# Supplementary material for: Guiding Similarity Search in Chemical Fragment Spaces with Weighted Fingerprints
Source: J Chem Inf Model. 2026 Feb 10;66(4):2220–9. doi: 10.1021/acs.jcim.5c02952 (PMC12933719; doi:10.1021/acs.jcim.5c02952)
Supplement: Supplementary file 2 [file ci5c02952_si_002.zip]

Archive with 87 entries (80 files):
- Supporting_Information_Data/
- Supporting_Information_Data/.DS_Store
- __MACOSX/Supporting_Information_Data/._.DS_Store
- Supporting_Information_Data/README.txt
- __MACOSX/Supporting_Information_Data/._README.txt
- Supporting_Information_Data/Application_Scenario/
- Supporting_Information_Data/Statistical_Validation/
- Supporting_Information_Data/Application_Scenario/G43_in_SAVI_Space_weighted_a_1.csv
- Supporting_Information_Data/Application_Scenario/G43.sdf
- Supporting_Information_Data/Application_Scenario/G43_in_REAL_Space_weighted_b_1.csv
- Supporting_Information_Data/Application_Scenario/G43_in_SAVI_Space_weighted_c_1.csv
- Supporting_Information_Data/Application_Scenario/.DS_Store
- __MACOSX/Supporting_Information_Data/Application_Scenario/._.DS_Store
- Supporting_Information_Data/Application_Scenario/G43_in_REAL_Space_weighted_d_1.csv
- Supporting_Information_Data/Application_Scenario/G43_in_SAVI_Space_unweighted_1.csv
- Supporting_Information_Data/Application_Scenario/G43_in_REAL_Space_weighted_c_1.csv
- Supporting_Information_Data/Application_Scenario/G43_in_SAVI_Space_weighted_b_1.csv
- Supporting_Information_Data/Application_Scenario/pattern_matches_table.csv
- __MACOSX/Supporting_Information_Data/Application_Scenario/._pattern_matches_table.csv
- Supporting_Information_Data/Application_Scenario/G43_in_REAL_Space_weighted_a_1.csv
- Supporting_Information_Data/Application_Scenario/G43_in_REAL_Space_unweighted_1.csv
- Supporting_Information_Data/Application_Scenario/G43_in_SAVI_Space_weighted_d_1.csv
- Supporting_Information_Data/Application_Scenario/count_matches_and_scaffolds.py
- __MACOSX/Supporting_Information_Data/Application_Scenario/._count_matches_and_scaffolds.py
- Supporting_Information_Data/Application_Scenario/G43_in_SAVI_Space_weighted_a_1.sdf
- Supporting_Information_Data/Application_Scenario/patterns.smarts
- Supporting_Information_Data/Application_Scenario/G43_in_SAVI_Space_weighted_c_1.sdf
- Supporting_Information_Data/Application_Scenario/G43_in_REAL_Space_weighted_b_1.sdf
- __MACOSX/Supporting_Information_Data/Application_Scenario/._G43_in_REAL_Space_weighted_b_1.sdf
- Supporting_Information_Data/Application_Scenario/G43_in_SAVI_Space_unweighted_1.sdf
- Supporting_Information_Data/Application_Scenario/G43_in_REAL_Space_weighted_d_1.sdf
- Supporting_Information_Data/Application_Scenario/G43_in_SAVI_Space_weighted_b_1.sdf
- Supporting_Information_Data/Application_Scenario/G43_in_REAL_Space_weighted_c_1.sdf
- Supporting_Information_Data/Application_Scenario/G43_in_REAL_Space_weighted_a_1.sdf
- Supporting_Information_Data/Application_Scenario/G43_in_SAVI_Space_weighted_d_1.sdf
- Supporting_Information_Data/Application_Scenario/G43_in_REAL_Space_unweighted_1.sdf
- __MACOSX/Supporting_Information_Data/Application_Scenario/._G43_in_REAL_Space_unweighted_1.sdf
- Supporting_Information_Data/Statistical_Validation/.DS_Store
- __MACOSX/Supporting_Information_Data/Statistical_Validation/._.DS_Store
- Supporting_Information_Data/Statistical_Validation/Query_Data/
- Supporting_Information_Data/Statistical_Validation/Example_Results/
- Supporting_Information_Data/Statistical_Validation/Query_Data/queries_real_ecfp4.csv
- Supporting_Information_Data/Statistical_Validation/Query_Data/queries_savi_weighting_by_size.csv
- Supporting_Information_Data/Statistical_Validation/Query_Data/queries_real_weighting_by_size.csv
- Supporting_Information_Data/Statistical_Validation/Query_Data/queries_savi_ecfp4.csv
- Supporting_Information_Data/Statistical_Validation/Query_Data/queries_savi_min_feature_size_1_default.csv
- Supporting_Information_Data/Statistical_Validation/Query_Data/queries_savi_min_feature_size_3.csv
- Supporting_Information_Data/Statistical_Validation/Query_Data/queries_savi_min_feature_size_2.csv
- Supporting_Information_Data/Statistical_Validation/Query_Data/queries_real_min_feature_size_2.csv
- Supporting_Information_Data/Statistical_Validation/Query_Data/queries_real_min_feature_size_3.csv
- Supporting_Information_Data/Statistical_Validation/Query_Data/queries_real_min_feature_size_1_default.csv
- __MACOSX/Supporting_Information_Data/Statistical_Validation/Query_Data/._queries_real_min_feature_size_1_default.csv
- Supporting_Information_Data/Statistical_Validation/Example_Results/.DS_Store
- __MACOSX/Supporting_Information_Data/Statistical_Validation/Example_Results/._.DS_Store
- Supporting_Information_Data/Statistical_Validation/Example_Results/SAVI_Space_CHEMBL525967/
- Supporting_Information_Data/Statistical_Validation/Example_Results/REAL_Space_CHEMBL3663141/
- Supporting_Information_Data/Statistical_Validation/Example_Results/SAVI_Space_CHEMBL525967/CHEMBL525967_weighted_10_1.csv
- Supporting_Information_Data/Statistical_Validation/Example_Results/SAVI_Space_CHEMBL525967/CHEMBL525967.smi
- Supporting_Information_Data/Statistical_Validation/Example_Results/SAVI_Space_CHEMBL525967/CHEMBL525967_weighted_20_1.sdf
- Supporting_Information_Data/Statistical_Validation/Example_Results/SAVI_Space_CHEMBL525967/pattern_matches_table.csv
- __MACOSX/Supporting_Information_Data/Statistical_Validation/Example_Results/SAVI_Space_CHEMBL525967/._pattern_matches_table.csv
- Supporting_Information_Data/Statistical_Validation/Example_Results/SAVI_Space_CHEMBL525967/CHEMBL525967_weighted_5_1.sdf
- Supporting_Information_Data/Statistical_Validation/Example_Results/SAVI_Space_CHEMBL525967/CHEMBL525967_weighted_15_1.csv
- Supporting_Information_Data/Statistical_Validation/Example_Results/SAVI_Space_CHEMBL525967/CHEMBL525967_unweighted_1.csv
- Supporting_Information_Data/Statistical_Validation/Example_Results/SAVI_Space_CHEMBL525967/CHEMBL525967_weighted_10_1.sdf
- Supporting_Information_Data/Statistical_Validation/Example_Results/SAVI_Space_CHEMBL525967/CHEMBL525967_weighted_20_1.csv
- Supporting_Information_Data/Statistical_Validation/Example_Results/SAVI_Space_CHEMBL525967/marked_atoms1.png
- Supporting_Information_Data/Statistical_Validation/Example_Results/SAVI_Space_CHEMBL525967/CHEMBL525967_weighted_5_1.csv
- Supporting_Information_Data/Statistical_Validation/Example_Results/SAVI_Space_CHEMBL525967/CHEMBL525967_unweighted_1.sdf
- Supporting_Information_Data/Statistical_Validation/Example_Results/SAVI_Space_CHEMBL525967/CHEMBL525967_weighted_15_1.sdf
- Supporting_Information_Data/Statistical_Validation/Example_Results/SAVI_Space_CHEMBL525967/pattern.smarts
- Supporting_Information_Data/Statistical_Validation/Example_Results/REAL_Space_CHEMBL3663141/CHEMBL3663141_weighted_10_1.csv
- Supporting_Information_Data/Statistical_Validation/Example_Results/REAL_Space_CHEMBL3663141/CHEMBL3663141.smi
- Supporting_Information_Data/Statistical_Validation/Example_Results/REAL_Space_CHEMBL3663141/CHEMBL3663141_weighted_20_1.sdf
- Supporting_Information_Data/Statistical_Validation/Example_Results/REAL_Space_CHEMBL3663141/CHEMBL3663141_weighted_5_1.csv
- Supporting_Information_Data/Statistical_Validation/Example_Results/REAL_Space_CHEMBL3663141/pattern_matches_table.csv
- __MACOSX/Supporting_Information_Data/Statistical_Validation/Example_Results/REAL_Space_CHEMBL3663141/._pattern_matches_table.csv
- Supporting_Information_Data/Statistical_Validation/Example_Results/REAL_Space_CHEMBL3663141/CHEMBL3663141_weighted_15_1.csv
- Supporting_Information_Data/Statistical_Validation/Example_Results/REAL_Space_CHEMBL3663141/CHEMBL3663141_unweighted_1.sdf
- Supporting_Information_Data/Statistical_Validation/Example_Results/REAL_Space_CHEMBL3663141/CHEMBL3663141_weighted_10_1.sdf
- __MACOSX/Supporting_Information_Data/Statistical_Validation/Example_Results/REAL_Space_CHEMBL3663141/._CHEMBL3663141_weighted_10_1.sdf
- Supporting_Information_Data/Statistical_Validation/Example_Results/REAL_Space_CHEMBL3663141/CHEMBL3663141_weighted_20_1.csv
- Supporting_Information_Data/Statistical_Validation/Example_Results/REAL_Space_CHEMBL3663141/marked_atoms1.png
- Supporting_Information_Data/Statistical_Validation/Example_Results/REAL_Space_CHEMBL3663141/CHEMBL3663141_weighted_5_1.sdf
- Supporting_Information_Data/Statistical_Validation/Example_Results/REAL_Space_CHEMBL3663141/CHEMBL3663141_weighted_15_1.sdf
- Supporting_Information_Data/Statistical_Validation/Example_Results/REAL_Space_CHEMBL3663141/CHEMBL3663141_unweighted_1.csv
- Supporting_Information_Data/Statistical_Validation/Example_Results/REAL_Space_CHEMBL3663141/pattern.smarts
