# Supplementary material for: Guiding Similarity Search in Chemical Fragment Spaces with Weighted Fingerprints
Source: J Chem Inf Model. 2026 Feb 10;66(4):2220–9. doi: 10.1021/acs.jcim.5c02952 (PMC12933719; doi:10.1021/acs.jcim.5c02952)
Supplement: Supplementary file 2 [file ci5c02952_si_002.zip › Supporting_Information_Data/README.txt]

Content:

- Application_Scenario:
All results from the G43 application scenario searches as well as the script to count the number of pattern matching molecules and their unique Bemis-Murcko scaffolds, the G43 SDFile, the SMARTS patterns used for evaluation, and the CSV file containing the data for the application scenario evaluation table.

- Statistical_Validation/Example_Results:
All results from two example searches from the statistical validation, one from the REAL Space and one from the SAVI Space. Additionally, the molecule .smi file, the corresponding SMARTS pattern, an image showing the matching atoms, and a CSV file counting the number of pattern matches and unique Bemis-Murcko scaffolds are provided.

- Statistical_Validation/Query_Data:
All query molecules and corresponding SMARTS patterns from the statistical validation experiments.


To reproduce the results from the application scenario in the SAVI Space, follow these steps:

1. Download the correct SpaceLightN package for your OS (version 1.4.0 or higher) from https://software.zbh.uni-hamburg.de/ 
2. Download the SAVI-Space-2024.space file from https://www.fdr.uni-hamburg.de/record/15990
3. Run the searches using the following commands (inside the Application_Scenario directory):

<path_to_spacelightn> -s <path_to_savi_space> -i G43.sdf --max-nof-results=10000 -o G43_results/G43_in_SAVI_Space_unweighted.sdf
<path_to_spacelightn> -s <path_to_savi_space> -i G43.sdf --max-nof-results=10000 -W '[*;r]C(=O)[N;H]c1[c;H][c;H][c;H][c;H]c1[!#1] A' --weighting-min-fs=2 -o G43_results/G43_in_SAVI_Space_weighted_a.sdf
<path_to_spacelightn> -s <path_to_savi_space> -i G43.sdf --max-nof-results=10000 -W '[*;R2][#6;r][#6;r]C(=O)[N;H]c1[c;H][c;H][c;H][c;H]c1[!#1] B' --weighting-min-fs=2 -o G43_results/G43_in_SAVI_Space_weighted_b.sdf
<path_to_spacelightn> -s <path_to_savi_space> -i G43.sdf --max-nof-results=10000 -W '[*;r]C(=O)[N;H]c1[c;H][c;H][c;H][c;H]c1C(=O)[N;H2] C' --weighting-min-fs=2 -o G43_results/G43_in_SAVI_Space_weighted_c.sdf
<path_to_spacelightn> -s <path_to_savi_space> -i G43.sdf --max-nof-results=10000 -W '[*;R2][#6;r][#6;r]C(=O)[N;H]c1[c;H][c;H][c;H][c;H]c1C(=O)[N;H2] D' --weighting-min-fs=2 -o G43_results/G43_in_SAVI_Space_weighted_d.sdf

4. Use the count_matches_and_scaffolds.py python script to calculate the number of matching molecules and matching Bemis-Murcko scaffolds for each of the result files (needs the rdkit python package installed):

python count_matches_and_scaffolds.py --sdf-dir G43_results/ --smarts-file patterns.smarts --output G43_results/pattern_matches_table.csv
