# Supplementary material for: Guiding Similarity Search in Chemical Fragment Spaces with Weighted Fingerprints
Source: J Chem Inf Model. 2026 Feb 10;66(4):2220–9. doi: 10.1021/acs.jcim.5c02952 (PMC12933719; doi:10.1021/acs.jcim.5c02952)
Supplement: Supplementary file 2 [file ci5c02952_si_002.zip › Supporting_Information_Data/Application_Scenario/G43_in_SAVI_Space_weighted_a_1.csv]

#result-smiles	result-rank	fingerprint	primary-similarity	weighted-fingerprint-similarity	fingerprint-similarity	result-name	query-name	query-smiles	weighting-pattern-and-factor	weighting-min-feature-size	weighting-by-size	space	reaction-name	reagent1-name	reagent1-smiles	reagent2-name	reagent2-smiles	reagent3-name	reagent3-smiles	reagent4-name	reagent4-smiles	reagent5-name	reagent5-smiles
S1c2c(cc([N+]([O-])=O)cc2)C=C1C(=O)Nc3c(cccc3)C(=O)N	1	fCSFP4	weighted-fingerprint-similarity	1.000	1.000	rxn6038_0_a_kill_0____EN300-17791____EN300-00716	N/A	S1c2c(cc([N+]([O-])=O)cc2)C=C1C(=O)Nc3c(cccc3)C(=O)N	[*;r]C(=O)[N;H]c1[c;H][c;H][c;H][c;H]c1[!#1]_20	2	false	SAVI-Space-2024	rxn6038_0_a_kill_0	EN300-17791	O=C(N)c1c(N)cccc1	EN300-00716	S1c2c(cc([N+](=O)O)cc2)C=C1C(=O)O
S=C(N)c1c(NC(=O)C=2Sc3c(cc([N+]([O-])=O)cc3)C2)cccc1	2	fCSFP4	weighted-fingerprint-similarity	0.987	0.907	rxn6038_0_a_kill_0____EN300-14417____EN300-00716	N/A	S1c2c(cc([N+]([O-])=O)cc2)C=C1C(=O)Nc3c(cccc3)C(=O)N	[*;r]C(=O)[N;H]c1[c;H][c;H][c;H][c;H]c1[!#1]_20	2	false	SAVI-Space-2024	rxn6038_0_a_kill_0	EN300-14417	S=C(N)c1c(N)cccc1	EN300-00716	S1c2c(cc([N+](=O)O)cc2)C=C1C(=O)O
S1c2c(cc([N+]([O-])=O)cc2)C=C1C(=O)Nc3c(cccc3)C(=O)NN	3	fCSFP4	weighted-fingerprint-similarity	0.985	0.895	rxn6038_0_a_kill_0____EN300-03742____EN300-00716	N/A	S1c2c(cc([N+]([O-])=O)cc2)C=C1C(=O)Nc3c(cccc3)C(=O)N	[*;r]C(=O)[N;H]c1[c;H][c;H][c;H][c;H]c1[!#1]_20	2	false	SAVI-Space-2024	rxn6038_0_a_kill_0	EN300-03742	O=C(NN)c1c(N)cccc1	EN300-00716	S1c2c(cc([N+](=O)O)cc2)C=C1C(=O)O
S1c2c(cc([N+]([O-])=O)cc2)C=C1C(=O)Nc3c(cccc3)C(=O)c4ccccc4	4	fCSFP4	weighted-fingerprint-similarity	0.984	0.886	rxn6038_0_a_kill_0____EN300-18137____EN300-00716	N/A	S1c2c(cc([N+]([O-])=O)cc2)C=C1C(=O)Nc3c(cccc3)C(=O)N	[*;r]C(=O)[N;H]c1[c;H][c;H][c;H][c;H]c1[!#1]_20	2	false	SAVI-Space-2024	rxn6038_0_a_kill_0	EN300-18137	O=C(c1c(N)cccc1)c2ccccc2	EN300-00716	S1c2c(cc([N+](=O)O)cc2)C=C1C(=O)O
S1c2c(cc([N+]([O-])=O)cc2)C=C1C(=O)Nc3c(cccc3)C(=NO)N	5	fCSFP4	weighted-fingerprint-similarity	0.982	0.874	rxn6038_0_a_kill_0____EN300-41306____EN300-00716	N/A	S1c2c(cc([N+]([O-])=O)cc2)C=C1C(=O)Nc3c(cccc3)C(=O)N	[*;r]C(=O)[N;H]c1[c;H][c;H][c;H][c;H]c1[!#1]_20	2	false	SAVI-Space-2024	rxn6038_0_a_kill_0	EN300-41306	ON=C(N)c1c(N)cccc1	EN300-00716	S1c2c(cc([N+](=O)O)cc2)C=C1C(=O)O
S1c2c(cc([N+]([O-])=O)cc2)C=C1C(=O)Nc3c(cccc3)C(=O)C	6	fCSFP4	weighted-fingerprint-similarity	0.981	0.869	rxn6038_0_a_kill_0____EN300-18094____EN300-00716	N/A	S1c2c(cc([N+]([O-])=O)cc2)C=C1C(=O)Nc3c(cccc3)C(=O)N	[*;r]C(=O)[N;H]c1[c;H][c;H][c;H][c;H]c1[!#1]_20	2	false	SAVI-Space-2024	rxn6038_0_a_kill_0	EN300-18094	O=C(c1c(N)cccc1)C	EN300-00716	S1c2c(cc([N+](=O)O)cc2)C=C1C(=O)O
S1c2c(cc([N+]([O-])=O)cc2)C=C1C(=O)Nc3c(cccc3)C(=O)CC	7	fCSFP4	weighted-fingerprint-similarity	0.975	0.830	rxn6038_0_a_kill_0____EN300-243639____EN300-00716	N/A	S1c2c(cc([N+]([O-])=O)cc2)C=C1C(=O)Nc3c(cccc3)C(=O)N	[*;r]C(=O)[N;H]c1[c;H][c;H][c;H][c;H]c1[!#1]_20	2	false	SAVI-Space-2024	rxn6038_0_a_kill_0	EN300-243639	O=C(c1c(N)cccc1)CC	EN300-00716	S1c2c(cc([N+](=O)O)cc2)C=C1C(=O)O
S1c2c(cc([N+]([O-])=O)cc2)C=C1C(=O)Nc3c(cccc3)C(=C)C	8	fCSFP4	weighted-fingerprint-similarity	0.974	0.821	rxn6038_0_a_kill_0____EN300-94868____EN300-00716	N/A	S1c2c(cc([N+]([O-])=O)cc2)C=C1C(=O)Nc3c(cccc3)C(=O)N	[*;r]C(=O)[N;H]c1[c;H][c;H][c;H][c;H]c1[!#1]_20	2	false	SAVI-Space-2024	rxn6038_0_a_kill_0	EN300-94868	Nc1c(cccc1)C(=C)C	EN300-00716	S1c2c(cc([N+](=O)O)cc2)C=C1C(=O)O
S1c2c(cc(N)cc2)C=C1C(=O)Nc3c(cccc3)C(=O)N	9	fCSFP4	weighted-fingerprint-similarity	0.973	0.810	rxn6038_0_a_kill_0____EN300-17791____EN300-6502803	N/A	S1c2c(cc([N+]([O-])=O)cc2)C=C1C(=O)Nc3c(cccc3)C(=O)N	[*;r]C(=O)[N;H]c1[c;H][c;H][c;H][c;H]c1[!#1]_20	2	false	SAVI-Space-2024	rxn6038_0_a_kill_0	EN300-17791	O=C(N)c1c(N)cccc1	EN300-6502803	S1c2c(cc(NC(=O)C)cc2)C=C1C(=O)O
S1c2c(cc([N+]([O-])=O)cc2)C=C1C(=O)Nc3c(cccc3)C(=O)C(C)C	10	fCSFP4	weighted-fingerprint-similarity	0.972	0.816	rxn6038_0_a_kill_0____EN300-119641____EN300-00716	N/A	S1c2c(cc([N+]([O-])=O)cc2)C=C1C(=O)Nc3c(cccc3)C(=O)N	[*;r]C(=O)[N;H]c1[c;H][c;H][c;H][c;H]c1[!#1]_20	2	false	SAVI-Space-2024	rxn6038_0_a_kill_0	EN300-119641	O=C(c1c(N)cccc1)C(C)C	EN300-00716	S1c2c(cc([N+](=O)O)cc2)C=C1C(=O)O
S1c2c(cc([N+]([O-])=O)cc2)C=C1C(=O)Nc3c(cccc3)C(=O)N(C)C	11	fCSFP4	weighted-fingerprint-similarity	0.972	0.816	rxn6038_0_a_kill_0____EN300-35807____EN300-00716	N/A	S1c2c(cc([N+]([O-])=O)cc2)C=C1C(=O)Nc3c(cccc3)C(=O)N	[*;r]C(=O)[N;H]c1[c;H][c;H][c;H][c;H]c1[!#1]_20	2	false	SAVI-Space-2024	rxn6038_0_a_kill_0	EN300-35807	O=C(N(C)C)c1c(N)cccc1	EN300-00716	S1c2c(cc([N+](=O)O)cc2)C=C1C(=O)O
S1c2c(cc(F)cc2)C=C1C(=O)Nc3c(cccc3)C(=O)N	12	fCSFP4	weighted-fingerprint-similarity	0.972	0.802	rxn6038_0_a_kill_0____EN300-17791____EN300-11818	N/A	S1c2c(cc([N+]([O-])=O)cc2)C=C1C(=O)Nc3c(cccc3)C(=O)N	[*;r]C(=O)[N;H]c1[c;H][c;H][c;H][c;H]c1[!#1]_20	2	false	SAVI-Space-2024	rxn6038_0_a_kill_0	EN300-17791	O=C(N)c1c(N)cccc1	EN300-11818	S1c2c(cc(F)cc2)C=C1C(=O)O
S1c2c(cc(cc2)C)C=C1C(=O)Nc3c(cccc3)C(=O)N	13	fCSFP4	weighted-fingerprint-similarity	0.972	0.802	rxn6038_0_a_kill_0____EN300-17791____EN300-100328	N/A	S1c2c(cc([N+]([O-])=O)cc2)C=C1C(=O)Nc3c(cccc3)C(=O)N	[*;r]C(=O)[N;H]c1[c;H][c;H][c;H][c;H]c1[!#1]_20	2	false	SAVI-Space-2024	rxn6038_0_a_kill_0	EN300-17791	O=C(N)c1c(N)cccc1	EN300-100328	S1c2c(cc(cc2)C)C=C1C(=O)O
S1c2c(cccc2)C=C1C(=O)Nc3c(cccc3)C(=O)N	14	fCSFP4	weighted-fingerprint-similarity	0.972	0.794	rxn6038_0_a_kill_0____EN300-17791____EN300-13076	N/A	S1c2c(cc([N+]([O-])=O)cc2)C=C1C(=O)Nc3c(cccc3)C(=O)N	[*;r]C(=O)[N;H]c1[c;H][c;H][c;H][c;H]c1[!#1]_20	2	false	SAVI-Space-2024	rxn6038_0_a_kill_0	EN300-17791	O=C(N)c1c(N)cccc1	EN300-13076	S1c2c(cccc2)C=C1C(=O)O
S1c2c(cc([N+]([O-])=O)cc2)C=C1C(=O)Nc3c(cncc3)C(=O)c4ccccc4	15	fCSFP4	weighted-fingerprint-similarity	0.971	0.809	rxn6038_0_a_kill_0____EN300-11959864____EN300-00716	N/A	S1c2c(cc([N+]([O-])=O)cc2)C=C1C(=O)Nc3c(cccc3)C(=O)N	[*;r]C(=O)[N;H]c1[c;H][c;H][c;H][c;H]c1[!#1]_20	2	false	SAVI-Space-2024	rxn6038_0_a_kill_0	EN300-11959864	O=C(c1c(N)ccnc1)c2ccccc2	EN300-00716	S1c2c(cc([N+](=O)O)cc2)C=C1C(=O)O
S1c2c(ccc(F)c2)C=C1C(=O)Nc3c(cccc3)C(=O)N	16	fCSFP4	weighted-fingerprint-similarity	0.968	0.778	rxn6038_0_a_kill_0____EN300-17791____EN300-13450	N/A	S1c2c(cc([N+]([O-])=O)cc2)C=C1C(=O)Nc3c(cccc3)C(=O)N	[*;r]C(=O)[N;H]c1[c;H][c;H][c;H][c;H]c1[!#1]_20	2	false	SAVI-Space-2024	rxn6038_0_a_kill_0	EN300-17791	O=C(N)c1c(N)cccc1	EN300-13450	S1c2c(ccc(F)c2)C=C1C(=O)O
S1c2c(ccc(c2)C)C=C1C(=O)Nc3c(cccc3)C(=O)N	17	fCSFP4	weighted-fingerprint-similarity	0.968	0.778	rxn6038_0_a_kill_0____EN300-17791____EN300-125418	N/A	S1c2c(cc([N+]([O-])=O)cc2)C=C1C(=O)Nc3c(cccc3)C(=O)N	[*;r]C(=O)[N;H]c1[c;H][c;H][c;H][c;H]c1[!#1]_20	2	false	SAVI-Space-2024	rxn6038_0_a_kill_0	EN300-17791	O=C(N)c1c(N)cccc1	EN300-125418	S1c2c(ccc(c2)C)C=C1C(=O)O
S1c2c(cc([N+]([O-])=O)cc2)C=C1C(=O)Nc3c(cccc3)C(=O)C(=C)C	18	fCSFP4	weighted-fingerprint-similarity	0.967	0.788	rxn6038_0_a_kill_0____EN300-206357____EN300-00716	N/A	S1c2c(cc([N+]([O-])=O)cc2)C=C1C(=O)Nc3c(cccc3)C(=O)N	[*;r]C(=O)[N;H]c1[c;H][c;H][c;H][c;H]c1[!#1]_20	2	false	SAVI-Space-2024	rxn6038_0_a_kill_0	EN300-206357	O=C(c1c(N)cccc1)C(=C)C	EN300-00716	S1c2c(cc([N+](=O)O)cc2)C=C1C(=O)O
S1c2c(cc(C#N)cc2)C=C1C(=O)Nc3c(cccc3)C(=O)N	19	fCSFP4	weighted-fingerprint-similarity	0.967	0.773	rxn6038_0_a_kill_0____EN300-17791____EN300-7407396	N/A	S1c2c(cc([N+]([O-])=O)cc2)C=C1C(=O)Nc3c(cccc3)C(=O)N	[*;r]C(=O)[N;H]c1[c;H][c;H][c;H][c;H]c1[!#1]_20	2	false	SAVI-Space-2024	rxn6038_0_a_kill_0	EN300-17791	O=C(N)c1c(N)cccc1	EN300-7407396	S1c2c(cc(C#N)cc2)C=C1C(=O)O
S1c2c(cc([N+]([O-])=O)cc2)C=C1C(=O)Nc3c(cccc3)C(=O)C(OC)OC	20	fCSFP4	weighted-fingerprint-similarity	0.966	0.782	rxn6038_0_a_kill_0____EN300-8641691____EN300-00716	N/A	S1c2c(cc([N+]([O-])=O)cc2)C=C1C(=O)Nc3c(cccc3)C(=O)N	[*;r]C(=O)[N;H]c1[c;H][c;H][c;H][c;H]c1[!#1]_20	2	false	SAVI-Space-2024	rxn6038_0_a_kill_0	EN300-8641691	O=C(c1c(N)cccc1)C(OC)OC	EN300-00716	S1c2c(cc([N+](=O)O)cc2)C=C1C(=O)O
S1c2c(cc([N+]([O-])=O)cc2)C=C1C(=O)Nc3c(cccc3)C(=O)N(CC)CC	21	fCSFP4	weighted-fingerprint-similarity	0.966	0.782	rxn6038_0_a_kill_0____EN300-52651____EN300-00716	N/A	S1c2c(cc([N+]([O-])=O)cc2)C=C1C(=O)Nc3c(cccc3)C(=O)N	[*;r]C(=O)[N;H]c1[c;H][c;H][c;H][c;H]c1[!#1]_20	2	false	SAVI-Space-2024	rxn6038_0_a_kill_0	EN300-52651	O=C(N(CC)CC)c1c(N)cccc1	EN300-00716	S1c2c(cc([N+](=O)O)cc2)C=C1C(=O)O
S1c2c(c([N+]([O-])=O)ccc2)C=C1C(=O)Nc3c(cccc3)C(=O)N	22	fCSFP4	weighted-fingerprint-similarity	0.965	0.771	rxn6038_0_a_kill_0____EN300-17791____EN300-7431553	N/A	S1c2c(cc([N+]([O-])=O)cc2)C=C1C(=O)Nc3c(cccc3)C(=O)N	[*;r]C(=O)[N;H]c1[c;H][c;H][c;H][c;H]c1[!#1]_20	2	false	SAVI-Space-2024	rxn6038_0_a_kill_0	EN300-17791	O=C(N)c1c(N)cccc1	EN300-7431553	S1c2c(c([N+](=O)O)ccc2)C=C1C(=O)O
S1c2c(cc([N+]([O-])=O)cc2)C=C1C(=O)Nc3c(cccc3)C(=O)C4CCCC4	23	fCSFP4	weighted-fingerprint-similarity	0.963	0.769	rxn6038_0_a_kill_0____EN300-83240____EN300-00716	N/A	S1c2c(cc([N+]([O-])=O)cc2)C=C1C(=O)Nc3c(cccc3)C(=O)N	[*;r]C(=O)[N;H]c1[c;H][c;H][c;H][c;H]c1[!#1]_20	2	false	SAVI-Space-2024	rxn6038_0_a_kill_0	EN300-83240	O=C(c1c(N)cccc1)C2CCCC2	EN300-00716	S1c2c(cc([N+](=O)O)cc2)C=C1C(=O)O
S1c2c(cc([N+]([O-])=O)cc2)C=C1C(=O)Nc3c(cccc3)C(=O)CC[NH+](C)C	24	fCSFP4	weighted-fingerprint-similarity	0.963	0.769	rxn6038_0_a_kill_0____EN300-37455285 EN300-8620185"____EN300-00716"	N/A	S1c2c(cc([N+]([O-])=O)cc2)C=C1C(=O)Nc3c(cccc3)C(=O)N	[*;r]C(=O)[N;H]c1[c;H][c;H][c;H][c;H]c1[!#1]_20	2	false	SAVI-Space-2024	rxn6038_0_a_kill_0	EN300-37455285 EN300-8620185""	O=C(c1c(N)cccc1)CCN(C)C	EN300-00716	S1c2c(cc([N+](=O)O)cc2)C=C1C(=O)O
S1c2c(cc([N+]([O-])=O)cc2)C=C1C(=O)Nc3c(cccc3)C(=O)N4CCCC4	25	fCSFP4	weighted-fingerprint-similarity	0.963	0.769	rxn6038_0_a_kill_0____EN300-09445____EN300-00716	N/A	S1c2c(cc([N+]([O-])=O)cc2)C=C1C(=O)Nc3c(cccc3)C(=O)N	[*;r]C(=O)[N;H]c1[c;H][c;H][c;H][c;H]c1[!#1]_20	2	false	SAVI-Space-2024	rxn6038_0_a_kill_0	EN300-09445	O=C(N1CCCC1)c2c(N)cccc2	EN300-00716	S1c2c(cc([N+](=O)O)cc2)C=C1C(=O)O
S1c2c(cc([N+]([O-])=O)cc2)C=C1C(=O)Nc3c(cccc3)C(=O)N4CCCCC4	26	fCSFP4	weighted-fingerprint-similarity	0.963	0.769	rxn6038_0_a_kill_0____EN300-09702____EN300-00716	N/A	S1c2c(cc([N+]([O-])=O)cc2)C=C1C(=O)Nc3c(cccc3)C(=O)N	[*;r]C(=O)[N;H]c1[c;H][c;H][c;H][c;H]c1[!#1]_20	2	false	SAVI-Space-2024	rxn6038_0_a_kill_0	EN300-09702	O=C(N1CCCCC1)c2c(N)cccc2	EN300-00716	S1c2c(cc([N+](=O)O)cc2)C=C1C(=O)O
S1c2c(ccc(OC)c2)C=C1C(=O)Nc3c(cccc3)C(=O)N	27	fCSFP4	weighted-fingerprint-similarity	0.963	0.750	rxn6038_0_a_kill_0____EN300-17791____EN300-186698	N/A	S1c2c(cc([N+]([O-])=O)cc2)C=C1C(=O)Nc3c(cccc3)C(=O)N	[*;r]C(=O)[N;H]c1[c;H][c;H][c;H][c;H]c1[!#1]_20	2	false	SAVI-Space-2024	rxn6038_0_a_kill_0	EN300-17791	O=C(N)c1c(N)cccc1	EN300-186698	S1c2c(ccc(OC)c2)C=C1C(=O)O
S1c2c(cc(cc2)C(=O)Nc3c(cccc3)C(=O)N)C=C1C	28	fCSFP4	weighted-fingerprint-similarity	0.963	0.741	rxn6038_0_a_kill_0____EN300-17791____EN300-3037326	N/A	S1c2c(cc([N+]([O-])=O)cc2)C=C1C(=O)Nc3c(cccc3)C(=O)N	[*;r]C(=O)[N;H]c1[c;H][c;H][c;H][c;H]c1[!#1]_20	2	false	SAVI-Space-2024	rxn6038_0_a_kill_0	EN300-17791	O=C(N)c1c(N)cccc1	EN300-3037326	S1c2c(cc(cc2)C(=O)O)C=C1C
S(=O)(=O)(N)CC(=O)c1c(NC(=O)C=2Sc3c(cc([N+]([O-])=O)cc3)C2)cccc1	29	fCSFP4	weighted-fingerprint-similarity	0.962	0.764	rxn6038_0_a_kill_0____EN300-195374____EN300-00716	N/A	S1c2c(cc([N+]([O-])=O)cc2)C=C1C(=O)Nc3c(cccc3)C(=O)N	[*;r]C(=O)[N;H]c1[c;H][c;H][c;H][c;H]c1[!#1]_20	2	false	SAVI-Space-2024	rxn6038_0_a_kill_0	EN300-195374	S(=O)(=O)(N)CC(=O)c1c(N)cccc1	EN300-00716	S1c2c(cc([N+](=O)O)cc2)C=C1C(=O)O
S1c2c(cncc2)C=C1C(=O)Nc3c(cccc3)C(=O)N	30	fCSFP4	weighted-fingerprint-similarity	0.962	0.736	rxn6038_0_a_kill_0____EN300-17791____EN300-2081724	N/A	S1c2c(cc([N+]([O-])=O)cc2)C=C1C(=O)Nc3c(cccc3)C(=O)N	[*;r]C(=O)[N;H]c1[c;H][c;H][c;H][c;H]c1[!#1]_20	2	false	SAVI-Space-2024	rxn6038_0_a_kill_0	EN300-17791	O=C(N)c1c(N)cccc1	EN300-2081724	S1c2c(cncc2)C=C1C(=O)O
S1C(C(=O)Nc2c(cccc2)C(=O)N)=CC=3C1=CSC3	31	fCSFP4	weighted-fingerprint-similarity	0.961	0.729	rxn6038_0_a_kill_0____EN300-17791____EN300-299321	N/A	S1c2c(cc([N+]([O-])=O)cc2)C=C1C(=O)Nc3c(cccc3)C(=O)N	[*;r]C(=O)[N;H]c1[c;H][c;H][c;H][c;H]c1[!#1]_20	2	false	SAVI-Space-2024	rxn6038_0_a_kill_0	EN300-17791	O=C(N)c1c(N)cccc1	EN300-299321	S1C(C(=O)O)=CC=2C1=CSC2
S1c2c(cc([N+]([O-])=O)cc2)C=C1C(=O)Nc3c(cccc3)C(=O)CC4CCC4	32	fCSFP4	weighted-fingerprint-similarity	0.961	0.756	rxn6038_0_a_kill_0____EN300-1590182____EN300-00716	N/A	S1c2c(cc([N+]([O-])=O)cc2)C=C1C(=O)Nc3c(cccc3)C(=O)N	[*;r]C(=O)[N;H]c1[c;H][c;H][c;H][c;H]c1[!#1]_20	2	false	SAVI-Space-2024	rxn6038_0_a_kill_0	EN300-1590182	O=C(c1c(N)cccc1)CC2CCC2	EN300-00716	S1c2c(cc([N+](=O)O)cc2)C=C1C(=O)O
S1c2c(cc([N+]([O-])=O)cc2)C=C1C(=O)Nc3c(cccc3)C(=O)N(OC)C	33	fCSFP4	weighted-fingerprint-similarity	0.961	0.756	rxn6038_0_a_kill_0____EN300-61925____EN300-00716	N/A	S1c2c(cc([N+]([O-])=O)cc2)C=C1C(=O)Nc3c(cccc3)C(=O)N	[*;r]C(=O)[N;H]c1[c;H][c;H][c;H][c;H]c1[!#1]_20	2	false	SAVI-Space-2024	rxn6038_0_a_kill_0	EN300-61925	O=C(N(OC)C)c1c(N)cccc1	EN300-00716	S1c2c(cc([N+](=O)O)cc2)C=C1C(=O)O
S=C(N)c1c(NC(=O)C=2Sc3c(cc(N)cc3)C2)cccc1	34	fCSFP4	weighted-fingerprint-similarity	0.960	0.732	rxn6038_0_a_kill_0____EN300-14417____EN300-6502803	N/A	S1c2c(cc([N+]([O-])=O)cc2)C=C1C(=O)Nc3c(cccc3)C(=O)N	[*;r]C(=O)[N;H]c1[c;H][c;H][c;H][c;H]c1[!#1]_20	2	false	SAVI-Space-2024	rxn6038_0_a_kill_0	EN300-14417	S=C(N)c1c(N)cccc1	EN300-6502803	S1c2c(cc(NC(=O)C)cc2)C=C1C(=O)O
S(=O)(=NC(=O)c1c(NC(=O)C=2Sc3c(cc([N+]([O-])=O)cc3)C2)cccc1)(C)C	35	fCSFP4	weighted-fingerprint-similarity	0.960	0.750	rxn6038_0_a_kill_0____EN300-222626____EN300-00716	N/A	S1c2c(cc([N+]([O-])=O)cc2)C=C1C(=O)Nc3c(cccc3)C(=O)N	[*;r]C(=O)[N;H]c1[c;H][c;H][c;H][c;H]c1[!#1]_20	2	false	SAVI-Space-2024	rxn6038_0_a_kill_0	EN300-222626	S(=O)(=NC(=O)c1c(N)cccc1)(C)C	EN300-00716	S1c2c(cc([N+](=O)O)cc2)C=C1C(=O)O
S1c2c(cc([N+]([O-])=O)cc2)C=C1C(=O)Nc3c(cccc3)C(=O)N4CCOCC4	36	fCSFP4	weighted-fingerprint-similarity	0.960	0.750	rxn6038_0_a_kill_0____EN300-29552____EN300-00716	N/A	S1c2c(cc([N+]([O-])=O)cc2)C=C1C(=O)Nc3c(cccc3)C(=O)N	[*;r]C(=O)[N;H]c1[c;H][c;H][c;H][c;H]c1[!#1]_20	2	false	SAVI-Space-2024	rxn6038_0_a_kill_0	EN300-29552	O=C(N1CCOCC1)c2c(N)cccc2	EN300-00716	S1c2c(cc([N+](=O)O)cc2)C=C1C(=O)O
S1c2c(cc([N+]([O-])=O)cc2)C=C1C(=O)Nc3c(cccc3)C(=O)N4CCSCC4	37	fCSFP4	weighted-fingerprint-similarity	0.960	0.750	rxn6038_0_a_kill_0____EN300-186522____EN300-00716	N/A	S1c2c(cc([N+]([O-])=O)cc2)C=C1C(=O)Nc3c(cccc3)C(=O)N	[*;r]C(=O)[N;H]c1[c;H][c;H][c;H][c;H]c1[!#1]_20	2	false	SAVI-Space-2024	rxn6038_0_a_kill_0	EN300-186522	S1CCN(C(=O)c2c(N)cccc2)CC1	EN300-00716	S1c2c(cc([N+](=O)O)cc2)C=C1C(=O)O
S=C(N)c1c(NC(=O)C=2Sc3c(cc(F)cc3)C2)cccc1	38	fCSFP4	weighted-fingerprint-similarity	0.959	0.726	rxn6038_0_a_kill_0____EN300-14417____EN300-11818	N/A	S1c2c(cc([N+]([O-])=O)cc2)C=C1C(=O)Nc3c(cccc3)C(=O)N	[*;r]C(=O)[N;H]c1[c;H][c;H][c;H][c;H]c1[!#1]_20	2	false	SAVI-Space-2024	rxn6038_0_a_kill_0	EN300-14417	S=C(N)c1c(N)cccc1	EN300-11818	S1c2c(cc(F)cc2)C=C1C(=O)O
S=C(N)c1c(NC(=O)C=2Sc3c(cc(cc3)C)C2)cccc1	39	fCSFP4	weighted-fingerprint-similarity	0.959	0.726	rxn6038_0_a_kill_0____EN300-14417____EN300-100328	N/A	S1c2c(cc([N+]([O-])=O)cc2)C=C1C(=O)Nc3c(cccc3)C(=O)N	[*;r]C(=O)[N;H]c1[c;H][c;H][c;H][c;H]c1[!#1]_20	2	false	SAVI-Space-2024	rxn6038_0_a_kill_0	EN300-14417	S=C(N)c1c(N)cccc1	EN300-100328	S1c2c(cc(cc2)C)C=C1C(=O)O
S1c2c(cc(NC(=O)c3c(NC(=O)N)cccc3)cc2)C=C1C([O-])=O	40	fCSFP4	weighted-fingerprint-similarity	0.959	0.723	rxn6038_0_a_kill_0____EN300-41620____EN300-65852	N/A	S1c2c(cc([N+]([O-])=O)cc2)C=C1C(=O)Nc3c(cccc3)C(=O)N	[*;r]C(=O)[N;H]c1[c;H][c;H][c;H][c;H]c1[!#1]_20	2	false	SAVI-Space-2024	rxn6038_0_a_kill_0	EN300-41620	S1c2c(cc(N)cc2)C=C1C(=O)OC	EN300-65852	O=C(O)c1c(NC(=O)N)cccc1
S1c2c(ccnc2)C=C1C(=O)Nc3c(cccc3)C(=O)N	41	fCSFP4	weighted-fingerprint-similarity	0.959	0.721	rxn6038_0_a_kill_0____EN300-17791____EN300-235229	N/A	S1c2c(cc([N+]([O-])=O)cc2)C=C1C(=O)Nc3c(cccc3)C(=O)N	[*;r]C(=O)[N;H]c1[c;H][c;H][c;H][c;H]c1[!#1]_20	2	false	SAVI-Space-2024	rxn6038_0_a_kill_0	EN300-17791	O=C(N)c1c(N)cccc1	EN300-235229	S1c2c(ccnc2)C=C1C(=O)O
S1c2c(cc(N)cc2)C=C1C(=O)Nc3c(cccc3)C(=O)NN	42	fCSFP4	weighted-fingerprint-similarity	0.959	0.718	rxn6038_0_a_kill_0____EN300-03742____EN300-6502803	N/A	S1c2c(cc([N+]([O-])=O)cc2)C=C1C(=O)Nc3c(cccc3)C(=O)N	[*;r]C(=O)[N;H]c1[c;H][c;H][c;H][c;H]c1[!#1]_20	2	false	SAVI-Space-2024	rxn6038_0_a_kill_0	EN300-03742	O=C(NN)c1c(N)cccc1	EN300-6502803	S1c2c(cc(NC(=O)C)cc2)C=C1C(=O)O
S1c2c(cc(N)cc2)C=C1C(=O)Nc3c(cccc3)C(=O)c4ccccc4	43	fCSFP4	weighted-fingerprint-similarity	0.959	0.718	rxn6038_0_a_kill_0____EN300-18137____EN300-6502803	N/A	S1c2c(cc([N+]([O-])=O)cc2)C=C1C(=O)Nc3c(cccc3)C(=O)N	[*;r]C(=O)[N;H]c1[c;H][c;H][c;H][c;H]c1[!#1]_20	2	false	SAVI-Space-2024	rxn6038_0_a_kill_0	EN300-18137	O=C(c1c(N)cccc1)c2ccccc2	EN300-6502803	S1c2c(cc(NC(=O)C)cc2)C=C1C(=O)O
S1c2c(ccc(c2)C(=O)Nc3c(cccc3)C(=O)N)C=C1C	44	fCSFP4	weighted-fingerprint-similarity	0.959	0.718	rxn6038_0_a_kill_0____EN300-17791____EN300-3043007	N/A	S1c2c(cc([N+]([O-])=O)cc2)C=C1C(=O)Nc3c(cccc3)C(=O)N	[*;r]C(=O)[N;H]c1[c;H][c;H][c;H][c;H]c1[!#1]_20	2	false	SAVI-Space-2024	rxn6038_0_a_kill_0	EN300-17791	O=C(N)c1c(N)cccc1	EN300-3043007	S1c2c(ccc(c2)C(=O)O)C=C1C
S1C(C(=O)Nc2c(cccc2)C(=O)N)=CC=3SC=CC13	45	fCSFP4	weighted-fingerprint-similarity	0.959	0.716	rxn6038_0_a_kill_0____EN300-17791____EN300-51369	N/A	S1c2c(cc([N+]([O-])=O)cc2)C=C1C(=O)Nc3c(cccc3)C(=O)N	[*;r]C(=O)[N;H]c1[c;H][c;H][c;H][c;H]c1[!#1]_20	2	false	SAVI-Space-2024	rxn6038_0_a_kill_0	EN300-17791	O=C(N)c1c(N)cccc1	EN300-51369	S1C(C(=O)O)=CC=2SC=CC12
S=C(N)c1c(NC(=O)C=2Sc3c(cccc3)C2)cccc1	46	fCSFP4	weighted-fingerprint-similarity	0.959	0.716	rxn6038_0_a_kill_0____EN300-14417____EN300-13076	N/A	S1c2c(cc([N+]([O-])=O)cc2)C=C1C(=O)Nc3c(cccc3)C(=O)N	[*;r]C(=O)[N;H]c1[c;H][c;H][c;H][c;H]c1[!#1]_20	2	false	SAVI-Space-2024	rxn6038_0_a_kill_0	EN300-14417	S=C(N)c1c(N)cccc1	EN300-13076	S1c2c(cccc2)C=C1C(=O)O
S1c2c(cccc2)C=C1C(=O)Nc3c(cccc3)C(=O)c4ccccc4	47	fCSFP4	weighted-fingerprint-similarity	0.959	0.710	rxn6038_0_a_kill_0____EN300-18137____EN300-13076	N/A	S1c2c(cc([N+]([O-])=O)cc2)C=C1C(=O)Nc3c(cccc3)C(=O)N	[*;r]C(=O)[N;H]c1[c;H][c;H][c;H][c;H]c1[!#1]_20	2	false	SAVI-Space-2024	rxn6038_0_a_kill_0	EN300-18137	O=C(c1c(N)cccc1)c2ccccc2	EN300-13076	S1c2c(cccc2)C=C1C(=O)O
S1c2c(cc([N+]([O-])=O)cc2)C=C1C(=O)Nc3c(cccc3)C(=O)N(C(C)C)C	48	fCSFP4	weighted-fingerprint-similarity	0.958	0.744	rxn6038_0_a_kill_0____EN300-266982____EN300-00716	N/A	S1c2c(cc([N+]([O-])=O)cc2)C=C1C(=O)Nc3c(cccc3)C(=O)N	[*;r]C(=O)[N;H]c1[c;H][c;H][c;H][c;H]c1[!#1]_20	2	false	SAVI-Space-2024	rxn6038_0_a_kill_0	EN300-266982	O=C(N(C(C)C)C)c1c(N)cccc1	EN300-00716	S1c2c(cc([N+](=O)O)cc2)C=C1C(=O)O
S1c2c(cc(F)cc2)C=C1C(=O)Nc3c(cccc3)C(=O)NN	49	fCSFP4	weighted-fingerprint-similarity	0.958	0.712	rxn6038_0_a_kill_0____EN300-03742____EN300-11818	N/A	S1c2c(cc([N+]([O-])=O)cc2)C=C1C(=O)Nc3c(cccc3)C(=O)N	[*;r]C(=O)[N;H]c1[c;H][c;H][c;H][c;H]c1[!#1]_20	2	false	SAVI-Space-2024	rxn6038_0_a_kill_0	EN300-03742	O=C(NN)c1c(N)cccc1	EN300-11818	S1c2c(cc(F)cc2)C=C1C(=O)O
S1c2c(cc(cc2)C)C=C1C(=O)Nc3c(cccc3)C(=O)NN	50	fCSFP4	weighted-fingerprint-similarity	0.958	0.712	rxn6038_0_a_kill_0____EN300-03742____EN300-100328	N/A	S1c2c(cc([N+]([O-])=O)cc2)C=C1C(=O)Nc3c(cccc3)C(=O)N	[*;r]C(=O)[N;H]c1[c;H][c;H][c;H][c;H]c1[!#1]_20	2	false	SAVI-Space-2024	rxn6038_0_a_kill_0	EN300-03742	O=C(NN)c1c(N)cccc1	EN300-100328	S1c2c(cc(cc2)C)C=C1C(=O)O
S1c2c(cccc2)C=C1C(=O)Nc3c(cccc3)C(=O)NN	51	fCSFP4	weighted-fingerprint-similarity	0.958	0.701	rxn6038_0_a_kill_0____EN300-03742____EN300-13076	N/A	S1c2c(cc([N+]([O-])=O)cc2)C=C1C(=O)Nc3c(cccc3)C(=O)N	[*;r]C(=O)[N;H]c1[c;H][c;H][c;H][c;H]c1[!#1]_20	2	false	SAVI-Space-2024	rxn6038_0_a_kill_0	EN300-03742	O=C(NN)c1c(N)cccc1	EN300-13076	S1c2c(cccc2)C=C1C(=O)O
S1c2c(cc(N)cc2)C=C1C(=O)Nc3c(cccc3)C(=NO)N	52	fCSFP4	weighted-fingerprint-similarity	0.957	0.716	rxn6038_0_a_kill_0____EN300-41306____EN300-6502803	N/A	S1c2c(cc([N+]([O-])=O)cc2)C=C1C(=O)Nc3c(cccc3)C(=O)N	[*;r]C(=O)[N;H]c1[c;H][c;H][c;H][c;H]c1[!#1]_20	2	false	SAVI-Space-2024	rxn6038_0_a_kill_0	EN300-41306	ON=C(N)c1c(N)cccc1	EN300-6502803	S1c2c(cc(NC(=O)C)cc2)C=C1C(=O)O
S1c2c(cc(F)cc2)C=C1C(=O)Nc3c(cccc3)C([O-])=O	53	fCSFP4	weighted-fingerprint-similarity	0.956	0.705	rxn7022_0_a_kill_0____EN300-101521____EN300-7435755	N/A	S1c2c(cc([N+]([O-])=O)cc2)C=C1C(=O)Nc3c(cccc3)C(=O)N	[*;r]C(=O)[N;H]c1[c;H][c;H][c;H][c;H]c1[!#1]_20	2	false	SAVI-Space-2024	rxn7022_0_a_kill_0	EN300-101521	O=C(OC)c1c(cccc1)B(O)O	EN300-7435755	S1c2c(cc(F)cc2)C=C1C(=O)N
S1c2c(cc(N)cc2)C=C1C(=O)Nc3c(cccc3)C(=O)C	54	fCSFP4	weighted-fingerprint-similarity	0.956	0.705	rxn6038_0_a_kill_0____EN300-18094____EN300-6502803	N/A	S1c2c(cc([N+]([O-])=O)cc2)C=C1C(=O)Nc3c(cccc3)C(=O)N	[*;r]C(=O)[N;H]c1[c;H][c;H][c;H][c;H]c1[!#1]_20	2	false	SAVI-Space-2024	rxn6038_0_a_kill_0	EN300-18094	O=C(c1c(N)cccc1)C	EN300-6502803	S1c2c(cc(NC(=O)C)cc2)C=C1C(=O)O
S1c2c(cc(F)cc2)C=C1C(=O)Nc3c(cccc3)C(=O)c4ccccc4	55	fCSFP4	weighted-fingerprint-similarity	0.956	0.703	rxn6038_0_a_kill_0____EN300-18137____EN300-11818	N/A	S1c2c(cc([N+]([O-])=O)cc2)C=C1C(=O)Nc3c(cccc3)C(=O)N	[*;r]C(=O)[N;H]c1[c;H][c;H][c;H][c;H]c1[!#1]_20	2	false	SAVI-Space-2024	rxn6038_0_a_kill_0	EN300-18137	O=C(c1c(N)cccc1)c2ccccc2	EN300-11818	S1c2c(cc(F)cc2)C=C1C(=O)O
S1c2c(cc(cc2)C)C=C1C(=O)Nc3c(cccc3)C(=O)c4ccccc4	56	fCSFP4	weighted-fingerprint-similarity	0.956	0.703	rxn6038_0_a_kill_0____EN300-18137____EN300-100328	N/A	S1c2c(cc([N+]([O-])=O)cc2)C=C1C(=O)Nc3c(cccc3)C(=O)N	[*;r]C(=O)[N;H]c1[c;H][c;H][c;H][c;H]c1[!#1]_20	2	false	SAVI-Space-2024	rxn6038_0_a_kill_0	EN300-18137	O=C(c1c(N)cccc1)c2ccccc2	EN300-100328	S1c2c(cc(cc2)C)C=C1C(=O)O
S1c2c(cc([N+]([O-])=O)cc2)C(=C1C(=O)Nc3c(cccc3)C(=O)N)C	57	fCSFP4	weighted-fingerprint-similarity	0.956	0.728	rxn6038_0_a_kill_0____EN300-17791____EN300-11750267	N/A	S1c2c(cc([N+]([O-])=O)cc2)C=C1C(=O)Nc3c(cccc3)C(=O)N	[*;r]C(=O)[N;H]c1[c;H][c;H][c;H][c;H]c1[!#1]_20	2	false	SAVI-Space-2024	rxn6038_0_a_kill_0	EN300-17791	O=C(N)c1c(N)cccc1	EN300-11750267	S1c2c(cc([N+](=O)O)cc2)C(=C1C(=O)O)C
S1c2c(cc(F)cc2)C=C1C(=O)Nc3c(cccc3)C(=NO)N	58	fCSFP4	weighted-fingerprint-similarity	0.955	0.709	rxn6038_0_a_kill_0____EN300-41306____EN300-11818	N/A	S1c2c(cc([N+]([O-])=O)cc2)C=C1C(=O)Nc3c(cccc3)C(=O)N	[*;r]C(=O)[N;H]c1[c;H][c;H][c;H][c;H]c1[!#1]_20	2	false	SAVI-Space-2024	rxn6038_0_a_kill_0	EN300-41306	ON=C(N)c1c(N)cccc1	EN300-11818	S1c2c(cc(F)cc2)C=C1C(=O)O
S1c2c(cc(cc2)C)C=C1C(=O)Nc3c(cccc3)C(=NO)N	59	fCSFP4	weighted-fingerprint-similarity	0.955	0.709	rxn6038_0_a_kill_0____EN300-41306____EN300-100328	N/A	S1c2c(cc([N+]([O-])=O)cc2)C=C1C(=O)Nc3c(cccc3)C(=O)N	[*;r]C(=O)[N;H]c1[c;H][c;H][c;H][c;H]c1[!#1]_20	2	false	SAVI-Space-2024	rxn6038_0_a_kill_0	EN300-41306	ON=C(N)c1c(N)cccc1	EN300-100328	S1c2c(cc(cc2)C)C=C1C(=O)O
S=C(N)c1c(NC(=O)C=2Sc3c(ccc(F)c3)C2)cccc1	60	fCSFP4	weighted-fingerprint-similarity	0.955	0.704	rxn6038_0_a_kill_0____EN300-14417____EN300-13450	N/A	S1c2c(cc([N+]([O-])=O)cc2)C=C1C(=O)Nc3c(cccc3)C(=O)N	[*;r]C(=O)[N;H]c1[c;H][c;H][c;H][c;H]c1[!#1]_20	2	false	SAVI-Space-2024	rxn6038_0_a_kill_0	EN300-14417	S=C(N)c1c(N)cccc1	EN300-13450	S1c2c(ccc(F)c2)C=C1C(=O)O
S=C(N)c1c(NC(=O)C=2Sc3c(ccc(c3)C)C2)cccc1	61	fCSFP4	weighted-fingerprint-similarity	0.955	0.704	rxn6038_0_a_kill_0____EN300-14417____EN300-125418	N/A	S1c2c(cc([N+]([O-])=O)cc2)C=C1C(=O)Nc3c(cccc3)C(=O)N	[*;r]C(=O)[N;H]c1[c;H][c;H][c;H][c;H]c1[!#1]_20	2	false	SAVI-Space-2024	rxn6038_0_a_kill_0	EN300-14417	S=C(N)c1c(N)cccc1	EN300-125418	S1c2c(ccc(c2)C)C=C1C(=O)O
S1c2c(cc(cc2)C)C=C1C(=O)Nc3c(cccc3)C(=O)C	62	fCSFP4	weighted-fingerprint-similarity	0.955	0.696	rxn6038_0_a_kill_0____EN300-18094____EN300-100328	N/A	S1c2c(cc([N+]([O-])=O)cc2)C=C1C(=O)Nc3c(cccc3)C(=O)N	[*;r]C(=O)[N;H]c1[c;H][c;H][c;H][c;H]c1[!#1]_20	2	false	SAVI-Space-2024	rxn6038_0_a_kill_0	EN300-18094	O=C(c1c(N)cccc1)C	EN300-100328	S1c2c(cc(cc2)C)C=C1C(=O)O
S=C(N)c1c(NC(=O)C=2Sc3c(cc(C#N)cc3)C2)cccc1	63	fCSFP4	weighted-fingerprint-similarity	0.954	0.701	rxn6038_0_a_kill_0____EN300-14417____EN300-7407396	N/A	S1c2c(cc([N+]([O-])=O)cc2)C=C1C(=O)Nc3c(cccc3)C(=O)N	[*;r]C(=O)[N;H]c1[c;H][c;H][c;H][c;H]c1[!#1]_20	2	false	SAVI-Space-2024	rxn6038_0_a_kill_0	EN300-14417	S=C(N)c1c(N)cccc1	EN300-7407396	S1c2c(cc(C#N)cc2)C=C1C(=O)O
S1c2c(cc(F)cc2)C=C1C(=O)Nc3c(cccc3)C(=O)C	64	fCSFP4	weighted-fingerprint-similarity	0.954	0.690	rxn6038_0_a_kill_0____EN300-18094____EN300-11818	N/A	S1c2c(cc([N+]([O-])=O)cc2)C=C1C(=O)Nc3c(cccc3)C(=O)N	[*;r]C(=O)[N;H]c1[c;H][c;H][c;H][c;H]c1[!#1]_20	2	false	SAVI-Space-2024	rxn6038_0_a_kill_0	EN300-18094	O=C(c1c(N)cccc1)C	EN300-11818	S1c2c(cc(F)cc2)C=C1C(=O)O
S1c2c(ccc(F)c2)C=C1C(=O)Nc3c(cccc3)C(=O)NN	65	fCSFP4	weighted-fingerprint-similarity	0.954	0.690	rxn6038_0_a_kill_0____EN300-03742____EN300-13450	N/A	S1c2c(cc([N+]([O-])=O)cc2)C=C1C(=O)Nc3c(cccc3)C(=O)N	[*;r]C(=O)[N;H]c1[c;H][c;H][c;H][c;H]c1[!#1]_20	2	false	SAVI-Space-2024	rxn6038_0_a_kill_0	EN300-03742	O=C(NN)c1c(N)cccc1	EN300-13450	S1c2c(ccc(F)c2)C=C1C(=O)O
S1c2c(ccc(c2)C)C=C1C(=O)Nc3c(cccc3)C(=O)NN	66	fCSFP4	weighted-fingerprint-similarity	0.954	0.690	rxn6038_0_a_kill_0____EN300-03742____EN300-125418	N/A	S1c2c(cc([N+]([O-])=O)cc2)C=C1C(=O)Nc3c(cccc3)C(=O)N	[*;r]C(=O)[N;H]c1[c;H][c;H][c;H][c;H]c1[!#1]_20	2	false	SAVI-Space-2024	rxn6038_0_a_kill_0	EN300-03742	O=C(NN)c1c(N)cccc1	EN300-125418	S1c2c(ccc(c2)C)C=C1C(=O)O
S1c2c(cccc2)C=C1C(=O)Nc3c(cccc3)C(=O)C	67	fCSFP4	weighted-fingerprint-similarity	0.954	0.679	rxn6038_0_a_kill_0____EN300-18094____EN300-13076	N/A	S1c2c(cc([N+]([O-])=O)cc2)C=C1C(=O)Nc3c(cccc3)C(=O)N	[*;r]C(=O)[N;H]c1[c;H][c;H][c;H][c;H]c1[!#1]_20	2	false	SAVI-Space-2024	rxn6038_0_a_kill_0	EN300-18094	O=C(c1c(N)cccc1)C	EN300-13076	S1c2c(cccc2)C=C1C(=O)O
S1c2c(cc(C#N)cc2)C=C1C(=O)Nc3c(cccc3)C(=O)NN	68	fCSFP4	weighted-fingerprint-similarity	0.953	0.687	rxn6038_0_a_kill_0____EN300-03742____EN300-7407396	N/A	S1c2c(cc([N+]([O-])=O)cc2)C=C1C(=O)Nc3c(cccc3)C(=O)N	[*;r]C(=O)[N;H]c1[c;H][c;H][c;H][c;H]c1[!#1]_20	2	false	SAVI-Space-2024	rxn6038_0_a_kill_0	EN300-03742	O=C(NN)c1c(N)cccc1	EN300-7407396	S1c2c(cc(C#N)cc2)C=C1C(=O)O
S1c2c(ccc(F)c2)C=C1C(=O)Nc3c(cccc3)C(=O)c4ccccc4	69	fCSFP4	weighted-fingerprint-similarity	0.953	0.681	rxn6038_0_a_kill_0____EN300-18137____EN300-13450	N/A	S1c2c(cc([N+]([O-])=O)cc2)C=C1C(=O)Nc3c(cccc3)C(=O)N	[*;r]C(=O)[N;H]c1[c;H][c;H][c;H][c;H]c1[!#1]_20	2	false	SAVI-Space-2024	rxn6038_0_a_kill_0	EN300-18137	O=C(c1c(N)cccc1)c2ccccc2	EN300-13450	S1c2c(ccc(F)c2)C=C1C(=O)O
S1c2c(ccc(c2)C)C=C1C(=O)Nc3c(cccc3)C(=O)c4ccccc4	70	fCSFP4	weighted-fingerprint-similarity	0.953	0.681	rxn6038_0_a_kill_0____EN300-18137____EN300-125418	N/A	S1c2c(cc([N+]([O-])=O)cc2)C=C1C(=O)Nc3c(cccc3)C(=O)N	[*;r]C(=O)[N;H]c1[c;H][c;H][c;H][c;H]c1[!#1]_20	2	false	SAVI-Space-2024	rxn6038_0_a_kill_0	EN300-18137	O=C(c1c(N)cccc1)c2ccccc2	EN300-125418	S1c2c(ccc(c2)C)C=C1C(=O)O
S1c2c(cc(C#N)cc2)C=C1C(=O)Nc3c(cccc3)C(=O)c4ccccc4	71	fCSFP4	weighted-fingerprint-similarity	0.951	0.678	rxn6038_0_a_kill_0____EN300-18137____EN300-7407396	N/A	S1c2c(cc([N+]([O-])=O)cc2)C=C1C(=O)Nc3c(cccc3)C(=O)N	[*;r]C(=O)[N;H]c1[c;H][c;H][c;H][c;H]c1[!#1]_20	2	false	SAVI-Space-2024	rxn6038_0_a_kill_0	EN300-18137	O=C(c1c(N)cccc1)c2ccccc2	EN300-7407396	S1c2c(cc(C#N)cc2)C=C1C(=O)O
S1c2c(ccc(c2)C)C=C1C(=O)Nc3c(cccc3)C(=O)C	72	fCSFP4	weighted-fingerprint-similarity	0.951	0.675	rxn6038_0_a_kill_0____EN300-18094____EN300-125418	N/A	S1c2c(cc([N+]([O-])=O)cc2)C=C1C(=O)Nc3c(cccc3)C(=O)N	[*;r]C(=O)[N;H]c1[c;H][c;H][c;H][c;H]c1[!#1]_20	2	false	SAVI-Space-2024	rxn6038_0_a_kill_0	EN300-18094	O=C(c1c(N)cccc1)C	EN300-125418	S1c2c(ccc(c2)C)C=C1C(=O)O
S1c2c(cc(N)cc2)C=C1C(=O)Nc3c(cccc3)C(=O)CC	73	fCSFP4	weighted-fingerprint-similarity	0.950	0.675	rxn6038_0_a_kill_0____EN300-243639____EN300-6502803	N/A	S1c2c(cc([N+]([O-])=O)cc2)C=C1C(=O)Nc3c(cccc3)C(=O)N	[*;r]C(=O)[N;H]c1[c;H][c;H][c;H][c;H]c1[!#1]_20	2	false	SAVI-Space-2024	rxn6038_0_a_kill_0	EN300-243639	O=C(c1c(N)cccc1)CC	EN300-6502803	S1c2c(cc(NC(=O)C)cc2)C=C1C(=O)O
S1c2c(ccc(F)c2)C=C1C(=O)Nc3c(cccc3)C(=O)C	74	fCSFP4	weighted-fingerprint-similarity	0.950	0.670	rxn6038_0_a_kill_0____EN300-18094____EN300-13450	N/A	S1c2c(cc([N+]([O-])=O)cc2)C=C1C(=O)Nc3c(cccc3)C(=O)N	[*;r]C(=O)[N;H]c1[c;H][c;H][c;H][c;H]c1[!#1]_20	2	false	SAVI-Space-2024	rxn6038_0_a_kill_0	EN300-18094	O=C(c1c(N)cccc1)C	EN300-13450	S1c2c(ccc(F)c2)C=C1C(=O)O
S1c2c(cc(C#N)cc2)C=C1C(=O)Nc3c(cccc3)C(=O)C	75	fCSFP4	weighted-fingerprint-similarity	0.949	0.667	rxn6038_0_a_kill_0____EN300-18094____EN300-7407396	N/A	S1c2c(cc([N+]([O-])=O)cc2)C=C1C(=O)Nc3c(cccc3)C(=O)N	[*;r]C(=O)[N;H]c1[c;H][c;H][c;H][c;H]c1[!#1]_20	2	false	SAVI-Space-2024	rxn6038_0_a_kill_0	EN300-18094	O=C(c1c(N)cccc1)C	EN300-7407396	S1c2c(cc(C#N)cc2)C=C1C(=O)O
S1c2c(cc(N)cc2)C=C1C(=O)Nc3c(cccc3)C(=C)C	76	fCSFP4	weighted-fingerprint-similarity	0.949	0.667	rxn6038_0_a_kill_0____EN300-94868____EN300-6502803	N/A	S1c2c(cc([N+]([O-])=O)cc2)C=C1C(=O)Nc3c(cccc3)C(=O)N	[*;r]C(=O)[N;H]c1[c;H][c;H][c;H][c;H]c1[!#1]_20	2	false	SAVI-Space-2024	rxn6038_0_a_kill_0	EN300-94868	Nc1c(cccc1)C(=C)C	EN300-6502803	S1c2c(cc(NC(=O)C)cc2)C=C1C(=O)O
S1c2c(cc(cc2)C)C=C1C(=O)Nc3c(cccc3)C(=O)CC	77	fCSFP4	weighted-fingerprint-similarity	0.949	0.667	rxn6038_0_a_kill_0____EN300-243639____EN300-100328	N/A	S1c2c(cc([N+]([O-])=O)cc2)C=C1C(=O)Nc3c(cccc3)C(=O)N	[*;r]C(=O)[N;H]c1[c;H][c;H][c;H][c;H]c1[!#1]_20	2	false	SAVI-Space-2024	rxn6038_0_a_kill_0	EN300-243639	O=C(c1c(N)cccc1)CC	EN300-100328	S1c2c(cc(cc2)C)C=C1C(=O)O
S1c2c(cc(N)cc2)C=C1C(=O)Nc3c(cccc3)C(=O)C(C)C	78	fCSFP4	weighted-fingerprint-similarity	0.948	0.664	rxn6038_0_a_kill_0____EN300-119641____EN300-6502803	N/A	S1c2c(cc([N+]([O-])=O)cc2)C=C1C(=O)Nc3c(cccc3)C(=O)N	[*;r]C(=O)[N;H]c1[c;H][c;H][c;H][c;H]c1[!#1]_20	2	false	SAVI-Space-2024	rxn6038_0_a_kill_0	EN300-119641	O=C(c1c(N)cccc1)C(C)C	EN300-6502803	S1c2c(cc(NC(=O)C)cc2)C=C1C(=O)O
S1c2c(cc(N)cc2)C=C1C(=O)Nc3c(cccc3)C(=O)N(C)C	79	fCSFP4	weighted-fingerprint-similarity	0.948	0.664	rxn6038_0_a_kill_0____EN300-35807____EN300-6502803	N/A	S1c2c(cc([N+]([O-])=O)cc2)C=C1C(=O)Nc3c(cccc3)C(=O)N	[*;r]C(=O)[N;H]c1[c;H][c;H][c;H][c;H]c1[!#1]_20	2	false	SAVI-Space-2024	rxn6038_0_a_kill_0	EN300-35807	O=C(N(C)C)c1c(N)cccc1	EN300-6502803	S1c2c(cc(NC(=O)C)cc2)C=C1C(=O)O
S1c2c(cc(F)cc2)C=C1C(=O)Nc3c(cccc3)C(=O)CC	80	fCSFP4	weighted-fingerprint-similarity	0.948	0.661	rxn6038_0_a_kill_0____EN300-243639____EN300-11818	N/A	S1c2c(cc([N+]([O-])=O)cc2)C=C1C(=O)Nc3c(cccc3)C(=O)N	[*;r]C(=O)[N;H]c1[c;H][c;H][c;H][c;H]c1[!#1]_20	2	false	SAVI-Space-2024	rxn6038_0_a_kill_0	EN300-243639	O=C(c1c(N)cccc1)CC	EN300-11818	S1c2c(cc(F)cc2)C=C1C(=O)O
S1c2c(cc(cc2)C)C=C1C(=O)Nc3c(cccc3)C(=C)C	81	fCSFP4	weighted-fingerprint-similarity	0.948	0.658	rxn6038_0_a_kill_0____EN300-94868____EN300-100328	N/A	S1c2c(cc([N+]([O-])=O)cc2)C=C1C(=O)Nc3c(cccc3)C(=O)N	[*;r]C(=O)[N;H]c1[c;H][c;H][c;H][c;H]c1[!#1]_20	2	false	SAVI-Space-2024	rxn6038_0_a_kill_0	EN300-94868	Nc1c(cccc1)C(=C)C	EN300-100328	S1c2c(cc(cc2)C)C=C1C(=O)O
S1c2c(cc(N)cc2)C=C1C(=O)Nc3c(cncc3)C(=O)c4ccccc4	82	fCSFP4	weighted-fingerprint-similarity	0.946	0.658	rxn6038_0_a_kill_0____EN300-11959864____EN300-6502803	N/A	S1c2c(cc([N+]([O-])=O)cc2)C=C1C(=O)Nc3c(cccc3)C(=O)N	[*;r]C(=O)[N;H]c1[c;H][c;H][c;H][c;H]c1[!#1]_20	2	false	SAVI-Space-2024	rxn6038_0_a_kill_0	EN300-11959864	O=C(c1c(N)ccnc1)c2ccccc2	EN300-6502803	S1c2c(cc(NC(=O)C)cc2)C=C1C(=O)O
S1c2c(cc(cc2)C)C=C1C(=O)Nc3c(cccc3)C(=O)C(C)C	83	fCSFP4	weighted-fingerprint-similarity	0.946	0.655	rxn6038_0_a_kill_0____EN300-119641____EN300-100328	N/A	S1c2c(cc([N+]([O-])=O)cc2)C=C1C(=O)Nc3c(cccc3)C(=O)N	[*;r]C(=O)[N;H]c1[c;H][c;H][c;H][c;H]c1[!#1]_20	2	false	SAVI-Space-2024	rxn6038_0_a_kill_0	EN300-119641	O=C(c1c(N)cccc1)C(C)C	EN300-100328	S1c2c(cc(cc2)C)C=C1C(=O)O
S1c2c(cc(cc2)C)C=C1C(=O)Nc3c(cccc3)C(=O)N(C)C	84	fCSFP4	weighted-fingerprint-similarity	0.946	0.655	rxn6038_0_a_kill_0____EN300-35807____EN300-100328	N/A	S1c2c(cc([N+]([O-])=O)cc2)C=C1C(=O)Nc3c(cccc3)C(=O)N	[*;r]C(=O)[N;H]c1[c;H][c;H][c;H][c;H]c1[!#1]_20	2	false	SAVI-Space-2024	rxn6038_0_a_kill_0	EN300-35807	O=C(N(C)C)c1c(N)cccc1	EN300-100328	S1c2c(cc(cc2)C)C=C1C(=O)O
S1c2c(cc(F)cc2)C=C1C(=O)Nc3c(cccc3)C(=C)C	85	fCSFP4	weighted-fingerprint-similarity	0.946	0.653	rxn6038_0_a_kill_0____EN300-94868____EN300-11818	N/A	S1c2c(cc([N+]([O-])=O)cc2)C=C1C(=O)Nc3c(cccc3)C(=O)N	[*;r]C(=O)[N;H]c1[c;H][c;H][c;H][c;H]c1[!#1]_20	2	false	SAVI-Space-2024	rxn6038_0_a_kill_0	EN300-94868	Nc1c(cccc1)C(=C)C	EN300-11818	S1c2c(cc(F)cc2)C=C1C(=O)O
S1c2c(cc(F)cc2)C=C1C(=O)Nc3c(cccc3)C(=O)C(C)C	86	fCSFP4	weighted-fingerprint-similarity	0.945	0.650	rxn6038_0_a_kill_0____EN300-119641____EN300-11818	N/A	S1c2c(cc([N+]([O-])=O)cc2)C=C1C(=O)Nc3c(cccc3)C(=O)N	[*;r]C(=O)[N;H]c1[c;H][c;H][c;H][c;H]c1[!#1]_20	2	false	SAVI-Space-2024	rxn6038_0_a_kill_0	EN300-119641	O=C(c1c(N)cccc1)C(C)C	EN300-11818	S1c2c(cc(F)cc2)C=C1C(=O)O
S1c2c(cc(F)cc2)C=C1C(=O)Nc3c(cccc3)C(=O)N(C)C	87	fCSFP4	weighted-fingerprint-similarity	0.945	0.650	rxn6038_0_a_kill_0____EN300-35807____EN300-11818	N/A	S1c2c(cc([N+]([O-])=O)cc2)C=C1C(=O)Nc3c(cccc3)C(=O)N	[*;r]C(=O)[N;H]c1[c;H][c;H][c;H][c;H]c1[!#1]_20	2	false	SAVI-Space-2024	rxn6038_0_a_kill_0	EN300-35807	O=C(N(C)C)c1c(N)cccc1	EN300-11818	S1c2c(cc(F)cc2)C=C1C(=O)O
S1c2c(cc(F)cc2)C=C1C(=O)Nc3c(cncc3)C(=O)c4ccccc4	88	fCSFP4	weighted-fingerprint-similarity	0.944	0.645	rxn6038_0_a_kill_0____EN300-11959864____EN300-11818	N/A	S1c2c(cc([N+]([O-])=O)cc2)C=C1C(=O)Nc3c(cccc3)C(=O)N	[*;r]C(=O)[N;H]c1[c;H][c;H][c;H][c;H]c1[!#1]_20	2	false	SAVI-Space-2024	rxn6038_0_a_kill_0	EN300-11959864	O=C(c1c(N)ccnc1)c2ccccc2	EN300-11818	S1c2c(cc(F)cc2)C=C1C(=O)O
S1c2c(cc(cc2)C)C=C1C(=O)Nc3c(cncc3)C(=O)c4ccccc4	89	fCSFP4	weighted-fingerprint-similarity	0.944	0.645	rxn6038_0_a_kill_0____EN300-11959864____EN300-100328	N/A	S1c2c(cc([N+]([O-])=O)cc2)C=C1C(=O)Nc3c(cccc3)C(=O)N	[*;r]C(=O)[N;H]c1[c;H][c;H][c;H][c;H]c1[!#1]_20	2	false	SAVI-Space-2024	rxn6038_0_a_kill_0	EN300-11959864	O=C(c1c(N)ccnc1)c2ccccc2	EN300-100328	S1c2c(cc(cc2)C)C=C1C(=O)O
[O-][N+](=O)c1cc2c(ncc(c2)C(=O)Nc3c(cccc3)C([O-])=O)cc1	90	fCSFP4	weighted-fingerprint-similarity	0.938	0.607	rxn2201_1_a_kill_0____EN300-05252____EN300-175026	N/A	S1c2c(cc([N+]([O-])=O)cc2)C=C1C(=O)Nc3c(cccc3)C(=O)N	[*;r]C(=O)[N;H]c1[c;H][c;H][c;H][c;H]c1[!#1]_20	2	false	SAVI-Space-2024	rxn2201_1_a_kill_0	EN300-05252	O=C(O)c1c(NC(=O)CC#N)cccc1	EN300-175026	O=[N+](O)c1cc(c(N)cc1)C=O
[O-][N+](=O)c1cc2ncc(cc2cc1)C(=O)Nc3c(cccc3)C([O-])=O	91	fCSFP4	weighted-fingerprint-similarity	0.936	0.602	rxn2201_1_a_kill_0____EN300-05252____EN300-133520	N/A	S1c2c(cc([N+]([O-])=O)cc2)C=C1C(=O)Nc3c(cccc3)C(=O)N	[*;r]C(=O)[N;H]c1[c;H][c;H][c;H][c;H]c1[!#1]_20	2	false	SAVI-Space-2024	rxn2201_1_a_kill_0	EN300-05252	O=C(O)c1c(NC(=O)CC#N)cccc1	EN300-133520	O=[N+](O)c1cc(N)c(cc1)C=O
Clc1c(ccc([N+]([O-])=O)c1)C(=O)Nc2c(cccc2)C(=O)N	92	fCSFP4	weighted-fingerprint-similarity	0.936	0.570	rxn7009_0_a_kill_0____EN300-15721____EN300-08354	N/A	S1c2c(cc([N+]([O-])=O)cc2)C=C1C(=O)Nc3c(cccc3)C(=O)N	[*;r]C(=O)[N;H]c1[c;H][c;H][c;H][c;H]c1[!#1]_20	2	false	SAVI-Space-2024	rxn7009_0_a_kill_0	EN300-15721	S(=O)(=O)(N)c1ccc(cc1)C	EN300-08354	Clc1c(ccc([N+](=O)O)c1)C(=O)Nc2c(cccc2)C(=O)O
O=C(Nc1c(cccc1)C(=O)N)c2ccccc2	93	fCSFP4	weighted-fingerprint-similarity	0.933	0.505	rxn6038_0_a_kill_0____EN300-16215 EN300-7396612"____EN300-07527"	N/A	S1c2c(cc([N+]([O-])=O)cc2)C=C1C(=O)Nc3c(cccc3)C(=O)N	[*;r]C(=O)[N;H]c1[c;H][c;H][c;H][c;H]c1[!#1]_20	2	false	SAVI-Space-2024	rxn6038_0_a_kill_0	EN300-16215 EN300-7396612""	NCc1ccccc1	EN300-07527	O=C(O)c1c(NC(=O)c2ccccc2)cccc1
O=C(Nc1c(cccc1)C(=O)N)c2c(NC(=O)c3ccccc3)cccc2	94	fCSFP4	weighted-fingerprint-similarity	0.932	0.500	rxn6038_0_a_kill_0____EN300-16215 EN300-7396612"____EN300-33364232"	N/A	S1c2c(cc([N+]([O-])=O)cc2)C=C1C(=O)Nc3c(cccc3)C(=O)N	[*;r]C(=O)[N;H]c1[c;H][c;H][c;H][c;H]c1[!#1]_20	2	false	SAVI-Space-2024	rxn6038_0_a_kill_0	EN300-16215 EN300-7396612""	NCc1ccccc1	EN300-33364232	O=C(O)c1c(NC(=O)c2c(NC(=O)c3ccccc3)cccc2)cccc1
S1c2c(cc(NC(=O)c3c(NN)cccc3)cc2)C=C1C([O-])=O	95	fCSFP4	weighted-fingerprint-similarity	0.929	0.690	rxn6038_0_a_kill_0____EN300-41620____EN300-08025	N/A	S1c2c(cc([N+]([O-])=O)cc2)C=C1C(=O)Nc3c(cccc3)C(=O)N	[*;r]C(=O)[N;H]c1[c;H][c;H][c;H][c;H]c1[!#1]_20	2	false	SAVI-Space-2024	rxn6038_0_a_kill_0	EN300-41620	S1c2c(cc(N)cc2)C=C1C(=O)OC	EN300-08025	O=C(O)c1c(NN)cccc1
[O-][N+](=O)C=1OC(C(=O)Nc2c(cccc2)C(=O)N)=CC1	96	fCSFP4	weighted-fingerprint-similarity	0.928	0.530	rxn6038_0_a_kill_0____EN300-16215 EN300-7396612"____EN300-18719"	N/A	S1c2c(cc([N+]([O-])=O)cc2)C=C1C(=O)Nc3c(cccc3)C(=O)N	[*;r]C(=O)[N;H]c1[c;H][c;H][c;H][c;H]c1[!#1]_20	2	false	SAVI-Space-2024	rxn6038_0_a_kill_0	EN300-16215 EN300-7396612""	NCc1ccccc1	EN300-18719	O=[N+](O)C=1OC(C(=O)Nc2c(cccc2)C(=O)O)=CC1
[O-][N+](=O)c1c(cccc1)C(=O)Nc2c(cccc2)C(=O)c3ccccc3	97	fCSFP4	weighted-fingerprint-similarity	0.927	0.509	rxn6016_0_a_kill_0____EN300-80698____EN300-6499593	N/A	S1c2c(cc([N+]([O-])=O)cc2)C=C1C(=O)Nc3c(cccc3)C(=O)N	[*;r]C(=O)[N;H]c1[c;H][c;H][c;H][c;H]c1[!#1]_20	2	false	SAVI-Space-2024	rxn6016_0_a_kill_0	EN300-80698	Brc1c(NC(=O)c2c([N+](=O)O)cccc2)cccc1	EN300-6499593	[Si](OCC)(OCC)(OCC)c1ccccc1
Clc1ccc(cc1)C(=O)Nc2c(cccc2)C(=O)N	98	fCSFP4	weighted-fingerprint-similarity	0.926	0.477	rxn7009_0_a_kill_0____EN300-15721____EN300-11456	N/A	S1c2c(cc([N+]([O-])=O)cc2)C=C1C(=O)Nc3c(cccc3)C(=O)N	[*;r]C(=O)[N;H]c1[c;H][c;H][c;H][c;H]c1[!#1]_20	2	false	SAVI-Space-2024	rxn7009_0_a_kill_0	EN300-15721	S(=O)(=O)(N)c1ccc(cc1)C	EN300-11456	Clc1ccc(cc1)C(=O)Nc2c(cccc2)C(=O)O
O=C(Nc1c(cccc1)C(=O)N)c2ccc(cc2)C	99	fCSFP4	weighted-fingerprint-similarity	0.926	0.477	rxn6038_0_a_kill_0____EN300-16215 EN300-7396612"____EN300-16061643"	N/A	S1c2c(cc([N+]([O-])=O)cc2)C=C1C(=O)Nc3c(cccc3)C(=O)N	[*;r]C(=O)[N;H]c1[c;H][c;H][c;H][c;H]c1[!#1]_20	2	false	SAVI-Space-2024	rxn6038_0_a_kill_0	EN300-16215 EN300-7396612""	NCc1ccccc1	EN300-16061643	O=C(O)c1c(NC(=O)c2ccc(cc2)C)cccc1
O=C(Nc1c(cccc1)C(=O)N)c2ccc(Oc3ccccc3)cc2	100	fCSFP4	weighted-fingerprint-similarity	0.923	0.468	rxn6038_0_a_kill_0____EN300-16215 EN300-7396612"____EN300-79724"	N/A	S1c2c(cc([N+]([O-])=O)cc2)C=C1C(=O)Nc3c(cccc3)C(=O)N	[*;r]C(=O)[N;H]c1[c;H][c;H][c;H][c;H]c1[!#1]_20	2	false	SAVI-Space-2024	rxn6038_0_a_kill_0	EN300-16215 EN300-7396612""	NCc1ccccc1	EN300-79724	O=C(O)c1c(NC(=O)c2ccc(Oc3ccccc3)cc2)cccc1
Brc1cc(ccc1)C(=O)Nc2c(cccc2)C(=O)N	101	fCSFP4	weighted-fingerprint-similarity	0.922	0.464	rxn7009_0_a_kill_0____EN300-15721____EN300-43869	N/A	S1c2c(cc([N+]([O-])=O)cc2)C=C1C(=O)Nc3c(cccc3)C(=O)N	[*;r]C(=O)[N;H]c1[c;H][c;H][c;H][c;H]c1[!#1]_20	2	false	SAVI-Space-2024	rxn7009_0_a_kill_0	EN300-15721	S(=O)(=O)(N)c1ccc(cc1)C	EN300-43869	Brc1cc(ccc1)C(=O)Nc2c(cccc2)C(=O)O
O=C(Nc1c(cccc1)C(=O)N)c2cc(ccc2)C	102	fCSFP4	weighted-fingerprint-similarity	0.922	0.464	rxn6038_0_a_kill_0____EN300-16215 EN300-7396612"____EN300-08355"	N/A	S1c2c(cc([N+]([O-])=O)cc2)C=C1C(=O)Nc3c(cccc3)C(=O)N	[*;r]C(=O)[N;H]c1[c;H][c;H][c;H][c;H]c1[!#1]_20	2	false	SAVI-Space-2024	rxn6038_0_a_kill_0	EN300-16215 EN300-7396612""	NCc1ccccc1	EN300-08355	O=C(O)c1c(NC(=O)c2cc(ccc2)C)cccc1
O=C(Nc1c(cccc1)C(=O)N)c2c(N)cccc2	103	fCSFP4	weighted-fingerprint-similarity	0.922	0.454	rxn6038_0_a_kill_0____EN300-16215 EN300-7396612"____EN300-18559413"	N/A	S1c2c(cc([N+]([O-])=O)cc2)C=C1C(=O)Nc3c(cccc3)C(=O)N	[*;r]C(=O)[N;H]c1[c;H][c;H][c;H][c;H]c1[!#1]_20	2	false	SAVI-Space-2024	rxn6038_0_a_kill_0	EN300-16215 EN300-7396612""	NCc1ccccc1	EN300-18559413	O=C(O)c1c(NC(=O)c2c(NC(=O)C)cccc2)cccc1
[O-][N+](=O)c1cc(N)c(cc1)C(=O)Nc2c(cccc2)C([O-])=O	104	fCSFP4	weighted-fingerprint-similarity	0.922	0.496	rxn6041_0_a_kill_0____EN300-08354____EN300-16215 EN300-7396612""	N/A	S1c2c(cc([N+]([O-])=O)cc2)C=C1C(=O)Nc3c(cccc3)C(=O)N	[*;r]C(=O)[N;H]c1[c;H][c;H][c;H][c;H]c1[!#1]_20	2	false	SAVI-Space-2024	rxn6041_0_a_kill_0	EN300-08354	Clc1c(ccc([N+](=O)O)c1)C(=O)Nc2c(cccc2)C(=O)O	EN300-16215 EN300-7396612""	NCc1ccccc1
O=C(Nc1c(cccc1)C(=O)Nc2ccccc2)c3c(NC(=O)c4ccccc4)cccc3	105	fCSFP4	weighted-fingerprint-similarity	0.921	0.427	rxn6038_0_a_kill_0____EN300-17957 EN300-29997 EN300-33390"____EN300-33364232"	N/A	S1c2c(cc([N+]([O-])=O)cc2)C=C1C(=O)Nc3c(cccc3)C(=O)N	[*;r]C(=O)[N;H]c1[c;H][c;H][c;H][c;H]c1[!#1]_20	2	false	SAVI-Space-2024	rxn6038_0_a_kill_0	EN300-17957 EN300-29997 EN300-33390""	Nc1ccccc1	EN300-33364232	O=C(O)c1c(NC(=O)c2c(NC(=O)c3ccccc3)cccc2)cccc1
O=C(Nc1ccccc1)c2c(NC(=O)c3ccccc3)cccc2	106	fCSFP4	weighted-fingerprint-similarity	0.921	0.427	rxn6038_0_a_kill_0____EN300-17957 EN300-29997 EN300-33390"____EN300-07527"	N/A	S1c2c(cc([N+]([O-])=O)cc2)C=C1C(=O)Nc3c(cccc3)C(=O)N	[*;r]C(=O)[N;H]c1[c;H][c;H][c;H][c;H]c1[!#1]_20	2	false	SAVI-Space-2024	rxn6038_0_a_kill_0	EN300-17957 EN300-29997 EN300-33390""	Nc1ccccc1	EN300-07527	O=C(O)c1c(NC(=O)c2ccccc2)cccc1
O=C(Nc1c(cccc1)C(=O)N)c2ccc(OC)cc2	107	fCSFP4	weighted-fingerprint-similarity	0.921	0.459	rxn6038_0_a_kill_0____EN300-16215 EN300-7396612"____EN300-08632"	N/A	S1c2c(cc([N+]([O-])=O)cc2)C=C1C(=O)Nc3c(cccc3)C(=O)N	[*;r]C(=O)[N;H]c1[c;H][c;H][c;H][c;H]c1[!#1]_20	2	false	SAVI-Space-2024	rxn6038_0_a_kill_0	EN300-16215 EN300-7396612""	NCc1ccccc1	EN300-08632	O=C(O)c1c(NC(=O)c2ccc(OC)cc2)cccc1
Brc1c(cccc1)C(=O)Nc2c(cccc2)C(=O)N	108	fCSFP4	weighted-fingerprint-similarity	0.921	0.450	rxn7009_0_a_kill_0____EN300-15721____EN300-11416	N/A	S1c2c(cc([N+]([O-])=O)cc2)C=C1C(=O)Nc3c(cccc3)C(=O)N	[*;r]C(=O)[N;H]c1[c;H][c;H][c;H][c;H]c1[!#1]_20	2	false	SAVI-Space-2024	rxn7009_0_a_kill_0	EN300-15721	S(=O)(=O)(N)c1ccc(cc1)C	EN300-11416	Brc1c(cccc1)C(=O)Nc2c(cccc2)C(=O)O
Ic1c(cccc1)C(=O)Nc2c(cccc2)C(=O)N	109	fCSFP4	weighted-fingerprint-similarity	0.921	0.450	rxn7009_0_a_kill_0____EN300-15721____EN300-44019	N/A	S1c2c(cc([N+]([O-])=O)cc2)C=C1C(=O)Nc3c(cccc3)C(=O)N	[*;r]C(=O)[N;H]c1[c;H][c;H][c;H][c;H]c1[!#1]_20	2	false	SAVI-Space-2024	rxn7009_0_a_kill_0	EN300-15721	S(=O)(=O)(N)c1ccc(cc1)C	EN300-44019	Ic1c(cccc1)C(=O)Nc2c(cccc2)C(=O)O
[O-][N+](=O)c1cc(O)c(cc1)C(=O)Nc2c(cccc2)C([O-])=O	110	fCSFP4	weighted-fingerprint-similarity	0.920	0.487	rxn6039_0_a_kill_0____EN300-19483____EN300-08354	N/A	S1c2c(cc([N+]([O-])=O)cc2)C=C1C(=O)Nc3c(cccc3)C(=O)N	[*;r]C(=O)[N;H]c1[c;H][c;H][c;H][c;H]c1[!#1]_20	2	false	SAVI-Space-2024	rxn6039_0_a_kill_0	EN300-19483	OCC=C	EN300-08354	Clc1c(ccc([N+](=O)O)c1)C(=O)Nc2c(cccc2)C(=O)O
[O-]C(=O)c1c(NC(=O)c2ccccc2)cccc1	111	fCSFP4	weighted-fingerprint-similarity	0.918	0.421	rxn6038_0_a_kill_0____EN300-19483____EN300-07527	N/A	S1c2c(cc([N+]([O-])=O)cc2)C=C1C(=O)Nc3c(cccc3)C(=O)N	[*;r]C(=O)[N;H]c1[c;H][c;H][c;H][c;H]c1[!#1]_20	2	false	SAVI-Space-2024	rxn6038_0_a_kill_0	EN300-19483	OCC=C	EN300-07527	O=C(O)c1c(NC(=O)c2ccccc2)cccc1
S1C(C(=O)Nc2c(cccc2)C(=O)Nc3ccc(O)cc3)=CC=C1	112	fCSFP4	weighted-fingerprint-similarity	0.917	0.452	rxn6038_0_a_kill_0____EN300-6771311____EN300-27871	N/A	S1c2c(cc([N+]([O-])=O)cc2)C=C1C(=O)Nc3c(cccc3)C(=O)N	[*;r]C(=O)[N;H]c1[c;H][c;H][c;H][c;H]c1[!#1]_20	2	false	SAVI-Space-2024	rxn6038_0_a_kill_0	EN300-6771311	O=C(Oc1ccc(N)cc1)C	EN300-27871	S1C(C(=O)Nc2c(cccc2)C(=O)O)=CC=C1
O=C(Nc1c(cccc1)C(=O)Nc2ccc(N)cc2)c3c(NC(=O)c4ccccc4)cccc3	113	fCSFP4	weighted-fingerprint-similarity	0.916	0.417	rxn6038_0_a_kill_0____EN300-11875____EN300-33364232	N/A	S1c2c(cc([N+]([O-])=O)cc2)C=C1C(=O)Nc3c(cccc3)C(=O)N	[*;r]C(=O)[N;H]c1[c;H][c;H][c;H][c;H]c1[!#1]_20	2	false	SAVI-Space-2024	rxn6038_0_a_kill_0	EN300-11875	S(=O)(=O)(Nc1ccc(N)cc1)c2ccc(cc2)C	EN300-33364232	O=C(O)c1c(NC(=O)c2c(NC(=O)c3ccccc3)cccc2)cccc1
O=C(Nc1c(cccc1)C(=O)Nc2ccc(O)cc2)c3c(NC(=O)c4ccccc4)cccc3	114	fCSFP4	weighted-fingerprint-similarity	0.916	0.417	rxn6038_0_a_kill_0____EN300-6771311____EN300-33364232	N/A	S1c2c(cc([N+]([O-])=O)cc2)C=C1C(=O)Nc3c(cccc3)C(=O)N	[*;r]C(=O)[N;H]c1[c;H][c;H][c;H][c;H]c1[!#1]_20	2	false	SAVI-Space-2024	rxn6038_0_a_kill_0	EN300-6771311	O=C(Oc1ccc(N)cc1)C	EN300-33364232	O=C(O)c1c(NC(=O)c2c(NC(=O)c3ccccc3)cccc2)cccc1
O=C(Nc1ccc(N)cc1)c2c(NC(=O)c3ccccc3)cccc2	115	fCSFP4	weighted-fingerprint-similarity	0.916	0.417	rxn6038_0_a_kill_0____EN300-11875____EN300-07527	N/A	S1c2c(cc([N+]([O-])=O)cc2)C=C1C(=O)Nc3c(cccc3)C(=O)N	[*;r]C(=O)[N;H]c1[c;H][c;H][c;H][c;H]c1[!#1]_20	2	false	SAVI-Space-2024	rxn6038_0_a_kill_0	EN300-11875	S(=O)(=O)(Nc1ccc(N)cc1)c2ccc(cc2)C	EN300-07527	O=C(O)c1c(NC(=O)c2ccccc2)cccc1
O=C(Nc1ccc(O)cc1)c2c(NC(=O)c3ccccc3)cccc2	116	fCSFP4	weighted-fingerprint-similarity	0.916	0.417	rxn6038_0_a_kill_0____EN300-6771311____EN300-07527	N/A	S1c2c(cc([N+]([O-])=O)cc2)C=C1C(=O)Nc3c(cccc3)C(=O)N	[*;r]C(=O)[N;H]c1[c;H][c;H][c;H][c;H]c1[!#1]_20	2	false	SAVI-Space-2024	rxn6038_0_a_kill_0	EN300-6771311	O=C(Oc1ccc(N)cc1)C	EN300-07527	O=C(O)c1c(NC(=O)c2ccccc2)cccc1
[O-]C(=O)c1c(NC(=O)c2c(NC(=O)c3ccccc3)cccc2)cccc1	117	fCSFP4	weighted-fingerprint-similarity	0.916	0.417	rxn6038_0_a_kill_0____EN300-19483____EN300-33364232	N/A	S1c2c(cc([N+]([O-])=O)cc2)C=C1C(=O)Nc3c(cccc3)C(=O)N	[*;r]C(=O)[N;H]c1[c;H][c;H][c;H][c;H]c1[!#1]_20	2	false	SAVI-Space-2024	rxn6038_0_a_kill_0	EN300-19483	OCC=C	EN300-33364232	O=C(O)c1c(NC(=O)c2c(NC(=O)c3ccccc3)cccc2)cccc1
[O-][N+](=O)c1cc(NCC(=O)N)c(cc1)C(=O)Nc2c(cccc2)C([O-])=O	118	fCSFP4	weighted-fingerprint-similarity	0.916	0.484	rxn6041_0_a_kill_0____EN300-08354____EN300-16216	N/A	S1c2c(cc([N+]([O-])=O)cc2)C=C1C(=O)Nc3c(cccc3)C(=O)N	[*;r]C(=O)[N;H]c1[c;H][c;H][c;H][c;H]c1[!#1]_20	2	false	SAVI-Space-2024	rxn6041_0_a_kill_0	EN300-08354	Clc1c(ccc([N+](=O)O)c1)C(=O)Nc2c(cccc2)C(=O)O	EN300-16216	O=C(N)CN
S1C(C(=O)Nc2c(cccc2)C([O-])=O)=CC=C1	119	fCSFP4	weighted-fingerprint-similarity	0.916	0.439	rxn6038_0_a_kill_0____EN300-19483____EN300-27871	N/A	S1c2c(cc([N+]([O-])=O)cc2)C=C1C(=O)Nc3c(cccc3)C(=O)N	[*;r]C(=O)[N;H]c1[c;H][c;H][c;H][c;H]c1[!#1]_20	2	false	SAVI-Space-2024	rxn6038_0_a_kill_0	EN300-19483	OCC=C	EN300-27871	S1C(C(=O)Nc2c(cccc2)C(=O)O)=CC=C1
[O-][N+](=O)c1cc(c2ccccc2)c(cc1)C(=O)Nc3c(cccc3)C([O-])=O	120	fCSFP4	weighted-fingerprint-similarity	0.915	0.472	rxn6006_0_a_kill_0____EN300-08354____EN300-35190	N/A	S1c2c(cc([N+]([O-])=O)cc2)C=C1C(=O)Nc3c(cccc3)C(=O)N	[*;r]C(=O)[N;H]c1[c;H][c;H][c;H][c;H]c1[!#1]_20	2	false	SAVI-Space-2024	rxn6006_0_a_kill_0	EN300-08354	Clc1c(ccc([N+](=O)O)c1)C(=O)Nc2c(cccc2)C(=O)O	EN300-35190	OB(O)c1ccccc1
O=C(Nc1c(O)cccc1)c2c(NC(=O)c3c(NC(=O)c4ccccc4)cccc3)cccc2	121	fCSFP4	weighted-fingerprint-similarity	0.915	0.413	rxn6038_0_a_kill_0____EN300-264894____EN300-33364232	N/A	S1c2c(cc([N+]([O-])=O)cc2)C=C1C(=O)Nc3c(cccc3)C(=O)N	[*;r]C(=O)[N;H]c1[c;H][c;H][c;H][c;H]c1[!#1]_20	2	false	SAVI-Space-2024	rxn6038_0_a_kill_0	EN300-264894	O(c1c(N)cccc1)COC	EN300-33364232	O=C(O)c1c(NC(=O)c2c(NC(=O)c3ccccc3)cccc2)cccc1
O=C(Nc1c(O)cccc1)c2c(NC(=O)c3ccccc3)cccc2	122	fCSFP4	weighted-fingerprint-similarity	0.915	0.413	rxn6038_0_a_kill_0____EN300-264894____EN300-07527	N/A	S1c2c(cc([N+]([O-])=O)cc2)C=C1C(=O)Nc3c(cccc3)C(=O)N	[*;r]C(=O)[N;H]c1[c;H][c;H][c;H][c;H]c1[!#1]_20	2	false	SAVI-Space-2024	rxn6038_0_a_kill_0	EN300-264894	O(c1c(N)cccc1)COC	EN300-07527	O=C(O)c1c(NC(=O)c2ccccc2)cccc1
O=C(Nc1c(cccc1)C(=O)N)c2c(NC(=O)C(C)C)cccc2	123	fCSFP4	weighted-fingerprint-similarity	0.914	0.430	rxn6038_0_a_kill_0____EN300-16215 EN300-7396612"____EN300-37447403"	N/A	S1c2c(cc([N+]([O-])=O)cc2)C=C1C(=O)Nc3c(cccc3)C(=O)N	[*;r]C(=O)[N;H]c1[c;H][c;H][c;H][c;H]c1[!#1]_20	2	false	SAVI-Space-2024	rxn6038_0_a_kill_0	EN300-16215 EN300-7396612""	NCc1ccccc1	EN300-37447403	O=C(O)c1c(NC(=O)c2c(NC(=O)C(C)C)cccc2)cccc1
[O-][N+](=O)c1c2ncc(cc2ccc1)C(=O)Nc3c(cccc3)C([O-])=O	124	fCSFP4	weighted-fingerprint-similarity	0.914	0.507	rxn2201_1_a_kill_0____EN300-05252____EN300-111923	N/A	S1c2c(cc([N+]([O-])=O)cc2)C=C1C(=O)Nc3c(cccc3)C(=O)N	[*;r]C(=O)[N;H]c1[c;H][c;H][c;H][c;H]c1[!#1]_20	2	false	SAVI-Space-2024	rxn2201_1_a_kill_0	EN300-05252	O=C(O)c1c(NC(=O)CC#N)cccc1	EN300-111923	O=[N+](O)c1c(N)c(ccc1)C=O
[O-][N+](=O)c1cc(NC(C)C)c(cc1)C(=O)Nc2c(cccc2)C([O-])=O	125	fCSFP4	weighted-fingerprint-similarity	0.914	0.468	rxn6041_0_a_kill_0____EN300-08354____EN300-18989	N/A	S1c2c(cc([N+]([O-])=O)cc2)C=C1C(=O)Nc3c(cccc3)C(=O)N	[*;r]C(=O)[N;H]c1[c;H][c;H][c;H][c;H]c1[!#1]_20	2	false	SAVI-Space-2024	rxn6041_0_a_kill_0	EN300-08354	Clc1c(ccc([N+](=O)O)c1)C(=O)Nc2c(cccc2)C(=O)O	EN300-18989	NC(C)C
[O-][N+](=O)c1cc(NCCO)c(cc1)C(=O)Nc2c(cccc2)C([O-])=O	126	fCSFP4	weighted-fingerprint-similarity	0.914	0.468	rxn6041_0_a_kill_0____EN300-08354____EN300-19392	N/A	S1c2c(cc([N+]([O-])=O)cc2)C=C1C(=O)Nc3c(cccc3)C(=O)N	[*;r]C(=O)[N;H]c1[c;H][c;H][c;H][c;H]c1[!#1]_20	2	false	SAVI-Space-2024	rxn6041_0_a_kill_0	EN300-08354	Clc1c(ccc([N+](=O)O)c1)C(=O)Nc2c(cccc2)C(=O)O	EN300-19392	OCCN
Fc1ccc(NC(=O)c2c(NC(=O)c3c(NC(=O)c4ccccc4)cccc3)cccc2)cc1	127	fCSFP4	weighted-fingerprint-similarity	0.914	0.404	rxn6038_0_a_kill_0____EN300-18060____EN300-33364232	N/A	S1c2c(cc([N+]([O-])=O)cc2)C=C1C(=O)Nc3c(cccc3)C(=O)N	[*;r]C(=O)[N;H]c1[c;H][c;H][c;H][c;H]c1[!#1]_20	2	false	SAVI-Space-2024	rxn6038_0_a_kill_0	EN300-18060	Fc1ccc(N)cc1	EN300-33364232	O=C(O)c1c(NC(=O)c2c(NC(=O)c3ccccc3)cccc2)cccc1
Fc1ccc(NC(=O)c2c(NC(=O)c3ccccc3)cccc2)cc1	128	fCSFP4	weighted-fingerprint-similarity	0.914	0.404	rxn6038_0_a_kill_0____EN300-18060____EN300-07527	N/A	S1c2c(cc([N+]([O-])=O)cc2)C=C1C(=O)Nc3c(cccc3)C(=O)N	[*;r]C(=O)[N;H]c1[c;H][c;H][c;H][c;H]c1[!#1]_20	2	false	SAVI-Space-2024	rxn6038_0_a_kill_0	EN300-18060	Fc1ccc(N)cc1	EN300-07527	O=C(O)c1c(NC(=O)c2ccccc2)cccc1
O=C(Nc1c(cccc1)C(=O)Nc2ccc(cc2)C)c3c(NC(=O)c4ccccc4)cccc3	129	fCSFP4	weighted-fingerprint-similarity	0.914	0.404	rxn6038_0_a_kill_0____EN300-17941 EN300-30001"____EN300-33364232"	N/A	S1c2c(cc([N+]([O-])=O)cc2)C=C1C(=O)Nc3c(cccc3)C(=O)N	[*;r]C(=O)[N;H]c1[c;H][c;H][c;H][c;H]c1[!#1]_20	2	false	SAVI-Space-2024	rxn6038_0_a_kill_0	EN300-17941 EN300-30001""	Nc1ccc(cc1)C	EN300-33364232	O=C(O)c1c(NC(=O)c2c(NC(=O)c3ccccc3)cccc2)cccc1
O=C(Nc1c(cccc1)C(=O)Nc2ccncc2)c3c(NC(=O)c4ccccc4)cccc3	130	fCSFP4	weighted-fingerprint-similarity	0.914	0.404	rxn6038_0_a_kill_0____EN300-21310____EN300-33364232	N/A	S1c2c(cc([N+]([O-])=O)cc2)C=C1C(=O)Nc3c(cccc3)C(=O)N	[*;r]C(=O)[N;H]c1[c;H][c;H][c;H][c;H]c1[!#1]_20	2	false	SAVI-Space-2024	rxn6038_0_a_kill_0	EN300-21310	n1ccc(N)cc1	EN300-33364232	O=C(O)c1c(NC(=O)c2c(NC(=O)c3ccccc3)cccc2)cccc1
O=C(Nc1ccc(cc1)C)c2c(NC(=O)c3ccccc3)cccc2	131	fCSFP4	weighted-fingerprint-similarity	0.914	0.404	rxn6038_0_a_kill_0____EN300-17941 EN300-30001"____EN300-07527"	N/A	S1c2c(cc([N+]([O-])=O)cc2)C=C1C(=O)Nc3c(cccc3)C(=O)N	[*;r]C(=O)[N;H]c1[c;H][c;H][c;H][c;H]c1[!#1]_20	2	false	SAVI-Space-2024	rxn6038_0_a_kill_0	EN300-17941 EN300-30001""	Nc1ccc(cc1)C	EN300-07527	O=C(O)c1c(NC(=O)c2ccccc2)cccc1
O=C(Nc1ccncc1)c2c(NC(=O)c3ccccc3)cccc2	132	fCSFP4	weighted-fingerprint-similarity	0.914	0.404	rxn6038_0_a_kill_0____EN300-21310____EN300-07527	N/A	S1c2c(cc([N+]([O-])=O)cc2)C=C1C(=O)Nc3c(cccc3)C(=O)N	[*;r]C(=O)[N;H]c1[c;H][c;H][c;H][c;H]c1[!#1]_20	2	false	SAVI-Space-2024	rxn6038_0_a_kill_0	EN300-21310	n1ccc(N)cc1	EN300-07527	O=C(O)c1c(NC(=O)c2ccccc2)cccc1
S1C(C(=O)Nc2c(cccc2)C(=O)Nc3cc(O)ccc3)=CC=C1	133	fCSFP4	weighted-fingerprint-similarity	0.914	0.441	rxn6038_0_a_kill_0____EN300-52657____EN300-27871	N/A	S1c2c(cc([N+]([O-])=O)cc2)C=C1C(=O)Nc3c(cccc3)C(=O)N	[*;r]C(=O)[N;H]c1[c;H][c;H][c;H][c;H]c1[!#1]_20	2	false	SAVI-Space-2024	rxn6038_0_a_kill_0	EN300-52657	O(c1cc(N)ccc1)CC=C	EN300-27871	S1C(C(=O)Nc2c(cccc2)C(=O)O)=CC=C1
O=C(Nc1ccc(cc1)C(=O)Nc2c(cccc2)C(=O)N)c3c(OC)cccc3	134	fCSFP4	weighted-fingerprint-similarity	0.913	0.436	rxn6038_0_a_kill_0____EN300-16215 EN300-7396612"____EN300-20174709"	N/A	S1c2c(cc([N+]([O-])=O)cc2)C=C1C(=O)Nc3c(cccc3)C(=O)N	[*;r]C(=O)[N;H]c1[c;H][c;H][c;H][c;H]c1[!#1]_20	2	false	SAVI-Space-2024	rxn6038_0_a_kill_0	EN300-16215 EN300-7396612""	NCc1ccccc1	EN300-20174709	O=C(O)c1c(NC(=O)c2ccc(NC(=O)c3c(OC)cccc3)cc2)cccc1
S1C(C(=O)Nc2c(cccc2)C(=O)Nc3c(O)cccc3)=CC=C1	135	fCSFP4	weighted-fingerprint-similarity	0.913	0.431	rxn6038_0_a_kill_0____EN300-264894____EN300-27871	N/A	S1c2c(cc([N+]([O-])=O)cc2)C=C1C(=O)Nc3c(cccc3)C(=O)N	[*;r]C(=O)[N;H]c1[c;H][c;H][c;H][c;H]c1[!#1]_20	2	false	SAVI-Space-2024	rxn6038_0_a_kill_0	EN300-264894	O(c1c(N)cccc1)COC	EN300-27871	S1C(C(=O)Nc2c(cccc2)C(=O)O)=CC=C1
ClC(Cl)(Cl)C(=O)Nc1c(cccc1)C(=O)Nc2c(cccc2)C(=O)N	136	fCSFP4	weighted-fingerprint-similarity	0.913	0.426	rxn7009_0_a_kill_0____EN300-15721____EN300-37447408	N/A	S1c2c(cc([N+]([O-])=O)cc2)C=C1C(=O)Nc3c(cccc3)C(=O)N	[*;r]C(=O)[N;H]c1[c;H][c;H][c;H][c;H]c1[!#1]_20	2	false	SAVI-Space-2024	rxn7009_0_a_kill_0	EN300-15721	S(=O)(=O)(N)c1ccc(cc1)C	EN300-37447408	ClC(Cl)(Cl)C(=O)Nc1c(cccc1)C(=O)Nc2c(cccc2)C(=O)O
O=C(Nc1c(cccc1)C(=O)N)c2c(NC(=O)CCC)cccc2	137	fCSFP4	weighted-fingerprint-similarity	0.913	0.426	rxn6038_0_a_kill_0____EN300-16215 EN300-7396612"____EN300-37447399"	N/A	S1c2c(cc([N+]([O-])=O)cc2)C=C1C(=O)Nc3c(cccc3)C(=O)N	[*;r]C(=O)[N;H]c1[c;H][c;H][c;H][c;H]c1[!#1]_20	2	false	SAVI-Space-2024	rxn6038_0_a_kill_0	EN300-16215 EN300-7396612""	NCc1ccccc1	EN300-37447399	O=C(O)c1c(NC(=O)c2c(NC(=O)CCC)cccc2)cccc1
S1C=C(Nc2c(ccc([N+]([O-])=O)c2)C(=O)Nc3c(cccc3)C([O-])=O)C=C1	138	fCSFP4	weighted-fingerprint-similarity	0.913	0.468	rxn6041_0_a_kill_0____EN300-08354____EN300-80184	N/A	S1c2c(cc([N+]([O-])=O)cc2)C=C1C(=O)Nc3c(cccc3)C(=O)N	[*;r]C(=O)[N;H]c1[c;H][c;H][c;H][c;H]c1[!#1]_20	2	false	SAVI-Space-2024	rxn6041_0_a_kill_0	EN300-08354	Clc1c(ccc([N+](=O)O)c1)C(=O)Nc2c(cccc2)C(=O)O	EN300-80184	S1C=C(N)C=C1
FCCNc1c(ccc([N+]([O-])=O)c1)C(=O)Nc2c(cccc2)C([O-])=O	139	fCSFP4	weighted-fingerprint-similarity	0.913	0.464	rxn6041_0_a_kill_0____EN300-08354____EN300-194473	N/A	S1c2c(cc([N+]([O-])=O)cc2)C=C1C(=O)Nc3c(cccc3)C(=O)N	[*;r]C(=O)[N;H]c1[c;H][c;H][c;H][c;H]c1[!#1]_20	2	false	SAVI-Space-2024	rxn6041_0_a_kill_0	EN300-08354	Clc1c(ccc([N+](=O)O)c1)C(=O)Nc2c(cccc2)C(=O)O	EN300-194473	FCCN
SCCNc1c(ccc([N+]([O-])=O)c1)C(=O)Nc2c(cccc2)C([O-])=O	140	fCSFP4	weighted-fingerprint-similarity	0.913	0.464	rxn6041_0_a_kill_0____EN300-08354____EN300-19624 EN300-33931""	N/A	S1c2c(cc([N+]([O-])=O)cc2)C=C1C(=O)Nc3c(cccc3)C(=O)N	[*;r]C(=O)[N;H]c1[c;H][c;H][c;H][c;H]c1[!#1]_20	2	false	SAVI-Space-2024	rxn6041_0_a_kill_0	EN300-08354	Clc1c(ccc([N+](=O)O)c1)C(=O)Nc2c(cccc2)C(=O)O	EN300-19624 EN300-33931""	SCCN
[O-][N+](=O)c1cc(NC(C)(C)C)c(cc1)C(=O)Nc2c(cccc2)C([O-])=O	141	fCSFP4	weighted-fingerprint-similarity	0.913	0.464	rxn6041_0_a_kill_0____EN300-08354____EN300-16766 EN300-1301363 EN300-7481645""	N/A	S1c2c(cc([N+]([O-])=O)cc2)C=C1C(=O)Nc3c(cccc3)C(=O)N	[*;r]C(=O)[N;H]c1[c;H][c;H][c;H][c;H]c1[!#1]_20	2	false	SAVI-Space-2024	rxn6041_0_a_kill_0	EN300-08354	Clc1c(ccc([N+](=O)O)c1)C(=O)Nc2c(cccc2)C(=O)O	EN300-16766 EN300-1301363 EN300-7481645""	NC(C)(C)C
[O-][N+](=O)c1cc(NC2CC2)c(cc1)C(=O)Nc3c(cccc3)C([O-])=O	142	fCSFP4	weighted-fingerprint-similarity	0.913	0.464	rxn6041_0_a_kill_0____EN300-08354____EN300-21353	N/A	S1c2c(cc([N+]([O-])=O)cc2)C=C1C(=O)Nc3c(cccc3)C(=O)N	[*;r]C(=O)[N;H]c1[c;H][c;H][c;H][c;H]c1[!#1]_20	2	false	SAVI-Space-2024	rxn6041_0_a_kill_0	EN300-08354	Clc1c(ccc([N+](=O)O)c1)C(=O)Nc2c(cccc2)C(=O)O	EN300-21353	NC1CC1
[O-][N+](=O)c1cc(NCCC)c(cc1)C(=O)Nc2c(cccc2)C([O-])=O	143	fCSFP4	weighted-fingerprint-similarity	0.913	0.464	rxn6041_0_a_kill_0____EN300-08354____EN300-20505 EN300-55115""	N/A	S1c2c(cc([N+]([O-])=O)cc2)C=C1C(=O)Nc3c(cccc3)C(=O)N	[*;r]C(=O)[N;H]c1[c;H][c;H][c;H][c;H]c1[!#1]_20	2	false	SAVI-Space-2024	rxn6041_0_a_kill_0	EN300-08354	Clc1c(ccc([N+](=O)O)c1)C(=O)Nc2c(cccc2)C(=O)O	EN300-20505 EN300-55115""	NCCC
[O-][N+](=O)c1cc(OC)c(cc1)C(=O)Nc2c(cccc2)C([O-])=O	144	fCSFP4	weighted-fingerprint-similarity	0.913	0.464	rxn6039_0_a_kill_0____EN300-1082651____EN300-08354	N/A	S1c2c(cc([N+]([O-])=O)cc2)C=C1C(=O)Nc3c(cccc3)C(=O)N	[*;r]C(=O)[N;H]c1[c;H][c;H][c;H][c;H]c1[!#1]_20	2	false	SAVI-Space-2024	rxn6039_0_a_kill_0	EN300-1082651	OC	EN300-08354	Clc1c(ccc([N+](=O)O)c1)C(=O)Nc2c(cccc2)C(=O)O
[O-]C(=O)c1c(NC(=O)c2ccc(N)cc2)cccc1	145	fCSFP4	weighted-fingerprint-similarity	0.913	0.411	rxn6041_0_a_kill_0____EN300-11456____EN300-16215 EN300-7396612""	N/A	S1c2c(cc([N+]([O-])=O)cc2)C=C1C(=O)Nc3c(cccc3)C(=O)N	[*;r]C(=O)[N;H]c1[c;H][c;H][c;H][c;H]c1[!#1]_20	2	false	SAVI-Space-2024	rxn6041_0_a_kill_0	EN300-11456	Clc1ccc(cc1)C(=O)Nc2c(cccc2)C(=O)O	EN300-16215 EN300-7396612""	NCc1ccccc1
O=C(Nc1c(cccc1)C(=O)Nc2cc(O)ccc2)c3c(NC(=O)c4ccccc4)cccc3	146	fCSFP4	weighted-fingerprint-similarity	0.913	0.405	rxn6038_0_a_kill_0____EN300-52657____EN300-33364232	N/A	S1c2c(cc([N+]([O-])=O)cc2)C=C1C(=O)Nc3c(cccc3)C(=O)N	[*;r]C(=O)[N;H]c1[c;H][c;H][c;H][c;H]c1[!#1]_20	2	false	SAVI-Space-2024	rxn6038_0_a_kill_0	EN300-52657	O(c1cc(N)ccc1)CC=C	EN300-33364232	O=C(O)c1c(NC(=O)c2c(NC(=O)c3ccccc3)cccc2)cccc1
O=C(Nc1cc(O)ccc1)c2c(NC(=O)c3ccccc3)cccc2	147	fCSFP4	weighted-fingerprint-similarity	0.913	0.405	rxn6038_0_a_kill_0____EN300-52657____EN300-07527	N/A	S1c2c(cc([N+]([O-])=O)cc2)C=C1C(=O)Nc3c(cccc3)C(=O)N	[*;r]C(=O)[N;H]c1[c;H][c;H][c;H][c;H]c1[!#1]_20	2	false	SAVI-Space-2024	rxn6038_0_a_kill_0	EN300-52657	O(c1cc(N)ccc1)CC=C	EN300-07527	O=C(O)c1c(NC(=O)c2ccccc2)cccc1
Fc1c(NC(=O)c2c(NC(=O)c3c(NC(=O)c4ccccc4)cccc3)cccc2)cccc1	148	fCSFP4	weighted-fingerprint-similarity	0.913	0.400	rxn6038_0_a_kill_0____EN300-19550____EN300-33364232	N/A	S1c2c(cc([N+]([O-])=O)cc2)C=C1C(=O)Nc3c(cccc3)C(=O)N	[*;r]C(=O)[N;H]c1[c;H][c;H][c;H][c;H]c1[!#1]_20	2	false	SAVI-Space-2024	rxn6038_0_a_kill_0	EN300-19550	Fc1c(N)cccc1	EN300-33364232	O=C(O)c1c(NC(=O)c2c(NC(=O)c3ccccc3)cccc2)cccc1
Fc1c(NC(=O)c2c(NC(=O)c3ccccc3)cccc2)cccc1	149	fCSFP4	weighted-fingerprint-similarity	0.913	0.400	rxn6038_0_a_kill_0____EN300-19550____EN300-07527	N/A	S1c2c(cc([N+]([O-])=O)cc2)C=C1C(=O)Nc3c(cccc3)C(=O)N	[*;r]C(=O)[N;H]c1[c;H][c;H][c;H][c;H]c1[!#1]_20	2	false	SAVI-Space-2024	rxn6038_0_a_kill_0	EN300-19550	Fc1c(N)cccc1	EN300-07527	O=C(O)c1c(NC(=O)c2ccccc2)cccc1
O=C(Nc1c(cccc1)C(=O)Nc2c(cccc2)C)c3c(NC(=O)c4ccccc4)cccc3	150	fCSFP4	weighted-fingerprint-similarity	0.913	0.400	rxn6038_0_a_kill_0____EN300-33459 EN300-17958"____EN300-33364232"	N/A	S1c2c(cc([N+]([O-])=O)cc2)C=C1C(=O)Nc3c(cccc3)C(=O)N	[*;r]C(=O)[N;H]c1[c;H][c;H][c;H][c;H]c1[!#1]_20	2	false	SAVI-Space-2024	rxn6038_0_a_kill_0	EN300-33459 EN300-17958""	Nc1c(cccc1)C	EN300-33364232	O=C(O)c1c(NC(=O)c2c(NC(=O)c3ccccc3)cccc2)cccc1
O=C(Nc1c(cccc1)C)c2c(NC(=O)c3ccccc3)cccc2	151	fCSFP4	weighted-fingerprint-similarity	0.913	0.400	rxn6038_0_a_kill_0____EN300-33459 EN300-17958"____EN300-07527"	N/A	S1c2c(cc([N+]([O-])=O)cc2)C=C1C(=O)Nc3c(cccc3)C(=O)N	[*;r]C(=O)[N;H]c1[c;H][c;H][c;H][c;H]c1[!#1]_20	2	false	SAVI-Space-2024	rxn6038_0_a_kill_0	EN300-33459 EN300-17958""	Nc1c(cccc1)C	EN300-07527	O=C(O)c1c(NC(=O)c2ccccc2)cccc1
FC(F)(F)Oc1ccc(cc1)C(=O)Nc2c(cccc2)C(=O)N	152	fCSFP4	weighted-fingerprint-similarity	0.912	0.432	rxn7009_0_a_kill_0____EN300-15721____EN300-37408297	N/A	S1c2c(cc([N+]([O-])=O)cc2)C=C1C(=O)Nc3c(cccc3)C(=O)N	[*;r]C(=O)[N;H]c1[c;H][c;H][c;H][c;H]c1[!#1]_20	2	false	SAVI-Space-2024	rxn7009_0_a_kill_0	EN300-15721	S(=O)(=O)(N)c1ccc(cc1)C	EN300-37408297	FC(F)(F)Oc1ccc(cc1)C(=O)Nc2c(cccc2)C(=O)O
[O-][N+](=O)c1cc(NCCC(=O)N)c(cc1)C(=O)Nc2c(cccc2)C([O-])=O	153	fCSFP4	weighted-fingerprint-similarity	0.912	0.473	rxn6041_0_a_kill_0____EN300-08354____EN300-40888	N/A	S1c2c(cc([N+]([O-])=O)cc2)C=C1C(=O)Nc3c(cccc3)C(=O)N	[*;r]C(=O)[N;H]c1[c;H][c;H][c;H][c;H]c1[!#1]_20	2	false	SAVI-Space-2024	rxn6041_0_a_kill_0	EN300-08354	Clc1c(ccc([N+](=O)O)c1)C(=O)Nc2c(cccc2)C(=O)O	EN300-40888	O=C(N)CCN
[O-][N+](=O)c1cc(NC=2C=NNC2)c(cc1)C(=O)Nc3c(cccc3)C([O-])=O	154	fCSFP4	weighted-fingerprint-similarity	0.912	0.460	rxn6041_0_a_kill_0____EN300-08354____EN300-344637 EN300-32013""	N/A	S1c2c(cc([N+]([O-])=O)cc2)C=C1C(=O)Nc3c(cccc3)C(=O)N	[*;r]C(=O)[N;H]c1[c;H][c;H][c;H][c;H]c1[!#1]_20	2	false	SAVI-Space-2024	rxn6041_0_a_kill_0	EN300-08354	Clc1c(ccc([N+](=O)O)c1)C(=O)Nc2c(cccc2)C(=O)O	EN300-344637 EN300-32013""	N=1NC=C(N)C1
[O-][N+](=O)c1cc(NCC#C)c(cc1)C(=O)Nc2c(cccc2)C([O-])=O	155	fCSFP4	weighted-fingerprint-similarity	0.912	0.460	rxn6041_0_a_kill_0____EN300-08354____EN300-393397 EN300-21409""	N/A	S1c2c(cc([N+]([O-])=O)cc2)C=C1C(=O)Nc3c(cccc3)C(=O)N	[*;r]C(=O)[N;H]c1[c;H][c;H][c;H][c;H]c1[!#1]_20	2	false	SAVI-Space-2024	rxn6041_0_a_kill_0	EN300-08354	Clc1c(ccc([N+](=O)O)c1)C(=O)Nc2c(cccc2)C(=O)O	EN300-393397 EN300-21409""	NCC#C
[O-][N+](=O)c1cc(NCC#N)c(cc1)C(=O)Nc2c(cccc2)C([O-])=O	156	fCSFP4	weighted-fingerprint-similarity	0.912	0.460	rxn6041_0_a_kill_0____EN300-08354____EN300-77578 EN300-1265359 EN300-1265359 EN300-24464""	N/A	S1c2c(cc([N+]([O-])=O)cc2)C=C1C(=O)Nc3c(cccc3)C(=O)N	[*;r]C(=O)[N;H]c1[c;H][c;H][c;H][c;H]c1[!#1]_20	2	false	SAVI-Space-2024	rxn6041_0_a_kill_0	EN300-08354	Clc1c(ccc([N+](=O)O)c1)C(=O)Nc2c(cccc2)C(=O)O	EN300-77578 EN300-1265359 EN300-1265359 EN300-24464""	N#CCN
[O-][N+](=O)c1cc(NCC([O-])=O)c(cc1)C(=O)Nc2c(cccc2)C([O-])=O	157	fCSFP4	weighted-fingerprint-similarity	0.912	0.460	rxn6041_0_a_kill_0____EN300-08354____EN300-19731 EN300-31218""	N/A	S1c2c(cc([N+]([O-])=O)cc2)C=C1C(=O)Nc3c(cccc3)C(=O)N	[*;r]C(=O)[N;H]c1[c;H][c;H][c;H][c;H]c1[!#1]_20	2	false	SAVI-Space-2024	rxn6041_0_a_kill_0	EN300-08354	Clc1c(ccc([N+](=O)O)c1)C(=O)Nc2c(cccc2)C(=O)O	EN300-19731 EN300-31218""	O=C(O)CN
[O-][N+](=O)c1cc(NCC=C)c(cc1)C(=O)Nc2c(cccc2)C([O-])=O	158	fCSFP4	weighted-fingerprint-similarity	0.912	0.460	rxn6041_0_a_kill_0____EN300-08354____EN300-19995	N/A	S1c2c(cc([N+]([O-])=O)cc2)C=C1C(=O)Nc3c(cccc3)C(=O)N	[*;r]C(=O)[N;H]c1[c;H][c;H][c;H][c;H]c1[!#1]_20	2	false	SAVI-Space-2024	rxn6041_0_a_kill_0	EN300-08354	Clc1c(ccc([N+](=O)O)c1)C(=O)Nc2c(cccc2)C(=O)O	EN300-19995	NCC=C
[O-][N+](=O)c1cc(NCCCO)c(cc1)C(=O)Nc2c(cccc2)C([O-])=O	159	fCSFP4	weighted-fingerprint-similarity	0.912	0.460	rxn6041_0_a_kill_0____EN300-08354____EN300-16772	N/A	S1c2c(cc([N+]([O-])=O)cc2)C=C1C(=O)Nc3c(cccc3)C(=O)N	[*;r]C(=O)[N;H]c1[c;H][c;H][c;H][c;H]c1[!#1]_20	2	false	SAVI-Space-2024	rxn6041_0_a_kill_0	EN300-08354	Clc1c(ccc([N+](=O)O)c1)C(=O)Nc2c(cccc2)C(=O)O	EN300-16772	OCCCN
O=C(Nc1ccccc1)c2c(NC(=O)CO)cccc2	160	fCSFP4	weighted-fingerprint-similarity	0.912	0.402	rxn6039_0_a_kill_0____EN300-19483____EN300-05782	N/A	S1c2c(cc([N+]([O-])=O)cc2)C=C1C(=O)Nc3c(cccc3)C(=O)N	[*;r]C(=O)[N;H]c1[c;H][c;H][c;H][c;H]c1[!#1]_20	2	false	SAVI-Space-2024	rxn6039_0_a_kill_0	EN300-19483	OCC=C	EN300-05782	ClCC(=O)Nc1c(cccc1)C(=O)Nc2ccccc2
S1C=C(NC(=O)c2c(NC(=O)c3c(NC(=O)c4ccccc4)cccc3)cccc2)C=C1	161	fCSFP4	weighted-fingerprint-similarity	0.912	0.402	rxn6038_0_a_kill_0____EN300-80184____EN300-33364232	N/A	S1c2c(cc([N+]([O-])=O)cc2)C=C1C(=O)Nc3c(cccc3)C(=O)N	[*;r]C(=O)[N;H]c1[c;H][c;H][c;H][c;H]c1[!#1]_20	2	false	SAVI-Space-2024	rxn6038_0_a_kill_0	EN300-80184	S1C=C(N)C=C1	EN300-33364232	O=C(O)c1c(NC(=O)c2c(NC(=O)c3ccccc3)cccc2)cccc1
S1C=C(NC(=O)c2c(NC(=O)c3ccccc3)cccc2)C=C1	162	fCSFP4	weighted-fingerprint-similarity	0.912	0.402	rxn6038_0_a_kill_0____EN300-80184____EN300-07527	N/A	S1c2c(cc([N+]([O-])=O)cc2)C=C1C(=O)Nc3c(cccc3)C(=O)N	[*;r]C(=O)[N;H]c1[c;H][c;H][c;H][c;H]c1[!#1]_20	2	false	SAVI-Space-2024	rxn6038_0_a_kill_0	EN300-80184	S1C=C(N)C=C1	EN300-07527	O=C(O)c1c(NC(=O)c2ccccc2)cccc1
[O-]C(=O)c1c(NC(=O)c2ccc(O)cc2)cccc1	163	fCSFP4	weighted-fingerprint-similarity	0.912	0.402	rxn6039_0_a_kill_0____EN300-19483____EN300-11456	N/A	S1c2c(cc([N+]([O-])=O)cc2)C=C1C(=O)Nc3c(cccc3)C(=O)N	[*;r]C(=O)[N;H]c1[c;H][c;H][c;H][c;H]c1[!#1]_20	2	false	SAVI-Space-2024	rxn6039_0_a_kill_0	EN300-19483	OCC=C	EN300-11456	Clc1ccc(cc1)C(=O)Nc2c(cccc2)C(=O)O
[O-][N+](=O)C=1OC(C(=O)Nc2c(cccc2)C([O-])=O)=CC1	164	fCSFP4	weighted-fingerprint-similarity	0.912	0.447	rxn6038_0_a_kill_0____EN300-19483____EN300-18719	N/A	S1c2c(cc([N+]([O-])=O)cc2)C=C1C(=O)Nc3c(cccc3)C(=O)N	[*;r]C(=O)[N;H]c1[c;H][c;H][c;H][c;H]c1[!#1]_20	2	false	SAVI-Space-2024	rxn6038_0_a_kill_0	EN300-19483	OCC=C	EN300-18719	O=[N+](O)C=1OC(C(=O)Nc2c(cccc2)C(=O)O)=CC1
S1C(C(=O)Nc2c(cccc2)C(=O)Nc3cc[n+]([O-])cc3)=CC=C1	165	fCSFP4	weighted-fingerprint-similarity	0.911	0.433	rxn6038_0_a_kill_0____EN300-384316____EN300-27871	N/A	S1c2c(cc([N+]([O-])=O)cc2)C=C1C(=O)Nc3c(cccc3)C(=O)N	[*;r]C(=O)[N;H]c1[c;H][c;H][c;H][c;H]c1[!#1]_20	2	false	SAVI-Space-2024	rxn6038_0_a_kill_0	EN300-384316	O[n+]1ccc(N)cc1	EN300-27871	S1C(C(=O)Nc2c(cccc2)C(=O)O)=CC=C1
Clc1cc(c(N)cc1)C(=O)Nc2c(cccc2)C(=O)N	166	fCSFP4	weighted-fingerprint-similarity	0.911	0.429	rxn7009_0_a_kill_0____EN300-15721____EN300-211207	N/A	S1c2c(cc([N+]([O-])=O)cc2)C=C1C(=O)Nc3c(cccc3)C(=O)N	[*;r]C(=O)[N;H]c1[c;H][c;H][c;H][c;H]c1[!#1]_20	2	false	SAVI-Space-2024	rxn7009_0_a_kill_0	EN300-15721	S(=O)(=O)(N)c1ccc(cc1)C	EN300-211207	Clc1cc(c(N)cc1)C(=O)Nc2c(cccc2)C(=O)O
Clc1cc(c(NC(=O)c2c(N)cccc2)cc1)C(=O)N	167	fCSFP4	weighted-fingerprint-similarity	0.911	0.429	rxn7009_0_a_kill_0____EN300-15721____EN300-211957	N/A	S1c2c(cc([N+]([O-])=O)cc2)C=C1C(=O)Nc3c(cccc3)C(=O)N	[*;r]C(=O)[N;H]c1[c;H][c;H][c;H][c;H]c1[!#1]_20	2	false	SAVI-Space-2024	rxn7009_0_a_kill_0	EN300-15721	S(=O)(=O)(N)c1ccc(cc1)C	EN300-211957	Clc1cc(c(NC(=O)c2c(N)cccc2)cc1)C(=O)O
S=C(N)CNc1c(ccc([N+]([O-])=O)c1)C(=O)Nc2c(cccc2)C([O-])=O	168	fCSFP4	weighted-fingerprint-similarity	0.911	0.465	rxn6041_0_a_kill_0____EN300-08354____EN300-124586	N/A	S1c2c(cc([N+]([O-])=O)cc2)C=C1C(=O)Nc3c(cccc3)C(=O)N	[*;r]C(=O)[N;H]c1[c;H][c;H][c;H][c;H]c1[!#1]_20	2	false	SAVI-Space-2024	rxn6041_0_a_kill_0	EN300-08354	Clc1c(ccc([N+](=O)O)c1)C(=O)Nc2c(cccc2)C(=O)O	EN300-124586	S=C(N)CN
[O-][N+](=O)c1cc(NCC(=[NH2+])N)c(cc1)C(=O)Nc2c(cccc2)C([O-])=O	169	fCSFP4	weighted-fingerprint-similarity	0.911	0.465	rxn6041_0_a_kill_0____EN300-08354____EN300-7436708	N/A	S1c2c(cc([N+]([O-])=O)cc2)C=C1C(=O)Nc3c(cccc3)C(=O)N	[*;r]C(=O)[N;H]c1[c;H][c;H][c;H][c;H]c1[!#1]_20	2	false	SAVI-Space-2024	rxn6041_0_a_kill_0	EN300-08354	Clc1c(ccc([N+](=O)O)c1)C(=O)Nc2c(cccc2)C(=O)O	EN300-7436708	N=C(N)CN
ClCCCC(=O)Nc1c(cccc1)C(=O)Nc2c(cccc2)C(=O)N	170	fCSFP4	weighted-fingerprint-similarity	0.911	0.419	rxn7009_0_a_kill_0____EN300-15721____EN300-37447406	N/A	S1c2c(cc([N+]([O-])=O)cc2)C=C1C(=O)Nc3c(cccc3)C(=O)N	[*;r]C(=O)[N;H]c1[c;H][c;H][c;H][c;H]c1[!#1]_20	2	false	SAVI-Space-2024	rxn7009_0_a_kill_0	EN300-15721	S(=O)(=O)(N)c1ccc(cc1)C	EN300-37447406	ClCCCC(=O)Nc1c(cccc1)C(=O)Nc2c(cccc2)C(=O)O
[O-][N+](=O)c1cc(NCCON)c(cc1)C(=O)Nc2c(cccc2)C([O-])=O	171	fCSFP4	weighted-fingerprint-similarity	0.911	0.461	rxn6041_0_a_kill_0____EN300-08354____EN300-7382411	N/A	S1c2c(cc([N+]([O-])=O)cc2)C=C1C(=O)Nc3c(cccc3)C(=O)N	[*;r]C(=O)[N;H]c1[c;H][c;H][c;H][c;H]c1[!#1]_20	2	false	SAVI-Space-2024	rxn6041_0_a_kill_0	EN300-08354	Clc1c(ccc([N+](=O)O)c1)C(=O)Nc2c(cccc2)C(=O)O	EN300-7382411	O(N)CCN
FCCCNc1c(ccc([N+]([O-])=O)c1)C(=O)Nc2c(cccc2)C([O-])=O	172	fCSFP4	weighted-fingerprint-similarity	0.911	0.457	rxn6041_0_a_kill_0____EN300-08354____EN300-84693 EN300-7461639""	N/A	S1c2c(cc([N+]([O-])=O)cc2)C=C1C(=O)Nc3c(cccc3)C(=O)N	[*;r]C(=O)[N;H]c1[c;H][c;H][c;H][c;H]c1[!#1]_20	2	false	SAVI-Space-2024	rxn6041_0_a_kill_0	EN300-08354	Clc1c(ccc([N+](=O)O)c1)C(=O)Nc2c(cccc2)C(=O)O	EN300-84693 EN300-7461639""	FCCCN
SCCCNc1c(ccc([N+]([O-])=O)c1)C(=O)Nc2c(cccc2)C([O-])=O	173	fCSFP4	weighted-fingerprint-similarity	0.911	0.457	rxn6041_0_a_kill_0____EN300-08354____EN300-95946	N/A	S1c2c(cc([N+]([O-])=O)cc2)C=C1C(=O)Nc3c(cccc3)C(=O)N	[*;r]C(=O)[N;H]c1[c;H][c;H][c;H][c;H]c1[!#1]_20	2	false	SAVI-Space-2024	rxn6041_0_a_kill_0	EN300-08354	Clc1c(ccc([N+](=O)O)c1)C(=O)Nc2c(cccc2)C(=O)O	EN300-95946	SCCCN
[O-][N+](=O)c1cc(NCCCC)c(cc1)C(=O)Nc2c(cccc2)C([O-])=O	174	fCSFP4	weighted-fingerprint-similarity	0.911	0.457	rxn6041_0_a_kill_0____EN300-08354____EN300-19577	N/A	S1c2c(cc([N+]([O-])=O)cc2)C=C1C(=O)Nc3c(cccc3)C(=O)N	[*;r]C(=O)[N;H]c1[c;H][c;H][c;H][c;H]c1[!#1]_20	2	false	SAVI-Space-2024	rxn6041_0_a_kill_0	EN300-08354	Clc1c(ccc([N+](=O)O)c1)C(=O)Nc2c(cccc2)C(=O)O	EN300-19577	NCCCC
[O-][N+](=O)c1cc(NCCCCO)c(cc1)C(=O)Nc2c(cccc2)C([O-])=O	175	fCSFP4	weighted-fingerprint-similarity	0.911	0.457	rxn6041_0_a_kill_0____EN300-08354____EN300-66126	N/A	S1c2c(cc([N+]([O-])=O)cc2)C=C1C(=O)Nc3c(cccc3)C(=O)N	[*;r]C(=O)[N;H]c1[c;H][c;H][c;H][c;H]c1[!#1]_20	2	false	SAVI-Space-2024	rxn6041_0_a_kill_0	EN300-08354	Clc1c(ccc([N+](=O)O)c1)C(=O)Nc2c(cccc2)C(=O)O	EN300-66126	OCCCCN
O=C(Nc1c(cccc1)C(=O)NCC(=O)N)c2c(NC(=O)c3ccccc3)cccc2	176	fCSFP4	weighted-fingerprint-similarity	0.911	0.409	rxn6038_0_a_kill_0____EN300-16216____EN300-33364232	N/A	S1c2c(cc([N+]([O-])=O)cc2)C=C1C(=O)Nc3c(cccc3)C(=O)N	[*;r]C(=O)[N;H]c1[c;H][c;H][c;H][c;H]c1[!#1]_20	2	false	SAVI-Space-2024	rxn6038_0_a_kill_0	EN300-16216	O=C(N)CN	EN300-33364232	O=C(O)c1c(NC(=O)c2c(NC(=O)c3ccccc3)cccc2)cccc1
O=C(Nc1c(cccc1)C(=O)NCC(=O)N)c2ccccc2	177	fCSFP4	weighted-fingerprint-similarity	0.911	0.409	rxn6038_0_a_kill_0____EN300-16216____EN300-07527	N/A	S1c2c(cc([N+]([O-])=O)cc2)C=C1C(=O)Nc3c(cccc3)C(=O)N	[*;r]C(=O)[N;H]c1[c;H][c;H][c;H][c;H]c1[!#1]_20	2	false	SAVI-Space-2024	rxn6038_0_a_kill_0	EN300-16216	O=C(N)CN	EN300-07527	O=C(O)c1c(NC(=O)c2ccccc2)cccc1
O=C(Nc1c(cccc1)C(=O)NCCO)c2c(NC(=O)c3ccccc3)cccc2	178	fCSFP4	weighted-fingerprint-similarity	0.910	0.398	rxn6038_0_a_kill_0____EN300-306271 EN300-129066"____EN300-33364232"	N/A	S1c2c(cc([N+]([O-])=O)cc2)C=C1C(=O)Nc3c(cccc3)C(=O)N	[*;r]C(=O)[N;H]c1[c;H][c;H][c;H][c;H]c1[!#1]_20	2	false	SAVI-Space-2024	rxn6038_0_a_kill_0	EN300-306271 EN300-129066""	O(CC=C)CCN	EN300-33364232	O=C(O)c1c(NC(=O)c2c(NC(=O)c3ccccc3)cccc2)cccc1
O=C(Nc1c(cccc1)C(=O)NCCO)c2ccccc2	179	fCSFP4	weighted-fingerprint-similarity	0.910	0.398	rxn6038_0_a_kill_0____EN300-306271 EN300-129066"____EN300-07527"	N/A	S1c2c(cc([N+]([O-])=O)cc2)C=C1C(=O)Nc3c(cccc3)C(=O)N	[*;r]C(=O)[N;H]c1[c;H][c;H][c;H][c;H]c1[!#1]_20	2	false	SAVI-Space-2024	rxn6038_0_a_kill_0	EN300-306271 EN300-129066""	O(CC=C)CCN	EN300-07527	O=C(O)c1c(NC(=O)c2ccccc2)cccc1
O=C(Nc1c(cccc1)C(=O)NCC[NH3+])c2c(NC(=O)c3ccccc3)cccc2	180	fCSFP4	weighted-fingerprint-similarity	0.910	0.398	rxn6038_0_a_kill_0____EN300-29603____EN300-33364232	N/A	S1c2c(cc([N+]([O-])=O)cc2)C=C1C(=O)Nc3c(cccc3)C(=O)N	[*;r]C(=O)[N;H]c1[c;H][c;H][c;H][c;H]c1[!#1]_20	2	false	SAVI-Space-2024	rxn6038_0_a_kill_0	EN300-29603	S(=O)(=O)(NCCN)c1ccc(cc1)C	EN300-33364232	O=C(O)c1c(NC(=O)c2c(NC(=O)c3ccccc3)cccc2)cccc1
O=C(Nc1c(cccc1)C(=O)NCC[NH3+])c2ccccc2	181	fCSFP4	weighted-fingerprint-similarity	0.910	0.398	rxn6038_0_a_kill_0____EN300-29603____EN300-07527	N/A	S1c2c(cc([N+]([O-])=O)cc2)C=C1C(=O)Nc3c(cccc3)C(=O)N	[*;r]C(=O)[N;H]c1[c;H][c;H][c;H][c;H]c1[!#1]_20	2	false	SAVI-Space-2024	rxn6038_0_a_kill_0	EN300-29603	S(=O)(=O)(NCCN)c1ccc(cc1)C	EN300-07527	O=C(O)c1c(NC(=O)c2ccccc2)cccc1
[O-]C(=O)c1c(NC(=O)c2c(cccc2)C(=O)c3ccccc3)cccc1	182	fCSFP4	weighted-fingerprint-similarity	0.910	0.398	rxn6016_0_a_kill_0____EN300-11416____EN300-6499593	N/A	S1c2c(cc([N+]([O-])=O)cc2)C=C1C(=O)Nc3c(cccc3)C(=O)N	[*;r]C(=O)[N;H]c1[c;H][c;H][c;H][c;H]c1[!#1]_20	2	false	SAVI-Space-2024	rxn6016_0_a_kill_0	EN300-11416	Brc1c(cccc1)C(=O)Nc2c(cccc2)C(=O)O	EN300-6499593	[Si](OCC)(OCC)(OCC)c1ccccc1
[O-]C(=O)c1c(NC(=O)c2cc(ccc2)C(=O)c3ccccc3)cccc1	183	fCSFP4	weighted-fingerprint-similarity	0.910	0.398	rxn6016_0_a_kill_0____EN300-43869____EN300-6499593	N/A	S1c2c(cc([N+]([O-])=O)cc2)C=C1C(=O)Nc3c(cccc3)C(=O)N	[*;r]C(=O)[N;H]c1[c;H][c;H][c;H][c;H]c1[!#1]_20	2	false	SAVI-Space-2024	rxn6016_0_a_kill_0	EN300-43869	Brc1cc(ccc1)C(=O)Nc2c(cccc2)C(=O)O	EN300-6499593	[Si](OCC)(OCC)(OCC)c1ccccc1
[O-]C(=O)c1c(NC(=O)c2ccc(c3ccccc3)cc2)cccc1	184	fCSFP4	weighted-fingerprint-similarity	0.910	0.398	rxn6006_0_a_kill_0____EN300-11456____EN300-35190	N/A	S1c2c(cc([N+]([O-])=O)cc2)C=C1C(=O)Nc3c(cccc3)C(=O)N	[*;r]C(=O)[N;H]c1[c;H][c;H][c;H][c;H]c1[!#1]_20	2	false	SAVI-Space-2024	rxn6006_0_a_kill_0	EN300-11456	Clc1ccc(cc1)C(=O)Nc2c(cccc2)C(=O)O	EN300-35190	OB(O)c1ccccc1
[O-]C(=O)c1c(NC(=O)c2ccc(cc2)C)cccc1	185	fCSFP4	weighted-fingerprint-similarity	0.910	0.398	rxn6038_0_a_kill_0____EN300-19483____EN300-16061643	N/A	S1c2c(cc([N+]([O-])=O)cc2)C=C1C(=O)Nc3c(cccc3)C(=O)N	[*;r]C(=O)[N;H]c1[c;H][c;H][c;H][c;H]c1[!#1]_20	2	false	SAVI-Space-2024	rxn6038_0_a_kill_0	EN300-19483	OCC=C	EN300-16061643	O=C(O)c1c(NC(=O)c2ccc(cc2)C)cccc1
[O-][n+]1ccc(NC(=O)c2c(NC(=O)c3c(NC(=O)c4ccccc4)cccc3)cccc2)cc1	186	fCSFP4	weighted-fingerprint-similarity	0.910	0.398	rxn6038_0_a_kill_0____EN300-384316____EN300-33364232	N/A	S1c2c(cc([N+]([O-])=O)cc2)C=C1C(=O)Nc3c(cccc3)C(=O)N	[*;r]C(=O)[N;H]c1[c;H][c;H][c;H][c;H]c1[!#1]_20	2	false	SAVI-Space-2024	rxn6038_0_a_kill_0	EN300-384316	O[n+]1ccc(N)cc1	EN300-33364232	O=C(O)c1c(NC(=O)c2c(NC(=O)c3ccccc3)cccc2)cccc1
[O-][n+]1ccc(NC(=O)c2c(NC(=O)c3ccccc3)cccc2)cc1	187	fCSFP4	weighted-fingerprint-similarity	0.910	0.398	rxn6038_0_a_kill_0____EN300-384316____EN300-07527	N/A	S1c2c(cc([N+]([O-])=O)cc2)C=C1C(=O)Nc3c(cccc3)C(=O)N	[*;r]C(=O)[N;H]c1[c;H][c;H][c;H][c;H]c1[!#1]_20	2	false	SAVI-Space-2024	rxn6038_0_a_kill_0	EN300-384316	O[n+]1ccc(N)cc1	EN300-07527	O=C(O)c1c(NC(=O)c2ccccc2)cccc1
Fc1cc(NC(=O)c2c(NC(=O)c3c(NC(=O)c4ccccc4)cccc3)cccc2)ccc1	188	fCSFP4	weighted-fingerprint-similarity	0.910	0.393	rxn6038_0_a_kill_0____EN300-19094____EN300-33364232	N/A	S1c2c(cc([N+]([O-])=O)cc2)C=C1C(=O)Nc3c(cccc3)C(=O)N	[*;r]C(=O)[N;H]c1[c;H][c;H][c;H][c;H]c1[!#1]_20	2	false	SAVI-Space-2024	rxn6038_0_a_kill_0	EN300-19094	Fc1cc(N)ccc1	EN300-33364232	O=C(O)c1c(NC(=O)c2c(NC(=O)c3ccccc3)cccc2)cccc1
Fc1cc(NC(=O)c2c(NC(=O)c3ccccc3)cccc2)ccc1	189	fCSFP4	weighted-fingerprint-similarity	0.910	0.393	rxn6038_0_a_kill_0____EN300-19094____EN300-07527	N/A	S1c2c(cc([N+]([O-])=O)cc2)C=C1C(=O)Nc3c(cccc3)C(=O)N	[*;r]C(=O)[N;H]c1[c;H][c;H][c;H][c;H]c1[!#1]_20	2	false	SAVI-Space-2024	rxn6038_0_a_kill_0	EN300-19094	Fc1cc(N)ccc1	EN300-07527	O=C(O)c1c(NC(=O)c2ccccc2)cccc1
O=C(Nc1c(cccc1)C(=O)NC=2C=NNC2)c3c(NC(=O)c4ccccc4)cccc3	190	fCSFP4	weighted-fingerprint-similarity	0.910	0.393	rxn6038_0_a_kill_0____EN300-344637 EN300-32013"____EN300-33364232"	N/A	S1c2c(cc([N+]([O-])=O)cc2)C=C1C(=O)Nc3c(cccc3)C(=O)N	[*;r]C(=O)[N;H]c1[c;H][c;H][c;H][c;H]c1[!#1]_20	2	false	SAVI-Space-2024	rxn6038_0_a_kill_0	EN300-344637 EN300-32013""	N=1NC=C(N)C1	EN300-33364232	O=C(O)c1c(NC(=O)c2c(NC(=O)c3ccccc3)cccc2)cccc1
O=C(Nc1c(cccc1)C(=O)NC=2C=NNC2)c3ccccc3	191	fCSFP4	weighted-fingerprint-similarity	0.910	0.393	rxn6038_0_a_kill_0____EN300-344637 EN300-32013"____EN300-07527"	N/A	S1c2c(cc([N+]([O-])=O)cc2)C=C1C(=O)Nc3c(cccc3)C(=O)N	[*;r]C(=O)[N;H]c1[c;H][c;H][c;H][c;H]c1[!#1]_20	2	false	SAVI-Space-2024	rxn6038_0_a_kill_0	EN300-344637 EN300-32013""	N=1NC=C(N)C1	EN300-07527	O=C(O)c1c(NC(=O)c2ccccc2)cccc1
O=C(Nc1c(cccc1)C(=O)Nc2cc(ccc2)C)c3c(NC(=O)c4ccccc4)cccc3	192	fCSFP4	weighted-fingerprint-similarity	0.910	0.393	rxn6038_0_a_kill_0____EN300-7592590 EN300-18342"____EN300-33364232"	N/A	S1c2c(cc([N+]([O-])=O)cc2)C=C1C(=O)Nc3c(cccc3)C(=O)N	[*;r]C(=O)[N;H]c1[c;H][c;H][c;H][c;H]c1[!#1]_20	2	false	SAVI-Space-2024	rxn6038_0_a_kill_0	EN300-7592590 EN300-18342""	Nc1cc(ccc1)C	EN300-33364232	O=C(O)c1c(NC(=O)c2c(NC(=O)c3ccccc3)cccc2)cccc1
O=C(Nc1c(cccc1)C(=O)Nc2cncnc2)c3c(NC(=O)c4ccccc4)cccc3	193	fCSFP4	weighted-fingerprint-similarity	0.910	0.393	rxn6038_0_a_kill_0____EN300-139664____EN300-33364232	N/A	S1c2c(cc([N+]([O-])=O)cc2)C=C1C(=O)Nc3c(cccc3)C(=O)N	[*;r]C(=O)[N;H]c1[c;H][c;H][c;H][c;H]c1[!#1]_20	2	false	SAVI-Space-2024	rxn6038_0_a_kill_0	EN300-139664	n1cncc(N)c1	EN300-33364232	O=C(O)c1c(NC(=O)c2c(NC(=O)c3ccccc3)cccc2)cccc1
O=C(Nc1cc(ccc1)C)c2c(NC(=O)c3ccccc3)cccc2	194	fCSFP4	weighted-fingerprint-similarity	0.910	0.393	rxn6038_0_a_kill_0____EN300-7592590 EN300-18342"____EN300-07527"	N/A	S1c2c(cc([N+]([O-])=O)cc2)C=C1C(=O)Nc3c(cccc3)C(=O)N	[*;r]C(=O)[N;H]c1[c;H][c;H][c;H][c;H]c1[!#1]_20	2	false	SAVI-Space-2024	rxn6038_0_a_kill_0	EN300-7592590 EN300-18342""	Nc1cc(ccc1)C	EN300-07527	O=C(O)c1c(NC(=O)c2ccccc2)cccc1
O=C(Nc1cncnc1)c2c(NC(=O)c3ccccc3)cccc2	195	fCSFP4	weighted-fingerprint-similarity	0.910	0.393	rxn6038_0_a_kill_0____EN300-139664____EN300-07527	N/A	S1c2c(cc([N+]([O-])=O)cc2)C=C1C(=O)Nc3c(cccc3)C(=O)N	[*;r]C(=O)[N;H]c1[c;H][c;H][c;H][c;H]c1[!#1]_20	2	false	SAVI-Space-2024	rxn6038_0_a_kill_0	EN300-139664	n1cncc(N)c1	EN300-07527	O=C(O)c1c(NC(=O)c2ccccc2)cccc1
O=C(Nc1c(cccc1)C(=O)N)c2c(NC(=O)CC(C)C)cccc2	196	fCSFP4	weighted-fingerprint-similarity	0.910	0.415	rxn6038_0_a_kill_0____EN300-16215 EN300-7396612"____EN300-37447404"	N/A	S1c2c(cc([N+]([O-])=O)cc2)C=C1C(=O)Nc3c(cccc3)C(=O)N	[*;r]C(=O)[N;H]c1[c;H][c;H][c;H][c;H]c1[!#1]_20	2	false	SAVI-Space-2024	rxn6038_0_a_kill_0	EN300-16215 EN300-7396612""	NCc1ccccc1	EN300-37447404	O=C(O)c1c(NC(=O)c2c(NC(=O)CC(C)C)cccc2)cccc1
FCCCCNc1c(ccc([N+]([O-])=O)c1)C(=O)Nc2c(cccc2)C([O-])=O	197	fCSFP4	weighted-fingerprint-similarity	0.910	0.453	rxn6041_0_a_kill_0____EN300-08354____EN300-219095	N/A	S1c2c(cc([N+]([O-])=O)cc2)C=C1C(=O)Nc3c(cccc3)C(=O)N	[*;r]C(=O)[N;H]c1[c;H][c;H][c;H][c;H]c1[!#1]_20	2	false	SAVI-Space-2024	rxn6041_0_a_kill_0	EN300-08354	Clc1c(ccc([N+](=O)O)c1)C(=O)Nc2c(cccc2)C(=O)O	EN300-219095	FCCCCN
S1C=C(NC(=O)c2c(NC(=O)C=3OC([N+]([O-])=O)=CC3)cccc2)C=C1	198	fCSFP4	weighted-fingerprint-similarity	0.910	0.453	rxn6038_0_a_kill_0____EN300-80184____EN300-18719	N/A	S1c2c(cc([N+]([O-])=O)cc2)C=C1C(=O)Nc3c(cccc3)C(=O)N	[*;r]C(=O)[N;H]c1[c;H][c;H][c;H][c;H]c1[!#1]_20	2	false	SAVI-Space-2024	rxn6038_0_a_kill_0	EN300-80184	S1C=C(N)C=C1	EN300-18719	O=[N+](O)C=1OC(C(=O)Nc2c(cccc2)C(=O)O)=CC1
SCCCCNc1c(ccc([N+]([O-])=O)c1)C(=O)Nc2c(cccc2)C([O-])=O	199	fCSFP4	weighted-fingerprint-similarity	0.910	0.453	rxn6041_0_a_kill_0____EN300-08354____EN300-151444	N/A	S1c2c(cc([N+]([O-])=O)cc2)C=C1C(=O)Nc3c(cccc3)C(=O)N	[*;r]C(=O)[N;H]c1[c;H][c;H][c;H][c;H]c1[!#1]_20	2	false	SAVI-Space-2024	rxn6041_0_a_kill_0	EN300-08354	Clc1c(ccc([N+](=O)O)c1)C(=O)Nc2c(cccc2)C(=O)O	EN300-151444	SCCCCN
[O-][N+](=O)c1cc(NC(CO)CO)c(cc1)C(=O)Nc2c(cccc2)C([O-])=O	200	fCSFP4	weighted-fingerprint-similarity	0.910	0.453	rxn6041_0_a_kill_0____EN300-08354____EN300-84186	N/A	S1c2c(cc([N+]([O-])=O)cc2)C=C1C(=O)Nc3c(cccc3)C(=O)N	[*;r]C(=O)[N;H]c1[c;H][c;H][c;H][c;H]c1[!#1]_20	2	false	SAVI-Space-2024	rxn6041_0_a_kill_0	EN300-08354	Clc1c(ccc([N+](=O)O)c1)C(=O)Nc2c(cccc2)C(=O)O	EN300-84186	OCC(N)CO
[O-][N+](=O)c1cc(NCC(C)C)c(cc1)C(=O)Nc2c(cccc2)C([O-])=O	201	fCSFP4	weighted-fingerprint-similarity	0.910	0.453	rxn6041_0_a_kill_0____EN300-08354____EN300-20218	N/A	S1c2c(cc([N+]([O-])=O)cc2)C=C1C(=O)Nc3c(cccc3)C(=O)N	[*;r]C(=O)[N;H]c1[c;H][c;H][c;H][c;H]c1[!#1]_20	2	false	SAVI-Space-2024	rxn6041_0_a_kill_0	EN300-08354	Clc1c(ccc([N+](=O)O)c1)C(=O)Nc2c(cccc2)C(=O)O	EN300-20218	NCC(C)C
[O-][N+](=O)c1cc(NCCCCC)c(cc1)C(=O)Nc2c(cccc2)C([O-])=O	202	fCSFP4	weighted-fingerprint-similarity	0.910	0.453	rxn6041_0_a_kill_0____EN300-08354____EN300-19020	N/A	S1c2c(cc([N+]([O-])=O)cc2)C=C1C(=O)Nc3c(cccc3)C(=O)N	[*;r]C(=O)[N;H]c1[c;H][c;H][c;H][c;H]c1[!#1]_20	2	false	SAVI-Space-2024	rxn6041_0_a_kill_0	EN300-08354	Clc1c(ccc([N+](=O)O)c1)C(=O)Nc2c(cccc2)C(=O)O	EN300-19020	NCCCCC
[O-]C(=O)c1c(NC(=O)c2cc(N)ccc2)cccc1	203	fCSFP4	weighted-fingerprint-similarity	0.909	0.400	rxn6041_0_a_kill_0____EN300-43869____EN300-16215 EN300-7396612""	N/A	S1c2c(cc([N+]([O-])=O)cc2)C=C1C(=O)Nc3c(cccc3)C(=O)N	[*;r]C(=O)[N;H]c1[c;H][c;H][c;H][c;H]c1[!#1]_20	2	false	SAVI-Space-2024	rxn6041_0_a_kill_0	EN300-43869	Brc1cc(ccc1)C(=O)Nc2c(cccc2)C(=O)O	EN300-16215 EN300-7396612""	NCc1ccccc1
O=C(Nc1c(cccc1)C(=O)NCCNN)c2c(NC(=O)c3ccccc3)cccc2	204	fCSFP4	weighted-fingerprint-similarity	0.909	0.395	rxn6038_0_a_kill_0____EN300-302268____EN300-33364232	N/A	S1c2c(cc([N+]([O-])=O)cc2)C=C1C(=O)Nc3c(cccc3)C(=O)N	[*;r]C(=O)[N;H]c1[c;H][c;H][c;H][c;H]c1[!#1]_20	2	false	SAVI-Space-2024	rxn6038_0_a_kill_0	EN300-302268	O=C(OC(C)(C)C)NNCCN	EN300-33364232	O=C(O)c1c(NC(=O)c2c(NC(=O)c3ccccc3)cccc2)cccc1
O=C(Nc1c(cccc1)C(=O)NCCNN)c2ccccc2	205	fCSFP4	weighted-fingerprint-similarity	0.909	0.395	rxn6038_0_a_kill_0____EN300-302268____EN300-07527	N/A	S1c2c(cc([N+]([O-])=O)cc2)C=C1C(=O)Nc3c(cccc3)C(=O)N	[*;r]C(=O)[N;H]c1[c;H][c;H][c;H][c;H]c1[!#1]_20	2	false	SAVI-Space-2024	rxn6038_0_a_kill_0	EN300-302268	O=C(OC(C)(C)C)NNCCN	EN300-07527	O=C(O)c1c(NC(=O)c2ccccc2)cccc1
O=C(Nc1c(cccc1)C(=O)NCCNO)c2c(NC(=O)c3ccccc3)cccc2	206	fCSFP4	weighted-fingerprint-similarity	0.909	0.395	rxn6038_0_a_kill_0____EN300-26572633____EN300-33364232	N/A	S1c2c(cc([N+]([O-])=O)cc2)C=C1C(=O)Nc3c(cccc3)C(=O)N	[*;r]C(=O)[N;H]c1[c;H][c;H][c;H][c;H]c1[!#1]_20	2	false	SAVI-Space-2024	rxn6038_0_a_kill_0	EN300-26572633	ONCCN	EN300-33364232	O=C(O)c1c(NC(=O)c2c(NC(=O)c3ccccc3)cccc2)cccc1
O=C(Nc1c(cccc1)C(=O)NCCNO)c2ccccc2	207	fCSFP4	weighted-fingerprint-similarity	0.909	0.395	rxn6038_0_a_kill_0____EN300-26572633____EN300-07527	N/A	S1c2c(cc([N+]([O-])=O)cc2)C=C1C(=O)Nc3c(cccc3)C(=O)N	[*;r]C(=O)[N;H]c1[c;H][c;H][c;H][c;H]c1[!#1]_20	2	false	SAVI-Space-2024	rxn6038_0_a_kill_0	EN300-26572633	ONCCN	EN300-07527	O=C(O)c1c(NC(=O)c2ccccc2)cccc1
O=C(Nc1c(cccc1)C(=O)NC(C)C)c2c(NC(=O)c3ccccc3)cccc2	208	fCSFP4	weighted-fingerprint-similarity	0.909	0.389	rxn6038_0_a_kill_0____EN300-18989____EN300-33364232	N/A	S1c2c(cc([N+]([O-])=O)cc2)C=C1C(=O)Nc3c(cccc3)C(=O)N	[*;r]C(=O)[N;H]c1[c;H][c;H][c;H][c;H]c1[!#1]_20	2	false	SAVI-Space-2024	rxn6038_0_a_kill_0	EN300-18989	NC(C)C	EN300-33364232	O=C(O)c1c(NC(=O)c2c(NC(=O)c3ccccc3)cccc2)cccc1
O=C(Nc1c(cccc1)C(=O)NC(C)C)c2ccccc2	209	fCSFP4	weighted-fingerprint-similarity	0.909	0.389	rxn6038_0_a_kill_0____EN300-18989____EN300-07527	N/A	S1c2c(cc([N+]([O-])=O)cc2)C=C1C(=O)Nc3c(cccc3)C(=O)N	[*;r]C(=O)[N;H]c1[c;H][c;H][c;H][c;H]c1[!#1]_20	2	false	SAVI-Space-2024	rxn6038_0_a_kill_0	EN300-18989	NC(C)C	EN300-07527	O=C(O)c1c(NC(=O)c2ccccc2)cccc1
O=C(Nc1c(cccc1)C(=O)Nc2cnccc2)c3c(NC(=O)c4ccccc4)cccc3	210	fCSFP4	weighted-fingerprint-similarity	0.909	0.389	rxn6038_0_a_kill_0____EN300-21243____EN300-33364232	N/A	S1c2c(cc([N+]([O-])=O)cc2)C=C1C(=O)Nc3c(cccc3)C(=O)N	[*;r]C(=O)[N;H]c1[c;H][c;H][c;H][c;H]c1[!#1]_20	2	false	SAVI-Space-2024	rxn6038_0_a_kill_0	EN300-21243	n1cc(N)ccc1	EN300-33364232	O=C(O)c1c(NC(=O)c2c(NC(=O)c3ccccc3)cccc2)cccc1
O=C(Nc1cnccc1)c2c(NC(=O)c3ccccc3)cccc2	211	fCSFP4	weighted-fingerprint-similarity	0.909	0.389	rxn6038_0_a_kill_0____EN300-21243____EN300-07527	N/A	S1c2c(cc([N+]([O-])=O)cc2)C=C1C(=O)Nc3c(cccc3)C(=O)N	[*;r]C(=O)[N;H]c1[c;H][c;H][c;H][c;H]c1[!#1]_20	2	false	SAVI-Space-2024	rxn6038_0_a_kill_0	EN300-21243	n1cc(N)ccc1	EN300-07527	O=C(O)c1c(NC(=O)c2ccccc2)cccc1
O=C(OC)c1c(NC(=O)c2ccccc2)cccc1	212	fCSFP4	weighted-fingerprint-similarity	0.909	0.389	rxn6038_0_a_kill_0____EN300-1082651____EN300-07527	N/A	S1c2c(cc([N+]([O-])=O)cc2)C=C1C(=O)Nc3c(cccc3)C(=O)N	[*;r]C(=O)[N;H]c1[c;H][c;H][c;H][c;H]c1[!#1]_20	2	false	SAVI-Space-2024	rxn6038_0_a_kill_0	EN300-1082651	OC	EN300-07527	O=C(O)c1c(NC(=O)c2ccccc2)cccc1
S1C(C(=O)Nc2c(cccc2)C(=O)NCC(=O)N)=CC=C1	213	fCSFP4	weighted-fingerprint-similarity	0.909	0.426	rxn6038_0_a_kill_0____EN300-16216____EN300-27871	N/A	S1c2c(cc([N+]([O-])=O)cc2)C=C1C(=O)Nc3c(cccc3)C(=O)N	[*;r]C(=O)[N;H]c1[c;H][c;H][c;H][c;H]c1[!#1]_20	2	false	SAVI-Space-2024	rxn6038_0_a_kill_0	EN300-16216	O=C(N)CN	EN300-27871	S1C(C(=O)Nc2c(cccc2)C(=O)O)=CC=C1
[O-][N+](=O)c1cc(C#CC(=O)N)c(cc1)C(=O)Nc2c(cccc2)C([O-])=O	214	fCSFP4	weighted-fingerprint-similarity	0.909	0.462	rxn2267_0_a_kill_0____EN300-61937____EN300-08354	N/A	S1c2c(cc([N+]([O-])=O)cc2)C=C1C(=O)Nc3c(cccc3)C(=O)N	[*;r]C(=O)[N;H]c1[c;H][c;H][c;H][c;H]c1[!#1]_20	2	false	SAVI-Space-2024	rxn2267_0_a_kill_0	EN300-61937	O=C(N)C#C	EN300-08354	Clc1c(ccc([N+](=O)O)c1)C(=O)Nc2c(cccc2)C(=O)O
S1C(C(=O)Nc2c(cccc2)C(=O)NCCO)=CC=C1	215	fCSFP4	weighted-fingerprint-similarity	0.909	0.417	rxn6038_0_a_kill_0____EN300-306271 EN300-129066"____EN300-27871"	N/A	S1c2c(cc([N+]([O-])=O)cc2)C=C1C(=O)Nc3c(cccc3)C(=O)N	[*;r]C(=O)[N;H]c1[c;H][c;H][c;H][c;H]c1[!#1]_20	2	false	SAVI-Space-2024	rxn6038_0_a_kill_0	EN300-306271 EN300-129066""	O(CC=C)CCN	EN300-27871	S1C(C(=O)Nc2c(cccc2)C(=O)O)=CC=C1
[O-][N+](=O)c1cc(NCC(=O)NN)c(cc1)C(=O)Nc2c(cccc2)C([O-])=O	216	fCSFP4	weighted-fingerprint-similarity	0.909	0.454	rxn6041_0_a_kill_0____EN300-08354____EN300-378542	N/A	S1c2c(cc([N+]([O-])=O)cc2)C=C1C(=O)Nc3c(cccc3)C(=O)N	[*;r]C(=O)[N;H]c1[c;H][c;H][c;H][c;H]c1[!#1]_20	2	false	SAVI-Space-2024	rxn6041_0_a_kill_0	EN300-08354	Clc1c(ccc([N+](=O)O)c1)C(=O)Nc2c(cccc2)C(=O)O	EN300-378542	O=C(NN)CN
[O-][N+](=O)c1cc(NCCCON)c(cc1)C(=O)Nc2c(cccc2)C([O-])=O	217	fCSFP4	weighted-fingerprint-similarity	0.909	0.454	rxn6041_0_a_kill_0____EN300-08354____EN300-19003408	N/A	S1c2c(cc([N+]([O-])=O)cc2)C=C1C(=O)Nc3c(cccc3)C(=O)N	[*;r]C(=O)[N;H]c1[c;H][c;H][c;H][c;H]c1[!#1]_20	2	false	SAVI-Space-2024	rxn6041_0_a_kill_0	EN300-08354	Clc1c(ccc([N+](=O)O)c1)C(=O)Nc2c(cccc2)C(=O)O	EN300-19003408	O(N)CCCN
ClC(C(=O)Nc1c(cccc1)C(=O)Nc2c(cccc2)C(=O)N)C	218	fCSFP4	weighted-fingerprint-similarity	0.908	0.412	rxn7009_0_a_kill_0____EN300-15721____EN300-37447407	N/A	S1c2c(cc([N+]([O-])=O)cc2)C=C1C(=O)Nc3c(cccc3)C(=O)N	[*;r]C(=O)[N;H]c1[c;H][c;H][c;H][c;H]c1[!#1]_20	2	false	SAVI-Space-2024	rxn7009_0_a_kill_0	EN300-15721	S(=O)(=O)(N)c1ccc(cc1)C	EN300-37447407	ClC(C(=O)Nc1c(cccc1)C(=O)Nc2c(cccc2)C(=O)O)C
FCC(Nc1c(ccc([N+]([O-])=O)c1)C(=O)Nc2c(cccc2)C([O-])=O)CF	219	fCSFP4	weighted-fingerprint-similarity	0.908	0.450	rxn6041_0_a_kill_0____EN300-08354____EN300-208867	N/A	S1c2c(cc([N+]([O-])=O)cc2)C=C1C(=O)Nc3c(cccc3)C(=O)N	[*;r]C(=O)[N;H]c1[c;H][c;H][c;H][c;H]c1[!#1]_20	2	false	SAVI-Space-2024	rxn6041_0_a_kill_0	EN300-08354	Clc1c(ccc([N+](=O)O)c1)C(=O)Nc2c(cccc2)C(=O)O	EN300-208867	FCC(N)CF
S(CCNc1c(ccc([N+]([O-])=O)c1)C(=O)Nc2c(cccc2)C([O-])=O)C	220	fCSFP4	weighted-fingerprint-similarity	0.908	0.450	rxn6041_0_a_kill_0____EN300-08354____EN300-269617	N/A	S1c2c(cc([N+]([O-])=O)cc2)C=C1C(=O)Nc3c(cccc3)C(=O)N	[*;r]C(=O)[N;H]c1[c;H][c;H][c;H][c;H]c1[!#1]_20	2	false	SAVI-Space-2024	rxn6041_0_a_kill_0	EN300-08354	Clc1c(ccc([N+](=O)O)c1)C(=O)Nc2c(cccc2)C(=O)O	EN300-269617	S(CCN)C
SCC(Nc1c(ccc([N+]([O-])=O)c1)C(=O)Nc2c(cccc2)C([O-])=O)CS	221	fCSFP4	weighted-fingerprint-similarity	0.908	0.450	rxn6041_0_a_kill_0____EN300-08354____EN300-39857114	N/A	S1c2c(cc([N+]([O-])=O)cc2)C=C1C(=O)Nc3c(cccc3)C(=O)N	[*;r]C(=O)[N;H]c1[c;H][c;H][c;H][c;H]c1[!#1]_20	2	false	SAVI-Space-2024	rxn6041_0_a_kill_0	EN300-08354	Clc1c(ccc([N+](=O)O)c1)C(=O)Nc2c(cccc2)C(=O)O	EN300-39857114	SCC(N)CS
[O-][N+](=O)c1cc(NC(C#N)C#N)c(cc1)C(=O)Nc2c(cccc2)C([O-])=O	222	fCSFP4	weighted-fingerprint-similarity	0.908	0.450	rxn6041_0_a_kill_0____EN300-08354____EN300-1604790	N/A	S1c2c(cc([N+]([O-])=O)cc2)C=C1C(=O)Nc3c(cccc3)C(=O)N	[*;r]C(=O)[N;H]c1[c;H][c;H][c;H][c;H]c1[!#1]_20	2	false	SAVI-Space-2024	rxn6041_0_a_kill_0	EN300-08354	Clc1c(ccc([N+](=O)O)c1)C(=O)Nc2c(cccc2)C(=O)O	EN300-1604790	N#CC(N)C#N
[O-][N+](=O)c1cc(NC(CC)CC)c(cc1)C(=O)Nc2c(cccc2)C([O-])=O	223	fCSFP4	weighted-fingerprint-similarity	0.908	0.450	rxn6041_0_a_kill_0____EN300-08354____EN300-18741	N/A	S1c2c(cc([N+]([O-])=O)cc2)C=C1C(=O)Nc3c(cccc3)C(=O)N	[*;r]C(=O)[N;H]c1[c;H][c;H][c;H][c;H]c1[!#1]_20	2	false	SAVI-Space-2024	rxn6041_0_a_kill_0	EN300-08354	Clc1c(ccc([N+](=O)O)c1)C(=O)Nc2c(cccc2)C(=O)O	EN300-18741	NC(CC)CC
[O-][N+](=O)c1cc(NC2C(C2C)C)c(cc1)C(=O)Nc3c(cccc3)C([O-])=O	224	fCSFP4	weighted-fingerprint-similarity	0.908	0.450	rxn6041_0_a_kill_0____EN300-08354____EN300-7441151	N/A	S1c2c(cc([N+]([O-])=O)cc2)C=C1C(=O)Nc3c(cccc3)C(=O)N	[*;r]C(=O)[N;H]c1[c;H][c;H][c;H][c;H]c1[!#1]_20	2	false	SAVI-Space-2024	rxn6041_0_a_kill_0	EN300-08354	Clc1c(ccc([N+](=O)O)c1)C(=O)Nc2c(cccc2)C(=O)O	EN300-7441151	NC1C(C1C)C
[O-][N+](=O)c1cc(NC2CCC2)c(cc1)C(=O)Nc3c(cccc3)C([O-])=O	225	fCSFP4	weighted-fingerprint-similarity	0.908	0.450	rxn6041_0_a_kill_0____EN300-08354____EN300-62688 EN300-72090""	N/A	S1c2c(cc([N+]([O-])=O)cc2)C=C1C(=O)Nc3c(cccc3)C(=O)N	[*;r]C(=O)[N;H]c1[c;H][c;H][c;H][c;H]c1[!#1]_20	2	false	SAVI-Space-2024	rxn6041_0_a_kill_0	EN300-08354	Clc1c(ccc([N+](=O)O)c1)C(=O)Nc2c(cccc2)C(=O)O	EN300-62688 EN300-72090""	NC1CCC1
[O-][N+](=O)c1cc(NCC#CC)c(cc1)C(=O)Nc2c(cccc2)C([O-])=O	226	fCSFP4	weighted-fingerprint-similarity	0.908	0.450	rxn6041_0_a_kill_0____EN300-08354____EN300-101997	N/A	S1c2c(cc([N+]([O-])=O)cc2)C=C1C(=O)Nc3c(cccc3)C(=O)N	[*;r]C(=O)[N;H]c1[c;H][c;H][c;H][c;H]c1[!#1]_20	2	false	SAVI-Space-2024	rxn6041_0_a_kill_0	EN300-08354	Clc1c(ccc([N+](=O)O)c1)C(=O)Nc2c(cccc2)C(=O)O	EN300-101997	NCC#CC
[O-][N+](=O)c1cc(NCC#CCO)c(cc1)C(=O)Nc2c(cccc2)C([O-])=O	227	fCSFP4	weighted-fingerprint-similarity	0.908	0.450	rxn6041_0_a_kill_0____EN300-08354____EN300-97741	N/A	S1c2c(cc([N+]([O-])=O)cc2)C=C1C(=O)Nc3c(cccc3)C(=O)N	[*;r]C(=O)[N;H]c1[c;H][c;H][c;H][c;H]c1[!#1]_20	2	false	SAVI-Space-2024	rxn6041_0_a_kill_0	EN300-08354	Clc1c(ccc([N+](=O)O)c1)C(=O)Nc2c(cccc2)C(=O)O	EN300-97741	OCC#CCN
[O-][N+](=O)c1cc(NCC(=O)C)c(cc1)C(=O)Nc2c(cccc2)C([O-])=O	228	fCSFP4	weighted-fingerprint-similarity	0.908	0.450	rxn6041_0_a_kill_0____EN300-08354____EN300-91147	N/A	S1c2c(cc([N+]([O-])=O)cc2)C=C1C(=O)Nc3c(cccc3)C(=O)N	[*;r]C(=O)[N;H]c1[c;H][c;H][c;H][c;H]c1[!#1]_20	2	false	SAVI-Space-2024	rxn6041_0_a_kill_0	EN300-08354	Clc1c(ccc([N+](=O)O)c1)C(=O)Nc2c(cccc2)C(=O)O	EN300-91147	O=C(CN)C
[O-][N+](=O)c1cc(NCC(C)(C)C)c(cc1)C(=O)Nc2c(cccc2)C([O-])=O	229	fCSFP4	weighted-fingerprint-similarity	0.908	0.450	rxn6041_0_a_kill_0____EN300-08354____EN300-52478	N/A	S1c2c(cc([N+]([O-])=O)cc2)C=C1C(=O)Nc3c(cccc3)C(=O)N	[*;r]C(=O)[N;H]c1[c;H][c;H][c;H][c;H]c1[!#1]_20	2	false	SAVI-Space-2024	rxn6041_0_a_kill_0	EN300-08354	Clc1c(ccc([N+](=O)O)c1)C(=O)Nc2c(cccc2)C(=O)O	EN300-52478	NCC(C)(C)C
[O-][N+](=O)c1cc(NCC2CC2)c(cc1)C(=O)Nc3c(cccc3)C([O-])=O	230	fCSFP4	weighted-fingerprint-similarity	0.908	0.450	rxn6041_0_a_kill_0____EN300-08354____EN300-27211	N/A	S1c2c(cc([N+]([O-])=O)cc2)C=C1C(=O)Nc3c(cccc3)C(=O)N	[*;r]C(=O)[N;H]c1[c;H][c;H][c;H][c;H]c1[!#1]_20	2	false	SAVI-Space-2024	rxn6041_0_a_kill_0	EN300-08354	Clc1c(ccc([N+](=O)O)c1)C(=O)Nc2c(cccc2)C(=O)O	EN300-27211	NCC1CC1
[O-][N+](=O)c1cc(NCC2N=N2)c(cc1)C(=O)Nc3c(cccc3)C([O-])=O	231	fCSFP4	weighted-fingerprint-similarity	0.908	0.450	rxn6041_0_a_kill_0____EN300-08354____EN300-37466903	N/A	S1c2c(cc([N+]([O-])=O)cc2)C=C1C(=O)Nc3c(cccc3)C(=O)N	[*;r]C(=O)[N;H]c1[c;H][c;H][c;H][c;H]c1[!#1]_20	2	false	SAVI-Space-2024	rxn6041_0_a_kill_0	EN300-08354	Clc1c(ccc([N+](=O)O)c1)C(=O)Nc2c(cccc2)C(=O)O	EN300-37466903	N1=NC1CN
[O-][N+](=O)c1cc(NCC=CC)c(cc1)C(=O)Nc2c(cccc2)C([O-])=O	232	fCSFP4	weighted-fingerprint-similarity	0.908	0.450	rxn6041_0_a_kill_0____EN300-08354____EN300-1708482	N/A	S1c2c(cc([N+]([O-])=O)cc2)C=C1C(=O)Nc3c(cccc3)C(=O)N	[*;r]C(=O)[N;H]c1[c;H][c;H][c;H][c;H]c1[!#1]_20	2	false	SAVI-Space-2024	rxn6041_0_a_kill_0	EN300-08354	Clc1c(ccc([N+](=O)O)c1)C(=O)Nc2c(cccc2)C(=O)O	EN300-1708482	NCC=CC
[O-][N+](=O)c1cc(NCC=CCO)c(cc1)C(=O)Nc2c(cccc2)C([O-])=O	233	fCSFP4	weighted-fingerprint-similarity	0.908	0.450	rxn6041_0_a_kill_0____EN300-08354____EN300-7577405	N/A	S1c2c(cc([N+]([O-])=O)cc2)C=C1C(=O)Nc3c(cccc3)C(=O)N	[*;r]C(=O)[N;H]c1[c;H][c;H][c;H][c;H]c1[!#1]_20	2	false	SAVI-Space-2024	rxn6041_0_a_kill_0	EN300-08354	Clc1c(ccc([N+](=O)O)c1)C(=O)Nc2c(cccc2)C(=O)O	EN300-7577405	OCC=CCN
[O-][N+](=O)c1cc(NCCC#C)c(cc1)C(=O)Nc2c(cccc2)C([O-])=O	234	fCSFP4	weighted-fingerprint-similarity	0.908	0.450	rxn6041_0_a_kill_0____EN300-08354____EN300-76524	N/A	S1c2c(cc([N+]([O-])=O)cc2)C=C1C(=O)Nc3c(cccc3)C(=O)N	[*;r]C(=O)[N;H]c1[c;H][c;H][c;H][c;H]c1[!#1]_20	2	false	SAVI-Space-2024	rxn6041_0_a_kill_0	EN300-08354	Clc1c(ccc([N+](=O)O)c1)C(=O)Nc2c(cccc2)C(=O)O	EN300-76524	NCCC#C
[O-][N+](=O)c1cc(NCCC#N)c(cc1)C(=O)Nc2c(cccc2)C([O-])=O	235	fCSFP4	weighted-fingerprint-similarity	0.908	0.450	rxn6041_0_a_kill_0____EN300-08354____EN300-21136 EN300-183001""	N/A	S1c2c(cc([N+]([O-])=O)cc2)C=C1C(=O)Nc3c(cccc3)C(=O)N	[*;r]C(=O)[N;H]c1[c;H][c;H][c;H][c;H]c1[!#1]_20	2	false	SAVI-Space-2024	rxn6041_0_a_kill_0	EN300-08354	Clc1c(ccc([N+](=O)O)c1)C(=O)Nc2c(cccc2)C(=O)O	EN300-21136 EN300-183001""	N#CCCN
[O-][N+](=O)c1cc(NCCC([O-])=O)c(cc1)C(=O)Nc2c(cccc2)C([O-])=O	236	fCSFP4	weighted-fingerprint-similarity	0.908	0.450	rxn6041_0_a_kill_0____EN300-08354____EN300-18046	N/A	S1c2c(cc([N+]([O-])=O)cc2)C=C1C(=O)Nc3c(cccc3)C(=O)N	[*;r]C(=O)[N;H]c1[c;H][c;H][c;H][c;H]c1[!#1]_20	2	false	SAVI-Space-2024	rxn6041_0_a_kill_0	EN300-08354	Clc1c(ccc([N+](=O)O)c1)C(=O)Nc2c(cccc2)C(=O)O	EN300-18046	O=C(O)CCN
[O-][N+](=O)c1cc(NCCC=C)c(cc1)C(=O)Nc2c(cccc2)C([O-])=O	237	fCSFP4	weighted-fingerprint-similarity	0.908	0.450	rxn6041_0_a_kill_0____EN300-08354____EN300-191610 EN300-6482214""	N/A	S1c2c(cc([N+]([O-])=O)cc2)C=C1C(=O)Nc3c(cccc3)C(=O)N	[*;r]C(=O)[N;H]c1[c;H][c;H][c;H][c;H]c1[!#1]_20	2	false	SAVI-Space-2024	rxn6041_0_a_kill_0	EN300-08354	Clc1c(ccc([N+](=O)O)c1)C(=O)Nc2c(cccc2)C(=O)O	EN300-191610 EN300-6482214""	NCCC=C
[O-][N+](=O)c1cc(NCCOC)c(cc1)C(=O)Nc2c(cccc2)C([O-])=O	238	fCSFP4	weighted-fingerprint-similarity	0.908	0.450	rxn6041_0_a_kill_0____EN300-08354____EN300-19016	N/A	S1c2c(cc([N+]([O-])=O)cc2)C=C1C(=O)Nc3c(cccc3)C(=O)N	[*;r]C(=O)[N;H]c1[c;H][c;H][c;H][c;H]c1[!#1]_20	2	false	SAVI-Space-2024	rxn6041_0_a_kill_0	EN300-08354	Clc1c(ccc([N+](=O)O)c1)C(=O)Nc2c(cccc2)C(=O)O	EN300-19016	O(CCN)C
[O-][N+](=O)c1cc(c2ccncc2)c(cc1)C(=O)Nc3c(cccc3)C([O-])=O	239	fCSFP4	weighted-fingerprint-similarity	0.908	0.450	rxn6006_0_a_kill_0____EN300-08354____EN300-29529	N/A	S1c2c(cc([N+]([O-])=O)cc2)C=C1C(=O)Nc3c(cccc3)C(=O)N	[*;r]C(=O)[N;H]c1[c;H][c;H][c;H][c;H]c1[!#1]_20	2	false	SAVI-Space-2024	rxn6006_0_a_kill_0	EN300-08354	Clc1c(ccc([N+](=O)O)c1)C(=O)Nc2c(cccc2)C(=O)O	EN300-29529	OB(O)c1ccncc1
O=C(Nc1c(cccc1)C(=O)NCCCNO)c2c(NC(=O)c3ccccc3)cccc2	240	fCSFP4	weighted-fingerprint-similarity	0.908	0.391	rxn6038_0_a_kill_0____EN300-174674____EN300-33364232	N/A	S1c2c(cc([N+]([O-])=O)cc2)C=C1C(=O)Nc3c(cccc3)C(=O)N	[*;r]C(=O)[N;H]c1[c;H][c;H][c;H][c;H]c1[!#1]_20	2	false	SAVI-Space-2024	rxn6038_0_a_kill_0	EN300-174674	ONCCCN	EN300-33364232	O=C(O)c1c(NC(=O)c2c(NC(=O)c3ccccc3)cccc2)cccc1
O=C(Nc1c(cccc1)C(=O)NCCCNO)c2ccccc2	241	fCSFP4	weighted-fingerprint-similarity	0.908	0.391	rxn6038_0_a_kill_0____EN300-174674____EN300-07527	N/A	S1c2c(cc([N+]([O-])=O)cc2)C=C1C(=O)Nc3c(cccc3)C(=O)N	[*;r]C(=O)[N;H]c1[c;H][c;H][c;H][c;H]c1[!#1]_20	2	false	SAVI-Space-2024	rxn6038_0_a_kill_0	EN300-174674	ONCCCN	EN300-07527	O=C(O)c1c(NC(=O)c2ccccc2)cccc1
O=C(Nc1c(cccc1)C(=O)NCCCO)c2c(NC(=O)c3ccccc3)cccc2	242	fCSFP4	weighted-fingerprint-similarity	0.908	0.391	rxn6038_0_a_kill_0____EN300-304346____EN300-33364232	N/A	S1c2c(cc([N+]([O-])=O)cc2)C=C1C(=O)Nc3c(cccc3)C(=O)N	[*;r]C(=O)[N;H]c1[c;H][c;H][c;H][c;H]c1[!#1]_20	2	false	SAVI-Space-2024	rxn6038_0_a_kill_0	EN300-304346	O(CC=C)CCCN	EN300-33364232	O=C(O)c1c(NC(=O)c2c(NC(=O)c3ccccc3)cccc2)cccc1
O=C(Nc1c(cccc1)C(=O)NCCCO)c2ccccc2	243	fCSFP4	weighted-fingerprint-similarity	0.908	0.391	rxn6038_0_a_kill_0____EN300-304346____EN300-07527	N/A	S1c2c(cc([N+]([O-])=O)cc2)C=C1C(=O)Nc3c(cccc3)C(=O)N	[*;r]C(=O)[N;H]c1[c;H][c;H][c;H][c;H]c1[!#1]_20	2	false	SAVI-Space-2024	rxn6038_0_a_kill_0	EN300-304346	O(CC=C)CCCN	EN300-07527	O=C(O)c1c(NC(=O)c2ccccc2)cccc1
O=C(Nc1c(cccc1)C(=O)NCCC[NH3+])c2c(NC(=O)c3ccccc3)cccc2	244	fCSFP4	weighted-fingerprint-similarity	0.908	0.391	rxn6038_0_a_kill_0____EN300-30675____EN300-33364232	N/A	S1c2c(cc([N+]([O-])=O)cc2)C=C1C(=O)Nc3c(cccc3)C(=O)N	[*;r]C(=O)[N;H]c1[c;H][c;H][c;H][c;H]c1[!#1]_20	2	false	SAVI-Space-2024	rxn6038_0_a_kill_0	EN300-30675	S(=O)(=O)(NCCCN)c1ccc(cc1)C	EN300-33364232	O=C(O)c1c(NC(=O)c2c(NC(=O)c3ccccc3)cccc2)cccc1
O=C(Nc1c(cccc1)C(=O)NCCC[NH3+])c2ccccc2	245	fCSFP4	weighted-fingerprint-similarity	0.908	0.391	rxn6038_0_a_kill_0____EN300-30675____EN300-07527	N/A	S1c2c(cc([N+]([O-])=O)cc2)C=C1C(=O)Nc3c(cccc3)C(=O)N	[*;r]C(=O)[N;H]c1[c;H][c;H][c;H][c;H]c1[!#1]_20	2	false	SAVI-Space-2024	rxn6038_0_a_kill_0	EN300-30675	S(=O)(=O)(NCCCN)c1ccc(cc1)C	EN300-07527	O=C(O)c1c(NC(=O)c2ccccc2)cccc1
[O-]C(=O)c1c(NC(=O)c2cc(O)ccc2)cccc1	246	fCSFP4	weighted-fingerprint-similarity	0.908	0.391	rxn6003_0_a_kill_0____EN300-19483____EN300-43869	N/A	S1c2c(cc([N+]([O-])=O)cc2)C=C1C(=O)Nc3c(cccc3)C(=O)N	[*;r]C(=O)[N;H]c1[c;H][c;H][c;H][c;H]c1[!#1]_20	2	false	SAVI-Space-2024	rxn6003_0_a_kill_0	EN300-19483	OCC=C	EN300-43869	Brc1cc(ccc1)C(=O)Nc2c(cccc2)C(=O)O
[O-]C(=O)c1c(NC(=O)c2ccc(Oc3ccccc3)cc2)cccc1	247	fCSFP4	weighted-fingerprint-similarity	0.908	0.391	rxn6038_0_a_kill_0____EN300-19483____EN300-79724	N/A	S1c2c(cc([N+]([O-])=O)cc2)C=C1C(=O)Nc3c(cccc3)C(=O)N	[*;r]C(=O)[N;H]c1[c;H][c;H][c;H][c;H]c1[!#1]_20	2	false	SAVI-Space-2024	rxn6038_0_a_kill_0	EN300-19483	OCC=C	EN300-79724	O=C(O)c1c(NC(=O)c2ccc(Oc3ccccc3)cc2)cccc1
FCCNC(=O)c1c(NC(=O)c2c(NC(=O)c3ccccc3)cccc2)cccc1	248	fCSFP4	weighted-fingerprint-similarity	0.908	0.386	rxn6038_0_a_kill_0____EN300-194473____EN300-33364232	N/A	S1c2c(cc([N+]([O-])=O)cc2)C=C1C(=O)Nc3c(cccc3)C(=O)N	[*;r]C(=O)[N;H]c1[c;H][c;H][c;H][c;H]c1[!#1]_20	2	false	SAVI-Space-2024	rxn6038_0_a_kill_0	EN300-194473	FCCN	EN300-33364232	O=C(O)c1c(NC(=O)c2c(NC(=O)c3ccccc3)cccc2)cccc1
FCCNC(=O)c1c(NC(=O)c2ccccc2)cccc1	249	fCSFP4	weighted-fingerprint-similarity	0.908	0.386	rxn6038_0_a_kill_0____EN300-194473____EN300-07527	N/A	S1c2c(cc([N+]([O-])=O)cc2)C=C1C(=O)Nc3c(cccc3)C(=O)N	[*;r]C(=O)[N;H]c1[c;H][c;H][c;H][c;H]c1[!#1]_20	2	false	SAVI-Space-2024	rxn6038_0_a_kill_0	EN300-194473	FCCN	EN300-07527	O=C(O)c1c(NC(=O)c2ccccc2)cccc1
O=C(Nc1c(cccc1)C(=O)NC(C)(C)C)c2c(NC(=O)c3ccccc3)cccc2	250	fCSFP4	weighted-fingerprint-similarity	0.908	0.386	rxn6038_0_a_kill_0____EN300-16766 EN300-1301363 EN300-7481645"____EN300-33364232"	N/A	S1c2c(cc([N+]([O-])=O)cc2)C=C1C(=O)Nc3c(cccc3)C(=O)N	[*;r]C(=O)[N;H]c1[c;H][c;H][c;H][c;H]c1[!#1]_20	2	false	SAVI-Space-2024	rxn6038_0_a_kill_0	EN300-16766 EN300-1301363 EN300-7481645""	NC(C)(C)C	EN300-33364232	O=C(O)c1c(NC(=O)c2c(NC(=O)c3ccccc3)cccc2)cccc1
O=C(Nc1c(cccc1)C(=O)NC(C)(C)C)c2ccccc2	251	fCSFP4	weighted-fingerprint-similarity	0.908	0.386	rxn6038_0_a_kill_0____EN300-16766 EN300-1301363 EN300-7481645"____EN300-07527"	N/A	S1c2c(cc([N+]([O-])=O)cc2)C=C1C(=O)Nc3c(cccc3)C(=O)N	[*;r]C(=O)[N;H]c1[c;H][c;H][c;H][c;H]c1[!#1]_20	2	false	SAVI-Space-2024	rxn6038_0_a_kill_0	EN300-16766 EN300-1301363 EN300-7481645""	NC(C)(C)C	EN300-07527	O=C(O)c1c(NC(=O)c2ccccc2)cccc1
O=C(Nc1c(cccc1)C(=O)NC2CC2)c3c(NC(=O)c4ccccc4)cccc3	252	fCSFP4	weighted-fingerprint-similarity	0.908	0.386	rxn6038_0_a_kill_0____EN300-21353____EN300-33364232	N/A	S1c2c(cc([N+]([O-])=O)cc2)C=C1C(=O)Nc3c(cccc3)C(=O)N	[*;r]C(=O)[N;H]c1[c;H][c;H][c;H][c;H]c1[!#1]_20	2	false	SAVI-Space-2024	rxn6038_0_a_kill_0	EN300-21353	NC1CC1	EN300-33364232	O=C(O)c1c(NC(=O)c2c(NC(=O)c3ccccc3)cccc2)cccc1
O=C(Nc1c(cccc1)C(=O)NC2CC2)c3ccccc3	253	fCSFP4	weighted-fingerprint-similarity	0.908	0.386	rxn6038_0_a_kill_0____EN300-21353____EN300-07527	N/A	S1c2c(cc([N+]([O-])=O)cc2)C=C1C(=O)Nc3c(cccc3)C(=O)N	[*;r]C(=O)[N;H]c1[c;H][c;H][c;H][c;H]c1[!#1]_20	2	false	SAVI-Space-2024	rxn6038_0_a_kill_0	EN300-21353	NC1CC1	EN300-07527	O=C(O)c1c(NC(=O)c2ccccc2)cccc1
O=C(Nc1c(cccc1)C(=O)NCCC)c2c(NC(=O)c3ccccc3)cccc2	254	fCSFP4	weighted-fingerprint-similarity	0.908	0.386	rxn6038_0_a_kill_0____EN300-20505 EN300-55115"____EN300-33364232"	N/A	S1c2c(cc([N+]([O-])=O)cc2)C=C1C(=O)Nc3c(cccc3)C(=O)N	[*;r]C(=O)[N;H]c1[c;H][c;H][c;H][c;H]c1[!#1]_20	2	false	SAVI-Space-2024	rxn6038_0_a_kill_0	EN300-20505 EN300-55115""	NCCC	EN300-33364232	O=C(O)c1c(NC(=O)c2c(NC(=O)c3ccccc3)cccc2)cccc1
O=C(Nc1c(cccc1)C(=O)NCCC)c2ccccc2	255	fCSFP4	weighted-fingerprint-similarity	0.908	0.386	rxn6038_0_a_kill_0____EN300-20505 EN300-55115"____EN300-07527"	N/A	S1c2c(cc([N+]([O-])=O)cc2)C=C1C(=O)Nc3c(cccc3)C(=O)N	[*;r]C(=O)[N;H]c1[c;H][c;H][c;H][c;H]c1[!#1]_20	2	false	SAVI-Space-2024	rxn6038_0_a_kill_0	EN300-20505 EN300-55115""	NCCC	EN300-07527	O=C(O)c1c(NC(=O)c2ccccc2)cccc1
O=C(OC)c1c(NC(=O)c2c(NC(=O)c3ccccc3)cccc2)cccc1	256	fCSFP4	weighted-fingerprint-similarity	0.908	0.386	rxn6038_0_a_kill_0____EN300-1082651____EN300-33364232	N/A	S1c2c(cc([N+]([O-])=O)cc2)C=C1C(=O)Nc3c(cccc3)C(=O)N	[*;r]C(=O)[N;H]c1[c;H][c;H][c;H][c;H]c1[!#1]_20	2	false	SAVI-Space-2024	rxn6038_0_a_kill_0	EN300-1082651	OC	EN300-33364232	O=C(O)c1c(NC(=O)c2c(NC(=O)c3ccccc3)cccc2)cccc1
[O-]C(=O)c1c(NC(=O)c2c(N)cccc2)cccc1	257	fCSFP4	weighted-fingerprint-similarity	0.908	0.386	rxn6038_0_a_kill_0____EN300-19483____EN300-18559413	N/A	S1c2c(cc([N+]([O-])=O)cc2)C=C1C(=O)Nc3c(cccc3)C(=O)N	[*;r]C(=O)[N;H]c1[c;H][c;H][c;H][c;H]c1[!#1]_20	2	false	SAVI-Space-2024	rxn6038_0_a_kill_0	EN300-19483	OCC=C	EN300-18559413	O=C(O)c1c(NC(=O)c2c(NC(=O)C)cccc2)cccc1
Clc1c(ccc([N+]([O-])=O)c1)C(=O)Nc2c(cccc2)C(=O)OCCOC(=O)N	258	fCSFP4	weighted-fingerprint-similarity	0.908	0.459	rxn6031_0_a_kill_0____EN300-08354____EN300-99017	N/A	S1c2c(cc([N+]([O-])=O)cc2)C=C1C(=O)Nc3c(cccc3)C(=O)N	[*;r]C(=O)[N;H]c1[c;H][c;H][c;H][c;H]c1[!#1]_20	2	false	SAVI-Space-2024	rxn6031_0_a_kill_0	EN300-08354	Clc1c(ccc([N+](=O)O)c1)C(=O)Nc2c(cccc2)C(=O)O	EN300-99017	O=C(OCCO)N
[O-][N+](=O)c1cc(OCC(=O)N)c(cc1)C(=O)Nc2c(cccc2)C([O-])=O	259	fCSFP4	weighted-fingerprint-similarity	0.908	0.459	rxn6039_0_a_kill_0____EN300-42421____EN300-08354	N/A	S1c2c(cc([N+]([O-])=O)cc2)C=C1C(=O)Nc3c(cccc3)C(=O)N	[*;r]C(=O)[N;H]c1[c;H][c;H][c;H][c;H]c1[!#1]_20	2	false	SAVI-Space-2024	rxn6039_0_a_kill_0	EN300-42421	O=C(N)CO	EN300-08354	Clc1c(ccc([N+](=O)O)c1)C(=O)Nc2c(cccc2)C(=O)O
[O-][N+](=O)c1cc2c(c(cnc2cc1)C(=O)Nc3c(cccc3)C([O-])=O)C	260	fCSFP4	weighted-fingerprint-similarity	0.907	0.490	rxn2201_1_a_kill_0____EN300-05252____EN300-68779	N/A	S1c2c(cc([N+]([O-])=O)cc2)C=C1C(=O)Nc3c(cccc3)C(=O)N	[*;r]C(=O)[N;H]c1[c;H][c;H][c;H][c;H]c1[!#1]_20	2	false	SAVI-Space-2024	rxn2201_1_a_kill_0	EN300-05252	O=C(O)c1c(NC(=O)CC#N)cccc1	EN300-68779	O=[N+](O)c1cc(c(N)cc1)C(=O)C
S=C(N)CCNc1c(ccc([N+]([O-])=O)c1)C(=O)Nc2c(cccc2)C([O-])=O	261	fCSFP4	weighted-fingerprint-similarity	0.907	0.455	rxn6041_0_a_kill_0____EN300-08354____EN300-1666354	N/A	S1c2c(cc([N+]([O-])=O)cc2)C=C1C(=O)Nc3c(cccc3)C(=O)N	[*;r]C(=O)[N;H]c1[c;H][c;H][c;H][c;H]c1[!#1]_20	2	false	SAVI-Space-2024	rxn6041_0_a_kill_0	EN300-08354	Clc1c(ccc([N+](=O)O)c1)C(=O)Nc2c(cccc2)C(=O)O	EN300-1666354	S=C(N)CCN
[O-][N+](=O)c1cc(NCCC(=[NH2+])N)c(cc1)C(=O)Nc2c(cccc2)C([O-])=O	262	fCSFP4	weighted-fingerprint-similarity	0.907	0.455	rxn6041_0_a_kill_0____EN300-08354____EN300-136886	N/A	S1c2c(cc([N+]([O-])=O)cc2)C=C1C(=O)Nc3c(cccc3)C(=O)N	[*;r]C(=O)[N;H]c1[c;H][c;H][c;H][c;H]c1[!#1]_20	2	false	SAVI-Space-2024	rxn6041_0_a_kill_0	EN300-08354	Clc1c(ccc([N+](=O)O)c1)C(=O)Nc2c(cccc2)C(=O)O	EN300-136886	N=C(N)CCN
S1C(C(=O)Nc2c(cccc2)C(=O)NCCNO)=CC=C1	263	fCSFP4	weighted-fingerprint-similarity	0.907	0.413	rxn6038_0_a_kill_0____EN300-26572633____EN300-27871	N/A	S1c2c(cc([N+]([O-])=O)cc2)C=C1C(=O)Nc3c(cccc3)C(=O)N	[*;r]C(=O)[N;H]c1[c;H][c;H][c;H][c;H]c1[!#1]_20	2	false	SAVI-Space-2024	rxn6038_0_a_kill_0	EN300-26572633	ONCCN	EN300-27871	S1C(C(=O)Nc2c(cccc2)C(=O)O)=CC=C1
[O-][N+](=O)c1cc(C#CC[NH3+])c(cc1)C(=O)Nc2c(cccc2)C([O-])=O	264	fCSFP4	weighted-fingerprint-similarity	0.907	0.450	rxn2267_0_a_kill_0____EN300-393397 EN300-21409"____EN300-08354"	N/A	S1c2c(cc([N+]([O-])=O)cc2)C=C1C(=O)Nc3c(cccc3)C(=O)N	[*;r]C(=O)[N;H]c1[c;H][c;H][c;H][c;H]c1[!#1]_20	2	false	SAVI-Space-2024	rxn2267_0_a_kill_0	EN300-393397 EN300-21409""	NCC#C	EN300-08354	Clc1c(ccc([N+](=O)O)c1)C(=O)Nc2c(cccc2)C(=O)O
[O-][N+](=O)c1cc(OCC[NH3+])c(cc1)C(=O)Nc2c(cccc2)C([O-])=O	265	fCSFP4	weighted-fingerprint-similarity	0.907	0.450	rxn6039_0_a_kill_0____EN300-19392____EN300-08354	N/A	S1c2c(cc([N+]([O-])=O)cc2)C=C1C(=O)Nc3c(cccc3)C(=O)N	[*;r]C(=O)[N;H]c1[c;H][c;H][c;H][c;H]c1[!#1]_20	2	false	SAVI-Space-2024	rxn6039_0_a_kill_0	EN300-19392	OCCN	EN300-08354	Clc1c(ccc([N+](=O)O)c1)C(=O)Nc2c(cccc2)C(=O)O
[O-][N+](=O)CCCNC(=O)c1c(NC(=O)c2c(NC(=O)c3ccccc3)cccc2)cccc1	266	fCSFP4	weighted-fingerprint-similarity	0.907	0.408	rxn6038_0_a_kill_0____EN300-19637952____EN300-33364232	N/A	S1c2c(cc([N+]([O-])=O)cc2)C=C1C(=O)Nc3c(cccc3)C(=O)N	[*;r]C(=O)[N;H]c1[c;H][c;H][c;H][c;H]c1[!#1]_20	2	false	SAVI-Space-2024	rxn6038_0_a_kill_0	EN300-19637952	O=[N+](O)CCCN	EN300-33364232	O=C(O)c1c(NC(=O)c2c(NC(=O)c3ccccc3)cccc2)cccc1
[O-][N+](=O)CCCNC(=O)c1c(NC(=O)c2ccccc2)cccc1	267	fCSFP4	weighted-fingerprint-similarity	0.907	0.408	rxn6038_0_a_kill_0____EN300-19637952____EN300-07527	N/A	S1c2c(cc([N+]([O-])=O)cc2)C=C1C(=O)Nc3c(cccc3)C(=O)N	[*;r]C(=O)[N;H]c1[c;H][c;H][c;H][c;H]c1[!#1]_20	2	false	SAVI-Space-2024	rxn6038_0_a_kill_0	EN300-19637952	O=[N+](O)CCCN	EN300-07527	O=C(O)c1c(NC(=O)c2ccccc2)cccc1
FCC=CCNc1c(ccc([N+]([O-])=O)c1)C(=O)Nc2c(cccc2)C([O-])=O	268	fCSFP4	weighted-fingerprint-similarity	0.907	0.446	rxn6041_0_a_kill_0____EN300-08354____EN300-26632233	N/A	S1c2c(cc([N+]([O-])=O)cc2)C=C1C(=O)Nc3c(cccc3)C(=O)N	[*;r]C(=O)[N;H]c1[c;H][c;H][c;H][c;H]c1[!#1]_20	2	false	SAVI-Space-2024	rxn6041_0_a_kill_0	EN300-08354	Clc1c(ccc([N+](=O)O)c1)C(=O)Nc2c(cccc2)C(=O)O	EN300-26632233	FCC=CCN
S1CC(Nc2c(ccc([N+]([O-])=O)c2)C(=O)Nc3c(cccc3)C([O-])=O)C1	269	fCSFP4	weighted-fingerprint-similarity	0.907	0.446	rxn6041_0_a_kill_0____EN300-08354____EN300-705974 EN300-76059""	N/A	S1c2c(cc([N+]([O-])=O)cc2)C=C1C(=O)Nc3c(cccc3)C(=O)N	[*;r]C(=O)[N;H]c1[c;H][c;H][c;H][c;H]c1[!#1]_20	2	false	SAVI-Space-2024	rxn6041_0_a_kill_0	EN300-08354	Clc1c(ccc([N+](=O)O)c1)C(=O)Nc2c(cccc2)C(=O)O	EN300-705974 EN300-76059""	S1CC(N)C1
[O-][N+](=O)c1cc(NC2COC2)c(cc1)C(=O)Nc3c(cccc3)C([O-])=O	270	fCSFP4	weighted-fingerprint-similarity	0.907	0.446	rxn6041_0_a_kill_0____EN300-08354____EN300-49064 EN300-7418731""	N/A	S1c2c(cc([N+]([O-])=O)cc2)C=C1C(=O)Nc3c(cccc3)C(=O)N	[*;r]C(=O)[N;H]c1[c;H][c;H][c;H][c;H]c1[!#1]_20	2	false	SAVI-Space-2024	rxn6041_0_a_kill_0	EN300-08354	Clc1c(ccc([N+](=O)O)c1)C(=O)Nc2c(cccc2)C(=O)O	EN300-49064 EN300-7418731""	O1CC(N)C1
[O-][N+](=O)c1cc(NCC#CCC)c(cc1)C(=O)Nc2c(cccc2)C([O-])=O	271	fCSFP4	weighted-fingerprint-similarity	0.907	0.446	rxn6041_0_a_kill_0____EN300-08354____EN300-703002 EN300-7578126""	N/A	S1c2c(cc([N+]([O-])=O)cc2)C=C1C(=O)Nc3c(cccc3)C(=O)N	[*;r]C(=O)[N;H]c1[c;H][c;H][c;H][c;H]c1[!#1]_20	2	false	SAVI-Space-2024	rxn6041_0_a_kill_0	EN300-08354	Clc1c(ccc([N+](=O)O)c1)C(=O)Nc2c(cccc2)C(=O)O	EN300-703002 EN300-7578126""	NCC#CCC
[O-][N+](=O)c1cc(NCC(=O)NO)c(cc1)C(=O)Nc2c(cccc2)C([O-])=O	272	fCSFP4	weighted-fingerprint-similarity	0.907	0.446	rxn6041_0_a_kill_0____EN300-08354____EN300-862083	N/A	S1c2c(cc([N+]([O-])=O)cc2)C=C1C(=O)Nc3c(cccc3)C(=O)N	[*;r]C(=O)[N;H]c1[c;H][c;H][c;H][c;H]c1[!#1]_20	2	false	SAVI-Space-2024	rxn6041_0_a_kill_0	EN300-08354	Clc1c(ccc([N+](=O)O)c1)C(=O)Nc2c(cccc2)C(=O)O	EN300-862083	O=C(NO)CN
[O-][N+](=O)c1cc(NCC=C=C)c(cc1)C(=O)Nc2c(cccc2)C([O-])=O	273	fCSFP4	weighted-fingerprint-similarity	0.907	0.446	rxn6041_0_a_kill_0____EN300-08354____EN300-220346	N/A	S1c2c(cc([N+]([O-])=O)cc2)C=C1C(=O)Nc3c(cccc3)C(=O)N	[*;r]C(=O)[N;H]c1[c;H][c;H][c;H][c;H]c1[!#1]_20	2	false	SAVI-Space-2024	rxn6041_0_a_kill_0	EN300-08354	Clc1c(ccc([N+](=O)O)c1)C(=O)Nc2c(cccc2)C(=O)O	EN300-220346	NCC=C=C
[O-][N+](=O)c1cc(NCC=CCC)c(cc1)C(=O)Nc2c(cccc2)C([O-])=O	274	fCSFP4	weighted-fingerprint-similarity	0.907	0.446	rxn6041_0_a_kill_0____EN300-08354____EN300-7578125	N/A	S1c2c(cc([N+]([O-])=O)cc2)C=C1C(=O)Nc3c(cccc3)C(=O)N	[*;r]C(=O)[N;H]c1[c;H][c;H][c;H][c;H]c1[!#1]_20	2	false	SAVI-Space-2024	rxn6041_0_a_kill_0	EN300-08354	Clc1c(ccc([N+](=O)O)c1)C(=O)Nc2c(cccc2)C(=O)O	EN300-7578125	NCC=CCC
[O-][N+](=O)c1c2c(ncc(c2)C(=O)Nc3c(cccc3)C([O-])=O)ccc1	275	fCSFP4	weighted-fingerprint-similarity	0.907	0.479	rxn2201_1_a_kill_0____EN300-05252____EN300-7834193	N/A	S1c2c(cc([N+]([O-])=O)cc2)C=C1C(=O)Nc3c(cccc3)C(=O)N	[*;r]C(=O)[N;H]c1[c;H][c;H][c;H][c;H]c1[!#1]_20	2	false	SAVI-Space-2024	rxn2201_1_a_kill_0	EN300-05252	O=C(O)c1c(NC(=O)CC#N)cccc1	EN300-7834193	O=[N+](O)c1c(c(N)ccc1)C=O
O=C(Nc1c(cccc1)C(=O)NCCC(=O)N)c2c(NC(=O)c3ccccc3)cccc2	276	fCSFP4	weighted-fingerprint-similarity	0.907	0.398	rxn6038_0_a_kill_0____EN300-40888____EN300-33364232	N/A	S1c2c(cc([N+]([O-])=O)cc2)C=C1C(=O)Nc3c(cccc3)C(=O)N	[*;r]C(=O)[N;H]c1[c;H][c;H][c;H][c;H]c1[!#1]_20	2	false	SAVI-Space-2024	rxn6038_0_a_kill_0	EN300-40888	O=C(N)CCN	EN300-33364232	O=C(O)c1c(NC(=O)c2c(NC(=O)c3ccccc3)cccc2)cccc1
O=C(Nc1c(cccc1)C(=O)NCCC(=O)N)c2ccccc2	277	fCSFP4	weighted-fingerprint-similarity	0.907	0.398	rxn6038_0_a_kill_0____EN300-40888____EN300-07527	N/A	S1c2c(cc([N+]([O-])=O)cc2)C=C1C(=O)Nc3c(cccc3)C(=O)N	[*;r]C(=O)[N;H]c1[c;H][c;H][c;H][c;H]c1[!#1]_20	2	false	SAVI-Space-2024	rxn6038_0_a_kill_0	EN300-40888	O=C(N)CCN	EN300-07527	O=C(O)c1c(NC(=O)c2ccccc2)cccc1
O=C(Nc1ccccc1)c2c(NC(=O)COCC(=O)N)cccc2	278	fCSFP4	weighted-fingerprint-similarity	0.907	0.398	rxn6039_0_a_kill_0____EN300-42421____EN300-05782	N/A	S1c2c(cc([N+]([O-])=O)cc2)C=C1C(=O)Nc3c(cccc3)C(=O)N	[*;r]C(=O)[N;H]c1[c;H][c;H][c;H][c;H]c1[!#1]_20	2	false	SAVI-Space-2024	rxn6039_0_a_kill_0	EN300-42421	O=C(N)CO	EN300-05782	ClCC(=O)Nc1c(cccc1)C(=O)Nc2ccccc2
[O-][N+](=O)C=1OC(C(=O)Nc2c(cccc2)C(=O)NC=3C=NNC3)=CC1	279	fCSFP4	weighted-fingerprint-similarity	0.907	0.438	rxn6038_0_a_kill_0____EN300-344637 EN300-32013"____EN300-18719"	N/A	S1c2c(cc([N+]([O-])=O)cc2)C=C1C(=O)Nc3c(cccc3)C(=O)N	[*;r]C(=O)[N;H]c1[c;H][c;H][c;H][c;H]c1[!#1]_20	2	false	SAVI-Space-2024	rxn6038_0_a_kill_0	EN300-344637 EN300-32013""	N=1NC=C(N)C1	EN300-18719	O=[N+](O)C=1OC(C(=O)Nc2c(cccc2)C(=O)O)=CC1
O=C(Nc1c(cccc1)C(=O)NCCCCCCO)c2c(NC(=O)c3ccccc3)cccc2	280	fCSFP4	weighted-fingerprint-similarity	0.907	0.388	rxn6038_0_a_kill_0____EN300-32297862____EN300-33364232	N/A	S1c2c(cc([N+]([O-])=O)cc2)C=C1C(=O)Nc3c(cccc3)C(=O)N	[*;r]C(=O)[N;H]c1[c;H][c;H][c;H][c;H]c1[!#1]_20	2	false	SAVI-Space-2024	rxn6038_0_a_kill_0	EN300-32297862	O=C(OCCCCCCN)C	EN300-33364232	O=C(O)c1c(NC(=O)c2c(NC(=O)c3ccccc3)cccc2)cccc1
O=C(Nc1c(cccc1)C(=O)NCCCCCCO)c2ccccc2	281	fCSFP4	weighted-fingerprint-similarity	0.907	0.388	rxn6038_0_a_kill_0____EN300-32297862____EN300-07527	N/A	S1c2c(cc([N+]([O-])=O)cc2)C=C1C(=O)Nc3c(cccc3)C(=O)N	[*;r]C(=O)[N;H]c1[c;H][c;H][c;H][c;H]c1[!#1]_20	2	false	SAVI-Space-2024	rxn6038_0_a_kill_0	EN300-32297862	O=C(OCCCCCCN)C	EN300-07527	O=C(O)c1c(NC(=O)c2ccccc2)cccc1
O=C(Nc1c(cccc1)C(=O)NCCCCCNO)c2c(NC(=O)c3ccccc3)cccc2	282	fCSFP4	weighted-fingerprint-similarity	0.907	0.388	rxn6038_0_a_kill_0____EN300-6473182____EN300-33364232	N/A	S1c2c(cc([N+]([O-])=O)cc2)C=C1C(=O)Nc3c(cccc3)C(=O)N	[*;r]C(=O)[N;H]c1[c;H][c;H][c;H][c;H]c1[!#1]_20	2	false	SAVI-Space-2024	rxn6038_0_a_kill_0	EN300-6473182	ONCCCCCN	EN300-33364232	O=C(O)c1c(NC(=O)c2c(NC(=O)c3ccccc3)cccc2)cccc1
O=C(Nc1c(cccc1)C(=O)NCCCCCNO)c2ccccc2	283	fCSFP4	weighted-fingerprint-similarity	0.907	0.388	rxn6038_0_a_kill_0____EN300-6473182____EN300-07527	N/A	S1c2c(cc([N+]([O-])=O)cc2)C=C1C(=O)Nc3c(cccc3)C(=O)N	[*;r]C(=O)[N;H]c1[c;H][c;H][c;H][c;H]c1[!#1]_20	2	false	SAVI-Space-2024	rxn6038_0_a_kill_0	EN300-6473182	ONCCCCCN	EN300-07527	O=C(O)c1c(NC(=O)c2ccccc2)cccc1
O=C(Nc1c(cccc1)C(=O)NCCCCCO)c2c(NC(=O)c3ccccc3)cccc2	284	fCSFP4	weighted-fingerprint-similarity	0.907	0.388	rxn6038_0_a_kill_0____EN300-45640953____EN300-33364232	N/A	S1c2c(cc([N+]([O-])=O)cc2)C=C1C(=O)Nc3c(cccc3)C(=O)N	[*;r]C(=O)[N;H]c1[c;H][c;H][c;H][c;H]c1[!#1]_20	2	false	SAVI-Space-2024	rxn6038_0_a_kill_0	EN300-45640953	O(C(C)(C)C)CCCCCN	EN300-33364232	O=C(O)c1c(NC(=O)c2c(NC(=O)c3ccccc3)cccc2)cccc1
O=C(Nc1c(cccc1)C(=O)NCCCCCO)c2ccccc2	285	fCSFP4	weighted-fingerprint-similarity	0.907	0.388	rxn6038_0_a_kill_0____EN300-45640953____EN300-07527	N/A	S1c2c(cc([N+]([O-])=O)cc2)C=C1C(=O)Nc3c(cccc3)C(=O)N	[*;r]C(=O)[N;H]c1[c;H][c;H][c;H][c;H]c1[!#1]_20	2	false	SAVI-Space-2024	rxn6038_0_a_kill_0	EN300-45640953	O(C(C)(C)C)CCCCCN	EN300-07527	O=C(O)c1c(NC(=O)c2ccccc2)cccc1
O=C(Nc1c(cccc1)C(=O)NCCCCNO)c2c(NC(=O)c3ccccc3)cccc2	286	fCSFP4	weighted-fingerprint-similarity	0.907	0.388	rxn6038_0_a_kill_0____EN300-250418____EN300-33364232	N/A	S1c2c(cc([N+]([O-])=O)cc2)C=C1C(=O)Nc3c(cccc3)C(=O)N	[*;r]C(=O)[N;H]c1[c;H][c;H][c;H][c;H]c1[!#1]_20	2	false	SAVI-Space-2024	rxn6038_0_a_kill_0	EN300-250418	ONCCCCN	EN300-33364232	O=C(O)c1c(NC(=O)c2c(NC(=O)c3ccccc3)cccc2)cccc1
O=C(Nc1c(cccc1)C(=O)NCCCCNO)c2ccccc2	287	fCSFP4	weighted-fingerprint-similarity	0.907	0.388	rxn6038_0_a_kill_0____EN300-250418____EN300-07527	N/A	S1c2c(cc([N+]([O-])=O)cc2)C=C1C(=O)Nc3c(cccc3)C(=O)N	[*;r]C(=O)[N;H]c1[c;H][c;H][c;H][c;H]c1[!#1]_20	2	false	SAVI-Space-2024	rxn6038_0_a_kill_0	EN300-250418	ONCCCCN	EN300-07527	O=C(O)c1c(NC(=O)c2ccccc2)cccc1
O=C(Nc1c(cccc1)C(=O)NCCCCO)c2c(NC(=O)c3ccccc3)cccc2	288	fCSFP4	weighted-fingerprint-similarity	0.907	0.388	rxn6038_0_a_kill_0____EN300-6748318____EN300-33364232	N/A	S1c2c(cc([N+]([O-])=O)cc2)C=C1C(=O)Nc3c(cccc3)C(=O)N	[*;r]C(=O)[N;H]c1[c;H][c;H][c;H][c;H]c1[!#1]_20	2	false	SAVI-Space-2024	rxn6038_0_a_kill_0	EN300-6748318	O(C(C)(C)C)CCCCN	EN300-33364232	O=C(O)c1c(NC(=O)c2c(NC(=O)c3ccccc3)cccc2)cccc1
O=C(Nc1c(cccc1)C(=O)NCCCCO)c2ccccc2	289	fCSFP4	weighted-fingerprint-similarity	0.907	0.388	rxn6038_0_a_kill_0____EN300-6748318____EN300-07527	N/A	S1c2c(cc([N+]([O-])=O)cc2)C=C1C(=O)Nc3c(cccc3)C(=O)N	[*;r]C(=O)[N;H]c1[c;H][c;H][c;H][c;H]c1[!#1]_20	2	false	SAVI-Space-2024	rxn6038_0_a_kill_0	EN300-6748318	O(C(C)(C)C)CCCCN	EN300-07527	O=C(O)c1c(NC(=O)c2ccccc2)cccc1
S1C=C(NC(=O)c2c(NC(=O)c3c(NC(=O)c4ccccc4)cccc3)cccc2)C(=C1)C	290	fCSFP4	weighted-fingerprint-similarity	0.907	0.388	rxn6038_0_a_kill_0____EN300-104093____EN300-33364232	N/A	S1c2c(cc([N+]([O-])=O)cc2)C=C1C(=O)Nc3c(cccc3)C(=O)N	[*;r]C(=O)[N;H]c1[c;H][c;H][c;H][c;H]c1[!#1]_20	2	false	SAVI-Space-2024	rxn6038_0_a_kill_0	EN300-104093	S1C=C(N)C(=C1)C	EN300-33364232	O=C(O)c1c(NC(=O)c2c(NC(=O)c3ccccc3)cccc2)cccc1
S1C=C(NC(=O)c2c(NC(=O)c3ccccc3)cccc2)C(=C1)C	291	fCSFP4	weighted-fingerprint-similarity	0.907	0.388	rxn6038_0_a_kill_0____EN300-104093____EN300-07527	N/A	S1c2c(cc([N+]([O-])=O)cc2)C=C1C(=O)Nc3c(cccc3)C(=O)N	[*;r]C(=O)[N;H]c1[c;H][c;H][c;H][c;H]c1[!#1]_20	2	false	SAVI-Space-2024	rxn6038_0_a_kill_0	EN300-104093	S1C=C(N)C(=C1)C	EN300-07527	O=C(O)c1c(NC(=O)c2ccccc2)cccc1
[O-]C(=O)c1c(NC(=O)c2cc(c3ccccc3)ccc2)cccc1	292	fCSFP4	weighted-fingerprint-similarity	0.907	0.388	rxn6004_0_a_kill_0____EN300-43869____EN300-35190	N/A	S1c2c(cc([N+]([O-])=O)cc2)C=C1C(=O)Nc3c(cccc3)C(=O)N	[*;r]C(=O)[N;H]c1[c;H][c;H][c;H][c;H]c1[!#1]_20	2	false	SAVI-Space-2024	rxn6004_0_a_kill_0	EN300-43869	Brc1cc(ccc1)C(=O)Nc2c(cccc2)C(=O)O	EN300-35190	OB(O)c1ccccc1
[O-]C(=O)c1c(NC(=O)c2cc(ccc2)C)cccc1	293	fCSFP4	weighted-fingerprint-similarity	0.907	0.388	rxn6038_0_a_kill_0____EN300-19483____EN300-08355	N/A	S1c2c(cc([N+]([O-])=O)cc2)C=C1C(=O)Nc3c(cccc3)C(=O)N	[*;r]C(=O)[N;H]c1[c;H][c;H][c;H][c;H]c1[!#1]_20	2	false	SAVI-Space-2024	rxn6038_0_a_kill_0	EN300-19483	OCC=C	EN300-08355	O=C(O)c1c(NC(=O)c2cc(ccc2)C)cccc1
O=C(Nc1c(cccc1)C(=O)NCC#C)c2c(NC(=O)c3ccccc3)cccc2	294	fCSFP4	weighted-fingerprint-similarity	0.907	0.383	rxn6038_0_a_kill_0____EN300-393397 EN300-21409"____EN300-33364232"	N/A	S1c2c(cc([N+]([O-])=O)cc2)C=C1C(=O)Nc3c(cccc3)C(=O)N	[*;r]C(=O)[N;H]c1[c;H][c;H][c;H][c;H]c1[!#1]_20	2	false	SAVI-Space-2024	rxn6038_0_a_kill_0	EN300-393397 EN300-21409""	NCC#C	EN300-33364232	O=C(O)c1c(NC(=O)c2c(NC(=O)c3ccccc3)cccc2)cccc1
O=C(Nc1c(cccc1)C(=O)NCC#C)c2ccccc2	295	fCSFP4	weighted-fingerprint-similarity	0.907	0.383	rxn6038_0_a_kill_0____EN300-393397 EN300-21409"____EN300-07527"	N/A	S1c2c(cc([N+]([O-])=O)cc2)C=C1C(=O)Nc3c(cccc3)C(=O)N	[*;r]C(=O)[N;H]c1[c;H][c;H][c;H][c;H]c1[!#1]_20	2	false	SAVI-Space-2024	rxn6038_0_a_kill_0	EN300-393397 EN300-21409""	NCC#C	EN300-07527	O=C(O)c1c(NC(=O)c2ccccc2)cccc1
O=C(Nc1c(cccc1)C(=O)NCC#N)c2c(NC(=O)c3ccccc3)cccc2	296	fCSFP4	weighted-fingerprint-similarity	0.907	0.383	rxn6038_0_a_kill_0____EN300-77578 EN300-1265359 EN300-1265359 EN300-24464"____EN300-33364232"	N/A	S1c2c(cc([N+]([O-])=O)cc2)C=C1C(=O)Nc3c(cccc3)C(=O)N	[*;r]C(=O)[N;H]c1[c;H][c;H][c;H][c;H]c1[!#1]_20	2	false	SAVI-Space-2024	rxn6038_0_a_kill_0	EN300-77578 EN300-1265359 EN300-1265359 EN300-24464""	N#CCN	EN300-33364232	O=C(O)c1c(NC(=O)c2c(NC(=O)c3ccccc3)cccc2)cccc1
O=C(Nc1c(cccc1)C(=O)NCC#N)c2ccccc2	297	fCSFP4	weighted-fingerprint-similarity	0.907	0.383	rxn6038_0_a_kill_0____EN300-77578 EN300-1265359 EN300-1265359 EN300-24464"____EN300-07527"	N/A	S1c2c(cc([N+]([O-])=O)cc2)C=C1C(=O)Nc3c(cccc3)C(=O)N	[*;r]C(=O)[N;H]c1[c;H][c;H][c;H][c;H]c1[!#1]_20	2	false	SAVI-Space-2024	rxn6038_0_a_kill_0	EN300-77578 EN300-1265359 EN300-1265359 EN300-24464""	N#CCN	EN300-07527	O=C(O)c1c(NC(=O)c2ccccc2)cccc1
O=C(Nc1c(cccc1)C(=O)NCC=C)c2c(NC(=O)c3ccccc3)cccc2	298	fCSFP4	weighted-fingerprint-similarity	0.907	0.383	rxn6038_0_a_kill_0____EN300-19995____EN300-33364232	N/A	S1c2c(cc([N+]([O-])=O)cc2)C=C1C(=O)Nc3c(cccc3)C(=O)N	[*;r]C(=O)[N;H]c1[c;H][c;H][c;H][c;H]c1[!#1]_20	2	false	SAVI-Space-2024	rxn6038_0_a_kill_0	EN300-19995	NCC=C	EN300-33364232	O=C(O)c1c(NC(=O)c2c(NC(=O)c3ccccc3)cccc2)cccc1
O=C(Nc1c(cccc1)C(=O)NCC=C)c2ccccc2	299	fCSFP4	weighted-fingerprint-similarity	0.907	0.383	rxn6038_0_a_kill_0____EN300-19995____EN300-07527	N/A	S1c2c(cc([N+]([O-])=O)cc2)C=C1C(=O)Nc3c(cccc3)C(=O)N	[*;r]C(=O)[N;H]c1[c;H][c;H][c;H][c;H]c1[!#1]_20	2	false	SAVI-Space-2024	rxn6038_0_a_kill_0	EN300-19995	NCC=C	EN300-07527	O=C(O)c1c(NC(=O)c2ccccc2)cccc1
O=C(Nc1c(cccc1)C(=O)Nc2cnncc2)c3c(NC(=O)c4ccccc4)cccc3	300	fCSFP4	weighted-fingerprint-similarity	0.907	0.383	rxn6038_0_a_kill_0____EN300-72823____EN300-33364232	N/A	S1c2c(cc([N+]([O-])=O)cc2)C=C1C(=O)Nc3c(cccc3)C(=O)N	[*;r]C(=O)[N;H]c1[c;H][c;H][c;H][c;H]c1[!#1]_20	2	false	SAVI-Space-2024	rxn6038_0_a_kill_0	EN300-72823	n1nccc(N)c1	EN300-33364232	O=C(O)c1c(NC(=O)c2c(NC(=O)c3ccccc3)cccc2)cccc1
O=C(Nc1cnncc1)c2c(NC(=O)c3ccccc3)cccc2	301	fCSFP4	weighted-fingerprint-similarity	0.907	0.383	rxn6038_0_a_kill_0____EN300-72823____EN300-07527	N/A	S1c2c(cc([N+]([O-])=O)cc2)C=C1C(=O)Nc3c(cccc3)C(=O)N	[*;r]C(=O)[N;H]c1[c;H][c;H][c;H][c;H]c1[!#1]_20	2	false	SAVI-Space-2024	rxn6038_0_a_kill_0	EN300-72823	n1nccc(N)c1	EN300-07527	O=C(O)c1c(NC(=O)c2ccccc2)cccc1
[O-]C(=O)c1c(NC(=O)c2c(O)cccc2)cccc1	302	fCSFP4	weighted-fingerprint-similarity	0.907	0.377	rxn6003_0_a_kill_0____EN300-19483____EN300-11416	N/A	S1c2c(cc([N+]([O-])=O)cc2)C=C1C(=O)Nc3c(cccc3)C(=O)N	[*;r]C(=O)[N;H]c1[c;H][c;H][c;H][c;H]c1[!#1]_20	2	false	SAVI-Space-2024	rxn6003_0_a_kill_0	EN300-19483	OCC=C	EN300-11416	Brc1c(cccc1)C(=O)Nc2c(cccc2)C(=O)O
Clc1c(ccc([N+]([O-])=O)c1)C(=O)Nc2c(cccc2)C(=O)OCC(=O)N	303	fCSFP4	weighted-fingerprint-similarity	0.906	0.455	rxn6031_0_a_kill_0____EN300-08354____EN300-42421	N/A	S1c2c(cc([N+]([O-])=O)cc2)C=C1C(=O)Nc3c(cccc3)C(=O)N	[*;r]C(=O)[N;H]c1[c;H][c;H][c;H][c;H]c1[!#1]_20	2	false	SAVI-Space-2024	rxn6031_0_a_kill_0	EN300-08354	Clc1c(ccc([N+](=O)O)c1)C(=O)Nc2c(cccc2)C(=O)O	EN300-42421	O=C(N)CO
S1C(c2c(ccc([N+]([O-])=O)c2)C(=O)Nc3c(cccc3)C([O-])=O)=CC=C1	304	fCSFP4	weighted-fingerprint-similarity	0.906	0.455	rxn6006_0_a_kill_0____EN300-08354____EN300-49146	N/A	S1c2c(cc([N+]([O-])=O)cc2)C=C1C(=O)Nc3c(cccc3)C(=O)N	[*;r]C(=O)[N;H]c1[c;H][c;H][c;H][c;H]c1[!#1]_20	2	false	SAVI-Space-2024	rxn6006_0_a_kill_0	EN300-08354	Clc1c(ccc([N+](=O)O)c1)C(=O)Nc2c(cccc2)C(=O)O	EN300-49146	S1C(=CC=C1)B(O)O
[O-][N+](=O)c1cc(NC(C(=O)N)C)c(cc1)C(=O)Nc2c(cccc2)C([O-])=O	305	fCSFP4	weighted-fingerprint-similarity	0.906	0.455	rxn6041_0_a_kill_0____EN300-08354____EN300-296172	N/A	S1c2c(cc([N+]([O-])=O)cc2)C=C1C(=O)Nc3c(cccc3)C(=O)N	[*;r]C(=O)[N;H]c1[c;H][c;H][c;H][c;H]c1[!#1]_20	2	false	SAVI-Space-2024	rxn6041_0_a_kill_0	EN300-08354	Clc1c(ccc([N+](=O)O)c1)C(=O)Nc2c(cccc2)C(=O)O	EN300-296172	O=C(N)C(N)C
[O-][N+](=O)c1cc(NCC(=NO)N)c(cc1)C(=O)Nc2c(cccc2)C([O-])=O	306	fCSFP4	weighted-fingerprint-similarity	0.906	0.451	rxn6041_0_a_kill_0____EN300-08354____EN300-27735250	N/A	S1c2c(cc([N+]([O-])=O)cc2)C=C1C(=O)Nc3c(cccc3)C(=O)N	[*;r]C(=O)[N;H]c1[c;H][c;H][c;H][c;H]c1[!#1]_20	2	false	SAVI-Space-2024	rxn6041_0_a_kill_0	EN300-08354	Clc1c(ccc([N+](=O)O)c1)C(=O)Nc2c(cccc2)C(=O)O	EN300-27735250	ON=C(N)CN
S1C(C(=O)Nc2c(cccc2)C(=O)NCCCNO)=CC=C1	307	fCSFP4	weighted-fingerprint-similarity	0.906	0.410	rxn6038_0_a_kill_0____EN300-174674____EN300-27871	N/A	S1c2c(cc([N+]([O-])=O)cc2)C=C1C(=O)Nc3c(cccc3)C(=O)N	[*;r]C(=O)[N;H]c1[c;H][c;H][c;H][c;H]c1[!#1]_20	2	false	SAVI-Space-2024	rxn6038_0_a_kill_0	EN300-174674	ONCCCN	EN300-27871	S1C(C(=O)Nc2c(cccc2)C(=O)O)=CC=C1
S1C(C(=O)Nc2c(cccc2)C(=O)NCCCO)=CC=C1	308	fCSFP4	weighted-fingerprint-similarity	0.906	0.410	rxn6038_0_a_kill_0____EN300-304346____EN300-27871	N/A	S1c2c(cc([N+]([O-])=O)cc2)C=C1C(=O)Nc3c(cccc3)C(=O)N	[*;r]C(=O)[N;H]c1[c;H][c;H][c;H][c;H]c1[!#1]_20	2	false	SAVI-Space-2024	rxn6038_0_a_kill_0	EN300-304346	O(CC=C)CCCN	EN300-27871	S1C(C(=O)Nc2c(cccc2)C(=O)O)=CC=C1
Clc1c(ccc([N+]([O-])=O)c1)C(=O)Nc2c(cccc2)C(=O)OCC[NH3+]	309	fCSFP4	weighted-fingerprint-similarity	0.906	0.447	rxn6031_0_a_kill_0____EN300-08354____EN300-19392	N/A	S1c2c(cc([N+]([O-])=O)cc2)C=C1C(=O)Nc3c(cccc3)C(=O)N	[*;r]C(=O)[N;H]c1[c;H][c;H][c;H][c;H]c1[!#1]_20	2	false	SAVI-Space-2024	rxn6031_0_a_kill_0	EN300-08354	Clc1c(ccc([N+](=O)O)c1)C(=O)Nc2c(cccc2)C(=O)O	EN300-19392	OCCN
S1C=C(c2c(ccc([N+]([O-])=O)c2)C(=O)Nc3c(cccc3)C([O-])=O)C=C1	310	fCSFP4	weighted-fingerprint-similarity	0.906	0.447	rxn6006_0_a_kill_0____EN300-08354____EN300-73578	N/A	S1c2c(cc([N+]([O-])=O)cc2)C=C1C(=O)Nc3c(cccc3)C(=O)N	[*;r]C(=O)[N;H]c1[c;H][c;H][c;H][c;H]c1[!#1]_20	2	false	SAVI-Space-2024	rxn6006_0_a_kill_0	EN300-08354	Clc1c(ccc([N+](=O)O)c1)C(=O)Nc2c(cccc2)C(=O)O	EN300-73578	S1C=C(C=C1)B(O)O
S1N=CC(Nc2c(ccc([N+]([O-])=O)c2)C(=O)Nc3c(cccc3)C([O-])=O)=C1	311	fCSFP4	weighted-fingerprint-similarity	0.906	0.447	rxn6041_0_a_kill_0____EN300-08354____EN300-106877 EN300-267608 EN300-267377""	N/A	S1c2c(cc([N+]([O-])=O)cc2)C=C1C(=O)Nc3c(cccc3)C(=O)N	[*;r]C(=O)[N;H]c1[c;H][c;H][c;H][c;H]c1[!#1]_20	2	false	SAVI-Space-2024	rxn6041_0_a_kill_0	EN300-08354	Clc1c(ccc([N+](=O)O)c1)C(=O)Nc2c(cccc2)C(=O)O	EN300-106877 EN300-267608 EN300-267377""	S1N=CC(N)=C1
[O-][N+](=O)c1cc(OCCON)c(cc1)C(=O)Nc2c(cccc2)C([O-])=O	312	fCSFP4	weighted-fingerprint-similarity	0.906	0.447	rxn6039_0_a_kill_0____EN300-132618____EN300-08354	N/A	S1c2c(cc([N+]([O-])=O)cc2)C=C1C(=O)Nc3c(cccc3)C(=O)N	[*;r]C(=O)[N;H]c1[c;H][c;H][c;H][c;H]c1[!#1]_20	2	false	SAVI-Space-2024	rxn6039_0_a_kill_0	EN300-132618	O(N)CCO	EN300-08354	Clc1c(ccc([N+](=O)O)c1)C(=O)Nc2c(cccc2)C(=O)O
Clc1c(ccc([N+]([O-])=O)c1)C(=O)Nc2c(cccc2)C(=O)NS(=O)(=O)C	313	fCSFP4	weighted-fingerprint-similarity	0.906	0.443	rxn7009_0_a_kill_0____EN300-16165____EN300-08354	N/A	S1c2c(cc([N+]([O-])=O)cc2)C=C1C(=O)Nc3c(cccc3)C(=O)N	[*;r]C(=O)[N;H]c1[c;H][c;H][c;H][c;H]c1[!#1]_20	2	false	SAVI-Space-2024	rxn7009_0_a_kill_0	EN300-16165	S(=O)(=O)(N)C	EN300-08354	Clc1c(ccc([N+](=O)O)c1)C(=O)Nc2c(cccc2)C(=O)O
FC(=C)CNc1c(ccc([N+]([O-])=O)c1)C(=O)Nc2c(cccc2)C([O-])=O	314	fCSFP4	weighted-fingerprint-similarity	0.906	0.443	rxn6041_0_a_kill_0____EN300-08354____EN300-7461074	N/A	S1c2c(cc([N+]([O-])=O)cc2)C=C1C(=O)Nc3c(cccc3)C(=O)N	[*;r]C(=O)[N;H]c1[c;H][c;H][c;H][c;H]c1[!#1]_20	2	false	SAVI-Space-2024	rxn6041_0_a_kill_0	EN300-08354	Clc1c(ccc([N+](=O)O)c1)C(=O)Nc2c(cccc2)C(=O)O	EN300-7461074	FC(=C)CN
S(CCCNc1c(ccc([N+]([O-])=O)c1)C(=O)Nc2c(cccc2)C([O-])=O)C	315	fCSFP4	weighted-fingerprint-similarity	0.906	0.443	rxn6041_0_a_kill_0____EN300-08354____EN300-63965	N/A	S1c2c(cc([N+]([O-])=O)cc2)C=C1C(=O)Nc3c(cccc3)C(=O)N	[*;r]C(=O)[N;H]c1[c;H][c;H][c;H][c;H]c1[!#1]_20	2	false	SAVI-Space-2024	rxn6041_0_a_kill_0	EN300-08354	Clc1c(ccc([N+](=O)O)c1)C(=O)Nc2c(cccc2)C(=O)O	EN300-63965	S(CCCN)C
S(CCNc1c(ccc([N+]([O-])=O)c1)C(=O)Nc2c(cccc2)C([O-])=O)CC	316	fCSFP4	weighted-fingerprint-similarity	0.906	0.443	rxn6041_0_a_kill_0____EN300-08354____EN300-1666512	N/A	S1c2c(cc([N+]([O-])=O)cc2)C=C1C(=O)Nc3c(cccc3)C(=O)N	[*;r]C(=O)[N;H]c1[c;H][c;H][c;H][c;H]c1[!#1]_20	2	false	SAVI-Space-2024	rxn6041_0_a_kill_0	EN300-08354	Clc1c(ccc([N+](=O)O)c1)C(=O)Nc2c(cccc2)C(=O)O	EN300-1666512	S(CCN)CC
[O-][N+](=O)C=1OC(C(=O)Nc2c(cccc2)C(=O)NCC(=O)N)=CC1	317	fCSFP4	weighted-fingerprint-similarity	0.906	0.443	rxn6038_0_a_kill_0____EN300-16216____EN300-18719	N/A	S1c2c(cc([N+]([O-])=O)cc2)C=C1C(=O)Nc3c(cccc3)C(=O)N	[*;r]C(=O)[N;H]c1[c;H][c;H][c;H][c;H]c1[!#1]_20	2	false	SAVI-Space-2024	rxn6038_0_a_kill_0	EN300-16216	O=C(N)CN	EN300-18719	O=[N+](O)C=1OC(C(=O)Nc2c(cccc2)C(=O)O)=CC1
[O-][N+](=O)c1cc(C#CC#N)c(cc1)C(=O)Nc2c(cccc2)C([O-])=O	318	fCSFP4	weighted-fingerprint-similarity	0.906	0.443	rxn2267_0_a_kill_0____EN300-6764770____EN300-08354	N/A	S1c2c(cc([N+]([O-])=O)cc2)C=C1C(=O)Nc3c(cccc3)C(=O)N	[*;r]C(=O)[N;H]c1[c;H][c;H][c;H][c;H]c1[!#1]_20	2	false	SAVI-Space-2024	rxn2267_0_a_kill_0	EN300-6764770	N#CC#C	EN300-08354	Clc1c(ccc([N+](=O)O)c1)C(=O)Nc2c(cccc2)C(=O)O
[O-][N+](=O)c1cc(C#CC=O)c(cc1)C(=O)Nc2c(cccc2)C([O-])=O	319	fCSFP4	weighted-fingerprint-similarity	0.906	0.443	rxn2267_0_a_kill_0____EN300-76056____EN300-08354	N/A	S1c2c(cc([N+]([O-])=O)cc2)C=C1C(=O)Nc3c(cccc3)C(=O)N	[*;r]C(=O)[N;H]c1[c;H][c;H][c;H][c;H]c1[!#1]_20	2	false	SAVI-Space-2024	rxn2267_0_a_kill_0	EN300-76056	O=CC#C	EN300-08354	Clc1c(ccc([N+](=O)O)c1)C(=O)Nc2c(cccc2)C(=O)O
[O-][N+](=O)c1cc(C#CCO)c(cc1)C(=O)Nc2c(cccc2)C([O-])=O	320	fCSFP4	weighted-fingerprint-similarity	0.906	0.443	rxn2267_0_a_kill_0____EN300-19326____EN300-08354	N/A	S1c2c(cc([N+]([O-])=O)cc2)C=C1C(=O)Nc3c(cccc3)C(=O)N	[*;r]C(=O)[N;H]c1[c;H][c;H][c;H][c;H]c1[!#1]_20	2	false	SAVI-Space-2024	rxn2267_0_a_kill_0	EN300-19326	OCC#C	EN300-08354	Clc1c(ccc([N+](=O)O)c1)C(=O)Nc2c(cccc2)C(=O)O
[O-][N+](=O)c1cc(NC(C(C)C)C)c(cc1)C(=O)Nc2c(cccc2)C([O-])=O	321	fCSFP4	weighted-fingerprint-similarity	0.906	0.443	rxn6041_0_a_kill_0____EN300-08354____EN300-20873	N/A	S1c2c(cc([N+]([O-])=O)cc2)C=C1C(=O)Nc3c(cccc3)C(=O)N	[*;r]C(=O)[N;H]c1[c;H][c;H][c;H][c;H]c1[!#1]_20	2	false	SAVI-Space-2024	rxn6041_0_a_kill_0	EN300-08354	Clc1c(ccc([N+](=O)O)c1)C(=O)Nc2c(cccc2)C(=O)O	EN300-20873	NC(C(C)C)C
[O-][N+](=O)c1cc(NC2CC(O)C2)c(cc1)C(=O)Nc3c(cccc3)C([O-])=O	322	fCSFP4	weighted-fingerprint-similarity	0.906	0.443	rxn6041_0_a_kill_0____EN300-08354____EN300-100583 EN300-134359 EN300-307592""	N/A	S1c2c(cc([N+]([O-])=O)cc2)C=C1C(=O)Nc3c(cccc3)C(=O)N	[*;r]C(=O)[N;H]c1[c;H][c;H][c;H][c;H]c1[!#1]_20	2	false	SAVI-Space-2024	rxn6041_0_a_kill_0	EN300-08354	Clc1c(ccc([N+](=O)O)c1)C(=O)Nc2c(cccc2)C(=O)O	EN300-100583 EN300-134359 EN300-307592""	OC1CC(N)C1
[O-][N+](=O)c1cc(NC2CCCC2)c(cc1)C(=O)Nc3c(cccc3)C([O-])=O	323	fCSFP4	weighted-fingerprint-similarity	0.906	0.443	rxn6041_0_a_kill_0____EN300-08354____EN300-20348	N/A	S1c2c(cc([N+]([O-])=O)cc2)C=C1C(=O)Nc3c(cccc3)C(=O)N	[*;r]C(=O)[N;H]c1[c;H][c;H][c;H][c;H]c1[!#1]_20	2	false	SAVI-Space-2024	rxn6041_0_a_kill_0	EN300-08354	Clc1c(ccc([N+](=O)O)c1)C(=O)Nc2c(cccc2)C(=O)O	EN300-20348	NC1CCCC1
[O-][N+](=O)c1cc(NCC(=C)C)c(cc1)C(=O)Nc2c(cccc2)C([O-])=O	324	fCSFP4	weighted-fingerprint-similarity	0.906	0.443	rxn6041_0_a_kill_0____EN300-08354____EN300-96985	N/A	S1c2c(cc([N+]([O-])=O)cc2)C=C1C(=O)Nc3c(cccc3)C(=O)N	[*;r]C(=O)[N;H]c1[c;H][c;H][c;H][c;H]c1[!#1]_20	2	false	SAVI-Space-2024	rxn6041_0_a_kill_0	EN300-08354	Clc1c(ccc([N+](=O)O)c1)C(=O)Nc2c(cccc2)C(=O)O	EN300-96985	NCC(=C)C
[O-][N+](=O)c1cc(NCC(=O)CC)c(cc1)C(=O)Nc2c(cccc2)C([O-])=O	325	fCSFP4	weighted-fingerprint-similarity	0.906	0.443	rxn6041_0_a_kill_0____EN300-08354____EN300-103052	N/A	S1c2c(cc([N+]([O-])=O)cc2)C=C1C(=O)Nc3c(cccc3)C(=O)N	[*;r]C(=O)[N;H]c1[c;H][c;H][c;H][c;H]c1[!#1]_20	2	false	SAVI-Space-2024	rxn6041_0_a_kill_0	EN300-08354	Clc1c(ccc([N+](=O)O)c1)C(=O)Nc2c(cccc2)C(=O)O	EN300-103052	O=C(CN)CC
[O-][N+](=O)c1cc(NCC(O)C)c(cc1)C(=O)Nc2c(cccc2)C([O-])=O	326	fCSFP4	weighted-fingerprint-similarity	0.906	0.443	rxn6041_0_a_kill_0____EN300-08354____EN300-20160	N/A	S1c2c(cc([N+]([O-])=O)cc2)C=C1C(=O)Nc3c(cccc3)C(=O)N	[*;r]C(=O)[N;H]c1[c;H][c;H][c;H][c;H]c1[!#1]_20	2	false	SAVI-Space-2024	rxn6041_0_a_kill_0	EN300-08354	Clc1c(ccc([N+](=O)O)c1)C(=O)Nc2c(cccc2)C(=O)O	EN300-20160	OC(CN)C
[O-][N+](=O)c1cc(NCC=C(C)C)c(cc1)C(=O)Nc2c(cccc2)C([O-])=O	327	fCSFP4	weighted-fingerprint-similarity	0.906	0.443	rxn6041_0_a_kill_0____EN300-08354____EN300-175464 EN300-87404""	N/A	S1c2c(cc([N+]([O-])=O)cc2)C=C1C(=O)Nc3c(cccc3)C(=O)N	[*;r]C(=O)[N;H]c1[c;H][c;H][c;H][c;H]c1[!#1]_20	2	false	SAVI-Space-2024	rxn6041_0_a_kill_0	EN300-08354	Clc1c(ccc([N+](=O)O)c1)C(=O)Nc2c(cccc2)C(=O)O	EN300-175464 EN300-87404""	NCC=C(C)C
[O-][N+](=O)c1cc(NCCC(C)C)c(cc1)C(=O)Nc2c(cccc2)C([O-])=O	328	fCSFP4	weighted-fingerprint-similarity	0.906	0.443	rxn6041_0_a_kill_0____EN300-08354____EN300-19704	N/A	S1c2c(cc([N+]([O-])=O)cc2)C=C1C(=O)Nc3c(cccc3)C(=O)N	[*;r]C(=O)[N;H]c1[c;H][c;H][c;H][c;H]c1[!#1]_20	2	false	SAVI-Space-2024	rxn6041_0_a_kill_0	EN300-08354	Clc1c(ccc([N+](=O)O)c1)C(=O)Nc2c(cccc2)C(=O)O	EN300-19704	NCCC(C)C
[O-][N+](=O)c1cc(NCCCC#C)c(cc1)C(=O)Nc2c(cccc2)C([O-])=O	329	fCSFP4	weighted-fingerprint-similarity	0.906	0.443	rxn6041_0_a_kill_0____EN300-08354____EN300-175161	N/A	S1c2c(cc([N+]([O-])=O)cc2)C=C1C(=O)Nc3c(cccc3)C(=O)N	[*;r]C(=O)[N;H]c1[c;H][c;H][c;H][c;H]c1[!#1]_20	2	false	SAVI-Space-2024	rxn6041_0_a_kill_0	EN300-08354	Clc1c(ccc([N+](=O)O)c1)C(=O)Nc2c(cccc2)C(=O)O	EN300-175161	NCCCC#C
[O-][N+](=O)c1cc(NCCCC#N)c(cc1)C(=O)Nc2c(cccc2)C([O-])=O	330	fCSFP4	weighted-fingerprint-similarity	0.906	0.443	rxn6041_0_a_kill_0____EN300-08354____EN300-132659	N/A	S1c2c(cc([N+]([O-])=O)cc2)C=C1C(=O)Nc3c(cccc3)C(=O)N	[*;r]C(=O)[N;H]c1[c;H][c;H][c;H][c;H]c1[!#1]_20	2	false	SAVI-Space-2024	rxn6041_0_a_kill_0	EN300-08354	Clc1c(ccc([N+](=O)O)c1)C(=O)Nc2c(cccc2)C(=O)O	EN300-132659	N#CCCCN
[O-][N+](=O)c1cc(NCCCC=C)c(cc1)C(=O)Nc2c(cccc2)C([O-])=O	331	fCSFP4	weighted-fingerprint-similarity	0.906	0.443	rxn6041_0_a_kill_0____EN300-08354____EN300-133820 EN300-151492""	N/A	S1c2c(cc([N+]([O-])=O)cc2)C=C1C(=O)Nc3c(cccc3)C(=O)N	[*;r]C(=O)[N;H]c1[c;H][c;H][c;H][c;H]c1[!#1]_20	2	false	SAVI-Space-2024	rxn6041_0_a_kill_0	EN300-08354	Clc1c(ccc([N+](=O)O)c1)C(=O)Nc2c(cccc2)C(=O)O	EN300-133820 EN300-151492""	NCCCC=C
[O-][N+](=O)c1cc(NCCCOC)c(cc1)C(=O)Nc2c(cccc2)C([O-])=O	332	fCSFP4	weighted-fingerprint-similarity	0.906	0.443	rxn6041_0_a_kill_0____EN300-08354____EN300-17954	N/A	S1c2c(cc([N+]([O-])=O)cc2)C=C1C(=O)Nc3c(cccc3)C(=O)N	[*;r]C(=O)[N;H]c1[c;H][c;H][c;H][c;H]c1[!#1]_20	2	false	SAVI-Space-2024	rxn6041_0_a_kill_0	EN300-08354	Clc1c(ccc([N+](=O)O)c1)C(=O)Nc2c(cccc2)C(=O)O	EN300-17954	O(CCCN)C
[O-][N+](=O)c1cc(NCCOCC)c(cc1)C(=O)Nc2c(cccc2)C([O-])=O	333	fCSFP4	weighted-fingerprint-similarity	0.906	0.443	rxn6041_0_a_kill_0____EN300-08354____EN300-43041	N/A	S1c2c(cc([N+]([O-])=O)cc2)C=C1C(=O)Nc3c(cccc3)C(=O)N	[*;r]C(=O)[N;H]c1[c;H][c;H][c;H][c;H]c1[!#1]_20	2	false	SAVI-Space-2024	rxn6041_0_a_kill_0	EN300-08354	Clc1c(ccc([N+](=O)O)c1)C(=O)Nc2c(cccc2)C(=O)O	EN300-43041	O(CCN)CC
[O-][N+](=O)c1cc(NCC[NH+](C)C)c(cc1)C(=O)Nc2c(cccc2)C([O-])=O	334	fCSFP4	weighted-fingerprint-similarity	0.906	0.443	rxn6041_0_a_kill_0____EN300-08354____EN300-19760	N/A	S1c2c(cc([N+]([O-])=O)cc2)C=C1C(=O)Nc3c(cccc3)C(=O)N	[*;r]C(=O)[N;H]c1[c;H][c;H][c;H][c;H]c1[!#1]_20	2	false	SAVI-Space-2024	rxn6041_0_a_kill_0	EN300-08354	Clc1c(ccc([N+](=O)O)c1)C(=O)Nc2c(cccc2)C(=O)O	EN300-19760	N(CCN)(C)C
[O-][N+](=O)c1cc(OC(C)C)c(cc1)C(=O)Nc2c(cccc2)C([O-])=O	335	fCSFP4	weighted-fingerprint-similarity	0.906	0.443	rxn6039_0_a_kill_0____EN300-21633____EN300-08354	N/A	S1c2c(cc([N+]([O-])=O)cc2)C=C1C(=O)Nc3c(cccc3)C(=O)N	[*;r]C(=O)[N;H]c1[c;H][c;H][c;H][c;H]c1[!#1]_20	2	false	SAVI-Space-2024	rxn6039_0_a_kill_0	EN300-21633	OC(C)C	EN300-08354	Clc1c(ccc([N+](=O)O)c1)C(=O)Nc2c(cccc2)C(=O)O
[O-][N+](=O)c1cc(OCCO)c(cc1)C(=O)Nc2c(cccc2)C([O-])=O	336	fCSFP4	weighted-fingerprint-similarity	0.906	0.443	rxn6039_0_a_kill_0____EN300-194224____EN300-08354	N/A	S1c2c(cc([N+]([O-])=O)cc2)C=C1C(=O)Nc3c(cccc3)C(=O)N	[*;r]C(=O)[N;H]c1[c;H][c;H][c;H][c;H]c1[!#1]_20	2	false	SAVI-Space-2024	rxn6039_0_a_kill_0	EN300-194224	O(CC=C)CCO	EN300-08354	Clc1c(ccc([N+](=O)O)c1)C(=O)Nc2c(cccc2)C(=O)O
[O-][N+](=O)c1cc(c(cc1)C(=O)Nc2c(cccc2)C([O-])=O)C=3C=NNC3	337	fCSFP4	weighted-fingerprint-similarity	0.906	0.443	rxn6006_0_a_kill_0____EN300-08354____EN300-107801	N/A	S1c2c(cc([N+]([O-])=O)cc2)C=C1C(=O)Nc3c(cccc3)C(=O)N	[*;r]C(=O)[N;H]c1[c;H][c;H][c;H][c;H]c1[!#1]_20	2	false	SAVI-Space-2024	rxn6006_0_a_kill_0	EN300-08354	Clc1c(ccc([N+](=O)O)c1)C(=O)Nc2c(cccc2)C(=O)O	EN300-107801	OB(O)C=1C=NNC1
[O-][N+](=O)c1cc(c2cncnc2)c(cc1)C(=O)Nc3c(cccc3)C([O-])=O	338	fCSFP4	weighted-fingerprint-similarity	0.906	0.443	rxn6006_0_a_kill_0____EN300-08354____EN300-152345	N/A	S1c2c(cc([N+]([O-])=O)cc2)C=C1C(=O)Nc3c(cccc3)C(=O)N	[*;r]C(=O)[N;H]c1[c;H][c;H][c;H][c;H]c1[!#1]_20	2	false	SAVI-Space-2024	rxn6006_0_a_kill_0	EN300-08354	Clc1c(ccc([N+](=O)O)c1)C(=O)Nc2c(cccc2)C(=O)O	EN300-152345	OB(O)c1cncnc1
O=C(Nc1c(cccc1)C(=O)NC(C(=O)N)C(=O)N)c2c(NC(=O)c3ccccc3)cccc2	339	fCSFP4	weighted-fingerprint-similarity	0.906	0.395	rxn6038_0_a_kill_0____EN300-26953____EN300-33364232	N/A	S1c2c(cc([N+]([O-])=O)cc2)C=C1C(=O)Nc3c(cccc3)C(=O)N	[*;r]C(=O)[N;H]c1[c;H][c;H][c;H][c;H]c1[!#1]_20	2	false	SAVI-Space-2024	rxn6038_0_a_kill_0	EN300-26953	O=C(N)C(N)C(=O)N	EN300-33364232	O=C(O)c1c(NC(=O)c2c(NC(=O)c3ccccc3)cccc2)cccc1
O=C(Nc1c(cccc1)C(=O)NC(C(=O)N)C(=O)N)c2ccccc2	340	fCSFP4	weighted-fingerprint-similarity	0.906	0.395	rxn6038_0_a_kill_0____EN300-26953____EN300-07527	N/A	S1c2c(cc([N+]([O-])=O)cc2)C=C1C(=O)Nc3c(cccc3)C(=O)N	[*;r]C(=O)[N;H]c1[c;H][c;H][c;H][c;H]c1[!#1]_20	2	false	SAVI-Space-2024	rxn6038_0_a_kill_0	EN300-26953	O=C(N)C(N)C(=O)N	EN300-07527	O=C(O)c1c(NC(=O)c2ccccc2)cccc1
[O-][N+](=O)C=1OC(C(=O)Nc2c(cccc2)C(=O)NCC[NH3+])=CC1	341	fCSFP4	weighted-fingerprint-similarity	0.906	0.434	rxn6038_0_a_kill_0____EN300-29603____EN300-18719	N/A	S1c2c(cc([N+]([O-])=O)cc2)C=C1C(=O)Nc3c(cccc3)C(=O)N	[*;r]C(=O)[N;H]c1[c;H][c;H][c;H][c;H]c1[!#1]_20	2	false	SAVI-Space-2024	rxn6038_0_a_kill_0	EN300-29603	S(=O)(=O)(NCCN)c1ccc(cc1)C	EN300-18719	O=[N+](O)C=1OC(C(=O)Nc2c(cccc2)C(=O)O)=CC1
O=C(Nc1c(cccc1)C(=O)NCC(=[NH2+])N)c2c(NC(=O)c3ccccc3)cccc2	342	fCSFP4	weighted-fingerprint-similarity	0.906	0.390	rxn6038_0_a_kill_0____EN300-7436708____EN300-33364232	N/A	S1c2c(cc([N+]([O-])=O)cc2)C=C1C(=O)Nc3c(cccc3)C(=O)N	[*;r]C(=O)[N;H]c1[c;H][c;H][c;H][c;H]c1[!#1]_20	2	false	SAVI-Space-2024	rxn6038_0_a_kill_0	EN300-7436708	N=C(N)CN	EN300-33364232	O=C(O)c1c(NC(=O)c2c(NC(=O)c3ccccc3)cccc2)cccc1
O=C(Nc1c(cccc1)C(=O)NCC(=[NH2+])N)c2ccccc2	343	fCSFP4	weighted-fingerprint-similarity	0.906	0.390	rxn6038_0_a_kill_0____EN300-7436708____EN300-07527	N/A	S1c2c(cc([N+]([O-])=O)cc2)C=C1C(=O)Nc3c(cccc3)C(=O)N	[*;r]C(=O)[N;H]c1[c;H][c;H][c;H][c;H]c1[!#1]_20	2	false	SAVI-Space-2024	rxn6038_0_a_kill_0	EN300-7436708	N=C(N)CN	EN300-07527	O=C(O)c1c(NC(=O)c2ccccc2)cccc1
S1C=C(NC(=O)c2c(NC(=O)c3c(N)cccc3)cccc2)C=C1	344	fCSFP4	weighted-fingerprint-similarity	0.906	0.390	rxn6038_0_a_kill_0____EN300-80184____EN300-18559413	N/A	S1c2c(cc([N+]([O-])=O)cc2)C=C1C(=O)Nc3c(cccc3)C(=O)N	[*;r]C(=O)[N;H]c1[c;H][c;H][c;H][c;H]c1[!#1]_20	2	false	SAVI-Space-2024	rxn6038_0_a_kill_0	EN300-80184	S1C=C(N)C=C1	EN300-18559413	O=C(O)c1c(NC(=O)c2c(NC(=O)C)cccc2)cccc1
S=C(N)CNC(=O)c1c(NC(=O)c2c(NC(=O)c3ccccc3)cccc2)cccc1	345	fCSFP4	weighted-fingerprint-similarity	0.906	0.390	rxn6038_0_a_kill_0____EN300-124586____EN300-33364232	N/A	S1c2c(cc([N+]([O-])=O)cc2)C=C1C(=O)Nc3c(cccc3)C(=O)N	[*;r]C(=O)[N;H]c1[c;H][c;H][c;H][c;H]c1[!#1]_20	2	false	SAVI-Space-2024	rxn6038_0_a_kill_0	EN300-124586	S=C(N)CN	EN300-33364232	O=C(O)c1c(NC(=O)c2c(NC(=O)c3ccccc3)cccc2)cccc1
S=C(N)CNC(=O)c1c(NC(=O)c2ccccc2)cccc1	346	fCSFP4	weighted-fingerprint-similarity	0.906	0.390	rxn6038_0_a_kill_0____EN300-124586____EN300-07527	N/A	S1c2c(cc([N+]([O-])=O)cc2)C=C1C(=O)Nc3c(cccc3)C(=O)N	[*;r]C(=O)[N;H]c1[c;H][c;H][c;H][c;H]c1[!#1]_20	2	false	SAVI-Space-2024	rxn6038_0_a_kill_0	EN300-124586	S=C(N)CN	EN300-07527	O=C(O)c1c(NC(=O)c2ccccc2)cccc1
O=C(Nc1c(cccc1)C(=O)NC(CO)CO)c2c(NC(=O)c3ccccc3)cccc2	347	fCSFP4	weighted-fingerprint-similarity	0.906	0.385	rxn6038_0_a_kill_0____EN300-7413772____EN300-33364232	N/A	S1c2c(cc([N+]([O-])=O)cc2)C=C1C(=O)Nc3c(cccc3)C(=O)N	[*;r]C(=O)[N;H]c1[c;H][c;H][c;H][c;H]c1[!#1]_20	2	false	SAVI-Space-2024	rxn6038_0_a_kill_0	EN300-7413772	[Si](OCC(N)CO[Si](C(C)(C)C)(C)C)(C(C)(C)C)(C)C	EN300-33364232	O=C(O)c1c(NC(=O)c2c(NC(=O)c3ccccc3)cccc2)cccc1
O=C(Nc1c(cccc1)C(=O)NC(CO)CO)c2ccccc2	348	fCSFP4	weighted-fingerprint-similarity	0.906	0.385	rxn6038_0_a_kill_0____EN300-7413772____EN300-07527	N/A	S1c2c(cc([N+]([O-])=O)cc2)C=C1C(=O)Nc3c(cccc3)C(=O)N	[*;r]C(=O)[N;H]c1[c;H][c;H][c;H][c;H]c1[!#1]_20	2	false	SAVI-Space-2024	rxn6038_0_a_kill_0	EN300-7413772	[Si](OCC(N)CO[Si](C(C)(C)C)(C)C)(C(C)(C)C)(C)C	EN300-07527	O=C(O)c1c(NC(=O)c2ccccc2)cccc1
O=C(Nc1c(cccc1)C(=O)NCCON)c2c(NC(=O)c3ccccc3)cccc2	349	fCSFP4	weighted-fingerprint-similarity	0.906	0.385	rxn6038_0_a_kill_0____EN300-7382411____EN300-33364232	N/A	S1c2c(cc([N+]([O-])=O)cc2)C=C1C(=O)Nc3c(cccc3)C(=O)N	[*;r]C(=O)[N;H]c1[c;H][c;H][c;H][c;H]c1[!#1]_20	2	false	SAVI-Space-2024	rxn6038_0_a_kill_0	EN300-7382411	O(N)CCN	EN300-33364232	O=C(O)c1c(NC(=O)c2c(NC(=O)c3ccccc3)cccc2)cccc1
O=C(Nc1c(cccc1)C(=O)NCCON)c2ccccc2	350	fCSFP4	weighted-fingerprint-similarity	0.906	0.385	rxn6038_0_a_kill_0____EN300-7382411____EN300-07527	N/A	S1c2c(cc([N+]([O-])=O)cc2)C=C1C(=O)Nc3c(cccc3)C(=O)N	[*;r]C(=O)[N;H]c1[c;H][c;H][c;H][c;H]c1[!#1]_20	2	false	SAVI-Space-2024	rxn6038_0_a_kill_0	EN300-7382411	O(N)CCN	EN300-07527	O=C(O)c1c(NC(=O)c2ccccc2)cccc1
O=C(Nc1c(cccc1)C(=O)Nc2cnc(nc2)N)c3c(NC(=O)c4ccccc4)cccc3	351	fCSFP4	weighted-fingerprint-similarity	0.906	0.385	rxn6038_0_a_kill_0____EN300-36171____EN300-33364232	N/A	S1c2c(cc([N+]([O-])=O)cc2)C=C1C(=O)Nc3c(cccc3)C(=O)N	[*;r]C(=O)[N;H]c1[c;H][c;H][c;H][c;H]c1[!#1]_20	2	false	SAVI-Space-2024	rxn6038_0_a_kill_0	EN300-36171	n1c(ncc(N)c1)N	EN300-33364232	O=C(O)c1c(NC(=O)c2c(NC(=O)c3ccccc3)cccc2)cccc1
O=C(Nc1cnc(nc1)N)c2c(NC(=O)c3ccccc3)cccc2	352	fCSFP4	weighted-fingerprint-similarity	0.906	0.385	rxn6038_0_a_kill_0____EN300-36171____EN300-07527	N/A	S1c2c(cc([N+]([O-])=O)cc2)C=C1C(=O)Nc3c(cccc3)C(=O)N	[*;r]C(=O)[N;H]c1[c;H][c;H][c;H][c;H]c1[!#1]_20	2	false	SAVI-Space-2024	rxn6038_0_a_kill_0	EN300-36171	n1c(ncc(N)c1)N	EN300-07527	O=C(O)c1c(NC(=O)c2ccccc2)cccc1
[O-]C(=O)CNC(=O)c1c(NC(=O)c2c(NC(=O)c3ccccc3)cccc2)cccc1	353	fCSFP4	weighted-fingerprint-similarity	0.906	0.385	rxn6038_0_a_kill_0____EN300-17817____EN300-33364232	N/A	S1c2c(cc([N+]([O-])=O)cc2)C=C1C(=O)Nc3c(cccc3)C(=O)N	[*;r]C(=O)[N;H]c1[c;H][c;H][c;H][c;H]c1[!#1]_20	2	false	SAVI-Space-2024	rxn6038_0_a_kill_0	EN300-17817	O=C(OC)CN	EN300-33364232	O=C(O)c1c(NC(=O)c2c(NC(=O)c3ccccc3)cccc2)cccc1
[O-]C(=O)CNC(=O)c1c(NC(=O)c2ccccc2)cccc1	354	fCSFP4	weighted-fingerprint-similarity	0.906	0.385	rxn6038_0_a_kill_0____EN300-17817____EN300-07527	N/A	S1c2c(cc([N+]([O-])=O)cc2)C=C1C(=O)Nc3c(cccc3)C(=O)N	[*;r]C(=O)[N;H]c1[c;H][c;H][c;H][c;H]c1[!#1]_20	2	false	SAVI-Space-2024	rxn6038_0_a_kill_0	EN300-17817	O=C(OC)CN	EN300-07527	O=C(O)c1c(NC(=O)c2ccccc2)cccc1
[O-]C(=O)c1c(NC(=O)c2c(c3ccccc3)cccc2)cccc1	355	fCSFP4	weighted-fingerprint-similarity	0.906	0.385	rxn6004_0_a_kill_0____EN300-11416____EN300-35190	N/A	S1c2c(cc([N+]([O-])=O)cc2)C=C1C(=O)Nc3c(cccc3)C(=O)N	[*;r]C(=O)[N;H]c1[c;H][c;H][c;H][c;H]c1[!#1]_20	2	false	SAVI-Space-2024	rxn6004_0_a_kill_0	EN300-11416	Brc1c(cccc1)C(=O)Nc2c(cccc2)C(=O)O	EN300-35190	OB(O)c1ccccc1
[O-]C(=O)c1c(NC(=O)c2ccc(OC)cc2)cccc1	356	fCSFP4	weighted-fingerprint-similarity	0.906	0.385	rxn6038_0_a_kill_0____EN300-19483____EN300-08632	N/A	S1c2c(cc([N+]([O-])=O)cc2)C=C1C(=O)Nc3c(cccc3)C(=O)N	[*;r]C(=O)[N;H]c1[c;H][c;H][c;H][c;H]c1[!#1]_20	2	false	SAVI-Space-2024	rxn6038_0_a_kill_0	EN300-19483	OCC=C	EN300-08632	O=C(O)c1c(NC(=O)c2ccc(OC)cc2)cccc1
S1C(C(=O)Nc2c(cccc2)C(=O)NCCC[N+]([O-])=O)=CC=C1	357	fCSFP4	weighted-fingerprint-similarity	0.906	0.425	rxn6038_0_a_kill_0____EN300-19637952____EN300-27871	N/A	S1c2c(cc([N+]([O-])=O)cc2)C=C1C(=O)Nc3c(cccc3)C(=O)N	[*;r]C(=O)[N;H]c1[c;H][c;H][c;H][c;H]c1[!#1]_20	2	false	SAVI-Space-2024	rxn6038_0_a_kill_0	EN300-19637952	O=[N+](O)CCCN	EN300-27871	S1C(C(=O)Nc2c(cccc2)C(=O)O)=CC=C1
FCCCNC(=O)c1c(NC(=O)c2c(NC(=O)c3ccccc3)cccc2)cccc1	358	fCSFP4	weighted-fingerprint-similarity	0.906	0.379	rxn6038_0_a_kill_0____EN300-84693 EN300-7461639"____EN300-33364232"	N/A	S1c2c(cc([N+]([O-])=O)cc2)C=C1C(=O)Nc3c(cccc3)C(=O)N	[*;r]C(=O)[N;H]c1[c;H][c;H][c;H][c;H]c1[!#1]_20	2	false	SAVI-Space-2024	rxn6038_0_a_kill_0	EN300-84693 EN300-7461639""	FCCCN	EN300-33364232	O=C(O)c1c(NC(=O)c2c(NC(=O)c3ccccc3)cccc2)cccc1
FCCCNC(=O)c1c(NC(=O)c2ccccc2)cccc1	359	fCSFP4	weighted-fingerprint-similarity	0.906	0.379	rxn6038_0_a_kill_0____EN300-84693 EN300-7461639"____EN300-07527"	N/A	S1c2c(cc([N+]([O-])=O)cc2)C=C1C(=O)Nc3c(cccc3)C(=O)N	[*;r]C(=O)[N;H]c1[c;H][c;H][c;H][c;H]c1[!#1]_20	2	false	SAVI-Space-2024	rxn6038_0_a_kill_0	EN300-84693 EN300-7461639""	FCCCN	EN300-07527	O=C(O)c1c(NC(=O)c2ccccc2)cccc1
O=C(Nc1c(cccc1)C(=O)NCCCC)c2c(NC(=O)c3ccccc3)cccc2	360	fCSFP4	weighted-fingerprint-similarity	0.906	0.379	rxn6038_0_a_kill_0____EN300-19577____EN300-33364232	N/A	S1c2c(cc([N+]([O-])=O)cc2)C=C1C(=O)Nc3c(cccc3)C(=O)N	[*;r]C(=O)[N;H]c1[c;H][c;H][c;H][c;H]c1[!#1]_20	2	false	SAVI-Space-2024	rxn6038_0_a_kill_0	EN300-19577	NCCCC	EN300-33364232	O=C(O)c1c(NC(=O)c2c(NC(=O)c3ccccc3)cccc2)cccc1
O=C(Nc1c(cccc1)C(=O)NCCCC)c2ccccc2	361	fCSFP4	weighted-fingerprint-similarity	0.906	0.379	rxn6038_0_a_kill_0____EN300-19577____EN300-07527	N/A	S1c2c(cc([N+]([O-])=O)cc2)C=C1C(=O)Nc3c(cccc3)C(=O)N	[*;r]C(=O)[N;H]c1[c;H][c;H][c;H][c;H]c1[!#1]_20	2	false	SAVI-Space-2024	rxn6038_0_a_kill_0	EN300-19577	NCCCC	EN300-07527	O=C(O)c1c(NC(=O)c2ccccc2)cccc1
O=C(Nc1ccccc1)c2c(NC(=O)C=CC)cccc2	362	fCSFP4	weighted-fingerprint-similarity	0.906	0.379	rxn7019_1_a_kill_0____EN300-05782____EN300-19152	N/A	S1c2c(cc([N+]([O-])=O)cc2)C=C1C(=O)Nc3c(cccc3)C(=O)N	[*;r]C(=O)[N;H]c1[c;H][c;H][c;H][c;H]c1[!#1]_20	2	false	SAVI-Space-2024	rxn7019_1_a_kill_0	EN300-05782	ClCC(=O)Nc1c(cccc1)C(=O)Nc2ccccc2	EN300-19152	O=CC
O=C(Oc1ccccc1)c2c(NC(=O)c3ccccc3)cccc2	363	fCSFP4	weighted-fingerprint-similarity	0.906	0.379	rxn6038_0_a_kill_0____EN300-19432 EN300-7584565 EN300-7579850"____EN300-07527"	N/A	S1c2c(cc([N+]([O-])=O)cc2)C=C1C(=O)Nc3c(cccc3)C(=O)N	[*;r]C(=O)[N;H]c1[c;H][c;H][c;H][c;H]c1[!#1]_20	2	false	SAVI-Space-2024	rxn6038_0_a_kill_0	EN300-19432 EN300-7584565 EN300-7579850""	Oc1ccccc1	EN300-07527	O=C(O)c1c(NC(=O)c2ccccc2)cccc1
S1C(C(=O)Nc2c(cccc2)C(=O)NCCC(=O)N)=CC=C1	364	fCSFP4	weighted-fingerprint-similarity	0.905	0.416	rxn6038_0_a_kill_0____EN300-40888____EN300-27871	N/A	S1c2c(cc([N+]([O-])=O)cc2)C=C1C(=O)Nc3c(cccc3)C(=O)N	[*;r]C(=O)[N;H]c1[c;H][c;H][c;H][c;H]c1[!#1]_20	2	false	SAVI-Space-2024	rxn6038_0_a_kill_0	EN300-40888	O=C(N)CCN	EN300-27871	S1C(C(=O)Nc2c(cccc2)C(=O)O)=CC=C1
S1C(C(=O)Nc2c(cccc2)C(=O)Nc3c[n+]([O-])ccc3)=CC=C1	365	fCSFP4	weighted-fingerprint-similarity	0.905	0.416	rxn6038_0_a_kill_0____EN300-307413____EN300-27871	N/A	S1c2c(cc([N+]([O-])=O)cc2)C=C1C(=O)Nc3c(cccc3)C(=O)N	[*;r]C(=O)[N;H]c1[c;H][c;H][c;H][c;H]c1[!#1]_20	2	false	SAVI-Space-2024	rxn6038_0_a_kill_0	EN300-307413	O[n+]1cc(N)ccc1	EN300-27871	S1C(C(=O)Nc2c(cccc2)C(=O)O)=CC=C1
S1C(C(=O)Nc2c(cccc2)C(=O)NCCCCCCO)=CC=C1	366	fCSFP4	weighted-fingerprint-similarity	0.905	0.407	rxn6038_0_a_kill_0____EN300-32297862____EN300-27871	N/A	S1c2c(cc([N+]([O-])=O)cc2)C=C1C(=O)Nc3c(cccc3)C(=O)N	[*;r]C(=O)[N;H]c1[c;H][c;H][c;H][c;H]c1[!#1]_20	2	false	SAVI-Space-2024	rxn6038_0_a_kill_0	EN300-32297862	O=C(OCCCCCCN)C	EN300-27871	S1C(C(=O)Nc2c(cccc2)C(=O)O)=CC=C1
S1C(C(=O)Nc2c(cccc2)C(=O)NCCCCCNO)=CC=C1	367	fCSFP4	weighted-fingerprint-similarity	0.905	0.407	rxn6038_0_a_kill_0____EN300-6473182____EN300-27871	N/A	S1c2c(cc([N+]([O-])=O)cc2)C=C1C(=O)Nc3c(cccc3)C(=O)N	[*;r]C(=O)[N;H]c1[c;H][c;H][c;H][c;H]c1[!#1]_20	2	false	SAVI-Space-2024	rxn6038_0_a_kill_0	EN300-6473182	ONCCCCCN	EN300-27871	S1C(C(=O)Nc2c(cccc2)C(=O)O)=CC=C1
S1C(C(=O)Nc2c(cccc2)C(=O)NCCCCCO)=CC=C1	368	fCSFP4	weighted-fingerprint-similarity	0.905	0.407	rxn6038_0_a_kill_0____EN300-45640953____EN300-27871	N/A	S1c2c(cc([N+]([O-])=O)cc2)C=C1C(=O)Nc3c(cccc3)C(=O)N	[*;r]C(=O)[N;H]c1[c;H][c;H][c;H][c;H]c1[!#1]_20	2	false	SAVI-Space-2024	rxn6038_0_a_kill_0	EN300-45640953	O(C(C)(C)C)CCCCCN	EN300-27871	S1C(C(=O)Nc2c(cccc2)C(=O)O)=CC=C1
S1C(C(=O)Nc2c(cccc2)C(=O)NCCCCNO)=CC=C1	369	fCSFP4	weighted-fingerprint-similarity	0.905	0.407	rxn6038_0_a_kill_0____EN300-250418____EN300-27871	N/A	S1c2c(cc([N+]([O-])=O)cc2)C=C1C(=O)Nc3c(cccc3)C(=O)N	[*;r]C(=O)[N;H]c1[c;H][c;H][c;H][c;H]c1[!#1]_20	2	false	SAVI-Space-2024	rxn6038_0_a_kill_0	EN300-250418	ONCCCCN	EN300-27871	S1C(C(=O)Nc2c(cccc2)C(=O)O)=CC=C1
S1C(C(=O)Nc2c(cccc2)C(=O)NCCCCO)=CC=C1	370	fCSFP4	weighted-fingerprint-similarity	0.905	0.407	rxn6038_0_a_kill_0____EN300-6748318____EN300-27871	N/A	S1c2c(cc([N+]([O-])=O)cc2)C=C1C(=O)Nc3c(cccc3)C(=O)N	[*;r]C(=O)[N;H]c1[c;H][c;H][c;H][c;H]c1[!#1]_20	2	false	SAVI-Space-2024	rxn6038_0_a_kill_0	EN300-6748318	O(C(C)(C)C)CCCCN	EN300-27871	S1C(C(=O)Nc2c(cccc2)C(=O)O)=CC=C1
Clc1c(ccc([N+]([O-])=O)c1)C(=O)Nc2c(cccc2)C(=O)OCCON	371	fCSFP4	weighted-fingerprint-similarity	0.905	0.444	rxn6031_0_a_kill_0____EN300-08354____EN300-132618	N/A	S1c2c(cc([N+]([O-])=O)cc2)C=C1C(=O)Nc3c(cccc3)C(=O)N	[*;r]C(=O)[N;H]c1[c;H][c;H][c;H][c;H]c1[!#1]_20	2	false	SAVI-Space-2024	rxn6031_0_a_kill_0	EN300-08354	Clc1c(ccc([N+](=O)O)c1)C(=O)Nc2c(cccc2)C(=O)O	EN300-132618	O(N)CCO
[O-][N+](=O)c1cc(OCCCON)c(cc1)C(=O)Nc2c(cccc2)C([O-])=O	372	fCSFP4	weighted-fingerprint-similarity	0.905	0.444	rxn6039_0_a_kill_0____EN300-223701____EN300-08354	N/A	S1c2c(cc([N+]([O-])=O)cc2)C=C1C(=O)Nc3c(cccc3)C(=O)N	[*;r]C(=O)[N;H]c1[c;H][c;H][c;H][c;H]c1[!#1]_20	2	false	SAVI-Space-2024	rxn6039_0_a_kill_0	EN300-223701	O(N)CCCO	EN300-08354	Clc1c(ccc([N+](=O)O)c1)C(=O)Nc2c(cccc2)C(=O)O
[O-][N+](=O)c1cc(OCCC[NH3+])c(cc1)C(=O)Nc2c(cccc2)C([O-])=O	373	fCSFP4	weighted-fingerprint-similarity	0.905	0.444	rxn6039_0_a_kill_0____EN300-16772____EN300-08354	N/A	S1c2c(cc([N+]([O-])=O)cc2)C=C1C(=O)Nc3c(cccc3)C(=O)N	[*;r]C(=O)[N;H]c1[c;H][c;H][c;H][c;H]c1[!#1]_20	2	false	SAVI-Space-2024	rxn6039_0_a_kill_0	EN300-16772	OCCCN	EN300-08354	Clc1c(ccc([N+](=O)O)c1)C(=O)Nc2c(cccc2)C(=O)O
BrCC#Cc1c(ccc([N+]([O-])=O)c1)C(=O)Nc2c(cccc2)C([O-])=O	374	fCSFP4	weighted-fingerprint-similarity	0.905	0.439	rxn2267_0_a_kill_0____EN300-17603____EN300-08354	N/A	S1c2c(cc([N+]([O-])=O)cc2)C=C1C(=O)Nc3c(cccc3)C(=O)N	[*;r]C(=O)[N;H]c1[c;H][c;H][c;H][c;H]c1[!#1]_20	2	false	SAVI-Space-2024	rxn2267_0_a_kill_0	EN300-17603	BrCC#C	EN300-08354	Clc1c(ccc([N+](=O)O)c1)C(=O)Nc2c(cccc2)C(=O)O
ClCC#Cc1c(ccc([N+]([O-])=O)c1)C(=O)Nc2c(cccc2)C([O-])=O	375	fCSFP4	weighted-fingerprint-similarity	0.905	0.439	rxn2267_0_a_kill_0____EN300-119441____EN300-08354	N/A	S1c2c(cc([N+]([O-])=O)cc2)C=C1C(=O)Nc3c(cccc3)C(=O)N	[*;r]C(=O)[N;H]c1[c;H][c;H][c;H][c;H]c1[!#1]_20	2	false	SAVI-Space-2024	rxn2267_0_a_kill_0	EN300-119441	ClCC#C	EN300-08354	Clc1c(ccc([N+](=O)O)c1)C(=O)Nc2c(cccc2)C(=O)O
Clc1c(ccc([N+]([O-])=O)c1)C(=O)Nc2c(cccc2)C(=O)OC(C)C	376	fCSFP4	weighted-fingerprint-similarity	0.905	0.439	rxn6031_0_a_kill_0____EN300-08354____EN300-21633	N/A	S1c2c(cc([N+]([O-])=O)cc2)C=C1C(=O)Nc3c(cccc3)C(=O)N	[*;r]C(=O)[N;H]c1[c;H][c;H][c;H][c;H]c1[!#1]_20	2	false	SAVI-Space-2024	rxn6031_0_a_kill_0	EN300-08354	Clc1c(ccc([N+](=O)O)c1)C(=O)Nc2c(cccc2)C(=O)O	EN300-21633	OC(C)C
Clc1c(ccc([N+]([O-])=O)c1)C(=O)Nc2c(cccc2)C(=O)OCCO	377	fCSFP4	weighted-fingerprint-similarity	0.905	0.439	rxn6031_0_a_kill_0____EN300-08354____EN300-194224	N/A	S1c2c(cc([N+]([O-])=O)cc2)C=C1C(=O)Nc3c(cccc3)C(=O)N	[*;r]C(=O)[N;H]c1[c;H][c;H][c;H][c;H]c1[!#1]_20	2	false	SAVI-Space-2024	rxn6031_0_a_kill_0	EN300-08354	Clc1c(ccc([N+](=O)O)c1)C(=O)Nc2c(cccc2)C(=O)O	EN300-194224	O(CC=C)CCO
FC(CNc1c(ccc([N+]([O-])=O)c1)C(=O)Nc2c(cccc2)C([O-])=O)C	378	fCSFP4	weighted-fingerprint-similarity	0.905	0.439	rxn6041_0_a_kill_0____EN300-08354____EN300-768743	N/A	S1c2c(cc([N+]([O-])=O)cc2)C=C1C(=O)Nc3c(cccc3)C(=O)N	[*;r]C(=O)[N;H]c1[c;H][c;H][c;H][c;H]c1[!#1]_20	2	false	SAVI-Space-2024	rxn6041_0_a_kill_0	EN300-08354	Clc1c(ccc([N+](=O)O)c1)C(=O)Nc2c(cccc2)C(=O)O	EN300-768743	FC(CN)C
FC1CC(Nc2c(ccc([N+]([O-])=O)c2)C(=O)Nc3c(cccc3)C([O-])=O)C1	379	fCSFP4	weighted-fingerprint-similarity	0.905	0.439	rxn6041_0_a_kill_0____EN300-08354____EN300-1301392 EN300-7378954 EN300-7378955""	N/A	S1c2c(cc([N+]([O-])=O)cc2)C=C1C(=O)Nc3c(cccc3)C(=O)N	[*;r]C(=O)[N;H]c1[c;H][c;H][c;H][c;H]c1[!#1]_20	2	false	SAVI-Space-2024	rxn6041_0_a_kill_0	EN300-08354	Clc1c(ccc([N+](=O)O)c1)C(=O)Nc2c(cccc2)C(=O)O	EN300-1301392 EN300-7378954 EN300-7378955""	FC1CC(N)C1
S(C#Cc1c(ccc([N+]([O-])=O)c1)C(=O)Nc2c(cccc2)C([O-])=O)C	380	fCSFP4	weighted-fingerprint-similarity	0.905	0.439	rxn2267_0_a_kill_0____EN300-392782____EN300-08354	N/A	S1c2c(cc([N+]([O-])=O)cc2)C=C1C(=O)Nc3c(cccc3)C(=O)N	[*;r]C(=O)[N;H]c1[c;H][c;H][c;H][c;H]c1[!#1]_20	2	false	SAVI-Space-2024	rxn2267_0_a_kill_0	EN300-392782	S(C#C)C	EN300-08354	Clc1c(ccc([N+](=O)O)c1)C(=O)Nc2c(cccc2)C(=O)O
S(SC)CCNc1c(ccc([N+]([O-])=O)c1)C(=O)Nc2c(cccc2)C([O-])=O	381	fCSFP4	weighted-fingerprint-similarity	0.905	0.439	rxn6041_0_a_kill_0____EN300-08354____EN300-205636	N/A	S1c2c(cc([N+]([O-])=O)cc2)C=C1C(=O)Nc3c(cccc3)C(=O)N	[*;r]C(=O)[N;H]c1[c;H][c;H][c;H][c;H]c1[!#1]_20	2	false	SAVI-Space-2024	rxn6041_0_a_kill_0	EN300-08354	Clc1c(ccc([N+](=O)O)c1)C(=O)Nc2c(cccc2)C(=O)O	EN300-205636	S(SC)CCN
SC(CNc1c(ccc([N+]([O-])=O)c1)C(=O)Nc2c(cccc2)C([O-])=O)C	382	fCSFP4	weighted-fingerprint-similarity	0.905	0.439	rxn6041_0_a_kill_0____EN300-08354____EN300-108561	N/A	S1c2c(cc([N+]([O-])=O)cc2)C=C1C(=O)Nc3c(cccc3)C(=O)N	[*;r]C(=O)[N;H]c1[c;H][c;H][c;H][c;H]c1[!#1]_20	2	false	SAVI-Space-2024	rxn6041_0_a_kill_0	EN300-08354	Clc1c(ccc([N+](=O)O)c1)C(=O)Nc2c(cccc2)C(=O)O	EN300-108561	SC(CN)C
SCCOc1c(ccc([N+]([O-])=O)c1)C(=O)Nc2c(cccc2)C([O-])=O	383	fCSFP4	weighted-fingerprint-similarity	0.905	0.439	rxn6039_0_a_kill_0____EN300-19346____EN300-08354	N/A	S1c2c(cc([N+]([O-])=O)cc2)C=C1C(=O)Nc3c(cccc3)C(=O)N	[*;r]C(=O)[N;H]c1[c;H][c;H][c;H][c;H]c1[!#1]_20	2	false	SAVI-Space-2024	rxn6039_0_a_kill_0	EN300-19346	SCCO	EN300-08354	Clc1c(ccc([N+](=O)O)c1)C(=O)Nc2c(cccc2)C(=O)O
[O-][N+](=O)c1cc(C#CC([O-])=O)c(cc1)C(=O)Nc2c(cccc2)C([O-])=O	384	fCSFP4	weighted-fingerprint-similarity	0.905	0.439	rxn2267_0_a_kill_0____EN300-21202____EN300-08354	N/A	S1c2c(cc([N+]([O-])=O)cc2)C=C1C(=O)Nc3c(cccc3)C(=O)N	[*;r]C(=O)[N;H]c1[c;H][c;H][c;H][c;H]c1[!#1]_20	2	false	SAVI-Space-2024	rxn2267_0_a_kill_0	EN300-21202	O=C(O)C#C	EN300-08354	Clc1c(ccc([N+](=O)O)c1)C(=O)Nc2c(cccc2)C(=O)O
[O-][N+](=O)c1cc(NC(=CC#N)C)c(cc1)C(=O)Nc2c(cccc2)C([O-])=O	385	fCSFP4	weighted-fingerprint-similarity	0.905	0.439	rxn6041_0_a_kill_0____EN300-08354____EN300-17350	N/A	S1c2c(cc([N+]([O-])=O)cc2)C=C1C(=O)Nc3c(cccc3)C(=O)N	[*;r]C(=O)[N;H]c1[c;H][c;H][c;H][c;H]c1[!#1]_20	2	false	SAVI-Space-2024	rxn6041_0_a_kill_0	EN300-08354	Clc1c(ccc([N+](=O)O)c1)C(=O)Nc2c(cccc2)C(=O)O	EN300-17350	N#CC=C(N)C
[O-][N+](=O)c1cc(NC(CC)C)c(cc1)C(=O)Nc2c(cccc2)C([O-])=O	386	fCSFP4	weighted-fingerprint-similarity	0.905	0.439	rxn6041_0_a_kill_0____EN300-08354____EN300-19017	N/A	S1c2c(cc([N+]([O-])=O)cc2)C=C1C(=O)Nc3c(cccc3)C(=O)N	[*;r]C(=O)[N;H]c1[c;H][c;H][c;H][c;H]c1[!#1]_20	2	false	SAVI-Space-2024	rxn6041_0_a_kill_0	EN300-08354	Clc1c(ccc([N+](=O)O)c1)C(=O)Nc2c(cccc2)C(=O)O	EN300-19017	NC(CC)C
[O-][N+](=O)c1cc(NC(CO)C)c(cc1)C(=O)Nc2c(cccc2)C([O-])=O	387	fCSFP4	weighted-fingerprint-similarity	0.905	0.439	rxn6041_0_a_kill_0____EN300-08354____EN300-29387	N/A	S1c2c(cc([N+]([O-])=O)cc2)C=C1C(=O)Nc3c(cccc3)C(=O)N	[*;r]C(=O)[N;H]c1[c;H][c;H][c;H][c;H]c1[!#1]_20	2	false	SAVI-Space-2024	rxn6041_0_a_kill_0	EN300-08354	Clc1c(ccc([N+](=O)O)c1)C(=O)Nc2c(cccc2)C(=O)O	EN300-29387	OCC(N)C
[O-][N+](=O)c1cc(NC2(CC2)C)c(cc1)C(=O)Nc3c(cccc3)C([O-])=O	388	fCSFP4	weighted-fingerprint-similarity	0.905	0.439	rxn6041_0_a_kill_0____EN300-08354____EN300-80684	N/A	S1c2c(cc([N+]([O-])=O)cc2)C=C1C(=O)Nc3c(cccc3)C(=O)N	[*;r]C(=O)[N;H]c1[c;H][c;H][c;H][c;H]c1[!#1]_20	2	false	SAVI-Space-2024	rxn6041_0_a_kill_0	EN300-08354	Clc1c(ccc([N+](=O)O)c1)C(=O)Nc2c(cccc2)C(=O)O	EN300-80684	NC1(CC1)C
[O-][N+](=O)c1cc(NC23CC(C2)C3)c(cc1)C(=O)Nc4c(cccc4)C([O-])=O	389	fCSFP4	weighted-fingerprint-similarity	0.905	0.439	rxn6041_0_a_kill_0____EN300-08354____EN300-295395	N/A	S1c2c(cc([N+]([O-])=O)cc2)C=C1C(=O)Nc3c(cccc3)C(=O)N	[*;r]C(=O)[N;H]c1[c;H][c;H][c;H][c;H]c1[!#1]_20	2	false	SAVI-Space-2024	rxn6041_0_a_kill_0	EN300-08354	Clc1c(ccc([N+](=O)O)c1)C(=O)Nc2c(cccc2)C(=O)O	EN300-295395	NC12CC(C1)C2
[O-][N+](=O)c1cc(NC2C(O)C2)c(cc1)C(=O)Nc3c(cccc3)C([O-])=O	390	fCSFP4	weighted-fingerprint-similarity	0.905	0.439	rxn6041_0_a_kill_0____EN300-08354____EN300-33281755	N/A	S1c2c(cc([N+]([O-])=O)cc2)C=C1C(=O)Nc3c(cccc3)C(=O)N	[*;r]C(=O)[N;H]c1[c;H][c;H][c;H][c;H]c1[!#1]_20	2	false	SAVI-Space-2024	rxn6041_0_a_kill_0	EN300-08354	Clc1c(ccc([N+](=O)O)c1)C(=O)Nc2c(cccc2)C(=O)O	EN300-33281755	OC1C(N)C1
[O-][N+](=O)c1cc(NC2C3C2CC3)c(cc1)C(=O)Nc4c(cccc4)C([O-])=O	391	fCSFP4	weighted-fingerprint-similarity	0.905	0.439	rxn6041_0_a_kill_0____EN300-08354____EN300-6482585	N/A	S1c2c(cc([N+]([O-])=O)cc2)C=C1C(=O)Nc3c(cccc3)C(=O)N	[*;r]C(=O)[N;H]c1[c;H][c;H][c;H][c;H]c1[!#1]_20	2	false	SAVI-Space-2024	rxn6041_0_a_kill_0	EN300-08354	Clc1c(ccc([N+](=O)O)c1)C(=O)Nc2c(cccc2)C(=O)O	EN300-6482585	NC1C2C1CC2
[O-][N+](=O)c1cc(NC2C3CC2C3)c(cc1)C(=O)Nc4c(cccc4)C([O-])=O	392	fCSFP4	weighted-fingerprint-similarity	0.905	0.439	rxn6041_0_a_kill_0____EN300-08354____EN300-6482759	N/A	S1c2c(cc([N+]([O-])=O)cc2)C=C1C(=O)Nc3c(cccc3)C(=O)N	[*;r]C(=O)[N;H]c1[c;H][c;H][c;H][c;H]c1[!#1]_20	2	false	SAVI-Space-2024	rxn6041_0_a_kill_0	EN300-08354	Clc1c(ccc([N+](=O)O)c1)C(=O)Nc2c(cccc2)C(=O)O	EN300-6482759	NC1C2CC1C2
[O-][N+](=O)c1cc(NC2CC(C2)C)c(cc1)C(=O)Nc3c(cccc3)C([O-])=O	393	fCSFP4	weighted-fingerprint-similarity	0.905	0.439	rxn6041_0_a_kill_0____EN300-08354____EN300-25012103 EN300-7577456 EN300-97990""	N/A	S1c2c(cc([N+]([O-])=O)cc2)C=C1C(=O)Nc3c(cccc3)C(=O)N	[*;r]C(=O)[N;H]c1[c;H][c;H][c;H][c;H]c1[!#1]_20	2	false	SAVI-Space-2024	rxn6041_0_a_kill_0	EN300-08354	Clc1c(ccc([N+](=O)O)c1)C(=O)Nc2c(cccc2)C(=O)O	EN300-25012103 EN300-7577456 EN300-97990""	NC1CC(C1)C
[O-][N+](=O)c1cc(NC2CC=CC2)c(cc1)C(=O)Nc3c(cccc3)C([O-])=O	394	fCSFP4	weighted-fingerprint-similarity	0.905	0.439	rxn6041_0_a_kill_0____EN300-08354____EN300-264666	N/A	S1c2c(cc([N+]([O-])=O)cc2)C=C1C(=O)Nc3c(cccc3)C(=O)N	[*;r]C(=O)[N;H]c1[c;H][c;H][c;H][c;H]c1[!#1]_20	2	false	SAVI-Space-2024	rxn6041_0_a_kill_0	EN300-08354	Clc1c(ccc([N+](=O)O)c1)C(=O)Nc2c(cccc2)C(=O)O	EN300-264666	NC1CC=CC1
[O-][N+](=O)c1cc(NC=CC(=O)C)c(cc1)C(=O)Nc2c(cccc2)C([O-])=O	395	fCSFP4	weighted-fingerprint-similarity	0.905	0.439	rxn6041_0_a_kill_0____EN300-08354____EN300-49472	N/A	S1c2c(cc([N+]([O-])=O)cc2)C=C1C(=O)Nc3c(cccc3)C(=O)N	[*;r]C(=O)[N;H]c1[c;H][c;H][c;H][c;H]c1[!#1]_20	2	false	SAVI-Space-2024	rxn6041_0_a_kill_0	EN300-08354	Clc1c(ccc([N+](=O)O)c1)C(=O)Nc2c(cccc2)C(=O)O	EN300-49472	O=C(C=CN)C
[O-][N+](=O)c1cc(NCC#CC#C)c(cc1)C(=O)Nc2c(cccc2)C([O-])=O	396	fCSFP4	weighted-fingerprint-similarity	0.905	0.439	rxn6041_0_a_kill_0____EN300-08354____EN300-7433906	N/A	S1c2c(cc([N+]([O-])=O)cc2)C=C1C(=O)Nc3c(cccc3)C(=O)N	[*;r]C(=O)[N;H]c1[c;H][c;H][c;H][c;H]c1[!#1]_20	2	false	SAVI-Space-2024	rxn6041_0_a_kill_0	EN300-08354	Clc1c(ccc([N+](=O)O)c1)C(=O)Nc2c(cccc2)C(=O)O	EN300-7433906	NCC#CC#C
[O-][N+](=O)c1cc(NCC(=C)CO)c(cc1)C(=O)Nc2c(cccc2)C([O-])=O	397	fCSFP4	weighted-fingerprint-similarity	0.905	0.439	rxn6041_0_a_kill_0____EN300-08354____EN300-270419 EN300-45160351""	N/A	S1c2c(cc([N+]([O-])=O)cc2)C=C1C(=O)Nc3c(cccc3)C(=O)N	[*;r]C(=O)[N;H]c1[c;H][c;H][c;H][c;H]c1[!#1]_20	2	false	SAVI-Space-2024	rxn6041_0_a_kill_0	EN300-08354	Clc1c(ccc([N+](=O)O)c1)C(=O)Nc2c(cccc2)C(=O)O	EN300-270419 EN300-45160351""	OCC(=C)CN
[O-][N+](=O)c1cc(NCC(O)CO)c(cc1)C(=O)Nc2c(cccc2)C([O-])=O	398	fCSFP4	weighted-fingerprint-similarity	0.905	0.439	rxn6041_0_a_kill_0____EN300-08354____EN300-50845	N/A	S1c2c(cc([N+]([O-])=O)cc2)C=C1C(=O)Nc3c(cccc3)C(=O)N	[*;r]C(=O)[N;H]c1[c;H][c;H][c;H][c;H]c1[!#1]_20	2	false	SAVI-Space-2024	rxn6041_0_a_kill_0	EN300-08354	Clc1c(ccc([N+](=O)O)c1)C(=O)Nc2c(cccc2)C(=O)O	EN300-50845	OC(CO)CN
[O-][N+](=O)c1cc(NCC=CC=C)c(cc1)C(=O)Nc2c(cccc2)C([O-])=O	399	fCSFP4	weighted-fingerprint-similarity	0.905	0.439	rxn6041_0_a_kill_0____EN300-08354____EN300-1725593	N/A	S1c2c(cc([N+]([O-])=O)cc2)C=C1C(=O)Nc3c(cccc3)C(=O)N	[*;r]C(=O)[N;H]c1[c;H][c;H][c;H][c;H]c1[!#1]_20	2	false	SAVI-Space-2024	rxn6041_0_a_kill_0	EN300-08354	Clc1c(ccc([N+](=O)O)c1)C(=O)Nc2c(cccc2)C(=O)O	EN300-1725593	NCC=CC=C
[O-][N+](=O)c1cc(NCCC#CC)c(cc1)C(=O)Nc2c(cccc2)C([O-])=O	400	fCSFP4	weighted-fingerprint-similarity	0.905	0.439	rxn6041_0_a_kill_0____EN300-08354____EN300-127900	N/A	S1c2c(cc([N+]([O-])=O)cc2)C=C1C(=O)Nc3c(cccc3)C(=O)N	[*;r]C(=O)[N;H]c1[c;H][c;H][c;H][c;H]c1[!#1]_20	2	false	SAVI-Space-2024	rxn6041_0_a_kill_0	EN300-08354	Clc1c(ccc([N+](=O)O)c1)C(=O)Nc2c(cccc2)C(=O)O	EN300-127900	NCCC#CC
[O-][N+](=O)c1cc(NCCC(=O)C)c(cc1)C(=O)Nc2c(cccc2)C([O-])=O	401	fCSFP4	weighted-fingerprint-similarity	0.905	0.439	rxn6041_0_a_kill_0____EN300-08354____EN300-1604791	N/A	S1c2c(cc([N+]([O-])=O)cc2)C=C1C(=O)Nc3c(cccc3)C(=O)N	[*;r]C(=O)[N;H]c1[c;H][c;H][c;H][c;H]c1[!#1]_20	2	false	SAVI-Space-2024	rxn6041_0_a_kill_0	EN300-08354	Clc1c(ccc([N+](=O)O)c1)C(=O)Nc2c(cccc2)C(=O)O	EN300-1604791	O=C(CCN)C
[O-][N+](=O)c1cc(NCCC2CC2)c(cc1)C(=O)Nc3c(cccc3)C([O-])=O	402	fCSFP4	weighted-fingerprint-similarity	0.905	0.439	rxn6041_0_a_kill_0____EN300-08354____EN300-93059	N/A	S1c2c(cc([N+]([O-])=O)cc2)C=C1C(=O)Nc3c(cccc3)C(=O)N	[*;r]C(=O)[N;H]c1[c;H][c;H][c;H][c;H]c1[!#1]_20	2	false	SAVI-Space-2024	rxn6041_0_a_kill_0	EN300-08354	Clc1c(ccc([N+](=O)O)c1)C(=O)Nc2c(cccc2)C(=O)O	EN300-93059	NCCC1CC1
[O-][N+](=O)c1cc(NCCC=CC)c(cc1)C(=O)Nc2c(cccc2)C([O-])=O	403	fCSFP4	weighted-fingerprint-similarity	0.905	0.439	rxn6041_0_a_kill_0____EN300-08354____EN300-7578042	N/A	S1c2c(cc([N+]([O-])=O)cc2)C=C1C(=O)Nc3c(cccc3)C(=O)N	[*;r]C(=O)[N;H]c1[c;H][c;H][c;H][c;H]c1[!#1]_20	2	false	SAVI-Space-2024	rxn6041_0_a_kill_0	EN300-08354	Clc1c(ccc([N+](=O)O)c1)C(=O)Nc2c(cccc2)C(=O)O	EN300-7578042	NCCC=CC
[O-][N+](=O)c1cc(OC2CC2)c(cc1)C(=O)Nc3c(cccc3)C([O-])=O	404	fCSFP4	weighted-fingerprint-similarity	0.905	0.439	rxn6039_0_a_kill_0____EN300-100685____EN300-08354	N/A	S1c2c(cc([N+]([O-])=O)cc2)C=C1C(=O)Nc3c(cccc3)C(=O)N	[*;r]C(=O)[N;H]c1[c;H][c;H][c;H][c;H]c1[!#1]_20	2	false	SAVI-Space-2024	rxn6039_0_a_kill_0	EN300-100685	OC1CC1	EN300-08354	Clc1c(ccc([N+](=O)O)c1)C(=O)Nc2c(cccc2)C(=O)O
[O-][N+](=O)c1cc(OCCC)c(cc1)C(=O)Nc2c(cccc2)C([O-])=O	405	fCSFP4	weighted-fingerprint-similarity	0.905	0.439	rxn6039_0_a_kill_0____EN300-19337____EN300-08354	N/A	S1c2c(cc([N+]([O-])=O)cc2)C=C1C(=O)Nc3c(cccc3)C(=O)N	[*;r]C(=O)[N;H]c1[c;H][c;H][c;H][c;H]c1[!#1]_20	2	false	SAVI-Space-2024	rxn6039_0_a_kill_0	EN300-19337	OCCC	EN300-08354	Clc1c(ccc([N+](=O)O)c1)C(=O)Nc2c(cccc2)C(=O)O
[O-]C(=O)c1c(NC(=O)c2ccc(NCC(=O)N)cc2)cccc1	406	fCSFP4	weighted-fingerprint-similarity	0.905	0.397	rxn6041_0_a_kill_0____EN300-11456____EN300-16216	N/A	S1c2c(cc([N+]([O-])=O)cc2)C=C1C(=O)Nc3c(cccc3)C(=O)N	[*;r]C(=O)[N;H]c1[c;H][c;H][c;H][c;H]c1[!#1]_20	2	false	SAVI-Space-2024	rxn6041_0_a_kill_0	EN300-11456	Clc1ccc(cc1)C(=O)Nc2c(cccc2)C(=O)O	EN300-16216	O=C(N)CN
O=C(Nc1c(cccc1)C(=O)NCCCC(=O)N)c2c(NC(=O)c3ccccc3)cccc2	407	fCSFP4	weighted-fingerprint-similarity	0.905	0.392	rxn6038_0_a_kill_0____EN300-39439____EN300-33364232	N/A	S1c2c(cc([N+]([O-])=O)cc2)C=C1C(=O)Nc3c(cccc3)C(=O)N	[*;r]C(=O)[N;H]c1[c;H][c;H][c;H][c;H]c1[!#1]_20	2	false	SAVI-Space-2024	rxn6038_0_a_kill_0	EN300-39439	O=C(N)CCCN	EN300-33364232	O=C(O)c1c(NC(=O)c2c(NC(=O)c3ccccc3)cccc2)cccc1
O=C(Nc1c(cccc1)C(=O)NCCCC(=O)N)c2ccccc2	408	fCSFP4	weighted-fingerprint-similarity	0.905	0.392	rxn6038_0_a_kill_0____EN300-39439____EN300-07527	N/A	S1c2c(cc([N+]([O-])=O)cc2)C=C1C(=O)Nc3c(cccc3)C(=O)N	[*;r]C(=O)[N;H]c1[c;H][c;H][c;H][c;H]c1[!#1]_20	2	false	SAVI-Space-2024	rxn6038_0_a_kill_0	EN300-39439	O=C(N)CCCN	EN300-07527	O=C(O)c1c(NC(=O)c2ccccc2)cccc1
O=C(OCCOC(=O)c1c(NC(=O)c2ccccc2)cccc1)N	409	fCSFP4	weighted-fingerprint-similarity	0.905	0.392	rxn6031_0_a_kill_0____EN300-07527____EN300-99017	N/A	S1c2c(cc([N+]([O-])=O)cc2)C=C1C(=O)Nc3c(cccc3)C(=O)N	[*;r]C(=O)[N;H]c1[c;H][c;H][c;H][c;H]c1[!#1]_20	2	false	SAVI-Space-2024	rxn6031_0_a_kill_0	EN300-07527	O=C(O)c1c(NC(=O)c2ccccc2)cccc1	EN300-99017	O=C(OCCO)N
[O-][N+](=O)C=1OC(C(=O)Nc2c(cccc2)C(=O)NCCNN)=CC1	410	fCSFP4	weighted-fingerprint-similarity	0.905	0.431	rxn6038_0_a_kill_0____EN300-302268____EN300-18719	N/A	S1c2c(cc([N+]([O-])=O)cc2)C=C1C(=O)Nc3c(cccc3)C(=O)N	[*;r]C(=O)[N;H]c1[c;H][c;H][c;H][c;H]c1[!#1]_20	2	false	SAVI-Space-2024	rxn6038_0_a_kill_0	EN300-302268	O=C(OC(C)(C)C)NNCCN	EN300-18719	O=[N+](O)C=1OC(C(=O)Nc2c(cccc2)C(=O)O)=CC1
S1C(=C(NC(=O)c2c(NC(=O)c3c(NC(=O)c4ccccc4)cccc3)cccc2)C=C1)C	411	fCSFP4	weighted-fingerprint-similarity	0.905	0.387	rxn6038_0_a_kill_0____EN300-342671____EN300-33364232	N/A	S1c2c(cc([N+]([O-])=O)cc2)C=C1C(=O)Nc3c(cccc3)C(=O)N	[*;r]C(=O)[N;H]c1[c;H][c;H][c;H][c;H]c1[!#1]_20	2	false	SAVI-Space-2024	rxn6038_0_a_kill_0	EN300-342671	S1C(=C(N)C=C1)C	EN300-33364232	O=C(O)c1c(NC(=O)c2c(NC(=O)c3ccccc3)cccc2)cccc1
S1C(=C(NC(=O)c2c(NC(=O)c3ccccc3)cccc2)C=C1)C	412	fCSFP4	weighted-fingerprint-similarity	0.905	0.387	rxn6038_0_a_kill_0____EN300-342671____EN300-07527	N/A	S1c2c(cc([N+]([O-])=O)cc2)C=C1C(=O)Nc3c(cccc3)C(=O)N	[*;r]C(=O)[N;H]c1[c;H][c;H][c;H][c;H]c1[!#1]_20	2	false	SAVI-Space-2024	rxn6038_0_a_kill_0	EN300-342671	S1C(=C(N)C=C1)C	EN300-07527	O=C(O)c1c(NC(=O)c2ccccc2)cccc1
[O-][N+](=O)C=1OC(C(=O)Nc2c(cccc2)C(=O)NC(C)C)=CC1	413	fCSFP4	weighted-fingerprint-similarity	0.905	0.426	rxn6038_0_a_kill_0____EN300-18989____EN300-18719	N/A	S1c2c(cc([N+]([O-])=O)cc2)C=C1C(=O)Nc3c(cccc3)C(=O)N	[*;r]C(=O)[N;H]c1[c;H][c;H][c;H][c;H]c1[!#1]_20	2	false	SAVI-Space-2024	rxn6038_0_a_kill_0	EN300-18989	NC(C)C	EN300-18719	O=[N+](O)C=1OC(C(=O)Nc2c(cccc2)C(=O)O)=CC1
[O-][N+](=O)C=1OC(C(=O)Nc2c(cccc2)C(=O)NCCO)=CC1	414	fCSFP4	weighted-fingerprint-similarity	0.905	0.426	rxn6038_0_a_kill_0____EN300-306271 EN300-129066"____EN300-18719"	N/A	S1c2c(cc([N+]([O-])=O)cc2)C=C1C(=O)Nc3c(cccc3)C(=O)N	[*;r]C(=O)[N;H]c1[c;H][c;H][c;H][c;H]c1[!#1]_20	2	false	SAVI-Space-2024	rxn6038_0_a_kill_0	EN300-306271 EN300-129066""	O(CC=C)CCN	EN300-18719	O=[N+](O)C=1OC(C(=O)Nc2c(cccc2)C(=O)O)=CC1
[O-][N+](=O)C=1OC(C(=O)Nc2c(cccc2)C(=O)OC)=CC1	415	fCSFP4	weighted-fingerprint-similarity	0.905	0.426	rxn6038_0_a_kill_0____EN300-1082651____EN300-18719	N/A	S1c2c(cc([N+]([O-])=O)cc2)C=C1C(=O)Nc3c(cccc3)C(=O)N	[*;r]C(=O)[N;H]c1[c;H][c;H][c;H][c;H]c1[!#1]_20	2	false	SAVI-Space-2024	rxn6038_0_a_kill_0	EN300-1082651	OC	EN300-18719	O=[N+](O)C=1OC(C(=O)Nc2c(cccc2)C(=O)O)=CC1
Fc1ccc(NC(=O)c2c(NC(=O)CO)cccc2)cc1	416	fCSFP4	weighted-fingerprint-similarity	0.904	0.381	rxn6039_0_a_kill_0____EN300-19483____EN300-18524	N/A	S1c2c(cc([N+]([O-])=O)cc2)C=C1C(=O)Nc3c(cccc3)C(=O)N	[*;r]C(=O)[N;H]c1[c;H][c;H][c;H][c;H]c1[!#1]_20	2	false	SAVI-Space-2024	rxn6039_0_a_kill_0	EN300-19483	OCC=C	EN300-18524	ClCC(=O)Nc1c(cccc1)C(=O)Nc2ccc(F)cc2
S1C=C(NC(=O)c2c(NC(=O)c3ccc(cc3)C)cccc2)C=C1	417	fCSFP4	weighted-fingerprint-similarity	0.904	0.381	rxn6038_0_a_kill_0____EN300-80184____EN300-16061643	N/A	S1c2c(cc([N+]([O-])=O)cc2)C=C1C(=O)Nc3c(cccc3)C(=O)N	[*;r]C(=O)[N;H]c1[c;H][c;H][c;H][c;H]c1[!#1]_20	2	false	SAVI-Space-2024	rxn6038_0_a_kill_0	EN300-80184	S1C=C(N)C=C1	EN300-16061643	O=C(O)c1c(NC(=O)c2ccc(cc2)C)cccc1
S1N=CC(NC(=O)c2c(NC(=O)c3c(NC(=O)c4ccccc4)cccc3)cccc2)=C1	418	fCSFP4	weighted-fingerprint-similarity	0.904	0.381	rxn6038_0_a_kill_0____EN300-106877 EN300-267608 EN300-267377"____EN300-33364232"	N/A	S1c2c(cc([N+]([O-])=O)cc2)C=C1C(=O)Nc3c(cccc3)C(=O)N	[*;r]C(=O)[N;H]c1[c;H][c;H][c;H][c;H]c1[!#1]_20	2	false	SAVI-Space-2024	rxn6038_0_a_kill_0	EN300-106877 EN300-267608 EN300-267377""	S1N=CC(N)=C1	EN300-33364232	O=C(O)c1c(NC(=O)c2c(NC(=O)c3ccccc3)cccc2)cccc1
S1N=CC(NC(=O)c2c(NC(=O)c3ccccc3)cccc2)=C1	419	fCSFP4	weighted-fingerprint-similarity	0.904	0.381	rxn6038_0_a_kill_0____EN300-106877 EN300-267608 EN300-267377"____EN300-07527"	N/A	S1c2c(cc([N+]([O-])=O)cc2)C=C1C(=O)Nc3c(cccc3)C(=O)N	[*;r]C(=O)[N;H]c1[c;H][c;H][c;H][c;H]c1[!#1]_20	2	false	SAVI-Space-2024	rxn6038_0_a_kill_0	EN300-106877 EN300-267608 EN300-267377""	S1N=CC(N)=C1	EN300-07527	O=C(O)c1c(NC(=O)c2ccccc2)cccc1
[O-]C(=O)C=CC(=O)Nc1c(cccc1)C(=O)Nc2ccccc2	420	fCSFP4	weighted-fingerprint-similarity	0.904	0.381	rxn7019_1_a_kill_0____EN300-05782____EN300-20485	N/A	S1c2c(cc([N+]([O-])=O)cc2)C=C1C(=O)Nc3c(cccc3)C(=O)N	[*;r]C(=O)[N;H]c1[c;H][c;H][c;H][c;H]c1[!#1]_20	2	false	SAVI-Space-2024	rxn7019_1_a_kill_0	EN300-05782	ClCC(=O)Nc1c(cccc1)C(=O)Nc2ccccc2	EN300-20485	O=C(O)C=O
[O-][n+]1cc(NC(=O)c2c(NC(=O)c3c(NC(=O)c4ccccc4)cccc3)cccc2)ccc1	421	fCSFP4	weighted-fingerprint-similarity	0.904	0.381	rxn6038_0_a_kill_0____EN300-307413____EN300-33364232	N/A	S1c2c(cc([N+]([O-])=O)cc2)C=C1C(=O)Nc3c(cccc3)C(=O)N	[*;r]C(=O)[N;H]c1[c;H][c;H][c;H][c;H]c1[!#1]_20	2	false	SAVI-Space-2024	rxn6038_0_a_kill_0	EN300-307413	O[n+]1cc(N)ccc1	EN300-33364232	O=C(O)c1c(NC(=O)c2c(NC(=O)c3ccccc3)cccc2)cccc1
[O-][n+]1cc(NC(=O)c2c(NC(=O)c3ccccc3)cccc2)ccc1	422	fCSFP4	weighted-fingerprint-similarity	0.904	0.381	rxn6038_0_a_kill_0____EN300-307413____EN300-07527	N/A	S1c2c(cc([N+]([O-])=O)cc2)C=C1C(=O)Nc3c(cccc3)C(=O)N	[*;r]C(=O)[N;H]c1[c;H][c;H][c;H][c;H]c1[!#1]_20	2	false	SAVI-Space-2024	rxn6038_0_a_kill_0	EN300-307413	O[n+]1cc(N)ccc1	EN300-07527	O=C(O)c1c(NC(=O)c2ccccc2)cccc1
FCCCCCCNC(=O)c1c(NC(=O)c2c(NC(=O)c3ccccc3)cccc2)cccc1	423	fCSFP4	weighted-fingerprint-similarity	0.904	0.376	rxn6038_0_a_kill_0____EN300-2001548____EN300-33364232	N/A	S1c2c(cc([N+]([O-])=O)cc2)C=C1C(=O)Nc3c(cccc3)C(=O)N	[*;r]C(=O)[N;H]c1[c;H][c;H][c;H][c;H]c1[!#1]_20	2	false	SAVI-Space-2024	rxn6038_0_a_kill_0	EN300-2001548	FCCCCCCN	EN300-33364232	O=C(O)c1c(NC(=O)c2c(NC(=O)c3ccccc3)cccc2)cccc1
FCCCCCCNC(=O)c1c(NC(=O)c2ccccc2)cccc1	424	fCSFP4	weighted-fingerprint-similarity	0.904	0.376	rxn6038_0_a_kill_0____EN300-2001548____EN300-07527	N/A	S1c2c(cc([N+]([O-])=O)cc2)C=C1C(=O)Nc3c(cccc3)C(=O)N	[*;r]C(=O)[N;H]c1[c;H][c;H][c;H][c;H]c1[!#1]_20	2	false	SAVI-Space-2024	rxn6038_0_a_kill_0	EN300-2001548	FCCCCCCN	EN300-07527	O=C(O)c1c(NC(=O)c2ccccc2)cccc1
FCCCCCNC(=O)c1c(NC(=O)c2c(NC(=O)c3ccccc3)cccc2)cccc1	425	fCSFP4	weighted-fingerprint-similarity	0.904	0.376	rxn6038_0_a_kill_0____EN300-643585 EN300-6746206"____EN300-33364232"	N/A	S1c2c(cc([N+]([O-])=O)cc2)C=C1C(=O)Nc3c(cccc3)C(=O)N	[*;r]C(=O)[N;H]c1[c;H][c;H][c;H][c;H]c1[!#1]_20	2	false	SAVI-Space-2024	rxn6038_0_a_kill_0	EN300-643585 EN300-6746206""	FCCCCCN	EN300-33364232	O=C(O)c1c(NC(=O)c2c(NC(=O)c3ccccc3)cccc2)cccc1
FCCCCCNC(=O)c1c(NC(=O)c2ccccc2)cccc1	426	fCSFP4	weighted-fingerprint-similarity	0.904	0.376	rxn6038_0_a_kill_0____EN300-643585 EN300-6746206"____EN300-07527"	N/A	S1c2c(cc([N+]([O-])=O)cc2)C=C1C(=O)Nc3c(cccc3)C(=O)N	[*;r]C(=O)[N;H]c1[c;H][c;H][c;H][c;H]c1[!#1]_20	2	false	SAVI-Space-2024	rxn6038_0_a_kill_0	EN300-643585 EN300-6746206""	FCCCCCN	EN300-07527	O=C(O)c1c(NC(=O)c2ccccc2)cccc1
FCCCCNC(=O)c1c(NC(=O)c2c(NC(=O)c3ccccc3)cccc2)cccc1	427	fCSFP4	weighted-fingerprint-similarity	0.904	0.376	rxn6038_0_a_kill_0____EN300-219095____EN300-33364232	N/A	S1c2c(cc([N+]([O-])=O)cc2)C=C1C(=O)Nc3c(cccc3)C(=O)N	[*;r]C(=O)[N;H]c1[c;H][c;H][c;H][c;H]c1[!#1]_20	2	false	SAVI-Space-2024	rxn6038_0_a_kill_0	EN300-219095	FCCCCN	EN300-33364232	O=C(O)c1c(NC(=O)c2c(NC(=O)c3ccccc3)cccc2)cccc1
FCCCCNC(=O)c1c(NC(=O)c2ccccc2)cccc1	428	fCSFP4	weighted-fingerprint-similarity	0.904	0.376	rxn6038_0_a_kill_0____EN300-219095____EN300-07527	N/A	S1c2c(cc([N+]([O-])=O)cc2)C=C1C(=O)Nc3c(cccc3)C(=O)N	[*;r]C(=O)[N;H]c1[c;H][c;H][c;H][c;H]c1[!#1]_20	2	false	SAVI-Space-2024	rxn6038_0_a_kill_0	EN300-219095	FCCCCN	EN300-07527	O=C(O)c1c(NC(=O)c2ccccc2)cccc1
O=C(Nc1c(cccc1)C(=O)NCC(C)C)c2c(NC(=O)c3ccccc3)cccc2	429	fCSFP4	weighted-fingerprint-similarity	0.904	0.376	rxn6038_0_a_kill_0____EN300-20218____EN300-33364232	N/A	S1c2c(cc([N+]([O-])=O)cc2)C=C1C(=O)Nc3c(cccc3)C(=O)N	[*;r]C(=O)[N;H]c1[c;H][c;H][c;H][c;H]c1[!#1]_20	2	false	SAVI-Space-2024	rxn6038_0_a_kill_0	EN300-20218	NCC(C)C	EN300-33364232	O=C(O)c1c(NC(=O)c2c(NC(=O)c3ccccc3)cccc2)cccc1
O=C(Nc1c(cccc1)C(=O)NCC(C)C)c2ccccc2	430	fCSFP4	weighted-fingerprint-similarity	0.904	0.376	rxn6038_0_a_kill_0____EN300-20218____EN300-07527	N/A	S1c2c(cc([N+]([O-])=O)cc2)C=C1C(=O)Nc3c(cccc3)C(=O)N	[*;r]C(=O)[N;H]c1[c;H][c;H][c;H][c;H]c1[!#1]_20	2	false	SAVI-Space-2024	rxn6038_0_a_kill_0	EN300-20218	NCC(C)C	EN300-07527	O=C(O)c1c(NC(=O)c2ccccc2)cccc1
O=C(Nc1c(cccc1)C(=O)NCCCCC)c2c(NC(=O)c3ccccc3)cccc2	431	fCSFP4	weighted-fingerprint-similarity	0.904	0.376	rxn6038_0_a_kill_0____EN300-19020____EN300-33364232	N/A	S1c2c(cc([N+]([O-])=O)cc2)C=C1C(=O)Nc3c(cccc3)C(=O)N	[*;r]C(=O)[N;H]c1[c;H][c;H][c;H][c;H]c1[!#1]_20	2	false	SAVI-Space-2024	rxn6038_0_a_kill_0	EN300-19020	NCCCCC	EN300-33364232	O=C(O)c1c(NC(=O)c2c(NC(=O)c3ccccc3)cccc2)cccc1
O=C(Nc1c(cccc1)C(=O)NCCCCC)c2ccccc2	432	fCSFP4	weighted-fingerprint-similarity	0.904	0.376	rxn6038_0_a_kill_0____EN300-19020____EN300-07527	N/A	S1c2c(cc([N+]([O-])=O)cc2)C=C1C(=O)Nc3c(cccc3)C(=O)N	[*;r]C(=O)[N;H]c1[c;H][c;H][c;H][c;H]c1[!#1]_20	2	false	SAVI-Space-2024	rxn6038_0_a_kill_0	EN300-19020	NCCCCC	EN300-07527	O=C(O)c1c(NC(=O)c2ccccc2)cccc1
O=C(Nc1c(cccc1)C(=O)NCCCCCC)c2c(NC(=O)c3ccccc3)cccc2	433	fCSFP4	weighted-fingerprint-similarity	0.904	0.376	rxn6038_0_a_kill_0____EN300-19756____EN300-33364232	N/A	S1c2c(cc([N+]([O-])=O)cc2)C=C1C(=O)Nc3c(cccc3)C(=O)N	[*;r]C(=O)[N;H]c1[c;H][c;H][c;H][c;H]c1[!#1]_20	2	false	SAVI-Space-2024	rxn6038_0_a_kill_0	EN300-19756	NCCCCCC	EN300-33364232	O=C(O)c1c(NC(=O)c2c(NC(=O)c3ccccc3)cccc2)cccc1
O=C(Nc1c(cccc1)C(=O)NCCCCCC)c2ccccc2	434	fCSFP4	weighted-fingerprint-similarity	0.904	0.376	rxn6038_0_a_kill_0____EN300-19756____EN300-07527	N/A	S1c2c(cc([N+]([O-])=O)cc2)C=C1C(=O)Nc3c(cccc3)C(=O)N	[*;r]C(=O)[N;H]c1[c;H][c;H][c;H][c;H]c1[!#1]_20	2	false	SAVI-Space-2024	rxn6038_0_a_kill_0	EN300-19756	NCCCCCC	EN300-07527	O=C(O)c1c(NC(=O)c2ccccc2)cccc1
O=C(Nc1c(cccc1)C(=O)NCCCCCCC)c2c(NC(=O)c3ccccc3)cccc2	435	fCSFP4	weighted-fingerprint-similarity	0.904	0.376	rxn6038_0_a_kill_0____EN300-22060____EN300-33364232	N/A	S1c2c(cc([N+]([O-])=O)cc2)C=C1C(=O)Nc3c(cccc3)C(=O)N	[*;r]C(=O)[N;H]c1[c;H][c;H][c;H][c;H]c1[!#1]_20	2	false	SAVI-Space-2024	rxn6038_0_a_kill_0	EN300-22060	NCCCCCCC	EN300-33364232	O=C(O)c1c(NC(=O)c2c(NC(=O)c3ccccc3)cccc2)cccc1
O=C(Nc1c(cccc1)C(=O)NCCCCCCC)c2ccccc2	436	fCSFP4	weighted-fingerprint-similarity	0.904	0.376	rxn6038_0_a_kill_0____EN300-22060____EN300-07527	N/A	S1c2c(cc([N+]([O-])=O)cc2)C=C1C(=O)Nc3c(cccc3)C(=O)N	[*;r]C(=O)[N;H]c1[c;H][c;H][c;H][c;H]c1[!#1]_20	2	false	SAVI-Space-2024	rxn6038_0_a_kill_0	EN300-22060	NCCCCCCC	EN300-07527	O=C(O)c1c(NC(=O)c2ccccc2)cccc1
O=C(Nc1ccccc1)c2c(NC(=O)COC)cccc2	437	fCSFP4	weighted-fingerprint-similarity	0.904	0.376	rxn6039_0_a_kill_0____EN300-1082651____EN300-05782	N/A	S1c2c(cc([N+]([O-])=O)cc2)C=C1C(=O)Nc3c(cccc3)C(=O)N	[*;r]C(=O)[N;H]c1[c;H][c;H][c;H][c;H]c1[!#1]_20	2	false	SAVI-Space-2024	rxn6039_0_a_kill_0	EN300-1082651	OC	EN300-05782	ClCC(=O)Nc1c(cccc1)C(=O)Nc2ccccc2
O=C(Oc1ccccc1)c2c(NC(=O)c3c(NC(=O)c4ccccc4)cccc3)cccc2	438	fCSFP4	weighted-fingerprint-similarity	0.904	0.376	rxn6038_0_a_kill_0____EN300-19432 EN300-7584565 EN300-7579850"____EN300-33364232"	N/A	S1c2c(cc([N+]([O-])=O)cc2)C=C1C(=O)Nc3c(cccc3)C(=O)N	[*;r]C(=O)[N;H]c1[c;H][c;H][c;H][c;H]c1[!#1]_20	2	false	SAVI-Space-2024	rxn6038_0_a_kill_0	EN300-19432 EN300-7584565 EN300-7579850""	Oc1ccccc1	EN300-33364232	O=C(O)c1c(NC(=O)c2c(NC(=O)c3ccccc3)cccc2)cccc1
S1C(C(=O)Nc2c(cccc2)C(=O)NC(C(=O)N)C(=O)N)=CC=C1	439	fCSFP4	weighted-fingerprint-similarity	0.904	0.413	rxn6038_0_a_kill_0____EN300-26953____EN300-27871	N/A	S1c2c(cc([N+]([O-])=O)cc2)C=C1C(=O)Nc3c(cccc3)C(=O)N	[*;r]C(=O)[N;H]c1[c;H][c;H][c;H][c;H]c1[!#1]_20	2	false	SAVI-Space-2024	rxn6038_0_a_kill_0	EN300-26953	O=C(N)C(N)C(=O)N	EN300-27871	S1C(C(=O)Nc2c(cccc2)C(=O)O)=CC=C1
[O-][N+](=O)c1cc(OCCC(=O)N)c(cc1)C(=O)Nc2c(cccc2)C([O-])=O	440	fCSFP4	weighted-fingerprint-similarity	0.904	0.449	rxn6039_0_a_kill_0____EN300-79996____EN300-08354	N/A	S1c2c(cc([N+]([O-])=O)cc2)C=C1C(=O)Nc3c(cccc3)C(=O)N	[*;r]C(=O)[N;H]c1[c;H][c;H][c;H][c;H]c1[!#1]_20	2	false	SAVI-Space-2024	rxn6039_0_a_kill_0	EN300-79996	O=C(N)CCO	EN300-08354	Clc1c(ccc([N+](=O)O)c1)C(=O)Nc2c(cccc2)C(=O)O
S1C(C(=O)Nc2c(cccc2)C(=O)NC(CO)CO)=CC=C1	441	fCSFP4	weighted-fingerprint-similarity	0.904	0.403	rxn6038_0_a_kill_0____EN300-7413772____EN300-27871	N/A	S1c2c(cc([N+]([O-])=O)cc2)C=C1C(=O)Nc3c(cccc3)C(=O)N	[*;r]C(=O)[N;H]c1[c;H][c;H][c;H][c;H]c1[!#1]_20	2	false	SAVI-Space-2024	rxn6038_0_a_kill_0	EN300-7413772	[Si](OCC(N)CO[Si](C(C)(C)C)(C)C)(C(C)(C)C)(C)C	EN300-27871	S1C(C(=O)Nc2c(cccc2)C(=O)O)=CC=C1
S1C(C(=O)Nc2c(cccc2)C(=O)NCC([O-])=O)=CC=C1	442	fCSFP4	weighted-fingerprint-similarity	0.904	0.403	rxn6038_0_a_kill_0____EN300-17817____EN300-27871	N/A	S1c2c(cc([N+]([O-])=O)cc2)C=C1C(=O)Nc3c(cccc3)C(=O)N	[*;r]C(=O)[N;H]c1[c;H][c;H][c;H][c;H]c1[!#1]_20	2	false	SAVI-Space-2024	rxn6038_0_a_kill_0	EN300-17817	O=C(OC)CN	EN300-27871	S1C(C(=O)Nc2c(cccc2)C(=O)O)=CC=C1
Clc1c(ccc([N+]([O-])=O)c1)C(=O)Nc2c(cccc2)C(=O)OCCCON	443	fCSFP4	weighted-fingerprint-similarity	0.904	0.440	rxn6031_0_a_kill_0____EN300-08354____EN300-223701	N/A	S1c2c(cc([N+]([O-])=O)cc2)C=C1C(=O)Nc3c(cccc3)C(=O)N	[*;r]C(=O)[N;H]c1[c;H][c;H][c;H][c;H]c1[!#1]_20	2	false	SAVI-Space-2024	rxn6031_0_a_kill_0	EN300-08354	Clc1c(ccc([N+](=O)O)c1)C(=O)Nc2c(cccc2)C(=O)O	EN300-223701	O(N)CCCO
Clc1c(ccc([N+]([O-])=O)c1)C(=O)Nc2c(cccc2)C(=O)OCCC[NH3+]	444	fCSFP4	weighted-fingerprint-similarity	0.904	0.440	rxn6031_0_a_kill_0____EN300-08354____EN300-16772	N/A	S1c2c(cc([N+]([O-])=O)cc2)C=C1C(=O)Nc3c(cccc3)C(=O)N	[*;r]C(=O)[N;H]c1[c;H][c;H][c;H][c;H]c1[!#1]_20	2	false	SAVI-Space-2024	rxn6031_0_a_kill_0	EN300-08354	Clc1c(ccc([N+](=O)O)c1)C(=O)Nc2c(cccc2)C(=O)O	EN300-16772	OCCCN
S1C=C(Oc2c(ccc([N+]([O-])=O)c2)C(=O)Nc3c(cccc3)C([O-])=O)C=C1	445	fCSFP4	weighted-fingerprint-similarity	0.904	0.440	rxn6039_0_a_kill_0____EN300-102304____EN300-08354	N/A	S1c2c(cc([N+]([O-])=O)cc2)C=C1C(=O)Nc3c(cccc3)C(=O)N	[*;r]C(=O)[N;H]c1[c;H][c;H][c;H][c;H]c1[!#1]_20	2	false	SAVI-Space-2024	rxn6039_0_a_kill_0	EN300-102304	S1C=C(O)C=C1	EN300-08354	Clc1c(ccc([N+](=O)O)c1)C(=O)Nc2c(cccc2)C(=O)O
[O-][N+](=O)c1cc(C#CCC[NH3+])c(cc1)C(=O)Nc2c(cccc2)C([O-])=O	446	fCSFP4	weighted-fingerprint-similarity	0.904	0.440	rxn2267_0_a_kill_0____EN300-76524____EN300-08354	N/A	S1c2c(cc([N+]([O-])=O)cc2)C=C1C(=O)Nc3c(cccc3)C(=O)N	[*;r]C(=O)[N;H]c1[c;H][c;H][c;H][c;H]c1[!#1]_20	2	false	SAVI-Space-2024	rxn2267_0_a_kill_0	EN300-76524	NCCC#C	EN300-08354	Clc1c(ccc([N+](=O)O)c1)C(=O)Nc2c(cccc2)C(=O)O
[O-][N+](=O)c1cc(C#CCNN)c(cc1)C(=O)Nc2c(cccc2)C([O-])=O	447	fCSFP4	weighted-fingerprint-similarity	0.904	0.440	rxn2267_0_a_kill_0____EN300-260632____EN300-08354	N/A	S1c2c(cc([N+]([O-])=O)cc2)C=C1C(=O)Nc3c(cccc3)C(=O)N	[*;r]C(=O)[N;H]c1[c;H][c;H][c;H][c;H]c1[!#1]_20	2	false	SAVI-Space-2024	rxn2267_0_a_kill_0	EN300-260632	N(N)CC#C	EN300-08354	Clc1c(ccc([N+](=O)O)c1)C(=O)Nc2c(cccc2)C(=O)O
[O-][N+](=O)c1cc(OCCCC[NH3+])c(cc1)C(=O)Nc2c(cccc2)C([O-])=O	448	fCSFP4	weighted-fingerprint-similarity	0.904	0.440	rxn6039_0_a_kill_0____EN300-66126____EN300-08354	N/A	S1c2c(cc([N+]([O-])=O)cc2)C=C1C(=O)Nc3c(cccc3)C(=O)N	[*;r]C(=O)[N;H]c1[c;H][c;H][c;H][c;H]c1[!#1]_20	2	false	SAVI-Space-2024	rxn6039_0_a_kill_0	EN300-66126	OCCCCN	EN300-08354	Clc1c(ccc([N+](=O)O)c1)C(=O)Nc2c(cccc2)C(=O)O
BrCCOC(=O)c1c(NC(=O)c2c(Cl)cc([N+]([O-])=O)cc2)cccc1	449	fCSFP4	weighted-fingerprint-similarity	0.904	0.436	rxn6031_0_a_kill_0____EN300-08354____EN300-21258	N/A	S1c2c(cc([N+]([O-])=O)cc2)C=C1C(=O)Nc3c(cccc3)C(=O)N	[*;r]C(=O)[N;H]c1[c;H][c;H][c;H][c;H]c1[!#1]_20	2	false	SAVI-Space-2024	rxn6031_0_a_kill_0	EN300-08354	Clc1c(ccc([N+](=O)O)c1)C(=O)Nc2c(cccc2)C(=O)O	EN300-21258	BrCCO
Clc1c(ccc([N+]([O-])=O)c1)C(=O)Nc2c(cccc2)C(=O)OC(C)(C)C	450	fCSFP4	weighted-fingerprint-similarity	0.904	0.436	rxn6031_0_a_kill_0____EN300-08354____EN300-19307 EN300-182652 EN300-33424""	N/A	S1c2c(cc([N+]([O-])=O)cc2)C=C1C(=O)Nc3c(cccc3)C(=O)N	[*;r]C(=O)[N;H]c1[c;H][c;H][c;H][c;H]c1[!#1]_20	2	false	SAVI-Space-2024	rxn6031_0_a_kill_0	EN300-08354	Clc1c(ccc([N+](=O)O)c1)C(=O)Nc2c(cccc2)C(=O)O	EN300-19307 EN300-182652 EN300-33424""	OC(C)(C)C
Clc1c(ccc([N+]([O-])=O)c1)C(=O)Nc2c(cccc2)C(=O)OC3CC3	451	fCSFP4	weighted-fingerprint-similarity	0.904	0.436	rxn6031_0_a_kill_0____EN300-08354____EN300-100685	N/A	S1c2c(cc([N+]([O-])=O)cc2)C=C1C(=O)Nc3c(cccc3)C(=O)N	[*;r]C(=O)[N;H]c1[c;H][c;H][c;H][c;H]c1[!#1]_20	2	false	SAVI-Space-2024	rxn6031_0_a_kill_0	EN300-08354	Clc1c(ccc([N+](=O)O)c1)C(=O)Nc2c(cccc2)C(=O)O	EN300-100685	OC1CC1
Clc1c(ccc([N+]([O-])=O)c1)C(=O)Nc2c(cccc2)C(=O)OCCC	452	fCSFP4	weighted-fingerprint-similarity	0.904	0.436	rxn6031_0_a_kill_0____EN300-08354____EN300-19337	N/A	S1c2c(cc([N+]([O-])=O)cc2)C=C1C(=O)Nc3c(cccc3)C(=O)N	[*;r]C(=O)[N;H]c1[c;H][c;H][c;H][c;H]c1[!#1]_20	2	false	SAVI-Space-2024	rxn6031_0_a_kill_0	EN300-08354	Clc1c(ccc([N+](=O)O)c1)C(=O)Nc2c(cccc2)C(=O)O	EN300-19337	OCCC
Clc1c(ccc([N+]([O-])=O)c1)C(=O)Nc2c(cccc2)C(=O)OCCS	453	fCSFP4	weighted-fingerprint-similarity	0.904	0.436	rxn6031_0_a_kill_0____EN300-08354____EN300-19346	N/A	S1c2c(cc([N+]([O-])=O)cc2)C=C1C(=O)Nc3c(cccc3)C(=O)N	[*;r]C(=O)[N;H]c1[c;H][c;H][c;H][c;H]c1[!#1]_20	2	false	SAVI-Space-2024	rxn6031_0_a_kill_0	EN300-08354	Clc1c(ccc([N+](=O)O)c1)C(=O)Nc2c(cccc2)C(=O)O	EN300-19346	SCCO
FC(CF)CNc1c(ccc([N+]([O-])=O)c1)C(=O)Nc2c(cccc2)C([O-])=O	454	fCSFP4	weighted-fingerprint-similarity	0.904	0.436	rxn6041_0_a_kill_0____EN300-08354____EN300-45667566	N/A	S1c2c(cc([N+]([O-])=O)cc2)C=C1C(=O)Nc3c(cccc3)C(=O)N	[*;r]C(=O)[N;H]c1[c;H][c;H][c;H][c;H]c1[!#1]_20	2	false	SAVI-Space-2024	rxn6041_0_a_kill_0	EN300-08354	Clc1c(ccc([N+](=O)O)c1)C(=O)Nc2c(cccc2)C(=O)O	EN300-45667566	FC(CF)CN
FC(CO)CNc1c(ccc([N+]([O-])=O)c1)C(=O)Nc2c(cccc2)C([O-])=O	455	fCSFP4	weighted-fingerprint-similarity	0.904	0.436	rxn6041_0_a_kill_0____EN300-08354____EN300-7353973	N/A	S1c2c(cc([N+]([O-])=O)cc2)C=C1C(=O)Nc3c(cccc3)C(=O)N	[*;r]C(=O)[N;H]c1[c;H][c;H][c;H][c;H]c1[!#1]_20	2	false	SAVI-Space-2024	rxn6041_0_a_kill_0	EN300-08354	Clc1c(ccc([N+](=O)O)c1)C(=O)Nc2c(cccc2)C(=O)O	EN300-7353973	FC(CO)CN
FC1C(Nc2c(ccc([N+]([O-])=O)c2)C(=O)Nc3c(cccc3)C([O-])=O)C1	456	fCSFP4	weighted-fingerprint-similarity	0.904	0.436	rxn6041_0_a_kill_0____EN300-08354____EN300-1721647 EN300-7396647""	N/A	S1c2c(cc([N+]([O-])=O)cc2)C=C1C(=O)Nc3c(cccc3)C(=O)N	[*;r]C(=O)[N;H]c1[c;H][c;H][c;H][c;H]c1[!#1]_20	2	false	SAVI-Space-2024	rxn6041_0_a_kill_0	EN300-08354	Clc1c(ccc([N+](=O)O)c1)C(=O)Nc2c(cccc2)C(=O)O	EN300-1721647 EN300-7396647""	FC1C(N)C1
FCC(Nc1c(ccc([N+]([O-])=O)c1)C(=O)Nc2c(cccc2)C([O-])=O)C	457	fCSFP4	weighted-fingerprint-similarity	0.904	0.436	rxn6041_0_a_kill_0____EN300-08354____EN300-214040	N/A	S1c2c(cc([N+]([O-])=O)cc2)C=C1C(=O)Nc3c(cccc3)C(=O)N	[*;r]C(=O)[N;H]c1[c;H][c;H][c;H][c;H]c1[!#1]_20	2	false	SAVI-Space-2024	rxn6041_0_a_kill_0	EN300-08354	Clc1c(ccc([N+](=O)O)c1)C(=O)Nc2c(cccc2)C(=O)O	EN300-214040	FCC(N)C
FCC(Nc1c(ccc([N+]([O-])=O)c1)C(=O)Nc2c(cccc2)C([O-])=O)CO	458	fCSFP4	weighted-fingerprint-similarity	0.904	0.436	rxn6041_0_a_kill_0____EN300-08354____EN300-26638650	N/A	S1c2c(cc([N+]([O-])=O)cc2)C=C1C(=O)Nc3c(cccc3)C(=O)N	[*;r]C(=O)[N;H]c1[c;H][c;H][c;H][c;H]c1[!#1]_20	2	false	SAVI-Space-2024	rxn6041_0_a_kill_0	EN300-08354	Clc1c(ccc([N+](=O)O)c1)C(=O)Nc2c(cccc2)C(=O)O	EN300-26638650	FCC(N)CO
FCC(O)CNc1c(ccc([N+]([O-])=O)c1)C(=O)Nc2c(cccc2)C([O-])=O	459	fCSFP4	weighted-fingerprint-similarity	0.904	0.436	rxn6041_0_a_kill_0____EN300-08354____EN300-1264911	N/A	S1c2c(cc([N+]([O-])=O)cc2)C=C1C(=O)Nc3c(cccc3)C(=O)N	[*;r]C(=O)[N;H]c1[c;H][c;H][c;H][c;H]c1[!#1]_20	2	false	SAVI-Space-2024	rxn6041_0_a_kill_0	EN300-08354	Clc1c(ccc([N+](=O)O)c1)C(=O)Nc2c(cccc2)C(=O)O	EN300-1264911	FCC(O)CN
ICCOC(=O)c1c(NC(=O)c2c(Cl)cc([N+]([O-])=O)cc2)cccc1	460	fCSFP4	weighted-fingerprint-similarity	0.904	0.436	rxn6031_0_a_kill_0____EN300-08354____EN300-19919	N/A	S1c2c(cc([N+]([O-])=O)cc2)C=C1C(=O)Nc3c(cccc3)C(=O)N	[*;r]C(=O)[N;H]c1[c;H][c;H][c;H][c;H]c1[!#1]_20	2	false	SAVI-Space-2024	rxn6031_0_a_kill_0	EN300-08354	Clc1c(ccc([N+](=O)O)c1)C(=O)Nc2c(cccc2)C(=O)O	EN300-19919	ICCO
P([O-])(=O)CCNc1c(ccc([N+]([O-])=O)c1)C(=O)Nc2c(cccc2)C([O-])=O	461	fCSFP4	weighted-fingerprint-similarity	0.904	0.436	rxn6041_0_a_kill_0____EN300-08354____EN300-7354480	N/A	S1c2c(cc([N+]([O-])=O)cc2)C=C1C(=O)Nc3c(cccc3)C(=O)N	[*;r]C(=O)[N;H]c1[c;H][c;H][c;H][c;H]c1[!#1]_20	2	false	SAVI-Space-2024	rxn6041_0_a_kill_0	EN300-08354	Clc1c(ccc([N+](=O)O)c1)C(=O)Nc2c(cccc2)C(=O)O	EN300-7354480	P(=O)(O)CCN
SCC(Nc1c(ccc([N+]([O-])=O)c1)C(=O)Nc2c(cccc2)C([O-])=O)C	462	fCSFP4	weighted-fingerprint-similarity	0.904	0.436	rxn6041_0_a_kill_0____EN300-08354____EN300-118872	N/A	S1c2c(cc([N+]([O-])=O)cc2)C=C1C(=O)Nc3c(cccc3)C(=O)N	[*;r]C(=O)[N;H]c1[c;H][c;H][c;H][c;H]c1[!#1]_20	2	false	SAVI-Space-2024	rxn6041_0_a_kill_0	EN300-08354	Clc1c(ccc([N+](=O)O)c1)C(=O)Nc2c(cccc2)C(=O)O	EN300-118872	SCC(N)C
[O-][N+](=O)c1cc(NC(C#C)C)c(cc1)C(=O)Nc2c(cccc2)C([O-])=O	463	fCSFP4	weighted-fingerprint-similarity	0.904	0.436	rxn6041_0_a_kill_0____EN300-08354____EN300-152999	N/A	S1c2c(cc([N+]([O-])=O)cc2)C=C1C(=O)Nc3c(cccc3)C(=O)N	[*;r]C(=O)[N;H]c1[c;H][c;H][c;H][c;H]c1[!#1]_20	2	false	SAVI-Space-2024	rxn6041_0_a_kill_0	EN300-08354	Clc1c(ccc([N+](=O)O)c1)C(=O)Nc2c(cccc2)C(=O)O	EN300-152999	NC(C#C)C
[O-][N+](=O)c1cc(NC(C#N)C)c(cc1)C(=O)Nc2c(cccc2)C([O-])=O	464	fCSFP4	weighted-fingerprint-similarity	0.904	0.436	rxn6041_0_a_kill_0____EN300-08354____EN300-33441	N/A	S1c2c(cc([N+]([O-])=O)cc2)C=C1C(=O)Nc3c(cccc3)C(=O)N	[*;r]C(=O)[N;H]c1[c;H][c;H][c;H][c;H]c1[!#1]_20	2	false	SAVI-Space-2024	rxn6041_0_a_kill_0	EN300-08354	Clc1c(ccc([N+](=O)O)c1)C(=O)Nc2c(cccc2)C(=O)O	EN300-33441	N#CC(N)C
[O-][N+](=O)c1cc(NC(C=C)C)c(cc1)C(=O)Nc2c(cccc2)C([O-])=O	465	fCSFP4	weighted-fingerprint-similarity	0.904	0.436	rxn6041_0_a_kill_0____EN300-08354____EN300-112329 EN300-84385""	N/A	S1c2c(cc([N+]([O-])=O)cc2)C=C1C(=O)Nc3c(cccc3)C(=O)N	[*;r]C(=O)[N;H]c1[c;H][c;H][c;H][c;H]c1[!#1]_20	2	false	SAVI-Space-2024	rxn6041_0_a_kill_0	EN300-08354	Clc1c(ccc([N+](=O)O)c1)C(=O)Nc2c(cccc2)C(=O)O	EN300-112329 EN300-84385""	NC(C=C)C
[O-][N+](=O)c1cc(NC(CO)CC)c(cc1)C(=O)Nc2c(cccc2)C([O-])=O	466	fCSFP4	weighted-fingerprint-similarity	0.904	0.436	rxn6041_0_a_kill_0____EN300-08354____EN300-19709	N/A	S1c2c(cc([N+]([O-])=O)cc2)C=C1C(=O)Nc3c(cccc3)C(=O)N	[*;r]C(=O)[N;H]c1[c;H][c;H][c;H][c;H]c1[!#1]_20	2	false	SAVI-Space-2024	rxn6041_0_a_kill_0	EN300-08354	Clc1c(ccc([N+](=O)O)c1)C(=O)Nc2c(cccc2)C(=O)O	EN300-19709	OCC(N)CC
[O-][N+](=O)c1cc(NC2=CON=C2)c(cc1)C(=O)Nc3c(cccc3)C([O-])=O	467	fCSFP4	weighted-fingerprint-similarity	0.904	0.436	rxn6041_0_a_kill_0____EN300-08354____EN300-44060	N/A	S1c2c(cc([N+]([O-])=O)cc2)C=C1C(=O)Nc3c(cccc3)C(=O)N	[*;r]C(=O)[N;H]c1[c;H][c;H][c;H][c;H]c1[!#1]_20	2	false	SAVI-Space-2024	rxn6041_0_a_kill_0	EN300-08354	Clc1c(ccc([N+](=O)O)c1)C(=O)Nc2c(cccc2)C(=O)O	EN300-44060	O1N=CC(N)=C1
[O-][N+](=O)c1cc(NC2C(C2)C)c(cc1)C(=O)Nc3c(cccc3)C([O-])=O	468	fCSFP4	weighted-fingerprint-similarity	0.904	0.436	rxn6041_0_a_kill_0____EN300-08354____EN300-51904	N/A	S1c2c(cc([N+]([O-])=O)cc2)C=C1C(=O)Nc3c(cccc3)C(=O)N	[*;r]C(=O)[N;H]c1[c;H][c;H][c;H][c;H]c1[!#1]_20	2	false	SAVI-Space-2024	rxn6041_0_a_kill_0	EN300-08354	Clc1c(ccc([N+](=O)O)c1)C(=O)Nc2c(cccc2)C(=O)O	EN300-51904	NC1C(C1)C
[O-][N+](=O)c1cc(NC2CC(=O)C2)c(cc1)C(=O)Nc3c(cccc3)C([O-])=O	469	fCSFP4	weighted-fingerprint-similarity	0.904	0.436	rxn6041_0_a_kill_0____EN300-08354____EN300-211439	N/A	S1c2c(cc([N+]([O-])=O)cc2)C=C1C(=O)Nc3c(cccc3)C(=O)N	[*;r]C(=O)[N;H]c1[c;H][c;H][c;H][c;H]c1[!#1]_20	2	false	SAVI-Space-2024	rxn6041_0_a_kill_0	EN300-08354	Clc1c(ccc([N+](=O)O)c1)C(=O)Nc2c(cccc2)C(=O)O	EN300-211439	O=C1CC(N)C1
[O-][N+](=O)c1cc(NCC(=C)CC)c(cc1)C(=O)Nc2c(cccc2)C([O-])=O	470	fCSFP4	weighted-fingerprint-similarity	0.904	0.436	rxn6041_0_a_kill_0____EN300-08354____EN300-248732	N/A	S1c2c(cc([N+]([O-])=O)cc2)C=C1C(=O)Nc3c(cccc3)C(=O)N	[*;r]C(=O)[N;H]c1[c;H][c;H][c;H][c;H]c1[!#1]_20	2	false	SAVI-Space-2024	rxn6041_0_a_kill_0	EN300-08354	Clc1c(ccc([N+](=O)O)c1)C(=O)Nc2c(cccc2)C(=O)O	EN300-248732	NCC(=C)CC
[O-][N+](=O)c1cc(NCC(CC)C)c(cc1)C(=O)Nc2c(cccc2)C([O-])=O	471	fCSFP4	weighted-fingerprint-similarity	0.904	0.436	rxn6041_0_a_kill_0____EN300-08354____EN300-256516	N/A	S1c2c(cc([N+]([O-])=O)cc2)C=C1C(=O)Nc3c(cccc3)C(=O)N	[*;r]C(=O)[N;H]c1[c;H][c;H][c;H][c;H]c1[!#1]_20	2	false	SAVI-Space-2024	rxn6041_0_a_kill_0	EN300-08354	Clc1c(ccc([N+](=O)O)c1)C(=O)Nc2c(cccc2)C(=O)O	EN300-256516	NCC(CC)C
[O-][N+](=O)c1cc(NCC(CO)C)c(cc1)C(=O)Nc2c(cccc2)C([O-])=O	472	fCSFP4	weighted-fingerprint-similarity	0.904	0.436	rxn6041_0_a_kill_0____EN300-08354____EN300-53656	N/A	S1c2c(cc([N+]([O-])=O)cc2)C=C1C(=O)Nc3c(cccc3)C(=O)N	[*;r]C(=O)[N;H]c1[c;H][c;H][c;H][c;H]c1[!#1]_20	2	false	SAVI-Space-2024	rxn6041_0_a_kill_0	EN300-08354	Clc1c(ccc([N+](=O)O)c1)C(=O)Nc2c(cccc2)C(=O)O	EN300-53656	OCC(CN)C
[O-][N+](=O)c1cc(NCC(O)CC)c(cc1)C(=O)Nc2c(cccc2)C([O-])=O	473	fCSFP4	weighted-fingerprint-similarity	0.904	0.436	rxn6041_0_a_kill_0____EN300-08354____EN300-94408	N/A	S1c2c(cc([N+]([O-])=O)cc2)C=C1C(=O)Nc3c(cccc3)C(=O)N	[*;r]C(=O)[N;H]c1[c;H][c;H][c;H][c;H]c1[!#1]_20	2	false	SAVI-Space-2024	rxn6041_0_a_kill_0	EN300-08354	Clc1c(ccc([N+](=O)O)c1)C(=O)Nc2c(cccc2)C(=O)O	EN300-94408	OC(CN)CC
[O-][N+](=O)c1cc(NCC2CCC2)c(cc1)C(=O)Nc3c(cccc3)C([O-])=O	474	fCSFP4	weighted-fingerprint-similarity	0.904	0.436	rxn6041_0_a_kill_0____EN300-08354____EN300-36989	N/A	S1c2c(cc([N+]([O-])=O)cc2)C=C1C(=O)Nc3c(cccc3)C(=O)N	[*;r]C(=O)[N;H]c1[c;H][c;H][c;H][c;H]c1[!#1]_20	2	false	SAVI-Space-2024	rxn6041_0_a_kill_0	EN300-08354	Clc1c(ccc([N+](=O)O)c1)C(=O)Nc2c(cccc2)C(=O)O	EN300-36989	NCC1CCC1
[O-][N+](=O)c1cc(NCC=CC#N)c(cc1)C(=O)Nc2c(cccc2)C([O-])=O	475	fCSFP4	weighted-fingerprint-similarity	0.904	0.436	rxn6041_0_a_kill_0____EN300-08354____EN300-43379357	N/A	S1c2c(cc([N+]([O-])=O)cc2)C=C1C(=O)Nc3c(cccc3)C(=O)N	[*;r]C(=O)[N;H]c1[c;H][c;H][c;H][c;H]c1[!#1]_20	2	false	SAVI-Space-2024	rxn6041_0_a_kill_0	EN300-08354	Clc1c(ccc([N+](=O)O)c1)C(=O)Nc2c(cccc2)C(=O)O	EN300-43379357	N#CC=CCN
[O-][N+](=O)c1cc(NCCC=C=C)c(cc1)C(=O)Nc2c(cccc2)C([O-])=O	476	fCSFP4	weighted-fingerprint-similarity	0.904	0.436	rxn6041_0_a_kill_0____EN300-08354____EN300-7459863	N/A	S1c2c(cc([N+]([O-])=O)cc2)C=C1C(=O)Nc3c(cccc3)C(=O)N	[*;r]C(=O)[N;H]c1[c;H][c;H][c;H][c;H]c1[!#1]_20	2	false	SAVI-Space-2024	rxn6041_0_a_kill_0	EN300-08354	Clc1c(ccc([N+](=O)O)c1)C(=O)Nc2c(cccc2)C(=O)O	EN300-7459863	NCCC=C=C
[O-][N+](=O)c1cc(NCCN=[N+]=[N-])c(cc1)C(=O)Nc2c(cccc2)C([O-])=O	477	fCSFP4	weighted-fingerprint-similarity	0.904	0.436	rxn6041_0_a_kill_0____EN300-08354____EN300-102102	N/A	S1c2c(cc([N+]([O-])=O)cc2)C=C1C(=O)Nc3c(cccc3)C(=O)N	[*;r]C(=O)[N;H]c1[c;H][c;H][c;H][c;H]c1[!#1]_20	2	false	SAVI-Space-2024	rxn6041_0_a_kill_0	EN300-08354	Clc1c(ccc([N+](=O)O)c1)C(=O)Nc2c(cccc2)C(=O)O	EN300-102102	[N+](=[N-])=NCCN
[O-][N+](=O)c1cc(NCCOC=C)c(cc1)C(=O)Nc2c(cccc2)C([O-])=O	478	fCSFP4	weighted-fingerprint-similarity	0.904	0.436	rxn6041_0_a_kill_0____EN300-08354____EN300-211430	N/A	S1c2c(cc([N+]([O-])=O)cc2)C=C1C(=O)Nc3c(cccc3)C(=O)N	[*;r]C(=O)[N;H]c1[c;H][c;H][c;H][c;H]c1[!#1]_20	2	false	SAVI-Space-2024	rxn6041_0_a_kill_0	EN300-08354	Clc1c(ccc([N+](=O)O)c1)C(=O)Nc2c(cccc2)C(=O)O	EN300-211430	O(C=C)CCN
[O-][N+](=O)c1cc(OC=2C=NNC2)c(cc1)C(=O)Nc3c(cccc3)C([O-])=O	479	fCSFP4	weighted-fingerprint-similarity	0.904	0.436	rxn6039_0_a_kill_0____EN300-190499____EN300-08354	N/A	S1c2c(cc([N+]([O-])=O)cc2)C=C1C(=O)Nc3c(cccc3)C(=O)N	[*;r]C(=O)[N;H]c1[c;H][c;H][c;H][c;H]c1[!#1]_20	2	false	SAVI-Space-2024	rxn6039_0_a_kill_0	EN300-190499	OC=1C=NNC1	EN300-08354	Clc1c(ccc([N+](=O)O)c1)C(=O)Nc2c(cccc2)C(=O)O
[O-][N+](=O)c1cc(OCC#C)c(cc1)C(=O)Nc2c(cccc2)C([O-])=O	480	fCSFP4	weighted-fingerprint-similarity	0.904	0.436	rxn6039_0_a_kill_0____EN300-19326____EN300-08354	N/A	S1c2c(cc([N+]([O-])=O)cc2)C=C1C(=O)Nc3c(cccc3)C(=O)N	[*;r]C(=O)[N;H]c1[c;H][c;H][c;H][c;H]c1[!#1]_20	2	false	SAVI-Space-2024	rxn6039_0_a_kill_0	EN300-19326	OCC#C	EN300-08354	Clc1c(ccc([N+](=O)O)c1)C(=O)Nc2c(cccc2)C(=O)O
[O-][N+](=O)c1cc(OCC([O-])=O)c(cc1)C(=O)Nc2c(cccc2)C([O-])=O	481	fCSFP4	weighted-fingerprint-similarity	0.904	0.436	rxn6039_0_a_kill_0____EN300-19242____EN300-08354	N/A	S1c2c(cc([N+]([O-])=O)cc2)C=C1C(=O)Nc3c(cccc3)C(=O)N	[*;r]C(=O)[N;H]c1[c;H][c;H][c;H][c;H]c1[!#1]_20	2	false	SAVI-Space-2024	rxn6039_0_a_kill_0	EN300-19242	O=C(O)CO	EN300-08354	Clc1c(ccc([N+](=O)O)c1)C(=O)Nc2c(cccc2)C(=O)O
[O-][N+](=O)c1cc(OCCCO)c(cc1)C(=O)Nc2c(cccc2)C([O-])=O	482	fCSFP4	weighted-fingerprint-similarity	0.904	0.436	rxn6039_0_a_kill_0____EN300-269649____EN300-08354	N/A	S1c2c(cc([N+]([O-])=O)cc2)C=C1C(=O)Nc3c(cccc3)C(=O)N	[*;r]C(=O)[N;H]c1[c;H][c;H][c;H][c;H]c1[!#1]_20	2	false	SAVI-Space-2024	rxn6039_0_a_kill_0	EN300-269649	O(CC=C)CCCO	EN300-08354	Clc1c(ccc([N+](=O)O)c1)C(=O)Nc2c(cccc2)C(=O)O
[O-][N+](=O)c1cc(OCCOC)c(cc1)C(=O)Nc2c(cccc2)C([O-])=O	483	fCSFP4	weighted-fingerprint-similarity	0.904	0.436	rxn6039_0_a_kill_0____EN300-19316____EN300-08354	N/A	S1c2c(cc([N+]([O-])=O)cc2)C=C1C(=O)Nc3c(cccc3)C(=O)N	[*;r]C(=O)[N;H]c1[c;H][c;H][c;H][c;H]c1[!#1]_20	2	false	SAVI-Space-2024	rxn6039_0_a_kill_0	EN300-19316	O(CCO)C	EN300-08354	Clc1c(ccc([N+](=O)O)c1)C(=O)Nc2c(cccc2)C(=O)O
[O-][N+](=O)c1cc(c(cc1)C(=O)Nc2c(cccc2)C([O-])=O)C3=COC=C3	484	fCSFP4	weighted-fingerprint-similarity	0.904	0.436	rxn6006_0_a_kill_0____EN300-08354____EN300-87221	N/A	S1c2c(cc([N+]([O-])=O)cc2)C=C1C(=O)Nc3c(cccc3)C(=O)N	[*;r]C(=O)[N;H]c1[c;H][c;H][c;H][c;H]c1[!#1]_20	2	false	SAVI-Space-2024	rxn6006_0_a_kill_0	EN300-08354	Clc1c(ccc([N+](=O)O)c1)C(=O)Nc2c(cccc2)C(=O)O	EN300-87221	O1C=C(C=C1)B(O)O
[O-][N+](=O)c1cc(c2cnccc2)c(cc1)C(=O)Nc3c(cccc3)C([O-])=O	485	fCSFP4	weighted-fingerprint-similarity	0.904	0.436	rxn6006_0_a_kill_0____EN300-08354____EN300-80761	N/A	S1c2c(cc([N+]([O-])=O)cc2)C=C1C(=O)Nc3c(cccc3)C(=O)N	[*;r]C(=O)[N;H]c1[c;H][c;H][c;H][c;H]c1[!#1]_20	2	false	SAVI-Space-2024	rxn6006_0_a_kill_0	EN300-08354	Clc1c(ccc([N+](=O)O)c1)C(=O)Nc2c(cccc2)C(=O)O	EN300-80761	OB(O)c1cnccc1
O=C(Nc1c(cccc1)C(=O)NCC(=O)N)c2ccc(cc2)C	486	fCSFP4	weighted-fingerprint-similarity	0.904	0.388	rxn6038_0_a_kill_0____EN300-16216____EN300-16061643	N/A	S1c2c(cc([N+]([O-])=O)cc2)C=C1C(=O)Nc3c(cccc3)C(=O)N	[*;r]C(=O)[N;H]c1[c;H][c;H][c;H][c;H]c1[!#1]_20	2	false	SAVI-Space-2024	rxn6038_0_a_kill_0	EN300-16216	O=C(N)CN	EN300-16061643	O=C(O)c1c(NC(=O)c2ccc(cc2)C)cccc1
O=C(Nc1c(cccc1)C(=O)NCCCCC(=O)N)c2c(NC(=O)c3ccccc3)cccc2	487	fCSFP4	weighted-fingerprint-similarity	0.904	0.388	rxn6038_0_a_kill_0____EN300-125143____EN300-33364232	N/A	S1c2c(cc([N+]([O-])=O)cc2)C=C1C(=O)Nc3c(cccc3)C(=O)N	[*;r]C(=O)[N;H]c1[c;H][c;H][c;H][c;H]c1[!#1]_20	2	false	SAVI-Space-2024	rxn6038_0_a_kill_0	EN300-125143	O=C(N)CCCCN	EN300-33364232	O=C(O)c1c(NC(=O)c2c(NC(=O)c3ccccc3)cccc2)cccc1
O=C(Nc1c(cccc1)C(=O)NCCCCC(=O)N)c2ccccc2	488	fCSFP4	weighted-fingerprint-similarity	0.904	0.388	rxn6038_0_a_kill_0____EN300-125143____EN300-07527	N/A	S1c2c(cc([N+]([O-])=O)cc2)C=C1C(=O)Nc3c(cccc3)C(=O)N	[*;r]C(=O)[N;H]c1[c;H][c;H][c;H][c;H]c1[!#1]_20	2	false	SAVI-Space-2024	rxn6038_0_a_kill_0	EN300-125143	O=C(N)CCCCN	EN300-07527	O=C(O)c1c(NC(=O)c2ccccc2)cccc1
O=C(OCC(=O)N)c1c(NC(=O)c2ccccc2)cccc1	489	fCSFP4	weighted-fingerprint-similarity	0.904	0.388	rxn6031_0_a_kill_0____EN300-07527____EN300-42421	N/A	S1c2c(cc([N+]([O-])=O)cc2)C=C1C(=O)Nc3c(cccc3)C(=O)N	[*;r]C(=O)[N;H]c1[c;H][c;H][c;H][c;H]c1[!#1]_20	2	false	SAVI-Space-2024	rxn6031_0_a_kill_0	EN300-07527	O=C(O)c1c(NC(=O)c2ccccc2)cccc1	EN300-42421	O=C(N)CO
O=C(OCCOC(=O)c1c(NC(=O)c2c(NC(=O)c3ccccc3)cccc2)cccc1)N	490	fCSFP4	weighted-fingerprint-similarity	0.904	0.388	rxn6031_0_a_kill_0____EN300-33364232____EN300-99017	N/A	S1c2c(cc([N+]([O-])=O)cc2)C=C1C(=O)Nc3c(cccc3)C(=O)N	[*;r]C(=O)[N;H]c1[c;H][c;H][c;H][c;H]c1[!#1]_20	2	false	SAVI-Space-2024	rxn6031_0_a_kill_0	EN300-33364232	O=C(O)c1c(NC(=O)c2c(NC(=O)c3ccccc3)cccc2)cccc1	EN300-99017	O=C(OCCO)N
S(C(=O)c1c(NC(=O)c2ccccc2)cccc1)CC(=O)N	491	fCSFP4	weighted-fingerprint-similarity	0.904	0.388	rxn6038_0_a_kill_0____EN300-25459____EN300-07527	N/A	S1c2c(cc([N+]([O-])=O)cc2)C=C1C(=O)Nc3c(cccc3)C(=O)N	[*;r]C(=O)[N;H]c1[c;H][c;H][c;H][c;H]c1[!#1]_20	2	false	SAVI-Space-2024	rxn6038_0_a_kill_0	EN300-25459	SCC(=O)N	EN300-07527	O=C(O)c1c(NC(=O)c2ccccc2)cccc1
S1C(=CC(NC(=O)c2c(NC(=O)c3c(NC(=O)c4ccccc4)cccc3)cccc2)=C1)C	492	fCSFP4	weighted-fingerprint-similarity	0.904	0.388	rxn6038_0_a_kill_0____EN300-343607____EN300-33364232	N/A	S1c2c(cc([N+]([O-])=O)cc2)C=C1C(=O)Nc3c(cccc3)C(=O)N	[*;r]C(=O)[N;H]c1[c;H][c;H][c;H][c;H]c1[!#1]_20	2	false	SAVI-Space-2024	rxn6038_0_a_kill_0	EN300-343607	S1C(=CC(N)=C1)C	EN300-33364232	O=C(O)c1c(NC(=O)c2c(NC(=O)c3ccccc3)cccc2)cccc1
S1C(=CC(NC(=O)c2c(NC(=O)c3ccccc3)cccc2)=C1)C	493	fCSFP4	weighted-fingerprint-similarity	0.904	0.388	rxn6038_0_a_kill_0____EN300-343607____EN300-07527	N/A	S1c2c(cc([N+]([O-])=O)cc2)C=C1C(=O)Nc3c(cccc3)C(=O)N	[*;r]C(=O)[N;H]c1[c;H][c;H][c;H][c;H]c1[!#1]_20	2	false	SAVI-Space-2024	rxn6038_0_a_kill_0	EN300-343607	S1C(=CC(N)=C1)C	EN300-07527	O=C(O)c1c(NC(=O)c2ccccc2)cccc1
[O-][N+](=O)C=1OC(C(=O)Nc2c(cccc2)C(=O)NCCC[NH3+])=CC1	494	fCSFP4	weighted-fingerprint-similarity	0.903	0.427	rxn6038_0_a_kill_0____EN300-30675____EN300-18719	N/A	S1c2c(cc([N+]([O-])=O)cc2)C=C1C(=O)Nc3c(cccc3)C(=O)N	[*;r]C(=O)[N;H]c1[c;H][c;H][c;H][c;H]c1[!#1]_20	2	false	SAVI-Space-2024	rxn6038_0_a_kill_0	EN300-30675	S(=O)(=O)(NCCCN)c1ccc(cc1)C	EN300-18719	O=[N+](O)C=1OC(C(=O)Nc2c(cccc2)C(=O)O)=CC1
S1C=C(Nc2c(cccc2)C(=O)Nc3c(cccc3)C([O-])=O)C=C1	495	fCSFP4	weighted-fingerprint-similarity	0.903	0.383	rxn6041_0_a_kill_0____EN300-11416____EN300-80184	N/A	S1c2c(cc([N+]([O-])=O)cc2)C=C1C(=O)Nc3c(cccc3)C(=O)N	[*;r]C(=O)[N;H]c1[c;H][c;H][c;H][c;H]c1[!#1]_20	2	false	SAVI-Space-2024	rxn6041_0_a_kill_0	EN300-11416	Brc1c(cccc1)C(=O)Nc2c(cccc2)C(=O)O	EN300-80184	S1C=C(N)C=C1
S1C=C(Nc2ccc(cc2)C(=O)Nc3c(cccc3)C([O-])=O)C=C1	496	fCSFP4	weighted-fingerprint-similarity	0.903	0.383	rxn6041_0_a_kill_0____EN300-11456____EN300-80184	N/A	S1c2c(cc([N+]([O-])=O)cc2)C=C1C(=O)Nc3c(cccc3)C(=O)N	[*;r]C(=O)[N;H]c1[c;H][c;H][c;H][c;H]c1[!#1]_20	2	false	SAVI-Space-2024	rxn6041_0_a_kill_0	EN300-11456	Clc1ccc(cc1)C(=O)Nc2c(cccc2)C(=O)O	EN300-80184	S1C=C(N)C=C1
[O-]C(=O)c1c(NC(=O)c2c(NCC(=O)N)cccc2)cccc1	497	fCSFP4	weighted-fingerprint-similarity	0.903	0.383	rxn6041_0_a_kill_0____EN300-11416____EN300-16216	N/A	S1c2c(cc([N+]([O-])=O)cc2)C=C1C(=O)Nc3c(cccc3)C(=O)N	[*;r]C(=O)[N;H]c1[c;H][c;H][c;H][c;H]c1[!#1]_20	2	false	SAVI-Space-2024	rxn6041_0_a_kill_0	EN300-11416	Brc1c(cccc1)C(=O)Nc2c(cccc2)C(=O)O	EN300-16216	O=C(N)CN
FCCNC(=O)c1c(NC(=O)C=2OC([N+]([O-])=O)=CC2)cccc1	498	fCSFP4	weighted-fingerprint-similarity	0.903	0.423	rxn6038_0_a_kill_0____EN300-194473____EN300-18719	N/A	S1c2c(cc([N+]([O-])=O)cc2)C=C1C(=O)Nc3c(cccc3)C(=O)N	[*;r]C(=O)[N;H]c1[c;H][c;H][c;H][c;H]c1[!#1]_20	2	false	SAVI-Space-2024	rxn6038_0_a_kill_0	EN300-194473	FCCN	EN300-18719	O=[N+](O)C=1OC(C(=O)Nc2c(cccc2)C(=O)O)=CC1
[O-][N+](=O)C=1OC(C(=O)Nc2c(cccc2)C(=O)NC(C)(C)C)=CC1	499	fCSFP4	weighted-fingerprint-similarity	0.903	0.423	rxn6038_0_a_kill_0____EN300-16766 EN300-1301363 EN300-7481645"____EN300-18719"	N/A	S1c2c(cc([N+]([O-])=O)cc2)C=C1C(=O)Nc3c(cccc3)C(=O)N	[*;r]C(=O)[N;H]c1[c;H][c;H][c;H][c;H]c1[!#1]_20	2	false	SAVI-Space-2024	rxn6038_0_a_kill_0	EN300-16766 EN300-1301363 EN300-7481645""	NC(C)(C)C	EN300-18719	O=[N+](O)C=1OC(C(=O)Nc2c(cccc2)C(=O)O)=CC1
[O-][N+](=O)C=1OC(C(=O)Nc2c(cccc2)C(=O)NC3CC3)=CC1	500	fCSFP4	weighted-fingerprint-similarity	0.903	0.423	rxn6038_0_a_kill_0____EN300-21353____EN300-18719	N/A	S1c2c(cc([N+]([O-])=O)cc2)C=C1C(=O)Nc3c(cccc3)C(=O)N	[*;r]C(=O)[N;H]c1[c;H][c;H][c;H][c;H]c1[!#1]_20	2	false	SAVI-Space-2024	rxn6038_0_a_kill_0	EN300-21353	NC1CC1	EN300-18719	O=[N+](O)C=1OC(C(=O)Nc2c(cccc2)C(=O)O)=CC1
[O-][N+](=O)C=1OC(C(=O)Nc2c(cccc2)C(=O)NCCC)=CC1	501	fCSFP4	weighted-fingerprint-similarity	0.903	0.423	rxn6038_0_a_kill_0____EN300-20505 EN300-55115"____EN300-18719"	N/A	S1c2c(cc([N+]([O-])=O)cc2)C=C1C(=O)Nc3c(cccc3)C(=O)N	[*;r]C(=O)[N;H]c1[c;H][c;H][c;H][c;H]c1[!#1]_20	2	false	SAVI-Space-2024	rxn6038_0_a_kill_0	EN300-20505 EN300-55115""	NCCC	EN300-18719	O=[N+](O)C=1OC(C(=O)Nc2c(cccc2)C(=O)O)=CC1
[O-][N+](=O)C=1OC(C(=O)Nc2c(cccc2)C(=O)NCCNO)=CC1	502	fCSFP4	weighted-fingerprint-similarity	0.903	0.423	rxn6038_0_a_kill_0____EN300-26572633____EN300-18719	N/A	S1c2c(cc([N+]([O-])=O)cc2)C=C1C(=O)Nc3c(cccc3)C(=O)N	[*;r]C(=O)[N;H]c1[c;H][c;H][c;H][c;H]c1[!#1]_20	2	false	SAVI-Space-2024	rxn6038_0_a_kill_0	EN300-26572633	ONCCN	EN300-18719	O=[N+](O)C=1OC(C(=O)Nc2c(cccc2)C(=O)O)=CC1
O=C(Nc1c(cccc1)C(=O)NC2CC(NN)C2)c3c(NC(=O)c4ccccc4)cccc3	503	fCSFP4	weighted-fingerprint-similarity	0.903	0.378	rxn6038_0_a_kill_0____EN300-39669028____EN300-33364232	N/A	S1c2c(cc([N+]([O-])=O)cc2)C=C1C(=O)Nc3c(cccc3)C(=O)N	[*;r]C(=O)[N;H]c1[c;H][c;H][c;H][c;H]c1[!#1]_20	2	false	SAVI-Space-2024	rxn6038_0_a_kill_0	EN300-39669028	N(N)C1CC(N)C1	EN300-33364232	O=C(O)c1c(NC(=O)c2c(NC(=O)c3ccccc3)cccc2)cccc1
O=C(Nc1c(cccc1)C(=O)NC2CC(NN)C2)c3ccccc3	504	fCSFP4	weighted-fingerprint-similarity	0.903	0.378	rxn6038_0_a_kill_0____EN300-39669028____EN300-07527	N/A	S1c2c(cc([N+]([O-])=O)cc2)C=C1C(=O)Nc3c(cccc3)C(=O)N	[*;r]C(=O)[N;H]c1[c;H][c;H][c;H][c;H]c1[!#1]_20	2	false	SAVI-Space-2024	rxn6038_0_a_kill_0	EN300-39669028	N(N)C1CC(N)C1	EN300-07527	O=C(O)c1c(NC(=O)c2ccccc2)cccc1
O=C(Nc1c(cccc1)C(=O)NCC(=O)NN)c2c(NC(=O)c3ccccc3)cccc2	505	fCSFP4	weighted-fingerprint-similarity	0.903	0.378	rxn6038_0_a_kill_0____EN300-378542____EN300-33364232	N/A	S1c2c(cc([N+]([O-])=O)cc2)C=C1C(=O)Nc3c(cccc3)C(=O)N	[*;r]C(=O)[N;H]c1[c;H][c;H][c;H][c;H]c1[!#1]_20	2	false	SAVI-Space-2024	rxn6038_0_a_kill_0	EN300-378542	O=C(NN)CN	EN300-33364232	O=C(O)c1c(NC(=O)c2c(NC(=O)c3ccccc3)cccc2)cccc1
O=C(Nc1c(cccc1)C(=O)NCC(=O)NN)c2ccccc2	506	fCSFP4	weighted-fingerprint-similarity	0.903	0.378	rxn6038_0_a_kill_0____EN300-378542____EN300-07527	N/A	S1c2c(cc([N+]([O-])=O)cc2)C=C1C(=O)Nc3c(cccc3)C(=O)N	[*;r]C(=O)[N;H]c1[c;H][c;H][c;H][c;H]c1[!#1]_20	2	false	SAVI-Space-2024	rxn6038_0_a_kill_0	EN300-378542	O=C(NN)CN	EN300-07527	O=C(O)c1c(NC(=O)c2ccccc2)cccc1
O=C(Nc1c(cccc1)C(=O)NCC(=O)NO)c2c(NC(=O)c3ccccc3)cccc2	507	fCSFP4	weighted-fingerprint-similarity	0.903	0.378	rxn6038_0_a_kill_0____EN300-862083____EN300-33364232	N/A	S1c2c(cc([N+]([O-])=O)cc2)C=C1C(=O)Nc3c(cccc3)C(=O)N	[*;r]C(=O)[N;H]c1[c;H][c;H][c;H][c;H]c1[!#1]_20	2	false	SAVI-Space-2024	rxn6038_0_a_kill_0	EN300-862083	O=C(NO)CN	EN300-33364232	O=C(O)c1c(NC(=O)c2c(NC(=O)c3ccccc3)cccc2)cccc1
O=C(Nc1c(cccc1)C(=O)NCC(=O)NO)c2ccccc2	508	fCSFP4	weighted-fingerprint-similarity	0.903	0.378	rxn6038_0_a_kill_0____EN300-862083____EN300-07527	N/A	S1c2c(cc([N+]([O-])=O)cc2)C=C1C(=O)Nc3c(cccc3)C(=O)N	[*;r]C(=O)[N;H]c1[c;H][c;H][c;H][c;H]c1[!#1]_20	2	false	SAVI-Space-2024	rxn6038_0_a_kill_0	EN300-862083	O=C(NO)CN	EN300-07527	O=C(O)c1c(NC(=O)c2ccccc2)cccc1
O=C(Nc1c(cccc1)C(=O)NCCCON)c2c(NC(=O)c3ccccc3)cccc2	509	fCSFP4	weighted-fingerprint-similarity	0.903	0.378	rxn6038_0_a_kill_0____EN300-19003408____EN300-33364232	N/A	S1c2c(cc([N+]([O-])=O)cc2)C=C1C(=O)Nc3c(cccc3)C(=O)N	[*;r]C(=O)[N;H]c1[c;H][c;H][c;H][c;H]c1[!#1]_20	2	false	SAVI-Space-2024	rxn6038_0_a_kill_0	EN300-19003408	O(N)CCCN	EN300-33364232	O=C(O)c1c(NC(=O)c2c(NC(=O)c3ccccc3)cccc2)cccc1
O=C(Nc1c(cccc1)C(=O)NCCCON)c2ccccc2	510	fCSFP4	weighted-fingerprint-similarity	0.903	0.378	rxn6038_0_a_kill_0____EN300-19003408____EN300-07527	N/A	S1c2c(cc([N+]([O-])=O)cc2)C=C1C(=O)Nc3c(cccc3)C(=O)N	[*;r]C(=O)[N;H]c1[c;H][c;H][c;H][c;H]c1[!#1]_20	2	false	SAVI-Space-2024	rxn6038_0_a_kill_0	EN300-19003408	O(N)CCCN	EN300-07527	O=C(O)c1c(NC(=O)c2ccccc2)cccc1
O=C(Nc1c(cccc1)C(=O)NCCO)c2ccc(cc2)C	511	fCSFP4	weighted-fingerprint-similarity	0.903	0.378	rxn6038_0_a_kill_0____EN300-306271 EN300-129066"____EN300-16061643"	N/A	S1c2c(cc([N+]([O-])=O)cc2)C=C1C(=O)Nc3c(cccc3)C(=O)N	[*;r]C(=O)[N;H]c1[c;H][c;H][c;H][c;H]c1[!#1]_20	2	false	SAVI-Space-2024	rxn6038_0_a_kill_0	EN300-306271 EN300-129066""	O(CC=C)CCN	EN300-16061643	O=C(O)c1c(NC(=O)c2ccc(cc2)C)cccc1
O=C(Nc1c(cccc1)C(=O)NCC[NH3+])c2ccc(cc2)C	512	fCSFP4	weighted-fingerprint-similarity	0.903	0.378	rxn6038_0_a_kill_0____EN300-29603____EN300-16061643	N/A	S1c2c(cc([N+]([O-])=O)cc2)C=C1C(=O)Nc3c(cccc3)C(=O)N	[*;r]C(=O)[N;H]c1[c;H][c;H][c;H][c;H]c1[!#1]_20	2	false	SAVI-Space-2024	rxn6038_0_a_kill_0	EN300-29603	S(=O)(=O)(NCCN)c1ccc(cc1)C	EN300-16061643	O=C(O)c1c(NC(=O)c2ccc(cc2)C)cccc1
O=C(Nc1ccccc1)c2c(NC(=O)C=CCO)cccc2	513	fCSFP4	weighted-fingerprint-similarity	0.903	0.378	rxn7019_1_a_kill_0____EN300-05782____EN300-1258629	N/A	S1c2c(cc([N+]([O-])=O)cc2)C=C1C(=O)Nc3c(cccc3)C(=O)N	[*;r]C(=O)[N;H]c1[c;H][c;H][c;H][c;H]c1[!#1]_20	2	false	SAVI-Space-2024	rxn7019_1_a_kill_0	EN300-05782	ClCC(=O)Nc1c(cccc1)C(=O)Nc2ccccc2	EN300-1258629	O=CCOC(C)(C)C
O=C(Nc1ccccc1)c2c(NC(=O)COCC(=O)NN)cccc2	514	fCSFP4	weighted-fingerprint-similarity	0.903	0.378	rxn6039_0_a_kill_0____EN300-100149____EN300-05782	N/A	S1c2c(cc([N+]([O-])=O)cc2)C=C1C(=O)Nc3c(cccc3)C(=O)N	[*;r]C(=O)[N;H]c1[c;H][c;H][c;H][c;H]c1[!#1]_20	2	false	SAVI-Space-2024	rxn6039_0_a_kill_0	EN300-100149	O=C(NN)CO	EN300-05782	ClCC(=O)Nc1c(cccc1)C(=O)Nc2ccccc2
O=C(OCCO)c1c(NC(=O)c2ccccc2)cccc1	515	fCSFP4	weighted-fingerprint-similarity	0.903	0.378	rxn6031_0_a_kill_0____EN300-07527____EN300-194224	N/A	S1c2c(cc([N+]([O-])=O)cc2)C=C1C(=O)Nc3c(cccc3)C(=O)N	[*;r]C(=O)[N;H]c1[c;H][c;H][c;H][c;H]c1[!#1]_20	2	false	SAVI-Space-2024	rxn6031_0_a_kill_0	EN300-07527	O=C(O)c1c(NC(=O)c2ccccc2)cccc1	EN300-194224	O(CC=C)CCO
O=C(OCC[NH3+])c1c(NC(=O)c2ccccc2)cccc1	516	fCSFP4	weighted-fingerprint-similarity	0.903	0.378	rxn6031_0_a_kill_0____EN300-07527____EN300-19392	N/A	S1c2c(cc([N+]([O-])=O)cc2)C=C1C(=O)Nc3c(cccc3)C(=O)N	[*;r]C(=O)[N;H]c1[c;H][c;H][c;H][c;H]c1[!#1]_20	2	false	SAVI-Space-2024	rxn6031_0_a_kill_0	EN300-07527	O=C(O)c1c(NC(=O)c2ccccc2)cccc1	EN300-19392	OCCN
S(C(=O)c1c(NC(=O)c2ccccc2)cccc1)CCO	517	fCSFP4	weighted-fingerprint-similarity	0.903	0.378	rxn6038_0_a_kill_0____EN300-1240973____EN300-07527	N/A	S1c2c(cc([N+]([O-])=O)cc2)C=C1C(=O)Nc3c(cccc3)C(=O)N	[*;r]C(=O)[N;H]c1[c;H][c;H][c;H][c;H]c1[!#1]_20	2	false	SAVI-Space-2024	rxn6038_0_a_kill_0	EN300-1240973	SCCOC(C)(C)C	EN300-07527	O=C(O)c1c(NC(=O)c2ccccc2)cccc1
[O-]C(=O)c1c(NC(=O)c2ccc(NC(C)C)cc2)cccc1	518	fCSFP4	weighted-fingerprint-similarity	0.903	0.378	rxn6041_0_a_kill_0____EN300-11456____EN300-18989	N/A	S1c2c(cc([N+]([O-])=O)cc2)C=C1C(=O)Nc3c(cccc3)C(=O)N	[*;r]C(=O)[N;H]c1[c;H][c;H][c;H][c;H]c1[!#1]_20	2	false	SAVI-Space-2024	rxn6041_0_a_kill_0	EN300-11456	Clc1ccc(cc1)C(=O)Nc2c(cccc2)C(=O)O	EN300-18989	NC(C)C
[O-]C(=O)c1c(NC(=O)c2ccc(NCCO)cc2)cccc1	519	fCSFP4	weighted-fingerprint-similarity	0.903	0.378	rxn6041_0_a_kill_0____EN300-11456____EN300-19392	N/A	S1c2c(cc([N+]([O-])=O)cc2)C=C1C(=O)Nc3c(cccc3)C(=O)N	[*;r]C(=O)[N;H]c1[c;H][c;H][c;H][c;H]c1[!#1]_20	2	false	SAVI-Space-2024	rxn6041_0_a_kill_0	EN300-11456	Clc1ccc(cc1)C(=O)Nc2c(cccc2)C(=O)O	EN300-19392	OCCN
[O-]C(=O)c1c(NC(=O)c2ccc(c3ccncc3)cc2)cccc1	520	fCSFP4	weighted-fingerprint-similarity	0.903	0.378	rxn6006_0_a_kill_0____EN300-11456____EN300-29529	N/A	S1c2c(cc([N+]([O-])=O)cc2)C=C1C(=O)Nc3c(cccc3)C(=O)N	[*;r]C(=O)[N;H]c1[c;H][c;H][c;H][c;H]c1[!#1]_20	2	false	SAVI-Space-2024	rxn6006_0_a_kill_0	EN300-11456	Clc1ccc(cc1)C(=O)Nc2c(cccc2)C(=O)O	EN300-29529	OB(O)c1ccncc1
FCC(NC(=O)c1c(NC(=O)c2c(NC(=O)c3ccccc3)cccc2)cccc1)CF	521	fCSFP4	weighted-fingerprint-similarity	0.903	0.373	rxn6038_0_a_kill_0____EN300-208867____EN300-33364232	N/A	S1c2c(cc([N+]([O-])=O)cc2)C=C1C(=O)Nc3c(cccc3)C(=O)N	[*;r]C(=O)[N;H]c1[c;H][c;H][c;H][c;H]c1[!#1]_20	2	false	SAVI-Space-2024	rxn6038_0_a_kill_0	EN300-208867	FCC(N)CF	EN300-33364232	O=C(O)c1c(NC(=O)c2c(NC(=O)c3ccccc3)cccc2)cccc1
FCC(NC(=O)c1c(NC(=O)c2ccccc2)cccc1)CF	522	fCSFP4	weighted-fingerprint-similarity	0.903	0.373	rxn6038_0_a_kill_0____EN300-208867____EN300-07527	N/A	S1c2c(cc([N+]([O-])=O)cc2)C=C1C(=O)Nc3c(cccc3)C(=O)N	[*;r]C(=O)[N;H]c1[c;H][c;H][c;H][c;H]c1[!#1]_20	2	false	SAVI-Space-2024	rxn6038_0_a_kill_0	EN300-208867	FCC(N)CF	EN300-07527	O=C(O)c1c(NC(=O)c2ccccc2)cccc1
Fc1ncc(NC(=O)c2c(NC(=O)c3c(NC(=O)c4ccccc4)cccc3)cccc2)cn1	523	fCSFP4	weighted-fingerprint-similarity	0.903	0.373	rxn6038_0_a_kill_0____EN300-1294533____EN300-33364232	N/A	S1c2c(cc([N+]([O-])=O)cc2)C=C1C(=O)Nc3c(cccc3)C(=O)N	[*;r]C(=O)[N;H]c1[c;H][c;H][c;H][c;H]c1[!#1]_20	2	false	SAVI-Space-2024	rxn6038_0_a_kill_0	EN300-1294533	Fc1ncc(N)cn1	EN300-33364232	O=C(O)c1c(NC(=O)c2c(NC(=O)c3ccccc3)cccc2)cccc1
Fc1ncc(NC(=O)c2c(NC(=O)c3ccccc3)cccc2)cn1	524	fCSFP4	weighted-fingerprint-similarity	0.903	0.373	rxn6038_0_a_kill_0____EN300-1294533____EN300-07527	N/A	S1c2c(cc([N+]([O-])=O)cc2)C=C1C(=O)Nc3c(cccc3)C(=O)N	[*;r]C(=O)[N;H]c1[c;H][c;H][c;H][c;H]c1[!#1]_20	2	false	SAVI-Space-2024	rxn6038_0_a_kill_0	EN300-1294533	Fc1ncc(N)cn1	EN300-07527	O=C(O)c1c(NC(=O)c2ccccc2)cccc1
O=C(Nc1c(cccc1)C(=O)NC(C#N)C#N)c2c(NC(=O)c3ccccc3)cccc2	525	fCSFP4	weighted-fingerprint-similarity	0.903	0.373	rxn6038_0_a_kill_0____EN300-1604790____EN300-33364232	N/A	S1c2c(cc([N+]([O-])=O)cc2)C=C1C(=O)Nc3c(cccc3)C(=O)N	[*;r]C(=O)[N;H]c1[c;H][c;H][c;H][c;H]c1[!#1]_20	2	false	SAVI-Space-2024	rxn6038_0_a_kill_0	EN300-1604790	N#CC(N)C#N	EN300-33364232	O=C(O)c1c(NC(=O)c2c(NC(=O)c3ccccc3)cccc2)cccc1
O=C(Nc1c(cccc1)C(=O)NC(C#N)C#N)c2ccccc2	526	fCSFP4	weighted-fingerprint-similarity	0.903	0.373	rxn6038_0_a_kill_0____EN300-1604790____EN300-07527	N/A	S1c2c(cc([N+]([O-])=O)cc2)C=C1C(=O)Nc3c(cccc3)C(=O)N	[*;r]C(=O)[N;H]c1[c;H][c;H][c;H][c;H]c1[!#1]_20	2	false	SAVI-Space-2024	rxn6038_0_a_kill_0	EN300-1604790	N#CC(N)C#N	EN300-07527	O=C(O)c1c(NC(=O)c2ccccc2)cccc1
O=C(Nc1c(cccc1)C(=O)NC(C)C)c2ccc(cc2)C	527	fCSFP4	weighted-fingerprint-similarity	0.903	0.373	rxn6038_0_a_kill_0____EN300-18989____EN300-16061643	N/A	S1c2c(cc([N+]([O-])=O)cc2)C=C1C(=O)Nc3c(cccc3)C(=O)N	[*;r]C(=O)[N;H]c1[c;H][c;H][c;H][c;H]c1[!#1]_20	2	false	SAVI-Space-2024	rxn6038_0_a_kill_0	EN300-18989	NC(C)C	EN300-16061643	O=C(O)c1c(NC(=O)c2ccc(cc2)C)cccc1
O=C(Nc1c(cccc1)C(=O)NC(CC)CC)c2c(NC(=O)c3ccccc3)cccc2	528	fCSFP4	weighted-fingerprint-similarity	0.903	0.373	rxn6038_0_a_kill_0____EN300-18741____EN300-33364232	N/A	S1c2c(cc([N+]([O-])=O)cc2)C=C1C(=O)Nc3c(cccc3)C(=O)N	[*;r]C(=O)[N;H]c1[c;H][c;H][c;H][c;H]c1[!#1]_20	2	false	SAVI-Space-2024	rxn6038_0_a_kill_0	EN300-18741	NC(CC)CC	EN300-33364232	O=C(O)c1c(NC(=O)c2c(NC(=O)c3ccccc3)cccc2)cccc1
O=C(Nc1c(cccc1)C(=O)NC(CC)CC)c2ccccc2	529	fCSFP4	weighted-fingerprint-similarity	0.903	0.373	rxn6038_0_a_kill_0____EN300-18741____EN300-07527	N/A	S1c2c(cc([N+]([O-])=O)cc2)C=C1C(=O)Nc3c(cccc3)C(=O)N	[*;r]C(=O)[N;H]c1[c;H][c;H][c;H][c;H]c1[!#1]_20	2	false	SAVI-Space-2024	rxn6038_0_a_kill_0	EN300-18741	NC(CC)CC	EN300-07527	O=C(O)c1c(NC(=O)c2ccccc2)cccc1
O=C(Nc1c(cccc1)C(=O)NC2C(C2C)C)c3c(NC(=O)c4ccccc4)cccc3	530	fCSFP4	weighted-fingerprint-similarity	0.903	0.373	rxn6038_0_a_kill_0____EN300-7441151____EN300-33364232	N/A	S1c2c(cc([N+]([O-])=O)cc2)C=C1C(=O)Nc3c(cccc3)C(=O)N	[*;r]C(=O)[N;H]c1[c;H][c;H][c;H][c;H]c1[!#1]_20	2	false	SAVI-Space-2024	rxn6038_0_a_kill_0	EN300-7441151	NC1C(C1C)C	EN300-33364232	O=C(O)c1c(NC(=O)c2c(NC(=O)c3ccccc3)cccc2)cccc1
O=C(Nc1c(cccc1)C(=O)NC2C(C2C)C)c3ccccc3	531	fCSFP4	weighted-fingerprint-similarity	0.903	0.373	rxn6038_0_a_kill_0____EN300-7441151____EN300-07527	N/A	S1c2c(cc([N+]([O-])=O)cc2)C=C1C(=O)Nc3c(cccc3)C(=O)N	[*;r]C(=O)[N;H]c1[c;H][c;H][c;H][c;H]c1[!#1]_20	2	false	SAVI-Space-2024	rxn6038_0_a_kill_0	EN300-7441151	NC1C(C1C)C	EN300-07527	O=C(O)c1c(NC(=O)c2ccccc2)cccc1
O=C(Nc1c(cccc1)C(=O)NC2CC3CC(C3)C2)c4c(NC(=O)c5ccccc5)cccc4	532	fCSFP4	weighted-fingerprint-similarity	0.903	0.373	rxn6038_0_a_kill_0____EN300-23007932____EN300-33364232	N/A	S1c2c(cc([N+]([O-])=O)cc2)C=C1C(=O)Nc3c(cccc3)C(=O)N	[*;r]C(=O)[N;H]c1[c;H][c;H][c;H][c;H]c1[!#1]_20	2	false	SAVI-Space-2024	rxn6038_0_a_kill_0	EN300-23007932	NC1CC2CC(C2)C1	EN300-33364232	O=C(O)c1c(NC(=O)c2c(NC(=O)c3ccccc3)cccc2)cccc1
O=C(Nc1c(cccc1)C(=O)NC2CC3CC(C3)C2)c4ccccc4	533	fCSFP4	weighted-fingerprint-similarity	0.903	0.373	rxn6038_0_a_kill_0____EN300-23007932____EN300-07527	N/A	S1c2c(cc([N+]([O-])=O)cc2)C=C1C(=O)Nc3c(cccc3)C(=O)N	[*;r]C(=O)[N;H]c1[c;H][c;H][c;H][c;H]c1[!#1]_20	2	false	SAVI-Space-2024	rxn6038_0_a_kill_0	EN300-23007932	NC1CC2CC(C2)C1	EN300-07527	O=C(O)c1c(NC(=O)c2ccccc2)cccc1
O=C(Nc1c(cccc1)C(=O)NC2CCC2)c3c(NC(=O)c4ccccc4)cccc3	534	fCSFP4	weighted-fingerprint-similarity	0.903	0.373	rxn6038_0_a_kill_0____EN300-62688 EN300-72090"____EN300-33364232"	N/A	S1c2c(cc([N+]([O-])=O)cc2)C=C1C(=O)Nc3c(cccc3)C(=O)N	[*;r]C(=O)[N;H]c1[c;H][c;H][c;H][c;H]c1[!#1]_20	2	false	SAVI-Space-2024	rxn6038_0_a_kill_0	EN300-62688 EN300-72090""	NC1CCC1	EN300-33364232	O=C(O)c1c(NC(=O)c2c(NC(=O)c3ccccc3)cccc2)cccc1
O=C(Nc1c(cccc1)C(=O)NC2CCC2)c3ccccc3	535	fCSFP4	weighted-fingerprint-similarity	0.903	0.373	rxn6038_0_a_kill_0____EN300-62688 EN300-72090"____EN300-07527"	N/A	S1c2c(cc([N+]([O-])=O)cc2)C=C1C(=O)Nc3c(cccc3)C(=O)N	[*;r]C(=O)[N;H]c1[c;H][c;H][c;H][c;H]c1[!#1]_20	2	false	SAVI-Space-2024	rxn6038_0_a_kill_0	EN300-62688 EN300-72090""	NC1CCC1	EN300-07527	O=C(O)c1c(NC(=O)c2ccccc2)cccc1
O=C(Nc1c(cccc1)C(=O)NC=2C=NC(=O)NC2)c3c(NC(=O)c4ccccc4)cccc3	536	fCSFP4	weighted-fingerprint-similarity	0.903	0.373	rxn6038_0_a_kill_0____EN300-1294691____EN300-33364232	N/A	S1c2c(cc([N+]([O-])=O)cc2)C=C1C(=O)Nc3c(cccc3)C(=O)N	[*;r]C(=O)[N;H]c1[c;H][c;H][c;H][c;H]c1[!#1]_20	2	false	SAVI-Space-2024	rxn6038_0_a_kill_0	EN300-1294691	O(c1ncc(N)cn1)C(C)(C)C	EN300-33364232	O=C(O)c1c(NC(=O)c2c(NC(=O)c3ccccc3)cccc2)cccc1
O=C(Nc1c(cccc1)C(=O)NC=2C=NC(=O)NC2)c3ccccc3	537	fCSFP4	weighted-fingerprint-similarity	0.903	0.373	rxn6038_0_a_kill_0____EN300-1294691____EN300-07527	N/A	S1c2c(cc([N+]([O-])=O)cc2)C=C1C(=O)Nc3c(cccc3)C(=O)N	[*;r]C(=O)[N;H]c1[c;H][c;H][c;H][c;H]c1[!#1]_20	2	false	SAVI-Space-2024	rxn6038_0_a_kill_0	EN300-1294691	O(c1ncc(N)cn1)C(C)(C)C	EN300-07527	O=C(O)c1c(NC(=O)c2ccccc2)cccc1
O=C(Nc1c(cccc1)C(=O)NC=2C=NNC2)c3c(N)cccc3	538	fCSFP4	weighted-fingerprint-similarity	0.903	0.373	rxn6038_0_a_kill_0____EN300-344637 EN300-32013"____EN300-18559413"	N/A	S1c2c(cc([N+]([O-])=O)cc2)C=C1C(=O)Nc3c(cccc3)C(=O)N	[*;r]C(=O)[N;H]c1[c;H][c;H][c;H][c;H]c1[!#1]_20	2	false	SAVI-Space-2024	rxn6038_0_a_kill_0	EN300-344637 EN300-32013""	N=1NC=C(N)C1	EN300-18559413	O=C(O)c1c(NC(=O)c2c(NC(=O)C)cccc2)cccc1
O=C(Nc1c(cccc1)C(=O)NC=2C=NNC2)c3ccc(cc3)C	539	fCSFP4	weighted-fingerprint-similarity	0.903	0.373	rxn6038_0_a_kill_0____EN300-344637 EN300-32013"____EN300-16061643"	N/A	S1c2c(cc([N+]([O-])=O)cc2)C=C1C(=O)Nc3c(cccc3)C(=O)N	[*;r]C(=O)[N;H]c1[c;H][c;H][c;H][c;H]c1[!#1]_20	2	false	SAVI-Space-2024	rxn6038_0_a_kill_0	EN300-344637 EN300-32013""	N=1NC=C(N)C1	EN300-16061643	O=C(O)c1c(NC(=O)c2ccc(cc2)C)cccc1
O=C(Nc1c(cccc1)C(=O)NCC#CC)c2c(NC(=O)c3ccccc3)cccc2	540	fCSFP4	weighted-fingerprint-similarity	0.903	0.373	rxn6038_0_a_kill_0____EN300-101997____EN300-33364232	N/A	S1c2c(cc([N+]([O-])=O)cc2)C=C1C(=O)Nc3c(cccc3)C(=O)N	[*;r]C(=O)[N;H]c1[c;H][c;H][c;H][c;H]c1[!#1]_20	2	false	SAVI-Space-2024	rxn6038_0_a_kill_0	EN300-101997	NCC#CC	EN300-33364232	O=C(O)c1c(NC(=O)c2c(NC(=O)c3ccccc3)cccc2)cccc1
O=C(Nc1c(cccc1)C(=O)NCC#CC)c2ccccc2	541	fCSFP4	weighted-fingerprint-similarity	0.903	0.373	rxn6038_0_a_kill_0____EN300-101997____EN300-07527	N/A	S1c2c(cc([N+]([O-])=O)cc2)C=C1C(=O)Nc3c(cccc3)C(=O)N	[*;r]C(=O)[N;H]c1[c;H][c;H][c;H][c;H]c1[!#1]_20	2	false	SAVI-Space-2024	rxn6038_0_a_kill_0	EN300-101997	NCC#CC	EN300-07527	O=C(O)c1c(NC(=O)c2ccccc2)cccc1
O=C(Nc1c(cccc1)C(=O)NCC(=O)C)c2c(NC(=O)c3ccccc3)cccc2	542	fCSFP4	weighted-fingerprint-similarity	0.903	0.373	rxn6038_0_a_kill_0____EN300-91147____EN300-33364232	N/A	S1c2c(cc([N+]([O-])=O)cc2)C=C1C(=O)Nc3c(cccc3)C(=O)N	[*;r]C(=O)[N;H]c1[c;H][c;H][c;H][c;H]c1[!#1]_20	2	false	SAVI-Space-2024	rxn6038_0_a_kill_0	EN300-91147	O=C(CN)C	EN300-33364232	O=C(O)c1c(NC(=O)c2c(NC(=O)c3ccccc3)cccc2)cccc1
O=C(Nc1c(cccc1)C(=O)NCC(=O)C)c2ccccc2	543	fCSFP4	weighted-fingerprint-similarity	0.903	0.373	rxn6038_0_a_kill_0____EN300-91147____EN300-07527	N/A	S1c2c(cc([N+]([O-])=O)cc2)C=C1C(=O)Nc3c(cccc3)C(=O)N	[*;r]C(=O)[N;H]c1[c;H][c;H][c;H][c;H]c1[!#1]_20	2	false	SAVI-Space-2024	rxn6038_0_a_kill_0	EN300-91147	O=C(CN)C	EN300-07527	O=C(O)c1c(NC(=O)c2ccccc2)cccc1
O=C(Nc1c(cccc1)C(=O)NCC(C)(C)C)c2c(NC(=O)c3ccccc3)cccc2	544	fCSFP4	weighted-fingerprint-similarity	0.903	0.373	rxn6038_0_a_kill_0____EN300-52478____EN300-33364232	N/A	S1c2c(cc([N+]([O-])=O)cc2)C=C1C(=O)Nc3c(cccc3)C(=O)N	[*;r]C(=O)[N;H]c1[c;H][c;H][c;H][c;H]c1[!#1]_20	2	false	SAVI-Space-2024	rxn6038_0_a_kill_0	EN300-52478	NCC(C)(C)C	EN300-33364232	O=C(O)c1c(NC(=O)c2c(NC(=O)c3ccccc3)cccc2)cccc1
O=C(Nc1c(cccc1)C(=O)NCC(C)(C)C)c2ccccc2	545	fCSFP4	weighted-fingerprint-similarity	0.903	0.373	rxn6038_0_a_kill_0____EN300-52478____EN300-07527	N/A	S1c2c(cc([N+]([O-])=O)cc2)C=C1C(=O)Nc3c(cccc3)C(=O)N	[*;r]C(=O)[N;H]c1[c;H][c;H][c;H][c;H]c1[!#1]_20	2	false	SAVI-Space-2024	rxn6038_0_a_kill_0	EN300-52478	NCC(C)(C)C	EN300-07527	O=C(O)c1c(NC(=O)c2ccccc2)cccc1
O=C(Nc1c(cccc1)C(=O)NCC(CC)CC)c2c(NC(=O)c3ccccc3)cccc2	546	fCSFP4	weighted-fingerprint-similarity	0.903	0.373	rxn6038_0_a_kill_0____EN300-68836 EN300-1725885"____EN300-33364232"	N/A	S1c2c(cc([N+]([O-])=O)cc2)C=C1C(=O)Nc3c(cccc3)C(=O)N	[*;r]C(=O)[N;H]c1[c;H][c;H][c;H][c;H]c1[!#1]_20	2	false	SAVI-Space-2024	rxn6038_0_a_kill_0	EN300-68836 EN300-1725885""	NCC(CC)CC	EN300-33364232	O=C(O)c1c(NC(=O)c2c(NC(=O)c3ccccc3)cccc2)cccc1
O=C(Nc1c(cccc1)C(=O)NCC(CC)CC)c2ccccc2	547	fCSFP4	weighted-fingerprint-similarity	0.903	0.373	rxn6038_0_a_kill_0____EN300-68836 EN300-1725885"____EN300-07527"	N/A	S1c2c(cc([N+]([O-])=O)cc2)C=C1C(=O)Nc3c(cccc3)C(=O)N	[*;r]C(=O)[N;H]c1[c;H][c;H][c;H][c;H]c1[!#1]_20	2	false	SAVI-Space-2024	rxn6038_0_a_kill_0	EN300-68836 EN300-1725885""	NCC(CC)CC	EN300-07527	O=C(O)c1c(NC(=O)c2ccccc2)cccc1
O=C(Nc1c(cccc1)C(=O)NCC2CC2)c3c(NC(=O)c4ccccc4)cccc3	548	fCSFP4	weighted-fingerprint-similarity	0.903	0.373	rxn6038_0_a_kill_0____EN300-27211____EN300-33364232	N/A	S1c2c(cc([N+]([O-])=O)cc2)C=C1C(=O)Nc3c(cccc3)C(=O)N	[*;r]C(=O)[N;H]c1[c;H][c;H][c;H][c;H]c1[!#1]_20	2	false	SAVI-Space-2024	rxn6038_0_a_kill_0	EN300-27211	NCC1CC1	EN300-33364232	O=C(O)c1c(NC(=O)c2c(NC(=O)c3ccccc3)cccc2)cccc1
O=C(Nc1c(cccc1)C(=O)NCC2CC2)c3ccccc3	549	fCSFP4	weighted-fingerprint-similarity	0.903	0.373	rxn6038_0_a_kill_0____EN300-27211____EN300-07527	N/A	S1c2c(cc([N+]([O-])=O)cc2)C=C1C(=O)Nc3c(cccc3)C(=O)N	[*;r]C(=O)[N;H]c1[c;H][c;H][c;H][c;H]c1[!#1]_20	2	false	SAVI-Space-2024	rxn6038_0_a_kill_0	EN300-27211	NCC1CC1	EN300-07527	O=C(O)c1c(NC(=O)c2ccccc2)cccc1
O=C(Nc1c(cccc1)C(=O)NCC2N=N2)c3c(NC(=O)c4ccccc4)cccc3	550	fCSFP4	weighted-fingerprint-similarity	0.903	0.373	rxn6038_0_a_kill_0____EN300-37466903____EN300-33364232	N/A	S1c2c(cc([N+]([O-])=O)cc2)C=C1C(=O)Nc3c(cccc3)C(=O)N	[*;r]C(=O)[N;H]c1[c;H][c;H][c;H][c;H]c1[!#1]_20	2	false	SAVI-Space-2024	rxn6038_0_a_kill_0	EN300-37466903	N1=NC1CN	EN300-33364232	O=C(O)c1c(NC(=O)c2c(NC(=O)c3ccccc3)cccc2)cccc1
O=C(Nc1c(cccc1)C(=O)NCC2N=N2)c3ccccc3	551	fCSFP4	weighted-fingerprint-similarity	0.903	0.373	rxn6038_0_a_kill_0____EN300-37466903____EN300-07527	N/A	S1c2c(cc([N+]([O-])=O)cc2)C=C1C(=O)Nc3c(cccc3)C(=O)N	[*;r]C(=O)[N;H]c1[c;H][c;H][c;H][c;H]c1[!#1]_20	2	false	SAVI-Space-2024	rxn6038_0_a_kill_0	EN300-37466903	N1=NC1CN	EN300-07527	O=C(O)c1c(NC(=O)c2ccccc2)cccc1
O=C(Nc1c(cccc1)C(=O)NCC=CC)c2c(NC(=O)c3ccccc3)cccc2	552	fCSFP4	weighted-fingerprint-similarity	0.903	0.373	rxn6038_0_a_kill_0____EN300-1708482____EN300-33364232	N/A	S1c2c(cc([N+]([O-])=O)cc2)C=C1C(=O)Nc3c(cccc3)C(=O)N	[*;r]C(=O)[N;H]c1[c;H][c;H][c;H][c;H]c1[!#1]_20	2	false	SAVI-Space-2024	rxn6038_0_a_kill_0	EN300-1708482	NCC=CC	EN300-33364232	O=C(O)c1c(NC(=O)c2c(NC(=O)c3ccccc3)cccc2)cccc1
O=C(Nc1c(cccc1)C(=O)NCC=CC)c2ccccc2	553	fCSFP4	weighted-fingerprint-similarity	0.903	0.373	rxn6038_0_a_kill_0____EN300-1708482____EN300-07527	N/A	S1c2c(cc([N+]([O-])=O)cc2)C=C1C(=O)Nc3c(cccc3)C(=O)N	[*;r]C(=O)[N;H]c1[c;H][c;H][c;H][c;H]c1[!#1]_20	2	false	SAVI-Space-2024	rxn6038_0_a_kill_0	EN300-1708482	NCC=CC	EN300-07527	O=C(O)c1c(NC(=O)c2ccccc2)cccc1
O=C(Nc1c(cccc1)C(=O)NCCC#C)c2c(NC(=O)c3ccccc3)cccc2	554	fCSFP4	weighted-fingerprint-similarity	0.903	0.373	rxn6038_0_a_kill_0____EN300-76524____EN300-33364232	N/A	S1c2c(cc([N+]([O-])=O)cc2)C=C1C(=O)Nc3c(cccc3)C(=O)N	[*;r]C(=O)[N;H]c1[c;H][c;H][c;H][c;H]c1[!#1]_20	2	false	SAVI-Space-2024	rxn6038_0_a_kill_0	EN300-76524	NCCC#C	EN300-33364232	O=C(O)c1c(NC(=O)c2c(NC(=O)c3ccccc3)cccc2)cccc1
O=C(Nc1c(cccc1)C(=O)NCCC#C)c2ccccc2	555	fCSFP4	weighted-fingerprint-similarity	0.903	0.373	rxn6038_0_a_kill_0____EN300-76524____EN300-07527	N/A	S1c2c(cc([N+]([O-])=O)cc2)C=C1C(=O)Nc3c(cccc3)C(=O)N	[*;r]C(=O)[N;H]c1[c;H][c;H][c;H][c;H]c1[!#1]_20	2	false	SAVI-Space-2024	rxn6038_0_a_kill_0	EN300-76524	NCCC#C	EN300-07527	O=C(O)c1c(NC(=O)c2ccccc2)cccc1
O=C(Nc1c(cccc1)C(=O)NCCC#N)c2c(NC(=O)c3ccccc3)cccc2	556	fCSFP4	weighted-fingerprint-similarity	0.903	0.373	rxn6038_0_a_kill_0____EN300-21136 EN300-183001"____EN300-33364232"	N/A	S1c2c(cc([N+]([O-])=O)cc2)C=C1C(=O)Nc3c(cccc3)C(=O)N	[*;r]C(=O)[N;H]c1[c;H][c;H][c;H][c;H]c1[!#1]_20	2	false	SAVI-Space-2024	rxn6038_0_a_kill_0	EN300-21136 EN300-183001""	N#CCCN	EN300-33364232	O=C(O)c1c(NC(=O)c2c(NC(=O)c3ccccc3)cccc2)cccc1
O=C(Nc1c(cccc1)C(=O)NCCC#N)c2ccccc2	557	fCSFP4	weighted-fingerprint-similarity	0.903	0.373	rxn6038_0_a_kill_0____EN300-21136 EN300-183001"____EN300-07527"	N/A	S1c2c(cc([N+]([O-])=O)cc2)C=C1C(=O)Nc3c(cccc3)C(=O)N	[*;r]C(=O)[N;H]c1[c;H][c;H][c;H][c;H]c1[!#1]_20	2	false	SAVI-Space-2024	rxn6038_0_a_kill_0	EN300-21136 EN300-183001""	N#CCCN	EN300-07527	O=C(O)c1c(NC(=O)c2ccccc2)cccc1
O=C(Nc1c(cccc1)C(=O)NCCC=C)c2c(NC(=O)c3ccccc3)cccc2	558	fCSFP4	weighted-fingerprint-similarity	0.903	0.373	rxn6038_0_a_kill_0____EN300-191610 EN300-6482214"____EN300-33364232"	N/A	S1c2c(cc([N+]([O-])=O)cc2)C=C1C(=O)Nc3c(cccc3)C(=O)N	[*;r]C(=O)[N;H]c1[c;H][c;H][c;H][c;H]c1[!#1]_20	2	false	SAVI-Space-2024	rxn6038_0_a_kill_0	EN300-191610 EN300-6482214""	NCCC=C	EN300-33364232	O=C(O)c1c(NC(=O)c2c(NC(=O)c3ccccc3)cccc2)cccc1
O=C(Nc1c(cccc1)C(=O)NCCC=C)c2ccccc2	559	fCSFP4	weighted-fingerprint-similarity	0.903	0.373	rxn6038_0_a_kill_0____EN300-191610 EN300-6482214"____EN300-07527"	N/A	S1c2c(cc([N+]([O-])=O)cc2)C=C1C(=O)Nc3c(cccc3)C(=O)N	[*;r]C(=O)[N;H]c1[c;H][c;H][c;H][c;H]c1[!#1]_20	2	false	SAVI-Space-2024	rxn6038_0_a_kill_0	EN300-191610 EN300-6482214""	NCCC=C	EN300-07527	O=C(O)c1c(NC(=O)c2ccccc2)cccc1
O=C(Nc1c(cccc1)C(=O)NCCOC)c2c(NC(=O)c3ccccc3)cccc2	560	fCSFP4	weighted-fingerprint-similarity	0.903	0.373	rxn6038_0_a_kill_0____EN300-19016____EN300-33364232	N/A	S1c2c(cc([N+]([O-])=O)cc2)C=C1C(=O)Nc3c(cccc3)C(=O)N	[*;r]C(=O)[N;H]c1[c;H][c;H][c;H][c;H]c1[!#1]_20	2	false	SAVI-Space-2024	rxn6038_0_a_kill_0	EN300-19016	O(CCN)C	EN300-33364232	O=C(O)c1c(NC(=O)c2c(NC(=O)c3ccccc3)cccc2)cccc1
O=C(Nc1c(cccc1)C(=O)NCCOC)c2ccccc2	561	fCSFP4	weighted-fingerprint-similarity	0.903	0.373	rxn6038_0_a_kill_0____EN300-19016____EN300-07527	N/A	S1c2c(cc([N+]([O-])=O)cc2)C=C1C(=O)Nc3c(cccc3)C(=O)N	[*;r]C(=O)[N;H]c1[c;H][c;H][c;H][c;H]c1[!#1]_20	2	false	SAVI-Space-2024	rxn6038_0_a_kill_0	EN300-19016	O(CCN)C	EN300-07527	O=C(O)c1c(NC(=O)c2ccccc2)cccc1
O=C(Nc1c(cccc1)C(=O)Nc2cnc(nc2)C)c3c(NC(=O)c4ccccc4)cccc3	562	fCSFP4	weighted-fingerprint-similarity	0.903	0.373	rxn6038_0_a_kill_0____EN300-68746____EN300-33364232	N/A	S1c2c(cc([N+]([O-])=O)cc2)C=C1C(=O)Nc3c(cccc3)C(=O)N	[*;r]C(=O)[N;H]c1[c;H][c;H][c;H][c;H]c1[!#1]_20	2	false	SAVI-Space-2024	rxn6038_0_a_kill_0	EN300-68746	n1c(ncc(N)c1)C	EN300-33364232	O=C(O)c1c(NC(=O)c2c(NC(=O)c3ccccc3)cccc2)cccc1
O=C(Nc1cnc(nc1)C)c2c(NC(=O)c3ccccc3)cccc2	563	fCSFP4	weighted-fingerprint-similarity	0.903	0.373	rxn6038_0_a_kill_0____EN300-68746____EN300-07527	N/A	S1c2c(cc([N+]([O-])=O)cc2)C=C1C(=O)Nc3c(cccc3)C(=O)N	[*;r]C(=O)[N;H]c1[c;H][c;H][c;H][c;H]c1[!#1]_20	2	false	SAVI-Space-2024	rxn6038_0_a_kill_0	EN300-68746	n1c(ncc(N)c1)C	EN300-07527	O=C(O)c1c(NC(=O)c2ccccc2)cccc1
O=C(OC)c1c(NC(=O)c2ccc(cc2)C)cccc1	564	fCSFP4	weighted-fingerprint-similarity	0.903	0.373	rxn6038_0_a_kill_0____EN300-1082651____EN300-16061643	N/A	S1c2c(cc([N+]([O-])=O)cc2)C=C1C(=O)Nc3c(cccc3)C(=O)N	[*;r]C(=O)[N;H]c1[c;H][c;H][c;H][c;H]c1[!#1]_20	2	false	SAVI-Space-2024	rxn6038_0_a_kill_0	EN300-1082651	OC	EN300-16061643	O=C(O)c1c(NC(=O)c2ccc(cc2)C)cccc1
S(CCNC(=O)c1c(NC(=O)c2c(NC(=O)c3ccccc3)cccc2)cccc1)C	565	fCSFP4	weighted-fingerprint-similarity	0.903	0.373	rxn6038_0_a_kill_0____EN300-269617____EN300-33364232	N/A	S1c2c(cc([N+]([O-])=O)cc2)C=C1C(=O)Nc3c(cccc3)C(=O)N	[*;r]C(=O)[N;H]c1[c;H][c;H][c;H][c;H]c1[!#1]_20	2	false	SAVI-Space-2024	rxn6038_0_a_kill_0	EN300-269617	S(CCN)C	EN300-33364232	O=C(O)c1c(NC(=O)c2c(NC(=O)c3ccccc3)cccc2)cccc1
S(CCNC(=O)c1c(NC(=O)c2ccccc2)cccc1)C	566	fCSFP4	weighted-fingerprint-similarity	0.903	0.373	rxn6038_0_a_kill_0____EN300-269617____EN300-07527	N/A	S1c2c(cc([N+]([O-])=O)cc2)C=C1C(=O)Nc3c(cccc3)C(=O)N	[*;r]C(=O)[N;H]c1[c;H][c;H][c;H][c;H]c1[!#1]_20	2	false	SAVI-Space-2024	rxn6038_0_a_kill_0	EN300-269617	S(CCN)C	EN300-07527	O=C(O)c1c(NC(=O)c2ccccc2)cccc1
S1C(C(=O)Nc2c(cccc2)C(=O)NCCCC(=O)N)=CC=C1	567	fCSFP4	weighted-fingerprint-similarity	0.903	0.409	rxn6038_0_a_kill_0____EN300-39439____EN300-27871	N/A	S1c2c(cc([N+]([O-])=O)cc2)C=C1C(=O)Nc3c(cccc3)C(=O)N	[*;r]C(=O)[N;H]c1[c;H][c;H][c;H][c;H]c1[!#1]_20	2	false	SAVI-Space-2024	rxn6038_0_a_kill_0	EN300-39439	O=C(N)CCCN	EN300-27871	S1C(C(=O)Nc2c(cccc2)C(=O)O)=CC=C1
S1C(C(=O)Nc2c(cccc2)C(=O)OCCOC(=O)N)=CC=C1	568	fCSFP4	weighted-fingerprint-similarity	0.903	0.409	rxn6038_0_a_kill_0____EN300-99017____EN300-27871	N/A	S1c2c(cc([N+]([O-])=O)cc2)C=C1C(=O)Nc3c(cccc3)C(=O)N	[*;r]C(=O)[N;H]c1[c;H][c;H][c;H][c;H]c1[!#1]_20	2	false	SAVI-Space-2024	rxn6038_0_a_kill_0	EN300-99017	O=C(OCCO)N	EN300-27871	S1C(C(=O)Nc2c(cccc2)C(=O)O)=CC=C1
Clc1c(ccc([N+]([O-])=O)c1)C(=O)Nc2c(cccc2)C(=O)OCCC(=O)N	569	fCSFP4	weighted-fingerprint-similarity	0.903	0.445	rxn6031_0_a_kill_0____EN300-08354____EN300-79996	N/A	S1c2c(cc([N+]([O-])=O)cc2)C=C1C(=O)Nc3c(cccc3)C(=O)N	[*;r]C(=O)[N;H]c1[c;H][c;H][c;H][c;H]c1[!#1]_20	2	false	SAVI-Space-2024	rxn6031_0_a_kill_0	EN300-08354	Clc1c(ccc([N+](=O)O)c1)C(=O)Nc2c(cccc2)C(=O)O	EN300-79996	O=C(N)CCO
S1C(=CC(c2c(ccc([N+]([O-])=O)c2)C(=O)Nc3c(cccc3)C([O-])=O)=C1)C	570	fCSFP4	weighted-fingerprint-similarity	0.903	0.445	rxn6006_0_a_kill_0____EN300-08354____EN300-131606	N/A	S1c2c(cc([N+]([O-])=O)cc2)C=C1C(=O)Nc3c(cccc3)C(=O)N	[*;r]C(=O)[N;H]c1[c;H][c;H][c;H][c;H]c1[!#1]_20	2	false	SAVI-Space-2024	rxn6006_0_a_kill_0	EN300-08354	Clc1c(ccc([N+](=O)O)c1)C(=O)Nc2c(cccc2)C(=O)O	EN300-131606	S1C(=CC(=C1)B(O)O)C
S1C(F)=CC(c2c(ccc([N+]([O-])=O)c2)C(=O)Nc3c(cccc3)C([O-])=O)=C1	571	fCSFP4	weighted-fingerprint-similarity	0.903	0.445	rxn6006_0_a_kill_0____EN300-08354____EN300-373851	N/A	S1c2c(cc([N+]([O-])=O)cc2)C=C1C(=O)Nc3c(cccc3)C(=O)N	[*;r]C(=O)[N;H]c1[c;H][c;H][c;H][c;H]c1[!#1]_20	2	false	SAVI-Space-2024	rxn6006_0_a_kill_0	EN300-08354	Clc1c(ccc([N+](=O)O)c1)C(=O)Nc2c(cccc2)C(=O)O	EN300-373851	S1C(F)=CC(=C1)B(O)O
S1C(c2c(ccc([N+]([O-])=O)c2)C(=O)Nc3c(cccc3)C([O-])=O)=CC=C1C	572	fCSFP4	weighted-fingerprint-similarity	0.903	0.445	rxn6006_0_a_kill_0____EN300-08354____EN300-140712	N/A	S1c2c(cc([N+]([O-])=O)cc2)C=C1C(=O)Nc3c(cccc3)C(=O)N	[*;r]C(=O)[N;H]c1[c;H][c;H][c;H][c;H]c1[!#1]_20	2	false	SAVI-Space-2024	rxn6006_0_a_kill_0	EN300-08354	Clc1c(ccc([N+](=O)O)c1)C(=O)Nc2c(cccc2)C(=O)O	EN300-140712	S1C(=CC=C1B(O)O)C
S=C(N)COc1c(ccc([N+]([O-])=O)c1)C(=O)Nc2c(cccc2)C([O-])=O	573	fCSFP4	weighted-fingerprint-similarity	0.903	0.441	rxn6039_0_a_kill_0____EN300-98991____EN300-08354	N/A	S1c2c(cc([N+]([O-])=O)cc2)C=C1C(=O)Nc3c(cccc3)C(=O)N	[*;r]C(=O)[N;H]c1[c;H][c;H][c;H][c;H]c1[!#1]_20	2	false	SAVI-Space-2024	rxn6039_0_a_kill_0	EN300-98991	S=C(N)CO	EN300-08354	Clc1c(ccc([N+](=O)O)c1)C(=O)Nc2c(cccc2)C(=O)O
[O-][N+](=O)c1cc(OCC(=[NH2+])N)c(cc1)C(=O)Nc2c(cccc2)C([O-])=O	574	fCSFP4	weighted-fingerprint-similarity	0.903	0.441	rxn6039_0_a_kill_0____EN300-55745____EN300-08354	N/A	S1c2c(cc([N+]([O-])=O)cc2)C=C1C(=O)Nc3c(cccc3)C(=O)N	[*;r]C(=O)[N;H]c1[c;H][c;H][c;H][c;H]c1[!#1]_20	2	false	SAVI-Space-2024	rxn6039_0_a_kill_0	EN300-55745	OCC(=N)N	EN300-08354	Clc1c(ccc([N+](=O)O)c1)C(=O)Nc2c(cccc2)C(=O)O
S1C(C(=O)Nc2c(cccc2)C(=O)NC=3C=NC(=O)NC3)=CC=C1	575	fCSFP4	weighted-fingerprint-similarity	0.903	0.400	rxn6038_0_a_kill_0____EN300-1294691____EN300-27871	N/A	S1c2c(cc([N+]([O-])=O)cc2)C=C1C(=O)Nc3c(cccc3)C(=O)N	[*;r]C(=O)[N;H]c1[c;H][c;H][c;H][c;H]c1[!#1]_20	2	false	SAVI-Space-2024	rxn6038_0_a_kill_0	EN300-1294691	O(c1ncc(N)cn1)C(C)(C)C	EN300-27871	S1C(C(=O)Nc2c(cccc2)C(=O)O)=CC=C1
Clc1c(ccc([N+]([O-])=O)c1)C(=O)Nc2c(cccc2)C(=O)OCCCCC[NH3+]	576	fCSFP4	weighted-fingerprint-similarity	0.903	0.437	rxn6031_0_a_kill_0____EN300-08354____EN300-90243	N/A	S1c2c(cc([N+]([O-])=O)cc2)C=C1C(=O)Nc3c(cccc3)C(=O)N	[*;r]C(=O)[N;H]c1[c;H][c;H][c;H][c;H]c1[!#1]_20	2	false	SAVI-Space-2024	rxn6031_0_a_kill_0	EN300-08354	Clc1c(ccc([N+](=O)O)c1)C(=O)Nc2c(cccc2)C(=O)O	EN300-90243	OCCCCCN
Clc1c(ccc([N+]([O-])=O)c1)C(=O)Nc2c(cccc2)C(=O)OCCCC[NH3+]	577	fCSFP4	weighted-fingerprint-similarity	0.903	0.437	rxn6031_0_a_kill_0____EN300-08354____EN300-66126	N/A	S1c2c(cc([N+]([O-])=O)cc2)C=C1C(=O)Nc3c(cccc3)C(=O)N	[*;r]C(=O)[N;H]c1[c;H][c;H][c;H][c;H]c1[!#1]_20	2	false	SAVI-Space-2024	rxn6031_0_a_kill_0	EN300-08354	Clc1c(ccc([N+](=O)O)c1)C(=O)Nc2c(cccc2)C(=O)O	EN300-66126	OCCCCN
Clc1c(ccc([N+]([O-])=O)c1)C(=O)Nc2c(cccc2)C(=O)OCCOCC[NH3+]	578	fCSFP4	weighted-fingerprint-similarity	0.903	0.437	rxn6031_0_a_kill_0____EN300-08354____EN300-20950	N/A	S1c2c(cc([N+]([O-])=O)cc2)C=C1C(=O)Nc3c(cccc3)C(=O)N	[*;r]C(=O)[N;H]c1[c;H][c;H][c;H][c;H]c1[!#1]_20	2	false	SAVI-Space-2024	rxn6031_0_a_kill_0	EN300-08354	Clc1c(ccc([N+](=O)O)c1)C(=O)Nc2c(cccc2)C(=O)O	EN300-20950	O(CCO)CCN
[O-][N+](=O)c1cc(C#CC#CC[NH3+])c(cc1)C(=O)Nc2c(cccc2)C([O-])=O	579	fCSFP4	weighted-fingerprint-similarity	0.903	0.437	rxn2267_0_a_kill_0____EN300-7433906____EN300-08354	N/A	S1c2c(cc([N+]([O-])=O)cc2)C=C1C(=O)Nc3c(cccc3)C(=O)N	[*;r]C(=O)[N;H]c1[c;H][c;H][c;H][c;H]c1[!#1]_20	2	false	SAVI-Space-2024	rxn2267_0_a_kill_0	EN300-7433906	NCC#CC#C	EN300-08354	Clc1c(ccc([N+](=O)O)c1)C(=O)Nc2c(cccc2)C(=O)O
[O-][N+](=O)c1cc(C#CCON)c(cc1)C(=O)Nc2c(cccc2)C([O-])=O	580	fCSFP4	weighted-fingerprint-similarity	0.903	0.437	rxn2267_0_a_kill_0____EN300-216214____EN300-08354	N/A	S1c2c(cc([N+]([O-])=O)cc2)C=C1C(=O)Nc3c(cccc3)C(=O)N	[*;r]C(=O)[N;H]c1[c;H][c;H][c;H][c;H]c1[!#1]_20	2	false	SAVI-Space-2024	rxn2267_0_a_kill_0	EN300-216214	O(N)CC#C	EN300-08354	Clc1c(ccc([N+](=O)O)c1)C(=O)Nc2c(cccc2)C(=O)O
[O-][N+](=O)c1cc(OC(C[NH3+])C[NH3+])c(cc1)C(=O)Nc2c(cccc2)C([O-])=O	581	fCSFP4	weighted-fingerprint-similarity	0.903	0.437	rxn6039_0_a_kill_0____EN300-86111____EN300-08354	N/A	S1c2c(cc([N+]([O-])=O)cc2)C=C1C(=O)Nc3c(cccc3)C(=O)N	[*;r]C(=O)[N;H]c1[c;H][c;H][c;H][c;H]c1[!#1]_20	2	false	SAVI-Space-2024	rxn6039_0_a_kill_0	EN300-86111	OC(CN)CN	EN300-08354	Clc1c(ccc([N+](=O)O)c1)C(=O)Nc2c(cccc2)C(=O)O
S(C(=O)c1c(NC(=O)c2ccccc2)cccc1)CC[N+]([O-])=O	582	fCSFP4	weighted-fingerprint-similarity	0.903	0.395	rxn6038_0_a_kill_0____EN300-125856____EN300-07527	N/A	S1c2c(cc([N+]([O-])=O)cc2)C=C1C(=O)Nc3c(cccc3)C(=O)N	[*;r]C(=O)[N;H]c1[c;H][c;H][c;H][c;H]c1[!#1]_20	2	false	SAVI-Space-2024	rxn6038_0_a_kill_0	EN300-125856	SCC[N+](=O)O	EN300-07527	O=C(O)c1c(NC(=O)c2ccccc2)cccc1
[O-][N+](=O)CCOC(=O)c1c(NC(=O)c2ccccc2)cccc1	583	fCSFP4	weighted-fingerprint-similarity	0.903	0.395	rxn6031_0_a_kill_0____EN300-07527____EN300-23939	N/A	S1c2c(cc([N+]([O-])=O)cc2)C=C1C(=O)Nc3c(cccc3)C(=O)N	[*;r]C(=O)[N;H]c1[c;H][c;H][c;H][c;H]c1[!#1]_20	2	false	SAVI-Space-2024	rxn6031_0_a_kill_0	EN300-07527	O=C(O)c1c(NC(=O)c2ccccc2)cccc1	EN300-23939	O=[N+](O)CCO
Clc1c(ccc([N+]([O-])=O)c1)C(=O)Nc2c(cccc2)C(=O)OCC#C	584	fCSFP4	weighted-fingerprint-similarity	0.903	0.433	rxn6031_0_a_kill_0____EN300-08354____EN300-19326	N/A	S1c2c(cc([N+]([O-])=O)cc2)C=C1C(=O)Nc3c(cccc3)C(=O)N	[*;r]C(=O)[N;H]c1[c;H][c;H][c;H][c;H]c1[!#1]_20	2	false	SAVI-Space-2024	rxn6031_0_a_kill_0	EN300-08354	Clc1c(ccc([N+](=O)O)c1)C(=O)Nc2c(cccc2)C(=O)O	EN300-19326	OCC#C
Clc1c(ccc([N+]([O-])=O)c1)C(=O)Nc2c(cccc2)C(=O)OCC=C	585	fCSFP4	weighted-fingerprint-similarity	0.903	0.433	rxn6031_0_a_kill_0____EN300-08354____EN300-19483	N/A	S1c2c(cc([N+]([O-])=O)cc2)C=C1C(=O)Nc3c(cccc3)C(=O)N	[*;r]C(=O)[N;H]c1[c;H][c;H][c;H][c;H]c1[!#1]_20	2	false	SAVI-Space-2024	rxn6031_0_a_kill_0	EN300-08354	Clc1c(ccc([N+](=O)O)c1)C(=O)Nc2c(cccc2)C(=O)O	EN300-19483	OCC=C
Clc1c(ccc([N+]([O-])=O)c1)C(=O)Nc2c(cccc2)C(=O)OCCCCl	586	fCSFP4	weighted-fingerprint-similarity	0.903	0.433	rxn6031_0_a_kill_0____EN300-08354____EN300-22342	N/A	S1c2c(cc([N+]([O-])=O)cc2)C=C1C(=O)Nc3c(cccc3)C(=O)N	[*;r]C(=O)[N;H]c1[c;H][c;H][c;H][c;H]c1[!#1]_20	2	false	SAVI-Space-2024	rxn6031_0_a_kill_0	EN300-08354	Clc1c(ccc([N+](=O)O)c1)C(=O)Nc2c(cccc2)C(=O)O	EN300-22342	ClCCCO
Clc1c(ccc([N+]([O-])=O)c1)C(=O)Nc2c(cccc2)C(=O)OCCCO	587	fCSFP4	weighted-fingerprint-similarity	0.903	0.433	rxn6031_0_a_kill_0____EN300-08354____EN300-269649	N/A	S1c2c(cc([N+]([O-])=O)cc2)C=C1C(=O)Nc3c(cccc3)C(=O)N	[*;r]C(=O)[N;H]c1[c;H][c;H][c;H][c;H]c1[!#1]_20	2	false	SAVI-Space-2024	rxn6031_0_a_kill_0	EN300-08354	Clc1c(ccc([N+](=O)O)c1)C(=O)Nc2c(cccc2)C(=O)O	EN300-269649	O(CC=C)CCCO
Clc1c(ccc([N+]([O-])=O)c1)C(=O)Nc2c(cccc2)C(=O)OCCOC	588	fCSFP4	weighted-fingerprint-similarity	0.903	0.433	rxn6031_0_a_kill_0____EN300-08354____EN300-19316	N/A	S1c2c(cc([N+]([O-])=O)cc2)C=C1C(=O)Nc3c(cccc3)C(=O)N	[*;r]C(=O)[N;H]c1[c;H][c;H][c;H][c;H]c1[!#1]_20	2	false	SAVI-Space-2024	rxn6031_0_a_kill_0	EN300-08354	Clc1c(ccc([N+](=O)O)c1)C(=O)Nc2c(cccc2)C(=O)O	EN300-19316	O(CCO)C
FC(CNc1c(ccc([N+]([O-])=O)c1)C(=O)Nc2c(cccc2)C([O-])=O)CC	589	fCSFP4	weighted-fingerprint-similarity	0.903	0.433	rxn6041_0_a_kill_0____EN300-08354____EN300-100456	N/A	S1c2c(cc([N+]([O-])=O)cc2)C=C1C(=O)Nc3c(cccc3)C(=O)N	[*;r]C(=O)[N;H]c1[c;H][c;H][c;H][c;H]c1[!#1]_20	2	false	SAVI-Space-2024	rxn6041_0_a_kill_0	EN300-08354	Clc1c(ccc([N+](=O)O)c1)C(=O)Nc2c(cccc2)C(=O)O	EN300-100456	FC(CN)CC
FCC(CNc1c(ccc([N+]([O-])=O)c1)C(=O)Nc2c(cccc2)C([O-])=O)C	590	fCSFP4	weighted-fingerprint-similarity	0.903	0.433	rxn6041_0_a_kill_0____EN300-08354____EN300-43379390	N/A	S1c2c(cc([N+]([O-])=O)cc2)C=C1C(=O)Nc3c(cccc3)C(=O)N	[*;r]C(=O)[N;H]c1[c;H][c;H][c;H][c;H]c1[!#1]_20	2	false	SAVI-Space-2024	rxn6041_0_a_kill_0	EN300-08354	Clc1c(ccc([N+](=O)O)c1)C(=O)Nc2c(cccc2)C(=O)O	EN300-43379390	FCC(CN)C
FCC(Nc1c(ccc([N+]([O-])=O)c1)C(=O)Nc2c(cccc2)C([O-])=O)CC	591	fCSFP4	weighted-fingerprint-similarity	0.903	0.433	rxn6041_0_a_kill_0____EN300-08354____EN300-205265	N/A	S1c2c(cc([N+]([O-])=O)cc2)C=C1C(=O)Nc3c(cccc3)C(=O)N	[*;r]C(=O)[N;H]c1[c;H][c;H][c;H][c;H]c1[!#1]_20	2	false	SAVI-Space-2024	rxn6041_0_a_kill_0	EN300-08354	Clc1c(ccc([N+](=O)O)c1)C(=O)Nc2c(cccc2)C(=O)O	EN300-205265	FCC(N)CC
FCCCOc1c(ccc([N+]([O-])=O)c1)C(=O)Nc2c(cccc2)C([O-])=O	592	fCSFP4	weighted-fingerprint-similarity	0.903	0.433	rxn6039_0_a_kill_0____EN300-84221____EN300-08354	N/A	S1c2c(cc([N+]([O-])=O)cc2)C=C1C(=O)Nc3c(cccc3)C(=O)N	[*;r]C(=O)[N;H]c1[c;H][c;H][c;H][c;H]c1[!#1]_20	2	false	SAVI-Space-2024	rxn6039_0_a_kill_0	EN300-84221	FCCCO	EN300-08354	Clc1c(ccc([N+](=O)O)c1)C(=O)Nc2c(cccc2)C(=O)O
S(=O)(CCNc1c(ccc([N+]([O-])=O)c1)C(=O)Nc2c(cccc2)C([O-])=O)C	593	fCSFP4	weighted-fingerprint-similarity	0.903	0.433	rxn6041_0_a_kill_0____EN300-08354____EN300-71328	N/A	S1c2c(cc([N+]([O-])=O)cc2)C=C1C(=O)Nc3c(cccc3)C(=O)N	[*;r]C(=O)[N;H]c1[c;H][c;H][c;H][c;H]c1[!#1]_20	2	false	SAVI-Space-2024	rxn6041_0_a_kill_0	EN300-08354	Clc1c(ccc([N+](=O)O)c1)C(=O)Nc2c(cccc2)C(=O)O	EN300-71328	S(=O)(CCN)C
S1(=O)CC(Nc2c(ccc([N+]([O-])=O)c2)C(=O)Nc3c(cccc3)C([O-])=O)C1	594	fCSFP4	weighted-fingerprint-similarity	0.903	0.433	rxn6041_0_a_kill_0____EN300-08354____EN300-28334069	N/A	S1c2c(cc([N+]([O-])=O)cc2)C=C1C(=O)Nc3c(cccc3)C(=O)N	[*;r]C(=O)[N;H]c1[c;H][c;H][c;H][c;H]c1[!#1]_20	2	false	SAVI-Space-2024	rxn6041_0_a_kill_0	EN300-08354	Clc1c(ccc([N+](=O)O)c1)C(=O)Nc2c(cccc2)C(=O)O	EN300-28334069	S1(=O)CC(N)C1
S1CC(CNc2c(ccc([N+]([O-])=O)c2)C(=O)Nc3c(cccc3)C([O-])=O)C1	595	fCSFP4	weighted-fingerprint-similarity	0.903	0.433	rxn6041_0_a_kill_0____EN300-08354____EN300-247581	N/A	S1c2c(cc([N+]([O-])=O)cc2)C=C1C(=O)Nc3c(cccc3)C(=O)N	[*;r]C(=O)[N;H]c1[c;H][c;H][c;H][c;H]c1[!#1]_20	2	false	SAVI-Space-2024	rxn6041_0_a_kill_0	EN300-08354	Clc1c(ccc([N+](=O)O)c1)C(=O)Nc2c(cccc2)C(=O)O	EN300-247581	S1CC(CN)C1
SC(CNc1c(ccc([N+]([O-])=O)c1)C(=O)Nc2c(cccc2)C([O-])=O)CC	596	fCSFP4	weighted-fingerprint-similarity	0.903	0.433	rxn6041_0_a_kill_0____EN300-08354____EN300-6494016	N/A	S1c2c(cc([N+]([O-])=O)cc2)C=C1C(=O)Nc3c(cccc3)C(=O)N	[*;r]C(=O)[N;H]c1[c;H][c;H][c;H][c;H]c1[!#1]_20	2	false	SAVI-Space-2024	rxn6041_0_a_kill_0	EN300-08354	Clc1c(ccc([N+](=O)O)c1)C(=O)Nc2c(cccc2)C(=O)O	EN300-6494016	SC(CN)CC
SCC(CNc1c(ccc([N+]([O-])=O)c1)C(=O)Nc2c(cccc2)C([O-])=O)C	597	fCSFP4	weighted-fingerprint-similarity	0.903	0.433	rxn6041_0_a_kill_0____EN300-08354____EN300-46453017	N/A	S1c2c(cc([N+]([O-])=O)cc2)C=C1C(=O)Nc3c(cccc3)C(=O)N	[*;r]C(=O)[N;H]c1[c;H][c;H][c;H][c;H]c1[!#1]_20	2	false	SAVI-Space-2024	rxn6041_0_a_kill_0	EN300-08354	Clc1c(ccc([N+](=O)O)c1)C(=O)Nc2c(cccc2)C(=O)O	EN300-46453017	SCC(CN)C
SCC(Nc1c(ccc([N+]([O-])=O)c1)C(=O)Nc2c(cccc2)C([O-])=O)CC	598	fCSFP4	weighted-fingerprint-similarity	0.903	0.433	rxn6041_0_a_kill_0____EN300-08354____EN300-120416	N/A	S1c2c(cc([N+]([O-])=O)cc2)C=C1C(=O)Nc3c(cccc3)C(=O)N	[*;r]C(=O)[N;H]c1[c;H][c;H][c;H][c;H]c1[!#1]_20	2	false	SAVI-Space-2024	rxn6041_0_a_kill_0	EN300-08354	Clc1c(ccc([N+](=O)O)c1)C(=O)Nc2c(cccc2)C(=O)O	EN300-120416	SCC(N)CC
SCCCOc1c(ccc([N+]([O-])=O)c1)C(=O)Nc2c(cccc2)C([O-])=O	599	fCSFP4	weighted-fingerprint-similarity	0.903	0.433	rxn6039_0_a_kill_0____EN300-87411____EN300-08354	N/A	S1c2c(cc([N+]([O-])=O)cc2)C=C1C(=O)Nc3c(cccc3)C(=O)N	[*;r]C(=O)[N;H]c1[c;H][c;H][c;H][c;H]c1[!#1]_20	2	false	SAVI-Space-2024	rxn6039_0_a_kill_0	EN300-87411	SCCCO	EN300-08354	Clc1c(ccc([N+](=O)O)c1)C(=O)Nc2c(cccc2)C(=O)O
[O-][N+](=O)C=1OC(C(=O)Nc2c(cccc2)C(=O)NCCC(=O)N)=CC1	600	fCSFP4	weighted-fingerprint-similarity	0.903	0.433	rxn6038_0_a_kill_0____EN300-40888____EN300-18719	N/A	S1c2c(cc([N+]([O-])=O)cc2)C=C1C(=O)Nc3c(cccc3)C(=O)N	[*;r]C(=O)[N;H]c1[c;H][c;H][c;H][c;H]c1[!#1]_20	2	false	SAVI-Space-2024	rxn6038_0_a_kill_0	EN300-40888	O=C(N)CCN	EN300-18719	O=[N+](O)C=1OC(C(=O)Nc2c(cccc2)C(=O)O)=CC1
[O-][N+](=O)c1cc(C#CCCO)c(cc1)C(=O)Nc2c(cccc2)C([O-])=O	601	fCSFP4	weighted-fingerprint-similarity	0.903	0.433	rxn2267_0_a_kill_0____EN300-34598____EN300-08354	N/A	S1c2c(cc([N+]([O-])=O)cc2)C=C1C(=O)Nc3c(cccc3)C(=O)N	[*;r]C(=O)[N;H]c1[c;H][c;H][c;H][c;H]c1[!#1]_20	2	false	SAVI-Space-2024	rxn2267_0_a_kill_0	EN300-34598	OCCC#C	EN300-08354	Clc1c(ccc([N+](=O)O)c1)C(=O)Nc2c(cccc2)C(=O)O
[O-][N+](=O)c1cc(C#CCNO)c(cc1)C(=O)Nc2c(cccc2)C([O-])=O	602	fCSFP4	weighted-fingerprint-similarity	0.903	0.433	rxn2267_0_a_kill_0____EN300-27736169____EN300-08354	N/A	S1c2c(cc([N+]([O-])=O)cc2)C=C1C(=O)Nc3c(cccc3)C(=O)N	[*;r]C(=O)[N;H]c1[c;H][c;H][c;H][c;H]c1[!#1]_20	2	false	SAVI-Space-2024	rxn2267_0_a_kill_0	EN300-27736169	ONCC#C	EN300-08354	Clc1c(ccc([N+](=O)O)c1)C(=O)Nc2c(cccc2)C(=O)O
[O-][N+](=O)c1cc(NC(C([O-])=O)C)c(cc1)C(=O)Nc2c(cccc2)C([O-])=O	603	fCSFP4	weighted-fingerprint-similarity	0.903	0.433	rxn6041_0_a_kill_0____EN300-08354____EN300-740128 EN300-18224""	N/A	S1c2c(cc([N+]([O-])=O)cc2)C=C1C(=O)Nc3c(cccc3)C(=O)N	[*;r]C(=O)[N;H]c1[c;H][c;H][c;H][c;H]c1[!#1]_20	2	false	SAVI-Space-2024	rxn6041_0_a_kill_0	EN300-08354	Clc1c(ccc([N+](=O)O)c1)C(=O)Nc2c(cccc2)C(=O)O	EN300-740128 EN300-18224""	O=C(O)C(N)C
[O-][N+](=O)c1cc(NC2CC(=C)C2)c(cc1)C(=O)Nc3c(cccc3)C([O-])=O	604	fCSFP4	weighted-fingerprint-similarity	0.903	0.433	rxn6041_0_a_kill_0____EN300-08354____EN300-6499505	N/A	S1c2c(cc([N+]([O-])=O)cc2)C=C1C(=O)Nc3c(cccc3)C(=O)N	[*;r]C(=O)[N;H]c1[c;H][c;H][c;H][c;H]c1[!#1]_20	2	false	SAVI-Space-2024	rxn6041_0_a_kill_0	EN300-08354	Clc1c(ccc([N+](=O)O)c1)C(=O)Nc2c(cccc2)C(=O)O	EN300-6499505	NC1CC(=C)C1
[O-][N+](=O)c1cc(NCC(O)(C)C)c(cc1)C(=O)Nc2c(cccc2)C([O-])=O	605	fCSFP4	weighted-fingerprint-similarity	0.903	0.433	rxn6041_0_a_kill_0____EN300-08354____EN300-68225	N/A	S1c2c(cc([N+]([O-])=O)cc2)C=C1C(=O)Nc3c(cccc3)C(=O)N	[*;r]C(=O)[N;H]c1[c;H][c;H][c;H][c;H]c1[!#1]_20	2	false	SAVI-Space-2024	rxn6041_0_a_kill_0	EN300-08354	Clc1c(ccc([N+](=O)O)c1)C(=O)Nc2c(cccc2)C(=O)O	EN300-68225	OC(CN)(C)C
[O-][N+](=O)c1cc(NCC2COC2)c(cc1)C(=O)Nc3c(cccc3)C([O-])=O	606	fCSFP4	weighted-fingerprint-similarity	0.903	0.433	rxn6041_0_a_kill_0____EN300-08354____EN300-188212	N/A	S1c2c(cc([N+]([O-])=O)cc2)C=C1C(=O)Nc3c(cccc3)C(=O)N	[*;r]C(=O)[N;H]c1[c;H][c;H][c;H][c;H]c1[!#1]_20	2	false	SAVI-Space-2024	rxn6041_0_a_kill_0	EN300-08354	Clc1c(ccc([N+](=O)O)c1)C(=O)Nc2c(cccc2)C(=O)O	EN300-188212	O1CC(CN)C1
[O-][N+](=O)c1cc(NCCC(=C)C)c(cc1)C(=O)Nc2c(cccc2)C([O-])=O	607	fCSFP4	weighted-fingerprint-similarity	0.903	0.433	rxn6041_0_a_kill_0____EN300-08354____EN300-245338	N/A	S1c2c(cc([N+]([O-])=O)cc2)C=C1C(=O)Nc3c(cccc3)C(=O)N	[*;r]C(=O)[N;H]c1[c;H][c;H][c;H][c;H]c1[!#1]_20	2	false	SAVI-Space-2024	rxn6041_0_a_kill_0	EN300-08354	Clc1c(ccc([N+](=O)O)c1)C(=O)Nc2c(cccc2)C(=O)O	EN300-245338	NCCC(=C)C
[O-][N+](=O)c1cc(NCCC(O)C)c(cc1)C(=O)Nc2c(cccc2)C([O-])=O	608	fCSFP4	weighted-fingerprint-similarity	0.903	0.433	rxn6041_0_a_kill_0____EN300-08354____EN300-76843	N/A	S1c2c(cc([N+]([O-])=O)cc2)C=C1C(=O)Nc3c(cccc3)C(=O)N	[*;r]C(=O)[N;H]c1[c;H][c;H][c;H][c;H]c1[!#1]_20	2	false	SAVI-Space-2024	rxn6041_0_a_kill_0	EN300-08354	Clc1c(ccc([N+](=O)O)c1)C(=O)Nc2c(cccc2)C(=O)O	EN300-76843	OC(CCN)C
[O-][N+](=O)c1cc(OCCCC)c(cc1)C(=O)Nc2c(cccc2)C([O-])=O	609	fCSFP4	weighted-fingerprint-similarity	0.903	0.433	rxn6039_0_a_kill_0____EN300-19305____EN300-08354	N/A	S1c2c(cc([N+]([O-])=O)cc2)C=C1C(=O)Nc3c(cccc3)C(=O)N	[*;r]C(=O)[N;H]c1[c;H][c;H][c;H][c;H]c1[!#1]_20	2	false	SAVI-Space-2024	rxn6039_0_a_kill_0	EN300-19305	OCCCC	EN300-08354	Clc1c(ccc([N+](=O)O)c1)C(=O)Nc2c(cccc2)C(=O)O
[O-][N+](=O)c1cc(OCCCCO)c(cc1)C(=O)Nc2c(cccc2)C([O-])=O	610	fCSFP4	weighted-fingerprint-similarity	0.903	0.433	rxn6039_0_a_kill_0____EN300-365834____EN300-08354	N/A	S1c2c(cc([N+]([O-])=O)cc2)C=C1C(=O)Nc3c(cccc3)C(=O)N	[*;r]C(=O)[N;H]c1[c;H][c;H][c;H][c;H]c1[!#1]_20	2	false	SAVI-Space-2024	rxn6039_0_a_kill_0	EN300-365834	O(CC=C)CCCCO	EN300-08354	Clc1c(ccc([N+](=O)O)c1)C(=O)Nc2c(cccc2)C(=O)O
[O-][N+](=O)c1cc(OCCCOC)c(cc1)C(=O)Nc2c(cccc2)C([O-])=O	611	fCSFP4	weighted-fingerprint-similarity	0.903	0.433	rxn6039_0_a_kill_0____EN300-42678____EN300-08354	N/A	S1c2c(cc([N+]([O-])=O)cc2)C=C1C(=O)Nc3c(cccc3)C(=O)N	[*;r]C(=O)[N;H]c1[c;H][c;H][c;H][c;H]c1[!#1]_20	2	false	SAVI-Space-2024	rxn6039_0_a_kill_0	EN300-42678	O(CCCO)C	EN300-08354	Clc1c(ccc([N+](=O)O)c1)C(=O)Nc2c(cccc2)C(=O)O
O=C(Nc1c(cccc1)C(=O)NCC(=NO)N)c2c(NC(=O)c3ccccc3)cccc2	612	fCSFP4	weighted-fingerprint-similarity	0.902	0.385	rxn6038_0_a_kill_0____EN300-27735250____EN300-33364232	N/A	S1c2c(cc([N+]([O-])=O)cc2)C=C1C(=O)Nc3c(cccc3)C(=O)N	[*;r]C(=O)[N;H]c1[c;H][c;H][c;H][c;H]c1[!#1]_20	2	false	SAVI-Space-2024	rxn6038_0_a_kill_0	EN300-27735250	ON=C(N)CN	EN300-33364232	O=C(O)c1c(NC(=O)c2c(NC(=O)c3ccccc3)cccc2)cccc1
O=C(Nc1c(cccc1)C(=O)NCC(=NO)N)c2ccccc2	613	fCSFP4	weighted-fingerprint-similarity	0.902	0.385	rxn6038_0_a_kill_0____EN300-27735250____EN300-07527	N/A	S1c2c(cc([N+]([O-])=O)cc2)C=C1C(=O)Nc3c(cccc3)C(=O)N	[*;r]C(=O)[N;H]c1[c;H][c;H][c;H][c;H]c1[!#1]_20	2	false	SAVI-Space-2024	rxn6038_0_a_kill_0	EN300-27735250	ON=C(N)CN	EN300-07527	O=C(O)c1c(NC(=O)c2ccccc2)cccc1
O=C(Nc1c(cccc1)C(=O)NCC=CC(=O)N)c2c(NC(=O)c3ccccc3)cccc2	614	fCSFP4	weighted-fingerprint-similarity	0.902	0.385	rxn6038_0_a_kill_0____EN300-22885315____EN300-33364232	N/A	S1c2c(cc([N+]([O-])=O)cc2)C=C1C(=O)Nc3c(cccc3)C(=O)N	[*;r]C(=O)[N;H]c1[c;H][c;H][c;H][c;H]c1[!#1]_20	2	false	SAVI-Space-2024	rxn6038_0_a_kill_0	EN300-22885315	O=C(N)C=CCN	EN300-33364232	O=C(O)c1c(NC(=O)c2c(NC(=O)c3ccccc3)cccc2)cccc1
O=C(Nc1c(cccc1)C(=O)NCC=CC(=O)N)c2ccccc2	615	fCSFP4	weighted-fingerprint-similarity	0.902	0.385	rxn6038_0_a_kill_0____EN300-22885315____EN300-07527	N/A	S1c2c(cc([N+]([O-])=O)cc2)C=C1C(=O)Nc3c(cccc3)C(=O)N	[*;r]C(=O)[N;H]c1[c;H][c;H][c;H][c;H]c1[!#1]_20	2	false	SAVI-Space-2024	rxn6038_0_a_kill_0	EN300-22885315	O=C(N)C=CCN	EN300-07527	O=C(O)c1c(NC(=O)c2ccccc2)cccc1
O=C(OCC(=O)N)c1c(NC(=O)c2c(NC(=O)c3ccccc3)cccc2)cccc1	616	fCSFP4	weighted-fingerprint-similarity	0.902	0.385	rxn6031_0_a_kill_0____EN300-33364232____EN300-42421	N/A	S1c2c(cc([N+]([O-])=O)cc2)C=C1C(=O)Nc3c(cccc3)C(=O)N	[*;r]C(=O)[N;H]c1[c;H][c;H][c;H][c;H]c1[!#1]_20	2	false	SAVI-Space-2024	rxn6031_0_a_kill_0	EN300-33364232	O=C(O)c1c(NC(=O)c2c(NC(=O)c3ccccc3)cccc2)cccc1	EN300-42421	O=C(N)CO
O=C(OCCNC(=O)c1c(NC(=O)c2c(NC(=O)c3ccccc3)cccc2)cccc1)N	617	fCSFP4	weighted-fingerprint-similarity	0.902	0.385	rxn6038_0_a_kill_0____EN300-125908____EN300-33364232	N/A	S1c2c(cc([N+]([O-])=O)cc2)C=C1C(=O)Nc3c(cccc3)C(=O)N	[*;r]C(=O)[N;H]c1[c;H][c;H][c;H][c;H]c1[!#1]_20	2	false	SAVI-Space-2024	rxn6038_0_a_kill_0	EN300-125908	O=C(OCCN)N	EN300-33364232	O=C(O)c1c(NC(=O)c2c(NC(=O)c3ccccc3)cccc2)cccc1
O=C(OCCNC(=O)c1c(NC(=O)c2ccccc2)cccc1)N	618	fCSFP4	weighted-fingerprint-similarity	0.902	0.385	rxn6038_0_a_kill_0____EN300-125908____EN300-07527	N/A	S1c2c(cc([N+]([O-])=O)cc2)C=C1C(=O)Nc3c(cccc3)C(=O)N	[*;r]C(=O)[N;H]c1[c;H][c;H][c;H][c;H]c1[!#1]_20	2	false	SAVI-Space-2024	rxn6038_0_a_kill_0	EN300-125908	O=C(OCCN)N	EN300-07527	O=C(O)c1c(NC(=O)c2ccccc2)cccc1
S(C(=O)c1c(NC(=O)c2c(NC(=O)c3ccccc3)cccc2)cccc1)CC(=O)N	619	fCSFP4	weighted-fingerprint-similarity	0.902	0.385	rxn6038_0_a_kill_0____EN300-25459____EN300-33364232	N/A	S1c2c(cc([N+]([O-])=O)cc2)C=C1C(=O)Nc3c(cccc3)C(=O)N	[*;r]C(=O)[N;H]c1[c;H][c;H][c;H][c;H]c1[!#1]_20	2	false	SAVI-Space-2024	rxn6038_0_a_kill_0	EN300-25459	SCC(=O)N	EN300-33364232	O=C(O)c1c(NC(=O)c2c(NC(=O)c3ccccc3)cccc2)cccc1
O=C(Nc1c(cccc1)C(=O)NCCC(=[NH2+])N)c2c(NC(=O)c3ccccc3)cccc2	620	fCSFP4	weighted-fingerprint-similarity	0.902	0.380	rxn6038_0_a_kill_0____EN300-136886____EN300-33364232	N/A	S1c2c(cc([N+]([O-])=O)cc2)C=C1C(=O)Nc3c(cccc3)C(=O)N	[*;r]C(=O)[N;H]c1[c;H][c;H][c;H][c;H]c1[!#1]_20	2	false	SAVI-Space-2024	rxn6038_0_a_kill_0	EN300-136886	N=C(N)CCN	EN300-33364232	O=C(O)c1c(NC(=O)c2c(NC(=O)c3ccccc3)cccc2)cccc1
O=C(Nc1c(cccc1)C(=O)NCCC(=[NH2+])N)c2ccccc2	621	fCSFP4	weighted-fingerprint-similarity	0.902	0.380	rxn6038_0_a_kill_0____EN300-136886____EN300-07527	N/A	S1c2c(cc([N+]([O-])=O)cc2)C=C1C(=O)Nc3c(cccc3)C(=O)N	[*;r]C(=O)[N;H]c1[c;H][c;H][c;H][c;H]c1[!#1]_20	2	false	SAVI-Space-2024	rxn6038_0_a_kill_0	EN300-136886	N=C(N)CCN	EN300-07527	O=C(O)c1c(NC(=O)c2ccccc2)cccc1
S=C(N)CCNC(=O)c1c(NC(=O)c2c(NC(=O)c3ccccc3)cccc2)cccc1	622	fCSFP4	weighted-fingerprint-similarity	0.902	0.380	rxn6038_0_a_kill_0____EN300-1666354____EN300-33364232	N/A	S1c2c(cc([N+]([O-])=O)cc2)C=C1C(=O)Nc3c(cccc3)C(=O)N	[*;r]C(=O)[N;H]c1[c;H][c;H][c;H][c;H]c1[!#1]_20	2	false	SAVI-Space-2024	rxn6038_0_a_kill_0	EN300-1666354	S=C(N)CCN	EN300-33364232	O=C(O)c1c(NC(=O)c2c(NC(=O)c3ccccc3)cccc2)cccc1
S=C(N)CCNC(=O)c1c(NC(=O)c2ccccc2)cccc1	623	fCSFP4	weighted-fingerprint-similarity	0.902	0.380	rxn6038_0_a_kill_0____EN300-1666354____EN300-07527	N/A	S1c2c(cc([N+]([O-])=O)cc2)C=C1C(=O)Nc3c(cccc3)C(=O)N	[*;r]C(=O)[N;H]c1[c;H][c;H][c;H][c;H]c1[!#1]_20	2	false	SAVI-Space-2024	rxn6038_0_a_kill_0	EN300-1666354	S=C(N)CCN	EN300-07527	O=C(O)c1c(NC(=O)c2ccccc2)cccc1
[O-][N+](=O)C=1OC(C(=O)Nc2c(cccc2)C(=O)NCC#C)=CC1	624	fCSFP4	weighted-fingerprint-similarity	0.902	0.420	rxn6038_0_a_kill_0____EN300-393397 EN300-21409"____EN300-18719"	N/A	S1c2c(cc([N+]([O-])=O)cc2)C=C1C(=O)Nc3c(cccc3)C(=O)N	[*;r]C(=O)[N;H]c1[c;H][c;H][c;H][c;H]c1[!#1]_20	2	false	SAVI-Space-2024	rxn6038_0_a_kill_0	EN300-393397 EN300-21409""	NCC#C	EN300-18719	O=[N+](O)C=1OC(C(=O)Nc2c(cccc2)C(=O)O)=CC1
[O-][N+](=O)C=1OC(C(=O)Nc2c(cccc2)C(=O)NCC#N)=CC1	625	fCSFP4	weighted-fingerprint-similarity	0.902	0.420	rxn6038_0_a_kill_0____EN300-77578 EN300-1265359 EN300-1265359 EN300-24464"____EN300-18719"	N/A	S1c2c(cc([N+]([O-])=O)cc2)C=C1C(=O)Nc3c(cccc3)C(=O)N	[*;r]C(=O)[N;H]c1[c;H][c;H][c;H][c;H]c1[!#1]_20	2	false	SAVI-Space-2024	rxn6038_0_a_kill_0	EN300-77578 EN300-1265359 EN300-1265359 EN300-24464""	N#CCN	EN300-18719	O=[N+](O)C=1OC(C(=O)Nc2c(cccc2)C(=O)O)=CC1
[O-][N+](=O)C=1OC(C(=O)Nc2c(cccc2)C(=O)NCC=C)=CC1	626	fCSFP4	weighted-fingerprint-similarity	0.902	0.420	rxn6038_0_a_kill_0____EN300-19995____EN300-18719	N/A	S1c2c(cc([N+]([O-])=O)cc2)C=C1C(=O)Nc3c(cccc3)C(=O)N	[*;r]C(=O)[N;H]c1[c;H][c;H][c;H][c;H]c1[!#1]_20	2	false	SAVI-Space-2024	rxn6038_0_a_kill_0	EN300-19995	NCC=C	EN300-18719	O=[N+](O)C=1OC(C(=O)Nc2c(cccc2)C(=O)O)=CC1
[O-][N+](=O)C=1OC(C(=O)Nc2c(cccc2)C(=O)NCCCNO)=CC1	627	fCSFP4	weighted-fingerprint-similarity	0.902	0.420	rxn6038_0_a_kill_0____EN300-174674____EN300-18719	N/A	S1c2c(cc([N+]([O-])=O)cc2)C=C1C(=O)Nc3c(cccc3)C(=O)N	[*;r]C(=O)[N;H]c1[c;H][c;H][c;H][c;H]c1[!#1]_20	2	false	SAVI-Space-2024	rxn6038_0_a_kill_0	EN300-174674	ONCCCN	EN300-18719	O=[N+](O)C=1OC(C(=O)Nc2c(cccc2)C(=O)O)=CC1
[O-][N+](=O)C=1OC(C(=O)Nc2c(cccc2)C(=O)NCCCO)=CC1	628	fCSFP4	weighted-fingerprint-similarity	0.902	0.420	rxn6038_0_a_kill_0____EN300-304346____EN300-18719	N/A	S1c2c(cc([N+]([O-])=O)cc2)C=C1C(=O)Nc3c(cccc3)C(=O)N	[*;r]C(=O)[N;H]c1[c;H][c;H][c;H][c;H]c1[!#1]_20	2	false	SAVI-Space-2024	rxn6038_0_a_kill_0	EN300-304346	O(CC=C)CCCN	EN300-18719	O=[N+](O)C=1OC(C(=O)Nc2c(cccc2)C(=O)O)=CC1
FCCNc1ccc(cc1)C(=O)Nc2c(cccc2)C([O-])=O	629	fCSFP4	weighted-fingerprint-similarity	0.902	0.375	rxn6041_0_a_kill_0____EN300-11456____EN300-194473	N/A	S1c2c(cc([N+]([O-])=O)cc2)C=C1C(=O)Nc3c(cccc3)C(=O)N	[*;r]C(=O)[N;H]c1[c;H][c;H][c;H][c;H]c1[!#1]_20	2	false	SAVI-Space-2024	rxn6041_0_a_kill_0	EN300-11456	Clc1ccc(cc1)C(=O)Nc2c(cccc2)C(=O)O	EN300-194473	FCCN
O=C(Nc1c(cccc1)C(=O)NC2CC(O)C2)c3c(NC(=O)c4ccccc4)cccc3	630	fCSFP4	weighted-fingerprint-similarity	0.902	0.375	rxn6038_0_a_kill_0____EN300-134126 EN300-261714 EN300-269360 EN300-269361"____EN300-33364232"	N/A	S1c2c(cc([N+]([O-])=O)cc2)C=C1C(=O)Nc3c(cccc3)C(=O)N	[*;r]C(=O)[N;H]c1[c;H][c;H][c;H][c;H]c1[!#1]_20	2	false	SAVI-Space-2024	rxn6038_0_a_kill_0	EN300-134126 EN300-261714 EN300-269360 EN300-269361""	O(C(C)(C)C)C1CC(N)C1	EN300-33364232	O=C(O)c1c(NC(=O)c2c(NC(=O)c3ccccc3)cccc2)cccc1
O=C(Nc1c(cccc1)C(=O)NC2CC(O)C2)c3ccccc3	631	fCSFP4	weighted-fingerprint-similarity	0.902	0.375	rxn6038_0_a_kill_0____EN300-134126 EN300-261714 EN300-269360 EN300-269361"____EN300-07527"	N/A	S1c2c(cc([N+]([O-])=O)cc2)C=C1C(=O)Nc3c(cccc3)C(=O)N	[*;r]C(=O)[N;H]c1[c;H][c;H][c;H][c;H]c1[!#1]_20	2	false	SAVI-Space-2024	rxn6038_0_a_kill_0	EN300-134126 EN300-261714 EN300-269360 EN300-269361""	O(C(C)(C)C)C1CC(N)C1	EN300-07527	O=C(O)c1c(NC(=O)c2ccccc2)cccc1
O=C(Nc1c(cccc1)C(=O)NCC(O)C)c2c(NC(=O)c3ccccc3)cccc2	632	fCSFP4	weighted-fingerprint-similarity	0.902	0.375	rxn6038_0_a_kill_0____EN300-202196____EN300-33364232	N/A	S1c2c(cc([N+]([O-])=O)cc2)C=C1C(=O)Nc3c(cccc3)C(=O)N	[*;r]C(=O)[N;H]c1[c;H][c;H][c;H][c;H]c1[!#1]_20	2	false	SAVI-Space-2024	rxn6038_0_a_kill_0	EN300-202196	O(C(CN)C)CC=C	EN300-33364232	O=C(O)c1c(NC(=O)c2c(NC(=O)c3ccccc3)cccc2)cccc1
O=C(Nc1c(cccc1)C(=O)NCC(O)C)c2ccccc2	633	fCSFP4	weighted-fingerprint-similarity	0.902	0.375	rxn6038_0_a_kill_0____EN300-202196____EN300-07527	N/A	S1c2c(cc([N+]([O-])=O)cc2)C=C1C(=O)Nc3c(cccc3)C(=O)N	[*;r]C(=O)[N;H]c1[c;H][c;H][c;H][c;H]c1[!#1]_20	2	false	SAVI-Space-2024	rxn6038_0_a_kill_0	EN300-202196	O(C(CN)C)CC=C	EN300-07527	O=C(O)c1c(NC(=O)c2ccccc2)cccc1
O=C(Nc1c(cccc1)C(=O)NCCNN)c2ccc(cc2)C	634	fCSFP4	weighted-fingerprint-similarity	0.902	0.375	rxn6038_0_a_kill_0____EN300-302268____EN300-16061643	N/A	S1c2c(cc([N+]([O-])=O)cc2)C=C1C(=O)Nc3c(cccc3)C(=O)N	[*;r]C(=O)[N;H]c1[c;H][c;H][c;H][c;H]c1[!#1]_20	2	false	SAVI-Space-2024	rxn6038_0_a_kill_0	EN300-302268	O=C(OC(C)(C)C)NNCCN	EN300-16061643	O=C(O)c1c(NC(=O)c2ccc(cc2)C)cccc1
O=C(Nc1c(cccc1)C(=O)NCCNO)c2ccc(cc2)C	635	fCSFP4	weighted-fingerprint-similarity	0.902	0.375	rxn6038_0_a_kill_0____EN300-26572633____EN300-16061643	N/A	S1c2c(cc([N+]([O-])=O)cc2)C=C1C(=O)Nc3c(cccc3)C(=O)N	[*;r]C(=O)[N;H]c1[c;H][c;H][c;H][c;H]c1[!#1]_20	2	false	SAVI-Space-2024	rxn6038_0_a_kill_0	EN300-26572633	ONCCN	EN300-16061643	O=C(O)c1c(NC(=O)c2ccc(cc2)C)cccc1
O=C(Nc1c(nccc1)N)c2c(NC(=O)c3c(NC(=O)c4ccccc4)cccc3)cccc2	636	fCSFP4	weighted-fingerprint-similarity	0.902	0.375	rxn6038_0_a_kill_0____EN300-56505____EN300-33364232	N/A	S1c2c(cc([N+]([O-])=O)cc2)C=C1C(=O)Nc3c(cccc3)C(=O)N	[*;r]C(=O)[N;H]c1[c;H][c;H][c;H][c;H]c1[!#1]_20	2	false	SAVI-Space-2024	rxn6038_0_a_kill_0	EN300-56505	n1c(N)c(N)ccc1	EN300-33364232	O=C(O)c1c(NC(=O)c2c(NC(=O)c3ccccc3)cccc2)cccc1
O=C(Nc1c(nccc1)N)c2c(NC(=O)c3ccccc3)cccc2	637	fCSFP4	weighted-fingerprint-similarity	0.902	0.375	rxn6038_0_a_kill_0____EN300-56505____EN300-07527	N/A	S1c2c(cc([N+]([O-])=O)cc2)C=C1C(=O)Nc3c(cccc3)C(=O)N	[*;r]C(=O)[N;H]c1[c;H][c;H][c;H][c;H]c1[!#1]_20	2	false	SAVI-Space-2024	rxn6038_0_a_kill_0	EN300-56505	n1c(N)c(N)ccc1	EN300-07527	O=C(O)c1c(NC(=O)c2ccccc2)cccc1
O=C(OCCO)c1c(NC(=O)c2c(NC(=O)c3ccccc3)cccc2)cccc1	638	fCSFP4	weighted-fingerprint-similarity	0.902	0.375	rxn6031_0_a_kill_0____EN300-33364232____EN300-194224	N/A	S1c2c(cc([N+]([O-])=O)cc2)C=C1C(=O)Nc3c(cccc3)C(=O)N	[*;r]C(=O)[N;H]c1[c;H][c;H][c;H][c;H]c1[!#1]_20	2	false	SAVI-Space-2024	rxn6031_0_a_kill_0	EN300-33364232	O=C(O)c1c(NC(=O)c2c(NC(=O)c3ccccc3)cccc2)cccc1	EN300-194224	O(CC=C)CCO
O=C(OCCON)c1c(NC(=O)c2ccccc2)cccc1	639	fCSFP4	weighted-fingerprint-similarity	0.902	0.375	rxn6031_0_a_kill_0____EN300-07527____EN300-132618	N/A	S1c2c(cc([N+]([O-])=O)cc2)C=C1C(=O)Nc3c(cccc3)C(=O)N	[*;r]C(=O)[N;H]c1[c;H][c;H][c;H][c;H]c1[!#1]_20	2	false	SAVI-Space-2024	rxn6031_0_a_kill_0	EN300-07527	O=C(O)c1c(NC(=O)c2ccccc2)cccc1	EN300-132618	O(N)CCO
O=C(OCC[NH3+])c1c(NC(=O)c2c(NC(=O)c3ccccc3)cccc2)cccc1	640	fCSFP4	weighted-fingerprint-similarity	0.902	0.375	rxn6031_0_a_kill_0____EN300-33364232____EN300-19392	N/A	S1c2c(cc([N+]([O-])=O)cc2)C=C1C(=O)Nc3c(cccc3)C(=O)N	[*;r]C(=O)[N;H]c1[c;H][c;H][c;H][c;H]c1[!#1]_20	2	false	SAVI-Space-2024	rxn6031_0_a_kill_0	EN300-33364232	O=C(O)c1c(NC(=O)c2c(NC(=O)c3ccccc3)cccc2)cccc1	EN300-19392	OCCN
S(C(=O)c1c(NC(=O)c2c(NC(=O)c3ccccc3)cccc2)cccc1)CCO	641	fCSFP4	weighted-fingerprint-similarity	0.902	0.375	rxn6038_0_a_kill_0____EN300-1240973____EN300-33364232	N/A	S1c2c(cc([N+]([O-])=O)cc2)C=C1C(=O)Nc3c(cccc3)C(=O)N	[*;r]C(=O)[N;H]c1[c;H][c;H][c;H][c;H]c1[!#1]_20	2	false	SAVI-Space-2024	rxn6038_0_a_kill_0	EN300-1240973	SCCOC(C)(C)C	EN300-33364232	O=C(O)c1c(NC(=O)c2c(NC(=O)c3ccccc3)cccc2)cccc1
S1C=C(NC(=O)c2c(NC(=O)c3ccc(Oc4ccccc4)cc3)cccc2)C=C1	642	fCSFP4	weighted-fingerprint-similarity	0.902	0.375	rxn6038_0_a_kill_0____EN300-80184____EN300-79724	N/A	S1c2c(cc([N+]([O-])=O)cc2)C=C1C(=O)Nc3c(cccc3)C(=O)N	[*;r]C(=O)[N;H]c1[c;H][c;H][c;H][c;H]c1[!#1]_20	2	false	SAVI-Space-2024	rxn6038_0_a_kill_0	EN300-80184	S1C=C(N)C=C1	EN300-79724	O=C(O)c1c(NC(=O)c2ccc(Oc3ccccc3)cc2)cccc1
SCCNc1ccc(cc1)C(=O)Nc2c(cccc2)C([O-])=O	643	fCSFP4	weighted-fingerprint-similarity	0.902	0.375	rxn6041_0_a_kill_0____EN300-11456____EN300-19624 EN300-33931""	N/A	S1c2c(cc([N+]([O-])=O)cc2)C=C1C(=O)Nc3c(cccc3)C(=O)N	[*;r]C(=O)[N;H]c1[c;H][c;H][c;H][c;H]c1[!#1]_20	2	false	SAVI-Space-2024	rxn6041_0_a_kill_0	EN300-11456	Clc1ccc(cc1)C(=O)Nc2c(cccc2)C(=O)O	EN300-19624 EN300-33931""	SCCN
[O-]C(=O)CCNC(=O)c1c(NC(=O)c2c(NC(=O)c3ccccc3)cccc2)cccc1	644	fCSFP4	weighted-fingerprint-similarity	0.902	0.375	rxn6038_0_a_kill_0____EN300-08798____EN300-33364232	N/A	S1c2c(cc([N+]([O-])=O)cc2)C=C1C(=O)Nc3c(cccc3)C(=O)N	[*;r]C(=O)[N;H]c1[c;H][c;H][c;H][c;H]c1[!#1]_20	2	false	SAVI-Space-2024	rxn6038_0_a_kill_0	EN300-08798	O=C(OC)CCN	EN300-33364232	O=C(O)c1c(NC(=O)c2c(NC(=O)c3ccccc3)cccc2)cccc1
[O-]C(=O)CCNC(=O)c1c(NC(=O)c2ccccc2)cccc1	645	fCSFP4	weighted-fingerprint-similarity	0.902	0.375	rxn6038_0_a_kill_0____EN300-08798____EN300-07527	N/A	S1c2c(cc([N+]([O-])=O)cc2)C=C1C(=O)Nc3c(cccc3)C(=O)N	[*;r]C(=O)[N;H]c1[c;H][c;H][c;H][c;H]c1[!#1]_20	2	false	SAVI-Space-2024	rxn6038_0_a_kill_0	EN300-08798	O=C(OC)CCN	EN300-07527	O=C(O)c1c(NC(=O)c2ccccc2)cccc1
[O-]C(=O)COCC(=O)Nc1c(cccc1)C(=O)Nc2ccccc2	646	fCSFP4	weighted-fingerprint-similarity	0.902	0.375	rxn6039_0_a_kill_0____EN300-19242____EN300-05782	N/A	S1c2c(cc([N+]([O-])=O)cc2)C=C1C(=O)Nc3c(cccc3)C(=O)N	[*;r]C(=O)[N;H]c1[c;H][c;H][c;H][c;H]c1[!#1]_20	2	false	SAVI-Space-2024	rxn6039_0_a_kill_0	EN300-19242	O=C(O)CO	EN300-05782	ClCC(=O)Nc1c(cccc1)C(=O)Nc2ccccc2
[O-]C(=O)c1c(NC(=O)c2cc(OC)ccc2)cccc1	647	fCSFP4	weighted-fingerprint-similarity	0.902	0.375	rxn6003_0_a_kill_0____EN300-1082651____EN300-43869	N/A	S1c2c(cc([N+]([O-])=O)cc2)C=C1C(=O)Nc3c(cccc3)C(=O)N	[*;r]C(=O)[N;H]c1[c;H][c;H][c;H][c;H]c1[!#1]_20	2	false	SAVI-Space-2024	rxn6003_0_a_kill_0	EN300-1082651	OC	EN300-43869	Brc1cc(ccc1)C(=O)Nc2c(cccc2)C(=O)O
[O-]C(=O)c1c(NC(=O)c2ccc(NC(C)(C)C)cc2)cccc1	648	fCSFP4	weighted-fingerprint-similarity	0.902	0.375	rxn6041_0_a_kill_0____EN300-11456____EN300-16766 EN300-1301363 EN300-7481645""	N/A	S1c2c(cc([N+]([O-])=O)cc2)C=C1C(=O)Nc3c(cccc3)C(=O)N	[*;r]C(=O)[N;H]c1[c;H][c;H][c;H][c;H]c1[!#1]_20	2	false	SAVI-Space-2024	rxn6041_0_a_kill_0	EN300-11456	Clc1ccc(cc1)C(=O)Nc2c(cccc2)C(=O)O	EN300-16766 EN300-1301363 EN300-7481645""	NC(C)(C)C
[O-]C(=O)c1c(NC(=O)c2ccc(NC3CC3)cc2)cccc1	649	fCSFP4	weighted-fingerprint-similarity	0.902	0.375	rxn6041_0_a_kill_0____EN300-11456____EN300-21353	N/A	S1c2c(cc([N+]([O-])=O)cc2)C=C1C(=O)Nc3c(cccc3)C(=O)N	[*;r]C(=O)[N;H]c1[c;H][c;H][c;H][c;H]c1[!#1]_20	2	false	SAVI-Space-2024	rxn6041_0_a_kill_0	EN300-11456	Clc1ccc(cc1)C(=O)Nc2c(cccc2)C(=O)O	EN300-21353	NC1CC1
[O-]C(=O)c1c(NC(=O)c2ccc(NC=3C=NNC3)cc2)cccc1	650	fCSFP4	weighted-fingerprint-similarity	0.902	0.375	rxn6041_0_a_kill_0____EN300-11456____EN300-344637 EN300-32013""	N/A	S1c2c(cc([N+]([O-])=O)cc2)C=C1C(=O)Nc3c(cccc3)C(=O)N	[*;r]C(=O)[N;H]c1[c;H][c;H][c;H][c;H]c1[!#1]_20	2	false	SAVI-Space-2024	rxn6041_0_a_kill_0	EN300-11456	Clc1ccc(cc1)C(=O)Nc2c(cccc2)C(=O)O	EN300-344637 EN300-32013""	N=1NC=C(N)C1
[O-]C(=O)c1c(NC(=O)c2ccc(NCCC)cc2)cccc1	651	fCSFP4	weighted-fingerprint-similarity	0.902	0.375	rxn6041_0_a_kill_0____EN300-11456____EN300-20505 EN300-55115""	N/A	S1c2c(cc([N+]([O-])=O)cc2)C=C1C(=O)Nc3c(cccc3)C(=O)N	[*;r]C(=O)[N;H]c1[c;H][c;H][c;H][c;H]c1[!#1]_20	2	false	SAVI-Space-2024	rxn6041_0_a_kill_0	EN300-11456	Clc1ccc(cc1)C(=O)Nc2c(cccc2)C(=O)O	EN300-20505 EN300-55115""	NCCC
FCC(NC(=O)c1c(NC(=O)c2c(NC(=O)c3ccccc3)cccc2)cccc1)(CF)CF	652	fCSFP4	weighted-fingerprint-similarity	0.902	0.370	rxn6038_0_a_kill_0____EN300-7617419____EN300-33364232	N/A	S1c2c(cc([N+]([O-])=O)cc2)C=C1C(=O)Nc3c(cccc3)C(=O)N	[*;r]C(=O)[N;H]c1[c;H][c;H][c;H][c;H]c1[!#1]_20	2	false	SAVI-Space-2024	rxn6038_0_a_kill_0	EN300-7617419	FCC(N)(CF)CF	EN300-33364232	O=C(O)c1c(NC(=O)c2c(NC(=O)c3ccccc3)cccc2)cccc1
FCC(NC(=O)c1c(NC(=O)c2ccccc2)cccc1)(CF)CF	653	fCSFP4	weighted-fingerprint-similarity	0.902	0.370	rxn6038_0_a_kill_0____EN300-7617419____EN300-07527	N/A	S1c2c(cc([N+]([O-])=O)cc2)C=C1C(=O)Nc3c(cccc3)C(=O)N	[*;r]C(=O)[N;H]c1[c;H][c;H][c;H][c;H]c1[!#1]_20	2	false	SAVI-Space-2024	rxn6038_0_a_kill_0	EN300-7617419	FCC(N)(CF)CF	EN300-07527	O=C(O)c1c(NC(=O)c2ccccc2)cccc1
FCC=CCNC(=O)c1c(NC(=O)c2c(NC(=O)c3ccccc3)cccc2)cccc1	654	fCSFP4	weighted-fingerprint-similarity	0.902	0.370	rxn6038_0_a_kill_0____EN300-26632233____EN300-33364232	N/A	S1c2c(cc([N+]([O-])=O)cc2)C=C1C(=O)Nc3c(cccc3)C(=O)N	[*;r]C(=O)[N;H]c1[c;H][c;H][c;H][c;H]c1[!#1]_20	2	false	SAVI-Space-2024	rxn6038_0_a_kill_0	EN300-26632233	FCC=CCN	EN300-33364232	O=C(O)c1c(NC(=O)c2c(NC(=O)c3ccccc3)cccc2)cccc1
FCC=CCNC(=O)c1c(NC(=O)c2ccccc2)cccc1	655	fCSFP4	weighted-fingerprint-similarity	0.902	0.370	rxn6038_0_a_kill_0____EN300-26632233____EN300-07527	N/A	S1c2c(cc([N+]([O-])=O)cc2)C=C1C(=O)Nc3c(cccc3)C(=O)N	[*;r]C(=O)[N;H]c1[c;H][c;H][c;H][c;H]c1[!#1]_20	2	false	SAVI-Space-2024	rxn6038_0_a_kill_0	EN300-26632233	FCC=CCN	EN300-07527	O=C(O)c1c(NC(=O)c2ccccc2)cccc1
Fc1c(NC(=O)c2c(NC(=O)c3c(NC(=O)c4ccccc4)cccc3)cccc2)ccnc1	656	fCSFP4	weighted-fingerprint-similarity	0.902	0.370	rxn6038_0_a_kill_0____EN300-85350____EN300-33364232	N/A	S1c2c(cc([N+]([O-])=O)cc2)C=C1C(=O)Nc3c(cccc3)C(=O)N	[*;r]C(=O)[N;H]c1[c;H][c;H][c;H][c;H]c1[!#1]_20	2	false	SAVI-Space-2024	rxn6038_0_a_kill_0	EN300-85350	Fc1c(N)ccnc1	EN300-33364232	O=C(O)c1c(NC(=O)c2c(NC(=O)c3ccccc3)cccc2)cccc1
Fc1c(NC(=O)c2c(NC(=O)c3ccccc3)cccc2)ccnc1	657	fCSFP4	weighted-fingerprint-similarity	0.902	0.370	rxn6038_0_a_kill_0____EN300-85350____EN300-07527	N/A	S1c2c(cc([N+]([O-])=O)cc2)C=C1C(=O)Nc3c(cccc3)C(=O)N	[*;r]C(=O)[N;H]c1[c;H][c;H][c;H][c;H]c1[!#1]_20	2	false	SAVI-Space-2024	rxn6038_0_a_kill_0	EN300-85350	Fc1c(N)ccnc1	EN300-07527	O=C(O)c1c(NC(=O)c2ccccc2)cccc1
Fc1cncc(NC(=O)c2c(NC(=O)c3c(NC(=O)c4ccccc4)cccc3)cccc2)c1	658	fCSFP4	weighted-fingerprint-similarity	0.902	0.370	rxn6038_0_a_kill_0____EN300-114098____EN300-33364232	N/A	S1c2c(cc([N+]([O-])=O)cc2)C=C1C(=O)Nc3c(cccc3)C(=O)N	[*;r]C(=O)[N;H]c1[c;H][c;H][c;H][c;H]c1[!#1]_20	2	false	SAVI-Space-2024	rxn6038_0_a_kill_0	EN300-114098	Fc1cncc(N)c1	EN300-33364232	O=C(O)c1c(NC(=O)c2c(NC(=O)c3ccccc3)cccc2)cccc1
Fc1cncc(NC(=O)c2c(NC(=O)c3ccccc3)cccc2)c1	659	fCSFP4	weighted-fingerprint-similarity	0.902	0.370	rxn6038_0_a_kill_0____EN300-114098____EN300-07527	N/A	S1c2c(cc([N+]([O-])=O)cc2)C=C1C(=O)Nc3c(cccc3)C(=O)N	[*;r]C(=O)[N;H]c1[c;H][c;H][c;H][c;H]c1[!#1]_20	2	false	SAVI-Space-2024	rxn6038_0_a_kill_0	EN300-114098	Fc1cncc(N)c1	EN300-07527	O=C(O)c1c(NC(=O)c2ccccc2)cccc1
O=C(Nc1c(cccc1)C(=O)NC(C(C)C)C(C)C)c2c(NC(=O)c3ccccc3)cccc2	660	fCSFP4	weighted-fingerprint-similarity	0.902	0.370	rxn6038_0_a_kill_0____EN300-149148 EN300-112701"____EN300-33364232"	N/A	S1c2c(cc([N+]([O-])=O)cc2)C=C1C(=O)Nc3c(cccc3)C(=O)N	[*;r]C(=O)[N;H]c1[c;H][c;H][c;H][c;H]c1[!#1]_20	2	false	SAVI-Space-2024	rxn6038_0_a_kill_0	EN300-149148 EN300-112701""	NC(C(C)C)C(C)C	EN300-33364232	O=C(O)c1c(NC(=O)c2c(NC(=O)c3ccccc3)cccc2)cccc1
O=C(Nc1c(cccc1)C(=O)NC(C(C)C)C(C)C)c2ccccc2	661	fCSFP4	weighted-fingerprint-similarity	0.902	0.370	rxn6038_0_a_kill_0____EN300-149148 EN300-112701"____EN300-07527"	N/A	S1c2c(cc([N+]([O-])=O)cc2)C=C1C(=O)Nc3c(cccc3)C(=O)N	[*;r]C(=O)[N;H]c1[c;H][c;H][c;H][c;H]c1[!#1]_20	2	false	SAVI-Space-2024	rxn6038_0_a_kill_0	EN300-149148 EN300-112701""	NC(C(C)C)C(C)C	EN300-07527	O=C(O)c1c(NC(=O)c2ccccc2)cccc1
O=C(Nc1c(cccc1)C(=O)NC(C)(C)C)c2ccc(cc2)C	662	fCSFP4	weighted-fingerprint-similarity	0.902	0.370	rxn6038_0_a_kill_0____EN300-16766 EN300-1301363 EN300-7481645"____EN300-16061643"	N/A	S1c2c(cc([N+]([O-])=O)cc2)C=C1C(=O)Nc3c(cccc3)C(=O)N	[*;r]C(=O)[N;H]c1[c;H][c;H][c;H][c;H]c1[!#1]_20	2	false	SAVI-Space-2024	rxn6038_0_a_kill_0	EN300-16766 EN300-1301363 EN300-7481645""	NC(C)(C)C	EN300-16061643	O=C(O)c1c(NC(=O)c2ccc(cc2)C)cccc1
O=C(Nc1c(cccc1)C(=O)NC(CC)(CC)CC)c2c(NC(=O)c3ccccc3)cccc2	663	fCSFP4	weighted-fingerprint-similarity	0.902	0.370	rxn6038_0_a_kill_0____EN300-85539____EN300-33364232	N/A	S1c2c(cc([N+]([O-])=O)cc2)C=C1C(=O)Nc3c(cccc3)C(=O)N	[*;r]C(=O)[N;H]c1[c;H][c;H][c;H][c;H]c1[!#1]_20	2	false	SAVI-Space-2024	rxn6038_0_a_kill_0	EN300-85539	NC(CC)(CC)CC	EN300-33364232	O=C(O)c1c(NC(=O)c2c(NC(=O)c3ccccc3)cccc2)cccc1
O=C(Nc1c(cccc1)C(=O)NC(CC)(CC)CC)c2ccccc2	664	fCSFP4	weighted-fingerprint-similarity	0.902	0.370	rxn6038_0_a_kill_0____EN300-85539____EN300-07527	N/A	S1c2c(cc([N+]([O-])=O)cc2)C=C1C(=O)Nc3c(cccc3)C(=O)N	[*;r]C(=O)[N;H]c1[c;H][c;H][c;H][c;H]c1[!#1]_20	2	false	SAVI-Space-2024	rxn6038_0_a_kill_0	EN300-85539	NC(CC)(CC)CC	EN300-07527	O=C(O)c1c(NC(=O)c2ccccc2)cccc1
O=C(Nc1c(cccc1)C(=O)NC2=CON=C2)c3c(NC(=O)c4ccccc4)cccc3	665	fCSFP4	weighted-fingerprint-similarity	0.902	0.370	rxn6038_0_a_kill_0____EN300-44060____EN300-33364232	N/A	S1c2c(cc([N+]([O-])=O)cc2)C=C1C(=O)Nc3c(cccc3)C(=O)N	[*;r]C(=O)[N;H]c1[c;H][c;H][c;H][c;H]c1[!#1]_20	2	false	SAVI-Space-2024	rxn6038_0_a_kill_0	EN300-44060	O1N=CC(N)=C1	EN300-33364232	O=C(O)c1c(NC(=O)c2c(NC(=O)c3ccccc3)cccc2)cccc1
O=C(Nc1c(cccc1)C(=O)NC2=CON=C2)c3ccccc3	666	fCSFP4	weighted-fingerprint-similarity	0.902	0.370	rxn6038_0_a_kill_0____EN300-44060____EN300-07527	N/A	S1c2c(cc([N+]([O-])=O)cc2)C=C1C(=O)Nc3c(cccc3)C(=O)N	[*;r]C(=O)[N;H]c1[c;H][c;H][c;H][c;H]c1[!#1]_20	2	false	SAVI-Space-2024	rxn6038_0_a_kill_0	EN300-44060	O1N=CC(N)=C1	EN300-07527	O=C(O)c1c(NC(=O)c2ccccc2)cccc1
O=C(Nc1c(cccc1)C(=O)NC2COC2)c3c(NC(=O)c4ccccc4)cccc3	667	fCSFP4	weighted-fingerprint-similarity	0.902	0.370	rxn6038_0_a_kill_0____EN300-49064 EN300-7418731"____EN300-33364232"	N/A	S1c2c(cc([N+]([O-])=O)cc2)C=C1C(=O)Nc3c(cccc3)C(=O)N	[*;r]C(=O)[N;H]c1[c;H][c;H][c;H][c;H]c1[!#1]_20	2	false	SAVI-Space-2024	rxn6038_0_a_kill_0	EN300-49064 EN300-7418731""	O1CC(N)C1	EN300-33364232	O=C(O)c1c(NC(=O)c2c(NC(=O)c3ccccc3)cccc2)cccc1
O=C(Nc1c(cccc1)C(=O)NC2COC2)c3ccccc3	668	fCSFP4	weighted-fingerprint-similarity	0.902	0.370	rxn6038_0_a_kill_0____EN300-49064 EN300-7418731"____EN300-07527"	N/A	S1c2c(cc([N+]([O-])=O)cc2)C=C1C(=O)Nc3c(cccc3)C(=O)N	[*;r]C(=O)[N;H]c1[c;H][c;H][c;H][c;H]c1[!#1]_20	2	false	SAVI-Space-2024	rxn6038_0_a_kill_0	EN300-49064 EN300-7418731""	O1CC(N)C1	EN300-07527	O=C(O)c1c(NC(=O)c2ccccc2)cccc1
O=C(Nc1c(cccc1)C(=O)NCC#CCC)c2c(NC(=O)c3ccccc3)cccc2	669	fCSFP4	weighted-fingerprint-similarity	0.902	0.370	rxn6038_0_a_kill_0____EN300-703002 EN300-7578126"____EN300-33364232"	N/A	S1c2c(cc([N+]([O-])=O)cc2)C=C1C(=O)Nc3c(cccc3)C(=O)N	[*;r]C(=O)[N;H]c1[c;H][c;H][c;H][c;H]c1[!#1]_20	2	false	SAVI-Space-2024	rxn6038_0_a_kill_0	EN300-703002 EN300-7578126""	NCC#CCC	EN300-33364232	O=C(O)c1c(NC(=O)c2c(NC(=O)c3ccccc3)cccc2)cccc1
O=C(Nc1c(cccc1)C(=O)NCC#CCC)c2ccccc2	670	fCSFP4	weighted-fingerprint-similarity	0.902	0.370	rxn6038_0_a_kill_0____EN300-703002 EN300-7578126"____EN300-07527"	N/A	S1c2c(cc([N+]([O-])=O)cc2)C=C1C(=O)Nc3c(cccc3)C(=O)N	[*;r]C(=O)[N;H]c1[c;H][c;H][c;H][c;H]c1[!#1]_20	2	false	SAVI-Space-2024	rxn6038_0_a_kill_0	EN300-703002 EN300-7578126""	NCC#CCC	EN300-07527	O=C(O)c1c(NC(=O)c2ccccc2)cccc1
O=C(Nc1c(cccc1)C(=O)NCC=C=C)c2c(NC(=O)c3ccccc3)cccc2	671	fCSFP4	weighted-fingerprint-similarity	0.902	0.370	rxn6038_0_a_kill_0____EN300-220346____EN300-33364232	N/A	S1c2c(cc([N+]([O-])=O)cc2)C=C1C(=O)Nc3c(cccc3)C(=O)N	[*;r]C(=O)[N;H]c1[c;H][c;H][c;H][c;H]c1[!#1]_20	2	false	SAVI-Space-2024	rxn6038_0_a_kill_0	EN300-220346	NCC=C=C	EN300-33364232	O=C(O)c1c(NC(=O)c2c(NC(=O)c3ccccc3)cccc2)cccc1
O=C(Nc1c(cccc1)C(=O)NCC=C=C)c2ccccc2	672	fCSFP4	weighted-fingerprint-similarity	0.902	0.370	rxn6038_0_a_kill_0____EN300-220346____EN300-07527	N/A	S1c2c(cc([N+]([O-])=O)cc2)C=C1C(=O)Nc3c(cccc3)C(=O)N	[*;r]C(=O)[N;H]c1[c;H][c;H][c;H][c;H]c1[!#1]_20	2	false	SAVI-Space-2024	rxn6038_0_a_kill_0	EN300-220346	NCC=C=C	EN300-07527	O=C(O)c1c(NC(=O)c2ccccc2)cccc1
O=C(Nc1c(cccc1)C(=O)NCC=CCC)c2c(NC(=O)c3ccccc3)cccc2	673	fCSFP4	weighted-fingerprint-similarity	0.902	0.370	rxn6038_0_a_kill_0____EN300-7578125____EN300-33364232	N/A	S1c2c(cc([N+]([O-])=O)cc2)C=C1C(=O)Nc3c(cccc3)C(=O)N	[*;r]C(=O)[N;H]c1[c;H][c;H][c;H][c;H]c1[!#1]_20	2	false	SAVI-Space-2024	rxn6038_0_a_kill_0	EN300-7578125	NCC=CCC	EN300-33364232	O=C(O)c1c(NC(=O)c2c(NC(=O)c3ccccc3)cccc2)cccc1
O=C(Nc1c(cccc1)C(=O)NCC=CCC)c2ccccc2	674	fCSFP4	weighted-fingerprint-similarity	0.902	0.370	rxn6038_0_a_kill_0____EN300-7578125____EN300-07527	N/A	S1c2c(cc([N+]([O-])=O)cc2)C=C1C(=O)Nc3c(cccc3)C(=O)N	[*;r]C(=O)[N;H]c1[c;H][c;H][c;H][c;H]c1[!#1]_20	2	false	SAVI-Space-2024	rxn6038_0_a_kill_0	EN300-7578125	NCC=CCC	EN300-07527	O=C(O)c1c(NC(=O)c2ccccc2)cccc1
O=C(Nc1c(cccc1)C(=O)NCCC)c2ccc(cc2)C	675	fCSFP4	weighted-fingerprint-similarity	0.902	0.370	rxn6038_0_a_kill_0____EN300-20505 EN300-55115"____EN300-16061643"	N/A	S1c2c(cc([N+]([O-])=O)cc2)C=C1C(=O)Nc3c(cccc3)C(=O)N	[*;r]C(=O)[N;H]c1[c;H][c;H][c;H][c;H]c1[!#1]_20	2	false	SAVI-Space-2024	rxn6038_0_a_kill_0	EN300-20505 EN300-55115""	NCCC	EN300-16061643	O=C(O)c1c(NC(=O)c2ccc(cc2)C)cccc1
O=C(Nc1c(cccc1)C(=O)NCCNOC)c2c(NC(=O)c3ccccc3)cccc2	676	fCSFP4	weighted-fingerprint-similarity	0.902	0.370	rxn6038_0_a_kill_0____EN300-39849528____EN300-33364232	N/A	S1c2c(cc([N+]([O-])=O)cc2)C=C1C(=O)Nc3c(cccc3)C(=O)N	[*;r]C(=O)[N;H]c1[c;H][c;H][c;H][c;H]c1[!#1]_20	2	false	SAVI-Space-2024	rxn6038_0_a_kill_0	EN300-39849528	O(NCCN)C	EN300-33364232	O=C(O)c1c(NC(=O)c2c(NC(=O)c3ccccc3)cccc2)cccc1
O=C(Nc1c(cccc1)C(=O)NCCNOC)c2ccccc2	677	fCSFP4	weighted-fingerprint-similarity	0.902	0.370	rxn6038_0_a_kill_0____EN300-39849528____EN300-07527	N/A	S1c2c(cc([N+]([O-])=O)cc2)C=C1C(=O)Nc3c(cccc3)C(=O)N	[*;r]C(=O)[N;H]c1[c;H][c;H][c;H][c;H]c1[!#1]_20	2	false	SAVI-Space-2024	rxn6038_0_a_kill_0	EN300-39849528	O(NCCN)C	EN300-07527	O=C(O)c1c(NC(=O)c2ccccc2)cccc1
O=C(Nc1c(cccc1)C(=O)NCCO)c2c(N)cccc2	678	fCSFP4	weighted-fingerprint-similarity	0.902	0.370	rxn6038_0_a_kill_0____EN300-306271 EN300-129066"____EN300-18559413"	N/A	S1c2c(cc([N+]([O-])=O)cc2)C=C1C(=O)Nc3c(cccc3)C(=O)N	[*;r]C(=O)[N;H]c1[c;H][c;H][c;H][c;H]c1[!#1]_20	2	false	SAVI-Space-2024	rxn6038_0_a_kill_0	EN300-306271 EN300-129066""	O(CC=C)CCN	EN300-18559413	O=C(O)c1c(NC(=O)c2c(NC(=O)C)cccc2)cccc1
O=C(Nc1c(cccc1)C(=O)Nc2c(cncc2)C)c3c(NC(=O)c4ccccc4)cccc3	679	fCSFP4	weighted-fingerprint-similarity	0.902	0.370	rxn6038_0_a_kill_0____EN300-67367____EN300-33364232	N/A	S1c2c(cc([N+]([O-])=O)cc2)C=C1C(=O)Nc3c(cccc3)C(=O)N	[*;r]C(=O)[N;H]c1[c;H][c;H][c;H][c;H]c1[!#1]_20	2	false	SAVI-Space-2024	rxn6038_0_a_kill_0	EN300-67367	n1cc(c(N)cc1)C	EN300-33364232	O=C(O)c1c(NC(=O)c2c(NC(=O)c3ccccc3)cccc2)cccc1
O=C(Nc1c(cccc1)C(=O)Nc2cncc(c2)C)c3c(NC(=O)c4ccccc4)cccc3	680	fCSFP4	weighted-fingerprint-similarity	0.902	0.370	rxn6038_0_a_kill_0____EN300-87442____EN300-33364232	N/A	S1c2c(cc([N+]([O-])=O)cc2)C=C1C(=O)Nc3c(cccc3)C(=O)N	[*;r]C(=O)[N;H]c1[c;H][c;H][c;H][c;H]c1[!#1]_20	2	false	SAVI-Space-2024	rxn6038_0_a_kill_0	EN300-87442	n1cc(N)cc(c1)C	EN300-33364232	O=C(O)c1c(NC(=O)c2c(NC(=O)c3ccccc3)cccc2)cccc1
O=C(Nc1c(cncc1)C)c2c(NC(=O)c3ccccc3)cccc2	681	fCSFP4	weighted-fingerprint-similarity	0.902	0.370	rxn6038_0_a_kill_0____EN300-67367____EN300-07527	N/A	S1c2c(cc([N+]([O-])=O)cc2)C=C1C(=O)Nc3c(cccc3)C(=O)N	[*;r]C(=O)[N;H]c1[c;H][c;H][c;H][c;H]c1[!#1]_20	2	false	SAVI-Space-2024	rxn6038_0_a_kill_0	EN300-67367	n1cc(c(N)cc1)C	EN300-07527	O=C(O)c1c(NC(=O)c2ccccc2)cccc1
O=C(Nc1c(cnnc1)C)c2c(NC(=O)c3c(NC(=O)c4ccccc4)cccc3)cccc2	682	fCSFP4	weighted-fingerprint-similarity	0.902	0.370	rxn6038_0_a_kill_0____EN300-139287____EN300-33364232	N/A	S1c2c(cc([N+]([O-])=O)cc2)C=C1C(=O)Nc3c(cccc3)C(=O)N	[*;r]C(=O)[N;H]c1[c;H][c;H][c;H][c;H]c1[!#1]_20	2	false	SAVI-Space-2024	rxn6038_0_a_kill_0	EN300-139287	n1ncc(c(N)c1)C	EN300-33364232	O=C(O)c1c(NC(=O)c2c(NC(=O)c3ccccc3)cccc2)cccc1
O=C(Nc1c(cnnc1)C)c2c(NC(=O)c3ccccc3)cccc2	683	fCSFP4	weighted-fingerprint-similarity	0.902	0.370	rxn6038_0_a_kill_0____EN300-139287____EN300-07527	N/A	S1c2c(cc([N+]([O-])=O)cc2)C=C1C(=O)Nc3c(cccc3)C(=O)N	[*;r]C(=O)[N;H]c1[c;H][c;H][c;H][c;H]c1[!#1]_20	2	false	SAVI-Space-2024	rxn6038_0_a_kill_0	EN300-139287	n1ncc(c(N)c1)C	EN300-07527	O=C(O)c1c(NC(=O)c2ccccc2)cccc1
O=C(Nc1cncc(c1)C)c2c(NC(=O)c3ccccc3)cccc2	684	fCSFP4	weighted-fingerprint-similarity	0.902	0.370	rxn6038_0_a_kill_0____EN300-87442____EN300-07527	N/A	S1c2c(cc([N+]([O-])=O)cc2)C=C1C(=O)Nc3c(cccc3)C(=O)N	[*;r]C(=O)[N;H]c1[c;H][c;H][c;H][c;H]c1[!#1]_20	2	false	SAVI-Space-2024	rxn6038_0_a_kill_0	EN300-87442	n1cc(N)cc(c1)C	EN300-07527	O=C(O)c1c(NC(=O)c2ccccc2)cccc1
O=C(OC(C)C)c1c(NC(=O)c2ccccc2)cccc1	685	fCSFP4	weighted-fingerprint-similarity	0.902	0.370	rxn6031_0_a_kill_0____EN300-07527____EN300-21633	N/A	S1c2c(cc([N+]([O-])=O)cc2)C=C1C(=O)Nc3c(cccc3)C(=O)N	[*;r]C(=O)[N;H]c1[c;H][c;H][c;H][c;H]c1[!#1]_20	2	false	SAVI-Space-2024	rxn6031_0_a_kill_0	EN300-07527	O=C(O)c1c(NC(=O)c2ccccc2)cccc1	EN300-21633	OC(C)C
S(=O)(=O)(NC(=O)c1c(NC(=O)c2c(NC(=O)c3ccccc3)cccc2)cccc1)C	686	fCSFP4	weighted-fingerprint-similarity	0.902	0.370	rxn7009_0_a_kill_0____EN300-16165____EN300-33364232	N/A	S1c2c(cc([N+]([O-])=O)cc2)C=C1C(=O)Nc3c(cccc3)C(=O)N	[*;r]C(=O)[N;H]c1[c;H][c;H][c;H][c;H]c1[!#1]_20	2	false	SAVI-Space-2024	rxn7009_0_a_kill_0	EN300-16165	S(=O)(=O)(N)C	EN300-33364232	O=C(O)c1c(NC(=O)c2c(NC(=O)c3ccccc3)cccc2)cccc1
S(=O)(=O)(NC(=O)c1c(NC(=O)c2ccccc2)cccc1)C	687	fCSFP4	weighted-fingerprint-similarity	0.902	0.370	rxn7009_0_a_kill_0____EN300-16165____EN300-07527	N/A	S1c2c(cc([N+]([O-])=O)cc2)C=C1C(=O)Nc3c(cccc3)C(=O)N	[*;r]C(=O)[N;H]c1[c;H][c;H][c;H][c;H]c1[!#1]_20	2	false	SAVI-Space-2024	rxn7009_0_a_kill_0	EN300-16165	S(=O)(=O)(N)C	EN300-07527	O=C(O)c1c(NC(=O)c2ccccc2)cccc1
S(C(=O)c1c(NC(=O)c2ccccc2)cccc1)C(C)C	688	fCSFP4	weighted-fingerprint-similarity	0.902	0.370	rxn6038_0_a_kill_0____EN300-29731____EN300-07527	N/A	S1c2c(cc([N+]([O-])=O)cc2)C=C1C(=O)Nc3c(cccc3)C(=O)N	[*;r]C(=O)[N;H]c1[c;H][c;H][c;H][c;H]c1[!#1]_20	2	false	SAVI-Space-2024	rxn6038_0_a_kill_0	EN300-29731	SC(C)C	EN300-07527	O=C(O)c1c(NC(=O)c2ccccc2)cccc1
S1CC(NC(=O)c2c(NC(=O)c3c(NC(=O)c4ccccc4)cccc3)cccc2)C1	689	fCSFP4	weighted-fingerprint-similarity	0.902	0.370	rxn6038_0_a_kill_0____EN300-705974 EN300-76059"____EN300-33364232"	N/A	S1c2c(cc([N+]([O-])=O)cc2)C=C1C(=O)Nc3c(cccc3)C(=O)N	[*;r]C(=O)[N;H]c1[c;H][c;H][c;H][c;H]c1[!#1]_20	2	false	SAVI-Space-2024	rxn6038_0_a_kill_0	EN300-705974 EN300-76059""	S1CC(N)C1	EN300-33364232	O=C(O)c1c(NC(=O)c2c(NC(=O)c3ccccc3)cccc2)cccc1
S1CC(NC(=O)c2c(NC(=O)c3ccccc3)cccc2)C1	690	fCSFP4	weighted-fingerprint-similarity	0.902	0.370	rxn6038_0_a_kill_0____EN300-705974 EN300-76059"____EN300-07527"	N/A	S1c2c(cc([N+]([O-])=O)cc2)C=C1C(=O)Nc3c(cccc3)C(=O)N	[*;r]C(=O)[N;H]c1[c;H][c;H][c;H][c;H]c1[!#1]_20	2	false	SAVI-Space-2024	rxn6038_0_a_kill_0	EN300-705974 EN300-76059""	S1CC(N)C1	EN300-07527	O=C(O)c1c(NC(=O)c2ccccc2)cccc1
[O-]C(=O)c1c(NC(=O)c2c(NC(C)C)cccc2)cccc1	691	fCSFP4	weighted-fingerprint-similarity	0.902	0.364	rxn6041_0_a_kill_0____EN300-11416____EN300-18989	N/A	S1c2c(cc([N+]([O-])=O)cc2)C=C1C(=O)Nc3c(cccc3)C(=O)N	[*;r]C(=O)[N;H]c1[c;H][c;H][c;H][c;H]c1[!#1]_20	2	false	SAVI-Space-2024	rxn6041_0_a_kill_0	EN300-11416	Brc1c(cccc1)C(=O)Nc2c(cccc2)C(=O)O	EN300-18989	NC(C)C
[O-]C(=O)c1c(NC(=O)c2c(NCCO)cccc2)cccc1	692	fCSFP4	weighted-fingerprint-similarity	0.902	0.364	rxn6041_0_a_kill_0____EN300-11416____EN300-19392	N/A	S1c2c(cc([N+]([O-])=O)cc2)C=C1C(=O)Nc3c(cccc3)C(=O)N	[*;r]C(=O)[N;H]c1[c;H][c;H][c;H][c;H]c1[!#1]_20	2	false	SAVI-Space-2024	rxn6041_0_a_kill_0	EN300-11416	Brc1c(cccc1)C(=O)Nc2c(cccc2)C(=O)O	EN300-19392	OCCN
S(C(=O)c1c(NC(=O)C=2SC=CC2)cccc1)CC(=O)N	693	fCSFP4	weighted-fingerprint-similarity	0.902	0.406	rxn6038_0_a_kill_0____EN300-25459____EN300-27871	N/A	S1c2c(cc([N+]([O-])=O)cc2)C=C1C(=O)Nc3c(cccc3)C(=O)N	[*;r]C(=O)[N;H]c1[c;H][c;H][c;H][c;H]c1[!#1]_20	2	false	SAVI-Space-2024	rxn6038_0_a_kill_0	EN300-25459	SCC(=O)N	EN300-27871	S1C(C(=O)Nc2c(cccc2)C(=O)O)=CC=C1
S1C(C(=O)Nc2c(cccc2)C(=O)NCCCCC(=O)N)=CC=C1	694	fCSFP4	weighted-fingerprint-similarity	0.902	0.406	rxn6038_0_a_kill_0____EN300-125143____EN300-27871	N/A	S1c2c(cc([N+]([O-])=O)cc2)C=C1C(=O)Nc3c(cccc3)C(=O)N	[*;r]C(=O)[N;H]c1[c;H][c;H][c;H][c;H]c1[!#1]_20	2	false	SAVI-Space-2024	rxn6038_0_a_kill_0	EN300-125143	O=C(N)CCCCN	EN300-27871	S1C(C(=O)Nc2c(cccc2)C(=O)O)=CC=C1
S1C(C(=O)Nc2c(cccc2)C(=O)OCC(=O)N)=CC=C1	695	fCSFP4	weighted-fingerprint-similarity	0.902	0.406	rxn6038_0_a_kill_0____EN300-42421____EN300-27871	N/A	S1c2c(cc([N+]([O-])=O)cc2)C=C1C(=O)Nc3c(cccc3)C(=O)N	[*;r]C(=O)[N;H]c1[c;H][c;H][c;H][c;H]c1[!#1]_20	2	false	SAVI-Space-2024	rxn6038_0_a_kill_0	EN300-42421	O=C(N)CO	EN300-27871	S1C(C(=O)Nc2c(cccc2)C(=O)O)=CC=C1
S1C(C(=O)Nc2c(cccc2)C(=O)Oc3ccc(O)cc3)=CC=C1	696	fCSFP4	weighted-fingerprint-similarity	0.902	0.406	rxn6038_0_a_kill_0____EN300-91576____EN300-27871	N/A	S1c2c(cc([N+]([O-])=O)cc2)C=C1C(=O)Nc3c(cccc3)C(=O)N	[*;r]C(=O)[N;H]c1[c;H][c;H][c;H][c;H]c1[!#1]_20	2	false	SAVI-Space-2024	rxn6038_0_a_kill_0	EN300-91576	O(c1ccc(O)cc1)CC=C	EN300-27871	S1C(C(=O)Nc2c(cccc2)C(=O)O)=CC=C1
Clc1c(ccc([N+]([O-])=O)c1)C(=O)Nc2c(cccc2)C(=O)OCCNC(=O)N	697	fCSFP4	weighted-fingerprint-similarity	0.902	0.442	rxn6031_0_a_kill_0____EN300-08354____EN300-266974	N/A	S1c2c(cc([N+]([O-])=O)cc2)C=C1C(=O)Nc3c(cccc3)C(=O)N	[*;r]C(=O)[N;H]c1[c;H][c;H][c;H][c;H]c1[!#1]_20	2	false	SAVI-Space-2024	rxn6031_0_a_kill_0	EN300-08354	Clc1c(ccc([N+](=O)O)c1)C(=O)Nc2c(cccc2)C(=O)O	EN300-266974	O=C(NCCO)N
Clc1c(ccc([N+]([O-])=O)c1)C(=O)Nc2c(cccc2)C(=O)OCC(=S)N	698	fCSFP4	weighted-fingerprint-similarity	0.902	0.438	rxn6031_0_a_kill_0____EN300-08354____EN300-98991	N/A	S1c2c(cc([N+]([O-])=O)cc2)C=C1C(=O)Nc3c(cccc3)C(=O)N	[*;r]C(=O)[N;H]c1[c;H][c;H][c;H][c;H]c1[!#1]_20	2	false	SAVI-Space-2024	rxn6031_0_a_kill_0	EN300-08354	Clc1c(ccc([N+](=O)O)c1)C(=O)Nc2c(cccc2)C(=O)O	EN300-98991	S=C(N)CO
Clc1c(ccc([N+]([O-])=O)c1)C(=O)Nc2c(cccc2)C(=O)OCC(=[NH2+])N	699	fCSFP4	weighted-fingerprint-similarity	0.902	0.438	rxn6031_0_a_kill_0____EN300-08354____EN300-55745	N/A	S1c2c(cc([N+]([O-])=O)cc2)C=C1C(=O)Nc3c(cccc3)C(=O)N	[*;r]C(=O)[N;H]c1[c;H][c;H][c;H][c;H]c1[!#1]_20	2	false	SAVI-Space-2024	rxn6031_0_a_kill_0	EN300-08354	Clc1c(ccc([N+](=O)O)c1)C(=O)Nc2c(cccc2)C(=O)O	EN300-55745	OCC(=N)N
S=C(N)C(Nc1c(ccc([N+]([O-])=O)c1)C(=O)Nc2c(cccc2)C([O-])=O)C	700	fCSFP4	weighted-fingerprint-similarity	0.902	0.438	rxn6041_0_a_kill_0____EN300-08354____EN300-263052	N/A	S1c2c(cc([N+]([O-])=O)cc2)C=C1C(=O)Nc3c(cccc3)C(=O)N	[*;r]C(=O)[N;H]c1[c;H][c;H][c;H][c;H]c1[!#1]_20	2	false	SAVI-Space-2024	rxn6041_0_a_kill_0	EN300-08354	Clc1c(ccc([N+](=O)O)c1)C(=O)Nc2c(cccc2)C(=O)O	EN300-263052	S=C(N)C(N)C
[O-][N+](=O)c1cc(NC(C(=[NH2+])N)C)c(cc1)C(=O)Nc2c(cccc2)C([O-])=O	701	fCSFP4	weighted-fingerprint-similarity	0.902	0.438	rxn6041_0_a_kill_0____EN300-08354____EN300-39667384	N/A	S1c2c(cc([N+]([O-])=O)cc2)C=C1C(=O)Nc3c(cccc3)C(=O)N	[*;r]C(=O)[N;H]c1[c;H][c;H][c;H][c;H]c1[!#1]_20	2	false	SAVI-Space-2024	rxn6041_0_a_kill_0	EN300-08354	Clc1c(ccc([N+](=O)O)c1)C(=O)Nc2c(cccc2)C(=O)O	EN300-39667384	N=C(N)C(N)C
S(C(=O)c1c(NC(=O)C=2SC=CC2)cccc1)CCO	702	fCSFP4	weighted-fingerprint-similarity	0.902	0.397	rxn6038_0_a_kill_0____EN300-1240973____EN300-27871	N/A	S1c2c(cc([N+]([O-])=O)cc2)C=C1C(=O)Nc3c(cccc3)C(=O)N	[*;r]C(=O)[N;H]c1[c;H][c;H][c;H][c;H]c1[!#1]_20	2	false	SAVI-Space-2024	rxn6038_0_a_kill_0	EN300-1240973	SCCOC(C)(C)C	EN300-27871	S1C(C(=O)Nc2c(cccc2)C(=O)O)=CC=C1
S1C(C(=O)Nc2c(cccc2)C(=O)NCC(=O)NN)=CC=C1	703	fCSFP4	weighted-fingerprint-similarity	0.902	0.397	rxn6038_0_a_kill_0____EN300-378542____EN300-27871	N/A	S1c2c(cc([N+]([O-])=O)cc2)C=C1C(=O)Nc3c(cccc3)C(=O)N	[*;r]C(=O)[N;H]c1[c;H][c;H][c;H][c;H]c1[!#1]_20	2	false	SAVI-Space-2024	rxn6038_0_a_kill_0	EN300-378542	O=C(NN)CN	EN300-27871	S1C(C(=O)Nc2c(cccc2)C(=O)O)=CC=C1
S1C(C(=O)Nc2c(cccc2)C(=O)NCC(=O)NO)=CC=C1	704	fCSFP4	weighted-fingerprint-similarity	0.902	0.397	rxn6038_0_a_kill_0____EN300-862083____EN300-27871	N/A	S1c2c(cc([N+]([O-])=O)cc2)C=C1C(=O)Nc3c(cccc3)C(=O)N	[*;r]C(=O)[N;H]c1[c;H][c;H][c;H][c;H]c1[!#1]_20	2	false	SAVI-Space-2024	rxn6038_0_a_kill_0	EN300-862083	O=C(NO)CN	EN300-27871	S1C(C(=O)Nc2c(cccc2)C(=O)O)=CC=C1
S1C(C(=O)Nc2c(cccc2)C(=O)OCCO)=CC=C1	705	fCSFP4	weighted-fingerprint-similarity	0.902	0.397	rxn6038_0_a_kill_0____EN300-194224____EN300-27871	N/A	S1c2c(cc([N+]([O-])=O)cc2)C=C1C(=O)Nc3c(cccc3)C(=O)N	[*;r]C(=O)[N;H]c1[c;H][c;H][c;H][c;H]c1[!#1]_20	2	false	SAVI-Space-2024	rxn6038_0_a_kill_0	EN300-194224	O(CC=C)CCO	EN300-27871	S1C(C(=O)Nc2c(cccc2)C(=O)O)=CC=C1
Clc1c(ccc([N+]([O-])=O)c1)C(=O)Nc2c(cccc2)C(=O)OC(C[NH3+])C[NH3+]	706	fCSFP4	weighted-fingerprint-similarity	0.902	0.434	rxn6031_0_a_kill_0____EN300-08354____EN300-86111	N/A	S1c2c(cc([N+]([O-])=O)cc2)C=C1C(=O)Nc3c(cccc3)C(=O)N	[*;r]C(=O)[N;H]c1[c;H][c;H][c;H][c;H]c1[!#1]_20	2	false	SAVI-Space-2024	rxn6031_0_a_kill_0	EN300-08354	Clc1c(ccc([N+](=O)O)c1)C(=O)Nc2c(cccc2)C(=O)O	EN300-86111	OC(CN)CN
Clc1c(ccc([N+]([O-])=O)c1)C(=O)Nc2c(cccc2)C(=O)OCC(C[NH3+])C[NH3+]	707	fCSFP4	weighted-fingerprint-similarity	0.902	0.434	rxn6031_0_a_kill_0____EN300-08354____EN300-1882921	N/A	S1c2c(cc([N+]([O-])=O)cc2)C=C1C(=O)Nc3c(cccc3)C(=O)N	[*;r]C(=O)[N;H]c1[c;H][c;H][c;H][c;H]c1[!#1]_20	2	false	SAVI-Space-2024	rxn6031_0_a_kill_0	EN300-08354	Clc1c(ccc([N+](=O)O)c1)C(=O)Nc2c(cccc2)C(=O)O	EN300-1882921	O=C(OC(C)(C)C)NCC(CO)CN
S1C=C(c2c(ccc([N+]([O-])=O)c2)C(=O)Nc3c(cccc3)C([O-])=O)C(=C1)C	708	fCSFP4	weighted-fingerprint-similarity	0.902	0.434	rxn6006_0_a_kill_0____EN300-08354____EN300-212529	N/A	S1c2c(cc([N+]([O-])=O)cc2)C=C1C(=O)Nc3c(cccc3)C(=O)N	[*;r]C(=O)[N;H]c1[c;H][c;H][c;H][c;H]c1[!#1]_20	2	false	SAVI-Space-2024	rxn6006_0_a_kill_0	EN300-08354	Clc1c(ccc([N+](=O)O)c1)C(=O)Nc2c(cccc2)C(=O)O	EN300-212529	S1C=C(C(=C1)B(O)O)C
[O-][N+](=O)c1cc(C#CCCC[NH3+])c(cc1)C(=O)Nc2c(cccc2)C([O-])=O	709	fCSFP4	weighted-fingerprint-similarity	0.902	0.434	rxn2267_0_a_kill_0____EN300-175161____EN300-08354	N/A	S1c2c(cc([N+]([O-])=O)cc2)C=C1C(=O)Nc3c(cccc3)C(=O)N	[*;r]C(=O)[N;H]c1[c;H][c;H][c;H][c;H]c1[!#1]_20	2	false	SAVI-Space-2024	rxn2267_0_a_kill_0	EN300-175161	NCCCC#C	EN300-08354	Clc1c(ccc([N+](=O)O)c1)C(=O)Nc2c(cccc2)C(=O)O
[O-][N+](=O)c1cc(OCC#CC[NH3+])c(cc1)C(=O)Nc2c(cccc2)C([O-])=O	710	fCSFP4	weighted-fingerprint-similarity	0.902	0.434	rxn6039_0_a_kill_0____EN300-97741____EN300-08354	N/A	S1c2c(cc([N+]([O-])=O)cc2)C=C1C(=O)Nc3c(cccc3)C(=O)N	[*;r]C(=O)[N;H]c1[c;H][c;H][c;H][c;H]c1[!#1]_20	2	false	SAVI-Space-2024	rxn6039_0_a_kill_0	EN300-97741	OCC#CCN	EN300-08354	Clc1c(ccc([N+](=O)O)c1)C(=O)Nc2c(cccc2)C(=O)O
[O-][N+](=O)c1cc(OCC=CC[NH3+])c(cc1)C(=O)Nc2c(cccc2)C([O-])=O	711	fCSFP4	weighted-fingerprint-similarity	0.902	0.434	rxn6039_0_a_kill_0____EN300-7577405____EN300-08354	N/A	S1c2c(cc([N+]([O-])=O)cc2)C=C1C(=O)Nc3c(cccc3)C(=O)N	[*;r]C(=O)[N;H]c1[c;H][c;H][c;H][c;H]c1[!#1]_20	2	false	SAVI-Space-2024	rxn6039_0_a_kill_0	EN300-7577405	OCC=CCN	EN300-08354	Clc1c(ccc([N+](=O)O)c1)C(=O)Nc2c(cccc2)C(=O)O
[O-][N+](=O)c1cc(OCCCNN)c(cc1)C(=O)Nc2c(cccc2)C([O-])=O	712	fCSFP4	weighted-fingerprint-similarity	0.902	0.434	rxn6039_0_a_kill_0____EN300-70434____EN300-08354	N/A	S1c2c(cc([N+]([O-])=O)cc2)C=C1C(=O)Nc3c(cccc3)C(=O)N	[*;r]C(=O)[N;H]c1[c;H][c;H][c;H][c;H]c1[!#1]_20	2	false	SAVI-Space-2024	rxn6039_0_a_kill_0	EN300-70434	OCCCNN	EN300-08354	Clc1c(ccc([N+](=O)O)c1)C(=O)Nc2c(cccc2)C(=O)O
S(C(=O)c1c(NC(=O)c2c(NC(=O)c3ccccc3)cccc2)cccc1)CC[N+]([O-])=O	713	fCSFP4	weighted-fingerprint-similarity	0.901	0.392	rxn6038_0_a_kill_0____EN300-125856____EN300-33364232	N/A	S1c2c(cc([N+]([O-])=O)cc2)C=C1C(=O)Nc3c(cccc3)C(=O)N	[*;r]C(=O)[N;H]c1[c;H][c;H][c;H][c;H]c1[!#1]_20	2	false	SAVI-Space-2024	rxn6038_0_a_kill_0	EN300-125856	SCC[N+](=O)O	EN300-33364232	O=C(O)c1c(NC(=O)c2c(NC(=O)c3ccccc3)cccc2)cccc1
S1C(C(=O)Nc2c(cccc2)C(=O)NCC(=O)C)=CC=C1	714	fCSFP4	weighted-fingerprint-similarity	0.901	0.392	rxn6038_0_a_kill_0____EN300-91147____EN300-27871	N/A	S1c2c(cc([N+]([O-])=O)cc2)C=C1C(=O)Nc3c(cccc3)C(=O)N	[*;r]C(=O)[N;H]c1[c;H][c;H][c;H][c;H]c1[!#1]_20	2	false	SAVI-Space-2024	rxn6038_0_a_kill_0	EN300-91147	O=C(CN)C	EN300-27871	S1C(C(=O)Nc2c(cccc2)C(=O)O)=CC=C1
[O-][N+](=O)CCOC(=O)c1c(NC(=O)c2c(NC(=O)c3ccccc3)cccc2)cccc1	715	fCSFP4	weighted-fingerprint-similarity	0.901	0.392	rxn6031_0_a_kill_0____EN300-33364232____EN300-23939	N/A	S1c2c(cc([N+]([O-])=O)cc2)C=C1C(=O)Nc3c(cccc3)C(=O)N	[*;r]C(=O)[N;H]c1[c;H][c;H][c;H][c;H]c1[!#1]_20	2	false	SAVI-Space-2024	rxn6031_0_a_kill_0	EN300-33364232	O=C(O)c1c(NC(=O)c2c(NC(=O)c3ccccc3)cccc2)cccc1	EN300-23939	O=[N+](O)CCO
BrC(Br)COc1c(ccc([N+]([O-])=O)c1)C(=O)Nc2c(cccc2)C([O-])=O	716	fCSFP4	weighted-fingerprint-similarity	0.901	0.430	rxn6039_0_a_kill_0____EN300-6737820____EN300-08354	N/A	S1c2c(cc([N+]([O-])=O)cc2)C=C1C(=O)Nc3c(cccc3)C(=O)N	[*;r]C(=O)[N;H]c1[c;H][c;H][c;H][c;H]c1[!#1]_20	2	false	SAVI-Space-2024	rxn6039_0_a_kill_0	EN300-6737820	BrC(Br)CO	EN300-08354	Clc1c(ccc([N+](=O)O)c1)C(=O)Nc2c(cccc2)C(=O)O
BrCCC#Cc1c(ccc([N+]([O-])=O)c1)C(=O)Nc2c(cccc2)C([O-])=O	717	fCSFP4	weighted-fingerprint-similarity	0.901	0.430	rxn2267_0_a_kill_0____EN300-109730____EN300-08354	N/A	S1c2c(cc([N+]([O-])=O)cc2)C=C1C(=O)Nc3c(cccc3)C(=O)N	[*;r]C(=O)[N;H]c1[c;H][c;H][c;H][c;H]c1[!#1]_20	2	false	SAVI-Space-2024	rxn2267_0_a_kill_0	EN300-109730	BrCCC#C	EN300-08354	Clc1c(ccc([N+](=O)O)c1)C(=O)Nc2c(cccc2)C(=O)O
BrCCCOC(=O)c1c(NC(=O)c2c(Cl)cc([N+]([O-])=O)cc2)cccc1	718	fCSFP4	weighted-fingerprint-similarity	0.901	0.430	rxn6031_0_a_kill_0____EN300-08354____EN300-67396	N/A	S1c2c(cc([N+]([O-])=O)cc2)C=C1C(=O)Nc3c(cccc3)C(=O)N	[*;r]C(=O)[N;H]c1[c;H][c;H][c;H][c;H]c1[!#1]_20	2	false	SAVI-Space-2024	rxn6031_0_a_kill_0	EN300-08354	Clc1c(ccc([N+](=O)O)c1)C(=O)Nc2c(cccc2)C(=O)O	EN300-67396	BrCCCO
ClC(Cl)COc1c(ccc([N+]([O-])=O)c1)C(=O)Nc2c(cccc2)C([O-])=O	719	fCSFP4	weighted-fingerprint-similarity	0.901	0.430	rxn6039_0_a_kill_0____EN300-344057____EN300-08354	N/A	S1c2c(cc([N+]([O-])=O)cc2)C=C1C(=O)Nc3c(cccc3)C(=O)N	[*;r]C(=O)[N;H]c1[c;H][c;H][c;H][c;H]c1[!#1]_20	2	false	SAVI-Space-2024	rxn6039_0_a_kill_0	EN300-344057	ClC(Cl)CO	EN300-08354	Clc1c(ccc([N+](=O)O)c1)C(=O)Nc2c(cccc2)C(=O)O
ClCCC#Cc1c(ccc([N+]([O-])=O)c1)C(=O)Nc2c(cccc2)C([O-])=O	720	fCSFP4	weighted-fingerprint-similarity	0.901	0.430	rxn2267_0_a_kill_0____EN300-71866____EN300-08354	N/A	S1c2c(cc([N+]([O-])=O)cc2)C=C1C(=O)Nc3c(cccc3)C(=O)N	[*;r]C(=O)[N;H]c1[c;H][c;H][c;H][c;H]c1[!#1]_20	2	false	SAVI-Space-2024	rxn2267_0_a_kill_0	EN300-71866	ClCCC#C	EN300-08354	Clc1c(ccc([N+](=O)O)c1)C(=O)Nc2c(cccc2)C(=O)O
Clc1c(ccc([N+]([O-])=O)c1)C(=O)Nc2c(cccc2)C(=O)OCC(Cl)Cl	721	fCSFP4	weighted-fingerprint-similarity	0.901	0.430	rxn6031_0_a_kill_0____EN300-08354____EN300-344057	N/A	S1c2c(cc([N+]([O-])=O)cc2)C=C1C(=O)Nc3c(cccc3)C(=O)N	[*;r]C(=O)[N;H]c1[c;H][c;H][c;H][c;H]c1[!#1]_20	2	false	SAVI-Space-2024	rxn6031_0_a_kill_0	EN300-08354	Clc1c(ccc([N+](=O)O)c1)C(=O)Nc2c(cccc2)C(=O)O	EN300-344057	ClC(Cl)CO
Clc1c(ccc([N+]([O-])=O)c1)C(=O)Nc2c(cccc2)C(=O)OCCCC	722	fCSFP4	weighted-fingerprint-similarity	0.901	0.430	rxn6031_0_a_kill_0____EN300-08354____EN300-19305	N/A	S1c2c(cc([N+]([O-])=O)cc2)C=C1C(=O)Nc3c(cccc3)C(=O)N	[*;r]C(=O)[N;H]c1[c;H][c;H][c;H][c;H]c1[!#1]_20	2	false	SAVI-Space-2024	rxn6031_0_a_kill_0	EN300-08354	Clc1c(ccc([N+](=O)O)c1)C(=O)Nc2c(cccc2)C(=O)O	EN300-19305	OCCCC
Clc1c(ccc([N+]([O-])=O)c1)C(=O)Nc2c(cccc2)C(=O)OCCCCCCl	723	fCSFP4	weighted-fingerprint-similarity	0.901	0.430	rxn6031_0_a_kill_0____EN300-08354____EN300-57109	N/A	S1c2c(cc([N+]([O-])=O)cc2)C=C1C(=O)Nc3c(cccc3)C(=O)N	[*;r]C(=O)[N;H]c1[c;H][c;H][c;H][c;H]c1[!#1]_20	2	false	SAVI-Space-2024	rxn6031_0_a_kill_0	EN300-08354	Clc1c(ccc([N+](=O)O)c1)C(=O)Nc2c(cccc2)C(=O)O	EN300-57109	ClCCCCCO
Clc1c(ccc([N+]([O-])=O)c1)C(=O)Nc2c(cccc2)C(=O)OCCCCCO	724	fCSFP4	weighted-fingerprint-similarity	0.901	0.430	rxn6031_0_a_kill_0____EN300-08354____EN300-7411397	N/A	S1c2c(cc([N+]([O-])=O)cc2)C=C1C(=O)Nc3c(cccc3)C(=O)N	[*;r]C(=O)[N;H]c1[c;H][c;H][c;H][c;H]c1[!#1]_20	2	false	SAVI-Space-2024	rxn6031_0_a_kill_0	EN300-08354	Clc1c(ccc([N+](=O)O)c1)C(=O)Nc2c(cccc2)C(=O)O	EN300-7411397	[Si](OCCCCCO)(C(C)(C)C)(C)C
Clc1c(ccc([N+]([O-])=O)c1)C(=O)Nc2c(cccc2)C(=O)OCCCCCl	725	fCSFP4	weighted-fingerprint-similarity	0.901	0.430	rxn6031_0_a_kill_0____EN300-08354____EN300-20000	N/A	S1c2c(cc([N+]([O-])=O)cc2)C=C1C(=O)Nc3c(cccc3)C(=O)N	[*;r]C(=O)[N;H]c1[c;H][c;H][c;H][c;H]c1[!#1]_20	2	false	SAVI-Space-2024	rxn6031_0_a_kill_0	EN300-08354	Clc1c(ccc([N+](=O)O)c1)C(=O)Nc2c(cccc2)C(=O)O	EN300-20000	ClCCCCO
Clc1c(ccc([N+]([O-])=O)c1)C(=O)Nc2c(cccc2)C(=O)OCCCCO	726	fCSFP4	weighted-fingerprint-similarity	0.901	0.430	rxn6031_0_a_kill_0____EN300-08354____EN300-365834	N/A	S1c2c(cc([N+]([O-])=O)cc2)C=C1C(=O)Nc3c(cccc3)C(=O)N	[*;r]C(=O)[N;H]c1[c;H][c;H][c;H][c;H]c1[!#1]_20	2	false	SAVI-Space-2024	rxn6031_0_a_kill_0	EN300-08354	Clc1c(ccc([N+](=O)O)c1)C(=O)Nc2c(cccc2)C(=O)O	EN300-365834	O(CC=C)CCCCO
Clc1c(ccc([N+]([O-])=O)c1)C(=O)Nc2c(cccc2)C(=O)OCCCF	727	fCSFP4	weighted-fingerprint-similarity	0.901	0.430	rxn6031_0_a_kill_0____EN300-08354____EN300-84221	N/A	S1c2c(cc([N+]([O-])=O)cc2)C=C1C(=O)Nc3c(cccc3)C(=O)N	[*;r]C(=O)[N;H]c1[c;H][c;H][c;H][c;H]c1[!#1]_20	2	false	SAVI-Space-2024	rxn6031_0_a_kill_0	EN300-08354	Clc1c(ccc([N+](=O)O)c1)C(=O)Nc2c(cccc2)C(=O)O	EN300-84221	FCCCO
Clc1c(ccc([N+]([O-])=O)c1)C(=O)Nc2c(cccc2)C(=O)OCCCOC	728	fCSFP4	weighted-fingerprint-similarity	0.901	0.430	rxn6031_0_a_kill_0____EN300-08354____EN300-42678	N/A	S1c2c(cc([N+]([O-])=O)cc2)C=C1C(=O)Nc3c(cccc3)C(=O)N	[*;r]C(=O)[N;H]c1[c;H][c;H][c;H][c;H]c1[!#1]_20	2	false	SAVI-Space-2024	rxn6031_0_a_kill_0	EN300-08354	Clc1c(ccc([N+](=O)O)c1)C(=O)Nc2c(cccc2)C(=O)O	EN300-42678	O(CCCO)C
Clc1c(ccc([N+]([O-])=O)c1)C(=O)Nc2c(cccc2)C(=O)OCCCS	729	fCSFP4	weighted-fingerprint-similarity	0.901	0.430	rxn6031_0_a_kill_0____EN300-08354____EN300-87411	N/A	S1c2c(cc([N+]([O-])=O)cc2)C=C1C(=O)Nc3c(cccc3)C(=O)N	[*;r]C(=O)[N;H]c1[c;H][c;H][c;H][c;H]c1[!#1]_20	2	false	SAVI-Space-2024	rxn6031_0_a_kill_0	EN300-08354	Clc1c(ccc([N+](=O)O)c1)C(=O)Nc2c(cccc2)C(=O)O	EN300-87411	SCCCO
Clc1c(ccc([N+]([O-])=O)c1)C(=O)Nc2c(cccc2)C(=O)OCCOCCCl	730	fCSFP4	weighted-fingerprint-similarity	0.901	0.430	rxn6031_0_a_kill_0____EN300-08354____EN300-52467	N/A	S1c2c(cc([N+]([O-])=O)cc2)C=C1C(=O)Nc3c(cccc3)C(=O)N	[*;r]C(=O)[N;H]c1[c;H][c;H][c;H][c;H]c1[!#1]_20	2	false	SAVI-Space-2024	rxn6031_0_a_kill_0	EN300-08354	Clc1c(ccc([N+](=O)O)c1)C(=O)Nc2c(cccc2)C(=O)O	EN300-52467	ClCCOCCO
Clc1c(ccc([N+]([O-])=O)c1)C(=O)Nc2c(cccc2)C(=O)OCCOCCO	731	fCSFP4	weighted-fingerprint-similarity	0.901	0.430	rxn6031_0_a_kill_0____EN300-08354____EN300-305016	N/A	S1c2c(cc([N+]([O-])=O)cc2)C=C1C(=O)Nc3c(cccc3)C(=O)N	[*;r]C(=O)[N;H]c1[c;H][c;H][c;H][c;H]c1[!#1]_20	2	false	SAVI-Space-2024	rxn6031_0_a_kill_0	EN300-08354	Clc1c(ccc([N+](=O)O)c1)C(=O)Nc2c(cccc2)C(=O)O	EN300-305016	O(CC=C)CCOCCO
FC(CCNc1c(ccc([N+]([O-])=O)c1)C(=O)Nc2c(cccc2)C([O-])=O)C	732	fCSFP4	weighted-fingerprint-similarity	0.901	0.430	rxn6041_0_a_kill_0____EN300-08354____EN300-218014	N/A	S1c2c(cc([N+]([O-])=O)cc2)C=C1C(=O)Nc3c(cccc3)C(=O)N	[*;r]C(=O)[N;H]c1[c;H][c;H][c;H][c;H]c1[!#1]_20	2	false	SAVI-Space-2024	rxn6041_0_a_kill_0	EN300-08354	Clc1c(ccc([N+](=O)O)c1)C(=O)Nc2c(cccc2)C(=O)O	EN300-218014	FC(CCN)C
FC(CNc1c(ccc([N+]([O-])=O)c1)C(=O)Nc2c(cccc2)C([O-])=O)(C)C	733	fCSFP4	weighted-fingerprint-similarity	0.901	0.430	rxn6041_0_a_kill_0____EN300-08354____EN300-199459	N/A	S1c2c(cc([N+]([O-])=O)cc2)C=C1C(=O)Nc3c(cccc3)C(=O)N	[*;r]C(=O)[N;H]c1[c;H][c;H][c;H][c;H]c1[!#1]_20	2	false	SAVI-Space-2024	rxn6041_0_a_kill_0	EN300-08354	Clc1c(ccc([N+](=O)O)c1)C(=O)Nc2c(cccc2)C(=O)O	EN300-199459	FC(CN)(C)C
FC(F)COc1c(ccc([N+]([O-])=O)c1)C(=O)Nc2c(cccc2)C([O-])=O	734	fCSFP4	weighted-fingerprint-similarity	0.901	0.430	rxn6039_0_a_kill_0____EN300-50881____EN300-08354	N/A	S1c2c(cc([N+]([O-])=O)cc2)C=C1C(=O)Nc3c(cccc3)C(=O)N	[*;r]C(=O)[N;H]c1[c;H][c;H][c;H][c;H]c1[!#1]_20	2	false	SAVI-Space-2024	rxn6039_0_a_kill_0	EN300-50881	FC(F)CO	EN300-08354	Clc1c(ccc([N+](=O)O)c1)C(=O)Nc2c(cccc2)C(=O)O
FCCCCOc1c(ccc([N+]([O-])=O)c1)C(=O)Nc2c(cccc2)C([O-])=O	735	fCSFP4	weighted-fingerprint-similarity	0.901	0.430	rxn6039_0_a_kill_0____EN300-206962____EN300-08354	N/A	S1c2c(cc([N+]([O-])=O)cc2)C=C1C(=O)Nc3c(cccc3)C(=O)N	[*;r]C(=O)[N;H]c1[c;H][c;H][c;H][c;H]c1[!#1]_20	2	false	SAVI-Space-2024	rxn6039_0_a_kill_0	EN300-206962	FCCCCO	EN300-08354	Clc1c(ccc([N+](=O)O)c1)C(=O)Nc2c(cccc2)C(=O)O
F[B-](F)(F)C#Cc1c(ccc([N+]([O-])=O)c1)C(=O)Nc2c(cccc2)C([O-])=O	736	fCSFP4	weighted-fingerprint-similarity	0.901	0.430	rxn2267_0_a_kill_0____EN300-209100____EN300-08354	N/A	S1c2c(cc([N+]([O-])=O)cc2)C=C1C(=O)Nc3c(cccc3)C(=O)N	[*;r]C(=O)[N;H]c1[c;H][c;H][c;H][c;H]c1[!#1]_20	2	false	SAVI-Space-2024	rxn2267_0_a_kill_0	EN300-209100	F[B-](F)(F)C#C	EN300-08354	Clc1c(ccc([N+](=O)O)c1)C(=O)Nc2c(cccc2)C(=O)O
ICCCOC(=O)c1c(NC(=O)c2c(Cl)cc([N+]([O-])=O)cc2)cccc1	737	fCSFP4	weighted-fingerprint-similarity	0.901	0.430	rxn6031_0_a_kill_0____EN300-08354____EN300-221518	N/A	S1c2c(cc([N+]([O-])=O)cc2)C=C1C(=O)Nc3c(cccc3)C(=O)N	[*;r]C(=O)[N;H]c1[c;H][c;H][c;H][c;H]c1[!#1]_20	2	false	SAVI-Space-2024	rxn6031_0_a_kill_0	EN300-08354	Clc1c(ccc([N+](=O)O)c1)C(=O)Nc2c(cccc2)C(=O)O	EN300-221518	ICCCO
SC(CCNc1c(ccc([N+]([O-])=O)c1)C(=O)Nc2c(cccc2)C([O-])=O)C	738	fCSFP4	weighted-fingerprint-similarity	0.901	0.430	rxn6041_0_a_kill_0____EN300-08354____EN300-366759	N/A	S1c2c(cc([N+]([O-])=O)cc2)C=C1C(=O)Nc3c(cccc3)C(=O)N	[*;r]C(=O)[N;H]c1[c;H][c;H][c;H][c;H]c1[!#1]_20	2	false	SAVI-Space-2024	rxn6041_0_a_kill_0	EN300-08354	Clc1c(ccc([N+](=O)O)c1)C(=O)Nc2c(cccc2)C(=O)O	EN300-366759	SC(CCN)C
SC(CNc1c(ccc([N+]([O-])=O)c1)C(=O)Nc2c(cccc2)C([O-])=O)(C)C	739	fCSFP4	weighted-fingerprint-similarity	0.901	0.430	rxn6041_0_a_kill_0____EN300-08354____EN300-1604820	N/A	S1c2c(cc([N+]([O-])=O)cc2)C=C1C(=O)Nc3c(cccc3)C(=O)N	[*;r]C(=O)[N;H]c1[c;H][c;H][c;H][c;H]c1[!#1]_20	2	false	SAVI-Space-2024	rxn6041_0_a_kill_0	EN300-08354	Clc1c(ccc([N+](=O)O)c1)C(=O)Nc2c(cccc2)C(=O)O	EN300-1604820	SC(CN)(C)C
SCCCCOc1c(ccc([N+]([O-])=O)c1)C(=O)Nc2c(cccc2)C([O-])=O	740	fCSFP4	weighted-fingerprint-similarity	0.901	0.430	rxn6039_0_a_kill_0____EN300-127497____EN300-08354	N/A	S1c2c(cc([N+]([O-])=O)cc2)C=C1C(=O)Nc3c(cccc3)C(=O)N	[*;r]C(=O)[N;H]c1[c;H][c;H][c;H][c;H]c1[!#1]_20	2	false	SAVI-Space-2024	rxn6039_0_a_kill_0	EN300-127497	SCCCCO	EN300-08354	Clc1c(ccc([N+](=O)O)c1)C(=O)Nc2c(cccc2)C(=O)O
[O-][N+](=O)c1cc(C#CC(=O)C)c(cc1)C(=O)Nc2c(cccc2)C([O-])=O	741	fCSFP4	weighted-fingerprint-similarity	0.901	0.430	rxn2267_0_a_kill_0____EN300-112432____EN300-08354	N/A	S1c2c(cc([N+]([O-])=O)cc2)C=C1C(=O)Nc3c(cccc3)C(=O)N	[*;r]C(=O)[N;H]c1[c;H][c;H][c;H][c;H]c1[!#1]_20	2	false	SAVI-Space-2024	rxn2267_0_a_kill_0	EN300-112432	O=C(C#C)C	EN300-08354	Clc1c(ccc([N+](=O)O)c1)C(=O)Nc2c(cccc2)C(=O)O
[O-][N+](=O)c1cc(C#CC(C)(C)C)c(cc1)C(=O)Nc2c(cccc2)C([O-])=O	742	fCSFP4	weighted-fingerprint-similarity	0.901	0.430	rxn2267_0_a_kill_0____EN300-83192____EN300-08354	N/A	S1c2c(cc([N+]([O-])=O)cc2)C=C1C(=O)Nc3c(cccc3)C(=O)N	[*;r]C(=O)[N;H]c1[c;H][c;H][c;H][c;H]c1[!#1]_20	2	false	SAVI-Space-2024	rxn2267_0_a_kill_0	EN300-83192	C(#C)C(C)(C)C	EN300-08354	Clc1c(ccc([N+](=O)O)c1)C(=O)Nc2c(cccc2)C(=O)O
[O-][N+](=O)c1cc(C#CC2CC2)c(cc1)C(=O)Nc3c(cccc3)C([O-])=O	743	fCSFP4	weighted-fingerprint-similarity	0.901	0.430	rxn2267_0_a_kill_0____EN300-64405____EN300-08354	N/A	S1c2c(cc([N+]([O-])=O)cc2)C=C1C(=O)Nc3c(cccc3)C(=O)N	[*;r]C(=O)[N;H]c1[c;H][c;H][c;H][c;H]c1[!#1]_20	2	false	SAVI-Space-2024	rxn2267_0_a_kill_0	EN300-64405	C(#C)C1CC1	EN300-08354	Clc1c(ccc([N+](=O)O)c1)C(=O)Nc2c(cccc2)C(=O)O
[O-][N+](=O)c1cc(C#CC=CC)c(cc1)C(=O)Nc2c(cccc2)C([O-])=O	744	fCSFP4	weighted-fingerprint-similarity	0.901	0.430	rxn2267_0_a_kill_0____EN300-179762____EN300-08354	N/A	S1c2c(cc([N+]([O-])=O)cc2)C=C1C(=O)Nc3c(cccc3)C(=O)N	[*;r]C(=O)[N;H]c1[c;H][c;H][c;H][c;H]c1[!#1]_20	2	false	SAVI-Space-2024	rxn2267_0_a_kill_0	EN300-179762	C(#C)C=CC	EN300-08354	Clc1c(ccc([N+](=O)O)c1)C(=O)Nc2c(cccc2)C(=O)O
[O-][N+](=O)c1cc(C#CCCC)c(cc1)C(=O)Nc2c(cccc2)C([O-])=O	745	fCSFP4	weighted-fingerprint-similarity	0.901	0.430	rxn2267_0_a_kill_0____EN300-94380____EN300-08354	N/A	S1c2c(cc([N+]([O-])=O)cc2)C=C1C(=O)Nc3c(cccc3)C(=O)N	[*;r]C(=O)[N;H]c1[c;H][c;H][c;H][c;H]c1[!#1]_20	2	false	SAVI-Space-2024	rxn2267_0_a_kill_0	EN300-94380	C(#C)CCC	EN300-08354	Clc1c(ccc([N+](=O)O)c1)C(=O)Nc2c(cccc2)C(=O)O
[O-][N+](=O)c1cc(C#CC[NH2+]C)c(cc1)C(=O)Nc2c(cccc2)C([O-])=O	746	fCSFP4	weighted-fingerprint-similarity	0.901	0.430	rxn2267_0_a_kill_0____EN300-78930____EN300-08354	N/A	S1c2c(cc([N+]([O-])=O)cc2)C=C1C(=O)Nc3c(cccc3)C(=O)N	[*;r]C(=O)[N;H]c1[c;H][c;H][c;H][c;H]c1[!#1]_20	2	false	SAVI-Space-2024	rxn2267_0_a_kill_0	EN300-78930	N(CC#C)C	EN300-08354	Clc1c(ccc([N+](=O)O)c1)C(=O)Nc2c(cccc2)C(=O)O
[O-][N+](=O)c1cc(NC(C#CC)C)c(cc1)C(=O)Nc2c(cccc2)C([O-])=O	747	fCSFP4	weighted-fingerprint-similarity	0.901	0.430	rxn6041_0_a_kill_0____EN300-08354____EN300-374304	N/A	S1c2c(cc([N+]([O-])=O)cc2)C=C1C(=O)Nc3c(cccc3)C(=O)N	[*;r]C(=O)[N;H]c1[c;H][c;H][c;H][c;H]c1[!#1]_20	2	false	SAVI-Space-2024	rxn6041_0_a_kill_0	EN300-08354	Clc1c(ccc([N+](=O)O)c1)C(=O)Nc2c(cccc2)C(=O)O	EN300-374304	NC(C#CC)C
[O-][N+](=O)c1cc(NC(C(O)C)C)c(cc1)C(=O)Nc2c(cccc2)C([O-])=O	748	fCSFP4	weighted-fingerprint-similarity	0.901	0.430	rxn6041_0_a_kill_0____EN300-08354____EN300-72272	N/A	S1c2c(cc([N+]([O-])=O)cc2)C=C1C(=O)Nc3c(cccc3)C(=O)N	[*;r]C(=O)[N;H]c1[c;H][c;H][c;H][c;H]c1[!#1]_20	2	false	SAVI-Space-2024	rxn6041_0_a_kill_0	EN300-08354	Clc1c(ccc([N+](=O)O)c1)C(=O)Nc2c(cccc2)C(=O)O	EN300-72272	OC(C(N)C)C
[O-][N+](=O)c1cc(NC(C=CC)C)c(cc1)C(=O)Nc2c(cccc2)C([O-])=O	749	fCSFP4	weighted-fingerprint-similarity	0.901	0.430	rxn6041_0_a_kill_0____EN300-08354____EN300-1708489	N/A	S1c2c(cc([N+]([O-])=O)cc2)C=C1C(=O)Nc3c(cccc3)C(=O)N	[*;r]C(=O)[N;H]c1[c;H][c;H][c;H][c;H]c1[!#1]_20	2	false	SAVI-Space-2024	rxn6041_0_a_kill_0	EN300-08354	Clc1c(ccc([N+](=O)O)c1)C(=O)Nc2c(cccc2)C(=O)O	EN300-1708489	NC(C=CC)C
[O-][N+](=O)c1cc(NC(CC)(C)C)c(cc1)C(=O)Nc2c(cccc2)C([O-])=O	750	fCSFP4	weighted-fingerprint-similarity	0.901	0.430	rxn6041_0_a_kill_0____EN300-08354____EN300-20706	N/A	S1c2c(cc([N+]([O-])=O)cc2)C=C1C(=O)Nc3c(cccc3)C(=O)N	[*;r]C(=O)[N;H]c1[c;H][c;H][c;H][c;H]c1[!#1]_20	2	false	SAVI-Space-2024	rxn6041_0_a_kill_0	EN300-08354	Clc1c(ccc([N+](=O)O)c1)C(=O)Nc2c(cccc2)C(=O)O	EN300-20706	NC(CC)(C)C
[O-][N+](=O)c1cc(NC(CCC)C)c(cc1)C(=O)Nc2c(cccc2)C([O-])=O	751	fCSFP4	weighted-fingerprint-similarity	0.901	0.430	rxn6041_0_a_kill_0____EN300-08354____EN300-43495 EN300-20287""	N/A	S1c2c(cc([N+]([O-])=O)cc2)C=C1C(=O)Nc3c(cccc3)C(=O)N	[*;r]C(=O)[N;H]c1[c;H][c;H][c;H][c;H]c1[!#1]_20	2	false	SAVI-Space-2024	rxn6041_0_a_kill_0	EN300-08354	Clc1c(ccc([N+](=O)O)c1)C(=O)Nc2c(cccc2)C(=O)O	EN300-43495 EN300-20287""	NC(CCC)C
[O-][N+](=O)c1cc(NC(CCO)C)c(cc1)C(=O)Nc2c(cccc2)C([O-])=O	752	fCSFP4	weighted-fingerprint-similarity	0.901	0.430	rxn6041_0_a_kill_0____EN300-08354____EN300-82225	N/A	S1c2c(cc([N+]([O-])=O)cc2)C=C1C(=O)Nc3c(cccc3)C(=O)N	[*;r]C(=O)[N;H]c1[c;H][c;H][c;H][c;H]c1[!#1]_20	2	false	SAVI-Space-2024	rxn6041_0_a_kill_0	EN300-08354	Clc1c(ccc([N+](=O)O)c1)C(=O)Nc2c(cccc2)C(=O)O	EN300-82225	OCCC(N)C
[O-][N+](=O)c1cc(NC(CO)(C)C)c(cc1)C(=O)Nc2c(cccc2)C([O-])=O	753	fCSFP4	weighted-fingerprint-similarity	0.901	0.430	rxn6041_0_a_kill_0____EN300-08354____EN300-19785	N/A	S1c2c(cc([N+]([O-])=O)cc2)C=C1C(=O)Nc3c(cccc3)C(=O)N	[*;r]C(=O)[N;H]c1[c;H][c;H][c;H][c;H]c1[!#1]_20	2	false	SAVI-Space-2024	rxn6041_0_a_kill_0	EN300-08354	Clc1c(ccc([N+](=O)O)c1)C(=O)Nc2c(cccc2)C(=O)O	EN300-19785	OCC(N)(C)C
[O-][N+](=O)c1cc(NC2C[NH+](C2)C)c(cc1)C(=O)Nc3c(cccc3)C([O-])=O	754	fCSFP4	weighted-fingerprint-similarity	0.901	0.430	rxn6041_0_a_kill_0____EN300-08354____EN300-225235	N/A	S1c2c(cc([N+]([O-])=O)cc2)C=C1C(=O)Nc3c(cccc3)C(=O)N	[*;r]C(=O)[N;H]c1[c;H][c;H][c;H][c;H]c1[!#1]_20	2	false	SAVI-Space-2024	rxn6041_0_a_kill_0	EN300-08354	Clc1c(ccc([N+](=O)O)c1)C(=O)Nc2c(cccc2)C(=O)O	EN300-225235	N1(CC(N)C1)C
[O-][N+](=O)c1cc(NCC2(O)CC2)c(cc1)C(=O)Nc3c(cccc3)C([O-])=O	755	fCSFP4	weighted-fingerprint-similarity	0.901	0.430	rxn6041_0_a_kill_0____EN300-08354____EN300-134628	N/A	S1c2c(cc([N+]([O-])=O)cc2)C=C1C(=O)Nc3c(cccc3)C(=O)N	[*;r]C(=O)[N;H]c1[c;H][c;H][c;H][c;H]c1[!#1]_20	2	false	SAVI-Space-2024	rxn6041_0_a_kill_0	EN300-08354	Clc1c(ccc([N+](=O)O)c1)C(=O)Nc2c(cccc2)C(=O)O	EN300-134628	OC1(CN)CC1
[O-][N+](=O)c1cc(OC(CO)CO)c(cc1)C(=O)Nc2c(cccc2)C([O-])=O	756	fCSFP4	weighted-fingerprint-similarity	0.901	0.430	rxn6039_0_a_kill_0____EN300-216991____EN300-08354	N/A	S1c2c(cc([N+]([O-])=O)cc2)C=C1C(=O)Nc3c(cccc3)C(=O)N	[*;r]C(=O)[N;H]c1[c;H][c;H][c;H][c;H]c1[!#1]_20	2	false	SAVI-Space-2024	rxn6039_0_a_kill_0	EN300-216991	O(Cc1ccccc1)CC(O)COCc2ccccc2	EN300-08354	Clc1c(ccc([N+](=O)O)c1)C(=O)Nc2c(cccc2)C(=O)O
[O-][N+](=O)c1cc(OCC(C)C)c(cc1)C(=O)Nc2c(cccc2)C([O-])=O	757	fCSFP4	weighted-fingerprint-similarity	0.901	0.430	rxn6039_0_a_kill_0____EN300-19336____EN300-08354	N/A	S1c2c(cc([N+]([O-])=O)cc2)C=C1C(=O)Nc3c(cccc3)C(=O)N	[*;r]C(=O)[N;H]c1[c;H][c;H][c;H][c;H]c1[!#1]_20	2	false	SAVI-Space-2024	rxn6039_0_a_kill_0	EN300-19336	OCC(C)C	EN300-08354	Clc1c(ccc([N+](=O)O)c1)C(=O)Nc2c(cccc2)C(=O)O
[O-][N+](=O)c1cc(OCCC=O)c(cc1)C(=O)Nc2c(cccc2)C([O-])=O	758	fCSFP4	weighted-fingerprint-similarity	0.901	0.430	rxn6039_0_a_kill_0____EN300-2995116____EN300-08354	N/A	S1c2c(cc([N+]([O-])=O)cc2)C=C1C(=O)Nc3c(cccc3)C(=O)N	[*;r]C(=O)[N;H]c1[c;H][c;H][c;H][c;H]c1[!#1]_20	2	false	SAVI-Space-2024	rxn6039_0_a_kill_0	EN300-2995116	O=CCCO	EN300-08354	Clc1c(ccc([N+](=O)O)c1)C(=O)Nc2c(cccc2)C(=O)O
[O-][N+](=O)c1cc(OCCCCC)c(cc1)C(=O)Nc2c(cccc2)C([O-])=O	759	fCSFP4	weighted-fingerprint-similarity	0.901	0.430	rxn6039_0_a_kill_0____EN300-19332____EN300-08354	N/A	S1c2c(cc([N+]([O-])=O)cc2)C=C1C(=O)Nc3c(cccc3)C(=O)N	[*;r]C(=O)[N;H]c1[c;H][c;H][c;H][c;H]c1[!#1]_20	2	false	SAVI-Space-2024	rxn6039_0_a_kill_0	EN300-19332	OCCCCC	EN300-08354	Clc1c(ccc([N+](=O)O)c1)C(=O)Nc2c(cccc2)C(=O)O
[O-][N+](=O)c1cc(OCCOCC)c(cc1)C(=O)Nc2c(cccc2)C([O-])=O	760	fCSFP4	weighted-fingerprint-similarity	0.901	0.430	rxn6039_0_a_kill_0____EN300-19199____EN300-08354	N/A	S1c2c(cc([N+]([O-])=O)cc2)C=C1C(=O)Nc3c(cccc3)C(=O)N	[*;r]C(=O)[N;H]c1[c;H][c;H][c;H][c;H]c1[!#1]_20	2	false	SAVI-Space-2024	rxn6039_0_a_kill_0	EN300-19199	O(CCO)CC	EN300-08354	Clc1c(ccc([N+](=O)O)c1)C(=O)Nc2c(cccc2)C(=O)O
[O-][N+](=O)c1cc(OCC[NH2+]C)c(cc1)C(=O)Nc2c(cccc2)C([O-])=O	761	fCSFP4	weighted-fingerprint-similarity	0.901	0.430	rxn6039_0_a_kill_0____EN300-46156088 EN300-19342"____EN300-08354"	N/A	S1c2c(cc([N+]([O-])=O)cc2)C=C1C(=O)Nc3c(cccc3)C(=O)N	[*;r]C(=O)[N;H]c1[c;H][c;H][c;H][c;H]c1[!#1]_20	2	false	SAVI-Space-2024	rxn6039_0_a_kill_0	EN300-46156088 EN300-19342""	OCCNC	EN300-08354	Clc1c(ccc([N+](=O)O)c1)C(=O)Nc2c(cccc2)C(=O)O
[Si](C#Cc1c(ccc([N+]([O-])=O)c1)C(=O)Nc2c(cccc2)C([O-])=O)(C)(C)C	762	fCSFP4	weighted-fingerprint-similarity	0.901	0.430	rxn2267_0_a_kill_0____EN300-27134____EN300-08354	N/A	S1c2c(cc([N+]([O-])=O)cc2)C=C1C(=O)Nc3c(cccc3)C(=O)N	[*;r]C(=O)[N;H]c1[c;H][c;H][c;H][c;H]c1[!#1]_20	2	false	SAVI-Space-2024	rxn2267_0_a_kill_0	EN300-27134	[Si](C#C)(C)(C)C	EN300-08354	Clc1c(ccc([N+](=O)O)c1)C(=O)Nc2c(cccc2)C(=O)O
S1C(c2ccc(cc2)C(=O)Nc3c(cccc3)C([O-])=O)=CC=C1	763	fCSFP4	weighted-fingerprint-similarity	0.901	0.387	rxn6006_0_a_kill_0____EN300-11456____EN300-49146	N/A	S1c2c(cc([N+]([O-])=O)cc2)C=C1C(=O)Nc3c(cccc3)C(=O)N	[*;r]C(=O)[N;H]c1[c;H][c;H][c;H][c;H]c1[!#1]_20	2	false	SAVI-Space-2024	rxn6006_0_a_kill_0	EN300-11456	Clc1ccc(cc1)C(=O)Nc2c(cccc2)C(=O)O	EN300-49146	S1C(=CC=C1)B(O)O
[O-]C(=O)c1c(NC(=O)c2cc(NCC(=O)N)ccc2)cccc1	764	fCSFP4	weighted-fingerprint-similarity	0.901	0.387	rxn6041_0_a_kill_0____EN300-43869____EN300-16216	N/A	S1c2c(cc([N+]([O-])=O)cc2)C=C1C(=O)Nc3c(cccc3)C(=O)N	[*;r]C(=O)[N;H]c1[c;H][c;H][c;H][c;H]c1[!#1]_20	2	false	SAVI-Space-2024	rxn6041_0_a_kill_0	EN300-43869	Brc1cc(ccc1)C(=O)Nc2c(cccc2)C(=O)O	EN300-16216	O=C(N)CN
[O-]C(=O)c1c(NC(=O)c2ccc(C#CC(=O)N)cc2)cccc1	765	fCSFP4	weighted-fingerprint-similarity	0.901	0.387	rxn2267_0_a_kill_0____EN300-61937____EN300-11456	N/A	S1c2c(cc([N+]([O-])=O)cc2)C=C1C(=O)Nc3c(cccc3)C(=O)N	[*;r]C(=O)[N;H]c1[c;H][c;H][c;H][c;H]c1[!#1]_20	2	false	SAVI-Space-2024	rxn2267_0_a_kill_0	EN300-61937	O=C(N)C#C	EN300-11456	Clc1ccc(cc1)C(=O)Nc2c(cccc2)C(=O)O
[O-]C(=O)c1c(NC(=O)c2ccc(NCCC(=O)N)cc2)cccc1	766	fCSFP4	weighted-fingerprint-similarity	0.901	0.387	rxn6041_0_a_kill_0____EN300-11456____EN300-40888	N/A	S1c2c(cc([N+]([O-])=O)cc2)C=C1C(=O)Nc3c(cccc3)C(=O)N	[*;r]C(=O)[N;H]c1[c;H][c;H][c;H][c;H]c1[!#1]_20	2	false	SAVI-Space-2024	rxn6041_0_a_kill_0	EN300-11456	Clc1ccc(cc1)C(=O)Nc2c(cccc2)C(=O)O	EN300-40888	O=C(N)CCN
S1N=CC(NC(=O)c2c(NC(=O)C=3OC([N+]([O-])=O)=CC3)cccc2)=C1	767	fCSFP4	weighted-fingerprint-similarity	0.901	0.425	rxn6038_0_a_kill_0____EN300-106877 EN300-267608 EN300-267377"____EN300-18719"	N/A	S1c2c(cc([N+]([O-])=O)cc2)C=C1C(=O)Nc3c(cccc3)C(=O)N	[*;r]C(=O)[N;H]c1[c;H][c;H][c;H][c;H]c1[!#1]_20	2	false	SAVI-Space-2024	rxn6038_0_a_kill_0	EN300-106877 EN300-267608 EN300-267377""	S1N=CC(N)=C1	EN300-18719	O=[N+](O)C=1OC(C(=O)Nc2c(cccc2)C(=O)O)=CC1
S=C(N)CNC(=O)c1c(NC(=O)C=2OC([N+]([O-])=O)=CC2)cccc1	768	fCSFP4	weighted-fingerprint-similarity	0.901	0.425	rxn6038_0_a_kill_0____EN300-124586____EN300-18719	N/A	S1c2c(cc([N+]([O-])=O)cc2)C=C1C(=O)Nc3c(cccc3)C(=O)N	[*;r]C(=O)[N;H]c1[c;H][c;H][c;H][c;H]c1[!#1]_20	2	false	SAVI-Space-2024	rxn6038_0_a_kill_0	EN300-124586	S=C(N)CN	EN300-18719	O=[N+](O)C=1OC(C(=O)Nc2c(cccc2)C(=O)O)=CC1
[O-][N+](=O)C=1OC(C(=O)Nc2c(cccc2)C(=O)NCC(=[NH2+])N)=CC1	769	fCSFP4	weighted-fingerprint-similarity	0.901	0.425	rxn6038_0_a_kill_0____EN300-7436708____EN300-18719	N/A	S1c2c(cc([N+]([O-])=O)cc2)C=C1C(=O)Nc3c(cccc3)C(=O)N	[*;r]C(=O)[N;H]c1[c;H][c;H][c;H][c;H]c1[!#1]_20	2	false	SAVI-Space-2024	rxn6038_0_a_kill_0	EN300-7436708	N=C(N)CN	EN300-18719	O=[N+](O)C=1OC(C(=O)Nc2c(cccc2)C(=O)O)=CC1
O=C(Nc1c(cccc1)C(=O)NC(C(=O)N)C)c2c(NC(=O)c3ccccc3)cccc2	770	fCSFP4	weighted-fingerprint-similarity	0.901	0.382	rxn6038_0_a_kill_0____EN300-296172____EN300-33364232	N/A	S1c2c(cc([N+]([O-])=O)cc2)C=C1C(=O)Nc3c(cccc3)C(=O)N	[*;r]C(=O)[N;H]c1[c;H][c;H][c;H][c;H]c1[!#1]_20	2	false	SAVI-Space-2024	rxn6038_0_a_kill_0	EN300-296172	O=C(N)C(N)C	EN300-33364232	O=C(O)c1c(NC(=O)c2c(NC(=O)c3ccccc3)cccc2)cccc1
O=C(Nc1c(cccc1)C(=O)NC(C(=O)N)C)c2ccccc2	771	fCSFP4	weighted-fingerprint-similarity	0.901	0.382	rxn6038_0_a_kill_0____EN300-296172____EN300-07527	N/A	S1c2c(cc([N+]([O-])=O)cc2)C=C1C(=O)Nc3c(cccc3)C(=O)N	[*;r]C(=O)[N;H]c1[c;H][c;H][c;H][c;H]c1[!#1]_20	2	false	SAVI-Space-2024	rxn6038_0_a_kill_0	EN300-296172	O=C(N)C(N)C	EN300-07527	O=C(O)c1c(NC(=O)c2ccccc2)cccc1
O=C(Nc1c(cccc1)C(=O)NCC(=O)N)c2ccc(Oc3ccccc3)cc2	772	fCSFP4	weighted-fingerprint-similarity	0.901	0.382	rxn6038_0_a_kill_0____EN300-16216____EN300-79724	N/A	S1c2c(cc([N+]([O-])=O)cc2)C=C1C(=O)Nc3c(cccc3)C(=O)N	[*;r]C(=O)[N;H]c1[c;H][c;H][c;H][c;H]c1[!#1]_20	2	false	SAVI-Space-2024	rxn6038_0_a_kill_0	EN300-16216	O=C(N)CN	EN300-79724	O=C(O)c1c(NC(=O)c2ccc(Oc3ccccc3)cc2)cccc1
S1C(=C(NC(=O)c2c(NC(=O)c3c(NC(=O)c4ccccc4)cccc3)cccc2)C=C1C)C	773	fCSFP4	weighted-fingerprint-similarity	0.901	0.382	rxn6038_0_a_kill_0____EN300-6473270____EN300-33364232	N/A	S1c2c(cc([N+]([O-])=O)cc2)C=C1C(=O)Nc3c(cccc3)C(=O)N	[*;r]C(=O)[N;H]c1[c;H][c;H][c;H][c;H]c1[!#1]_20	2	false	SAVI-Space-2024	rxn6038_0_a_kill_0	EN300-6473270	S1C(=C(N)C=C1C)C	EN300-33364232	O=C(O)c1c(NC(=O)c2c(NC(=O)c3ccccc3)cccc2)cccc1
S1C(=C(NC(=O)c2c(NC(=O)c3ccccc3)cccc2)C=C1C)C	774	fCSFP4	weighted-fingerprint-similarity	0.901	0.382	rxn6038_0_a_kill_0____EN300-6473270____EN300-07527	N/A	S1c2c(cc([N+]([O-])=O)cc2)C=C1C(=O)Nc3c(cccc3)C(=O)N	[*;r]C(=O)[N;H]c1[c;H][c;H][c;H][c;H]c1[!#1]_20	2	false	SAVI-Space-2024	rxn6038_0_a_kill_0	EN300-6473270	S1C(=C(N)C=C1C)C	EN300-07527	O=C(O)c1c(NC(=O)c2ccccc2)cccc1
[O-][N+](=O)C=1OC(C(=O)Nc2c(cccc2)C(=O)NCCON)=CC1	775	fCSFP4	weighted-fingerprint-similarity	0.901	0.421	rxn6038_0_a_kill_0____EN300-7382411____EN300-18719	N/A	S1c2c(cc([N+]([O-])=O)cc2)C=C1C(=O)Nc3c(cccc3)C(=O)N	[*;r]C(=O)[N;H]c1[c;H][c;H][c;H][c;H]c1[!#1]_20	2	false	SAVI-Space-2024	rxn6038_0_a_kill_0	EN300-7382411	O(N)CCN	EN300-18719	O=[N+](O)C=1OC(C(=O)Nc2c(cccc2)C(=O)O)=CC1
S1C=C(c2ccc(cc2)C(=O)Nc3c(cccc3)C([O-])=O)C=C1	776	fCSFP4	weighted-fingerprint-similarity	0.901	0.377	rxn6006_0_a_kill_0____EN300-11456____EN300-73578	N/A	S1c2c(cc([N+]([O-])=O)cc2)C=C1C(=O)Nc3c(cccc3)C(=O)N	[*;r]C(=O)[N;H]c1[c;H][c;H][c;H][c;H]c1[!#1]_20	2	false	SAVI-Space-2024	rxn6006_0_a_kill_0	EN300-11456	Clc1ccc(cc1)C(=O)Nc2c(cccc2)C(=O)O	EN300-73578	S1C=C(C=C1)B(O)O
FCCCNC(=O)c1c(NC(=O)C=2OC([N+]([O-])=O)=CC2)cccc1	777	fCSFP4	weighted-fingerprint-similarity	0.901	0.417	rxn6038_0_a_kill_0____EN300-84693 EN300-7461639"____EN300-18719"	N/A	S1c2c(cc([N+]([O-])=O)cc2)C=C1C(=O)Nc3c(cccc3)C(=O)N	[*;r]C(=O)[N;H]c1[c;H][c;H][c;H][c;H]c1[!#1]_20	2	false	SAVI-Space-2024	rxn6038_0_a_kill_0	EN300-84693 EN300-7461639""	FCCCN	EN300-18719	O=[N+](O)C=1OC(C(=O)Nc2c(cccc2)C(=O)O)=CC1
[O-][N+](=O)C=1OC(C(=O)Nc2c(cccc2)C(=O)NCCCC)=CC1	778	fCSFP4	weighted-fingerprint-similarity	0.901	0.417	rxn6038_0_a_kill_0____EN300-19577____EN300-18719	N/A	S1c2c(cc([N+]([O-])=O)cc2)C=C1C(=O)Nc3c(cccc3)C(=O)N	[*;r]C(=O)[N;H]c1[c;H][c;H][c;H][c;H]c1[!#1]_20	2	false	SAVI-Space-2024	rxn6038_0_a_kill_0	EN300-19577	NCCCC	EN300-18719	O=[N+](O)C=1OC(C(=O)Nc2c(cccc2)C(=O)O)=CC1
[O-][N+](=O)C=1OC(C(=O)Nc2c(cccc2)C(=O)NCCCCO)=CC1	779	fCSFP4	weighted-fingerprint-similarity	0.901	0.417	rxn6038_0_a_kill_0____EN300-6748318____EN300-18719	N/A	S1c2c(cc([N+]([O-])=O)cc2)C=C1C(=O)Nc3c(cccc3)C(=O)N	[*;r]C(=O)[N;H]c1[c;H][c;H][c;H][c;H]c1[!#1]_20	2	false	SAVI-Space-2024	rxn6038_0_a_kill_0	EN300-6748318	O(C(C)(C)C)CCCCN	EN300-18719	O=[N+](O)C=1OC(C(=O)Nc2c(cccc2)C(=O)O)=CC1
O=C(Nc1c(cccc1)C(=O)NC(CO)C)c2c(NC(=O)c3ccccc3)cccc2	780	fCSFP4	weighted-fingerprint-similarity	0.901	0.372	rxn6038_0_a_kill_0____EN300-1657500 EN300-39913970"____EN300-33364232"	N/A	S1c2c(cc([N+]([O-])=O)cc2)C=C1C(=O)Nc3c(cccc3)C(=O)N	[*;r]C(=O)[N;H]c1[c;H][c;H][c;H][c;H]c1[!#1]_20	2	false	SAVI-Space-2024	rxn6038_0_a_kill_0	EN300-1657500 EN300-39913970""	O(C(C)(C)C)CC(N)C	EN300-33364232	O=C(O)c1c(NC(=O)c2c(NC(=O)c3ccccc3)cccc2)cccc1
O=C(Nc1c(cccc1)C(=O)NC(CO)C)c2ccccc2	781	fCSFP4	weighted-fingerprint-similarity	0.901	0.372	rxn6038_0_a_kill_0____EN300-1657500 EN300-39913970"____EN300-07527"	N/A	S1c2c(cc([N+]([O-])=O)cc2)C=C1C(=O)Nc3c(cccc3)C(=O)N	[*;r]C(=O)[N;H]c1[c;H][c;H][c;H][c;H]c1[!#1]_20	2	false	SAVI-Space-2024	rxn6038_0_a_kill_0	EN300-1657500 EN300-39913970""	O(C(C)(C)C)CC(N)C	EN300-07527	O=C(O)c1c(NC(=O)c2ccccc2)cccc1
O=C(Nc1c(cccc1)C(=O)NCC(=C)CO)c2c(NC(=O)c3ccccc3)cccc2	782	fCSFP4	weighted-fingerprint-similarity	0.901	0.372	rxn6038_0_a_kill_0____EN300-27712788____EN300-33364232	N/A	S1c2c(cc([N+]([O-])=O)cc2)C=C1C(=O)Nc3c(cccc3)C(=O)N	[*;r]C(=O)[N;H]c1[c;H][c;H][c;H][c;H]c1[!#1]_20	2	false	SAVI-Space-2024	rxn6038_0_a_kill_0	EN300-27712788	O(Cc1ccccc1)CC(=C)CN	EN300-33364232	O=C(O)c1c(NC(=O)c2c(NC(=O)c3ccccc3)cccc2)cccc1
O=C(Nc1c(cccc1)C(=O)NCC(=C)CO)c2ccccc2	783	fCSFP4	weighted-fingerprint-similarity	0.901	0.372	rxn6038_0_a_kill_0____EN300-27712788____EN300-07527	N/A	S1c2c(cc([N+]([O-])=O)cc2)C=C1C(=O)Nc3c(cccc3)C(=O)N	[*;r]C(=O)[N;H]c1[c;H][c;H][c;H][c;H]c1[!#1]_20	2	false	SAVI-Space-2024	rxn6038_0_a_kill_0	EN300-27712788	O(Cc1ccccc1)CC(=C)CN	EN300-07527	O=C(O)c1c(NC(=O)c2ccccc2)cccc1
O=C(Nc1c(cccc1)C(=O)NCC(=O)N)c2c(N)cccc2	784	fCSFP4	weighted-fingerprint-similarity	0.901	0.372	rxn6038_0_a_kill_0____EN300-16216____EN300-18559413	N/A	S1c2c(cc([N+]([O-])=O)cc2)C=C1C(=O)Nc3c(cccc3)C(=O)N	[*;r]C(=O)[N;H]c1[c;H][c;H][c;H][c;H]c1[!#1]_20	2	false	SAVI-Space-2024	rxn6038_0_a_kill_0	EN300-16216	O=C(N)CN	EN300-18559413	O=C(O)c1c(NC(=O)c2c(NC(=O)C)cccc2)cccc1
O=C(Nc1c(cccc1)C(=O)NCCCB(O)O)c2c(NC(=O)c3ccccc3)cccc2	785	fCSFP4	weighted-fingerprint-similarity	0.901	0.372	rxn6038_0_a_kill_0____EN300-1725148____EN300-33364232	N/A	S1c2c(cc([N+]([O-])=O)cc2)C=C1C(=O)Nc3c(cccc3)C(=O)N	[*;r]C(=O)[N;H]c1[c;H][c;H][c;H][c;H]c1[!#1]_20	2	false	SAVI-Space-2024	rxn6038_0_a_kill_0	EN300-1725148	OB(O)CCCN	EN300-33364232	O=C(O)c1c(NC(=O)c2c(NC(=O)c3ccccc3)cccc2)cccc1
O=C(Nc1c(cccc1)C(=O)NCCCB(O)O)c2ccccc2	786	fCSFP4	weighted-fingerprint-similarity	0.901	0.372	rxn6038_0_a_kill_0____EN300-1725148____EN300-07527	N/A	S1c2c(cc([N+]([O-])=O)cc2)C=C1C(=O)Nc3c(cccc3)C(=O)N	[*;r]C(=O)[N;H]c1[c;H][c;H][c;H][c;H]c1[!#1]_20	2	false	SAVI-Space-2024	rxn6038_0_a_kill_0	EN300-1725148	OB(O)CCCN	EN300-07527	O=C(O)c1c(NC(=O)c2ccccc2)cccc1
O=C(Nc1c(cccc1)C(=O)NCCCNO)c2ccc(cc2)C	787	fCSFP4	weighted-fingerprint-similarity	0.901	0.372	rxn6038_0_a_kill_0____EN300-174674____EN300-16061643	N/A	S1c2c(cc([N+]([O-])=O)cc2)C=C1C(=O)Nc3c(cccc3)C(=O)N	[*;r]C(=O)[N;H]c1[c;H][c;H][c;H][c;H]c1[!#1]_20	2	false	SAVI-Space-2024	rxn6038_0_a_kill_0	EN300-174674	ONCCCN	EN300-16061643	O=C(O)c1c(NC(=O)c2ccc(cc2)C)cccc1
O=C(Nc1c(cccc1)C(=O)NCCCO)c2ccc(cc2)C	788	fCSFP4	weighted-fingerprint-similarity	0.901	0.372	rxn6038_0_a_kill_0____EN300-304346____EN300-16061643	N/A	S1c2c(cc([N+]([O-])=O)cc2)C=C1C(=O)Nc3c(cccc3)C(=O)N	[*;r]C(=O)[N;H]c1[c;H][c;H][c;H][c;H]c1[!#1]_20	2	false	SAVI-Space-2024	rxn6038_0_a_kill_0	EN300-304346	O(CC=C)CCCN	EN300-16061643	O=C(O)c1c(NC(=O)c2ccc(cc2)C)cccc1
O=C(Nc1c(cccc1)C(=O)NCCCOCCO)c2c(NC(=O)c3ccccc3)cccc2	789	fCSFP4	weighted-fingerprint-similarity	0.901	0.372	rxn6038_0_a_kill_0____EN300-128975____EN300-33364232	N/A	S1c2c(cc([N+]([O-])=O)cc2)C=C1C(=O)Nc3c(cccc3)C(=O)N	[*;r]C(=O)[N;H]c1[c;H][c;H][c;H][c;H]c1[!#1]_20	2	false	SAVI-Space-2024	rxn6038_0_a_kill_0	EN300-128975	O(Cc1ccccc1)CCOCCCN	EN300-33364232	O=C(O)c1c(NC(=O)c2c(NC(=O)c3ccccc3)cccc2)cccc1
O=C(Nc1c(cccc1)C(=O)NCCCOCCO)c2ccccc2	790	fCSFP4	weighted-fingerprint-similarity	0.901	0.372	rxn6038_0_a_kill_0____EN300-128975____EN300-07527	N/A	S1c2c(cc([N+]([O-])=O)cc2)C=C1C(=O)Nc3c(cccc3)C(=O)N	[*;r]C(=O)[N;H]c1[c;H][c;H][c;H][c;H]c1[!#1]_20	2	false	SAVI-Space-2024	rxn6038_0_a_kill_0	EN300-128975	O(Cc1ccccc1)CCOCCCN	EN300-07527	O=C(O)c1c(NC(=O)c2ccccc2)cccc1
O=C(Nc1c(cccc1)C(=O)NCCC[NH3+])c2ccc(cc2)C	791	fCSFP4	weighted-fingerprint-similarity	0.901	0.372	rxn6038_0_a_kill_0____EN300-30675____EN300-16061643	N/A	S1c2c(cc([N+]([O-])=O)cc2)C=C1C(=O)Nc3c(cccc3)C(=O)N	[*;r]C(=O)[N;H]c1[c;H][c;H][c;H][c;H]c1[!#1]_20	2	false	SAVI-Space-2024	rxn6038_0_a_kill_0	EN300-30675	S(=O)(=O)(NCCCN)c1ccc(cc1)C	EN300-16061643	O=C(O)c1c(NC(=O)c2ccc(cc2)C)cccc1
O=C(Nc1c(cccc1)C(=O)NCCO)c2ccc(Oc3ccccc3)cc2	792	fCSFP4	weighted-fingerprint-similarity	0.901	0.372	rxn6038_0_a_kill_0____EN300-306271 EN300-129066"____EN300-79724"	N/A	S1c2c(cc([N+]([O-])=O)cc2)C=C1C(=O)Nc3c(cccc3)C(=O)N	[*;r]C(=O)[N;H]c1[c;H][c;H][c;H][c;H]c1[!#1]_20	2	false	SAVI-Space-2024	rxn6038_0_a_kill_0	EN300-306271 EN300-129066""	O(CC=C)CCN	EN300-79724	O=C(O)c1c(NC(=O)c2ccc(Oc3ccccc3)cc2)cccc1
O=C(Nc1c(cccc1)C(=O)NCC[NH3+])c2ccc(Oc3ccccc3)cc2	793	fCSFP4	weighted-fingerprint-similarity	0.901	0.372	rxn6038_0_a_kill_0____EN300-29603____EN300-79724	N/A	S1c2c(cc([N+]([O-])=O)cc2)C=C1C(=O)Nc3c(cccc3)C(=O)N	[*;r]C(=O)[N;H]c1[c;H][c;H][c;H][c;H]c1[!#1]_20	2	false	SAVI-Space-2024	rxn6038_0_a_kill_0	EN300-29603	S(=O)(=O)(NCCN)c1ccc(cc1)C	EN300-79724	O=C(O)c1c(NC(=O)c2ccc(Oc3ccccc3)cc2)cccc1
O=C(Nc1c(cccc1)C(=O)Nc2cnc(N)cc2)c3c(NC(=O)c4ccccc4)cccc3	794	fCSFP4	weighted-fingerprint-similarity	0.901	0.372	rxn6038_0_a_kill_0____EN300-156258____EN300-33364232	N/A	S1c2c(cc([N+]([O-])=O)cc2)C=C1C(=O)Nc3c(cccc3)C(=O)N	[*;r]C(=O)[N;H]c1[c;H][c;H][c;H][c;H]c1[!#1]_20	2	false	SAVI-Space-2024	rxn6038_0_a_kill_0	EN300-156258	n1c(N)ccc(N)c1	EN300-33364232	O=C(O)c1c(NC(=O)c2c(NC(=O)c3ccccc3)cccc2)cccc1
O=C(Nc1cc(ccc1)C)c2c(NC(=O)CO)cccc2	795	fCSFP4	weighted-fingerprint-similarity	0.901	0.372	rxn6039_0_a_kill_0____EN300-19483____EN300-21740	N/A	S1c2c(cc([N+]([O-])=O)cc2)C=C1C(=O)Nc3c(cccc3)C(=O)N	[*;r]C(=O)[N;H]c1[c;H][c;H][c;H][c;H]c1[!#1]_20	2	false	SAVI-Space-2024	rxn6039_0_a_kill_0	EN300-19483	OCC=C	EN300-21740	ClCC(=O)Nc1c(cccc1)C(=O)Nc2cc(ccc2)C
O=C(Nc1ccccc1)c2c(NC(=O)COCCO)cccc2	796	fCSFP4	weighted-fingerprint-similarity	0.901	0.372	rxn6039_0_a_kill_0____EN300-194224____EN300-05782	N/A	S1c2c(cc([N+]([O-])=O)cc2)C=C1C(=O)Nc3c(cccc3)C(=O)N	[*;r]C(=O)[N;H]c1[c;H][c;H][c;H][c;H]c1[!#1]_20	2	false	SAVI-Space-2024	rxn6039_0_a_kill_0	EN300-194224	O(CC=C)CCO	EN300-05782	ClCC(=O)Nc1c(cccc1)C(=O)Nc2ccccc2
O=C(Nc1ccccc1)c2c(NC(=O)COCC[NH3+])cccc2	797	fCSFP4	weighted-fingerprint-similarity	0.901	0.372	rxn6039_0_a_kill_0____EN300-19392____EN300-05782	N/A	S1c2c(cc([N+]([O-])=O)cc2)C=C1C(=O)Nc3c(cccc3)C(=O)N	[*;r]C(=O)[N;H]c1[c;H][c;H][c;H][c;H]c1[!#1]_20	2	false	SAVI-Space-2024	rxn6039_0_a_kill_0	EN300-19392	OCCN	EN300-05782	ClCC(=O)Nc1c(cccc1)C(=O)Nc2ccccc2
O=C(Nc1cnc(N)cc1)c2c(NC(=O)c3ccccc3)cccc2	798	fCSFP4	weighted-fingerprint-similarity	0.901	0.372	rxn6038_0_a_kill_0____EN300-156258____EN300-07527	N/A	S1c2c(cc([N+]([O-])=O)cc2)C=C1C(=O)Nc3c(cccc3)C(=O)N	[*;r]C(=O)[N;H]c1[c;H][c;H][c;H][c;H]c1[!#1]_20	2	false	SAVI-Space-2024	rxn6038_0_a_kill_0	EN300-156258	n1c(N)ccc(N)c1	EN300-07527	O=C(O)c1c(NC(=O)c2ccccc2)cccc1
O=C(OCCCO)c1c(NC(=O)c2ccccc2)cccc1	799	fCSFP4	weighted-fingerprint-similarity	0.901	0.372	rxn6031_0_a_kill_0____EN300-07527____EN300-269649	N/A	S1c2c(cc([N+]([O-])=O)cc2)C=C1C(=O)Nc3c(cccc3)C(=O)N	[*;r]C(=O)[N;H]c1[c;H][c;H][c;H][c;H]c1[!#1]_20	2	false	SAVI-Space-2024	rxn6031_0_a_kill_0	EN300-07527	O=C(O)c1c(NC(=O)c2ccccc2)cccc1	EN300-269649	O(CC=C)CCCO
O=C(OCCCON)c1c(NC(=O)c2ccccc2)cccc1	800	fCSFP4	weighted-fingerprint-similarity	0.901	0.372	rxn6031_0_a_kill_0____EN300-07527____EN300-223701	N/A	S1c2c(cc([N+]([O-])=O)cc2)C=C1C(=O)Nc3c(cccc3)C(=O)N	[*;r]C(=O)[N;H]c1[c;H][c;H][c;H][c;H]c1[!#1]_20	2	false	SAVI-Space-2024	rxn6031_0_a_kill_0	EN300-07527	O=C(O)c1c(NC(=O)c2ccccc2)cccc1	EN300-223701	O(N)CCCO
O=C(OCCC[NH3+])c1c(NC(=O)c2ccccc2)cccc1	801	fCSFP4	weighted-fingerprint-similarity	0.901	0.372	rxn6031_0_a_kill_0____EN300-07527____EN300-16772	N/A	S1c2c(cc([N+]([O-])=O)cc2)C=C1C(=O)Nc3c(cccc3)C(=O)N	[*;r]C(=O)[N;H]c1[c;H][c;H][c;H][c;H]c1[!#1]_20	2	false	SAVI-Space-2024	rxn6031_0_a_kill_0	EN300-07527	O=C(O)c1c(NC(=O)c2ccccc2)cccc1	EN300-16772	OCCCN
O=C(OCCON)c1c(NC(=O)c2c(NC(=O)c3ccccc3)cccc2)cccc1	802	fCSFP4	weighted-fingerprint-similarity	0.901	0.372	rxn6031_0_a_kill_0____EN300-33364232____EN300-132618	N/A	S1c2c(cc([N+]([O-])=O)cc2)C=C1C(=O)Nc3c(cccc3)C(=O)N	[*;r]C(=O)[N;H]c1[c;H][c;H][c;H][c;H]c1[!#1]_20	2	false	SAVI-Space-2024	rxn6031_0_a_kill_0	EN300-33364232	O=C(O)c1c(NC(=O)c2c(NC(=O)c3ccccc3)cccc2)cccc1	EN300-132618	O(N)CCO
O=C(Oc1ccc(N)cc1)c2c(NC(=O)c3ccccc3)cccc2	803	fCSFP4	weighted-fingerprint-similarity	0.901	0.372	rxn6038_0_a_kill_0____EN300-16025____EN300-07527	N/A	S1c2c(cc([N+]([O-])=O)cc2)C=C1C(=O)Nc3c(cccc3)C(=O)N	[*;r]C(=O)[N;H]c1[c;H][c;H][c;H][c;H]c1[!#1]_20	2	false	SAVI-Space-2024	rxn6038_0_a_kill_0	EN300-16025	S(=O)(=O)(Nc1ccc(O)cc1)c2ccc(cc2)C	EN300-07527	O=C(O)c1c(NC(=O)c2ccccc2)cccc1
O=C(Oc1ccc(O)cc1)c2c(NC(=O)c3ccccc3)cccc2	804	fCSFP4	weighted-fingerprint-similarity	0.901	0.372	rxn6038_0_a_kill_0____EN300-91576____EN300-07527	N/A	S1c2c(cc([N+]([O-])=O)cc2)C=C1C(=O)Nc3c(cccc3)C(=O)N	[*;r]C(=O)[N;H]c1[c;H][c;H][c;H][c;H]c1[!#1]_20	2	false	SAVI-Space-2024	rxn6038_0_a_kill_0	EN300-91576	O(c1ccc(O)cc1)CC=C	EN300-07527	O=C(O)c1c(NC(=O)c2ccccc2)cccc1
S(C(=O)c1c(NC(=O)c2ccccc2)cccc1)CCCO	805	fCSFP4	weighted-fingerprint-similarity	0.901	0.372	rxn6038_0_a_kill_0____EN300-189268____EN300-07527	N/A	S1c2c(cc([N+]([O-])=O)cc2)C=C1C(=O)Nc3c(cccc3)C(=O)N	[*;r]C(=O)[N;H]c1[c;H][c;H][c;H][c;H]c1[!#1]_20	2	false	SAVI-Space-2024	rxn6038_0_a_kill_0	EN300-189268	SCCCOC(=O)C	EN300-07527	O=C(O)c1c(NC(=O)c2ccccc2)cccc1
S1C=C(NC(=O)c2c(NC(=O)c3c(NC(=O)c4ccccc4)cccc3)cccc2)C(=C1)CC	806	fCSFP4	weighted-fingerprint-similarity	0.901	0.372	rxn6038_0_a_kill_0____EN300-27751764____EN300-33364232	N/A	S1c2c(cc([N+]([O-])=O)cc2)C=C1C(=O)Nc3c(cccc3)C(=O)N	[*;r]C(=O)[N;H]c1[c;H][c;H][c;H][c;H]c1[!#1]_20	2	false	SAVI-Space-2024	rxn6038_0_a_kill_0	EN300-27751764	S1C=C(N)C(=C1)CC	EN300-33364232	O=C(O)c1c(NC(=O)c2c(NC(=O)c3ccccc3)cccc2)cccc1
S1C=C(NC(=O)c2c(NC(=O)c3cc(ccc3)C)cccc2)C=C1	807	fCSFP4	weighted-fingerprint-similarity	0.901	0.372	rxn6038_0_a_kill_0____EN300-80184____EN300-08355	N/A	S1c2c(cc([N+]([O-])=O)cc2)C=C1C(=O)Nc3c(cccc3)C(=O)N	[*;r]C(=O)[N;H]c1[c;H][c;H][c;H][c;H]c1[!#1]_20	2	false	SAVI-Space-2024	rxn6038_0_a_kill_0	EN300-80184	S1C=C(N)C=C1	EN300-08355	O=C(O)c1c(NC(=O)c2cc(ccc2)C)cccc1
S1C=C(NC(=O)c2c(NC(=O)c3ccccc3)cccc2)C(=C1)CC	808	fCSFP4	weighted-fingerprint-similarity	0.901	0.372	rxn6038_0_a_kill_0____EN300-27751764____EN300-07527	N/A	S1c2c(cc([N+]([O-])=O)cc2)C=C1C(=O)Nc3c(cccc3)C(=O)N	[*;r]C(=O)[N;H]c1[c;H][c;H][c;H][c;H]c1[!#1]_20	2	false	SAVI-Space-2024	rxn6038_0_a_kill_0	EN300-27751764	S1C=C(N)C(=C1)CC	EN300-07527	O=C(O)c1c(NC(=O)c2ccccc2)cccc1
[O-]C(=O)C(NC(=O)c1c(NC(=O)c2c(NC(=O)c3ccccc3)cccc2)cccc1)C([O-])=O	809	fCSFP4	weighted-fingerprint-similarity	0.901	0.372	rxn6038_0_a_kill_0____EN300-7399042____EN300-33364232	N/A	S1c2c(cc([N+]([O-])=O)cc2)C=C1C(=O)Nc3c(cccc3)C(=O)N	[*;r]C(=O)[N;H]c1[c;H][c;H][c;H][c;H]c1[!#1]_20	2	false	SAVI-Space-2024	rxn6038_0_a_kill_0	EN300-7399042	O=C(OC)C(N)C(=O)OC	EN300-33364232	O=C(O)c1c(NC(=O)c2c(NC(=O)c3ccccc3)cccc2)cccc1
[O-]C(=O)C(NC(=O)c1c(NC(=O)c2ccccc2)cccc1)C([O-])=O	810	fCSFP4	weighted-fingerprint-similarity	0.901	0.372	rxn6038_0_a_kill_0____EN300-7399042____EN300-07527	N/A	S1c2c(cc([N+]([O-])=O)cc2)C=C1C(=O)Nc3c(cccc3)C(=O)N	[*;r]C(=O)[N;H]c1[c;H][c;H][c;H][c;H]c1[!#1]_20	2	false	SAVI-Space-2024	rxn6038_0_a_kill_0	EN300-7399042	O=C(OC)C(N)C(=O)OC	EN300-07527	O=C(O)c1c(NC(=O)c2ccccc2)cccc1
[O-]C(=O)C=CC=CC(=O)Nc1c(cccc1)C(=O)Nc2ccccc2	811	fCSFP4	weighted-fingerprint-similarity	0.901	0.372	rxn7019_1_a_kill_0____EN300-05782____EN300-6740406	N/A	S1c2c(cc([N+]([O-])=O)cc2)C=C1C(=O)Nc3c(cccc3)C(=O)N	[*;r]C(=O)[N;H]c1[c;H][c;H][c;H][c;H]c1[!#1]_20	2	false	SAVI-Space-2024	rxn7019_1_a_kill_0	EN300-05782	ClCC(=O)Nc1c(cccc1)C(=O)Nc2ccccc2	EN300-6740406	O=C(OC)C=CC=O
[O-]C(=O)c1c(NC(=O)c2ccc(NCC#C)cc2)cccc1	812	fCSFP4	weighted-fingerprint-similarity	0.901	0.372	rxn6041_0_a_kill_0____EN300-11456____EN300-393397 EN300-21409""	N/A	S1c2c(cc([N+]([O-])=O)cc2)C=C1C(=O)Nc3c(cccc3)C(=O)N	[*;r]C(=O)[N;H]c1[c;H][c;H][c;H][c;H]c1[!#1]_20	2	false	SAVI-Space-2024	rxn6041_0_a_kill_0	EN300-11456	Clc1ccc(cc1)C(=O)Nc2c(cccc2)C(=O)O	EN300-393397 EN300-21409""	NCC#C
[O-]C(=O)c1c(NC(=O)c2ccc(NCC#N)cc2)cccc1	813	fCSFP4	weighted-fingerprint-similarity	0.901	0.372	rxn6041_0_a_kill_0____EN300-11456____EN300-77578 EN300-1265359 EN300-1265359 EN300-24464""	N/A	S1c2c(cc([N+]([O-])=O)cc2)C=C1C(=O)Nc3c(cccc3)C(=O)N	[*;r]C(=O)[N;H]c1[c;H][c;H][c;H][c;H]c1[!#1]_20	2	false	SAVI-Space-2024	rxn6041_0_a_kill_0	EN300-11456	Clc1ccc(cc1)C(=O)Nc2c(cccc2)C(=O)O	EN300-77578 EN300-1265359 EN300-1265359 EN300-24464""	N#CCN
[O-]C(=O)c1c(NC(=O)c2ccc(NCC([O-])=O)cc2)cccc1	814	fCSFP4	weighted-fingerprint-similarity	0.901	0.372	rxn6041_0_a_kill_0____EN300-11456____EN300-19731 EN300-31218""	N/A	S1c2c(cc([N+]([O-])=O)cc2)C=C1C(=O)Nc3c(cccc3)C(=O)N	[*;r]C(=O)[N;H]c1[c;H][c;H][c;H][c;H]c1[!#1]_20	2	false	SAVI-Space-2024	rxn6041_0_a_kill_0	EN300-11456	Clc1ccc(cc1)C(=O)Nc2c(cccc2)C(=O)O	EN300-19731 EN300-31218""	O=C(O)CN
[O-]C(=O)c1c(NC(=O)c2ccc(NCC=C)cc2)cccc1	815	fCSFP4	weighted-fingerprint-similarity	0.901	0.372	rxn6041_0_a_kill_0____EN300-11456____EN300-19995	N/A	S1c2c(cc([N+]([O-])=O)cc2)C=C1C(=O)Nc3c(cccc3)C(=O)N	[*;r]C(=O)[N;H]c1[c;H][c;H][c;H][c;H]c1[!#1]_20	2	false	SAVI-Space-2024	rxn6041_0_a_kill_0	EN300-11456	Clc1ccc(cc1)C(=O)Nc2c(cccc2)C(=O)O	EN300-19995	NCC=C
[O-]C(=O)c1c(NC(=O)c2ccc(NCCCO)cc2)cccc1	816	fCSFP4	weighted-fingerprint-similarity	0.901	0.372	rxn6041_0_a_kill_0____EN300-11456____EN300-16772	N/A	S1c2c(cc([N+]([O-])=O)cc2)C=C1C(=O)Nc3c(cccc3)C(=O)N	[*;r]C(=O)[N;H]c1[c;H][c;H][c;H][c;H]c1[!#1]_20	2	false	SAVI-Space-2024	rxn6041_0_a_kill_0	EN300-11456	Clc1ccc(cc1)C(=O)Nc2c(cccc2)C(=O)O	EN300-16772	OCCCN
S(C(=O)c1c(NC(=O)C=2SC=CC2)cccc1)CC[N+]([O-])=O	817	fCSFP4	weighted-fingerprint-similarity	0.901	0.412	rxn6038_0_a_kill_0____EN300-125856____EN300-27871	N/A	S1c2c(cc([N+]([O-])=O)cc2)C=C1C(=O)Nc3c(cccc3)C(=O)N	[*;r]C(=O)[N;H]c1[c;H][c;H][c;H][c;H]c1[!#1]_20	2	false	SAVI-Space-2024	rxn6038_0_a_kill_0	EN300-125856	SCC[N+](=O)O	EN300-27871	S1C(C(=O)Nc2c(cccc2)C(=O)O)=CC=C1
S1C(C(=O)Nc2c(cccc2)C(=O)OCC[N+]([O-])=O)=CC=C1	818	fCSFP4	weighted-fingerprint-similarity	0.901	0.412	rxn6031_0_a_kill_0____EN300-27871____EN300-23939	N/A	S1c2c(cc([N+]([O-])=O)cc2)C=C1C(=O)Nc3c(cccc3)C(=O)N	[*;r]C(=O)[N;H]c1[c;H][c;H][c;H][c;H]c1[!#1]_20	2	false	SAVI-Space-2024	rxn6031_0_a_kill_0	EN300-27871	S1C(C(=O)Nc2c(cccc2)C(=O)O)=CC=C1	EN300-23939	O=[N+](O)CCO
BrCCOC(=O)c1c(NC(=O)c2ccccc2)cccc1	819	fCSFP4	weighted-fingerprint-similarity	0.901	0.367	rxn6031_0_a_kill_0____EN300-07527____EN300-21258	N/A	S1c2c(cc([N+]([O-])=O)cc2)C=C1C(=O)Nc3c(cccc3)C(=O)N	[*;r]C(=O)[N;H]c1[c;H][c;H][c;H][c;H]c1[!#1]_20	2	false	SAVI-Space-2024	rxn6031_0_a_kill_0	EN300-07527	O=C(O)c1c(NC(=O)c2ccccc2)cccc1	EN300-21258	BrCCO
FC(=C)CNC(=O)c1c(NC(=O)c2c(NC(=O)c3ccccc3)cccc2)cccc1	820	fCSFP4	weighted-fingerprint-similarity	0.901	0.367	rxn6038_0_a_kill_0____EN300-7461074____EN300-33364232	N/A	S1c2c(cc([N+]([O-])=O)cc2)C=C1C(=O)Nc3c(cccc3)C(=O)N	[*;r]C(=O)[N;H]c1[c;H][c;H][c;H][c;H]c1[!#1]_20	2	false	SAVI-Space-2024	rxn6038_0_a_kill_0	EN300-7461074	FC(=C)CN	EN300-33364232	O=C(O)c1c(NC(=O)c2c(NC(=O)c3ccccc3)cccc2)cccc1
FC(=C)CNC(=O)c1c(NC(=O)c2ccccc2)cccc1	821	fCSFP4	weighted-fingerprint-similarity	0.901	0.367	rxn6038_0_a_kill_0____EN300-7461074____EN300-07527	N/A	S1c2c(cc([N+]([O-])=O)cc2)C=C1C(=O)Nc3c(cccc3)C(=O)N	[*;r]C(=O)[N;H]c1[c;H][c;H][c;H][c;H]c1[!#1]_20	2	false	SAVI-Space-2024	rxn6038_0_a_kill_0	EN300-7461074	FC(=C)CN	EN300-07527	O=C(O)c1c(NC(=O)c2ccccc2)cccc1
FCCNC(=O)c1c(NC(=O)c2ccc(cc2)C)cccc1	822	fCSFP4	weighted-fingerprint-similarity	0.901	0.367	rxn6038_0_a_kill_0____EN300-194473____EN300-16061643	N/A	S1c2c(cc([N+]([O-])=O)cc2)C=C1C(=O)Nc3c(cccc3)C(=O)N	[*;r]C(=O)[N;H]c1[c;H][c;H][c;H][c;H]c1[!#1]_20	2	false	SAVI-Space-2024	rxn6038_0_a_kill_0	EN300-194473	FCCN	EN300-16061643	O=C(O)c1c(NC(=O)c2ccc(cc2)C)cccc1
FCCOCCNC(=O)c1c(NC(=O)c2c(NC(=O)c3ccccc3)cccc2)cccc1	823	fCSFP4	weighted-fingerprint-similarity	0.901	0.367	rxn6038_0_a_kill_0____EN300-180439____EN300-33364232	N/A	S1c2c(cc([N+]([O-])=O)cc2)C=C1C(=O)Nc3c(cccc3)C(=O)N	[*;r]C(=O)[N;H]c1[c;H][c;H][c;H][c;H]c1[!#1]_20	2	false	SAVI-Space-2024	rxn6038_0_a_kill_0	EN300-180439	FCCOCCN	EN300-33364232	O=C(O)c1c(NC(=O)c2c(NC(=O)c3ccccc3)cccc2)cccc1
FCCOCCNC(=O)c1c(NC(=O)c2ccccc2)cccc1	824	fCSFP4	weighted-fingerprint-similarity	0.901	0.367	rxn6038_0_a_kill_0____EN300-180439____EN300-07527	N/A	S1c2c(cc([N+]([O-])=O)cc2)C=C1C(=O)Nc3c(cccc3)C(=O)N	[*;r]C(=O)[N;H]c1[c;H][c;H][c;H][c;H]c1[!#1]_20	2	false	SAVI-Space-2024	rxn6038_0_a_kill_0	EN300-180439	FCCOCCN	EN300-07527	O=C(O)c1c(NC(=O)c2ccccc2)cccc1
Fc1c(NC(=O)c2c(NC(=O)c3c(NC(=O)c4ccccc4)cccc3)cccc2)cncc1	825	fCSFP4	weighted-fingerprint-similarity	0.901	0.367	rxn6038_0_a_kill_0____EN300-214101____EN300-33364232	N/A	S1c2c(cc([N+]([O-])=O)cc2)C=C1C(=O)Nc3c(cccc3)C(=O)N	[*;r]C(=O)[N;H]c1[c;H][c;H][c;H][c;H]c1[!#1]_20	2	false	SAVI-Space-2024	rxn6038_0_a_kill_0	EN300-214101	Fc1c(N)cncc1	EN300-33364232	O=C(O)c1c(NC(=O)c2c(NC(=O)c3ccccc3)cccc2)cccc1
Fc1c(NC(=O)c2c(NC(=O)c3ccccc3)cccc2)cncc1	826	fCSFP4	weighted-fingerprint-similarity	0.901	0.367	rxn6038_0_a_kill_0____EN300-214101____EN300-07527	N/A	S1c2c(cc([N+]([O-])=O)cc2)C=C1C(=O)Nc3c(cccc3)C(=O)N	[*;r]C(=O)[N;H]c1[c;H][c;H][c;H][c;H]c1[!#1]_20	2	false	SAVI-Space-2024	rxn6038_0_a_kill_0	EN300-214101	Fc1c(N)cncc1	EN300-07527	O=C(O)c1c(NC(=O)c2ccccc2)cccc1
ICCOC(=O)c1c(NC(=O)c2ccccc2)cccc1	827	fCSFP4	weighted-fingerprint-similarity	0.901	0.367	rxn6031_0_a_kill_0____EN300-07527____EN300-19919	N/A	S1c2c(cc([N+]([O-])=O)cc2)C=C1C(=O)Nc3c(cccc3)C(=O)N	[*;r]C(=O)[N;H]c1[c;H][c;H][c;H][c;H]c1[!#1]_20	2	false	SAVI-Space-2024	rxn6031_0_a_kill_0	EN300-07527	O=C(O)c1c(NC(=O)c2ccccc2)cccc1	EN300-19919	ICCO
O=C(N(CC)CC)c1c(NC(=O)c2ccccc2)cccc1	828	fCSFP4	weighted-fingerprint-similarity	0.901	0.367	rxn6038_0_a_kill_0____EN300-37299428 EN300-37299428 EN300-37357345 EN300-19390"____EN300-07527"	N/A	S1c2c(cc([N+]([O-])=O)cc2)C=C1C(=O)Nc3c(cccc3)C(=O)N	[*;r]C(=O)[N;H]c1[c;H][c;H][c;H][c;H]c1[!#1]_20	2	false	SAVI-Space-2024	rxn6038_0_a_kill_0	EN300-37299428 EN300-37299428 EN300-37357345 EN300-19390""	N(CC)CC	EN300-07527	O=C(O)c1c(NC(=O)c2ccccc2)cccc1
O=C(N1CCC1)c2c(NC(=O)c3ccccc3)cccc2	829	fCSFP4	weighted-fingerprint-similarity	0.901	0.367	rxn6038_0_a_kill_0____EN300-75356____EN300-07527	N/A	S1c2c(cc([N+]([O-])=O)cc2)C=C1C(=O)Nc3c(cccc3)C(=O)N	[*;r]C(=O)[N;H]c1[c;H][c;H][c;H][c;H]c1[!#1]_20	2	false	SAVI-Space-2024	rxn6038_0_a_kill_0	EN300-75356	N1CCC1	EN300-07527	O=C(O)c1c(NC(=O)c2ccccc2)cccc1
O=C(Nc1c(cccc1)C(=O)NC(C(C)C)C)c2c(NC(=O)c3ccccc3)cccc2	830	fCSFP4	weighted-fingerprint-similarity	0.901	0.367	rxn6038_0_a_kill_0____EN300-20873____EN300-33364232	N/A	S1c2c(cc([N+]([O-])=O)cc2)C=C1C(=O)Nc3c(cccc3)C(=O)N	[*;r]C(=O)[N;H]c1[c;H][c;H][c;H][c;H]c1[!#1]_20	2	false	SAVI-Space-2024	rxn6038_0_a_kill_0	EN300-20873	NC(C(C)C)C	EN300-33364232	O=C(O)c1c(NC(=O)c2c(NC(=O)c3ccccc3)cccc2)cccc1
O=C(Nc1c(cccc1)C(=O)NC(C(C)C)C)c2ccccc2	831	fCSFP4	weighted-fingerprint-similarity	0.901	0.367	rxn6038_0_a_kill_0____EN300-20873____EN300-07527	N/A	S1c2c(cc([N+]([O-])=O)cc2)C=C1C(=O)Nc3c(cccc3)C(=O)N	[*;r]C(=O)[N;H]c1[c;H][c;H][c;H][c;H]c1[!#1]_20	2	false	SAVI-Space-2024	rxn6038_0_a_kill_0	EN300-20873	NC(C(C)C)C	EN300-07527	O=C(O)c1c(NC(=O)c2ccccc2)cccc1
O=C(Nc1c(cccc1)C(=O)NC2CC2)c3ccc(cc3)C	832	fCSFP4	weighted-fingerprint-similarity	0.901	0.367	rxn6038_0_a_kill_0____EN300-21353____EN300-16061643	N/A	S1c2c(cc([N+]([O-])=O)cc2)C=C1C(=O)Nc3c(cccc3)C(=O)N	[*;r]C(=O)[N;H]c1[c;H][c;H][c;H][c;H]c1[!#1]_20	2	false	SAVI-Space-2024	rxn6038_0_a_kill_0	EN300-21353	NC1CC1	EN300-16061643	O=C(O)c1c(NC(=O)c2ccc(cc2)C)cccc1
O=C(Nc1c(cccc1)C(=O)NC2CCCC2)c3c(NC(=O)c4ccccc4)cccc3	833	fCSFP4	weighted-fingerprint-similarity	0.901	0.367	rxn6038_0_a_kill_0____EN300-20348____EN300-33364232	N/A	S1c2c(cc([N+]([O-])=O)cc2)C=C1C(=O)Nc3c(cccc3)C(=O)N	[*;r]C(=O)[N;H]c1[c;H][c;H][c;H][c;H]c1[!#1]_20	2	false	SAVI-Space-2024	rxn6038_0_a_kill_0	EN300-20348	NC1CCCC1	EN300-33364232	O=C(O)c1c(NC(=O)c2c(NC(=O)c3ccccc3)cccc2)cccc1
O=C(Nc1c(cccc1)C(=O)NC2CCCC2)c3ccccc3	834	fCSFP4	weighted-fingerprint-similarity	0.901	0.367	rxn6038_0_a_kill_0____EN300-20348____EN300-07527	N/A	S1c2c(cc([N+]([O-])=O)cc2)C=C1C(=O)Nc3c(cccc3)C(=O)N	[*;r]C(=O)[N;H]c1[c;H][c;H][c;H][c;H]c1[!#1]_20	2	false	SAVI-Space-2024	rxn6038_0_a_kill_0	EN300-20348	NC1CCCC1	EN300-07527	O=C(O)c1c(NC(=O)c2ccccc2)cccc1
O=C(Nc1c(cccc1)C(=O)NC2CCCCC2)c3c(NC(=O)c4ccccc4)cccc3	835	fCSFP4	weighted-fingerprint-similarity	0.901	0.367	rxn6038_0_a_kill_0____EN300-29994 EN300-16958"____EN300-33364232"	N/A	S1c2c(cc([N+]([O-])=O)cc2)C=C1C(=O)Nc3c(cccc3)C(=O)N	[*;r]C(=O)[N;H]c1[c;H][c;H][c;H][c;H]c1[!#1]_20	2	false	SAVI-Space-2024	rxn6038_0_a_kill_0	EN300-29994 EN300-16958""	NC1CCCCC1	EN300-33364232	O=C(O)c1c(NC(=O)c2c(NC(=O)c3ccccc3)cccc2)cccc1
O=C(Nc1c(cccc1)C(=O)NC2CCCCC2)c3ccccc3	836	fCSFP4	weighted-fingerprint-similarity	0.901	0.367	rxn6038_0_a_kill_0____EN300-29994 EN300-16958"____EN300-07527"	N/A	S1c2c(cc([N+]([O-])=O)cc2)C=C1C(=O)Nc3c(cccc3)C(=O)N	[*;r]C(=O)[N;H]c1[c;H][c;H][c;H][c;H]c1[!#1]_20	2	false	SAVI-Space-2024	rxn6038_0_a_kill_0	EN300-29994 EN300-16958""	NC1CCCCC1	EN300-07527	O=C(O)c1c(NC(=O)c2ccccc2)cccc1
O=C(Nc1c(cccc1)C(=O)NC2CCCCCC2)c3c(NC(=O)c4ccccc4)cccc3	837	fCSFP4	weighted-fingerprint-similarity	0.901	0.367	rxn6038_0_a_kill_0____EN300-20252____EN300-33364232	N/A	S1c2c(cc([N+]([O-])=O)cc2)C=C1C(=O)Nc3c(cccc3)C(=O)N	[*;r]C(=O)[N;H]c1[c;H][c;H][c;H][c;H]c1[!#1]_20	2	false	SAVI-Space-2024	rxn6038_0_a_kill_0	EN300-20252	NC1CCCCCC1	EN300-33364232	O=C(O)c1c(NC(=O)c2c(NC(=O)c3ccccc3)cccc2)cccc1
O=C(Nc1c(cccc1)C(=O)NC2CCCCCC2)c3ccccc3	838	fCSFP4	weighted-fingerprint-similarity	0.901	0.367	rxn6038_0_a_kill_0____EN300-20252____EN300-07527	N/A	S1c2c(cc([N+]([O-])=O)cc2)C=C1C(=O)Nc3c(cccc3)C(=O)N	[*;r]C(=O)[N;H]c1[c;H][c;H][c;H][c;H]c1[!#1]_20	2	false	SAVI-Space-2024	rxn6038_0_a_kill_0	EN300-20252	NC1CCCCCC1	EN300-07527	O=C(O)c1c(NC(=O)c2ccccc2)cccc1
O=C(Nc1c(cccc1)C(=O)NC=2C=NNC2)c3ccc(Oc4ccccc4)cc3	839	fCSFP4	weighted-fingerprint-similarity	0.901	0.367	rxn6038_0_a_kill_0____EN300-344637 EN300-32013"____EN300-79724"	N/A	S1c2c(cc([N+]([O-])=O)cc2)C=C1C(=O)Nc3c(cccc3)C(=O)N	[*;r]C(=O)[N;H]c1[c;H][c;H][c;H][c;H]c1[!#1]_20	2	false	SAVI-Space-2024	rxn6038_0_a_kill_0	EN300-344637 EN300-32013""	N=1NC=C(N)C1	EN300-79724	O=C(O)c1c(NC(=O)c2ccc(Oc3ccccc3)cc2)cccc1
O=C(Nc1c(cccc1)C(=O)NCC(=C)C)c2c(NC(=O)c3ccccc3)cccc2	840	fCSFP4	weighted-fingerprint-similarity	0.901	0.367	rxn6038_0_a_kill_0____EN300-96985____EN300-33364232	N/A	S1c2c(cc([N+]([O-])=O)cc2)C=C1C(=O)Nc3c(cccc3)C(=O)N	[*;r]C(=O)[N;H]c1[c;H][c;H][c;H][c;H]c1[!#1]_20	2	false	SAVI-Space-2024	rxn6038_0_a_kill_0	EN300-96985	NCC(=C)C	EN300-33364232	O=C(O)c1c(NC(=O)c2c(NC(=O)c3ccccc3)cccc2)cccc1
O=C(Nc1c(cccc1)C(=O)NCC(=C)C)c2ccccc2	841	fCSFP4	weighted-fingerprint-similarity	0.901	0.367	rxn6038_0_a_kill_0____EN300-96985____EN300-07527	N/A	S1c2c(cc([N+]([O-])=O)cc2)C=C1C(=O)Nc3c(cccc3)C(=O)N	[*;r]C(=O)[N;H]c1[c;H][c;H][c;H][c;H]c1[!#1]_20	2	false	SAVI-Space-2024	rxn6038_0_a_kill_0	EN300-96985	NCC(=C)C	EN300-07527	O=C(O)c1c(NC(=O)c2ccccc2)cccc1
O=C(Nc1c(cccc1)C(=O)NCC(=O)CC)c2c(NC(=O)c3ccccc3)cccc2	842	fCSFP4	weighted-fingerprint-similarity	0.901	0.367	rxn6038_0_a_kill_0____EN300-103052____EN300-33364232	N/A	S1c2c(cc([N+]([O-])=O)cc2)C=C1C(=O)Nc3c(cccc3)C(=O)N	[*;r]C(=O)[N;H]c1[c;H][c;H][c;H][c;H]c1[!#1]_20	2	false	SAVI-Space-2024	rxn6038_0_a_kill_0	EN300-103052	O=C(CN)CC	EN300-33364232	O=C(O)c1c(NC(=O)c2c(NC(=O)c3ccccc3)cccc2)cccc1
O=C(Nc1c(cccc1)C(=O)NCC(=O)CC)c2ccccc2	843	fCSFP4	weighted-fingerprint-similarity	0.901	0.367	rxn6038_0_a_kill_0____EN300-103052____EN300-07527	N/A	S1c2c(cc([N+]([O-])=O)cc2)C=C1C(=O)Nc3c(cccc3)C(=O)N	[*;r]C(=O)[N;H]c1[c;H][c;H][c;H][c;H]c1[!#1]_20	2	false	SAVI-Space-2024	rxn6038_0_a_kill_0	EN300-103052	O=C(CN)CC	EN300-07527	O=C(O)c1c(NC(=O)c2ccccc2)cccc1
O=C(Nc1c(cccc1)C(=O)NCC=C(C)C)c2c(NC(=O)c3ccccc3)cccc2	844	fCSFP4	weighted-fingerprint-similarity	0.901	0.367	rxn6038_0_a_kill_0____EN300-175464 EN300-87404"____EN300-33364232"	N/A	S1c2c(cc([N+]([O-])=O)cc2)C=C1C(=O)Nc3c(cccc3)C(=O)N	[*;r]C(=O)[N;H]c1[c;H][c;H][c;H][c;H]c1[!#1]_20	2	false	SAVI-Space-2024	rxn6038_0_a_kill_0	EN300-175464 EN300-87404""	NCC=C(C)C	EN300-33364232	O=C(O)c1c(NC(=O)c2c(NC(=O)c3ccccc3)cccc2)cccc1
O=C(Nc1c(cccc1)C(=O)NCC=C(C)C)c2ccccc2	845	fCSFP4	weighted-fingerprint-similarity	0.901	0.367	rxn6038_0_a_kill_0____EN300-175464 EN300-87404"____EN300-07527"	N/A	S1c2c(cc([N+]([O-])=O)cc2)C=C1C(=O)Nc3c(cccc3)C(=O)N	[*;r]C(=O)[N;H]c1[c;H][c;H][c;H][c;H]c1[!#1]_20	2	false	SAVI-Space-2024	rxn6038_0_a_kill_0	EN300-175464 EN300-87404""	NCC=C(C)C	EN300-07527	O=C(O)c1c(NC(=O)c2ccccc2)cccc1
O=C(Nc1c(cccc1)C(=O)NCCC(C)C)c2c(NC(=O)c3ccccc3)cccc2	846	fCSFP4	weighted-fingerprint-similarity	0.901	0.367	rxn6038_0_a_kill_0____EN300-19704____EN300-33364232	N/A	S1c2c(cc([N+]([O-])=O)cc2)C=C1C(=O)Nc3c(cccc3)C(=O)N	[*;r]C(=O)[N;H]c1[c;H][c;H][c;H][c;H]c1[!#1]_20	2	false	SAVI-Space-2024	rxn6038_0_a_kill_0	EN300-19704	NCCC(C)C	EN300-33364232	O=C(O)c1c(NC(=O)c2c(NC(=O)c3ccccc3)cccc2)cccc1
O=C(Nc1c(cccc1)C(=O)NCCC(C)C)c2ccccc2	847	fCSFP4	weighted-fingerprint-similarity	0.901	0.367	rxn6038_0_a_kill_0____EN300-19704____EN300-07527	N/A	S1c2c(cc([N+]([O-])=O)cc2)C=C1C(=O)Nc3c(cccc3)C(=O)N	[*;r]C(=O)[N;H]c1[c;H][c;H][c;H][c;H]c1[!#1]_20	2	false	SAVI-Space-2024	rxn6038_0_a_kill_0	EN300-19704	NCCC(C)C	EN300-07527	O=C(O)c1c(NC(=O)c2ccccc2)cccc1
O=C(Nc1c(cccc1)C(=O)NCCCC#C)c2c(NC(=O)c3ccccc3)cccc2	848	fCSFP4	weighted-fingerprint-similarity	0.901	0.367	rxn6038_0_a_kill_0____EN300-175161____EN300-33364232	N/A	S1c2c(cc([N+]([O-])=O)cc2)C=C1C(=O)Nc3c(cccc3)C(=O)N	[*;r]C(=O)[N;H]c1[c;H][c;H][c;H][c;H]c1[!#1]_20	2	false	SAVI-Space-2024	rxn6038_0_a_kill_0	EN300-175161	NCCCC#C	EN300-33364232	O=C(O)c1c(NC(=O)c2c(NC(=O)c3ccccc3)cccc2)cccc1
O=C(Nc1c(cccc1)C(=O)NCCCC#C)c2ccccc2	849	fCSFP4	weighted-fingerprint-similarity	0.901	0.367	rxn6038_0_a_kill_0____EN300-175161____EN300-07527	N/A	S1c2c(cc([N+]([O-])=O)cc2)C=C1C(=O)Nc3c(cccc3)C(=O)N	[*;r]C(=O)[N;H]c1[c;H][c;H][c;H][c;H]c1[!#1]_20	2	false	SAVI-Space-2024	rxn6038_0_a_kill_0	EN300-175161	NCCCC#C	EN300-07527	O=C(O)c1c(NC(=O)c2ccccc2)cccc1
O=C(Nc1c(cccc1)C(=O)NCCCC#N)c2c(NC(=O)c3ccccc3)cccc2	850	fCSFP4	weighted-fingerprint-similarity	0.901	0.367	rxn6038_0_a_kill_0____EN300-132659____EN300-33364232	N/A	S1c2c(cc([N+]([O-])=O)cc2)C=C1C(=O)Nc3c(cccc3)C(=O)N	[*;r]C(=O)[N;H]c1[c;H][c;H][c;H][c;H]c1[!#1]_20	2	false	SAVI-Space-2024	rxn6038_0_a_kill_0	EN300-132659	N#CCCCN	EN300-33364232	O=C(O)c1c(NC(=O)c2c(NC(=O)c3ccccc3)cccc2)cccc1
O=C(Nc1c(cccc1)C(=O)NCCCC#N)c2ccccc2	851	fCSFP4	weighted-fingerprint-similarity	0.901	0.367	rxn6038_0_a_kill_0____EN300-132659____EN300-07527	N/A	S1c2c(cc([N+]([O-])=O)cc2)C=C1C(=O)Nc3c(cccc3)C(=O)N	[*;r]C(=O)[N;H]c1[c;H][c;H][c;H][c;H]c1[!#1]_20	2	false	SAVI-Space-2024	rxn6038_0_a_kill_0	EN300-132659	N#CCCCN	EN300-07527	O=C(O)c1c(NC(=O)c2ccccc2)cccc1
O=C(Nc1c(cccc1)C(=O)NCCCC=C)c2c(NC(=O)c3ccccc3)cccc2	852	fCSFP4	weighted-fingerprint-similarity	0.901	0.367	rxn6038_0_a_kill_0____EN300-133820 EN300-151492"____EN300-33364232"	N/A	S1c2c(cc([N+]([O-])=O)cc2)C=C1C(=O)Nc3c(cccc3)C(=O)N	[*;r]C(=O)[N;H]c1[c;H][c;H][c;H][c;H]c1[!#1]_20	2	false	SAVI-Space-2024	rxn6038_0_a_kill_0	EN300-133820 EN300-151492""	NCCCC=C	EN300-33364232	O=C(O)c1c(NC(=O)c2c(NC(=O)c3ccccc3)cccc2)cccc1
O=C(Nc1c(cccc1)C(=O)NCCCC=C)c2ccccc2	853	fCSFP4	weighted-fingerprint-similarity	0.901	0.367	rxn6038_0_a_kill_0____EN300-133820 EN300-151492"____EN300-07527"	N/A	S1c2c(cc([N+]([O-])=O)cc2)C=C1C(=O)Nc3c(cccc3)C(=O)N	[*;r]C(=O)[N;H]c1[c;H][c;H][c;H][c;H]c1[!#1]_20	2	false	SAVI-Space-2024	rxn6038_0_a_kill_0	EN300-133820 EN300-151492""	NCCCC=C	EN300-07527	O=C(O)c1c(NC(=O)c2ccccc2)cccc1
O=C(Nc1c(cccc1)C(=O)NCCCNOC)c2c(NC(=O)c3ccccc3)cccc2	854	fCSFP4	weighted-fingerprint-similarity	0.901	0.367	rxn6038_0_a_kill_0____EN300-298046____EN300-33364232	N/A	S1c2c(cc([N+]([O-])=O)cc2)C=C1C(=O)Nc3c(cccc3)C(=O)N	[*;r]C(=O)[N;H]c1[c;H][c;H][c;H][c;H]c1[!#1]_20	2	false	SAVI-Space-2024	rxn6038_0_a_kill_0	EN300-298046	O(NCCCN)C	EN300-33364232	O=C(O)c1c(NC(=O)c2c(NC(=O)c3ccccc3)cccc2)cccc1
O=C(Nc1c(cccc1)C(=O)NCCCNOC)c2ccccc2	855	fCSFP4	weighted-fingerprint-similarity	0.901	0.367	rxn6038_0_a_kill_0____EN300-298046____EN300-07527	N/A	S1c2c(cc([N+]([O-])=O)cc2)C=C1C(=O)Nc3c(cccc3)C(=O)N	[*;r]C(=O)[N;H]c1[c;H][c;H][c;H][c;H]c1[!#1]_20	2	false	SAVI-Space-2024	rxn6038_0_a_kill_0	EN300-298046	O(NCCCN)C	EN300-07527	O=C(O)c1c(NC(=O)c2ccccc2)cccc1
O=C(Nc1c(cccc1)C(=O)NCCCOC)c2c(NC(=O)c3ccccc3)cccc2	856	fCSFP4	weighted-fingerprint-similarity	0.901	0.367	rxn6038_0_a_kill_0____EN300-17954____EN300-33364232	N/A	S1c2c(cc([N+]([O-])=O)cc2)C=C1C(=O)Nc3c(cccc3)C(=O)N	[*;r]C(=O)[N;H]c1[c;H][c;H][c;H][c;H]c1[!#1]_20	2	false	SAVI-Space-2024	rxn6038_0_a_kill_0	EN300-17954	O(CCCN)C	EN300-33364232	O=C(O)c1c(NC(=O)c2c(NC(=O)c3ccccc3)cccc2)cccc1
O=C(Nc1c(cccc1)C(=O)NCCCOC)c2ccccc2	857	fCSFP4	weighted-fingerprint-similarity	0.901	0.367	rxn6038_0_a_kill_0____EN300-17954____EN300-07527	N/A	S1c2c(cc([N+]([O-])=O)cc2)C=C1C(=O)Nc3c(cccc3)C(=O)N	[*;r]C(=O)[N;H]c1[c;H][c;H][c;H][c;H]c1[!#1]_20	2	false	SAVI-Space-2024	rxn6038_0_a_kill_0	EN300-17954	O(CCCN)C	EN300-07527	O=C(O)c1c(NC(=O)c2ccccc2)cccc1
O=C(Nc1c(cccc1)C(=O)NCCNO)c2c(N)cccc2	858	fCSFP4	weighted-fingerprint-similarity	0.901	0.367	rxn6038_0_a_kill_0____EN300-26572633____EN300-18559413	N/A	S1c2c(cc([N+]([O-])=O)cc2)C=C1C(=O)Nc3c(cccc3)C(=O)N	[*;r]C(=O)[N;H]c1[c;H][c;H][c;H][c;H]c1[!#1]_20	2	false	SAVI-Space-2024	rxn6038_0_a_kill_0	EN300-26572633	ONCCN	EN300-18559413	O=C(O)c1c(NC(=O)c2c(NC(=O)C)cccc2)cccc1
O=C(Nc1c(cccc1)C(=O)NCCOCC)c2c(NC(=O)c3ccccc3)cccc2	859	fCSFP4	weighted-fingerprint-similarity	0.901	0.367	rxn6038_0_a_kill_0____EN300-43041____EN300-33364232	N/A	S1c2c(cc([N+]([O-])=O)cc2)C=C1C(=O)Nc3c(cccc3)C(=O)N	[*;r]C(=O)[N;H]c1[c;H][c;H][c;H][c;H]c1[!#1]_20	2	false	SAVI-Space-2024	rxn6038_0_a_kill_0	EN300-43041	O(CCN)CC	EN300-33364232	O=C(O)c1c(NC(=O)c2c(NC(=O)c3ccccc3)cccc2)cccc1
O=C(Nc1c(cccc1)C(=O)NCCOCC)c2ccccc2	860	fCSFP4	weighted-fingerprint-similarity	0.901	0.367	rxn6038_0_a_kill_0____EN300-43041____EN300-07527	N/A	S1c2c(cc([N+]([O-])=O)cc2)C=C1C(=O)Nc3c(cccc3)C(=O)N	[*;r]C(=O)[N;H]c1[c;H][c;H][c;H][c;H]c1[!#1]_20	2	false	SAVI-Space-2024	rxn6038_0_a_kill_0	EN300-43041	O(CCN)CC	EN300-07527	O=C(O)c1c(NC(=O)c2ccccc2)cccc1
O=C(Nc1c(cccc1)C(=O)NCCOCCC)c2c(NC(=O)c3ccccc3)cccc2	861	fCSFP4	weighted-fingerprint-similarity	0.901	0.367	rxn6038_0_a_kill_0____EN300-7589808____EN300-33364232	N/A	S1c2c(cc([N+]([O-])=O)cc2)C=C1C(=O)Nc3c(cccc3)C(=O)N	[*;r]C(=O)[N;H]c1[c;H][c;H][c;H][c;H]c1[!#1]_20	2	false	SAVI-Space-2024	rxn6038_0_a_kill_0	EN300-7589808	O(CCN)CCC	EN300-33364232	O=C(O)c1c(NC(=O)c2c(NC(=O)c3ccccc3)cccc2)cccc1
O=C(Nc1c(cccc1)C(=O)NCCOCCC)c2ccccc2	862	fCSFP4	weighted-fingerprint-similarity	0.901	0.367	rxn6038_0_a_kill_0____EN300-7589808____EN300-07527	N/A	S1c2c(cc([N+]([O-])=O)cc2)C=C1C(=O)Nc3c(cccc3)C(=O)N	[*;r]C(=O)[N;H]c1[c;H][c;H][c;H][c;H]c1[!#1]_20	2	false	SAVI-Space-2024	rxn6038_0_a_kill_0	EN300-7589808	O(CCN)CCC	EN300-07527	O=C(O)c1c(NC(=O)c2ccccc2)cccc1
O=C(Nc1c(cccc1)C(=O)NCC[NH+](C)C)c2c(NC(=O)c3ccccc3)cccc2	863	fCSFP4	weighted-fingerprint-similarity	0.901	0.367	rxn6038_0_a_kill_0____EN300-19760____EN300-33364232	N/A	S1c2c(cc([N+]([O-])=O)cc2)C=C1C(=O)Nc3c(cccc3)C(=O)N	[*;r]C(=O)[N;H]c1[c;H][c;H][c;H][c;H]c1[!#1]_20	2	false	SAVI-Space-2024	rxn6038_0_a_kill_0	EN300-19760	N(CCN)(C)C	EN300-33364232	O=C(O)c1c(NC(=O)c2c(NC(=O)c3ccccc3)cccc2)cccc1
O=C(Nc1c(cccc1)C(=O)NCC[NH+](C)C)c2ccccc2	864	fCSFP4	weighted-fingerprint-similarity	0.901	0.367	rxn6038_0_a_kill_0____EN300-19760____EN300-07527	N/A	S1c2c(cc([N+]([O-])=O)cc2)C=C1C(=O)Nc3c(cccc3)C(=O)N	[*;r]C(=O)[N;H]c1[c;H][c;H][c;H][c;H]c1[!#1]_20	2	false	SAVI-Space-2024	rxn6038_0_a_kill_0	EN300-19760	N(CCN)(C)C	EN300-07527	O=C(O)c1c(NC(=O)c2ccccc2)cccc1
O=C(Nc1c(cccc1)C(=O)NCc2ccncc2)c3c(NC(=O)c4ccccc4)cccc3	865	fCSFP4	weighted-fingerprint-similarity	0.901	0.367	rxn6038_0_a_kill_0____EN300-19585____EN300-33364232	N/A	S1c2c(cc([N+]([O-])=O)cc2)C=C1C(=O)Nc3c(cccc3)C(=O)N	[*;r]C(=O)[N;H]c1[c;H][c;H][c;H][c;H]c1[!#1]_20	2	false	SAVI-Space-2024	rxn6038_0_a_kill_0	EN300-19585	n1ccc(cc1)CN	EN300-33364232	O=C(O)c1c(NC(=O)c2c(NC(=O)c3ccccc3)cccc2)cccc1
O=C(Nc1c(cccc1)C(=O)NCc2ccncc2)c3ccccc3	866	fCSFP4	weighted-fingerprint-similarity	0.901	0.367	rxn6038_0_a_kill_0____EN300-19585____EN300-07527	N/A	S1c2c(cc([N+]([O-])=O)cc2)C=C1C(=O)Nc3c(cccc3)C(=O)N	[*;r]C(=O)[N;H]c1[c;H][c;H][c;H][c;H]c1[!#1]_20	2	false	SAVI-Space-2024	rxn6038_0_a_kill_0	EN300-19585	n1ccc(cc1)CN	EN300-07527	O=C(O)c1c(NC(=O)c2ccccc2)cccc1
O=C(Nc1c(ccnc1)C)c2c(NC(=O)c3c(NC(=O)c4ccccc4)cccc3)cccc2	867	fCSFP4	weighted-fingerprint-similarity	0.901	0.367	rxn6038_0_a_kill_0____EN300-51191____EN300-33364232	N/A	S1c2c(cc([N+]([O-])=O)cc2)C=C1C(=O)Nc3c(cccc3)C(=O)N	[*;r]C(=O)[N;H]c1[c;H][c;H][c;H][c;H]c1[!#1]_20	2	false	SAVI-Space-2024	rxn6038_0_a_kill_0	EN300-51191	n1cc(N)c(cc1)C	EN300-33364232	O=C(O)c1c(NC(=O)c2c(NC(=O)c3ccccc3)cccc2)cccc1
O=C(Nc1c(ccnc1)C)c2c(NC(=O)c3ccccc3)cccc2	868	fCSFP4	weighted-fingerprint-similarity	0.901	0.367	rxn6038_0_a_kill_0____EN300-51191____EN300-07527	N/A	S1c2c(cc([N+]([O-])=O)cc2)C=C1C(=O)Nc3c(cccc3)C(=O)N	[*;r]C(=O)[N;H]c1[c;H][c;H][c;H][c;H]c1[!#1]_20	2	false	SAVI-Space-2024	rxn6038_0_a_kill_0	EN300-51191	n1cc(N)c(cc1)C	EN300-07527	O=C(O)c1c(NC(=O)c2ccccc2)cccc1
O=C(Nc1ccccc1)c2c(NC(=O)C=CC#C)cccc2	869	fCSFP4	weighted-fingerprint-similarity	0.901	0.367	rxn7019_1_a_kill_0____EN300-05782____EN300-76056	N/A	S1c2c(cc([N+]([O-])=O)cc2)C=C1C(=O)Nc3c(cccc3)C(=O)N	[*;r]C(=O)[N;H]c1[c;H][c;H][c;H][c;H]c1[!#1]_20	2	false	SAVI-Space-2024	rxn7019_1_a_kill_0	EN300-05782	ClCC(=O)Nc1c(cccc1)C(=O)Nc2ccccc2	EN300-76056	O=CC#C
O=C(Nc1ccccc1)c2c(NC(=O)C=CCC)cccc2	870	fCSFP4	weighted-fingerprint-similarity	0.901	0.367	rxn7019_1_a_kill_0____EN300-05782____EN300-19153	N/A	S1c2c(cc([N+]([O-])=O)cc2)C=C1C(=O)Nc3c(cccc3)C(=O)N	[*;r]C(=O)[N;H]c1[c;H][c;H][c;H][c;H]c1[!#1]_20	2	false	SAVI-Space-2024	rxn7019_1_a_kill_0	EN300-05782	ClCC(=O)Nc1c(cccc1)C(=O)Nc2ccccc2	EN300-19153	O=CCC
O=C(Nc1ccccc1)c2c(NC(=O)COCC(=O)NC)cccc2	871	fCSFP4	weighted-fingerprint-similarity	0.901	0.367	rxn6039_0_a_kill_0____EN300-65463____EN300-05782	N/A	S1c2c(cc([N+]([O-])=O)cc2)C=C1C(=O)Nc3c(cccc3)C(=O)N	[*;r]C(=O)[N;H]c1[c;H][c;H][c;H][c;H]c1[!#1]_20	2	false	SAVI-Space-2024	rxn6039_0_a_kill_0	EN300-65463	O=C(NC)CO	EN300-05782	ClCC(=O)Nc1c(cccc1)C(=O)Nc2ccccc2
O=C(OC(C)(C)C)c1c(NC(=O)c2ccccc2)cccc1	872	fCSFP4	weighted-fingerprint-similarity	0.901	0.367	rxn6031_0_a_kill_0____EN300-07527____EN300-19307 EN300-182652 EN300-33424""	N/A	S1c2c(cc([N+]([O-])=O)cc2)C=C1C(=O)Nc3c(cccc3)C(=O)N	[*;r]C(=O)[N;H]c1[c;H][c;H][c;H][c;H]c1[!#1]_20	2	false	SAVI-Space-2024	rxn6031_0_a_kill_0	EN300-07527	O=C(O)c1c(NC(=O)c2ccccc2)cccc1	EN300-19307 EN300-182652 EN300-33424""	OC(C)(C)C
O=C(OC(C)C)c1c(NC(=O)c2c(NC(=O)c3ccccc3)cccc2)cccc1	873	fCSFP4	weighted-fingerprint-similarity	0.901	0.367	rxn6031_0_a_kill_0____EN300-33364232____EN300-21633	N/A	S1c2c(cc([N+]([O-])=O)cc2)C=C1C(=O)Nc3c(cccc3)C(=O)N	[*;r]C(=O)[N;H]c1[c;H][c;H][c;H][c;H]c1[!#1]_20	2	false	SAVI-Space-2024	rxn6031_0_a_kill_0	EN300-33364232	O=C(O)c1c(NC(=O)c2c(NC(=O)c3ccccc3)cccc2)cccc1	EN300-21633	OC(C)C
O=C(OC)c1c(NC(=O)c2ccc(OC)cc2)cccc1	874	fCSFP4	weighted-fingerprint-similarity	0.901	0.367	rxn6038_0_a_kill_0____EN300-1082651____EN300-08632	N/A	S1c2c(cc([N+]([O-])=O)cc2)C=C1C(=O)Nc3c(cccc3)C(=O)N	[*;r]C(=O)[N;H]c1[c;H][c;H][c;H][c;H]c1[!#1]_20	2	false	SAVI-Space-2024	rxn6038_0_a_kill_0	EN300-1082651	OC	EN300-08632	O=C(O)c1c(NC(=O)c2ccc(OC)cc2)cccc1
O=C(OC)c1c(NC(=O)c2ccc(Oc3ccccc3)cc2)cccc1	875	fCSFP4	weighted-fingerprint-similarity	0.901	0.367	rxn6038_0_a_kill_0____EN300-1082651____EN300-79724	N/A	S1c2c(cc([N+]([O-])=O)cc2)C=C1C(=O)Nc3c(cccc3)C(=O)N	[*;r]C(=O)[N;H]c1[c;H][c;H][c;H][c;H]c1[!#1]_20	2	false	SAVI-Space-2024	rxn6038_0_a_kill_0	EN300-1082651	OC	EN300-79724	O=C(O)c1c(NC(=O)c2ccc(Oc3ccccc3)cc2)cccc1
O=C(OC1CC1)c2c(NC(=O)c3ccccc3)cccc2	876	fCSFP4	weighted-fingerprint-similarity	0.901	0.367	rxn6031_0_a_kill_0____EN300-07527____EN300-100685	N/A	S1c2c(cc([N+]([O-])=O)cc2)C=C1C(=O)Nc3c(cccc3)C(=O)N	[*;r]C(=O)[N;H]c1[c;H][c;H][c;H][c;H]c1[!#1]_20	2	false	SAVI-Space-2024	rxn6031_0_a_kill_0	EN300-07527	O=C(O)c1c(NC(=O)c2ccccc2)cccc1	EN300-100685	OC1CC1
O=C(OCCC)c1c(NC(=O)c2ccccc2)cccc1	877	fCSFP4	weighted-fingerprint-similarity	0.901	0.367	rxn6031_0_a_kill_0____EN300-07527____EN300-19337	N/A	S1c2c(cc([N+]([O-])=O)cc2)C=C1C(=O)Nc3c(cccc3)C(=O)N	[*;r]C(=O)[N;H]c1[c;H][c;H][c;H][c;H]c1[!#1]_20	2	false	SAVI-Space-2024	rxn6031_0_a_kill_0	EN300-07527	O=C(O)c1c(NC(=O)c2ccccc2)cccc1	EN300-19337	OCCC
S(C(=O)c1c(NC(=O)c2c(NC(=O)c3ccccc3)cccc2)cccc1)C(C)C	878	fCSFP4	weighted-fingerprint-similarity	0.901	0.367	rxn6038_0_a_kill_0____EN300-29731____EN300-33364232	N/A	S1c2c(cc([N+]([O-])=O)cc2)C=C1C(=O)Nc3c(cccc3)C(=O)N	[*;r]C(=O)[N;H]c1[c;H][c;H][c;H][c;H]c1[!#1]_20	2	false	SAVI-Space-2024	rxn6038_0_a_kill_0	EN300-29731	SC(C)C	EN300-33364232	O=C(O)c1c(NC(=O)c2c(NC(=O)c3ccccc3)cccc2)cccc1
S(C(=O)c1c(NC(=O)c2ccccc2)cccc1)C(C)(C)C	879	fCSFP4	weighted-fingerprint-similarity	0.901	0.367	rxn6038_0_a_kill_0____EN300-21408____EN300-07527	N/A	S1c2c(cc([N+]([O-])=O)cc2)C=C1C(=O)Nc3c(cccc3)C(=O)N	[*;r]C(=O)[N;H]c1[c;H][c;H][c;H][c;H]c1[!#1]_20	2	false	SAVI-Space-2024	rxn6038_0_a_kill_0	EN300-21408	SC(C)(C)C	EN300-07527	O=C(O)c1c(NC(=O)c2ccccc2)cccc1
S(C(=O)c1c(NC(=O)c2ccccc2)cccc1)C3CC3	880	fCSFP4	weighted-fingerprint-similarity	0.901	0.367	rxn6038_0_a_kill_0____EN300-83168____EN300-07527	N/A	S1c2c(cc([N+]([O-])=O)cc2)C=C1C(=O)Nc3c(cccc3)C(=O)N	[*;r]C(=O)[N;H]c1[c;H][c;H][c;H][c;H]c1[!#1]_20	2	false	SAVI-Space-2024	rxn6038_0_a_kill_0	EN300-83168	SC1CC1	EN300-07527	O=C(O)c1c(NC(=O)c2ccccc2)cccc1
S(C(=O)c1c(NC(=O)c2ccccc2)cccc1)CCC	881	fCSFP4	weighted-fingerprint-similarity	0.901	0.367	rxn6038_0_a_kill_0____EN300-31221____EN300-07527	N/A	S1c2c(cc([N+]([O-])=O)cc2)C=C1C(=O)Nc3c(cccc3)C(=O)N	[*;r]C(=O)[N;H]c1[c;H][c;H][c;H][c;H]c1[!#1]_20	2	false	SAVI-Space-2024	rxn6038_0_a_kill_0	EN300-31221	SCCC	EN300-07527	O=C(O)c1c(NC(=O)c2ccccc2)cccc1
S(C(=O)c1c(NC(=O)c2ccccc2)cccc1)CCF	882	fCSFP4	weighted-fingerprint-similarity	0.901	0.367	rxn6038_0_a_kill_0____EN300-1830744____EN300-07527	N/A	S1c2c(cc([N+]([O-])=O)cc2)C=C1C(=O)Nc3c(cccc3)C(=O)N	[*;r]C(=O)[N;H]c1[c;H][c;H][c;H][c;H]c1[!#1]_20	2	false	SAVI-Space-2024	rxn6038_0_a_kill_0	EN300-1830744	SCCF	EN300-07527	O=C(O)c1c(NC(=O)c2ccccc2)cccc1
S(C(=O)c1c(NC(=O)c2ccccc2)cccc1)Cc3ccccc3	883	fCSFP4	weighted-fingerprint-similarity	0.901	0.367	rxn6038_0_a_kill_0____EN300-16494____EN300-07527	N/A	S1c2c(cc([N+]([O-])=O)cc2)C=C1C(=O)Nc3c(cccc3)C(=O)N	[*;r]C(=O)[N;H]c1[c;H][c;H][c;H][c;H]c1[!#1]_20	2	false	SAVI-Space-2024	rxn6038_0_a_kill_0	EN300-16494	SCc1ccccc1	EN300-07527	O=C(O)c1c(NC(=O)c2ccccc2)cccc1
S(CCCNC(=O)c1c(NC(=O)c2c(NC(=O)c3ccccc3)cccc2)cccc1)C	884	fCSFP4	weighted-fingerprint-similarity	0.901	0.367	rxn6038_0_a_kill_0____EN300-63965____EN300-33364232	N/A	S1c2c(cc([N+]([O-])=O)cc2)C=C1C(=O)Nc3c(cccc3)C(=O)N	[*;r]C(=O)[N;H]c1[c;H][c;H][c;H][c;H]c1[!#1]_20	2	false	SAVI-Space-2024	rxn6038_0_a_kill_0	EN300-63965	S(CCCN)C	EN300-33364232	O=C(O)c1c(NC(=O)c2c(NC(=O)c3ccccc3)cccc2)cccc1
S(CCCNC(=O)c1c(NC(=O)c2ccccc2)cccc1)C	885	fCSFP4	weighted-fingerprint-similarity	0.901	0.367	rxn6038_0_a_kill_0____EN300-63965____EN300-07527	N/A	S1c2c(cc([N+]([O-])=O)cc2)C=C1C(=O)Nc3c(cccc3)C(=O)N	[*;r]C(=O)[N;H]c1[c;H][c;H][c;H][c;H]c1[!#1]_20	2	false	SAVI-Space-2024	rxn6038_0_a_kill_0	EN300-63965	S(CCCN)C	EN300-07527	O=C(O)c1c(NC(=O)c2ccccc2)cccc1
S(CCNC(=O)c1c(NC(=O)c2c(NC(=O)c3ccccc3)cccc2)cccc1)CC	886	fCSFP4	weighted-fingerprint-similarity	0.901	0.367	rxn6038_0_a_kill_0____EN300-1666512____EN300-33364232	N/A	S1c2c(cc([N+]([O-])=O)cc2)C=C1C(=O)Nc3c(cccc3)C(=O)N	[*;r]C(=O)[N;H]c1[c;H][c;H][c;H][c;H]c1[!#1]_20	2	false	SAVI-Space-2024	rxn6038_0_a_kill_0	EN300-1666512	S(CCN)CC	EN300-33364232	O=C(O)c1c(NC(=O)c2c(NC(=O)c3ccccc3)cccc2)cccc1
S(CCNC(=O)c1c(NC(=O)c2ccccc2)cccc1)CC	887	fCSFP4	weighted-fingerprint-similarity	0.901	0.367	rxn6038_0_a_kill_0____EN300-1666512____EN300-07527	N/A	S1c2c(cc([N+]([O-])=O)cc2)C=C1C(=O)Nc3c(cccc3)C(=O)N	[*;r]C(=O)[N;H]c1[c;H][c;H][c;H][c;H]c1[!#1]_20	2	false	SAVI-Space-2024	rxn6038_0_a_kill_0	EN300-1666512	S(CCN)CC	EN300-07527	O=C(O)c1c(NC(=O)c2ccccc2)cccc1
SCCOC(=O)c1c(NC(=O)c2ccccc2)cccc1	888	fCSFP4	weighted-fingerprint-similarity	0.901	0.367	rxn6031_0_a_kill_0____EN300-07527____EN300-19346	N/A	S1c2c(cc([N+]([O-])=O)cc2)C=C1C(=O)Nc3c(cccc3)C(=O)N	[*;r]C(=O)[N;H]c1[c;H][c;H][c;H][c;H]c1[!#1]_20	2	false	SAVI-Space-2024	rxn6031_0_a_kill_0	EN300-07527	O=C(O)c1c(NC(=O)c2ccccc2)cccc1	EN300-19346	SCCO
[O-]C(=O)c1c(NC(=O)c2c(NC=3C=NNC3)cccc2)cccc1	889	fCSFP4	weighted-fingerprint-similarity	0.901	0.367	rxn6041_0_a_kill_0____EN300-11416____EN300-344637 EN300-32013""	N/A	S1c2c(cc([N+]([O-])=O)cc2)C=C1C(=O)Nc3c(cccc3)C(=O)N	[*;r]C(=O)[N;H]c1[c;H][c;H][c;H][c;H]c1[!#1]_20	2	false	SAVI-Space-2024	rxn6041_0_a_kill_0	EN300-11416	Brc1c(cccc1)C(=O)Nc2c(cccc2)C(=O)O	EN300-344637 EN300-32013""	N=1NC=C(N)C1
FCCNc1c(cccc1)C(=O)Nc2c(cccc2)C([O-])=O	890	fCSFP4	weighted-fingerprint-similarity	0.901	0.361	rxn6041_0_a_kill_0____EN300-11416____EN300-194473	N/A	S1c2c(cc([N+]([O-])=O)cc2)C=C1C(=O)Nc3c(cccc3)C(=O)N	[*;r]C(=O)[N;H]c1[c;H][c;H][c;H][c;H]c1[!#1]_20	2	false	SAVI-Space-2024	rxn6041_0_a_kill_0	EN300-11416	Brc1c(cccc1)C(=O)Nc2c(cccc2)C(=O)O	EN300-194473	FCCN
O=C(Nc1c(cccc1)C(=O)NC(C)C)c2c(N)cccc2	891	fCSFP4	weighted-fingerprint-similarity	0.901	0.361	rxn6038_0_a_kill_0____EN300-18989____EN300-18559413	N/A	S1c2c(cc([N+]([O-])=O)cc2)C=C1C(=O)Nc3c(cccc3)C(=O)N	[*;r]C(=O)[N;H]c1[c;H][c;H][c;H][c;H]c1[!#1]_20	2	false	SAVI-Space-2024	rxn6038_0_a_kill_0	EN300-18989	NC(C)C	EN300-18559413	O=C(O)c1c(NC(=O)c2c(NC(=O)C)cccc2)cccc1
O=C(Nc1c(cccc1)C(=O)NCC[NH3+])c2c(N)cccc2	892	fCSFP4	weighted-fingerprint-similarity	0.901	0.361	rxn6038_0_a_kill_0____EN300-29603____EN300-18559413	N/A	S1c2c(cc([N+]([O-])=O)cc2)C=C1C(=O)Nc3c(cccc3)C(=O)N	[*;r]C(=O)[N;H]c1[c;H][c;H][c;H][c;H]c1[!#1]_20	2	false	SAVI-Space-2024	rxn6038_0_a_kill_0	EN300-29603	S(=O)(=O)(NCCN)c1ccc(cc1)C	EN300-18559413	O=C(O)c1c(NC(=O)c2c(NC(=O)C)cccc2)cccc1
SCCNc1c(cccc1)C(=O)Nc2c(cccc2)C([O-])=O	893	fCSFP4	weighted-fingerprint-similarity	0.901	0.361	rxn6041_0_a_kill_0____EN300-11416____EN300-19624 EN300-33931""	N/A	S1c2c(cc([N+]([O-])=O)cc2)C=C1C(=O)Nc3c(cccc3)C(=O)N	[*;r]C(=O)[N;H]c1[c;H][c;H][c;H][c;H]c1[!#1]_20	2	false	SAVI-Space-2024	rxn6041_0_a_kill_0	EN300-11416	Brc1c(cccc1)C(=O)Nc2c(cccc2)C(=O)O	EN300-19624 EN300-33931""	SCCN
[O-]C(=O)c1c(NC(=O)c2c(NC(C)(C)C)cccc2)cccc1	894	fCSFP4	weighted-fingerprint-similarity	0.901	0.361	rxn6041_0_a_kill_0____EN300-11416____EN300-16766 EN300-1301363 EN300-7481645""	N/A	S1c2c(cc([N+]([O-])=O)cc2)C=C1C(=O)Nc3c(cccc3)C(=O)N	[*;r]C(=O)[N;H]c1[c;H][c;H][c;H][c;H]c1[!#1]_20	2	false	SAVI-Space-2024	rxn6041_0_a_kill_0	EN300-11416	Brc1c(cccc1)C(=O)Nc2c(cccc2)C(=O)O	EN300-16766 EN300-1301363 EN300-7481645""	NC(C)(C)C
[O-]C(=O)c1c(NC(=O)c2c(NC3CC3)cccc2)cccc1	895	fCSFP4	weighted-fingerprint-similarity	0.901	0.361	rxn6041_0_a_kill_0____EN300-11416____EN300-21353	N/A	S1c2c(cc([N+]([O-])=O)cc2)C=C1C(=O)Nc3c(cccc3)C(=O)N	[*;r]C(=O)[N;H]c1[c;H][c;H][c;H][c;H]c1[!#1]_20	2	false	SAVI-Space-2024	rxn6041_0_a_kill_0	EN300-11416	Brc1c(cccc1)C(=O)Nc2c(cccc2)C(=O)O	EN300-21353	NC1CC1
[O-]C(=O)c1c(NC(=O)c2c(NCCC)cccc2)cccc1	896	fCSFP4	weighted-fingerprint-similarity	0.901	0.361	rxn6041_0_a_kill_0____EN300-11416____EN300-20505 EN300-55115""	N/A	S1c2c(cc([N+]([O-])=O)cc2)C=C1C(=O)Nc3c(cccc3)C(=O)N	[*;r]C(=O)[N;H]c1[c;H][c;H][c;H][c;H]c1[!#1]_20	2	false	SAVI-Space-2024	rxn6041_0_a_kill_0	EN300-11416	Brc1c(cccc1)C(=O)Nc2c(cccc2)C(=O)O	EN300-20505 EN300-55115""	NCCC
S1C(C(=O)Nc2c(cccc2)C(=O)NCC(=NO)N)=CC=C1	897	fCSFP4	weighted-fingerprint-similarity	0.901	0.403	rxn6038_0_a_kill_0____EN300-27735250____EN300-27871	N/A	S1c2c(cc([N+]([O-])=O)cc2)C=C1C(=O)Nc3c(cccc3)C(=O)N	[*;r]C(=O)[N;H]c1[c;H][c;H][c;H][c;H]c1[!#1]_20	2	false	SAVI-Space-2024	rxn6038_0_a_kill_0	EN300-27735250	ON=C(N)CN	EN300-27871	S1C(C(=O)Nc2c(cccc2)C(=O)O)=CC=C1
S1C(C(=O)Nc2c(cccc2)C(=O)NCC=CC(=O)N)=CC=C1	898	fCSFP4	weighted-fingerprint-similarity	0.901	0.403	rxn6038_0_a_kill_0____EN300-22885315____EN300-27871	N/A	S1c2c(cc([N+]([O-])=O)cc2)C=C1C(=O)Nc3c(cccc3)C(=O)N	[*;r]C(=O)[N;H]c1[c;H][c;H][c;H][c;H]c1[!#1]_20	2	false	SAVI-Space-2024	rxn6038_0_a_kill_0	EN300-22885315	O=C(N)C=CCN	EN300-27871	S1C(C(=O)Nc2c(cccc2)C(=O)O)=CC=C1
S1C(C(=O)Nc2c(cccc2)C(=O)NCCOC(=O)N)=CC=C1	899	fCSFP4	weighted-fingerprint-similarity	0.901	0.403	rxn6038_0_a_kill_0____EN300-125908____EN300-27871	N/A	S1c2c(cc([N+]([O-])=O)cc2)C=C1C(=O)Nc3c(cccc3)C(=O)N	[*;r]C(=O)[N;H]c1[c;H][c;H][c;H][c;H]c1[!#1]_20	2	false	SAVI-Space-2024	rxn6038_0_a_kill_0	EN300-125908	O=C(OCCN)N	EN300-27871	S1C(C(=O)Nc2c(cccc2)C(=O)O)=CC=C1
Clc1c(ccc([N+]([O-])=O)c1)C(=O)Nc2c(cccc2)C(=O)OCCCC(=O)N	900	fCSFP4	weighted-fingerprint-similarity	0.901	0.439	rxn6031_0_a_kill_0____EN300-08354____EN300-97058	N/A	S1c2c(cc([N+]([O-])=O)cc2)C=C1C(=O)Nc3c(cccc3)C(=O)N	[*;r]C(=O)[N;H]c1[c;H][c;H][c;H][c;H]c1[!#1]_20	2	false	SAVI-Space-2024	rxn6031_0_a_kill_0	EN300-08354	Clc1c(ccc([N+](=O)O)c1)C(=O)Nc2c(cccc2)C(=O)O	EN300-97058	O=C(N)CCCO
S1C(c2c(ccc([N+]([O-])=O)c2)C(=O)Nc3c(cccc3)C([O-])=O)=CC(=C1)C	901	fCSFP4	weighted-fingerprint-similarity	0.901	0.439	rxn6006_0_a_kill_0____EN300-08354____EN300-212548	N/A	S1c2c(cc([N+]([O-])=O)cc2)C=C1C(=O)Nc3c(cccc3)C(=O)N	[*;r]C(=O)[N;H]c1[c;H][c;H][c;H][c;H]c1[!#1]_20	2	false	SAVI-Space-2024	rxn6006_0_a_kill_0	EN300-08354	Clc1c(ccc([N+](=O)O)c1)C(=O)Nc2c(cccc2)C(=O)O	EN300-212548	S1C(=CC(=C1)C)B(O)O
S1C(c2c(ccc([N+]([O-])=O)c2)C(=O)Nc3c(cccc3)C([O-])=O)=CC(F)=C1	902	fCSFP4	weighted-fingerprint-similarity	0.901	0.439	rxn6006_0_a_kill_0____EN300-08354____EN300-384181	N/A	S1c2c(cc([N+]([O-])=O)cc2)C=C1C(=O)Nc3c(cccc3)C(=O)N	[*;r]C(=O)[N;H]c1[c;H][c;H][c;H][c;H]c1[!#1]_20	2	false	SAVI-Space-2024	rxn6006_0_a_kill_0	EN300-08354	Clc1c(ccc([N+](=O)O)c1)C(=O)Nc2c(cccc2)C(=O)O	EN300-384181	S1C(=CC(F)=C1)B(O)O
S1C(C(=O)Nc2c(cccc2)C(=O)NC3CC(O)C3)=CC=C1	903	fCSFP4	weighted-fingerprint-similarity	0.900	0.394	rxn6038_0_a_kill_0____EN300-134126 EN300-261714 EN300-269360 EN300-269361"____EN300-27871"	N/A	S1c2c(cc([N+]([O-])=O)cc2)C=C1C(=O)Nc3c(cccc3)C(=O)N	[*;r]C(=O)[N;H]c1[c;H][c;H][c;H][c;H]c1[!#1]_20	2	false	SAVI-Space-2024	rxn6038_0_a_kill_0	EN300-134126 EN300-261714 EN300-269360 EN300-269361""	O(C(C)(C)C)C1CC(N)C1	EN300-27871	S1C(C(=O)Nc2c(cccc2)C(=O)O)=CC=C1
S1C(C(=O)Nc2c(cccc2)C(=O)NCC(O)C)=CC=C1	904	fCSFP4	weighted-fingerprint-similarity	0.900	0.394	rxn6038_0_a_kill_0____EN300-202196____EN300-27871	N/A	S1c2c(cc([N+]([O-])=O)cc2)C=C1C(=O)Nc3c(cccc3)C(=O)N	[*;r]C(=O)[N;H]c1[c;H][c;H][c;H][c;H]c1[!#1]_20	2	false	SAVI-Space-2024	rxn6038_0_a_kill_0	EN300-202196	O(C(CN)C)CC=C	EN300-27871	S1C(C(=O)Nc2c(cccc2)C(=O)O)=CC=C1
S1C(C(=O)Nc2c(cccc2)C(=O)NCCC([O-])=O)=CC=C1	905	fCSFP4	weighted-fingerprint-similarity	0.900	0.394	rxn6038_0_a_kill_0____EN300-08798____EN300-27871	N/A	S1c2c(cc([N+]([O-])=O)cc2)C=C1C(=O)Nc3c(cccc3)C(=O)N	[*;r]C(=O)[N;H]c1[c;H][c;H][c;H][c;H]c1[!#1]_20	2	false	SAVI-Space-2024	rxn6038_0_a_kill_0	EN300-08798	O=C(OC)CCN	EN300-27871	S1C(C(=O)Nc2c(cccc2)C(=O)O)=CC=C1
Clc1c(ccc([N+]([O-])=O)c1)C(=O)Nc2c(cccc2)C(=O)OCC#CC[NH3+]	906	fCSFP4	weighted-fingerprint-similarity	0.900	0.431	rxn6031_0_a_kill_0____EN300-08354____EN300-97741	N/A	S1c2c(cc([N+]([O-])=O)cc2)C=C1C(=O)Nc3c(cccc3)C(=O)N	[*;r]C(=O)[N;H]c1[c;H][c;H][c;H][c;H]c1[!#1]_20	2	false	SAVI-Space-2024	rxn6031_0_a_kill_0	EN300-08354	Clc1c(ccc([N+](=O)O)c1)C(=O)Nc2c(cccc2)C(=O)O	EN300-97741	OCC#CCN
Clc1c(ccc([N+]([O-])=O)c1)C(=O)Nc2c(cccc2)C(=O)OCC=CC[NH3+]	907	fCSFP4	weighted-fingerprint-similarity	0.900	0.431	rxn6031_0_a_kill_0____EN300-08354____EN300-7577405	N/A	S1c2c(cc([N+]([O-])=O)cc2)C=C1C(=O)Nc3c(cccc3)C(=O)N	[*;r]C(=O)[N;H]c1[c;H][c;H][c;H][c;H]c1[!#1]_20	2	false	SAVI-Space-2024	rxn6031_0_a_kill_0	EN300-08354	Clc1c(ccc([N+](=O)O)c1)C(=O)Nc2c(cccc2)C(=O)O	EN300-7577405	OCC=CCN
Clc1c(ccc([N+]([O-])=O)c1)C(=O)Nc2c(cccc2)C(=O)OCCCNN	908	fCSFP4	weighted-fingerprint-similarity	0.900	0.431	rxn6031_0_a_kill_0____EN300-08354____EN300-70434	N/A	S1c2c(cc([N+]([O-])=O)cc2)C=C1C(=O)Nc3c(cccc3)C(=O)N	[*;r]C(=O)[N;H]c1[c;H][c;H][c;H][c;H]c1[!#1]_20	2	false	SAVI-Space-2024	rxn6031_0_a_kill_0	EN300-08354	Clc1c(ccc([N+](=O)O)c1)C(=O)Nc2c(cccc2)C(=O)O	EN300-70434	OCCCNN
Clc1c(ccc([N+]([O-])=O)c1)C(=O)Nc2c(cccc2)C(=O)OCC[NH2+]CC[NH3+]	909	fCSFP4	weighted-fingerprint-similarity	0.900	0.431	rxn6031_0_a_kill_0____EN300-08354____EN300-126824	N/A	S1c2c(cc([N+]([O-])=O)cc2)C=C1C(=O)Nc3c(cccc3)C(=O)N	[*;r]C(=O)[N;H]c1[c;H][c;H][c;H][c;H]c1[!#1]_20	2	false	SAVI-Space-2024	rxn6031_0_a_kill_0	EN300-08354	Clc1c(ccc([N+](=O)O)c1)C(=O)Nc2c(cccc2)C(=O)O	EN300-126824	OCCNCCN
[O-][N+](=O)c1cc(C#CC([NH3+])C)c(cc1)C(=O)Nc2c(cccc2)C([O-])=O	910	fCSFP4	weighted-fingerprint-similarity	0.900	0.431	rxn2267_0_a_kill_0____EN300-152999____EN300-08354	N/A	S1c2c(cc([N+]([O-])=O)cc2)C=C1C(=O)Nc3c(cccc3)C(=O)N	[*;r]C(=O)[N;H]c1[c;H][c;H][c;H][c;H]c1[!#1]_20	2	false	SAVI-Space-2024	rxn2267_0_a_kill_0	EN300-152999	NC(C#C)C	EN300-08354	Clc1c(ccc([N+](=O)O)c1)C(=O)Nc2c(cccc2)C(=O)O
[O-][N+](=O)c1cc(C#CCCNN)c(cc1)C(=O)Nc2c(cccc2)C([O-])=O	911	fCSFP4	weighted-fingerprint-similarity	0.900	0.431	rxn2267_0_a_kill_0____EN300-20868752____EN300-08354	N/A	S1c2c(cc([N+]([O-])=O)cc2)C=C1C(=O)Nc3c(cccc3)C(=O)N	[*;r]C(=O)[N;H]c1[c;H][c;H][c;H][c;H]c1[!#1]_20	2	false	SAVI-Space-2024	rxn2267_0_a_kill_0	EN300-20868752	N(N)CCC#C	EN300-08354	Clc1c(ccc([N+](=O)O)c1)C(=O)Nc2c(cccc2)C(=O)O
[O-][N+](=O)c1cc(OCC(=O)NN)c(cc1)C(=O)Nc2c(cccc2)C([O-])=O	912	fCSFP4	weighted-fingerprint-similarity	0.900	0.431	rxn6039_0_a_kill_0____EN300-100149____EN300-08354	N/A	S1c2c(cc([N+]([O-])=O)cc2)C=C1C(=O)Nc3c(cccc3)C(=O)N	[*;r]C(=O)[N;H]c1[c;H][c;H][c;H][c;H]c1[!#1]_20	2	false	SAVI-Space-2024	rxn6039_0_a_kill_0	EN300-100149	O=C(NN)CO	EN300-08354	Clc1c(ccc([N+](=O)O)c1)C(=O)Nc2c(cccc2)C(=O)O
S(=O)(=O)(NC(=O)c1c(NC(=O)C=2SC=CC2)cccc1)C	913	fCSFP4	weighted-fingerprint-similarity	0.900	0.389	rxn7009_0_a_kill_0____EN300-16165____EN300-27871	N/A	S1c2c(cc([N+]([O-])=O)cc2)C=C1C(=O)Nc3c(cccc3)C(=O)N	[*;r]C(=O)[N;H]c1[c;H][c;H][c;H][c;H]c1[!#1]_20	2	false	SAVI-Space-2024	rxn7009_0_a_kill_0	EN300-16165	S(=O)(=O)(N)C	EN300-27871	S1C(C(=O)Nc2c(cccc2)C(=O)O)=CC=C1
[O-][N+](=O)CCCNC(=O)c1c(NC(=O)c2ccc(cc2)C)cccc1	914	fCSFP4	weighted-fingerprint-similarity	0.900	0.389	rxn6038_0_a_kill_0____EN300-19637952____EN300-16061643	N/A	S1c2c(cc([N+]([O-])=O)cc2)C=C1C(=O)Nc3c(cccc3)C(=O)N	[*;r]C(=O)[N;H]c1[c;H][c;H][c;H][c;H]c1[!#1]_20	2	false	SAVI-Space-2024	rxn6038_0_a_kill_0	EN300-19637952	O=[N+](O)CCCN	EN300-16061643	O=C(O)c1c(NC(=O)c2ccc(cc2)C)cccc1
[O-][N+](=O)CCCNc1ccc(cc1)C(=O)Nc2c(cccc2)C([O-])=O	915	fCSFP4	weighted-fingerprint-similarity	0.900	0.389	rxn6041_0_a_kill_0____EN300-11456____EN300-19637952	N/A	S1c2c(cc([N+]([O-])=O)cc2)C=C1C(=O)Nc3c(cccc3)C(=O)N	[*;r]C(=O)[N;H]c1[c;H][c;H][c;H][c;H]c1[!#1]_20	2	false	SAVI-Space-2024	rxn6041_0_a_kill_0	EN300-11456	Clc1ccc(cc1)C(=O)Nc2c(cccc2)C(=O)O	EN300-19637952	O=[N+](O)CCCN
[O-][N+](=O)CCCOC(=O)c1c(NC(=O)c2ccccc2)cccc1	916	fCSFP4	weighted-fingerprint-similarity	0.900	0.389	rxn6031_0_a_kill_0____EN300-07527____EN300-311971	N/A	S1c2c(cc([N+]([O-])=O)cc2)C=C1C(=O)Nc3c(cccc3)C(=O)N	[*;r]C(=O)[N;H]c1[c;H][c;H][c;H][c;H]c1[!#1]_20	2	false	SAVI-Space-2024	rxn6031_0_a_kill_0	EN300-07527	O=C(O)c1c(NC(=O)c2ccccc2)cccc1	EN300-311971	O=[N+](O)CCCO
[O-][N+](=O)CCOCC(=O)Nc1c(cccc1)C(=O)Nc2ccccc2	917	fCSFP4	weighted-fingerprint-similarity	0.900	0.389	rxn6039_0_a_kill_0____EN300-23939____EN300-05782	N/A	S1c2c(cc([N+]([O-])=O)cc2)C=C1C(=O)Nc3c(cccc3)C(=O)N	[*;r]C(=O)[N;H]c1[c;H][c;H][c;H][c;H]c1[!#1]_20	2	false	SAVI-Space-2024	rxn6039_0_a_kill_0	EN300-23939	O=[N+](O)CCO	EN300-05782	ClCC(=O)Nc1c(cccc1)C(=O)Nc2ccccc2
BrC(Br)(Br)COc1c(ccc([N+]([O-])=O)c1)C(=O)Nc2c(cccc2)C([O-])=O	918	fCSFP4	weighted-fingerprint-similarity	0.900	0.426	rxn6039_0_a_kill_0____EN300-310981____EN300-08354	N/A	S1c2c(cc([N+]([O-])=O)cc2)C=C1C(=O)Nc3c(cccc3)C(=O)N	[*;r]C(=O)[N;H]c1[c;H][c;H][c;H][c;H]c1[!#1]_20	2	false	SAVI-Space-2024	rxn6039_0_a_kill_0	EN300-310981	BrC(Br)(Br)CO	EN300-08354	Clc1c(ccc([N+](=O)O)c1)C(=O)Nc2c(cccc2)C(=O)O
BrC(Br)COC(=O)c1c(NC(=O)c2c(Cl)cc([N+]([O-])=O)cc2)cccc1	919	fCSFP4	weighted-fingerprint-similarity	0.900	0.426	rxn6031_0_a_kill_0____EN300-08354____EN300-6737820	N/A	S1c2c(cc([N+]([O-])=O)cc2)C=C1C(=O)Nc3c(cccc3)C(=O)N	[*;r]C(=O)[N;H]c1[c;H][c;H][c;H][c;H]c1[!#1]_20	2	false	SAVI-Space-2024	rxn6031_0_a_kill_0	EN300-08354	Clc1c(ccc([N+](=O)O)c1)C(=O)Nc2c(cccc2)C(=O)O	EN300-6737820	BrC(Br)CO
BrCCCCCOC(=O)c1c(NC(=O)c2c(Cl)cc([N+]([O-])=O)cc2)cccc1	920	fCSFP4	weighted-fingerprint-similarity	0.900	0.426	rxn6031_0_a_kill_0____EN300-08354____EN300-57110	N/A	S1c2c(cc([N+]([O-])=O)cc2)C=C1C(=O)Nc3c(cccc3)C(=O)N	[*;r]C(=O)[N;H]c1[c;H][c;H][c;H][c;H]c1[!#1]_20	2	false	SAVI-Space-2024	rxn6031_0_a_kill_0	EN300-08354	Clc1c(ccc([N+](=O)O)c1)C(=O)Nc2c(cccc2)C(=O)O	EN300-57110	BrCCCCCO
BrCCCCOC(=O)c1c(NC(=O)c2c(Cl)cc([N+]([O-])=O)cc2)cccc1	921	fCSFP4	weighted-fingerprint-similarity	0.900	0.426	rxn6031_0_a_kill_0____EN300-08354____EN300-57108	N/A	S1c2c(cc([N+]([O-])=O)cc2)C=C1C(=O)Nc3c(cccc3)C(=O)N	[*;r]C(=O)[N;H]c1[c;H][c;H][c;H][c;H]c1[!#1]_20	2	false	SAVI-Space-2024	rxn6031_0_a_kill_0	EN300-08354	Clc1c(ccc([N+](=O)O)c1)C(=O)Nc2c(cccc2)C(=O)O	EN300-57108	BrCCCCO
BrCCOCCOC(=O)c1c(NC(=O)c2c(Cl)cc([N+]([O-])=O)cc2)cccc1	922	fCSFP4	weighted-fingerprint-similarity	0.900	0.426	rxn6031_0_a_kill_0____EN300-08354____EN300-116457	N/A	S1c2c(cc([N+]([O-])=O)cc2)C=C1C(=O)Nc3c(cccc3)C(=O)N	[*;r]C(=O)[N;H]c1[c;H][c;H][c;H][c;H]c1[!#1]_20	2	false	SAVI-Space-2024	rxn6031_0_a_kill_0	EN300-08354	Clc1c(ccc([N+](=O)O)c1)C(=O)Nc2c(cccc2)C(=O)O	EN300-116457	BrCCOCCO
ClC(Cl)(Cl)COc1c(ccc([N+]([O-])=O)c1)C(=O)Nc2c(cccc2)C([O-])=O	923	fCSFP4	weighted-fingerprint-similarity	0.900	0.426	rxn6039_0_a_kill_0____EN300-120004____EN300-08354	N/A	S1c2c(cc([N+]([O-])=O)cc2)C=C1C(=O)Nc3c(cccc3)C(=O)N	[*;r]C(=O)[N;H]c1[c;H][c;H][c;H][c;H]c1[!#1]_20	2	false	SAVI-Space-2024	rxn6039_0_a_kill_0	EN300-120004	ClC(Cl)(Cl)CO	EN300-08354	Clc1c(ccc([N+](=O)O)c1)C(=O)Nc2c(cccc2)C(=O)O
Clc1c(ccc([N+]([O-])=O)c1)C(=O)Nc2c(cccc2)C(=O)NS(=O)(=O)C=C	924	fCSFP4	weighted-fingerprint-similarity	0.900	0.426	rxn7009_0_a_kill_0____EN300-79721____EN300-08354	N/A	S1c2c(cc([N+]([O-])=O)cc2)C=C1C(=O)Nc3c(cccc3)C(=O)N	[*;r]C(=O)[N;H]c1[c;H][c;H][c;H][c;H]c1[!#1]_20	2	false	SAVI-Space-2024	rxn7009_0_a_kill_0	EN300-79721	S(=O)(=O)(N)C=C	EN300-08354	Clc1c(ccc([N+](=O)O)c1)C(=O)Nc2c(cccc2)C(=O)O
Clc1c(ccc([N+]([O-])=O)c1)C(=O)Nc2c(cccc2)C(=O)NS(=O)(=O)CC	925	fCSFP4	weighted-fingerprint-similarity	0.900	0.426	rxn7009_0_a_kill_0____EN300-75234____EN300-08354	N/A	S1c2c(cc([N+]([O-])=O)cc2)C=C1C(=O)Nc3c(cccc3)C(=O)N	[*;r]C(=O)[N;H]c1[c;H][c;H][c;H][c;H]c1[!#1]_20	2	false	SAVI-Space-2024	rxn7009_0_a_kill_0	EN300-75234	S(=O)(=O)(N)CC	EN300-08354	Clc1c(ccc([N+](=O)O)c1)C(=O)Nc2c(cccc2)C(=O)O
Clc1c(ccc([N+]([O-])=O)c1)C(=O)Nc2c(cccc2)C(=O)OC(CCl)CCl	926	fCSFP4	weighted-fingerprint-similarity	0.900	0.426	rxn6031_0_a_kill_0____EN300-08354____EN300-31252	N/A	S1c2c(cc([N+]([O-])=O)cc2)C=C1C(=O)Nc3c(cccc3)C(=O)N	[*;r]C(=O)[N;H]c1[c;H][c;H][c;H][c;H]c1[!#1]_20	2	false	SAVI-Space-2024	rxn6031_0_a_kill_0	EN300-08354	Clc1c(ccc([N+](=O)O)c1)C(=O)Nc2c(cccc2)C(=O)O	EN300-31252	ClCC(O)CCl
Clc1c(ccc([N+]([O-])=O)c1)C(=O)Nc2c(cccc2)C(=O)OC(CO)CO	927	fCSFP4	weighted-fingerprint-similarity	0.900	0.426	rxn6031_0_a_kill_0____EN300-08354____EN300-216991	N/A	S1c2c(cc([N+]([O-])=O)cc2)C=C1C(=O)Nc3c(cccc3)C(=O)N	[*;r]C(=O)[N;H]c1[c;H][c;H][c;H][c;H]c1[!#1]_20	2	false	SAVI-Space-2024	rxn6031_0_a_kill_0	EN300-08354	Clc1c(ccc([N+](=O)O)c1)C(=O)Nc2c(cccc2)C(=O)O	EN300-216991	O(Cc1ccccc1)CC(O)COCc2ccccc2
Clc1c(ccc([N+]([O-])=O)c1)C(=O)Nc2c(cccc2)C(=O)OCC(C)C	928	fCSFP4	weighted-fingerprint-similarity	0.900	0.426	rxn6031_0_a_kill_0____EN300-08354____EN300-19336	N/A	S1c2c(cc([N+]([O-])=O)cc2)C=C1C(=O)Nc3c(cccc3)C(=O)N	[*;r]C(=O)[N;H]c1[c;H][c;H][c;H][c;H]c1[!#1]_20	2	false	SAVI-Space-2024	rxn6031_0_a_kill_0	EN300-08354	Clc1c(ccc([N+](=O)O)c1)C(=O)Nc2c(cccc2)C(=O)O	EN300-19336	OCC(C)C
Clc1c(ccc([N+]([O-])=O)c1)C(=O)Nc2c(cccc2)C(=O)OCC(Cl)(Cl)Cl	929	fCSFP4	weighted-fingerprint-similarity	0.900	0.426	rxn6031_0_a_kill_0____EN300-08354____EN300-120004	N/A	S1c2c(cc([N+]([O-])=O)cc2)C=C1C(=O)Nc3c(cccc3)C(=O)N	[*;r]C(=O)[N;H]c1[c;H][c;H][c;H][c;H]c1[!#1]_20	2	false	SAVI-Space-2024	rxn6031_0_a_kill_0	EN300-08354	Clc1c(ccc([N+](=O)O)c1)C(=O)Nc2c(cccc2)C(=O)O	EN300-120004	ClC(Cl)(Cl)CO
Clc1c(ccc([N+]([O-])=O)c1)C(=O)Nc2c(cccc2)C(=O)OCC(F)F	930	fCSFP4	weighted-fingerprint-similarity	0.900	0.426	rxn6031_0_a_kill_0____EN300-08354____EN300-50881	N/A	S1c2c(cc([N+]([O-])=O)cc2)C=C1C(=O)Nc3c(cccc3)C(=O)N	[*;r]C(=O)[N;H]c1[c;H][c;H][c;H][c;H]c1[!#1]_20	2	false	SAVI-Space-2024	rxn6031_0_a_kill_0	EN300-08354	Clc1c(ccc([N+](=O)O)c1)C(=O)Nc2c(cccc2)C(=O)O	EN300-50881	FC(F)CO
Clc1c(ccc([N+]([O-])=O)c1)C(=O)Nc2c(cccc2)C(=O)OCC([O-])=O	931	fCSFP4	weighted-fingerprint-similarity	0.900	0.426	rxn6031_0_a_kill_0____EN300-08354____EN300-42324	N/A	S1c2c(cc([N+]([O-])=O)cc2)C=C1C(=O)Nc3c(cccc3)C(=O)N	[*;r]C(=O)[N;H]c1[c;H][c;H][c;H][c;H]c1[!#1]_20	2	false	SAVI-Space-2024	rxn6031_0_a_kill_0	EN300-08354	Clc1c(ccc([N+](=O)O)c1)C(=O)Nc2c(cccc2)C(=O)O	EN300-42324	O=C(OC)CO
Clc1c(ccc([N+]([O-])=O)c1)C(=O)Nc2c(cccc2)C(=O)OCC=CCl	932	fCSFP4	weighted-fingerprint-similarity	0.900	0.426	rxn6031_0_a_kill_0____EN300-08354____EN300-120223	N/A	S1c2c(cc([N+]([O-])=O)cc2)C=C1C(=O)Nc3c(cccc3)C(=O)N	[*;r]C(=O)[N;H]c1[c;H][c;H][c;H][c;H]c1[!#1]_20	2	false	SAVI-Space-2024	rxn6031_0_a_kill_0	EN300-08354	Clc1c(ccc([N+](=O)O)c1)C(=O)Nc2c(cccc2)C(=O)O	EN300-120223	ClC=CCO
Clc1c(ccc([N+]([O-])=O)c1)C(=O)Nc2c(cccc2)C(=O)OCCC=O	933	fCSFP4	weighted-fingerprint-similarity	0.900	0.426	rxn6031_0_a_kill_0____EN300-08354____EN300-2995116	N/A	S1c2c(cc([N+]([O-])=O)cc2)C=C1C(=O)Nc3c(cccc3)C(=O)N	[*;r]C(=O)[N;H]c1[c;H][c;H][c;H][c;H]c1[!#1]_20	2	false	SAVI-Space-2024	rxn6031_0_a_kill_0	EN300-08354	Clc1c(ccc([N+](=O)O)c1)C(=O)Nc2c(cccc2)C(=O)O	EN300-2995116	O=CCCO
Clc1c(ccc([N+]([O-])=O)c1)C(=O)Nc2c(cccc2)C(=O)OCCCCC	934	fCSFP4	weighted-fingerprint-similarity	0.900	0.426	rxn6031_0_a_kill_0____EN300-08354____EN300-19332	N/A	S1c2c(cc([N+]([O-])=O)cc2)C=C1C(=O)Nc3c(cccc3)C(=O)N	[*;r]C(=O)[N;H]c1[c;H][c;H][c;H][c;H]c1[!#1]_20	2	false	SAVI-Space-2024	rxn6031_0_a_kill_0	EN300-08354	Clc1c(ccc([N+](=O)O)c1)C(=O)Nc2c(cccc2)C(=O)O	EN300-19332	OCCCCC
Clc1c(ccc([N+]([O-])=O)c1)C(=O)Nc2c(cccc2)C(=O)OCCCCCC	935	fCSFP4	weighted-fingerprint-similarity	0.900	0.426	rxn6031_0_a_kill_0____EN300-08354____EN300-19338	N/A	S1c2c(cc([N+]([O-])=O)cc2)C=C1C(=O)Nc3c(cccc3)C(=O)N	[*;r]C(=O)[N;H]c1[c;H][c;H][c;H][c;H]c1[!#1]_20	2	false	SAVI-Space-2024	rxn6031_0_a_kill_0	EN300-08354	Clc1c(ccc([N+](=O)O)c1)C(=O)Nc2c(cccc2)C(=O)O	EN300-19338	OCCCCCC
Clc1c(ccc([N+]([O-])=O)c1)C(=O)Nc2c(cccc2)C(=O)OCCCCCF	936	fCSFP4	weighted-fingerprint-similarity	0.900	0.426	rxn6031_0_a_kill_0____EN300-08354____EN300-1693740	N/A	S1c2c(cc([N+]([O-])=O)cc2)C=C1C(=O)Nc3c(cccc3)C(=O)N	[*;r]C(=O)[N;H]c1[c;H][c;H][c;H][c;H]c1[!#1]_20	2	false	SAVI-Space-2024	rxn6031_0_a_kill_0	EN300-08354	Clc1c(ccc([N+](=O)O)c1)C(=O)Nc2c(cccc2)C(=O)O	EN300-1693740	FCCCCCO
Clc1c(ccc([N+]([O-])=O)c1)C(=O)Nc2c(cccc2)C(=O)OCCCCCS	937	fCSFP4	weighted-fingerprint-similarity	0.900	0.426	rxn6031_0_a_kill_0____EN300-08354____EN300-251068	N/A	S1c2c(cc([N+]([O-])=O)cc2)C=C1C(=O)Nc3c(cccc3)C(=O)N	[*;r]C(=O)[N;H]c1[c;H][c;H][c;H][c;H]c1[!#1]_20	2	false	SAVI-Space-2024	rxn6031_0_a_kill_0	EN300-08354	Clc1c(ccc([N+](=O)O)c1)C(=O)Nc2c(cccc2)C(=O)O	EN300-251068	SCCCCCO
Clc1c(ccc([N+]([O-])=O)c1)C(=O)Nc2c(cccc2)C(=O)OCCCCF	938	fCSFP4	weighted-fingerprint-similarity	0.900	0.426	rxn6031_0_a_kill_0____EN300-08354____EN300-206962	N/A	S1c2c(cc([N+]([O-])=O)cc2)C=C1C(=O)Nc3c(cccc3)C(=O)N	[*;r]C(=O)[N;H]c1[c;H][c;H][c;H][c;H]c1[!#1]_20	2	false	SAVI-Space-2024	rxn6031_0_a_kill_0	EN300-08354	Clc1c(ccc([N+](=O)O)c1)C(=O)Nc2c(cccc2)C(=O)O	EN300-206962	FCCCCO
Clc1c(ccc([N+]([O-])=O)c1)C(=O)Nc2c(cccc2)C(=O)OCCCCOC	939	fCSFP4	weighted-fingerprint-similarity	0.900	0.426	rxn6031_0_a_kill_0____EN300-08354____EN300-42852	N/A	S1c2c(cc([N+]([O-])=O)cc2)C=C1C(=O)Nc3c(cccc3)C(=O)N	[*;r]C(=O)[N;H]c1[c;H][c;H][c;H][c;H]c1[!#1]_20	2	false	SAVI-Space-2024	rxn6031_0_a_kill_0	EN300-08354	Clc1c(ccc([N+](=O)O)c1)C(=O)Nc2c(cccc2)C(=O)O	EN300-42852	O(CCCCO)C
Clc1c(ccc([N+]([O-])=O)c1)C(=O)Nc2c(cccc2)C(=O)OCCCCS	940	fCSFP4	weighted-fingerprint-similarity	0.900	0.426	rxn6031_0_a_kill_0____EN300-08354____EN300-127497	N/A	S1c2c(cc([N+]([O-])=O)cc2)C=C1C(=O)Nc3c(cccc3)C(=O)N	[*;r]C(=O)[N;H]c1[c;H][c;H][c;H][c;H]c1[!#1]_20	2	false	SAVI-Space-2024	rxn6031_0_a_kill_0	EN300-08354	Clc1c(ccc([N+](=O)O)c1)C(=O)Nc2c(cccc2)C(=O)O	EN300-127497	SCCCCO
Clc1c(ccc([N+]([O-])=O)c1)C(=O)Nc2c(cccc2)C(=O)OCCOCC	941	fCSFP4	weighted-fingerprint-similarity	0.900	0.426	rxn6031_0_a_kill_0____EN300-08354____EN300-19199	N/A	S1c2c(cc([N+]([O-])=O)cc2)C=C1C(=O)Nc3c(cccc3)C(=O)N	[*;r]C(=O)[N;H]c1[c;H][c;H][c;H][c;H]c1[!#1]_20	2	false	SAVI-Space-2024	rxn6031_0_a_kill_0	EN300-08354	Clc1c(ccc([N+](=O)O)c1)C(=O)Nc2c(cccc2)C(=O)O	EN300-19199	O(CCO)CC
Clc1c(ccc([N+]([O-])=O)c1)C(=O)Nc2c(cccc2)C(=O)OCCOCCC	942	fCSFP4	weighted-fingerprint-similarity	0.900	0.426	rxn6031_0_a_kill_0____EN300-08354____EN300-69935	N/A	S1c2c(cc([N+]([O-])=O)cc2)C=C1C(=O)Nc3c(cccc3)C(=O)N	[*;r]C(=O)[N;H]c1[c;H][c;H][c;H][c;H]c1[!#1]_20	2	false	SAVI-Space-2024	rxn6031_0_a_kill_0	EN300-08354	Clc1c(ccc([N+](=O)O)c1)C(=O)Nc2c(cccc2)C(=O)O	EN300-69935	O(CCO)CCC
Clc1c(ccc([N+]([O-])=O)c1)C(=O)Nc2c(cccc2)C(=O)OCCOCCF	943	fCSFP4	weighted-fingerprint-similarity	0.900	0.426	rxn6031_0_a_kill_0____EN300-08354____EN300-4293768	N/A	S1c2c(cc([N+]([O-])=O)cc2)C=C1C(=O)Nc3c(cccc3)C(=O)N	[*;r]C(=O)[N;H]c1[c;H][c;H][c;H][c;H]c1[!#1]_20	2	false	SAVI-Space-2024	rxn6031_0_a_kill_0	EN300-08354	Clc1c(ccc([N+](=O)O)c1)C(=O)Nc2c(cccc2)C(=O)O	EN300-4293768	FCCOCCO
Clc1c(ccc([N+]([O-])=O)c1)C(=O)Nc2c(cccc2)C(=O)OCC[NH2+]C	944	fCSFP4	weighted-fingerprint-similarity	0.900	0.426	rxn6031_0_a_kill_0____EN300-08354____EN300-46156088 EN300-19342""	N/A	S1c2c(cc([N+]([O-])=O)cc2)C=C1C(=O)Nc3c(cccc3)C(=O)N	[*;r]C(=O)[N;H]c1[c;H][c;H][c;H][c;H]c1[!#1]_20	2	false	SAVI-Space-2024	rxn6031_0_a_kill_0	EN300-08354	Clc1c(ccc([N+](=O)O)c1)C(=O)Nc2c(cccc2)C(=O)O	EN300-46156088 EN300-19342""	OCCNC
FC(C(Nc1c(ccc([N+]([O-])=O)c1)C(=O)Nc2c(cccc2)C([O-])=O)C)C	945	fCSFP4	weighted-fingerprint-similarity	0.900	0.426	rxn6041_0_a_kill_0____EN300-08354____EN300-27184285	N/A	S1c2c(cc([N+]([O-])=O)cc2)C=C1C(=O)Nc3c(cccc3)C(=O)N	[*;r]C(=O)[N;H]c1[c;H][c;H][c;H][c;H]c1[!#1]_20	2	false	SAVI-Space-2024	rxn6041_0_a_kill_0	EN300-08354	Clc1c(ccc([N+](=O)O)c1)C(=O)Nc2c(cccc2)C(=O)O	EN300-27184285	FC(C(N)C)C
FC(F)(F)COc1c(ccc([N+]([O-])=O)c1)C(=O)Nc2c(cccc2)C([O-])=O	946	fCSFP4	weighted-fingerprint-similarity	0.900	0.426	rxn6039_0_a_kill_0____EN300-19568 EN300-142545"____EN300-08354"	N/A	S1c2c(cc([N+]([O-])=O)cc2)C=C1C(=O)Nc3c(cccc3)C(=O)N	[*;r]C(=O)[N;H]c1[c;H][c;H][c;H][c;H]c1[!#1]_20	2	false	SAVI-Space-2024	rxn6039_0_a_kill_0	EN300-19568 EN300-142545""	FC(F)(F)CO	EN300-08354	Clc1c(ccc([N+](=O)O)c1)C(=O)Nc2c(cccc2)C(=O)O
FC1(CNc2c(ccc([N+]([O-])=O)c2)C(=O)Nc3c(cccc3)C([O-])=O)CC1	947	fCSFP4	weighted-fingerprint-similarity	0.900	0.426	rxn6041_0_a_kill_0____EN300-08354____EN300-1071968	N/A	S1c2c(cc([N+]([O-])=O)cc2)C=C1C(=O)Nc3c(cccc3)C(=O)N	[*;r]C(=O)[N;H]c1[c;H][c;H][c;H][c;H]c1[!#1]_20	2	false	SAVI-Space-2024	rxn6041_0_a_kill_0	EN300-08354	Clc1c(ccc([N+](=O)O)c1)C(=O)Nc2c(cccc2)C(=O)O	EN300-1071968	FC1(CN)CC1
FCC(Nc1c(ccc([N+]([O-])=O)c1)C(=O)Nc2c(cccc2)C([O-])=O)(C)C	948	fCSFP4	weighted-fingerprint-similarity	0.900	0.426	rxn6041_0_a_kill_0____EN300-08354____EN300-141346	N/A	S1c2c(cc([N+]([O-])=O)cc2)C=C1C(=O)Nc3c(cccc3)C(=O)N	[*;r]C(=O)[N;H]c1[c;H][c;H][c;H][c;H]c1[!#1]_20	2	false	SAVI-Space-2024	rxn6041_0_a_kill_0	EN300-08354	Clc1c(ccc([N+](=O)O)c1)C(=O)Nc2c(cccc2)C(=O)O	EN300-141346	FCC(N)(C)C
FCC(Oc1c(ccc([N+]([O-])=O)c1)C(=O)Nc2c(cccc2)C([O-])=O)CF	949	fCSFP4	weighted-fingerprint-similarity	0.900	0.426	rxn6039_0_a_kill_0____EN300-157838____EN300-08354	N/A	S1c2c(cc([N+]([O-])=O)cc2)C=C1C(=O)Nc3c(cccc3)C(=O)N	[*;r]C(=O)[N;H]c1[c;H][c;H][c;H][c;H]c1[!#1]_20	2	false	SAVI-Space-2024	rxn6039_0_a_kill_0	EN300-157838	FCC(O)CF	EN300-08354	Clc1c(ccc([N+](=O)O)c1)C(=O)Nc2c(cccc2)C(=O)O
FCCC(Nc1c(ccc([N+]([O-])=O)c1)C(=O)Nc2c(cccc2)C([O-])=O)C	950	fCSFP4	weighted-fingerprint-similarity	0.900	0.426	rxn6041_0_a_kill_0____EN300-08354____EN300-28249762	N/A	S1c2c(cc([N+]([O-])=O)cc2)C=C1C(=O)Nc3c(cccc3)C(=O)N	[*;r]C(=O)[N;H]c1[c;H][c;H][c;H][c;H]c1[!#1]_20	2	false	SAVI-Space-2024	rxn6041_0_a_kill_0	EN300-08354	Clc1c(ccc([N+](=O)O)c1)C(=O)Nc2c(cccc2)C(=O)O	EN300-28249762	FCCC(N)C
ICCCCCOC(=O)c1c(NC(=O)c2c(Cl)cc([N+]([O-])=O)cc2)cccc1	951	fCSFP4	weighted-fingerprint-similarity	0.900	0.426	rxn6031_0_a_kill_0____EN300-08354____EN300-6210452	N/A	S1c2c(cc([N+]([O-])=O)cc2)C=C1C(=O)Nc3c(cccc3)C(=O)N	[*;r]C(=O)[N;H]c1[c;H][c;H][c;H][c;H]c1[!#1]_20	2	false	SAVI-Space-2024	rxn6031_0_a_kill_0	EN300-08354	Clc1c(ccc([N+](=O)O)c1)C(=O)Nc2c(cccc2)C(=O)O	EN300-6210452	ICCCCCO
ICCCCOC(=O)c1c(NC(=O)c2c(Cl)cc([N+]([O-])=O)cc2)cccc1	952	fCSFP4	weighted-fingerprint-similarity	0.900	0.426	rxn6031_0_a_kill_0____EN300-08354____EN300-1250516	N/A	S1c2c(cc([N+]([O-])=O)cc2)C=C1C(=O)Nc3c(cccc3)C(=O)N	[*;r]C(=O)[N;H]c1[c;H][c;H][c;H][c;H]c1[!#1]_20	2	false	SAVI-Space-2024	rxn6031_0_a_kill_0	EN300-08354	Clc1c(ccc([N+](=O)O)c1)C(=O)Nc2c(cccc2)C(=O)O	EN300-1250516	ICCCCO
ICCOCCOC(=O)c1c(NC(=O)c2c(Cl)cc([N+]([O-])=O)cc2)cccc1	953	fCSFP4	weighted-fingerprint-similarity	0.900	0.426	rxn6031_0_a_kill_0____EN300-08354____EN300-298653	N/A	S1c2c(cc([N+]([O-])=O)cc2)C=C1C(=O)Nc3c(cccc3)C(=O)N	[*;r]C(=O)[N;H]c1[c;H][c;H][c;H][c;H]c1[!#1]_20	2	false	SAVI-Space-2024	rxn6031_0_a_kill_0	EN300-08354	Clc1c(ccc([N+](=O)O)c1)C(=O)Nc2c(cccc2)C(=O)O	EN300-298653	ICCOCCO
S(C(CNc1c(ccc([N+]([O-])=O)c1)C(=O)Nc2c(cccc2)C([O-])=O)C)C	954	fCSFP4	weighted-fingerprint-similarity	0.900	0.426	rxn6041_0_a_kill_0____EN300-08354____EN300-115627	N/A	S1c2c(cc([N+]([O-])=O)cc2)C=C1C(=O)Nc3c(cccc3)C(=O)N	[*;r]C(=O)[N;H]c1[c;H][c;H][c;H][c;H]c1[!#1]_20	2	false	SAVI-Space-2024	rxn6041_0_a_kill_0	EN300-08354	Clc1c(ccc([N+](=O)O)c1)C(=O)Nc2c(cccc2)C(=O)O	EN300-115627	S(C(CN)C)C
S(CC#Cc1c(ccc([N+]([O-])=O)c1)C(=O)Nc2c(cccc2)C([O-])=O)C	955	fCSFP4	weighted-fingerprint-similarity	0.900	0.426	rxn2267_0_a_kill_0____EN300-155591____EN300-08354	N/A	S1c2c(cc([N+]([O-])=O)cc2)C=C1C(=O)Nc3c(cccc3)C(=O)N	[*;r]C(=O)[N;H]c1[c;H][c;H][c;H][c;H]c1[!#1]_20	2	false	SAVI-Space-2024	rxn2267_0_a_kill_0	EN300-155591	S(CC#C)C	EN300-08354	Clc1c(ccc([N+](=O)O)c1)C(=O)Nc2c(cccc2)C(=O)O
S(CC(Nc1c(ccc([N+]([O-])=O)c1)C(=O)Nc2c(cccc2)C([O-])=O)C)C	956	fCSFP4	weighted-fingerprint-similarity	0.900	0.426	rxn6041_0_a_kill_0____EN300-08354____EN300-80840	N/A	S1c2c(cc([N+]([O-])=O)cc2)C=C1C(=O)Nc3c(cccc3)C(=O)N	[*;r]C(=O)[N;H]c1[c;H][c;H][c;H][c;H]c1[!#1]_20	2	false	SAVI-Space-2024	rxn6041_0_a_kill_0	EN300-08354	Clc1c(ccc([N+](=O)O)c1)C(=O)Nc2c(cccc2)C(=O)O	EN300-80840	S(CC(N)C)C
S(CCOc1c(ccc([N+]([O-])=O)c1)C(=O)Nc2c(cccc2)C([O-])=O)C	957	fCSFP4	weighted-fingerprint-similarity	0.900	0.426	rxn6039_0_a_kill_0____EN300-95780____EN300-08354	N/A	S1c2c(cc([N+]([O-])=O)cc2)C=C1C(=O)Nc3c(cccc3)C(=O)N	[*;r]C(=O)[N;H]c1[c;H][c;H][c;H][c;H]c1[!#1]_20	2	false	SAVI-Space-2024	rxn6039_0_a_kill_0	EN300-95780	S(CCO)C	EN300-08354	Clc1c(ccc([N+](=O)O)c1)C(=O)Nc2c(cccc2)C(=O)O
SCC(Nc1c(ccc([N+]([O-])=O)c1)C(=O)Nc2c(cccc2)C([O-])=O)(C)C	958	fCSFP4	weighted-fingerprint-similarity	0.900	0.426	rxn6041_0_a_kill_0____EN300-08354____EN300-1604823	N/A	S1c2c(cc([N+]([O-])=O)cc2)C=C1C(=O)Nc3c(cccc3)C(=O)N	[*;r]C(=O)[N;H]c1[c;H][c;H][c;H][c;H]c1[!#1]_20	2	false	SAVI-Space-2024	rxn6041_0_a_kill_0	EN300-08354	Clc1c(ccc([N+](=O)O)c1)C(=O)Nc2c(cccc2)C(=O)O	EN300-1604823	SCC(N)(C)C
SCC(Oc1c(ccc([N+]([O-])=O)c1)C(=O)Nc2c(cccc2)C([O-])=O)CS	959	fCSFP4	weighted-fingerprint-similarity	0.900	0.426	rxn6039_0_a_kill_0____EN300-7576008____EN300-08354	N/A	S1c2c(cc([N+]([O-])=O)cc2)C=C1C(=O)Nc3c(cccc3)C(=O)N	[*;r]C(=O)[N;H]c1[c;H][c;H][c;H][c;H]c1[!#1]_20	2	false	SAVI-Space-2024	rxn6039_0_a_kill_0	EN300-7576008	SCC(O)CS	EN300-08354	Clc1c(ccc([N+](=O)O)c1)C(=O)Nc2c(cccc2)C(=O)O
SCCC(Nc1c(ccc([N+]([O-])=O)c1)C(=O)Nc2c(cccc2)C([O-])=O)C	960	fCSFP4	weighted-fingerprint-similarity	0.900	0.426	rxn6041_0_a_kill_0____EN300-08354____EN300-7536992	N/A	S1c2c(cc([N+]([O-])=O)cc2)C=C1C(=O)Nc3c(cccc3)C(=O)N	[*;r]C(=O)[N;H]c1[c;H][c;H][c;H][c;H]c1[!#1]_20	2	false	SAVI-Space-2024	rxn6041_0_a_kill_0	EN300-08354	Clc1c(ccc([N+](=O)O)c1)C(=O)Nc2c(cccc2)C(=O)O	EN300-7536992	SCCC(N)C
[O-][N+](=O)C=1OC(C(=O)Nc2c(cccc2)C(=O)OCCOC(=O)N)=CC1	961	fCSFP4	weighted-fingerprint-similarity	0.900	0.426	rxn6031_0_a_kill_0____EN300-18719____EN300-99017	N/A	S1c2c(cc([N+]([O-])=O)cc2)C=C1C(=O)Nc3c(cccc3)C(=O)N	[*;r]C(=O)[N;H]c1[c;H][c;H][c;H][c;H]c1[!#1]_20	2	false	SAVI-Space-2024	rxn6031_0_a_kill_0	EN300-18719	O=[N+](O)C=1OC(C(=O)Nc2c(cccc2)C(=O)O)=CC1	EN300-99017	O=C(OCCO)N
[O-][N+](=O)c1cc(C#CCC([O-])=O)c(cc1)C(=O)Nc2c(cccc2)C([O-])=O	962	fCSFP4	weighted-fingerprint-similarity	0.900	0.426	rxn2267_0_a_kill_0____EN300-97486____EN300-08354	N/A	S1c2c(cc([N+]([O-])=O)cc2)C=C1C(=O)Nc3c(cccc3)C(=O)N	[*;r]C(=O)[N;H]c1[c;H][c;H][c;H][c;H]c1[!#1]_20	2	false	SAVI-Space-2024	rxn2267_0_a_kill_0	EN300-97486	O=C(O)CC#C	EN300-08354	Clc1c(ccc([N+](=O)O)c1)C(=O)Nc2c(cccc2)C(=O)O
[O-][N+](=O)c1cc(C#CCC=C)c(cc1)C(=O)Nc2c(cccc2)C([O-])=O	963	fCSFP4	weighted-fingerprint-similarity	0.900	0.426	rxn2267_0_a_kill_0____EN300-111260____EN300-08354	N/A	S1c2c(cc([N+]([O-])=O)cc2)C=C1C(=O)Nc3c(cccc3)C(=O)N	[*;r]C(=O)[N;H]c1[c;H][c;H][c;H][c;H]c1[!#1]_20	2	false	SAVI-Space-2024	rxn2267_0_a_kill_0	EN300-111260	C(#C)CC=C	EN300-08354	Clc1c(ccc([N+](=O)O)c1)C(=O)Nc2c(cccc2)C(=O)O
[O-][N+](=O)c1cc(C#CCCC#N)c(cc1)C(=O)Nc2c(cccc2)C([O-])=O	964	fCSFP4	weighted-fingerprint-similarity	0.900	0.426	rxn2267_0_a_kill_0____EN300-93208____EN300-08354	N/A	S1c2c(cc([N+]([O-])=O)cc2)C=C1C(=O)Nc3c(cccc3)C(=O)N	[*;r]C(=O)[N;H]c1[c;H][c;H][c;H][c;H]c1[!#1]_20	2	false	SAVI-Space-2024	rxn2267_0_a_kill_0	EN300-93208	N#CCCC#C	EN300-08354	Clc1c(ccc([N+](=O)O)c1)C(=O)Nc2c(cccc2)C(=O)O
[O-][N+](=O)c1cc(C#CCCCO)c(cc1)C(=O)Nc2c(cccc2)C([O-])=O	965	fCSFP4	weighted-fingerprint-similarity	0.900	0.426	rxn2267_0_a_kill_0____EN300-21738____EN300-08354	N/A	S1c2c(cc([N+]([O-])=O)cc2)C=C1C(=O)Nc3c(cccc3)C(=O)N	[*;r]C(=O)[N;H]c1[c;H][c;H][c;H][c;H]c1[!#1]_20	2	false	SAVI-Space-2024	rxn2267_0_a_kill_0	EN300-21738	OCCCC#C	EN300-08354	Clc1c(ccc([N+](=O)O)c1)C(=O)Nc2c(cccc2)C(=O)O
[O-][N+](=O)c1cc(C#CCOC)c(cc1)C(=O)Nc2c(cccc2)C([O-])=O	966	fCSFP4	weighted-fingerprint-similarity	0.900	0.426	rxn2267_0_a_kill_0____EN300-91738____EN300-08354	N/A	S1c2c(cc([N+]([O-])=O)cc2)C=C1C(=O)Nc3c(cccc3)C(=O)N	[*;r]C(=O)[N;H]c1[c;H][c;H][c;H][c;H]c1[!#1]_20	2	false	SAVI-Space-2024	rxn2267_0_a_kill_0	EN300-91738	O(CC#C)C	EN300-08354	Clc1c(ccc([N+](=O)O)c1)C(=O)Nc2c(cccc2)C(=O)O
[O-][N+](=O)c1cc(C#COCC)c(cc1)C(=O)Nc2c(cccc2)C([O-])=O	967	fCSFP4	weighted-fingerprint-similarity	0.900	0.426	rxn2267_0_a_kill_0____EN300-91560____EN300-08354	N/A	S1c2c(cc([N+]([O-])=O)cc2)C=C1C(=O)Nc3c(cccc3)C(=O)N	[*;r]C(=O)[N;H]c1[c;H][c;H][c;H][c;H]c1[!#1]_20	2	false	SAVI-Space-2024	rxn2267_0_a_kill_0	EN300-91560	O(C#C)CC	EN300-08354	Clc1c(ccc([N+](=O)O)c1)C(=O)Nc2c(cccc2)C(=O)O
[O-][N+](=O)c1cc(NC(C#C)(C)C)c(cc1)C(=O)Nc2c(cccc2)C([O-])=O	968	fCSFP4	weighted-fingerprint-similarity	0.900	0.426	rxn6041_0_a_kill_0____EN300-08354____EN300-72142	N/A	S1c2c(cc([N+]([O-])=O)cc2)C=C1C(=O)Nc3c(cccc3)C(=O)N	[*;r]C(=O)[N;H]c1[c;H][c;H][c;H][c;H]c1[!#1]_20	2	false	SAVI-Space-2024	rxn6041_0_a_kill_0	EN300-08354	Clc1c(ccc([N+](=O)O)c1)C(=O)Nc2c(cccc2)C(=O)O	EN300-72142	NC(C#C)(C)C
[O-][N+](=O)c1cc(NC(C#N)(C)C)c(cc1)C(=O)Nc2c(cccc2)C([O-])=O	969	fCSFP4	weighted-fingerprint-similarity	0.900	0.426	rxn6041_0_a_kill_0____EN300-08354____EN300-29407 EN300-87955""	N/A	S1c2c(cc([N+]([O-])=O)cc2)C=C1C(=O)Nc3c(cccc3)C(=O)N	[*;r]C(=O)[N;H]c1[c;H][c;H][c;H][c;H]c1[!#1]_20	2	false	SAVI-Space-2024	rxn6041_0_a_kill_0	EN300-08354	Clc1c(ccc([N+](=O)O)c1)C(=O)Nc2c(cccc2)C(=O)O	EN300-29407 EN300-87955""	N#CC(N)(C)C
[O-][N+](=O)c1cc(NC(C(=O)C)C)c(cc1)C(=O)Nc2c(cccc2)C([O-])=O	970	fCSFP4	weighted-fingerprint-similarity	0.900	0.426	rxn6041_0_a_kill_0____EN300-08354____EN300-91235	N/A	S1c2c(cc([N+]([O-])=O)cc2)C=C1C(=O)Nc3c(cccc3)C(=O)N	[*;r]C(=O)[N;H]c1[c;H][c;H][c;H][c;H]c1[!#1]_20	2	false	SAVI-Space-2024	rxn6041_0_a_kill_0	EN300-08354	Clc1c(ccc([N+](=O)O)c1)C(=O)Nc2c(cccc2)C(=O)O	EN300-91235	O=C(C(N)C)C
[O-][N+](=O)c1cc(NC(C2CC2)C)c(cc1)C(=O)Nc3c(cccc3)C([O-])=O	971	fCSFP4	weighted-fingerprint-similarity	0.900	0.426	rxn6041_0_a_kill_0____EN300-08354____EN300-13206	N/A	S1c2c(cc([N+]([O-])=O)cc2)C=C1C(=O)Nc3c(cccc3)C(=O)N	[*;r]C(=O)[N;H]c1[c;H][c;H][c;H][c;H]c1[!#1]_20	2	false	SAVI-Space-2024	rxn6041_0_a_kill_0	EN300-08354	Clc1c(ccc([N+](=O)O)c1)C(=O)Nc2c(cccc2)C(=O)O	EN300-13206	NC(C1CC1)C
[O-][N+](=O)c1cc(NC(C=C)(C)C)c(cc1)C(=O)Nc2c(cccc2)C([O-])=O	972	fCSFP4	weighted-fingerprint-similarity	0.900	0.426	rxn6041_0_a_kill_0____EN300-08354____EN300-746712	N/A	S1c2c(cc([N+]([O-])=O)cc2)C=C1C(=O)Nc3c(cccc3)C(=O)N	[*;r]C(=O)[N;H]c1[c;H][c;H][c;H][c;H]c1[!#1]_20	2	false	SAVI-Space-2024	rxn6041_0_a_kill_0	EN300-08354	Clc1c(ccc([N+](=O)O)c1)C(=O)Nc2c(cccc2)C(=O)O	EN300-746712	NC(C=C)(C)C
[O-][N+](=O)c1cc(NC(COC)C)c(cc1)C(=O)Nc2c(cccc2)C([O-])=O	973	fCSFP4	weighted-fingerprint-similarity	0.900	0.426	rxn6041_0_a_kill_0____EN300-08354____EN300-202269	N/A	S1c2c(cc([N+]([O-])=O)cc2)C=C1C(=O)Nc3c(cccc3)C(=O)N	[*;r]C(=O)[N;H]c1[c;H][c;H][c;H][c;H]c1[!#1]_20	2	false	SAVI-Space-2024	rxn6041_0_a_kill_0	EN300-08354	Clc1c(ccc([N+](=O)O)c1)C(=O)Nc2c(cccc2)C(=O)O	EN300-202269	O(CC(N)C)C
[O-][N+](=O)c1cc(NC2(CO)CC2)c(cc1)C(=O)Nc3c(cccc3)C([O-])=O	974	fCSFP4	weighted-fingerprint-similarity	0.900	0.426	rxn6041_0_a_kill_0____EN300-08354____EN300-117059 EN300-107702""	N/A	S1c2c(cc([N+]([O-])=O)cc2)C=C1C(=O)Nc3c(cccc3)C(=O)N	[*;r]C(=O)[N;H]c1[c;H][c;H][c;H][c;H]c1[!#1]_20	2	false	SAVI-Space-2024	rxn6041_0_a_kill_0	EN300-08354	Clc1c(ccc([N+](=O)O)c1)C(=O)Nc2c(cccc2)C(=O)O	EN300-117059 EN300-107702""	OCC1(N)CC1
[O-][N+](=O)c1cc(NCC(O)C#C)c(cc1)C(=O)Nc2c(cccc2)C([O-])=O	975	fCSFP4	weighted-fingerprint-similarity	0.900	0.426	rxn6041_0_a_kill_0____EN300-08354____EN300-6762867	N/A	S1c2c(cc([N+]([O-])=O)cc2)C=C1C(=O)Nc3c(cccc3)C(=O)N	[*;r]C(=O)[N;H]c1[c;H][c;H][c;H][c;H]c1[!#1]_20	2	false	SAVI-Space-2024	rxn6041_0_a_kill_0	EN300-08354	Clc1c(ccc([N+](=O)O)c1)C(=O)Nc2c(cccc2)C(=O)O	EN300-6762867	OC(C#C)CN
[O-][N+](=O)c1cc(NCC(O)C=C)c(cc1)C(=O)Nc2c(cccc2)C([O-])=O	976	fCSFP4	weighted-fingerprint-similarity	0.900	0.426	rxn6041_0_a_kill_0____EN300-08354____EN300-43379445	N/A	S1c2c(cc([N+]([O-])=O)cc2)C=C1C(=O)Nc3c(cccc3)C(=O)N	[*;r]C(=O)[N;H]c1[c;H][c;H][c;H][c;H]c1[!#1]_20	2	false	SAVI-Space-2024	rxn6041_0_a_kill_0	EN300-08354	Clc1c(ccc([N+](=O)O)c1)C(=O)Nc2c(cccc2)C(=O)O	EN300-43379445	OC(C=C)CN
[O-][N+](=O)c1cc(NCC(OC)C)c(cc1)C(=O)Nc2c(cccc2)C([O-])=O	977	fCSFP4	weighted-fingerprint-similarity	0.900	0.426	rxn6041_0_a_kill_0____EN300-08354____EN300-170231	N/A	S1c2c(cc([N+]([O-])=O)cc2)C=C1C(=O)Nc3c(cccc3)C(=O)N	[*;r]C(=O)[N;H]c1[c;H][c;H][c;H][c;H]c1[!#1]_20	2	false	SAVI-Space-2024	rxn6041_0_a_kill_0	EN300-08354	Clc1c(ccc([N+](=O)O)c1)C(=O)Nc2c(cccc2)C(=O)O	EN300-170231	O(C(CN)C)C
[O-][N+](=O)c1cc(NCC2(CC2)C)c(cc1)C(=O)Nc3c(cccc3)C([O-])=O	978	fCSFP4	weighted-fingerprint-similarity	0.900	0.426	rxn6041_0_a_kill_0____EN300-08354____EN300-99013	N/A	S1c2c(cc([N+]([O-])=O)cc2)C=C1C(=O)Nc3c(cccc3)C(=O)N	[*;r]C(=O)[N;H]c1[c;H][c;H][c;H][c;H]c1[!#1]_20	2	false	SAVI-Space-2024	rxn6041_0_a_kill_0	EN300-08354	Clc1c(ccc([N+](=O)O)c1)C(=O)Nc2c(cccc2)C(=O)O	EN300-99013	NCC1(CC1)C
[O-][N+](=O)c1cc(NCC2(N=N2)C)c(cc1)C(=O)Nc3c(cccc3)C([O-])=O	979	fCSFP4	weighted-fingerprint-similarity	0.900	0.426	rxn6041_0_a_kill_0____EN300-08354____EN300-224744	N/A	S1c2c(cc([N+]([O-])=O)cc2)C=C1C(=O)Nc3c(cccc3)C(=O)N	[*;r]C(=O)[N;H]c1[c;H][c;H][c;H][c;H]c1[!#1]_20	2	false	SAVI-Space-2024	rxn6041_0_a_kill_0	EN300-08354	Clc1c(ccc([N+](=O)O)c1)C(=O)Nc2c(cccc2)C(=O)O	EN300-224744	N1=NC1(CN)C
[O-][N+](=O)c1cc(NCC2C(O)C2)c(cc1)C(=O)Nc3c(cccc3)C([O-])=O	980	fCSFP4	weighted-fingerprint-similarity	0.900	0.426	rxn6041_0_a_kill_0____EN300-08354____EN300-45556315	N/A	S1c2c(cc([N+]([O-])=O)cc2)C=C1C(=O)Nc3c(cccc3)C(=O)N	[*;r]C(=O)[N;H]c1[c;H][c;H][c;H][c;H]c1[!#1]_20	2	false	SAVI-Space-2024	rxn6041_0_a_kill_0	EN300-08354	Clc1c(ccc([N+](=O)O)c1)C(=O)Nc2c(cccc2)C(=O)O	EN300-45556315	OC1C(CN)C1
[O-][N+](=O)c1cc(OC(C=C)C=C)c(cc1)C(=O)Nc2c(cccc2)C([O-])=O	981	fCSFP4	weighted-fingerprint-similarity	0.900	0.426	rxn6039_0_a_kill_0____EN300-98370____EN300-08354	N/A	S1c2c(cc([N+]([O-])=O)cc2)C=C1C(=O)Nc3c(cccc3)C(=O)N	[*;r]C(=O)[N;H]c1[c;H][c;H][c;H][c;H]c1[!#1]_20	2	false	SAVI-Space-2024	rxn6039_0_a_kill_0	EN300-98370	OC(C=C)C=C	EN300-08354	Clc1c(ccc([N+](=O)O)c1)C(=O)Nc2c(cccc2)C(=O)O
[O-][N+](=O)c1cc(OC(CC)CC)c(cc1)C(=O)Nc2c(cccc2)C([O-])=O	982	fCSFP4	weighted-fingerprint-similarity	0.900	0.426	rxn6039_0_a_kill_0____EN300-108903____EN300-08354	N/A	S1c2c(cc([N+]([O-])=O)cc2)C=C1C(=O)Nc3c(cccc3)C(=O)N	[*;r]C(=O)[N;H]c1[c;H][c;H][c;H][c;H]c1[!#1]_20	2	false	SAVI-Space-2024	rxn6039_0_a_kill_0	EN300-108903	OC(CC)CC	EN300-08354	Clc1c(ccc([N+](=O)O)c1)C(=O)Nc2c(cccc2)C(=O)O
[O-][N+](=O)c1cc(OC2CCC2)c(cc1)C(=O)Nc3c(cccc3)C([O-])=O	983	fCSFP4	weighted-fingerprint-similarity	0.900	0.426	rxn6039_0_a_kill_0____EN300-61113____EN300-08354	N/A	S1c2c(cc([N+]([O-])=O)cc2)C=C1C(=O)Nc3c(cccc3)C(=O)N	[*;r]C(=O)[N;H]c1[c;H][c;H][c;H][c;H]c1[!#1]_20	2	false	SAVI-Space-2024	rxn6039_0_a_kill_0	EN300-61113	OC1CCC1	EN300-08354	Clc1c(ccc([N+](=O)O)c1)C(=O)Nc2c(cccc2)C(=O)O
[O-][N+](=O)c1cc(OC=CC([O-])=O)c(cc1)C(=O)Nc2c(cccc2)C([O-])=O	984	fCSFP4	weighted-fingerprint-similarity	0.900	0.426	rxn6039_0_a_kill_0____EN300-28228455____EN300-08354	N/A	S1c2c(cc([N+]([O-])=O)cc2)C=C1C(=O)Nc3c(cccc3)C(=O)N	[*;r]C(=O)[N;H]c1[c;H][c;H][c;H][c;H]c1[!#1]_20	2	false	SAVI-Space-2024	rxn6039_0_a_kill_0	EN300-28228455	O=C(OC)C=CO	EN300-08354	Clc1c(ccc([N+](=O)O)c1)C(=O)Nc2c(cccc2)C(=O)O
[O-][N+](=O)c1cc(OCC#CC)c(cc1)C(=O)Nc2c(cccc2)C([O-])=O	985	fCSFP4	weighted-fingerprint-similarity	0.900	0.426	rxn6039_0_a_kill_0____EN300-88677____EN300-08354	N/A	S1c2c(cc([N+]([O-])=O)cc2)C=C1C(=O)Nc3c(cccc3)C(=O)N	[*;r]C(=O)[N;H]c1[c;H][c;H][c;H][c;H]c1[!#1]_20	2	false	SAVI-Space-2024	rxn6039_0_a_kill_0	EN300-88677	OCC#CC	EN300-08354	Clc1c(ccc([N+](=O)O)c1)C(=O)Nc2c(cccc2)C(=O)O
[O-][N+](=O)c1cc(OCC#CCO)c(cc1)C(=O)Nc2c(cccc2)C([O-])=O	986	fCSFP4	weighted-fingerprint-similarity	0.900	0.426	rxn6039_0_a_kill_0____EN300-1587860____EN300-08354	N/A	S1c2c(cc([N+]([O-])=O)cc2)C=C1C(=O)Nc3c(cccc3)C(=O)N	[*;r]C(=O)[N;H]c1[c;H][c;H][c;H][c;H]c1[!#1]_20	2	false	SAVI-Space-2024	rxn6039_0_a_kill_0	EN300-1587860	O=C(OCC#CCO)C	EN300-08354	Clc1c(ccc([N+](=O)O)c1)C(=O)Nc2c(cccc2)C(=O)O
[O-][N+](=O)c1cc(OCC(=O)C)c(cc1)C(=O)Nc2c(cccc2)C([O-])=O	987	fCSFP4	weighted-fingerprint-similarity	0.900	0.426	rxn6039_0_a_kill_0____EN300-20541____EN300-08354	N/A	S1c2c(cc([N+]([O-])=O)cc2)C=C1C(=O)Nc3c(cccc3)C(=O)N	[*;r]C(=O)[N;H]c1[c;H][c;H][c;H][c;H]c1[!#1]_20	2	false	SAVI-Space-2024	rxn6039_0_a_kill_0	EN300-20541	O=C(CO)C	EN300-08354	Clc1c(ccc([N+](=O)O)c1)C(=O)Nc2c(cccc2)C(=O)O
[O-][N+](=O)c1cc(OCC(C)(C)C)c(cc1)C(=O)Nc2c(cccc2)C([O-])=O	988	fCSFP4	weighted-fingerprint-similarity	0.900	0.426	rxn6039_0_a_kill_0____EN300-64294____EN300-08354	N/A	S1c2c(cc([N+]([O-])=O)cc2)C=C1C(=O)Nc3c(cccc3)C(=O)N	[*;r]C(=O)[N;H]c1[c;H][c;H][c;H][c;H]c1[!#1]_20	2	false	SAVI-Space-2024	rxn6039_0_a_kill_0	EN300-64294	OCC(C)(C)C	EN300-08354	Clc1c(ccc([N+](=O)O)c1)C(=O)Nc2c(cccc2)C(=O)O
[O-][N+](=O)c1cc(OCC2CC2)c(cc1)C(=O)Nc3c(cccc3)C([O-])=O	989	fCSFP4	weighted-fingerprint-similarity	0.900	0.426	rxn6039_0_a_kill_0____EN300-20583____EN300-08354	N/A	S1c2c(cc([N+]([O-])=O)cc2)C=C1C(=O)Nc3c(cccc3)C(=O)N	[*;r]C(=O)[N;H]c1[c;H][c;H][c;H][c;H]c1[!#1]_20	2	false	SAVI-Space-2024	rxn6039_0_a_kill_0	EN300-20583	OCC1CC1	EN300-08354	Clc1c(ccc([N+](=O)O)c1)C(=O)Nc2c(cccc2)C(=O)O
[O-][N+](=O)c1cc(OCC=CC)c(cc1)C(=O)Nc2c(cccc2)C([O-])=O	990	fCSFP4	weighted-fingerprint-similarity	0.900	0.426	rxn6039_0_a_kill_0____EN300-312989____EN300-08354	N/A	S1c2c(cc([N+]([O-])=O)cc2)C=C1C(=O)Nc3c(cccc3)C(=O)N	[*;r]C(=O)[N;H]c1[c;H][c;H][c;H][c;H]c1[!#1]_20	2	false	SAVI-Space-2024	rxn6039_0_a_kill_0	EN300-312989	OCC=CC	EN300-08354	Clc1c(ccc([N+](=O)O)c1)C(=O)Nc2c(cccc2)C(=O)O
[O-][N+](=O)c1cc(OCCC#C)c(cc1)C(=O)Nc2c(cccc2)C([O-])=O	991	fCSFP4	weighted-fingerprint-similarity	0.900	0.426	rxn6039_0_a_kill_0____EN300-34598____EN300-08354	N/A	S1c2c(cc([N+]([O-])=O)cc2)C=C1C(=O)Nc3c(cccc3)C(=O)N	[*;r]C(=O)[N;H]c1[c;H][c;H][c;H][c;H]c1[!#1]_20	2	false	SAVI-Space-2024	rxn6039_0_a_kill_0	EN300-34598	OCCC#C	EN300-08354	Clc1c(ccc([N+](=O)O)c1)C(=O)Nc2c(cccc2)C(=O)O
[O-][N+](=O)c1cc(OCCC#N)c(cc1)C(=O)Nc2c(cccc2)C([O-])=O	992	fCSFP4	weighted-fingerprint-similarity	0.900	0.426	rxn6039_0_a_kill_0____EN300-21056____EN300-08354	N/A	S1c2c(cc([N+]([O-])=O)cc2)C=C1C(=O)Nc3c(cccc3)C(=O)N	[*;r]C(=O)[N;H]c1[c;H][c;H][c;H][c;H]c1[!#1]_20	2	false	SAVI-Space-2024	rxn6039_0_a_kill_0	EN300-21056	OCCC#N	EN300-08354	Clc1c(ccc([N+](=O)O)c1)C(=O)Nc2c(cccc2)C(=O)O
[O-][N+](=O)c1cc(OCCC([O-])=O)c(cc1)C(=O)Nc2c(cccc2)C([O-])=O	993	fCSFP4	weighted-fingerprint-similarity	0.900	0.426	rxn6039_0_a_kill_0____EN300-52134____EN300-08354	N/A	S1c2c(cc([N+]([O-])=O)cc2)C=C1C(=O)Nc3c(cccc3)C(=O)N	[*;r]C(=O)[N;H]c1[c;H][c;H][c;H][c;H]c1[!#1]_20	2	false	SAVI-Space-2024	rxn6039_0_a_kill_0	EN300-52134	O=C(O)CCO	EN300-08354	Clc1c(ccc([N+](=O)O)c1)C(=O)Nc2c(cccc2)C(=O)O
[O-][N+](=O)c1cc(OCCC=C)c(cc1)C(=O)Nc2c(cccc2)C([O-])=O	994	fCSFP4	weighted-fingerprint-similarity	0.900	0.426	rxn6039_0_a_kill_0____EN300-28907____EN300-08354	N/A	S1c2c(cc([N+]([O-])=O)cc2)C=C1C(=O)Nc3c(cccc3)C(=O)N	[*;r]C(=O)[N;H]c1[c;H][c;H][c;H][c;H]c1[!#1]_20	2	false	SAVI-Space-2024	rxn6039_0_a_kill_0	EN300-28907	OCCC=C	EN300-08354	Clc1c(ccc([N+](=O)O)c1)C(=O)Nc2c(cccc2)C(=O)O
[O-][N+](=O)c1cc(OCCOC=O)c(cc1)C(=O)Nc2c(cccc2)C([O-])=O	995	fCSFP4	weighted-fingerprint-similarity	0.900	0.426	rxn6039_0_a_kill_0____EN300-1720547____EN300-08354	N/A	S1c2c(cc([N+]([O-])=O)cc2)C=C1C(=O)Nc3c(cccc3)C(=O)N	[*;r]C(=O)[N;H]c1[c;H][c;H][c;H][c;H]c1[!#1]_20	2	false	SAVI-Space-2024	rxn6039_0_a_kill_0	EN300-1720547	O=COCCO	EN300-08354	Clc1c(ccc([N+](=O)O)c1)C(=O)Nc2c(cccc2)C(=O)O
[O-][N+](=O)c1cc(OCC[N+]([O-])=O)c(cc1)C(=O)Nc2c(cccc2)C([O-])=O	996	fCSFP4	weighted-fingerprint-similarity	0.900	0.426	rxn6039_0_a_kill_0____EN300-23939____EN300-08354	N/A	S1c2c(cc([N+]([O-])=O)cc2)C=C1C(=O)Nc3c(cccc3)C(=O)N	[*;r]C(=O)[N;H]c1[c;H][c;H][c;H][c;H]c1[!#1]_20	2	false	SAVI-Space-2024	rxn6039_0_a_kill_0	EN300-23939	O=[N+](O)CCO	EN300-08354	Clc1c(ccc([N+](=O)O)c1)C(=O)Nc2c(cccc2)C(=O)O
[O-]C(=O)c1c(NC(=O)c2ccc(OCC(=O)N)cc2)cccc1	997	fCSFP4	weighted-fingerprint-similarity	0.900	0.384	rxn6039_0_a_kill_0____EN300-42421____EN300-11456	N/A	S1c2c(cc([N+]([O-])=O)cc2)C=C1C(=O)Nc3c(cccc3)C(=O)N	[*;r]C(=O)[N;H]c1[c;H][c;H][c;H][c;H]c1[!#1]_20	2	false	SAVI-Space-2024	rxn6039_0_a_kill_0	EN300-42421	O=C(N)CO	EN300-11456	Clc1ccc(cc1)C(=O)Nc2c(cccc2)C(=O)O
O=C(Nc1c(cccc1)C(=O)NCC(=O)N)c2cc(ccc2)C	998	fCSFP4	weighted-fingerprint-similarity	0.900	0.379	rxn6038_0_a_kill_0____EN300-16216____EN300-08355	N/A	S1c2c(cc([N+]([O-])=O)cc2)C=C1C(=O)Nc3c(cccc3)C(=O)N	[*;r]C(=O)[N;H]c1[c;H][c;H][c;H][c;H]c1[!#1]_20	2	false	SAVI-Space-2024	rxn6038_0_a_kill_0	EN300-16216	O=C(N)CN	EN300-08355	O=C(O)c1c(NC(=O)c2cc(ccc2)C)cccc1
O=C(Nc1c(cccc1)C(=O)NCCC(=O)N)c2ccc(cc2)C	999	fCSFP4	weighted-fingerprint-similarity	0.900	0.379	rxn6038_0_a_kill_0____EN300-40888____EN300-16061643	N/A	S1c2c(cc([N+]([O-])=O)cc2)C=C1C(=O)Nc3c(cccc3)C(=O)N	[*;r]C(=O)[N;H]c1[c;H][c;H][c;H][c;H]c1[!#1]_20	2	false	SAVI-Space-2024	rxn6038_0_a_kill_0	EN300-40888	O=C(N)CCN	EN300-16061643	O=C(O)c1c(NC(=O)c2ccc(cc2)C)cccc1
O=C(Nc1c(cccc1)C(=O)NCCOCC(=O)N)c2c(NC(=O)c3ccccc3)cccc2	1000	fCSFP4	weighted-fingerprint-similarity	0.900	0.379	rxn6038_0_a_kill_0____EN300-108305____EN300-33364232	N/A	S1c2c(cc([N+]([O-])=O)cc2)C=C1C(=O)Nc3c(cccc3)C(=O)N	[*;r]C(=O)[N;H]c1[c;H][c;H][c;H][c;H]c1[!#1]_20	2	false	SAVI-Space-2024	rxn6038_0_a_kill_0	EN300-108305	O=C(N)COCCN	EN300-33364232	O=C(O)c1c(NC(=O)c2c(NC(=O)c3ccccc3)cccc2)cccc1
O=C(Nc1c(cccc1)C(=O)NCCOCC(=O)N)c2ccccc2	1001	fCSFP4	weighted-fingerprint-similarity	0.900	0.379	rxn6038_0_a_kill_0____EN300-108305____EN300-07527	N/A	S1c2c(cc([N+]([O-])=O)cc2)C=C1C(=O)Nc3c(cccc3)C(=O)N	[*;r]C(=O)[N;H]c1[c;H][c;H][c;H][c;H]c1[!#1]_20	2	false	SAVI-Space-2024	rxn6038_0_a_kill_0	EN300-108305	O=C(N)COCCN	EN300-07527	O=C(O)c1c(NC(=O)c2ccccc2)cccc1
O=C(Nc1ccccc1)c2c(NC(=O)C=CC(N)=CO)cccc2	1002	fCSFP4	weighted-fingerprint-similarity	0.900	0.379	rxn7019_1_a_kill_0____EN300-05782____EN300-20122935	N/A	S1c2c(cc([N+]([O-])=O)cc2)C=C1C(=O)Nc3c(cccc3)C(=O)N	[*;r]C(=O)[N;H]c1[c;H][c;H][c;H][c;H]c1[!#1]_20	2	false	SAVI-Space-2024	rxn7019_1_a_kill_0	EN300-05782	ClCC(=O)Nc1c(cccc1)C(=O)Nc2ccccc2	EN300-20122935	O=C(NC(C=O)=CO)C
O=C(Nc1ccccc1)c2c(NC(=O)COCCC(=O)N)cccc2	1003	fCSFP4	weighted-fingerprint-similarity	0.900	0.379	rxn6039_0_a_kill_0____EN300-79996____EN300-05782	N/A	S1c2c(cc([N+]([O-])=O)cc2)C=C1C(=O)Nc3c(cccc3)C(=O)N	[*;r]C(=O)[N;H]c1[c;H][c;H][c;H][c;H]c1[!#1]_20	2	false	SAVI-Space-2024	rxn6039_0_a_kill_0	EN300-79996	O=C(N)CCO	EN300-05782	ClCC(=O)Nc1c(cccc1)C(=O)Nc2ccccc2
O=C(OCCC(=O)N)c1c(NC(=O)c2ccccc2)cccc1	1004	fCSFP4	weighted-fingerprint-similarity	0.900	0.379	rxn6031_0_a_kill_0____EN300-07527____EN300-79996	N/A	S1c2c(cc([N+]([O-])=O)cc2)C=C1C(=O)Nc3c(cccc3)C(=O)N	[*;r]C(=O)[N;H]c1[c;H][c;H][c;H][c;H]c1[!#1]_20	2	false	SAVI-Space-2024	rxn6031_0_a_kill_0	EN300-07527	O=C(O)c1c(NC(=O)c2ccccc2)cccc1	EN300-79996	O=C(N)CCO
O=C(OCCCNC(=O)c1c(NC(=O)c2c(NC(=O)c3ccccc3)cccc2)cccc1)N	1005	fCSFP4	weighted-fingerprint-similarity	0.900	0.379	rxn6038_0_a_kill_0____EN300-6487642____EN300-33364232	N/A	S1c2c(cc([N+]([O-])=O)cc2)C=C1C(=O)Nc3c(cccc3)C(=O)N	[*;r]C(=O)[N;H]c1[c;H][c;H][c;H][c;H]c1[!#1]_20	2	false	SAVI-Space-2024	rxn6038_0_a_kill_0	EN300-6487642	O=C(OCCCN)N	EN300-33364232	O=C(O)c1c(NC(=O)c2c(NC(=O)c3ccccc3)cccc2)cccc1
O=C(OCCCNC(=O)c1c(NC(=O)c2ccccc2)cccc1)N	1006	fCSFP4	weighted-fingerprint-similarity	0.900	0.379	rxn6038_0_a_kill_0____EN300-6487642____EN300-07527	N/A	S1c2c(cc([N+]([O-])=O)cc2)C=C1C(=O)Nc3c(cccc3)C(=O)N	[*;r]C(=O)[N;H]c1[c;H][c;H][c;H][c;H]c1[!#1]_20	2	false	SAVI-Space-2024	rxn6038_0_a_kill_0	EN300-6487642	O=C(OCCCN)N	EN300-07527	O=C(O)c1c(NC(=O)c2ccccc2)cccc1
S(C(=O)c1c(NC(=O)c2ccccc2)cccc1)CCC(=O)N	1007	fCSFP4	weighted-fingerprint-similarity	0.900	0.379	rxn6038_0_a_kill_0____EN300-128147____EN300-07527	N/A	S1c2c(cc([N+]([O-])=O)cc2)C=C1C(=O)Nc3c(cccc3)C(=O)N	[*;r]C(=O)[N;H]c1[c;H][c;H][c;H][c;H]c1[!#1]_20	2	false	SAVI-Space-2024	rxn6038_0_a_kill_0	EN300-128147	SCCC(=O)N	EN300-07527	O=C(O)c1c(NC(=O)c2ccccc2)cccc1
S1C(=CC=C1)CNC(=O)c2c(NC(=O)c3c(NC(=O)c4ccccc4)cccc3)cccc2	1008	fCSFP4	weighted-fingerprint-similarity	0.900	0.379	rxn6038_0_a_kill_0____EN300-20989____EN300-33364232	N/A	S1c2c(cc([N+]([O-])=O)cc2)C=C1C(=O)Nc3c(cccc3)C(=O)N	[*;r]C(=O)[N;H]c1[c;H][c;H][c;H][c;H]c1[!#1]_20	2	false	SAVI-Space-2024	rxn6038_0_a_kill_0	EN300-20989	S1C(=CC=C1)CN	EN300-33364232	O=C(O)c1c(NC(=O)c2c(NC(=O)c3ccccc3)cccc2)cccc1
S1C(=CC=C1)CNC(=O)c2c(NC(=O)c3ccccc3)cccc2	1009	fCSFP4	weighted-fingerprint-similarity	0.900	0.379	rxn6038_0_a_kill_0____EN300-20989____EN300-07527	N/A	S1c2c(cc([N+]([O-])=O)cc2)C=C1C(=O)Nc3c(cccc3)C(=O)N	[*;r]C(=O)[N;H]c1[c;H][c;H][c;H][c;H]c1[!#1]_20	2	false	SAVI-Space-2024	rxn6038_0_a_kill_0	EN300-20989	S1C(=CC=C1)CN	EN300-07527	O=C(O)c1c(NC(=O)c2ccccc2)cccc1
S=C(N)CNc1ccc(cc1)C(=O)Nc2c(cccc2)C([O-])=O	1010	fCSFP4	weighted-fingerprint-similarity	0.900	0.379	rxn6041_0_a_kill_0____EN300-11456____EN300-124586	N/A	S1c2c(cc([N+]([O-])=O)cc2)C=C1C(=O)Nc3c(cccc3)C(=O)N	[*;r]C(=O)[N;H]c1[c;H][c;H][c;H][c;H]c1[!#1]_20	2	false	SAVI-Space-2024	rxn6041_0_a_kill_0	EN300-11456	Clc1ccc(cc1)C(=O)Nc2c(cccc2)C(=O)O	EN300-124586	S=C(N)CN
[O-]C(=O)c1c(NC(=O)c2ccc(NCC(=[NH2+])N)cc2)cccc1	1011	fCSFP4	weighted-fingerprint-similarity	0.900	0.379	rxn6041_0_a_kill_0____EN300-11456____EN300-7436708	N/A	S1c2c(cc([N+]([O-])=O)cc2)C=C1C(=O)Nc3c(cccc3)C(=O)N	[*;r]C(=O)[N;H]c1[c;H][c;H][c;H][c;H]c1[!#1]_20	2	false	SAVI-Space-2024	rxn6041_0_a_kill_0	EN300-11456	Clc1ccc(cc1)C(=O)Nc2c(cccc2)C(=O)O	EN300-7436708	N=C(N)CN
[O-][N+](=O)C=1OC(C(=O)Nc2c(cccc2)C(=O)NC3=CON=C3)=CC1	1012	fCSFP4	weighted-fingerprint-similarity	0.900	0.418	rxn6038_0_a_kill_0____EN300-44060____EN300-18719	N/A	S1c2c(cc([N+]([O-])=O)cc2)C=C1C(=O)Nc3c(cccc3)C(=O)N	[*;r]C(=O)[N;H]c1[c;H][c;H][c;H][c;H]c1[!#1]_20	2	false	SAVI-Space-2024	rxn6038_0_a_kill_0	EN300-44060	O1N=CC(N)=C1	EN300-18719	O=[N+](O)C=1OC(C(=O)Nc2c(cccc2)C(=O)O)=CC1
FCCCCNC(=O)c1c(NC(=O)C=2OC([N+]([O-])=O)=CC2)cccc1	1013	fCSFP4	weighted-fingerprint-similarity	0.900	0.414	rxn6038_0_a_kill_0____EN300-219095____EN300-18719	N/A	S1c2c(cc([N+]([O-])=O)cc2)C=C1C(=O)Nc3c(cccc3)C(=O)N	[*;r]C(=O)[N;H]c1[c;H][c;H][c;H][c;H]c1[!#1]_20	2	false	SAVI-Space-2024	rxn6038_0_a_kill_0	EN300-219095	FCCCCN	EN300-18719	O=[N+](O)C=1OC(C(=O)Nc2c(cccc2)C(=O)O)=CC1
[O-][N+](=O)C=1OC(C(=O)Nc2c(cccc2)C(=O)NC(CO)CO)=CC1	1014	fCSFP4	weighted-fingerprint-similarity	0.900	0.414	rxn6038_0_a_kill_0____EN300-7413772____EN300-18719	N/A	S1c2c(cc([N+]([O-])=O)cc2)C=C1C(=O)Nc3c(cccc3)C(=O)N	[*;r]C(=O)[N;H]c1[c;H][c;H][c;H][c;H]c1[!#1]_20	2	false	SAVI-Space-2024	rxn6038_0_a_kill_0	EN300-7413772	[Si](OCC(N)CO[Si](C(C)(C)C)(C)C)(C(C)(C)C)(C)C	EN300-18719	O=[N+](O)C=1OC(C(=O)Nc2c(cccc2)C(=O)O)=CC1
[O-][N+](=O)C=1OC(C(=O)Nc2c(cccc2)C(=O)NCC(C)C)=CC1	1015	fCSFP4	weighted-fingerprint-similarity	0.900	0.414	rxn6038_0_a_kill_0____EN300-20218____EN300-18719	N/A	S1c2c(cc([N+]([O-])=O)cc2)C=C1C(=O)Nc3c(cccc3)C(=O)N	[*;r]C(=O)[N;H]c1[c;H][c;H][c;H][c;H]c1[!#1]_20	2	false	SAVI-Space-2024	rxn6038_0_a_kill_0	EN300-20218	NCC(C)C	EN300-18719	O=[N+](O)C=1OC(C(=O)Nc2c(cccc2)C(=O)O)=CC1
[O-][N+](=O)C=1OC(C(=O)Nc2c(cccc2)C(=O)NCC([O-])=O)=CC1	1016	fCSFP4	weighted-fingerprint-similarity	0.900	0.414	rxn6038_0_a_kill_0____EN300-17817____EN300-18719	N/A	S1c2c(cc([N+]([O-])=O)cc2)C=C1C(=O)Nc3c(cccc3)C(=O)N	[*;r]C(=O)[N;H]c1[c;H][c;H][c;H][c;H]c1[!#1]_20	2	false	SAVI-Space-2024	rxn6038_0_a_kill_0	EN300-17817	O=C(OC)CN	EN300-18719	O=[N+](O)C=1OC(C(=O)Nc2c(cccc2)C(=O)O)=CC1
[O-][N+](=O)C=1OC(C(=O)Nc2c(cccc2)C(=O)NCCCCC)=CC1	1017	fCSFP4	weighted-fingerprint-similarity	0.900	0.414	rxn6038_0_a_kill_0____EN300-19020____EN300-18719	N/A	S1c2c(cc([N+]([O-])=O)cc2)C=C1C(=O)Nc3c(cccc3)C(=O)N	[*;r]C(=O)[N;H]c1[c;H][c;H][c;H][c;H]c1[!#1]_20	2	false	SAVI-Space-2024	rxn6038_0_a_kill_0	EN300-19020	NCCCCC	EN300-18719	O=[N+](O)C=1OC(C(=O)Nc2c(cccc2)C(=O)O)=CC1
O=C(Nc1c(cccc1)C(=O)NCCCC(=[NH2+])N)c2c(NC(=O)c3ccccc3)cccc2	1018	fCSFP4	weighted-fingerprint-similarity	0.900	0.374	rxn6038_0_a_kill_0____EN300-6487864____EN300-33364232	N/A	S1c2c(cc([N+]([O-])=O)cc2)C=C1C(=O)Nc3c(cccc3)C(=O)N	[*;r]C(=O)[N;H]c1[c;H][c;H][c;H][c;H]c1[!#1]_20	2	false	SAVI-Space-2024	rxn6038_0_a_kill_0	EN300-6487864	N=C(N)CCCN	EN300-33364232	O=C(O)c1c(NC(=O)c2c(NC(=O)c3ccccc3)cccc2)cccc1
O=C(Nc1c(cccc1)C(=O)NCCCC(=[NH2+])N)c2ccccc2	1019	fCSFP4	weighted-fingerprint-similarity	0.900	0.374	rxn6038_0_a_kill_0____EN300-6487864____EN300-07527	N/A	S1c2c(cc([N+]([O-])=O)cc2)C=C1C(=O)Nc3c(cccc3)C(=O)N	[*;r]C(=O)[N;H]c1[c;H][c;H][c;H][c;H]c1[!#1]_20	2	false	SAVI-Space-2024	rxn6038_0_a_kill_0	EN300-6487864	N=C(N)CCCN	EN300-07527	O=C(O)c1c(NC(=O)c2ccccc2)cccc1
O=C(Nc1ccccc1)c2c(NC(=O)COCC(=[NH2+])N)cccc2	1020	fCSFP4	weighted-fingerprint-similarity	0.900	0.374	rxn6039_0_a_kill_0____EN300-55745____EN300-05782	N/A	S1c2c(cc([N+]([O-])=O)cc2)C=C1C(=O)Nc3c(cccc3)C(=O)N	[*;r]C(=O)[N;H]c1[c;H][c;H][c;H][c;H]c1[!#1]_20	2	false	SAVI-Space-2024	rxn6039_0_a_kill_0	EN300-55745	OCC(=N)N	EN300-05782	ClCC(=O)Nc1c(cccc1)C(=O)Nc2ccccc2
S1C=C(Nc2cc(ccc2)C(=O)Nc3c(cccc3)C([O-])=O)C=C1	1021	fCSFP4	weighted-fingerprint-similarity	0.900	0.374	rxn6041_0_a_kill_0____EN300-43869____EN300-80184	N/A	S1c2c(cc([N+]([O-])=O)cc2)C=C1C(=O)Nc3c(cccc3)C(=O)N	[*;r]C(=O)[N;H]c1[c;H][c;H][c;H][c;H]c1[!#1]_20	2	false	SAVI-Space-2024	rxn6041_0_a_kill_0	EN300-43869	Brc1cc(ccc1)C(=O)Nc2c(cccc2)C(=O)O	EN300-80184	S1C=C(N)C=C1
S=C(N)COCC(=O)Nc1c(cccc1)C(=O)Nc2ccccc2	1022	fCSFP4	weighted-fingerprint-similarity	0.900	0.374	rxn6039_0_a_kill_0____EN300-98991____EN300-05782	N/A	S1c2c(cc([N+]([O-])=O)cc2)C=C1C(=O)Nc3c(cccc3)C(=O)N	[*;r]C(=O)[N;H]c1[c;H][c;H][c;H][c;H]c1[!#1]_20	2	false	SAVI-Space-2024	rxn6039_0_a_kill_0	EN300-98991	S=C(N)CO	EN300-05782	ClCC(=O)Nc1c(cccc1)C(=O)Nc2ccccc2
[O-]C(=O)c1c(NC(=O)c2c(NCCC(=O)N)cccc2)cccc1	1023	fCSFP4	weighted-fingerprint-similarity	0.900	0.374	rxn6041_0_a_kill_0____EN300-11416____EN300-40888	N/A	S1c2c(cc([N+]([O-])=O)cc2)C=C1C(=O)Nc3c(cccc3)C(=O)N	[*;r]C(=O)[N;H]c1[c;H][c;H][c;H][c;H]c1[!#1]_20	2	false	SAVI-Space-2024	rxn6041_0_a_kill_0	EN300-11416	Brc1c(cccc1)C(=O)Nc2c(cccc2)C(=O)O	EN300-40888	O=C(N)CCN
[O-]C(=O)c1c(NC(=O)c2ccc(C#CC[NH3+])cc2)cccc1	1024	fCSFP4	weighted-fingerprint-similarity	0.900	0.374	rxn2267_0_a_kill_0____EN300-393397 EN300-21409"____EN300-11456"	N/A	S1c2c(cc([N+]([O-])=O)cc2)C=C1C(=O)Nc3c(cccc3)C(=O)N	[*;r]C(=O)[N;H]c1[c;H][c;H][c;H][c;H]c1[!#1]_20	2	false	SAVI-Space-2024	rxn2267_0_a_kill_0	EN300-393397 EN300-21409""	NCC#C	EN300-11456	Clc1ccc(cc1)C(=O)Nc2c(cccc2)C(=O)O
[O-]C(=O)c1c(NC(=O)c2ccc(NCCON)cc2)cccc1	1025	fCSFP4	weighted-fingerprint-similarity	0.900	0.374	rxn6041_0_a_kill_0____EN300-11456____EN300-7382411	N/A	S1c2c(cc([N+]([O-])=O)cc2)C=C1C(=O)Nc3c(cccc3)C(=O)N	[*;r]C(=O)[N;H]c1[c;H][c;H][c;H][c;H]c1[!#1]_20	2	false	SAVI-Space-2024	rxn6041_0_a_kill_0	EN300-11456	Clc1ccc(cc1)C(=O)Nc2c(cccc2)C(=O)O	EN300-7382411	O(N)CCN
[truncated: 8,975 more rows]
