# Supplementary material for: Guiding Similarity Search in Chemical Fragment Spaces with Weighted Fingerprints
Source: J Chem Inf Model. 2026 Feb 10;66(4):2220–9. doi: 10.1021/acs.jcim.5c02952 (PMC12933719; doi:10.1021/acs.jcim.5c02952)
Supplement: Supplementary file 2 [file ci5c02952_si_002.zip › Supporting_Information_Data/Application_Scenario/G43.sdf]

     RDKit          2D

 24 26  0  0  0  0  0  0  0  0999 V2000
    3.7500   -1.2990    0.0000 O   0  0  0  0  0  0  0  0  0  0  0  0
    3.0000    0.0000    0.0000 N   0  0  0  0  0  0  0  0  0  0  0  0
    3.7500    1.2990    0.0000 O   0  0  0  0  0  0  0  0  0  0  0  0
    1.5000    0.0000    0.0000 C   0  0  0  0  0  0  0  0  0  0  0  0
    0.7500   -1.2990    0.0000 C   0  0  0  0  0  0  0  0  0  0  0  0
   -0.7500   -1.2990    0.0000 C   0  0  0  0  0  0  0  0  0  0  0  0
   -1.5000    0.0000    0.0000 C   0  0  0  0  0  0  0  0  0  0  0  0
   -0.7500    1.2990    0.0000 C   0  0  0  0  0  0  0  0  0  0  0  0
    0.7500    1.2990    0.0000 C   0  0  0  0  0  0  0  0  0  0  0  0
   -1.7537    2.4138    0.0000 C   0  0  0  0  0  0  0  0  0  0  0  0
   -3.1240    1.8037    0.0000 C   0  0  0  0  0  0  0  0  0  0  0  0
   -2.9672    0.3119    0.0000 S   0  0  0  0  0  0  0  0  0  0  0  0
   -4.4231    2.5537    0.0000 C   0  0  0  0  0  0  0  0  0  0  0  0
   -5.7221    1.8037    0.0000 O   0  0  0  0  0  0  0  0  0  0  0  0
   -4.4231    4.0537    0.0000 N   0  0  0  0  0  0  0  0  0  0  0  0
   -5.7221    4.8037    0.0000 C   0  0  0  0  0  0  0  0  0  0  0  0
   -7.0211    4.0537    0.0000 C   0  0  0  0  0  0  0  0  0  0  0  0
   -8.3202    4.8037    0.0000 C   0  0  0  0  0  0  0  0  0  0  0  0
   -8.3202    6.3037    0.0000 C   0  0  0  0  0  0  0  0  0  0  0  0
   -7.0211    7.0537    0.0000 C   0  0  0  0  0  0  0  0  0  0  0  0
   -5.7221    6.3037    0.0000 C   0  0  0  0  0  0  0  0  0  0  0  0
   -4.4231    7.0537    0.0000 C   0  0  0  0  0  0  0  0  0  0  0  0
   -3.1240    6.3037    0.0000 O   0  0  0  0  0  0  0  0  0  0  0  0
   -4.4231    8.5537    0.0000 N   0  0  0  0  0  0  0  0  0  0  0  0
  1  2  1  0
  2  3  2  0
  2  4  1  0
  4  5  2  0
  5  6  1  0
  6  7  2  0
  7  8  1  0
  8  9  2  0
  8 10  1  0
 10 11  2  0
 11 12  1  0
 11 13  1  0
 13 14  2  0
 13 15  1  0
 15 16  1  0
 16 17  2  0
 17 18  1  0
 18 19  2  0
 19 20  1  0
 20 21  2  0
 21 22  1  0
 22 23  2  0
 22 24  1  0
  9  4  1  0
 12  7  1  0
 21 16  1  0
M  CHG  2   1  -1   2   1
M  END
$$$$
