# Supplementary material for: Guiding Similarity Search in Chemical Fragment Spaces with Weighted Fingerprints
Source: J Chem Inf Model. 2026 Feb 10;66(4):2220–9. doi: 10.1021/acs.jcim.5c02952 (PMC12933719; doi:10.1021/acs.jcim.5c02952)
Supplement: Supplementary file 2 [file ci5c02952_si_002.zip › Supporting_Information_Data/Application_Scenario/G43_in_REAL_Space_weighted_b_1.csv]

#result-smiles	result-rank	fingerprint	primary-similarity	weighted-fingerprint-similarity	fingerprint-similarity	result-name	query-name	query-smiles	weighting-pattern-and-factor	weighting-min-feature-size	weighting-by-size	space	reaction-name	reagent1-name	reagent2-name	reagent3-name	reagent4-name	reagent5-name
S1c2c(cc([N+]([O-])=O)cc2)C=C1C(=O)Nc3c(cccc3)C(=O)N	1	fCSFP4	weighted-fingerprint-similarity	1.000	1.000	m_11bcb____124078____93605	N/A	S1c2c(cc([N+]([O-])=O)cc2)C=C1C(=O)Nc3c(cccc3)C(=O)N	[*;R2][#6;r][#6;r]C(=O)[N;H]c1[c;H][c;H][c;H][c;H]c1[!#1]_20	2	false	REALSpace_70bn_2024-09	m_11bcb	124078	93605
S1c2c(cc([N+]([O-])=O)cc2)C=C1C(=O)Nc3c(cccc3)C(=O)Nc4ccccc4	2	fCSFP4	weighted-fingerprint-similarity	0.989	0.912	m_11dcb____159611____93605	N/A	S1c2c(cc([N+]([O-])=O)cc2)C=C1C(=O)Nc3c(cccc3)C(=O)N	[*;R2][#6;r][#6;r]C(=O)[N;H]c1[c;H][c;H][c;H][c;H]c1[!#1]_20	2	false	REALSpace_70bn_2024-09	m_11dcb	159611	93605
S1c2c(cc([N+]([O-])=O)cc2)C=C1C(=O)Nc3c(cccc3)C(=O)c4ccccc4	3	fCSFP4	weighted-fingerprint-similarity	0.986	0.886	m_11dcb____158059____93605	N/A	S1c2c(cc([N+]([O-])=O)cc2)C=C1C(=O)Nc3c(cccc3)C(=O)N	[*;R2][#6;r][#6;r]C(=O)[N;H]c1[c;H][c;H][c;H][c;H]c1[!#1]_20	2	false	REALSpace_70bn_2024-09	m_11dcb	158059	93605
S1c2c(cc([N+]([O-])=O)cc2)C=C1C(=O)Nc3c(cccc3)C(=O)NC	4	fCSFP4	weighted-fingerprint-similarity	0.985	0.877	m_11bcb____133000____93605	N/A	S1c2c(cc([N+]([O-])=O)cc2)C=C1C(=O)Nc3c(cccc3)C(=O)N	[*;R2][#6;r][#6;r]C(=O)[N;H]c1[c;H][c;H][c;H][c;H]c1[!#1]_20	2	false	REALSpace_70bn_2024-09	m_11bcb	133000	93605
S1c2c(cc([N+]([O-])=O)cc2)C=C1C(=O)Nc3c(cccc3)C([O-])=O	5	fCSFP4	weighted-fingerprint-similarity	0.985	0.877	m_272270dcb____12154820____10032220	N/A	S1c2c(cc([N+]([O-])=O)cc2)C=C1C(=O)Nc3c(cccc3)C(=O)N	[*;R2][#6;r][#6;r]C(=O)[N;H]c1[c;H][c;H][c;H][c;H]c1[!#1]_20	2	false	REALSpace_70bn_2024-09	m_272270dcb	12154820	10032220
S1c2c(cc([N+]([O-])=O)cc2)C=C1C(=O)Nc3c(cccc3)C(=O)C	6	fCSFP4	weighted-fingerprint-similarity	0.983	0.869	m_11bbb____52025____93605	N/A	S1c2c(cc([N+]([O-])=O)cc2)C=C1C(=O)Nc3c(cccc3)C(=O)N	[*;R2][#6;r][#6;r]C(=O)[N;H]c1[c;H][c;H][c;H][c;H]c1[!#1]_20	2	false	REALSpace_70bn_2024-09	m_11bbb	52025	93605
Clc1ccc(NC(=O)c2c(NC(=O)C=3Sc4c(cc([N+]([O-])=O)cc4)C3)cccc2)cc1	7	fCSFP4	weighted-fingerprint-similarity	0.982	0.861	m_11bcb____159609____93605	N/A	S1c2c(cc([N+]([O-])=O)cc2)C=C1C(=O)Nc3c(cccc3)C(=O)N	[*;R2][#6;r][#6;r]C(=O)[N;H]c1[c;H][c;H][c;H][c;H]c1[!#1]_20	2	false	REALSpace_70bn_2024-09	m_11bcb	159609	93605
S1c2c(cc([N+]([O-])=O)cc2)C=C1C(=O)Nc3c(cccc3)C(=O)Nc4ccc(cc4)C	8	fCSFP4	weighted-fingerprint-similarity	0.982	0.861	m_11bcb____158067____93605	N/A	S1c2c(cc([N+]([O-])=O)cc2)C=C1C(=O)Nc3c(cccc3)C(=O)N	[*;R2][#6;r][#6;r]C(=O)[N;H]c1[c;H][c;H][c;H][c;H]c1[!#1]_20	2	false	REALSpace_70bn_2024-09	m_11bcb	158067	93605
S1c2c(cc([N+]([O-])=O)cc2)C=C1C(=O)Nc3c(cccc3)C(=O)Nc4ccncc4	9	fCSFP4	weighted-fingerprint-similarity	0.982	0.861	m_11bcb____758382____93605	N/A	S1c2c(cc([N+]([O-])=O)cc2)C=C1C(=O)Nc3c(cccc3)C(=O)N	[*;R2][#6;r][#6;r]C(=O)[N;H]c1[c;H][c;H][c;H][c;H]c1[!#1]_20	2	false	REALSpace_70bn_2024-09	m_11bcb	758382	93605
S1c2c(cc([N+]([O-])=O)cc2)C=C1C(=O)Nc3c(cccc3)C(=O)NCC	10	fCSFP4	weighted-fingerprint-similarity	0.980	0.845	m_11bcb____664270____93605	N/A	S1c2c(cc([N+]([O-])=O)cc2)C=C1C(=O)Nc3c(cccc3)C(=O)N	[*;R2][#6;r][#6;r]C(=O)[N;H]c1[c;H][c;H][c;H][c;H]c1[!#1]_20	2	false	REALSpace_70bn_2024-09	m_11bcb	664270	93605
S1c2c(cc([N+]([O-])=O)cc2)C=C1C(=O)Nc3c(cccc3)C(=O)NCC[NH3+]	11	fCSFP4	weighted-fingerprint-similarity	0.979	0.839	m_272430bcb____11500082____10036132	N/A	S1c2c(cc([N+]([O-])=O)cc2)C=C1C(=O)Nc3c(cccc3)C(=O)N	[*;R2][#6;r][#6;r]C(=O)[N;H]c1[c;H][c;H][c;H][c;H]c1[!#1]_20	2	false	REALSpace_70bn_2024-09	m_272430bcb	11500082	10036132
Clc1cc(NC(=O)c2c(NC(=O)C=3Sc4c(cc([N+]([O-])=O)cc4)C3)cccc2)ccc1	12	fCSFP4	weighted-fingerprint-similarity	0.979	0.838	m_11dcb____52743____93605	N/A	S1c2c(cc([N+]([O-])=O)cc2)C=C1C(=O)Nc3c(cccc3)C(=O)N	[*;R2][#6;r][#6;r]C(=O)[N;H]c1[c;H][c;H][c;H][c;H]c1[!#1]_20	2	false	REALSpace_70bn_2024-09	m_11dcb	52743	93605
S1c2c(cc([N+]([O-])=O)cc2)C=C1C(=O)Nc3c(cccc3)C(=O)Nc4cc(ccc4)C	13	fCSFP4	weighted-fingerprint-similarity	0.979	0.838	m_11bcb____52654____93605	N/A	S1c2c(cc([N+]([O-])=O)cc2)C=C1C(=O)Nc3c(cccc3)C(=O)N	[*;R2][#6;r][#6;r]C(=O)[N;H]c1[c;H][c;H][c;H][c;H]c1[!#1]_20	2	false	REALSpace_70bn_2024-09	m_11bcb	52654	93605
S1c2c(cc([N+]([O-])=O)cc2)C=C1C(=O)Nc3c(cccc3)C(=O)CC	14	fCSFP4	weighted-fingerprint-similarity	0.978	0.830	m_11bbb____12342784____93605	N/A	S1c2c(cc([N+]([O-])=O)cc2)C=C1C(=O)Nc3c(cccc3)C(=O)N	[*;R2][#6;r][#6;r]C(=O)[N;H]c1[c;H][c;H][c;H][c;H]c1[!#1]_20	2	false	REALSpace_70bn_2024-09	m_11bbb	12342784	93605
S1c2c(cc([N+]([O-])=O)cc2)C=C1C(=O)Nc3c(cccc3)C(=O)NC(C)C	15	fCSFP4	weighted-fingerprint-similarity	0.978	0.830	m_11bcb____644806____93605	N/A	S1c2c(cc([N+]([O-])=O)cc2)C=C1C(=O)Nc3c(cccc3)C(=O)N	[*;R2][#6;r][#6;r]C(=O)[N;H]c1[c;H][c;H][c;H][c;H]c1[!#1]_20	2	false	REALSpace_70bn_2024-09	m_11bcb	644806	93605
S1c2c(cc([N+]([O-])=O)cc2)C=C1C(=O)Nc3c(cccc3)C(=O)OC	16	fCSFP4	weighted-fingerprint-similarity	0.978	0.830	m_11bcb____51285____93605	N/A	S1c2c(cc([N+]([O-])=O)cc2)C=C1C(=O)Nc3c(cccc3)C(=O)N	[*;R2][#6;r][#6;r]C(=O)[N;H]c1[c;H][c;H][c;H][c;H]c1[!#1]_20	2	false	REALSpace_70bn_2024-09	m_11bcb	51285	93605
S1c2c(cc([N+]([O-])=O)cc2)C=C1C(=O)Nc3c(cccc3)C(=O)NC(C)(C)C	17	fCSFP4	weighted-fingerprint-similarity	0.977	0.823	m_11bcb____1289306____93605	N/A	S1c2c(cc([N+]([O-])=O)cc2)C=C1C(=O)Nc3c(cccc3)C(=O)N	[*;R2][#6;r][#6;r]C(=O)[N;H]c1[c;H][c;H][c;H][c;H]c1[!#1]_20	2	false	REALSpace_70bn_2024-09	m_11bcb	1289306	93605
S1c2c(cc([N+]([O-])=O)cc2)C=C1C(=O)Nc3c(cccc3)C(=O)NC4CC4	18	fCSFP4	weighted-fingerprint-similarity	0.977	0.823	m_11bcb____53157____93605	N/A	S1c2c(cc([N+]([O-])=O)cc2)C=C1C(=O)Nc3c(cccc3)C(=O)N	[*;R2][#6;r][#6;r]C(=O)[N;H]c1[c;H][c;H][c;H][c;H]c1[!#1]_20	2	false	REALSpace_70bn_2024-09	m_11bcb	53157	93605
S1c2c(cc([N+]([O-])=O)cc2)C=C1C(=O)Nc3c(cccc3)C(=O)NCCC	19	fCSFP4	weighted-fingerprint-similarity	0.977	0.823	m_11bcb____53178____93605	N/A	S1c2c(cc([N+]([O-])=O)cc2)C=C1C(=O)Nc3c(cccc3)C(=O)N	[*;R2][#6;r][#6;r]C(=O)[N;H]c1[c;H][c;H][c;H][c;H]c1[!#1]_20	2	false	REALSpace_70bn_2024-09	m_11bcb	53178	93605
S1c2c(cc([N+]([O-])=O)cc2)C=C1C(=O)Nc3c(cccc3)C(=C)C	20	fCSFP4	weighted-fingerprint-similarity	0.977	0.821	m_11bbb____25815992____93605	N/A	S1c2c(cc([N+]([O-])=O)cc2)C=C1C(=O)Nc3c(cccc3)C(=O)N	[*;R2][#6;r][#6;r]C(=O)[N;H]c1[c;H][c;H][c;H][c;H]c1[!#1]_20	2	false	REALSpace_70bn_2024-09	m_11bbb	25815992	93605
S1c2c(cc(N)cc2)C=C1C(=O)Nc3c(cccc3)C(=O)N	21	fCSFP4	weighted-fingerprint-similarity	0.976	0.810	m_240690bck____7350998____13902326	N/A	S1c2c(cc([N+]([O-])=O)cc2)C=C1C(=O)Nc3c(cccc3)C(=O)N	[*;R2][#6;r][#6;r]C(=O)[N;H]c1[c;H][c;H][c;H][c;H]c1[!#1]_20	2	false	REALSpace_70bn_2024-09	m_240690bck	7350998	13902326
S1c2c(cc([N+]([O-])=O)cc2)C=C1C(=O)Nc3c(cccc3)C(=O)NCCC(=O)N	22	fCSFP4	weighted-fingerprint-similarity	0.976	0.821	m_11bcb____22359526____93605	N/A	S1c2c(cc([N+]([O-])=O)cc2)C=C1C(=O)Nc3c(cccc3)C(=O)N	[*;R2][#6;r][#6;r]C(=O)[N;H]c1[c;H][c;H][c;H][c;H]c1[!#1]_20	2	false	REALSpace_70bn_2024-09	m_11bcb	22359526	93605
S1c2c(cc([N+]([O-])=O)cc2)C=C1C(=O)Nc3c(cccc3)C(=O)C(C)C	23	fCSFP4	weighted-fingerprint-similarity	0.975	0.816	m_11bcb____7874874____93605	N/A	S1c2c(cc([N+]([O-])=O)cc2)C=C1C(=O)Nc3c(cccc3)C(=O)N	[*;R2][#6;r][#6;r]C(=O)[N;H]c1[c;H][c;H][c;H][c;H]c1[!#1]_20	2	false	REALSpace_70bn_2024-09	m_11bcb	7874874	93605
S1c2c(cc([N+]([O-])=O)cc2)C=C1C(=O)Nc3c(cccc3)C(=O)N(C)C	24	fCSFP4	weighted-fingerprint-similarity	0.975	0.816	m_11bcb____593148____93605	N/A	S1c2c(cc([N+]([O-])=O)cc2)C=C1C(=O)Nc3c(cccc3)C(=O)N	[*;R2][#6;r][#6;r]C(=O)[N;H]c1[c;H][c;H][c;H][c;H]c1[!#1]_20	2	false	REALSpace_70bn_2024-09	m_11bcb	593148	93605
S1c2c(cc([N+]([O-])=O)cc2)C=C1C(=O)Nc3c(cccc3)C(=O)NCC#C	25	fCSFP4	weighted-fingerprint-similarity	0.975	0.816	m_11bcb____2083328____93605	N/A	S1c2c(cc([N+]([O-])=O)cc2)C=C1C(=O)Nc3c(cccc3)C(=O)N	[*;R2][#6;r][#6;r]C(=O)[N;H]c1[c;H][c;H][c;H][c;H]c1[!#1]_20	2	false	REALSpace_70bn_2024-09	m_11bcb	2083328	93605
S1c2c(cc([N+]([O-])=O)cc2)C=C1C(=O)Nc3c(cccc3)C(=O)NCC=C	26	fCSFP4	weighted-fingerprint-similarity	0.975	0.816	m_11bcb____136885____93605	N/A	S1c2c(cc([N+]([O-])=O)cc2)C=C1C(=O)Nc3c(cccc3)C(=O)N	[*;R2][#6;r][#6;r]C(=O)[N;H]c1[c;H][c;H][c;H][c;H]c1[!#1]_20	2	false	REALSpace_70bn_2024-09	m_11bcb	136885	93605
Brc1cc2c(SC(C(=O)Nc3c(cccc3)C(=O)N)=C2)cc1	27	fCSFP4	weighted-fingerprint-similarity	0.975	0.802	m_11bcb____124078____12211778	N/A	S1c2c(cc([N+]([O-])=O)cc2)C=C1C(=O)Nc3c(cccc3)C(=O)N	[*;R2][#6;r][#6;r]C(=O)[N;H]c1[c;H][c;H][c;H][c;H]c1[!#1]_20	2	false	REALSpace_70bn_2024-09	m_11bcb	124078	12211778
Clc1cc2c(SC(C(=O)Nc3c(cccc3)C(=O)N)=C2)cc1	28	fCSFP4	weighted-fingerprint-similarity	0.975	0.802	m_11bcb____124078____11948630	N/A	S1c2c(cc([N+]([O-])=O)cc2)C=C1C(=O)Nc3c(cccc3)C(=O)N	[*;R2][#6;r][#6;r]C(=O)[N;H]c1[c;H][c;H][c;H][c;H]c1[!#1]_20	2	false	REALSpace_70bn_2024-09	m_11bcb	124078	11948630
Ic1cc2c(SC(C(=O)Nc3c(cccc3)C(=O)N)=C2)cc1	29	fCSFP4	weighted-fingerprint-similarity	0.975	0.802	m_11bcb____124078____26278040	N/A	S1c2c(cc([N+]([O-])=O)cc2)C=C1C(=O)Nc3c(cccc3)C(=O)N	[*;R2][#6;r][#6;r]C(=O)[N;H]c1[c;H][c;H][c;H][c;H]c1[!#1]_20	2	false	REALSpace_70bn_2024-09	m_11bcb	124078	26278040
S1c2c(cc(F)cc2)C=C1C(=O)Nc3c(cccc3)C(=O)N	30	fCSFP4	weighted-fingerprint-similarity	0.975	0.802	m_11bcb____124078____107241	N/A	S1c2c(cc([N+]([O-])=O)cc2)C=C1C(=O)Nc3c(cccc3)C(=O)N	[*;R2][#6;r][#6;r]C(=O)[N;H]c1[c;H][c;H][c;H][c;H]c1[!#1]_20	2	false	REALSpace_70bn_2024-09	m_11bcb	124078	107241
S1c2c(cc(cc2)C)C=C1C(=O)Nc3c(cccc3)C(=O)N	31	fCSFP4	weighted-fingerprint-similarity	0.975	0.802	m_11bcb____124078____10338218	N/A	S1c2c(cc([N+]([O-])=O)cc2)C=C1C(=O)Nc3c(cccc3)C(=O)N	[*;R2][#6;r][#6;r]C(=O)[N;H]c1[c;H][c;H][c;H][c;H]c1[!#1]_20	2	false	REALSpace_70bn_2024-09	m_11bcb	124078	10338218
S1c2c(cccc2)C=C1C(=O)Nc3c(cccc3)C(=O)N	32	fCSFP4	weighted-fingerprint-similarity	0.975	0.794	m_11bcb____124078____109241	N/A	S1c2c(cc([N+]([O-])=O)cc2)C=C1C(=O)Nc3c(cccc3)C(=O)N	[*;R2][#6;r][#6;r]C(=O)[N;H]c1[c;H][c;H][c;H][c;H]c1[!#1]_20	2	false	REALSpace_70bn_2024-09	m_11bcb	124078	109241
S1c2c(cc([N+]([O-])=O)cc2)C=C1C(=O)Nc3c(cccc3)C(=O)C(F)(F)F	33	fCSFP4	weighted-fingerprint-similarity	0.974	0.809	m_11dcb____517992____93605	N/A	S1c2c(cc([N+]([O-])=O)cc2)C=C1C(=O)Nc3c(cccc3)C(=O)N	[*;R2][#6;r][#6;r]C(=O)[N;H]c1[c;H][c;H][c;H][c;H]c1[!#1]_20	2	false	REALSpace_70bn_2024-09	m_11dcb	517992	93605
S1c2c(cc([N+]([O-])=O)cc2)C=C1C(=O)Nc3c(cncc3)C(=O)c4ccccc4	34	fCSFP4	weighted-fingerprint-similarity	0.974	0.809	m_11bcb____25838564____93605	N/A	S1c2c(cc([N+]([O-])=O)cc2)C=C1C(=O)Nc3c(cccc3)C(=O)N	[*;R2][#6;r][#6;r]C(=O)[N;H]c1[c;H][c;H][c;H][c;H]c1[!#1]_20	2	false	REALSpace_70bn_2024-09	m_11bcb	25838564	93605
S1c2c(cc([N+]([O-])=O)cc2)C=C1C(=O)Nc3c(cccc3)C(=O)NCC(C)C	35	fCSFP4	weighted-fingerprint-similarity	0.973	0.802	m_11bcb____136883____93605	N/A	S1c2c(cc([N+]([O-])=O)cc2)C=C1C(=O)Nc3c(cccc3)C(=O)N	[*;R2][#6;r][#6;r]C(=O)[N;H]c1[c;H][c;H][c;H][c;H]c1[!#1]_20	2	false	REALSpace_70bn_2024-09	m_11bcb	136883	93605
S1c2c(cc([N+]([O-])=O)cc2)C=C1C(=O)Nc3c(cccc3)C(=O)NCCCCC	36	fCSFP4	weighted-fingerprint-similarity	0.973	0.802	m_11bcb____15150482____93605	N/A	S1c2c(cc([N+]([O-])=O)cc2)C=C1C(=O)Nc3c(cccc3)C(=O)N	[*;R2][#6;r][#6;r]C(=O)[N;H]c1[c;H][c;H][c;H][c;H]c1[!#1]_20	2	false	REALSpace_70bn_2024-09	m_11bcb	15150482	93605
S1c2c(cc([N+]([O-])=O)cc2)C=C1C(=O)Nc3c(cccc3)C(=O)OCC	37	fCSFP4	weighted-fingerprint-similarity	0.973	0.802	m_11bcb____51599____93605	N/A	S1c2c(cc([N+]([O-])=O)cc2)C=C1C(=O)Nc3c(cccc3)C(=O)N	[*;R2][#6;r][#6;r]C(=O)[N;H]c1[c;H][c;H][c;H][c;H]c1[!#1]_20	2	false	REALSpace_70bn_2024-09	m_11bcb	51599	93605
S1c2c(cc([N+]([O-])=O)cc2)C=C1C(=O)Nc3c(cccc3)C(=O)NCC(F)(F)F	38	fCSFP4	weighted-fingerprint-similarity	0.972	0.795	m_11bcb____134949____93605	N/A	S1c2c(cc([N+]([O-])=O)cc2)C=C1C(=O)Nc3c(cccc3)C(=O)N	[*;R2][#6;r][#6;r]C(=O)[N;H]c1[c;H][c;H][c;H][c;H]c1[!#1]_20	2	false	REALSpace_70bn_2024-09	m_11bcb	134949	93605
S1c2c(cc([N+]([O-])=O)cc2)C=C1C(=O)Nc3c(cccc3)C(=O)NCCOC	39	fCSFP4	weighted-fingerprint-similarity	0.972	0.795	m_11bcb____257990____93605	N/A	S1c2c(cc([N+]([O-])=O)cc2)C=C1C(=O)Nc3c(cccc3)C(=O)N	[*;R2][#6;r][#6;r]C(=O)[N;H]c1[c;H][c;H][c;H][c;H]c1[!#1]_20	2	false	REALSpace_70bn_2024-09	m_11bcb	257990	93605
Brc1cc2SC(C(=O)Nc3c(cccc3)C(=O)N)=Cc2cc1	40	fCSFP4	weighted-fingerprint-similarity	0.972	0.778	m_11bcb____124078____10812350	N/A	S1c2c(cc([N+]([O-])=O)cc2)C=C1C(=O)Nc3c(cccc3)C(=O)N	[*;R2][#6;r][#6;r]C(=O)[N;H]c1[c;H][c;H][c;H][c;H]c1[!#1]_20	2	false	REALSpace_70bn_2024-09	m_11bcb	124078	10812350
Clc1cc2SC(C(=O)Nc3c(cccc3)C(=O)N)=Cc2cc1	41	fCSFP4	weighted-fingerprint-similarity	0.972	0.778	m_11bcb____124078____13573928	N/A	S1c2c(cc([N+]([O-])=O)cc2)C=C1C(=O)Nc3c(cccc3)C(=O)N	[*;R2][#6;r][#6;r]C(=O)[N;H]c1[c;H][c;H][c;H][c;H]c1[!#1]_20	2	false	REALSpace_70bn_2024-09	m_11bcb	124078	13573928
S1c2c(ccc(F)c2)C=C1C(=O)Nc3c(cccc3)C(=O)N	42	fCSFP4	weighted-fingerprint-similarity	0.972	0.778	m_11bcb____124078____116471	N/A	S1c2c(cc([N+]([O-])=O)cc2)C=C1C(=O)Nc3c(cccc3)C(=O)N	[*;R2][#6;r][#6;r]C(=O)[N;H]c1[c;H][c;H][c;H][c;H]c1[!#1]_20	2	false	REALSpace_70bn_2024-09	m_11bcb	124078	116471
S1c2c(ccc(c2)C)C=C1C(=O)Nc3c(cccc3)C(=O)N	43	fCSFP4	weighted-fingerprint-similarity	0.972	0.778	m_11bcb____124078____26278268	N/A	S1c2c(cc([N+]([O-])=O)cc2)C=C1C(=O)Nc3c(cccc3)C(=O)N	[*;R2][#6;r][#6;r]C(=O)[N;H]c1[c;H][c;H][c;H][c;H]c1[!#1]_20	2	false	REALSpace_70bn_2024-09	m_11bcb	124078	26278268
S1c2c(cc(C#N)cc2)C=C1C(=O)Nc3c(cccc3)C(=O)N	44	fCSFP4	weighted-fingerprint-similarity	0.971	0.773	m_11bcb____124078____27707050	N/A	S1c2c(cc([N+]([O-])=O)cc2)C=C1C(=O)Nc3c(cccc3)C(=O)N	[*;R2][#6;r][#6;r]C(=O)[N;H]c1[c;H][c;H][c;H][c;H]c1[!#1]_20	2	false	REALSpace_70bn_2024-09	m_11bcb	124078	27707050
S1c2c(cc([N+]([O-])=O)cc2)C=C1C(=O)Nc3c(cccc3)C(=O)C(OC)OC	45	fCSFP4	weighted-fingerprint-similarity	0.970	0.782	m_11bcb____18808728____93605	N/A	S1c2c(cc([N+]([O-])=O)cc2)C=C1C(=O)Nc3c(cccc3)C(=O)N	[*;R2][#6;r][#6;r]C(=O)[N;H]c1[c;H][c;H][c;H][c;H]c1[!#1]_20	2	false	REALSpace_70bn_2024-09	m_11bcb	18808728	93605
S1c2c(cc([N+]([O-])=O)cc2)C=C1C(=O)Nc3c(cccc3)C(=O)N(CC)CC	46	fCSFP4	weighted-fingerprint-similarity	0.970	0.782	m_11bcb____1318810____93605	N/A	S1c2c(cc([N+]([O-])=O)cc2)C=C1C(=O)Nc3c(cccc3)C(=O)N	[*;R2][#6;r][#6;r]C(=O)[N;H]c1[c;H][c;H][c;H][c;H]c1[!#1]_20	2	false	REALSpace_70bn_2024-09	m_11bcb	1318810	93605
S1c2c(cc([N+]([O-])=O)cc2)C=C1C(=O)Nc3c(cccc3)C(=O)OC(C)(C)C	47	fCSFP4	weighted-fingerprint-similarity	0.970	0.782	m_11dcb____8271018____93605	N/A	S1c2c(cc([N+]([O-])=O)cc2)C=C1C(=O)Nc3c(cccc3)C(=O)N	[*;R2][#6;r][#6;r]C(=O)[N;H]c1[c;H][c;H][c;H][c;H]c1[!#1]_20	2	false	REALSpace_70bn_2024-09	m_11dcb	8271018	93605
S1c2c(c([N+]([O-])=O)ccc2)C=C1C(=O)Nc3c(cccc3)C(=O)N	48	fCSFP4	weighted-fingerprint-similarity	0.969	0.771	m_11bcb____124078____26276910	N/A	S1c2c(cc([N+]([O-])=O)cc2)C=C1C(=O)Nc3c(cccc3)C(=O)N	[*;R2][#6;r][#6;r]C(=O)[N;H]c1[c;H][c;H][c;H][c;H]c1[!#1]_20	2	false	REALSpace_70bn_2024-09	m_11bcb	124078	26276910
S1c2c(cc([N+]([O-])=O)cc2)C=C1C(=O)Nc3c(cccc3)C(=O)N4CCCC4	49	fCSFP4	weighted-fingerprint-similarity	0.968	0.769	m_11bcb____136886____93605	N/A	S1c2c(cc([N+]([O-])=O)cc2)C=C1C(=O)Nc3c(cccc3)C(=O)N	[*;R2][#6;r][#6;r]C(=O)[N;H]c1[c;H][c;H][c;H][c;H]c1[!#1]_20	2	false	REALSpace_70bn_2024-09	m_11bcb	136886	93605
S1c2c(cc([N+]([O-])=O)cc2)C=C1C(=O)Nc3c(cccc3)C(=O)N4CCCCC4	50	fCSFP4	weighted-fingerprint-similarity	0.968	0.769	m_11bcb____53146____93605	N/A	S1c2c(cc([N+]([O-])=O)cc2)C=C1C(=O)Nc3c(cccc3)C(=O)N	[*;R2][#6;r][#6;r]C(=O)[N;H]c1[c;H][c;H][c;H][c;H]c1[!#1]_20	2	false	REALSpace_70bn_2024-09	m_11bcb	53146	93605
S1c2c(cc(cc2)C(F)(F)F)C=C1C(=O)Nc3c(cccc3)C(=O)N	51	fCSFP4	weighted-fingerprint-similarity	0.967	0.752	m_11bcb____124078____12111376	N/A	S1c2c(cc([N+]([O-])=O)cc2)C=C1C(=O)Nc3c(cccc3)C(=O)N	[*;R2][#6;r][#6;r]C(=O)[N;H]c1[c;H][c;H][c;H][c;H]c1[!#1]_20	2	false	REALSpace_70bn_2024-09	m_11bcb	124078	12111376
S1c2c(ccc(OC)c2)C=C1C(=O)Nc3c(cccc3)C(=O)N	52	fCSFP4	weighted-fingerprint-similarity	0.967	0.750	m_11bcb____124078____12362482	N/A	S1c2c(cc([N+]([O-])=O)cc2)C=C1C(=O)Nc3c(cccc3)C(=O)N	[*;R2][#6;r][#6;r]C(=O)[N;H]c1[c;H][c;H][c;H][c;H]c1[!#1]_20	2	false	REALSpace_70bn_2024-09	m_11bcb	124078	12362482
S1c2c(cc(cc2)C(=O)Nc3c(cccc3)C(=O)N)C=C1C	53	fCSFP4	weighted-fingerprint-similarity	0.967	0.741	m_11bcb____124078____26276502	N/A	S1c2c(cc([N+]([O-])=O)cc2)C=C1C(=O)Nc3c(cccc3)C(=O)N	[*;R2][#6;r][#6;r]C(=O)[N;H]c1[c;H][c;H][c;H][c;H]c1[!#1]_20	2	false	REALSpace_70bn_2024-09	m_11bcb	124078	26276502
S1c2c(cc(N)cc2)C=C1C(=O)Nc3c(cccc3)C(=O)Nc4ccccc4	54	fCSFP4	weighted-fingerprint-similarity	0.967	0.738	m_240690dce____7351612____13902326	N/A	S1c2c(cc([N+]([O-])=O)cc2)C=C1C(=O)Nc3c(cccc3)C(=O)N	[*;R2][#6;r][#6;r]C(=O)[N;H]c1[c;H][c;H][c;H][c;H]c1[!#1]_20	2	false	REALSpace_70bn_2024-09	m_240690dce	7351612	13902326
Clc1cnc(NC(=O)c2c(NC(=O)C=3Sc4c(cc([N+]([O-])=O)cc4)C3)cccc2)cc1	55	fCSFP4	weighted-fingerprint-similarity	0.966	0.762	m_11dcb____871722____93605	N/A	S1c2c(cc([N+]([O-])=O)cc2)C=C1C(=O)Nc3c(cccc3)C(=O)N	[*;R2][#6;r][#6;r]C(=O)[N;H]c1[c;H][c;H][c;H][c;H]c1[!#1]_20	2	false	REALSpace_70bn_2024-09	m_11dcb	871722	93605
S1c2c(cncc2)C=C1C(=O)Nc3c(cccc3)C(=O)N	56	fCSFP4	weighted-fingerprint-similarity	0.966	0.736	m_11bcb____124078____26269780	N/A	S1c2c(cc([N+]([O-])=O)cc2)C=C1C(=O)Nc3c(cccc3)C(=O)N	[*;R2][#6;r][#6;r]C(=O)[N;H]c1[c;H][c;H][c;H][c;H]c1[!#1]_20	2	false	REALSpace_70bn_2024-09	m_11bcb	124078	26269780
S1c2c(cc([N+]([O-])=O)cc2)C=C1C(=O)Nc3c(cccc3)C(=O)N(OC)C	57	fCSFP4	weighted-fingerprint-similarity	0.965	0.756	m_11bcb____2519990____93605	N/A	S1c2c(cc([N+]([O-])=O)cc2)C=C1C(=O)Nc3c(cccc3)C(=O)N	[*;R2][#6;r][#6;r]C(=O)[N;H]c1[c;H][c;H][c;H][c;H]c1[!#1]_20	2	false	REALSpace_70bn_2024-09	m_11bcb	2519990	93605
Brc1cc2c(SC(C(=O)Nc3c(cccc3)C(=O)Nc4ccccc4)=C2)cc1	58	fCSFP4	weighted-fingerprint-similarity	0.965	0.722	m_11dcb____159611____12211778	N/A	S1c2c(cc([N+]([O-])=O)cc2)C=C1C(=O)Nc3c(cccc3)C(=O)N	[*;R2][#6;r][#6;r]C(=O)[N;H]c1[c;H][c;H][c;H][c;H]c1[!#1]_20	2	false	REALSpace_70bn_2024-09	m_11dcb	159611	12211778
Clc1cc2c(SC(C(=O)Nc3c(cccc3)C(=O)Nc4ccccc4)=C2)cc1	59	fCSFP4	weighted-fingerprint-similarity	0.965	0.722	m_11dcb____159611____11948630	N/A	S1c2c(cc([N+]([O-])=O)cc2)C=C1C(=O)Nc3c(cccc3)C(=O)N	[*;R2][#6;r][#6;r]C(=O)[N;H]c1[c;H][c;H][c;H][c;H]c1[!#1]_20	2	false	REALSpace_70bn_2024-09	m_11dcb	159611	11948630
Ic1cc2c(SC(C(=O)Nc3c(cccc3)C(=O)Nc4ccccc4)=C2)cc1	60	fCSFP4	weighted-fingerprint-similarity	0.965	0.722	m_11dcb____159611____26278040	N/A	S1c2c(cc([N+]([O-])=O)cc2)C=C1C(=O)Nc3c(cccc3)C(=O)N	[*;R2][#6;r][#6;r]C(=O)[N;H]c1[c;H][c;H][c;H][c;H]c1[!#1]_20	2	false	REALSpace_70bn_2024-09	m_11dcb	159611	26278040
S1c2c(cc(F)cc2)C=C1C(=O)Nc3c(cccc3)C(=O)Nc4ccccc4	61	fCSFP4	weighted-fingerprint-similarity	0.965	0.722	m_11dcb____159611____107241	N/A	S1c2c(cc([N+]([O-])=O)cc2)C=C1C(=O)Nc3c(cccc3)C(=O)N	[*;R2][#6;r][#6;r]C(=O)[N;H]c1[c;H][c;H][c;H][c;H]c1[!#1]_20	2	false	REALSpace_70bn_2024-09	m_11dcb	159611	107241
S1c2c(cc(cc2)C)C=C1C(=O)Nc3c(cccc3)C(=O)Nc4ccccc4	62	fCSFP4	weighted-fingerprint-similarity	0.965	0.722	m_11dcb____159611____10338218	N/A	S1c2c(cc([N+]([O-])=O)cc2)C=C1C(=O)Nc3c(cccc3)C(=O)N	[*;R2][#6;r][#6;r]C(=O)[N;H]c1[c;H][c;H][c;H][c;H]c1[!#1]_20	2	false	REALSpace_70bn_2024-09	m_11dcb	159611	10338218
S(=O)(=NC(=O)c1c(NC(=O)C=2Sc3c(cc([N+]([O-])=O)cc3)C2)cccc1)(C)C	63	fCSFP4	weighted-fingerprint-similarity	0.964	0.750	m_11bcb____10475900____93605	N/A	S1c2c(cc([N+]([O-])=O)cc2)C=C1C(=O)Nc3c(cccc3)C(=O)N	[*;R2][#6;r][#6;r]C(=O)[N;H]c1[c;H][c;H][c;H][c;H]c1[!#1]_20	2	false	REALSpace_70bn_2024-09	m_11bcb	10475900	93605
S1c2c(cc([N+]([O-])=O)cc2)C=C1C(=O)Nc3c(cccc3)C(=O)N4CCOCC4	64	fCSFP4	weighted-fingerprint-similarity	0.964	0.750	m_11bcb____321822____93605	N/A	S1c2c(cc([N+]([O-])=O)cc2)C=C1C(=O)Nc3c(cccc3)C(=O)N	[*;R2][#6;r][#6;r]C(=O)[N;H]c1[c;H][c;H][c;H][c;H]c1[!#1]_20	2	false	REALSpace_70bn_2024-09	m_11bcb	321822	93605
S1c2c(ccc(c2)C(F)(F)F)C=C1C(=O)Nc3c(cccc3)C(=O)N	65	fCSFP4	weighted-fingerprint-similarity	0.964	0.730	m_11bcb____124078____15260400	N/A	S1c2c(cc([N+]([O-])=O)cc2)C=C1C(=O)Nc3c(cccc3)C(=O)N	[*;R2][#6;r][#6;r]C(=O)[N;H]c1[c;H][c;H][c;H][c;H]c1[!#1]_20	2	false	REALSpace_70bn_2024-09	m_11bcb	124078	15260400
S1c2c(ccnc2)C=C1C(=O)Nc3c(cccc3)C(=O)N	66	fCSFP4	weighted-fingerprint-similarity	0.964	0.721	m_11bcb____124078____10812190	N/A	S1c2c(cc([N+]([O-])=O)cc2)C=C1C(=O)Nc3c(cccc3)C(=O)N	[*;R2][#6;r][#6;r]C(=O)[N;H]c1[c;H][c;H][c;H][c;H]c1[!#1]_20	2	false	REALSpace_70bn_2024-09	m_11bcb	124078	10812190
S1c2c(ccc(c2)C(=O)Nc3c(cccc3)C(=O)N)C=C1C	67	fCSFP4	weighted-fingerprint-similarity	0.964	0.718	m_11bcb____124078____25986834	N/A	S1c2c(cc([N+]([O-])=O)cc2)C=C1C(=O)Nc3c(cccc3)C(=O)N	[*;R2][#6;r][#6;r]C(=O)[N;H]c1[c;H][c;H][c;H][c;H]c1[!#1]_20	2	false	REALSpace_70bn_2024-09	m_11bcb	124078	25986834
Clc1cc2c(SC(C(=O)Nc3c(cccc3)C(=O)Nc4ccc(Cl)cc4)=C2)cc1	68	fCSFP4	weighted-fingerprint-similarity	0.964	0.716	m_11bcb____159609____11948630	N/A	S1c2c(cc([N+]([O-])=O)cc2)C=C1C(=O)Nc3c(cccc3)C(=O)N	[*;R2][#6;r][#6;r]C(=O)[N;H]c1[c;H][c;H][c;H][c;H]c1[!#1]_20	2	false	REALSpace_70bn_2024-09	m_11bcb	159609	11948630
S1C(C(=O)Nc2c(cccc2)C(=O)N)=CC=3SC=CC13	69	fCSFP4	weighted-fingerprint-similarity	0.964	0.716	m_11bcb____124078____1180820	N/A	S1c2c(cc([N+]([O-])=O)cc2)C=C1C(=O)Nc3c(cccc3)C(=O)N	[*;R2][#6;r][#6;r]C(=O)[N;H]c1[c;H][c;H][c;H][c;H]c1[!#1]_20	2	false	REALSpace_70bn_2024-09	m_11bcb	124078	1180820
S1c2c(cc(cc2)C)C=C1C(=O)Nc3c(cccc3)C(=O)Nc4ccc(cc4)C	70	fCSFP4	weighted-fingerprint-similarity	0.964	0.716	m_11bcb____158067____10338218	N/A	S1c2c(cc([N+]([O-])=O)cc2)C=C1C(=O)Nc3c(cccc3)C(=O)N	[*;R2][#6;r][#6;r]C(=O)[N;H]c1[c;H][c;H][c;H][c;H]c1[!#1]_20	2	false	REALSpace_70bn_2024-09	m_11bcb	158067	10338218
S1c2c(cccc2)C=C1C(=O)Nc3c(cccc3)C(=O)c4ccccc4	71	fCSFP4	weighted-fingerprint-similarity	0.963	0.710	m_11dcb____158059____109241	N/A	S1c2c(cc([N+]([O-])=O)cc2)C=C1C(=O)Nc3c(cccc3)C(=O)N	[*;R2][#6;r][#6;r]C(=O)[N;H]c1[c;H][c;H][c;H][c;H]c1[!#1]_20	2	false	REALSpace_70bn_2024-09	m_11dcb	158059	109241
S1c2c(cc([N+]([O-])=O)cc2)C=C1C(=O)Nc3c(cccc3)C(=O)N(C(C)C)C	72	fCSFP4	weighted-fingerprint-similarity	0.963	0.744	m_11bcb____11764212____93605	N/A	S1c2c(cc([N+]([O-])=O)cc2)C=C1C(=O)Nc3c(cccc3)C(=O)N	[*;R2][#6;r][#6;r]C(=O)[N;H]c1[c;H][c;H][c;H][c;H]c1[!#1]_20	2	false	REALSpace_70bn_2024-09	m_11bcb	11764212	93605
S1c2c(cc(OC(F)(F)F)cc2)C=C1C(=O)Nc3c(cccc3)C(=O)N	73	fCSFP4	weighted-fingerprint-similarity	0.963	0.726	m_11bcb____124078____25976528	N/A	S1c2c(cc([N+]([O-])=O)cc2)C=C1C(=O)Nc3c(cccc3)C(=O)N	[*;R2][#6;r][#6;r]C(=O)[N;H]c1[c;H][c;H][c;H][c;H]c1[!#1]_20	2	false	REALSpace_70bn_2024-09	m_11bcb	124078	25976528
S1c2c(cc(N)cc2)C=C1C(=O)Nc3c(cccc3)C(=O)NC	74	fCSFP4	weighted-fingerprint-similarity	0.962	0.712	m_240690bck____7352988____13902326	N/A	S1c2c(cc([N+]([O-])=O)cc2)C=C1C(=O)Nc3c(cccc3)C(=O)N	[*;R2][#6;r][#6;r]C(=O)[N;H]c1[c;H][c;H][c;H][c;H]c1[!#1]_20	2	false	REALSpace_70bn_2024-09	m_240690bck	7352988	13902326
Brc1cc2c(SC(C(=O)Nc3c(cccc3)C([O-])=O)=C2)cc1	75	fCSFP4	weighted-fingerprint-similarity	0.961	0.705	m_270112bcc____7868348____12231338	N/A	S1c2c(cc([N+]([O-])=O)cc2)C=C1C(=O)Nc3c(cccc3)C(=O)N	[*;R2][#6;r][#6;r]C(=O)[N;H]c1[c;H][c;H][c;H][c;H]c1[!#1]_20	2	false	REALSpace_70bn_2024-09	m_270112bcc	7868348	12231338
Clc1cc2c(SC(C(=O)Nc3c(cccc3)C([O-])=O)=C2)cc1	76	fCSFP4	weighted-fingerprint-similarity	0.961	0.705	m_270112bcc____7868348____11955168	N/A	S1c2c(cc([N+]([O-])=O)cc2)C=C1C(=O)Nc3c(cccc3)C(=O)N	[*;R2][#6;r][#6;r]C(=O)[N;H]c1[c;H][c;H][c;H][c;H]c1[!#1]_20	2	false	REALSpace_70bn_2024-09	m_270112bcc	7868348	11955168
S1c2c(cc(N)cc2)C=C1C(=O)Nc3c(cccc3)C(=O)C	77	fCSFP4	weighted-fingerprint-similarity	0.961	0.705	m_272430bbe____26355242____26398582	N/A	S1c2c(cc([N+]([O-])=O)cc2)C=C1C(=O)Nc3c(cccc3)C(=O)N	[*;R2][#6;r][#6;r]C(=O)[N;H]c1[c;H][c;H][c;H][c;H]c1[!#1]_20	2	false	REALSpace_70bn_2024-09	m_272430bbe	26355242	26398582
Brc1cc2c(SC(C(=O)Nc3c(cccc3)C(=O)c4ccccc4)=C2)cc1	78	fCSFP4	weighted-fingerprint-similarity	0.961	0.703	m_11dcb____158059____12211778	N/A	S1c2c(cc([N+]([O-])=O)cc2)C=C1C(=O)Nc3c(cccc3)C(=O)N	[*;R2][#6;r][#6;r]C(=O)[N;H]c1[c;H][c;H][c;H][c;H]c1[!#1]_20	2	false	REALSpace_70bn_2024-09	m_11dcb	158059	12211778
Clc1cc2c(SC(C(=O)Nc3c(cccc3)C(=O)c4ccccc4)=C2)cc1	79	fCSFP4	weighted-fingerprint-similarity	0.961	0.703	m_11dcb____158059____11948630	N/A	S1c2c(cc([N+]([O-])=O)cc2)C=C1C(=O)Nc3c(cccc3)C(=O)N	[*;R2][#6;r][#6;r]C(=O)[N;H]c1[c;H][c;H][c;H][c;H]c1[!#1]_20	2	false	REALSpace_70bn_2024-09	m_11dcb	158059	11948630
Ic1cc2c(SC(C(=O)Nc3c(cccc3)C(=O)c4ccccc4)=C2)cc1	80	fCSFP4	weighted-fingerprint-similarity	0.961	0.703	m_11dcb____158059____26278040	N/A	S1c2c(cc([N+]([O-])=O)cc2)C=C1C(=O)Nc3c(cccc3)C(=O)N	[*;R2][#6;r][#6;r]C(=O)[N;H]c1[c;H][c;H][c;H][c;H]c1[!#1]_20	2	false	REALSpace_70bn_2024-09	m_11dcb	158059	26278040
S1c2c(cc(F)cc2)C=C1C(=O)Nc3c(cccc3)C(=O)c4ccccc4	81	fCSFP4	weighted-fingerprint-similarity	0.961	0.703	m_11dcb____158059____107241	N/A	S1c2c(cc([N+]([O-])=O)cc2)C=C1C(=O)Nc3c(cccc3)C(=O)N	[*;R2][#6;r][#6;r]C(=O)[N;H]c1[c;H][c;H][c;H][c;H]c1[!#1]_20	2	false	REALSpace_70bn_2024-09	m_11dcb	158059	107241
S1c2c(cc(cc2)C)C=C1C(=O)Nc3c(cccc3)C(=O)NC	82	fCSFP4	weighted-fingerprint-similarity	0.961	0.703	m_11bcb____133000____10338218	N/A	S1c2c(cc([N+]([O-])=O)cc2)C=C1C(=O)Nc3c(cccc3)C(=O)N	[*;R2][#6;r][#6;r]C(=O)[N;H]c1[c;H][c;H][c;H][c;H]c1[!#1]_20	2	false	REALSpace_70bn_2024-09	m_11bcb	133000	10338218
S1c2c(cc(cc2)C)C=C1C(=O)Nc3c(cccc3)C(=O)c4ccccc4	83	fCSFP4	weighted-fingerprint-similarity	0.961	0.703	m_11dcb____158059____10338218	N/A	S1c2c(cc([N+]([O-])=O)cc2)C=C1C(=O)Nc3c(cccc3)C(=O)N	[*;R2][#6;r][#6;r]C(=O)[N;H]c1[c;H][c;H][c;H][c;H]c1[!#1]_20	2	false	REALSpace_70bn_2024-09	m_11dcb	158059	10338218
Brc1cc2SC(C(=O)Nc3c(cccc3)C(=O)Nc4ccccc4)=Cc2cc1	84	fCSFP4	weighted-fingerprint-similarity	0.961	0.700	m_11dcb____159611____10812350	N/A	S1c2c(cc([N+]([O-])=O)cc2)C=C1C(=O)Nc3c(cccc3)C(=O)N	[*;R2][#6;r][#6;r]C(=O)[N;H]c1[c;H][c;H][c;H][c;H]c1[!#1]_20	2	false	REALSpace_70bn_2024-09	m_11dcb	159611	10812350
Clc1cc2SC(C(=O)Nc3c(cccc3)C(=O)Nc4ccccc4)=Cc2cc1	85	fCSFP4	weighted-fingerprint-similarity	0.961	0.700	m_11dcb____159611____13573928	N/A	S1c2c(cc([N+]([O-])=O)cc2)C=C1C(=O)Nc3c(cccc3)C(=O)N	[*;R2][#6;r][#6;r]C(=O)[N;H]c1[c;H][c;H][c;H][c;H]c1[!#1]_20	2	false	REALSpace_70bn_2024-09	m_11dcb	159611	13573928
S1c2c(ccc(F)c2)C=C1C(=O)Nc3c(cccc3)C(=O)Nc4ccccc4	86	fCSFP4	weighted-fingerprint-similarity	0.961	0.700	m_11dcb____159611____116471	N/A	S1c2c(cc([N+]([O-])=O)cc2)C=C1C(=O)Nc3c(cccc3)C(=O)N	[*;R2][#6;r][#6;r]C(=O)[N;H]c1[c;H][c;H][c;H][c;H]c1[!#1]_20	2	false	REALSpace_70bn_2024-09	m_11dcb	159611	116471
S1c2c(ccc(c2)C)C=C1C(=O)Nc3c(cccc3)C(=O)Nc4ccccc4	87	fCSFP4	weighted-fingerprint-similarity	0.961	0.700	m_11dcb____159611____26278268	N/A	S1c2c(cc([N+]([O-])=O)cc2)C=C1C(=O)Nc3c(cccc3)C(=O)N	[*;R2][#6;r][#6;r]C(=O)[N;H]c1[c;H][c;H][c;H][c;H]c1[!#1]_20	2	false	REALSpace_70bn_2024-09	m_11dcb	159611	26278268
S1c2c(cccc2)C=C1C(=O)NNC(=O)c3c(NC(=O)c4ccccc4)cccc3	88	fCSFP4	weighted-fingerprint-similarity	0.961	0.697	m_22bbj____21005250____135935	N/A	S1c2c(cc([N+]([O-])=O)cc2)C=C1C(=O)Nc3c(cccc3)C(=O)N	[*;R2][#6;r][#6;r]C(=O)[N;H]c1[c;H][c;H][c;H][c;H]c1[!#1]_20	2	false	REALSpace_70bn_2024-09	m_22bbj	21005250	135935
S1c2c(cccc2)C=C1C(=O)Nc3c(cccc3)C([O-])=O	89	fCSFP4	weighted-fingerprint-similarity	0.961	0.694	m_272270dcb____12154820____9617118	N/A	S1c2c(cc([N+]([O-])=O)cc2)C=C1C(=O)Nc3c(cccc3)C(=O)N	[*;R2][#6;r][#6;r]C(=O)[N;H]c1[c;H][c;H][c;H][c;H]c1[!#1]_20	2	false	REALSpace_70bn_2024-09	m_272270dcb	12154820	9617118
S1c2c(cc([N+]([O-])=O)cc2)C=C1C(=O)NCC(=O)Nc3c(cccc3)C(=O)N	90	fCSFP4	weighted-fingerprint-similarity	0.960	0.868	m_11bbb____22169958____93605	N/A	S1c2c(cc([N+]([O-])=O)cc2)C=C1C(=O)Nc3c(cccc3)C(=O)N	[*;R2][#6;r][#6;r]C(=O)[N;H]c1[c;H][c;H][c;H][c;H]c1[!#1]_20	2	false	REALSpace_70bn_2024-09	m_11bbb	22169958	93605
Clc1ccc(NC(=O)c2c(NC(=O)C=3Sc4c(cc(N)cc4)C3)cccc2)cc1	91	fCSFP4	weighted-fingerprint-similarity	0.960	0.699	m_240690bck____21552748____13902326	N/A	S1c2c(cc([N+]([O-])=O)cc2)C=C1C(=O)Nc3c(cccc3)C(=O)N	[*;R2][#6;r][#6;r]C(=O)[N;H]c1[c;H][c;H][c;H][c;H]c1[!#1]_20	2	false	REALSpace_70bn_2024-09	m_240690bck	21552748	13902326
S1c2c(cc(N)cc2)C=C1C(=O)Nc3c(cccc3)C(=O)Nc4ccc(cc4)C	92	fCSFP4	weighted-fingerprint-similarity	0.960	0.699	m_240690bck____24712760____13902326	N/A	S1c2c(cc([N+]([O-])=O)cc2)C=C1C(=O)Nc3c(cccc3)C(=O)N	[*;R2][#6;r][#6;r]C(=O)[N;H]c1[c;H][c;H][c;H][c;H]c1[!#1]_20	2	false	REALSpace_70bn_2024-09	m_240690bck	24712760	13902326
S1c2c(cc(N)cc2)C=C1C(=O)Nc3c(cccc3)C(=O)Nc4ccncc4	93	fCSFP4	weighted-fingerprint-similarity	0.960	0.699	m_272430bcd____26333292____26398582	N/A	S1c2c(cc([N+]([O-])=O)cc2)C=C1C(=O)Nc3c(cccc3)C(=O)N	[*;R2][#6;r][#6;r]C(=O)[N;H]c1[c;H][c;H][c;H][c;H]c1[!#1]_20	2	false	REALSpace_70bn_2024-09	m_272430bcd	26333292	26398582
Brc1cc2c(SC(C(=O)Nc3c(cccc3)C(=O)NC)=C2)cc1	94	fCSFP4	weighted-fingerprint-similarity	0.960	0.696	m_11bcb____133000____12211778	N/A	S1c2c(cc([N+]([O-])=O)cc2)C=C1C(=O)Nc3c(cccc3)C(=O)N	[*;R2][#6;r][#6;r]C(=O)[N;H]c1[c;H][c;H][c;H][c;H]c1[!#1]_20	2	false	REALSpace_70bn_2024-09	m_11bcb	133000	12211778
Clc1cc2c(SC(C(=O)Nc3c(cccc3)C(=O)NC)=C2)cc1	95	fCSFP4	weighted-fingerprint-similarity	0.960	0.696	m_11bcb____133000____11948630	N/A	S1c2c(cc([N+]([O-])=O)cc2)C=C1C(=O)Nc3c(cccc3)C(=O)N	[*;R2][#6;r][#6;r]C(=O)[N;H]c1[c;H][c;H][c;H][c;H]c1[!#1]_20	2	false	REALSpace_70bn_2024-09	m_11bcb	133000	11948630
Ic1cc2c(SC(C(=O)Nc3c(cccc3)C(=O)NC)=C2)cc1	96	fCSFP4	weighted-fingerprint-similarity	0.960	0.696	m_11bcb____133000____26278040	N/A	S1c2c(cc([N+]([O-])=O)cc2)C=C1C(=O)Nc3c(cccc3)C(=O)N	[*;R2][#6;r][#6;r]C(=O)[N;H]c1[c;H][c;H][c;H][c;H]c1[!#1]_20	2	false	REALSpace_70bn_2024-09	m_11bcb	133000	26278040
S1c2c(cc(C#N)cc2)C=C1C(=O)Nc3c(cccc3)C(=O)Nc4ccccc4	97	fCSFP4	weighted-fingerprint-similarity	0.960	0.696	m_11dcb____159611____27707050	N/A	S1c2c(cc([N+]([O-])=O)cc2)C=C1C(=O)Nc3c(cccc3)C(=O)N	[*;R2][#6;r][#6;r]C(=O)[N;H]c1[c;H][c;H][c;H][c;H]c1[!#1]_20	2	false	REALSpace_70bn_2024-09	m_11dcb	159611	27707050
S1c2c(cc(F)cc2)C=C1C(=O)Nc3c(cccc3)C(=O)NC	98	fCSFP4	weighted-fingerprint-similarity	0.960	0.696	m_11bcb____133000____107241	N/A	S1c2c(cc([N+]([O-])=O)cc2)C=C1C(=O)Nc3c(cccc3)C(=O)N	[*;R2][#6;r][#6;r]C(=O)[N;H]c1[c;H][c;H][c;H][c;H]c1[!#1]_20	2	false	REALSpace_70bn_2024-09	m_11bcb	133000	107241
S1c2c(cc(cc2)C)C=C1C(=O)Nc3c(cccc3)C(=O)C	99	fCSFP4	weighted-fingerprint-similarity	0.960	0.696	m_11bbb____52025____10338218	N/A	S1c2c(cc([N+]([O-])=O)cc2)C=C1C(=O)Nc3c(cccc3)C(=O)N	[*;R2][#6;r][#6;r]C(=O)[N;H]c1[c;H][c;H][c;H][c;H]c1[!#1]_20	2	false	REALSpace_70bn_2024-09	m_11bbb	52025	10338218
BrC=1SC2=C(SC(C(=O)Nc3c(cccc3)C(=O)N)=C2)C1	100	fCSFP4	weighted-fingerprint-similarity	0.960	0.688	m_11bcb____124078____14320422	N/A	S1c2c(cc([N+]([O-])=O)cc2)C=C1C(=O)Nc3c(cccc3)C(=O)N	[*;R2][#6;r][#6;r]C(=O)[N;H]c1[c;H][c;H][c;H][c;H]c1[!#1]_20	2	false	REALSpace_70bn_2024-09	m_11bcb	124078	14320422
ClC=1SC2=C(SC(C(=O)Nc3c(cccc3)C(=O)N)=C2)C1	101	fCSFP4	weighted-fingerprint-similarity	0.960	0.688	m_11bcb____124078____13757472	N/A	S1c2c(cc([N+]([O-])=O)cc2)C=C1C(=O)Nc3c(cccc3)C(=O)N	[*;R2][#6;r][#6;r]C(=O)[N;H]c1[c;H][c;H][c;H][c;H]c1[!#1]_20	2	false	REALSpace_70bn_2024-09	m_11bcb	124078	13757472
S1C(C(=O)Nc2c(cccc2)C(=O)N)=CC=3SC(=CC13)C	102	fCSFP4	weighted-fingerprint-similarity	0.960	0.688	m_11bcb____124078____15260200	N/A	S1c2c(cc([N+]([O-])=O)cc2)C=C1C(=O)Nc3c(cccc3)C(=O)N	[*;R2][#6;r][#6;r]C(=O)[N;H]c1[c;H][c;H][c;H][c;H]c1[!#1]_20	2	false	REALSpace_70bn_2024-09	m_11bcb	124078	15260200
S1C(C([O-])=O)=CC2=C1SC(C(=O)Nc3c(cccc3)C(=O)N)=C2	103	fCSFP4	weighted-fingerprint-similarity	0.960	0.688	m_188690bcb____21774664____14599916	N/A	S1c2c(cc([N+]([O-])=O)cc2)C=C1C(=O)Nc3c(cccc3)C(=O)N	[*;R2][#6;r][#6;r]C(=O)[N;H]c1[c;H][c;H][c;H][c;H]c1[!#1]_20	2	false	REALSpace_70bn_2024-09	m_188690bcb	21774664	14599916
S1c2c(cccc2)C=C1C(=O)Nc3c(cccc3)C(=O)NC	104	fCSFP4	weighted-fingerprint-similarity	0.960	0.685	m_11bcb____133000____109241	N/A	S1c2c(cc([N+]([O-])=O)cc2)C=C1C(=O)Nc3c(cccc3)C(=O)N	[*;R2][#6;r][#6;r]C(=O)[N;H]c1[c;H][c;H][c;H][c;H]c1[!#1]_20	2	false	REALSpace_70bn_2024-09	m_11bcb	133000	109241
S1c2c(cc(NC(=O)OC(C)(C)C)cc2)C=C1C(=O)Nc3c(cccc3)C(=O)N	105	fCSFP4	weighted-fingerprint-similarity	0.959	0.708	m_11bcb____124078____25976524	N/A	S1c2c(cc([N+]([O-])=O)cc2)C=C1C(=O)Nc3c(cccc3)C(=O)N	[*;R2][#6;r][#6;r]C(=O)[N;H]c1[c;H][c;H][c;H][c;H]c1[!#1]_20	2	false	REALSpace_70bn_2024-09	m_11bcb	124078	25976524
Brc1cc2c(SC(C(=O)Nc3c(cccc3)C(=O)C)=C2)cc1	106	fCSFP4	weighted-fingerprint-similarity	0.959	0.690	m_11bbb____52025____12211778	N/A	S1c2c(cc([N+]([O-])=O)cc2)C=C1C(=O)Nc3c(cccc3)C(=O)N	[*;R2][#6;r][#6;r]C(=O)[N;H]c1[c;H][c;H][c;H][c;H]c1[!#1]_20	2	false	REALSpace_70bn_2024-09	m_11bbb	52025	12211778
Clc1cc2c(SC(C(=O)Nc3c(cccc3)C(=O)C)=C2)cc1	107	fCSFP4	weighted-fingerprint-similarity	0.959	0.690	m_11bbb____52025____11948630	N/A	S1c2c(cc([N+]([O-])=O)cc2)C=C1C(=O)Nc3c(cccc3)C(=O)N	[*;R2][#6;r][#6;r]C(=O)[N;H]c1[c;H][c;H][c;H][c;H]c1[!#1]_20	2	false	REALSpace_70bn_2024-09	m_11bbb	52025	11948630
Ic1cc2c(SC(C(=O)Nc3c(cccc3)C(=O)C)=C2)cc1	108	fCSFP4	weighted-fingerprint-similarity	0.959	0.690	m_11bbb____52025____26278040	N/A	S1c2c(cc([N+]([O-])=O)cc2)C=C1C(=O)Nc3c(cccc3)C(=O)N	[*;R2][#6;r][#6;r]C(=O)[N;H]c1[c;H][c;H][c;H][c;H]c1[!#1]_20	2	false	REALSpace_70bn_2024-09	m_11bbb	52025	26278040
S1c2c(cc(F)cc2)C=C1C(=O)Nc3c(cccc3)C(=O)C	109	fCSFP4	weighted-fingerprint-similarity	0.959	0.690	m_11bbb____52025____107241	N/A	S1c2c(cc([N+]([O-])=O)cc2)C=C1C(=O)Nc3c(cccc3)C(=O)N	[*;R2][#6;r][#6;r]C(=O)[N;H]c1[c;H][c;H][c;H][c;H]c1[!#1]_20	2	false	REALSpace_70bn_2024-09	m_11bbb	52025	107241
S1c2c(cccc2)C=3SC(C(=O)Nc4c(cccc4)C(=O)N)=CC13	110	fCSFP4	weighted-fingerprint-similarity	0.959	0.688	m_11bcb____124078____135052	N/A	S1c2c(cc([N+]([O-])=O)cc2)C=C1C(=O)Nc3c(cccc3)C(=O)N	[*;R2][#6;r][#6;r]C(=O)[N;H]c1[c;H][c;H][c;H][c;H]c1[!#1]_20	2	false	REALSpace_70bn_2024-09	m_11bcb	124078	135052
S1C(C(=O)Nc2c(cccc2)C(=O)N)=CC3=C1SC=C3	111	fCSFP4	weighted-fingerprint-similarity	0.959	0.685	m_11bcb____124078____14179430	N/A	S1c2c(cc([N+]([O-])=O)cc2)C=C1C(=O)Nc3c(cccc3)C(=O)N	[*;R2][#6;r][#6;r]C(=O)[N;H]c1[c;H][c;H][c;H][c;H]c1[!#1]_20	2	false	REALSpace_70bn_2024-09	m_11bcb	124078	14179430
S1c2c(cccc2)C=C1C(=O)Nc3c(cccc3)C(=O)C	112	fCSFP4	weighted-fingerprint-similarity	0.959	0.679	m_11bbb____52025____109241	N/A	S1c2c(cc([N+]([O-])=O)cc2)C=C1C(=O)Nc3c(cccc3)C(=O)N	[*;R2][#6;r][#6;r]C(=O)[N;H]c1[c;H][c;H][c;H][c;H]c1[!#1]_20	2	false	REALSpace_70bn_2024-09	m_11bbb	52025	109241
S1c2c(cc(N)cc2)C=C1C(=O)Nc3c(cccc3)C(=O)NCC	113	fCSFP4	weighted-fingerprint-similarity	0.958	0.687	m_240690bck____7354734____13902326	N/A	S1c2c(cc([N+]([O-])=O)cc2)C=C1C(=O)Nc3c(cccc3)C(=O)N	[*;R2][#6;r][#6;r]C(=O)[N;H]c1[c;H][c;H][c;H][c;H]c1[!#1]_20	2	false	REALSpace_70bn_2024-09	m_240690bck	7354734	13902326
Brc1cc2c(SC(C(=O)Nc3c(cccc3)C(=O)Nc4ccc(Cl)cc4)=C2)cc1	114	fCSFP4	weighted-fingerprint-similarity	0.958	0.684	m_11bcb____159609____12211778	N/A	S1c2c(cc([N+]([O-])=O)cc2)C=C1C(=O)Nc3c(cccc3)C(=O)N	[*;R2][#6;r][#6;r]C(=O)[N;H]c1[c;H][c;H][c;H][c;H]c1[!#1]_20	2	false	REALSpace_70bn_2024-09	m_11bcb	159609	12211778
Brc1cc2c(SC(C(=O)Nc3c(cccc3)C(=O)Nc4ccc(cc4)C)=C2)cc1	115	fCSFP4	weighted-fingerprint-similarity	0.958	0.684	m_11bcb____158067____12211778	N/A	S1c2c(cc([N+]([O-])=O)cc2)C=C1C(=O)Nc3c(cccc3)C(=O)N	[*;R2][#6;r][#6;r]C(=O)[N;H]c1[c;H][c;H][c;H][c;H]c1[!#1]_20	2	false	REALSpace_70bn_2024-09	m_11bcb	158067	12211778
Brc1cc2c(SC(C(=O)Nc3c(cccc3)C(=O)Nc4ccncc4)=C2)cc1	116	fCSFP4	weighted-fingerprint-similarity	0.958	0.684	m_11bcb____758382____12211778	N/A	S1c2c(cc([N+]([O-])=O)cc2)C=C1C(=O)Nc3c(cccc3)C(=O)N	[*;R2][#6;r][#6;r]C(=O)[N;H]c1[c;H][c;H][c;H][c;H]c1[!#1]_20	2	false	REALSpace_70bn_2024-09	m_11bcb	758382	12211778
Clc1cc2SC(C(=O)Nc3c(cccc3)C([O-])=O)=Cc2cc1	117	fCSFP4	weighted-fingerprint-similarity	0.958	0.684	m_270112bcc____7868348____13573968	N/A	S1c2c(cc([N+]([O-])=O)cc2)C=C1C(=O)Nc3c(cccc3)C(=O)N	[*;R2][#6;r][#6;r]C(=O)[N;H]c1[c;H][c;H][c;H][c;H]c1[!#1]_20	2	false	REALSpace_70bn_2024-09	m_270112bcc	7868348	13573968
Clc1cc2c(SC(C(=O)Nc3c(cccc3)C(=O)Nc4ccc(cc4)C)=C2)cc1	118	fCSFP4	weighted-fingerprint-similarity	0.958	0.684	m_11bcb____158067____11948630	N/A	S1c2c(cc([N+]([O-])=O)cc2)C=C1C(=O)Nc3c(cccc3)C(=O)N	[*;R2][#6;r][#6;r]C(=O)[N;H]c1[c;H][c;H][c;H][c;H]c1[!#1]_20	2	false	REALSpace_70bn_2024-09	m_11bcb	158067	11948630
Clc1cc2c(SC(C(=O)Nc3c(cccc3)C(=O)Nc4ccncc4)=C2)cc1	119	fCSFP4	weighted-fingerprint-similarity	0.958	0.684	m_11bcb____758382____11948630	N/A	S1c2c(cc([N+]([O-])=O)cc2)C=C1C(=O)Nc3c(cccc3)C(=O)N	[*;R2][#6;r][#6;r]C(=O)[N;H]c1[c;H][c;H][c;H][c;H]c1[!#1]_20	2	false	REALSpace_70bn_2024-09	m_11bcb	758382	11948630
Clc1ccc(NC(=O)c2c(NC(=O)C=3Sc4c(cc(F)cc4)C3)cccc2)cc1	120	fCSFP4	weighted-fingerprint-similarity	0.958	0.684	m_11bcb____159609____107241	N/A	S1c2c(cc([N+]([O-])=O)cc2)C=C1C(=O)Nc3c(cccc3)C(=O)N	[*;R2][#6;r][#6;r]C(=O)[N;H]c1[c;H][c;H][c;H][c;H]c1[!#1]_20	2	false	REALSpace_70bn_2024-09	m_11bcb	159609	107241
Clc1ccc(NC(=O)c2c(NC(=O)C=3Sc4c(cc(cc4)C)C3)cccc2)cc1	121	fCSFP4	weighted-fingerprint-similarity	0.958	0.684	m_11bcb____159609____10338218	N/A	S1c2c(cc([N+]([O-])=O)cc2)C=C1C(=O)Nc3c(cccc3)C(=O)N	[*;R2][#6;r][#6;r]C(=O)[N;H]c1[c;H][c;H][c;H][c;H]c1[!#1]_20	2	false	REALSpace_70bn_2024-09	m_11bcb	159609	10338218
Ic1cc2c(SC(C(=O)Nc3c(cccc3)C(=O)Nc4ccc(Cl)cc4)=C2)cc1	122	fCSFP4	weighted-fingerprint-similarity	0.958	0.684	m_11bcb____159609____26278040	N/A	S1c2c(cc([N+]([O-])=O)cc2)C=C1C(=O)Nc3c(cccc3)C(=O)N	[*;R2][#6;r][#6;r]C(=O)[N;H]c1[c;H][c;H][c;H][c;H]c1[!#1]_20	2	false	REALSpace_70bn_2024-09	m_11bcb	159609	26278040
Ic1cc2c(SC(C(=O)Nc3c(cccc3)C(=O)Nc4ccc(cc4)C)=C2)cc1	123	fCSFP4	weighted-fingerprint-similarity	0.958	0.684	m_11bcb____158067____26278040	N/A	S1c2c(cc([N+]([O-])=O)cc2)C=C1C(=O)Nc3c(cccc3)C(=O)N	[*;R2][#6;r][#6;r]C(=O)[N;H]c1[c;H][c;H][c;H][c;H]c1[!#1]_20	2	false	REALSpace_70bn_2024-09	m_11bcb	158067	26278040
Ic1cc2c(SC(C(=O)Nc3c(cccc3)C(=O)Nc4ccncc4)=C2)cc1	124	fCSFP4	weighted-fingerprint-similarity	0.958	0.684	m_11bcb____758382____26278040	N/A	S1c2c(cc([N+]([O-])=O)cc2)C=C1C(=O)Nc3c(cccc3)C(=O)N	[*;R2][#6;r][#6;r]C(=O)[N;H]c1[c;H][c;H][c;H][c;H]c1[!#1]_20	2	false	REALSpace_70bn_2024-09	m_11bcb	758382	26278040
S1c2c(cc(F)cc2)C=C1C(=O)Nc3c(cccc3)C(=O)Nc4ccc(cc4)C	125	fCSFP4	weighted-fingerprint-similarity	0.958	0.684	m_11bcb____158067____107241	N/A	S1c2c(cc([N+]([O-])=O)cc2)C=C1C(=O)Nc3c(cccc3)C(=O)N	[*;R2][#6;r][#6;r]C(=O)[N;H]c1[c;H][c;H][c;H][c;H]c1[!#1]_20	2	false	REALSpace_70bn_2024-09	m_11bcb	158067	107241
S1c2c(cc(F)cc2)C=C1C(=O)Nc3c(cccc3)C(=O)Nc4ccncc4	126	fCSFP4	weighted-fingerprint-similarity	0.958	0.684	m_11bcb____758382____107241	N/A	S1c2c(cc([N+]([O-])=O)cc2)C=C1C(=O)Nc3c(cccc3)C(=O)N	[*;R2][#6;r][#6;r]C(=O)[N;H]c1[c;H][c;H][c;H][c;H]c1[!#1]_20	2	false	REALSpace_70bn_2024-09	m_11bcb	758382	107241
S1c2c(cc(cc2)C)C=C1C(=O)Nc3c(cccc3)C(=O)Nc4ccncc4	127	fCSFP4	weighted-fingerprint-similarity	0.958	0.684	m_11bcb____758382____10338218	N/A	S1c2c(cc([N+]([O-])=O)cc2)C=C1C(=O)Nc3c(cccc3)C(=O)N	[*;R2][#6;r][#6;r]C(=O)[N;H]c1[c;H][c;H][c;H][c;H]c1[!#1]_20	2	false	REALSpace_70bn_2024-09	m_11bcb	758382	10338218
Brc1cc2SC(C(=O)Nc3c(cccc3)C(=O)c4ccccc4)=Cc2cc1	128	fCSFP4	weighted-fingerprint-similarity	0.958	0.681	m_11dcb____158059____10812350	N/A	S1c2c(cc([N+]([O-])=O)cc2)C=C1C(=O)Nc3c(cccc3)C(=O)N	[*;R2][#6;r][#6;r]C(=O)[N;H]c1[c;H][c;H][c;H][c;H]c1[!#1]_20	2	false	REALSpace_70bn_2024-09	m_11dcb	158059	10812350
Clc1cc2SC(C(=O)Nc3c(cccc3)C(=O)c4ccccc4)=Cc2cc1	129	fCSFP4	weighted-fingerprint-similarity	0.958	0.681	m_11dcb____158059____13573928	N/A	S1c2c(cc([N+]([O-])=O)cc2)C=C1C(=O)Nc3c(cccc3)C(=O)N	[*;R2][#6;r][#6;r]C(=O)[N;H]c1[c;H][c;H][c;H][c;H]c1[!#1]_20	2	false	REALSpace_70bn_2024-09	m_11dcb	158059	13573928
S1c2c(ccc(F)c2)C=C1C(=O)Nc3c(cccc3)C(=O)c4ccccc4	130	fCSFP4	weighted-fingerprint-similarity	0.958	0.681	m_11dcb____158059____116471	N/A	S1c2c(cc([N+]([O-])=O)cc2)C=C1C(=O)Nc3c(cccc3)C(=O)N	[*;R2][#6;r][#6;r]C(=O)[N;H]c1[c;H][c;H][c;H][c;H]c1[!#1]_20	2	false	REALSpace_70bn_2024-09	m_11dcb	158059	116471
S1c2c(ccc(c2)C)C=C1C(=O)Nc3c(cccc3)C(=O)NC	131	fCSFP4	weighted-fingerprint-similarity	0.958	0.681	m_11bcb____133000____26278268	N/A	S1c2c(cc([N+]([O-])=O)cc2)C=C1C(=O)Nc3c(cccc3)C(=O)N	[*;R2][#6;r][#6;r]C(=O)[N;H]c1[c;H][c;H][c;H][c;H]c1[!#1]_20	2	false	REALSpace_70bn_2024-09	m_11bcb	133000	26278268
S1c2c(ccc(c2)C)C=C1C(=O)Nc3c(cccc3)C(=O)c4ccccc4	132	fCSFP4	weighted-fingerprint-similarity	0.958	0.681	m_11dcb____158059____26278268	N/A	S1c2c(cc([N+]([O-])=O)cc2)C=C1C(=O)Nc3c(cccc3)C(=O)N	[*;R2][#6;r][#6;r]C(=O)[N;H]c1[c;H][c;H][c;H][c;H]c1[!#1]_20	2	false	REALSpace_70bn_2024-09	m_11dcb	158059	26278268
BrC=1SC=2SC(C(=O)Nc3c(cccc3)C(=O)N)=CC2C1	133	fCSFP4	weighted-fingerprint-similarity	0.958	0.673	m_11bcb____124078____14320622	N/A	S1c2c(cc([N+]([O-])=O)cc2)C=C1C(=O)Nc3c(cccc3)C(=O)N	[*;R2][#6;r][#6;r]C(=O)[N;H]c1[c;H][c;H][c;H][c;H]c1[!#1]_20	2	false	REALSpace_70bn_2024-09	m_11bcb	124078	14320622
S1c2c(cc(cc2)C(=O)Nc3c(cccc3)C(=O)N)C=C1	134	fCSFP4	weighted-fingerprint-similarity	0.958	0.670	m_11bcb____124078____7106640	N/A	S1c2c(cc([N+]([O-])=O)cc2)C=C1C(=O)Nc3c(cccc3)C(=O)N	[*;R2][#6;r][#6;r]C(=O)[N;H]c1[c;H][c;H][c;H][c;H]c1[!#1]_20	2	false	REALSpace_70bn_2024-09	m_11bcb	124078	7106640
Brc1cc([N+]([O-])=O)c2SC(C(=O)Nc3c(cccc3)C(=O)N)=Cc2c1	135	fCSFP4	weighted-fingerprint-similarity	0.957	0.704	m_11bcb____124078____27042290	N/A	S1c2c(cc([N+]([O-])=O)cc2)C=C1C(=O)Nc3c(cccc3)C(=O)N	[*;R2][#6;r][#6;r]C(=O)[N;H]c1[c;H][c;H][c;H][c;H]c1[!#1]_20	2	false	REALSpace_70bn_2024-09	m_11bcb	124078	27042290
S1c2c(c([N+]([O-])=O)ccc2)C=C1C(=O)Nc3c(cccc3)C(=O)c4ccccc4	136	fCSFP4	weighted-fingerprint-similarity	0.957	0.699	m_11dcb____158059____26276910	N/A	S1c2c(cc([N+]([O-])=O)cc2)C=C1C(=O)Nc3c(cccc3)C(=O)N	[*;R2][#6;r][#6;r]C(=O)[N;H]c1[c;H][c;H][c;H][c;H]c1[!#1]_20	2	false	REALSpace_70bn_2024-09	m_11dcb	158059	26276910
S1C(C(=O)Nc2c(cccc2)C(=O)N)=CC=3NC=CC13	137	fCSFP4	weighted-fingerprint-similarity	0.957	0.678	m_22bdl____138522____9582622	N/A	S1c2c(cc([N+]([O-])=O)cc2)C=C1C(=O)Nc3c(cccc3)C(=O)N	[*;R2][#6;r][#6;r]C(=O)[N;H]c1[c;H][c;H][c;H][c;H]c1[!#1]_20	2	false	REALSpace_70bn_2024-09	m_22bdl	138522	9582622
S1C(C(=O)Nc2c(cccc2)C(=O)N)=CC=3OC=CC13	138	fCSFP4	weighted-fingerprint-similarity	0.957	0.678	m_11bcb____124078____5137514	N/A	S1c2c(cc([N+]([O-])=O)cc2)C=C1C(=O)Nc3c(cccc3)C(=O)N	[*;R2][#6;r][#6;r]C(=O)[N;H]c1[c;H][c;H][c;H][c;H]c1[!#1]_20	2	false	REALSpace_70bn_2024-09	m_11bcb	124078	5137514
S1c2c(cc(C#N)cc2)C=C1C(=O)Nc3c(cccc3)C(=O)c4ccccc4	139	fCSFP4	weighted-fingerprint-similarity	0.957	0.678	m_11dcb____158059____27707050	N/A	S1c2c(cc([N+]([O-])=O)cc2)C=C1C(=O)Nc3c(cccc3)C(=O)N	[*;R2][#6;r][#6;r]C(=O)[N;H]c1[c;H][c;H][c;H][c;H]c1[!#1]_20	2	false	REALSpace_70bn_2024-09	m_11dcb	158059	27707050
S1c2c(cc(cc2)C)C=C1C(=O)Nc3c(cccc3)C(=O)NCC	140	fCSFP4	weighted-fingerprint-similarity	0.957	0.678	m_11bcb____664270____10338218	N/A	S1c2c(cc([N+]([O-])=O)cc2)C=C1C(=O)Nc3c(cccc3)C(=O)N	[*;R2][#6;r][#6;r]C(=O)[N;H]c1[c;H][c;H][c;H][c;H]c1[!#1]_20	2	false	REALSpace_70bn_2024-09	m_11bcb	664270	10338218
Brc1cc2SC(C(=O)Nc3c(cccc3)C(=O)NC)=Cc2cc1	141	fCSFP4	weighted-fingerprint-similarity	0.957	0.675	m_11bcb____133000____10812350	N/A	S1c2c(cc([N+]([O-])=O)cc2)C=C1C(=O)Nc3c(cccc3)C(=O)N	[*;R2][#6;r][#6;r]C(=O)[N;H]c1[c;H][c;H][c;H][c;H]c1[!#1]_20	2	false	REALSpace_70bn_2024-09	m_11bcb	133000	10812350
Clc1cc2SC(C(=O)Nc3c(cccc3)C(=O)NC)=Cc2cc1	142	fCSFP4	weighted-fingerprint-similarity	0.957	0.675	m_11bcb____133000____13573928	N/A	S1c2c(cc([N+]([O-])=O)cc2)C=C1C(=O)Nc3c(cccc3)C(=O)N	[*;R2][#6;r][#6;r]C(=O)[N;H]c1[c;H][c;H][c;H][c;H]c1[!#1]_20	2	false	REALSpace_70bn_2024-09	m_11bcb	133000	13573928
S1c2c(ccc(F)c2)C=C1C(=O)Nc3c(cccc3)C(=O)NC	143	fCSFP4	weighted-fingerprint-similarity	0.957	0.675	m_11bcb____133000____116471	N/A	S1c2c(cc([N+]([O-])=O)cc2)C=C1C(=O)Nc3c(cccc3)C(=O)N	[*;R2][#6;r][#6;r]C(=O)[N;H]c1[c;H][c;H][c;H][c;H]c1[!#1]_20	2	false	REALSpace_70bn_2024-09	m_11bcb	133000	116471
S1c2c(ccc(c2)C)C=C1C(=O)Nc3c(cccc3)C(=O)C	144	fCSFP4	weighted-fingerprint-similarity	0.957	0.675	m_11bbb____52025____26278268	N/A	S1c2c(cc([N+]([O-])=O)cc2)C=C1C(=O)Nc3c(cccc3)C(=O)N	[*;R2][#6;r][#6;r]C(=O)[N;H]c1[c;H][c;H][c;H][c;H]c1[!#1]_20	2	false	REALSpace_70bn_2024-09	m_11bbb	52025	26278268
Ic1c(cccc1)C(=O)Nc2c(NC(=O)C=3Sc4c(cc([N+]([O-])=O)cc4)C3)cccc2	145	fCSFP4	weighted-fingerprint-similarity	0.957	0.836	m_11bbb____2068130____93605	N/A	S1c2c(cc([N+]([O-])=O)cc2)C=C1C(=O)Nc3c(cccc3)C(=O)N	[*;R2][#6;r][#6;r]C(=O)[N;H]c1[c;H][c;H][c;H][c;H]c1[!#1]_20	2	false	REALSpace_70bn_2024-09	m_11bbb	2068130	93605
S1c2c(cc(cc2)C(=O)Nc3c(cccc3)C(=O)Nc4ccccc4)C=C1C	146	fCSFP4	weighted-fingerprint-similarity	0.957	0.664	m_11dcb____159611____26276502	N/A	S1c2c(cc([N+]([O-])=O)cc2)C=C1C(=O)Nc3c(cccc3)C(=O)N	[*;R2][#6;r][#6;r]C(=O)[N;H]c1[c;H][c;H][c;H][c;H]c1[!#1]_20	2	false	REALSpace_70bn_2024-09	m_11dcb	159611	26276502
O=C(Nc1c(cccc1)C(=O)N)c2cc3c(cc2)cccc3	147	fCSFP4	weighted-fingerprint-similarity	0.956	0.641	m_11bcb____124078____53559	N/A	S1c2c(cc([N+]([O-])=O)cc2)C=C1C(=O)Nc3c(cccc3)C(=O)N	[*;R2][#6;r][#6;r]C(=O)[N;H]c1[c;H][c;H][c;H][c;H]c1[!#1]_20	2	false	REALSpace_70bn_2024-09	m_11bcb	124078	53559
[O-][N+](=O)c1cc2c(NC(C(=O)Nc3c(cccc3)C(=O)N)=C2)cc1	148	fCSFP4	weighted-fingerprint-similarity	0.956	0.681	m_11bcb____124078____26271056	N/A	S1c2c(cc([N+]([O-])=O)cc2)C=C1C(=O)Nc3c(cccc3)C(=O)N	[*;R2][#6;r][#6;r]C(=O)[N;H]c1[c;H][c;H][c;H][c;H]c1[!#1]_20	2	false	REALSpace_70bn_2024-09	m_11bcb	124078	26271056
[O-][N+](=O)c1cc2c(OC(C(=O)Nc3c(cccc3)C(=O)N)=C2)cc1	149	fCSFP4	weighted-fingerprint-similarity	0.956	0.681	m_11bcb____124078____788744	N/A	S1c2c(cc([N+]([O-])=O)cc2)C=C1C(=O)Nc3c(cccc3)C(=O)N	[*;R2][#6;r][#6;r]C(=O)[N;H]c1[c;H][c;H][c;H][c;H]c1[!#1]_20	2	false	REALSpace_70bn_2024-09	m_11bcb	124078	788744
S1c2c(cc(NC(=O)c3c(NC(=O)N)cccc3)cc2)C=C1C(=O)OC	150	fCSFP4	weighted-fingerprint-similarity	0.956	0.678	m_22cbf____13586248____2823926	N/A	S1c2c(cc([N+]([O-])=O)cc2)C=C1C(=O)Nc3c(cccc3)C(=O)N	[*;R2][#6;r][#6;r]C(=O)[N;H]c1[c;H][c;H][c;H][c;H]c1[!#1]_20	2	false	REALSpace_70bn_2024-09	m_22cbf	13586248	2823926
S1c2c(cc(N)cc2)C=C1C(=O)Nc3c(cccc3)C(=O)CC	151	fCSFP4	weighted-fingerprint-similarity	0.956	0.675	m_272430bbe____26356674____26398582	N/A	S1c2c(cc([N+]([O-])=O)cc2)C=C1C(=O)Nc3c(cccc3)C(=O)N	[*;R2][#6;r][#6;r]C(=O)[N;H]c1[c;H][c;H][c;H][c;H]c1[!#1]_20	2	false	REALSpace_70bn_2024-09	m_272430bbe	26356674	26398582
S1c2c(cc(N)cc2)C=C1C(=O)Nc3c(cccc3)C(=O)NC(C)C	152	fCSFP4	weighted-fingerprint-similarity	0.956	0.675	m_240690bck____7353974____13902326	N/A	S1c2c(cc([N+]([O-])=O)cc2)C=C1C(=O)Nc3c(cccc3)C(=O)N	[*;R2][#6;r][#6;r]C(=O)[N;H]c1[c;H][c;H][c;H][c;H]c1[!#1]_20	2	false	REALSpace_70bn_2024-09	m_240690bck	7353974	13902326
S1c2c(cc(N)cc2)C=C1C(=O)Nc3c(cccc3)C(=O)OC	153	fCSFP4	weighted-fingerprint-similarity	0.956	0.675	m_272430bcd____12409794____26398582	N/A	S1c2c(cc([N+]([O-])=O)cc2)C=C1C(=O)Nc3c(cccc3)C(=O)N	[*;R2][#6;r][#6;r]C(=O)[N;H]c1[c;H][c;H][c;H][c;H]c1[!#1]_20	2	false	REALSpace_70bn_2024-09	m_272430bcd	12409794	26398582
S1c2c(cc(NC(=O)c3c(NC(=O)C=4SC=CC4)cccc3)cc2)C=C1C([O-])=O	154	fCSFP4	weighted-fingerprint-similarity	0.956	0.675	m_188690bbe____8164040____21603232	N/A	S1c2c(cc([N+]([O-])=O)cc2)C=C1C(=O)Nc3c(cccc3)C(=O)N	[*;R2][#6;r][#6;r]C(=O)[N;H]c1[c;H][c;H][c;H][c;H]c1[!#1]_20	2	false	REALSpace_70bn_2024-09	m_188690bbe	8164040	21603232
Brc1cc2c(SC(C(=O)Nc3c(cccc3)C(=O)NCC)=C2)cc1	155	fCSFP4	weighted-fingerprint-similarity	0.956	0.672	m_11bcb____664270____12211778	N/A	S1c2c(cc([N+]([O-])=O)cc2)C=C1C(=O)Nc3c(cccc3)C(=O)N	[*;R2][#6;r][#6;r]C(=O)[N;H]c1[c;H][c;H][c;H][c;H]c1[!#1]_20	2	false	REALSpace_70bn_2024-09	m_11bcb	664270	12211778
Clc1cc2c(SC(C(=O)Nc3c(cccc3)C(=O)NCC)=C2)cc1	156	fCSFP4	weighted-fingerprint-similarity	0.956	0.672	m_11bcb____664270____11948630	N/A	S1c2c(cc([N+]([O-])=O)cc2)C=C1C(=O)Nc3c(cccc3)C(=O)N	[*;R2][#6;r][#6;r]C(=O)[N;H]c1[c;H][c;H][c;H][c;H]c1[!#1]_20	2	false	REALSpace_70bn_2024-09	m_11bcb	664270	11948630
Ic1cc2c(SC(C(=O)Nc3c(cccc3)C(=O)NCC)=C2)cc1	157	fCSFP4	weighted-fingerprint-similarity	0.956	0.672	m_11bcb____664270____26278040	N/A	S1c2c(cc([N+]([O-])=O)cc2)C=C1C(=O)Nc3c(cccc3)C(=O)N	[*;R2][#6;r][#6;r]C(=O)[N;H]c1[c;H][c;H][c;H][c;H]c1[!#1]_20	2	false	REALSpace_70bn_2024-09	m_11bcb	664270	26278040
S1c2c(cc(C#N)cc2)C=C1C(=O)Nc3c(cccc3)C(=O)NC	158	fCSFP4	weighted-fingerprint-similarity	0.956	0.672	m_11bcb____133000____27707050	N/A	S1c2c(cc([N+]([O-])=O)cc2)C=C1C(=O)Nc3c(cccc3)C(=O)N	[*;R2][#6;r][#6;r]C(=O)[N;H]c1[c;H][c;H][c;H][c;H]c1[!#1]_20	2	false	REALSpace_70bn_2024-09	m_11bcb	133000	27707050
S1c2c(cc(F)cc2)C=C1C(=O)Nc3c(cccc3)C(=O)NCC	159	fCSFP4	weighted-fingerprint-similarity	0.956	0.672	m_11bcb____664270____107241	N/A	S1c2c(cc([N+]([O-])=O)cc2)C=C1C(=O)Nc3c(cccc3)C(=O)N	[*;R2][#6;r][#6;r]C(=O)[N;H]c1[c;H][c;H][c;H][c;H]c1[!#1]_20	2	false	REALSpace_70bn_2024-09	m_11bcb	664270	107241
S1c2c(nccc2)C=C1C(=O)Nc3c(cccc3)C(=O)N	160	fCSFP4	weighted-fingerprint-similarity	0.956	0.672	m_11bcb____124078____12422648	N/A	S1c2c(cc([N+]([O-])=O)cc2)C=C1C(=O)Nc3c(cccc3)C(=O)N	[*;R2][#6;r][#6;r]C(=O)[N;H]c1[c;H][c;H][c;H][c;H]c1[!#1]_20	2	false	REALSpace_70bn_2024-09	m_11bcb	124078	12422648
Brc1cc2SC(C(=O)Nc3c(cccc3)C(=O)C)=Cc2cc1	161	fCSFP4	weighted-fingerprint-similarity	0.956	0.670	m_11bbb____52025____10812350	N/A	S1c2c(cc([N+]([O-])=O)cc2)C=C1C(=O)Nc3c(cccc3)C(=O)N	[*;R2][#6;r][#6;r]C(=O)[N;H]c1[c;H][c;H][c;H][c;H]c1[!#1]_20	2	false	REALSpace_70bn_2024-09	m_11bbb	52025	10812350
Clc1cc2SC(C(=O)Nc3c(cccc3)C(=O)C)=Cc2cc1	162	fCSFP4	weighted-fingerprint-similarity	0.956	0.670	m_11bbb____52025____13573928	N/A	S1c2c(cc([N+]([O-])=O)cc2)C=C1C(=O)Nc3c(cccc3)C(=O)N	[*;R2][#6;r][#6;r]C(=O)[N;H]c1[c;H][c;H][c;H][c;H]c1[!#1]_20	2	false	REALSpace_70bn_2024-09	m_11bbb	52025	13573928
S1c2c(ccc(F)c2)C=C1C(=O)Nc3c(cccc3)C(=O)C	163	fCSFP4	weighted-fingerprint-similarity	0.956	0.670	m_11bbb____52025____116471	N/A	S1c2c(cc([N+]([O-])=O)cc2)C=C1C(=O)Nc3c(cccc3)C(=O)N	[*;R2][#6;r][#6;r]C(=O)[N;H]c1[c;H][c;H][c;H][c;H]c1[!#1]_20	2	false	REALSpace_70bn_2024-09	m_11bbb	52025	116471
S1c2c(cccc2)C=C1C(=O)Nc3c(cccc3)C(=O)NCC	164	fCSFP4	weighted-fingerprint-similarity	0.955	0.661	m_11bcb____664270____109241	N/A	S1c2c(cc([N+]([O-])=O)cc2)C=C1C(=O)Nc3c(cccc3)C(=O)N	[*;R2][#6;r][#6;r]C(=O)[N;H]c1[c;H][c;H][c;H][c;H]c1[!#1]_20	2	false	REALSpace_70bn_2024-09	m_11bcb	664270	109241
Brc1cc2c(SC(C(=O)Nc3c(cccc3)C(=O)NCC[NH3+])=C2)cc1	165	fCSFP4	weighted-fingerprint-similarity	0.955	0.669	m_272430bcb____11500082____26400922	N/A	S1c2c(cc([N+]([O-])=O)cc2)C=C1C(=O)Nc3c(cccc3)C(=O)N	[*;R2][#6;r][#6;r]C(=O)[N;H]c1[c;H][c;H][c;H][c;H]c1[!#1]_20	2	false	REALSpace_70bn_2024-09	m_272430bcb	11500082	26400922
Clc1cc2c(SC(C(=O)Nc3c(cccc3)C(=O)NCC[NH3+])=C2)cc1	166	fCSFP4	weighted-fingerprint-similarity	0.955	0.669	m_272430bcb____11500082____11954116	N/A	S1c2c(cc([N+]([O-])=O)cc2)C=C1C(=O)Nc3c(cccc3)C(=O)N	[*;R2][#6;r][#6;r]C(=O)[N;H]c1[c;H][c;H][c;H][c;H]c1[!#1]_20	2	false	REALSpace_70bn_2024-09	m_272430bcb	11500082	11954116
Ic1cc2c(SC(C(=O)Nc3c(cccc3)C(=O)NCC[NH3+])=C2)cc1	167	fCSFP4	weighted-fingerprint-similarity	0.955	0.669	m_272430bcb____11500082____26406990	N/A	S1c2c(cc([N+]([O-])=O)cc2)C=C1C(=O)Nc3c(cccc3)C(=O)N	[*;R2][#6;r][#6;r]C(=O)[N;H]c1[c;H][c;H][c;H][c;H]c1[!#1]_20	2	false	REALSpace_70bn_2024-09	m_272430bcb	11500082	26406990
S1c2c(cc(F)cc2)C=C1C(=O)Nc3c(cccc3)C(=O)NCC[NH3+]	168	fCSFP4	weighted-fingerprint-similarity	0.955	0.669	m_272430bcb____11500082____26403516	N/A	S1c2c(cc([N+]([O-])=O)cc2)C=C1C(=O)Nc3c(cccc3)C(=O)N	[*;R2][#6;r][#6;r]C(=O)[N;H]c1[c;H][c;H][c;H][c;H]c1[!#1]_20	2	false	REALSpace_70bn_2024-09	m_272430bcb	11500082	26403516
S1c2c(cc(N)cc2)C=C1C(=O)Nc3c(cccc3)C(=O)NC(C)(C)C	169	fCSFP4	weighted-fingerprint-similarity	0.955	0.669	m_240690bck____7354190____13902326	N/A	S1c2c(cc([N+]([O-])=O)cc2)C=C1C(=O)Nc3c(cccc3)C(=O)N	[*;R2][#6;r][#6;r]C(=O)[N;H]c1[c;H][c;H][c;H][c;H]c1[!#1]_20	2	false	REALSpace_70bn_2024-09	m_240690bck	7354190	13902326
S1c2c(cc(N)cc2)C=C1C(=O)Nc3c(cccc3)C(=O)NC4CC4	170	fCSFP4	weighted-fingerprint-similarity	0.955	0.669	m_240690bck____7352118____13902326	N/A	S1c2c(cc([N+]([O-])=O)cc2)C=C1C(=O)Nc3c(cccc3)C(=O)N	[*;R2][#6;r][#6;r]C(=O)[N;H]c1[c;H][c;H][c;H][c;H]c1[!#1]_20	2	false	REALSpace_70bn_2024-09	m_240690bck	7352118	13902326
S1c2c(cc(N)cc2)C=C1C(=O)Nc3c(cccc3)C(=O)NCCC	171	fCSFP4	weighted-fingerprint-similarity	0.955	0.669	m_240690bck____7352138____13902326	N/A	S1c2c(cc([N+]([O-])=O)cc2)C=C1C(=O)Nc3c(cccc3)C(=O)N	[*;R2][#6;r][#6;r]C(=O)[N;H]c1[c;H][c;H][c;H][c;H]c1[!#1]_20	2	false	REALSpace_70bn_2024-09	m_240690bck	7352138	13902326
S1c2c(cc(cc2)C)C=C1C(=O)Nc3c(cccc3)C(=O)NCC[NH3+]	172	fCSFP4	weighted-fingerprint-similarity	0.955	0.669	m_272430bcb____11500082____26421212	N/A	S1c2c(cc([N+]([O-])=O)cc2)C=C1C(=O)Nc3c(cccc3)C(=O)N	[*;R2][#6;r][#6;r]C(=O)[N;H]c1[c;H][c;H][c;H][c;H]c1[!#1]_20	2	false	REALSpace_70bn_2024-09	m_272430bcb	11500082	26421212
S1c2c(cc(C#N)cc2)C=C1C(=O)Nc3c(cccc3)C(=O)C	173	fCSFP4	weighted-fingerprint-similarity	0.955	0.667	m_11bbb____52025____27707050	N/A	S1c2c(cc([N+]([O-])=O)cc2)C=C1C(=O)Nc3c(cccc3)C(=O)N	[*;R2][#6;r][#6;r]C(=O)[N;H]c1[c;H][c;H][c;H][c;H]c1[!#1]_20	2	false	REALSpace_70bn_2024-09	m_11bbb	52025	27707050
S1c2c(cc(N)cc2)C=C1C(=O)Nc3c(cccc3)C(=C)C	174	fCSFP4	weighted-fingerprint-similarity	0.955	0.667	m_240690bbs____24710988____13902326	N/A	S1c2c(cc([N+]([O-])=O)cc2)C=C1C(=O)Nc3c(cccc3)C(=O)N	[*;R2][#6;r][#6;r]C(=O)[N;H]c1[c;H][c;H][c;H][c;H]c1[!#1]_20	2	false	REALSpace_70bn_2024-09	m_240690bbs	24710988	13902326
S1c2c(cc(cc2)C)C=C1C(=O)Nc3c(cccc3)C(=O)CC	175	fCSFP4	weighted-fingerprint-similarity	0.955	0.667	m_11bbb____12342784____10338218	N/A	S1c2c(cc([N+]([O-])=O)cc2)C=C1C(=O)Nc3c(cccc3)C(=O)N	[*;R2][#6;r][#6;r]C(=O)[N;H]c1[c;H][c;H][c;H][c;H]c1[!#1]_20	2	false	REALSpace_70bn_2024-09	m_11bbb	12342784	10338218
S1c2c(cc(cc2)C)C=C1C(=O)Nc3c(cccc3)C(=O)NC(C)C	176	fCSFP4	weighted-fingerprint-similarity	0.955	0.667	m_11bcb____644806____10338218	N/A	S1c2c(cc([N+]([O-])=O)cc2)C=C1C(=O)Nc3c(cccc3)C(=O)N	[*;R2][#6;r][#6;r]C(=O)[N;H]c1[c;H][c;H][c;H][c;H]c1[!#1]_20	2	false	REALSpace_70bn_2024-09	m_11bcb	644806	10338218
S1c2c(cc(cc2)C)C=C1C(=O)Nc3c(cccc3)C(=O)OC	177	fCSFP4	weighted-fingerprint-similarity	0.955	0.667	m_11bcb____51285____10338218	N/A	S1c2c(cc([N+]([O-])=O)cc2)C=C1C(=O)Nc3c(cccc3)C(=O)N	[*;R2][#6;r][#6;r]C(=O)[N;H]c1[c;H][c;H][c;H][c;H]c1[!#1]_20	2	false	REALSpace_70bn_2024-09	m_11bcb	51285	10338218
S1c2c(cc(NC(=O)c3c(NC(=O)c4ccccc4)cccc3)cc2)C=C1C(=O)OC	178	fCSFP4	weighted-fingerprint-similarity	0.954	0.664	m_22bbn____13586248____135935	N/A	S1c2c(cc([N+]([O-])=O)cc2)C=C1C(=O)Nc3c(cccc3)C(=O)N	[*;R2][#6;r][#6;r]C(=O)[N;H]c1[c;H][c;H][c;H][c;H]c1[!#1]_20	2	false	REALSpace_70bn_2024-09	m_22bbn	13586248	135935
S1c2c(cncc2)C=C1C(=O)Nc3c(cccc3)C(=O)c4ccccc4	179	fCSFP4	weighted-fingerprint-similarity	0.954	0.661	m_11dcb____158059____26269780	N/A	S1c2c(cc([N+]([O-])=O)cc2)C=C1C(=O)Nc3c(cccc3)C(=O)N	[*;R2][#6;r][#6;r]C(=O)[N;H]c1[c;H][c;H][c;H][c;H]c1[!#1]_20	2	false	REALSpace_70bn_2024-09	m_11dcb	158059	26269780
S1c2c(cccc2)C=C1C(=O)Nc3c(cccc3)C(=O)NCC[NH3+]	180	fCSFP4	weighted-fingerprint-similarity	0.954	0.658	m_272430bcb____11500082____10039850	N/A	S1c2c(cc([N+]([O-])=O)cc2)C=C1C(=O)Nc3c(cccc3)C(=O)N	[*;R2][#6;r][#6;r]C(=O)[N;H]c1[c;H][c;H][c;H][c;H]c1[!#1]_20	2	false	REALSpace_70bn_2024-09	m_272430bcb	11500082	10039850
S1c2c(cc(cc2)C(=O)Nc3c(cccc3)C(=O)c4ccccc4)C=C1C	181	fCSFP4	weighted-fingerprint-similarity	0.954	0.652	m_11dcb____158059____26276502	N/A	S1c2c(cc([N+]([O-])=O)cc2)C=C1C(=O)Nc3c(cccc3)C(=O)N	[*;R2][#6;r][#6;r]C(=O)[N;H]c1[c;H][c;H][c;H][c;H]c1[!#1]_20	2	false	REALSpace_70bn_2024-09	m_11dcb	158059	26276502
S1c2c(ccc(c2)C(=O)Nc3c(cccc3)C(=O)N)C=C1	182	fCSFP4	weighted-fingerprint-similarity	0.954	0.645	m_11bcb____124078____14415156	N/A	S1c2c(cc([N+]([O-])=O)cc2)C=C1C(=O)Nc3c(cccc3)C(=O)N	[*;R2][#6;r][#6;r]C(=O)[N;H]c1[c;H][c;H][c;H][c;H]c1[!#1]_20	2	false	REALSpace_70bn_2024-09	m_11bcb	124078	14415156
S1c2c(c([N+]([O-])=O)ccc2)C=C1C(=O)Nc3c(cccc3)C(=O)NC	183	fCSFP4	weighted-fingerprint-similarity	0.954	0.677	m_11bcb____133000____26276910	N/A	S1c2c(cc([N+]([O-])=O)cc2)C=C1C(=O)Nc3c(cccc3)C(=O)N	[*;R2][#6;r][#6;r]C(=O)[N;H]c1[c;H][c;H][c;H][c;H]c1[!#1]_20	2	false	REALSpace_70bn_2024-09	m_11bcb	133000	26276910
S1c2c(cc(N)cc2)C=C1C(=O)Nc3c(cccc3)C(=O)C(C)C	184	fCSFP4	weighted-fingerprint-similarity	0.953	0.664	m_272430bcd____26331548____26398582	N/A	S1c2c(cc([N+]([O-])=O)cc2)C=C1C(=O)Nc3c(cccc3)C(=O)N	[*;R2][#6;r][#6;r]C(=O)[N;H]c1[c;H][c;H][c;H][c;H]c1[!#1]_20	2	false	REALSpace_70bn_2024-09	m_272430bcd	26331548	26398582
S1c2c(cc(N)cc2)C=C1C(=O)Nc3c(cccc3)C(=O)N(C)C	185	fCSFP4	weighted-fingerprint-similarity	0.953	0.664	m_240690bck____7355116____13902326	N/A	S1c2c(cc([N+]([O-])=O)cc2)C=C1C(=O)Nc3c(cccc3)C(=O)N	[*;R2][#6;r][#6;r]C(=O)[N;H]c1[c;H][c;H][c;H][c;H]c1[!#1]_20	2	false	REALSpace_70bn_2024-09	m_240690bck	7355116	13902326
S1c2c(cc(N)cc2)C=C1C(=O)Nc3c(cccc3)C(=O)NCC#C	186	fCSFP4	weighted-fingerprint-similarity	0.953	0.664	m_240690bck____21552408____13902326	N/A	S1c2c(cc([N+]([O-])=O)cc2)C=C1C(=O)Nc3c(cccc3)C(=O)N	[*;R2][#6;r][#6;r]C(=O)[N;H]c1[c;H][c;H][c;H][c;H]c1[!#1]_20	2	false	REALSpace_70bn_2024-09	m_240690bck	21552408	13902326
S1c2c(cc(N)cc2)C=C1C(=O)Nc3c(cccc3)C(=O)NCC=C	187	fCSFP4	weighted-fingerprint-similarity	0.953	0.664	m_240690bck____7352076____13902326	N/A	S1c2c(cc([N+]([O-])=O)cc2)C=C1C(=O)Nc3c(cccc3)C(=O)N	[*;R2][#6;r][#6;r]C(=O)[N;H]c1[c;H][c;H][c;H][c;H]c1[!#1]_20	2	false	REALSpace_70bn_2024-09	m_240690bck	7352076	13902326
S1c2c(cc(cc2)C(F)(F)F)C=C1C(=O)Nc3c(cccc3)C([O-])=O	188	fCSFP4	weighted-fingerprint-similarity	0.953	0.664	m_270112bcc____7868348____12120448	N/A	S1c2c(cc([N+]([O-])=O)cc2)C=C1C(=O)Nc3c(cccc3)C(=O)N	[*;R2][#6;r][#6;r]C(=O)[N;H]c1[c;H][c;H][c;H][c;H]c1[!#1]_20	2	false	REALSpace_70bn_2024-09	m_270112bcc	7868348	12120448
Brc1cc2c(SC(C(=O)Nc3c(cccc3)C(=O)CC)=C2)cc1	189	fCSFP4	weighted-fingerprint-similarity	0.953	0.661	m_11bbb____12342784____12211778	N/A	S1c2c(cc([N+]([O-])=O)cc2)C=C1C(=O)Nc3c(cccc3)C(=O)N	[*;R2][#6;r][#6;r]C(=O)[N;H]c1[c;H][c;H][c;H][c;H]c1[!#1]_20	2	false	REALSpace_70bn_2024-09	m_11bbb	12342784	12211778
Brc1cc2c(SC(C(=O)Nc3c(cccc3)C(=O)NC(C)C)=C2)cc1	190	fCSFP4	weighted-fingerprint-similarity	0.953	0.661	m_11bcb____644806____12211778	N/A	S1c2c(cc([N+]([O-])=O)cc2)C=C1C(=O)Nc3c(cccc3)C(=O)N	[*;R2][#6;r][#6;r]C(=O)[N;H]c1[c;H][c;H][c;H][c;H]c1[!#1]_20	2	false	REALSpace_70bn_2024-09	m_11bcb	644806	12211778
Brc1cc2c(SC(C(=O)Nc3c(cccc3)C(=O)OC)=C2)cc1	191	fCSFP4	weighted-fingerprint-similarity	0.953	0.661	m_11bcb____51285____12211778	N/A	S1c2c(cc([N+]([O-])=O)cc2)C=C1C(=O)Nc3c(cccc3)C(=O)N	[*;R2][#6;r][#6;r]C(=O)[N;H]c1[c;H][c;H][c;H][c;H]c1[!#1]_20	2	false	REALSpace_70bn_2024-09	m_11bcb	51285	12211778
Clc1cc2c(SC(C(=O)Nc3c(cccc3)C(=O)CC)=C2)cc1	192	fCSFP4	weighted-fingerprint-similarity	0.953	0.661	m_11bbb____12342784____11948630	N/A	S1c2c(cc([N+]([O-])=O)cc2)C=C1C(=O)Nc3c(cccc3)C(=O)N	[*;R2][#6;r][#6;r]C(=O)[N;H]c1[c;H][c;H][c;H][c;H]c1[!#1]_20	2	false	REALSpace_70bn_2024-09	m_11bbb	12342784	11948630
Clc1cc2c(SC(C(=O)Nc3c(cccc3)C(=O)NC(C)C)=C2)cc1	193	fCSFP4	weighted-fingerprint-similarity	0.953	0.661	m_11bcb____644806____11948630	N/A	S1c2c(cc([N+]([O-])=O)cc2)C=C1C(=O)Nc3c(cccc3)C(=O)N	[*;R2][#6;r][#6;r]C(=O)[N;H]c1[c;H][c;H][c;H][c;H]c1[!#1]_20	2	false	REALSpace_70bn_2024-09	m_11bcb	644806	11948630
Clc1cc2c(SC(C(=O)Nc3c(cccc3)C(=O)OC)=C2)cc1	194	fCSFP4	weighted-fingerprint-similarity	0.953	0.661	m_11bcb____51285____11948630	N/A	S1c2c(cc([N+]([O-])=O)cc2)C=C1C(=O)Nc3c(cccc3)C(=O)N	[*;R2][#6;r][#6;r]C(=O)[N;H]c1[c;H][c;H][c;H][c;H]c1[!#1]_20	2	false	REALSpace_70bn_2024-09	m_11bcb	51285	11948630
Ic1cc2c(SC(C(=O)Nc3c(cccc3)C(=O)CC)=C2)cc1	195	fCSFP4	weighted-fingerprint-similarity	0.953	0.661	m_11bbb____12342784____26278040	N/A	S1c2c(cc([N+]([O-])=O)cc2)C=C1C(=O)Nc3c(cccc3)C(=O)N	[*;R2][#6;r][#6;r]C(=O)[N;H]c1[c;H][c;H][c;H][c;H]c1[!#1]_20	2	false	REALSpace_70bn_2024-09	m_11bbb	12342784	26278040
Ic1cc2c(SC(C(=O)Nc3c(cccc3)C(=O)NC(C)C)=C2)cc1	196	fCSFP4	weighted-fingerprint-similarity	0.953	0.661	m_11bcb____644806____26278040	N/A	S1c2c(cc([N+]([O-])=O)cc2)C=C1C(=O)Nc3c(cccc3)C(=O)N	[*;R2][#6;r][#6;r]C(=O)[N;H]c1[c;H][c;H][c;H][c;H]c1[!#1]_20	2	false	REALSpace_70bn_2024-09	m_11bcb	644806	26278040
Ic1cc2c(SC(C(=O)Nc3c(cccc3)C(=O)OC)=C2)cc1	197	fCSFP4	weighted-fingerprint-similarity	0.953	0.661	m_11bcb____51285____26278040	N/A	S1c2c(cc([N+]([O-])=O)cc2)C=C1C(=O)Nc3c(cccc3)C(=O)N	[*;R2][#6;r][#6;r]C(=O)[N;H]c1[c;H][c;H][c;H][c;H]c1[!#1]_20	2	false	REALSpace_70bn_2024-09	m_11bcb	51285	26278040
S1c2c(cc(F)cc2)C=C1C(=O)Nc3c(cccc3)C(=O)CC	198	fCSFP4	weighted-fingerprint-similarity	0.953	0.661	m_11bbb____12342784____107241	N/A	S1c2c(cc([N+]([O-])=O)cc2)C=C1C(=O)Nc3c(cccc3)C(=O)N	[*;R2][#6;r][#6;r]C(=O)[N;H]c1[c;H][c;H][c;H][c;H]c1[!#1]_20	2	false	REALSpace_70bn_2024-09	m_11bbb	12342784	107241
S1c2c(cc(F)cc2)C=C1C(=O)Nc3c(cccc3)C(=O)NC(C)C	199	fCSFP4	weighted-fingerprint-similarity	0.953	0.661	m_11bcb____644806____107241	N/A	S1c2c(cc([N+]([O-])=O)cc2)C=C1C(=O)Nc3c(cccc3)C(=O)N	[*;R2][#6;r][#6;r]C(=O)[N;H]c1[c;H][c;H][c;H][c;H]c1[!#1]_20	2	false	REALSpace_70bn_2024-09	m_11bcb	644806	107241
S1c2c(cc(F)cc2)C=C1C(=O)Nc3c(cccc3)C(=O)OC	200	fCSFP4	weighted-fingerprint-similarity	0.953	0.661	m_11bcb____51285____107241	N/A	S1c2c(cc([N+]([O-])=O)cc2)C=C1C(=O)Nc3c(cccc3)C(=O)N	[*;R2][#6;r][#6;r]C(=O)[N;H]c1[c;H][c;H][c;H][c;H]c1[!#1]_20	2	false	REALSpace_70bn_2024-09	m_11bcb	51285	107241
S1c2c(cc(cc2)C(F)(F)F)C=C1C(=O)Nc3c(cccc3)C(=O)c4ccccc4	201	fCSFP4	weighted-fingerprint-similarity	0.953	0.661	m_11dcb____158059____12111376	N/A	S1c2c(cc([N+]([O-])=O)cc2)C=C1C(=O)Nc3c(cccc3)C(=O)N	[*;R2][#6;r][#6;r]C(=O)[N;H]c1[c;H][c;H][c;H][c;H]c1[!#1]_20	2	false	REALSpace_70bn_2024-09	m_11dcb	158059	12111376
S1c2c(cc(cc2)C)C=C1C(=O)Nc3c(cccc3)C(=O)NC(C)(C)C	202	fCSFP4	weighted-fingerprint-similarity	0.953	0.661	m_11bcb____1289306____10338218	N/A	S1c2c(cc([N+]([O-])=O)cc2)C=C1C(=O)Nc3c(cccc3)C(=O)N	[*;R2][#6;r][#6;r]C(=O)[N;H]c1[c;H][c;H][c;H][c;H]c1[!#1]_20	2	false	REALSpace_70bn_2024-09	m_11bcb	1289306	10338218
S1c2c(cc(cc2)C)C=C1C(=O)Nc3c(cccc3)C(=O)NCCC	203	fCSFP4	weighted-fingerprint-similarity	0.953	0.661	m_11bcb____53178____10338218	N/A	S1c2c(cc([N+]([O-])=O)cc2)C=C1C(=O)Nc3c(cccc3)C(=O)N	[*;R2][#6;r][#6;r]C(=O)[N;H]c1[c;H][c;H][c;H][c;H]c1[!#1]_20	2	false	REALSpace_70bn_2024-09	m_11bcb	53178	10338218
S1c2c(ccc(OC)c2)C=C1C(=O)Nc3c(cccc3)C([O-])=O	204	fCSFP4	weighted-fingerprint-similarity	0.953	0.661	m_270112bcc____7868348____12362520	N/A	S1c2c(cc([N+]([O-])=O)cc2)C=C1C(=O)Nc3c(cccc3)C(=O)N	[*;R2][#6;r][#6;r]C(=O)[N;H]c1[c;H][c;H][c;H][c;H]c1[!#1]_20	2	false	REALSpace_70bn_2024-09	m_270112bcc	7868348	12362520
S1c2c(cc(cc2)C)C=C1C(=O)Nc3c(cccc3)C(=C)C	205	fCSFP4	weighted-fingerprint-similarity	0.953	0.658	m_11bbb____25815992____10338218	N/A	S1c2c(cc([N+]([O-])=O)cc2)C=C1C(=O)Nc3c(cccc3)C(=O)N	[*;R2][#6;r][#6;r]C(=O)[N;H]c1[c;H][c;H][c;H][c;H]c1[!#1]_20	2	false	REALSpace_70bn_2024-09	m_11bbb	25815992	10338218
S1c2c(ccc(OC)c2)C=C1C(=O)Nc3c(cccc3)C(=O)NC	206	fCSFP4	weighted-fingerprint-similarity	0.953	0.658	m_11bcb____133000____12362482	N/A	S1c2c(cc([N+]([O-])=O)cc2)C=C1C(=O)Nc3c(cccc3)C(=O)N	[*;R2][#6;r][#6;r]C(=O)[N;H]c1[c;H][c;H][c;H][c;H]c1[!#1]_20	2	false	REALSpace_70bn_2024-09	m_11bcb	133000	12362482
S1c2c(ccc(OC)c2)C=C1C(=O)Nc3c(cccc3)C(=O)c4ccccc4	207	fCSFP4	weighted-fingerprint-similarity	0.953	0.658	m_11dcb____158059____12362482	N/A	S1c2c(cc([N+]([O-])=O)cc2)C=C1C(=O)Nc3c(cccc3)C(=O)N	[*;R2][#6;r][#6;r]C(=O)[N;H]c1[c;H][c;H][c;H][c;H]c1[!#1]_20	2	false	REALSpace_70bn_2024-09	m_11dcb	158059	12362482
S1c2c(ccc(c2)C)C=C1C(=O)Nc3c(cccc3)C(=O)NCC	208	fCSFP4	weighted-fingerprint-similarity	0.953	0.658	m_11bcb____664270____26278268	N/A	S1c2c(cc([N+]([O-])=O)cc2)C=C1C(=O)Nc3c(cccc3)C(=O)N	[*;R2][#6;r][#6;r]C(=O)[N;H]c1[c;H][c;H][c;H][c;H]c1[!#1]_20	2	false	REALSpace_70bn_2024-09	m_11bcb	664270	26278268
S1c2ncccc2C=C1C(=O)Nc3c(cccc3)C(=O)N	209	fCSFP4	weighted-fingerprint-similarity	0.953	0.655	m_11bcb____124078____10855274	N/A	S1c2c(cc([N+]([O-])=O)cc2)C=C1C(=O)Nc3c(cccc3)C(=O)N	[*;R2][#6;r][#6;r]C(=O)[N;H]c1[c;H][c;H][c;H][c;H]c1[!#1]_20	2	false	REALSpace_70bn_2024-09	m_11bcb	124078	10855274
S1c2c(cccc2)C=C1C(=O)Nc3c(cccc3)C(=O)CC	210	fCSFP4	weighted-fingerprint-similarity	0.953	0.649	m_11bbb____12342784____109241	N/A	S1c2c(cc([N+]([O-])=O)cc2)C=C1C(=O)Nc3c(cccc3)C(=O)N	[*;R2][#6;r][#6;r]C(=O)[N;H]c1[c;H][c;H][c;H][c;H]c1[!#1]_20	2	false	REALSpace_70bn_2024-09	m_11bbb	12342784	109241
S1c2c(cccc2)C=C1C(=O)Nc3c(cccc3)C(=O)NC(C)C	211	fCSFP4	weighted-fingerprint-similarity	0.953	0.649	m_11bcb____644806____109241	N/A	S1c2c(cc([N+]([O-])=O)cc2)C=C1C(=O)Nc3c(cccc3)C(=O)N	[*;R2][#6;r][#6;r]C(=O)[N;H]c1[c;H][c;H][c;H][c;H]c1[!#1]_20	2	false	REALSpace_70bn_2024-09	m_11bcb	644806	109241
S1c2c(cccc2)C=C1C(=O)Nc3c(cccc3)C(=O)OC	212	fCSFP4	weighted-fingerprint-similarity	0.953	0.649	m_11bcb____51285____109241	N/A	S1c2c(cc([N+]([O-])=O)cc2)C=C1C(=O)Nc3c(cccc3)C(=O)N	[*;R2][#6;r][#6;r]C(=O)[N;H]c1[c;H][c;H][c;H][c;H]c1[!#1]_20	2	false	REALSpace_70bn_2024-09	m_11bcb	51285	109241
S1N=Cc2c1ccc(c2)C(=O)Nc3c(cccc3)C(=O)N	213	fCSFP4	weighted-fingerprint-similarity	0.953	0.646	m_11bcb____124078____15769022	N/A	S1c2c(cc([N+]([O-])=O)cc2)C=C1C(=O)Nc3c(cccc3)C(=O)N	[*;R2][#6;r][#6;r]C(=O)[N;H]c1[c;H][c;H][c;H][c;H]c1[!#1]_20	2	false	REALSpace_70bn_2024-09	m_11bcb	124078	15769022
S1c2c(cc(cc2)C(=O)Nc3c(cccc3)C(=O)NC)C=C1C	214	fCSFP4	weighted-fingerprint-similarity	0.953	0.646	m_11bcb____133000____26276502	N/A	S1c2c(cc([N+]([O-])=O)cc2)C=C1C(=O)Nc3c(cccc3)C(=O)N	[*;R2][#6;r][#6;r]C(=O)[N;H]c1[c;H][c;H][c;H][c;H]c1[!#1]_20	2	false	REALSpace_70bn_2024-09	m_11bcb	133000	26276502
S1c2c(cc(cc2)C(=O)Nc3c(cccc3)C(=O)Nc4ccc(cc4)C)C=C1C	215	fCSFP4	weighted-fingerprint-similarity	0.953	0.646	m_11bcb____158067____26276502	N/A	S1c2c(cc([N+]([O-])=O)cc2)C=C1C(=O)Nc3c(cccc3)C(=O)N	[*;R2][#6;r][#6;r]C(=O)[N;H]c1[c;H][c;H][c;H][c;H]c1[!#1]_20	2	false	REALSpace_70bn_2024-09	m_11bcb	158067	26276502
S1c2c(ccc(c2)C(=O)Nc3c(cccc3)C(=O)Nc4ccccc4)C=C1C	216	fCSFP4	weighted-fingerprint-similarity	0.953	0.643	m_11dcb____159611____25986834	N/A	S1c2c(cc([N+]([O-])=O)cc2)C=C1C(=O)Nc3c(cccc3)C(=O)N	[*;R2][#6;r][#6;r]C(=O)[N;H]c1[c;H][c;H][c;H][c;H]c1[!#1]_20	2	false	REALSpace_70bn_2024-09	m_11dcb	159611	25986834
S1c2c(c3c1cccc3)cc(cc2)C(=O)Nc4c(cccc4)C(=O)N	217	fCSFP4	weighted-fingerprint-similarity	0.953	0.636	m_11ccb____124078____19892964	N/A	S1c2c(cc([N+]([O-])=O)cc2)C=C1C(=O)Nc3c(cccc3)C(=O)N	[*;R2][#6;r][#6;r]C(=O)[N;H]c1[c;H][c;H][c;H][c;H]c1[!#1]_20	2	false	REALSpace_70bn_2024-09	m_11ccb	124078	19892964
O=C(Nc1c(cccc1)C(=O)N)c2cc3c(cc(O)cc3)cc2	218	fCSFP4	weighted-fingerprint-similarity	0.953	0.626	m_22bdl____138522____16784060	N/A	S1c2c(cc([N+]([O-])=O)cc2)C=C1C(=O)Nc3c(cccc3)C(=O)N	[*;R2][#6;r][#6;r]C(=O)[N;H]c1[c;H][c;H][c;H][c;H]c1[!#1]_20	2	false	REALSpace_70bn_2024-09	m_22bdl	138522	16784060
[O-]C(=O)c1cc2c(cc(cc2)C(=O)Nc3c(cccc3)C(=O)N)cc1	219	fCSFP4	weighted-fingerprint-similarity	0.953	0.626	m_188690bcb____21774664____16528564	N/A	S1c2c(cc([N+]([O-])=O)cc2)C=C1C(=O)Nc3c(cccc3)C(=O)N	[*;R2][#6;r][#6;r]C(=O)[N;H]c1[c;H][c;H][c;H][c;H]c1[!#1]_20	2	false	REALSpace_70bn_2024-09	m_188690bcb	21774664	16528564
S1c2c(c([N+]([O-])=O)ccc2)C=C1C(=O)Nc3c(cccc3)C(=O)C	220	fCSFP4	weighted-fingerprint-similarity	0.953	0.672	m_11bbb____52025____26276910	N/A	S1c2c(cc([N+]([O-])=O)cc2)C=C1C(=O)Nc3c(cccc3)C(=O)N	[*;R2][#6;r][#6;r]C(=O)[N;H]c1[c;H][c;H][c;H][c;H]c1[!#1]_20	2	false	REALSpace_70bn_2024-09	m_11bbb	52025	26276910
S1c2c(cc(N)cc2)C=C1C(=O)Nc3c(cccc3)C(=O)NCCC(=O)N	221	fCSFP4	weighted-fingerprint-similarity	0.952	0.664	m_240690bck____7362606____13902326	N/A	S1c2c(cc([N+]([O-])=O)cc2)C=C1C(=O)Nc3c(cccc3)C(=O)N	[*;R2][#6;r][#6;r]C(=O)[N;H]c1[c;H][c;H][c;H][c;H]c1[!#1]_20	2	false	REALSpace_70bn_2024-09	m_240690bck	7362606	13902326
S1c2c(cc(N)cc2)C=C1C(=O)Nc3c(cncc3)C(=O)c4ccccc4	222	fCSFP4	weighted-fingerprint-similarity	0.952	0.658	m_272430bcd____26342288____26398582	N/A	S1c2c(cc([N+]([O-])=O)cc2)C=C1C(=O)Nc3c(cccc3)C(=O)N	[*;R2][#6;r][#6;r]C(=O)[N;H]c1[c;H][c;H][c;H][c;H]c1[!#1]_20	2	false	REALSpace_70bn_2024-09	m_272430bcd	26342288	26398582
Brc1cc2c(SC(C(=O)Nc3c(cccc3)C(=O)NC(C)(C)C)=C2)cc1	223	fCSFP4	weighted-fingerprint-similarity	0.952	0.655	m_11bcb____1289306____12211778	N/A	S1c2c(cc([N+]([O-])=O)cc2)C=C1C(=O)Nc3c(cccc3)C(=O)N	[*;R2][#6;r][#6;r]C(=O)[N;H]c1[c;H][c;H][c;H][c;H]c1[!#1]_20	2	false	REALSpace_70bn_2024-09	m_11bcb	1289306	12211778
Brc1cc2c(SC(C(=O)Nc3c(cccc3)C(=O)NC4CC4)=C2)cc1	224	fCSFP4	weighted-fingerprint-similarity	0.952	0.655	m_11bcb____53157____12211778	N/A	S1c2c(cc([N+]([O-])=O)cc2)C=C1C(=O)Nc3c(cccc3)C(=O)N	[*;R2][#6;r][#6;r]C(=O)[N;H]c1[c;H][c;H][c;H][c;H]c1[!#1]_20	2	false	REALSpace_70bn_2024-09	m_11bcb	53157	12211778
Brc1cc2c(SC(C(=O)Nc3c(cccc3)C(=O)NCCC)=C2)cc1	225	fCSFP4	weighted-fingerprint-similarity	0.952	0.655	m_11bcb____53178____12211778	N/A	S1c2c(cc([N+]([O-])=O)cc2)C=C1C(=O)Nc3c(cccc3)C(=O)N	[*;R2][#6;r][#6;r]C(=O)[N;H]c1[c;H][c;H][c;H][c;H]c1[!#1]_20	2	false	REALSpace_70bn_2024-09	m_11bcb	53178	12211778
Clc1cc2c(SC(C(=O)Nc3c(cccc3)C(=O)NC(C)(C)C)=C2)cc1	226	fCSFP4	weighted-fingerprint-similarity	0.952	0.655	m_11bcb____1289306____11948630	N/A	S1c2c(cc([N+]([O-])=O)cc2)C=C1C(=O)Nc3c(cccc3)C(=O)N	[*;R2][#6;r][#6;r]C(=O)[N;H]c1[c;H][c;H][c;H][c;H]c1[!#1]_20	2	false	REALSpace_70bn_2024-09	m_11bcb	1289306	11948630
Clc1cc2c(SC(C(=O)Nc3c(cccc3)C(=O)NC4CC4)=C2)cc1	227	fCSFP4	weighted-fingerprint-similarity	0.952	0.655	m_11bcb____53157____11948630	N/A	S1c2c(cc([N+]([O-])=O)cc2)C=C1C(=O)Nc3c(cccc3)C(=O)N	[*;R2][#6;r][#6;r]C(=O)[N;H]c1[c;H][c;H][c;H][c;H]c1[!#1]_20	2	false	REALSpace_70bn_2024-09	m_11bcb	53157	11948630
Clc1cc2c(SC(C(=O)Nc3c(cccc3)C(=O)NCCC)=C2)cc1	228	fCSFP4	weighted-fingerprint-similarity	0.952	0.655	m_11bcb____53178____11948630	N/A	S1c2c(cc([N+]([O-])=O)cc2)C=C1C(=O)Nc3c(cccc3)C(=O)N	[*;R2][#6;r][#6;r]C(=O)[N;H]c1[c;H][c;H][c;H][c;H]c1[!#1]_20	2	false	REALSpace_70bn_2024-09	m_11bcb	53178	11948630
Clc1ncc2c(SC(C(=O)Nc3c(cccc3)C(=O)N)=C2)c1	229	fCSFP4	weighted-fingerprint-similarity	0.952	0.655	m_11bcb____124078____22009174	N/A	S1c2c(cc([N+]([O-])=O)cc2)C=C1C(=O)Nc3c(cccc3)C(=O)N	[*;R2][#6;r][#6;r]C(=O)[N;H]c1[c;H][c;H][c;H][c;H]c1[!#1]_20	2	false	REALSpace_70bn_2024-09	m_11bcb	124078	22009174
Ic1cc2c(SC(C(=O)Nc3c(cccc3)C(=O)NC(C)(C)C)=C2)cc1	230	fCSFP4	weighted-fingerprint-similarity	0.952	0.655	m_11bcb____1289306____26278040	N/A	S1c2c(cc([N+]([O-])=O)cc2)C=C1C(=O)Nc3c(cccc3)C(=O)N	[*;R2][#6;r][#6;r]C(=O)[N;H]c1[c;H][c;H][c;H][c;H]c1[!#1]_20	2	false	REALSpace_70bn_2024-09	m_11bcb	1289306	26278040
Ic1cc2c(SC(C(=O)Nc3c(cccc3)C(=O)NC4CC4)=C2)cc1	231	fCSFP4	weighted-fingerprint-similarity	0.952	0.655	m_11bcb____53157____26278040	N/A	S1c2c(cc([N+]([O-])=O)cc2)C=C1C(=O)Nc3c(cccc3)C(=O)N	[*;R2][#6;r][#6;r]C(=O)[N;H]c1[c;H][c;H][c;H][c;H]c1[!#1]_20	2	false	REALSpace_70bn_2024-09	m_11bcb	53157	26278040
Ic1cc2c(SC(C(=O)Nc3c(cccc3)C(=O)NCCC)=C2)cc1	232	fCSFP4	weighted-fingerprint-similarity	0.952	0.655	m_11bcb____53178____26278040	N/A	S1c2c(cc([N+]([O-])=O)cc2)C=C1C(=O)Nc3c(cccc3)C(=O)N	[*;R2][#6;r][#6;r]C(=O)[N;H]c1[c;H][c;H][c;H][c;H]c1[!#1]_20	2	false	REALSpace_70bn_2024-09	m_11bcb	53178	26278040
S1c2c(cc(F)cc2)C=C1C(=O)Nc3c(cccc3)C(=O)NC(C)(C)C	233	fCSFP4	weighted-fingerprint-similarity	0.952	0.655	m_11bcb____1289306____107241	N/A	S1c2c(cc([N+]([O-])=O)cc2)C=C1C(=O)Nc3c(cccc3)C(=O)N	[*;R2][#6;r][#6;r]C(=O)[N;H]c1[c;H][c;H][c;H][c;H]c1[!#1]_20	2	false	REALSpace_70bn_2024-09	m_11bcb	1289306	107241
S1c2c(cc(F)cc2)C=C1C(=O)Nc3c(cccc3)C(=O)NC4CC4	234	fCSFP4	weighted-fingerprint-similarity	0.952	0.655	m_11bcb____53157____107241	N/A	S1c2c(cc([N+]([O-])=O)cc2)C=C1C(=O)Nc3c(cccc3)C(=O)N	[*;R2][#6;r][#6;r]C(=O)[N;H]c1[c;H][c;H][c;H][c;H]c1[!#1]_20	2	false	REALSpace_70bn_2024-09	m_11bcb	53157	107241
S1c2c(cc(F)cc2)C=C1C(=O)Nc3c(cccc3)C(=O)NCCC	235	fCSFP4	weighted-fingerprint-similarity	0.952	0.655	m_11bcb____53178____107241	N/A	S1c2c(cc([N+]([O-])=O)cc2)C=C1C(=O)Nc3c(cccc3)C(=O)N	[*;R2][#6;r][#6;r]C(=O)[N;H]c1[c;H][c;H][c;H][c;H]c1[!#1]_20	2	false	REALSpace_70bn_2024-09	m_11bcb	53178	107241
S1c2c(cc(cc2)C(F)(F)F)C=C1C(=O)Nc3c(cccc3)C(=O)NC	236	fCSFP4	weighted-fingerprint-similarity	0.952	0.655	m_11bcb____133000____12111376	N/A	S1c2c(cc([N+]([O-])=O)cc2)C=C1C(=O)Nc3c(cccc3)C(=O)N	[*;R2][#6;r][#6;r]C(=O)[N;H]c1[c;H][c;H][c;H][c;H]c1[!#1]_20	2	false	REALSpace_70bn_2024-09	m_11bcb	133000	12111376
S1c2c(cc(cc2)C)C=C1C(=O)Nc3c(cccc3)C(=O)C(C)C	237	fCSFP4	weighted-fingerprint-similarity	0.952	0.655	m_11bcb____7874874____10338218	N/A	S1c2c(cc([N+]([O-])=O)cc2)C=C1C(=O)Nc3c(cccc3)C(=O)N	[*;R2][#6;r][#6;r]C(=O)[N;H]c1[c;H][c;H][c;H][c;H]c1[!#1]_20	2	false	REALSpace_70bn_2024-09	m_11bcb	7874874	10338218
S1c2c(cc(cc2)C)C=C1C(=O)Nc3c(cccc3)C(=O)N(C)C	238	fCSFP4	weighted-fingerprint-similarity	0.952	0.655	m_11bcb____593148____10338218	N/A	S1c2c(cc([N+]([O-])=O)cc2)C=C1C(=O)Nc3c(cccc3)C(=O)N	[*;R2][#6;r][#6;r]C(=O)[N;H]c1[c;H][c;H][c;H][c;H]c1[!#1]_20	2	false	REALSpace_70bn_2024-09	m_11bcb	593148	10338218
S1c2c(cc(cc2)C)C=C1C(=O)Nc3c(cccc3)C(=O)NC4CC4	239	fCSFP4	weighted-fingerprint-similarity	0.952	0.655	m_11bcb____53157____10338218	N/A	S1c2c(cc([N+]([O-])=O)cc2)C=C1C(=O)Nc3c(cccc3)C(=O)N	[*;R2][#6;r][#6;r]C(=O)[N;H]c1[c;H][c;H][c;H][c;H]c1[!#1]_20	2	false	REALSpace_70bn_2024-09	m_11bcb	53157	10338218
Brc1cc2SC(C(=O)Nc3c(cccc3)C(=O)NCC)=Cc2cc1	240	fCSFP4	weighted-fingerprint-similarity	0.952	0.653	m_11bcb____664270____10812350	N/A	S1c2c(cc([N+]([O-])=O)cc2)C=C1C(=O)Nc3c(cccc3)C(=O)N	[*;R2][#6;r][#6;r]C(=O)[N;H]c1[c;H][c;H][c;H][c;H]c1[!#1]_20	2	false	REALSpace_70bn_2024-09	m_11bcb	664270	10812350
Brc1cc2c(SC(C(=O)Nc3c(cccc3)C(=C)C)=C2)cc1	241	fCSFP4	weighted-fingerprint-similarity	0.952	0.653	m_11bbb____25815992____12211778	N/A	S1c2c(cc([N+]([O-])=O)cc2)C=C1C(=O)Nc3c(cccc3)C(=O)N	[*;R2][#6;r][#6;r]C(=O)[N;H]c1[c;H][c;H][c;H][c;H]c1[!#1]_20	2	false	REALSpace_70bn_2024-09	m_11bbb	25815992	12211778
Clc1cc2SC(C(=O)Nc3c(cccc3)C(=O)NCC)=Cc2cc1	242	fCSFP4	weighted-fingerprint-similarity	0.952	0.653	m_11bcb____664270____13573928	N/A	S1c2c(cc([N+]([O-])=O)cc2)C=C1C(=O)Nc3c(cccc3)C(=O)N	[*;R2][#6;r][#6;r]C(=O)[N;H]c1[c;H][c;H][c;H][c;H]c1[!#1]_20	2	false	REALSpace_70bn_2024-09	m_11bcb	664270	13573928
Clc1cc2c(SC(C(=O)Nc3c(cccc3)C(=C)C)=C2)cc1	243	fCSFP4	weighted-fingerprint-similarity	0.952	0.653	m_11bbb____25815992____11948630	N/A	S1c2c(cc([N+]([O-])=O)cc2)C=C1C(=O)Nc3c(cccc3)C(=O)N	[*;R2][#6;r][#6;r]C(=O)[N;H]c1[c;H][c;H][c;H][c;H]c1[!#1]_20	2	false	REALSpace_70bn_2024-09	m_11bbb	25815992	11948630
Ic1cc2c(SC(C(=O)Nc3c(cccc3)C(=C)C)=C2)cc1	244	fCSFP4	weighted-fingerprint-similarity	0.952	0.653	m_11bbb____25815992____26278040	N/A	S1c2c(cc([N+]([O-])=O)cc2)C=C1C(=O)Nc3c(cccc3)C(=O)N	[*;R2][#6;r][#6;r]C(=O)[N;H]c1[c;H][c;H][c;H][c;H]c1[!#1]_20	2	false	REALSpace_70bn_2024-09	m_11bbb	25815992	26278040
S1c2c(cc(F)cc2)C=C1C(=O)Nc3c(cccc3)C(=C)C	245	fCSFP4	weighted-fingerprint-similarity	0.952	0.653	m_11bbb____25815992____107241	N/A	S1c2c(cc([N+]([O-])=O)cc2)C=C1C(=O)Nc3c(cccc3)C(=O)N	[*;R2][#6;r][#6;r]C(=O)[N;H]c1[c;H][c;H][c;H][c;H]c1[!#1]_20	2	false	REALSpace_70bn_2024-09	m_11bbb	25815992	107241
S1c2c(ccc(F)c2)C=C1C(=O)Nc3c(cccc3)C(=O)NCC	246	fCSFP4	weighted-fingerprint-similarity	0.952	0.653	m_11bcb____664270____116471	N/A	S1c2c(cc([N+]([O-])=O)cc2)C=C1C(=O)Nc3c(cccc3)C(=O)N	[*;R2][#6;r][#6;r]C(=O)[N;H]c1[c;H][c;H][c;H][c;H]c1[!#1]_20	2	false	REALSpace_70bn_2024-09	m_11bcb	664270	116471
S1c2c(ccc(OC)c2)C=C1C(=O)Nc3c(cccc3)C(=O)C	247	fCSFP4	weighted-fingerprint-similarity	0.952	0.653	m_11bbb____52025____12362482	N/A	S1c2c(cc([N+]([O-])=O)cc2)C=C1C(=O)Nc3c(cccc3)C(=O)N	[*;R2][#6;r][#6;r]C(=O)[N;H]c1[c;H][c;H][c;H][c;H]c1[!#1]_20	2	false	REALSpace_70bn_2024-09	m_11bbb	52025	12362482
S1c2c(cccc2)C=C1C(=O)Nc3c(cncc3)C(=O)c4ccccc4	248	fCSFP4	weighted-fingerprint-similarity	0.952	0.650	m_11bcb____25838564____109241	N/A	S1c2c(cc([N+]([O-])=O)cc2)C=C1C(=O)Nc3c(cccc3)C(=O)N	[*;R2][#6;r][#6;r]C(=O)[N;H]c1[c;H][c;H][c;H][c;H]c1[!#1]_20	2	false	REALSpace_70bn_2024-09	m_11bcb	25838564	109241
S1c2c(ccnc2)C=C1C(=O)Nc3c(cccc3)C(=O)c4ccccc4	249	fCSFP4	weighted-fingerprint-similarity	0.952	0.647	m_11dcb____158059____10812190	N/A	S1c2c(cc([N+]([O-])=O)cc2)C=C1C(=O)Nc3c(cccc3)C(=O)N	[*;R2][#6;r][#6;r]C(=O)[N;H]c1[c;H][c;H][c;H][c;H]c1[!#1]_20	2	false	REALSpace_70bn_2024-09	m_11dcb	158059	10812190
S1C(C(=O)OC)=CC2=C1SC(C(=O)Nc3c(cccc3)C(=O)N)=C2	250	fCSFP4	weighted-fingerprint-similarity	0.952	0.643	m_11bcb____124078____14599882	N/A	S1c2c(cc([N+]([O-])=O)cc2)C=C1C(=O)Nc3c(cccc3)C(=O)N	[*;R2][#6;r][#6;r]C(=O)[N;H]c1[c;H][c;H][c;H][c;H]c1[!#1]_20	2	false	REALSpace_70bn_2024-09	m_11bcb	124078	14599882
S1c2c(cccc2)C=C1C(=O)Nc3c(cccc3)C(=O)NC(C)(C)C	251	fCSFP4	weighted-fingerprint-similarity	0.952	0.643	m_11bcb____1289306____109241	N/A	S1c2c(cc([N+]([O-])=O)cc2)C=C1C(=O)Nc3c(cccc3)C(=O)N	[*;R2][#6;r][#6;r]C(=O)[N;H]c1[c;H][c;H][c;H][c;H]c1[!#1]_20	2	false	REALSpace_70bn_2024-09	m_11bcb	1289306	109241
S1c2c(cccc2)C=C1C(=O)Nc3c(cccc3)C(=O)NC4CC4	252	fCSFP4	weighted-fingerprint-similarity	0.952	0.643	m_11bcb____53157____109241	N/A	S1c2c(cc([N+]([O-])=O)cc2)C=C1C(=O)Nc3c(cccc3)C(=O)N	[*;R2][#6;r][#6;r]C(=O)[N;H]c1[c;H][c;H][c;H][c;H]c1[!#1]_20	2	false	REALSpace_70bn_2024-09	m_11bcb	53157	109241
S1c2c(cccc2)C=C1C(=O)Nc3c(cccc3)C(=O)NCCC	253	fCSFP4	weighted-fingerprint-similarity	0.952	0.643	m_11bcb____53178____109241	N/A	S1c2c(cc([N+]([O-])=O)cc2)C=C1C(=O)Nc3c(cccc3)C(=O)N	[*;R2][#6;r][#6;r]C(=O)[N;H]c1[c;H][c;H][c;H][c;H]c1[!#1]_20	2	false	REALSpace_70bn_2024-09	m_11bcb	53178	109241
S1C(C(=O)Nc2c(cccc2)C(=O)c3ccccc3)=CC=4SC=CC14	254	fCSFP4	weighted-fingerprint-similarity	0.952	0.640	m_11dcb____158059____1180820	N/A	S1c2c(cc([N+]([O-])=O)cc2)C=C1C(=O)Nc3c(cccc3)C(=O)N	[*;R2][#6;r][#6;r]C(=O)[N;H]c1[c;H][c;H][c;H][c;H]c1[!#1]_20	2	false	REALSpace_70bn_2024-09	m_11dcb	158059	1180820
S1c2c(cc(cc2)C(=O)Nc3c(cccc3)C(=O)C)C=C1C	255	fCSFP4	weighted-fingerprint-similarity	0.952	0.640	m_11bbb____52025____26276502	N/A	S1c2c(cc([N+]([O-])=O)cc2)C=C1C(=O)Nc3c(cccc3)C(=O)N	[*;R2][#6;r][#6;r]C(=O)[N;H]c1[c;H][c;H][c;H][c;H]c1[!#1]_20	2	false	REALSpace_70bn_2024-09	m_11bbb	52025	26276502
S1c2c(cccc2)C=C1C(=O)Nc3c(cccc3)C(=C)C	256	fCSFP4	weighted-fingerprint-similarity	0.952	0.640	m_11bbb____25815992____109241	N/A	S1c2c(cc([N+]([O-])=O)cc2)C=C1C(=O)Nc3c(cccc3)C(=O)N	[*;R2][#6;r][#6;r]C(=O)[N;H]c1[c;H][c;H][c;H][c;H]c1[!#1]_20	2	false	REALSpace_70bn_2024-09	m_11bbb	25815992	109241
O=C(Nc1c(cccc1)C(=O)N)c2cc3c(cc(N)cc3)cc2	257	fCSFP4	weighted-fingerprint-similarity	0.952	0.617	m_240690bck____7350998____24171802	N/A	S1c2c(cc([N+]([O-])=O)cc2)C=C1C(=O)Nc3c(cccc3)C(=O)N	[*;R2][#6;r][#6;r]C(=O)[N;H]c1[c;H][c;H][c;H][c;H]c1[!#1]_20	2	false	REALSpace_70bn_2024-09	m_240690bck	7350998	24171802
Brc1cc2c(SC(C(=O)Nc3c(cccc3)C(=O)NCCC(=O)N)=C2)cc1	258	fCSFP4	weighted-fingerprint-similarity	0.951	0.659	m_11bcb____22359526____12211778	N/A	S1c2c(cc([N+]([O-])=O)cc2)C=C1C(=O)Nc3c(cccc3)C(=O)N	[*;R2][#6;r][#6;r]C(=O)[N;H]c1[c;H][c;H][c;H][c;H]c1[!#1]_20	2	false	REALSpace_70bn_2024-09	m_11bcb	22359526	12211778
Clc1cc2c(SC(C(=O)Nc3c(cccc3)C(=O)NCCC(=O)N)=C2)cc1	259	fCSFP4	weighted-fingerprint-similarity	0.951	0.659	m_11bcb____22359526____11948630	N/A	S1c2c(cc([N+]([O-])=O)cc2)C=C1C(=O)Nc3c(cccc3)C(=O)N	[*;R2][#6;r][#6;r]C(=O)[N;H]c1[c;H][c;H][c;H][c;H]c1[!#1]_20	2	false	REALSpace_70bn_2024-09	m_11bcb	22359526	11948630
Ic1cc2c(SC(C(=O)Nc3c(cccc3)C(=O)NCCC(=O)N)=C2)cc1	260	fCSFP4	weighted-fingerprint-similarity	0.951	0.659	m_11bcb____22359526____26278040	N/A	S1c2c(cc([N+]([O-])=O)cc2)C=C1C(=O)Nc3c(cccc3)C(=O)N	[*;R2][#6;r][#6;r]C(=O)[N;H]c1[c;H][c;H][c;H][c;H]c1[!#1]_20	2	false	REALSpace_70bn_2024-09	m_11bcb	22359526	26278040
S1c2c(cc(F)cc2)C=C1C(=O)Nc3c(cccc3)C(=O)NCCC(=O)N	261	fCSFP4	weighted-fingerprint-similarity	0.951	0.659	m_11bcb____22359526____107241	N/A	S1c2c(cc([N+]([O-])=O)cc2)C=C1C(=O)Nc3c(cccc3)C(=O)N	[*;R2][#6;r][#6;r]C(=O)[N;H]c1[c;H][c;H][c;H][c;H]c1[!#1]_20	2	false	REALSpace_70bn_2024-09	m_11bcb	22359526	107241
S1c2c(cc(cc2)C)C=C1C(=O)Nc3c(cccc3)C(=O)NCCC(=O)N	262	fCSFP4	weighted-fingerprint-similarity	0.951	0.659	m_11bcb____22359526____10338218	N/A	S1c2c(cc([N+]([O-])=O)cc2)C=C1C(=O)Nc3c(cccc3)C(=O)N	[*;R2][#6;r][#6;r]C(=O)[N;H]c1[c;H][c;H][c;H][c;H]c1[!#1]_20	2	false	REALSpace_70bn_2024-09	m_11bcb	22359526	10338218
S1c2c(cc(NC(=O)c3c(NC(=O)N)cccc3)cc2)C=C1C(=O)OCC	263	fCSFP4	weighted-fingerprint-similarity	0.951	0.656	m_22cbf____7788272____2823926	N/A	S1c2c(cc([N+]([O-])=O)cc2)C=C1C(=O)Nc3c(cccc3)C(=O)N	[*;R2][#6;r][#6;r]C(=O)[N;H]c1[c;H][c;H][c;H][c;H]c1[!#1]_20	2	false	REALSpace_70bn_2024-09	m_22cbf	7788272	2823926
S1c2c(cc(N)cc2)C=C1C(=O)Nc3c(cccc3)C(=O)NCC(C)C	264	fCSFP4	weighted-fingerprint-similarity	0.951	0.653	m_240690bck____7352072____13902326	N/A	S1c2c(cc([N+]([O-])=O)cc2)C=C1C(=O)Nc3c(cccc3)C(=O)N	[*;R2][#6;r][#6;r]C(=O)[N;H]c1[c;H][c;H][c;H][c;H]c1[!#1]_20	2	false	REALSpace_70bn_2024-09	m_240690bck	7352072	13902326
S1c2c(cc(N)cc2)C=C1C(=O)Nc3c(cccc3)C(=O)NCCCCC	265	fCSFP4	weighted-fingerprint-similarity	0.951	0.653	m_240690bck____15150500____13902326	N/A	S1c2c(cc([N+]([O-])=O)cc2)C=C1C(=O)Nc3c(cccc3)C(=O)N	[*;R2][#6;r][#6;r]C(=O)[N;H]c1[c;H][c;H][c;H][c;H]c1[!#1]_20	2	false	REALSpace_70bn_2024-09	m_240690bck	15150500	13902326
Brc1c2c(SC(C(=O)Nc3c(cccc3)C(=O)N)=C2)ccc1	266	fCSFP4	weighted-fingerprint-similarity	0.951	0.650	m_11bcb____124078____14245944	N/A	S1c2c(cc([N+]([O-])=O)cc2)C=C1C(=O)Nc3c(cccc3)C(=O)N	[*;R2][#6;r][#6;r]C(=O)[N;H]c1[c;H][c;H][c;H][c;H]c1[!#1]_20	2	false	REALSpace_70bn_2024-09	m_11bcb	124078	14245944
Brc1cc2SC(C(=O)Nc3c(cccc3)C(=O)NCC[NH3+])=Cc2cc1	267	fCSFP4	weighted-fingerprint-similarity	0.951	0.650	m_272430bcb____11500082____26412218	N/A	S1c2c(cc([N+]([O-])=O)cc2)C=C1C(=O)Nc3c(cccc3)C(=O)N	[*;R2][#6;r][#6;r]C(=O)[N;H]c1[c;H][c;H][c;H][c;H]c1[!#1]_20	2	false	REALSpace_70bn_2024-09	m_272430bcb	11500082	26412218
Brc1cc2c(SC(C(=O)Nc3c(cccc3)C(=O)C(C)C)=C2)cc1	268	fCSFP4	weighted-fingerprint-similarity	0.951	0.650	m_11bcb____7874874____12211778	N/A	S1c2c(cc([N+]([O-])=O)cc2)C=C1C(=O)Nc3c(cccc3)C(=O)N	[*;R2][#6;r][#6;r]C(=O)[N;H]c1[c;H][c;H][c;H][c;H]c1[!#1]_20	2	false	REALSpace_70bn_2024-09	m_11bcb	7874874	12211778
Brc1cc2c(SC(C(=O)Nc3c(cccc3)C(=O)N(C)C)=C2)cc1	269	fCSFP4	weighted-fingerprint-similarity	0.951	0.650	m_11bcb____593148____12211778	N/A	S1c2c(cc([N+]([O-])=O)cc2)C=C1C(=O)Nc3c(cccc3)C(=O)N	[*;R2][#6;r][#6;r]C(=O)[N;H]c1[c;H][c;H][c;H][c;H]c1[!#1]_20	2	false	REALSpace_70bn_2024-09	m_11bcb	593148	12211778
Brc1cc2c(SC(C(=O)Nc3c(cccc3)C(=O)NCC#C)=C2)cc1	270	fCSFP4	weighted-fingerprint-similarity	0.951	0.650	m_11bcb____2083328____12211778	N/A	S1c2c(cc([N+]([O-])=O)cc2)C=C1C(=O)Nc3c(cccc3)C(=O)N	[*;R2][#6;r][#6;r]C(=O)[N;H]c1[c;H][c;H][c;H][c;H]c1[!#1]_20	2	false	REALSpace_70bn_2024-09	m_11bcb	2083328	12211778
Brc1cc2c(SC(C(=O)Nc3c(cccc3)C(=O)NCC=C)=C2)cc1	271	fCSFP4	weighted-fingerprint-similarity	0.951	0.650	m_11bcb____136885____12211778	N/A	S1c2c(cc([N+]([O-])=O)cc2)C=C1C(=O)Nc3c(cccc3)C(=O)N	[*;R2][#6;r][#6;r]C(=O)[N;H]c1[c;H][c;H][c;H][c;H]c1[!#1]_20	2	false	REALSpace_70bn_2024-09	m_11bcb	136885	12211778
Clc1c2c(SC(C(=O)Nc3c(cccc3)C(=O)N)=C2)ccc1	272	fCSFP4	weighted-fingerprint-similarity	0.951	0.650	m_11bcb____124078____55547	N/A	S1c2c(cc([N+]([O-])=O)cc2)C=C1C(=O)Nc3c(cccc3)C(=O)N	[*;R2][#6;r][#6;r]C(=O)[N;H]c1[c;H][c;H][c;H][c;H]c1[!#1]_20	2	false	REALSpace_70bn_2024-09	m_11bcb	124078	55547
Clc1cc2SC(C(=O)Nc3c(cccc3)C(=O)NCC[NH3+])=Cc2cc1	273	fCSFP4	weighted-fingerprint-similarity	0.951	0.650	m_272430bcb____11500082____26414030	N/A	S1c2c(cc([N+]([O-])=O)cc2)C=C1C(=O)Nc3c(cccc3)C(=O)N	[*;R2][#6;r][#6;r]C(=O)[N;H]c1[c;H][c;H][c;H][c;H]c1[!#1]_20	2	false	REALSpace_70bn_2024-09	m_272430bcb	11500082	26414030
Clc1cc2c(SC(C(=O)Nc3c(cccc3)C(=O)C(C)C)=C2)cc1	274	fCSFP4	weighted-fingerprint-similarity	0.951	0.650	m_11bcb____7874874____11948630	N/A	S1c2c(cc([N+]([O-])=O)cc2)C=C1C(=O)Nc3c(cccc3)C(=O)N	[*;R2][#6;r][#6;r]C(=O)[N;H]c1[c;H][c;H][c;H][c;H]c1[!#1]_20	2	false	REALSpace_70bn_2024-09	m_11bcb	7874874	11948630
Clc1cc2c(SC(C(=O)Nc3c(cccc3)C(=O)N(C)C)=C2)cc1	275	fCSFP4	weighted-fingerprint-similarity	0.951	0.650	m_11bcb____593148____11948630	N/A	S1c2c(cc([N+]([O-])=O)cc2)C=C1C(=O)Nc3c(cccc3)C(=O)N	[*;R2][#6;r][#6;r]C(=O)[N;H]c1[c;H][c;H][c;H][c;H]c1[!#1]_20	2	false	REALSpace_70bn_2024-09	m_11bcb	593148	11948630
Clc1cc2c(SC(C(=O)Nc3c(cccc3)C(=O)NCC#C)=C2)cc1	276	fCSFP4	weighted-fingerprint-similarity	0.951	0.650	m_11bcb____2083328____11948630	N/A	S1c2c(cc([N+]([O-])=O)cc2)C=C1C(=O)Nc3c(cccc3)C(=O)N	[*;R2][#6;r][#6;r]C(=O)[N;H]c1[c;H][c;H][c;H][c;H]c1[!#1]_20	2	false	REALSpace_70bn_2024-09	m_11bcb	2083328	11948630
Clc1cc2c(SC(C(=O)Nc3c(cccc3)C(=O)NCC=C)=C2)cc1	277	fCSFP4	weighted-fingerprint-similarity	0.951	0.650	m_11bcb____136885____11948630	N/A	S1c2c(cc([N+]([O-])=O)cc2)C=C1C(=O)Nc3c(cccc3)C(=O)N	[*;R2][#6;r][#6;r]C(=O)[N;H]c1[c;H][c;H][c;H][c;H]c1[!#1]_20	2	false	REALSpace_70bn_2024-09	m_11bcb	136885	11948630
Ic1cc2c(SC(C(=O)Nc3c(cccc3)C(=O)C(C)C)=C2)cc1	278	fCSFP4	weighted-fingerprint-similarity	0.951	0.650	m_11bcb____7874874____26278040	N/A	S1c2c(cc([N+]([O-])=O)cc2)C=C1C(=O)Nc3c(cccc3)C(=O)N	[*;R2][#6;r][#6;r]C(=O)[N;H]c1[c;H][c;H][c;H][c;H]c1[!#1]_20	2	false	REALSpace_70bn_2024-09	m_11bcb	7874874	26278040
Ic1cc2c(SC(C(=O)Nc3c(cccc3)C(=O)N(C)C)=C2)cc1	279	fCSFP4	weighted-fingerprint-similarity	0.951	0.650	m_11bcb____593148____26278040	N/A	S1c2c(cc([N+]([O-])=O)cc2)C=C1C(=O)Nc3c(cccc3)C(=O)N	[*;R2][#6;r][#6;r]C(=O)[N;H]c1[c;H][c;H][c;H][c;H]c1[!#1]_20	2	false	REALSpace_70bn_2024-09	m_11bcb	593148	26278040
Ic1cc2c(SC(C(=O)Nc3c(cccc3)C(=O)NCC#C)=C2)cc1	280	fCSFP4	weighted-fingerprint-similarity	0.951	0.650	m_11bcb____2083328____26278040	N/A	S1c2c(cc([N+]([O-])=O)cc2)C=C1C(=O)Nc3c(cccc3)C(=O)N	[*;R2][#6;r][#6;r]C(=O)[N;H]c1[c;H][c;H][c;H][c;H]c1[!#1]_20	2	false	REALSpace_70bn_2024-09	m_11bcb	2083328	26278040
Ic1cc2c(SC(C(=O)Nc3c(cccc3)C(=O)NCC=C)=C2)cc1	281	fCSFP4	weighted-fingerprint-similarity	0.951	0.650	m_11bcb____136885____26278040	N/A	S1c2c(cc([N+]([O-])=O)cc2)C=C1C(=O)Nc3c(cccc3)C(=O)N	[*;R2][#6;r][#6;r]C(=O)[N;H]c1[c;H][c;H][c;H][c;H]c1[!#1]_20	2	false	REALSpace_70bn_2024-09	m_11bcb	136885	26278040
S1c2c(c(F)ccc2)C=C1C(=O)Nc3c(cccc3)C(=O)N	282	fCSFP4	weighted-fingerprint-similarity	0.951	0.650	m_11bcb____124078____55625	N/A	S1c2c(cc([N+]([O-])=O)cc2)C=C1C(=O)Nc3c(cccc3)C(=O)N	[*;R2][#6;r][#6;r]C(=O)[N;H]c1[c;H][c;H][c;H][c;H]c1[!#1]_20	2	false	REALSpace_70bn_2024-09	m_11bcb	124078	55625
S1c2c(c(ccc2)C)C=C1C(=O)Nc3c(cccc3)C(=O)N	283	fCSFP4	weighted-fingerprint-similarity	0.951	0.650	m_11bcb____124078____28369862	N/A	S1c2c(cc([N+]([O-])=O)cc2)C=C1C(=O)Nc3c(cccc3)C(=O)N	[*;R2][#6;r][#6;r]C(=O)[N;H]c1[c;H][c;H][c;H][c;H]c1[!#1]_20	2	false	REALSpace_70bn_2024-09	m_11bcb	124078	28369862
S1c2c(cc(C#N)cc2)C=C1C(=O)Nc3c(cccc3)C(=O)NCC	284	fCSFP4	weighted-fingerprint-similarity	0.951	0.650	m_11bcb____664270____27707050	N/A	S1c2c(cc([N+]([O-])=O)cc2)C=C1C(=O)Nc3c(cccc3)C(=O)N	[*;R2][#6;r][#6;r]C(=O)[N;H]c1[c;H][c;H][c;H][c;H]c1[!#1]_20	2	false	REALSpace_70bn_2024-09	m_11bcb	664270	27707050
S1c2c(cc(F)cc2)C=C1C(=O)Nc3c(cccc3)C(=O)C(C)C	285	fCSFP4	weighted-fingerprint-similarity	0.951	0.650	m_11bcb____7874874____107241	N/A	S1c2c(cc([N+]([O-])=O)cc2)C=C1C(=O)Nc3c(cccc3)C(=O)N	[*;R2][#6;r][#6;r]C(=O)[N;H]c1[c;H][c;H][c;H][c;H]c1[!#1]_20	2	false	REALSpace_70bn_2024-09	m_11bcb	7874874	107241
S1c2c(cc(F)cc2)C=C1C(=O)Nc3c(cccc3)C(=O)C(F)(F)F	286	fCSFP4	weighted-fingerprint-similarity	0.951	0.650	m_11dcb____517992____107241	N/A	S1c2c(cc([N+]([O-])=O)cc2)C=C1C(=O)Nc3c(cccc3)C(=O)N	[*;R2][#6;r][#6;r]C(=O)[N;H]c1[c;H][c;H][c;H][c;H]c1[!#1]_20	2	false	REALSpace_70bn_2024-09	m_11dcb	517992	107241
S1c2c(cc(F)cc2)C=C1C(=O)Nc3c(cccc3)C(=O)N(C)C	287	fCSFP4	weighted-fingerprint-similarity	0.951	0.650	m_11bcb____593148____107241	N/A	S1c2c(cc([N+]([O-])=O)cc2)C=C1C(=O)Nc3c(cccc3)C(=O)N	[*;R2][#6;r][#6;r]C(=O)[N;H]c1[c;H][c;H][c;H][c;H]c1[!#1]_20	2	false	REALSpace_70bn_2024-09	m_11bcb	593148	107241
S1c2c(cc(F)cc2)C=C1C(=O)Nc3c(cccc3)C(=O)NCC#C	288	fCSFP4	weighted-fingerprint-similarity	0.951	0.650	m_11bcb____2083328____107241	N/A	S1c2c(cc([N+]([O-])=O)cc2)C=C1C(=O)Nc3c(cccc3)C(=O)N	[*;R2][#6;r][#6;r]C(=O)[N;H]c1[c;H][c;H][c;H][c;H]c1[!#1]_20	2	false	REALSpace_70bn_2024-09	m_11bcb	2083328	107241
S1c2c(cc(F)cc2)C=C1C(=O)Nc3c(cccc3)C(=O)NCC=C	289	fCSFP4	weighted-fingerprint-similarity	0.951	0.650	m_11bcb____136885____107241	N/A	S1c2c(cc([N+]([O-])=O)cc2)C=C1C(=O)Nc3c(cccc3)C(=O)N	[*;R2][#6;r][#6;r]C(=O)[N;H]c1[c;H][c;H][c;H][c;H]c1[!#1]_20	2	false	REALSpace_70bn_2024-09	m_11bcb	136885	107241
S1c2c(cc(NC(=O)c3c(NC(=O)OC)cccc3)cc2)C=C1C([O-])=O	290	fCSFP4	weighted-fingerprint-similarity	0.951	0.650	m_188690bbe____8164040____25754192	N/A	S1c2c(cc([N+]([O-])=O)cc2)C=C1C(=O)Nc3c(cccc3)C(=O)N	[*;R2][#6;r][#6;r]C(=O)[N;H]c1[c;H][c;H][c;H][c;H]c1[!#1]_20	2	false	REALSpace_70bn_2024-09	m_188690bbe	8164040	25754192
S1c2c(cc(cc2)C(F)(F)F)C=C1C(=O)Nc3c(cccc3)C(=O)C	291	fCSFP4	weighted-fingerprint-similarity	0.951	0.650	m_11bbb____52025____12111376	N/A	S1c2c(cc([N+]([O-])=O)cc2)C=C1C(=O)Nc3c(cccc3)C(=O)N	[*;R2][#6;r][#6;r]C(=O)[N;H]c1[c;H][c;H][c;H][c;H]c1[!#1]_20	2	false	REALSpace_70bn_2024-09	m_11bbb	52025	12111376
S1c2c(cc(cc2)C)C=C1C(=O)Nc3c(cccc3)C(=O)NCC#C	292	fCSFP4	weighted-fingerprint-similarity	0.951	0.650	m_11bcb____2083328____10338218	N/A	S1c2c(cc([N+]([O-])=O)cc2)C=C1C(=O)Nc3c(cccc3)C(=O)N	[*;R2][#6;r][#6;r]C(=O)[N;H]c1[c;H][c;H][c;H][c;H]c1[!#1]_20	2	false	REALSpace_70bn_2024-09	m_11bcb	2083328	10338218
S1c2c(cc(cc2)C)C=C1C(=O)Nc3c(cccc3)C(=O)NCC=C	293	fCSFP4	weighted-fingerprint-similarity	0.951	0.650	m_11bcb____136885____10338218	N/A	S1c2c(cc([N+]([O-])=O)cc2)C=C1C(=O)Nc3c(cccc3)C(=O)N	[*;R2][#6;r][#6;r]C(=O)[N;H]c1[c;H][c;H][c;H][c;H]c1[!#1]_20	2	false	REALSpace_70bn_2024-09	m_11bcb	136885	10338218
S1c2c(ccc(F)c2)C=C1C(=O)Nc3c(cccc3)C(=O)NCC[NH3+]	294	fCSFP4	weighted-fingerprint-similarity	0.951	0.650	m_272430bcb____11500082____11504004	N/A	S1c2c(cc([N+]([O-])=O)cc2)C=C1C(=O)Nc3c(cccc3)C(=O)N	[*;R2][#6;r][#6;r]C(=O)[N;H]c1[c;H][c;H][c;H][c;H]c1[!#1]_20	2	false	REALSpace_70bn_2024-09	m_272430bcb	11500082	11504004
S1c2c(ccc(c2)C)C=C1C(=O)Nc3c(cccc3)C(=O)NCC[NH3+]	295	fCSFP4	weighted-fingerprint-similarity	0.951	0.650	m_272430bcb____11500082____26414028	N/A	S1c2c(cc([N+]([O-])=O)cc2)C=C1C(=O)Nc3c(cccc3)C(=O)N	[*;R2][#6;r][#6;r]C(=O)[N;H]c1[c;H][c;H][c;H][c;H]c1[!#1]_20	2	false	REALSpace_70bn_2024-09	m_272430bcb	11500082	26414028
S1c2c(cc(NC(=O)c3c(NC(=O)OC)cccc3)cc2)C=C1C(=O)OC	296	fCSFP4	weighted-fingerprint-similarity	0.951	0.647	m_22bbn____13586248____3479218	N/A	S1c2c(cc([N+]([O-])=O)cc2)C=C1C(=O)Nc3c(cccc3)C(=O)N	[*;R2][#6;r][#6;r]C(=O)[N;H]c1[c;H][c;H][c;H][c;H]c1[!#1]_20	2	false	REALSpace_70bn_2024-09	m_22bbn	13586248	3479218
S1c2c(ccc(c2)C)C=C1C(=O)Nc3c(cccc3)C(=O)CC	297	fCSFP4	weighted-fingerprint-similarity	0.951	0.647	m_11bbb____12342784____26278268	N/A	S1c2c(cc([N+]([O-])=O)cc2)C=C1C(=O)Nc3c(cccc3)C(=O)N	[*;R2][#6;r][#6;r]C(=O)[N;H]c1[c;H][c;H][c;H][c;H]c1[!#1]_20	2	false	REALSpace_70bn_2024-09	m_11bbb	12342784	26278268
S1c2c(ccc(c2)C)C=C1C(=O)Nc3c(cccc3)C(=O)NC(C)C	298	fCSFP4	weighted-fingerprint-similarity	0.951	0.647	m_11bcb____644806____26278268	N/A	S1c2c(cc([N+]([O-])=O)cc2)C=C1C(=O)Nc3c(cccc3)C(=O)N	[*;R2][#6;r][#6;r]C(=O)[N;H]c1[c;H][c;H][c;H][c;H]c1[!#1]_20	2	false	REALSpace_70bn_2024-09	m_11bcb	644806	26278268
S1c2c(ccc(c2)C)C=C1C(=O)Nc3c(cccc3)C(=O)OC	299	fCSFP4	weighted-fingerprint-similarity	0.951	0.647	m_11bcb____51285____26278268	N/A	S1c2c(cc([N+]([O-])=O)cc2)C=C1C(=O)Nc3c(cccc3)C(=O)N	[*;R2][#6;r][#6;r]C(=O)[N;H]c1[c;H][c;H][c;H][c;H]c1[!#1]_20	2	false	REALSpace_70bn_2024-09	m_11bcb	51285	26278268
S1c2c(cccc2)C=C1C(=O)Nc3c(cccc3)C(=O)NCCC(=O)N	300	fCSFP4	weighted-fingerprint-similarity	0.951	0.647	m_11bcb____22359526____109241	N/A	S1c2c(cc([N+]([O-])=O)cc2)C=C1C(=O)Nc3c(cccc3)C(=O)N	[*;R2][#6;r][#6;r]C(=O)[N;H]c1[c;H][c;H][c;H][c;H]c1[!#1]_20	2	false	REALSpace_70bn_2024-09	m_11bcb	22359526	109241
S1c2c(cccc2)C=C1C(=O)Nc3c(cccc3)C(=O)C(C)C	301	fCSFP4	weighted-fingerprint-similarity	0.951	0.638	m_11bcb____7874874____109241	N/A	S1c2c(cc([N+]([O-])=O)cc2)C=C1C(=O)Nc3c(cccc3)C(=O)N	[*;R2][#6;r][#6;r]C(=O)[N;H]c1[c;H][c;H][c;H][c;H]c1[!#1]_20	2	false	REALSpace_70bn_2024-09	m_11bcb	7874874	109241
S1c2c(cccc2)C=C1C(=O)Nc3c(cccc3)C(=O)N(C)C	302	fCSFP4	weighted-fingerprint-similarity	0.951	0.638	m_11bcb____593148____109241	N/A	S1c2c(cc([N+]([O-])=O)cc2)C=C1C(=O)Nc3c(cccc3)C(=O)N	[*;R2][#6;r][#6;r]C(=O)[N;H]c1[c;H][c;H][c;H][c;H]c1[!#1]_20	2	false	REALSpace_70bn_2024-09	m_11bcb	593148	109241
S1c2c(cccc2)C=C1C(=O)Nc3c(cccc3)C(=O)NCC#C	303	fCSFP4	weighted-fingerprint-similarity	0.951	0.638	m_11bcb____2083328____109241	N/A	S1c2c(cc([N+]([O-])=O)cc2)C=C1C(=O)Nc3c(cccc3)C(=O)N	[*;R2][#6;r][#6;r]C(=O)[N;H]c1[c;H][c;H][c;H][c;H]c1[!#1]_20	2	false	REALSpace_70bn_2024-09	m_11bcb	2083328	109241
S1c2c(cccc2)C=C1C(=O)Nc3c(cccc3)C(=O)NCC=C	304	fCSFP4	weighted-fingerprint-similarity	0.951	0.638	m_11bcb____136885____109241	N/A	S1c2c(cc([N+]([O-])=O)cc2)C=C1C(=O)Nc3c(cccc3)C(=O)N	[*;R2][#6;r][#6;r]C(=O)[N;H]c1[c;H][c;H][c;H][c;H]c1[!#1]_20	2	false	REALSpace_70bn_2024-09	m_11bcb	136885	109241
S1c2c(cncc2)C=C1C(=O)Nc3c(cccc3)C(=O)NC	305	fCSFP4	weighted-fingerprint-similarity	0.951	0.638	m_11bcb____133000____26269780	N/A	S1c2c(cc([N+]([O-])=O)cc2)C=C1C(=O)Nc3c(cccc3)C(=O)N	[*;R2][#6;r][#6;r]C(=O)[N;H]c1[c;H][c;H][c;H][c;H]c1[!#1]_20	2	false	REALSpace_70bn_2024-09	m_11bcb	133000	26269780
S1c2c(ccc(c2)C(=O)Nc3c(cccc3)C(=O)c4ccccc4)C=C1C	306	fCSFP4	weighted-fingerprint-similarity	0.951	0.632	m_11dcb____158059____25986834	N/A	S1c2c(cc([N+]([O-])=O)cc2)C=C1C(=O)Nc3c(cccc3)C(=O)N	[*;R2][#6;r][#6;r]C(=O)[N;H]c1[c;H][c;H][c;H][c;H]c1[!#1]_20	2	false	REALSpace_70bn_2024-09	m_11dcb	158059	25986834
Brc1cc2c(cc(cc2)C(=O)Nc3c(cccc3)C(=O)N)cc1	307	fCSFP4	weighted-fingerprint-similarity	0.951	0.611	m_11bcb____124078____7594426	N/A	S1c2c(cc([N+]([O-])=O)cc2)C=C1C(=O)Nc3c(cccc3)C(=O)N	[*;R2][#6;r][#6;r]C(=O)[N;H]c1[c;H][c;H][c;H][c;H]c1[!#1]_20	2	false	REALSpace_70bn_2024-09	m_11bcb	124078	7594426
Brc1cc2c(cc1)ccc(c2)C(=O)Nc3c(cccc3)C(=O)N	308	fCSFP4	weighted-fingerprint-similarity	0.951	0.611	m_11bcb____124078____12623846	N/A	S1c2c(cc([N+]([O-])=O)cc2)C=C1C(=O)Nc3c(cccc3)C(=O)N	[*;R2][#6;r][#6;r]C(=O)[N;H]c1[c;H][c;H][c;H][c;H]c1[!#1]_20	2	false	REALSpace_70bn_2024-09	m_11bcb	124078	12623846
Clc1cc2c(cc(cc2)C(=O)Nc3c(cccc3)C(=O)N)cc1	309	fCSFP4	weighted-fingerprint-similarity	0.951	0.611	m_11bcb____124078____19438224	N/A	S1c2c(cc([N+]([O-])=O)cc2)C=C1C(=O)Nc3c(cccc3)C(=O)N	[*;R2][#6;r][#6;r]C(=O)[N;H]c1[c;H][c;H][c;H][c;H]c1[!#1]_20	2	false	REALSpace_70bn_2024-09	m_11bcb	124078	19438224
O=C(Nc1c(cccc1)C(=O)N)c2cc3c(cc(cc3)C)cc2	310	fCSFP4	weighted-fingerprint-similarity	0.951	0.611	m_11bcb____124078____15071058	N/A	S1c2c(cc([N+]([O-])=O)cc2)C=C1C(=O)Nc3c(cccc3)C(=O)N	[*;R2][#6;r][#6;r]C(=O)[N;H]c1[c;H][c;H][c;H][c;H]c1[!#1]_20	2	false	REALSpace_70bn_2024-09	m_11bcb	124078	15071058
Clc1nc2c(SC(C(=O)Nc3c(cccc3)C(=O)N)=C2)cc1	311	fCSFP4	weighted-fingerprint-similarity	0.950	0.648	m_11bcb____124078____11971988	N/A	S1c2c(cc([N+]([O-])=O)cc2)C=C1C(=O)Nc3c(cccc3)C(=O)N	[*;R2][#6;r][#6;r]C(=O)[N;H]c1[c;H][c;H][c;H][c;H]c1[!#1]_20	2	false	REALSpace_70bn_2024-09	m_11bcb	124078	11971988
S1c2c(cc(N)cc2)C=C1C(=O)Nc3c(cccc3)C(=O)NCC(F)(F)F	312	fCSFP4	weighted-fingerprint-similarity	0.950	0.648	m_240690bck____7353016____13902326	N/A	S1c2c(cc([N+]([O-])=O)cc2)C=C1C(=O)Nc3c(cccc3)C(=O)N	[*;R2][#6;r][#6;r]C(=O)[N;H]c1[c;H][c;H][c;H][c;H]c1[!#1]_20	2	false	REALSpace_70bn_2024-09	m_240690bck	7353016	13902326
S1c2c(cc(N)cc2)C=C1C(=O)Nc3c(cccc3)C(=O)NCCOC	313	fCSFP4	weighted-fingerprint-similarity	0.950	0.648	m_240690dce____21552484____13902326	N/A	S1c2c(cc([N+]([O-])=O)cc2)C=C1C(=O)Nc3c(cccc3)C(=O)N	[*;R2][#6;r][#6;r]C(=O)[N;H]c1[c;H][c;H][c;H][c;H]c1[!#1]_20	2	false	REALSpace_70bn_2024-09	m_240690dce	21552484	13902326
Brc1cc2c(SC(C(=O)Nc3c(cccc3)C(=O)C(F)(F)F)=C2)cc1	314	fCSFP4	weighted-fingerprint-similarity	0.950	0.645	m_11dcb____517992____12211778	N/A	S1c2c(cc([N+]([O-])=O)cc2)C=C1C(=O)Nc3c(cccc3)C(=O)N	[*;R2][#6;r][#6;r]C(=O)[N;H]c1[c;H][c;H][c;H][c;H]c1[!#1]_20	2	false	REALSpace_70bn_2024-09	m_11dcb	517992	12211778
Brc1cc2c(SC(C(=O)Nc3c(cncc3)C(=O)c4ccccc4)=C2)cc1	315	fCSFP4	weighted-fingerprint-similarity	0.950	0.645	m_11bcb____25838564____12211778	N/A	S1c2c(cc([N+]([O-])=O)cc2)C=C1C(=O)Nc3c(cccc3)C(=O)N	[*;R2][#6;r][#6;r]C(=O)[N;H]c1[c;H][c;H][c;H][c;H]c1[!#1]_20	2	false	REALSpace_70bn_2024-09	m_11bcb	25838564	12211778
Clc1cc2c(SC(C(=O)Nc3c(cccc3)C(=O)C(F)(F)F)=C2)cc1	316	fCSFP4	weighted-fingerprint-similarity	0.950	0.645	m_11dcb____517992____11948630	N/A	S1c2c(cc([N+]([O-])=O)cc2)C=C1C(=O)Nc3c(cccc3)C(=O)N	[*;R2][#6;r][#6;r]C(=O)[N;H]c1[c;H][c;H][c;H][c;H]c1[!#1]_20	2	false	REALSpace_70bn_2024-09	m_11dcb	517992	11948630
Clc1cc2c(SC(C(=O)Nc3c(cncc3)C(=O)c4ccccc4)=C2)cc1	317	fCSFP4	weighted-fingerprint-similarity	0.950	0.645	m_11bcb____25838564____11948630	N/A	S1c2c(cc([N+]([O-])=O)cc2)C=C1C(=O)Nc3c(cccc3)C(=O)N	[*;R2][#6;r][#6;r]C(=O)[N;H]c1[c;H][c;H][c;H][c;H]c1[!#1]_20	2	false	REALSpace_70bn_2024-09	m_11bcb	25838564	11948630
Ic1cc2c(SC(C(=O)Nc3c(cccc3)C(=O)C(F)(F)F)=C2)cc1	318	fCSFP4	weighted-fingerprint-similarity	0.950	0.645	m_11dcb____517992____26278040	N/A	S1c2c(cc([N+]([O-])=O)cc2)C=C1C(=O)Nc3c(cccc3)C(=O)N	[*;R2][#6;r][#6;r]C(=O)[N;H]c1[c;H][c;H][c;H][c;H]c1[!#1]_20	2	false	REALSpace_70bn_2024-09	m_11dcb	517992	26278040
Ic1cc2c(SC(C(=O)Nc3c(cncc3)C(=O)c4ccccc4)=C2)cc1	319	fCSFP4	weighted-fingerprint-similarity	0.950	0.645	m_11bcb____25838564____26278040	N/A	S1c2c(cc([N+]([O-])=O)cc2)C=C1C(=O)Nc3c(cccc3)C(=O)N	[*;R2][#6;r][#6;r]C(=O)[N;H]c1[c;H][c;H][c;H][c;H]c1[!#1]_20	2	false	REALSpace_70bn_2024-09	m_11bcb	25838564	26278040
S1c2c(cc(F)cc2)C=C1C(=O)Nc3c(cncc3)C(=O)c4ccccc4	320	fCSFP4	weighted-fingerprint-similarity	0.950	0.645	m_11bcb____25838564____107241	N/A	S1c2c(cc([N+]([O-])=O)cc2)C=C1C(=O)Nc3c(cccc3)C(=O)N	[*;R2][#6;r][#6;r]C(=O)[N;H]c1[c;H][c;H][c;H][c;H]c1[!#1]_20	2	false	REALSpace_70bn_2024-09	m_11bcb	25838564	107241
S1c2c(cc(cc2)C)C=C1C(=O)Nc3c(cccc3)C(=O)C(F)(F)F	321	fCSFP4	weighted-fingerprint-similarity	0.950	0.645	m_11dcb____517992____10338218	N/A	S1c2c(cc([N+]([O-])=O)cc2)C=C1C(=O)Nc3c(cccc3)C(=O)N	[*;R2][#6;r][#6;r]C(=O)[N;H]c1[c;H][c;H][c;H][c;H]c1[!#1]_20	2	false	REALSpace_70bn_2024-09	m_11dcb	517992	10338218
S1c2c(cc(cc2)C)C=C1C(=O)Nc3c(cccc3)C(=O)NCC(C)C	322	fCSFP4	weighted-fingerprint-similarity	0.950	0.645	m_11bcb____136883____10338218	N/A	S1c2c(cc([N+]([O-])=O)cc2)C=C1C(=O)Nc3c(cccc3)C(=O)N	[*;R2][#6;r][#6;r]C(=O)[N;H]c1[c;H][c;H][c;H][c;H]c1[!#1]_20	2	false	REALSpace_70bn_2024-09	m_11bcb	136883	10338218
S1c2c(cc(cc2)C)C=C1C(=O)Nc3c(cccc3)C(=O)NCCCCC	323	fCSFP4	weighted-fingerprint-similarity	0.950	0.645	m_11bcb____15150482____10338218	N/A	S1c2c(cc([N+]([O-])=O)cc2)C=C1C(=O)Nc3c(cccc3)C(=O)N	[*;R2][#6;r][#6;r]C(=O)[N;H]c1[c;H][c;H][c;H][c;H]c1[!#1]_20	2	false	REALSpace_70bn_2024-09	m_11bcb	15150482	10338218
S1c2c(cc(cc2)C)C=C1C(=O)Nc3c(cccc3)C(=O)OCC	324	fCSFP4	weighted-fingerprint-similarity	0.950	0.645	m_11bcb____51599____10338218	N/A	S1c2c(cc([N+]([O-])=O)cc2)C=C1C(=O)Nc3c(cccc3)C(=O)N	[*;R2][#6;r][#6;r]C(=O)[N;H]c1[c;H][c;H][c;H][c;H]c1[!#1]_20	2	false	REALSpace_70bn_2024-09	m_11bcb	51599	10338218
S1c2c(cc(cc2)C)C=C1C(=O)Nc3c(cncc3)C(=O)c4ccccc4	325	fCSFP4	weighted-fingerprint-similarity	0.950	0.645	m_11bcb____25838564____10338218	N/A	S1c2c(cc([N+]([O-])=O)cc2)C=C1C(=O)Nc3c(cccc3)C(=O)N	[*;R2][#6;r][#6;r]C(=O)[N;H]c1[c;H][c;H][c;H][c;H]c1[!#1]_20	2	false	REALSpace_70bn_2024-09	m_11bcb	25838564	10338218
S1c2c(ccc(c2)C(F)(F)F)C=C1C(=O)Nc3c(cccc3)C([O-])=O	326	fCSFP4	weighted-fingerprint-similarity	0.950	0.645	m_270112bcc____7868348____15260446	N/A	S1c2c(cc([N+]([O-])=O)cc2)C=C1C(=O)Nc3c(cccc3)C(=O)N	[*;R2][#6;r][#6;r]C(=O)[N;H]c1[c;H][c;H][c;H][c;H]c1[!#1]_20	2	false	REALSpace_70bn_2024-09	m_270112bcc	7868348	15260446
Brc1cc2SC(C(=O)Nc3c(cccc3)C(=O)CC)=Cc2cc1	327	fCSFP4	weighted-fingerprint-similarity	0.950	0.642	m_11bbb____12342784____10812350	N/A	S1c2c(cc([N+]([O-])=O)cc2)C=C1C(=O)Nc3c(cccc3)C(=O)N	[*;R2][#6;r][#6;r]C(=O)[N;H]c1[c;H][c;H][c;H][c;H]c1[!#1]_20	2	false	REALSpace_70bn_2024-09	m_11bbb	12342784	10812350
Brc1cc2SC(C(=O)Nc3c(cccc3)C(=O)NC(C)C)=Cc2cc1	328	fCSFP4	weighted-fingerprint-similarity	0.950	0.642	m_11bcb____644806____10812350	N/A	S1c2c(cc([N+]([O-])=O)cc2)C=C1C(=O)Nc3c(cccc3)C(=O)N	[*;R2][#6;r][#6;r]C(=O)[N;H]c1[c;H][c;H][c;H][c;H]c1[!#1]_20	2	false	REALSpace_70bn_2024-09	m_11bcb	644806	10812350
Brc1cc2SC(C(=O)Nc3c(cccc3)C(=O)OC)=Cc2cc1	329	fCSFP4	weighted-fingerprint-similarity	0.950	0.642	m_11bcb____51285____10812350	N/A	S1c2c(cc([N+]([O-])=O)cc2)C=C1C(=O)Nc3c(cccc3)C(=O)N	[*;R2][#6;r][#6;r]C(=O)[N;H]c1[c;H][c;H][c;H][c;H]c1[!#1]_20	2	false	REALSpace_70bn_2024-09	m_11bcb	51285	10812350
Clc1cc2SC(C(=O)Nc3c(cccc3)C(=O)CC)=Cc2cc1	330	fCSFP4	weighted-fingerprint-similarity	0.950	0.642	m_11bbb____12342784____13573928	N/A	S1c2c(cc([N+]([O-])=O)cc2)C=C1C(=O)Nc3c(cccc3)C(=O)N	[*;R2][#6;r][#6;r]C(=O)[N;H]c1[c;H][c;H][c;H][c;H]c1[!#1]_20	2	false	REALSpace_70bn_2024-09	m_11bbb	12342784	13573928
Clc1cc2SC(C(=O)Nc3c(cccc3)C(=O)NC(C)C)=Cc2cc1	331	fCSFP4	weighted-fingerprint-similarity	0.950	0.642	m_11bcb____644806____13573928	N/A	S1c2c(cc([N+]([O-])=O)cc2)C=C1C(=O)Nc3c(cccc3)C(=O)N	[*;R2][#6;r][#6;r]C(=O)[N;H]c1[c;H][c;H][c;H][c;H]c1[!#1]_20	2	false	REALSpace_70bn_2024-09	m_11bcb	644806	13573928
Clc1cc2SC(C(=O)Nc3c(cccc3)C(=O)OC)=Cc2cc1	332	fCSFP4	weighted-fingerprint-similarity	0.950	0.642	m_11bcb____51285____13573928	N/A	S1c2c(cc([N+]([O-])=O)cc2)C=C1C(=O)Nc3c(cccc3)C(=O)N	[*;R2][#6;r][#6;r]C(=O)[N;H]c1[c;H][c;H][c;H][c;H]c1[!#1]_20	2	false	REALSpace_70bn_2024-09	m_11bcb	51285	13573928
S1c2c(cc(NC(=O)c3c(NC(=O)c4ccccc4)cccc3)cc2)C=C1C(=O)OCC	333	fCSFP4	weighted-fingerprint-similarity	0.950	0.642	m_22bbn____7788272____135935	N/A	S1c2c(cc([N+]([O-])=O)cc2)C=C1C(=O)Nc3c(cccc3)C(=O)N	[*;R2][#6;r][#6;r]C(=O)[N;H]c1[c;H][c;H][c;H][c;H]c1[!#1]_20	2	false	REALSpace_70bn_2024-09	m_22bbn	7788272	135935
S1c2c(ccc(F)c2)C=C1C(=O)Nc3c(cccc3)C(=O)CC	334	fCSFP4	weighted-fingerprint-similarity	0.950	0.642	m_11bbb____12342784____116471	N/A	S1c2c(cc([N+]([O-])=O)cc2)C=C1C(=O)Nc3c(cccc3)C(=O)N	[*;R2][#6;r][#6;r]C(=O)[N;H]c1[c;H][c;H][c;H][c;H]c1[!#1]_20	2	false	REALSpace_70bn_2024-09	m_11bbb	12342784	116471
S1c2c(ccc(F)c2)C=C1C(=O)Nc3c(cccc3)C(=O)NC(C)C	335	fCSFP4	weighted-fingerprint-similarity	0.950	0.642	m_11bcb____644806____116471	N/A	S1c2c(cc([N+]([O-])=O)cc2)C=C1C(=O)Nc3c(cccc3)C(=O)N	[*;R2][#6;r][#6;r]C(=O)[N;H]c1[c;H][c;H][c;H][c;H]c1[!#1]_20	2	false	REALSpace_70bn_2024-09	m_11bcb	644806	116471
S1c2c(ccc(F)c2)C=C1C(=O)Nc3c(cccc3)C(=O)OC	336	fCSFP4	weighted-fingerprint-similarity	0.950	0.642	m_11bcb____51285____116471	N/A	S1c2c(cc([N+]([O-])=O)cc2)C=C1C(=O)Nc3c(cccc3)C(=O)N	[*;R2][#6;r][#6;r]C(=O)[N;H]c1[c;H][c;H][c;H][c;H]c1[!#1]_20	2	false	REALSpace_70bn_2024-09	m_11bcb	51285	116471
S1c2c(ccc(c2)C(F)(F)F)C=C1C(=O)Nc3c(cccc3)C(=O)c4ccccc4	337	fCSFP4	weighted-fingerprint-similarity	0.950	0.642	m_11dcb____158059____15260400	N/A	S1c2c(cc([N+]([O-])=O)cc2)C=C1C(=O)Nc3c(cccc3)C(=O)N	[*;R2][#6;r][#6;r]C(=O)[N;H]c1[c;H][c;H][c;H][c;H]c1[!#1]_20	2	false	REALSpace_70bn_2024-09	m_11dcb	158059	15260400
S1c2c(ccc(c2)C)C=C1C(=O)Nc3c(cccc3)C(=O)NC(C)(C)C	338	fCSFP4	weighted-fingerprint-similarity	0.950	0.642	m_11bcb____1289306____26278268	N/A	S1c2c(cc([N+]([O-])=O)cc2)C=C1C(=O)Nc3c(cccc3)C(=O)N	[*;R2][#6;r][#6;r]C(=O)[N;H]c1[c;H][c;H][c;H][c;H]c1[!#1]_20	2	false	REALSpace_70bn_2024-09	m_11bcb	1289306	26278268
S1c2c(ccc(c2)C)C=C1C(=O)Nc3c(cccc3)C(=O)NCCC	339	fCSFP4	weighted-fingerprint-similarity	0.950	0.642	m_11bcb____53178____26278268	N/A	S1c2c(cc([N+]([O-])=O)cc2)C=C1C(=O)Nc3c(cccc3)C(=O)N	[*;R2][#6;r][#6;r]C(=O)[N;H]c1[c;H][c;H][c;H][c;H]c1[!#1]_20	2	false	REALSpace_70bn_2024-09	m_11bcb	53178	26278268
S1c2c(ccc(c2)C)C=C1C(=O)Nc3c(cccc3)C(=C)C	340	fCSFP4	weighted-fingerprint-similarity	0.950	0.639	m_11bbb____25815992____26278268	N/A	S1c2c(cc([N+]([O-])=O)cc2)C=C1C(=O)Nc3c(cccc3)C(=O)N	[*;R2][#6;r][#6;r]C(=O)[N;H]c1[c;H][c;H][c;H][c;H]c1[!#1]_20	2	false	REALSpace_70bn_2024-09	m_11bbb	25815992	26278268
S1c2c(cccc2)C=C1C(=O)Nc3c(cccc3)C(=O)C(F)(F)F	341	fCSFP4	weighted-fingerprint-similarity	0.950	0.632	m_11dcb____517992____109241	N/A	S1c2c(cc([N+]([O-])=O)cc2)C=C1C(=O)Nc3c(cccc3)C(=O)N	[*;R2][#6;r][#6;r]C(=O)[N;H]c1[c;H][c;H][c;H][c;H]c1[!#1]_20	2	false	REALSpace_70bn_2024-09	m_11dcb	517992	109241
S1c2c(cncc2)C=C1C(=O)Nc3c(cccc3)C(=O)C	342	fCSFP4	weighted-fingerprint-similarity	0.950	0.632	m_11bbb____52025____26269780	N/A	S1c2c(cc([N+]([O-])=O)cc2)C=C1C(=O)Nc3c(cccc3)C(=O)N	[*;R2][#6;r][#6;r]C(=O)[N;H]c1[c;H][c;H][c;H][c;H]c1[!#1]_20	2	false	REALSpace_70bn_2024-09	m_11bbb	52025	26269780
Clc1ccc(NC(=O)c2c(NC(=O)c3cc4c(SC(=C4)C)cc3)cccc2)cc1	343	fCSFP4	weighted-fingerprint-similarity	0.950	0.629	m_11bcb____159609____26276502	N/A	S1c2c(cc([N+]([O-])=O)cc2)C=C1C(=O)Nc3c(cccc3)C(=O)N	[*;R2][#6;r][#6;r]C(=O)[N;H]c1[c;H][c;H][c;H][c;H]c1[!#1]_20	2	false	REALSpace_70bn_2024-09	m_11bcb	159609	26276502
S1c2c(cc(cc2)C(=O)Nc3c(cccc3)C(=O)Nc4ccncc4)C=C1C	344	fCSFP4	weighted-fingerprint-similarity	0.950	0.629	m_11bcb____758382____26276502	N/A	S1c2c(cc([N+]([O-])=O)cc2)C=C1C(=O)Nc3c(cccc3)C(=O)N	[*;R2][#6;r][#6;r]C(=O)[N;H]c1[c;H][c;H][c;H][c;H]c1[!#1]_20	2	false	REALSpace_70bn_2024-09	m_11bcb	758382	26276502
S1C(C(=O)Nc2c(cccc2)C([O-])=O)=CC=3SC=CC13	345	fCSFP4	weighted-fingerprint-similarity	0.950	0.626	m_272270dcb____12154820____10029180	N/A	S1c2c(cc([N+]([O-])=O)cc2)C=C1C(=O)Nc3c(cccc3)C(=O)N	[*;R2][#6;r][#6;r]C(=O)[N;H]c1[c;H][c;H][c;H][c;H]c1[!#1]_20	2	false	REALSpace_70bn_2024-09	m_272270dcb	12154820	10029180
S1c2c(ccc(c2)C(=O)Nc3c(cccc3)C(=O)NC)C=C1C	346	fCSFP4	weighted-fingerprint-similarity	0.950	0.626	m_11bcb____133000____25986834	N/A	S1c2c(cc([N+]([O-])=O)cc2)C=C1C(=O)Nc3c(cccc3)C(=O)N	[*;R2][#6;r][#6;r]C(=O)[N;H]c1[c;H][c;H][c;H][c;H]c1[!#1]_20	2	false	REALSpace_70bn_2024-09	m_11bcb	133000	25986834
S1c2c(c([N+]([O-])=O)ccc2)C=C1C(=O)Nc3c(cccc3)C(=O)NCC	347	fCSFP4	weighted-fingerprint-similarity	0.949	0.656	m_11bcb____664270____26276910	N/A	S1c2c(cc([N+]([O-])=O)cc2)C=C1C(=O)Nc3c(cccc3)C(=O)N	[*;R2][#6;r][#6;r]C(=O)[N;H]c1[c;H][c;H][c;H][c;H]c1[!#1]_20	2	false	REALSpace_70bn_2024-09	m_11bcb	664270	26276910
S1c2c(c(ccc2)C([O-])=O)C=C1C(=O)Nc3c(cccc3)C(=O)N	348	fCSFP4	weighted-fingerprint-similarity	0.949	0.642	m_188690bcb____21774664____14730582	N/A	S1c2c(cc([N+]([O-])=O)cc2)C=C1C(=O)Nc3c(cccc3)C(=O)N	[*;R2][#6;r][#6;r]C(=O)[N;H]c1[c;H][c;H][c;H][c;H]c1[!#1]_20	2	false	REALSpace_70bn_2024-09	m_188690bcb	21774664	14730582
Brc1cc2c(SC(C(=O)Nc3c(cccc3)C(=O)NCC(C)C)=C2)cc1	349	fCSFP4	weighted-fingerprint-similarity	0.949	0.639	m_11bcb____136883____12211778	N/A	S1c2c(cc([N+]([O-])=O)cc2)C=C1C(=O)Nc3c(cccc3)C(=O)N	[*;R2][#6;r][#6;r]C(=O)[N;H]c1[c;H][c;H][c;H][c;H]c1[!#1]_20	2	false	REALSpace_70bn_2024-09	m_11bcb	136883	12211778
Brc1cc2c(SC(C(=O)Nc3c(cccc3)C(=O)NCCCCC)=C2)cc1	350	fCSFP4	weighted-fingerprint-similarity	0.949	0.639	m_11bcb____15150482____12211778	N/A	S1c2c(cc([N+]([O-])=O)cc2)C=C1C(=O)Nc3c(cccc3)C(=O)N	[*;R2][#6;r][#6;r]C(=O)[N;H]c1[c;H][c;H][c;H][c;H]c1[!#1]_20	2	false	REALSpace_70bn_2024-09	m_11bcb	15150482	12211778
Brc1cc2c(SC(C(=O)Nc3c(cccc3)C(=O)OCC)=C2)cc1	351	fCSFP4	weighted-fingerprint-similarity	0.949	0.639	m_11bcb____51599____12211778	N/A	S1c2c(cc([N+]([O-])=O)cc2)C=C1C(=O)Nc3c(cccc3)C(=O)N	[*;R2][#6;r][#6;r]C(=O)[N;H]c1[c;H][c;H][c;H][c;H]c1[!#1]_20	2	false	REALSpace_70bn_2024-09	m_11bcb	51599	12211778
Clc1cc2c(SC(C(=O)Nc3c(cccc3)C(=O)NCC(C)C)=C2)cc1	352	fCSFP4	weighted-fingerprint-similarity	0.949	0.639	m_11bcb____136883____11948630	N/A	S1c2c(cc([N+]([O-])=O)cc2)C=C1C(=O)Nc3c(cccc3)C(=O)N	[*;R2][#6;r][#6;r]C(=O)[N;H]c1[c;H][c;H][c;H][c;H]c1[!#1]_20	2	false	REALSpace_70bn_2024-09	m_11bcb	136883	11948630
Clc1cc2c(SC(C(=O)Nc3c(cccc3)C(=O)NCCCCC)=C2)cc1	353	fCSFP4	weighted-fingerprint-similarity	0.949	0.639	m_11bcb____15150482____11948630	N/A	S1c2c(cc([N+]([O-])=O)cc2)C=C1C(=O)Nc3c(cccc3)C(=O)N	[*;R2][#6;r][#6;r]C(=O)[N;H]c1[c;H][c;H][c;H][c;H]c1[!#1]_20	2	false	REALSpace_70bn_2024-09	m_11bcb	15150482	11948630
Clc1cc2c(SC(C(=O)Nc3c(cccc3)C(=O)OCC)=C2)cc1	354	fCSFP4	weighted-fingerprint-similarity	0.949	0.639	m_11bcb____51599____11948630	N/A	S1c2c(cc([N+]([O-])=O)cc2)C=C1C(=O)Nc3c(cccc3)C(=O)N	[*;R2][#6;r][#6;r]C(=O)[N;H]c1[c;H][c;H][c;H][c;H]c1[!#1]_20	2	false	REALSpace_70bn_2024-09	m_11bcb	51599	11948630
Ic1cc2c(SC(C(=O)Nc3c(cccc3)C(=O)NCC(C)C)=C2)cc1	355	fCSFP4	weighted-fingerprint-similarity	0.949	0.639	m_11bcb____136883____26278040	N/A	S1c2c(cc([N+]([O-])=O)cc2)C=C1C(=O)Nc3c(cccc3)C(=O)N	[*;R2][#6;r][#6;r]C(=O)[N;H]c1[c;H][c;H][c;H][c;H]c1[!#1]_20	2	false	REALSpace_70bn_2024-09	m_11bcb	136883	26278040
Ic1cc2c(SC(C(=O)Nc3c(cccc3)C(=O)NCCCCC)=C2)cc1	356	fCSFP4	weighted-fingerprint-similarity	0.949	0.639	m_11bcb____15150482____26278040	N/A	S1c2c(cc([N+]([O-])=O)cc2)C=C1C(=O)Nc3c(cccc3)C(=O)N	[*;R2][#6;r][#6;r]C(=O)[N;H]c1[c;H][c;H][c;H][c;H]c1[!#1]_20	2	false	REALSpace_70bn_2024-09	m_11bcb	15150482	26278040
Ic1cc2c(SC(C(=O)Nc3c(cccc3)C(=O)OCC)=C2)cc1	357	fCSFP4	weighted-fingerprint-similarity	0.949	0.639	m_11bcb____51599____26278040	N/A	S1c2c(cc([N+]([O-])=O)cc2)C=C1C(=O)Nc3c(cccc3)C(=O)N	[*;R2][#6;r][#6;r]C(=O)[N;H]c1[c;H][c;H][c;H][c;H]c1[!#1]_20	2	false	REALSpace_70bn_2024-09	m_11bcb	51599	26278040
S1c2c(cc(C#N)cc2)C=C1C(=O)Nc3c(cccc3)C(=O)CC	358	fCSFP4	weighted-fingerprint-similarity	0.949	0.639	m_11bbb____12342784____27707050	N/A	S1c2c(cc([N+]([O-])=O)cc2)C=C1C(=O)Nc3c(cccc3)C(=O)N	[*;R2][#6;r][#6;r]C(=O)[N;H]c1[c;H][c;H][c;H][c;H]c1[!#1]_20	2	false	REALSpace_70bn_2024-09	m_11bbb	12342784	27707050
S1c2c(cc(C#N)cc2)C=C1C(=O)Nc3c(cccc3)C(=O)NC(C)C	359	fCSFP4	weighted-fingerprint-similarity	0.949	0.639	m_11bcb____644806____27707050	N/A	S1c2c(cc([N+]([O-])=O)cc2)C=C1C(=O)Nc3c(cccc3)C(=O)N	[*;R2][#6;r][#6;r]C(=O)[N;H]c1[c;H][c;H][c;H][c;H]c1[!#1]_20	2	false	REALSpace_70bn_2024-09	m_11bcb	644806	27707050
S1c2c(cc(C#N)cc2)C=C1C(=O)Nc3c(cccc3)C(=O)OC	360	fCSFP4	weighted-fingerprint-similarity	0.949	0.639	m_11bcb____51285____27707050	N/A	S1c2c(cc([N+]([O-])=O)cc2)C=C1C(=O)Nc3c(cccc3)C(=O)N	[*;R2][#6;r][#6;r]C(=O)[N;H]c1[c;H][c;H][c;H][c;H]c1[!#1]_20	2	false	REALSpace_70bn_2024-09	m_11bcb	51285	27707050
S1c2c(cc(F)cc2)C=C1C(=O)Nc3c(cccc3)C(=O)NCC(C)C	361	fCSFP4	weighted-fingerprint-similarity	0.949	0.639	m_11bcb____136883____107241	N/A	S1c2c(cc([N+]([O-])=O)cc2)C=C1C(=O)Nc3c(cccc3)C(=O)N	[*;R2][#6;r][#6;r]C(=O)[N;H]c1[c;H][c;H][c;H][c;H]c1[!#1]_20	2	false	REALSpace_70bn_2024-09	m_11bcb	136883	107241
S1c2c(cc(F)cc2)C=C1C(=O)Nc3c(cccc3)C(=O)NCC(F)(F)F	362	fCSFP4	weighted-fingerprint-similarity	0.949	0.639	m_11bcb____134949____107241	N/A	S1c2c(cc([N+]([O-])=O)cc2)C=C1C(=O)Nc3c(cccc3)C(=O)N	[*;R2][#6;r][#6;r]C(=O)[N;H]c1[c;H][c;H][c;H][c;H]c1[!#1]_20	2	false	REALSpace_70bn_2024-09	m_11bcb	134949	107241
S1c2c(cc(F)cc2)C=C1C(=O)Nc3c(cccc3)C(=O)NCCCCC	363	fCSFP4	weighted-fingerprint-similarity	0.949	0.639	m_11bcb____15150482____107241	N/A	S1c2c(cc([N+]([O-])=O)cc2)C=C1C(=O)Nc3c(cccc3)C(=O)N	[*;R2][#6;r][#6;r]C(=O)[N;H]c1[c;H][c;H][c;H][c;H]c1[!#1]_20	2	false	REALSpace_70bn_2024-09	m_11bcb	15150482	107241
S1c2c(cc(F)cc2)C=C1C(=O)Nc3c(cccc3)C(=O)OCC	364	fCSFP4	weighted-fingerprint-similarity	0.949	0.639	m_11bcb____51599____107241	N/A	S1c2c(cc([N+]([O-])=O)cc2)C=C1C(=O)Nc3c(cccc3)C(=O)N	[*;R2][#6;r][#6;r]C(=O)[N;H]c1[c;H][c;H][c;H][c;H]c1[!#1]_20	2	false	REALSpace_70bn_2024-09	m_11bcb	51599	107241
S1c2c(cc(NC(=O)c3c(NC(=O)C(C)C)cccc3)cc2)C=C1C([O-])=O	365	fCSFP4	weighted-fingerprint-similarity	0.949	0.639	m_188690bbe____8164040____25753470	N/A	S1c2c(cc([N+]([O-])=O)cc2)C=C1C(=O)Nc3c(cccc3)C(=O)N	[*;R2][#6;r][#6;r]C(=O)[N;H]c1[c;H][c;H][c;H][c;H]c1[!#1]_20	2	false	REALSpace_70bn_2024-09	m_188690bbe	8164040	25753470
S1c2c(cc(OC(F)(F)F)cc2)C=C1C(=O)Nc3c(cccc3)C(=O)c4ccccc4	366	fCSFP4	weighted-fingerprint-similarity	0.949	0.639	m_11dcb____158059____25976528	N/A	S1c2c(cc([N+]([O-])=O)cc2)C=C1C(=O)Nc3c(cccc3)C(=O)N	[*;R2][#6;r][#6;r]C(=O)[N;H]c1[c;H][c;H][c;H][c;H]c1[!#1]_20	2	false	REALSpace_70bn_2024-09	m_11dcb	158059	25976528
S1c2c(cc(cc2)C)C=C1C(=O)Nc3c(cccc3)C(=O)NCCOC	367	fCSFP4	weighted-fingerprint-similarity	0.949	0.639	m_11bcb____257990____10338218	N/A	S1c2c(cc([N+]([O-])=O)cc2)C=C1C(=O)Nc3c(cccc3)C(=O)N	[*;R2][#6;r][#6;r]C(=O)[N;H]c1[c;H][c;H][c;H][c;H]c1[!#1]_20	2	false	REALSpace_70bn_2024-09	m_11bcb	257990	10338218
Brc1cc2SC(C(=O)Nc3c(cccc3)C(=O)NC(C)(C)C)=Cc2cc1	368	fCSFP4	weighted-fingerprint-similarity	0.949	0.636	m_11bcb____1289306____10812350	N/A	S1c2c(cc([N+]([O-])=O)cc2)C=C1C(=O)Nc3c(cccc3)C(=O)N	[*;R2][#6;r][#6;r]C(=O)[N;H]c1[c;H][c;H][c;H][c;H]c1[!#1]_20	2	false	REALSpace_70bn_2024-09	m_11bcb	1289306	10812350
Brc1cc2SC(C(=O)Nc3c(cccc3)C(=O)NC4CC4)=Cc2cc1	369	fCSFP4	weighted-fingerprint-similarity	0.949	0.636	m_11bcb____53157____10812350	N/A	S1c2c(cc([N+]([O-])=O)cc2)C=C1C(=O)Nc3c(cccc3)C(=O)N	[*;R2][#6;r][#6;r]C(=O)[N;H]c1[c;H][c;H][c;H][c;H]c1[!#1]_20	2	false	REALSpace_70bn_2024-09	m_11bcb	53157	10812350
Brc1cc2SC(C(=O)Nc3c(cccc3)C(=O)NCCC)=Cc2cc1	370	fCSFP4	weighted-fingerprint-similarity	0.949	0.636	m_11bcb____53178____10812350	N/A	S1c2c(cc([N+]([O-])=O)cc2)C=C1C(=O)Nc3c(cccc3)C(=O)N	[*;R2][#6;r][#6;r]C(=O)[N;H]c1[c;H][c;H][c;H][c;H]c1[!#1]_20	2	false	REALSpace_70bn_2024-09	m_11bcb	53178	10812350
Clc1cc2SC(C(=O)Nc3c(cccc3)C(=O)NC(C)(C)C)=Cc2cc1	371	fCSFP4	weighted-fingerprint-similarity	0.949	0.636	m_11bcb____1289306____13573928	N/A	S1c2c(cc([N+]([O-])=O)cc2)C=C1C(=O)Nc3c(cccc3)C(=O)N	[*;R2][#6;r][#6;r]C(=O)[N;H]c1[c;H][c;H][c;H][c;H]c1[!#1]_20	2	false	REALSpace_70bn_2024-09	m_11bcb	1289306	13573928
Clc1cc2SC(C(=O)Nc3c(cccc3)C(=O)NC4CC4)=Cc2cc1	372	fCSFP4	weighted-fingerprint-similarity	0.949	0.636	m_11bcb____53157____13573928	N/A	S1c2c(cc([N+]([O-])=O)cc2)C=C1C(=O)Nc3c(cccc3)C(=O)N	[*;R2][#6;r][#6;r]C(=O)[N;H]c1[c;H][c;H][c;H][c;H]c1[!#1]_20	2	false	REALSpace_70bn_2024-09	m_11bcb	53157	13573928
Clc1cc2SC(C(=O)Nc3c(cccc3)C(=O)NCCC)=Cc2cc1	373	fCSFP4	weighted-fingerprint-similarity	0.949	0.636	m_11bcb____53178____13573928	N/A	S1c2c(cc([N+]([O-])=O)cc2)C=C1C(=O)Nc3c(cccc3)C(=O)N	[*;R2][#6;r][#6;r]C(=O)[N;H]c1[c;H][c;H][c;H][c;H]c1[!#1]_20	2	false	REALSpace_70bn_2024-09	m_11bcb	53178	13573928
S1c2c(ccc(F)c2)C=C1C(=O)Nc3c(cccc3)C(=O)NC(C)(C)C	374	fCSFP4	weighted-fingerprint-similarity	0.949	0.636	m_11bcb____1289306____116471	N/A	S1c2c(cc([N+]([O-])=O)cc2)C=C1C(=O)Nc3c(cccc3)C(=O)N	[*;R2][#6;r][#6;r]C(=O)[N;H]c1[c;H][c;H][c;H][c;H]c1[!#1]_20	2	false	REALSpace_70bn_2024-09	m_11bcb	1289306	116471
S1c2c(ccc(F)c2)C=C1C(=O)Nc3c(cccc3)C(=O)NC4CC4	375	fCSFP4	weighted-fingerprint-similarity	0.949	0.636	m_11bcb____53157____116471	N/A	S1c2c(cc([N+]([O-])=O)cc2)C=C1C(=O)Nc3c(cccc3)C(=O)N	[*;R2][#6;r][#6;r]C(=O)[N;H]c1[c;H][c;H][c;H][c;H]c1[!#1]_20	2	false	REALSpace_70bn_2024-09	m_11bcb	53157	116471
S1c2c(ccc(F)c2)C=C1C(=O)Nc3c(cccc3)C(=O)NCCC	376	fCSFP4	weighted-fingerprint-similarity	0.949	0.636	m_11bcb____53178____116471	N/A	S1c2c(cc([N+]([O-])=O)cc2)C=C1C(=O)Nc3c(cccc3)C(=O)N	[*;R2][#6;r][#6;r]C(=O)[N;H]c1[c;H][c;H][c;H][c;H]c1[!#1]_20	2	false	REALSpace_70bn_2024-09	m_11bcb	53178	116471
S1c2c(ccc(OC)c2)C=C1C(=O)Nc3c(cccc3)C(=O)NCC	377	fCSFP4	weighted-fingerprint-similarity	0.949	0.636	m_11bcb____664270____12362482	N/A	S1c2c(cc([N+]([O-])=O)cc2)C=C1C(=O)Nc3c(cccc3)C(=O)N	[*;R2][#6;r][#6;r]C(=O)[N;H]c1[c;H][c;H][c;H][c;H]c1[!#1]_20	2	false	REALSpace_70bn_2024-09	m_11bcb	664270	12362482
S1c2c(ccc(OC)c2)C=C1C(=O)Nc3c(cccc3)C(=O)OC	378	fCSFP4	weighted-fingerprint-similarity	0.949	0.636	m_11bcb____51285____12362482	N/A	S1c2c(cc([N+]([O-])=O)cc2)C=C1C(=O)Nc3c(cccc3)C(=O)N	[*;R2][#6;r][#6;r]C(=O)[N;H]c1[c;H][c;H][c;H][c;H]c1[!#1]_20	2	false	REALSpace_70bn_2024-09	m_11bcb	51285	12362482
S1c2c(ccc(c2)C(F)(F)F)C=C1C(=O)Nc3c(cccc3)C(=O)NC	379	fCSFP4	weighted-fingerprint-similarity	0.949	0.636	m_11bcb____133000____15260400	N/A	S1c2c(cc([N+]([O-])=O)cc2)C=C1C(=O)Nc3c(cccc3)C(=O)N	[*;R2][#6;r][#6;r]C(=O)[N;H]c1[c;H][c;H][c;H][c;H]c1[!#1]_20	2	false	REALSpace_70bn_2024-09	m_11bcb	133000	15260400
S1c2c(ccc(c2)C)C=C1C(=O)Nc3c(cccc3)C(=O)C(C)C	380	fCSFP4	weighted-fingerprint-similarity	0.949	0.636	m_11bcb____7874874____26278268	N/A	S1c2c(cc([N+]([O-])=O)cc2)C=C1C(=O)Nc3c(cccc3)C(=O)N	[*;R2][#6;r][#6;r]C(=O)[N;H]c1[c;H][c;H][c;H][c;H]c1[!#1]_20	2	false	REALSpace_70bn_2024-09	m_11bcb	7874874	26278268
S1c2c(ccc(c2)C)C=C1C(=O)Nc3c(cccc3)C(=O)N(C)C	381	fCSFP4	weighted-fingerprint-similarity	0.949	0.636	m_11bcb____593148____26278268	N/A	S1c2c(cc([N+]([O-])=O)cc2)C=C1C(=O)Nc3c(cccc3)C(=O)N	[*;R2][#6;r][#6;r]C(=O)[N;H]c1[c;H][c;H][c;H][c;H]c1[!#1]_20	2	false	REALSpace_70bn_2024-09	m_11bcb	593148	26278268
S1c2c(ccc(c2)C)C=C1C(=O)Nc3c(cccc3)C(=O)NC4CC4	382	fCSFP4	weighted-fingerprint-similarity	0.949	0.636	m_11bcb____53157____26278268	N/A	S1c2c(cc([N+]([O-])=O)cc2)C=C1C(=O)Nc3c(cccc3)C(=O)N	[*;R2][#6;r][#6;r]C(=O)[N;H]c1[c;H][c;H][c;H][c;H]c1[!#1]_20	2	false	REALSpace_70bn_2024-09	m_11bcb	53157	26278268
Brc1c2SC(C(=O)Nc3c(cccc3)C(=O)N)=Cc2ccc1	383	fCSFP4	weighted-fingerprint-similarity	0.949	0.633	m_11bcb____124078____16476166	N/A	S1c2c(cc([N+]([O-])=O)cc2)C=C1C(=O)Nc3c(cccc3)C(=O)N	[*;R2][#6;r][#6;r]C(=O)[N;H]c1[c;H][c;H][c;H][c;H]c1[!#1]_20	2	false	REALSpace_70bn_2024-09	m_11bcb	124078	16476166
Brc1cc2SC(C(=O)Nc3c(cccc3)C(=C)C)=Cc2cc1	384	fCSFP4	weighted-fingerprint-similarity	0.949	0.633	m_11bbb____25815992____10812350	N/A	S1c2c(cc([N+]([O-])=O)cc2)C=C1C(=O)Nc3c(cccc3)C(=O)N	[*;R2][#6;r][#6;r]C(=O)[N;H]c1[c;H][c;H][c;H][c;H]c1[!#1]_20	2	false	REALSpace_70bn_2024-09	m_11bbb	25815992	10812350
Brc1cnc2SC(C(=O)Nc3c(cccc3)C(=O)N)=Cc2c1	385	fCSFP4	weighted-fingerprint-similarity	0.949	0.633	m_11bcb____124078____22135478	N/A	S1c2c(cc([N+]([O-])=O)cc2)C=C1C(=O)Nc3c(cccc3)C(=O)N	[*;R2][#6;r][#6;r]C(=O)[N;H]c1[c;H][c;H][c;H][c;H]c1[!#1]_20	2	false	REALSpace_70bn_2024-09	m_11bcb	124078	22135478
Clc1c2SC(C(=O)Nc3c(cccc3)C(=O)N)=Cc2ccc1	386	fCSFP4	weighted-fingerprint-similarity	0.949	0.633	m_11bcb____124078____11565822	N/A	S1c2c(cc([N+]([O-])=O)cc2)C=C1C(=O)Nc3c(cccc3)C(=O)N	[*;R2][#6;r][#6;r]C(=O)[N;H]c1[c;H][c;H][c;H][c;H]c1[!#1]_20	2	false	REALSpace_70bn_2024-09	m_11bcb	124078	11565822
Clc1cc2SC(C(=O)Nc3c(cccc3)C(=C)C)=Cc2cc1	387	fCSFP4	weighted-fingerprint-similarity	0.949	0.633	m_11bbb____25815992____13573928	N/A	S1c2c(cc([N+]([O-])=O)cc2)C=C1C(=O)Nc3c(cccc3)C(=O)N	[*;R2][#6;r][#6;r]C(=O)[N;H]c1[c;H][c;H][c;H][c;H]c1[!#1]_20	2	false	REALSpace_70bn_2024-09	m_11bbb	25815992	13573928
S1c2c(F)cccc2C=C1C(=O)Nc3c(cccc3)C(=O)N	388	fCSFP4	weighted-fingerprint-similarity	0.949	0.633	m_11bcb____124078____22136960	N/A	S1c2c(cc([N+]([O-])=O)cc2)C=C1C(=O)Nc3c(cccc3)C(=O)N	[*;R2][#6;r][#6;r]C(=O)[N;H]c1[c;H][c;H][c;H][c;H]c1[!#1]_20	2	false	REALSpace_70bn_2024-09	m_11bcb	124078	22136960
S1c2c(ccc(F)c2)C=C1C(=O)Nc3c(cccc3)C(=C)C	389	fCSFP4	weighted-fingerprint-similarity	0.949	0.633	m_11bbb____25815992____116471	N/A	S1c2c(cc([N+]([O-])=O)cc2)C=C1C(=O)Nc3c(cccc3)C(=O)N	[*;R2][#6;r][#6;r]C(=O)[N;H]c1[c;H][c;H][c;H][c;H]c1[!#1]_20	2	false	REALSpace_70bn_2024-09	m_11bbb	25815992	116471
S1c2c(cccc2C=C1C(=O)Nc3c(cccc3)C(=O)N)C	390	fCSFP4	weighted-fingerprint-similarity	0.949	0.633	m_11bcb____124078____10266764	N/A	S1c2c(cc([N+]([O-])=O)cc2)C=C1C(=O)Nc3c(cccc3)C(=O)N	[*;R2][#6;r][#6;r]C(=O)[N;H]c1[c;H][c;H][c;H][c;H]c1[!#1]_20	2	false	REALSpace_70bn_2024-09	m_11bcb	124078	10266764
S1c2c(cncc2)C=C1C(=O)Nc3c(cncc3)C(=O)c4ccccc4	391	fCSFP4	weighted-fingerprint-similarity	0.949	0.633	m_11bcb____25838564____26269780	N/A	S1c2c(cc([N+]([O-])=O)cc2)C=C1C(=O)Nc3c(cccc3)C(=O)N	[*;R2][#6;r][#6;r]C(=O)[N;H]c1[c;H][c;H][c;H][c;H]c1[!#1]_20	2	false	REALSpace_70bn_2024-09	m_11bcb	25838564	26269780
S1c2c(cccc2)C=C1C(=O)CNC(=O)c3c(NC(=O)c4ccccc4)cccc3	392	fCSFP4	weighted-fingerprint-similarity	0.949	0.630	m_22dbn____12622842____135935	N/A	S1c2c(cc([N+]([O-])=O)cc2)C=C1C(=O)Nc3c(cccc3)C(=O)N	[*;R2][#6;r][#6;r]C(=O)[N;H]c1[c;H][c;H][c;H][c;H]c1[!#1]_20	2	false	REALSpace_70bn_2024-09	m_22dbn	12622842	135935
S1c2c(cccc2)C=C1C(=O)Nc3c(cccc3)C(=O)NCC(C)C	393	fCSFP4	weighted-fingerprint-similarity	0.949	0.627	m_11bcb____136883____109241	N/A	S1c2c(cc([N+]([O-])=O)cc2)C=C1C(=O)Nc3c(cccc3)C(=O)N	[*;R2][#6;r][#6;r]C(=O)[N;H]c1[c;H][c;H][c;H][c;H]c1[!#1]_20	2	false	REALSpace_70bn_2024-09	m_11bcb	136883	109241
S1c2c(cccc2)C=C1C(=O)Nc3c(cccc3)C(=O)NCCCCC	394	fCSFP4	weighted-fingerprint-similarity	0.949	0.627	m_11bcb____15150482____109241	N/A	S1c2c(cc([N+]([O-])=O)cc2)C=C1C(=O)Nc3c(cccc3)C(=O)N	[*;R2][#6;r][#6;r]C(=O)[N;H]c1[c;H][c;H][c;H][c;H]c1[!#1]_20	2	false	REALSpace_70bn_2024-09	m_11bcb	15150482	109241
S1c2c(cccc2)C=C1C(=O)Nc3c(cccc3)C(=O)OCC	395	fCSFP4	weighted-fingerprint-similarity	0.949	0.627	m_11bcb____51599____109241	N/A	S1c2c(cc([N+]([O-])=O)cc2)C=C1C(=O)Nc3c(cccc3)C(=O)N	[*;R2][#6;r][#6;r]C(=O)[N;H]c1[c;H][c;H][c;H][c;H]c1[!#1]_20	2	false	REALSpace_70bn_2024-09	m_11bcb	51599	109241
S1c2c(cc(cc2)C(=O)Nc3c(cccc3)C(=O)NCC)C=C1C	396	fCSFP4	weighted-fingerprint-similarity	0.949	0.624	m_11bcb____664270____26276502	N/A	S1c2c(cc([N+]([O-])=O)cc2)C=C1C(=O)Nc3c(cccc3)C(=O)N	[*;R2][#6;r][#6;r]C(=O)[N;H]c1[c;H][c;H][c;H][c;H]c1[!#1]_20	2	false	REALSpace_70bn_2024-09	m_11bcb	664270	26276502
S1c2c(ccnc2)C=C1C(=O)Nc3c(cccc3)C(=O)NC	397	fCSFP4	weighted-fingerprint-similarity	0.949	0.624	m_11bcb____133000____10812190	N/A	S1c2c(cc([N+]([O-])=O)cc2)C=C1C(=O)Nc3c(cccc3)C(=O)N	[*;R2][#6;r][#6;r]C(=O)[N;H]c1[c;H][c;H][c;H][c;H]c1[!#1]_20	2	false	REALSpace_70bn_2024-09	m_11bcb	133000	10812190
S1c2c(ccc(c2)C(=O)Nc3c(cccc3)C(=O)C)C=C1C	398	fCSFP4	weighted-fingerprint-similarity	0.949	0.621	m_11bbb____52025____25986834	N/A	S1c2c(cc([N+]([O-])=O)cc2)C=C1C(=O)Nc3c(cccc3)C(=O)N	[*;R2][#6;r][#6;r]C(=O)[N;H]c1[c;H][c;H][c;H][c;H]c1[!#1]_20	2	false	REALSpace_70bn_2024-09	m_11bbb	52025	25986834
S1C(C(=O)Nc2c(cccc2)C(=O)NC)=CC=3SC=CC13	399	fCSFP4	weighted-fingerprint-similarity	0.949	0.617	m_11bcb____133000____1180820	N/A	S1c2c(cc([N+]([O-])=O)cc2)C=C1C(=O)Nc3c(cccc3)C(=O)N	[*;R2][#6;r][#6;r]C(=O)[N;H]c1[c;H][c;H][c;H][c;H]c1[!#1]_20	2	false	REALSpace_70bn_2024-09	m_11bcb	133000	1180820
S1N=Cc2c1cc(cc2)C(=O)Nc3c(cccc3)C(=O)N	400	fCSFP4	weighted-fingerprint-similarity	0.949	0.617	m_11bcb____124078____22136542	N/A	S1c2c(cc([N+]([O-])=O)cc2)C=C1C(=O)Nc3c(cccc3)C(=O)N	[*;R2][#6;r][#6;r]C(=O)[N;H]c1[c;H][c;H][c;H][c;H]c1[!#1]_20	2	false	REALSpace_70bn_2024-09	m_11bcb	124078	22136542
BrC=1SC2=C(SC(C(=O)Nc3c(cccc3)C(=O)c4ccccc4)=C2)C1	401	fCSFP4	weighted-fingerprint-similarity	0.949	0.614	m_11dcb____158059____14320422	N/A	S1c2c(cc([N+]([O-])=O)cc2)C=C1C(=O)Nc3c(cccc3)C(=O)N	[*;R2][#6;r][#6;r]C(=O)[N;H]c1[c;H][c;H][c;H][c;H]c1[!#1]_20	2	false	REALSpace_70bn_2024-09	m_11dcb	158059	14320422
ClC=1SC2=C(SC(C(=O)Nc3c(cccc3)C(=O)c4ccccc4)=C2)C1	402	fCSFP4	weighted-fingerprint-similarity	0.949	0.614	m_11dcb____158059____13757472	N/A	S1c2c(cc([N+]([O-])=O)cc2)C=C1C(=O)Nc3c(cccc3)C(=O)N	[*;R2][#6;r][#6;r]C(=O)[N;H]c1[c;H][c;H][c;H][c;H]c1[!#1]_20	2	false	REALSpace_70bn_2024-09	m_11dcb	158059	13757472
S1C(C(=O)Nc2c(cccc2)C(=O)c3ccccc3)=CC=4SC(=CC14)C	403	fCSFP4	weighted-fingerprint-similarity	0.949	0.614	m_11dcb____158059____15260200	N/A	S1c2c(cc([N+]([O-])=O)cc2)C=C1C(=O)Nc3c(cccc3)C(=O)N	[*;R2][#6;r][#6;r]C(=O)[N;H]c1[c;H][c;H][c;H][c;H]c1[!#1]_20	2	false	REALSpace_70bn_2024-09	m_11dcb	158059	15260200
S1c2c(c([N+]([O-])=O)ccc2)C=C1C(=O)Nc3c(cccc3)C(=O)NCC[NH3+]	404	fCSFP4	weighted-fingerprint-similarity	0.948	0.654	m_272430bcb____11500082____26403838	N/A	S1c2c(cc([N+]([O-])=O)cc2)C=C1C(=O)Nc3c(cccc3)C(=O)N	[*;R2][#6;r][#6;r]C(=O)[N;H]c1[c;H][c;H][c;H][c;H]c1[!#1]_20	2	false	REALSpace_70bn_2024-09	m_272430bcb	11500082	26403838
Brc1cc2SC(C(=O)Nc3c(cccc3)C(=O)NCCC(=O)N)=Cc2cc1	405	fCSFP4	weighted-fingerprint-similarity	0.948	0.640	m_11bcb____22359526____10812350	N/A	S1c2c(cc([N+]([O-])=O)cc2)C=C1C(=O)Nc3c(cccc3)C(=O)N	[*;R2][#6;r][#6;r]C(=O)[N;H]c1[c;H][c;H][c;H][c;H]c1[!#1]_20	2	false	REALSpace_70bn_2024-09	m_11bcb	22359526	10812350
Clc1cc2SC(C(=O)Nc3c(cccc3)C(=O)NCCC(=O)N)=Cc2cc1	406	fCSFP4	weighted-fingerprint-similarity	0.948	0.640	m_11bcb____22359526____13573928	N/A	S1c2c(cc([N+]([O-])=O)cc2)C=C1C(=O)Nc3c(cccc3)C(=O)N	[*;R2][#6;r][#6;r]C(=O)[N;H]c1[c;H][c;H][c;H][c;H]c1[!#1]_20	2	false	REALSpace_70bn_2024-09	m_11bcb	22359526	13573928
S1c2c(ccc(F)c2)C=C1C(=O)Nc3c(cccc3)C(=O)NCCC(=O)N	407	fCSFP4	weighted-fingerprint-similarity	0.948	0.640	m_11bcb____22359526____116471	N/A	S1c2c(cc([N+]([O-])=O)cc2)C=C1C(=O)Nc3c(cccc3)C(=O)N	[*;R2][#6;r][#6;r]C(=O)[N;H]c1[c;H][c;H][c;H][c;H]c1[!#1]_20	2	false	REALSpace_70bn_2024-09	m_11bcb	22359526	116471
S1c2c(ccc(c2)C)C=C1C(=O)Nc3c(cccc3)C(=O)NCCC(=O)N	408	fCSFP4	weighted-fingerprint-similarity	0.948	0.640	m_11bcb____22359526____26278268	N/A	S1c2c(cc([N+]([O-])=O)cc2)C=C1C(=O)Nc3c(cccc3)C(=O)N	[*;R2][#6;r][#6;r]C(=O)[N;H]c1[c;H][c;H][c;H][c;H]c1[!#1]_20	2	false	REALSpace_70bn_2024-09	m_11bcb	22359526	26278268
S1c2c(c(F)c(F)cc2)C=C1C(=O)Nc3c(cccc3)C(=O)N	409	fCSFP4	weighted-fingerprint-similarity	0.948	0.637	m_11bcb____124078____22136674	N/A	S1c2c(cc([N+]([O-])=O)cc2)C=C1C(=O)Nc3c(cccc3)C(=O)N	[*;R2][#6;r][#6;r]C(=O)[N;H]c1[c;H][c;H][c;H][c;H]c1[!#1]_20	2	false	REALSpace_70bn_2024-09	m_11bcb	124078	22136674
S1c2c(cc(N)cc2)C=C1C(=O)Nc3c(cccc3)C(=O)N(CC)CC	410	fCSFP4	weighted-fingerprint-similarity	0.948	0.637	m_240690bck____7358982____13902326	N/A	S1c2c(cc([N+]([O-])=O)cc2)C=C1C(=O)Nc3c(cccc3)C(=O)N	[*;R2][#6;r][#6;r]C(=O)[N;H]c1[c;H][c;H][c;H][c;H]c1[!#1]_20	2	false	REALSpace_70bn_2024-09	m_240690bck	7358982	13902326
Brc1cc2c(SC(C(=O)Nc3c(cccc3)C(=O)NCC(F)(F)F)=C2)cc1	411	fCSFP4	weighted-fingerprint-similarity	0.948	0.634	m_11bcb____134949____12211778	N/A	S1c2c(cc([N+]([O-])=O)cc2)C=C1C(=O)Nc3c(cccc3)C(=O)N	[*;R2][#6;r][#6;r]C(=O)[N;H]c1[c;H][c;H][c;H][c;H]c1[!#1]_20	2	false	REALSpace_70bn_2024-09	m_11bcb	134949	12211778
Brc1cc2c(SC(C(=O)Nc3c(cccc3)C(=O)NCCOC)=C2)cc1	412	fCSFP4	weighted-fingerprint-similarity	0.948	0.634	m_11bcb____257990____12211778	N/A	S1c2c(cc([N+]([O-])=O)cc2)C=C1C(=O)Nc3c(cccc3)C(=O)N	[*;R2][#6;r][#6;r]C(=O)[N;H]c1[c;H][c;H][c;H][c;H]c1[!#1]_20	2	false	REALSpace_70bn_2024-09	m_11bcb	257990	12211778
Clc1cc2c(SC(C(=O)Nc3c(cccc3)C(=O)NCC(F)(F)F)=C2)cc1	413	fCSFP4	weighted-fingerprint-similarity	0.948	0.634	m_11bcb____134949____11948630	N/A	S1c2c(cc([N+]([O-])=O)cc2)C=C1C(=O)Nc3c(cccc3)C(=O)N	[*;R2][#6;r][#6;r]C(=O)[N;H]c1[c;H][c;H][c;H][c;H]c1[!#1]_20	2	false	REALSpace_70bn_2024-09	m_11bcb	134949	11948630
Clc1cc2c(SC(C(=O)Nc3c(cccc3)C(=O)NCCOC)=C2)cc1	414	fCSFP4	weighted-fingerprint-similarity	0.948	0.634	m_11bcb____257990____11948630	N/A	S1c2c(cc([N+]([O-])=O)cc2)C=C1C(=O)Nc3c(cccc3)C(=O)N	[*;R2][#6;r][#6;r]C(=O)[N;H]c1[c;H][c;H][c;H][c;H]c1[!#1]_20	2	false	REALSpace_70bn_2024-09	m_11bcb	257990	11948630
Ic1cc2c(SC(C(=O)Nc3c(cccc3)C(=O)NCC(F)(F)F)=C2)cc1	415	fCSFP4	weighted-fingerprint-similarity	0.948	0.634	m_11bcb____134949____26278040	N/A	S1c2c(cc([N+]([O-])=O)cc2)C=C1C(=O)Nc3c(cccc3)C(=O)N	[*;R2][#6;r][#6;r]C(=O)[N;H]c1[c;H][c;H][c;H][c;H]c1[!#1]_20	2	false	REALSpace_70bn_2024-09	m_11bcb	134949	26278040
Ic1cc2c(SC(C(=O)Nc3c(cccc3)C(=O)NCCOC)=C2)cc1	416	fCSFP4	weighted-fingerprint-similarity	0.948	0.634	m_11bcb____257990____26278040	N/A	S1c2c(cc([N+]([O-])=O)cc2)C=C1C(=O)Nc3c(cccc3)C(=O)N	[*;R2][#6;r][#6;r]C(=O)[N;H]c1[c;H][c;H][c;H][c;H]c1[!#1]_20	2	false	REALSpace_70bn_2024-09	m_11bcb	257990	26278040
S1C(C(=O)Nc2c(cccc2)C(=O)N)=CC=3N(C=CC13)C	417	fCSFP4	weighted-fingerprint-similarity	0.948	0.634	m_11bcb____124078____22025148	N/A	S1c2c(cc([N+]([O-])=O)cc2)C=C1C(=O)Nc3c(cccc3)C(=O)N	[*;R2][#6;r][#6;r]C(=O)[N;H]c1[c;H][c;H][c;H][c;H]c1[!#1]_20	2	false	REALSpace_70bn_2024-09	m_11bcb	124078	22025148
S1c2c(cc(C#N)cc2)C=C1C(=O)Nc3c(cccc3)C(=O)NC(C)(C)C	418	fCSFP4	weighted-fingerprint-similarity	0.948	0.634	m_11bcb____1289306____27707050	N/A	S1c2c(cc([N+]([O-])=O)cc2)C=C1C(=O)Nc3c(cccc3)C(=O)N	[*;R2][#6;r][#6;r]C(=O)[N;H]c1[c;H][c;H][c;H][c;H]c1[!#1]_20	2	false	REALSpace_70bn_2024-09	m_11bcb	1289306	27707050
S1c2c(cc(C#N)cc2)C=C1C(=O)Nc3c(cccc3)C(=O)NC4CC4	419	fCSFP4	weighted-fingerprint-similarity	0.948	0.634	m_11bcb____53157____27707050	N/A	S1c2c(cc([N+]([O-])=O)cc2)C=C1C(=O)Nc3c(cccc3)C(=O)N	[*;R2][#6;r][#6;r]C(=O)[N;H]c1[c;H][c;H][c;H][c;H]c1[!#1]_20	2	false	REALSpace_70bn_2024-09	m_11bcb	53157	27707050
S1c2c(cc(C#N)cc2)C=C1C(=O)Nc3c(cccc3)C(=O)NCC#C	420	fCSFP4	weighted-fingerprint-similarity	0.948	0.634	m_11bcb____2083328____27707050	N/A	S1c2c(cc([N+]([O-])=O)cc2)C=C1C(=O)Nc3c(cccc3)C(=O)N	[*;R2][#6;r][#6;r]C(=O)[N;H]c1[c;H][c;H][c;H][c;H]c1[!#1]_20	2	false	REALSpace_70bn_2024-09	m_11bcb	2083328	27707050
S1c2c(cc(C#N)cc2)C=C1C(=O)Nc3c(cccc3)C(=O)NCCC	421	fCSFP4	weighted-fingerprint-similarity	0.948	0.634	m_11bcb____53178____27707050	N/A	S1c2c(cc([N+]([O-])=O)cc2)C=C1C(=O)Nc3c(cccc3)C(=O)N	[*;R2][#6;r][#6;r]C(=O)[N;H]c1[c;H][c;H][c;H][c;H]c1[!#1]_20	2	false	REALSpace_70bn_2024-09	m_11bcb	53178	27707050
S1c2c(cc(F)cc2)C=C1C(=O)Nc3c(cccc3)C(=O)NCCOC	422	fCSFP4	weighted-fingerprint-similarity	0.948	0.634	m_11bcb____257990____107241	N/A	S1c2c(cc([N+]([O-])=O)cc2)C=C1C(=O)Nc3c(cccc3)C(=O)N	[*;R2][#6;r][#6;r]C(=O)[N;H]c1[c;H][c;H][c;H][c;H]c1[!#1]_20	2	false	REALSpace_70bn_2024-09	m_11bcb	257990	107241
S1c2c(cc(NC(=O)c3c(NC(=O)NC(C)C)cccc3)cc2)C=C1C([O-])=O	423	fCSFP4	weighted-fingerprint-similarity	0.948	0.634	m_188690bbe____8164040____21666728	N/A	S1c2c(cc([N+]([O-])=O)cc2)C=C1C(=O)Nc3c(cccc3)C(=O)N	[*;R2][#6;r][#6;r]C(=O)[N;H]c1[c;H][c;H][c;H][c;H]c1[!#1]_20	2	false	REALSpace_70bn_2024-09	m_188690bbe	8164040	21666728
S1c2c(cc(OC(F)(F)F)cc2)C=C1C(=O)Nc3c(cccc3)C(=O)NC	424	fCSFP4	weighted-fingerprint-similarity	0.948	0.634	m_11bcb____133000____25976528	N/A	S1c2c(cc([N+]([O-])=O)cc2)C=C1C(=O)Nc3c(cccc3)C(=O)N	[*;R2][#6;r][#6;r]C(=O)[N;H]c1[c;H][c;H][c;H][c;H]c1[!#1]_20	2	false	REALSpace_70bn_2024-09	m_11bcb	133000	25976528
S1c2c(cc(cc2)C(F)(F)F)C=C1C(=O)Nc3c(cccc3)C(=O)C(F)(F)F	425	fCSFP4	weighted-fingerprint-similarity	0.948	0.634	m_11dcb____517992____12111376	N/A	S1c2c(cc([N+]([O-])=O)cc2)C=C1C(=O)Nc3c(cccc3)C(=O)N	[*;R2][#6;r][#6;r]C(=O)[N;H]c1[c;H][c;H][c;H][c;H]c1[!#1]_20	2	false	REALSpace_70bn_2024-09	m_11dcb	517992	12111376
S1c2c(cc(cc2)C(F)(F)F)C=C1C(=O)Nc3c(cccc3)C(=O)NCC	426	fCSFP4	weighted-fingerprint-similarity	0.948	0.634	m_11bcb____664270____12111376	N/A	S1c2c(cc([N+]([O-])=O)cc2)C=C1C(=O)Nc3c(cccc3)C(=O)N	[*;R2][#6;r][#6;r]C(=O)[N;H]c1[c;H][c;H][c;H][c;H]c1[!#1]_20	2	false	REALSpace_70bn_2024-09	m_11bcb	664270	12111376
S1c2c(cc(cc2)C)C=C1C(=O)Nc3c(cccc3)C(=O)NCC(F)(F)F	427	fCSFP4	weighted-fingerprint-similarity	0.948	0.634	m_11bcb____134949____10338218	N/A	S1c2c(cc([N+]([O-])=O)cc2)C=C1C(=O)Nc3c(cccc3)C(=O)N	[*;R2][#6;r][#6;r]C(=O)[N;H]c1[c;H][c;H][c;H][c;H]c1[!#1]_20	2	false	REALSpace_70bn_2024-09	m_11bcb	134949	10338218
Brc1cc2SC(C(=O)Nc3c(cccc3)C(=O)C(C)C)=Cc2cc1	428	fCSFP4	weighted-fingerprint-similarity	0.948	0.631	m_11bcb____7874874____10812350	N/A	S1c2c(cc([N+]([O-])=O)cc2)C=C1C(=O)Nc3c(cccc3)C(=O)N	[*;R2][#6;r][#6;r]C(=O)[N;H]c1[c;H][c;H][c;H][c;H]c1[!#1]_20	2	false	REALSpace_70bn_2024-09	m_11bcb	7874874	10812350
Brc1cc2SC(C(=O)Nc3c(cccc3)C(=O)N(C)C)=Cc2cc1	429	fCSFP4	weighted-fingerprint-similarity	0.948	0.631	m_11bcb____593148____10812350	N/A	S1c2c(cc([N+]([O-])=O)cc2)C=C1C(=O)Nc3c(cccc3)C(=O)N	[*;R2][#6;r][#6;r]C(=O)[N;H]c1[c;H][c;H][c;H][c;H]c1[!#1]_20	2	false	REALSpace_70bn_2024-09	m_11bcb	593148	10812350
Brc1cc2SC(C(=O)Nc3c(cccc3)C(=O)NCC#C)=Cc2cc1	430	fCSFP4	weighted-fingerprint-similarity	0.948	0.631	m_11bcb____2083328____10812350	N/A	S1c2c(cc([N+]([O-])=O)cc2)C=C1C(=O)Nc3c(cccc3)C(=O)N	[*;R2][#6;r][#6;r]C(=O)[N;H]c1[c;H][c;H][c;H][c;H]c1[!#1]_20	2	false	REALSpace_70bn_2024-09	m_11bcb	2083328	10812350
Brc1cc2SC(C(=O)Nc3c(cccc3)C(=O)NCC=C)=Cc2cc1	431	fCSFP4	weighted-fingerprint-similarity	0.948	0.631	m_11bcb____136885____10812350	N/A	S1c2c(cc([N+]([O-])=O)cc2)C=C1C(=O)Nc3c(cccc3)C(=O)N	[*;R2][#6;r][#6;r]C(=O)[N;H]c1[c;H][c;H][c;H][c;H]c1[!#1]_20	2	false	REALSpace_70bn_2024-09	m_11bcb	136885	10812350
Brc1nc2SC(C(=O)Nc3c(cccc3)C(=O)N)=Cc2cc1	432	fCSFP4	weighted-fingerprint-similarity	0.948	0.631	m_11bcb____124078____23014922	N/A	S1c2c(cc([N+]([O-])=O)cc2)C=C1C(=O)Nc3c(cccc3)C(=O)N	[*;R2][#6;r][#6;r]C(=O)[N;H]c1[c;H][c;H][c;H][c;H]c1[!#1]_20	2	false	REALSpace_70bn_2024-09	m_11bcb	124078	23014922
Clc1cc2SC(C(=O)Nc3c(cccc3)C(=O)C(C)C)=Cc2cc1	433	fCSFP4	weighted-fingerprint-similarity	0.948	0.631	m_11bcb____7874874____13573928	N/A	S1c2c(cc([N+]([O-])=O)cc2)C=C1C(=O)Nc3c(cccc3)C(=O)N	[*;R2][#6;r][#6;r]C(=O)[N;H]c1[c;H][c;H][c;H][c;H]c1[!#1]_20	2	false	REALSpace_70bn_2024-09	m_11bcb	7874874	13573928
Clc1cc2SC(C(=O)Nc3c(cccc3)C(=O)N(C)C)=Cc2cc1	434	fCSFP4	weighted-fingerprint-similarity	0.948	0.631	m_11bcb____593148____13573928	N/A	S1c2c(cc([N+]([O-])=O)cc2)C=C1C(=O)Nc3c(cccc3)C(=O)N	[*;R2][#6;r][#6;r]C(=O)[N;H]c1[c;H][c;H][c;H][c;H]c1[!#1]_20	2	false	REALSpace_70bn_2024-09	m_11bcb	593148	13573928
Clc1cc2SC(C(=O)Nc3c(cccc3)C(=O)NCC#C)=Cc2cc1	435	fCSFP4	weighted-fingerprint-similarity	0.948	0.631	m_11bcb____2083328____13573928	N/A	S1c2c(cc([N+]([O-])=O)cc2)C=C1C(=O)Nc3c(cccc3)C(=O)N	[*;R2][#6;r][#6;r]C(=O)[N;H]c1[c;H][c;H][c;H][c;H]c1[!#1]_20	2	false	REALSpace_70bn_2024-09	m_11bcb	2083328	13573928
Clc1cc2SC(C(=O)Nc3c(cccc3)C(=O)NCC=C)=Cc2cc1	436	fCSFP4	weighted-fingerprint-similarity	0.948	0.631	m_11bcb____136885____13573928	N/A	S1c2c(cc([N+]([O-])=O)cc2)C=C1C(=O)Nc3c(cccc3)C(=O)N	[*;R2][#6;r][#6;r]C(=O)[N;H]c1[c;H][c;H][c;H][c;H]c1[!#1]_20	2	false	REALSpace_70bn_2024-09	m_11bcb	136885	13573928
Clc1nc2SC(C(=O)Nc3c(cccc3)C(=O)N)=Cc2cc1	437	fCSFP4	weighted-fingerprint-similarity	0.948	0.631	m_11bcb____124078____15715802	N/A	S1c2c(cc([N+]([O-])=O)cc2)C=C1C(=O)Nc3c(cccc3)C(=O)N	[*;R2][#6;r][#6;r]C(=O)[N;H]c1[c;H][c;H][c;H][c;H]c1[!#1]_20	2	false	REALSpace_70bn_2024-09	m_11bcb	124078	15715802
S1c2c(cc(C#N)cc2)C=C1C(=O)Nc3c(cccc3)C(=C)C	438	fCSFP4	weighted-fingerprint-similarity	0.948	0.631	m_11bbb____25815992____27707050	N/A	S1c2c(cc([N+]([O-])=O)cc2)C=C1C(=O)Nc3c(cccc3)C(=O)N	[*;R2][#6;r][#6;r]C(=O)[N;H]c1[c;H][c;H][c;H][c;H]c1[!#1]_20	2	false	REALSpace_70bn_2024-09	m_11bbb	25815992	27707050
S1c2c(ccc(F)c2)C=C1C(=O)Nc3c(cccc3)C(=O)C(C)C	439	fCSFP4	weighted-fingerprint-similarity	0.948	0.631	m_11bcb____7874874____116471	N/A	S1c2c(cc([N+]([O-])=O)cc2)C=C1C(=O)Nc3c(cccc3)C(=O)N	[*;R2][#6;r][#6;r]C(=O)[N;H]c1[c;H][c;H][c;H][c;H]c1[!#1]_20	2	false	REALSpace_70bn_2024-09	m_11bcb	7874874	116471
S1c2c(ccc(F)c2)C=C1C(=O)Nc3c(cccc3)C(=O)C(F)(F)F	440	fCSFP4	weighted-fingerprint-similarity	0.948	0.631	m_11dcb____517992____116471	N/A	S1c2c(cc([N+]([O-])=O)cc2)C=C1C(=O)Nc3c(cccc3)C(=O)N	[*;R2][#6;r][#6;r]C(=O)[N;H]c1[c;H][c;H][c;H][c;H]c1[!#1]_20	2	false	REALSpace_70bn_2024-09	m_11dcb	517992	116471
S1c2c(ccc(F)c2)C=C1C(=O)Nc3c(cccc3)C(=O)N(C)C	441	fCSFP4	weighted-fingerprint-similarity	0.948	0.631	m_11bcb____593148____116471	N/A	S1c2c(cc([N+]([O-])=O)cc2)C=C1C(=O)Nc3c(cccc3)C(=O)N	[*;R2][#6;r][#6;r]C(=O)[N;H]c1[c;H][c;H][c;H][c;H]c1[!#1]_20	2	false	REALSpace_70bn_2024-09	m_11bcb	593148	116471
S1c2c(ccc(F)c2)C=C1C(=O)Nc3c(cccc3)C(=O)NCC#C	442	fCSFP4	weighted-fingerprint-similarity	0.948	0.631	m_11bcb____2083328____116471	N/A	S1c2c(cc([N+]([O-])=O)cc2)C=C1C(=O)Nc3c(cccc3)C(=O)N	[*;R2][#6;r][#6;r]C(=O)[N;H]c1[c;H][c;H][c;H][c;H]c1[!#1]_20	2	false	REALSpace_70bn_2024-09	m_11bcb	2083328	116471
S1c2c(ccc(F)c2)C=C1C(=O)Nc3c(cccc3)C(=O)NCC=C	443	fCSFP4	weighted-fingerprint-similarity	0.948	0.631	m_11bcb____136885____116471	N/A	S1c2c(cc([N+]([O-])=O)cc2)C=C1C(=O)Nc3c(cccc3)C(=O)N	[*;R2][#6;r][#6;r]C(=O)[N;H]c1[c;H][c;H][c;H][c;H]c1[!#1]_20	2	false	REALSpace_70bn_2024-09	m_11bcb	136885	116471
S1c2c(ccc(c2)C(F)(F)F)C=C1C(=O)Nc3c(cccc3)C(=O)C	444	fCSFP4	weighted-fingerprint-similarity	0.948	0.631	m_11bbb____52025____15260400	N/A	S1c2c(cc([N+]([O-])=O)cc2)C=C1C(=O)Nc3c(cccc3)C(=O)N	[*;R2][#6;r][#6;r]C(=O)[N;H]c1[c;H][c;H][c;H][c;H]c1[!#1]_20	2	false	REALSpace_70bn_2024-09	m_11bbb	52025	15260400
S1c2c(ccc(c2)C)C=C1C(=O)Nc3c(cccc3)C(=O)NCC#C	445	fCSFP4	weighted-fingerprint-similarity	0.948	0.631	m_11bcb____2083328____26278268	N/A	S1c2c(cc([N+]([O-])=O)cc2)C=C1C(=O)Nc3c(cccc3)C(=O)N	[*;R2][#6;r][#6;r]C(=O)[N;H]c1[c;H][c;H][c;H][c;H]c1[!#1]_20	2	false	REALSpace_70bn_2024-09	m_11bcb	2083328	26278268
S1c2c(ccc(c2)C)C=C1C(=O)Nc3c(cccc3)C(=O)NCC=C	446	fCSFP4	weighted-fingerprint-similarity	0.948	0.631	m_11bcb____136885____26278268	N/A	S1c2c(cc([N+]([O-])=O)cc2)C=C1C(=O)Nc3c(cccc3)C(=O)N	[*;R2][#6;r][#6;r]C(=O)[N;H]c1[c;H][c;H][c;H][c;H]c1[!#1]_20	2	false	REALSpace_70bn_2024-09	m_11bcb	136885	26278268
S1c2c(ncnc2)C=C1C(=O)Nc3c(cccc3)C(=O)N	447	fCSFP4	weighted-fingerprint-similarity	0.948	0.625	m_11bcb____124078____26281322	N/A	S1c2c(cc([N+]([O-])=O)cc2)C=C1C(=O)Nc3c(cccc3)C(=O)N	[*;R2][#6;r][#6;r]C(=O)[N;H]c1[c;H][c;H][c;H][c;H]c1[!#1]_20	2	false	REALSpace_70bn_2024-09	m_11bcb	124078	26281322
S1c2c(cccc2)C=C1C(=O)Nc3c(cccc3)C(=O)NCC(F)(F)F	448	fCSFP4	weighted-fingerprint-similarity	0.948	0.622	m_11bcb____134949____109241	N/A	S1c2c(cc([N+]([O-])=O)cc2)C=C1C(=O)Nc3c(cccc3)C(=O)N	[*;R2][#6;r][#6;r]C(=O)[N;H]c1[c;H][c;H][c;H][c;H]c1[!#1]_20	2	false	REALSpace_70bn_2024-09	m_11bcb	134949	109241
S1c2c(cccc2)C=C1C(=O)Nc3c(cccc3)C(=O)NCCOC	449	fCSFP4	weighted-fingerprint-similarity	0.948	0.622	m_11bcb____257990____109241	N/A	S1c2c(cc([N+]([O-])=O)cc2)C=C1C(=O)Nc3c(cccc3)C(=O)N	[*;R2][#6;r][#6;r]C(=O)[N;H]c1[c;H][c;H][c;H][c;H]c1[!#1]_20	2	false	REALSpace_70bn_2024-09	m_11bcb	257990	109241
S1c2c(ccnc2)C=C1C(=O)Nc3c(cccc3)C(=O)C	450	fCSFP4	weighted-fingerprint-similarity	0.948	0.619	m_11bbb____52025____10812190	N/A	S1c2c(cc([N+]([O-])=O)cc2)C=C1C(=O)Nc3c(cccc3)C(=O)N	[*;R2][#6;r][#6;r]C(=O)[N;H]c1[c;H][c;H][c;H][c;H]c1[!#1]_20	2	false	REALSpace_70bn_2024-09	m_11bbb	52025	10812190
S1c2c(cccc2)C=3SC(C(=O)Nc4c(cccc4)C(=O)c5ccccc5)=CC13	451	fCSFP4	weighted-fingerprint-similarity	0.948	0.615	m_11dcb____158059____135052	N/A	S1c2c(cc([N+]([O-])=O)cc2)C=C1C(=O)Nc3c(cccc3)C(=O)N	[*;R2][#6;r][#6;r]C(=O)[N;H]c1[c;H][c;H][c;H][c;H]c1[!#1]_20	2	false	REALSpace_70bn_2024-09	m_11dcb	158059	135052
S1C(C(=O)Nc2c(cccc2)C(=O)C)=CC=3SC=CC13	452	fCSFP4	weighted-fingerprint-similarity	0.947	0.612	m_11bbb____52025____1180820	N/A	S1c2c(cc([N+]([O-])=O)cc2)C=C1C(=O)Nc3c(cccc3)C(=O)N	[*;R2][#6;r][#6;r]C(=O)[N;H]c1[c;H][c;H][c;H][c;H]c1[!#1]_20	2	false	REALSpace_70bn_2024-09	m_11bbb	52025	1180820
S1C(C(=O)Nc2c(cccc2)C(=O)c3ccccc3)=CC4=C1SC=C4	453	fCSFP4	weighted-fingerprint-similarity	0.947	0.612	m_11dcb____158059____14179430	N/A	S1c2c(cc([N+]([O-])=O)cc2)C=C1C(=O)Nc3c(cccc3)C(=O)N	[*;R2][#6;r][#6;r]C(=O)[N;H]c1[c;H][c;H][c;H][c;H]c1[!#1]_20	2	false	REALSpace_70bn_2024-09	m_11dcb	158059	14179430
O=C(Nc1c(cccc1)C(=O)N)c2c(O)cc3c(cc(O)cc3)c2	454	fCSFP4	weighted-fingerprint-similarity	0.947	0.598	m_22bdl____138522____16465860	N/A	S1c2c(cc([N+]([O-])=O)cc2)C=C1C(=O)Nc3c(cccc3)C(=O)N	[*;R2][#6;r][#6;r]C(=O)[N;H]c1[c;H][c;H][c;H][c;H]c1[!#1]_20	2	false	REALSpace_70bn_2024-09	m_22bdl	138522	16465860
S1c2c(c([N+]([O-])=O)ccc2)C=C1C(=O)Nc3c(cccc3)C(=O)CC	455	fCSFP4	weighted-fingerprint-similarity	0.947	0.646	m_11bbb____12342784____26276910	N/A	S1c2c(cc([N+]([O-])=O)cc2)C=C1C(=O)Nc3c(cccc3)C(=O)N	[*;R2][#6;r][#6;r]C(=O)[N;H]c1[c;H][c;H][c;H][c;H]c1[!#1]_20	2	false	REALSpace_70bn_2024-09	m_11bbb	12342784	26276910
S1c2c(c([N+]([O-])=O)ccc2)C=C1C(=O)Nc3c(cccc3)C(=O)NC(C)C	456	fCSFP4	weighted-fingerprint-similarity	0.947	0.646	m_11bcb____644806____26276910	N/A	S1c2c(cc([N+]([O-])=O)cc2)C=C1C(=O)Nc3c(cccc3)C(=O)N	[*;R2][#6;r][#6;r]C(=O)[N;H]c1[c;H][c;H][c;H][c;H]c1[!#1]_20	2	false	REALSpace_70bn_2024-09	m_11bcb	644806	26276910
S1c2c(c([N+]([O-])=O)ccc2)C=C1C(=O)Nc3c(cccc3)C(=O)OC	457	fCSFP4	weighted-fingerprint-similarity	0.947	0.646	m_11bcb____51285____26276910	N/A	S1c2c(cc([N+]([O-])=O)cc2)C=C1C(=O)Nc3c(cccc3)C(=O)N	[*;R2][#6;r][#6;r]C(=O)[N;H]c1[c;H][c;H][c;H][c;H]c1[!#1]_20	2	false	REALSpace_70bn_2024-09	m_11bcb	51285	26276910
O=C(Nc1c(cccc1)C(=O)N)c2cc3c(cc(cc3)C=O)cc2	458	fCSFP4	weighted-fingerprint-similarity	0.947	0.595	m_22bdl____138522____25074094	N/A	S1c2c(cc([N+]([O-])=O)cc2)C=C1C(=O)Nc3c(cccc3)C(=O)N	[*;R2][#6;r][#6;r]C(=O)[N;H]c1[c;H][c;H][c;H][c;H]c1[!#1]_20	2	false	REALSpace_70bn_2024-09	m_22bdl	138522	25074094
O=C(Nc1c(cccc1)C(=O)N)c2cc3c(cc(cc3)C[NH3+])cc2	459	fCSFP4	weighted-fingerprint-similarity	0.947	0.595	m_240690bck____7350998____15081452	N/A	S1c2c(cc([N+]([O-])=O)cc2)C=C1C(=O)Nc3c(cccc3)C(=O)N	[*;R2][#6;r][#6;r]C(=O)[N;H]c1[c;H][c;H][c;H][c;H]c1[!#1]_20	2	false	REALSpace_70bn_2024-09	m_240690bck	7350998	15081452
S1c2c(cc(C#N)cc2)C=C1C(=O)Nc3c(cccc3)C(=O)NCCC(=O)N	460	fCSFP4	weighted-fingerprint-similarity	0.947	0.638	m_11bcb____22359526____27707050	N/A	S1c2c(cc([N+]([O-])=O)cc2)C=C1C(=O)Nc3c(cccc3)C(=O)N	[*;R2][#6;r][#6;r]C(=O)[N;H]c1[c;H][c;H][c;H][c;H]c1[!#1]_20	2	false	REALSpace_70bn_2024-09	m_11bcb	22359526	27707050
S1c2c(cc(cc2)C(F)(F)F)C=C1C(=O)Nc3c(cccc3)C(=O)NCC[NH3+]	461	fCSFP4	weighted-fingerprint-similarity	0.947	0.632	m_272430bcb____11500082____12119010	N/A	S1c2c(cc([N+]([O-])=O)cc2)C=C1C(=O)Nc3c(cccc3)C(=O)N	[*;R2][#6;r][#6;r]C(=O)[N;H]c1[c;H][c;H][c;H][c;H]c1[!#1]_20	2	false	REALSpace_70bn_2024-09	m_272430bcb	11500082	12119010
S1c2c(cc(C#N)cc2)C=C1C(=O)Nc3c(cccc3)C(=O)C(C)C	462	fCSFP4	weighted-fingerprint-similarity	0.947	0.629	m_11bcb____7874874____27707050	N/A	S1c2c(cc([N+]([O-])=O)cc2)C=C1C(=O)Nc3c(cccc3)C(=O)N	[*;R2][#6;r][#6;r]C(=O)[N;H]c1[c;H][c;H][c;H][c;H]c1[!#1]_20	2	false	REALSpace_70bn_2024-09	m_11bcb	7874874	27707050
S1c2c(cc(C#N)cc2)C=C1C(=O)Nc3c(cccc3)C(=O)N(C)C	463	fCSFP4	weighted-fingerprint-similarity	0.947	0.629	m_11bcb____593148____27707050	N/A	S1c2c(cc([N+]([O-])=O)cc2)C=C1C(=O)Nc3c(cccc3)C(=O)N	[*;R2][#6;r][#6;r]C(=O)[N;H]c1[c;H][c;H][c;H][c;H]c1[!#1]_20	2	false	REALSpace_70bn_2024-09	m_11bcb	593148	27707050
S1c2c(cc(C#N)cc2)C=C1C(=O)Nc3c(cccc3)C(=O)NCC=C	464	fCSFP4	weighted-fingerprint-similarity	0.947	0.629	m_11bcb____136885____27707050	N/A	S1c2c(cc([N+]([O-])=O)cc2)C=C1C(=O)Nc3c(cccc3)C(=O)N	[*;R2][#6;r][#6;r]C(=O)[N;H]c1[c;H][c;H][c;H][c;H]c1[!#1]_20	2	false	REALSpace_70bn_2024-09	m_11bcb	136885	27707050
S1c2c(cc(OC(F)(F)F)cc2)C=C1C(=O)Nc3c(cccc3)C(=O)C	465	fCSFP4	weighted-fingerprint-similarity	0.947	0.629	m_11bbb____52025____25976528	N/A	S1c2c(cc([N+]([O-])=O)cc2)C=C1C(=O)Nc3c(cccc3)C(=O)N	[*;R2][#6;r][#6;r]C(=O)[N;H]c1[c;H][c;H][c;H][c;H]c1[!#1]_20	2	false	REALSpace_70bn_2024-09	m_11bbb	52025	25976528
S1c2c(cc(cc2)C)C=C1C(=O)Nc3c(cccc3)C(=O)C(OC)OC	466	fCSFP4	weighted-fingerprint-similarity	0.947	0.629	m_11bcb____18808728____10338218	N/A	S1c2c(cc([N+]([O-])=O)cc2)C=C1C(=O)Nc3c(cccc3)C(=O)N	[*;R2][#6;r][#6;r]C(=O)[N;H]c1[c;H][c;H][c;H][c;H]c1[!#1]_20	2	false	REALSpace_70bn_2024-09	m_11bcb	18808728	10338218
S1c2c(cc(cc2)C)C=C1C(=O)Nc3c(cccc3)C(=O)N(CC)CC	467	fCSFP4	weighted-fingerprint-similarity	0.947	0.629	m_11bcb____1318810____10338218	N/A	S1c2c(cc([N+]([O-])=O)cc2)C=C1C(=O)Nc3c(cccc3)C(=O)N	[*;R2][#6;r][#6;r]C(=O)[N;H]c1[c;H][c;H][c;H][c;H]c1[!#1]_20	2	false	REALSpace_70bn_2024-09	m_11bcb	1318810	10338218
S1c2c(cc(cc2)C)C=C1C(=O)Nc3c(cccc3)C(=O)OC(C)(C)C	468	fCSFP4	weighted-fingerprint-similarity	0.947	0.629	m_11dcb____8271018____10338218	N/A	S1c2c(cc([N+]([O-])=O)cc2)C=C1C(=O)Nc3c(cccc3)C(=O)N	[*;R2][#6;r][#6;r]C(=O)[N;H]c1[c;H][c;H][c;H][c;H]c1[!#1]_20	2	false	REALSpace_70bn_2024-09	m_11dcb	8271018	10338218
S1c2c(ccc(OC)c2)C=C1C(=O)Nc3c(cccc3)C(=O)NCC[NH3+]	469	fCSFP4	weighted-fingerprint-similarity	0.947	0.629	m_272430bcb____11500082____26416672	N/A	S1c2c(cc([N+]([O-])=O)cc2)C=C1C(=O)Nc3c(cccc3)C(=O)N	[*;R2][#6;r][#6;r]C(=O)[N;H]c1[c;H][c;H][c;H][c;H]c1[!#1]_20	2	false	REALSpace_70bn_2024-09	m_272430bcb	11500082	26416672
Brc1cc2SC(C(=O)Nc3c(cccc3)C(=O)C(F)(F)F)=Cc2cc1	470	fCSFP4	weighted-fingerprint-similarity	0.947	0.626	m_11dcb____517992____10812350	N/A	S1c2c(cc([N+]([O-])=O)cc2)C=C1C(=O)Nc3c(cccc3)C(=O)N	[*;R2][#6;r][#6;r]C(=O)[N;H]c1[c;H][c;H][c;H][c;H]c1[!#1]_20	2	false	REALSpace_70bn_2024-09	m_11dcb	517992	10812350
Brc1cc2SC(C(=O)Nc3c(cncc3)C(=O)c4ccccc4)=Cc2cc1	471	fCSFP4	weighted-fingerprint-similarity	0.947	0.626	m_11bcb____25838564____10812350	N/A	S1c2c(cc([N+]([O-])=O)cc2)C=C1C(=O)Nc3c(cccc3)C(=O)N	[*;R2][#6;r][#6;r]C(=O)[N;H]c1[c;H][c;H][c;H][c;H]c1[!#1]_20	2	false	REALSpace_70bn_2024-09	m_11bcb	25838564	10812350
Clc1cc2SC(C(=O)Nc3c(cccc3)C(=O)C(F)(F)F)=Cc2cc1	472	fCSFP4	weighted-fingerprint-similarity	0.947	0.626	m_11dcb____517992____13573928	N/A	S1c2c(cc([N+]([O-])=O)cc2)C=C1C(=O)Nc3c(cccc3)C(=O)N	[*;R2][#6;r][#6;r]C(=O)[N;H]c1[c;H][c;H][c;H][c;H]c1[!#1]_20	2	false	REALSpace_70bn_2024-09	m_11dcb	517992	13573928
Clc1cc2SC(C(=O)Nc3c(cncc3)C(=O)c4ccccc4)=Cc2cc1	473	fCSFP4	weighted-fingerprint-similarity	0.947	0.626	m_11bcb____25838564____13573928	N/A	S1c2c(cc([N+]([O-])=O)cc2)C=C1C(=O)Nc3c(cccc3)C(=O)N	[*;R2][#6;r][#6;r]C(=O)[N;H]c1[c;H][c;H][c;H][c;H]c1[!#1]_20	2	false	REALSpace_70bn_2024-09	m_11bcb	25838564	13573928
S1c2c(ccc(F)c2)C=C1C(=O)Nc3c(cncc3)C(=O)c4ccccc4	474	fCSFP4	weighted-fingerprint-similarity	0.947	0.626	m_11bcb____25838564____116471	N/A	S1c2c(cc([N+]([O-])=O)cc2)C=C1C(=O)Nc3c(cccc3)C(=O)N	[*;R2][#6;r][#6;r]C(=O)[N;H]c1[c;H][c;H][c;H][c;H]c1[!#1]_20	2	false	REALSpace_70bn_2024-09	m_11bcb	25838564	116471
S1c2c(ccc(OC)c2)C=C1C(=O)Nc3c(cccc3)C(=O)CC	475	fCSFP4	weighted-fingerprint-similarity	0.947	0.626	m_11bbb____12342784____12362482	N/A	S1c2c(cc([N+]([O-])=O)cc2)C=C1C(=O)Nc3c(cccc3)C(=O)N	[*;R2][#6;r][#6;r]C(=O)[N;H]c1[c;H][c;H][c;H][c;H]c1[!#1]_20	2	false	REALSpace_70bn_2024-09	m_11bbb	12342784	12362482
S1c2c(ccc(OC)c2)C=C1C(=O)Nc3c(cccc3)C(=O)NC(C)C	476	fCSFP4	weighted-fingerprint-similarity	0.947	0.626	m_11bcb____644806____12362482	N/A	S1c2c(cc([N+]([O-])=O)cc2)C=C1C(=O)Nc3c(cccc3)C(=O)N	[*;R2][#6;r][#6;r]C(=O)[N;H]c1[c;H][c;H][c;H][c;H]c1[!#1]_20	2	false	REALSpace_70bn_2024-09	m_11bcb	644806	12362482
S1c2c(ccc(c2)C)C=C1C(=O)Nc3c(cccc3)C(=O)C(F)(F)F	477	fCSFP4	weighted-fingerprint-similarity	0.947	0.626	m_11dcb____517992____26278268	N/A	S1c2c(cc([N+]([O-])=O)cc2)C=C1C(=O)Nc3c(cccc3)C(=O)N	[*;R2][#6;r][#6;r]C(=O)[N;H]c1[c;H][c;H][c;H][c;H]c1[!#1]_20	2	false	REALSpace_70bn_2024-09	m_11dcb	517992	26278268
S1c2c(ccc(c2)C)C=C1C(=O)Nc3c(cccc3)C(=O)NCC(C)C	478	fCSFP4	weighted-fingerprint-similarity	0.947	0.626	m_11bcb____136883____26278268	N/A	S1c2c(cc([N+]([O-])=O)cc2)C=C1C(=O)Nc3c(cccc3)C(=O)N	[*;R2][#6;r][#6;r]C(=O)[N;H]c1[c;H][c;H][c;H][c;H]c1[!#1]_20	2	false	REALSpace_70bn_2024-09	m_11bcb	136883	26278268
S1c2c(ccc(c2)C)C=C1C(=O)Nc3c(cccc3)C(=O)NCCCCC	479	fCSFP4	weighted-fingerprint-similarity	0.947	0.626	m_11bcb____15150482____26278268	N/A	S1c2c(cc([N+]([O-])=O)cc2)C=C1C(=O)Nc3c(cccc3)C(=O)N	[*;R2][#6;r][#6;r]C(=O)[N;H]c1[c;H][c;H][c;H][c;H]c1[!#1]_20	2	false	REALSpace_70bn_2024-09	m_11bcb	15150482	26278268
S1c2c(ccc(c2)C)C=C1C(=O)Nc3c(cccc3)C(=O)OCC	480	fCSFP4	weighted-fingerprint-similarity	0.947	0.626	m_11bcb____51599____26278268	N/A	S1c2c(cc([N+]([O-])=O)cc2)C=C1C(=O)Nc3c(cccc3)C(=O)N	[*;R2][#6;r][#6;r]C(=O)[N;H]c1[c;H][c;H][c;H][c;H]c1[!#1]_20	2	false	REALSpace_70bn_2024-09	m_11bcb	51599	26278268
S1c2c(ccc(c2)C)C=C1C(=O)Nc3c(cncc3)C(=O)c4ccccc4	481	fCSFP4	weighted-fingerprint-similarity	0.947	0.626	m_11bcb____25838564____26278268	N/A	S1c2c(cc([N+]([O-])=O)cc2)C=C1C(=O)Nc3c(cccc3)C(=O)N	[*;R2][#6;r][#6;r]C(=O)[N;H]c1[c;H][c;H][c;H][c;H]c1[!#1]_20	2	false	REALSpace_70bn_2024-09	m_11bcb	25838564	26278268
S1c2c(ccnc2)C=C1C(=O)Nc3c(cncc3)C(=O)c4ccccc4	482	fCSFP4	weighted-fingerprint-similarity	0.947	0.620	m_11bcb____25838564____10812190	N/A	S1c2c(cc([N+]([O-])=O)cc2)C=C1C(=O)Nc3c(cccc3)C(=O)N	[*;R2][#6;r][#6;r]C(=O)[N;H]c1[c;H][c;H][c;H][c;H]c1[!#1]_20	2	false	REALSpace_70bn_2024-09	m_11bcb	25838564	10812190
S1c2c(cc(cc2)C(=O)Nc3c(cccc3)C(=O)NCC[NH3+])C=C1C	483	fCSFP4	weighted-fingerprint-similarity	0.947	0.617	m_272430bcb____11500082____26410110	N/A	S1c2c(cc([N+]([O-])=O)cc2)C=C1C(=O)Nc3c(cccc3)C(=O)N	[*;R2][#6;r][#6;r]C(=O)[N;H]c1[c;H][c;H][c;H][c;H]c1[!#1]_20	2	false	REALSpace_70bn_2024-09	m_272430bcb	11500082	26410110
S1c2c(cncc2)C=C1C(=O)Nc3c(cccc3)C(=O)NCC	484	fCSFP4	weighted-fingerprint-similarity	0.947	0.617	m_11bcb____664270____26269780	N/A	S1c2c(cc([N+]([O-])=O)cc2)C=C1C(=O)Nc3c(cccc3)C(=O)N	[*;R2][#6;r][#6;r]C(=O)[N;H]c1[c;H][c;H][c;H][c;H]c1[!#1]_20	2	false	REALSpace_70bn_2024-09	m_11bcb	664270	26269780
S1c2c(cc(cc2)C(=O)Nc3c(cccc3)C(=O)CC)C=C1C	485	fCSFP4	weighted-fingerprint-similarity	0.947	0.613	m_11bbb____12342784____26276502	N/A	S1c2c(cc([N+]([O-])=O)cc2)C=C1C(=O)Nc3c(cccc3)C(=O)N	[*;R2][#6;r][#6;r]C(=O)[N;H]c1[c;H][c;H][c;H][c;H]c1[!#1]_20	2	false	REALSpace_70bn_2024-09	m_11bbb	12342784	26276502
S1c2c(cc(cc2)C(=O)Nc3c(cccc3)C(=O)NC(C)C)C=C1C	486	fCSFP4	weighted-fingerprint-similarity	0.947	0.613	m_11bcb____644806____26276502	N/A	S1c2c(cc([N+]([O-])=O)cc2)C=C1C(=O)Nc3c(cccc3)C(=O)N	[*;R2][#6;r][#6;r]C(=O)[N;H]c1[c;H][c;H][c;H][c;H]c1[!#1]_20	2	false	REALSpace_70bn_2024-09	m_11bcb	644806	26276502
S1c2c(cc(cc2)C(=O)Nc3c(cccc3)C(=O)OC)C=C1C	487	fCSFP4	weighted-fingerprint-similarity	0.947	0.613	m_11bcb____51285____26276502	N/A	S1c2c(cc([N+]([O-])=O)cc2)C=C1C(=O)Nc3c(cccc3)C(=O)N	[*;R2][#6;r][#6;r]C(=O)[N;H]c1[c;H][c;H][c;H][c;H]c1[!#1]_20	2	false	REALSpace_70bn_2024-09	m_11bcb	51285	26276502
BrC=1SC=2SC(C(=O)Nc3c(cccc3)C(=O)c4ccccc4)=CC2C1	488	fCSFP4	weighted-fingerprint-similarity	0.946	0.600	m_11dcb____158059____14320622	N/A	S1c2c(cc([N+]([O-])=O)cc2)C=C1C(=O)Nc3c(cccc3)C(=O)N	[*;R2][#6;r][#6;r]C(=O)[N;H]c1[c;H][c;H][c;H][c;H]c1[!#1]_20	2	false	REALSpace_70bn_2024-09	m_11dcb	158059	14320622
S1C(C(=O)Nc2c(cccc2)C([O-])=O)=CC=3SC(=CC13)C	489	fCSFP4	weighted-fingerprint-similarity	0.946	0.600	m_270112bcc____7868348____15260246	N/A	S1c2c(cc([N+]([O-])=O)cc2)C=C1C(=O)Nc3c(cccc3)C(=O)N	[*;R2][#6;r][#6;r]C(=O)[N;H]c1[c;H][c;H][c;H][c;H]c1[!#1]_20	2	false	REALSpace_70bn_2024-09	m_270112bcc	7868348	15260246
S1c2c(c([N+]([O-])=O)ccc2)C=C1C(=O)Nc3c(cncc3)C(=O)c4ccccc4	490	fCSFP4	weighted-fingerprint-similarity	0.946	0.647	m_11bcb____25838564____26276910	N/A	S1c2c(cc([N+]([O-])=O)cc2)C=C1C(=O)Nc3c(cccc3)C(=O)N	[*;R2][#6;r][#6;r]C(=O)[N;H]c1[c;H][c;H][c;H][c;H]c1[!#1]_20	2	false	REALSpace_70bn_2024-09	m_11bcb	25838564	26276910
S1C(C(=O)Nc2c(cccc2)C(=O)NC)=CC=3SC(=CC13)C	491	fCSFP4	weighted-fingerprint-similarity	0.946	0.596	m_11bcb____133000____15260200	N/A	S1c2c(cc([N+]([O-])=O)cc2)C=C1C(=O)Nc3c(cccc3)C(=O)N	[*;R2][#6;r][#6;r]C(=O)[N;H]c1[c;H][c;H][c;H][c;H]c1[!#1]_20	2	false	REALSpace_70bn_2024-09	m_11bcb	133000	15260200
S1c2c(c([N+]([O-])=O)ccc2)C=C1C(=O)Nc3c(cccc3)C(=O)NC(C)(C)C	492	fCSFP4	weighted-fingerprint-similarity	0.946	0.641	m_11bcb____1289306____26276910	N/A	S1c2c(cc([N+]([O-])=O)cc2)C=C1C(=O)Nc3c(cccc3)C(=O)N	[*;R2][#6;r][#6;r]C(=O)[N;H]c1[c;H][c;H][c;H][c;H]c1[!#1]_20	2	false	REALSpace_70bn_2024-09	m_11bcb	1289306	26276910
S1c2c(c([N+]([O-])=O)ccc2)C=C1C(=O)Nc3c(cccc3)C(=O)NC4CC4	493	fCSFP4	weighted-fingerprint-similarity	0.946	0.641	m_11bcb____53157____26276910	N/A	S1c2c(cc([N+]([O-])=O)cc2)C=C1C(=O)Nc3c(cccc3)C(=O)N	[*;R2][#6;r][#6;r]C(=O)[N;H]c1[c;H][c;H][c;H][c;H]c1[!#1]_20	2	false	REALSpace_70bn_2024-09	m_11bcb	53157	26276910
S1c2c(c([N+]([O-])=O)ccc2)C=C1C(=O)Nc3c(cccc3)C(=O)NCCC	494	fCSFP4	weighted-fingerprint-similarity	0.946	0.641	m_11bcb____53178____26276910	N/A	S1c2c(cc([N+]([O-])=O)cc2)C=C1C(=O)Nc3c(cccc3)C(=O)N	[*;R2][#6;r][#6;r]C(=O)[N;H]c1[c;H][c;H][c;H][c;H]c1[!#1]_20	2	false	REALSpace_70bn_2024-09	m_11bcb	53178	26276910
O=C(Nc1c(cccc1)C(=O)N)c2cc3c(cc(C#N)cc3)cc2	495	fCSFP4	weighted-fingerprint-similarity	0.946	0.589	m_11bcb____124078____7873262	N/A	S1c2c(cc([N+]([O-])=O)cc2)C=C1C(=O)Nc3c(cccc3)C(=O)N	[*;R2][#6;r][#6;r]C(=O)[N;H]c1[c;H][c;H][c;H][c;H]c1[!#1]_20	2	false	REALSpace_70bn_2024-09	m_11bcb	124078	7873262
O=C(Nc1c(cccc1)C(=O)N)c2cc3c(cc(OC)cc3)cc2	496	fCSFP4	weighted-fingerprint-similarity	0.946	0.589	m_11bcb____124078____99842	N/A	S1c2c(cc([N+]([O-])=O)cc2)C=C1C(=O)Nc3c(cccc3)C(=O)N	[*;R2][#6;r][#6;r]C(=O)[N;H]c1[c;H][c;H][c;H][c;H]c1[!#1]_20	2	false	REALSpace_70bn_2024-09	m_11bcb	124078	99842
O=C(Nc1c(cccc1)C(=O)N)c2cc3c(cc(cc3)CC)cc2	497	fCSFP4	weighted-fingerprint-similarity	0.946	0.589	m_11bcb____124078____22136208	N/A	S1c2c(cc([N+]([O-])=O)cc2)C=C1C(=O)Nc3c(cccc3)C(=O)N	[*;R2][#6;r][#6;r]C(=O)[N;H]c1[c;H][c;H][c;H][c;H]c1[!#1]_20	2	false	REALSpace_70bn_2024-09	m_11bcb	124078	22136208
O=C(Nc1c(cccc1)C(=O)N)c2cc3c(ccc(OC)c3)cc2	498	fCSFP4	weighted-fingerprint-similarity	0.946	0.589	m_11bcb____124078____10464982	N/A	S1c2c(cc([N+]([O-])=O)cc2)C=C1C(=O)Nc3c(cccc3)C(=O)N	[*;R2][#6;r][#6;r]C(=O)[N;H]c1[c;H][c;H][c;H][c;H]c1[!#1]_20	2	false	REALSpace_70bn_2024-09	m_11bcb	124078	10464982
O=C(Nc1c(cccc1)C(=O)N)c2cc3c(ccnc3)cc2	499	fCSFP4	weighted-fingerprint-similarity	0.946	0.589	m_11bcb____124078____11733180	N/A	S1c2c(cc([N+]([O-])=O)cc2)C=C1C(=O)Nc3c(cccc3)C(=O)N	[*;R2][#6;r][#6;r]C(=O)[N;H]c1[c;H][c;H][c;H][c;H]c1[!#1]_20	2	false	REALSpace_70bn_2024-09	m_11bcb	124078	11733180
O=C(Nc1c(cccc1)C(=O)N)c2cc3c(cncc3)cc2	500	fCSFP4	weighted-fingerprint-similarity	0.946	0.589	m_11bcb____124078____22138506	N/A	S1c2c(cc([N+]([O-])=O)cc2)C=C1C(=O)Nc3c(cccc3)C(=O)N	[*;R2][#6;r][#6;r]C(=O)[N;H]c1[c;H][c;H][c;H][c;H]c1[!#1]_20	2	false	REALSpace_70bn_2024-09	m_11bcb	124078	22138506
S1c2c(c([N+]([O-])=O)ccc2)C=C1C(=O)Nc3c(cccc3)C(=C)C	501	fCSFP4	weighted-fingerprint-similarity	0.946	0.638	m_11bbb____25815992____26276910	N/A	S1c2c(cc([N+]([O-])=O)cc2)C=C1C(=O)Nc3c(cccc3)C(=O)N	[*;R2][#6;r][#6;r]C(=O)[N;H]c1[c;H][c;H][c;H][c;H]c1[!#1]_20	2	false	REALSpace_70bn_2024-09	m_11bbb	25815992	26276910
[O-][N+](=O)c1cc2c(N(C(C(=O)Nc3c(cccc3)C(=O)N)=C2)C)cc1	502	fCSFP4	weighted-fingerprint-similarity	0.946	0.633	m_11bcb____124078____22137756	N/A	S1c2c(cc([N+]([O-])=O)cc2)C=C1C(=O)Nc3c(cccc3)C(=O)N	[*;R2][#6;r][#6;r]C(=O)[N;H]c1[c;H][c;H][c;H][c;H]c1[!#1]_20	2	false	REALSpace_70bn_2024-09	m_11bcb	124078	22137756
S1c2c(cc(N)cc2)C=C1C(=O)Nc3c(cccc3)C(=O)N4CCCC4	503	fCSFP4	weighted-fingerprint-similarity	0.946	0.627	m_240690bck____7352078____13902326	N/A	S1c2c(cc([N+]([O-])=O)cc2)C=C1C(=O)Nc3c(cccc3)C(=O)N	[*;R2][#6;r][#6;r]C(=O)[N;H]c1[c;H][c;H][c;H][c;H]c1[!#1]_20	2	false	REALSpace_70bn_2024-09	m_240690bck	7352078	13902326
S1c2c(cc(N)cc2)C=C1C(=O)Nc3c(cccc3)C(=O)N4CCCCC4	504	fCSFP4	weighted-fingerprint-similarity	0.946	0.627	m_240690bck____7352112____13902326	N/A	S1c2c(cc([N+]([O-])=O)cc2)C=C1C(=O)Nc3c(cccc3)C(=O)N	[*;R2][#6;r][#6;r]C(=O)[N;H]c1[c;H][c;H][c;H][c;H]c1[!#1]_20	2	false	REALSpace_70bn_2024-09	m_240690bck	7352112	13902326
Brc1cc2c(SC(C(=O)Nc3c(cccc3)C(=O)C(OC)OC)=C2)cc1	505	fCSFP4	weighted-fingerprint-similarity	0.946	0.624	m_11bcb____18808728____12211778	N/A	S1c2c(cc([N+]([O-])=O)cc2)C=C1C(=O)Nc3c(cccc3)C(=O)N	[*;R2][#6;r][#6;r]C(=O)[N;H]c1[c;H][c;H][c;H][c;H]c1[!#1]_20	2	false	REALSpace_70bn_2024-09	m_11bcb	18808728	12211778
Brc1cc2c(SC(C(=O)Nc3c(cccc3)C(=O)N(CC)CC)=C2)cc1	506	fCSFP4	weighted-fingerprint-similarity	0.946	0.624	m_11bcb____1318810____12211778	N/A	S1c2c(cc([N+]([O-])=O)cc2)C=C1C(=O)Nc3c(cccc3)C(=O)N	[*;R2][#6;r][#6;r]C(=O)[N;H]c1[c;H][c;H][c;H][c;H]c1[!#1]_20	2	false	REALSpace_70bn_2024-09	m_11bcb	1318810	12211778
Brc1cc2c(SC(C(=O)Nc3c(cccc3)C(=O)OC(C)(C)C)=C2)cc1	507	fCSFP4	weighted-fingerprint-similarity	0.946	0.624	m_11dcb____8271018____12211778	N/A	S1c2c(cc([N+]([O-])=O)cc2)C=C1C(=O)Nc3c(cccc3)C(=O)N	[*;R2][#6;r][#6;r]C(=O)[N;H]c1[c;H][c;H][c;H][c;H]c1[!#1]_20	2	false	REALSpace_70bn_2024-09	m_11dcb	8271018	12211778
Clc1cc2c(SC(C(=O)Nc3c(cccc3)C(=O)C(OC)OC)=C2)cc1	508	fCSFP4	weighted-fingerprint-similarity	0.946	0.624	m_11bcb____18808728____11948630	N/A	S1c2c(cc([N+]([O-])=O)cc2)C=C1C(=O)Nc3c(cccc3)C(=O)N	[*;R2][#6;r][#6;r]C(=O)[N;H]c1[c;H][c;H][c;H][c;H]c1[!#1]_20	2	false	REALSpace_70bn_2024-09	m_11bcb	18808728	11948630
Clc1cc2c(SC(C(=O)Nc3c(cccc3)C(=O)N(CC)CC)=C2)cc1	509	fCSFP4	weighted-fingerprint-similarity	0.946	0.624	m_11bcb____1318810____11948630	N/A	S1c2c(cc([N+]([O-])=O)cc2)C=C1C(=O)Nc3c(cccc3)C(=O)N	[*;R2][#6;r][#6;r]C(=O)[N;H]c1[c;H][c;H][c;H][c;H]c1[!#1]_20	2	false	REALSpace_70bn_2024-09	m_11bcb	1318810	11948630
Clc1cc2c(SC(C(=O)Nc3c(cccc3)C(=O)OC(C)(C)C)=C2)cc1	510	fCSFP4	weighted-fingerprint-similarity	0.946	0.624	m_11dcb____8271018____11948630	N/A	S1c2c(cc([N+]([O-])=O)cc2)C=C1C(=O)Nc3c(cccc3)C(=O)N	[*;R2][#6;r][#6;r]C(=O)[N;H]c1[c;H][c;H][c;H][c;H]c1[!#1]_20	2	false	REALSpace_70bn_2024-09	m_11dcb	8271018	11948630
Ic1cc2c(SC(C(=O)Nc3c(cccc3)C(=O)C(OC)OC)=C2)cc1	511	fCSFP4	weighted-fingerprint-similarity	0.946	0.624	m_11bcb____18808728____26278040	N/A	S1c2c(cc([N+]([O-])=O)cc2)C=C1C(=O)Nc3c(cccc3)C(=O)N	[*;R2][#6;r][#6;r]C(=O)[N;H]c1[c;H][c;H][c;H][c;H]c1[!#1]_20	2	false	REALSpace_70bn_2024-09	m_11bcb	18808728	26278040
Ic1cc2c(SC(C(=O)Nc3c(cccc3)C(=O)N(CC)CC)=C2)cc1	512	fCSFP4	weighted-fingerprint-similarity	0.946	0.624	m_11bcb____1318810____26278040	N/A	S1c2c(cc([N+]([O-])=O)cc2)C=C1C(=O)Nc3c(cccc3)C(=O)N	[*;R2][#6;r][#6;r]C(=O)[N;H]c1[c;H][c;H][c;H][c;H]c1[!#1]_20	2	false	REALSpace_70bn_2024-09	m_11bcb	1318810	26278040
Ic1cc2c(SC(C(=O)Nc3c(cccc3)C(=O)OC(C)(C)C)=C2)cc1	513	fCSFP4	weighted-fingerprint-similarity	0.946	0.624	m_11dcb____8271018____26278040	N/A	S1c2c(cc([N+]([O-])=O)cc2)C=C1C(=O)Nc3c(cccc3)C(=O)N	[*;R2][#6;r][#6;r]C(=O)[N;H]c1[c;H][c;H][c;H][c;H]c1[!#1]_20	2	false	REALSpace_70bn_2024-09	m_11dcb	8271018	26278040
S1c2c(c(OC)ccc2)C=C1C(=O)Nc3c(cccc3)C(=O)N	514	fCSFP4	weighted-fingerprint-similarity	0.946	0.624	m_11bcb____124078____22137570	N/A	S1c2c(cc([N+]([O-])=O)cc2)C=C1C(=O)Nc3c(cccc3)C(=O)N	[*;R2][#6;r][#6;r]C(=O)[N;H]c1[c;H][c;H][c;H][c;H]c1[!#1]_20	2	false	REALSpace_70bn_2024-09	m_11bcb	124078	22137570
S1c2c(cc(C#N)cc2)C=C1C(=O)Nc3c(cccc3)C(=O)C(F)(F)F	515	fCSFP4	weighted-fingerprint-similarity	0.946	0.624	m_11dcb____517992____27707050	N/A	S1c2c(cc([N+]([O-])=O)cc2)C=C1C(=O)Nc3c(cccc3)C(=O)N	[*;R2][#6;r][#6;r]C(=O)[N;H]c1[c;H][c;H][c;H][c;H]c1[!#1]_20	2	false	REALSpace_70bn_2024-09	m_11dcb	517992	27707050
S1c2c(cc(C#N)cc2)C=C1C(=O)Nc3c(cncc3)C(=O)c4ccccc4	516	fCSFP4	weighted-fingerprint-similarity	0.946	0.624	m_11bcb____25838564____27707050	N/A	S1c2c(cc([N+]([O-])=O)cc2)C=C1C(=O)Nc3c(cccc3)C(=O)N	[*;R2][#6;r][#6;r]C(=O)[N;H]c1[c;H][c;H][c;H][c;H]c1[!#1]_20	2	false	REALSpace_70bn_2024-09	m_11bcb	25838564	27707050
S1c2c(cc(F)cc2)C=C1C(=O)Nc3c(cccc3)C(=O)C(OC)OC	517	fCSFP4	weighted-fingerprint-similarity	0.946	0.624	m_11bcb____18808728____107241	N/A	S1c2c(cc([N+]([O-])=O)cc2)C=C1C(=O)Nc3c(cccc3)C(=O)N	[*;R2][#6;r][#6;r]C(=O)[N;H]c1[c;H][c;H][c;H][c;H]c1[!#1]_20	2	false	REALSpace_70bn_2024-09	m_11bcb	18808728	107241
S1c2c(cc(F)cc2)C=C1C(=O)Nc3c(cccc3)C(=O)N(CC)CC	518	fCSFP4	weighted-fingerprint-similarity	0.946	0.624	m_11bcb____1318810____107241	N/A	S1c2c(cc([N+]([O-])=O)cc2)C=C1C(=O)Nc3c(cccc3)C(=O)N	[*;R2][#6;r][#6;r]C(=O)[N;H]c1[c;H][c;H][c;H][c;H]c1[!#1]_20	2	false	REALSpace_70bn_2024-09	m_11bcb	1318810	107241
S1c2c(cc(F)cc2)C=C1C(=O)Nc3c(cccc3)C(=O)OC(C)(C)C	519	fCSFP4	weighted-fingerprint-similarity	0.946	0.624	m_11dcb____8271018____107241	N/A	S1c2c(cc([N+]([O-])=O)cc2)C=C1C(=O)Nc3c(cccc3)C(=O)N	[*;R2][#6;r][#6;r]C(=O)[N;H]c1[c;H][c;H][c;H][c;H]c1[!#1]_20	2	false	REALSpace_70bn_2024-09	m_11dcb	8271018	107241
S1c2c(cc(NC(=O)OC(C)(C)C)cc2)C=C1C(=O)Nc3c(cccc3)C(=O)NC	520	fCSFP4	weighted-fingerprint-similarity	0.946	0.624	m_11bcb____133000____25976524	N/A	S1c2c(cc([N+]([O-])=O)cc2)C=C1C(=O)Nc3c(cccc3)C(=O)N	[*;R2][#6;r][#6;r]C(=O)[N;H]c1[c;H][c;H][c;H][c;H]c1[!#1]_20	2	false	REALSpace_70bn_2024-09	m_11bcb	133000	25976524
S1c2c(cc(NC(=O)OC(C)(C)C)cc2)C=C1C(=O)Nc3c(cccc3)C(=O)OC(C)(C)C	521	fCSFP4	weighted-fingerprint-similarity	0.946	0.624	m_11dcb____8271018____25976524	N/A	S1c2c(cc([N+]([O-])=O)cc2)C=C1C(=O)Nc3c(cccc3)C(=O)N	[*;R2][#6;r][#6;r]C(=O)[N;H]c1[c;H][c;H][c;H][c;H]c1[!#1]_20	2	false	REALSpace_70bn_2024-09	m_11dcb	8271018	25976524
S1c2c(cc(NC(=O)OC(C)(C)C)cc2)C=C1C(=O)Nc3c(cccc3)C(=O)c4ccccc4	522	fCSFP4	weighted-fingerprint-similarity	0.946	0.624	m_11dcb____158059____25976524	N/A	S1c2c(cc([N+]([O-])=O)cc2)C=C1C(=O)Nc3c(cccc3)C(=O)N	[*;R2][#6;r][#6;r]C(=O)[N;H]c1[c;H][c;H][c;H][c;H]c1[!#1]_20	2	false	REALSpace_70bn_2024-09	m_11dcb	158059	25976524
S1c2c(cc(cc2)C(F)(F)F)C=C1C(=O)Nc3c(cccc3)C(=O)CC	523	fCSFP4	weighted-fingerprint-similarity	0.946	0.624	m_11bbb____12342784____12111376	N/A	S1c2c(cc([N+]([O-])=O)cc2)C=C1C(=O)Nc3c(cccc3)C(=O)N	[*;R2][#6;r][#6;r]C(=O)[N;H]c1[c;H][c;H][c;H][c;H]c1[!#1]_20	2	false	REALSpace_70bn_2024-09	m_11bbb	12342784	12111376
S1c2c(cc(cc2)C(F)(F)F)C=C1C(=O)Nc3c(cccc3)C(=O)NC(C)(C)C	524	fCSFP4	weighted-fingerprint-similarity	0.946	0.624	m_11bcb____1289306____12111376	N/A	S1c2c(cc([N+]([O-])=O)cc2)C=C1C(=O)Nc3c(cccc3)C(=O)N	[*;R2][#6;r][#6;r]C(=O)[N;H]c1[c;H][c;H][c;H][c;H]c1[!#1]_20	2	false	REALSpace_70bn_2024-09	m_11bcb	1289306	12111376
S1c2c(cc(cc2)C(F)(F)F)C=C1C(=O)Nc3c(cccc3)C(=O)NC(C)C	525	fCSFP4	weighted-fingerprint-similarity	0.946	0.624	m_11bcb____644806____12111376	N/A	S1c2c(cc([N+]([O-])=O)cc2)C=C1C(=O)Nc3c(cccc3)C(=O)N	[*;R2][#6;r][#6;r]C(=O)[N;H]c1[c;H][c;H][c;H][c;H]c1[!#1]_20	2	false	REALSpace_70bn_2024-09	m_11bcb	644806	12111376
S1c2c(cc(cc2)C(F)(F)F)C=C1C(=O)Nc3c(cccc3)C(=O)NCC(F)(F)F	526	fCSFP4	weighted-fingerprint-similarity	0.946	0.624	m_11bcb____134949____12111376	N/A	S1c2c(cc([N+]([O-])=O)cc2)C=C1C(=O)Nc3c(cccc3)C(=O)N	[*;R2][#6;r][#6;r]C(=O)[N;H]c1[c;H][c;H][c;H][c;H]c1[!#1]_20	2	false	REALSpace_70bn_2024-09	m_11bcb	134949	12111376
S1c2c(cc(cc2)C(F)(F)F)C=C1C(=O)Nc3c(cccc3)C(=O)OC	527	fCSFP4	weighted-fingerprint-similarity	0.946	0.624	m_11bcb____51285____12111376	N/A	S1c2c(cc([N+]([O-])=O)cc2)C=C1C(=O)Nc3c(cccc3)C(=O)N	[*;R2][#6;r][#6;r]C(=O)[N;H]c1[c;H][c;H][c;H][c;H]c1[!#1]_20	2	false	REALSpace_70bn_2024-09	m_11bcb	51285	12111376
Brc1cc2SC(C(=O)Nc3c(cccc3)C(=O)NCC(C)C)=Cc2cc1	528	fCSFP4	weighted-fingerprint-similarity	0.946	0.621	m_11bcb____136883____10812350	N/A	S1c2c(cc([N+]([O-])=O)cc2)C=C1C(=O)Nc3c(cccc3)C(=O)N	[*;R2][#6;r][#6;r]C(=O)[N;H]c1[c;H][c;H][c;H][c;H]c1[!#1]_20	2	false	REALSpace_70bn_2024-09	m_11bcb	136883	10812350
Brc1cc2SC(C(=O)Nc3c(cccc3)C(=O)NCCCCC)=Cc2cc1	529	fCSFP4	weighted-fingerprint-similarity	0.946	0.621	m_11bcb____15150482____10812350	N/A	S1c2c(cc([N+]([O-])=O)cc2)C=C1C(=O)Nc3c(cccc3)C(=O)N	[*;R2][#6;r][#6;r]C(=O)[N;H]c1[c;H][c;H][c;H][c;H]c1[!#1]_20	2	false	REALSpace_70bn_2024-09	m_11bcb	15150482	10812350
Brc1cc2SC(C(=O)Nc3c(cccc3)C(=O)OCC)=Cc2cc1	530	fCSFP4	weighted-fingerprint-similarity	0.946	0.621	m_11bcb____51599____10812350	N/A	S1c2c(cc([N+]([O-])=O)cc2)C=C1C(=O)Nc3c(cccc3)C(=O)N	[*;R2][#6;r][#6;r]C(=O)[N;H]c1[c;H][c;H][c;H][c;H]c1[!#1]_20	2	false	REALSpace_70bn_2024-09	m_11bcb	51599	10812350
Clc1cc2SC(C(=O)Nc3c(cccc3)C(=O)NCC(C)C)=Cc2cc1	531	fCSFP4	weighted-fingerprint-similarity	0.946	0.621	m_11bcb____136883____13573928	N/A	S1c2c(cc([N+]([O-])=O)cc2)C=C1C(=O)Nc3c(cccc3)C(=O)N	[*;R2][#6;r][#6;r]C(=O)[N;H]c1[c;H][c;H][c;H][c;H]c1[!#1]_20	2	false	REALSpace_70bn_2024-09	m_11bcb	136883	13573928
Clc1cc2SC(C(=O)Nc3c(cccc3)C(=O)NCCCCC)=Cc2cc1	532	fCSFP4	weighted-fingerprint-similarity	0.946	0.621	m_11bcb____15150482____13573928	N/A	S1c2c(cc([N+]([O-])=O)cc2)C=C1C(=O)Nc3c(cccc3)C(=O)N	[*;R2][#6;r][#6;r]C(=O)[N;H]c1[c;H][c;H][c;H][c;H]c1[!#1]_20	2	false	REALSpace_70bn_2024-09	m_11bcb	15150482	13573928
Clc1cc2SC(C(=O)Nc3c(cccc3)C(=O)OCC)=Cc2cc1	533	fCSFP4	weighted-fingerprint-similarity	0.946	0.621	m_11bcb____51599____13573928	N/A	S1c2c(cc([N+]([O-])=O)cc2)C=C1C(=O)Nc3c(cccc3)C(=O)N	[*;R2][#6;r][#6;r]C(=O)[N;H]c1[c;H][c;H][c;H][c;H]c1[!#1]_20	2	false	REALSpace_70bn_2024-09	m_11bcb	51599	13573928
S1c2c(ccc(F)c2)C=C1C(=O)Nc3c(cccc3)C(=O)NCC(C)C	534	fCSFP4	weighted-fingerprint-similarity	0.946	0.621	m_11bcb____136883____116471	N/A	S1c2c(cc([N+]([O-])=O)cc2)C=C1C(=O)Nc3c(cccc3)C(=O)N	[*;R2][#6;r][#6;r]C(=O)[N;H]c1[c;H][c;H][c;H][c;H]c1[!#1]_20	2	false	REALSpace_70bn_2024-09	m_11bcb	136883	116471
S1c2c(ccc(F)c2)C=C1C(=O)Nc3c(cccc3)C(=O)NCC(F)(F)F	535	fCSFP4	weighted-fingerprint-similarity	0.946	0.621	m_11bcb____134949____116471	N/A	S1c2c(cc([N+]([O-])=O)cc2)C=C1C(=O)Nc3c(cccc3)C(=O)N	[*;R2][#6;r][#6;r]C(=O)[N;H]c1[c;H][c;H][c;H][c;H]c1[!#1]_20	2	false	REALSpace_70bn_2024-09	m_11bcb	134949	116471
S1c2c(ccc(F)c2)C=C1C(=O)Nc3c(cccc3)C(=O)NCCCCC	536	fCSFP4	weighted-fingerprint-similarity	0.946	0.621	m_11bcb____15150482____116471	N/A	S1c2c(cc([N+]([O-])=O)cc2)C=C1C(=O)Nc3c(cccc3)C(=O)N	[*;R2][#6;r][#6;r]C(=O)[N;H]c1[c;H][c;H][c;H][c;H]c1[!#1]_20	2	false	REALSpace_70bn_2024-09	m_11bcb	15150482	116471
S1c2c(ccc(F)c2)C=C1C(=O)Nc3c(cccc3)C(=O)OCC	537	fCSFP4	weighted-fingerprint-similarity	0.946	0.621	m_11bcb____51599____116471	N/A	S1c2c(cc([N+]([O-])=O)cc2)C=C1C(=O)Nc3c(cccc3)C(=O)N	[*;R2][#6;r][#6;r]C(=O)[N;H]c1[c;H][c;H][c;H][c;H]c1[!#1]_20	2	false	REALSpace_70bn_2024-09	m_11bcb	51599	116471
S1c2c(ccc(OC)c2)C=C1C(=O)Nc3c(cccc3)C(=O)NC(C)(C)C	538	fCSFP4	weighted-fingerprint-similarity	0.946	0.621	m_11bcb____1289306____12362482	N/A	S1c2c(cc([N+]([O-])=O)cc2)C=C1C(=O)Nc3c(cccc3)C(=O)N	[*;R2][#6;r][#6;r]C(=O)[N;H]c1[c;H][c;H][c;H][c;H]c1[!#1]_20	2	false	REALSpace_70bn_2024-09	m_11bcb	1289306	12362482
S1c2c(ccc(OC)c2)C=C1C(=O)Nc3c(cccc3)C(=O)NCCC	539	fCSFP4	weighted-fingerprint-similarity	0.946	0.621	m_11bcb____53178____12362482	N/A	S1c2c(cc([N+]([O-])=O)cc2)C=C1C(=O)Nc3c(cccc3)C(=O)N	[*;R2][#6;r][#6;r]C(=O)[N;H]c1[c;H][c;H][c;H][c;H]c1[!#1]_20	2	false	REALSpace_70bn_2024-09	m_11bcb	53178	12362482
S1c2c(ccc(c2)C)C=C1C(=O)Nc3c(cccc3)C(=O)NCCOC	540	fCSFP4	weighted-fingerprint-similarity	0.946	0.621	m_11bcb____257990____26278268	N/A	S1c2c(cc([N+]([O-])=O)cc2)C=C1C(=O)Nc3c(cccc3)C(=O)N	[*;R2][#6;r][#6;r]C(=O)[N;H]c1[c;H][c;H][c;H][c;H]c1[!#1]_20	2	false	REALSpace_70bn_2024-09	m_11bcb	257990	26278268
S1c2c(ccc(OC)c2)C=C1C(=O)Nc3c(cccc3)C(=C)C	541	fCSFP4	weighted-fingerprint-similarity	0.946	0.618	m_11bbb____25815992____12362482	N/A	S1c2c(cc([N+]([O-])=O)cc2)C=C1C(=O)Nc3c(cccc3)C(=O)N	[*;R2][#6;r][#6;r]C(=O)[N;H]c1[c;H][c;H][c;H][c;H]c1[!#1]_20	2	false	REALSpace_70bn_2024-09	m_11bbb	25815992	12362482
[O-][N+](=O)c1c2c(cc(c1)C(=O)Nc3c(cccc3)C(=O)N)cccc2	542	fCSFP4	weighted-fingerprint-similarity	0.946	0.618	m_11bcb____124078____15611890	N/A	S1c2c(cc([N+]([O-])=O)cc2)C=C1C(=O)Nc3c(cccc3)C(=O)N	[*;R2][#6;r][#6;r]C(=O)[N;H]c1[c;H][c;H][c;H][c;H]c1[!#1]_20	2	false	REALSpace_70bn_2024-09	m_11bcb	124078	15611890
S(=O)(=O)(N)C=1SC2=C(SC(C(=O)Nc3c(cccc3)C(=O)N)=C2)C1	543	fCSFP4	weighted-fingerprint-similarity	0.946	0.615	m_22bdl____138522____17664810	N/A	S1c2c(cc([N+]([O-])=O)cc2)C=C1C(=O)Nc3c(cccc3)C(=O)N	[*;R2][#6;r][#6;r]C(=O)[N;H]c1[c;H][c;H][c;H][c;H]c1[!#1]_20	2	false	REALSpace_70bn_2024-09	m_22bdl	138522	17664810
S1c2c(cncc2)C=C1C(=O)Nc3c(cccc3)C(=O)NCC[NH3+]	544	fCSFP4	weighted-fingerprint-similarity	0.946	0.615	m_272430bcb____11500082____26418112	N/A	S1c2c(cc([N+]([O-])=O)cc2)C=C1C(=O)Nc3c(cccc3)C(=O)N	[*;R2][#6;r][#6;r]C(=O)[N;H]c1[c;H][c;H][c;H][c;H]c1[!#1]_20	2	false	REALSpace_70bn_2024-09	m_272430bcb	11500082	26418112
S1c2c(cccc2)C=C1C(=O)Nc3c(cccc3)C(=O)C(OC)OC	545	fCSFP4	weighted-fingerprint-similarity	0.945	0.612	m_11bcb____18808728____109241	N/A	S1c2c(cc([N+]([O-])=O)cc2)C=C1C(=O)Nc3c(cccc3)C(=O)N	[*;R2][#6;r][#6;r]C(=O)[N;H]c1[c;H][c;H][c;H][c;H]c1[!#1]_20	2	false	REALSpace_70bn_2024-09	m_11bcb	18808728	109241
S1c2c(cccc2)C=C1C(=O)Nc3c(cccc3)C(=O)N(CC)CC	546	fCSFP4	weighted-fingerprint-similarity	0.945	0.612	m_11bcb____1318810____109241	N/A	S1c2c(cc([N+]([O-])=O)cc2)C=C1C(=O)Nc3c(cccc3)C(=O)N	[*;R2][#6;r][#6;r]C(=O)[N;H]c1[c;H][c;H][c;H][c;H]c1[!#1]_20	2	false	REALSpace_70bn_2024-09	m_11bcb	1318810	109241
S1c2c(cccc2)C=C1C(=O)Nc3c(cccc3)C(=O)OC(C)(C)C	547	fCSFP4	weighted-fingerprint-similarity	0.945	0.612	m_11dcb____8271018____109241	N/A	S1c2c(cc([N+]([O-])=O)cc2)C=C1C(=O)Nc3c(cccc3)C(=O)N	[*;R2][#6;r][#6;r]C(=O)[N;H]c1[c;H][c;H][c;H][c;H]c1[!#1]_20	2	false	REALSpace_70bn_2024-09	m_11dcb	8271018	109241
S1C(C(=O)Nc2c(cccc2)C(=O)c3ccccc3)=CC=4OC=CC14	548	fCSFP4	weighted-fingerprint-similarity	0.945	0.608	m_11dcb____158059____5137514	N/A	S1c2c(cc([N+]([O-])=O)cc2)C=C1C(=O)Nc3c(cccc3)C(=O)N	[*;R2][#6;r][#6;r]C(=O)[N;H]c1[c;H][c;H][c;H][c;H]c1[!#1]_20	2	false	REALSpace_70bn_2024-09	m_11dcb	158059	5137514
S1c2c(cc(cc2)C(=O)Nc3c(cccc3)C(=O)NC(C)(C)C)C=C1C	549	fCSFP4	weighted-fingerprint-similarity	0.945	0.608	m_11bcb____1289306____26276502	N/A	S1c2c(cc([N+]([O-])=O)cc2)C=C1C(=O)Nc3c(cccc3)C(=O)N	[*;R2][#6;r][#6;r]C(=O)[N;H]c1[c;H][c;H][c;H][c;H]c1[!#1]_20	2	false	REALSpace_70bn_2024-09	m_11bcb	1289306	26276502
S1c2c(cc(cc2)C(=O)Nc3c(cccc3)C(=O)NCCC)C=C1C	550	fCSFP4	weighted-fingerprint-similarity	0.945	0.608	m_11bcb____53178____26276502	N/A	S1c2c(cc([N+]([O-])=O)cc2)C=C1C(=O)Nc3c(cccc3)C(=O)N	[*;R2][#6;r][#6;r]C(=O)[N;H]c1[c;H][c;H][c;H][c;H]c1[!#1]_20	2	false	REALSpace_70bn_2024-09	m_11bcb	53178	26276502
S1c2c(cc(cc2)C(=O)Nc3c(cccc3)C(=C)C)C=C1C	551	fCSFP4	weighted-fingerprint-similarity	0.945	0.605	m_11bbb____25815992____26276502	N/A	S1c2c(cc([N+]([O-])=O)cc2)C=C1C(=O)Nc3c(cccc3)C(=O)N	[*;R2][#6;r][#6;r]C(=O)[N;H]c1[c;H][c;H][c;H][c;H]c1[!#1]_20	2	false	REALSpace_70bn_2024-09	m_11bbb	25815992	26276502
S1c2c(ccc(c2)C(=O)Nc3c(cccc3)C(=O)NCC)C=C1C	552	fCSFP4	weighted-fingerprint-similarity	0.945	0.605	m_11bcb____664270____25986834	N/A	S1c2c(cc([N+]([O-])=O)cc2)C=C1C(=O)Nc3c(cccc3)C(=O)N	[*;R2][#6;r][#6;r]C(=O)[N;H]c1[c;H][c;H][c;H][c;H]c1[!#1]_20	2	false	REALSpace_70bn_2024-09	m_11bcb	664270	25986834
S1c2c(cccc2)C=3SC(C(=O)Nc4c(cccc4)C([O-])=O)=CC13	553	fCSFP4	weighted-fingerprint-similarity	0.945	0.602	m_272270dcb____12154820____10027490	N/A	S1c2c(cc([N+]([O-])=O)cc2)C=C1C(=O)Nc3c(cccc3)C(=O)N	[*;R2][#6;r][#6;r]C(=O)[N;H]c1[c;H][c;H][c;H][c;H]c1[!#1]_20	2	false	REALSpace_70bn_2024-09	m_272270dcb	12154820	10027490
S1C(C(=O)Nc2c(cccc2)C([O-])=O)=CC3=C1SC=C3	554	fCSFP4	weighted-fingerprint-similarity	0.945	0.598	m_270112bcc____7868348____14179474	N/A	S1c2c(cc([N+]([O-])=O)cc2)C=C1C(=O)Nc3c(cccc3)C(=O)N	[*;R2][#6;r][#6;r]C(=O)[N;H]c1[c;H][c;H][c;H][c;H]c1[!#1]_20	2	false	REALSpace_70bn_2024-09	m_270112bcc	7868348	14179474
S1c2c(c([N+]([O-])=O)ccc2)C=C1C(=O)Nc3c(cccc3)C(=O)NCCC(=O)N	555	fCSFP4	weighted-fingerprint-similarity	0.945	0.644	m_11bcb____22359526____26276910	N/A	S1c2c(cc([N+]([O-])=O)cc2)C=C1C(=O)Nc3c(cccc3)C(=O)N	[*;R2][#6;r][#6;r]C(=O)[N;H]c1[c;H][c;H][c;H][c;H]c1[!#1]_20	2	false	REALSpace_70bn_2024-09	m_11bcb	22359526	26276910
BrC=1SC2=C(SC(C(=O)Nc3c(cccc3)C(=O)NC)=C2)C1	556	fCSFP4	weighted-fingerprint-similarity	0.945	0.591	m_11bcb____133000____14320422	N/A	S1c2c(cc([N+]([O-])=O)cc2)C=C1C(=O)Nc3c(cccc3)C(=O)N	[*;R2][#6;r][#6;r]C(=O)[N;H]c1[c;H][c;H][c;H][c;H]c1[!#1]_20	2	false	REALSpace_70bn_2024-09	m_11bcb	133000	14320422
ClC=1SC2=C(SC(C(=O)Nc3c(cccc3)C(=O)NC)=C2)C1	557	fCSFP4	weighted-fingerprint-similarity	0.945	0.591	m_11bcb____133000____13757472	N/A	S1c2c(cc([N+]([O-])=O)cc2)C=C1C(=O)Nc3c(cccc3)C(=O)N	[*;R2][#6;r][#6;r]C(=O)[N;H]c1[c;H][c;H][c;H][c;H]c1[!#1]_20	2	false	REALSpace_70bn_2024-09	m_11bcb	133000	13757472
S1C(C(=O)Nc2c(cccc2)C(=O)C)=CC=3SC(=CC13)C	558	fCSFP4	weighted-fingerprint-similarity	0.945	0.591	m_11bbb____52025____15260200	N/A	S1c2c(cc([N+]([O-])=O)cc2)C=C1C(=O)Nc3c(cccc3)C(=O)N	[*;R2][#6;r][#6;r]C(=O)[N;H]c1[c;H][c;H][c;H][c;H]c1[!#1]_20	2	false	REALSpace_70bn_2024-09	m_11bbb	52025	15260200
S1C(C([O-])=O)=CC2=C1SC(C(=O)Nc3c(cccc3)C(=O)NC)=C2	559	fCSFP4	weighted-fingerprint-similarity	0.945	0.591	m_188690bcb____21774432____14599916	N/A	S1c2c(cc([N+]([O-])=O)cc2)C=C1C(=O)Nc3c(cccc3)C(=O)N	[*;R2][#6;r][#6;r]C(=O)[N;H]c1[c;H][c;H][c;H][c;H]c1[!#1]_20	2	false	REALSpace_70bn_2024-09	m_188690bcb	21774432	14599916
S1c2c(c([N+]([O-])=O)ccc2)C=C1C(=O)Nc3c(cccc3)C(=O)C(C)C	560	fCSFP4	weighted-fingerprint-similarity	0.945	0.636	m_11bcb____7874874____26276910	N/A	S1c2c(cc([N+]([O-])=O)cc2)C=C1C(=O)Nc3c(cccc3)C(=O)N	[*;R2][#6;r][#6;r]C(=O)[N;H]c1[c;H][c;H][c;H][c;H]c1[!#1]_20	2	false	REALSpace_70bn_2024-09	m_11bcb	7874874	26276910
S1c2c(c([N+]([O-])=O)ccc2)C=C1C(=O)Nc3c(cccc3)C(=O)N(C)C	561	fCSFP4	weighted-fingerprint-similarity	0.945	0.636	m_11bcb____593148____26276910	N/A	S1c2c(cc([N+]([O-])=O)cc2)C=C1C(=O)Nc3c(cccc3)C(=O)N	[*;R2][#6;r][#6;r]C(=O)[N;H]c1[c;H][c;H][c;H][c;H]c1[!#1]_20	2	false	REALSpace_70bn_2024-09	m_11bcb	593148	26276910
S1c2c(c([N+]([O-])=O)ccc2)C=C1C(=O)Nc3c(cccc3)C(=O)NCC#C	562	fCSFP4	weighted-fingerprint-similarity	0.945	0.636	m_11bcb____2083328____26276910	N/A	S1c2c(cc([N+]([O-])=O)cc2)C=C1C(=O)Nc3c(cccc3)C(=O)N	[*;R2][#6;r][#6;r]C(=O)[N;H]c1[c;H][c;H][c;H][c;H]c1[!#1]_20	2	false	REALSpace_70bn_2024-09	m_11bcb	2083328	26276910
S1c2c(c([N+]([O-])=O)ccc2)C=C1C(=O)Nc3c(cccc3)C(=O)NCC=C	563	fCSFP4	weighted-fingerprint-similarity	0.945	0.636	m_11bcb____136885____26276910	N/A	S1c2c(cc([N+]([O-])=O)cc2)C=C1C(=O)Nc3c(cccc3)C(=O)N	[*;R2][#6;r][#6;r]C(=O)[N;H]c1[c;H][c;H][c;H][c;H]c1[!#1]_20	2	false	REALSpace_70bn_2024-09	m_11bcb	136885	26276910
O=C(OC)c1cc2c(cc(cc2)C(=O)Nc3c(cccc3)C(=O)N)cc1	564	fCSFP4	weighted-fingerprint-similarity	0.945	0.584	m_11bcb____124078____16528528	N/A	S1c2c(cc([N+]([O-])=O)cc2)C=C1C(=O)Nc3c(cccc3)C(=O)N	[*;R2][#6;r][#6;r]C(=O)[N;H]c1[c;H][c;H][c;H][c;H]c1[!#1]_20	2	false	REALSpace_70bn_2024-09	m_11bcb	124078	16528528
S1c2c(cc(cc2)C(=O)Nc3c(cccc3)C(=O)c4ccccc4)C=C1	565	fCSFP4	weighted-fingerprint-similarity	0.945	0.584	m_11dcb____158059____7106640	N/A	S1c2c(cc([N+]([O-])=O)cc2)C=C1C(=O)Nc3c(cccc3)C(=O)N	[*;R2][#6;r][#6;r]C(=O)[N;H]c1[c;H][c;H][c;H][c;H]c1[!#1]_20	2	false	REALSpace_70bn_2024-09	m_11dcb	158059	7106640
Brc1cc([N+]([O-])=O)c2SC(C(=O)Nc3c(cccc3)C(=O)c4ccccc4)=Cc2c1	566	fCSFP4	weighted-fingerprint-similarity	0.945	0.631	m_11dcb____158059____27042290	N/A	S1c2c(cc([N+]([O-])=O)cc2)C=C1C(=O)Nc3c(cccc3)C(=O)N	[*;R2][#6;r][#6;r]C(=O)[N;H]c1[c;H][c;H][c;H][c;H]c1[!#1]_20	2	false	REALSpace_70bn_2024-09	m_11dcb	158059	27042290
Brc1c(Cl)c2c(SC(C(=O)Nc3c(cccc3)C(=O)N)=C2)cc1	567	fCSFP4	weighted-fingerprint-similarity	0.945	0.622	m_11bcb____124078____26273922	N/A	S1c2c(cc([N+]([O-])=O)cc2)C=C1C(=O)Nc3c(cccc3)C(=O)N	[*;R2][#6;r][#6;r]C(=O)[N;H]c1[c;H][c;H][c;H][c;H]c1[!#1]_20	2	false	REALSpace_70bn_2024-09	m_11bcb	124078	26273922
Clc1nccc2SC(C(=O)Nc3c(cccc3)C(=O)N)=Cc12	568	fCSFP4	weighted-fingerprint-similarity	0.945	0.619	m_11bcb____124078____12547078	N/A	S1c2c(cc([N+]([O-])=O)cc2)C=C1C(=O)Nc3c(cccc3)C(=O)N	[*;R2][#6;r][#6;r]C(=O)[N;H]c1[c;H][c;H][c;H][c;H]c1[!#1]_20	2	false	REALSpace_70bn_2024-09	m_11bcb	124078	12547078
S1c2c(cc(C#N)cc2)C=C1C(=O)Nc3c(cccc3)C(=O)NCC(C)C	569	fCSFP4	weighted-fingerprint-similarity	0.945	0.619	m_11bcb____136883____27707050	N/A	S1c2c(cc([N+]([O-])=O)cc2)C=C1C(=O)Nc3c(cccc3)C(=O)N	[*;R2][#6;r][#6;r]C(=O)[N;H]c1[c;H][c;H][c;H][c;H]c1[!#1]_20	2	false	REALSpace_70bn_2024-09	m_11bcb	136883	27707050
S1c2c(cc(C#N)cc2)C=C1C(=O)Nc3c(cccc3)C(=O)NCCCCC	570	fCSFP4	weighted-fingerprint-similarity	0.945	0.619	m_11bcb____15150482____27707050	N/A	S1c2c(cc([N+]([O-])=O)cc2)C=C1C(=O)Nc3c(cccc3)C(=O)N	[*;R2][#6;r][#6;r]C(=O)[N;H]c1[c;H][c;H][c;H][c;H]c1[!#1]_20	2	false	REALSpace_70bn_2024-09	m_11bcb	15150482	27707050
S1c2c(cc(C#N)cc2)C=C1C(=O)Nc3c(cccc3)C(=O)OCC	571	fCSFP4	weighted-fingerprint-similarity	0.945	0.619	m_11bcb____51599____27707050	N/A	S1c2c(cc([N+]([O-])=O)cc2)C=C1C(=O)Nc3c(cccc3)C(=O)N	[*;R2][#6;r][#6;r]C(=O)[N;H]c1[c;H][c;H][c;H][c;H]c1[!#1]_20	2	false	REALSpace_70bn_2024-09	m_11bcb	51599	27707050
S1c2c(cc(NC(=O)OC(C)(C)C)cc2)C=C1C(=O)Nc3c(cccc3)C(=O)C	572	fCSFP4	weighted-fingerprint-similarity	0.945	0.619	m_11bbb____52025____25976524	N/A	S1c2c(cc([N+]([O-])=O)cc2)C=C1C(=O)Nc3c(cccc3)C(=O)N	[*;R2][#6;r][#6;r]C(=O)[N;H]c1[c;H][c;H][c;H][c;H]c1[!#1]_20	2	false	REALSpace_70bn_2024-09	m_11bbb	52025	25976524
S1c2c(cc(cc2)C(F)(F)F)C=C1C(=O)Nc3c(cccc3)C(=O)NC4CC4	573	fCSFP4	weighted-fingerprint-similarity	0.945	0.619	m_11bcb____53157____12111376	N/A	S1c2c(cc([N+]([O-])=O)cc2)C=C1C(=O)Nc3c(cccc3)C(=O)N	[*;R2][#6;r][#6;r]C(=O)[N;H]c1[c;H][c;H][c;H][c;H]c1[!#1]_20	2	false	REALSpace_70bn_2024-09	m_11bcb	53157	12111376
S1c2c(cc(cc2)C(F)(F)F)C=C1C(=O)Nc3c(cccc3)C(=O)NCCC	574	fCSFP4	weighted-fingerprint-similarity	0.945	0.619	m_11bcb____53178____12111376	N/A	S1c2c(cc([N+]([O-])=O)cc2)C=C1C(=O)Nc3c(cccc3)C(=O)N	[*;R2][#6;r][#6;r]C(=O)[N;H]c1[c;H][c;H][c;H][c;H]c1[!#1]_20	2	false	REALSpace_70bn_2024-09	m_11bcb	53178	12111376
Brc1cc2SC(C(=O)Nc3c(cccc3)C(=O)NCC(F)(F)F)=Cc2cc1	575	fCSFP4	weighted-fingerprint-similarity	0.945	0.616	m_11bcb____134949____10812350	N/A	S1c2c(cc([N+]([O-])=O)cc2)C=C1C(=O)Nc3c(cccc3)C(=O)N	[*;R2][#6;r][#6;r]C(=O)[N;H]c1[c;H][c;H][c;H][c;H]c1[!#1]_20	2	false	REALSpace_70bn_2024-09	m_11bcb	134949	10812350
Brc1cc2SC(C(=O)Nc3c(cccc3)C(=O)NCCOC)=Cc2cc1	576	fCSFP4	weighted-fingerprint-similarity	0.945	0.616	m_11bcb____257990____10812350	N/A	S1c2c(cc([N+]([O-])=O)cc2)C=C1C(=O)Nc3c(cccc3)C(=O)N	[*;R2][#6;r][#6;r]C(=O)[N;H]c1[c;H][c;H][c;H][c;H]c1[!#1]_20	2	false	REALSpace_70bn_2024-09	m_11bcb	257990	10812350
Clc1cc2SC(C(=O)Nc3c(cccc3)C(=O)NCC(F)(F)F)=Cc2cc1	577	fCSFP4	weighted-fingerprint-similarity	0.945	0.616	m_11bcb____134949____13573928	N/A	S1c2c(cc([N+]([O-])=O)cc2)C=C1C(=O)Nc3c(cccc3)C(=O)N	[*;R2][#6;r][#6;r]C(=O)[N;H]c1[c;H][c;H][c;H][c;H]c1[!#1]_20	2	false	REALSpace_70bn_2024-09	m_11bcb	134949	13573928
Clc1cc2SC(C(=O)Nc3c(cccc3)C(=O)NCCOC)=Cc2cc1	578	fCSFP4	weighted-fingerprint-similarity	0.945	0.616	m_11bcb____257990____13573928	N/A	S1c2c(cc([N+]([O-])=O)cc2)C=C1C(=O)Nc3c(cccc3)C(=O)N	[*;R2][#6;r][#6;r]C(=O)[N;H]c1[c;H][c;H][c;H][c;H]c1[!#1]_20	2	false	REALSpace_70bn_2024-09	m_11bcb	257990	13573928
S1c2c(cc(NC(=O)c3c(NC(=O)C4=CSC=C4)cccc3)cc2)C=C1C(=O)OC	579	fCSFP4	weighted-fingerprint-similarity	0.945	0.616	m_22bbn____13586248____159287	N/A	S1c2c(cc([N+]([O-])=O)cc2)C=C1C(=O)Nc3c(cccc3)C(=O)N	[*;R2][#6;r][#6;r]C(=O)[N;H]c1[c;H][c;H][c;H][c;H]c1[!#1]_20	2	false	REALSpace_70bn_2024-09	m_22bbn	13586248	159287
S1c2c(cc(NC(=O)c3c(NC(=O)CC)cccc3)cc2)C=C1C(=O)OC	580	fCSFP4	weighted-fingerprint-similarity	0.945	0.616	m_22cbl____13586248____10391334	N/A	S1c2c(cc([N+]([O-])=O)cc2)C=C1C(=O)Nc3c(cccc3)C(=O)N	[*;R2][#6;r][#6;r]C(=O)[N;H]c1[c;H][c;H][c;H][c;H]c1[!#1]_20	2	false	REALSpace_70bn_2024-09	m_22cbl	13586248	10391334
S1c2c(cc(cc2)C(F)(F)F)C=C1C(=O)Nc3c(cccc3)C(=C)C	581	fCSFP4	weighted-fingerprint-similarity	0.945	0.616	m_11bbb____25815992____12111376	N/A	S1c2c(cc([N+]([O-])=O)cc2)C=C1C(=O)Nc3c(cccc3)C(=O)N	[*;R2][#6;r][#6;r]C(=O)[N;H]c1[c;H][c;H][c;H][c;H]c1[!#1]_20	2	false	REALSpace_70bn_2024-09	m_11bbb	25815992	12111376
S1c2c(ccc(F)c2)C=C1C(=O)Nc3c(cccc3)C(=O)NCCOC	582	fCSFP4	weighted-fingerprint-similarity	0.945	0.616	m_11bcb____257990____116471	N/A	S1c2c(cc([N+]([O-])=O)cc2)C=C1C(=O)Nc3c(cccc3)C(=O)N	[*;R2][#6;r][#6;r]C(=O)[N;H]c1[c;H][c;H][c;H][c;H]c1[!#1]_20	2	false	REALSpace_70bn_2024-09	m_11bcb	257990	116471
S1c2c(ccc(OC)c2)C=C1C(=O)Nc3c(cccc3)C(=O)C(C)C	583	fCSFP4	weighted-fingerprint-similarity	0.945	0.616	m_11bcb____7874874____12362482	N/A	S1c2c(cc([N+]([O-])=O)cc2)C=C1C(=O)Nc3c(cccc3)C(=O)N	[*;R2][#6;r][#6;r]C(=O)[N;H]c1[c;H][c;H][c;H][c;H]c1[!#1]_20	2	false	REALSpace_70bn_2024-09	m_11bcb	7874874	12362482
S1c2c(ccc(OC)c2)C=C1C(=O)Nc3c(cccc3)C(=O)N(C)C	584	fCSFP4	weighted-fingerprint-similarity	0.945	0.616	m_11bcb____593148____12362482	N/A	S1c2c(cc([N+]([O-])=O)cc2)C=C1C(=O)Nc3c(cccc3)C(=O)N	[*;R2][#6;r][#6;r]C(=O)[N;H]c1[c;H][c;H][c;H][c;H]c1[!#1]_20	2	false	REALSpace_70bn_2024-09	m_11bcb	593148	12362482
S1c2c(ccc(OC)c2)C=C1C(=O)Nc3c(cccc3)C(=O)NC4CC4	585	fCSFP4	weighted-fingerprint-similarity	0.945	0.616	m_11bcb____53157____12362482	N/A	S1c2c(cc([N+]([O-])=O)cc2)C=C1C(=O)Nc3c(cccc3)C(=O)N	[*;R2][#6;r][#6;r]C(=O)[N;H]c1[c;H][c;H][c;H][c;H]c1[!#1]_20	2	false	REALSpace_70bn_2024-09	m_11bcb	53157	12362482
S1c2c(ccc(c2)C(F)(F)F)C=C1C(=O)Nc3c(cccc3)C(=O)C(F)(F)F	586	fCSFP4	weighted-fingerprint-similarity	0.945	0.616	m_11dcb____517992____15260400	N/A	S1c2c(cc([N+]([O-])=O)cc2)C=C1C(=O)Nc3c(cccc3)C(=O)N	[*;R2][#6;r][#6;r]C(=O)[N;H]c1[c;H][c;H][c;H][c;H]c1[!#1]_20	2	false	REALSpace_70bn_2024-09	m_11dcb	517992	15260400
S1c2c(ccc(c2)C(F)(F)F)C=C1C(=O)Nc3c(cccc3)C(=O)NCC	587	fCSFP4	weighted-fingerprint-similarity	0.945	0.616	m_11bcb____664270____15260400	N/A	S1c2c(cc([N+]([O-])=O)cc2)C=C1C(=O)Nc3c(cccc3)C(=O)N	[*;R2][#6;r][#6;r]C(=O)[N;H]c1[c;H][c;H][c;H][c;H]c1[!#1]_20	2	false	REALSpace_70bn_2024-09	m_11bcb	664270	15260400
S1c2c(ccc(c2)C)C=C1C(=O)Nc3c(cccc3)C(=O)NCC(F)(F)F	588	fCSFP4	weighted-fingerprint-similarity	0.945	0.616	m_11bcb____134949____26278268	N/A	S1c2c(cc([N+]([O-])=O)cc2)C=C1C(=O)Nc3c(cccc3)C(=O)N	[*;R2][#6;r][#6;r]C(=O)[N;H]c1[c;H][c;H][c;H][c;H]c1[!#1]_20	2	false	REALSpace_70bn_2024-09	m_11bcb	134949	26278268
BrC=1OC2=C(SC(C(=O)Nc3c(cccc3)C(=O)N)=C2)C1	589	fCSFP4	weighted-fingerprint-similarity	0.944	0.610	m_11bcb____124078____19261680	N/A	S1c2c(cc([N+]([O-])=O)cc2)C=C1C(=O)Nc3c(cccc3)C(=O)N	[*;R2][#6;r][#6;r]C(=O)[N;H]c1[c;H][c;H][c;H][c;H]c1[!#1]_20	2	false	REALSpace_70bn_2024-09	m_11bcb	124078	19261680
S1c2c(N=C1N)cc(cc2)C(=O)Nc3c(cccc3)C(=O)N	590	fCSFP4	weighted-fingerprint-similarity	0.944	0.607	m_22bdd____138522____21811200	N/A	S1c2c(cc([N+]([O-])=O)cc2)C=C1C(=O)Nc3c(cccc3)C(=O)N	[*;R2][#6;r][#6;r]C(=O)[N;H]c1[c;H][c;H][c;H][c;H]c1[!#1]_20	2	false	REALSpace_70bn_2024-09	m_22bdd	138522	21811200
S1c2c(cncc2)C=C1C(=O)Nc3c(cccc3)C(=O)CC	591	fCSFP4	weighted-fingerprint-similarity	0.944	0.607	m_11bbb____12342784____26269780	N/A	S1c2c(cc([N+]([O-])=O)cc2)C=C1C(=O)Nc3c(cccc3)C(=O)N	[*;R2][#6;r][#6;r]C(=O)[N;H]c1[c;H][c;H][c;H][c;H]c1[!#1]_20	2	false	REALSpace_70bn_2024-09	m_11bbb	12342784	26269780
S1c2c(cncc2)C=C1C(=O)Nc3c(cccc3)C(=O)NC(C)C	592	fCSFP4	weighted-fingerprint-similarity	0.944	0.607	m_11bcb____644806____26269780	N/A	S1c2c(cc([N+]([O-])=O)cc2)C=C1C(=O)Nc3c(cccc3)C(=O)N	[*;R2][#6;r][#6;r]C(=O)[N;H]c1[c;H][c;H][c;H][c;H]c1[!#1]_20	2	false	REALSpace_70bn_2024-09	m_11bcb	644806	26269780
S1c2c(cncc2)C=C1C(=O)Nc3c(cccc3)C(=O)OC	593	fCSFP4	weighted-fingerprint-similarity	0.944	0.607	m_11bcb____51285____26269780	N/A	S1c2c(cc([N+]([O-])=O)cc2)C=C1C(=O)Nc3c(cccc3)C(=O)N	[*;R2][#6;r][#6;r]C(=O)[N;H]c1[c;H][c;H][c;H][c;H]c1[!#1]_20	2	false	REALSpace_70bn_2024-09	m_11bcb	51285	26269780
S1c2c(cc(cc2)C(=O)Nc3c(cccc3)C(=O)C(C)C)C=C1C	594	fCSFP4	weighted-fingerprint-similarity	0.944	0.603	m_11bcb____7874874____26276502	N/A	S1c2c(cc([N+]([O-])=O)cc2)C=C1C(=O)Nc3c(cccc3)C(=O)N	[*;R2][#6;r][#6;r]C(=O)[N;H]c1[c;H][c;H][c;H][c;H]c1[!#1]_20	2	false	REALSpace_70bn_2024-09	m_11bcb	7874874	26276502
S1c2c(cc(cc2)C(=O)Nc3c(cccc3)C(=O)N(C)C)C=C1C	595	fCSFP4	weighted-fingerprint-similarity	0.944	0.603	m_11bcb____593148____26276502	N/A	S1c2c(cc([N+]([O-])=O)cc2)C=C1C(=O)Nc3c(cccc3)C(=O)N	[*;R2][#6;r][#6;r]C(=O)[N;H]c1[c;H][c;H][c;H][c;H]c1[!#1]_20	2	false	REALSpace_70bn_2024-09	m_11bcb	593148	26276502
S1c2c(cc(cc2)C(=O)Nc3c(cccc3)C(=O)NC4CC4)C=C1C	596	fCSFP4	weighted-fingerprint-similarity	0.944	0.603	m_11bcb____53157____26276502	N/A	S1c2c(cc([N+]([O-])=O)cc2)C=C1C(=O)Nc3c(cccc3)C(=O)N	[*;R2][#6;r][#6;r]C(=O)[N;H]c1[c;H][c;H][c;H][c;H]c1[!#1]_20	2	false	REALSpace_70bn_2024-09	m_11bcb	53157	26276502
S1c2c(ccnc2)C=C1C(=O)Nc3c(cccc3)C(=O)NCC	597	fCSFP4	weighted-fingerprint-similarity	0.944	0.603	m_11bcb____664270____10812190	N/A	S1c2c(cc([N+]([O-])=O)cc2)C=C1C(=O)Nc3c(cccc3)C(=O)N	[*;R2][#6;r][#6;r]C(=O)[N;H]c1[c;H][c;H][c;H][c;H]c1[!#1]_20	2	false	REALSpace_70bn_2024-09	m_11bcb	664270	10812190
S1c2c(nccc2)C=C1C(=O)Nc3c(cccc3)C(=O)c4ccccc4	598	fCSFP4	weighted-fingerprint-similarity	0.944	0.603	m_11dcb____158059____12422648	N/A	S1c2c(cc([N+]([O-])=O)cc2)C=C1C(=O)Nc3c(cccc3)C(=O)N	[*;R2][#6;r][#6;r]C(=O)[N;H]c1[c;H][c;H][c;H][c;H]c1[!#1]_20	2	false	REALSpace_70bn_2024-09	m_11dcb	158059	12422648
S1C(C(=O)Nc2c(cccc2)C(=O)N)=CC=3N=NNC13	599	fCSFP4	weighted-fingerprint-similarity	0.944	0.597	m_22bdl____138522____25075372	N/A	S1c2c(cc([N+]([O-])=O)cc2)C=C1C(=O)Nc3c(cccc3)C(=O)N	[*;R2][#6;r][#6;r]C(=O)[N;H]c1[c;H][c;H][c;H][c;H]c1[!#1]_20	2	false	REALSpace_70bn_2024-09	m_22bdl	138522	25075372
S1C(C(=O)Nc2c(cccc2)C(=O)NCC)=CC=3SC=CC13	600	fCSFP4	weighted-fingerprint-similarity	0.944	0.597	m_11bcb____664270____1180820	N/A	S1c2c(cc([N+]([O-])=O)cc2)C=C1C(=O)Nc3c(cccc3)C(=O)N	[*;R2][#6;r][#6;r]C(=O)[N;H]c1[c;H][c;H][c;H][c;H]c1[!#1]_20	2	false	REALSpace_70bn_2024-09	m_11bcb	664270	1180820
S1c2c(cccc2)C=3SC(C(=O)Nc4c(cccc4)C(=O)NC)=CC13	601	fCSFP4	weighted-fingerprint-similarity	0.944	0.593	m_11bcb____133000____135052	N/A	S1c2c(cc([N+]([O-])=O)cc2)C=C1C(=O)Nc3c(cccc3)C(=O)N	[*;R2][#6;r][#6;r]C(=O)[N;H]c1[c;H][c;H][c;H][c;H]c1[!#1]_20	2	false	REALSpace_70bn_2024-09	m_11bcb	133000	135052
S1C(C(=O)Nc2c(cccc2)C(=O)NC)=CC3=C1SC=C3	602	fCSFP4	weighted-fingerprint-similarity	0.944	0.590	m_11bcb____133000____14179430	N/A	S1c2c(cc([N+]([O-])=O)cc2)C=C1C(=O)Nc3c(cccc3)C(=O)N	[*;R2][#6;r][#6;r]C(=O)[N;H]c1[c;H][c;H][c;H][c;H]c1[!#1]_20	2	false	REALSpace_70bn_2024-09	m_11bcb	133000	14179430
BrC=1SC2=C(SC(C(=O)Nc3c(cccc3)C(=O)C)=C2)C1	603	fCSFP4	weighted-fingerprint-similarity	0.944	0.586	m_11bbb____52025____14320422	N/A	S1c2c(cc([N+]([O-])=O)cc2)C=C1C(=O)Nc3c(cccc3)C(=O)N	[*;R2][#6;r][#6;r]C(=O)[N;H]c1[c;H][c;H][c;H][c;H]c1[!#1]_20	2	false	REALSpace_70bn_2024-09	m_11bbb	52025	14320422
ClC=1SC2=C(SC(C(=O)Nc3c(cccc3)C(=O)C)=C2)C1	604	fCSFP4	weighted-fingerprint-similarity	0.944	0.586	m_11bbb____52025____13757472	N/A	S1c2c(cc([N+]([O-])=O)cc2)C=C1C(=O)Nc3c(cccc3)C(=O)N	[*;R2][#6;r][#6;r]C(=O)[N;H]c1[c;H][c;H][c;H][c;H]c1[!#1]_20	2	false	REALSpace_70bn_2024-09	m_11bbb	52025	13757472
S1c2c(c([N+]([O-])=O)ccc2)C=C1C(=O)Nc3c(cccc3)C(=O)C(F)(F)F	605	fCSFP4	weighted-fingerprint-similarity	0.944	0.632	m_11dcb____517992____26276910	N/A	S1c2c(cc([N+]([O-])=O)cc2)C=C1C(=O)Nc3c(cccc3)C(=O)N	[*;R2][#6;r][#6;r]C(=O)[N;H]c1[c;H][c;H][c;H][c;H]c1[!#1]_20	2	false	REALSpace_70bn_2024-09	m_11dcb	517992	26276910
S1c2c(cc(cc2)C(=O)Nc3c(cccc3)C([O-])=O)C=C1	606	fCSFP4	weighted-fingerprint-similarity	0.944	0.583	m_272270dcb____12154820____10027728	N/A	S1c2c(cc([N+]([O-])=O)cc2)C=C1C(=O)Nc3c(cccc3)C(=O)N	[*;R2][#6;r][#6;r]C(=O)[N;H]c1[c;H][c;H][c;H][c;H]c1[!#1]_20	2	false	REALSpace_70bn_2024-09	m_272270dcb	12154820	10027728
O=C(Nc1c(cccc1)C(=O)N)c2cc3c(cc(N(C)C)cc3)cc2	607	fCSFP4	weighted-fingerprint-similarity	0.944	0.579	m_11bcb____124078____15344606	N/A	S1c2c(cc([N+]([O-])=O)cc2)C=C1C(=O)Nc3c(cccc3)C(=O)N	[*;R2][#6;r][#6;r]C(=O)[N;H]c1[c;H][c;H][c;H][c;H]c1[!#1]_20	2	false	REALSpace_70bn_2024-09	m_11bcb	124078	15344606
O=C(Nc1c(cccc1)C(=O)N)c2cc3c(cc(cc3)C(C)C)cc2	608	fCSFP4	weighted-fingerprint-similarity	0.944	0.579	m_11bcb____124078____22136282	N/A	S1c2c(cc([N+]([O-])=O)cc2)C=C1C(=O)Nc3c(cccc3)C(=O)N	[*;R2][#6;r][#6;r]C(=O)[N;H]c1[c;H][c;H][c;H][c;H]c1[!#1]_20	2	false	REALSpace_70bn_2024-09	m_11bcb	124078	22136282
S1c2c(cc(cc2)C(F)(F)F)C=C1C(=O)Nc3c(cccc3)C(=O)NCCC(=O)N	609	fCSFP4	weighted-fingerprint-similarity	0.944	0.623	m_11bcb____22359526____12111376	N/A	S1c2c(cc([N+]([O-])=O)cc2)C=C1C(=O)Nc3c(cccc3)C(=O)N	[*;R2][#6;r][#6;r]C(=O)[N;H]c1[c;H][c;H][c;H][c;H]c1[!#1]_20	2	false	REALSpace_70bn_2024-09	m_11bcb	22359526	12111376
S1c2c(ccc(OC)c2)C=C1C(=O)Nc3c(cccc3)C(=O)NCCC(=O)N	610	fCSFP4	weighted-fingerprint-similarity	0.944	0.620	m_11bcb____22359526____12362482	N/A	S1c2c(cc([N+]([O-])=O)cc2)C=C1C(=O)Nc3c(cccc3)C(=O)N	[*;R2][#6;r][#6;r]C(=O)[N;H]c1[c;H][c;H][c;H][c;H]c1[!#1]_20	2	false	REALSpace_70bn_2024-09	m_11bcb	22359526	12362482
O=C(Nc1c(cccc1)C(=O)N)c2c(O)cc3c(c2)cccc3	611	fCSFP4	weighted-fingerprint-similarity	0.944	0.568	m_11ccb____124078____53488	N/A	S1c2c(cc([N+]([O-])=O)cc2)C=C1C(=O)Nc3c(cccc3)C(=O)N	[*;R2][#6;r][#6;r]C(=O)[N;H]c1[c;H][c;H][c;H][c;H]c1[!#1]_20	2	false	REALSpace_70bn_2024-09	m_11ccb	124078	53488
[O-]C(=O)c1c(cc2c(c1)cccc2)C(=O)Nc3c(cccc3)C(=O)N	612	fCSFP4	weighted-fingerprint-similarity	0.944	0.568	m_58bbb____219315____20871682	N/A	S1c2c(cc([N+]([O-])=O)cc2)C=C1C(=O)Nc3c(cccc3)C(=O)N	[*;R2][#6;r][#6;r]C(=O)[N;H]c1[c;H][c;H][c;H][c;H]c1[!#1]_20	2	false	REALSpace_70bn_2024-09	m_58bbb	219315	20871682
S1c2c(cc(N)cc2)C=C1C(=O)Nc3c(cccc3)C(=O)N(OC)C	613	fCSFP4	weighted-fingerprint-similarity	0.944	0.617	m_240690bck____7360180____13902326	N/A	S1c2c(cc([N+]([O-])=O)cc2)C=C1C(=O)Nc3c(cccc3)C(=O)N	[*;R2][#6;r][#6;r]C(=O)[N;H]c1[c;H][c;H][c;H][c;H]c1[!#1]_20	2	false	REALSpace_70bn_2024-09	m_240690bck	7360180	13902326
Brc1cc2c(SC(C(=O)Nc3c(cccc3)C(=O)N4CCCC4)=C2)cc1	614	fCSFP4	weighted-fingerprint-similarity	0.944	0.614	m_11bcb____136886____12211778	N/A	S1c2c(cc([N+]([O-])=O)cc2)C=C1C(=O)Nc3c(cccc3)C(=O)N	[*;R2][#6;r][#6;r]C(=O)[N;H]c1[c;H][c;H][c;H][c;H]c1[!#1]_20	2	false	REALSpace_70bn_2024-09	m_11bcb	136886	12211778
Brc1cc2c(SC(C(=O)Nc3c(cccc3)C(=O)N4CCCCC4)=C2)cc1	615	fCSFP4	weighted-fingerprint-similarity	0.944	0.614	m_11bcb____53146____12211778	N/A	S1c2c(cc([N+]([O-])=O)cc2)C=C1C(=O)Nc3c(cccc3)C(=O)N	[*;R2][#6;r][#6;r]C(=O)[N;H]c1[c;H][c;H][c;H][c;H]c1[!#1]_20	2	false	REALSpace_70bn_2024-09	m_11bcb	53146	12211778
Clc1cc2c(SC(C(=O)Nc3c(cccc3)C(=O)N4CCCC4)=C2)cc1	616	fCSFP4	weighted-fingerprint-similarity	0.944	0.614	m_11bcb____136886____11948630	N/A	S1c2c(cc([N+]([O-])=O)cc2)C=C1C(=O)Nc3c(cccc3)C(=O)N	[*;R2][#6;r][#6;r]C(=O)[N;H]c1[c;H][c;H][c;H][c;H]c1[!#1]_20	2	false	REALSpace_70bn_2024-09	m_11bcb	136886	11948630
Clc1cc2c(SC(C(=O)Nc3c(cccc3)C(=O)N4CCCCC4)=C2)cc1	617	fCSFP4	weighted-fingerprint-similarity	0.944	0.614	m_11bcb____53146____11948630	N/A	S1c2c(cc([N+]([O-])=O)cc2)C=C1C(=O)Nc3c(cccc3)C(=O)N	[*;R2][#6;r][#6;r]C(=O)[N;H]c1[c;H][c;H][c;H][c;H]c1[!#1]_20	2	false	REALSpace_70bn_2024-09	m_11bcb	53146	11948630
Ic1cc2c(SC(C(=O)Nc3c(cccc3)C(=O)N4CCCC4)=C2)cc1	618	fCSFP4	weighted-fingerprint-similarity	0.944	0.614	m_11bcb____136886____26278040	N/A	S1c2c(cc([N+]([O-])=O)cc2)C=C1C(=O)Nc3c(cccc3)C(=O)N	[*;R2][#6;r][#6;r]C(=O)[N;H]c1[c;H][c;H][c;H][c;H]c1[!#1]_20	2	false	REALSpace_70bn_2024-09	m_11bcb	136886	26278040
Ic1cc2c(SC(C(=O)Nc3c(cccc3)C(=O)N4CCCCC4)=C2)cc1	619	fCSFP4	weighted-fingerprint-similarity	0.944	0.614	m_11bcb____53146____26278040	N/A	S1c2c(cc([N+]([O-])=O)cc2)C=C1C(=O)Nc3c(cccc3)C(=O)N	[*;R2][#6;r][#6;r]C(=O)[N;H]c1[c;H][c;H][c;H][c;H]c1[!#1]_20	2	false	REALSpace_70bn_2024-09	m_11bcb	53146	26278040
S1c2c(c(N(C)C)ccc2)C=C1C(=O)Nc3c(cccc3)C(=O)N	620	fCSFP4	weighted-fingerprint-similarity	0.944	0.614	m_11bcb____124078____13444782	N/A	S1c2c(cc([N+]([O-])=O)cc2)C=C1C(=O)Nc3c(cccc3)C(=O)N	[*;R2][#6;r][#6;r]C(=O)[N;H]c1[c;H][c;H][c;H][c;H]c1[!#1]_20	2	false	REALSpace_70bn_2024-09	m_11bcb	124078	13444782
S1c2c(cc(C#N)cc2)C=C1C(=O)Nc3c(cccc3)C(=O)NCC(F)(F)F	621	fCSFP4	weighted-fingerprint-similarity	0.944	0.614	m_11bcb____134949____27707050	N/A	S1c2c(cc([N+]([O-])=O)cc2)C=C1C(=O)Nc3c(cccc3)C(=O)N	[*;R2][#6;r][#6;r]C(=O)[N;H]c1[c;H][c;H][c;H][c;H]c1[!#1]_20	2	false	REALSpace_70bn_2024-09	m_11bcb	134949	27707050
S1c2c(cc(C#N)cc2)C=C1C(=O)Nc3c(cccc3)C(=O)NCCOC	622	fCSFP4	weighted-fingerprint-similarity	0.944	0.614	m_11bcb____257990____27707050	N/A	S1c2c(cc([N+]([O-])=O)cc2)C=C1C(=O)Nc3c(cccc3)C(=O)N	[*;R2][#6;r][#6;r]C(=O)[N;H]c1[c;H][c;H][c;H][c;H]c1[!#1]_20	2	false	REALSpace_70bn_2024-09	m_11bcb	257990	27707050
S1c2c(cc(F)cc2)C=C1C(=O)Nc3c(cccc3)C(=O)N4CCCC4	623	fCSFP4	weighted-fingerprint-similarity	0.944	0.614	m_11bcb____136886____107241	N/A	S1c2c(cc([N+]([O-])=O)cc2)C=C1C(=O)Nc3c(cccc3)C(=O)N	[*;R2][#6;r][#6;r]C(=O)[N;H]c1[c;H][c;H][c;H][c;H]c1[!#1]_20	2	false	REALSpace_70bn_2024-09	m_11bcb	136886	107241
S1c2c(cc(F)cc2)C=C1C(=O)Nc3c(cccc3)C(=O)N4CCCCC4	624	fCSFP4	weighted-fingerprint-similarity	0.944	0.614	m_11bcb____53146____107241	N/A	S1c2c(cc([N+]([O-])=O)cc2)C=C1C(=O)Nc3c(cccc3)C(=O)N	[*;R2][#6;r][#6;r]C(=O)[N;H]c1[c;H][c;H][c;H][c;H]c1[!#1]_20	2	false	REALSpace_70bn_2024-09	m_11bcb	53146	107241
S1c2c(cc(NC(=O)c3c(NC(=O)C4=NNC=C4)cccc3)cc2)C=C1C([O-])=O	625	fCSFP4	weighted-fingerprint-similarity	0.944	0.614	m_188690bbe____8164040____21603250	N/A	S1c2c(cc([N+]([O-])=O)cc2)C=C1C(=O)Nc3c(cccc3)C(=O)N	[*;R2][#6;r][#6;r]C(=O)[N;H]c1[c;H][c;H][c;H][c;H]c1[!#1]_20	2	false	REALSpace_70bn_2024-09	m_188690bbe	8164040	21603250
S1c2c(cc(NC(=O)c3c(NC(=O)C4CCC4)cccc3)cc2)C=C1C([O-])=O	626	fCSFP4	weighted-fingerprint-similarity	0.944	0.614	m_188690bbe____8164040____21603348	N/A	S1c2c(cc([N+]([O-])=O)cc2)C=C1C(=O)Nc3c(cccc3)C(=O)N	[*;R2][#6;r][#6;r]C(=O)[N;H]c1[c;H][c;H][c;H][c;H]c1[!#1]_20	2	false	REALSpace_70bn_2024-09	m_188690bbe	8164040	21603348
S1c2c(cc(OC(F)(F)F)cc2)C=C1C(=O)Nc3c(cccc3)C(=O)C(F)(F)F	627	fCSFP4	weighted-fingerprint-similarity	0.944	0.614	m_11dcb____517992____25976528	N/A	S1c2c(cc([N+]([O-])=O)cc2)C=C1C(=O)Nc3c(cccc3)C(=O)N	[*;R2][#6;r][#6;r]C(=O)[N;H]c1[c;H][c;H][c;H][c;H]c1[!#1]_20	2	false	REALSpace_70bn_2024-09	m_11dcb	517992	25976528
S1c2c(cc(OC(F)(F)F)cc2)C=C1C(=O)Nc3c(cccc3)C(=O)NCC	628	fCSFP4	weighted-fingerprint-similarity	0.944	0.614	m_11bcb____664270____25976528	N/A	S1c2c(cc([N+]([O-])=O)cc2)C=C1C(=O)Nc3c(cccc3)C(=O)N	[*;R2][#6;r][#6;r]C(=O)[N;H]c1[c;H][c;H][c;H][c;H]c1[!#1]_20	2	false	REALSpace_70bn_2024-09	m_11bcb	664270	25976528
S1c2c(cc(cc2)C(F)(F)F)C=C1C(=O)Nc3c(cccc3)C(=O)C(C)C	629	fCSFP4	weighted-fingerprint-similarity	0.944	0.614	m_11bcb____7874874____12111376	N/A	S1c2c(cc([N+]([O-])=O)cc2)C=C1C(=O)Nc3c(cccc3)C(=O)N	[*;R2][#6;r][#6;r]C(=O)[N;H]c1[c;H][c;H][c;H][c;H]c1[!#1]_20	2	false	REALSpace_70bn_2024-09	m_11bcb	7874874	12111376
S1c2c(cc(cc2)C(F)(F)F)C=C1C(=O)Nc3c(cccc3)C(=O)N(C)C	630	fCSFP4	weighted-fingerprint-similarity	0.944	0.614	m_11bcb____593148____12111376	N/A	S1c2c(cc([N+]([O-])=O)cc2)C=C1C(=O)Nc3c(cccc3)C(=O)N	[*;R2][#6;r][#6;r]C(=O)[N;H]c1[c;H][c;H][c;H][c;H]c1[!#1]_20	2	false	REALSpace_70bn_2024-09	m_11bcb	593148	12111376
S1c2c(cc(cc2)C(F)(F)F)C=C1C(=O)Nc3c(cccc3)C(=O)NCC#C	631	fCSFP4	weighted-fingerprint-similarity	0.944	0.614	m_11bcb____2083328____12111376	N/A	S1c2c(cc([N+]([O-])=O)cc2)C=C1C(=O)Nc3c(cccc3)C(=O)N	[*;R2][#6;r][#6;r]C(=O)[N;H]c1[c;H][c;H][c;H][c;H]c1[!#1]_20	2	false	REALSpace_70bn_2024-09	m_11bcb	2083328	12111376
S1c2c(cc(cc2)C(F)(F)F)C=C1C(=O)Nc3c(cccc3)C(=O)NCC=C	632	fCSFP4	weighted-fingerprint-similarity	0.944	0.614	m_11bcb____136885____12111376	N/A	S1c2c(cc([N+]([O-])=O)cc2)C=C1C(=O)Nc3c(cccc3)C(=O)N	[*;R2][#6;r][#6;r]C(=O)[N;H]c1[c;H][c;H][c;H][c;H]c1[!#1]_20	2	false	REALSpace_70bn_2024-09	m_11bcb	136885	12111376
S1c2c(cc(cc2)C)C=C1C(=O)Nc3c(cccc3)C(=O)N4CCCC4	633	fCSFP4	weighted-fingerprint-similarity	0.944	0.614	m_11bcb____136886____10338218	N/A	S1c2c(cc([N+]([O-])=O)cc2)C=C1C(=O)Nc3c(cccc3)C(=O)N	[*;R2][#6;r][#6;r]C(=O)[N;H]c1[c;H][c;H][c;H][c;H]c1[!#1]_20	2	false	REALSpace_70bn_2024-09	m_11bcb	136886	10338218
S1c2c(cc(cc2)C)C=C1C(=O)Nc3c(cccc3)C(=O)N4CCCCC4	634	fCSFP4	weighted-fingerprint-similarity	0.944	0.614	m_11bcb____53146____10338218	N/A	S1c2c(cc([N+]([O-])=O)cc2)C=C1C(=O)Nc3c(cccc3)C(=O)N	[*;R2][#6;r][#6;r]C(=O)[N;H]c1[c;H][c;H][c;H][c;H]c1[!#1]_20	2	false	REALSpace_70bn_2024-09	m_11bcb	53146	10338218
S1c2c(ccc(c2)C(F)(F)F)C=C1C(=O)Nc3c(cccc3)C(=O)NCC[NH3+]	635	fCSFP4	weighted-fingerprint-similarity	0.944	0.614	m_272430bcb____11500082____26414020	N/A	S1c2c(cc([N+]([O-])=O)cc2)C=C1C(=O)Nc3c(cccc3)C(=O)N	[*;R2][#6;r][#6;r]C(=O)[N;H]c1[c;H][c;H][c;H][c;H]c1[!#1]_20	2	false	REALSpace_70bn_2024-09	m_272430bcb	11500082	26414020
S1c2c(cc(NC(=O)c3c(NC(=O)OC)cccc3)cc2)C=C1C(=O)OCC	636	fCSFP4	weighted-fingerprint-similarity	0.943	0.611	m_22bbn____7788272____3479218	N/A	S1c2c(cc([N+]([O-])=O)cc2)C=C1C(=O)Nc3c(cccc3)C(=O)N	[*;R2][#6;r][#6;r]C(=O)[N;H]c1[c;H][c;H][c;H][c;H]c1[!#1]_20	2	false	REALSpace_70bn_2024-09	m_22bbn	7788272	3479218
S1c2c(ccc(OC)c2)C=C1C(=O)Nc3c(cccc3)C(=O)NCC#C	637	fCSFP4	weighted-fingerprint-similarity	0.943	0.611	m_11bcb____2083328____12362482	N/A	S1c2c(cc([N+]([O-])=O)cc2)C=C1C(=O)Nc3c(cccc3)C(=O)N	[*;R2][#6;r][#6;r]C(=O)[N;H]c1[c;H][c;H][c;H][c;H]c1[!#1]_20	2	false	REALSpace_70bn_2024-09	m_11bcb	2083328	12362482
S1c2c(ccc(OC)c2)C=C1C(=O)Nc3c(cccc3)C(=O)NCC=C	638	fCSFP4	weighted-fingerprint-similarity	0.943	0.611	m_11bcb____136885____12362482	N/A	S1c2c(cc([N+]([O-])=O)cc2)C=C1C(=O)Nc3c(cccc3)C(=O)N	[*;R2][#6;r][#6;r]C(=O)[N;H]c1[c;H][c;H][c;H][c;H]c1[!#1]_20	2	false	REALSpace_70bn_2024-09	m_11bcb	136885	12362482
S1c2c(ccc(OC)c2)C=C1C(=O)Nc3c(cccc3)C(=O)NCCOC	639	fCSFP4	weighted-fingerprint-similarity	0.943	0.611	m_11bcb____257990____12362482	N/A	S1c2c(cc([N+]([O-])=O)cc2)C=C1C(=O)Nc3c(cccc3)C(=O)N	[*;R2][#6;r][#6;r]C(=O)[N;H]c1[c;H][c;H][c;H][c;H]c1[!#1]_20	2	false	REALSpace_70bn_2024-09	m_11bcb	257990	12362482
S1c2c(ccc(OC)c2)C=C1C(=O)Nc3c(cccc3)C(=O)OCC	640	fCSFP4	weighted-fingerprint-similarity	0.943	0.611	m_11bcb____51599____12362482	N/A	S1c2c(cc([N+]([O-])=O)cc2)C=C1C(=O)Nc3c(cccc3)C(=O)N	[*;R2][#6;r][#6;r]C(=O)[N;H]c1[c;H][c;H][c;H][c;H]c1[!#1]_20	2	false	REALSpace_70bn_2024-09	m_11bcb	51599	12362482
S1c2c(ccc(c2)C)C=C1C(=O)Nc3c(cccc3)C(=O)C(OC)OC	641	fCSFP4	weighted-fingerprint-similarity	0.943	0.611	m_11bcb____18808728____26278268	N/A	S1c2c(cc([N+]([O-])=O)cc2)C=C1C(=O)Nc3c(cccc3)C(=O)N	[*;R2][#6;r][#6;r]C(=O)[N;H]c1[c;H][c;H][c;H][c;H]c1[!#1]_20	2	false	REALSpace_70bn_2024-09	m_11bcb	18808728	26278268
S1c2c(ccc(c2)C)C=C1C(=O)Nc3c(cccc3)C(=O)N(CC)CC	642	fCSFP4	weighted-fingerprint-similarity	0.943	0.611	m_11bcb____1318810____26278268	N/A	S1c2c(cc([N+]([O-])=O)cc2)C=C1C(=O)Nc3c(cccc3)C(=O)N	[*;R2][#6;r][#6;r]C(=O)[N;H]c1[c;H][c;H][c;H][c;H]c1[!#1]_20	2	false	REALSpace_70bn_2024-09	m_11bcb	1318810	26278268
S1c2c(ccc(c2)C)C=C1C(=O)Nc3c(cccc3)C(=O)OC(C)(C)C	643	fCSFP4	weighted-fingerprint-similarity	0.943	0.611	m_11dcb____8271018____26278268	N/A	S1c2c(cc([N+]([O-])=O)cc2)C=C1C(=O)Nc3c(cccc3)C(=O)N	[*;R2][#6;r][#6;r]C(=O)[N;H]c1[c;H][c;H][c;H][c;H]c1[!#1]_20	2	false	REALSpace_70bn_2024-09	m_11dcb	8271018	26278268
S1c2c(cc(cc2)C(=O)Nc3c(cccc3)C(=O)NCCC(=O)N)C=C1C	644	fCSFP4	weighted-fingerprint-similarity	0.943	0.608	m_11bcb____22359526____26276502	N/A	S1c2c(cc([N+]([O-])=O)cc2)C=C1C(=O)Nc3c(cccc3)C(=O)N	[*;R2][#6;r][#6;r]C(=O)[N;H]c1[c;H][c;H][c;H][c;H]c1[!#1]_20	2	false	REALSpace_70bn_2024-09	m_11bcb	22359526	26276502
S1c2c(cccc2C=C1C(=O)Nc3c(cccc3)C(=O)N)CC	645	fCSFP4	weighted-fingerprint-similarity	0.943	0.608	m_11bcb____124078____27041882	N/A	S1c2c(cc([N+]([O-])=O)cc2)C=C1C(=O)Nc3c(cccc3)C(=O)N	[*;R2][#6;r][#6;r]C(=O)[N;H]c1[c;H][c;H][c;H][c;H]c1[!#1]_20	2	false	REALSpace_70bn_2024-09	m_11bcb	124078	27041882
O=C(Nc1c(cccc1)C(=O)c2ccccc2)c3cc4c(cc3)cccc4	646	fCSFP4	weighted-fingerprint-similarity	0.943	0.551	m_11dcb____158059____53559	N/A	S1c2c(cc([N+]([O-])=O)cc2)C=C1C(=O)Nc3c(cccc3)C(=O)N	[*;R2][#6;r][#6;r]C(=O)[N;H]c1[c;H][c;H][c;H][c;H]c1[!#1]_20	2	false	REALSpace_70bn_2024-09	m_11dcb	158059	53559
S1C(C(=O)Nc2c(cccc2)C(=O)N)=CC3=C1NC(C([O-])=O)=C3	647	fCSFP4	weighted-fingerprint-similarity	0.943	0.605	m_188690bcb____21774664____26982244	N/A	S1c2c(cc([N+]([O-])=O)cc2)C=C1C(=O)Nc3c(cccc3)C(=O)N	[*;R2][#6;r][#6;r]C(=O)[N;H]c1[c;H][c;H][c;H][c;H]c1[!#1]_20	2	false	REALSpace_70bn_2024-09	m_188690bcb	21774664	26982244
S(=O)(=O)(N)C=1SC=2SC(C(=O)Nc3c(cccc3)C(=O)N)=CC2C1	648	fCSFP4	weighted-fingerprint-similarity	0.943	0.602	m_22bdl____138522____14484052	N/A	S1c2c(cc([N+]([O-])=O)cc2)C=C1C(=O)Nc3c(cccc3)C(=O)N	[*;R2][#6;r][#6;r]C(=O)[N;H]c1[c;H][c;H][c;H][c;H]c1[!#1]_20	2	false	REALSpace_70bn_2024-09	m_22bdl	138522	14484052
S1C(C(=O)Nc2c(cccc2)C(=O)N)=CC=3SC(=NC13)N	649	fCSFP4	weighted-fingerprint-similarity	0.943	0.602	m_22bdl____138522____23465946	N/A	S1c2c(cc([N+]([O-])=O)cc2)C=C1C(=O)Nc3c(cccc3)C(=O)N	[*;R2][#6;r][#6;r]C(=O)[N;H]c1[c;H][c;H][c;H][c;H]c1[!#1]_20	2	false	REALSpace_70bn_2024-09	m_22bdl	138522	23465946
S1c2c(N=C1C)cc(cc2)C(=O)Nc3c(cccc3)C(=O)N	650	fCSFP4	weighted-fingerprint-similarity	0.943	0.602	m_11bcb____124078____16736036	N/A	S1c2c(cc([N+]([O-])=O)cc2)C=C1C(=O)Nc3c(cccc3)C(=O)N	[*;R2][#6;r][#6;r]C(=O)[N;H]c1[c;H][c;H][c;H][c;H]c1[!#1]_20	2	false	REALSpace_70bn_2024-09	m_11bcb	124078	16736036
S1c2c(cccc2)C=C1C(=O)Nc3c(cccc3)C(=O)N4CCCC4	651	fCSFP4	weighted-fingerprint-similarity	0.943	0.602	m_11bcb____136886____109241	N/A	S1c2c(cc([N+]([O-])=O)cc2)C=C1C(=O)Nc3c(cccc3)C(=O)N	[*;R2][#6;r][#6;r]C(=O)[N;H]c1[c;H][c;H][c;H][c;H]c1[!#1]_20	2	false	REALSpace_70bn_2024-09	m_11bcb	136886	109241
S1c2c(cccc2)C=C1C(=O)Nc3c(cccc3)C(=O)N4CCCCC4	652	fCSFP4	weighted-fingerprint-similarity	0.943	0.602	m_11bcb____53146____109241	N/A	S1c2c(cc([N+]([O-])=O)cc2)C=C1C(=O)Nc3c(cccc3)C(=O)N	[*;R2][#6;r][#6;r]C(=O)[N;H]c1[c;H][c;H][c;H][c;H]c1[!#1]_20	2	false	REALSpace_70bn_2024-09	m_11bcb	53146	109241
S1c2c(ccnc2)C=C1C(=O)Nc3c(cccc3)C(=O)NCC[NH3+]	653	fCSFP4	weighted-fingerprint-similarity	0.943	0.602	m_272430bcb____11500082____26414352	N/A	S1c2c(cc([N+]([O-])=O)cc2)C=C1C(=O)Nc3c(cccc3)C(=O)N	[*;R2][#6;r][#6;r]C(=O)[N;H]c1[c;H][c;H][c;H][c;H]c1[!#1]_20	2	false	REALSpace_70bn_2024-09	m_272430bcb	11500082	26414352
S1c2c(cncc2)C=C1C(=O)Nc3c(cccc3)C(=O)NC(C)(C)C	654	fCSFP4	weighted-fingerprint-similarity	0.943	0.602	m_11bcb____1289306____26269780	N/A	S1c2c(cc([N+]([O-])=O)cc2)C=C1C(=O)Nc3c(cccc3)C(=O)N	[*;R2][#6;r][#6;r]C(=O)[N;H]c1[c;H][c;H][c;H][c;H]c1[!#1]_20	2	false	REALSpace_70bn_2024-09	m_11bcb	1289306	26269780
S1c2c(cncc2)C=C1C(=O)Nc3c(cccc3)C(=O)NC4CC4	655	fCSFP4	weighted-fingerprint-similarity	0.943	0.602	m_11bcb____53157____26269780	N/A	S1c2c(cc([N+]([O-])=O)cc2)C=C1C(=O)Nc3c(cccc3)C(=O)N	[*;R2][#6;r][#6;r]C(=O)[N;H]c1[c;H][c;H][c;H][c;H]c1[!#1]_20	2	false	REALSpace_70bn_2024-09	m_11bcb	53157	26269780
S1c2c(cncc2)C=C1C(=O)Nc3c(cccc3)C(=O)NCCC	656	fCSFP4	weighted-fingerprint-similarity	0.943	0.602	m_11bcb____53178____26269780	N/A	S1c2c(cc([N+]([O-])=O)cc2)C=C1C(=O)Nc3c(cccc3)C(=O)N	[*;R2][#6;r][#6;r]C(=O)[N;H]c1[c;H][c;H][c;H][c;H]c1[!#1]_20	2	false	REALSpace_70bn_2024-09	m_11bcb	53178	26269780
S1c2c(cc(cc2)C(=O)Nc3c(cccc3)C(=O)NCC#C)C=C1C	657	fCSFP4	weighted-fingerprint-similarity	0.943	0.598	m_11bcb____2083328____26276502	N/A	S1c2c(cc([N+]([O-])=O)cc2)C=C1C(=O)Nc3c(cccc3)C(=O)N	[*;R2][#6;r][#6;r]C(=O)[N;H]c1[c;H][c;H][c;H][c;H]c1[!#1]_20	2	false	REALSpace_70bn_2024-09	m_11bcb	2083328	26276502
S1c2c(cc(cc2)C(=O)Nc3c(cccc3)C(=O)NCC=C)C=C1C	658	fCSFP4	weighted-fingerprint-similarity	0.943	0.598	m_11bcb____136885____26276502	N/A	S1c2c(cc([N+]([O-])=O)cc2)C=C1C(=O)Nc3c(cccc3)C(=O)N	[*;R2][#6;r][#6;r]C(=O)[N;H]c1[c;H][c;H][c;H][c;H]c1[!#1]_20	2	false	REALSpace_70bn_2024-09	m_11bcb	136885	26276502
S1c2c(cc(cc2)C(=O)Nc3c(cncc3)C(=O)c4ccccc4)C=C1C	659	fCSFP4	weighted-fingerprint-similarity	0.943	0.598	m_11bcb____25838564____26276502	N/A	S1c2c(cc([N+]([O-])=O)cc2)C=C1C(=O)Nc3c(cccc3)C(=O)N	[*;R2][#6;r][#6;r]C(=O)[N;H]c1[c;H][c;H][c;H][c;H]c1[!#1]_20	2	false	REALSpace_70bn_2024-09	m_11bcb	25838564	26276502
S1c2c(ccc(c2)C(=O)Nc3c(cccc3)C(=O)NCC[NH3+])C=C1C	660	fCSFP4	weighted-fingerprint-similarity	0.943	0.598	m_272430bcb____11500082____26423060	N/A	S1c2c(cc([N+]([O-])=O)cc2)C=C1C(=O)Nc3c(cccc3)C(=O)N	[*;R2][#6;r][#6;r]C(=O)[N;H]c1[c;H][c;H][c;H][c;H]c1[!#1]_20	2	false	REALSpace_70bn_2024-09	m_272430bcb	11500082	26423060
S1c2c(cncc2)C=C1C(=O)Nc3c(cccc3)C(=C)C	661	fCSFP4	weighted-fingerprint-similarity	0.943	0.598	m_11bbb____25815992____26269780	N/A	S1c2c(cc([N+]([O-])=O)cc2)C=C1C(=O)Nc3c(cccc3)C(=O)N	[*;R2][#6;r][#6;r]C(=O)[N;H]c1[c;H][c;H][c;H][c;H]c1[!#1]_20	2	false	REALSpace_70bn_2024-09	m_11bbb	25815992	26269780
S1C(C(=O)Nc2c(cccc2)C(=O)NCC[NH3+])=CC=3SC=CC13	662	fCSFP4	weighted-fingerprint-similarity	0.943	0.595	m_272430bcb____11500082____10039386	N/A	S1c2c(cc([N+]([O-])=O)cc2)C=C1C(=O)Nc3c(cccc3)C(=O)N	[*;R2][#6;r][#6;r]C(=O)[N;H]c1[c;H][c;H][c;H][c;H]c1[!#1]_20	2	false	REALSpace_70bn_2024-09	m_272430bcb	11500082	10039386
S1C(C(=O)Nc2c(cccc2)C([O-])=O)=CC=3OC=CC13	663	fCSFP4	weighted-fingerprint-similarity	0.943	0.595	m_272270dcb____12154820____10028888	N/A	S1c2c(cc([N+]([O-])=O)cc2)C=C1C(=O)Nc3c(cccc3)C(=O)N	[*;R2][#6;r][#6;r]C(=O)[N;H]c1[c;H][c;H][c;H][c;H]c1[!#1]_20	2	false	REALSpace_70bn_2024-09	m_272270dcb	12154820	10028888
S1c2c(ccc(c2)C(=O)Nc3c(cccc3)C(=O)CC)C=C1C	664	fCSFP4	weighted-fingerprint-similarity	0.943	0.595	m_11bbb____12342784____25986834	N/A	S1c2c(cc([N+]([O-])=O)cc2)C=C1C(=O)Nc3c(cccc3)C(=O)N	[*;R2][#6;r][#6;r]C(=O)[N;H]c1[c;H][c;H][c;H][c;H]c1[!#1]_20	2	false	REALSpace_70bn_2024-09	m_11bbb	12342784	25986834
S1c2c(ccc(c2)C(=O)Nc3c(cccc3)C(=O)NC(C)C)C=C1C	665	fCSFP4	weighted-fingerprint-similarity	0.943	0.595	m_11bcb____644806____25986834	N/A	S1c2c(cc([N+]([O-])=O)cc2)C=C1C(=O)Nc3c(cccc3)C(=O)N	[*;R2][#6;r][#6;r]C(=O)[N;H]c1[c;H][c;H][c;H][c;H]c1[!#1]_20	2	false	REALSpace_70bn_2024-09	m_11bcb	644806	25986834
S1c2c(ccc(c2)C(=O)Nc3c(cccc3)C(=O)OC)C=C1C	666	fCSFP4	weighted-fingerprint-similarity	0.943	0.595	m_11bcb____51285____25986834	N/A	S1c2c(cc([N+]([O-])=O)cc2)C=C1C(=O)Nc3c(cccc3)C(=O)N	[*;R2][#6;r][#6;r]C(=O)[N;H]c1[c;H][c;H][c;H][c;H]c1[!#1]_20	2	false	REALSpace_70bn_2024-09	m_11bcb	51285	25986834
S1c2c(cccc2)C=3SC(C(=O)Nc4c(cccc4)C(=O)C)=CC13	667	fCSFP4	weighted-fingerprint-similarity	0.943	0.588	m_11bbb____52025____135052	N/A	S1c2c(cc([N+]([O-])=O)cc2)C=C1C(=O)Nc3c(cccc3)C(=O)N	[*;R2][#6;r][#6;r]C(=O)[N;H]c1[c;H][c;H][c;H][c;H]c1[!#1]_20	2	false	REALSpace_70bn_2024-09	m_11bbb	52025	135052
S1C(C(=O)Nc2c(cccc2)C(=O)C)=CC3=C1SC=C3	668	fCSFP4	weighted-fingerprint-similarity	0.943	0.585	m_11bbb____52025____14179430	N/A	S1c2c(cc([N+]([O-])=O)cc2)C=C1C(=O)Nc3c(cccc3)C(=O)N	[*;R2][#6;r][#6;r]C(=O)[N;H]c1[c;H][c;H][c;H][c;H]c1[!#1]_20	2	false	REALSpace_70bn_2024-09	m_11bbb	52025	14179430
S1c2c(c([N+]([O-])=O)ccc2)C=C1C(=O)Nc3c(cccc3)C(=O)NCC(C)C	669	fCSFP4	weighted-fingerprint-similarity	0.943	0.627	m_11bcb____136883____26276910	N/A	S1c2c(cc([N+]([O-])=O)cc2)C=C1C(=O)Nc3c(cccc3)C(=O)N	[*;R2][#6;r][#6;r]C(=O)[N;H]c1[c;H][c;H][c;H][c;H]c1[!#1]_20	2	false	REALSpace_70bn_2024-09	m_11bcb	136883	26276910
S1c2c(c([N+]([O-])=O)ccc2)C=C1C(=O)Nc3c(cccc3)C(=O)NCCCCC	670	fCSFP4	weighted-fingerprint-similarity	0.943	0.627	m_11bcb____15150482____26276910	N/A	S1c2c(cc([N+]([O-])=O)cc2)C=C1C(=O)Nc3c(cccc3)C(=O)N	[*;R2][#6;r][#6;r]C(=O)[N;H]c1[c;H][c;H][c;H][c;H]c1[!#1]_20	2	false	REALSpace_70bn_2024-09	m_11bcb	15150482	26276910
S1c2c(c([N+]([O-])=O)ccc2)C=C1C(=O)Nc3c(cccc3)C(=O)OCC	671	fCSFP4	weighted-fingerprint-similarity	0.943	0.627	m_11bcb____51599____26276910	N/A	S1c2c(cc([N+]([O-])=O)cc2)C=C1C(=O)Nc3c(cccc3)C(=O)N	[*;R2][#6;r][#6;r]C(=O)[N;H]c1[c;H][c;H][c;H][c;H]c1[!#1]_20	2	false	REALSpace_70bn_2024-09	m_11bcb	51599	26276910
BrC=1SC=2SC(C(=O)Nc3c(cccc3)C(=O)NC)=CC2C1	672	fCSFP4	weighted-fingerprint-similarity	0.943	0.578	m_11bcb____133000____14320622	N/A	S1c2c(cc([N+]([O-])=O)cc2)C=C1C(=O)Nc3c(cccc3)C(=O)N	[*;R2][#6;r][#6;r]C(=O)[N;H]c1[c;H][c;H][c;H][c;H]c1[!#1]_20	2	false	REALSpace_70bn_2024-09	m_11bcb	133000	14320622
S1C(C(=O)OC)=CC2=C1SC(C(=O)Nc3c(cccc3)C(=O)OC)=C2	673	fCSFP4	weighted-fingerprint-similarity	0.943	0.578	m_11bcb____51285____14599882	N/A	S1c2c(cc([N+]([O-])=O)cc2)C=C1C(=O)Nc3c(cccc3)C(=O)N	[*;R2][#6;r][#6;r]C(=O)[N;H]c1[c;H][c;H][c;H][c;H]c1[!#1]_20	2	false	REALSpace_70bn_2024-09	m_11bcb	51285	14599882
S1c2c(cc(cc2)C(=O)Nc3c(cccc3)C(=O)NC)C=C1	674	fCSFP4	weighted-fingerprint-similarity	0.943	0.574	m_11bcb____133000____7106640	N/A	S1c2c(cc([N+]([O-])=O)cc2)C=C1C(=O)Nc3c(cccc3)C(=O)N	[*;R2][#6;r][#6;r]C(=O)[N;H]c1[c;H][c;H][c;H][c;H]c1[!#1]_20	2	false	REALSpace_70bn_2024-09	m_11bcb	133000	7106640
Brc1cc([N+]([O-])=O)c2SC(C(=O)Nc3c(cccc3)C(=O)NC)=Cc2c1	675	fCSFP4	weighted-fingerprint-similarity	0.943	0.618	m_11bcb____133000____27042290	N/A	S1c2c(cc([N+]([O-])=O)cc2)C=C1C(=O)Nc3c(cccc3)C(=O)N	[*;R2][#6;r][#6;r]C(=O)[N;H]c1[c;H][c;H][c;H][c;H]c1[!#1]_20	2	false	REALSpace_70bn_2024-09	m_11bcb	133000	27042290
S(=O)(=NC(=O)c1c(NC(=O)C=2Sc3c(cc(N)cc3)C2)cccc1)(C)C	676	fCSFP4	weighted-fingerprint-similarity	0.943	0.612	m_240690bck____17667524____13902326	N/A	S1c2c(cc([N+]([O-])=O)cc2)C=C1C(=O)Nc3c(cccc3)C(=O)N	[*;R2][#6;r][#6;r]C(=O)[N;H]c1[c;H][c;H][c;H][c;H]c1[!#1]_20	2	false	REALSpace_70bn_2024-09	m_240690bck	17667524	13902326
S1c2c(cc(N)cc2)C=C1C(=O)Nc3c(cccc3)C(=O)N4CCOCC4	677	fCSFP4	weighted-fingerprint-similarity	0.943	0.612	m_240690dce____7353916____13902326	N/A	S1c2c(cc([N+]([O-])=O)cc2)C=C1C(=O)Nc3c(cccc3)C(=O)N	[*;R2][#6;r][#6;r]C(=O)[N;H]c1[c;H][c;H][c;H][c;H]c1[!#1]_20	2	false	REALSpace_70bn_2024-09	m_240690dce	7353916	13902326
S1c2c(cc(OC(F)(F)F)cc2)C=C1C(=O)Nc3c(cccc3)C(=O)NCC[NH3+]	678	fCSFP4	weighted-fingerprint-similarity	0.943	0.612	m_272430bcb____11500082____26416670	N/A	S1c2c(cc([N+]([O-])=O)cc2)C=C1C(=O)Nc3c(cccc3)C(=O)N	[*;R2][#6;r][#6;r]C(=O)[N;H]c1[c;H][c;H][c;H][c;H]c1[!#1]_20	2	false	REALSpace_70bn_2024-09	m_272430bcb	11500082	26416670
S1c2c(c(ccc2)C(F)(F)F)C=C1C(=O)Nc3c(cccc3)C(=O)N	679	fCSFP4	weighted-fingerprint-similarity	0.942	0.609	m_11bcb____124078____18181808	N/A	S1c2c(cc([N+]([O-])=O)cc2)C=C1C(=O)Nc3c(cccc3)C(=O)N	[*;R2][#6;r][#6;r]C(=O)[N;H]c1[c;H][c;H][c;H][c;H]c1[!#1]_20	2	false	REALSpace_70bn_2024-09	m_11bcb	124078	18181808
S1c2c(cc(NC(=O)OC(C)(C)C)cc2)C=C1C(=O)Nc3c(cccc3)C(=O)NC(C)(C)C	680	fCSFP4	weighted-fingerprint-similarity	0.942	0.609	m_11bcb____1289306____25976524	N/A	S1c2c(cc([N+]([O-])=O)cc2)C=C1C(=O)Nc3c(cccc3)C(=O)N	[*;R2][#6;r][#6;r]C(=O)[N;H]c1[c;H][c;H][c;H][c;H]c1[!#1]_20	2	false	REALSpace_70bn_2024-09	m_11bcb	1289306	25976524
S1c2c(cc(NC(=O)OC(C)(C)C)cc2)C=C1C(=O)Nc3c(cccc3)C(=O)OC	681	fCSFP4	weighted-fingerprint-similarity	0.942	0.609	m_11bcb____51285____25976524	N/A	S1c2c(cc([N+]([O-])=O)cc2)C=C1C(=O)Nc3c(cccc3)C(=O)N	[*;R2][#6;r][#6;r]C(=O)[N;H]c1[c;H][c;H][c;H][c;H]c1[!#1]_20	2	false	REALSpace_70bn_2024-09	m_11bcb	51285	25976524
S1c2c(cc(OC(F)(F)F)cc2)C=C1C(=O)Nc3c(cccc3)C(=O)OC	682	fCSFP4	weighted-fingerprint-similarity	0.942	0.609	m_11bcb____51285____25976528	N/A	S1c2c(cc([N+]([O-])=O)cc2)C=C1C(=O)Nc3c(cccc3)C(=O)N	[*;R2][#6;r][#6;r]C(=O)[N;H]c1[c;H][c;H][c;H][c;H]c1[!#1]_20	2	false	REALSpace_70bn_2024-09	m_11bcb	51285	25976528
S1c2c(cc(cc2)C(F)(F)F)C=C1C(=O)Nc3c(cncc3)C(=O)c4ccccc4	683	fCSFP4	weighted-fingerprint-similarity	0.942	0.609	m_11bcb____25838564____12111376	N/A	S1c2c(cc([N+]([O-])=O)cc2)C=C1C(=O)Nc3c(cccc3)C(=O)N	[*;R2][#6;r][#6;r]C(=O)[N;H]c1[c;H][c;H][c;H][c;H]c1[!#1]_20	2	false	REALSpace_70bn_2024-09	m_11bcb	25838564	12111376
S1c2c(cc(cc2)C)C=C1C(=O)Nc3c(cccc3)C(=O)N(OC)C	684	fCSFP4	weighted-fingerprint-similarity	0.942	0.609	m_11bcb____2519990____10338218	N/A	S1c2c(cc([N+]([O-])=O)cc2)C=C1C(=O)Nc3c(cccc3)C(=O)N	[*;R2][#6;r][#6;r]C(=O)[N;H]c1[c;H][c;H][c;H][c;H]c1[!#1]_20	2	false	REALSpace_70bn_2024-09	m_11bcb	2519990	10338218
Brc1c(Cl)c2SC(C(=O)Nc3c(cccc3)C(=O)N)=Cc2cc1	685	fCSFP4	weighted-fingerprint-similarity	0.942	0.606	m_11bcb____124078____26273924	N/A	S1c2c(cc([N+]([O-])=O)cc2)C=C1C(=O)Nc3c(cccc3)C(=O)N	[*;R2][#6;r][#6;r]C(=O)[N;H]c1[c;H][c;H][c;H][c;H]c1[!#1]_20	2	false	REALSpace_70bn_2024-09	m_11bcb	124078	26273924
Brc1c(F)c2SC(C(=O)Nc3c(cccc3)C(=O)N)=Cc2cc1	686	fCSFP4	weighted-fingerprint-similarity	0.942	0.606	m_11bcb____124078____27479920	N/A	S1c2c(cc([N+]([O-])=O)cc2)C=C1C(=O)Nc3c(cccc3)C(=O)N	[*;R2][#6;r][#6;r]C(=O)[N;H]c1[c;H][c;H][c;H][c;H]c1[!#1]_20	2	false	REALSpace_70bn_2024-09	m_11bcb	124078	27479920
Brc1cc2SC(C(=O)Nc3c(cccc3)C(=O)C(OC)OC)=Cc2cc1	687	fCSFP4	weighted-fingerprint-similarity	0.942	0.606	m_11bcb____18808728____10812350	N/A	S1c2c(cc([N+]([O-])=O)cc2)C=C1C(=O)Nc3c(cccc3)C(=O)N	[*;R2][#6;r][#6;r]C(=O)[N;H]c1[c;H][c;H][c;H][c;H]c1[!#1]_20	2	false	REALSpace_70bn_2024-09	m_11bcb	18808728	10812350
Brc1cc2SC(C(=O)Nc3c(cccc3)C(=O)N(CC)CC)=Cc2cc1	688	fCSFP4	weighted-fingerprint-similarity	0.942	0.606	m_11bcb____1318810____10812350	N/A	S1c2c(cc([N+]([O-])=O)cc2)C=C1C(=O)Nc3c(cccc3)C(=O)N	[*;R2][#6;r][#6;r]C(=O)[N;H]c1[c;H][c;H][c;H][c;H]c1[!#1]_20	2	false	REALSpace_70bn_2024-09	m_11bcb	1318810	10812350
Brc1cc2SC(C(=O)Nc3c(cccc3)C(=O)OC(C)(C)C)=Cc2cc1	689	fCSFP4	weighted-fingerprint-similarity	0.942	0.606	m_11dcb____8271018____10812350	N/A	S1c2c(cc([N+]([O-])=O)cc2)C=C1C(=O)Nc3c(cccc3)C(=O)N	[*;R2][#6;r][#6;r]C(=O)[N;H]c1[c;H][c;H][c;H][c;H]c1[!#1]_20	2	false	REALSpace_70bn_2024-09	m_11dcb	8271018	10812350
Clc1cc2SC(C(=O)Nc3c(cccc3)C(=O)C(OC)OC)=Cc2cc1	690	fCSFP4	weighted-fingerprint-similarity	0.942	0.606	m_11bcb____18808728____13573928	N/A	S1c2c(cc([N+]([O-])=O)cc2)C=C1C(=O)Nc3c(cccc3)C(=O)N	[*;R2][#6;r][#6;r]C(=O)[N;H]c1[c;H][c;H][c;H][c;H]c1[!#1]_20	2	false	REALSpace_70bn_2024-09	m_11bcb	18808728	13573928
Clc1cc2SC(C(=O)Nc3c(cccc3)C(=O)N(CC)CC)=Cc2cc1	691	fCSFP4	weighted-fingerprint-similarity	0.942	0.606	m_11bcb____1318810____13573928	N/A	S1c2c(cc([N+]([O-])=O)cc2)C=C1C(=O)Nc3c(cccc3)C(=O)N	[*;R2][#6;r][#6;r]C(=O)[N;H]c1[c;H][c;H][c;H][c;H]c1[!#1]_20	2	false	REALSpace_70bn_2024-09	m_11bcb	1318810	13573928
Clc1cc2SC(C(=O)Nc3c(cccc3)C(=O)OC(C)(C)C)=Cc2cc1	692	fCSFP4	weighted-fingerprint-similarity	0.942	0.606	m_11dcb____8271018____13573928	N/A	S1c2c(cc([N+]([O-])=O)cc2)C=C1C(=O)Nc3c(cccc3)C(=O)N	[*;R2][#6;r][#6;r]C(=O)[N;H]c1[c;H][c;H][c;H][c;H]c1[!#1]_20	2	false	REALSpace_70bn_2024-09	m_11dcb	8271018	13573928
S1c2c(cc(NC(=O)c3c(NC(=O)C(C)C)cccc3)cc2)C=C1C(=O)OC	693	fCSFP4	weighted-fingerprint-similarity	0.942	0.606	m_22bbf____13586248____21805634	N/A	S1c2c(cc([N+]([O-])=O)cc2)C=C1C(=O)Nc3c(cccc3)C(=O)N	[*;R2][#6;r][#6;r]C(=O)[N;H]c1[c;H][c;H][c;H][c;H]c1[!#1]_20	2	false	REALSpace_70bn_2024-09	m_22bbf	13586248	21805634
S1c2c(cc(NC(=O)c3c(NC(=O)CC)cccc3)cc2)C=C1C(=O)OCC	694	fCSFP4	weighted-fingerprint-similarity	0.942	0.606	m_22cbl____7788272____10391334	N/A	S1c2c(cc([N+]([O-])=O)cc2)C=C1C(=O)Nc3c(cccc3)C(=O)N	[*;R2][#6;r][#6;r]C(=O)[N;H]c1[c;H][c;H][c;H][c;H]c1[!#1]_20	2	false	REALSpace_70bn_2024-09	m_22cbl	7788272	10391334
S1c2c(ccc(F)c2)C=C1C(=O)Nc3c(cccc3)C(=O)C(OC)OC	695	fCSFP4	weighted-fingerprint-similarity	0.942	0.606	m_11bcb____18808728____116471	N/A	S1c2c(cc([N+]([O-])=O)cc2)C=C1C(=O)Nc3c(cccc3)C(=O)N	[*;R2][#6;r][#6;r]C(=O)[N;H]c1[c;H][c;H][c;H][c;H]c1[!#1]_20	2	false	REALSpace_70bn_2024-09	m_11bcb	18808728	116471
S1c2c(ccc(F)c2)C=C1C(=O)Nc3c(cccc3)C(=O)N(CC)CC	696	fCSFP4	weighted-fingerprint-similarity	0.942	0.606	m_11bcb____1318810____116471	N/A	S1c2c(cc([N+]([O-])=O)cc2)C=C1C(=O)Nc3c(cccc3)C(=O)N	[*;R2][#6;r][#6;r]C(=O)[N;H]c1[c;H][c;H][c;H][c;H]c1[!#1]_20	2	false	REALSpace_70bn_2024-09	m_11bcb	1318810	116471
S1c2c(ccc(F)c2)C=C1C(=O)Nc3c(cccc3)C(=O)OC(C)(C)C	697	fCSFP4	weighted-fingerprint-similarity	0.942	0.606	m_11dcb____8271018____116471	N/A	S1c2c(cc([N+]([O-])=O)cc2)C=C1C(=O)Nc3c(cccc3)C(=O)N	[*;R2][#6;r][#6;r]C(=O)[N;H]c1[c;H][c;H][c;H][c;H]c1[!#1]_20	2	false	REALSpace_70bn_2024-09	m_11dcb	8271018	116471
S1c2c(ccc(OC)c2)C=C1C(=O)Nc3c(cccc3)C(=O)C(F)(F)F	698	fCSFP4	weighted-fingerprint-similarity	0.942	0.606	m_11dcb____517992____12362482	N/A	S1c2c(cc([N+]([O-])=O)cc2)C=C1C(=O)Nc3c(cccc3)C(=O)N	[*;R2][#6;r][#6;r]C(=O)[N;H]c1[c;H][c;H][c;H][c;H]c1[!#1]_20	2	false	REALSpace_70bn_2024-09	m_11dcb	517992	12362482
S1c2c(ccc(OC)c2)C=C1C(=O)Nc3c(cccc3)C(=O)NCC(C)C	699	fCSFP4	weighted-fingerprint-similarity	0.942	0.606	m_11bcb____136883____12362482	N/A	S1c2c(cc([N+]([O-])=O)cc2)C=C1C(=O)Nc3c(cccc3)C(=O)N	[*;R2][#6;r][#6;r]C(=O)[N;H]c1[c;H][c;H][c;H][c;H]c1[!#1]_20	2	false	REALSpace_70bn_2024-09	m_11bcb	136883	12362482
S1c2c(ccc(OC)c2)C=C1C(=O)Nc3c(cccc3)C(=O)NCCCCC	700	fCSFP4	weighted-fingerprint-similarity	0.942	0.606	m_11bcb____15150482____12362482	N/A	S1c2c(cc([N+]([O-])=O)cc2)C=C1C(=O)Nc3c(cccc3)C(=O)N	[*;R2][#6;r][#6;r]C(=O)[N;H]c1[c;H][c;H][c;H][c;H]c1[!#1]_20	2	false	REALSpace_70bn_2024-09	m_11bcb	15150482	12362482
S1c2c(ccc(OC)c2)C=C1C(=O)Nc3c(cncc3)C(=O)c4ccccc4	701	fCSFP4	weighted-fingerprint-similarity	0.942	0.606	m_11bcb____25838564____12362482	N/A	S1c2c(cc([N+]([O-])=O)cc2)C=C1C(=O)Nc3c(cccc3)C(=O)N	[*;R2][#6;r][#6;r]C(=O)[N;H]c1[c;H][c;H][c;H][c;H]c1[!#1]_20	2	false	REALSpace_70bn_2024-09	m_11bcb	25838564	12362482
S1c2c(ccc(c2)C(F)(F)F)C=C1C(=O)Nc3c(cccc3)C(=O)CC	702	fCSFP4	weighted-fingerprint-similarity	0.942	0.606	m_11bbb____12342784____15260400	N/A	S1c2c(cc([N+]([O-])=O)cc2)C=C1C(=O)Nc3c(cccc3)C(=O)N	[*;R2][#6;r][#6;r]C(=O)[N;H]c1[c;H][c;H][c;H][c;H]c1[!#1]_20	2	false	REALSpace_70bn_2024-09	m_11bbb	12342784	15260400
S1c2c(ccc(c2)C(F)(F)F)C=C1C(=O)Nc3c(cccc3)C(=O)NC(C)(C)C	703	fCSFP4	weighted-fingerprint-similarity	0.942	0.606	m_11bcb____1289306____15260400	N/A	S1c2c(cc([N+]([O-])=O)cc2)C=C1C(=O)Nc3c(cccc3)C(=O)N	[*;R2][#6;r][#6;r]C(=O)[N;H]c1[c;H][c;H][c;H][c;H]c1[!#1]_20	2	false	REALSpace_70bn_2024-09	m_11bcb	1289306	15260400
S1c2c(ccc(c2)C(F)(F)F)C=C1C(=O)Nc3c(cccc3)C(=O)NC(C)C	704	fCSFP4	weighted-fingerprint-similarity	0.942	0.606	m_11bcb____644806____15260400	N/A	S1c2c(cc([N+]([O-])=O)cc2)C=C1C(=O)Nc3c(cccc3)C(=O)N	[*;R2][#6;r][#6;r]C(=O)[N;H]c1[c;H][c;H][c;H][c;H]c1[!#1]_20	2	false	REALSpace_70bn_2024-09	m_11bcb	644806	15260400
S1c2c(ccc(c2)C(F)(F)F)C=C1C(=O)Nc3c(cccc3)C(=O)NCC(F)(F)F	705	fCSFP4	weighted-fingerprint-similarity	0.942	0.606	m_11bcb____134949____15260400	N/A	S1c2c(cc([N+]([O-])=O)cc2)C=C1C(=O)Nc3c(cccc3)C(=O)N	[*;R2][#6;r][#6;r]C(=O)[N;H]c1[c;H][c;H][c;H][c;H]c1[!#1]_20	2	false	REALSpace_70bn_2024-09	m_11bcb	134949	15260400
S1c2c(ccc(c2)C(F)(F)F)C=C1C(=O)Nc3c(cccc3)C(=O)OC	706	fCSFP4	weighted-fingerprint-similarity	0.942	0.606	m_11bcb____51285____15260400	N/A	S1c2c(cc([N+]([O-])=O)cc2)C=C1C(=O)Nc3c(cccc3)C(=O)N	[*;R2][#6;r][#6;r]C(=O)[N;H]c1[c;H][c;H][c;H][c;H]c1[!#1]_20	2	false	REALSpace_70bn_2024-09	m_11bcb	51285	15260400
S1c2c(cncc2)C=C1C(=O)Nc3c(cccc3)C(=O)NCCC(=O)N	707	fCSFP4	weighted-fingerprint-similarity	0.942	0.606	m_11bcb____22359526____26269780	N/A	S1c2c(cc([N+]([O-])=O)cc2)C=C1C(=O)Nc3c(cccc3)C(=O)N	[*;R2][#6;r][#6;r]C(=O)[N;H]c1[c;H][c;H][c;H][c;H]c1[!#1]_20	2	false	REALSpace_70bn_2024-09	m_11bcb	22359526	26269780
[O-]C(=O)c1c(NC(=O)c2cc3c(cc2)cccc3)cccc1	708	fCSFP4	weighted-fingerprint-similarity	0.942	0.550	m_270112bcc____7868348____13456150	N/A	S1c2c(cc([N+]([O-])=O)cc2)C=C1C(=O)Nc3c(cccc3)C(=O)N	[*;R2][#6;r][#6;r]C(=O)[N;H]c1[c;H][c;H][c;H][c;H]c1[!#1]_20	2	false	REALSpace_70bn_2024-09	m_270112bcc	7868348	13456150
Clc1nccc2c1SC(C(=O)Nc3c(cccc3)C(=O)N)=C2	709	fCSFP4	weighted-fingerprint-similarity	0.942	0.603	m_11bcb____124078____12547222	N/A	S1c2c(cc([N+]([O-])=O)cc2)C=C1C(=O)Nc3c(cccc3)C(=O)N	[*;R2][#6;r][#6;r]C(=O)[N;H]c1[c;H][c;H][c;H][c;H]c1[!#1]_20	2	false	REALSpace_70bn_2024-09	m_11bcb	124078	12547222
S1C(C(=O)Nc2c(cccc2)C(=O)N)=CC3=C1C(=O)NC=C3	710	fCSFP4	weighted-fingerprint-similarity	0.942	0.603	m_22bdl____138522____11620124	N/A	S1c2c(cc([N+]([O-])=O)cc2)C=C1C(=O)Nc3c(cccc3)C(=O)N	[*;R2][#6;r][#6;r]C(=O)[N;H]c1[c;H][c;H][c;H][c;H]c1[!#1]_20	2	false	REALSpace_70bn_2024-09	m_22bdl	138522	11620124
S1c2c(cncc2)C=C1C(=O)Nc3c(cccc3)C(=O)C(C)C	711	fCSFP4	weighted-fingerprint-similarity	0.942	0.597	m_11bcb____7874874____26269780	N/A	S1c2c(cc([N+]([O-])=O)cc2)C=C1C(=O)Nc3c(cccc3)C(=O)N	[*;R2][#6;r][#6;r]C(=O)[N;H]c1[c;H][c;H][c;H][c;H]c1[!#1]_20	2	false	REALSpace_70bn_2024-09	m_11bcb	7874874	26269780
S1c2c(cncc2)C=C1C(=O)Nc3c(cccc3)C(=O)N(C)C	712	fCSFP4	weighted-fingerprint-similarity	0.942	0.597	m_11bcb____593148____26269780	N/A	S1c2c(cc([N+]([O-])=O)cc2)C=C1C(=O)Nc3c(cccc3)C(=O)N	[*;R2][#6;r][#6;r]C(=O)[N;H]c1[c;H][c;H][c;H][c;H]c1[!#1]_20	2	false	REALSpace_70bn_2024-09	m_11bcb	593148	26269780
S1c2c(cncc2)C=C1C(=O)Nc3c(cccc3)C(=O)NCC#C	713	fCSFP4	weighted-fingerprint-similarity	0.942	0.597	m_11bcb____2083328____26269780	N/A	S1c2c(cc([N+]([O-])=O)cc2)C=C1C(=O)Nc3c(cccc3)C(=O)N	[*;R2][#6;r][#6;r]C(=O)[N;H]c1[c;H][c;H][c;H][c;H]c1[!#1]_20	2	false	REALSpace_70bn_2024-09	m_11bcb	2083328	26269780
S1c2c(cncc2)C=C1C(=O)Nc3c(cccc3)C(=O)NCC=C	714	fCSFP4	weighted-fingerprint-similarity	0.942	0.597	m_11bcb____136885____26269780	N/A	S1c2c(cc([N+]([O-])=O)cc2)C=C1C(=O)Nc3c(cccc3)C(=O)N	[*;R2][#6;r][#6;r]C(=O)[N;H]c1[c;H][c;H][c;H][c;H]c1[!#1]_20	2	false	REALSpace_70bn_2024-09	m_11bcb	136885	26269780
[O-][N+](=O)c1cc2c(NC(C(=O)Nc3c(cccc3)C(=O)c4ccccc4)=C2)cc1	715	fCSFP4	weighted-fingerprint-similarity	0.942	0.597	m_11dcb____158059____26271056	N/A	S1c2c(cc([N+]([O-])=O)cc2)C=C1C(=O)Nc3c(cccc3)C(=O)N	[*;R2][#6;r][#6;r]C(=O)[N;H]c1[c;H][c;H][c;H][c;H]c1[!#1]_20	2	false	REALSpace_70bn_2024-09	m_11dcb	158059	26271056
[O-][N+](=O)c1cc2c(OC(C(=O)Nc3c(cccc3)C(=O)c4ccccc4)=C2)cc1	716	fCSFP4	weighted-fingerprint-similarity	0.942	0.597	m_11dcb____158059____788744	N/A	S1c2c(cc([N+]([O-])=O)cc2)C=C1C(=O)Nc3c(cccc3)C(=O)N	[*;R2][#6;r][#6;r]C(=O)[N;H]c1[c;H][c;H][c;H][c;H]c1[!#1]_20	2	false	REALSpace_70bn_2024-09	m_11dcb	158059	788744
S1c2c(N=C1N)ccc(c2)C(=O)Nc3c(cccc3)C(=O)N	717	fCSFP4	weighted-fingerprint-similarity	0.942	0.593	m_22bdl____138522____59532	N/A	S1c2c(cc([N+]([O-])=O)cc2)C=C1C(=O)Nc3c(cccc3)C(=O)N	[*;R2][#6;r][#6;r]C(=O)[N;H]c1[c;H][c;H][c;H][c;H]c1[!#1]_20	2	false	REALSpace_70bn_2024-09	m_22bdl	138522	59532
S1c2c(cc(cc2)C(=O)Nc3c(cccc3)C(=O)C(F)(F)F)C=C1C	718	fCSFP4	weighted-fingerprint-similarity	0.942	0.593	m_11dcb____517992____26276502	N/A	S1c2c(cc([N+]([O-])=O)cc2)C=C1C(=O)Nc3c(cccc3)C(=O)N	[*;R2][#6;r][#6;r]C(=O)[N;H]c1[c;H][c;H][c;H][c;H]c1[!#1]_20	2	false	REALSpace_70bn_2024-09	m_11dcb	517992	26276502
S1c2c(cc(cc2)C(=O)Nc3c(cccc3)C(=O)NCC(C)C)C=C1C	719	fCSFP4	weighted-fingerprint-similarity	0.942	0.593	m_11bcb____136883____26276502	N/A	S1c2c(cc([N+]([O-])=O)cc2)C=C1C(=O)Nc3c(cccc3)C(=O)N	[*;R2][#6;r][#6;r]C(=O)[N;H]c1[c;H][c;H][c;H][c;H]c1[!#1]_20	2	false	REALSpace_70bn_2024-09	m_11bcb	136883	26276502
S1c2c(cc(cc2)C(=O)Nc3c(cccc3)C(=O)NCCCCC)C=C1C	720	fCSFP4	weighted-fingerprint-similarity	0.942	0.593	m_11bcb____15150482____26276502	N/A	S1c2c(cc([N+]([O-])=O)cc2)C=C1C(=O)Nc3c(cccc3)C(=O)N	[*;R2][#6;r][#6;r]C(=O)[N;H]c1[c;H][c;H][c;H][c;H]c1[!#1]_20	2	false	REALSpace_70bn_2024-09	m_11bcb	15150482	26276502
S1c2c(cc(cc2)C(=O)Nc3c(cccc3)C(=O)OCC)C=C1C	721	fCSFP4	weighted-fingerprint-similarity	0.942	0.593	m_11bcb____51599____26276502	N/A	S1c2c(cc([N+]([O-])=O)cc2)C=C1C(=O)Nc3c(cccc3)C(=O)N	[*;R2][#6;r][#6;r]C(=O)[N;H]c1[c;H][c;H][c;H][c;H]c1[!#1]_20	2	false	REALSpace_70bn_2024-09	m_11bcb	51599	26276502
S1c2c(ccnc2)C=C1C(=O)Nc3c(cccc3)C(=O)CC	722	fCSFP4	weighted-fingerprint-similarity	0.942	0.593	m_11bbb____12342784____10812190	N/A	S1c2c(cc([N+]([O-])=O)cc2)C=C1C(=O)Nc3c(cccc3)C(=O)N	[*;R2][#6;r][#6;r]C(=O)[N;H]c1[c;H][c;H][c;H][c;H]c1[!#1]_20	2	false	REALSpace_70bn_2024-09	m_11bbb	12342784	10812190
S1c2c(ccnc2)C=C1C(=O)Nc3c(cccc3)C(=O)NC(C)C	723	fCSFP4	weighted-fingerprint-similarity	0.942	0.593	m_11bcb____644806____10812190	N/A	S1c2c(cc([N+]([O-])=O)cc2)C=C1C(=O)Nc3c(cccc3)C(=O)N	[*;R2][#6;r][#6;r]C(=O)[N;H]c1[c;H][c;H][c;H][c;H]c1[!#1]_20	2	false	REALSpace_70bn_2024-09	m_11bcb	644806	10812190
S1c2c(ccnc2)C=C1C(=O)Nc3c(cccc3)C(=O)OC	724	fCSFP4	weighted-fingerprint-similarity	0.942	0.593	m_11bcb____51285____10812190	N/A	S1c2c(cc([N+]([O-])=O)cc2)C=C1C(=O)Nc3c(cccc3)C(=O)N	[*;R2][#6;r][#6;r]C(=O)[N;H]c1[c;H][c;H][c;H][c;H]c1[!#1]_20	2	false	REALSpace_70bn_2024-09	m_11bcb	51285	10812190
S1c2c(ccc(c2)C(=O)Nc3c(cccc3)C(=O)NC(C)(C)C)C=C1C	725	fCSFP4	weighted-fingerprint-similarity	0.942	0.590	m_11bcb____1289306____25986834	N/A	S1c2c(cc([N+]([O-])=O)cc2)C=C1C(=O)Nc3c(cccc3)C(=O)N	[*;R2][#6;r][#6;r]C(=O)[N;H]c1[c;H][c;H][c;H][c;H]c1[!#1]_20	2	false	REALSpace_70bn_2024-09	m_11bcb	1289306	25986834
S1c2c(ccc(c2)C(=O)Nc3c(cccc3)C(=O)NCCC)C=C1C	726	fCSFP4	weighted-fingerprint-similarity	0.942	0.590	m_11bcb____53178____25986834	N/A	S1c2c(cc([N+]([O-])=O)cc2)C=C1C(=O)Nc3c(cccc3)C(=O)N	[*;R2][#6;r][#6;r]C(=O)[N;H]c1[c;H][c;H][c;H][c;H]c1[!#1]_20	2	false	REALSpace_70bn_2024-09	m_11bcb	53178	25986834
S1C(C(=O)Nc2c(cccc2)C(=O)CC)=CC=3SC=CC13	727	fCSFP4	weighted-fingerprint-similarity	0.942	0.587	m_11bbb____12342784____1180820	N/A	S1c2c(cc([N+]([O-])=O)cc2)C=C1C(=O)Nc3c(cccc3)C(=O)N	[*;R2][#6;r][#6;r]C(=O)[N;H]c1[c;H][c;H][c;H][c;H]c1[!#1]_20	2	false	REALSpace_70bn_2024-09	m_11bbb	12342784	1180820
S1C(C(=O)Nc2c(cccc2)C(=O)NC(C)C)=CC=3SC=CC13	728	fCSFP4	weighted-fingerprint-similarity	0.942	0.587	m_11bcb____644806____1180820	N/A	S1c2c(cc([N+]([O-])=O)cc2)C=C1C(=O)Nc3c(cccc3)C(=O)N	[*;R2][#6;r][#6;r]C(=O)[N;H]c1[c;H][c;H][c;H][c;H]c1[!#1]_20	2	false	REALSpace_70bn_2024-09	m_11bcb	644806	1180820
S1C(C(=O)Nc2c(cccc2)C(=O)NC)=CC=3NC=CC13	729	fCSFP4	weighted-fingerprint-similarity	0.942	0.587	m_22bdl____309882____9582622	N/A	S1c2c(cc([N+]([O-])=O)cc2)C=C1C(=O)Nc3c(cccc3)C(=O)N	[*;R2][#6;r][#6;r]C(=O)[N;H]c1[c;H][c;H][c;H][c;H]c1[!#1]_20	2	false	REALSpace_70bn_2024-09	m_22bdl	309882	9582622
S1C(C(=O)Nc2c(cccc2)C(=O)NC)=CC=3OC=CC13	730	fCSFP4	weighted-fingerprint-similarity	0.942	0.587	m_11bcb____133000____5137514	N/A	S1c2c(cc([N+]([O-])=O)cc2)C=C1C(=O)Nc3c(cccc3)C(=O)N	[*;R2][#6;r][#6;r]C(=O)[N;H]c1[c;H][c;H][c;H][c;H]c1[!#1]_20	2	false	REALSpace_70bn_2024-09	m_11bcb	133000	5137514
S1C(C(=O)Nc2c(cccc2)C(=O)OC)=CC=3SC=CC13	731	fCSFP4	weighted-fingerprint-similarity	0.942	0.587	m_11bcb____51285____1180820	N/A	S1c2c(cc([N+]([O-])=O)cc2)C=C1C(=O)Nc3c(cccc3)C(=O)N	[*;R2][#6;r][#6;r]C(=O)[N;H]c1[c;H][c;H][c;H][c;H]c1[!#1]_20	2	false	REALSpace_70bn_2024-09	m_11bcb	51285	1180820
S1c2c(ccc(c2)C(=O)Nc3c(cccc3)C(=C)C)C=C1C	732	fCSFP4	weighted-fingerprint-similarity	0.942	0.587	m_11bbb____25815992____25986834	N/A	S1c2c(cc([N+]([O-])=O)cc2)C=C1C(=O)Nc3c(cccc3)C(=O)N	[*;R2][#6;r][#6;r]C(=O)[N;H]c1[c;H][c;H][c;H][c;H]c1[!#1]_20	2	false	REALSpace_70bn_2024-09	m_11bbb	25815992	25986834
S1c2ncccc2C=C1C(=O)Nc3c(cccc3)C(=O)c4ccccc4	733	fCSFP4	weighted-fingerprint-similarity	0.942	0.587	m_11dcb____158059____10855274	N/A	S1c2c(cc([N+]([O-])=O)cc2)C=C1C(=O)Nc3c(cccc3)C(=O)N	[*;R2][#6;r][#6;r]C(=O)[N;H]c1[c;H][c;H][c;H][c;H]c1[!#1]_20	2	false	REALSpace_70bn_2024-09	m_11dcb	158059	10855274
S1N=Nc2c1ccc(c2)C(=O)Nc3c(cccc3)C(=O)N	734	fCSFP4	weighted-fingerprint-similarity	0.942	0.583	m_11bcb____124078____18328454	N/A	S1c2c(cc([N+]([O-])=O)cc2)C=C1C(=O)Nc3c(cccc3)C(=O)N	[*;R2][#6;r][#6;r]C(=O)[N;H]c1[c;H][c;H][c;H][c;H]c1[!#1]_20	2	false	REALSpace_70bn_2024-09	m_11bcb	124078	18328454
S1c2c(N=C1)cc(cc2)C(=O)Nc3c(cccc3)C(=O)N	735	fCSFP4	weighted-fingerprint-similarity	0.942	0.583	m_11bcb____124078____13449186	N/A	S1c2c(cc([N+]([O-])=O)cc2)C=C1C(=O)Nc3c(cccc3)C(=O)N	[*;R2][#6;r][#6;r]C(=O)[N;H]c1[c;H][c;H][c;H][c;H]c1[!#1]_20	2	false	REALSpace_70bn_2024-09	m_11bcb	124078	13449186
S1C(C(=O)Nc2c(cccc2)C(=O)NCC)=CC=3SC(=CC13)C	736	fCSFP4	weighted-fingerprint-similarity	0.942	0.576	m_11bcb____664270____15260200	N/A	S1c2c(cc([N+]([O-])=O)cc2)C=C1C(=O)Nc3c(cccc3)C(=O)N	[*;R2][#6;r][#6;r]C(=O)[N;H]c1[c;H][c;H][c;H][c;H]c1[!#1]_20	2	false	REALSpace_70bn_2024-09	m_11bcb	664270	15260200
S1c2c(c([N+]([O-])=O)ccc2)C=C1C(=O)Nc3c(cccc3)C(=O)NCC(F)(F)F	737	fCSFP4	weighted-fingerprint-similarity	0.942	0.622	m_11bcb____134949____26276910	N/A	S1c2c(cc([N+]([O-])=O)cc2)C=C1C(=O)Nc3c(cccc3)C(=O)N	[*;R2][#6;r][#6;r]C(=O)[N;H]c1[c;H][c;H][c;H][c;H]c1[!#1]_20	2	false	REALSpace_70bn_2024-09	m_11bcb	134949	26276910
S1c2c(c([N+]([O-])=O)ccc2)C=C1C(=O)Nc3c(cccc3)C(=O)NCCOC	738	fCSFP4	weighted-fingerprint-similarity	0.942	0.622	m_11bcb____257990____26276910	N/A	S1c2c(cc([N+]([O-])=O)cc2)C=C1C(=O)Nc3c(cccc3)C(=O)N	[*;R2][#6;r][#6;r]C(=O)[N;H]c1[c;H][c;H][c;H][c;H]c1[!#1]_20	2	false	REALSpace_70bn_2024-09	m_11bcb	257990	26276910
BrC=1SC=2SC(C(=O)Nc3c(cccc3)C(=O)C)=CC2C1	739	fCSFP4	weighted-fingerprint-similarity	0.942	0.573	m_11bbb____52025____14320622	N/A	S1c2c(cc([N+]([O-])=O)cc2)C=C1C(=O)Nc3c(cccc3)C(=O)N	[*;R2][#6;r][#6;r]C(=O)[N;H]c1[c;H][c;H][c;H][c;H]c1[!#1]_20	2	false	REALSpace_70bn_2024-09	m_11bbb	52025	14320622
O=C(Nc1c(cccc1)C(=O)N)c2cc3c(NC=C3)cc2	740	fCSFP4	weighted-fingerprint-similarity	0.942	0.569	m_11bcb____124078____4146130	N/A	S1c2c(cc([N+]([O-])=O)cc2)C=C1C(=O)Nc3c(cccc3)C(=O)N	[*;R2][#6;r][#6;r]C(=O)[N;H]c1[c;H][c;H][c;H][c;H]c1[!#1]_20	2	false	REALSpace_70bn_2024-09	m_11bcb	124078	4146130
O=C(Nc1c(cccc1)C(=O)N)c2cc3c(OC=C3)cc2	741	fCSFP4	weighted-fingerprint-similarity	0.942	0.569	m_11bcb____124078____12111320	N/A	S1c2c(cc([N+]([O-])=O)cc2)C=C1C(=O)Nc3c(cccc3)C(=O)N	[*;R2][#6;r][#6;r]C(=O)[N;H]c1[c;H][c;H][c;H][c;H]c1[!#1]_20	2	false	REALSpace_70bn_2024-09	m_11bcb	124078	12111320
O=C(Nc1c(cccc1)C(=O)N)c2cc3c(cc(OC)c(OC)c3)cc2	742	fCSFP4	weighted-fingerprint-similarity	0.942	0.569	m_11bcb____124078____12107740	N/A	S1c2c(cc([N+]([O-])=O)cc2)C=C1C(=O)Nc3c(cccc3)C(=O)N	[*;R2][#6;r][#6;r]C(=O)[N;H]c1[c;H][c;H][c;H][c;H]c1[!#1]_20	2	false	REALSpace_70bn_2024-09	m_11bcb	124078	12107740
S1c2c(cc(cc2)C(=O)Nc3c(cccc3)C(=O)C)C=C1	743	fCSFP4	weighted-fingerprint-similarity	0.942	0.569	m_11bbb____52025____7106640	N/A	S1c2c(cc([N+]([O-])=O)cc2)C=C1C(=O)Nc3c(cccc3)C(=O)N	[*;R2][#6;r][#6;r]C(=O)[N;H]c1[c;H][c;H][c;H][c;H]c1[!#1]_20	2	false	REALSpace_70bn_2024-09	m_11bbb	52025	7106640
Brc1cc([N+]([O-])=O)c2SC(C(=O)Nc3c(cccc3)C(=O)C)=Cc2c1	744	fCSFP4	weighted-fingerprint-similarity	0.942	0.614	m_11bbb____52025____27042290	N/A	S1c2c(cc([N+]([O-])=O)cc2)C=C1C(=O)Nc3c(cccc3)C(=O)N	[*;R2][#6;r][#6;r]C(=O)[N;H]c1[c;H][c;H][c;H][c;H]c1[!#1]_20	2	false	REALSpace_70bn_2024-09	m_11bbb	52025	27042290
S1c2c(ccc(c2)C(=O)Nc3c(cccc3)C(=O)c4ccccc4)C=C1	745	fCSFP4	weighted-fingerprint-similarity	0.942	0.561	m_11dcb____158059____14415156	N/A	S1c2c(cc([N+]([O-])=O)cc2)C=C1C(=O)Nc3c(cccc3)C(=O)N	[*;R2][#6;r][#6;r]C(=O)[N;H]c1[c;H][c;H][c;H][c;H]c1[!#1]_20	2	false	REALSpace_70bn_2024-09	m_11dcb	158059	14415156
S1c2c(cc(N)cc2)C=C1C(=O)Nc3c(cccc3)C(=O)N(C(C)C)C	746	fCSFP4	weighted-fingerprint-similarity	0.941	0.608	m_240690bck____11769814____13902326	N/A	S1c2c(cc([N+]([O-])=O)cc2)C=C1C(=O)Nc3c(cccc3)C(=O)N	[*;R2][#6;r][#6;r]C(=O)[N;H]c1[c;H][c;H][c;H][c;H]c1[!#1]_20	2	false	REALSpace_70bn_2024-09	m_240690bck	11769814	13902326
Clc1c(cc2c(c1)cccc2)C(=O)Nc3c(cccc3)C(=O)N	747	fCSFP4	weighted-fingerprint-similarity	0.941	0.554	m_11bcb____124078____19438264	N/A	S1c2c(cc([N+]([O-])=O)cc2)C=C1C(=O)Nc3c(cccc3)C(=O)N	[*;R2][#6;r][#6;r]C(=O)[N;H]c1[c;H][c;H][c;H][c;H]c1[!#1]_20	2	false	REALSpace_70bn_2024-09	m_11bcb	124078	19438264
Fc1c(cc2c(c1)cccc2)C(=O)Nc3c(cccc3)C(=O)N	748	fCSFP4	weighted-fingerprint-similarity	0.941	0.554	m_11bcb____124078____12910482	N/A	S1c2c(cc([N+]([O-])=O)cc2)C=C1C(=O)Nc3c(cccc3)C(=O)N	[*;R2][#6;r][#6;r]C(=O)[N;H]c1[c;H][c;H][c;H][c;H]c1[!#1]_20	2	false	REALSpace_70bn_2024-09	m_11bcb	124078	12910482
Ic1c(cc2c(c1)cccc2)C(=O)Nc3c(cccc3)C(=O)N	749	fCSFP4	weighted-fingerprint-similarity	0.941	0.554	m_11bcb____124078____6464574	N/A	S1c2c(cc([N+]([O-])=O)cc2)C=C1C(=O)Nc3c(cccc3)C(=O)N	[*;R2][#6;r][#6;r]C(=O)[N;H]c1[c;H][c;H][c;H][c;H]c1[!#1]_20	2	false	REALSpace_70bn_2024-09	m_11bcb	124078	6464574
O=C(Nc1c(cccc1)C(=O)N)c2c(cc3c(c2)cccc3)C	750	fCSFP4	weighted-fingerprint-similarity	0.941	0.554	m_11bcb____124078____22136366	N/A	S1c2c(cc([N+]([O-])=O)cc2)C=C1C(=O)Nc3c(cccc3)C(=O)N	[*;R2][#6;r][#6;r]C(=O)[N;H]c1[c;H][c;H][c;H][c;H]c1[!#1]_20	2	false	REALSpace_70bn_2024-09	m_11bcb	124078	22136366
Brc1cc2c(SC(C(=O)Nc3c(cccc3)C(=O)N(OC)C)=C2)cc1	751	fCSFP4	weighted-fingerprint-similarity	0.941	0.605	m_11bcb____2519990____12211778	N/A	S1c2c(cc([N+]([O-])=O)cc2)C=C1C(=O)Nc3c(cccc3)C(=O)N	[*;R2][#6;r][#6;r]C(=O)[N;H]c1[c;H][c;H][c;H][c;H]c1[!#1]_20	2	false	REALSpace_70bn_2024-09	m_11bcb	2519990	12211778
Clc1cc2c(SC(C(=O)Nc3c(cccc3)C(=O)N(OC)C)=C2)cc1	752	fCSFP4	weighted-fingerprint-similarity	0.941	0.605	m_11bcb____2519990____11948630	N/A	S1c2c(cc([N+]([O-])=O)cc2)C=C1C(=O)Nc3c(cccc3)C(=O)N	[*;R2][#6;r][#6;r]C(=O)[N;H]c1[c;H][c;H][c;H][c;H]c1[!#1]_20	2	false	REALSpace_70bn_2024-09	m_11bcb	2519990	11948630
Ic1cc2c(SC(C(=O)Nc3c(cccc3)C(=O)N(OC)C)=C2)cc1	753	fCSFP4	weighted-fingerprint-similarity	0.941	0.605	m_11bcb____2519990____26278040	N/A	S1c2c(cc([N+]([O-])=O)cc2)C=C1C(=O)Nc3c(cccc3)C(=O)N	[*;R2][#6;r][#6;r]C(=O)[N;H]c1[c;H][c;H][c;H][c;H]c1[!#1]_20	2	false	REALSpace_70bn_2024-09	m_11bcb	2519990	26278040
S(=O)(=NC(=O)c1c(NC(=O)C=2Sc3c(cc(cc3)C)C2)cccc1)(C)C	754	fCSFP4	weighted-fingerprint-similarity	0.941	0.605	m_11bcb____10475900____10338218	N/A	S1c2c(cc([N+]([O-])=O)cc2)C=C1C(=O)Nc3c(cccc3)C(=O)N	[*;R2][#6;r][#6;r]C(=O)[N;H]c1[c;H][c;H][c;H][c;H]c1[!#1]_20	2	false	REALSpace_70bn_2024-09	m_11bcb	10475900	10338218
S1c2c(c(ccc2)C(=O)OC)C=C1C(=O)Nc3c(cccc3)C(=O)N	755	fCSFP4	weighted-fingerprint-similarity	0.941	0.605	m_11bcb____124078____14730546	N/A	S1c2c(cc([N+]([O-])=O)cc2)C=C1C(=O)Nc3c(cccc3)C(=O)N	[*;R2][#6;r][#6;r]C(=O)[N;H]c1[c;H][c;H][c;H][c;H]c1[!#1]_20	2	false	REALSpace_70bn_2024-09	m_11bcb	124078	14730546
S1c2c(cc(C#N)cc2)C=C1C(=O)Nc3c(cccc3)C(=O)C(OC)OC	756	fCSFP4	weighted-fingerprint-similarity	0.941	0.605	m_11bcb____18808728____27707050	N/A	S1c2c(cc([N+]([O-])=O)cc2)C=C1C(=O)Nc3c(cccc3)C(=O)N	[*;R2][#6;r][#6;r]C(=O)[N;H]c1[c;H][c;H][c;H][c;H]c1[!#1]_20	2	false	REALSpace_70bn_2024-09	m_11bcb	18808728	27707050
S1c2c(cc(C#N)cc2)C=C1C(=O)Nc3c(cccc3)C(=O)N(CC)CC	757	fCSFP4	weighted-fingerprint-similarity	0.941	0.605	m_11bcb____1318810____27707050	N/A	S1c2c(cc([N+]([O-])=O)cc2)C=C1C(=O)Nc3c(cccc3)C(=O)N	[*;R2][#6;r][#6;r]C(=O)[N;H]c1[c;H][c;H][c;H][c;H]c1[!#1]_20	2	false	REALSpace_70bn_2024-09	m_11bcb	1318810	27707050
S1c2c(cc(C#N)cc2)C=C1C(=O)Nc3c(cccc3)C(=O)OC(C)(C)C	758	fCSFP4	weighted-fingerprint-similarity	0.941	0.605	m_11dcb____8271018____27707050	N/A	S1c2c(cc([N+]([O-])=O)cc2)C=C1C(=O)Nc3c(cccc3)C(=O)N	[*;R2][#6;r][#6;r]C(=O)[N;H]c1[c;H][c;H][c;H][c;H]c1[!#1]_20	2	false	REALSpace_70bn_2024-09	m_11dcb	8271018	27707050
S1c2c(cc(F)cc2)C=C1C(=O)Nc3c(cccc3)C(=O)N(OC)C	759	fCSFP4	weighted-fingerprint-similarity	0.941	0.605	m_11bcb____2519990____107241	N/A	S1c2c(cc([N+]([O-])=O)cc2)C=C1C(=O)Nc3c(cccc3)C(=O)N	[*;R2][#6;r][#6;r]C(=O)[N;H]c1[c;H][c;H][c;H][c;H]c1[!#1]_20	2	false	REALSpace_70bn_2024-09	m_11bcb	2519990	107241
S1c2c(cc(NC(=O)OC(C)(C)C)cc2)C=C1C(=O)Nc3c(cccc3)C(=O)NCC	760	fCSFP4	weighted-fingerprint-similarity	0.941	0.605	m_11bcb____664270____25976524	N/A	S1c2c(cc([N+]([O-])=O)cc2)C=C1C(=O)Nc3c(cccc3)C(=O)N	[*;R2][#6;r][#6;r]C(=O)[N;H]c1[c;H][c;H][c;H][c;H]c1[!#1]_20	2	false	REALSpace_70bn_2024-09	m_11bcb	664270	25976524
S1c2c(cc(NC(=O)c3c(NC(=O)N4CCCCC4)cccc3)cc2)C=C1C([O-])=O	761	fCSFP4	weighted-fingerprint-similarity	0.941	0.605	m_188690bbe____8164040____25753524	N/A	S1c2c(cc([N+]([O-])=O)cc2)C=C1C(=O)Nc3c(cccc3)C(=O)N	[*;R2][#6;r][#6;r]C(=O)[N;H]c1[c;H][c;H][c;H][c;H]c1[!#1]_20	2	false	REALSpace_70bn_2024-09	m_188690bbe	8164040	25753524
S1c2c(cc(OC(F)(F)F)cc2)C=C1C(=O)Nc3c(cccc3)C(=O)CC	762	fCSFP4	weighted-fingerprint-similarity	0.941	0.605	m_11bbb____12342784____25976528	N/A	S1c2c(cc([N+]([O-])=O)cc2)C=C1C(=O)Nc3c(cccc3)C(=O)N	[*;R2][#6;r][#6;r]C(=O)[N;H]c1[c;H][c;H][c;H][c;H]c1[!#1]_20	2	false	REALSpace_70bn_2024-09	m_11bbb	12342784	25976528
S1c2c(cc(OC(F)(F)F)cc2)C=C1C(=O)Nc3c(cccc3)C(=O)NC(C)(C)C	763	fCSFP4	weighted-fingerprint-similarity	0.941	0.605	m_11bcb____1289306____25976528	N/A	S1c2c(cc([N+]([O-])=O)cc2)C=C1C(=O)Nc3c(cccc3)C(=O)N	[*;R2][#6;r][#6;r]C(=O)[N;H]c1[c;H][c;H][c;H][c;H]c1[!#1]_20	2	false	REALSpace_70bn_2024-09	m_11bcb	1289306	25976528
S1c2c(cc(OC(F)(F)F)cc2)C=C1C(=O)Nc3c(cccc3)C(=O)NC(C)C	764	fCSFP4	weighted-fingerprint-similarity	0.941	0.605	m_11bcb____644806____25976528	N/A	S1c2c(cc([N+]([O-])=O)cc2)C=C1C(=O)Nc3c(cccc3)C(=O)N	[*;R2][#6;r][#6;r]C(=O)[N;H]c1[c;H][c;H][c;H][c;H]c1[!#1]_20	2	false	REALSpace_70bn_2024-09	m_11bcb	644806	25976528
S1c2c(cc(OC(F)(F)F)cc2)C=C1C(=O)Nc3c(cccc3)C(=O)NCC(F)(F)F	765	fCSFP4	weighted-fingerprint-similarity	0.941	0.605	m_11bcb____134949____25976528	N/A	S1c2c(cc([N+]([O-])=O)cc2)C=C1C(=O)Nc3c(cccc3)C(=O)N	[*;R2][#6;r][#6;r]C(=O)[N;H]c1[c;H][c;H][c;H][c;H]c1[!#1]_20	2	false	REALSpace_70bn_2024-09	m_11bcb	134949	25976528
S1c2c(cc(cc2)C(F)(F)F)C=C1C(=O)Nc3c(cccc3)C(=O)NCC(C)C	766	fCSFP4	weighted-fingerprint-similarity	0.941	0.605	m_11bcb____136883____12111376	N/A	S1c2c(cc([N+]([O-])=O)cc2)C=C1C(=O)Nc3c(cccc3)C(=O)N	[*;R2][#6;r][#6;r]C(=O)[N;H]c1[c;H][c;H][c;H][c;H]c1[!#1]_20	2	false	REALSpace_70bn_2024-09	m_11bcb	136883	12111376
S1c2c(cc(cc2)C(F)(F)F)C=C1C(=O)Nc3c(cccc3)C(=O)NCCCCC	767	fCSFP4	weighted-fingerprint-similarity	0.941	0.605	m_11bcb____15150482____12111376	N/A	S1c2c(cc([N+]([O-])=O)cc2)C=C1C(=O)Nc3c(cccc3)C(=O)N	[*;R2][#6;r][#6;r]C(=O)[N;H]c1[c;H][c;H][c;H][c;H]c1[!#1]_20	2	false	REALSpace_70bn_2024-09	m_11bcb	15150482	12111376
S1c2c(cc(cc2)C(F)(F)F)C=C1C(=O)Nc3c(cccc3)C(=O)OCC	768	fCSFP4	weighted-fingerprint-similarity	0.941	0.605	m_11bcb____51599____12111376	N/A	S1c2c(cc([N+]([O-])=O)cc2)C=C1C(=O)Nc3c(cccc3)C(=O)N	[*;R2][#6;r][#6;r]C(=O)[N;H]c1[c;H][c;H][c;H][c;H]c1[!#1]_20	2	false	REALSpace_70bn_2024-09	m_11bcb	51599	12111376
S1c2c(cc(NC(=O)c3c(NC(=O)C(C)(C)C)cccc3)cc2)C=C1C(=O)OC	769	fCSFP4	weighted-fingerprint-similarity	0.941	0.602	m_22bbn____13586248____2009890	N/A	S1c2c(cc([N+]([O-])=O)cc2)C=C1C(=O)Nc3c(cccc3)C(=O)N	[*;R2][#6;r][#6;r]C(=O)[N;H]c1[c;H][c;H][c;H][c;H]c1[!#1]_20	2	false	REALSpace_70bn_2024-09	m_22bbn	13586248	2009890
S1c2c(cc(NC(=O)c3c(NC(=O)NC(C)C)cccc3)cc2)C=C1C(=O)OC	770	fCSFP4	weighted-fingerprint-similarity	0.941	0.602	m_22bbn____13586248____138849	N/A	S1c2c(cc([N+]([O-])=O)cc2)C=C1C(=O)Nc3c(cccc3)C(=O)N	[*;R2][#6;r][#6;r]C(=O)[N;H]c1[c;H][c;H][c;H][c;H]c1[!#1]_20	2	false	REALSpace_70bn_2024-09	m_22bbn	13586248	138849
S1c2c(ccc(OC)c2)C=C1C(=O)Nc3c(cccc3)C(=O)C(OC)OC	771	fCSFP4	weighted-fingerprint-similarity	0.941	0.602	m_11bcb____18808728____12362482	N/A	S1c2c(cc([N+]([O-])=O)cc2)C=C1C(=O)Nc3c(cccc3)C(=O)N	[*;R2][#6;r][#6;r]C(=O)[N;H]c1[c;H][c;H][c;H][c;H]c1[!#1]_20	2	false	REALSpace_70bn_2024-09	m_11bcb	18808728	12362482
S1c2c(ccc(c2)C(F)(F)F)C=C1C(=O)Nc3c(cccc3)C(=O)NC4CC4	772	fCSFP4	weighted-fingerprint-similarity	0.941	0.602	m_11bcb____53157____15260400	N/A	S1c2c(cc([N+]([O-])=O)cc2)C=C1C(=O)Nc3c(cccc3)C(=O)N	[*;R2][#6;r][#6;r]C(=O)[N;H]c1[c;H][c;H][c;H][c;H]c1[!#1]_20	2	false	REALSpace_70bn_2024-09	m_11bcb	53157	15260400
S1c2c(ccc(c2)C(F)(F)F)C=C1C(=O)Nc3c(cccc3)C(=O)NCCC	773	fCSFP4	weighted-fingerprint-similarity	0.941	0.602	m_11bcb____53178____15260400	N/A	S1c2c(cc([N+]([O-])=O)cc2)C=C1C(=O)Nc3c(cccc3)C(=O)N	[*;R2][#6;r][#6;r]C(=O)[N;H]c1[c;H][c;H][c;H][c;H]c1[!#1]_20	2	false	REALSpace_70bn_2024-09	m_11bcb	53178	15260400
S1C(C(=O)Nc2c(cccc2)C(=O)N)=CC=3SC(=NC13)Nc4ccccc4	774	fCSFP4	weighted-fingerprint-similarity	0.941	0.598	m_22bdl____138522____159327	N/A	S1c2c(cc([N+]([O-])=O)cc2)C=C1C(=O)Nc3c(cccc3)C(=O)N	[*;R2][#6;r][#6;r]C(=O)[N;H]c1[c;H][c;H][c;H][c;H]c1[!#1]_20	2	false	REALSpace_70bn_2024-09	m_22bdl	138522	159327
S1c2c(ccc(c2)C(F)(F)F)C=C1C(=O)Nc3c(cccc3)C(=C)C	775	fCSFP4	weighted-fingerprint-similarity	0.941	0.598	m_11bbb____25815992____15260400	N/A	S1c2c(cc([N+]([O-])=O)cc2)C=C1C(=O)Nc3c(cccc3)C(=O)N	[*;R2][#6;r][#6;r]C(=O)[N;H]c1[c;H][c;H][c;H][c;H]c1[!#1]_20	2	false	REALSpace_70bn_2024-09	m_11bbb	25815992	15260400
S1c2ncc(cc2C=C1C(=O)Nc3c(cccc3)C(=O)N)C(F)(F)F	776	fCSFP4	weighted-fingerprint-similarity	0.941	0.598	m_11bcb____124078____27051836	N/A	S1c2c(cc([N+]([O-])=O)cc2)C=C1C(=O)Nc3c(cccc3)C(=O)N	[*;R2][#6;r][#6;r]C(=O)[N;H]c1[c;H][c;H][c;H][c;H]c1[!#1]_20	2	false	REALSpace_70bn_2024-09	m_11bcb	124078	27051836
O=C(Nc1c(cccc1)C(=O)NC)c2cc3c(cc2)cccc3	777	fCSFP4	weighted-fingerprint-similarity	0.941	0.541	m_11bcb____133000____53559	N/A	S1c2c(cc([N+]([O-])=O)cc2)C=C1C(=O)Nc3c(cccc3)C(=O)N	[*;R2][#6;r][#6;r]C(=O)[N;H]c1[c;H][c;H][c;H][c;H]c1[!#1]_20	2	false	REALSpace_70bn_2024-09	m_11bcb	133000	53559
S1c2c(cccc2)C=C1C(=O)Nc3c(cccc3)C(=O)N(OC)C	778	fCSFP4	weighted-fingerprint-similarity	0.941	0.592	m_11bcb____2519990____109241	N/A	S1c2c(cc([N+]([O-])=O)cc2)C=C1C(=O)Nc3c(cccc3)C(=O)N	[*;R2][#6;r][#6;r]C(=O)[N;H]c1[c;H][c;H][c;H][c;H]c1[!#1]_20	2	false	REALSpace_70bn_2024-09	m_11bcb	2519990	109241
S1c2c(cncc2)C=C1C(=O)Nc3c(cccc3)C(=O)C(F)(F)F	779	fCSFP4	weighted-fingerprint-similarity	0.941	0.592	m_11dcb____517992____26269780	N/A	S1c2c(cc([N+]([O-])=O)cc2)C=C1C(=O)Nc3c(cccc3)C(=O)N	[*;R2][#6;r][#6;r]C(=O)[N;H]c1[c;H][c;H][c;H][c;H]c1[!#1]_20	2	false	REALSpace_70bn_2024-09	m_11dcb	517992	26269780
[O-][N+](=O)c1cc2c(NC(C(=O)Nc3c(cccc3)C(=O)NC)=C2)cc1	780	fCSFP4	weighted-fingerprint-similarity	0.941	0.592	m_11bcb____133000____26271056	N/A	S1c2c(cc([N+]([O-])=O)cc2)C=C1C(=O)Nc3c(cccc3)C(=O)N	[*;R2][#6;r][#6;r]C(=O)[N;H]c1[c;H][c;H][c;H][c;H]c1[!#1]_20	2	false	REALSpace_70bn_2024-09	m_11bcb	133000	26271056
[O-][N+](=O)c1cc2c(OC(C(=O)Nc3c(cccc3)C(=O)NC)=C2)cc1	781	fCSFP4	weighted-fingerprint-similarity	0.941	0.592	m_11bcb____133000____788744	N/A	S1c2c(cc([N+]([O-])=O)cc2)C=C1C(=O)Nc3c(cccc3)C(=O)N	[*;R2][#6;r][#6;r]C(=O)[N;H]c1[c;H][c;H][c;H][c;H]c1[!#1]_20	2	false	REALSpace_70bn_2024-09	m_11bcb	133000	788744
[O-][N+](=O)c1cc2c(OC(C(=O)Nc3c(cccc3)C([O-])=O)=C2)cc1	782	fCSFP4	weighted-fingerprint-similarity	0.941	0.592	m_272270dcb____12154820____10031200	N/A	S1c2c(cc([N+]([O-])=O)cc2)C=C1C(=O)Nc3c(cccc3)C(=O)N	[*;R2][#6;r][#6;r]C(=O)[N;H]c1[c;H][c;H][c;H][c;H]c1[!#1]_20	2	false	REALSpace_70bn_2024-09	m_272270dcb	12154820	10031200
BrC=1Sc2c(N1)ccc(c2)C(=O)Nc3c(cccc3)C(=O)N	783	fCSFP4	weighted-fingerprint-similarity	0.941	0.589	m_11bcb____124078____19620052	N/A	S1c2c(cc([N+]([O-])=O)cc2)C=C1C(=O)Nc3c(cccc3)C(=O)N	[*;R2][#6;r][#6;r]C(=O)[N;H]c1[c;H][c;H][c;H][c;H]c1[!#1]_20	2	false	REALSpace_70bn_2024-09	m_11bcb	124078	19620052
Clc1ncc2c(SC(C(=O)Nc3c(cccc3)C(=O)c4ccccc4)=C2)c1	784	fCSFP4	weighted-fingerprint-similarity	0.941	0.589	m_11dcb____158059____22009174	N/A	S1c2c(cc([N+]([O-])=O)cc2)C=C1C(=O)Nc3c(cccc3)C(=O)N	[*;R2][#6;r][#6;r]C(=O)[N;H]c1[c;H][c;H][c;H][c;H]c1[!#1]_20	2	false	REALSpace_70bn_2024-09	m_11dcb	158059	22009174
S1C(C(=O)Nc2c(cncc2)C(=O)c3ccccc3)=CC=4SC=CC14	785	fCSFP4	weighted-fingerprint-similarity	0.941	0.589	m_11bcb____25838564____1180820	N/A	S1c2c(cc([N+]([O-])=O)cc2)C=C1C(=O)Nc3c(cccc3)C(=O)N	[*;R2][#6;r][#6;r]C(=O)[N;H]c1[c;H][c;H][c;H][c;H]c1[!#1]_20	2	false	REALSpace_70bn_2024-09	m_11bcb	25838564	1180820
S1c2c(N=C1C)ccc(c2)C(=O)Nc3c(cccc3)C(=O)N	786	fCSFP4	weighted-fingerprint-similarity	0.941	0.589	m_11bcb____124078____9329560	N/A	S1c2c(cc([N+]([O-])=O)cc2)C=C1C(=O)Nc3c(cccc3)C(=O)N	[*;R2][#6;r][#6;r]C(=O)[N;H]c1[c;H][c;H][c;H][c;H]c1[!#1]_20	2	false	REALSpace_70bn_2024-09	m_11bcb	124078	9329560
S1c2c(cc(cc2)C(=O)Nc3c(cccc3)C(=O)NCCOC)C=C1C	787	fCSFP4	weighted-fingerprint-similarity	0.941	0.589	m_11bcb____257990____26276502	N/A	S1c2c(cc([N+]([O-])=O)cc2)C=C1C(=O)Nc3c(cccc3)C(=O)N	[*;R2][#6;r][#6;r]C(=O)[N;H]c1[c;H][c;H][c;H][c;H]c1[!#1]_20	2	false	REALSpace_70bn_2024-09	m_11bcb	257990	26276502
S1c2c(ccnc2)C=C1C(=O)Nc3c(cccc3)C(=O)NC(C)(C)C	788	fCSFP4	weighted-fingerprint-similarity	0.941	0.589	m_11bcb____1289306____10812190	N/A	S1c2c(cc([N+]([O-])=O)cc2)C=C1C(=O)Nc3c(cccc3)C(=O)N	[*;R2][#6;r][#6;r]C(=O)[N;H]c1[c;H][c;H][c;H][c;H]c1[!#1]_20	2	false	REALSpace_70bn_2024-09	m_11bcb	1289306	10812190
S1c2c(ccnc2)C=C1C(=O)Nc3c(cccc3)C(=O)NC4CC4	789	fCSFP4	weighted-fingerprint-similarity	0.941	0.589	m_11bcb____53157____10812190	N/A	S1c2c(cc([N+]([O-])=O)cc2)C=C1C(=O)Nc3c(cccc3)C(=O)N	[*;R2][#6;r][#6;r]C(=O)[N;H]c1[c;H][c;H][c;H][c;H]c1[!#1]_20	2	false	REALSpace_70bn_2024-09	m_11bcb	53157	10812190
S1c2c(ccnc2)C=C1C(=O)Nc3c(cccc3)C(=O)NCCC	790	fCSFP4	weighted-fingerprint-similarity	0.941	0.589	m_11bcb____53178____10812190	N/A	S1c2c(cc([N+]([O-])=O)cc2)C=C1C(=O)Nc3c(cccc3)C(=O)N	[*;R2][#6;r][#6;r]C(=O)[N;H]c1[c;H][c;H][c;H][c;H]c1[!#1]_20	2	false	REALSpace_70bn_2024-09	m_11bcb	53178	10812190
S1c2c(ccc(c2)C(=O)Nc3c(cccc3)C(=O)C(C)C)C=C1C	791	fCSFP4	weighted-fingerprint-similarity	0.941	0.585	m_11bcb____7874874____25986834	N/A	S1c2c(cc([N+]([O-])=O)cc2)C=C1C(=O)Nc3c(cccc3)C(=O)N	[*;R2][#6;r][#6;r]C(=O)[N;H]c1[c;H][c;H][c;H][c;H]c1[!#1]_20	2	false	REALSpace_70bn_2024-09	m_11bcb	7874874	25986834
S1c2c(ccc(c2)C(=O)Nc3c(cccc3)C(=O)N(C)C)C=C1C	792	fCSFP4	weighted-fingerprint-similarity	0.941	0.585	m_11bcb____593148____25986834	N/A	S1c2c(cc([N+]([O-])=O)cc2)C=C1C(=O)Nc3c(cccc3)C(=O)N	[*;R2][#6;r][#6;r]C(=O)[N;H]c1[c;H][c;H][c;H][c;H]c1[!#1]_20	2	false	REALSpace_70bn_2024-09	m_11bcb	593148	25986834
S1c2c(ccc(c2)C(=O)Nc3c(cccc3)C(=O)NC4CC4)C=C1C	793	fCSFP4	weighted-fingerprint-similarity	0.941	0.585	m_11bcb____53157____25986834	N/A	S1c2c(cc([N+]([O-])=O)cc2)C=C1C(=O)Nc3c(cccc3)C(=O)N	[*;R2][#6;r][#6;r]C(=O)[N;H]c1[c;H][c;H][c;H][c;H]c1[!#1]_20	2	false	REALSpace_70bn_2024-09	m_11bcb	53157	25986834
S1c2c(ccnc2)C=C1C(=O)Nc3c(cccc3)C(=C)C	794	fCSFP4	weighted-fingerprint-similarity	0.941	0.585	m_11bbb____25815992____10812190	N/A	S1c2c(cc([N+]([O-])=O)cc2)C=C1C(=O)Nc3c(cccc3)C(=O)N	[*;R2][#6;r][#6;r]C(=O)[N;H]c1[c;H][c;H][c;H][c;H]c1[!#1]_20	2	false	REALSpace_70bn_2024-09	m_11bbb	25815992	10812190
S1C(C(=O)Nc2c(cccc2)C(=O)C)=CC=3OC=CC13	795	fCSFP4	weighted-fingerprint-similarity	0.941	0.582	m_11bbb____52025____5137514	N/A	S1c2c(cc([N+]([O-])=O)cc2)C=C1C(=O)Nc3c(cccc3)C(=O)N	[*;R2][#6;r][#6;r]C(=O)[N;H]c1[c;H][c;H][c;H][c;H]c1[!#1]_20	2	false	REALSpace_70bn_2024-09	m_11bbb	52025	5137514
S1C(C(=O)Nc2c(cccc2)C(=O)NC(C)(C)C)=CC=3SC=CC13	796	fCSFP4	weighted-fingerprint-similarity	0.941	0.582	m_11bcb____1289306____1180820	N/A	S1c2c(cc([N+]([O-])=O)cc2)C=C1C(=O)Nc3c(cccc3)C(=O)N	[*;R2][#6;r][#6;r]C(=O)[N;H]c1[c;H][c;H][c;H][c;H]c1[!#1]_20	2	false	REALSpace_70bn_2024-09	m_11bcb	1289306	1180820
S1C(C(=O)Nc2c(cccc2)C(=O)NC3CC3)=CC=4SC=CC14	797	fCSFP4	weighted-fingerprint-similarity	0.941	0.582	m_11bcb____53157____1180820	N/A	S1c2c(cc([N+]([O-])=O)cc2)C=C1C(=O)Nc3c(cccc3)C(=O)N	[*;R2][#6;r][#6;r]C(=O)[N;H]c1[c;H][c;H][c;H][c;H]c1[!#1]_20	2	false	REALSpace_70bn_2024-09	m_11bcb	53157	1180820
S1C(C(=O)Nc2c(cccc2)C(=O)NCCC)=CC=3SC=CC13	798	fCSFP4	weighted-fingerprint-similarity	0.941	0.582	m_11bcb____53178____1180820	N/A	S1c2c(cc([N+]([O-])=O)cc2)C=C1C(=O)Nc3c(cccc3)C(=O)N	[*;R2][#6;r][#6;r]C(=O)[N;H]c1[c;H][c;H][c;H][c;H]c1[!#1]_20	2	false	REALSpace_70bn_2024-09	m_11bcb	53178	1180820
S1c2c(nccc2)C=C1C(=O)Nc3c(cccc3)C(=O)NC	799	fCSFP4	weighted-fingerprint-similarity	0.941	0.582	m_11bcb____133000____12422648	N/A	S1c2c(cc([N+]([O-])=O)cc2)C=C1C(=O)Nc3c(cccc3)C(=O)N	[*;R2][#6;r][#6;r]C(=O)[N;H]c1[c;H][c;H][c;H][c;H]c1[!#1]_20	2	false	REALSpace_70bn_2024-09	m_11bcb	133000	12422648
S1C(C(=O)Nc2c(cccc2)C(=C)C)=CC=3SC=CC13	800	fCSFP4	weighted-fingerprint-similarity	0.941	0.579	m_11bbb____25815992____1180820	N/A	S1c2c(cc([N+]([O-])=O)cc2)C=C1C(=O)Nc3c(cccc3)C(=O)N	[*;R2][#6;r][#6;r]C(=O)[N;H]c1[c;H][c;H][c;H][c;H]c1[!#1]_20	2	false	REALSpace_70bn_2024-09	m_11bbb	25815992	1180820
S1C(C(=O)OC)=CC2=C1SC(C(=O)Nc3c(cccc3)C(=O)c4ccccc4)=C2	801	fCSFP4	weighted-fingerprint-similarity	0.941	0.575	m_11dcb____158059____14599882	N/A	S1c2c(cc([N+]([O-])=O)cc2)C=C1C(=O)Nc3c(cccc3)C(=O)N	[*;R2][#6;r][#6;r]C(=O)[N;H]c1[c;H][c;H][c;H][c;H]c1[!#1]_20	2	false	REALSpace_70bn_2024-09	m_11dcb	158059	14599882
BrC=1SC2=C(SC(C(=O)Nc3c(cccc3)C(=O)NCC)=C2)C1	802	fCSFP4	weighted-fingerprint-similarity	0.941	0.571	m_11bcb____664270____14320422	N/A	S1c2c(cc([N+]([O-])=O)cc2)C=C1C(=O)Nc3c(cccc3)C(=O)N	[*;R2][#6;r][#6;r]C(=O)[N;H]c1[c;H][c;H][c;H][c;H]c1[!#1]_20	2	false	REALSpace_70bn_2024-09	m_11bcb	664270	14320422
ClC=1SC2=C(SC(C(=O)Nc3c(cccc3)C(=O)NCC)=C2)C1	803	fCSFP4	weighted-fingerprint-similarity	0.941	0.571	m_11bcb____664270____13757472	N/A	S1c2c(cc([N+]([O-])=O)cc2)C=C1C(=O)Nc3c(cccc3)C(=O)N	[*;R2][#6;r][#6;r]C(=O)[N;H]c1[c;H][c;H][c;H][c;H]c1[!#1]_20	2	false	REALSpace_70bn_2024-09	m_11bcb	664270	13757472
S1C(C([O-])=O)=CC2=C1SC(C(=O)Nc3c(cccc3)C(=O)NCC)=C2	804	fCSFP4	weighted-fingerprint-similarity	0.941	0.571	m_188690bcb____21774370____14599916	N/A	S1c2c(cc([N+]([O-])=O)cc2)C=C1C(=O)Nc3c(cccc3)C(=O)N	[*;R2][#6;r][#6;r]C(=O)[N;H]c1[c;H][c;H][c;H][c;H]c1[!#1]_20	2	false	REALSpace_70bn_2024-09	m_188690bcb	21774370	14599916
O=C(Nc1c(cccc1)C(=O)N)c2cc3c(nccc3)cc2	805	fCSFP4	weighted-fingerprint-similarity	0.941	0.564	m_11bcb____124078____2164944	N/A	S1c2c(cc([N+]([O-])=O)cc2)C=C1C(=O)Nc3c(cccc3)C(=O)N	[*;R2][#6;r][#6;r]C(=O)[N;H]c1[c;H][c;H][c;H][c;H]c1[!#1]_20	2	false	REALSpace_70bn_2024-09	m_11bcb	124078	2164944
S1N=Cc2c1ccc(c2)C(=O)Nc3c(cccc3)C(=O)c4ccccc4	806	fCSFP4	weighted-fingerprint-similarity	0.941	0.564	m_11dcb____158059____15769022	N/A	S1c2c(cc([N+]([O-])=O)cc2)C=C1C(=O)Nc3c(cccc3)C(=O)N	[*;R2][#6;r][#6;r]C(=O)[N;H]c1[c;H][c;H][c;H][c;H]c1[!#1]_20	2	false	REALSpace_70bn_2024-09	m_11dcb	158059	15769022
O=C(Nc1c(cccc1)C(=O)N)c2cc3NC=Cc3cc2	807	fCSFP4	weighted-fingerprint-similarity	0.940	0.560	m_11bcb____124078____731162	N/A	S1c2c(cc([N+]([O-])=O)cc2)C=C1C(=O)Nc3c(cccc3)C(=O)N	[*;R2][#6;r][#6;r]C(=O)[N;H]c1[c;H][c;H][c;H][c;H]c1[!#1]_20	2	false	REALSpace_70bn_2024-09	m_11bcb	124078	731162
O=C(Nc1c(cccc1)C(=O)N)c2cc3OC=Cc3cc2	808	fCSFP4	weighted-fingerprint-similarity	0.940	0.560	m_11bcb____124078____15085392	N/A	S1c2c(cc([N+]([O-])=O)cc2)C=C1C(=O)Nc3c(cccc3)C(=O)N	[*;R2][#6;r][#6;r]C(=O)[N;H]c1[c;H][c;H][c;H][c;H]c1[!#1]_20	2	false	REALSpace_70bn_2024-09	m_11bcb	124078	15085392
S1c2c(ccc(c2)C(=O)Nc3c(cccc3)C([O-])=O)C=C1	809	fCSFP4	weighted-fingerprint-similarity	0.940	0.560	m_270112bcc____7868348____14415200	N/A	S1c2c(cc([N+]([O-])=O)cc2)C=C1C(=O)Nc3c(cccc3)C(=O)N	[*;R2][#6;r][#6;r]C(=O)[N;H]c1[c;H][c;H][c;H][c;H]c1[!#1]_20	2	false	REALSpace_70bn_2024-09	m_270112bcc	7868348	14415200
S1c2c(ccc(c2)C(F)(F)F)C=C1C(=O)Nc3c(cccc3)C(=O)NCCC(=O)N	810	fCSFP4	weighted-fingerprint-similarity	0.940	0.606	m_11bcb____22359526____15260400	N/A	S1c2c(cc([N+]([O-])=O)cc2)C=C1C(=O)Nc3c(cccc3)C(=O)N	[*;R2][#6;r][#6;r]C(=O)[N;H]c1[c;H][c;H][c;H][c;H]c1[!#1]_20	2	false	REALSpace_70bn_2024-09	m_11bcb	22359526	15260400
Brc1cc2c(SC(C(=O)Nc3c(cccc3)C(=O)N4CCOCC4)=C2)cc1	811	fCSFP4	weighted-fingerprint-similarity	0.940	0.600	m_11bcb____321822____12211778	N/A	S1c2c(cc([N+]([O-])=O)cc2)C=C1C(=O)Nc3c(cccc3)C(=O)N	[*;R2][#6;r][#6;r]C(=O)[N;H]c1[c;H][c;H][c;H][c;H]c1[!#1]_20	2	false	REALSpace_70bn_2024-09	m_11bcb	321822	12211778
Brc1cc2c(SC(C(=O)Nc3c(cccc3)C(=O)N=S(=O)(C)C)=C2)cc1	812	fCSFP4	weighted-fingerprint-similarity	0.940	0.600	m_11bcb____10475900____12211778	N/A	S1c2c(cc([N+]([O-])=O)cc2)C=C1C(=O)Nc3c(cccc3)C(=O)N	[*;R2][#6;r][#6;r]C(=O)[N;H]c1[c;H][c;H][c;H][c;H]c1[!#1]_20	2	false	REALSpace_70bn_2024-09	m_11bcb	10475900	12211778
Clc1cc2c(SC(C(=O)Nc3c(cccc3)C(=O)N4CCOCC4)=C2)cc1	813	fCSFP4	weighted-fingerprint-similarity	0.940	0.600	m_11bcb____321822____11948630	N/A	S1c2c(cc([N+]([O-])=O)cc2)C=C1C(=O)Nc3c(cccc3)C(=O)N	[*;R2][#6;r][#6;r]C(=O)[N;H]c1[c;H][c;H][c;H][c;H]c1[!#1]_20	2	false	REALSpace_70bn_2024-09	m_11bcb	321822	11948630
Clc1cc2c(SC(C(=O)Nc3c(cccc3)C(=O)N=S(=O)(C)C)=C2)cc1	814	fCSFP4	weighted-fingerprint-similarity	0.940	0.600	m_11bcb____10475900____11948630	N/A	S1c2c(cc([N+]([O-])=O)cc2)C=C1C(=O)Nc3c(cccc3)C(=O)N	[*;R2][#6;r][#6;r]C(=O)[N;H]c1[c;H][c;H][c;H][c;H]c1[!#1]_20	2	false	REALSpace_70bn_2024-09	m_11bcb	10475900	11948630
Ic1cc2c(SC(C(=O)Nc3c(cccc3)C(=O)N4CCOCC4)=C2)cc1	815	fCSFP4	weighted-fingerprint-similarity	0.940	0.600	m_11bcb____321822____26278040	N/A	S1c2c(cc([N+]([O-])=O)cc2)C=C1C(=O)Nc3c(cccc3)C(=O)N	[*;R2][#6;r][#6;r]C(=O)[N;H]c1[c;H][c;H][c;H][c;H]c1[!#1]_20	2	false	REALSpace_70bn_2024-09	m_11bcb	321822	26278040
Ic1cc2c(SC(C(=O)Nc3c(cccc3)C(=O)N=S(=O)(C)C)=C2)cc1	816	fCSFP4	weighted-fingerprint-similarity	0.940	0.600	m_11bcb____10475900____26278040	N/A	S1c2c(cc([N+]([O-])=O)cc2)C=C1C(=O)Nc3c(cccc3)C(=O)N	[*;R2][#6;r][#6;r]C(=O)[N;H]c1[c;H][c;H][c;H][c;H]c1[!#1]_20	2	false	REALSpace_70bn_2024-09	m_11bcb	10475900	26278040
S(=O)(=NC(=O)c1c(NC(=O)C=2Sc3c(cc(F)cc3)C2)cccc1)(C)C	817	fCSFP4	weighted-fingerprint-similarity	0.940	0.600	m_11bcb____10475900____107241	N/A	S1c2c(cc([N+]([O-])=O)cc2)C=C1C(=O)Nc3c(cccc3)C(=O)N	[*;R2][#6;r][#6;r]C(=O)[N;H]c1[c;H][c;H][c;H][c;H]c1[!#1]_20	2	false	REALSpace_70bn_2024-09	m_11bcb	10475900	107241
S1c2c(cc(F)cc2)C=C1C(=O)Nc3c(cccc3)C(=O)N4CCOCC4	818	fCSFP4	weighted-fingerprint-similarity	0.940	0.600	m_11bcb____321822____107241	N/A	S1c2c(cc([N+]([O-])=O)cc2)C=C1C(=O)Nc3c(cccc3)C(=O)N	[*;R2][#6;r][#6;r]C(=O)[N;H]c1[c;H][c;H][c;H][c;H]c1[!#1]_20	2	false	REALSpace_70bn_2024-09	m_11bcb	321822	107241
S1c2c(cc(OC(F)(F)F)cc2)C=C1C(=O)Nc3c(cccc3)C(=O)NC4CC4	819	fCSFP4	weighted-fingerprint-similarity	0.940	0.600	m_11bcb____53157____25976528	N/A	S1c2c(cc([N+]([O-])=O)cc2)C=C1C(=O)Nc3c(cccc3)C(=O)N	[*;R2][#6;r][#6;r]C(=O)[N;H]c1[c;H][c;H][c;H][c;H]c1[!#1]_20	2	false	REALSpace_70bn_2024-09	m_11bcb	53157	25976528
S1c2c(cc(OC(F)(F)F)cc2)C=C1C(=O)Nc3c(cccc3)C(=O)NCCC	820	fCSFP4	weighted-fingerprint-similarity	0.940	0.600	m_11bcb____53178____25976528	N/A	S1c2c(cc([N+]([O-])=O)cc2)C=C1C(=O)Nc3c(cccc3)C(=O)N	[*;R2][#6;r][#6;r]C(=O)[N;H]c1[c;H][c;H][c;H][c;H]c1[!#1]_20	2	false	REALSpace_70bn_2024-09	m_11bcb	53178	25976528
S1c2c(cc(cc2)C(F)(F)F)C=C1C(=O)Nc3c(cccc3)C(=O)NCCOC	821	fCSFP4	weighted-fingerprint-similarity	0.940	0.600	m_11bcb____257990____12111376	N/A	S1c2c(cc([N+]([O-])=O)cc2)C=C1C(=O)Nc3c(cccc3)C(=O)N	[*;R2][#6;r][#6;r]C(=O)[N;H]c1[c;H][c;H][c;H][c;H]c1[!#1]_20	2	false	REALSpace_70bn_2024-09	m_11bcb	257990	12111376
S1c2c(cc(cc2)C)C=C1C(=O)Nc3c(cccc3)C(=O)N(C(C)C)C	822	fCSFP4	weighted-fingerprint-similarity	0.940	0.600	m_11bcb____11764212____10338218	N/A	S1c2c(cc([N+]([O-])=O)cc2)C=C1C(=O)Nc3c(cccc3)C(=O)N	[*;R2][#6;r][#6;r]C(=O)[N;H]c1[c;H][c;H][c;H][c;H]c1[!#1]_20	2	false	REALSpace_70bn_2024-09	m_11bcb	11764212	10338218
S1c2c(cc(cc2)C)C=C1C(=O)Nc3c(cccc3)C(=O)N4CCOCC4	823	fCSFP4	weighted-fingerprint-similarity	0.940	0.600	m_11bcb____321822____10338218	N/A	S1c2c(cc([N+]([O-])=O)cc2)C=C1C(=O)Nc3c(cccc3)C(=O)N	[*;R2][#6;r][#6;r]C(=O)[N;H]c1[c;H][c;H][c;H][c;H]c1[!#1]_20	2	false	REALSpace_70bn_2024-09	m_11bcb	321822	10338218
Brc1cc2SC(C(=O)Nc3c(cccc3)C(=O)N4CCCC4)=Cc2cc1	824	fCSFP4	weighted-fingerprint-similarity	0.940	0.597	m_11bcb____136886____10812350	N/A	S1c2c(cc([N+]([O-])=O)cc2)C=C1C(=O)Nc3c(cccc3)C(=O)N	[*;R2][#6;r][#6;r]C(=O)[N;H]c1[c;H][c;H][c;H][c;H]c1[!#1]_20	2	false	REALSpace_70bn_2024-09	m_11bcb	136886	10812350
Brc1cc2SC(C(=O)Nc3c(cccc3)C(=O)N4CCCCC4)=Cc2cc1	825	fCSFP4	weighted-fingerprint-similarity	0.940	0.597	m_11bcb____53146____10812350	N/A	S1c2c(cc([N+]([O-])=O)cc2)C=C1C(=O)Nc3c(cccc3)C(=O)N	[*;R2][#6;r][#6;r]C(=O)[N;H]c1[c;H][c;H][c;H][c;H]c1[!#1]_20	2	false	REALSpace_70bn_2024-09	m_11bcb	53146	10812350
Clc1cc2SC(C(=O)Nc3c(cccc3)C(=O)N4CCCC4)=Cc2cc1	826	fCSFP4	weighted-fingerprint-similarity	0.940	0.597	m_11bcb____136886____13573928	N/A	S1c2c(cc([N+]([O-])=O)cc2)C=C1C(=O)Nc3c(cccc3)C(=O)N	[*;R2][#6;r][#6;r]C(=O)[N;H]c1[c;H][c;H][c;H][c;H]c1[!#1]_20	2	false	REALSpace_70bn_2024-09	m_11bcb	136886	13573928
Clc1cc2SC(C(=O)Nc3c(cccc3)C(=O)N4CCCCC4)=Cc2cc1	827	fCSFP4	weighted-fingerprint-similarity	0.940	0.597	m_11bcb____53146____13573928	N/A	S1c2c(cc([N+]([O-])=O)cc2)C=C1C(=O)Nc3c(cccc3)C(=O)N	[*;R2][#6;r][#6;r]C(=O)[N;H]c1[c;H][c;H][c;H][c;H]c1[!#1]_20	2	false	REALSpace_70bn_2024-09	m_11bcb	53146	13573928
S1c2c(cc(NC(=O)c3c(NC(=O)C(F)(F)F)cccc3)cc2)C=C1C(=O)OC	828	fCSFP4	weighted-fingerprint-similarity	0.940	0.597	m_22bbf____13586248____8627556	N/A	S1c2c(cc([N+]([O-])=O)cc2)C=C1C(=O)Nc3c(cccc3)C(=O)N	[*;R2][#6;r][#6;r]C(=O)[N;H]c1[c;H][c;H][c;H][c;H]c1[!#1]_20	2	false	REALSpace_70bn_2024-09	m_22bbf	13586248	8627556
S1c2c(cc(NC(=O)c3c(NC(=O)C4CC4)cccc3)cc2)C=C1C(=O)OC	829	fCSFP4	weighted-fingerprint-similarity	0.940	0.597	m_22cbl____13586248____10565358	N/A	S1c2c(cc([N+]([O-])=O)cc2)C=C1C(=O)Nc3c(cccc3)C(=O)N	[*;R2][#6;r][#6;r]C(=O)[N;H]c1[c;H][c;H][c;H][c;H]c1[!#1]_20	2	false	REALSpace_70bn_2024-09	m_22cbl	13586248	10565358
S1c2c(cc(NC(=O)c3c(NC(=O)OC(C)(C)C)cccc3)cc2)C=C1C(=O)OC	830	fCSFP4	weighted-fingerprint-similarity	0.940	0.597	m_22bbn____13586248____7639942	N/A	S1c2c(cc([N+]([O-])=O)cc2)C=C1C(=O)Nc3c(cccc3)C(=O)N	[*;R2][#6;r][#6;r]C(=O)[N;H]c1[c;H][c;H][c;H][c;H]c1[!#1]_20	2	false	REALSpace_70bn_2024-09	m_22bbn	13586248	7639942
S1c2c(cc(OC(F)(F)F)cc2)C=C1C(=O)Nc3c(cccc3)C(=C)C	831	fCSFP4	weighted-fingerprint-similarity	0.940	0.597	m_11bbb____25815992____25976528	N/A	S1c2c(cc([N+]([O-])=O)cc2)C=C1C(=O)Nc3c(cccc3)C(=O)N	[*;R2][#6;r][#6;r]C(=O)[N;H]c1[c;H][c;H][c;H][c;H]c1[!#1]_20	2	false	REALSpace_70bn_2024-09	m_11bbb	25815992	25976528
S1c2c(ccc(F)c2)C=C1C(=O)Nc3c(cccc3)C(=O)N4CCCC4	832	fCSFP4	weighted-fingerprint-similarity	0.940	0.597	m_11bcb____136886____116471	N/A	S1c2c(cc([N+]([O-])=O)cc2)C=C1C(=O)Nc3c(cccc3)C(=O)N	[*;R2][#6;r][#6;r]C(=O)[N;H]c1[c;H][c;H][c;H][c;H]c1[!#1]_20	2	false	REALSpace_70bn_2024-09	m_11bcb	136886	116471
S1c2c(ccc(F)c2)C=C1C(=O)Nc3c(cccc3)C(=O)N4CCCCC4	833	fCSFP4	weighted-fingerprint-similarity	0.940	0.597	m_11bcb____53146____116471	N/A	S1c2c(cc([N+]([O-])=O)cc2)C=C1C(=O)Nc3c(cccc3)C(=O)N	[*;R2][#6;r][#6;r]C(=O)[N;H]c1[c;H][c;H][c;H][c;H]c1[!#1]_20	2	false	REALSpace_70bn_2024-09	m_11bcb	53146	116471
S1c2c(ccc(OC)c2)C=C1C(=O)Nc3c(cccc3)C(=O)NCC(F)(F)F	834	fCSFP4	weighted-fingerprint-similarity	0.940	0.597	m_11bcb____134949____12362482	N/A	S1c2c(cc([N+]([O-])=O)cc2)C=C1C(=O)Nc3c(cccc3)C(=O)N	[*;R2][#6;r][#6;r]C(=O)[N;H]c1[c;H][c;H][c;H][c;H]c1[!#1]_20	2	false	REALSpace_70bn_2024-09	m_11bcb	134949	12362482
S1c2c(ccc(OC)c2)C=C1C(=O)Nc3c(cccc3)C(=O)OC(C)(C)C	835	fCSFP4	weighted-fingerprint-similarity	0.940	0.597	m_11dcb____8271018____12362482	N/A	S1c2c(cc([N+]([O-])=O)cc2)C=C1C(=O)Nc3c(cccc3)C(=O)N	[*;R2][#6;r][#6;r]C(=O)[N;H]c1[c;H][c;H][c;H][c;H]c1[!#1]_20	2	false	REALSpace_70bn_2024-09	m_11dcb	8271018	12362482
S1c2c(ccc(c2)C(F)(F)F)C=C1C(=O)Nc3c(cccc3)C(=O)C(C)C	836	fCSFP4	weighted-fingerprint-similarity	0.940	0.597	m_11bcb____7874874____15260400	N/A	S1c2c(cc([N+]([O-])=O)cc2)C=C1C(=O)Nc3c(cccc3)C(=O)N	[*;R2][#6;r][#6;r]C(=O)[N;H]c1[c;H][c;H][c;H][c;H]c1[!#1]_20	2	false	REALSpace_70bn_2024-09	m_11bcb	7874874	15260400
S1c2c(ccc(c2)C(F)(F)F)C=C1C(=O)Nc3c(cccc3)C(=O)N(C)C	837	fCSFP4	weighted-fingerprint-similarity	0.940	0.597	m_11bcb____593148____15260400	N/A	S1c2c(cc([N+]([O-])=O)cc2)C=C1C(=O)Nc3c(cccc3)C(=O)N	[*;R2][#6;r][#6;r]C(=O)[N;H]c1[c;H][c;H][c;H][c;H]c1[!#1]_20	2	false	REALSpace_70bn_2024-09	m_11bcb	593148	15260400
S1c2c(ccc(c2)C(F)(F)F)C=C1C(=O)Nc3c(cccc3)C(=O)NCC#C	838	fCSFP4	weighted-fingerprint-similarity	0.940	0.597	m_11bcb____2083328____15260400	N/A	S1c2c(cc([N+]([O-])=O)cc2)C=C1C(=O)Nc3c(cccc3)C(=O)N	[*;R2][#6;r][#6;r]C(=O)[N;H]c1[c;H][c;H][c;H][c;H]c1[!#1]_20	2	false	REALSpace_70bn_2024-09	m_11bcb	2083328	15260400
S1c2c(ccc(c2)C(F)(F)F)C=C1C(=O)Nc3c(cccc3)C(=O)NCC=C	839	fCSFP4	weighted-fingerprint-similarity	0.940	0.597	m_11bcb____136885____15260400	N/A	S1c2c(cc([N+]([O-])=O)cc2)C=C1C(=O)Nc3c(cccc3)C(=O)N	[*;R2][#6;r][#6;r]C(=O)[N;H]c1[c;H][c;H][c;H][c;H]c1[!#1]_20	2	false	REALSpace_70bn_2024-09	m_11bcb	136885	15260400
S1c2c(ccc(c2)C)C=C1C(=O)Nc3c(cccc3)C(=O)N4CCCC4	840	fCSFP4	weighted-fingerprint-similarity	0.940	0.597	m_11bcb____136886____26278268	N/A	S1c2c(cc([N+]([O-])=O)cc2)C=C1C(=O)Nc3c(cccc3)C(=O)N	[*;R2][#6;r][#6;r]C(=O)[N;H]c1[c;H][c;H][c;H][c;H]c1[!#1]_20	2	false	REALSpace_70bn_2024-09	m_11bcb	136886	26278268
S1c2c(ccc(c2)C)C=C1C(=O)Nc3c(cccc3)C(=O)N4CCCCC4	841	fCSFP4	weighted-fingerprint-similarity	0.940	0.597	m_11bcb____53146____26278268	N/A	S1c2c(cc([N+]([O-])=O)cc2)C=C1C(=O)Nc3c(cccc3)C(=O)N	[*;R2][#6;r][#6;r]C(=O)[N;H]c1[c;H][c;H][c;H][c;H]c1[!#1]_20	2	false	REALSpace_70bn_2024-09	m_11bcb	53146	26278268
S1c2c(cccc2C=C1C(=O)Nc3c(cccc3)C(=O)N)C(F)(F)F	842	fCSFP4	weighted-fingerprint-similarity	0.940	0.594	m_11bcb____124078____26278276	N/A	S1c2c(cc([N+]([O-])=O)cc2)C=C1C(=O)Nc3c(cccc3)C(=O)N	[*;R2][#6;r][#6;r]C(=O)[N;H]c1[c;H][c;H][c;H][c;H]c1[!#1]_20	2	false	REALSpace_70bn_2024-09	m_11bcb	124078	26278276
S1c2c(ccnc2)C=C1C(=O)Nc3c(cccc3)C(=O)NCCC(=O)N	843	fCSFP4	weighted-fingerprint-similarity	0.940	0.594	m_11bcb____22359526____10812190	N/A	S1c2c(cc([N+]([O-])=O)cc2)C=C1C(=O)Nc3c(cccc3)C(=O)N	[*;R2][#6;r][#6;r]C(=O)[N;H]c1[c;H][c;H][c;H][c;H]c1[!#1]_20	2	false	REALSpace_70bn_2024-09	m_11bcb	22359526	10812190
S1C(C([O-])=O)=CC=2NC(C(=O)Nc3c(cccc3)C(=O)N)=CC12	844	fCSFP4	weighted-fingerprint-similarity	0.940	0.591	m_188690bcb____21774664____14936344	N/A	S1c2c(cc([N+]([O-])=O)cc2)C=C1C(=O)Nc3c(cccc3)C(=O)N	[*;R2][#6;r][#6;r]C(=O)[N;H]c1[c;H][c;H][c;H][c;H]c1[!#1]_20	2	false	REALSpace_70bn_2024-09	m_188690bcb	21774664	14936344
S1c2c(ccc(c2)C(=O)Nc3c(cccc3)C(=O)NCCC(=O)N)C=C1C	845	fCSFP4	weighted-fingerprint-similarity	0.940	0.591	m_11bcb____22359526____25986834	N/A	S1c2c(cc([N+]([O-])=O)cc2)C=C1C(=O)Nc3c(cccc3)C(=O)N	[*;R2][#6;r][#6;r]C(=O)[N;H]c1[c;H][c;H][c;H][c;H]c1[!#1]_20	2	false	REALSpace_70bn_2024-09	m_11bcb	22359526	25986834
O=C(Nc1c(cccc1)C(=O)C)c2cc3c(cc2)cccc3	846	fCSFP4	weighted-fingerprint-similarity	0.940	0.536	m_11bbb____52025____53559	N/A	S1c2c(cc([N+]([O-])=O)cc2)C=C1C(=O)Nc3c(cccc3)C(=O)N	[*;R2][#6;r][#6;r]C(=O)[N;H]c1[c;H][c;H][c;H][c;H]c1[!#1]_20	2	false	REALSpace_70bn_2024-09	m_11bbb	52025	53559
S(=O)(=NC(=O)c1c(NC(=O)C=2Sc3c(cccc3)C2)cccc1)(C)C	847	fCSFP4	weighted-fingerprint-similarity	0.940	0.587	m_11bcb____10475900____109241	N/A	S1c2c(cc([N+]([O-])=O)cc2)C=C1C(=O)Nc3c(cccc3)C(=O)N	[*;R2][#6;r][#6;r]C(=O)[N;H]c1[c;H][c;H][c;H][c;H]c1[!#1]_20	2	false	REALSpace_70bn_2024-09	m_11bcb	10475900	109241
S1C(C(=O)Nc2c(cccc2)C(=O)NCCC(=O)N)=CC=3SC=CC13	848	fCSFP4	weighted-fingerprint-similarity	0.940	0.587	m_11bcb____22359526____1180820	N/A	S1c2c(cc([N+]([O-])=O)cc2)C=C1C(=O)Nc3c(cccc3)C(=O)N	[*;R2][#6;r][#6;r]C(=O)[N;H]c1[c;H][c;H][c;H][c;H]c1[!#1]_20	2	false	REALSpace_70bn_2024-09	m_11bcb	22359526	1180820
S1c2c(cccc2)C=C1C(=O)Nc3c(cccc3)C(=O)N4CCOCC4	849	fCSFP4	weighted-fingerprint-similarity	0.940	0.587	m_11bcb____321822____109241	N/A	S1c2c(cc([N+]([O-])=O)cc2)C=C1C(=O)Nc3c(cccc3)C(=O)N	[*;R2][#6;r][#6;r]C(=O)[N;H]c1[c;H][c;H][c;H][c;H]c1[!#1]_20	2	false	REALSpace_70bn_2024-09	m_11bcb	321822	109241
S1c2c(cncc2)C=C1C(=O)Nc3c(cccc3)C(=O)NCC(C)C	850	fCSFP4	weighted-fingerprint-similarity	0.940	0.587	m_11bcb____136883____26269780	N/A	S1c2c(cc([N+]([O-])=O)cc2)C=C1C(=O)Nc3c(cccc3)C(=O)N	[*;R2][#6;r][#6;r]C(=O)[N;H]c1[c;H][c;H][c;H][c;H]c1[!#1]_20	2	false	REALSpace_70bn_2024-09	m_11bcb	136883	26269780
S1c2c(cncc2)C=C1C(=O)Nc3c(cccc3)C(=O)NCCCCC	851	fCSFP4	weighted-fingerprint-similarity	0.940	0.587	m_11bcb____15150482____26269780	N/A	S1c2c(cc([N+]([O-])=O)cc2)C=C1C(=O)Nc3c(cccc3)C(=O)N	[*;R2][#6;r][#6;r]C(=O)[N;H]c1[c;H][c;H][c;H][c;H]c1[!#1]_20	2	false	REALSpace_70bn_2024-09	m_11bcb	15150482	26269780
S1c2c(cncc2)C=C1C(=O)Nc3c(cccc3)C(=O)OCC	852	fCSFP4	weighted-fingerprint-similarity	0.940	0.587	m_11bcb____51599____26269780	N/A	S1c2c(cc([N+]([O-])=O)cc2)C=C1C(=O)Nc3c(cccc3)C(=O)N	[*;R2][#6;r][#6;r]C(=O)[N;H]c1[c;H][c;H][c;H][c;H]c1[!#1]_20	2	false	REALSpace_70bn_2024-09	m_11bcb	51599	26269780
[O-][N+](=O)c1cc2c(NC(C(=O)Nc3c(cccc3)C(=O)C)=C2)cc1	853	fCSFP4	weighted-fingerprint-similarity	0.940	0.587	m_11bbb____52025____26271056	N/A	S1c2c(cc([N+]([O-])=O)cc2)C=C1C(=O)Nc3c(cccc3)C(=O)N	[*;R2][#6;r][#6;r]C(=O)[N;H]c1[c;H][c;H][c;H][c;H]c1[!#1]_20	2	false	REALSpace_70bn_2024-09	m_11bbb	52025	26271056
[O-][N+](=O)c1cc2c(OC(C(=O)Nc3c(cccc3)C(=O)C)=C2)cc1	854	fCSFP4	weighted-fingerprint-similarity	0.940	0.587	m_11bbb____52025____788744	N/A	S1c2c(cc([N+]([O-])=O)cc2)C=C1C(=O)Nc3c(cccc3)C(=O)N	[*;R2][#6;r][#6;r]C(=O)[N;H]c1[c;H][c;H][c;H][c;H]c1[!#1]_20	2	false	REALSpace_70bn_2024-09	m_11bbb	52025	788744
Brc1c2c(SC(C(=O)Nc3c(cccc3)C(=O)c4ccccc4)=C2)ccc1	855	fCSFP4	weighted-fingerprint-similarity	0.940	0.584	m_11dcb____158059____14245944	N/A	S1c2c(cc([N+]([O-])=O)cc2)C=C1C(=O)Nc3c(cccc3)C(=O)N	[*;R2][#6;r][#6;r]C(=O)[N;H]c1[c;H][c;H][c;H][c;H]c1[!#1]_20	2	false	REALSpace_70bn_2024-09	m_11dcb	158059	14245944
Clc1c2c(SC(C(=O)Nc3c(cccc3)C(=O)c4ccccc4)=C2)ccc1	856	fCSFP4	weighted-fingerprint-similarity	0.940	0.584	m_11dcb____158059____55547	N/A	S1c2c(cc([N+]([O-])=O)cc2)C=C1C(=O)Nc3c(cccc3)C(=O)N	[*;R2][#6;r][#6;r]C(=O)[N;H]c1[c;H][c;H][c;H][c;H]c1[!#1]_20	2	false	REALSpace_70bn_2024-09	m_11dcb	158059	55547
S1c2c(c(F)ccc2)C=C1C(=O)Nc3c(cccc3)C(=O)c4ccccc4	857	fCSFP4	weighted-fingerprint-similarity	0.940	0.584	m_11dcb____158059____55625	N/A	S1c2c(cc([N+]([O-])=O)cc2)C=C1C(=O)Nc3c(cccc3)C(=O)N	[*;R2][#6;r][#6;r]C(=O)[N;H]c1[c;H][c;H][c;H][c;H]c1[!#1]_20	2	false	REALSpace_70bn_2024-09	m_11dcb	158059	55625
S1c2c(c(ccc2)C)C=C1C(=O)Nc3c(cccc3)C(=O)c4ccccc4	858	fCSFP4	weighted-fingerprint-similarity	0.940	0.584	m_11dcb____158059____28369862	N/A	S1c2c(cc([N+]([O-])=O)cc2)C=C1C(=O)Nc3c(cccc3)C(=O)N	[*;R2][#6;r][#6;r]C(=O)[N;H]c1[c;H][c;H][c;H][c;H]c1[!#1]_20	2	false	REALSpace_70bn_2024-09	m_11dcb	158059	28369862
S1c2c(cc(cc2)C(=O)Nc3c(cccc3)C(=O)NCC(F)(F)F)C=C1C	859	fCSFP4	weighted-fingerprint-similarity	0.940	0.584	m_11bcb____134949____26276502	N/A	S1c2c(cc([N+]([O-])=O)cc2)C=C1C(=O)Nc3c(cccc3)C(=O)N	[*;R2][#6;r][#6;r]C(=O)[N;H]c1[c;H][c;H][c;H][c;H]c1[!#1]_20	2	false	REALSpace_70bn_2024-09	m_11bcb	134949	26276502
S1c2c(ccnc2)C=C1C(=O)Nc3c(cccc3)C(=O)C(C)C	860	fCSFP4	weighted-fingerprint-similarity	0.940	0.584	m_11bcb____7874874____10812190	N/A	S1c2c(cc([N+]([O-])=O)cc2)C=C1C(=O)Nc3c(cccc3)C(=O)N	[*;R2][#6;r][#6;r]C(=O)[N;H]c1[c;H][c;H][c;H][c;H]c1[!#1]_20	2	false	REALSpace_70bn_2024-09	m_11bcb	7874874	10812190
S1c2c(ccnc2)C=C1C(=O)Nc3c(cccc3)C(=O)N(C)C	861	fCSFP4	weighted-fingerprint-similarity	0.940	0.584	m_11bcb____593148____10812190	N/A	S1c2c(cc([N+]([O-])=O)cc2)C=C1C(=O)Nc3c(cccc3)C(=O)N	[*;R2][#6;r][#6;r]C(=O)[N;H]c1[c;H][c;H][c;H][c;H]c1[!#1]_20	2	false	REALSpace_70bn_2024-09	m_11bcb	593148	10812190
S1c2c(ccnc2)C=C1C(=O)Nc3c(cccc3)C(=O)NCC#C	862	fCSFP4	weighted-fingerprint-similarity	0.940	0.584	m_11bcb____2083328____10812190	N/A	S1c2c(cc([N+]([O-])=O)cc2)C=C1C(=O)Nc3c(cccc3)C(=O)N	[*;R2][#6;r][#6;r]C(=O)[N;H]c1[c;H][c;H][c;H][c;H]c1[!#1]_20	2	false	REALSpace_70bn_2024-09	m_11bcb	2083328	10812190
S1c2c(ccnc2)C=C1C(=O)Nc3c(cccc3)C(=O)NCC=C	863	fCSFP4	weighted-fingerprint-similarity	0.940	0.584	m_11bcb____136885____10812190	N/A	S1c2c(cc([N+]([O-])=O)cc2)C=C1C(=O)Nc3c(cccc3)C(=O)N	[*;R2][#6;r][#6;r]C(=O)[N;H]c1[c;H][c;H][c;H][c;H]c1[!#1]_20	2	false	REALSpace_70bn_2024-09	m_11bcb	136885	10812190
S1c2c(ccc(c2)C(=O)Nc3c(cccc3)C(=O)NCC#C)C=C1C	864	fCSFP4	weighted-fingerprint-similarity	0.940	0.581	m_11bcb____2083328____25986834	N/A	S1c2c(cc([N+]([O-])=O)cc2)C=C1C(=O)Nc3c(cccc3)C(=O)N	[*;R2][#6;r][#6;r]C(=O)[N;H]c1[c;H][c;H][c;H][c;H]c1[!#1]_20	2	false	REALSpace_70bn_2024-09	m_11bcb	2083328	25986834
S1c2c(ccc(c2)C(=O)Nc3c(cccc3)C(=O)NCC=C)C=C1C	865	fCSFP4	weighted-fingerprint-similarity	0.940	0.581	m_11bcb____136885____25986834	N/A	S1c2c(cc([N+]([O-])=O)cc2)C=C1C(=O)Nc3c(cccc3)C(=O)N	[*;R2][#6;r][#6;r]C(=O)[N;H]c1[c;H][c;H][c;H][c;H]c1[!#1]_20	2	false	REALSpace_70bn_2024-09	m_11bcb	136885	25986834
S1c2c(ccc(c2)C(=O)Nc3c(cncc3)C(=O)c4ccccc4)C=C1C	866	fCSFP4	weighted-fingerprint-similarity	0.940	0.581	m_11bcb____25838564____25986834	N/A	S1c2c(cc([N+]([O-])=O)cc2)C=C1C(=O)Nc3c(cccc3)C(=O)N	[*;R2][#6;r][#6;r]C(=O)[N;H]c1[c;H][c;H][c;H][c;H]c1[!#1]_20	2	false	REALSpace_70bn_2024-09	m_11bcb	25838564	25986834
S1C(C(=O)Nc2c(cccc2)C(=O)C(C)C)=CC=3SC=CC13	867	fCSFP4	weighted-fingerprint-similarity	0.940	0.577	m_11bcb____7874874____1180820	N/A	S1c2c(cc([N+]([O-])=O)cc2)C=C1C(=O)Nc3c(cccc3)C(=O)N	[*;R2][#6;r][#6;r]C(=O)[N;H]c1[c;H][c;H][c;H][c;H]c1[!#1]_20	2	false	REALSpace_70bn_2024-09	m_11bcb	7874874	1180820
S1C(C(=O)Nc2c(cccc2)C(=O)N(C)C)=CC=3SC=CC13	868	fCSFP4	weighted-fingerprint-similarity	0.940	0.577	m_11bcb____593148____1180820	N/A	S1c2c(cc([N+]([O-])=O)cc2)C=C1C(=O)Nc3c(cccc3)C(=O)N	[*;R2][#6;r][#6;r]C(=O)[N;H]c1[c;H][c;H][c;H][c;H]c1[!#1]_20	2	false	REALSpace_70bn_2024-09	m_11bcb	593148	1180820
S1C(C(=O)Nc2c(cccc2)C(=O)NCC#C)=CC=3SC=CC13	869	fCSFP4	weighted-fingerprint-similarity	0.940	0.577	m_11bcb____2083328____1180820	N/A	S1c2c(cc([N+]([O-])=O)cc2)C=C1C(=O)Nc3c(cccc3)C(=O)N	[*;R2][#6;r][#6;r]C(=O)[N;H]c1[c;H][c;H][c;H][c;H]c1[!#1]_20	2	false	REALSpace_70bn_2024-09	m_11bcb	2083328	1180820
S1C(C(=O)Nc2c(cccc2)C(=O)NCC=C)=CC=3SC=CC13	870	fCSFP4	weighted-fingerprint-similarity	0.940	0.577	m_11bcb____136885____1180820	N/A	S1c2c(cc([N+]([O-])=O)cc2)C=C1C(=O)Nc3c(cccc3)C(=O)N	[*;R2][#6;r][#6;r]C(=O)[N;H]c1[c;H][c;H][c;H][c;H]c1[!#1]_20	2	false	REALSpace_70bn_2024-09	m_11bcb	136885	1180820
S1c2c(nccc2)C=C1C(=O)Nc3c(cccc3)C(=O)C	871	fCSFP4	weighted-fingerprint-similarity	0.940	0.577	m_11bbb____52025____12422648	N/A	S1c2c(cc([N+]([O-])=O)cc2)C=C1C(=O)Nc3c(cccc3)C(=O)N	[*;R2][#6;r][#6;r]C(=O)[N;H]c1[c;H][c;H][c;H][c;H]c1[!#1]_20	2	false	REALSpace_70bn_2024-09	m_11bbb	52025	12422648
S1c2c(cccc2)C=3SC(C(=O)Nc4c(cccc4)C(=O)NCC)=CC13	872	fCSFP4	weighted-fingerprint-similarity	0.940	0.574	m_11bcb____664270____135052	N/A	S1c2c(cc([N+]([O-])=O)cc2)C=C1C(=O)Nc3c(cccc3)C(=O)N	[*;R2][#6;r][#6;r]C(=O)[N;H]c1[c;H][c;H][c;H][c;H]c1[!#1]_20	2	false	REALSpace_70bn_2024-09	m_11bcb	664270	135052
[O-][N+](=O)c1c(cc2N=CNc2c1)C(=O)Nc3c(cccc3)C(=O)N	873	fCSFP4	weighted-fingerprint-similarity	0.940	0.574	m_22bdl____138522____15065820	N/A	S1c2c(cc([N+]([O-])=O)cc2)C=C1C(=O)Nc3c(cccc3)C(=O)N	[*;R2][#6;r][#6;r]C(=O)[N;H]c1[c;H][c;H][c;H][c;H]c1[!#1]_20	2	false	REALSpace_70bn_2024-09	m_22bdl	138522	15065820
BrC=1SC2=C(SC(C(=O)Nc3c(cccc3)C(=O)NCC[NH3+])=C2)C1	874	fCSFP4	weighted-fingerprint-similarity	0.940	0.570	m_272430bcb____11500082____26412568	N/A	S1c2c(cc([N+]([O-])=O)cc2)C=C1C(=O)Nc3c(cccc3)C(=O)N	[*;R2][#6;r][#6;r]C(=O)[N;H]c1[c;H][c;H][c;H][c;H]c1[!#1]_20	2	false	REALSpace_70bn_2024-09	m_272430bcb	11500082	26412568
ClC=1SC2=C(SC(C(=O)Nc3c(cccc3)C(=O)NCC[NH3+])=C2)C1	875	fCSFP4	weighted-fingerprint-similarity	0.940	0.570	m_272430bcb____11500082____26421856	N/A	S1c2c(cc([N+]([O-])=O)cc2)C=C1C(=O)Nc3c(cccc3)C(=O)N	[*;R2][#6;r][#6;r]C(=O)[N;H]c1[c;H][c;H][c;H][c;H]c1[!#1]_20	2	false	REALSpace_70bn_2024-09	m_272430bcb	11500082	26421856
S1C(C(=O)Nc2c(cccc2)C(=O)NCC)=CC3=C1SC=C3	876	fCSFP4	weighted-fingerprint-similarity	0.940	0.570	m_11bcb____664270____14179430	N/A	S1c2c(cc([N+]([O-])=O)cc2)C=C1C(=O)Nc3c(cccc3)C(=O)N	[*;R2][#6;r][#6;r]C(=O)[N;H]c1[c;H][c;H][c;H][c;H]c1[!#1]_20	2	false	REALSpace_70bn_2024-09	m_11bcb	664270	14179430
S1C(C(=O)Nc2c(cccc2)C(=O)NCC[NH3+])=CC=3SC(=CC13)C	877	fCSFP4	weighted-fingerprint-similarity	0.940	0.570	m_272430bcb____11500082____26419692	N/A	S1c2c(cc([N+]([O-])=O)cc2)C=C1C(=O)Nc3c(cccc3)C(=O)N	[*;R2][#6;r][#6;r]C(=O)[N;H]c1[c;H][c;H][c;H][c;H]c1[!#1]_20	2	false	REALSpace_70bn_2024-09	m_272430bcb	11500082	26419692
S1N=Nc2c1cc(cc2)C(=O)Nc3c(cccc3)C(=O)N	878	fCSFP4	weighted-fingerprint-similarity	0.940	0.570	m_11bcb____124078____26278442	N/A	S1c2c(cc([N+]([O-])=O)cc2)C=C1C(=O)Nc3c(cccc3)C(=O)N	[*;R2][#6;r][#6;r]C(=O)[N;H]c1[c;H][c;H][c;H][c;H]c1[!#1]_20	2	false	REALSpace_70bn_2024-09	m_11bcb	124078	26278442
S1c2c(N=C1)ccc(c2)C(=O)Nc3c(cccc3)C(=O)N	879	fCSFP4	weighted-fingerprint-similarity	0.940	0.570	m_11bcb____124078____54119	N/A	S1c2c(cc([N+]([O-])=O)cc2)C=C1C(=O)Nc3c(cccc3)C(=O)N	[*;R2][#6;r][#6;r]C(=O)[N;H]c1[c;H][c;H][c;H][c;H]c1[!#1]_20	2	false	REALSpace_70bn_2024-09	m_11bcb	124078	54119
S1c2c(c([N+]([O-])=O)ccc2)C=C1C(=O)Nc3c(cccc3)C(=O)C(OC)OC	880	fCSFP4	weighted-fingerprint-similarity	0.940	0.613	m_11bcb____18808728____26276910	N/A	S1c2c(cc([N+]([O-])=O)cc2)C=C1C(=O)Nc3c(cccc3)C(=O)N	[*;R2][#6;r][#6;r]C(=O)[N;H]c1[c;H][c;H][c;H][c;H]c1[!#1]_20	2	false	REALSpace_70bn_2024-09	m_11bcb	18808728	26276910
S1c2c(c([N+]([O-])=O)ccc2)C=C1C(=O)Nc3c(cccc3)C(=O)N(CC)CC	881	fCSFP4	weighted-fingerprint-similarity	0.940	0.613	m_11bcb____1318810____26276910	N/A	S1c2c(cc([N+]([O-])=O)cc2)C=C1C(=O)Nc3c(cccc3)C(=O)N	[*;R2][#6;r][#6;r]C(=O)[N;H]c1[c;H][c;H][c;H][c;H]c1[!#1]_20	2	false	REALSpace_70bn_2024-09	m_11bcb	1318810	26276910
S1c2c(c([N+]([O-])=O)ccc2)C=C1C(=O)Nc3c(cccc3)C(=O)OC(C)(C)C	882	fCSFP4	weighted-fingerprint-similarity	0.940	0.613	m_11dcb____8271018____26276910	N/A	S1c2c(cc([N+]([O-])=O)cc2)C=C1C(=O)Nc3c(cccc3)C(=O)N	[*;R2][#6;r][#6;r]C(=O)[N;H]c1[c;H][c;H][c;H][c;H]c1[!#1]_20	2	false	REALSpace_70bn_2024-09	m_11dcb	8271018	26276910
S1C(C(=O)Nc2c(cccc2)C(=O)CC)=CC=3SC(=CC13)C	883	fCSFP4	weighted-fingerprint-similarity	0.940	0.567	m_11bbb____12342784____15260200	N/A	S1c2c(cc([N+]([O-])=O)cc2)C=C1C(=O)Nc3c(cccc3)C(=O)N	[*;R2][#6;r][#6;r]C(=O)[N;H]c1[c;H][c;H][c;H][c;H]c1[!#1]_20	2	false	REALSpace_70bn_2024-09	m_11bbb	12342784	15260200
S1C(C(=O)Nc2c(cccc2)C(=O)NC(C)C)=CC=3SC(=CC13)C	884	fCSFP4	weighted-fingerprint-similarity	0.940	0.567	m_11bcb____644806____15260200	N/A	S1c2c(cc([N+]([O-])=O)cc2)C=C1C(=O)Nc3c(cccc3)C(=O)N	[*;R2][#6;r][#6;r]C(=O)[N;H]c1[c;H][c;H][c;H][c;H]c1[!#1]_20	2	false	REALSpace_70bn_2024-09	m_11bcb	644806	15260200
S1C(C(=O)Nc2c(cccc2)C(=O)OC)=CC=3SC(=CC13)C	885	fCSFP4	weighted-fingerprint-similarity	0.940	0.567	m_11bcb____51285____15260200	N/A	S1c2c(cc([N+]([O-])=O)cc2)C=C1C(=O)Nc3c(cccc3)C(=O)N	[*;R2][#6;r][#6;r]C(=O)[N;H]c1[c;H][c;H][c;H][c;H]c1[!#1]_20	2	false	REALSpace_70bn_2024-09	m_11bcb	51285	15260200
S1N=C2C(=C1)C=C(C(=O)Nc3c(cccc3)C(=O)N)C=C2	886	fCSFP4	weighted-fingerprint-similarity	0.940	0.563	m_11bcb____124078____26272296	N/A	S1c2c(cc([N+]([O-])=O)cc2)C=C1C(=O)Nc3c(cccc3)C(=O)N	[*;R2][#6;r][#6;r]C(=O)[N;H]c1[c;H][c;H][c;H][c;H]c1[!#1]_20	2	false	REALSpace_70bn_2024-09	m_11bcb	124078	26272296
S1N=Cc2c1ccc(c2)C(=O)Nc3c(cccc3)C([O-])=O	887	fCSFP4	weighted-fingerprint-similarity	0.940	0.563	m_270112bcc____7868348____15769068	N/A	S1c2c(cc([N+]([O-])=O)cc2)C=C1C(=O)Nc3c(cccc3)C(=O)N	[*;R2][#6;r][#6;r]C(=O)[N;H]c1[c;H][c;H][c;H][c;H]c1[!#1]_20	2	false	REALSpace_70bn_2024-09	m_270112bcc	7868348	15769068
S1c2c(cc(OC(F)(F)F)cc2)C=C1C(=O)Nc3c(cccc3)C(=O)NCCC(=O)N	888	fCSFP4	weighted-fingerprint-similarity	0.939	0.604	m_11bcb____22359526____25976528	N/A	S1c2c(cc([N+]([O-])=O)cc2)C=C1C(=O)Nc3c(cccc3)C(=O)N	[*;R2][#6;r][#6;r]C(=O)[N;H]c1[c;H][c;H][c;H][c;H]c1[!#1]_20	2	false	REALSpace_70bn_2024-09	m_11bcb	22359526	25976528
O=C(Nc1c(cccc1)C(=O)N)c2cc3ncccc3cc2	889	fCSFP4	weighted-fingerprint-similarity	0.939	0.556	m_11bcb____124078____12547506	N/A	S1c2c(cc([N+]([O-])=O)cc2)C=C1C(=O)Nc3c(cccc3)C(=O)N	[*;R2][#6;r][#6;r]C(=O)[N;H]c1[c;H][c;H][c;H][c;H]c1[!#1]_20	2	false	REALSpace_70bn_2024-09	m_11bcb	124078	12547506
S1N=C2C(=N1)C=CC(C(=O)Nc3c(cccc3)C(=O)N)=C2	890	fCSFP4	weighted-fingerprint-similarity	0.939	0.552	m_11bcb____124078____8164790	N/A	S1c2c(cc([N+]([O-])=O)cc2)C=C1C(=O)Nc3c(cccc3)C(=O)N	[*;R2][#6;r][#6;r]C(=O)[N;H]c1[c;H][c;H][c;H][c;H]c1[!#1]_20	2	false	REALSpace_70bn_2024-09	m_11bcb	124078	8164790
S1c2c(ccc(c2)C(=O)Nc3c(cccc3)C(=O)NC)C=C1	891	fCSFP4	weighted-fingerprint-similarity	0.939	0.552	m_11bcb____133000____14415156	N/A	S1c2c(cc([N+]([O-])=O)cc2)C=C1C(=O)Nc3c(cccc3)C(=O)N	[*;R2][#6;r][#6;r]C(=O)[N;H]c1[c;H][c;H][c;H][c;H]c1[!#1]_20	2	false	REALSpace_70bn_2024-09	m_11bcb	133000	14415156
Brc1cc2c(SC(C(=O)Nc3c(cccc3)C(=O)N(C(C)C)C)=C2)cc1	892	fCSFP4	weighted-fingerprint-similarity	0.939	0.595	m_11bcb____11764212____12211778	N/A	S1c2c(cc([N+]([O-])=O)cc2)C=C1C(=O)Nc3c(cccc3)C(=O)N	[*;R2][#6;r][#6;r]C(=O)[N;H]c1[c;H][c;H][c;H][c;H]c1[!#1]_20	2	false	REALSpace_70bn_2024-09	m_11bcb	11764212	12211778
Clc1cc2c(SC(C(=O)Nc3c(cccc3)C(=O)N(C(C)C)C)=C2)cc1	893	fCSFP4	weighted-fingerprint-similarity	0.939	0.595	m_11bcb____11764212____11948630	N/A	S1c2c(cc([N+]([O-])=O)cc2)C=C1C(=O)Nc3c(cccc3)C(=O)N	[*;R2][#6;r][#6;r]C(=O)[N;H]c1[c;H][c;H][c;H][c;H]c1[!#1]_20	2	false	REALSpace_70bn_2024-09	m_11bcb	11764212	11948630
Ic1cc2c(SC(C(=O)Nc3c(cccc3)C(=O)N(C(C)C)C)=C2)cc1	894	fCSFP4	weighted-fingerprint-similarity	0.939	0.595	m_11bcb____11764212____26278040	N/A	S1c2c(cc([N+]([O-])=O)cc2)C=C1C(=O)Nc3c(cccc3)C(=O)N	[*;R2][#6;r][#6;r]C(=O)[N;H]c1[c;H][c;H][c;H][c;H]c1[!#1]_20	2	false	REALSpace_70bn_2024-09	m_11bcb	11764212	26278040
S1c2c(cc(C#N)cc2)C=C1C(=O)Nc3c(cccc3)C(=O)N4CCCC4	895	fCSFP4	weighted-fingerprint-similarity	0.939	0.595	m_11bcb____136886____27707050	N/A	S1c2c(cc([N+]([O-])=O)cc2)C=C1C(=O)Nc3c(cccc3)C(=O)N	[*;R2][#6;r][#6;r]C(=O)[N;H]c1[c;H][c;H][c;H][c;H]c1[!#1]_20	2	false	REALSpace_70bn_2024-09	m_11bcb	136886	27707050
S1c2c(cc(C#N)cc2)C=C1C(=O)Nc3c(cccc3)C(=O)N4CCCCC4	896	fCSFP4	weighted-fingerprint-similarity	0.939	0.595	m_11bcb____53146____27707050	N/A	S1c2c(cc([N+]([O-])=O)cc2)C=C1C(=O)Nc3c(cccc3)C(=O)N	[*;R2][#6;r][#6;r]C(=O)[N;H]c1[c;H][c;H][c;H][c;H]c1[!#1]_20	2	false	REALSpace_70bn_2024-09	m_11bcb	53146	27707050
S1c2c(cc(F)cc2)C=C1C(=O)Nc3c(cccc3)C(=O)N(C(C)C)C	897	fCSFP4	weighted-fingerprint-similarity	0.939	0.595	m_11bcb____11764212____107241	N/A	S1c2c(cc([N+]([O-])=O)cc2)C=C1C(=O)Nc3c(cccc3)C(=O)N	[*;R2][#6;r][#6;r]C(=O)[N;H]c1[c;H][c;H][c;H][c;H]c1[!#1]_20	2	false	REALSpace_70bn_2024-09	m_11bcb	11764212	107241
S1c2c(cc(NC(=O)OC(C)(C)C)cc2)C=C1C(=O)Nc3c(cccc3)C(=O)CC	898	fCSFP4	weighted-fingerprint-similarity	0.939	0.595	m_11bbb____12342784____25976524	N/A	S1c2c(cc([N+]([O-])=O)cc2)C=C1C(=O)Nc3c(cccc3)C(=O)N	[*;R2][#6;r][#6;r]C(=O)[N;H]c1[c;H][c;H][c;H][c;H]c1[!#1]_20	2	false	REALSpace_70bn_2024-09	m_11bbb	12342784	25976524
S1c2c(cc(NC(=O)OC(C)(C)C)cc2)C=C1C(=O)Nc3c(cccc3)C(=O)NC(C)C	899	fCSFP4	weighted-fingerprint-similarity	0.939	0.595	m_11bcb____644806____25976524	N/A	S1c2c(cc([N+]([O-])=O)cc2)C=C1C(=O)Nc3c(cccc3)C(=O)N	[*;R2][#6;r][#6;r]C(=O)[N;H]c1[c;H][c;H][c;H][c;H]c1[!#1]_20	2	false	REALSpace_70bn_2024-09	m_11bcb	644806	25976524
S1c2c(cc(OC(F)(F)F)cc2)C=C1C(=O)Nc3c(cccc3)C(=O)C(C)C	900	fCSFP4	weighted-fingerprint-similarity	0.939	0.595	m_11bcb____7874874____25976528	N/A	S1c2c(cc([N+]([O-])=O)cc2)C=C1C(=O)Nc3c(cccc3)C(=O)N	[*;R2][#6;r][#6;r]C(=O)[N;H]c1[c;H][c;H][c;H][c;H]c1[!#1]_20	2	false	REALSpace_70bn_2024-09	m_11bcb	7874874	25976528
S1c2c(cc(OC(F)(F)F)cc2)C=C1C(=O)Nc3c(cccc3)C(=O)N(C)C	901	fCSFP4	weighted-fingerprint-similarity	0.939	0.595	m_11bcb____593148____25976528	N/A	S1c2c(cc([N+]([O-])=O)cc2)C=C1C(=O)Nc3c(cccc3)C(=O)N	[*;R2][#6;r][#6;r]C(=O)[N;H]c1[c;H][c;H][c;H][c;H]c1[!#1]_20	2	false	REALSpace_70bn_2024-09	m_11bcb	593148	25976528
S1c2c(cc(OC(F)(F)F)cc2)C=C1C(=O)Nc3c(cccc3)C(=O)NCC#C	902	fCSFP4	weighted-fingerprint-similarity	0.939	0.595	m_11bcb____2083328____25976528	N/A	S1c2c(cc([N+]([O-])=O)cc2)C=C1C(=O)Nc3c(cccc3)C(=O)N	[*;R2][#6;r][#6;r]C(=O)[N;H]c1[c;H][c;H][c;H][c;H]c1[!#1]_20	2	false	REALSpace_70bn_2024-09	m_11bcb	2083328	25976528
S1c2c(cc(OC(F)(F)F)cc2)C=C1C(=O)Nc3c(cccc3)C(=O)NCC=C	903	fCSFP4	weighted-fingerprint-similarity	0.939	0.595	m_11bcb____136885____25976528	N/A	S1c2c(cc([N+]([O-])=O)cc2)C=C1C(=O)Nc3c(cccc3)C(=O)N	[*;R2][#6;r][#6;r]C(=O)[N;H]c1[c;H][c;H][c;H][c;H]c1[!#1]_20	2	false	REALSpace_70bn_2024-09	m_11bcb	136885	25976528
S1c2c(cc(cc2)C(F)(F)F)C=C1C(=O)Nc3c(cccc3)C(=O)OC(C)(C)C	904	fCSFP4	weighted-fingerprint-similarity	0.939	0.595	m_11dcb____8271018____12111376	N/A	S1c2c(cc([N+]([O-])=O)cc2)C=C1C(=O)Nc3c(cccc3)C(=O)N	[*;R2][#6;r][#6;r]C(=O)[N;H]c1[c;H][c;H][c;H][c;H]c1[!#1]_20	2	false	REALSpace_70bn_2024-09	m_11dcb	8271018	12111376
S1c2c(ccc(OC)c2)C=C1C(=O)Nc3c(cccc3)C(=O)N(CC)CC	905	fCSFP4	weighted-fingerprint-similarity	0.939	0.592	m_11bcb____1318810____12362482	N/A	S1c2c(cc([N+]([O-])=O)cc2)C=C1C(=O)Nc3c(cccc3)C(=O)N	[*;R2][#6;r][#6;r]C(=O)[N;H]c1[c;H][c;H][c;H][c;H]c1[!#1]_20	2	false	REALSpace_70bn_2024-09	m_11bcb	1318810	12362482
S1c2c(ccc(c2)C(F)(F)F)C=C1C(=O)Nc3c(cncc3)C(=O)c4ccccc4	906	fCSFP4	weighted-fingerprint-similarity	0.939	0.592	m_11bcb____25838564____15260400	N/A	S1c2c(cc([N+]([O-])=O)cc2)C=C1C(=O)Nc3c(cccc3)C(=O)N	[*;R2][#6;r][#6;r]C(=O)[N;H]c1[c;H][c;H][c;H][c;H]c1[!#1]_20	2	false	REALSpace_70bn_2024-09	m_11bcb	25838564	15260400
S1c2c(ccc(c2)C)C=C1C(=O)Nc3c(cccc3)C(=O)N(OC)C	907	fCSFP4	weighted-fingerprint-similarity	0.939	0.592	m_11bcb____2519990____26278268	N/A	S1c2c(cc([N+]([O-])=O)cc2)C=C1C(=O)Nc3c(cccc3)C(=O)N	[*;R2][#6;r][#6;r]C(=O)[N;H]c1[c;H][c;H][c;H][c;H]c1[!#1]_20	2	false	REALSpace_70bn_2024-09	m_11bcb	2519990	26278268
Brc1c2c(SC(C(=O)Nc3c(cccc3)C(=O)N)=C2)cnc1	908	fCSFP4	weighted-fingerprint-similarity	0.939	0.586	m_11bcb____124078____11569782	N/A	S1c2c(cc([N+]([O-])=O)cc2)C=C1C(=O)Nc3c(cccc3)C(=O)N	[*;R2][#6;r][#6;r]C(=O)[N;H]c1[c;H][c;H][c;H][c;H]c1[!#1]_20	2	false	REALSpace_70bn_2024-09	m_11bcb	124078	11569782
Clc1c2c(SC(C(=O)Nc3c(cccc3)C(=O)N)=C2)cnc1	909	fCSFP4	weighted-fingerprint-similarity	0.939	0.586	m_11bcb____124078____13033826	N/A	S1c2c(cc([N+]([O-])=O)cc2)C=C1C(=O)Nc3c(cccc3)C(=O)N	[*;R2][#6;r][#6;r]C(=O)[N;H]c1[c;H][c;H][c;H][c;H]c1[!#1]_20	2	false	REALSpace_70bn_2024-09	m_11bcb	124078	13033826
S1c2c(c(F)cnc2)C=C1C(=O)Nc3c(cccc3)C(=O)N	910	fCSFP4	weighted-fingerprint-similarity	0.939	0.586	m_11bcb____124078____25986810	N/A	S1c2c(cc([N+]([O-])=O)cc2)C=C1C(=O)Nc3c(cccc3)C(=O)N	[*;R2][#6;r][#6;r]C(=O)[N;H]c1[c;H][c;H][c;H][c;H]c1[!#1]_20	2	false	REALSpace_70bn_2024-09	m_11bcb	124078	25986810
Brc1c2SC(C(=O)Nc3c(cccc3)C(=O)N)=Cc2cnc1	911	fCSFP4	weighted-fingerprint-similarity	0.939	0.583	m_11bcb____124078____15084572	N/A	S1c2c(cc([N+]([O-])=O)cc2)C=C1C(=O)Nc3c(cccc3)C(=O)N	[*;R2][#6;r][#6;r]C(=O)[N;H]c1[c;H][c;H][c;H][c;H]c1[!#1]_20	2	false	REALSpace_70bn_2024-09	m_11bcb	124078	15084572
Clc1nc2c(SC(C(=O)Nc3c(cccc3)C(=O)c4ccccc4)=C2)cc1	912	fCSFP4	weighted-fingerprint-similarity	0.939	0.583	m_11dcb____158059____11971988	N/A	S1c2c(cc([N+]([O-])=O)cc2)C=C1C(=O)Nc3c(cccc3)C(=O)N	[*;R2][#6;r][#6;r]C(=O)[N;H]c1[c;H][c;H][c;H][c;H]c1[!#1]_20	2	false	REALSpace_70bn_2024-09	m_11dcb	158059	11971988
S1C(C(=O)Nc2c(cccc2)C(=O)N)=CC3=C1N(N=C3)C	913	fCSFP4	weighted-fingerprint-similarity	0.939	0.583	m_11bcb____124078____14319918	N/A	S1c2c(cc([N+]([O-])=O)cc2)C=C1C(=O)Nc3c(cccc3)C(=O)N	[*;R2][#6;r][#6;r]C(=O)[N;H]c1[c;H][c;H][c;H][c;H]c1[!#1]_20	2	false	REALSpace_70bn_2024-09	m_11bcb	124078	14319918
S1c2c(cccc2)C=C1C(=O)Nc3c(cccc3)C(=O)N(C(C)C)C	914	fCSFP4	weighted-fingerprint-similarity	0.939	0.583	m_11bcb____11764212____109241	N/A	S1c2c(cc([N+]([O-])=O)cc2)C=C1C(=O)Nc3c(cccc3)C(=O)N	[*;R2][#6;r][#6;r]C(=O)[N;H]c1[c;H][c;H][c;H][c;H]c1[!#1]_20	2	false	REALSpace_70bn_2024-09	m_11bcb	11764212	109241
S1c2c(cncc2)C=C1C(=O)Nc3c(cccc3)C(=O)NCC(F)(F)F	915	fCSFP4	weighted-fingerprint-similarity	0.939	0.583	m_11bcb____134949____26269780	N/A	S1c2c(cc([N+]([O-])=O)cc2)C=C1C(=O)Nc3c(cccc3)C(=O)N	[*;R2][#6;r][#6;r]C(=O)[N;H]c1[c;H][c;H][c;H][c;H]c1[!#1]_20	2	false	REALSpace_70bn_2024-09	m_11bcb	134949	26269780
S1c2c(cncc2)C=C1C(=O)Nc3c(cccc3)C(=O)NCCOC	916	fCSFP4	weighted-fingerprint-similarity	0.939	0.583	m_11bcb____257990____26269780	N/A	S1c2c(cc([N+]([O-])=O)cc2)C=C1C(=O)Nc3c(cccc3)C(=O)N	[*;R2][#6;r][#6;r]C(=O)[N;H]c1[c;H][c;H][c;H][c;H]c1[!#1]_20	2	false	REALSpace_70bn_2024-09	m_11bcb	257990	26269780
S1c2c(cc(cc2)C(=O)Nc3c(cccc3)C(=O)C(OC)OC)C=C1C	917	fCSFP4	weighted-fingerprint-similarity	0.939	0.579	m_11bcb____18808728____26276502	N/A	S1c2c(cc([N+]([O-])=O)cc2)C=C1C(=O)Nc3c(cccc3)C(=O)N	[*;R2][#6;r][#6;r]C(=O)[N;H]c1[c;H][c;H][c;H][c;H]c1[!#1]_20	2	false	REALSpace_70bn_2024-09	m_11bcb	18808728	26276502
S1c2c(cc(cc2)C(=O)Nc3c(cccc3)C(=O)N(CC)CC)C=C1C	918	fCSFP4	weighted-fingerprint-similarity	0.939	0.579	m_11bcb____1318810____26276502	N/A	S1c2c(cc([N+]([O-])=O)cc2)C=C1C(=O)Nc3c(cccc3)C(=O)N	[*;R2][#6;r][#6;r]C(=O)[N;H]c1[c;H][c;H][c;H][c;H]c1[!#1]_20	2	false	REALSpace_70bn_2024-09	m_11bcb	1318810	26276502
S1c2c(cc(cc2)C(=O)Nc3c(cccc3)C(=O)OC(C)(C)C)C=C1C	919	fCSFP4	weighted-fingerprint-similarity	0.939	0.579	m_11dcb____8271018____26276502	N/A	S1c2c(cc([N+]([O-])=O)cc2)C=C1C(=O)Nc3c(cccc3)C(=O)N	[*;R2][#6;r][#6;r]C(=O)[N;H]c1[c;H][c;H][c;H][c;H]c1[!#1]_20	2	false	REALSpace_70bn_2024-09	m_11dcb	8271018	26276502
S1c2c(ccnc2)C=C1C(=O)Nc3c(cccc3)C(=O)C(F)(F)F	920	fCSFP4	weighted-fingerprint-similarity	0.939	0.579	m_11dcb____517992____10812190	N/A	S1c2c(cc([N+]([O-])=O)cc2)C=C1C(=O)Nc3c(cccc3)C(=O)N	[*;R2][#6;r][#6;r]C(=O)[N;H]c1[c;H][c;H][c;H][c;H]c1[!#1]_20	2	false	REALSpace_70bn_2024-09	m_11dcb	517992	10812190
S1c2c(ccc(c2)C(=O)Nc3c(cccc3)C(=O)C(F)(F)F)C=C1C	921	fCSFP4	weighted-fingerprint-similarity	0.939	0.576	m_11dcb____517992____25986834	N/A	S1c2c(cc([N+]([O-])=O)cc2)C=C1C(=O)Nc3c(cccc3)C(=O)N	[*;R2][#6;r][#6;r]C(=O)[N;H]c1[c;H][c;H][c;H][c;H]c1[!#1]_20	2	false	REALSpace_70bn_2024-09	m_11dcb	517992	25986834
S1c2c(ccc(c2)C(=O)Nc3c(cccc3)C(=O)NCC(C)C)C=C1C	922	fCSFP4	weighted-fingerprint-similarity	0.939	0.576	m_11bcb____136883____25986834	N/A	S1c2c(cc([N+]([O-])=O)cc2)C=C1C(=O)Nc3c(cccc3)C(=O)N	[*;R2][#6;r][#6;r]C(=O)[N;H]c1[c;H][c;H][c;H][c;H]c1[!#1]_20	2	false	REALSpace_70bn_2024-09	m_11bcb	136883	25986834
S1c2c(ccc(c2)C(=O)Nc3c(cccc3)C(=O)NCCCCC)C=C1C	923	fCSFP4	weighted-fingerprint-similarity	0.939	0.576	m_11bcb____15150482____25986834	N/A	S1c2c(cc([N+]([O-])=O)cc2)C=C1C(=O)Nc3c(cccc3)C(=O)N	[*;R2][#6;r][#6;r]C(=O)[N;H]c1[c;H][c;H][c;H][c;H]c1[!#1]_20	2	false	REALSpace_70bn_2024-09	m_11bcb	15150482	25986834
S1c2c(ccc(c2)C(=O)Nc3c(cccc3)C(=O)OCC)C=C1C	924	fCSFP4	weighted-fingerprint-similarity	0.939	0.576	m_11bcb____51599____25986834	N/A	S1c2c(cc([N+]([O-])=O)cc2)C=C1C(=O)Nc3c(cccc3)C(=O)N	[*;R2][#6;r][#6;r]C(=O)[N;H]c1[c;H][c;H][c;H][c;H]c1[!#1]_20	2	false	REALSpace_70bn_2024-09	m_11bcb	51599	25986834
S1C(C(=O)Nc2c(cccc2)C(=O)C(F)(F)F)=CC=3SC=CC13	925	fCSFP4	weighted-fingerprint-similarity	0.939	0.573	m_11dcb____517992____1180820	N/A	S1c2c(cc([N+]([O-])=O)cc2)C=C1C(=O)Nc3c(cccc3)C(=O)N	[*;R2][#6;r][#6;r]C(=O)[N;H]c1[c;H][c;H][c;H][c;H]c1[!#1]_20	2	false	REALSpace_70bn_2024-09	m_11dcb	517992	1180820
S1c2c(cccc2)C=3SC(C(=O)Nc4c(cccc4)C(=O)NCC[NH3+])=CC13	926	fCSFP4	weighted-fingerprint-similarity	0.939	0.573	m_272430bcb____11500082____10044594	N/A	S1c2c(cc([N+]([O-])=O)cc2)C=C1C(=O)Nc3c(cccc3)C(=O)N	[*;R2][#6;r][#6;r]C(=O)[N;H]c1[c;H][c;H][c;H][c;H]c1[!#1]_20	2	false	REALSpace_70bn_2024-09	m_272430bcb	11500082	10044594
S1C(C(=O)Nc2c(cccc2)C(=O)NCC[NH3+])=CC3=C1SC=C3	927	fCSFP4	weighted-fingerprint-similarity	0.939	0.569	m_272430bcb____11500082____26418446	N/A	S1c2c(cc([N+]([O-])=O)cc2)C=C1C(=O)Nc3c(cccc3)C(=O)N	[*;R2][#6;r][#6;r]C(=O)[N;H]c1[c;H][c;H][c;H][c;H]c1[!#1]_20	2	false	REALSpace_70bn_2024-09	m_272430bcb	11500082	26418446
S1c2ncccc2C=C1C(=O)Nc3c(cccc3)C(=O)NC	928	fCSFP4	weighted-fingerprint-similarity	0.939	0.566	m_11bcb____133000____10855274	N/A	S1c2c(cc([N+]([O-])=O)cc2)C=C1C(=O)Nc3c(cccc3)C(=O)N	[*;R2][#6;r][#6;r]C(=O)[N;H]c1[c;H][c;H][c;H][c;H]c1[!#1]_20	2	false	REALSpace_70bn_2024-09	m_11bcb	133000	10855274
BrC=1SC2=C(SC(C(=O)Nc3c(cccc3)C(=O)CC)=C2)C1	929	fCSFP4	weighted-fingerprint-similarity	0.939	0.562	m_11bbb____12342784____14320422	N/A	S1c2c(cc([N+]([O-])=O)cc2)C=C1C(=O)Nc3c(cccc3)C(=O)N	[*;R2][#6;r][#6;r]C(=O)[N;H]c1[c;H][c;H][c;H][c;H]c1[!#1]_20	2	false	REALSpace_70bn_2024-09	m_11bbb	12342784	14320422
BrC=1SC2=C(SC(C(=O)Nc3c(cccc3)C(=O)NC(C)C)=C2)C1	930	fCSFP4	weighted-fingerprint-similarity	0.939	0.562	m_11bcb____644806____14320422	N/A	S1c2c(cc([N+]([O-])=O)cc2)C=C1C(=O)Nc3c(cccc3)C(=O)N	[*;R2][#6;r][#6;r]C(=O)[N;H]c1[c;H][c;H][c;H][c;H]c1[!#1]_20	2	false	REALSpace_70bn_2024-09	m_11bcb	644806	14320422
BrC=1SC2=C(SC(C(=O)Nc3c(cccc3)C(=O)OC)=C2)C1	931	fCSFP4	weighted-fingerprint-similarity	0.939	0.562	m_11bcb____51285____14320422	N/A	S1c2c(cc([N+]([O-])=O)cc2)C=C1C(=O)Nc3c(cccc3)C(=O)N	[*;R2][#6;r][#6;r]C(=O)[N;H]c1[c;H][c;H][c;H][c;H]c1[!#1]_20	2	false	REALSpace_70bn_2024-09	m_11bcb	51285	14320422
ClC=1SC2=C(SC(C(=O)Nc3c(cccc3)C(=O)CC)=C2)C1	932	fCSFP4	weighted-fingerprint-similarity	0.939	0.562	m_11bbb____12342784____13757472	N/A	S1c2c(cc([N+]([O-])=O)cc2)C=C1C(=O)Nc3c(cccc3)C(=O)N	[*;R2][#6;r][#6;r]C(=O)[N;H]c1[c;H][c;H][c;H][c;H]c1[!#1]_20	2	false	REALSpace_70bn_2024-09	m_11bbb	12342784	13757472
ClC=1SC2=C(SC(C(=O)Nc3c(cccc3)C(=O)NC(C)C)=C2)C1	933	fCSFP4	weighted-fingerprint-similarity	0.939	0.562	m_11bcb____644806____13757472	N/A	S1c2c(cc([N+]([O-])=O)cc2)C=C1C(=O)Nc3c(cccc3)C(=O)N	[*;R2][#6;r][#6;r]C(=O)[N;H]c1[c;H][c;H][c;H][c;H]c1[!#1]_20	2	false	REALSpace_70bn_2024-09	m_11bcb	644806	13757472
ClC=1SC2=C(SC(C(=O)Nc3c(cccc3)C(=O)OC)=C2)C1	934	fCSFP4	weighted-fingerprint-similarity	0.939	0.562	m_11bcb____51285____13757472	N/A	S1c2c(cc([N+]([O-])=O)cc2)C=C1C(=O)Nc3c(cccc3)C(=O)N	[*;R2][#6;r][#6;r]C(=O)[N;H]c1[c;H][c;H][c;H][c;H]c1[!#1]_20	2	false	REALSpace_70bn_2024-09	m_11bcb	51285	13757472
S1C(C(=O)Nc2c(cccc2)C(=O)NC(C)(C)C)=CC=3SC(=CC13)C	935	fCSFP4	weighted-fingerprint-similarity	0.939	0.562	m_11bcb____1289306____15260200	N/A	S1c2c(cc([N+]([O-])=O)cc2)C=C1C(=O)Nc3c(cccc3)C(=O)N	[*;R2][#6;r][#6;r]C(=O)[N;H]c1[c;H][c;H][c;H][c;H]c1[!#1]_20	2	false	REALSpace_70bn_2024-09	m_11bcb	1289306	15260200
S1C(C(=O)Nc2c(cccc2)C(=O)NCCC)=CC=3SC(=CC13)C	936	fCSFP4	weighted-fingerprint-similarity	0.939	0.562	m_11bcb____53178____15260200	N/A	S1c2c(cc([N+]([O-])=O)cc2)C=C1C(=O)Nc3c(cccc3)C(=O)N	[*;R2][#6;r][#6;r]C(=O)[N;H]c1[c;H][c;H][c;H][c;H]c1[!#1]_20	2	false	REALSpace_70bn_2024-09	m_11bcb	53178	15260200
S1C(C([O-])=O)=CC2=C1SC(C(=O)Nc3c(cccc3)C(=O)NC(C)C)=C2	937	fCSFP4	weighted-fingerprint-similarity	0.939	0.562	m_188690bcb____21774098____14599916	N/A	S1c2c(cc([N+]([O-])=O)cc2)C=C1C(=O)Nc3c(cccc3)C(=O)N	[*;R2][#6;r][#6;r]C(=O)[N;H]c1[c;H][c;H][c;H][c;H]c1[!#1]_20	2	false	REALSpace_70bn_2024-09	m_188690bcb	21774098	14599916
BrC=1SC=2SC(C(=O)Nc3c(cccc3)C(=O)NCC)=CC2C1	938	fCSFP4	weighted-fingerprint-similarity	0.938	0.558	m_11bcb____664270____14320622	N/A	S1c2c(cc([N+]([O-])=O)cc2)C=C1C(=O)Nc3c(cccc3)C(=O)N	[*;R2][#6;r][#6;r]C(=O)[N;H]c1[c;H][c;H][c;H][c;H]c1[!#1]_20	2	false	REALSpace_70bn_2024-09	m_11bcb	664270	14320622
S1C(C(=O)Nc2c(cccc2)C(=C)C)=CC=3SC(=CC13)C	939	fCSFP4	weighted-fingerprint-similarity	0.938	0.558	m_11bbb____25815992____15260200	N/A	S1c2c(cc([N+]([O-])=O)cc2)C=C1C(=O)Nc3c(cccc3)C(=O)N	[*;R2][#6;r][#6;r]C(=O)[N;H]c1[c;H][c;H][c;H][c;H]c1[!#1]_20	2	false	REALSpace_70bn_2024-09	m_11bbb	25815992	15260200
S1C(C(=O)OC)=CC2=C1SC(C(=O)Nc3c(cccc3)C(=O)NC)=C2	940	fCSFP4	weighted-fingerprint-similarity	0.938	0.558	m_11bcb____133000____14599882	N/A	S1c2c(cc([N+]([O-])=O)cc2)C=C1C(=O)Nc3c(cccc3)C(=O)N	[*;R2][#6;r][#6;r]C(=O)[N;H]c1[c;H][c;H][c;H][c;H]c1[!#1]_20	2	false	REALSpace_70bn_2024-09	m_11bcb	133000	14599882
O=C(Nc1c(cccc1)C(=O)N)c2cc3c(NN=C3)cc2	941	fCSFP4	weighted-fingerprint-similarity	0.938	0.555	m_22bdl____138522____465214	N/A	S1c2c(cc([N+]([O-])=O)cc2)C=C1C(=O)Nc3c(cccc3)C(=O)N	[*;R2][#6;r][#6;r]C(=O)[N;H]c1[c;H][c;H][c;H][c;H]c1[!#1]_20	2	false	REALSpace_70bn_2024-09	m_22bdl	138522	465214
S1N=Cc2c1ccc(c2)C(=O)Nc3c(cccc3)C(=O)NC	942	fCSFP4	weighted-fingerprint-similarity	0.938	0.555	m_11bcb____133000____15769022	N/A	S1c2c(cc([N+]([O-])=O)cc2)C=C1C(=O)Nc3c(cccc3)C(=O)N	[*;R2][#6;r][#6;r]C(=O)[N;H]c1[c;H][c;H][c;H][c;H]c1[!#1]_20	2	false	REALSpace_70bn_2024-09	m_11bcb	133000	15769022
S1c2c(cc(cc2)C(=O)Nc3c(cccc3)C(=O)NCC)C=C1	943	fCSFP4	weighted-fingerprint-similarity	0.938	0.555	m_11bcb____664270____7106640	N/A	S1c2c(cc([N+]([O-])=O)cc2)C=C1C(=O)Nc3c(cccc3)C(=O)N	[*;R2][#6;r][#6;r]C(=O)[N;H]c1[c;H][c;H][c;H][c;H]c1[!#1]_20	2	false	REALSpace_70bn_2024-09	m_11bcb	664270	7106640
Brc1cc([N+]([O-])=O)c2SC(C(=O)Nc3c(cccc3)C(=O)NCC)=Cc2c1	944	fCSFP4	weighted-fingerprint-similarity	0.938	0.600	m_11bcb____664270____27042290	N/A	S1c2c(cc([N+]([O-])=O)cc2)C=C1C(=O)Nc3c(cccc3)C(=O)N	[*;R2][#6;r][#6;r]C(=O)[N;H]c1[c;H][c;H][c;H][c;H]c1[!#1]_20	2	false	REALSpace_70bn_2024-09	m_11bcb	664270	27042290
S1c2c(ccc(c2)C(=O)Nc3c(cccc3)C(=O)C)C=C1	945	fCSFP4	weighted-fingerprint-similarity	0.938	0.547	m_11bbb____52025____14415156	N/A	S1c2c(cc([N+]([O-])=O)cc2)C=C1C(=O)Nc3c(cccc3)C(=O)N	[*;R2][#6;r][#6;r]C(=O)[N;H]c1[c;H][c;H][c;H][c;H]c1[!#1]_20	2	false	REALSpace_70bn_2024-09	m_11bbb	52025	14415156
O=C(Nc1c(cccc1)C(=O)N)c2cc3N=CNc3cc2	946	fCSFP4	weighted-fingerprint-similarity	0.938	0.543	m_1626ccb____22015528____22013112	N/A	S1c2c(cc([N+]([O-])=O)cc2)C=C1C(=O)Nc3c(cccc3)C(=O)N	[*;R2][#6;r][#6;r]C(=O)[N;H]c1[c;H][c;H][c;H][c;H]c1[!#1]_20	2	false	REALSpace_70bn_2024-09	m_1626ccb	22015528	22013112
O=C(Nc1c(cccc1)C(=O)N)c2cc3N=NNc3cc2	947	fCSFP4	weighted-fingerprint-similarity	0.938	0.543	m_22bdl____138522____151943	N/A	S1c2c(cc([N+]([O-])=O)cc2)C=C1C(=O)Nc3c(cccc3)C(=O)N	[*;R2][#6;r][#6;r]C(=O)[N;H]c1[c;H][c;H][c;H][c;H]c1[!#1]_20	2	false	REALSpace_70bn_2024-09	m_22bdl	138522	151943
S1c2c(c3c1cccc3)cc(cc2)C(=O)Nc4c(cccc4)C(=O)NC	948	fCSFP4	weighted-fingerprint-similarity	0.938	0.543	m_11ccb____133000____19892964	N/A	S1c2c(cc([N+]([O-])=O)cc2)C=C1C(=O)Nc3c(cccc3)C(=O)N	[*;R2][#6;r][#6;r]C(=O)[N;H]c1[c;H][c;H][c;H][c;H]c1[!#1]_20	2	false	REALSpace_70bn_2024-09	m_11ccb	133000	19892964
S1c2c(cc(NC(=O)OC(C)(C)C)cc2)C=C1C(=O)Nc3c(cccc3)C(=O)NCCC	949	fCSFP4	weighted-fingerprint-similarity	0.938	0.591	m_11bcb____53178____25976524	N/A	S1c2c(cc([N+]([O-])=O)cc2)C=C1C(=O)Nc3c(cccc3)C(=O)N	[*;R2][#6;r][#6;r]C(=O)[N;H]c1[c;H][c;H][c;H][c;H]c1[!#1]_20	2	false	REALSpace_70bn_2024-09	m_11bcb	53178	25976524
S1c2c(cc(NC(=O)OC(C)(C)C)cc2)C=C1C(=O)Nc3c(cccc3)C(=O)OCC	950	fCSFP4	weighted-fingerprint-similarity	0.938	0.591	m_11bcb____51599____25976524	N/A	S1c2c(cc([N+]([O-])=O)cc2)C=C1C(=O)Nc3c(cccc3)C(=O)N	[*;R2][#6;r][#6;r]C(=O)[N;H]c1[c;H][c;H][c;H][c;H]c1[!#1]_20	2	false	REALSpace_70bn_2024-09	m_11bcb	51599	25976524
S1c2c(cc(OC(F)(F)F)cc2)C=C1C(=O)Nc3c(cccc3)C(=O)OCC	951	fCSFP4	weighted-fingerprint-similarity	0.938	0.591	m_11bcb____51599____25976528	N/A	S1c2c(cc([N+]([O-])=O)cc2)C=C1C(=O)Nc3c(cccc3)C(=O)N	[*;R2][#6;r][#6;r]C(=O)[N;H]c1[c;H][c;H][c;H][c;H]c1[!#1]_20	2	false	REALSpace_70bn_2024-09	m_11bcb	51599	25976528
S1c2c(cc(OC(F)(F)F)cc2)C=C1C(=O)Nc3c(cncc3)C(=O)c4ccccc4	952	fCSFP4	weighted-fingerprint-similarity	0.938	0.591	m_11bcb____25838564____25976528	N/A	S1c2c(cc([N+]([O-])=O)cc2)C=C1C(=O)Nc3c(cccc3)C(=O)N	[*;R2][#6;r][#6;r]C(=O)[N;H]c1[c;H][c;H][c;H][c;H]c1[!#1]_20	2	false	REALSpace_70bn_2024-09	m_11bcb	25838564	25976528
S1c2c(cc(cc2)C(F)(F)F)C=C1C(=O)Nc3c(cccc3)C(=O)C(OC)OC	953	fCSFP4	weighted-fingerprint-similarity	0.938	0.591	m_11bcb____18808728____12111376	N/A	S1c2c(cc([N+]([O-])=O)cc2)C=C1C(=O)Nc3c(cccc3)C(=O)N	[*;R2][#6;r][#6;r]C(=O)[N;H]c1[c;H][c;H][c;H][c;H]c1[!#1]_20	2	false	REALSpace_70bn_2024-09	m_11bcb	18808728	12111376
S1c2c(cc(cc2)C(F)(F)F)C=C1C(=O)Nc3c(cccc3)C(=O)N(CC)CC	954	fCSFP4	weighted-fingerprint-similarity	0.938	0.591	m_11bcb____1318810____12111376	N/A	S1c2c(cc([N+]([O-])=O)cc2)C=C1C(=O)Nc3c(cccc3)C(=O)N	[*;R2][#6;r][#6;r]C(=O)[N;H]c1[c;H][c;H][c;H][c;H]c1[!#1]_20	2	false	REALSpace_70bn_2024-09	m_11bcb	1318810	12111376
Brc1cc2SC(C(=O)Nc3c(cccc3)C(=O)N(OC)C)=Cc2cc1	955	fCSFP4	weighted-fingerprint-similarity	0.938	0.588	m_11bcb____2519990____10812350	N/A	S1c2c(cc([N+]([O-])=O)cc2)C=C1C(=O)Nc3c(cccc3)C(=O)N	[*;R2][#6;r][#6;r]C(=O)[N;H]c1[c;H][c;H][c;H][c;H]c1[!#1]_20	2	false	REALSpace_70bn_2024-09	m_11bcb	2519990	10812350
Clc1cc2SC(C(=O)Nc3c(cccc3)C(=O)N(OC)C)=Cc2cc1	956	fCSFP4	weighted-fingerprint-similarity	0.938	0.588	m_11bcb____2519990____13573928	N/A	S1c2c(cc([N+]([O-])=O)cc2)C=C1C(=O)Nc3c(cccc3)C(=O)N	[*;R2][#6;r][#6;r]C(=O)[N;H]c1[c;H][c;H][c;H][c;H]c1[!#1]_20	2	false	REALSpace_70bn_2024-09	m_11bcb	2519990	13573928
S(=O)(=NC(=O)c1c(NC(=O)C=2Sc3c(ccc(c3)C)C2)cccc1)(C)C	957	fCSFP4	weighted-fingerprint-similarity	0.938	0.588	m_11bcb____10475900____26278268	N/A	S1c2c(cc([N+]([O-])=O)cc2)C=C1C(=O)Nc3c(cccc3)C(=O)N	[*;R2][#6;r][#6;r]C(=O)[N;H]c1[c;H][c;H][c;H][c;H]c1[!#1]_20	2	false	REALSpace_70bn_2024-09	m_11bcb	10475900	26278268
S1c2c(cc(NC(=O)OC(C)(C)C)cc2)C=C1C(=O)Nc3c(cccc3)C(=C)C	958	fCSFP4	weighted-fingerprint-similarity	0.938	0.588	m_11bbb____25815992____25976524	N/A	S1c2c(cc([N+]([O-])=O)cc2)C=C1C(=O)Nc3c(cccc3)C(=O)N	[*;R2][#6;r][#6;r]C(=O)[N;H]c1[c;H][c;H][c;H][c;H]c1[!#1]_20	2	false	REALSpace_70bn_2024-09	m_11bbb	25815992	25976524
S1c2c(cc(NC(=O)c3c(NC(=O)C(C)C)cccc3)cc2)C=C1C(=O)OCC	959	fCSFP4	weighted-fingerprint-similarity	0.938	0.588	m_22bbf____7788272____21805634	N/A	S1c2c(cc([N+]([O-])=O)cc2)C=C1C(=O)Nc3c(cccc3)C(=O)N	[*;R2][#6;r][#6;r]C(=O)[N;H]c1[c;H][c;H][c;H][c;H]c1[!#1]_20	2	false	REALSpace_70bn_2024-09	m_22bbf	7788272	21805634
S1c2c(cc(NC(=O)c3c(NC(=O)CC(C)C)cccc3)cc2)C=C1C(=O)OC	960	fCSFP4	weighted-fingerprint-similarity	0.938	0.588	m_22cbf____13586248____321540	N/A	S1c2c(cc([N+]([O-])=O)cc2)C=C1C(=O)Nc3c(cccc3)C(=O)N	[*;R2][#6;r][#6;r]C(=O)[N;H]c1[c;H][c;H][c;H][c;H]c1[!#1]_20	2	false	REALSpace_70bn_2024-09	m_22cbf	13586248	321540
S1c2c(ccc(F)c2)C=C1C(=O)Nc3c(cccc3)C(=O)N(OC)C	961	fCSFP4	weighted-fingerprint-similarity	0.938	0.588	m_11bcb____2519990____116471	N/A	S1c2c(cc([N+]([O-])=O)cc2)C=C1C(=O)Nc3c(cccc3)C(=O)N	[*;R2][#6;r][#6;r]C(=O)[N;H]c1[c;H][c;H][c;H][c;H]c1[!#1]_20	2	false	REALSpace_70bn_2024-09	m_11bcb	2519990	116471
S1c2c(ccc(c2)C(F)(F)F)C=C1C(=O)Nc3c(cccc3)C(=O)NCC(C)C	962	fCSFP4	weighted-fingerprint-similarity	0.938	0.588	m_11bcb____136883____15260400	N/A	S1c2c(cc([N+]([O-])=O)cc2)C=C1C(=O)Nc3c(cccc3)C(=O)N	[*;R2][#6;r][#6;r]C(=O)[N;H]c1[c;H][c;H][c;H][c;H]c1[!#1]_20	2	false	REALSpace_70bn_2024-09	m_11bcb	136883	15260400
S1c2c(ccc(c2)C(F)(F)F)C=C1C(=O)Nc3c(cccc3)C(=O)NCCCCC	963	fCSFP4	weighted-fingerprint-similarity	0.938	0.588	m_11bcb____15150482____15260400	N/A	S1c2c(cc([N+]([O-])=O)cc2)C=C1C(=O)Nc3c(cccc3)C(=O)N	[*;R2][#6;r][#6;r]C(=O)[N;H]c1[c;H][c;H][c;H][c;H]c1[!#1]_20	2	false	REALSpace_70bn_2024-09	m_11bcb	15150482	15260400
S1c2c(ccc(c2)C(F)(F)F)C=C1C(=O)Nc3c(cccc3)C(=O)OCC	964	fCSFP4	weighted-fingerprint-similarity	0.938	0.588	m_11bcb____51599____15260400	N/A	S1c2c(cc([N+]([O-])=O)cc2)C=C1C(=O)Nc3c(cccc3)C(=O)N	[*;R2][#6;r][#6;r]C(=O)[N;H]c1[c;H][c;H][c;H][c;H]c1[!#1]_20	2	false	REALSpace_70bn_2024-09	m_11bcb	51599	15260400
O=C(Nc1c(cccc1)C(=O)NC)c2cc3c(cc(N)cc3)cc2	965	fCSFP4	weighted-fingerprint-similarity	0.938	0.531	m_240690bck____7352988____24171802	N/A	S1c2c(cc([N+]([O-])=O)cc2)C=C1C(=O)Nc3c(cccc3)C(=O)N	[*;R2][#6;r][#6;r]C(=O)[N;H]c1[c;H][c;H][c;H][c;H]c1[!#1]_20	2	false	REALSpace_70bn_2024-09	m_240690bck	7352988	24171802
O=C(Nc1c(cccc1)C(=O)NC)c2cc3c(cc(O)cc3)cc2	966	fCSFP4	weighted-fingerprint-similarity	0.938	0.531	m_22bdl____309882____16784060	N/A	S1c2c(cc([N+]([O-])=O)cc2)C=C1C(=O)Nc3c(cccc3)C(=O)N	[*;R2][#6;r][#6;r]C(=O)[N;H]c1[c;H][c;H][c;H][c;H]c1[!#1]_20	2	false	REALSpace_70bn_2024-09	m_22bdl	309882	16784060
[O-]C(=O)c1cc2c(cc(cc2)C(=O)Nc3c(cccc3)C(=O)NC)cc1	967	fCSFP4	weighted-fingerprint-similarity	0.938	0.531	m_188690bcb____21774432____16528564	N/A	S1c2c(cc([N+]([O-])=O)cc2)C=C1C(=O)Nc3c(cccc3)C(=O)N	[*;R2][#6;r][#6;r]C(=O)[N;H]c1[c;H][c;H][c;H][c;H]c1[!#1]_20	2	false	REALSpace_70bn_2024-09	m_188690bcb	21774432	16528564
Brc1cc2c(cc(cc2)C(=O)Nc3c(cccc3)C(=O)c4ccccc4)cc1	968	fCSFP4	weighted-fingerprint-similarity	0.938	0.527	m_11dcb____158059____7594426	N/A	S1c2c(cc([N+]([O-])=O)cc2)C=C1C(=O)Nc3c(cccc3)C(=O)N	[*;R2][#6;r][#6;r]C(=O)[N;H]c1[c;H][c;H][c;H][c;H]c1[!#1]_20	2	false	REALSpace_70bn_2024-09	m_11dcb	158059	7594426
Brc1cc2c(cc1)ccc(c2)C(=O)Nc3c(cccc3)C(=O)c4ccccc4	969	fCSFP4	weighted-fingerprint-similarity	0.938	0.527	m_11dcb____158059____12623846	N/A	S1c2c(cc([N+]([O-])=O)cc2)C=C1C(=O)Nc3c(cccc3)C(=O)N	[*;R2][#6;r][#6;r]C(=O)[N;H]c1[c;H][c;H][c;H][c;H]c1[!#1]_20	2	false	REALSpace_70bn_2024-09	m_11dcb	158059	12623846
Clc1cc2c(cc(cc2)C(=O)Nc3c(cccc3)C(=O)c4ccccc4)cc1	970	fCSFP4	weighted-fingerprint-similarity	0.938	0.527	m_11dcb____158059____19438224	N/A	S1c2c(cc([N+]([O-])=O)cc2)C=C1C(=O)Nc3c(cccc3)C(=O)N	[*;R2][#6;r][#6;r]C(=O)[N;H]c1[c;H][c;H][c;H][c;H]c1[!#1]_20	2	false	REALSpace_70bn_2024-09	m_11dcb	158059	19438224
O=C(Nc1c(cccc1)C(=O)c2ccccc2)c3cc4c(cc(cc4)C)cc3	971	fCSFP4	weighted-fingerprint-similarity	0.938	0.527	m_11dcb____158059____15071058	N/A	S1c2c(cc([N+]([O-])=O)cc2)C=C1C(=O)Nc3c(cccc3)C(=O)N	[*;R2][#6;r][#6;r]C(=O)[N;H]c1[c;H][c;H][c;H][c;H]c1[!#1]_20	2	false	REALSpace_70bn_2024-09	m_11dcb	158059	15071058
BrC=1C=2SC(C(=O)Nc3c(cccc3)C(=O)N)=CC2SC1	972	fCSFP4	weighted-fingerprint-similarity	0.938	0.575	m_11bcb____124078____14038348	N/A	S1c2c(cc([N+]([O-])=O)cc2)C=C1C(=O)Nc3c(cccc3)C(=O)N	[*;R2][#6;r][#6;r]C(=O)[N;H]c1[c;H][c;H][c;H][c;H]c1[!#1]_20	2	false	REALSpace_70bn_2024-09	m_11bcb	124078	14038348
S1c2c(ccnc2)C=C1C(=O)Nc3c(cccc3)C(=O)NCC(C)C	973	fCSFP4	weighted-fingerprint-similarity	0.938	0.575	m_11bcb____136883____10812190	N/A	S1c2c(cc([N+]([O-])=O)cc2)C=C1C(=O)Nc3c(cccc3)C(=O)N	[*;R2][#6;r][#6;r]C(=O)[N;H]c1[c;H][c;H][c;H][c;H]c1[!#1]_20	2	false	REALSpace_70bn_2024-09	m_11bcb	136883	10812190
S1c2c(ccnc2)C=C1C(=O)Nc3c(cccc3)C(=O)NCCCCC	974	fCSFP4	weighted-fingerprint-similarity	0.938	0.575	m_11bcb____15150482____10812190	N/A	S1c2c(cc([N+]([O-])=O)cc2)C=C1C(=O)Nc3c(cccc3)C(=O)N	[*;R2][#6;r][#6;r]C(=O)[N;H]c1[c;H][c;H][c;H][c;H]c1[!#1]_20	2	false	REALSpace_70bn_2024-09	m_11bcb	15150482	10812190
S1c2c(ccnc2)C=C1C(=O)Nc3c(cccc3)C(=O)OCC	975	fCSFP4	weighted-fingerprint-similarity	0.938	0.575	m_11bcb____51599____10812190	N/A	S1c2c(cc([N+]([O-])=O)cc2)C=C1C(=O)Nc3c(cccc3)C(=O)N	[*;R2][#6;r][#6;r]C(=O)[N;H]c1[c;H][c;H][c;H][c;H]c1[!#1]_20	2	false	REALSpace_70bn_2024-09	m_11bcb	51599	10812190
Brc1c2c(SC(C(=O)Nc3c(cccc3)C([O-])=O)=C2)ccc1	976	fCSFP4	weighted-fingerprint-similarity	0.938	0.571	m_270112bcc____7868348____14245988	N/A	S1c2c(cc([N+]([O-])=O)cc2)C=C1C(=O)Nc3c(cccc3)C(=O)N	[*;R2][#6;r][#6;r]C(=O)[N;H]c1[c;H][c;H][c;H][c;H]c1[!#1]_20	2	false	REALSpace_70bn_2024-09	m_270112bcc	7868348	14245988
Clc1c2c(SC(C(=O)Nc3c(cccc3)C([O-])=O)=C2)ccc1	977	fCSFP4	weighted-fingerprint-similarity	0.938	0.571	m_272270dcb____12154820____10030616	N/A	S1c2c(cc([N+]([O-])=O)cc2)C=C1C(=O)Nc3c(cccc3)C(=O)N	[*;R2][#6;r][#6;r]C(=O)[N;H]c1[c;H][c;H][c;H][c;H]c1[!#1]_20	2	false	REALSpace_70bn_2024-09	m_272270dcb	12154820	10030616
S1c2c(c(F)ccc2)C=C1C(=O)Nc3c(cccc3)C([O-])=O	978	fCSFP4	weighted-fingerprint-similarity	0.938	0.571	m_272270dcb____12154820____10031034	N/A	S1c2c(cc([N+]([O-])=O)cc2)C=C1C(=O)Nc3c(cccc3)C(=O)N	[*;R2][#6;r][#6;r]C(=O)[N;H]c1[c;H][c;H][c;H][c;H]c1[!#1]_20	2	false	REALSpace_70bn_2024-09	m_272270dcb	12154820	10031034
S1c2c(ccc(c2)C(=O)Nc3c(cccc3)C(=O)NCCOC)C=C1C	979	fCSFP4	weighted-fingerprint-similarity	0.938	0.571	m_11bcb____257990____25986834	N/A	S1c2c(cc([N+]([O-])=O)cc2)C=C1C(=O)Nc3c(cccc3)C(=O)N	[*;R2][#6;r][#6;r]C(=O)[N;H]c1[c;H][c;H][c;H][c;H]c1[!#1]_20	2	false	REALSpace_70bn_2024-09	m_11bcb	257990	25986834
Brc1c2SC(C(=O)Nc3c(cccc3)C(=O)c4ccccc4)=Cc2ccc1	980	fCSFP4	weighted-fingerprint-similarity	0.938	0.568	m_11dcb____158059____16476166	N/A	S1c2c(cc([N+]([O-])=O)cc2)C=C1C(=O)Nc3c(cccc3)C(=O)N	[*;R2][#6;r][#6;r]C(=O)[N;H]c1[c;H][c;H][c;H][c;H]c1[!#1]_20	2	false	REALSpace_70bn_2024-09	m_11dcb	158059	16476166
Clc1c2SC(C(=O)Nc3c(cccc3)C(=O)c4ccccc4)=Cc2ccc1	981	fCSFP4	weighted-fingerprint-similarity	0.938	0.568	m_11dcb____158059____11565822	N/A	S1c2c(cc([N+]([O-])=O)cc2)C=C1C(=O)Nc3c(cccc3)C(=O)N	[*;R2][#6;r][#6;r]C(=O)[N;H]c1[c;H][c;H][c;H][c;H]c1[!#1]_20	2	false	REALSpace_70bn_2024-09	m_11dcb	158059	11565822
Clc1ncc2c(SC(C(=O)Nc3c(cccc3)C(=O)NC)=C2)c1	982	fCSFP4	weighted-fingerprint-similarity	0.938	0.568	m_11bcb____133000____22009174	N/A	S1c2c(cc([N+]([O-])=O)cc2)C=C1C(=O)Nc3c(cccc3)C(=O)N	[*;R2][#6;r][#6;r]C(=O)[N;H]c1[c;H][c;H][c;H][c;H]c1[!#1]_20	2	false	REALSpace_70bn_2024-09	m_11bcb	133000	22009174
S1C(C(=O)Nc2c(cccc2)C(=O)NCC(C)C)=CC=3SC=CC13	983	fCSFP4	weighted-fingerprint-similarity	0.938	0.568	m_11bcb____136883____1180820	N/A	S1c2c(cc([N+]([O-])=O)cc2)C=C1C(=O)Nc3c(cccc3)C(=O)N	[*;R2][#6;r][#6;r]C(=O)[N;H]c1[c;H][c;H][c;H][c;H]c1[!#1]_20	2	false	REALSpace_70bn_2024-09	m_11bcb	136883	1180820
S1C(C(=O)Nc2c(cccc2)C(=O)NCC)=CC=3NC=CC13	984	fCSFP4	weighted-fingerprint-similarity	0.938	0.568	m_22bdl____664276____9582622	N/A	S1c2c(cc([N+]([O-])=O)cc2)C=C1C(=O)Nc3c(cccc3)C(=O)N	[*;R2][#6;r][#6;r]C(=O)[N;H]c1[c;H][c;H][c;H][c;H]c1[!#1]_20	2	false	REALSpace_70bn_2024-09	m_22bdl	664276	9582622
S1C(C(=O)Nc2c(cccc2)C(=O)NCC)=CC=3OC=CC13	985	fCSFP4	weighted-fingerprint-similarity	0.938	0.568	m_11bcb____664270____5137514	N/A	S1c2c(cc([N+]([O-])=O)cc2)C=C1C(=O)Nc3c(cccc3)C(=O)N	[*;R2][#6;r][#6;r]C(=O)[N;H]c1[c;H][c;H][c;H][c;H]c1[!#1]_20	2	false	REALSpace_70bn_2024-09	m_11bcb	664270	5137514
S1C(C(=O)Nc2c(cccc2)C(=O)NCCCCC)=CC=3SC=CC13	986	fCSFP4	weighted-fingerprint-similarity	0.938	0.568	m_11bcb____15150482____1180820	N/A	S1c2c(cc([N+]([O-])=O)cc2)C=C1C(=O)Nc3c(cccc3)C(=O)N	[*;R2][#6;r][#6;r]C(=O)[N;H]c1[c;H][c;H][c;H][c;H]c1[!#1]_20	2	false	REALSpace_70bn_2024-09	m_11bcb	15150482	1180820
S1C(C(=O)Nc2c(cccc2)C(=O)OCC)=CC=3SC=CC13	987	fCSFP4	weighted-fingerprint-similarity	0.938	0.568	m_11bcb____51599____1180820	N/A	S1c2c(cc([N+]([O-])=O)cc2)C=C1C(=O)Nc3c(cccc3)C(=O)N	[*;R2][#6;r][#6;r]C(=O)[N;H]c1[c;H][c;H][c;H][c;H]c1[!#1]_20	2	false	REALSpace_70bn_2024-09	m_11bcb	51599	1180820
S1c2c(F)cccc2C=C1C(=O)Nc3c(cccc3)C(=O)c4ccccc4	988	fCSFP4	weighted-fingerprint-similarity	0.938	0.568	m_11dcb____158059____22136960	N/A	S1c2c(cc([N+]([O-])=O)cc2)C=C1C(=O)Nc3c(cccc3)C(=O)N	[*;R2][#6;r][#6;r]C(=O)[N;H]c1[c;H][c;H][c;H][c;H]c1[!#1]_20	2	false	REALSpace_70bn_2024-09	m_11dcb	158059	22136960
S1c2c(c(ccc2)C)C=C1C(=O)Nc3c(cccc3)C(=O)NC	989	fCSFP4	weighted-fingerprint-similarity	0.938	0.568	m_11bcb____133000____28369862	N/A	S1c2c(cc([N+]([O-])=O)cc2)C=C1C(=O)Nc3c(cccc3)C(=O)N	[*;R2][#6;r][#6;r]C(=O)[N;H]c1[c;H][c;H][c;H][c;H]c1[!#1]_20	2	false	REALSpace_70bn_2024-09	m_11bcb	133000	28369862
S1c2c(cccc2C=C1C(=O)Nc3c(cccc3)C(=O)c4ccccc4)C	990	fCSFP4	weighted-fingerprint-similarity	0.938	0.568	m_11dcb____158059____10266764	N/A	S1c2c(cc([N+]([O-])=O)cc2)C=C1C(=O)Nc3c(cccc3)C(=O)N	[*;R2][#6;r][#6;r]C(=O)[N;H]c1[c;H][c;H][c;H][c;H]c1[!#1]_20	2	false	REALSpace_70bn_2024-09	m_11dcb	158059	10266764
BrC=1SC2=C(SC(C(=O)Nc3c(cncc3)C(=O)c4ccccc4)=C2)C1	991	fCSFP4	weighted-fingerprint-similarity	0.938	0.565	m_11bcb____25838564____14320422	N/A	S1c2c(cc([N+]([O-])=O)cc2)C=C1C(=O)Nc3c(cccc3)C(=O)N	[*;R2][#6;r][#6;r]C(=O)[N;H]c1[c;H][c;H][c;H][c;H]c1[!#1]_20	2	false	REALSpace_70bn_2024-09	m_11bcb	25838564	14320422
ClC=1SC2=C(SC(C(=O)Nc3c(cncc3)C(=O)c4ccccc4)=C2)C1	992	fCSFP4	weighted-fingerprint-similarity	0.938	0.565	m_11bcb____25838564____13757472	N/A	S1c2c(cc([N+]([O-])=O)cc2)C=C1C(=O)Nc3c(cccc3)C(=O)N	[*;R2][#6;r][#6;r]C(=O)[N;H]c1[c;H][c;H][c;H][c;H]c1[!#1]_20	2	false	REALSpace_70bn_2024-09	m_11bcb	25838564	13757472
S1C(C(=O)Nc2c(cncc2)C(=O)c3ccccc3)=CC=4SC(=CC14)C	993	fCSFP4	weighted-fingerprint-similarity	0.938	0.565	m_11bcb____25838564____15260200	N/A	S1c2c(cc([N+]([O-])=O)cc2)C=C1C(=O)Nc3c(cccc3)C(=O)N	[*;R2][#6;r][#6;r]C(=O)[N;H]c1[c;H][c;H][c;H][c;H]c1[!#1]_20	2	false	REALSpace_70bn_2024-09	m_11bcb	25838564	15260200
S1c2c(cccc2)C=3SC(C(=O)Nc4c(cccc4)C(=O)CC)=CC13	994	fCSFP4	weighted-fingerprint-similarity	0.938	0.565	m_11bbb____12342784____135052	N/A	S1c2c(cc([N+]([O-])=O)cc2)C=C1C(=O)Nc3c(cccc3)C(=O)N	[*;R2][#6;r][#6;r]C(=O)[N;H]c1[c;H][c;H][c;H][c;H]c1[!#1]_20	2	false	REALSpace_70bn_2024-09	m_11bbb	12342784	135052
S1c2c(cccc2)C=3SC(C(=O)Nc4c(cccc4)C(=O)NC(C)C)=CC13	995	fCSFP4	weighted-fingerprint-similarity	0.938	0.565	m_11bcb____644806____135052	N/A	S1c2c(cc([N+]([O-])=O)cc2)C=C1C(=O)Nc3c(cccc3)C(=O)N	[*;R2][#6;r][#6;r]C(=O)[N;H]c1[c;H][c;H][c;H][c;H]c1[!#1]_20	2	false	REALSpace_70bn_2024-09	m_11bcb	644806	135052
S1c2c(cccc2)C=3SC(C(=O)Nc4c(cccc4)C(=O)OC)=CC13	996	fCSFP4	weighted-fingerprint-similarity	0.938	0.565	m_11bcb____51285____135052	N/A	S1c2c(cc([N+]([O-])=O)cc2)C=C1C(=O)Nc3c(cccc3)C(=O)N	[*;R2][#6;r][#6;r]C(=O)[N;H]c1[c;H][c;H][c;H][c;H]c1[!#1]_20	2	false	REALSpace_70bn_2024-09	m_11bcb	51285	135052
S1C(C(=O)Nc2c(cccc2)C(=O)CC)=CC3=C1SC=C3	997	fCSFP4	weighted-fingerprint-similarity	0.938	0.561	m_11bbb____12342784____14179430	N/A	S1c2c(cc([N+]([O-])=O)cc2)C=C1C(=O)Nc3c(cccc3)C(=O)N	[*;R2][#6;r][#6;r]C(=O)[N;H]c1[c;H][c;H][c;H][c;H]c1[!#1]_20	2	false	REALSpace_70bn_2024-09	m_11bbb	12342784	14179430
S1C(C(=O)Nc2c(cccc2)C(=O)NC(C)C)=CC3=C1SC=C3	998	fCSFP4	weighted-fingerprint-similarity	0.938	0.561	m_11bcb____644806____14179430	N/A	S1c2c(cc([N+]([O-])=O)cc2)C=C1C(=O)Nc3c(cccc3)C(=O)N	[*;R2][#6;r][#6;r]C(=O)[N;H]c1[c;H][c;H][c;H][c;H]c1[!#1]_20	2	false	REALSpace_70bn_2024-09	m_11bcb	644806	14179430
S1C(C(=O)Nc2c(cccc2)C(=O)OC)=CC3=C1SC=C3	999	fCSFP4	weighted-fingerprint-similarity	0.938	0.561	m_11bcb____51285____14179430	N/A	S1c2c(cc([N+]([O-])=O)cc2)C=C1C(=O)Nc3c(cccc3)C(=O)N	[*;R2][#6;r][#6;r]C(=O)[N;H]c1[c;H][c;H][c;H][c;H]c1[!#1]_20	2	false	REALSpace_70bn_2024-09	m_11bcb	51285	14179430
S1c2ncccc2C=C1C(=O)Nc3c(cccc3)C(=O)C	1000	fCSFP4	weighted-fingerprint-similarity	0.938	0.561	m_11bbb____52025____10855274	N/A	S1c2c(cc([N+]([O-])=O)cc2)C=C1C(=O)Nc3c(cccc3)C(=O)N	[*;R2][#6;r][#6;r]C(=O)[N;H]c1[c;H][c;H][c;H][c;H]c1[!#1]_20	2	false	REALSpace_70bn_2024-09	m_11bbb	52025	10855274
S1c2c(c([N+]([O-])=O)ccc2)C=C1C(=O)Nc3c(cccc3)C(=O)N4CCCC4	1001	fCSFP4	weighted-fingerprint-similarity	0.938	0.604	m_11bcb____136886____26276910	N/A	S1c2c(cc([N+]([O-])=O)cc2)C=C1C(=O)Nc3c(cccc3)C(=O)N	[*;R2][#6;r][#6;r]C(=O)[N;H]c1[c;H][c;H][c;H][c;H]c1[!#1]_20	2	false	REALSpace_70bn_2024-09	m_11bcb	136886	26276910
S1c2c(c([N+]([O-])=O)ccc2)C=C1C(=O)Nc3c(cccc3)C(=O)N4CCCCC4	1002	fCSFP4	weighted-fingerprint-similarity	0.938	0.604	m_11bcb____53146____26276910	N/A	S1c2c(cc([N+]([O-])=O)cc2)C=C1C(=O)Nc3c(cccc3)C(=O)N	[*;R2][#6;r][#6;r]C(=O)[N;H]c1[c;H][c;H][c;H][c;H]c1[!#1]_20	2	false	REALSpace_70bn_2024-09	m_11bcb	53146	26276910
BrC=1SC2=C(SC(C(=O)Nc3c(cccc3)C(=O)NC(C)(C)C)=C2)C1	1003	fCSFP4	weighted-fingerprint-similarity	0.937	0.557	m_11bcb____1289306____14320422	N/A	S1c2c(cc([N+]([O-])=O)cc2)C=C1C(=O)Nc3c(cccc3)C(=O)N	[*;R2][#6;r][#6;r]C(=O)[N;H]c1[c;H][c;H][c;H][c;H]c1[!#1]_20	2	false	REALSpace_70bn_2024-09	m_11bcb	1289306	14320422
BrC=1SC2=C(SC(C(=O)Nc3c(cccc3)C(=O)NC4CC4)=C2)C1	1004	fCSFP4	weighted-fingerprint-similarity	0.937	0.557	m_11bcb____53157____14320422	N/A	S1c2c(cc([N+]([O-])=O)cc2)C=C1C(=O)Nc3c(cccc3)C(=O)N	[*;R2][#6;r][#6;r]C(=O)[N;H]c1[c;H][c;H][c;H][c;H]c1[!#1]_20	2	false	REALSpace_70bn_2024-09	m_11bcb	53157	14320422
BrC=1SC2=C(SC(C(=O)Nc3c(cccc3)C(=O)NCCC)=C2)C1	1005	fCSFP4	weighted-fingerprint-similarity	0.937	0.557	m_11bcb____53178____14320422	N/A	S1c2c(cc([N+]([O-])=O)cc2)C=C1C(=O)Nc3c(cccc3)C(=O)N	[*;R2][#6;r][#6;r]C(=O)[N;H]c1[c;H][c;H][c;H][c;H]c1[!#1]_20	2	false	REALSpace_70bn_2024-09	m_11bcb	53178	14320422
BrC=1SC=2SC(C(=O)Nc3c(cccc3)C(=O)NCC[NH3+])=CC2C1	1006	fCSFP4	weighted-fingerprint-similarity	0.937	0.557	m_272430bcb____11500082____26419242	N/A	S1c2c(cc([N+]([O-])=O)cc2)C=C1C(=O)Nc3c(cccc3)C(=O)N	[*;R2][#6;r][#6;r]C(=O)[N;H]c1[c;H][c;H][c;H][c;H]c1[!#1]_20	2	false	REALSpace_70bn_2024-09	m_272430bcb	11500082	26419242
ClC=1SC2=C(SC(C(=O)Nc3c(cccc3)C(=O)NC(C)(C)C)=C2)C1	1007	fCSFP4	weighted-fingerprint-similarity	0.937	0.557	m_11bcb____1289306____13757472	N/A	S1c2c(cc([N+]([O-])=O)cc2)C=C1C(=O)Nc3c(cccc3)C(=O)N	[*;R2][#6;r][#6;r]C(=O)[N;H]c1[c;H][c;H][c;H][c;H]c1[!#1]_20	2	false	REALSpace_70bn_2024-09	m_11bcb	1289306	13757472
ClC=1SC2=C(SC(C(=O)Nc3c(cccc3)C(=O)NC4CC4)=C2)C1	1008	fCSFP4	weighted-fingerprint-similarity	0.937	0.557	m_11bcb____53157____13757472	N/A	S1c2c(cc([N+]([O-])=O)cc2)C=C1C(=O)Nc3c(cccc3)C(=O)N	[*;R2][#6;r][#6;r]C(=O)[N;H]c1[c;H][c;H][c;H][c;H]c1[!#1]_20	2	false	REALSpace_70bn_2024-09	m_11bcb	53157	13757472
ClC=1SC2=C(SC(C(=O)Nc3c(cccc3)C(=O)NCCC)=C2)C1	1009	fCSFP4	weighted-fingerprint-similarity	0.937	0.557	m_11bcb____53178____13757472	N/A	S1c2c(cc([N+]([O-])=O)cc2)C=C1C(=O)Nc3c(cccc3)C(=O)N	[*;R2][#6;r][#6;r]C(=O)[N;H]c1[c;H][c;H][c;H][c;H]c1[!#1]_20	2	false	REALSpace_70bn_2024-09	m_11bcb	53178	13757472
S1C(C(=O)Nc2c(cccc2)C(=O)C(C)C)=CC=3SC(=CC13)C	1010	fCSFP4	weighted-fingerprint-similarity	0.937	0.557	m_11bcb____7874874____15260200	N/A	S1c2c(cc([N+]([O-])=O)cc2)C=C1C(=O)Nc3c(cccc3)C(=O)N	[*;R2][#6;r][#6;r]C(=O)[N;H]c1[c;H][c;H][c;H][c;H]c1[!#1]_20	2	false	REALSpace_70bn_2024-09	m_11bcb	7874874	15260200
S1C(C(=O)Nc2c(cccc2)C(=O)N(C)C)=CC=3SC(=CC13)C	1011	fCSFP4	weighted-fingerprint-similarity	0.937	0.557	m_11bcb____593148____15260200	N/A	S1c2c(cc([N+]([O-])=O)cc2)C=C1C(=O)Nc3c(cccc3)C(=O)N	[*;R2][#6;r][#6;r]C(=O)[N;H]c1[c;H][c;H][c;H][c;H]c1[!#1]_20	2	false	REALSpace_70bn_2024-09	m_11bcb	593148	15260200
S1C(C(=O)Nc2c(cccc2)C(=O)NC3CC3)=CC=4SC(=CC14)C	1012	fCSFP4	weighted-fingerprint-similarity	0.937	0.557	m_11bcb____53157____15260200	N/A	S1c2c(cc([N+]([O-])=O)cc2)C=C1C(=O)Nc3c(cccc3)C(=O)N	[*;R2][#6;r][#6;r]C(=O)[N;H]c1[c;H][c;H][c;H][c;H]c1[!#1]_20	2	false	REALSpace_70bn_2024-09	m_11bcb	53157	15260200
S1C(C([O-])=O)=CC2=C1SC(C(=O)Nc3c(cccc3)C(=O)NC(C)(C)C)=C2	1013	fCSFP4	weighted-fingerprint-similarity	0.937	0.557	m_188690bcb____7320390____14599916	N/A	S1c2c(cc([N+]([O-])=O)cc2)C=C1C(=O)Nc3c(cccc3)C(=O)N	[*;R2][#6;r][#6;r]C(=O)[N;H]c1[c;H][c;H][c;H][c;H]c1[!#1]_20	2	false	REALSpace_70bn_2024-09	m_188690bcb	7320390	14599916
S1C(C([O-])=O)=CC2=C1SC(C(=O)Nc3c(cccc3)C(=O)NC4CC4)=C2	1014	fCSFP4	weighted-fingerprint-similarity	0.937	0.557	m_188690bcb____7319418____14599916	N/A	S1c2c(cc([N+]([O-])=O)cc2)C=C1C(=O)Nc3c(cccc3)C(=O)N	[*;R2][#6;r][#6;r]C(=O)[N;H]c1[c;H][c;H][c;H][c;H]c1[!#1]_20	2	false	REALSpace_70bn_2024-09	m_188690bcb	7319418	14599916
S1C(C([O-])=O)=CC2=C1SC(C(=O)Nc3c(cccc3)C(=O)NCCC)=C2	1015	fCSFP4	weighted-fingerprint-similarity	0.937	0.557	m_188690bcb____21772524____14599916	N/A	S1c2c(cc([N+]([O-])=O)cc2)C=C1C(=O)Nc3c(cccc3)C(=O)N	[*;R2][#6;r][#6;r]C(=O)[N;H]c1[c;H][c;H][c;H][c;H]c1[!#1]_20	2	false	REALSpace_70bn_2024-09	m_188690bcb	21772524	14599916
BrC=1SC2=C(SC(C(=O)Nc3c(cccc3)C(=C)C)=C2)C1	1016	fCSFP4	weighted-fingerprint-similarity	0.937	0.554	m_11bbb____25815992____14320422	N/A	S1c2c(cc([N+]([O-])=O)cc2)C=C1C(=O)Nc3c(cccc3)C(=O)N	[*;R2][#6;r][#6;r]C(=O)[N;H]c1[c;H][c;H][c;H][c;H]c1[!#1]_20	2	false	REALSpace_70bn_2024-09	m_11bbb	25815992	14320422
ClC=1SC2=C(SC(C(=O)Nc3c(cccc3)C(=C)C)=C2)C1	1017	fCSFP4	weighted-fingerprint-similarity	0.937	0.554	m_11bbb____25815992____13757472	N/A	S1c2c(cc([N+]([O-])=O)cc2)C=C1C(=O)Nc3c(cccc3)C(=O)N	[*;R2][#6;r][#6;r]C(=O)[N;H]c1[c;H][c;H][c;H][c;H]c1[!#1]_20	2	false	REALSpace_70bn_2024-09	m_11bbb	25815992	13757472
S1C(C(=O)OC)=CC2=C1SC(C(=O)Nc3c(cccc3)C(=O)C)=C2	1018	fCSFP4	weighted-fingerprint-similarity	0.937	0.554	m_11bbb____52025____14599882	N/A	S1c2c(cc([N+]([O-])=O)cc2)C=C1C(=O)Nc3c(cccc3)C(=O)N	[*;R2][#6;r][#6;r]C(=O)[N;H]c1[c;H][c;H][c;H][c;H]c1[!#1]_20	2	false	REALSpace_70bn_2024-09	m_11bbb	52025	14599882
S1C(C([O-])=O)=CC2=C1SC(C(=O)Nc3c(cccc3)C(=C)C)=C2	1019	fCSFP4	weighted-fingerprint-similarity	0.937	0.554	m_188690bbb____25690306____14599916	N/A	S1c2c(cc([N+]([O-])=O)cc2)C=C1C(=O)Nc3c(cccc3)C(=O)N	[*;R2][#6;r][#6;r]C(=O)[N;H]c1[c;H][c;H][c;H][c;H]c1[!#1]_20	2	false	REALSpace_70bn_2024-09	m_188690bbb	25690306	14599916
S1c2c(cc(cc2)C(=O)Nc3c(cccc3)C(=O)NCC[NH3+])C=C1	1020	fCSFP4	weighted-fingerprint-similarity	0.937	0.554	m_272430bcb____11500082____10043504	N/A	S1c2c(cc([N+]([O-])=O)cc2)C=C1C(=O)Nc3c(cccc3)C(=O)N	[*;R2][#6;r][#6;r]C(=O)[N;H]c1[c;H][c;H][c;H][c;H]c1[!#1]_20	2	false	REALSpace_70bn_2024-09	m_272430bcb	11500082	10043504
O=C(Nc1c(cccc1)C(=O)N)c2cc3c(O)cccc3cc2	1021	fCSFP4	weighted-fingerprint-similarity	0.937	0.550	m_22bdl____138522____13807970	N/A	S1c2c(cc([N+]([O-])=O)cc2)C=C1C(=O)Nc3c(cccc3)C(=O)N	[*;R2][#6;r][#6;r]C(=O)[N;H]c1[c;H][c;H][c;H][c;H]c1[!#1]_20	2	false	REALSpace_70bn_2024-09	m_22bdl	138522	13807970
O=C(Nc1c(cccc1)C(=O)N)c2cc3c(ON=C3)cc2	1022	fCSFP4	weighted-fingerprint-similarity	0.937	0.550	m_11bcb____124078____17844930	N/A	S1c2c(cc([N+]([O-])=O)cc2)C=C1C(=O)Nc3c(cccc3)C(=O)N	[*;R2][#6;r][#6;r]C(=O)[N;H]c1[c;H][c;H][c;H][c;H]c1[!#1]_20	2	false	REALSpace_70bn_2024-09	m_11bcb	124078	17844930
O=C(Nc1c(cccc1)C(=O)N)c2cc3c(cc(cc3)C=4[N-]N=NN4)cc2	1023	fCSFP4	weighted-fingerprint-similarity	0.937	0.550	m_280130bcb____17858516____17857234	N/A	S1c2c(cc([N+]([O-])=O)cc2)C=C1C(=O)Nc3c(cccc3)C(=O)N	[*;R2][#6;r][#6;r]C(=O)[N;H]c1[c;H][c;H][c;H][c;H]c1[!#1]_20	2	false	REALSpace_70bn_2024-09	m_280130bcb	17858516	17857234
O=C(Nc1c(cccc1)C(=O)N)c2cc3c(cnc(c3)C)cc2	1024	fCSFP4	weighted-fingerprint-similarity	0.937	0.550	m_11bcb____124078____16520942	N/A	S1c2c(cc([N+]([O-])=O)cc2)C=C1C(=O)Nc3c(cccc3)C(=O)N	[*;R2][#6;r][#6;r]C(=O)[N;H]c1[c;H][c;H][c;H][c;H]c1[!#1]_20	2	false	REALSpace_70bn_2024-09	m_11bcb	124078	16520942
O=C(Nc1c(cccc1)C(=O)N)c2cc3c(ncnc3)cc2	1025	fCSFP4	weighted-fingerprint-similarity	0.937	0.550	m_11bcb____124078____22136482	N/A	S1c2c(cc([N+]([O-])=O)cc2)C=C1C(=O)Nc3c(cccc3)C(=O)N	[*;R2][#6;r][#6;r]C(=O)[N;H]c1[c;H][c;H][c;H][c;H]c1[!#1]_20	2	false	REALSpace_70bn_2024-09	m_11bcb	124078	22136482
S1N=C2C(=C1)C=CC(C(=O)Nc3c(cccc3)C(=O)N)=C2	1026	fCSFP4	weighted-fingerprint-similarity	0.937	0.550	m_11bcb____124078____26280834	N/A	S1c2c(cc([N+]([O-])=O)cc2)C=C1C(=O)Nc3c(cccc3)C(=O)N	[*;R2][#6;r][#6;r]C(=O)[N;H]c1[c;H][c;H][c;H][c;H]c1[!#1]_20	2	false	REALSpace_70bn_2024-09	m_11bcb	124078	26280834
S1N=Cc2c1ccc(c2)C(=O)Nc3c(cccc3)C(=O)C	1027	fCSFP4	weighted-fingerprint-similarity	0.937	0.550	m_11bbb____52025____15769022	N/A	S1c2c(cc([N+]([O-])=O)cc2)C=C1C(=O)Nc3c(cccc3)C(=O)N	[*;R2][#6;r][#6;r]C(=O)[N;H]c1[c;H][c;H][c;H][c;H]c1[!#1]_20	2	false	REALSpace_70bn_2024-09	m_11bbb	52025	15769022
S1c2c(cc(N)cc2)C=C1C(=O)NCC(=O)Nc3c(cccc3)C(=O)N	1028	fCSFP4	weighted-fingerprint-similarity	0.937	0.706	m_240690bbs____21568102____13902326	N/A	S1c2c(cc([N+]([O-])=O)cc2)C=C1C(=O)Nc3c(cccc3)C(=O)N	[*;R2][#6;r][#6;r]C(=O)[N;H]c1[c;H][c;H][c;H][c;H]c1[!#1]_20	2	false	REALSpace_70bn_2024-09	m_240690bbs	21568102	13902326
O=C(Nc1c(cccc1)C(=O)N)c2cnc3c(c2)cccc3	1029	fCSFP4	weighted-fingerprint-similarity	0.937	0.542	m_11bcb____124078____10903164	N/A	S1c2c(cc([N+]([O-])=O)cc2)C=C1C(=O)Nc3c(cccc3)C(=O)N	[*;R2][#6;r][#6;r]C(=O)[N;H]c1[c;H][c;H][c;H][c;H]c1[!#1]_20	2	false	REALSpace_70bn_2024-09	m_11bcb	124078	10903164
S1c2c(cc(C#N)cc2)C=C1C(=O)Nc3c(cccc3)C(=O)N(OC)C	1030	fCSFP4	weighted-fingerprint-similarity	0.937	0.586	m_11bcb____2519990____27707050	N/A	S1c2c(cc([N+]([O-])=O)cc2)C=C1C(=O)Nc3c(cccc3)C(=O)N	[*;R2][#6;r][#6;r]C(=O)[N;H]c1[c;H][c;H][c;H][c;H]c1[!#1]_20	2	false	REALSpace_70bn_2024-09	m_11bcb	2519990	27707050
S1c2c(cc(NC(=O)OC(C)(C)C)cc2)C=C1C(=O)Nc3c(cccc3)C(=O)C(C)C	1031	fCSFP4	weighted-fingerprint-similarity	0.937	0.586	m_11bcb____7874874____25976524	N/A	S1c2c(cc([N+]([O-])=O)cc2)C=C1C(=O)Nc3c(cccc3)C(=O)N	[*;R2][#6;r][#6;r]C(=O)[N;H]c1[c;H][c;H][c;H][c;H]c1[!#1]_20	2	false	REALSpace_70bn_2024-09	m_11bcb	7874874	25976524
S1c2c(cc(NC(=O)OC(C)(C)C)cc2)C=C1C(=O)Nc3c(cccc3)C(=O)N(C)C	1032	fCSFP4	weighted-fingerprint-similarity	0.937	0.586	m_11bcb____593148____25976524	N/A	S1c2c(cc([N+]([O-])=O)cc2)C=C1C(=O)Nc3c(cccc3)C(=O)N	[*;R2][#6;r][#6;r]C(=O)[N;H]c1[c;H][c;H][c;H][c;H]c1[!#1]_20	2	false	REALSpace_70bn_2024-09	m_11bcb	593148	25976524
S1c2c(cc(NC(=O)OC(C)(C)C)cc2)C=C1C(=O)Nc3c(cccc3)C(=O)NC4CC4	1033	fCSFP4	weighted-fingerprint-similarity	0.937	0.586	m_11bcb____53157____25976524	N/A	S1c2c(cc([N+]([O-])=O)cc2)C=C1C(=O)Nc3c(cccc3)C(=O)N	[*;R2][#6;r][#6;r]C(=O)[N;H]c1[c;H][c;H][c;H][c;H]c1[!#1]_20	2	false	REALSpace_70bn_2024-09	m_11bcb	53157	25976524
S1c2c(cc(OC(F)(F)F)cc2)C=C1C(=O)Nc3c(cccc3)C(=O)NCC(C)C	1034	fCSFP4	weighted-fingerprint-similarity	0.937	0.586	m_11bcb____136883____25976528	N/A	S1c2c(cc([N+]([O-])=O)cc2)C=C1C(=O)Nc3c(cccc3)C(=O)N	[*;R2][#6;r][#6;r]C(=O)[N;H]c1[c;H][c;H][c;H][c;H]c1[!#1]_20	2	false	REALSpace_70bn_2024-09	m_11bcb	136883	25976528
S1c2c(cc(OC(F)(F)F)cc2)C=C1C(=O)Nc3c(cccc3)C(=O)NCCCCC	1035	fCSFP4	weighted-fingerprint-similarity	0.937	0.586	m_11bcb____15150482____25976528	N/A	S1c2c(cc([N+]([O-])=O)cc2)C=C1C(=O)Nc3c(cccc3)C(=O)N	[*;R2][#6;r][#6;r]C(=O)[N;H]c1[c;H][c;H][c;H][c;H]c1[!#1]_20	2	false	REALSpace_70bn_2024-09	m_11bcb	15150482	25976528
S1c2c(cc(OC(F)(F)F)cc2)C=C1C(=O)Nc3c(cccc3)C(=O)NCCOC	1036	fCSFP4	weighted-fingerprint-similarity	0.937	0.586	m_11bcb____257990____25976528	N/A	S1c2c(cc([N+]([O-])=O)cc2)C=C1C(=O)Nc3c(cccc3)C(=O)N	[*;R2][#6;r][#6;r]C(=O)[N;H]c1[c;H][c;H][c;H][c;H]c1[!#1]_20	2	false	REALSpace_70bn_2024-09	m_11bcb	257990	25976528
S1c2c(cc(OC(F)(F)F)cc2)C=C1C(=O)Nc3c(cccc3)C(=O)OC(C)(C)C	1037	fCSFP4	weighted-fingerprint-similarity	0.937	0.586	m_11dcb____8271018____25976528	N/A	S1c2c(cc([N+]([O-])=O)cc2)C=C1C(=O)Nc3c(cccc3)C(=O)N	[*;R2][#6;r][#6;r]C(=O)[N;H]c1[c;H][c;H][c;H][c;H]c1[!#1]_20	2	false	REALSpace_70bn_2024-09	m_11dcb	8271018	25976528
O=C(N)c1c(NC(=O)C2=CC3=NON=C3C=C2)cccc1	1038	fCSFP4	weighted-fingerprint-similarity	0.937	0.538	m_11bcb____124078____22035704	N/A	S1c2c(cc([N+]([O-])=O)cc2)C=C1C(=O)Nc3c(cccc3)C(=O)N	[*;R2][#6;r][#6;r]C(=O)[N;H]c1[c;H][c;H][c;H][c;H]c1[!#1]_20	2	false	REALSpace_70bn_2024-09	m_11bcb	124078	22035704
O=C(Nc1c(cccc1)C(=O)N)c2cc3c(Nc4c3cccc4)cc2	1039	fCSFP4	weighted-fingerprint-similarity	0.937	0.538	m_11bcb____124078____22610876	N/A	S1c2c(cc([N+]([O-])=O)cc2)C=C1C(=O)Nc3c(cccc3)C(=O)N	[*;R2][#6;r][#6;r]C(=O)[N;H]c1[c;H][c;H][c;H][c;H]c1[!#1]_20	2	false	REALSpace_70bn_2024-09	m_11bcb	124078	22610876
O=C(Nc1c(cccc1)C(=O)N)c2cc3c(Oc4c3cccc4)cc2	1040	fCSFP4	weighted-fingerprint-similarity	0.937	0.538	m_11ccb____124078____19892904	N/A	S1c2c(cc([N+]([O-])=O)cc2)C=C1C(=O)Nc3c(cccc3)C(=O)N	[*;R2][#6;r][#6;r]C(=O)[N;H]c1[c;H][c;H][c;H][c;H]c1[!#1]_20	2	false	REALSpace_70bn_2024-09	m_11ccb	124078	19892904
O=C(Nc1c(cccc1)C(=O)N)c2cc3nccnc3cc2	1041	fCSFP4	weighted-fingerprint-similarity	0.937	0.538	m_11bcb____124078____55058	N/A	S1c2c(cc([N+]([O-])=O)cc2)C=C1C(=O)Nc3c(cccc3)C(=O)N	[*;R2][#6;r][#6;r]C(=O)[N;H]c1[c;H][c;H][c;H][c;H]c1[!#1]_20	2	false	REALSpace_70bn_2024-09	m_11bcb	124078	55058
S1c2c(c3c1cccc3)cc(cc2)C(=O)Nc4c(cccc4)C(=O)C	1042	fCSFP4	weighted-fingerprint-similarity	0.937	0.538	m_11cbb____52025____19892964	N/A	S1c2c(cc([N+]([O-])=O)cc2)C=C1C(=O)Nc3c(cccc3)C(=O)N	[*;R2][#6;r][#6;r]C(=O)[N;H]c1[c;H][c;H][c;H][c;H]c1[!#1]_20	2	false	REALSpace_70bn_2024-09	m_11cbb	52025	19892964
Brc1cc2SC(C(=O)Nc3c(cccc3)C(=O)N4CCOCC4)=Cc2cc1	1043	fCSFP4	weighted-fingerprint-similarity	0.937	0.583	m_11bcb____321822____10812350	N/A	S1c2c(cc([N+]([O-])=O)cc2)C=C1C(=O)Nc3c(cccc3)C(=O)N	[*;R2][#6;r][#6;r]C(=O)[N;H]c1[c;H][c;H][c;H][c;H]c1[!#1]_20	2	false	REALSpace_70bn_2024-09	m_11bcb	321822	10812350
Brc1cc2SC(C(=O)Nc3c(cccc3)C(=O)N=S(=O)(C)C)=Cc2cc1	1044	fCSFP4	weighted-fingerprint-similarity	0.937	0.583	m_11bcb____10475900____10812350	N/A	S1c2c(cc([N+]([O-])=O)cc2)C=C1C(=O)Nc3c(cccc3)C(=O)N	[*;R2][#6;r][#6;r]C(=O)[N;H]c1[c;H][c;H][c;H][c;H]c1[!#1]_20	2	false	REALSpace_70bn_2024-09	m_11bcb	10475900	10812350
Clc1cc2SC(C(=O)Nc3c(cccc3)C(=O)N4CCOCC4)=Cc2cc1	1045	fCSFP4	weighted-fingerprint-similarity	0.937	0.583	m_11bcb____321822____13573928	N/A	S1c2c(cc([N+]([O-])=O)cc2)C=C1C(=O)Nc3c(cccc3)C(=O)N	[*;R2][#6;r][#6;r]C(=O)[N;H]c1[c;H][c;H][c;H][c;H]c1[!#1]_20	2	false	REALSpace_70bn_2024-09	m_11bcb	321822	13573928
Clc1cc2SC(C(=O)Nc3c(cccc3)C(=O)N=S(=O)(C)C)=Cc2cc1	1046	fCSFP4	weighted-fingerprint-similarity	0.937	0.583	m_11bcb____10475900____13573928	N/A	S1c2c(cc([N+]([O-])=O)cc2)C=C1C(=O)Nc3c(cccc3)C(=O)N	[*;R2][#6;r][#6;r]C(=O)[N;H]c1[c;H][c;H][c;H][c;H]c1[!#1]_20	2	false	REALSpace_70bn_2024-09	m_11bcb	10475900	13573928
S(=O)(=NC(=O)c1c(NC(=O)C=2Sc3c(ccc(F)c3)C2)cccc1)(C)C	1047	fCSFP4	weighted-fingerprint-similarity	0.937	0.583	m_11bcb____10475900____116471	N/A	S1c2c(cc([N+]([O-])=O)cc2)C=C1C(=O)Nc3c(cccc3)C(=O)N	[*;R2][#6;r][#6;r]C(=O)[N;H]c1[c;H][c;H][c;H][c;H]c1[!#1]_20	2	false	REALSpace_70bn_2024-09	m_11bcb	10475900	116471
S1c2c(F)c(OC)ccc2C=C1C(=O)Nc3c(cccc3)C(=O)N	1048	fCSFP4	weighted-fingerprint-similarity	0.937	0.583	m_11bcb____124078____22137416	N/A	S1c2c(cc([N+]([O-])=O)cc2)C=C1C(=O)Nc3c(cccc3)C(=O)N	[*;R2][#6;r][#6;r]C(=O)[N;H]c1[c;H][c;H][c;H][c;H]c1[!#1]_20	2	false	REALSpace_70bn_2024-09	m_11bcb	124078	22137416
S1c2c(cc(NC(=O)c3c(NC(=O)C(C)(C)C)cccc3)cc2)C=C1C(=O)OCC	1049	fCSFP4	weighted-fingerprint-similarity	0.937	0.583	m_22bbn____7788272____2009890	N/A	S1c2c(cc([N+]([O-])=O)cc2)C=C1C(=O)Nc3c(cccc3)C(=O)N	[*;R2][#6;r][#6;r]C(=O)[N;H]c1[c;H][c;H][c;H][c;H]c1[!#1]_20	2	false	REALSpace_70bn_2024-09	m_22bbn	7788272	2009890
S1c2c(cc(NC(=O)c3c(NC(=O)NC(C)C)cccc3)cc2)C=C1C(=O)OCC	1050	fCSFP4	weighted-fingerprint-similarity	0.937	0.583	m_22bbn____7788272____138849	N/A	S1c2c(cc([N+]([O-])=O)cc2)C=C1C(=O)Nc3c(cccc3)C(=O)N	[*;R2][#6;r][#6;r]C(=O)[N;H]c1[c;H][c;H][c;H][c;H]c1[!#1]_20	2	false	REALSpace_70bn_2024-09	m_22bbn	7788272	138849
S1c2c(ccc(F)c2)C=C1C(=O)Nc3c(cccc3)C(=O)N4CCOCC4	1051	fCSFP4	weighted-fingerprint-similarity	0.937	0.583	m_11bcb____321822____116471	N/A	S1c2c(cc([N+]([O-])=O)cc2)C=C1C(=O)Nc3c(cccc3)C(=O)N	[*;R2][#6;r][#6;r]C(=O)[N;H]c1[c;H][c;H][c;H][c;H]c1[!#1]_20	2	false	REALSpace_70bn_2024-09	m_11bcb	321822	116471
S1c2c(ccc(OC)c2)C=C1C(=O)Nc3c(cccc3)C(=O)N(OC)C	1052	fCSFP4	weighted-fingerprint-similarity	0.937	0.583	m_11bcb____2519990____12362482	N/A	S1c2c(cc([N+]([O-])=O)cc2)C=C1C(=O)Nc3c(cccc3)C(=O)N	[*;R2][#6;r][#6;r]C(=O)[N;H]c1[c;H][c;H][c;H][c;H]c1[!#1]_20	2	false	REALSpace_70bn_2024-09	m_11bcb	2519990	12362482
S1c2c(ccc(c2)C(F)(F)F)C=C1C(=O)Nc3c(cccc3)C(=O)NCCOC	1053	fCSFP4	weighted-fingerprint-similarity	0.937	0.583	m_11bcb____257990____15260400	N/A	S1c2c(cc([N+]([O-])=O)cc2)C=C1C(=O)Nc3c(cccc3)C(=O)N	[*;R2][#6;r][#6;r]C(=O)[N;H]c1[c;H][c;H][c;H][c;H]c1[!#1]_20	2	false	REALSpace_70bn_2024-09	m_11bcb	257990	15260400
S1c2c(ccc(c2)C)C=C1C(=O)Nc3c(cccc3)C(=O)N(C(C)C)C	1054	fCSFP4	weighted-fingerprint-similarity	0.937	0.583	m_11bcb____11764212____26278268	N/A	S1c2c(cc([N+]([O-])=O)cc2)C=C1C(=O)Nc3c(cccc3)C(=O)N	[*;R2][#6;r][#6;r]C(=O)[N;H]c1[c;H][c;H][c;H][c;H]c1[!#1]_20	2	false	REALSpace_70bn_2024-09	m_11bcb	11764212	26278268
S1c2c(ccc(c2)C)C=C1C(=O)Nc3c(cccc3)C(=O)N4CCOCC4	1055	fCSFP4	weighted-fingerprint-similarity	0.937	0.583	m_11bcb____321822____26278268	N/A	S1c2c(cc([N+]([O-])=O)cc2)C=C1C(=O)Nc3c(cccc3)C(=O)N	[*;R2][#6;r][#6;r]C(=O)[N;H]c1[c;H][c;H][c;H][c;H]c1[!#1]_20	2	false	REALSpace_70bn_2024-09	m_11bcb	321822	26278268
Brc1cc2c(cc1)ccc(c2)C(=O)Nc3c(cccc3)C([O-])=O	1056	fCSFP4	weighted-fingerprint-similarity	0.937	0.526	m_270112bcc____7868348____12623884	N/A	S1c2c(cc([N+]([O-])=O)cc2)C=C1C(=O)Nc3c(cccc3)C(=O)N	[*;R2][#6;r][#6;r]C(=O)[N;H]c1[c;H][c;H][c;H][c;H]c1[!#1]_20	2	false	REALSpace_70bn_2024-09	m_270112bcc	7868348	12623884
O=C(Nc1c(cccc1)C(=O)C)c2cc3c(cc(N)cc3)cc2	1057	fCSFP4	weighted-fingerprint-similarity	0.937	0.526	m_272430bbe____26355242____26398752	N/A	S1c2c(cc([N+]([O-])=O)cc2)C=C1C(=O)Nc3c(cccc3)C(=O)N	[*;R2][#6;r][#6;r]C(=O)[N;H]c1[c;H][c;H][c;H][c;H]c1[!#1]_20	2	false	REALSpace_70bn_2024-09	m_272430bbe	26355242	26398752
[O-]C(=O)c1c(NC(=O)c2cc3c(cc(cc3)C)cc2)cccc1	1058	fCSFP4	weighted-fingerprint-similarity	0.937	0.526	m_270112bcc____7868348____15071104	N/A	S1c2c(cc([N+]([O-])=O)cc2)C=C1C(=O)Nc3c(cccc3)C(=O)N	[*;R2][#6;r][#6;r]C(=O)[N;H]c1[c;H][c;H][c;H][c;H]c1[!#1]_20	2	false	REALSpace_70bn_2024-09	m_270112bcc	7868348	15071104
S1c2c(c(F)c(F)cc2)C=C1C(=O)Nc3c(cccc3)C(=O)c4ccccc4	1059	fCSFP4	weighted-fingerprint-similarity	0.937	0.574	m_11dcb____158059____22136674	N/A	S1c2c(cc([N+]([O-])=O)cc2)C=C1C(=O)Nc3c(cccc3)C(=O)N	[*;R2][#6;r][#6;r]C(=O)[N;H]c1[c;H][c;H][c;H][c;H]c1[!#1]_20	2	false	REALSpace_70bn_2024-09	m_11dcb	158059	22136674
S1c2c(cncc2)C=C1C(=O)Nc3c(cccc3)C(=O)C(OC)OC	1060	fCSFP4	weighted-fingerprint-similarity	0.937	0.574	m_11bcb____18808728____26269780	N/A	S1c2c(cc([N+]([O-])=O)cc2)C=C1C(=O)Nc3c(cccc3)C(=O)N	[*;R2][#6;r][#6;r]C(=O)[N;H]c1[c;H][c;H][c;H][c;H]c1[!#1]_20	2	false	REALSpace_70bn_2024-09	m_11bcb	18808728	26269780
S1c2c(cncc2)C=C1C(=O)Nc3c(cccc3)C(=O)N(CC)CC	1061	fCSFP4	weighted-fingerprint-similarity	0.937	0.574	m_11bcb____1318810____26269780	N/A	S1c2c(cc([N+]([O-])=O)cc2)C=C1C(=O)Nc3c(cccc3)C(=O)N	[*;R2][#6;r][#6;r]C(=O)[N;H]c1[c;H][c;H][c;H][c;H]c1[!#1]_20	2	false	REALSpace_70bn_2024-09	m_11bcb	1318810	26269780
S1c2c(cncc2)C=C1C(=O)Nc3c(cccc3)C(=O)OC(C)(C)C	1062	fCSFP4	weighted-fingerprint-similarity	0.937	0.574	m_11dcb____8271018____26269780	N/A	S1c2c(cc([N+]([O-])=O)cc2)C=C1C(=O)Nc3c(cccc3)C(=O)N	[*;R2][#6;r][#6;r]C(=O)[N;H]c1[c;H][c;H][c;H][c;H]c1[!#1]_20	2	false	REALSpace_70bn_2024-09	m_11dcb	8271018	26269780
[O-][N+](=O)c1cc2c(NC(C(=O)Nc3c(cccc3)C(=O)NCC)=C2)cc1	1063	fCSFP4	weighted-fingerprint-similarity	0.937	0.574	m_11bcb____664270____26271056	N/A	S1c2c(cc([N+]([O-])=O)cc2)C=C1C(=O)Nc3c(cccc3)C(=O)N	[*;R2][#6;r][#6;r]C(=O)[N;H]c1[c;H][c;H][c;H][c;H]c1[!#1]_20	2	false	REALSpace_70bn_2024-09	m_11bcb	664270	26271056
[O-][N+](=O)c1cc2c(OC(C(=O)Nc3c(cccc3)C(=O)NCC)=C2)cc1	1064	fCSFP4	weighted-fingerprint-similarity	0.937	0.574	m_11bcb____664270____788744	N/A	S1c2c(cc([N+]([O-])=O)cc2)C=C1C(=O)Nc3c(cccc3)C(=O)N	[*;R2][#6;r][#6;r]C(=O)[N;H]c1[c;H][c;H][c;H][c;H]c1[!#1]_20	2	false	REALSpace_70bn_2024-09	m_11bcb	664270	788744
O=C(Nc1c(cccc1)C(=O)NC)c2cc3c(cc(cc3)C)cc2	1065	fCSFP4	weighted-fingerprint-similarity	0.937	0.522	m_11bcb____133000____15071058	N/A	S1c2c(cc([N+]([O-])=O)cc2)C=C1C(=O)Nc3c(cccc3)C(=O)N	[*;R2][#6;r][#6;r]C(=O)[N;H]c1[c;H][c;H][c;H][c;H]c1[!#1]_20	2	false	REALSpace_70bn_2024-09	m_11bcb	133000	15071058
O=C(Nc1c(cccc1)C(=O)NCC)c2cc3c(cc2)cccc3	1066	fCSFP4	weighted-fingerprint-similarity	0.937	0.522	m_11bcb____664270____53559	N/A	S1c2c(cc([N+]([O-])=O)cc2)C=C1C(=O)Nc3c(cccc3)C(=O)N	[*;R2][#6;r][#6;r]C(=O)[N;H]c1[c;H][c;H][c;H][c;H]c1[!#1]_20	2	false	REALSpace_70bn_2024-09	m_11bcb	664270	53559
Clc1nc2c(SC(C(=O)Nc3c(cccc3)C([O-])=O)=C2)cc1	1067	fCSFP4	weighted-fingerprint-similarity	0.937	0.570	m_272270dcb____12154820____11977560	N/A	S1c2c(cc([N+]([O-])=O)cc2)C=C1C(=O)Nc3c(cccc3)C(=O)N	[*;R2][#6;r][#6;r]C(=O)[N;H]c1[c;H][c;H][c;H][c;H]c1[!#1]_20	2	false	REALSpace_70bn_2024-09	m_272270dcb	12154820	11977560
S1C(C(=O)Nc2c(cccc2)C(=O)c3ccccc3)=CC=4N(C=CC14)C	1068	fCSFP4	weighted-fingerprint-similarity	0.937	0.570	m_11dcb____158059____22025148	N/A	S1c2c(cc([N+]([O-])=O)cc2)C=C1C(=O)Nc3c(cccc3)C(=O)N	[*;R2][#6;r][#6;r]C(=O)[N;H]c1[c;H][c;H][c;H][c;H]c1[!#1]_20	2	false	REALSpace_70bn_2024-09	m_11dcb	158059	22025148
S1c2c(N=C1C[NH3+])ccc(c2)C(=O)Nc3c(cccc3)C(=O)N	1069	fCSFP4	weighted-fingerprint-similarity	0.937	0.570	m_240690bck____7350998____24763334	N/A	S1c2c(cc([N+]([O-])=O)cc2)C=C1C(=O)Nc3c(cccc3)C(=O)N	[*;R2][#6;r][#6;r]C(=O)[N;H]c1[c;H][c;H][c;H][c;H]c1[!#1]_20	2	false	REALSpace_70bn_2024-09	m_240690bck	7350998	24763334
S1c2c(ccnc2)C=C1C(=O)Nc3c(cccc3)C(=O)NCC(F)(F)F	1070	fCSFP4	weighted-fingerprint-similarity	0.937	0.570	m_11bcb____134949____10812190	N/A	S1c2c(cc([N+]([O-])=O)cc2)C=C1C(=O)Nc3c(cccc3)C(=O)N	[*;R2][#6;r][#6;r]C(=O)[N;H]c1[c;H][c;H][c;H][c;H]c1[!#1]_20	2	false	REALSpace_70bn_2024-09	m_11bcb	134949	10812190
S1c2c(ccnc2)C=C1C(=O)Nc3c(cccc3)C(=O)NCCOC	1071	fCSFP4	weighted-fingerprint-similarity	0.937	0.570	m_11bcb____257990____10812190	N/A	S1c2c(cc([N+]([O-])=O)cc2)C=C1C(=O)Nc3c(cccc3)C(=O)N	[*;R2][#6;r][#6;r]C(=O)[N;H]c1[c;H][c;H][c;H][c;H]c1[!#1]_20	2	false	REALSpace_70bn_2024-09	m_11bcb	257990	10812190
S1c2c(nccc2)C=C1C(=O)Nc3c(cncc3)C(=O)c4ccccc4	1072	fCSFP4	weighted-fingerprint-similarity	0.937	0.570	m_11bcb____25838564____12422648	N/A	S1c2c(cc([N+]([O-])=O)cc2)C=C1C(=O)Nc3c(cccc3)C(=O)N	[*;R2][#6;r][#6;r]C(=O)[N;H]c1[c;H][c;H][c;H][c;H]c1[!#1]_20	2	false	REALSpace_70bn_2024-09	m_11bcb	25838564	12422648
Ic1c(cccc1)C(=O)Nc2c(NC(=O)C=3Sc4c(cc(I)cc4)C3)cccc2	1073	fCSFP4	weighted-fingerprint-similarity	0.937	0.688	m_11bbb____2068130____26278040	N/A	S1c2c(cc([N+]([O-])=O)cc2)C=C1C(=O)Nc3c(cccc3)C(=O)N	[*;R2][#6;r][#6;r]C(=O)[N;H]c1[c;H][c;H][c;H][c;H]c1[!#1]_20	2	false	REALSpace_70bn_2024-09	m_11bbb	2068130	26278040
S1c2c(cc(NC(=O)c3c(Nc4ccccc4)cccc3)cc2)C=C1C([O-])=O	1074	fCSFP4	weighted-fingerprint-similarity	0.937	0.688	m_188690bbe____8164040____7312434	N/A	S1c2c(cc([N+]([O-])=O)cc2)C=C1C(=O)Nc3c(cccc3)C(=O)N	[*;R2][#6;r][#6;r]C(=O)[N;H]c1[c;H][c;H][c;H][c;H]c1[!#1]_20	2	false	REALSpace_70bn_2024-09	m_188690bbe	8164040	7312434
Brc1nc2SC(C(=O)Nc3c(cccc3)C(=O)c4ccccc4)=Cc2cc1	1075	fCSFP4	weighted-fingerprint-similarity	0.937	0.567	m_11dcb____158059____23014922	N/A	S1c2c(cc([N+]([O-])=O)cc2)C=C1C(=O)Nc3c(cccc3)C(=O)N	[*;R2][#6;r][#6;r]C(=O)[N;H]c1[c;H][c;H][c;H][c;H]c1[!#1]_20	2	false	REALSpace_70bn_2024-09	m_11dcb	158059	23014922
Clc1nc2SC(C(=O)Nc3c(cccc3)C(=O)c4ccccc4)=Cc2cc1	1076	fCSFP4	weighted-fingerprint-similarity	0.937	0.567	m_11dcb____158059____15715802	N/A	S1c2c(cc([N+]([O-])=O)cc2)C=C1C(=O)Nc3c(cccc3)C(=O)N	[*;R2][#6;r][#6;r]C(=O)[N;H]c1[c;H][c;H][c;H][c;H]c1[!#1]_20	2	false	REALSpace_70bn_2024-09	m_11dcb	158059	15715802
S1C(C(=O)Nc2c(cccc2)C(=O)NCC[NH3+])=CC=3OC=CC13	1077	fCSFP4	weighted-fingerprint-similarity	0.937	0.567	m_272430bcb____11500082____10038490	N/A	S1c2c(cc([N+]([O-])=O)cc2)C=C1C(=O)Nc3c(cccc3)C(=O)N	[*;R2][#6;r][#6;r]C(=O)[N;H]c1[c;H][c;H][c;H][c;H]c1[!#1]_20	2	false	REALSpace_70bn_2024-09	m_272430bcb	11500082	10038490
S1c2c(ccc(c2)C(=O)Nc3c(cccc3)C(=O)NCC(F)(F)F)C=C1C	1078	fCSFP4	weighted-fingerprint-similarity	0.937	0.567	m_11bcb____134949____25986834	N/A	S1c2c(cc([N+]([O-])=O)cc2)C=C1C(=O)Nc3c(cccc3)C(=O)N	[*;R2][#6;r][#6;r]C(=O)[N;H]c1[c;H][c;H][c;H][c;H]c1[!#1]_20	2	false	REALSpace_70bn_2024-09	m_11bcb	134949	25986834
S1c2c(cccc2)C=3SC(C(=O)Nc4c(cncc4)C(=O)c5ccccc5)=CC13	1079	fCSFP4	weighted-fingerprint-similarity	0.937	0.567	m_11bcb____25838564____135052	N/A	S1c2c(cc([N+]([O-])=O)cc2)C=C1C(=O)Nc3c(cccc3)C(=O)N	[*;R2][#6;r][#6;r]C(=O)[N;H]c1[c;H][c;H][c;H][c;H]c1[!#1]_20	2	false	REALSpace_70bn_2024-09	m_11bcb	25838564	135052
S1c2c(cccc2)C=C1C(=O)NNC(=O)c3c(NC(=O)N)cccc3	1080	fCSFP4	weighted-fingerprint-similarity	0.937	0.685	m_22cbb____21005250____2823926	N/A	S1c2c(cc([N+]([O-])=O)cc2)C=C1C(=O)Nc3c(cccc3)C(=O)N	[*;R2][#6;r][#6;r]C(=O)[N;H]c1[c;H][c;H][c;H][c;H]c1[!#1]_20	2	false	REALSpace_70bn_2024-09	m_22cbb	21005250	2823926
BrC=1SC2=C(SC(C(=O)Nc3c(cccc3)C(=O)NCCC(=O)N)=C2)C1	1081	fCSFP4	weighted-fingerprint-similarity	0.937	0.563	m_11bcb____22359526____14320422	N/A	S1c2c(cc([N+]([O-])=O)cc2)C=C1C(=O)Nc3c(cccc3)C(=O)N	[*;R2][#6;r][#6;r]C(=O)[N;H]c1[c;H][c;H][c;H][c;H]c1[!#1]_20	2	false	REALSpace_70bn_2024-09	m_11bcb	22359526	14320422
Brc1c2c(SC(C(=O)Nc3c(cccc3)C(=O)NC)=C2)ccc1	1082	fCSFP4	weighted-fingerprint-similarity	0.937	0.563	m_11bcb____133000____14245944	N/A	S1c2c(cc([N+]([O-])=O)cc2)C=C1C(=O)Nc3c(cccc3)C(=O)N	[*;R2][#6;r][#6;r]C(=O)[N;H]c1[c;H][c;H][c;H][c;H]c1[!#1]_20	2	false	REALSpace_70bn_2024-09	m_11bcb	133000	14245944
ClC=1SC2=C(SC(C(=O)Nc3c(cccc3)C(=O)NCCC(=O)N)=C2)C1	1083	fCSFP4	weighted-fingerprint-similarity	0.937	0.563	m_11bcb____22359526____13757472	N/A	S1c2c(cc([N+]([O-])=O)cc2)C=C1C(=O)Nc3c(cccc3)C(=O)N	[*;R2][#6;r][#6;r]C(=O)[N;H]c1[c;H][c;H][c;H][c;H]c1[!#1]_20	2	false	REALSpace_70bn_2024-09	m_11bcb	22359526	13757472
Clc1c2c(SC(C(=O)Nc3c(cccc3)C(=O)NC)=C2)ccc1	1084	fCSFP4	weighted-fingerprint-similarity	0.937	0.563	m_11bcb____133000____55547	N/A	S1c2c(cc([N+]([O-])=O)cc2)C=C1C(=O)Nc3c(cccc3)C(=O)N	[*;R2][#6;r][#6;r]C(=O)[N;H]c1[c;H][c;H][c;H][c;H]c1[!#1]_20	2	false	REALSpace_70bn_2024-09	m_11bcb	133000	55547
Clc1ncc2c(SC(C(=O)Nc3c(cccc3)C(=O)C)=C2)c1	1085	fCSFP4	weighted-fingerprint-similarity	0.937	0.563	m_11bbb____52025____22009174	N/A	S1c2c(cc([N+]([O-])=O)cc2)C=C1C(=O)Nc3c(cccc3)C(=O)N	[*;R2][#6;r][#6;r]C(=O)[N;H]c1[c;H][c;H][c;H][c;H]c1[!#1]_20	2	false	REALSpace_70bn_2024-09	m_11bbb	52025	22009174
S1C(=C2SC(C(=O)Nc3c(cccc3)C(=O)N)=CC2=C1C)C	1086	fCSFP4	weighted-fingerprint-similarity	0.937	0.563	m_11bcb____124078____15068460	N/A	S1c2c(cc([N+]([O-])=O)cc2)C=C1C(=O)Nc3c(cccc3)C(=O)N	[*;R2][#6;r][#6;r]C(=O)[N;H]c1[c;H][c;H][c;H][c;H]c1[!#1]_20	2	false	REALSpace_70bn_2024-09	m_11bcb	124078	15068460
S1C(C(=O)Nc2c(cccc2)C(=O)NCC(F)(F)F)=CC=3SC=CC13	1087	fCSFP4	weighted-fingerprint-similarity	0.937	0.563	m_11bcb____134949____1180820	N/A	S1c2c(cc([N+]([O-])=O)cc2)C=C1C(=O)Nc3c(cccc3)C(=O)N	[*;R2][#6;r][#6;r]C(=O)[N;H]c1[c;H][c;H][c;H][c;H]c1[!#1]_20	2	false	REALSpace_70bn_2024-09	m_11bcb	134949	1180820
S1C(C(=O)Nc2c(cccc2)C(=O)NCCC(=O)N)=CC=3SC(=CC13)C	1088	fCSFP4	weighted-fingerprint-similarity	0.937	0.563	m_11bcb____22359526____15260200	N/A	S1c2c(cc([N+]([O-])=O)cc2)C=C1C(=O)Nc3c(cccc3)C(=O)N	[*;R2][#6;r][#6;r]C(=O)[N;H]c1[c;H][c;H][c;H][c;H]c1[!#1]_20	2	false	REALSpace_70bn_2024-09	m_11bcb	22359526	15260200
S1C(C(=O)Nc2c(cccc2)C(=O)NCCOC)=CC=3SC=CC13	1089	fCSFP4	weighted-fingerprint-similarity	0.937	0.563	m_11bcb____257990____1180820	N/A	S1c2c(cc([N+]([O-])=O)cc2)C=C1C(=O)Nc3c(cccc3)C(=O)N	[*;R2][#6;r][#6;r]C(=O)[N;H]c1[c;H][c;H][c;H][c;H]c1[!#1]_20	2	false	REALSpace_70bn_2024-09	m_11bcb	257990	1180820
S1C(C(=O)Nc2c(cncc2)C(=O)c3ccccc3)=CC4=C1SC=C4	1090	fCSFP4	weighted-fingerprint-similarity	0.937	0.563	m_11bcb____25838564____14179430	N/A	S1c2c(cc([N+]([O-])=O)cc2)C=C1C(=O)Nc3c(cccc3)C(=O)N	[*;R2][#6;r][#6;r]C(=O)[N;H]c1[c;H][c;H][c;H][c;H]c1[!#1]_20	2	false	REALSpace_70bn_2024-09	m_11bcb	25838564	14179430
S1C(C([O-])=O)=CC2=C1SC(C(=O)Nc3c(cccc3)C(=O)NCCC(=O)N)=C2	1091	fCSFP4	weighted-fingerprint-similarity	0.937	0.563	m_188690bcb____21774534____14599916	N/A	S1c2c(cc([N+]([O-])=O)cc2)C=C1C(=O)Nc3c(cccc3)C(=O)N	[*;R2][#6;r][#6;r]C(=O)[N;H]c1[c;H][c;H][c;H][c;H]c1[!#1]_20	2	false	REALSpace_70bn_2024-09	m_188690bcb	21774534	14599916
S1c2c(F)ccc(F)c2C=C1C(=O)Nc3c(cccc3)C(=O)N	1092	fCSFP4	weighted-fingerprint-similarity	0.937	0.563	m_11bcb____124078____22136392	N/A	S1c2c(cc([N+]([O-])=O)cc2)C=C1C(=O)Nc3c(cccc3)C(=O)N	[*;R2][#6;r][#6;r]C(=O)[N;H]c1[c;H][c;H][c;H][c;H]c1[!#1]_20	2	false	REALSpace_70bn_2024-09	m_11bcb	124078	22136392
S1c2c(c(F)ccc2)C=C1C(=O)Nc3c(cccc3)C(=O)NC	1093	fCSFP4	weighted-fingerprint-similarity	0.937	0.563	m_11bcb____133000____55625	N/A	S1c2c(cc([N+]([O-])=O)cc2)C=C1C(=O)Nc3c(cccc3)C(=O)N	[*;R2][#6;r][#6;r]C(=O)[N;H]c1[c;H][c;H][c;H][c;H]c1[!#1]_20	2	false	REALSpace_70bn_2024-09	m_11bcb	133000	55625
S1c2c(c(ccc2)C)C=C1C(=O)Nc3c(cccc3)C(=O)C	1094	fCSFP4	weighted-fingerprint-similarity	0.937	0.563	m_11bbb____52025____28369862	N/A	S1c2c(cc([N+]([O-])=O)cc2)C=C1C(=O)Nc3c(cccc3)C(=O)N	[*;R2][#6;r][#6;r]C(=O)[N;H]c1[c;H][c;H][c;H][c;H]c1[!#1]_20	2	false	REALSpace_70bn_2024-09	m_11bbb	52025	28369862
S1c2c(nccc2)C=C1C(=O)Nc3c(cccc3)C(=O)NCC	1095	fCSFP4	weighted-fingerprint-similarity	0.937	0.563	m_11bcb____664270____12422648	N/A	S1c2c(cc([N+]([O-])=O)cc2)C=C1C(=O)Nc3c(cccc3)C(=O)N	[*;R2][#6;r][#6;r]C(=O)[N;H]c1[c;H][c;H][c;H][c;H]c1[!#1]_20	2	false	REALSpace_70bn_2024-09	m_11bcb	664270	12422648
Brc1cnc2SC(C(=O)Nc3c(cccc3)C(=O)c4ccccc4)=Cc2c1	1096	fCSFP4	weighted-fingerprint-similarity	0.936	0.560	m_11dcb____158059____22135478	N/A	S1c2c(cc([N+]([O-])=O)cc2)C=C1C(=O)Nc3c(cccc3)C(=O)N	[*;R2][#6;r][#6;r]C(=O)[N;H]c1[c;H][c;H][c;H][c;H]c1[!#1]_20	2	false	REALSpace_70bn_2024-09	m_11dcb	158059	22135478
S1c2c(cccc2)C=3SC(C(=O)Nc4c(cccc4)C(=O)NC(C)(C)C)=CC13	1097	fCSFP4	weighted-fingerprint-similarity	0.936	0.560	m_11bcb____1289306____135052	N/A	S1c2c(cc([N+]([O-])=O)cc2)C=C1C(=O)Nc3c(cccc3)C(=O)N	[*;R2][#6;r][#6;r]C(=O)[N;H]c1[c;H][c;H][c;H][c;H]c1[!#1]_20	2	false	REALSpace_70bn_2024-09	m_11bcb	1289306	135052
S1c2c(cccc2)C=3SC(C(=O)Nc4c(cccc4)C(=O)NC5CC5)=CC13	1098	fCSFP4	weighted-fingerprint-similarity	0.936	0.560	m_11bcb____53157____135052	N/A	S1c2c(cc([N+]([O-])=O)cc2)C=C1C(=O)Nc3c(cccc3)C(=O)N	[*;R2][#6;r][#6;r]C(=O)[N;H]c1[c;H][c;H][c;H][c;H]c1[!#1]_20	2	false	REALSpace_70bn_2024-09	m_11bcb	53157	135052
S1c2c(cccc2)C=3SC(C(=O)Nc4c(cccc4)C(=O)NCCC)=CC13	1099	fCSFP4	weighted-fingerprint-similarity	0.936	0.560	m_11bcb____53178____135052	N/A	S1c2c(cc([N+]([O-])=O)cc2)C=C1C(=O)Nc3c(cccc3)C(=O)N	[*;R2][#6;r][#6;r]C(=O)[N;H]c1[c;H][c;H][c;H][c;H]c1[!#1]_20	2	false	REALSpace_70bn_2024-09	m_11bcb	53178	135052
S1c2c(ncnc2)C=C1C(=O)Nc3c(cccc3)C(=O)c4ccccc4	1100	fCSFP4	weighted-fingerprint-similarity	0.936	0.560	m_11dcb____158059____26281322	N/A	S1c2c(cc([N+]([O-])=O)cc2)C=C1C(=O)Nc3c(cccc3)C(=O)N	[*;R2][#6;r][#6;r]C(=O)[N;H]c1[c;H][c;H][c;H][c;H]c1[!#1]_20	2	false	REALSpace_70bn_2024-09	m_11dcb	158059	26281322
S1C(C(=O)Nc2c(cccc2)C(=O)NC(C)(C)C)=CC3=C1SC=C3	1101	fCSFP4	weighted-fingerprint-similarity	0.936	0.556	m_11bcb____1289306____14179430	N/A	S1c2c(cc([N+]([O-])=O)cc2)C=C1C(=O)Nc3c(cccc3)C(=O)N	[*;R2][#6;r][#6;r]C(=O)[N;H]c1[c;H][c;H][c;H][c;H]c1[!#1]_20	2	false	REALSpace_70bn_2024-09	m_11bcb	1289306	14179430
S1C(C(=O)Nc2c(cccc2)C(=O)NC3CC3)=CC4=C1SC=C4	1102	fCSFP4	weighted-fingerprint-similarity	0.936	0.556	m_11bcb____53157____14179430	N/A	S1c2c(cc([N+]([O-])=O)cc2)C=C1C(=O)Nc3c(cccc3)C(=O)N	[*;R2][#6;r][#6;r]C(=O)[N;H]c1[c;H][c;H][c;H][c;H]c1[!#1]_20	2	false	REALSpace_70bn_2024-09	m_11bcb	53157	14179430
S1C(C(=O)Nc2c(cccc2)C(=O)NCCC)=CC3=C1SC=C3	1103	fCSFP4	weighted-fingerprint-similarity	0.936	0.556	m_11bcb____53178____14179430	N/A	S1c2c(cc([N+]([O-])=O)cc2)C=C1C(=O)Nc3c(cccc3)C(=O)N	[*;R2][#6;r][#6;r]C(=O)[N;H]c1[c;H][c;H][c;H][c;H]c1[!#1]_20	2	false	REALSpace_70bn_2024-09	m_11bcb	53178	14179430
S1c2c(cccc2)C=3SC(C(=O)Nc4c(cccc4)C(=C)C)=CC13	1104	fCSFP4	weighted-fingerprint-similarity	0.936	0.556	m_11bbb____25815992____135052	N/A	S1c2c(cc([N+]([O-])=O)cc2)C=C1C(=O)Nc3c(cccc3)C(=O)N	[*;R2][#6;r][#6;r]C(=O)[N;H]c1[c;H][c;H][c;H][c;H]c1[!#1]_20	2	false	REALSpace_70bn_2024-09	m_11bbb	25815992	135052
BrC=1SC2=C(SC(C(=O)Nc3c(cccc3)C(=O)C(C)C)=C2)C1	1105	fCSFP4	weighted-fingerprint-similarity	0.936	0.553	m_11bcb____7874874____14320422	N/A	S1c2c(cc([N+]([O-])=O)cc2)C=C1C(=O)Nc3c(cccc3)C(=O)N	[*;R2][#6;r][#6;r]C(=O)[N;H]c1[c;H][c;H][c;H][c;H]c1[!#1]_20	2	false	REALSpace_70bn_2024-09	m_11bcb	7874874	14320422
BrC=1SC2=C(SC(C(=O)Nc3c(cccc3)C(=O)N(C)C)=C2)C1	1106	fCSFP4	weighted-fingerprint-similarity	0.936	0.553	m_11bcb____593148____14320422	N/A	S1c2c(cc([N+]([O-])=O)cc2)C=C1C(=O)Nc3c(cccc3)C(=O)N	[*;R2][#6;r][#6;r]C(=O)[N;H]c1[c;H][c;H][c;H][c;H]c1[!#1]_20	2	false	REALSpace_70bn_2024-09	m_11bcb	593148	14320422
BrC=1SC2=C(SC(C(=O)Nc3c(cccc3)C(=O)NCC#C)=C2)C1	1107	fCSFP4	weighted-fingerprint-similarity	0.936	0.553	m_11bcb____2083328____14320422	N/A	S1c2c(cc([N+]([O-])=O)cc2)C=C1C(=O)Nc3c(cccc3)C(=O)N	[*;R2][#6;r][#6;r]C(=O)[N;H]c1[c;H][c;H][c;H][c;H]c1[!#1]_20	2	false	REALSpace_70bn_2024-09	m_11bcb	2083328	14320422
BrC=1SC2=C(SC(C(=O)Nc3c(cccc3)C(=O)NCC=C)=C2)C1	1108	fCSFP4	weighted-fingerprint-similarity	0.936	0.553	m_11bcb____136885____14320422	N/A	S1c2c(cc([N+]([O-])=O)cc2)C=C1C(=O)Nc3c(cccc3)C(=O)N	[*;R2][#6;r][#6;r]C(=O)[N;H]c1[c;H][c;H][c;H][c;H]c1[!#1]_20	2	false	REALSpace_70bn_2024-09	m_11bcb	136885	14320422
ClC=1SC2=C(SC(C(=O)Nc3c(cccc3)C(=O)C(C)C)=C2)C1	1109	fCSFP4	weighted-fingerprint-similarity	0.936	0.553	m_11bcb____7874874____13757472	N/A	S1c2c(cc([N+]([O-])=O)cc2)C=C1C(=O)Nc3c(cccc3)C(=O)N	[*;R2][#6;r][#6;r]C(=O)[N;H]c1[c;H][c;H][c;H][c;H]c1[!#1]_20	2	false	REALSpace_70bn_2024-09	m_11bcb	7874874	13757472
ClC=1SC2=C(SC(C(=O)Nc3c(cccc3)C(=O)N(C)C)=C2)C1	1110	fCSFP4	weighted-fingerprint-similarity	0.936	0.553	m_11bcb____593148____13757472	N/A	S1c2c(cc([N+]([O-])=O)cc2)C=C1C(=O)Nc3c(cccc3)C(=O)N	[*;R2][#6;r][#6;r]C(=O)[N;H]c1[c;H][c;H][c;H][c;H]c1[!#1]_20	2	false	REALSpace_70bn_2024-09	m_11bcb	593148	13757472
ClC=1SC2=C(SC(C(=O)Nc3c(cccc3)C(=O)NCC#C)=C2)C1	1111	fCSFP4	weighted-fingerprint-similarity	0.936	0.553	m_11bcb____2083328____13757472	N/A	S1c2c(cc([N+]([O-])=O)cc2)C=C1C(=O)Nc3c(cccc3)C(=O)N	[*;R2][#6;r][#6;r]C(=O)[N;H]c1[c;H][c;H][c;H][c;H]c1[!#1]_20	2	false	REALSpace_70bn_2024-09	m_11bcb	2083328	13757472
ClC=1SC2=C(SC(C(=O)Nc3c(cccc3)C(=O)NCC=C)=C2)C1	1112	fCSFP4	weighted-fingerprint-similarity	0.936	0.553	m_11bcb____136885____13757472	N/A	S1c2c(cc([N+]([O-])=O)cc2)C=C1C(=O)Nc3c(cccc3)C(=O)N	[*;R2][#6;r][#6;r]C(=O)[N;H]c1[c;H][c;H][c;H][c;H]c1[!#1]_20	2	false	REALSpace_70bn_2024-09	m_11bcb	136885	13757472
S1C(C(=O)Nc2c(cccc2)C(=C)C)=CC3=C1SC=C3	1113	fCSFP4	weighted-fingerprint-similarity	0.936	0.553	m_11bbb____25815992____14179430	N/A	S1c2c(cc([N+]([O-])=O)cc2)C=C1C(=O)Nc3c(cccc3)C(=O)N	[*;R2][#6;r][#6;r]C(=O)[N;H]c1[c;H][c;H][c;H][c;H]c1[!#1]_20	2	false	REALSpace_70bn_2024-09	m_11bbb	25815992	14179430
S1C(C(=O)Nc2c(cccc2)C(=O)NCC#C)=CC=3SC(=CC13)C	1114	fCSFP4	weighted-fingerprint-similarity	0.936	0.553	m_11bcb____2083328____15260200	N/A	S1c2c(cc([N+]([O-])=O)cc2)C=C1C(=O)Nc3c(cccc3)C(=O)N	[*;R2][#6;r][#6;r]C(=O)[N;H]c1[c;H][c;H][c;H][c;H]c1[!#1]_20	2	false	REALSpace_70bn_2024-09	m_11bcb	2083328	15260200
S1C(C(=O)Nc2c(cccc2)C(=O)NCC=C)=CC=3SC(=CC13)C	1115	fCSFP4	weighted-fingerprint-similarity	0.936	0.553	m_11bcb____136885____15260200	N/A	S1c2c(cc([N+]([O-])=O)cc2)C=C1C(=O)Nc3c(cccc3)C(=O)N	[*;R2][#6;r][#6;r]C(=O)[N;H]c1[c;H][c;H][c;H][c;H]c1[!#1]_20	2	false	REALSpace_70bn_2024-09	m_11bcb	136885	15260200
S1C(C([O-])=O)=CC2=C1SC(C(=O)Nc3c(cccc3)C(=O)N(C)C)=C2	1116	fCSFP4	weighted-fingerprint-similarity	0.936	0.553	m_188690bcb____7320896____14599916	N/A	S1c2c(cc([N+]([O-])=O)cc2)C=C1C(=O)Nc3c(cccc3)C(=O)N	[*;R2][#6;r][#6;r]C(=O)[N;H]c1[c;H][c;H][c;H][c;H]c1[!#1]_20	2	false	REALSpace_70bn_2024-09	m_188690bcb	7320896	14599916
S1C(C([O-])=O)=CC2=C1SC(C(=O)Nc3c(cccc3)C(=O)NCC#C)=C2	1117	fCSFP4	weighted-fingerprint-similarity	0.936	0.553	m_188690bcb____21775024____14599916	N/A	S1c2c(cc([N+]([O-])=O)cc2)C=C1C(=O)Nc3c(cccc3)C(=O)N	[*;R2][#6;r][#6;r]C(=O)[N;H]c1[c;H][c;H][c;H][c;H]c1[!#1]_20	2	false	REALSpace_70bn_2024-09	m_188690bcb	21775024	14599916
S1C(C([O-])=O)=CC2=C1SC(C(=O)Nc3c(cccc3)C(=O)NCC=C)=C2	1118	fCSFP4	weighted-fingerprint-similarity	0.936	0.553	m_188690bcb____21772508____14599916	N/A	S1c2c(cc([N+]([O-])=O)cc2)C=C1C(=O)Nc3c(cccc3)C(=O)N	[*;R2][#6;r][#6;r]C(=O)[N;H]c1[c;H][c;H][c;H][c;H]c1[!#1]_20	2	false	REALSpace_70bn_2024-09	m_188690bcb	21772508	14599916
BrC=1SC=2SC(C(=O)Nc3c(cccc3)C(=O)CC)=CC2C1	1119	fCSFP4	weighted-fingerprint-similarity	0.936	0.549	m_11bbb____12342784____14320622	N/A	S1c2c(cc([N+]([O-])=O)cc2)C=C1C(=O)Nc3c(cccc3)C(=O)N	[*;R2][#6;r][#6;r]C(=O)[N;H]c1[c;H][c;H][c;H][c;H]c1[!#1]_20	2	false	REALSpace_70bn_2024-09	m_11bbb	12342784	14320622
BrC=1SC=2SC(C(=O)Nc3c(cccc3)C(=O)NC(C)C)=CC2C1	1120	fCSFP4	weighted-fingerprint-similarity	0.936	0.549	m_11bcb____644806____14320622	N/A	S1c2c(cc([N+]([O-])=O)cc2)C=C1C(=O)Nc3c(cccc3)C(=O)N	[*;R2][#6;r][#6;r]C(=O)[N;H]c1[c;H][c;H][c;H][c;H]c1[!#1]_20	2	false	REALSpace_70bn_2024-09	m_11bcb	644806	14320622
BrC=1SC=2SC(C(=O)Nc3c(cccc3)C(=O)OC)=CC2C1	1121	fCSFP4	weighted-fingerprint-similarity	0.936	0.549	m_11bcb____51285____14320622	N/A	S1c2c(cc([N+]([O-])=O)cc2)C=C1C(=O)Nc3c(cccc3)C(=O)N	[*;R2][#6;r][#6;r]C(=O)[N;H]c1[c;H][c;H][c;H][c;H]c1[!#1]_20	2	false	REALSpace_70bn_2024-09	m_11bcb	51285	14320622
O=C(Nc1c(cccc1)C(=O)N)c2cnc3c(c2)ccc(O)c3	1122	fCSFP4	weighted-fingerprint-similarity	0.936	0.549	m_22bdl____138522____13142048	N/A	S1c2c(cc([N+]([O-])=O)cc2)C=C1C(=O)Nc3c(cccc3)C(=O)N	[*;R2][#6;r][#6;r]C(=O)[N;H]c1[c;H][c;H][c;H][c;H]c1[!#1]_20	2	false	REALSpace_70bn_2024-09	m_22bdl	138522	13142048
Brc1cc([N+]([O-])=O)c2SC(C(=O)Nc3c(cccc3)C(=O)CC)=Cc2c1	1123	fCSFP4	weighted-fingerprint-similarity	0.936	0.591	m_11bbb____12342784____27042290	N/A	S1c2c(cc([N+]([O-])=O)cc2)C=C1C(=O)Nc3c(cccc3)C(=O)N	[*;R2][#6;r][#6;r]C(=O)[N;H]c1[c;H][c;H][c;H][c;H]c1[!#1]_20	2	false	REALSpace_70bn_2024-09	m_11bbb	12342784	27042290
Brc1cc([N+]([O-])=O)c2SC(C(=O)Nc3c(cccc3)C(=O)NC(C)C)=Cc2c1	1124	fCSFP4	weighted-fingerprint-similarity	0.936	0.591	m_11bcb____644806____27042290	N/A	S1c2c(cc([N+]([O-])=O)cc2)C=C1C(=O)Nc3c(cccc3)C(=O)N	[*;R2][#6;r][#6;r]C(=O)[N;H]c1[c;H][c;H][c;H][c;H]c1[!#1]_20	2	false	REALSpace_70bn_2024-09	m_11bcb	644806	27042290
Brc1cc([N+]([O-])=O)c2SC(C(=O)Nc3c(cccc3)C(=O)OC)=Cc2c1	1125	fCSFP4	weighted-fingerprint-similarity	0.936	0.591	m_11bcb____51285____27042290	N/A	S1c2c(cc([N+]([O-])=O)cc2)C=C1C(=O)Nc3c(cccc3)C(=O)N	[*;R2][#6;r][#6;r]C(=O)[N;H]c1[c;H][c;H][c;H][c;H]c1[!#1]_20	2	false	REALSpace_70bn_2024-09	m_11bcb	51285	27042290
S1c2c(cc(NC(=O)OC(C)(C)C)cc2)C=C1C(=O)Nc3c(cccc3)C(=O)NCCC(=O)N	1126	fCSFP4	weighted-fingerprint-similarity	0.936	0.591	m_11bcb____22359526____25976524	N/A	S1c2c(cc([N+]([O-])=O)cc2)C=C1C(=O)Nc3c(cccc3)C(=O)N	[*;R2][#6;r][#6;r]C(=O)[N;H]c1[c;H][c;H][c;H][c;H]c1[!#1]_20	2	false	REALSpace_70bn_2024-09	m_11bcb	22359526	25976524
Brc1c2c(cc(cc2)C(=O)Nc3c(cccc3)C(=O)N)ccc1	1127	fCSFP4	weighted-fingerprint-similarity	0.936	0.545	m_11bcb____124078____9748648	N/A	S1c2c(cc([N+]([O-])=O)cc2)C=C1C(=O)Nc3c(cccc3)C(=O)N	[*;R2][#6;r][#6;r]C(=O)[N;H]c1[c;H][c;H][c;H][c;H]c1[!#1]_20	2	false	REALSpace_70bn_2024-09	m_11bcb	124078	9748648
Brc1cnc2c(c1)cc(cc2)C(=O)Nc3c(cccc3)C(=O)N	1128	fCSFP4	weighted-fingerprint-similarity	0.936	0.545	m_11bcb____124078____22136916	N/A	S1c2c(cc([N+]([O-])=O)cc2)C=C1C(=O)Nc3c(cccc3)C(=O)N	[*;R2][#6;r][#6;r]C(=O)[N;H]c1[c;H][c;H][c;H][c;H]c1[!#1]_20	2	false	REALSpace_70bn_2024-09	m_11bcb	124078	22136916
S1c2c(cc(cc2)C(=O)Nc3c(cccc3)C(=O)CC)C=C1	1129	fCSFP4	weighted-fingerprint-similarity	0.936	0.545	m_11bbb____12342784____7106640	N/A	S1c2c(cc([N+]([O-])=O)cc2)C=C1C(=O)Nc3c(cccc3)C(=O)N	[*;R2][#6;r][#6;r]C(=O)[N;H]c1[c;H][c;H][c;H][c;H]c1[!#1]_20	2	false	REALSpace_70bn_2024-09	m_11bbb	12342784	7106640
S1c2c(cc(cc2)C(=O)Nc3c(cccc3)C(=O)NC(C)C)C=C1	1130	fCSFP4	weighted-fingerprint-similarity	0.936	0.545	m_11bcb____644806____7106640	N/A	S1c2c(cc([N+]([O-])=O)cc2)C=C1C(=O)Nc3c(cccc3)C(=O)N	[*;R2][#6;r][#6;r]C(=O)[N;H]c1[c;H][c;H][c;H][c;H]c1[!#1]_20	2	false	REALSpace_70bn_2024-09	m_11bcb	644806	7106640
S1c2c(cc(cc2)C(=O)Nc3c(cccc3)C(=O)OC)C=C1	1131	fCSFP4	weighted-fingerprint-similarity	0.936	0.545	m_11bcb____51285____7106640	N/A	S1c2c(cc([N+]([O-])=O)cc2)C=C1C(=O)Nc3c(cccc3)C(=O)N	[*;R2][#6;r][#6;r]C(=O)[N;H]c1[c;H][c;H][c;H][c;H]c1[!#1]_20	2	false	REALSpace_70bn_2024-09	m_11bcb	51285	7106640
Brc1cc2c(SC(C(=O)NCC(=O)Nc3c(cccc3)C(=O)N)=C2)cc1	1132	fCSFP4	weighted-fingerprint-similarity	0.936	0.700	m_11bbb____22169958____12211778	N/A	S1c2c(cc([N+]([O-])=O)cc2)C=C1C(=O)Nc3c(cccc3)C(=O)N	[*;R2][#6;r][#6;r]C(=O)[N;H]c1[c;H][c;H][c;H][c;H]c1[!#1]_20	2	false	REALSpace_70bn_2024-09	m_11bbb	22169958	12211778
Clc1cc2c(SC(C(=O)NCC(=O)Nc3c(cccc3)C(=O)N)=C2)cc1	1133	fCSFP4	weighted-fingerprint-similarity	0.936	0.700	m_11bbb____22169958____11948630	N/A	S1c2c(cc([N+]([O-])=O)cc2)C=C1C(=O)Nc3c(cccc3)C(=O)N	[*;R2][#6;r][#6;r]C(=O)[N;H]c1[c;H][c;H][c;H][c;H]c1[!#1]_20	2	false	REALSpace_70bn_2024-09	m_11bbb	22169958	11948630
Ic1cc2c(SC(C(=O)NCC(=O)Nc3c(cccc3)C(=O)N)=C2)cc1	1134	fCSFP4	weighted-fingerprint-similarity	0.936	0.700	m_11bbb____22169958____26278040	N/A	S1c2c(cc([N+]([O-])=O)cc2)C=C1C(=O)Nc3c(cccc3)C(=O)N	[*;R2][#6;r][#6;r]C(=O)[N;H]c1[c;H][c;H][c;H][c;H]c1[!#1]_20	2	false	REALSpace_70bn_2024-09	m_11bbb	22169958	26278040
O=C(Nc1c(cccc1)C(=O)N)c2cc3NN=Cc3cc2	1135	fCSFP4	weighted-fingerprint-similarity	0.936	0.542	m_22bdl____138522____261232	N/A	S1c2c(cc([N+]([O-])=O)cc2)C=C1C(=O)Nc3c(cccc3)C(=O)N	[*;R2][#6;r][#6;r]C(=O)[N;H]c1[c;H][c;H][c;H][c;H]c1[!#1]_20	2	false	REALSpace_70bn_2024-09	m_22bdl	138522	261232
O=C(Nc1c(cccc1)C(=O)N)c2cc3c(N)cccc3cc2	1136	fCSFP4	weighted-fingerprint-similarity	0.936	0.542	m_240690bck____7350998____26257640	N/A	S1c2c(cc([N+]([O-])=O)cc2)C=C1C(=O)Nc3c(cccc3)C(=O)N	[*;R2][#6;r][#6;r]C(=O)[N;H]c1[c;H][c;H][c;H][c;H]c1[!#1]_20	2	false	REALSpace_70bn_2024-09	m_240690bck	7350998	26257640
S1c2c(cc(F)cc2)C=C1C(=O)NCC(=O)Nc3c(cccc3)C(=O)N	1137	fCSFP4	weighted-fingerprint-similarity	0.936	0.700	m_11bbb____22169958____107241	N/A	S1c2c(cc([N+]([O-])=O)cc2)C=C1C(=O)Nc3c(cccc3)C(=O)N	[*;R2][#6;r][#6;r]C(=O)[N;H]c1[c;H][c;H][c;H][c;H]c1[!#1]_20	2	false	REALSpace_70bn_2024-09	m_11bbb	22169958	107241
S1c2c(cc(cc2)C)C=C1C(=O)NCC(=O)Nc3c(cccc3)C(=O)N	1138	fCSFP4	weighted-fingerprint-similarity	0.936	0.700	m_11bbb____22169958____10338218	N/A	S1c2c(cc([N+]([O-])=O)cc2)C=C1C(=O)Nc3c(cccc3)C(=O)N	[*;R2][#6;r][#6;r]C(=O)[N;H]c1[c;H][c;H][c;H][c;H]c1[!#1]_20	2	false	REALSpace_70bn_2024-09	m_11bbb	22169958	10338218
S1N=Cc2c1cc(cc2)C(=O)Nc3c(cccc3)C(=O)c4ccccc4	1139	fCSFP4	weighted-fingerprint-similarity	0.936	0.538	m_11dcb____158059____22136542	N/A	S1c2c(cc([N+]([O-])=O)cc2)C=C1C(=O)Nc3c(cccc3)C(=O)N	[*;R2][#6;r][#6;r]C(=O)[N;H]c1[c;H][c;H][c;H][c;H]c1[!#1]_20	2	false	REALSpace_70bn_2024-09	m_11dcb	158059	22136542
S(=O)(=NC(=O)c1c(NC(=O)C=2Sc3c(cc(C#N)cc3)C2)cccc1)(C)C	1140	fCSFP4	weighted-fingerprint-similarity	0.936	0.582	m_11bcb____10475900____27707050	N/A	S1c2c(cc([N+]([O-])=O)cc2)C=C1C(=O)Nc3c(cccc3)C(=O)N	[*;R2][#6;r][#6;r]C(=O)[N;H]c1[c;H][c;H][c;H][c;H]c1[!#1]_20	2	false	REALSpace_70bn_2024-09	m_11bcb	10475900	27707050
S1c2c(cc(C#N)cc2)C=C1C(=O)Nc3c(cccc3)C(=O)N4CCOCC4	1141	fCSFP4	weighted-fingerprint-similarity	0.936	0.582	m_11bcb____321822____27707050	N/A	S1c2c(cc([N+]([O-])=O)cc2)C=C1C(=O)Nc3c(cccc3)C(=O)N	[*;R2][#6;r][#6;r]C(=O)[N;H]c1[c;H][c;H][c;H][c;H]c1[!#1]_20	2	false	REALSpace_70bn_2024-09	m_11bcb	321822	27707050
S1c2c(cc(NC(=O)OC(C)(C)C)cc2)C=C1C(=O)Nc3c(cccc3)C(=O)C(F)(F)F	1142	fCSFP4	weighted-fingerprint-similarity	0.936	0.582	m_11dcb____517992____25976524	N/A	S1c2c(cc([N+]([O-])=O)cc2)C=C1C(=O)Nc3c(cccc3)C(=O)N	[*;R2][#6;r][#6;r]C(=O)[N;H]c1[c;H][c;H][c;H][c;H]c1[!#1]_20	2	false	REALSpace_70bn_2024-09	m_11dcb	517992	25976524
S1c2c(cc(NC(=O)OC(C)(C)C)cc2)C=C1C(=O)Nc3c(cccc3)C(=O)NCC#C	1143	fCSFP4	weighted-fingerprint-similarity	0.936	0.582	m_11bcb____2083328____25976524	N/A	S1c2c(cc([N+]([O-])=O)cc2)C=C1C(=O)Nc3c(cccc3)C(=O)N	[*;R2][#6;r][#6;r]C(=O)[N;H]c1[c;H][c;H][c;H][c;H]c1[!#1]_20	2	false	REALSpace_70bn_2024-09	m_11bcb	2083328	25976524
S1c2c(cc(NC(=O)OC(C)(C)C)cc2)C=C1C(=O)Nc3c(cccc3)C(=O)NCC=C	1144	fCSFP4	weighted-fingerprint-similarity	0.936	0.582	m_11bcb____136885____25976524	N/A	S1c2c(cc([N+]([O-])=O)cc2)C=C1C(=O)Nc3c(cccc3)C(=O)N	[*;R2][#6;r][#6;r]C(=O)[N;H]c1[c;H][c;H][c;H][c;H]c1[!#1]_20	2	false	REALSpace_70bn_2024-09	m_11bcb	136885	25976524
S1c2c(cc(cc2)C(F)(F)F)C=C1C(=O)Nc3c(cccc3)C(=O)N4CCCC4	1145	fCSFP4	weighted-fingerprint-similarity	0.936	0.582	m_11bcb____136886____12111376	N/A	S1c2c(cc([N+]([O-])=O)cc2)C=C1C(=O)Nc3c(cccc3)C(=O)N	[*;R2][#6;r][#6;r]C(=O)[N;H]c1[c;H][c;H][c;H][c;H]c1[!#1]_20	2	false	REALSpace_70bn_2024-09	m_11bcb	136886	12111376
S1c2c(cc(cc2)C(F)(F)F)C=C1C(=O)Nc3c(cccc3)C(=O)N4CCCCC4	1146	fCSFP4	weighted-fingerprint-similarity	0.936	0.582	m_11bcb____53146____12111376	N/A	S1c2c(cc([N+]([O-])=O)cc2)C=C1C(=O)Nc3c(cccc3)C(=O)N	[*;R2][#6;r][#6;r]C(=O)[N;H]c1[c;H][c;H][c;H][c;H]c1[!#1]_20	2	false	REALSpace_70bn_2024-09	m_11bcb	53146	12111376
O=C(Nc1c(cccc1)C(=O)N)c2cc3Nc4c(c3cc2)cccc4	1147	fCSFP4	weighted-fingerprint-similarity	0.936	0.534	m_11bcb____124078____20049676	N/A	S1c2c(cc([N+]([O-])=O)cc2)C=C1C(=O)Nc3c(cccc3)C(=O)N	[*;R2][#6;r][#6;r]C(=O)[N;H]c1[c;H][c;H][c;H][c;H]c1[!#1]_20	2	false	REALSpace_70bn_2024-09	m_11bcb	124078	20049676
O=C(Nc1c(cccc1)C(=O)N)c2cc3Oc4c(c3cc2)cccc4	1148	fCSFP4	weighted-fingerprint-similarity	0.936	0.534	m_11bcb____124078____10120232	N/A	S1c2c(cc([N+]([O-])=O)cc2)C=C1C(=O)Nc3c(cccc3)C(=O)N	[*;R2][#6;r][#6;r]C(=O)[N;H]c1[c;H][c;H][c;H][c;H]c1[!#1]_20	2	false	REALSpace_70bn_2024-09	m_11bcb	124078	10120232
Brc1cc2SC(C(=O)Nc3c(cccc3)C(=O)N(C(C)C)C)=Cc2cc1	1149	fCSFP4	weighted-fingerprint-similarity	0.936	0.579	m_11bcb____11764212____10812350	N/A	S1c2c(cc([N+]([O-])=O)cc2)C=C1C(=O)Nc3c(cccc3)C(=O)N	[*;R2][#6;r][#6;r]C(=O)[N;H]c1[c;H][c;H][c;H][c;H]c1[!#1]_20	2	false	REALSpace_70bn_2024-09	m_11bcb	11764212	10812350
Clc1cc2SC(C(=O)Nc3c(cccc3)C(=O)N(C(C)C)C)=Cc2cc1	1150	fCSFP4	weighted-fingerprint-similarity	0.936	0.579	m_11bcb____11764212____13573928	N/A	S1c2c(cc([N+]([O-])=O)cc2)C=C1C(=O)Nc3c(cccc3)C(=O)N	[*;R2][#6;r][#6;r]C(=O)[N;H]c1[c;H][c;H][c;H][c;H]c1[!#1]_20	2	false	REALSpace_70bn_2024-09	m_11bcb	11764212	13573928
S1c2c(cc(NC(=O)c3c(NC(=O)C(F)(F)F)cccc3)cc2)C=C1C(=O)OCC	1151	fCSFP4	weighted-fingerprint-similarity	0.936	0.579	m_22bbf____7788272____8627556	N/A	S1c2c(cc([N+]([O-])=O)cc2)C=C1C(=O)Nc3c(cccc3)C(=O)N	[*;R2][#6;r][#6;r]C(=O)[N;H]c1[c;H][c;H][c;H][c;H]c1[!#1]_20	2	false	REALSpace_70bn_2024-09	m_22bbf	7788272	8627556
S1c2c(cc(NC(=O)c3c(NC(=O)C4CC4)cccc3)cc2)C=C1C(=O)OCC	1152	fCSFP4	weighted-fingerprint-similarity	0.936	0.579	m_22cbl____7788272____10565358	N/A	S1c2c(cc([N+]([O-])=O)cc2)C=C1C(=O)Nc3c(cccc3)C(=O)N	[*;R2][#6;r][#6;r]C(=O)[N;H]c1[c;H][c;H][c;H][c;H]c1[!#1]_20	2	false	REALSpace_70bn_2024-09	m_22cbl	7788272	10565358
S1c2c(cc(NC(=O)c3c(NC(=O)C4CCC4)cccc3)cc2)C=C1C(=O)OC	1153	fCSFP4	weighted-fingerprint-similarity	0.936	0.579	m_22bbf____13586248____21215248	N/A	S1c2c(cc([N+]([O-])=O)cc2)C=C1C(=O)Nc3c(cccc3)C(=O)N	[*;R2][#6;r][#6;r]C(=O)[N;H]c1[c;H][c;H][c;H][c;H]c1[!#1]_20	2	false	REALSpace_70bn_2024-09	m_22bbf	13586248	21215248
S1c2c(ccc(F)c2)C=C1C(=O)Nc3c(cccc3)C(=O)N(C(C)C)C	1154	fCSFP4	weighted-fingerprint-similarity	0.936	0.579	m_11bcb____11764212____116471	N/A	S1c2c(cc([N+]([O-])=O)cc2)C=C1C(=O)Nc3c(cccc3)C(=O)N	[*;R2][#6;r][#6;r]C(=O)[N;H]c1[c;H][c;H][c;H][c;H]c1[!#1]_20	2	false	REALSpace_70bn_2024-09	m_11bcb	11764212	116471
S1c2c(ccc(OC)c2)C=C1C(=O)Nc3c(cccc3)C(=O)N4CCCC4	1155	fCSFP4	weighted-fingerprint-similarity	0.936	0.579	m_11bcb____136886____12362482	N/A	S1c2c(cc([N+]([O-])=O)cc2)C=C1C(=O)Nc3c(cccc3)C(=O)N	[*;R2][#6;r][#6;r]C(=O)[N;H]c1[c;H][c;H][c;H][c;H]c1[!#1]_20	2	false	REALSpace_70bn_2024-09	m_11bcb	136886	12362482
S1c2c(ccc(OC)c2)C=C1C(=O)Nc3c(cccc3)C(=O)N4CCCCC4	1156	fCSFP4	weighted-fingerprint-similarity	0.936	0.579	m_11bcb____53146____12362482	N/A	S1c2c(cc([N+]([O-])=O)cc2)C=C1C(=O)Nc3c(cccc3)C(=O)N	[*;R2][#6;r][#6;r]C(=O)[N;H]c1[c;H][c;H][c;H][c;H]c1[!#1]_20	2	false	REALSpace_70bn_2024-09	m_11bcb	53146	12362482
S1c2c(ccc(c2)C(F)(F)F)C=C1C(=O)Nc3c(cccc3)C(=O)OC(C)(C)C	1157	fCSFP4	weighted-fingerprint-similarity	0.936	0.579	m_11dcb____8271018____15260400	N/A	S1c2c(cc([N+]([O-])=O)cc2)C=C1C(=O)Nc3c(cccc3)C(=O)N	[*;R2][#6;r][#6;r]C(=O)[N;H]c1[c;H][c;H][c;H][c;H]c1[!#1]_20	2	false	REALSpace_70bn_2024-09	m_11dcb	8271018	15260400
O=C(Nc1c(cccc1)C(=O)N)c2c(OC)cc3c(c2)cccc3	1158	fCSFP4	weighted-fingerprint-similarity	0.936	0.530	m_11bcb____124078____53692	N/A	S1c2c(cc([N+]([O-])=O)cc2)C=C1C(=O)Nc3c(cccc3)C(=O)N	[*;R2][#6;r][#6;r]C(=O)[N;H]c1[c;H][c;H][c;H][c;H]c1[!#1]_20	2	false	REALSpace_70bn_2024-09	m_11bcb	124078	53692
Clc1cc(c(NC(=O)C=2Sc3c(cccc3)C2)cc1)C(=O)C=4NC=CC4	1159	fCSFP4	weighted-fingerprint-similarity	0.936	0.576	m_11bcb____7786028____109241	N/A	S1c2c(cc([N+]([O-])=O)cc2)C=C1C(=O)Nc3c(cccc3)C(=O)N	[*;R2][#6;r][#6;r]C(=O)[N;H]c1[c;H][c;H][c;H][c;H]c1[!#1]_20	2	false	REALSpace_70bn_2024-09	m_11bcb	7786028	109241
S1c2c(cccc2)C=C1C(=O)NCC(=O)Nc3c(cccc3)C(=O)N	1160	fCSFP4	weighted-fingerprint-similarity	0.936	0.690	m_11bbb____22169958____109241	N/A	S1c2c(cc([N+]([O-])=O)cc2)C=C1C(=O)Nc3c(cccc3)C(=O)N	[*;R2][#6;r][#6;r]C(=O)[N;H]c1[c;H][c;H][c;H][c;H]c1[!#1]_20	2	false	REALSpace_70bn_2024-09	m_11bbb	22169958	109241
[O-][N+](=O)c1cc2c(OC(C(=O)Nc3c(cccc3)C(=O)NCC[NH3+])=C2)cc1	1161	fCSFP4	weighted-fingerprint-similarity	0.936	0.573	m_272430bcb____11500082____10041500	N/A	S1c2c(cc([N+]([O-])=O)cc2)C=C1C(=O)Nc3c(cccc3)C(=O)N	[*;R2][#6;r][#6;r]C(=O)[N;H]c1[c;H][c;H][c;H][c;H]c1[!#1]_20	2	false	REALSpace_70bn_2024-09	m_272430bcb	11500082	10041500
O=C(Nc1c(cccc1)C(=O)NCC[NH3+])c2cc3c(cc2)cccc3	1162	fCSFP4	weighted-fingerprint-similarity	0.936	0.522	m_272430bcb____11500082____10036288	N/A	S1c2c(cc([N+]([O-])=O)cc2)C=C1C(=O)Nc3c(cccc3)C(=O)N	[*;R2][#6;r][#6;r]C(=O)[N;H]c1[c;H][c;H][c;H][c;H]c1[!#1]_20	2	false	REALSpace_70bn_2024-09	m_272430bcb	11500082	10036288
BrC=1c2c(SC1C)ccc(c2)C(=O)Nc3c(cccc3)C(=O)N	1163	fCSFP4	weighted-fingerprint-similarity	0.936	0.569	m_11bcb____124078____21458578	N/A	S1c2c(cc([N+]([O-])=O)cc2)C=C1C(=O)Nc3c(cccc3)C(=O)N	[*;R2][#6;r][#6;r]C(=O)[N;H]c1[c;H][c;H][c;H][c;H]c1[!#1]_20	2	false	REALSpace_70bn_2024-09	m_11bcb	124078	21458578
S1C(C(=O)Nc2c(cccc2)C(=O)N)=CC3=C1NC(C(=O)OC)=C3	1164	fCSFP4	weighted-fingerprint-similarity	0.936	0.569	m_11bcb____124078____27041676	N/A	S1c2c(cc([N+]([O-])=O)cc2)C=C1C(=O)Nc3c(cccc3)C(=O)N	[*;R2][#6;r][#6;r]C(=O)[N;H]c1[c;H][c;H][c;H][c;H]c1[!#1]_20	2	false	REALSpace_70bn_2024-09	m_11bcb	124078	27041676
Brc1cc2c(cc(cc2)C(=O)Nc3c(cccc3)C(=O)NC)cc1	1165	fCSFP4	weighted-fingerprint-similarity	0.936	0.518	m_11bcb____133000____7594426	N/A	S1c2c(cc([N+]([O-])=O)cc2)C=C1C(=O)Nc3c(cccc3)C(=O)N	[*;R2][#6;r][#6;r]C(=O)[N;H]c1[c;H][c;H][c;H][c;H]c1[!#1]_20	2	false	REALSpace_70bn_2024-09	m_11bcb	133000	7594426
Brc1cc2c(cc1)ccc(c2)C(=O)Nc3c(cccc3)C(=O)NC	1166	fCSFP4	weighted-fingerprint-similarity	0.936	0.518	m_11bcb____133000____12623846	N/A	S1c2c(cc([N+]([O-])=O)cc2)C=C1C(=O)Nc3c(cccc3)C(=O)N	[*;R2][#6;r][#6;r]C(=O)[N;H]c1[c;H][c;H][c;H][c;H]c1[!#1]_20	2	false	REALSpace_70bn_2024-09	m_11bcb	133000	12623846
Clc1cc2c(cc(cc2)C(=O)Nc3c(cccc3)C(=O)NC)cc1	1167	fCSFP4	weighted-fingerprint-similarity	0.936	0.518	m_11bcb____133000____19438224	N/A	S1c2c(cc([N+]([O-])=O)cc2)C=C1C(=O)Nc3c(cccc3)C(=O)N	[*;R2][#6;r][#6;r]C(=O)[N;H]c1[c;H][c;H][c;H][c;H]c1[!#1]_20	2	false	REALSpace_70bn_2024-09	m_11bcb	133000	19438224
O=C(Nc1c(cccc1)C(=O)C)c2cc3c(cc(cc3)C)cc2	1168	fCSFP4	weighted-fingerprint-similarity	0.936	0.518	m_11bbb____52025____15071058	N/A	S1c2c(cc([N+]([O-])=O)cc2)C=C1C(=O)Nc3c(cccc3)C(=O)N	[*;R2][#6;r][#6;r]C(=O)[N;H]c1[c;H][c;H][c;H][c;H]c1[!#1]_20	2	false	REALSpace_70bn_2024-09	m_11bbb	52025	15071058
O=C(OC)c1c(NC(=O)c2cc3c(cc(cc3)C(=O)OC)cc2)cccc1	1169	fCSFP4	weighted-fingerprint-similarity	0.936	0.518	m_11bcb____51285____16528528	N/A	S1c2c(cc([N+]([O-])=O)cc2)C=C1C(=O)Nc3c(cccc3)C(=O)N	[*;R2][#6;r][#6;r]C(=O)[N;H]c1[c;H][c;H][c;H][c;H]c1[!#1]_20	2	false	REALSpace_70bn_2024-09	m_11bcb	51285	16528528
S1c2c(cc(cc2)C(=O)Nc3c(cccc3)C(=O)N4CCCC4)C=C1C	1170	fCSFP4	weighted-fingerprint-similarity	0.936	0.566	m_11bcb____136886____26276502	N/A	S1c2c(cc([N+]([O-])=O)cc2)C=C1C(=O)Nc3c(cccc3)C(=O)N	[*;R2][#6;r][#6;r]C(=O)[N;H]c1[c;H][c;H][c;H][c;H]c1[!#1]_20	2	false	REALSpace_70bn_2024-09	m_11bcb	136886	26276502
S1c2c(cc(cc2)C(=O)Nc3c(cccc3)C(=O)N4CCCCC4)C=C1C	1171	fCSFP4	weighted-fingerprint-similarity	0.936	0.566	m_11bcb____53146____26276502	N/A	S1c2c(cc([N+]([O-])=O)cc2)C=C1C(=O)Nc3c(cccc3)C(=O)N	[*;R2][#6;r][#6;r]C(=O)[N;H]c1[c;H][c;H][c;H][c;H]c1[!#1]_20	2	false	REALSpace_70bn_2024-09	m_11bcb	53146	26276502
S1c2c(cccc2)C=3SC(C(=O)Nc4c(cccc4)C(=O)NCCC(=O)N)=CC13	1172	fCSFP4	weighted-fingerprint-similarity	0.936	0.566	m_11bcb____22359526____135052	N/A	S1c2c(cc([N+]([O-])=O)cc2)C=C1C(=O)Nc3c(cccc3)C(=O)N	[*;R2][#6;r][#6;r]C(=O)[N;H]c1[c;H][c;H][c;H][c;H]c1[!#1]_20	2	false	REALSpace_70bn_2024-09	m_11bcb	22359526	135052
Clc1nc2c(SC(C(=O)Nc3c(cccc3)C(=O)NC)=C2)cc1	1173	fCSFP4	weighted-fingerprint-similarity	0.936	0.563	m_11bcb____133000____11971988	N/A	S1c2c(cc([N+]([O-])=O)cc2)C=C1C(=O)Nc3c(cccc3)C(=O)N	[*;R2][#6;r][#6;r]C(=O)[N;H]c1[c;H][c;H][c;H][c;H]c1[!#1]_20	2	false	REALSpace_70bn_2024-09	m_11bcb	133000	11971988
S1C(C(=O)Nc2c(cccc2)C(=O)NCCC(=O)N)=CC3=C1SC=C3	1174	fCSFP4	weighted-fingerprint-similarity	0.936	0.563	m_11bcb____22359526____14179430	N/A	S1c2c(cc([N+]([O-])=O)cc2)C=C1C(=O)Nc3c(cccc3)C(=O)N	[*;R2][#6;r][#6;r]C(=O)[N;H]c1[c;H][c;H][c;H][c;H]c1[!#1]_20	2	false	REALSpace_70bn_2024-09	m_11bcb	22359526	14179430
S1c2c(ccc(c2)C(=O)Nc3c(cccc3)C(=O)C(OC)OC)C=C1C	1175	fCSFP4	weighted-fingerprint-similarity	0.936	0.563	m_11bcb____18808728____25986834	N/A	S1c2c(cc([N+]([O-])=O)cc2)C=C1C(=O)Nc3c(cccc3)C(=O)N	[*;R2][#6;r][#6;r]C(=O)[N;H]c1[c;H][c;H][c;H][c;H]c1[!#1]_20	2	false	REALSpace_70bn_2024-09	m_11bcb	18808728	25986834
S1c2c(ccc(c2)C(=O)Nc3c(cccc3)C(=O)N(CC)CC)C=C1C	1176	fCSFP4	weighted-fingerprint-similarity	0.936	0.563	m_11bcb____1318810____25986834	N/A	S1c2c(cc([N+]([O-])=O)cc2)C=C1C(=O)Nc3c(cccc3)C(=O)N	[*;R2][#6;r][#6;r]C(=O)[N;H]c1[c;H][c;H][c;H][c;H]c1[!#1]_20	2	false	REALSpace_70bn_2024-09	m_11bcb	1318810	25986834
S1c2c(ccc(c2)C(=O)Nc3c(cccc3)C(=O)OC(C)(C)C)C=C1C	1177	fCSFP4	weighted-fingerprint-similarity	0.936	0.563	m_11dcb____8271018____25986834	N/A	S1c2c(cc([N+]([O-])=O)cc2)C=C1C(=O)Nc3c(cccc3)C(=O)N	[*;R2][#6;r][#6;r]C(=O)[N;H]c1[c;H][c;H][c;H][c;H]c1[!#1]_20	2	false	REALSpace_70bn_2024-09	m_11dcb	8271018	25986834
S1c2c(nccc2)C=C1C(=O)Nc3c(cccc3)C(=O)NCC[NH3+]	1178	fCSFP4	weighted-fingerprint-similarity	0.936	0.563	m_272430bcb____11500082____26416574	N/A	S1c2c(cc([N+]([O-])=O)cc2)C=C1C(=O)Nc3c(cccc3)C(=O)N	[*;R2][#6;r][#6;r]C(=O)[N;H]c1[c;H][c;H][c;H][c;H]c1[!#1]_20	2	false	REALSpace_70bn_2024-09	m_272430bcb	11500082	26416574
Brc1c2c(SC(C(=O)Nc3c(cccc3)C(=O)C)=C2)ccc1	1179	fCSFP4	weighted-fingerprint-similarity	0.935	0.559	m_11bbb____52025____14245944	N/A	S1c2c(cc([N+]([O-])=O)cc2)C=C1C(=O)Nc3c(cccc3)C(=O)N	[*;R2][#6;r][#6;r]C(=O)[N;H]c1[c;H][c;H][c;H][c;H]c1[!#1]_20	2	false	REALSpace_70bn_2024-09	m_11bbb	52025	14245944
Clc1c2c(SC(C(=O)Nc3c(cccc3)C(=O)C)=C2)ccc1	1180	fCSFP4	weighted-fingerprint-similarity	0.935	0.559	m_11bbb____52025____55547	N/A	S1c2c(cc([N+]([O-])=O)cc2)C=C1C(=O)Nc3c(cccc3)C(=O)N	[*;R2][#6;r][#6;r]C(=O)[N;H]c1[c;H][c;H][c;H][c;H]c1[!#1]_20	2	false	REALSpace_70bn_2024-09	m_11bbb	52025	55547
S1C(C(=O)Nc2c(cccc2)C(=O)CC)=CC=3OC=CC13	1181	fCSFP4	weighted-fingerprint-similarity	0.935	0.559	m_11bbb____12342784____5137514	N/A	S1c2c(cc([N+]([O-])=O)cc2)C=C1C(=O)Nc3c(cccc3)C(=O)N	[*;R2][#6;r][#6;r]C(=O)[N;H]c1[c;H][c;H][c;H][c;H]c1[!#1]_20	2	false	REALSpace_70bn_2024-09	m_11bbb	12342784	5137514
S1C(C(=O)Nc2c(cccc2)C(=O)NC(C)C)=CC=3NC=CC13	1182	fCSFP4	weighted-fingerprint-similarity	0.935	0.559	m_22bdl____644812____9582622	N/A	S1c2c(cc([N+]([O-])=O)cc2)C=C1C(=O)Nc3c(cccc3)C(=O)N	[*;R2][#6;r][#6;r]C(=O)[N;H]c1[c;H][c;H][c;H][c;H]c1[!#1]_20	2	false	REALSpace_70bn_2024-09	m_22bdl	644812	9582622
S1C(C(=O)Nc2c(cccc2)C(=O)NC(C)C)=CC=3OC=CC13	1183	fCSFP4	weighted-fingerprint-similarity	0.935	0.559	m_11bcb____644806____5137514	N/A	S1c2c(cc([N+]([O-])=O)cc2)C=C1C(=O)Nc3c(cccc3)C(=O)N	[*;R2][#6;r][#6;r]C(=O)[N;H]c1[c;H][c;H][c;H][c;H]c1[!#1]_20	2	false	REALSpace_70bn_2024-09	m_11bcb	644806	5137514
S1C(C(=O)Nc2c(cccc2)C(=O)OC)=CC=3OC=CC13	1184	fCSFP4	weighted-fingerprint-similarity	0.935	0.559	m_11bcb____51285____5137514	N/A	S1c2c(cc([N+]([O-])=O)cc2)C=C1C(=O)Nc3c(cccc3)C(=O)N	[*;R2][#6;r][#6;r]C(=O)[N;H]c1[c;H][c;H][c;H][c;H]c1[!#1]_20	2	false	REALSpace_70bn_2024-09	m_11bcb	51285	5137514
S1c2c(c(F)ccc2)C=C1C(=O)Nc3c(cccc3)C(=O)C	1185	fCSFP4	weighted-fingerprint-similarity	0.935	0.559	m_11bbb____52025____55625	N/A	S1c2c(cc([N+]([O-])=O)cc2)C=C1C(=O)Nc3c(cccc3)C(=O)N	[*;R2][#6;r][#6;r]C(=O)[N;H]c1[c;H][c;H][c;H][c;H]c1[!#1]_20	2	false	REALSpace_70bn_2024-09	m_11bbb	52025	55625
BrC=1c2c(SC1)ccc(c2)C(=O)Nc3c(cccc3)C(=O)N	1186	fCSFP4	weighted-fingerprint-similarity	0.935	0.556	m_11bcb____124078____10685020	N/A	S1c2c(cc([N+]([O-])=O)cc2)C=C1C(=O)Nc3c(cccc3)C(=O)N	[*;R2][#6;r][#6;r]C(=O)[N;H]c1[c;H][c;H][c;H][c;H]c1[!#1]_20	2	false	REALSpace_70bn_2024-09	m_11bcb	124078	10685020
Brc1c2SC(C(=O)Nc3c(cccc3)C([O-])=O)=Cc2ccc1	1187	fCSFP4	weighted-fingerprint-similarity	0.935	0.556	m_270112bcc____7868348____16476212	N/A	S1c2c(cc([N+]([O-])=O)cc2)C=C1C(=O)Nc3c(cccc3)C(=O)N	[*;R2][#6;r][#6;r]C(=O)[N;H]c1[c;H][c;H][c;H][c;H]c1[!#1]_20	2	false	REALSpace_70bn_2024-09	m_270112bcc	7868348	16476212
Clc1c2SC(C(=O)Nc3c(cccc3)C([O-])=O)=Cc2ccc1	1188	fCSFP4	weighted-fingerprint-similarity	0.935	0.556	m_272270dcb____12154820____11573922	N/A	S1c2c(cc([N+]([O-])=O)cc2)C=C1C(=O)Nc3c(cccc3)C(=O)N	[*;R2][#6;r][#6;r]C(=O)[N;H]c1[c;H][c;H][c;H][c;H]c1[!#1]_20	2	false	REALSpace_70bn_2024-09	m_272270dcb	12154820	11573922
S1c2c(cc(cc2)C(=O)Nc3c(cccc3)C(=O)N)C(=C1)C	1189	fCSFP4	weighted-fingerprint-similarity	0.935	0.556	m_11bcb____124078____20049420	N/A	S1c2c(cc([N+]([O-])=O)cc2)C=C1C(=O)Nc3c(cccc3)C(=O)N	[*;R2][#6;r][#6;r]C(=O)[N;H]c1[c;H][c;H][c;H][c;H]c1[!#1]_20	2	false	REALSpace_70bn_2024-09	m_11bcb	124078	20049420
S1c2c(cccc2)C=3SC(C(=O)Nc4c(cccc4)C(=O)C(C)C)=CC13	1190	fCSFP4	weighted-fingerprint-similarity	0.935	0.556	m_11bcb____7874874____135052	N/A	S1c2c(cc([N+]([O-])=O)cc2)C=C1C(=O)Nc3c(cccc3)C(=O)N	[*;R2][#6;r][#6;r]C(=O)[N;H]c1[c;H][c;H][c;H][c;H]c1[!#1]_20	2	false	REALSpace_70bn_2024-09	m_11bcb	7874874	135052
S1c2c(cccc2)C=3SC(C(=O)Nc4c(cccc4)C(=O)N(C)C)=CC13	1191	fCSFP4	weighted-fingerprint-similarity	0.935	0.556	m_11bcb____593148____135052	N/A	S1c2c(cc([N+]([O-])=O)cc2)C=C1C(=O)Nc3c(cccc3)C(=O)N	[*;R2][#6;r][#6;r]C(=O)[N;H]c1[c;H][c;H][c;H][c;H]c1[!#1]_20	2	false	REALSpace_70bn_2024-09	m_11bcb	593148	135052
S1c2c(cccc2)C=3SC(C(=O)Nc4c(cccc4)C(=O)NCC#C)=CC13	1192	fCSFP4	weighted-fingerprint-similarity	0.935	0.556	m_11bcb____2083328____135052	N/A	S1c2c(cc([N+]([O-])=O)cc2)C=C1C(=O)Nc3c(cccc3)C(=O)N	[*;R2][#6;r][#6;r]C(=O)[N;H]c1[c;H][c;H][c;H][c;H]c1[!#1]_20	2	false	REALSpace_70bn_2024-09	m_11bcb	2083328	135052
S1c2c(cccc2)C=3SC(C(=O)Nc4c(cccc4)C(=O)NCC=C)=CC13	1193	fCSFP4	weighted-fingerprint-similarity	0.935	0.556	m_11bcb____136885____135052	N/A	S1c2c(cc([N+]([O-])=O)cc2)C=C1C(=O)Nc3c(cccc3)C(=O)N	[*;R2][#6;r][#6;r]C(=O)[N;H]c1[c;H][c;H][c;H][c;H]c1[!#1]_20	2	false	REALSpace_70bn_2024-09	m_11bcb	136885	135052
S1c2c(c([N+]([O-])=O)ccc2)C=C1C(=O)Nc3c(cccc3)C(=O)N(OC)C	1194	fCSFP4	weighted-fingerprint-similarity	0.935	0.596	m_11bcb____2519990____26276910	N/A	S1c2c(cc([N+]([O-])=O)cc2)C=C1C(=O)Nc3c(cccc3)C(=O)N	[*;R2][#6;r][#6;r]C(=O)[N;H]c1[c;H][c;H][c;H][c;H]c1[!#1]_20	2	false	REALSpace_70bn_2024-09	m_11bcb	2519990	26276910
BrC=1SC=2SC(C(=O)Nc3c(cncc3)C(=O)c4ccccc4)=CC2C1	1195	fCSFP4	weighted-fingerprint-similarity	0.935	0.552	m_11bcb____25838564____14320622	N/A	S1c2c(cc([N+]([O-])=O)cc2)C=C1C(=O)Nc3c(cccc3)C(=O)N	[*;R2][#6;r][#6;r]C(=O)[N;H]c1[c;H][c;H][c;H][c;H]c1[!#1]_20	2	false	REALSpace_70bn_2024-09	m_11bcb	25838564	14320622
S1C(C(=O)Nc2c(cccc2)C(=O)C(C)C)=CC3=C1SC=C3	1196	fCSFP4	weighted-fingerprint-similarity	0.935	0.552	m_11bcb____7874874____14179430	N/A	S1c2c(cc([N+]([O-])=O)cc2)C=C1C(=O)Nc3c(cccc3)C(=O)N	[*;R2][#6;r][#6;r]C(=O)[N;H]c1[c;H][c;H][c;H][c;H]c1[!#1]_20	2	false	REALSpace_70bn_2024-09	m_11bcb	7874874	14179430
S1C(C(=O)Nc2c(cccc2)C(=O)N(C)C)=CC3=C1SC=C3	1197	fCSFP4	weighted-fingerprint-similarity	0.935	0.552	m_11bcb____593148____14179430	N/A	S1c2c(cc([N+]([O-])=O)cc2)C=C1C(=O)Nc3c(cccc3)C(=O)N	[*;R2][#6;r][#6;r]C(=O)[N;H]c1[c;H][c;H][c;H][c;H]c1[!#1]_20	2	false	REALSpace_70bn_2024-09	m_11bcb	593148	14179430
S1C(C(=O)Nc2c(cccc2)C(=O)NCC#C)=CC3=C1SC=C3	1198	fCSFP4	weighted-fingerprint-similarity	0.935	0.552	m_11bcb____2083328____14179430	N/A	S1c2c(cc([N+]([O-])=O)cc2)C=C1C(=O)Nc3c(cccc3)C(=O)N	[*;R2][#6;r][#6;r]C(=O)[N;H]c1[c;H][c;H][c;H][c;H]c1[!#1]_20	2	false	REALSpace_70bn_2024-09	m_11bcb	2083328	14179430
S1C(C(=O)Nc2c(cccc2)C(=O)NCC=C)=CC3=C1SC=C3	1199	fCSFP4	weighted-fingerprint-similarity	0.935	0.552	m_11bcb____136885____14179430	N/A	S1c2c(cc([N+]([O-])=O)cc2)C=C1C(=O)Nc3c(cccc3)C(=O)N	[*;R2][#6;r][#6;r]C(=O)[N;H]c1[c;H][c;H][c;H][c;H]c1[!#1]_20	2	false	REALSpace_70bn_2024-09	m_11bcb	136885	14179430
S1c2c(cccc2C=C1C(=O)Nc3c(cccc3)C(=O)NC)C	1200	fCSFP4	weighted-fingerprint-similarity	0.935	0.552	m_11bcb____133000____10266764	N/A	S1c2c(cc([N+]([O-])=O)cc2)C=C1C(=O)Nc3c(cccc3)C(=O)N	[*;R2][#6;r][#6;r]C(=O)[N;H]c1[c;H][c;H][c;H][c;H]c1[!#1]_20	2	false	REALSpace_70bn_2024-09	m_11bcb	133000	10266764
BrC=1SC2=C(SC(C(=O)Nc3c(cccc3)C(=O)C(F)(F)F)=C2)C1	1201	fCSFP4	weighted-fingerprint-similarity	0.935	0.548	m_11dcb____517992____14320422	N/A	S1c2c(cc([N+]([O-])=O)cc2)C=C1C(=O)Nc3c(cccc3)C(=O)N	[*;R2][#6;r][#6;r]C(=O)[N;H]c1[c;H][c;H][c;H][c;H]c1[!#1]_20	2	false	REALSpace_70bn_2024-09	m_11dcb	517992	14320422
ClC=1SC2=C(SC(C(=O)Nc3c(cccc3)C(=O)C(F)(F)F)=C2)C1	1202	fCSFP4	weighted-fingerprint-similarity	0.935	0.548	m_11dcb____517992____13757472	N/A	S1c2c(cc([N+]([O-])=O)cc2)C=C1C(=O)Nc3c(cccc3)C(=O)N	[*;R2][#6;r][#6;r]C(=O)[N;H]c1[c;H][c;H][c;H][c;H]c1[!#1]_20	2	false	REALSpace_70bn_2024-09	m_11dcb	517992	13757472
S1C(C(=O)Nc2c(cccc2)C(=O)C(F)(F)F)=CC=3SC(=CC13)C	1203	fCSFP4	weighted-fingerprint-similarity	0.935	0.548	m_11dcb____517992____15260200	N/A	S1c2c(cc([N+]([O-])=O)cc2)C=C1C(=O)Nc3c(cccc3)C(=O)N	[*;R2][#6;r][#6;r]C(=O)[N;H]c1[c;H][c;H][c;H][c;H]c1[!#1]_20	2	false	REALSpace_70bn_2024-09	m_11dcb	517992	15260200
S1C(C(=O)Nc2c(cccc2)C(=O)NCC(C)C)=CC=3SC(=CC13)C	1204	fCSFP4	weighted-fingerprint-similarity	0.935	0.548	m_11bcb____136883____15260200	N/A	S1c2c(cc([N+]([O-])=O)cc2)C=C1C(=O)Nc3c(cccc3)C(=O)N	[*;R2][#6;r][#6;r]C(=O)[N;H]c1[c;H][c;H][c;H][c;H]c1[!#1]_20	2	false	REALSpace_70bn_2024-09	m_11bcb	136883	15260200
S1C(C(=O)Nc2c(cccc2)C(=O)NCCCCC)=CC=3SC(=CC13)C	1205	fCSFP4	weighted-fingerprint-similarity	0.935	0.548	m_11bcb____15150482____15260200	N/A	S1c2c(cc([N+]([O-])=O)cc2)C=C1C(=O)Nc3c(cccc3)C(=O)N	[*;R2][#6;r][#6;r]C(=O)[N;H]c1[c;H][c;H][c;H][c;H]c1[!#1]_20	2	false	REALSpace_70bn_2024-09	m_11bcb	15150482	15260200
S1C(C(=O)Nc2c(cccc2)C(=O)OCC)=CC=3SC(=CC13)C	1206	fCSFP4	weighted-fingerprint-similarity	0.935	0.548	m_11bcb____51599____15260200	N/A	S1c2c(cc([N+]([O-])=O)cc2)C=C1C(=O)Nc3c(cccc3)C(=O)N	[*;R2][#6;r][#6;r]C(=O)[N;H]c1[c;H][c;H][c;H][c;H]c1[!#1]_20	2	false	REALSpace_70bn_2024-09	m_11bcb	51599	15260200
S1c2c(cc(nc2)C(=O)Nc3c(cccc3)C(=O)N)C=C1	1207	fCSFP4	weighted-fingerprint-similarity	0.935	0.548	m_11bcb____124078____26269724	N/A	S1c2c(cc([N+]([O-])=O)cc2)C=C1C(=O)Nc3c(cccc3)C(=O)N	[*;R2][#6;r][#6;r]C(=O)[N;H]c1[c;H][c;H][c;H][c;H]c1[!#1]_20	2	false	REALSpace_70bn_2024-09	m_11bcb	124078	26269724
BrC=1SC=2SC(C(=O)Nc3c(cccc3)C(=O)NC(C)(C)C)=CC2C1	1208	fCSFP4	weighted-fingerprint-similarity	0.935	0.545	m_11bcb____1289306____14320622	N/A	S1c2c(cc([N+]([O-])=O)cc2)C=C1C(=O)Nc3c(cccc3)C(=O)N	[*;R2][#6;r][#6;r]C(=O)[N;H]c1[c;H][c;H][c;H][c;H]c1[!#1]_20	2	false	REALSpace_70bn_2024-09	m_11bcb	1289306	14320622
BrC=1SC=2SC(C(=O)Nc3c(cccc3)C(=O)NC4CC4)=CC2C1	1209	fCSFP4	weighted-fingerprint-similarity	0.935	0.545	m_11bcb____53157____14320622	N/A	S1c2c(cc([N+]([O-])=O)cc2)C=C1C(=O)Nc3c(cccc3)C(=O)N	[*;R2][#6;r][#6;r]C(=O)[N;H]c1[c;H][c;H][c;H][c;H]c1[!#1]_20	2	false	REALSpace_70bn_2024-09	m_11bcb	53157	14320622
BrC=1SC=2SC(C(=O)Nc3c(cccc3)C(=O)NCCC)=CC2C1	1210	fCSFP4	weighted-fingerprint-similarity	0.935	0.545	m_11bcb____53178____14320622	N/A	S1c2c(cc([N+]([O-])=O)cc2)C=C1C(=O)Nc3c(cccc3)C(=O)N	[*;R2][#6;r][#6;r]C(=O)[N;H]c1[c;H][c;H][c;H][c;H]c1[!#1]_20	2	false	REALSpace_70bn_2024-09	m_11bcb	53178	14320622
S1c2ncc(cc2C=C1)C(=O)Nc3c(cccc3)C(=O)N	1211	fCSFP4	weighted-fingerprint-similarity	0.935	0.545	m_11bcb____124078____12525600	N/A	S1c2c(cc([N+]([O-])=O)cc2)C=C1C(=O)Nc3c(cccc3)C(=O)N	[*;R2][#6;r][#6;r]C(=O)[N;H]c1[c;H][c;H][c;H][c;H]c1[!#1]_20	2	false	REALSpace_70bn_2024-09	m_11bcb	124078	12525600
Brc1cc([N+]([O-])=O)c2SC(C(=O)Nc3c(cccc3)C(=O)NC(C)(C)C)=Cc2c1	1212	fCSFP4	weighted-fingerprint-similarity	0.935	0.587	m_11bcb____1289306____27042290	N/A	S1c2c(cc([N+]([O-])=O)cc2)C=C1C(=O)Nc3c(cccc3)C(=O)N	[*;R2][#6;r][#6;r]C(=O)[N;H]c1[c;H][c;H][c;H][c;H]c1[!#1]_20	2	false	REALSpace_70bn_2024-09	m_11bcb	1289306	27042290
Brc1cc([N+]([O-])=O)c2SC(C(=O)Nc3c(cccc3)C(=O)NC4CC4)=Cc2c1	1213	fCSFP4	weighted-fingerprint-similarity	0.935	0.587	m_11bcb____53157____27042290	N/A	S1c2c(cc([N+]([O-])=O)cc2)C=C1C(=O)Nc3c(cccc3)C(=O)N	[*;R2][#6;r][#6;r]C(=O)[N;H]c1[c;H][c;H][c;H][c;H]c1[!#1]_20	2	false	REALSpace_70bn_2024-09	m_11bcb	53157	27042290
Brc1cc([N+]([O-])=O)c2SC(C(=O)Nc3c(cccc3)C(=O)NCCC)=Cc2c1	1214	fCSFP4	weighted-fingerprint-similarity	0.935	0.587	m_11bcb____53178____27042290	N/A	S1c2c(cc([N+]([O-])=O)cc2)C=C1C(=O)Nc3c(cccc3)C(=O)N	[*;R2][#6;r][#6;r]C(=O)[N;H]c1[c;H][c;H][c;H][c;H]c1[!#1]_20	2	false	REALSpace_70bn_2024-09	m_11bcb	53178	27042290
BrC=1SC=2SC(C(=O)Nc3c(cccc3)C(=C)C)=CC2C1	1215	fCSFP4	weighted-fingerprint-similarity	0.935	0.541	m_11bbb____25815992____14320622	N/A	S1c2c(cc([N+]([O-])=O)cc2)C=C1C(=O)Nc3c(cccc3)C(=O)N	[*;R2][#6;r][#6;r]C(=O)[N;H]c1[c;H][c;H][c;H][c;H]c1[!#1]_20	2	false	REALSpace_70bn_2024-09	m_11bbb	25815992	14320622
Brc1cc2c(ncc(c2)C(=O)Nc3c(cccc3)C(=O)N)cc1	1216	fCSFP4	weighted-fingerprint-similarity	0.935	0.541	m_11bcb____124078____16481672	N/A	S1c2c(cc([N+]([O-])=O)cc2)C=C1C(=O)Nc3c(cccc3)C(=O)N	[*;R2][#6;r][#6;r]C(=O)[N;H]c1[c;H][c;H][c;H][c;H]c1[!#1]_20	2	false	REALSpace_70bn_2024-09	m_11bcb	124078	16481672
Brc1cnc2c(c1)ccc(c2)C(=O)Nc3c(cccc3)C(=O)N	1217	fCSFP4	weighted-fingerprint-similarity	0.935	0.541	m_11bcb____124078____26278602	N/A	S1c2c(cc([N+]([O-])=O)cc2)C=C1C(=O)Nc3c(cccc3)C(=O)N	[*;R2][#6;r][#6;r]C(=O)[N;H]c1[c;H][c;H][c;H][c;H]c1[!#1]_20	2	false	REALSpace_70bn_2024-09	m_11bcb	124078	26278602
Clc1cc2c(ncc(c2)C(=O)Nc3c(cccc3)C(=O)N)cc1	1218	fCSFP4	weighted-fingerprint-similarity	0.935	0.541	m_11bcb____124078____23175570	N/A	S1c2c(cc([N+]([O-])=O)cc2)C=C1C(=O)Nc3c(cccc3)C(=O)N	[*;R2][#6;r][#6;r]C(=O)[N;H]c1[c;H][c;H][c;H][c;H]c1[!#1]_20	2	false	REALSpace_70bn_2024-09	m_11bcb	124078	23175570
Fc1cc2c(ncc(c2)C(=O)Nc3c(cccc3)C(=O)N)cc1	1219	fCSFP4	weighted-fingerprint-similarity	0.935	0.541	m_11bcb____124078____7873190	N/A	S1c2c(cc([N+]([O-])=O)cc2)C=C1C(=O)Nc3c(cccc3)C(=O)N	[*;R2][#6;r][#6;r]C(=O)[N;H]c1[c;H][c;H][c;H][c;H]c1[!#1]_20	2	false	REALSpace_70bn_2024-09	m_11bcb	124078	7873190
Ic1cnc2c(c1)ccc(c2)C(=O)Nc3c(cccc3)C(=O)N	1220	fCSFP4	weighted-fingerprint-similarity	0.935	0.541	m_11bcb____124078____19883274	N/A	S1c2c(cc([N+]([O-])=O)cc2)C=C1C(=O)Nc3c(cccc3)C(=O)N	[*;R2][#6;r][#6;r]C(=O)[N;H]c1[c;H][c;H][c;H][c;H]c1[!#1]_20	2	false	REALSpace_70bn_2024-09	m_11bcb	124078	19883274
O=C(Nc1c(cccc1)C(=O)N)c2cc3c(NC(=C3)C)cc2	1221	fCSFP4	weighted-fingerprint-similarity	0.935	0.541	m_11bcb____124078____25923060	N/A	S1c2c(cc([N+]([O-])=O)cc2)C=C1C(=O)Nc3c(cccc3)C(=O)N	[*;R2][#6;r][#6;r]C(=O)[N;H]c1[c;H][c;H][c;H][c;H]c1[!#1]_20	2	false	REALSpace_70bn_2024-09	m_11bcb	124078	25923060
O=C(Nc1c(cccc1)C(=O)N)c2cc3c(OC(=C3)C)cc2	1222	fCSFP4	weighted-fingerprint-similarity	0.935	0.541	m_11bcb____124078____27325312	N/A	S1c2c(cc([N+]([O-])=O)cc2)C=C1C(=O)Nc3c(cccc3)C(=O)N	[*;R2][#6;r][#6;r]C(=O)[N;H]c1[c;H][c;H][c;H][c;H]c1[!#1]_20	2	false	REALSpace_70bn_2024-09	m_11bcb	124078	27325312
O=C(Nc1c(cccc1)C(=O)N)c2cnc3c(c2)cc(cc3)C	1223	fCSFP4	weighted-fingerprint-similarity	0.935	0.541	m_11bcb____124078____15245238	N/A	S1c2c(cc([N+]([O-])=O)cc2)C=C1C(=O)Nc3c(cccc3)C(=O)N	[*;R2][#6;r][#6;r]C(=O)[N;H]c1[c;H][c;H][c;H][c;H]c1[!#1]_20	2	false	REALSpace_70bn_2024-09	m_11bcb	124078	15245238
S1c2c(cc(cc2)C(=O)Nc3c(cccc3)C(=O)NC(C)(C)C)C=C1	1224	fCSFP4	weighted-fingerprint-similarity	0.935	0.541	m_11bcb____1289306____7106640	N/A	S1c2c(cc([N+]([O-])=O)cc2)C=C1C(=O)Nc3c(cccc3)C(=O)N	[*;R2][#6;r][#6;r]C(=O)[N;H]c1[c;H][c;H][c;H][c;H]c1[!#1]_20	2	false	REALSpace_70bn_2024-09	m_11bcb	1289306	7106640
S1c2c(cc(cc2)C(=O)Nc3c(cccc3)C(=O)NC4CC4)C=C1	1225	fCSFP4	weighted-fingerprint-similarity	0.935	0.541	m_11bcb____53157____7106640	N/A	S1c2c(cc([N+]([O-])=O)cc2)C=C1C(=O)Nc3c(cccc3)C(=O)N	[*;R2][#6;r][#6;r]C(=O)[N;H]c1[c;H][c;H][c;H][c;H]c1[!#1]_20	2	false	REALSpace_70bn_2024-09	m_11bcb	53157	7106640
S1c2c(cc(cc2)C(=O)Nc3c(cccc3)C(=O)NCCC)C=C1	1226	fCSFP4	weighted-fingerprint-similarity	0.935	0.541	m_11bcb____53178____7106640	N/A	S1c2c(cc([N+]([O-])=O)cc2)C=C1C(=O)Nc3c(cccc3)C(=O)N	[*;R2][#6;r][#6;r]C(=O)[N;H]c1[c;H][c;H][c;H][c;H]c1[!#1]_20	2	false	REALSpace_70bn_2024-09	m_11bcb	53178	7106640
Brc1cc([N+]([O-])=O)c2SC(C(=O)Nc3c(cccc3)C(=C)C)=Cc2c1	1227	fCSFP4	weighted-fingerprint-similarity	0.935	0.584	m_11bbb____25815992____27042290	N/A	S1c2c(cc([N+]([O-])=O)cc2)C=C1C(=O)Nc3c(cccc3)C(=O)N	[*;R2][#6;r][#6;r]C(=O)[N;H]c1[c;H][c;H][c;H][c;H]c1[!#1]_20	2	false	REALSpace_70bn_2024-09	m_11bbb	25815992	27042290
Brc1c2c(ccc(c2)C(=O)Nc3c(cccc3)C(=O)N)ccc1	1228	fCSFP4	weighted-fingerprint-similarity	0.935	0.537	m_11bcb____124078____15415404	N/A	S1c2c(cc([N+]([O-])=O)cc2)C=C1C(=O)Nc3c(cccc3)C(=O)N	[*;R2][#6;r][#6;r]C(=O)[N;H]c1[c;H][c;H][c;H][c;H]c1[!#1]_20	2	false	REALSpace_70bn_2024-09	m_11bcb	124078	15415404
O=C(Nc1c(cccc1)C(=O)N)c2cc3ON=Cc3cc2	1229	fCSFP4	weighted-fingerprint-similarity	0.935	0.537	m_22bdd____138522____20826448	N/A	S1c2c(cc([N+]([O-])=O)cc2)C=C1C(=O)Nc3c(cccc3)C(=O)N	[*;R2][#6;r][#6;r]C(=O)[N;H]c1[c;H][c;H][c;H][c;H]c1[!#1]_20	2	false	REALSpace_70bn_2024-09	m_22bdd	138522	20826448
O=C(Nc1c(cccc1)C(=O)N)c2cc3ncncc3cc2	1230	fCSFP4	weighted-fingerprint-similarity	0.935	0.537	m_11bcb____124078____26269822	N/A	S1c2c(cc([N+]([O-])=O)cc2)C=C1C(=O)Nc3c(cccc3)C(=O)N	[*;R2][#6;r][#6;r]C(=O)[N;H]c1[c;H][c;H][c;H][c;H]c1[!#1]_20	2	false	REALSpace_70bn_2024-09	m_11bcb	124078	26269822
S1c2c(cc(cc2)C(=O)Nc3c(cccc3)C(=C)C)C=C1	1231	fCSFP4	weighted-fingerprint-similarity	0.935	0.537	m_11bbb____25815992____7106640	N/A	S1c2c(cc([N+]([O-])=O)cc2)C=C1C(=O)Nc3c(cccc3)C(=O)N	[*;R2][#6;r][#6;r]C(=O)[N;H]c1[c;H][c;H][c;H][c;H]c1[!#1]_20	2	false	REALSpace_70bn_2024-09	m_11bbb	25815992	7106640
S1c2c(ccc(c2)C(=O)Nc3c(cccc3)C(=O)NCC)C=C1	1232	fCSFP4	weighted-fingerprint-similarity	0.935	0.533	m_11bcb____664270____14415156	N/A	S1c2c(cc([N+]([O-])=O)cc2)C=C1C(=O)Nc3c(cccc3)C(=O)N	[*;R2][#6;r][#6;r]C(=O)[N;H]c1[c;H][c;H][c;H][c;H]c1[!#1]_20	2	false	REALSpace_70bn_2024-09	m_11bcb	664270	14415156
S1c2c(cc(C#N)cc2)C=C1C(=O)Nc3c(cccc3)C(=O)N(C(C)C)C	1233	fCSFP4	weighted-fingerprint-similarity	0.935	0.578	m_11bcb____11764212____27707050	N/A	S1c2c(cc([N+]([O-])=O)cc2)C=C1C(=O)Nc3c(cccc3)C(=O)N	[*;R2][#6;r][#6;r]C(=O)[N;H]c1[c;H][c;H][c;H][c;H]c1[!#1]_20	2	false	REALSpace_70bn_2024-09	m_11bcb	11764212	27707050
S1c2c(cc(NC(=O)OC(C)(C)C)cc2)C=C1C(=O)Nc3c(cccc3)C(=O)NCC(C)C	1234	fCSFP4	weighted-fingerprint-similarity	0.935	0.578	m_11bcb____136883____25976524	N/A	S1c2c(cc([N+]([O-])=O)cc2)C=C1C(=O)Nc3c(cccc3)C(=O)N	[*;R2][#6;r][#6;r]C(=O)[N;H]c1[c;H][c;H][c;H][c;H]c1[!#1]_20	2	false	REALSpace_70bn_2024-09	m_11bcb	136883	25976524
S1c2c(cc(NC(=O)OC(C)(C)C)cc2)C=C1C(=O)Nc3c(cccc3)C(=O)NCCCCC	1235	fCSFP4	weighted-fingerprint-similarity	0.935	0.578	m_11bcb____15150482____25976524	N/A	S1c2c(cc([N+]([O-])=O)cc2)C=C1C(=O)Nc3c(cccc3)C(=O)N	[*;R2][#6;r][#6;r]C(=O)[N;H]c1[c;H][c;H][c;H][c;H]c1[!#1]_20	2	false	REALSpace_70bn_2024-09	m_11bcb	15150482	25976524
S1c2c(cc(NC(=O)OC(C)(C)C)cc2)C=C1C(=O)Nc3c(cccc3)C(=O)NCCOC	1236	fCSFP4	weighted-fingerprint-similarity	0.935	0.578	m_11bcb____257990____25976524	N/A	S1c2c(cc([N+]([O-])=O)cc2)C=C1C(=O)Nc3c(cccc3)C(=O)N	[*;R2][#6;r][#6;r]C(=O)[N;H]c1[c;H][c;H][c;H][c;H]c1[!#1]_20	2	false	REALSpace_70bn_2024-09	m_11bcb	257990	25976524
S1c2c(cc(NC(=O)OC(C)(C)C)cc2)C=C1C(=O)Nc3c(cncc3)C(=O)c4ccccc4	1237	fCSFP4	weighted-fingerprint-similarity	0.935	0.578	m_11bcb____25838564____25976524	N/A	S1c2c(cc([N+]([O-])=O)cc2)C=C1C(=O)Nc3c(cccc3)C(=O)N	[*;R2][#6;r][#6;r]C(=O)[N;H]c1[c;H][c;H][c;H][c;H]c1[!#1]_20	2	false	REALSpace_70bn_2024-09	m_11bcb	25838564	25976524
S1c2c(cc(OC(F)(F)F)cc2)C=C1C(=O)Nc3c(cccc3)C(=O)C(OC)OC	1238	fCSFP4	weighted-fingerprint-similarity	0.935	0.578	m_11bcb____18808728____25976528	N/A	S1c2c(cc([N+]([O-])=O)cc2)C=C1C(=O)Nc3c(cccc3)C(=O)N	[*;R2][#6;r][#6;r]C(=O)[N;H]c1[c;H][c;H][c;H][c;H]c1[!#1]_20	2	false	REALSpace_70bn_2024-09	m_11bcb	18808728	25976528
O=C(Nc1c(cccc1)C(=O)N)c2cnc3NC=Cc3c2	1239	fCSFP4	weighted-fingerprint-similarity	0.935	0.529	m_11ccb____124078____15524600	N/A	S1c2c(cc([N+]([O-])=O)cc2)C=C1C(=O)Nc3c(cccc3)C(=O)N	[*;R2][#6;r][#6;r]C(=O)[N;H]c1[c;H][c;H][c;H][c;H]c1[!#1]_20	2	false	REALSpace_70bn_2024-09	m_11ccb	124078	15524600
S(=O)(=O)(c1cnc2c(SC(C(=O)Nc3c(cccc3)C(=O)N)=C2)c1)C	1240	fCSFP4	weighted-fingerprint-similarity	0.935	0.575	m_11bcb____124078____26276718	N/A	S1c2c(cc([N+]([O-])=O)cc2)C=C1C(=O)Nc3c(cccc3)C(=O)N	[*;R2][#6;r][#6;r]C(=O)[N;H]c1[c;H][c;H][c;H][c;H]c1[!#1]_20	2	false	REALSpace_70bn_2024-09	m_11bcb	124078	26276718
S1c2c(cc(NC(=O)c3c(NC(=O)CC(C)C)cccc3)cc2)C=C1C(=O)OCC	1241	fCSFP4	weighted-fingerprint-similarity	0.935	0.575	m_22cbf____7788272____321540	N/A	S1c2c(cc([N+]([O-])=O)cc2)C=C1C(=O)Nc3c(cccc3)C(=O)N	[*;R2][#6;r][#6;r]C(=O)[N;H]c1[c;H][c;H][c;H][c;H]c1[!#1]_20	2	false	REALSpace_70bn_2024-09	m_22cbf	7788272	321540
S1c2c(ccc(c2)C(F)(F)F)C=C1C(=O)Nc3c(cccc3)C(=O)C(OC)OC	1242	fCSFP4	weighted-fingerprint-similarity	0.935	0.575	m_11bcb____18808728____15260400	N/A	S1c2c(cc([N+]([O-])=O)cc2)C=C1C(=O)Nc3c(cccc3)C(=O)N	[*;R2][#6;r][#6;r]C(=O)[N;H]c1[c;H][c;H][c;H][c;H]c1[!#1]_20	2	false	REALSpace_70bn_2024-09	m_11bcb	18808728	15260400
S1c2c(ccc(c2)C(F)(F)F)C=C1C(=O)Nc3c(cccc3)C(=O)N(CC)CC	1243	fCSFP4	weighted-fingerprint-similarity	0.935	0.575	m_11bcb____1318810____15260400	N/A	S1c2c(cc([N+]([O-])=O)cc2)C=C1C(=O)Nc3c(cccc3)C(=O)N	[*;R2][#6;r][#6;r]C(=O)[N;H]c1[c;H][c;H][c;H][c;H]c1[!#1]_20	2	false	REALSpace_70bn_2024-09	m_11bcb	1318810	15260400
O=C(Nc1c(cccc1)C(=O)N)c2ncc3c(c2)cccc3	1244	fCSFP4	weighted-fingerprint-similarity	0.935	0.525	m_11bcb____124078____13599842	N/A	S1c2c(cc([N+]([O-])=O)cc2)C=C1C(=O)Nc3c(cccc3)C(=O)N	[*;R2][#6;r][#6;r]C(=O)[N;H]c1[c;H][c;H][c;H][c;H]c1[!#1]_20	2	false	REALSpace_70bn_2024-09	m_11bcb	124078	13599842
S1C(C(=O)Nc2c(cccc2)C(=O)N)=CC=3SC(=NC13)N(C)C	1245	fCSFP4	weighted-fingerprint-similarity	0.935	0.565	m_11ccb____124078____1128240	N/A	S1c2c(cc([N+]([O-])=O)cc2)C=C1C(=O)Nc3c(cccc3)C(=O)N	[*;R2][#6;r][#6;r]C(=O)[N;H]c1[c;H][c;H][c;H][c;H]c1[!#1]_20	2	false	REALSpace_70bn_2024-09	m_11ccb	124078	1128240
S1c2c(cncc2)C=C1C(=O)Nc3c(cccc3)C(=O)N4CCCC4	1246	fCSFP4	weighted-fingerprint-similarity	0.935	0.565	m_11bcb____136886____26269780	N/A	S1c2c(cc([N+]([O-])=O)cc2)C=C1C(=O)Nc3c(cccc3)C(=O)N	[*;R2][#6;r][#6;r]C(=O)[N;H]c1[c;H][c;H][c;H][c;H]c1[!#1]_20	2	false	REALSpace_70bn_2024-09	m_11bcb	136886	26269780
S1c2c(cncc2)C=C1C(=O)Nc3c(cccc3)C(=O)N4CCCCC4	1247	fCSFP4	weighted-fingerprint-similarity	0.935	0.565	m_11bcb____53146____26269780	N/A	S1c2c(cc([N+]([O-])=O)cc2)C=C1C(=O)Nc3c(cccc3)C(=O)N	[*;R2][#6;r][#6;r]C(=O)[N;H]c1[c;H][c;H][c;H][c;H]c1[!#1]_20	2	false	REALSpace_70bn_2024-09	m_11bcb	53146	26269780
[O-][N+](=O)c1cc2c(NC(C(=O)Nc3c(cccc3)C(=O)CC)=C2)cc1	1248	fCSFP4	weighted-fingerprint-similarity	0.935	0.565	m_11bbb____12342784____26271056	N/A	S1c2c(cc([N+]([O-])=O)cc2)C=C1C(=O)Nc3c(cccc3)C(=O)N	[*;R2][#6;r][#6;r]C(=O)[N;H]c1[c;H][c;H][c;H][c;H]c1[!#1]_20	2	false	REALSpace_70bn_2024-09	m_11bbb	12342784	26271056
[O-][N+](=O)c1cc2c(NC(C(=O)Nc3c(cccc3)C(=O)NC(C)C)=C2)cc1	1249	fCSFP4	weighted-fingerprint-similarity	0.935	0.565	m_11bcb____644806____26271056	N/A	S1c2c(cc([N+]([O-])=O)cc2)C=C1C(=O)Nc3c(cccc3)C(=O)N	[*;R2][#6;r][#6;r]C(=O)[N;H]c1[c;H][c;H][c;H][c;H]c1[!#1]_20	2	false	REALSpace_70bn_2024-09	m_11bcb	644806	26271056
[O-][N+](=O)c1cc2c(NC(C(=O)Nc3c(cccc3)C(=O)OC)=C2)cc1	1250	fCSFP4	weighted-fingerprint-similarity	0.935	0.565	m_11bcb____51285____26271056	N/A	S1c2c(cc([N+]([O-])=O)cc2)C=C1C(=O)Nc3c(cccc3)C(=O)N	[*;R2][#6;r][#6;r]C(=O)[N;H]c1[c;H][c;H][c;H][c;H]c1[!#1]_20	2	false	REALSpace_70bn_2024-09	m_11bcb	51285	26271056
[O-][N+](=O)c1cc2c(OC(C(=O)Nc3c(cccc3)C(=O)CC)=C2)cc1	1251	fCSFP4	weighted-fingerprint-similarity	0.935	0.565	m_11bbb____12342784____788744	N/A	S1c2c(cc([N+]([O-])=O)cc2)C=C1C(=O)Nc3c(cccc3)C(=O)N	[*;R2][#6;r][#6;r]C(=O)[N;H]c1[c;H][c;H][c;H][c;H]c1[!#1]_20	2	false	REALSpace_70bn_2024-09	m_11bbb	12342784	788744
[O-][N+](=O)c1cc2c(OC(C(=O)Nc3c(cccc3)C(=O)NC(C)C)=C2)cc1	1252	fCSFP4	weighted-fingerprint-similarity	0.935	0.565	m_11bcb____644806____788744	N/A	S1c2c(cc([N+]([O-])=O)cc2)C=C1C(=O)Nc3c(cccc3)C(=O)N	[*;R2][#6;r][#6;r]C(=O)[N;H]c1[c;H][c;H][c;H][c;H]c1[!#1]_20	2	false	REALSpace_70bn_2024-09	m_11bcb	644806	788744
[O-][N+](=O)c1cc2c(OC(C(=O)Nc3c(cccc3)C(=O)OC)=C2)cc1	1253	fCSFP4	weighted-fingerprint-similarity	0.935	0.565	m_11bcb____51285____788744	N/A	S1c2c(cc([N+]([O-])=O)cc2)C=C1C(=O)Nc3c(cccc3)C(=O)N	[*;R2][#6;r][#6;r]C(=O)[N;H]c1[c;H][c;H][c;H][c;H]c1[!#1]_20	2	false	REALSpace_70bn_2024-09	m_11bcb	51285	788744
Brc1cc2c(cc(cc2)C(=O)Nc3c(cccc3)C(=O)C)cc1	1254	fCSFP4	weighted-fingerprint-similarity	0.935	0.513	m_11bbb____52025____7594426	N/A	S1c2c(cc([N+]([O-])=O)cc2)C=C1C(=O)Nc3c(cccc3)C(=O)N	[*;R2][#6;r][#6;r]C(=O)[N;H]c1[c;H][c;H][c;H][c;H]c1[!#1]_20	2	false	REALSpace_70bn_2024-09	m_11bbb	52025	7594426
Brc1cc2c(cc1)ccc(c2)C(=O)Nc3c(cccc3)C(=O)C	1255	fCSFP4	weighted-fingerprint-similarity	0.935	0.513	m_11bbb____52025____12623846	N/A	S1c2c(cc([N+]([O-])=O)cc2)C=C1C(=O)Nc3c(cccc3)C(=O)N	[*;R2][#6;r][#6;r]C(=O)[N;H]c1[c;H][c;H][c;H][c;H]c1[!#1]_20	2	false	REALSpace_70bn_2024-09	m_11bbb	52025	12623846
Clc1cc2c(cc(cc2)C(=O)Nc3c(cccc3)C(=O)C)cc1	1256	fCSFP4	weighted-fingerprint-similarity	0.935	0.513	m_11bbb____52025____19438224	N/A	S1c2c(cc([N+]([O-])=O)cc2)C=C1C(=O)Nc3c(cccc3)C(=O)N	[*;R2][#6;r][#6;r]C(=O)[N;H]c1[c;H][c;H][c;H][c;H]c1[!#1]_20	2	false	REALSpace_70bn_2024-09	m_11bbb	52025	19438224
Ic1c(cccc1)C(=O)Nc2c(NC(=O)C=3Sc4c(cc(N)cc4)C3)cccc2	1257	fCSFP4	weighted-fingerprint-similarity	0.935	0.678	m_240690bck____7359824____13902326	N/A	S1c2c(cc([N+]([O-])=O)cc2)C=C1C(=O)Nc3c(cccc3)C(=O)N	[*;R2][#6;r][#6;r]C(=O)[N;H]c1[c;H][c;H][c;H][c;H]c1[!#1]_20	2	false	REALSpace_70bn_2024-09	m_240690bck	7359824	13902326
O=C(Nc1c(cccc1)C(=O)CC)c2cc3c(cc2)cccc3	1258	fCSFP4	weighted-fingerprint-similarity	0.935	0.513	m_11bbb____12342784____53559	N/A	S1c2c(cc([N+]([O-])=O)cc2)C=C1C(=O)Nc3c(cccc3)C(=O)N	[*;R2][#6;r][#6;r]C(=O)[N;H]c1[c;H][c;H][c;H][c;H]c1[!#1]_20	2	false	REALSpace_70bn_2024-09	m_11bbb	12342784	53559
O=C(Nc1c(cccc1)C(=O)NC(C)C)c2cc3c(cc2)cccc3	1259	fCSFP4	weighted-fingerprint-similarity	0.935	0.513	m_11bcb____644806____53559	N/A	S1c2c(cc([N+]([O-])=O)cc2)C=C1C(=O)Nc3c(cccc3)C(=O)N	[*;R2][#6;r][#6;r]C(=O)[N;H]c1[c;H][c;H][c;H][c;H]c1[!#1]_20	2	false	REALSpace_70bn_2024-09	m_11bcb	644806	53559
O=C(OC)c1c(NC(=O)c2cc3c(cc2)cccc3)cccc1	1260	fCSFP4	weighted-fingerprint-similarity	0.935	0.513	m_11bcb____51285____53559	N/A	S1c2c(cc([N+]([O-])=O)cc2)C=C1C(=O)Nc3c(cccc3)C(=O)N	[*;R2][#6;r][#6;r]C(=O)[N;H]c1[c;H][c;H][c;H][c;H]c1[!#1]_20	2	false	REALSpace_70bn_2024-09	m_11bcb	51285	53559
Clc1cc(c(NC(=O)C=2Sc3c(cc([N+]([O-])=O)cc3)C2)cc1)C(=O)C=4NC=CC4	1261	fCSFP4	weighted-fingerprint-similarity	0.935	0.708	m_11bcb____7786028____93605	N/A	S1c2c(cc([N+]([O-])=O)cc2)C=C1C(=O)Nc3c(cccc3)C(=O)N	[*;R2][#6;r][#6;r]C(=O)[N;H]c1[c;H][c;H][c;H][c;H]c1[!#1]_20	2	false	REALSpace_70bn_2024-09	m_11bcb	7786028	93605
S1C(C(=O)Nc2c(cncc2)C(=O)c3ccccc3)=CC=4OC=CC14	1262	fCSFP4	weighted-fingerprint-similarity	0.935	0.562	m_11bcb____25838564____5137514	N/A	S1c2c(cc([N+]([O-])=O)cc2)C=C1C(=O)Nc3c(cccc3)C(=O)N	[*;R2][#6;r][#6;r]C(=O)[N;H]c1[c;H][c;H][c;H][c;H]c1[!#1]_20	2	false	REALSpace_70bn_2024-09	m_11bcb	25838564	5137514
S1c2c(c(OC)ccc2)C=C1C(=O)Nc3c(cccc3)C(=O)c4ccccc4	1263	fCSFP4	weighted-fingerprint-similarity	0.935	0.562	m_11dcb____158059____22137570	N/A	S1c2c(cc([N+]([O-])=O)cc2)C=C1C(=O)Nc3c(cccc3)C(=O)N	[*;R2][#6;r][#6;r]C(=O)[N;H]c1[c;H][c;H][c;H][c;H]c1[!#1]_20	2	false	REALSpace_70bn_2024-09	m_11dcb	158059	22137570
S1c2c(cc(cc2)C(=O)Nc3c(cccc3)C(=O)N(OC)C)C=C1C	1264	fCSFP4	weighted-fingerprint-similarity	0.935	0.562	m_11bcb____2519990____26276502	N/A	S1c2c(cc([N+]([O-])=O)cc2)C=C1C(=O)Nc3c(cccc3)C(=O)N	[*;R2][#6;r][#6;r]C(=O)[N;H]c1[c;H][c;H][c;H][c;H]c1[!#1]_20	2	false	REALSpace_70bn_2024-09	m_11bcb	2519990	26276502
S1c2c(ccnc2)C=C1C(=O)Nc3c(cccc3)C(=O)C(OC)OC	1265	fCSFP4	weighted-fingerprint-similarity	0.935	0.562	m_11bcb____18808728____10812190	N/A	S1c2c(cc([N+]([O-])=O)cc2)C=C1C(=O)Nc3c(cccc3)C(=O)N	[*;R2][#6;r][#6;r]C(=O)[N;H]c1[c;H][c;H][c;H][c;H]c1[!#1]_20	2	false	REALSpace_70bn_2024-09	m_11bcb	18808728	10812190
S1c2c(ccnc2)C=C1C(=O)Nc3c(cccc3)C(=O)N(CC)CC	1266	fCSFP4	weighted-fingerprint-similarity	0.935	0.562	m_11bcb____1318810____10812190	N/A	S1c2c(cc([N+]([O-])=O)cc2)C=C1C(=O)Nc3c(cccc3)C(=O)N	[*;R2][#6;r][#6;r]C(=O)[N;H]c1[c;H][c;H][c;H][c;H]c1[!#1]_20	2	false	REALSpace_70bn_2024-09	m_11bcb	1318810	10812190
S1c2c(ccnc2)C=C1C(=O)Nc3c(cccc3)C(=O)OC(C)(C)C	1267	fCSFP4	weighted-fingerprint-similarity	0.935	0.562	m_11dcb____8271018____10812190	N/A	S1c2c(cc([N+]([O-])=O)cc2)C=C1C(=O)Nc3c(cccc3)C(=O)N	[*;R2][#6;r][#6;r]C(=O)[N;H]c1[c;H][c;H][c;H][c;H]c1[!#1]_20	2	false	REALSpace_70bn_2024-09	m_11dcb	8271018	10812190
S1c2c(cc(NC(=O)c3c(NC)cccc3)cc2)C=C1C([O-])=O	1268	fCSFP4	weighted-fingerprint-similarity	0.935	0.675	m_188690bbe____8164040____13231416	N/A	S1c2c(cc([N+]([O-])=O)cc2)C=C1C(=O)Nc3c(cccc3)C(=O)N	[*;R2][#6;r][#6;r]C(=O)[N;H]c1[c;H][c;H][c;H][c;H]c1[!#1]_20	2	false	REALSpace_70bn_2024-09	m_188690bbe	8164040	13231416
Clc1nc2c(SC(C(=O)Nc3c(cccc3)C(=O)C)=C2)cc1	1269	fCSFP4	weighted-fingerprint-similarity	0.934	0.558	m_11bbb____52025____11971988	N/A	S1c2c(cc([N+]([O-])=O)cc2)C=C1C(=O)Nc3c(cccc3)C(=O)N	[*;R2][#6;r][#6;r]C(=O)[N;H]c1[c;H][c;H][c;H][c;H]c1[!#1]_20	2	false	REALSpace_70bn_2024-09	m_11bbb	52025	11971988
S1c2c(c(ccc2)C([O-])=O)C=C1C(=O)Nc3c(cccc3)C(=O)NC	1270	fCSFP4	weighted-fingerprint-similarity	0.934	0.558	m_188690bcb____21774432____14730582	N/A	S1c2c(cc([N+]([O-])=O)cc2)C=C1C(=O)Nc3c(cccc3)C(=O)N	[*;R2][#6;r][#6;r]C(=O)[N;H]c1[c;H][c;H][c;H][c;H]c1[!#1]_20	2	false	REALSpace_70bn_2024-09	m_188690bcb	21774432	14730582
S1C(C(=O)Nc2c(cccc2)C(=O)C(OC)OC)=CC=3SC=CC13	1271	fCSFP4	weighted-fingerprint-similarity	0.934	0.555	m_11bcb____18808728____1180820	N/A	S1c2c(cc([N+]([O-])=O)cc2)C=C1C(=O)Nc3c(cccc3)C(=O)N	[*;R2][#6;r][#6;r]C(=O)[N;H]c1[c;H][c;H][c;H][c;H]c1[!#1]_20	2	false	REALSpace_70bn_2024-09	m_11bcb	18808728	1180820
S1C(C(=O)Nc2c(cccc2)C(=O)N(CC)CC)=CC=3SC=CC13	1272	fCSFP4	weighted-fingerprint-similarity	0.934	0.555	m_11bcb____1318810____1180820	N/A	S1c2c(cc([N+]([O-])=O)cc2)C=C1C(=O)Nc3c(cccc3)C(=O)N	[*;R2][#6;r][#6;r]C(=O)[N;H]c1[c;H][c;H][c;H][c;H]c1[!#1]_20	2	false	REALSpace_70bn_2024-09	m_11bcb	1318810	1180820
S1C(C(=O)Nc2c(cccc2)C(=O)NC(C)(C)C)=CC=3NC=CC13	1273	fCSFP4	weighted-fingerprint-similarity	0.934	0.555	m_22bdl____1289312____9582622	N/A	S1c2c(cc([N+]([O-])=O)cc2)C=C1C(=O)Nc3c(cccc3)C(=O)N	[*;R2][#6;r][#6;r]C(=O)[N;H]c1[c;H][c;H][c;H][c;H]c1[!#1]_20	2	false	REALSpace_70bn_2024-09	m_22bdl	1289312	9582622
S1C(C(=O)Nc2c(cccc2)C(=O)NC(C)(C)C)=CC=3OC=CC13	1274	fCSFP4	weighted-fingerprint-similarity	0.934	0.555	m_11bcb____1289306____5137514	N/A	S1c2c(cc([N+]([O-])=O)cc2)C=C1C(=O)Nc3c(cccc3)C(=O)N	[*;R2][#6;r][#6;r]C(=O)[N;H]c1[c;H][c;H][c;H][c;H]c1[!#1]_20	2	false	REALSpace_70bn_2024-09	m_11bcb	1289306	5137514
S1C(C(=O)Nc2c(cccc2)C(=O)NC)=CC=3N(C=CC13)C	1275	fCSFP4	weighted-fingerprint-similarity	0.934	0.555	m_11bcb____133000____22025148	N/A	S1c2c(cc([N+]([O-])=O)cc2)C=C1C(=O)Nc3c(cccc3)C(=O)N	[*;R2][#6;r][#6;r]C(=O)[N;H]c1[c;H][c;H][c;H][c;H]c1[!#1]_20	2	false	REALSpace_70bn_2024-09	m_11bcb	133000	22025148
S1C(C(=O)Nc2c(cccc2)C(=O)NC3CC3)=CC=4NC=CC14	1276	fCSFP4	weighted-fingerprint-similarity	0.934	0.555	m_22bdl____294340____9582622	N/A	S1c2c(cc([N+]([O-])=O)cc2)C=C1C(=O)Nc3c(cccc3)C(=O)N	[*;R2][#6;r][#6;r]C(=O)[N;H]c1[c;H][c;H][c;H][c;H]c1[!#1]_20	2	false	REALSpace_70bn_2024-09	m_22bdl	294340	9582622
S1C(C(=O)Nc2c(cccc2)C(=O)NC3CC3)=CC=4OC=CC14	1277	fCSFP4	weighted-fingerprint-similarity	0.934	0.555	m_11bcb____53157____5137514	N/A	S1c2c(cc([N+]([O-])=O)cc2)C=C1C(=O)Nc3c(cccc3)C(=O)N	[*;R2][#6;r][#6;r]C(=O)[N;H]c1[c;H][c;H][c;H][c;H]c1[!#1]_20	2	false	REALSpace_70bn_2024-09	m_11bcb	53157	5137514
S1C(C(=O)Nc2c(cccc2)C(=O)NCCC)=CC=3NC=CC13	1278	fCSFP4	weighted-fingerprint-similarity	0.934	0.555	m_22bdl____309878____9582622	N/A	S1c2c(cc([N+]([O-])=O)cc2)C=C1C(=O)Nc3c(cccc3)C(=O)N	[*;R2][#6;r][#6;r]C(=O)[N;H]c1[c;H][c;H][c;H][c;H]c1[!#1]_20	2	false	REALSpace_70bn_2024-09	m_22bdl	309878	9582622
S1C(C(=O)Nc2c(cccc2)C(=O)NCCC)=CC=3OC=CC13	1279	fCSFP4	weighted-fingerprint-similarity	0.934	0.555	m_11bcb____53178____5137514	N/A	S1c2c(cc([N+]([O-])=O)cc2)C=C1C(=O)Nc3c(cccc3)C(=O)N	[*;R2][#6;r][#6;r]C(=O)[N;H]c1[c;H][c;H][c;H][c;H]c1[!#1]_20	2	false	REALSpace_70bn_2024-09	m_11bcb	53178	5137514
S1C(C(=O)Nc2c(cccc2)C(=O)OC(C)(C)C)=CC=3SC=CC13	1280	fCSFP4	weighted-fingerprint-similarity	0.934	0.555	m_11dcb____8271018____1180820	N/A	S1c2c(cc([N+]([O-])=O)cc2)C=C1C(=O)Nc3c(cccc3)C(=O)N	[*;R2][#6;r][#6;r]C(=O)[N;H]c1[c;H][c;H][c;H][c;H]c1[!#1]_20	2	false	REALSpace_70bn_2024-09	m_11dcb	8271018	1180820
S1c2c(nccc2)C=C1C(=O)Nc3c(cccc3)C(=O)CC	1281	fCSFP4	weighted-fingerprint-similarity	0.934	0.555	m_11bbb____12342784____12422648	N/A	S1c2c(cc([N+]([O-])=O)cc2)C=C1C(=O)Nc3c(cccc3)C(=O)N	[*;R2][#6;r][#6;r]C(=O)[N;H]c1[c;H][c;H][c;H][c;H]c1[!#1]_20	2	false	REALSpace_70bn_2024-09	m_11bbb	12342784	12422648
S1c2c(nccc2)C=C1C(=O)Nc3c(cccc3)C(=O)NC(C)C	1282	fCSFP4	weighted-fingerprint-similarity	0.934	0.555	m_11bcb____644806____12422648	N/A	S1c2c(cc([N+]([O-])=O)cc2)C=C1C(=O)Nc3c(cccc3)C(=O)N	[*;R2][#6;r][#6;r]C(=O)[N;H]c1[c;H][c;H][c;H][c;H]c1[!#1]_20	2	false	REALSpace_70bn_2024-09	m_11bcb	644806	12422648
S1c2c(nccc2)C=C1C(=O)Nc3c(cccc3)C(=O)OC	1283	fCSFP4	weighted-fingerprint-similarity	0.934	0.555	m_11bcb____51285____12422648	N/A	S1c2c(cc([N+]([O-])=O)cc2)C=C1C(=O)Nc3c(cccc3)C(=O)N	[*;R2][#6;r][#6;r]C(=O)[N;H]c1[c;H][c;H][c;H][c;H]c1[!#1]_20	2	false	REALSpace_70bn_2024-09	m_11bcb	51285	12422648
S1c2ncccc2C=C1C(=O)Nc3c(cncc3)C(=O)c4ccccc4	1284	fCSFP4	weighted-fingerprint-similarity	0.934	0.555	m_11bcb____25838564____10855274	N/A	S1c2c(cc([N+]([O-])=O)cc2)C=C1C(=O)Nc3c(cccc3)C(=O)N	[*;R2][#6;r][#6;r]C(=O)[N;H]c1[c;H][c;H][c;H][c;H]c1[!#1]_20	2	false	REALSpace_70bn_2024-09	m_11bcb	25838564	10855274
BrC=1SC=2SC(C(=O)Nc3c(cccc3)C(=O)NCCC(=O)N)=CC2C1	1285	fCSFP4	weighted-fingerprint-similarity	0.934	0.551	m_11bcb____22359526____14320622	N/A	S1c2c(cc([N+]([O-])=O)cc2)C=C1C(=O)Nc3c(cccc3)C(=O)N	[*;R2][#6;r][#6;r]C(=O)[N;H]c1[c;H][c;H][c;H][c;H]c1[!#1]_20	2	false	REALSpace_70bn_2024-09	m_11bcb	22359526	14320622
S1C(C(=O)Nc2c(cccc2)C(=C)C)=CC=3NC=CC13	1286	fCSFP4	weighted-fingerprint-similarity	0.934	0.551	m_22bbl____24188026____9582622	N/A	S1c2c(cc([N+]([O-])=O)cc2)C=C1C(=O)Nc3c(cccc3)C(=O)N	[*;R2][#6;r][#6;r]C(=O)[N;H]c1[c;H][c;H][c;H][c;H]c1[!#1]_20	2	false	REALSpace_70bn_2024-09	m_22bbl	24188026	9582622
S1C(C(=O)Nc2c(cccc2)C(=C)C)=CC=3OC=CC13	1287	fCSFP4	weighted-fingerprint-similarity	0.934	0.551	m_11bbb____25815992____5137514	N/A	S1c2c(cc([N+]([O-])=O)cc2)C=C1C(=O)Nc3c(cccc3)C(=O)N	[*;R2][#6;r][#6;r]C(=O)[N;H]c1[c;H][c;H][c;H][c;H]c1[!#1]_20	2	false	REALSpace_70bn_2024-09	m_11bbb	25815992	5137514
S1c2c(NC1=O)cc(cc2)C(=O)Nc3c(cccc3)C(=O)N	1288	fCSFP4	weighted-fingerprint-similarity	0.934	0.551	m_22bdd____138522____21057832	N/A	S1c2c(cc([N+]([O-])=O)cc2)C=C1C(=O)Nc3c(cccc3)C(=O)N	[*;R2][#6;r][#6;r]C(=O)[N;H]c1[c;H][c;H][c;H][c;H]c1[!#1]_20	2	false	REALSpace_70bn_2024-09	m_22bdd	138522	21057832
[truncated: 8,712 more rows]
