# Supplementary material for: Guiding Similarity Search in Chemical Fragment Spaces with Weighted Fingerprints
Source: J Chem Inf Model. 2026 Feb 10;66(4):2220–9. doi: 10.1021/acs.jcim.5c02952 (PMC12933719; doi:10.1021/acs.jcim.5c02952)
Supplement: Supplementary file 2 [file ci5c02952_si_002.zip › Supporting_Information_Data/Application_Scenario/G43_in_SAVI_Space_weighted_c_1.csv]

#result-smiles	result-rank	fingerprint	primary-similarity	weighted-fingerprint-similarity	fingerprint-similarity	result-name	query-name	query-smiles	weighting-pattern-and-factor	weighting-min-feature-size	weighting-by-size	space	reaction-name	reagent1-name	reagent1-smiles	reagent2-name	reagent2-smiles	reagent3-name	reagent3-smiles	reagent4-name	reagent4-smiles	reagent5-name	reagent5-smiles
S1c2c(cc([N+]([O-])=O)cc2)C=C1C(=O)Nc3c(cccc3)C(=O)N	1	fCSFP4	weighted-fingerprint-similarity	1.000	1.000	rxn6038_0_a_kill_0____EN300-17791____EN300-00716	N/A	S1c2c(cc([N+]([O-])=O)cc2)C=C1C(=O)Nc3c(cccc3)C(=O)N	[*;r]C(=O)[N;H]c1[c;H][c;H][c;H][c;H]c1C(=O)[N;H2]_20	2	false	SAVI-Space-2024	rxn6038_0_a_kill_0	EN300-17791	O=C(N)c1c(N)cccc1	EN300-00716	S1c2c(cc([N+](=O)O)cc2)C=C1C(=O)O
S1c2c(cc(N)cc2)C=C1C(=O)Nc3c(cccc3)C(=O)N	2	fCSFP4	weighted-fingerprint-similarity	0.978	0.810	rxn6038_0_a_kill_0____EN300-17791____EN300-6502803	N/A	S1c2c(cc([N+]([O-])=O)cc2)C=C1C(=O)Nc3c(cccc3)C(=O)N	[*;r]C(=O)[N;H]c1[c;H][c;H][c;H][c;H]c1C(=O)[N;H2]_20	2	false	SAVI-Space-2024	rxn6038_0_a_kill_0	EN300-17791	O=C(N)c1c(N)cccc1	EN300-6502803	S1c2c(cc(NC(=O)C)cc2)C=C1C(=O)O
S1c2c(cc(F)cc2)C=C1C(=O)Nc3c(cccc3)C(=O)N	3	fCSFP4	weighted-fingerprint-similarity	0.977	0.802	rxn6038_0_a_kill_0____EN300-17791____EN300-11818	N/A	S1c2c(cc([N+]([O-])=O)cc2)C=C1C(=O)Nc3c(cccc3)C(=O)N	[*;r]C(=O)[N;H]c1[c;H][c;H][c;H][c;H]c1C(=O)[N;H2]_20	2	false	SAVI-Space-2024	rxn6038_0_a_kill_0	EN300-17791	O=C(N)c1c(N)cccc1	EN300-11818	S1c2c(cc(F)cc2)C=C1C(=O)O
S1c2c(cc(cc2)C)C=C1C(=O)Nc3c(cccc3)C(=O)N	4	fCSFP4	weighted-fingerprint-similarity	0.977	0.802	rxn6038_0_a_kill_0____EN300-17791____EN300-100328	N/A	S1c2c(cc([N+]([O-])=O)cc2)C=C1C(=O)Nc3c(cccc3)C(=O)N	[*;r]C(=O)[N;H]c1[c;H][c;H][c;H][c;H]c1C(=O)[N;H2]_20	2	false	SAVI-Space-2024	rxn6038_0_a_kill_0	EN300-17791	O=C(N)c1c(N)cccc1	EN300-100328	S1c2c(cc(cc2)C)C=C1C(=O)O
S1c2c(cccc2)C=C1C(=O)Nc3c(cccc3)C(=O)N	5	fCSFP4	weighted-fingerprint-similarity	0.977	0.794	rxn6038_0_a_kill_0____EN300-17791____EN300-13076	N/A	S1c2c(cc([N+]([O-])=O)cc2)C=C1C(=O)Nc3c(cccc3)C(=O)N	[*;r]C(=O)[N;H]c1[c;H][c;H][c;H][c;H]c1C(=O)[N;H2]_20	2	false	SAVI-Space-2024	rxn6038_0_a_kill_0	EN300-17791	O=C(N)c1c(N)cccc1	EN300-13076	S1c2c(cccc2)C=C1C(=O)O
S1c2c(ccc(F)c2)C=C1C(=O)Nc3c(cccc3)C(=O)N	6	fCSFP4	weighted-fingerprint-similarity	0.974	0.778	rxn6038_0_a_kill_0____EN300-17791____EN300-13450	N/A	S1c2c(cc([N+]([O-])=O)cc2)C=C1C(=O)Nc3c(cccc3)C(=O)N	[*;r]C(=O)[N;H]c1[c;H][c;H][c;H][c;H]c1C(=O)[N;H2]_20	2	false	SAVI-Space-2024	rxn6038_0_a_kill_0	EN300-17791	O=C(N)c1c(N)cccc1	EN300-13450	S1c2c(ccc(F)c2)C=C1C(=O)O
S1c2c(ccc(c2)C)C=C1C(=O)Nc3c(cccc3)C(=O)N	7	fCSFP4	weighted-fingerprint-similarity	0.974	0.778	rxn6038_0_a_kill_0____EN300-17791____EN300-125418	N/A	S1c2c(cc([N+]([O-])=O)cc2)C=C1C(=O)Nc3c(cccc3)C(=O)N	[*;r]C(=O)[N;H]c1[c;H][c;H][c;H][c;H]c1C(=O)[N;H2]_20	2	false	SAVI-Space-2024	rxn6038_0_a_kill_0	EN300-17791	O=C(N)c1c(N)cccc1	EN300-125418	S1c2c(ccc(c2)C)C=C1C(=O)O
S1c2c(cc(C#N)cc2)C=C1C(=O)Nc3c(cccc3)C(=O)N	8	fCSFP4	weighted-fingerprint-similarity	0.972	0.773	rxn6038_0_a_kill_0____EN300-17791____EN300-7407396	N/A	S1c2c(cc([N+]([O-])=O)cc2)C=C1C(=O)Nc3c(cccc3)C(=O)N	[*;r]C(=O)[N;H]c1[c;H][c;H][c;H][c;H]c1C(=O)[N;H2]_20	2	false	SAVI-Space-2024	rxn6038_0_a_kill_0	EN300-17791	O=C(N)c1c(N)cccc1	EN300-7407396	S1c2c(cc(C#N)cc2)C=C1C(=O)O
S1c2c(c([N+]([O-])=O)ccc2)C=C1C(=O)Nc3c(cccc3)C(=O)N	9	fCSFP4	weighted-fingerprint-similarity	0.971	0.771	rxn6038_0_a_kill_0____EN300-17791____EN300-7431553	N/A	S1c2c(cc([N+]([O-])=O)cc2)C=C1C(=O)Nc3c(cccc3)C(=O)N	[*;r]C(=O)[N;H]c1[c;H][c;H][c;H][c;H]c1C(=O)[N;H2]_20	2	false	SAVI-Space-2024	rxn6038_0_a_kill_0	EN300-17791	O=C(N)c1c(N)cccc1	EN300-7431553	S1c2c(c([N+](=O)O)ccc2)C=C1C(=O)O
S1c2c(ccc(OC)c2)C=C1C(=O)Nc3c(cccc3)C(=O)N	10	fCSFP4	weighted-fingerprint-similarity	0.969	0.750	rxn6038_0_a_kill_0____EN300-17791____EN300-186698	N/A	S1c2c(cc([N+]([O-])=O)cc2)C=C1C(=O)Nc3c(cccc3)C(=O)N	[*;r]C(=O)[N;H]c1[c;H][c;H][c;H][c;H]c1C(=O)[N;H2]_20	2	false	SAVI-Space-2024	rxn6038_0_a_kill_0	EN300-17791	O=C(N)c1c(N)cccc1	EN300-186698	S1c2c(ccc(OC)c2)C=C1C(=O)O
S1c2c(cc(cc2)C(=O)Nc3c(cccc3)C(=O)N)C=C1C	11	fCSFP4	weighted-fingerprint-similarity	0.969	0.741	rxn6038_0_a_kill_0____EN300-17791____EN300-3037326	N/A	S1c2c(cc([N+]([O-])=O)cc2)C=C1C(=O)Nc3c(cccc3)C(=O)N	[*;r]C(=O)[N;H]c1[c;H][c;H][c;H][c;H]c1C(=O)[N;H2]_20	2	false	SAVI-Space-2024	rxn6038_0_a_kill_0	EN300-17791	O=C(N)c1c(N)cccc1	EN300-3037326	S1c2c(cc(cc2)C(=O)O)C=C1C
S1c2c(cncc2)C=C1C(=O)Nc3c(cccc3)C(=O)N	12	fCSFP4	weighted-fingerprint-similarity	0.968	0.736	rxn6038_0_a_kill_0____EN300-17791____EN300-2081724	N/A	S1c2c(cc([N+]([O-])=O)cc2)C=C1C(=O)Nc3c(cccc3)C(=O)N	[*;r]C(=O)[N;H]c1[c;H][c;H][c;H][c;H]c1C(=O)[N;H2]_20	2	false	SAVI-Space-2024	rxn6038_0_a_kill_0	EN300-17791	O=C(N)c1c(N)cccc1	EN300-2081724	S1c2c(cncc2)C=C1C(=O)O
S1C(C(=O)Nc2c(cccc2)C(=O)N)=CC=3C1=CSC3	13	fCSFP4	weighted-fingerprint-similarity	0.968	0.729	rxn6038_0_a_kill_0____EN300-17791____EN300-299321	N/A	S1c2c(cc([N+]([O-])=O)cc2)C=C1C(=O)Nc3c(cccc3)C(=O)N	[*;r]C(=O)[N;H]c1[c;H][c;H][c;H][c;H]c1C(=O)[N;H2]_20	2	false	SAVI-Space-2024	rxn6038_0_a_kill_0	EN300-17791	O=C(N)c1c(N)cccc1	EN300-299321	S1C(C(=O)O)=CC=2C1=CSC2
S1c2c(ccnc2)C=C1C(=O)Nc3c(cccc3)C(=O)N	14	fCSFP4	weighted-fingerprint-similarity	0.966	0.721	rxn6038_0_a_kill_0____EN300-17791____EN300-235229	N/A	S1c2c(cc([N+]([O-])=O)cc2)C=C1C(=O)Nc3c(cccc3)C(=O)N	[*;r]C(=O)[N;H]c1[c;H][c;H][c;H][c;H]c1C(=O)[N;H2]_20	2	false	SAVI-Space-2024	rxn6038_0_a_kill_0	EN300-17791	O=C(N)c1c(N)cccc1	EN300-235229	S1c2c(ccnc2)C=C1C(=O)O
S1c2c(ccc(c2)C(=O)Nc3c(cccc3)C(=O)N)C=C1C	15	fCSFP4	weighted-fingerprint-similarity	0.966	0.718	rxn6038_0_a_kill_0____EN300-17791____EN300-3043007	N/A	S1c2c(cc([N+]([O-])=O)cc2)C=C1C(=O)Nc3c(cccc3)C(=O)N	[*;r]C(=O)[N;H]c1[c;H][c;H][c;H][c;H]c1C(=O)[N;H2]_20	2	false	SAVI-Space-2024	rxn6038_0_a_kill_0	EN300-17791	O=C(N)c1c(N)cccc1	EN300-3043007	S1c2c(ccc(c2)C(=O)O)C=C1C
S1C(C(=O)Nc2c(cccc2)C(=O)N)=CC=3SC=CC13	16	fCSFP4	weighted-fingerprint-similarity	0.966	0.716	rxn6038_0_a_kill_0____EN300-17791____EN300-51369	N/A	S1c2c(cc([N+]([O-])=O)cc2)C=C1C(=O)Nc3c(cccc3)C(=O)N	[*;r]C(=O)[N;H]c1[c;H][c;H][c;H][c;H]c1C(=O)[N;H2]_20	2	false	SAVI-Space-2024	rxn6038_0_a_kill_0	EN300-17791	O=C(N)c1c(N)cccc1	EN300-51369	S1C(C(=O)O)=CC=2SC=CC12
S1c2c(cc([N+]([O-])=O)cc2)C(=C1C(=O)Nc3c(cccc3)C(=O)N)C	17	fCSFP4	weighted-fingerprint-similarity	0.963	0.728	rxn6038_0_a_kill_0____EN300-17791____EN300-11750267	N/A	S1c2c(cc([N+]([O-])=O)cc2)C=C1C(=O)Nc3c(cccc3)C(=O)N	[*;r]C(=O)[N;H]c1[c;H][c;H][c;H][c;H]c1C(=O)[N;H2]_20	2	false	SAVI-Space-2024	rxn6038_0_a_kill_0	EN300-17791	O=C(N)c1c(N)cccc1	EN300-11750267	S1c2c(cc([N+](=O)O)cc2)C(=C1C(=O)O)C
S1C(C(=O)Nc2c(cccc2)C(=O)N)=CC=3SC(=CC13)C	18	fCSFP4	weighted-fingerprint-similarity	0.963	0.688	rxn6038_0_a_kill_0____EN300-17791____EN300-1272650	N/A	S1c2c(cc([N+]([O-])=O)cc2)C=C1C(=O)Nc3c(cccc3)C(=O)N	[*;r]C(=O)[N;H]c1[c;H][c;H][c;H][c;H]c1C(=O)[N;H2]_20	2	false	SAVI-Space-2024	rxn6038_0_a_kill_0	EN300-17791	O=C(N)c1c(N)cccc1	EN300-1272650	S1C(C(=O)O)=CC=2SC(=CC12)C
S1C(C([O-])=O)=CC2=C1SC(C(=O)Nc3c(cccc3)C(=O)N)=C2	19	fCSFP4	weighted-fingerprint-similarity	0.963	0.688	rxn6038_0_a_kill_0____EN300-17791____EN300-1719662	N/A	S1c2c(cc([N+]([O-])=O)cc2)C=C1C(=O)Nc3c(cccc3)C(=O)N	[*;r]C(=O)[N;H]c1[c;H][c;H][c;H][c;H]c1C(=O)[N;H2]_20	2	false	SAVI-Space-2024	rxn6038_0_a_kill_0	EN300-17791	O=C(N)c1c(N)cccc1	EN300-1719662	S1C(C(=O)OC)=CC2=C1SC(C(=O)O)=C2
S1c2c(cccc2)C=3SC(C(=O)Nc4c(cccc4)C(=O)N)=CC13	20	fCSFP4	weighted-fingerprint-similarity	0.962	0.688	rxn6038_0_a_kill_0____EN300-17791____EN300-14571	N/A	S1c2c(cc([N+]([O-])=O)cc2)C=C1C(=O)Nc3c(cccc3)C(=O)N	[*;r]C(=O)[N;H]c1[c;H][c;H][c;H][c;H]c1C(=O)[N;H2]_20	2	false	SAVI-Space-2024	rxn6038_0_a_kill_0	EN300-17791	O=C(N)c1c(N)cccc1	EN300-14571	S1c2c(cccc2)C=3SC(C(=O)O)=CC13
S1C(C(=O)Nc2c(cccc2)C(=O)N)=CC3=C1SC=C3	21	fCSFP4	weighted-fingerprint-similarity	0.961	0.685	rxn6038_0_a_kill_0____EN300-17791____EN300-702736	N/A	S1c2c(cc([N+]([O-])=O)cc2)C=C1C(=O)Nc3c(cccc3)C(=O)N	[*;r]C(=O)[N;H]c1[c;H][c;H][c;H][c;H]c1C(=O)[N;H2]_20	2	false	SAVI-Space-2024	rxn6038_0_a_kill_0	EN300-17791	O=C(N)c1c(N)cccc1	EN300-702736	S1C(C(=O)O)=CC2=C1SC=C2
S1c2c(cc(cc2)C(=O)Nc3c(cccc3)C(=O)N)C=C1	22	fCSFP4	weighted-fingerprint-similarity	0.960	0.670	rxn6038_0_a_kill_0____EN300-17791____EN300-99092	N/A	S1c2c(cc([N+]([O-])=O)cc2)C=C1C(=O)Nc3c(cccc3)C(=O)N	[*;r]C(=O)[N;H]c1[c;H][c;H][c;H][c;H]c1C(=O)[N;H2]_20	2	false	SAVI-Space-2024	rxn6038_0_a_kill_0	EN300-17791	O=C(N)c1c(N)cccc1	EN300-99092	S1c2c(cc(cc2)C(=O)O)C=C1
S1C(C(=O)Nc2c(cccc2)C(=O)N)=CC=3NC=CC13	23	fCSFP4	weighted-fingerprint-similarity	0.959	0.678	rxn6038_0_a_kill_0____EN300-17791____EN300-103693	N/A	S1c2c(cc([N+]([O-])=O)cc2)C=C1C(=O)Nc3c(cccc3)C(=O)N	[*;r]C(=O)[N;H]c1[c;H][c;H][c;H][c;H]c1C(=O)[N;H2]_20	2	false	SAVI-Space-2024	rxn6038_0_a_kill_0	EN300-17791	O=C(N)c1c(N)cccc1	EN300-103693	S1C(C(=O)O)=CC=2NC=CC12
S1C(C(=O)Nc2c(cccc2)C(=O)N)=CC=3OC=CC13	24	fCSFP4	weighted-fingerprint-similarity	0.959	0.678	rxn6038_0_a_kill_0____EN300-17791____EN300-81532	N/A	S1c2c(cc([N+]([O-])=O)cc2)C=C1C(=O)Nc3c(cccc3)C(=O)N	[*;r]C(=O)[N;H]c1[c;H][c;H][c;H][c;H]c1C(=O)[N;H2]_20	2	false	SAVI-Space-2024	rxn6038_0_a_kill_0	EN300-17791	O=C(N)c1c(N)cccc1	EN300-81532	S1C(C(=O)O)=CC=2OC=CC12
O=C(Nc1c(cccc1)C(=O)N)c2cc3c(cc2)cccc3	25	fCSFP4	weighted-fingerprint-similarity	0.959	0.641	rxn6038_0_a_kill_0____EN300-17791____EN300-19820	N/A	S1c2c(cc([N+]([O-])=O)cc2)C=C1C(=O)Nc3c(cccc3)C(=O)N	[*;r]C(=O)[N;H]c1[c;H][c;H][c;H][c;H]c1C(=O)[N;H2]_20	2	false	SAVI-Space-2024	rxn6038_0_a_kill_0	EN300-17791	O=C(N)c1c(N)cccc1	EN300-19820	O=C(O)c1cc2c(cc1)cccc2
[O-][N+](=O)c1ccc(cc1)C(=O)Nc2c(cccc2)C(=O)N	26	fCSFP4	weighted-fingerprint-similarity	0.959	0.637	rxn6038_0_a_kill_0____EN300-17791____EN300-18011	N/A	S1c2c(cc([N+]([O-])=O)cc2)C=C1C(=O)Nc3c(cccc3)C(=O)N	[*;r]C(=O)[N;H]c1[c;H][c;H][c;H][c;H]c1C(=O)[N;H2]_20	2	false	SAVI-Space-2024	rxn6038_0_a_kill_0	EN300-17791	O=C(N)c1c(N)cccc1	EN300-18011	O=[N+](O)c1ccc(cc1)C(=O)O
[O-][N+](=O)c1cc2c(NC(C(=O)Nc3c(cccc3)C(=O)N)=C2)cc1	27	fCSFP4	weighted-fingerprint-similarity	0.959	0.681	rxn6038_0_a_kill_0____EN300-17791____EN300-49926	N/A	S1c2c(cc([N+]([O-])=O)cc2)C=C1C(=O)Nc3c(cccc3)C(=O)N	[*;r]C(=O)[N;H]c1[c;H][c;H][c;H][c;H]c1C(=O)[N;H2]_20	2	false	SAVI-Space-2024	rxn6038_0_a_kill_0	EN300-17791	O=C(N)c1c(N)cccc1	EN300-49926	O=[N+](O)c1cc2c(NC(C(=O)O)=C2)cc1
[O-][N+](=O)c1cc2c(OC(C(=O)Nc3c(cccc3)C(=O)N)=C2)cc1	28	fCSFP4	weighted-fingerprint-similarity	0.959	0.681	rxn6038_0_a_kill_0____EN300-17791____EN300-41648	N/A	S1c2c(cc([N+]([O-])=O)cc2)C=C1C(=O)Nc3c(cccc3)C(=O)N	[*;r]C(=O)[N;H]c1[c;H][c;H][c;H][c;H]c1C(=O)[N;H2]_20	2	false	SAVI-Space-2024	rxn6038_0_a_kill_0	EN300-17791	O=C(N)c1c(N)cccc1	EN300-41648	O=[N+](O)c1cc2c(OC(C(=O)O)=C2)cc1
S1c2c(nccc2)C=C1C(=O)Nc3c(cccc3)C(=O)N	29	fCSFP4	weighted-fingerprint-similarity	0.958	0.672	rxn6038_0_a_kill_0____EN300-17791____EN300-122192	N/A	S1c2c(cc([N+]([O-])=O)cc2)C=C1C(=O)Nc3c(cccc3)C(=O)N	[*;r]C(=O)[N;H]c1[c;H][c;H][c;H][c;H]c1C(=O)[N;H2]_20	2	false	SAVI-Space-2024	rxn6038_0_a_kill_0	EN300-17791	O=C(N)c1c(N)cccc1	EN300-122192	S1c2c(nccc2)C=C1C(=O)O
S1C(C(=O)Nc2c(cccc2)C(=O)N)=CC=3SC(=CC13)C[NH3+]	30	fCSFP4	weighted-fingerprint-similarity	0.958	0.664	rxn6038_0_a_kill_0____EN300-17791____EN300-6498522	N/A	S1c2c(cc([N+]([O-])=O)cc2)C=C1C(=O)Nc3c(cccc3)C(=O)N	[*;r]C(=O)[N;H]c1[c;H][c;H][c;H][c;H]c1C(=O)[N;H2]_20	2	false	SAVI-Space-2024	rxn6038_0_a_kill_0	EN300-17791	O=C(N)c1c(N)cccc1	EN300-6498522	S1C(C(=O)O)=CC=2SC(=CC12)CNC(=O)OC(C)(C)C
[O-][N+](=O)c1cc2NC(C(=O)Nc3c(cccc3)C(=O)N)=Cc2cc1	31	fCSFP4	weighted-fingerprint-similarity	0.958	0.675	rxn6038_0_a_kill_0____EN300-17791____EN300-132434	N/A	S1c2c(cc([N+]([O-])=O)cc2)C=C1C(=O)Nc3c(cccc3)C(=O)N	[*;r]C(=O)[N;H]c1[c;H][c;H][c;H][c;H]c1C(=O)[N;H2]_20	2	false	SAVI-Space-2024	rxn6038_0_a_kill_0	EN300-17791	O=C(N)c1c(N)cccc1	EN300-132434	O=[N+](O)c1cc2NC(C(=O)O)=Cc2cc1
S1c2c(ccc(c2)C(=O)Nc3c(cccc3)C(=O)N)C=C1	32	fCSFP4	weighted-fingerprint-similarity	0.957	0.645	rxn6038_0_a_kill_0____EN300-17791____EN300-248323	N/A	S1c2c(cc([N+]([O-])=O)cc2)C=C1C(=O)Nc3c(cccc3)C(=O)N	[*;r]C(=O)[N;H]c1[c;H][c;H][c;H][c;H]c1C(=O)[N;H2]_20	2	false	SAVI-Space-2024	rxn6038_0_a_kill_0	EN300-17791	O=C(N)c1c(N)cccc1	EN300-248323	S1c2c(ccc(c2)C(=O)O)C=C1
[O-][N+](=O)c1cc2c(nc(cc2)C(=O)Nc3c(cccc3)C(=O)N)cc1	33	fCSFP4	weighted-fingerprint-similarity	0.956	0.667	rxn6038_0_a_kill_0____EN300-17791____EN300-104946	N/A	S1c2c(cc([N+]([O-])=O)cc2)C=C1C(=O)Nc3c(cccc3)C(=O)N	[*;r]C(=O)[N;H]c1[c;H][c;H][c;H][c;H]c1C(=O)[N;H2]_20	2	false	SAVI-Space-2024	rxn6038_0_a_kill_0	EN300-17791	O=C(N)c1c(N)cccc1	EN300-104946	O=[N+](O)c1cc2c(nc(cc2)C(=O)O)cc1
S1c2ncccc2C=C1C(=O)Nc3c(cccc3)C(=O)N	34	fCSFP4	weighted-fingerprint-similarity	0.956	0.655	rxn6038_0_a_kill_0____EN300-17791____EN300-248266	N/A	S1c2c(cc([N+]([O-])=O)cc2)C=C1C(=O)Nc3c(cccc3)C(=O)N	[*;r]C(=O)[N;H]c1[c;H][c;H][c;H][c;H]c1C(=O)[N;H2]_20	2	false	SAVI-Space-2024	rxn6038_0_a_kill_0	EN300-17791	O=C(N)c1c(N)cccc1	EN300-248266	S1c2ncccc2C=C1C(=O)O
S1N=Cc2c1ccc(c2)C(=O)Nc3c(cccc3)C(=O)N	35	fCSFP4	weighted-fingerprint-similarity	0.956	0.646	rxn6038_0_a_kill_0____EN300-17791____EN300-6759452	N/A	S1c2c(cc([N+]([O-])=O)cc2)C=C1C(=O)Nc3c(cccc3)C(=O)N	[*;r]C(=O)[N;H]c1[c;H][c;H][c;H][c;H]c1C(=O)[N;H2]_20	2	false	SAVI-Space-2024	rxn6038_0_a_kill_0	EN300-17791	O=C(N)c1c(N)cccc1	EN300-6759452	S1N=Cc2c1ccc(c2)C(=O)O
S1c2c(c3c1cccc3)cc(cc2)C(=O)Nc4c(cccc4)C(=O)N	36	fCSFP4	weighted-fingerprint-similarity	0.956	0.636	rxn6038_0_a_kill_0____EN300-17791____EN300-11735132	N/A	S1c2c(cc([N+]([O-])=O)cc2)C=C1C(=O)Nc3c(cccc3)C(=O)N	[*;r]C(=O)[N;H]c1[c;H][c;H][c;H][c;H]c1C(=O)[N;H2]_20	2	false	SAVI-Space-2024	rxn6038_0_a_kill_0	EN300-17791	O=C(N)c1c(N)cccc1	EN300-11735132	S1c2c(c3c1cccc3)cc(cc2)C(=O)O
O=C(Nc1c(cccc1)C(=O)N)c2cc3c(cc(O)cc3)cc2	37	fCSFP4	weighted-fingerprint-similarity	0.956	0.626	rxn6038_0_a_kill_0____EN300-17791____EN300-18419109	N/A	S1c2c(cc([N+]([O-])=O)cc2)C=C1C(=O)Nc3c(cccc3)C(=O)N	[*;r]C(=O)[N;H]c1[c;H][c;H][c;H][c;H]c1C(=O)[N;H2]_20	2	false	SAVI-Space-2024	rxn6038_0_a_kill_0	EN300-17791	O=C(N)c1c(N)cccc1	EN300-18419109	O=C(O)c1cc2c(cc(OCc3ccccc3)cc2)cc1
[O-]C(=O)c1cc2c(cc(cc2)C(=O)Nc3c(cccc3)C(=O)N)cc1	38	fCSFP4	weighted-fingerprint-similarity	0.956	0.626	rxn6038_0_a_kill_0____EN300-17791____EN300-6473017	N/A	S1c2c(cc([N+]([O-])=O)cc2)C=C1C(=O)Nc3c(cccc3)C(=O)N	[*;r]C(=O)[N;H]c1[c;H][c;H][c;H][c;H]c1C(=O)[N;H2]_20	2	false	SAVI-Space-2024	rxn6038_0_a_kill_0	EN300-17791	O=C(N)c1c(N)cccc1	EN300-6473017	O=C(OC)c1cc2c(cc(cc2)C(=O)O)cc1
[O-][N+](=O)c1cc(ccc1)C(=O)Nc2c(cccc2)C(=O)N	39	fCSFP4	weighted-fingerprint-similarity	0.956	0.619	rxn6038_0_a_kill_0____EN300-17791____EN300-18006	N/A	S1c2c(cc([N+]([O-])=O)cc2)C=C1C(=O)Nc3c(cccc3)C(=O)N	[*;r]C(=O)[N;H]c1[c;H][c;H][c;H][c;H]c1C(=O)[N;H2]_20	2	false	SAVI-Space-2024	rxn6038_0_a_kill_0	EN300-17791	O=C(N)c1c(N)cccc1	EN300-18006	O=[N+](O)c1cc(ccc1)C(=O)O
S1C([N+]([O-])=O)=CC=C1C(=O)Nc2c(cccc2)C(=O)N	40	fCSFP4	weighted-fingerprint-similarity	0.955	0.627	rxn6038_0_a_kill_0____EN300-17791____EN300-00713	N/A	S1c2c(cc([N+]([O-])=O)cc2)C=C1C(=O)Nc3c(cccc3)C(=O)N	[*;r]C(=O)[N;H]c1[c;H][c;H][c;H][c;H]c1C(=O)[N;H2]_20	2	false	SAVI-Space-2024	rxn6038_0_a_kill_0	EN300-17791	O=C(N)c1c(N)cccc1	EN300-00713	S1C([N+](=O)O)=CC=C1C(=O)O
O=C(Nc1c(cccc1)C(=O)N)c2cc3c(cc(N)cc3)cc2	41	fCSFP4	weighted-fingerprint-similarity	0.955	0.617	rxn6038_0_a_kill_0____EN300-17791____EN300-6493092	N/A	S1c2c(cc([N+]([O-])=O)cc2)C=C1C(=O)Nc3c(cccc3)C(=O)N	[*;r]C(=O)[N;H]c1[c;H][c;H][c;H][c;H]c1C(=O)[N;H2]_20	2	false	SAVI-Space-2024	rxn6038_0_a_kill_0	EN300-17791	O=C(N)c1c(N)cccc1	EN300-6493092	O=C(OC(C)(C)C)Nc1cc2c(cc(cc2)C(=O)O)cc1
S1c2c(c(F)ccc2)C=C1C(=O)Nc3c(cccc3)C(=O)N	42	fCSFP4	weighted-fingerprint-similarity	0.954	0.650	rxn6038_0_a_kill_0____EN300-17791____EN300-11183	N/A	S1c2c(cc([N+]([O-])=O)cc2)C=C1C(=O)Nc3c(cccc3)C(=O)N	[*;r]C(=O)[N;H]c1[c;H][c;H][c;H][c;H]c1C(=O)[N;H2]_20	2	false	SAVI-Space-2024	rxn6038_0_a_kill_0	EN300-17791	O=C(N)c1c(N)cccc1	EN300-11183	S1c2c(c(F)ccc2)C=C1C(=O)O
S1c2c(c(ccc2)C)C=C1C(=O)Nc3c(cccc3)C(=O)N	43	fCSFP4	weighted-fingerprint-similarity	0.954	0.650	rxn6038_0_a_kill_0____EN300-17791____EN300-55226	N/A	S1c2c(cc([N+]([O-])=O)cc2)C=C1C(=O)Nc3c(cccc3)C(=O)N	[*;r]C(=O)[N;H]c1[c;H][c;H][c;H][c;H]c1C(=O)[N;H2]_20	2	false	SAVI-Space-2024	rxn6038_0_a_kill_0	EN300-17791	O=C(N)c1c(N)cccc1	EN300-55226	S1c2c(c(ccc2)C)C=C1C(=O)O
O=C(Nc1c(cccc1)C(=O)N)c2cc3c(cc(cc3)C)cc2	44	fCSFP4	weighted-fingerprint-similarity	0.954	0.611	rxn6038_0_a_kill_0____EN300-17791____EN300-300685	N/A	S1c2c(cc([N+]([O-])=O)cc2)C=C1C(=O)Nc3c(cccc3)C(=O)N	[*;r]C(=O)[N;H]c1[c;H][c;H][c;H][c;H]c1C(=O)[N;H2]_20	2	false	SAVI-Space-2024	rxn6038_0_a_kill_0	EN300-17791	O=C(N)c1c(N)cccc1	EN300-300685	O=C(O)c1cc2c(cc(cc2)C)cc1
O=C(Nc1c(cccc1)C(=O)N)c2cc3c(cc2)ccc(c3)C	45	fCSFP4	weighted-fingerprint-similarity	0.954	0.611	rxn6038_0_a_kill_0____EN300-17791____EN300-207165	N/A	S1c2c(cc([N+]([O-])=O)cc2)C=C1C(=O)Nc3c(cccc3)C(=O)N	[*;r]C(=O)[N;H]c1[c;H][c;H][c;H][c;H]c1C(=O)[N;H2]_20	2	false	SAVI-Space-2024	rxn6038_0_a_kill_0	EN300-17791	O=C(N)c1c(N)cccc1	EN300-207165	O=C(O)c1cc2c(cc1)ccc(c2)C
[O-][N+](=O)c1cc([N+]([O-])=O)cc(c1)C(=O)Nc2c(cccc2)C(=O)N	46	fCSFP4	weighted-fingerprint-similarity	0.953	0.600	rxn6038_0_a_kill_0____EN300-17791____EN300-17056	N/A	S1c2c(cc([N+]([O-])=O)cc2)C=C1C(=O)Nc3c(cccc3)C(=O)N	[*;r]C(=O)[N;H]c1[c;H][c;H][c;H][c;H]c1C(=O)[N;H2]_20	2	false	SAVI-Space-2024	rxn6038_0_a_kill_0	EN300-17791	O=C(N)c1c(N)cccc1	EN300-17056	O=[N+](O)c1cc([N+](=O)O)cc(c1)C(=O)O
[O-][N+](=O)c1cc(cc(c1)C(=O)N)C(=O)Nc2c(cccc2)C(=O)N	47	fCSFP4	weighted-fingerprint-similarity	0.953	0.600	rxn6038_0_a_kill_0____EN300-17791____EN300-213403	N/A	S1c2c(cc([N+]([O-])=O)cc2)C=C1C(=O)Nc3c(cccc3)C(=O)N	[*;r]C(=O)[N;H]c1[c;H][c;H][c;H][c;H]c1C(=O)[N;H2]_20	2	false	SAVI-Space-2024	rxn6038_0_a_kill_0	EN300-17791	O=C(N)c1c(N)cccc1	EN300-213403	O=[N+](O)c1cc(cc(c1)C(=O)N)C(=O)O
S1c2c(c(ccc2)C([O-])=O)C=C1C(=O)Nc3c(cccc3)C(=O)N	48	fCSFP4	weighted-fingerprint-similarity	0.952	0.642	rxn6038_0_a_kill_0____EN300-17791____EN300-1704354	N/A	S1c2c(cc([N+]([O-])=O)cc2)C=C1C(=O)Nc3c(cccc3)C(=O)N	[*;r]C(=O)[N;H]c1[c;H][c;H][c;H][c;H]c1C(=O)[N;H2]_20	2	false	SAVI-Space-2024	rxn6038_0_a_kill_0	EN300-17791	O=C(N)c1c(N)cccc1	EN300-1704354	S1c2c(c(ccc2)C(=O)OC)C=C1C(=O)O
S1c2c(cc(F)c(OC)c2)C=C1C(=O)Nc3c(cccc3)C(=O)N	49	fCSFP4	weighted-fingerprint-similarity	0.952	0.639	rxn6038_0_a_kill_0____EN300-17791____EN300-23275049	N/A	S1c2c(cc([N+]([O-])=O)cc2)C=C1C(=O)Nc3c(cccc3)C(=O)N	[*;r]C(=O)[N;H]c1[c;H][c;H][c;H][c;H]c1C(=O)[N;H2]_20	2	false	SAVI-Space-2024	rxn6038_0_a_kill_0	EN300-17791	O=C(N)c1c(N)cccc1	EN300-23275049	S1c2c(cc(F)c(OC)c2)C=C1C(=O)O
S1c2c(F)cccc2C=C1C(=O)Nc3c(cccc3)C(=O)N	50	fCSFP4	weighted-fingerprint-similarity	0.952	0.633	rxn6038_0_a_kill_0____EN300-17791____EN300-156934	N/A	S1c2c(cc([N+]([O-])=O)cc2)C=C1C(=O)Nc3c(cccc3)C(=O)N	[*;r]C(=O)[N;H]c1[c;H][c;H][c;H][c;H]c1C(=O)[N;H2]_20	2	false	SAVI-Space-2024	rxn6038_0_a_kill_0	EN300-17791	O=C(N)c1c(N)cccc1	EN300-156934	S1c2c(F)cccc2C=C1C(=O)O
S1c2c(cccc2C=C1C(=O)Nc3c(cccc3)C(=O)N)C	51	fCSFP4	weighted-fingerprint-similarity	0.952	0.633	rxn6038_0_a_kill_0____EN300-17791____EN300-215016	N/A	S1c2c(cc([N+]([O-])=O)cc2)C=C1C(=O)Nc3c(cccc3)C(=O)N	[*;r]C(=O)[N;H]c1[c;H][c;H][c;H][c;H]c1C(=O)[N;H2]_20	2	false	SAVI-Space-2024	rxn6038_0_a_kill_0	EN300-17791	O=C(N)c1c(N)cccc1	EN300-215016	S1c2c(cccc2C=C1C(=O)O)C
S1C(C(=O)Nc2c(cccc2)C(=O)N)=CC3=C1NN=C3	52	fCSFP4	weighted-fingerprint-similarity	0.952	0.627	rxn6038_0_a_kill_0____EN300-17791____EN300-736645	N/A	S1c2c(cc([N+]([O-])=O)cc2)C=C1C(=O)Nc3c(cccc3)C(=O)N	[*;r]C(=O)[N;H]c1[c;H][c;H][c;H][c;H]c1C(=O)[N;H2]_20	2	false	SAVI-Space-2024	rxn6038_0_a_kill_0	EN300-17791	O=C(N)c1c(N)cccc1	EN300-736645	S1C(C(=O)O)=CC2=C1NN=C2
S1N=Cc2c1cc(cc2)C(=O)Nc3c(cccc3)C(=O)N	53	fCSFP4	weighted-fingerprint-similarity	0.952	0.617	rxn6038_0_a_kill_0____EN300-17791____EN300-103995	N/A	S1c2c(cc([N+]([O-])=O)cc2)C=C1C(=O)Nc3c(cccc3)C(=O)N	[*;r]C(=O)[N;H]c1[c;H][c;H][c;H][c;H]c1C(=O)[N;H2]_20	2	false	SAVI-Space-2024	rxn6038_0_a_kill_0	EN300-17791	O=C(N)c1c(N)cccc1	EN300-103995	S1N=Cc2c1cc(cc2)C(=O)O
S(c1ccc([N+]([O-])=O)cc1)c2ccc(cc2)C(=O)Nc3c(cccc3)C(=O)N	54	fCSFP4	weighted-fingerprint-similarity	0.951	0.596	rxn6038_0_a_kill_0____EN300-17791____EN300-111852	N/A	S1c2c(cc([N+]([O-])=O)cc2)C=C1C(=O)Nc3c(cccc3)C(=O)N	[*;r]C(=O)[N;H]c1[c;H][c;H][c;H][c;H]c1C(=O)[N;H2]_20	2	false	SAVI-Space-2024	rxn6038_0_a_kill_0	EN300-17791	O=C(N)c1c(N)cccc1	EN300-111852	S(c1ccc([N+](=O)O)cc1)c2ccc(cc2)C(=O)O
S1c2c(c(F)c(F)cc2)C=C1C(=O)Nc3c(cccc3)C(=O)N	55	fCSFP4	weighted-fingerprint-similarity	0.951	0.637	rxn6038_0_a_kill_0____EN300-17791____EN300-396523	N/A	S1c2c(cc([N+]([O-])=O)cc2)C=C1C(=O)Nc3c(cccc3)C(=O)N	[*;r]C(=O)[N;H]c1[c;H][c;H][c;H][c;H]c1C(=O)[N;H2]_20	2	false	SAVI-Space-2024	rxn6038_0_a_kill_0	EN300-17791	O=C(N)c1c(N)cccc1	EN300-396523	S1c2c(c(F)c(F)cc2)C=C1C(=O)O
S1C(C(=O)Nc2c(cccc2)C(=O)N)=CC=3N(C=CC13)C	56	fCSFP4	weighted-fingerprint-similarity	0.951	0.634	rxn6038_0_a_kill_0____EN300-17791____EN300-7881227	N/A	S1c2c(cc([N+]([O-])=O)cc2)C=C1C(=O)Nc3c(cccc3)C(=O)N	[*;r]C(=O)[N;H]c1[c;H][c;H][c;H][c;H]c1C(=O)[N;H2]_20	2	false	SAVI-Space-2024	rxn6038_0_a_kill_0	EN300-17791	O=C(N)c1c(N)cccc1	EN300-7881227	S1C(C(=O)O)=CC=2N(C=CC12)C
[O-][N+](=O)c1cc(c2c(c1)cccc2)C(=O)Nc3c(cccc3)C(=O)N	57	fCSFP4	weighted-fingerprint-similarity	0.951	0.631	rxn6038_0_a_kill_0____EN300-17791____EN300-89855	N/A	S1c2c(cc([N+]([O-])=O)cc2)C=C1C(=O)Nc3c(cccc3)C(=O)N	[*;r]C(=O)[N;H]c1[c;H][c;H][c;H][c;H]c1C(=O)[N;H2]_20	2	false	SAVI-Space-2024	rxn6038_0_a_kill_0	EN300-17791	O=C(N)c1c(N)cccc1	EN300-89855	O=[N+](O)c1cc(c2c(c1)cccc2)C(=O)O
S1c2c(ncnc2)C=C1C(=O)Nc3c(cccc3)C(=O)N	58	fCSFP4	weighted-fingerprint-similarity	0.951	0.625	rxn6038_0_a_kill_0____EN300-17791____EN300-325761	N/A	S1c2c(cc([N+]([O-])=O)cc2)C=C1C(=O)Nc3c(cccc3)C(=O)N	[*;r]C(=O)[N;H]c1[c;H][c;H][c;H][c;H]c1C(=O)[N;H2]_20	2	false	SAVI-Space-2024	rxn6038_0_a_kill_0	EN300-17791	O=C(N)c1c(N)cccc1	EN300-325761	S1c2c(ncnc2)C=C1C(=O)O
O=C(Nc1c(cccc1)C(=O)N)c2cc3c(cc(cc3)C=O)cc2	59	fCSFP4	weighted-fingerprint-similarity	0.950	0.595	rxn6038_0_a_kill_0____EN300-17791____EN300-732935	N/A	S1c2c(cc([N+]([O-])=O)cc2)C=C1C(=O)Nc3c(cccc3)C(=O)N	[*;r]C(=O)[N;H]c1[c;H][c;H][c;H][c;H]c1C(=O)[N;H2]_20	2	false	SAVI-Space-2024	rxn6038_0_a_kill_0	EN300-17791	O=C(N)c1c(N)cccc1	EN300-732935	O=C(O)c1cc2c(cc(cc2)C=O)cc1
O=C(Nc1c(cccc1)C(=O)N)c2cc3c(cc(cc3)C[NH3+])cc2	60	fCSFP4	weighted-fingerprint-similarity	0.950	0.595	rxn6038_0_a_kill_0____EN300-17791____EN300-1720302	N/A	S1c2c(cc([N+]([O-])=O)cc2)C=C1C(=O)Nc3c(cccc3)C(=O)N	[*;r]C(=O)[N;H]c1[c;H][c;H][c;H][c;H]c1C(=O)[N;H2]_20	2	false	SAVI-Space-2024	rxn6038_0_a_kill_0	EN300-17791	O=C(N)c1c(N)cccc1	EN300-1720302	O=C(OC(C)(C)C)NCc1cc2c(cc(cc2)C(=O)O)cc1
[O-][N+](=O)c1c(cccc1)C(=O)Nc2c(cccc2)C(=O)N	61	fCSFP4	weighted-fingerprint-similarity	0.950	0.579	rxn6038_0_a_kill_0____EN300-17791____EN300-18349	N/A	S1c2c(cc([N+]([O-])=O)cc2)C=C1C(=O)Nc3c(cccc3)C(=O)N	[*;r]C(=O)[N;H]c1[c;H][c;H][c;H][c;H]c1C(=O)[N;H2]_20	2	false	SAVI-Space-2024	rxn6038_0_a_kill_0	EN300-17791	O=C(N)c1c(N)cccc1	EN300-18349	O=[N+](O)c1c(cccc1)C(=O)O
S1c2c(c(ccc2)C=O)C=C1C(=O)Nc3c(cccc3)C(=O)N	62	fCSFP4	weighted-fingerprint-similarity	0.950	0.629	rxn6038_0_a_kill_0____EN300-17791____EN300-6472589	N/A	S1c2c(cc([N+]([O-])=O)cc2)C=C1C(=O)Nc3c(cccc3)C(=O)N	[*;r]C(=O)[N;H]c1[c;H][c;H][c;H][c;H]c1C(=O)[N;H2]_20	2	false	SAVI-Space-2024	rxn6038_0_a_kill_0	EN300-17791	O=C(N)c1c(N)cccc1	EN300-6472589	S1c2c(c(ccc2)C=O)C=C1C(=O)O
O=C(Nc1c(cccc1)C(=O)N)c2cc3c(cc(C#N)cc3)cc2	63	fCSFP4	weighted-fingerprint-similarity	0.949	0.589	rxn6038_0_a_kill_0____EN300-17791____EN300-119561	N/A	S1c2c(cc([N+]([O-])=O)cc2)C=C1C(=O)Nc3c(cccc3)C(=O)N	[*;r]C(=O)[N;H]c1[c;H][c;H][c;H][c;H]c1C(=O)[N;H2]_20	2	false	SAVI-Space-2024	rxn6038_0_a_kill_0	EN300-17791	O=C(N)c1c(N)cccc1	EN300-119561	O=C(O)c1cc2c(cc(C#N)cc2)cc1
O=C(Nc1c(cccc1)C(=O)N)c2cc3c(cc(OC)cc3)cc2	64	fCSFP4	weighted-fingerprint-similarity	0.949	0.589	rxn6038_0_a_kill_0____EN300-17791____EN300-12075	N/A	S1c2c(cc([N+]([O-])=O)cc2)C=C1C(=O)Nc3c(cccc3)C(=O)N	[*;r]C(=O)[N;H]c1[c;H][c;H][c;H][c;H]c1C(=O)[N;H2]_20	2	false	SAVI-Space-2024	rxn6038_0_a_kill_0	EN300-17791	O=C(N)c1c(N)cccc1	EN300-12075	O=C(O)c1cc2c(cc(OC)cc2)cc1
O=C(Nc1c(cccc1)C(=O)N)c2cc3c(cc(cc3)CC)cc2	65	fCSFP4	weighted-fingerprint-similarity	0.949	0.589	rxn6038_0_a_kill_0____EN300-17791____EN300-25421259	N/A	S1c2c(cc([N+]([O-])=O)cc2)C=C1C(=O)Nc3c(cccc3)C(=O)N	[*;r]C(=O)[N;H]c1[c;H][c;H][c;H][c;H]c1C(=O)[N;H2]_20	2	false	SAVI-Space-2024	rxn6038_0_a_kill_0	EN300-17791	O=C(N)c1c(N)cccc1	EN300-25421259	O=C(O)c1cc2c(cc(cc2)CC)cc1
O=C(Nc1c(cccc1)C(=O)N)c2cc3c(ccc(OC)c3)cc2	66	fCSFP4	weighted-fingerprint-similarity	0.949	0.589	rxn6038_0_a_kill_0____EN300-17791____EN300-222086	N/A	S1c2c(cc([N+]([O-])=O)cc2)C=C1C(=O)Nc3c(cccc3)C(=O)N	[*;r]C(=O)[N;H]c1[c;H][c;H][c;H][c;H]c1C(=O)[N;H2]_20	2	false	SAVI-Space-2024	rxn6038_0_a_kill_0	EN300-17791	O=C(N)c1c(N)cccc1	EN300-222086	O=C(O)c1cc2c(ccc(OC)c2)cc1
O=C(Nc1c(cccc1)C(=O)N)c2cc3c(ccnc3)cc2	67	fCSFP4	weighted-fingerprint-similarity	0.949	0.589	rxn6038_0_a_kill_0____EN300-17791____EN300-120935 EN300-45673400""	N/A	S1c2c(cc([N+]([O-])=O)cc2)C=C1C(=O)Nc3c(cccc3)C(=O)N	[*;r]C(=O)[N;H]c1[c;H][c;H][c;H][c;H]c1C(=O)[N;H2]_20	2	false	SAVI-Space-2024	rxn6038_0_a_kill_0	EN300-17791	O=C(N)c1c(N)cccc1	EN300-120935 EN300-45673400""	O=C(O)c1cc2c(ccnc2)cc1
O=C(Nc1c(cccc1)C(=O)N)c2cc3c(cncc3)cc2	68	fCSFP4	weighted-fingerprint-similarity	0.949	0.589	rxn6038_0_a_kill_0____EN300-17791____EN300-97898 EN300-28338487""	N/A	S1c2c(cc([N+]([O-])=O)cc2)C=C1C(=O)Nc3c(cccc3)C(=O)N	[*;r]C(=O)[N;H]c1[c;H][c;H][c;H][c;H]c1C(=O)[N;H2]_20	2	false	SAVI-Space-2024	rxn6038_0_a_kill_0	EN300-17791	O=C(N)c1c(N)cccc1	EN300-97898 EN300-28338487""	O=C(O)c1cc2c(cncc2)cc1
[O-][N+](=O)c1ccc(C#Cc2ccc(cc2)C(=O)Nc3c(cccc3)C(=O)N)cc1	69	fCSFP4	weighted-fingerprint-similarity	0.949	0.586	rxn6038_0_a_kill_0____EN300-17791____EN300-18795318	N/A	S1c2c(cc([N+]([O-])=O)cc2)C=C1C(=O)Nc3c(cccc3)C(=O)N	[*;r]C(=O)[N;H]c1[c;H][c;H][c;H][c;H]c1C(=O)[N;H2]_20	2	false	SAVI-Space-2024	rxn6038_0_a_kill_0	EN300-17791	O=C(N)c1c(N)cccc1	EN300-18795318	O=[N+](O)c1ccc(C#Cc2ccc(cc2)C(=O)O)cc1
S1c2nc3c(cc2C=C1C(=O)Nc4c(cccc4)C(=O)N)ccc(OC)c3	70	fCSFP4	weighted-fingerprint-similarity	0.949	0.633	rxn6038_0_a_kill_0____EN300-17791____EN300-10373	N/A	S1c2c(cc([N+]([O-])=O)cc2)C=C1C(=O)Nc3c(cccc3)C(=O)N	[*;r]C(=O)[N;H]c1[c;H][c;H][c;H][c;H]c1C(=O)[N;H2]_20	2	false	SAVI-Space-2024	rxn6038_0_a_kill_0	EN300-17791	O=C(N)c1c(N)cccc1	EN300-10373	S1c2nc3c(cc2C=C1C(=O)O)ccc(OC)c3
[O-][N+](=O)c1cc2c(N(C(C(=O)Nc3c(cccc3)C(=O)N)=C2)C)cc1	71	fCSFP4	weighted-fingerprint-similarity	0.949	0.633	rxn6038_0_a_kill_0____EN300-17791____EN300-50485	N/A	S1c2c(cc([N+]([O-])=O)cc2)C=C1C(=O)Nc3c(cccc3)C(=O)N	[*;r]C(=O)[N;H]c1[c;H][c;H][c;H][c;H]c1C(=O)[N;H2]_20	2	false	SAVI-Space-2024	rxn6038_0_a_kill_0	EN300-17791	O=C(N)c1c(N)cccc1	EN300-50485	O=[N+](O)c1cc2c(N(C(C(=O)O)=C2)C)cc1
S1c2c(c(OC)ccc2)C=C1C(=O)Nc3c(cccc3)C(=O)N	72	fCSFP4	weighted-fingerprint-similarity	0.949	0.624	rxn6038_0_a_kill_0____EN300-17791____EN300-805094	N/A	S1c2c(cc([N+]([O-])=O)cc2)C=C1C(=O)Nc3c(cccc3)C(=O)N	[*;r]C(=O)[N;H]c1[c;H][c;H][c;H][c;H]c1C(=O)[N;H2]_20	2	false	SAVI-Space-2024	rxn6038_0_a_kill_0	EN300-17791	O=C(N)c1c(N)cccc1	EN300-805094	S1c2c(c(OC)ccc2)C=C1C(=O)O
S1C(C(=O)Nc2c(cccc2)C(=O)N)=CC3=C1N(C=C3)C	73	fCSFP4	weighted-fingerprint-similarity	0.949	0.618	rxn6038_0_a_kill_0____EN300-17791____EN300-7880176	N/A	S1c2c(cc([N+]([O-])=O)cc2)C=C1C(=O)Nc3c(cccc3)C(=O)N	[*;r]C(=O)[N;H]c1[c;H][c;H][c;H][c;H]c1C(=O)[N;H2]_20	2	false	SAVI-Space-2024	rxn6038_0_a_kill_0	EN300-17791	O=C(N)c1c(N)cccc1	EN300-7880176	S1C(C(=O)O)=CC2=C1N(C=C2)C
[O-][N+](=O)c1c2c(cc(c1)C(=O)Nc3c(cccc3)C(=O)N)cccc2	74	fCSFP4	weighted-fingerprint-similarity	0.949	0.618	rxn6038_0_a_kill_0____EN300-17791____EN300-6735089	N/A	S1c2c(cc([N+]([O-])=O)cc2)C=C1C(=O)Nc3c(cccc3)C(=O)N	[*;r]C(=O)[N;H]c1[c;H][c;H][c;H][c;H]c1C(=O)[N;H2]_20	2	false	SAVI-Space-2024	rxn6038_0_a_kill_0	EN300-17791	O=C(N)c1c(N)cccc1	EN300-6735089	O=[N+](O)c1c2c(cc(c1)C(=O)O)cccc2
S(=O)(=O)(N)C=1SC2=C(SC(C(=O)Nc3c(cccc3)C(=O)N)=C2)C1	75	fCSFP4	weighted-fingerprint-similarity	0.949	0.615	rxn6038_0_a_kill_0____EN300-17791____EN300-7536800	N/A	S1c2c(cc([N+]([O-])=O)cc2)C=C1C(=O)Nc3c(cccc3)C(=O)N	[*;r]C(=O)[N;H]c1[c;H][c;H][c;H][c;H]c1C(=O)[N;H2]_20	2	false	SAVI-Space-2024	rxn6038_0_a_kill_0	EN300-17791	O=C(N)c1c(N)cccc1	EN300-7536800	S(=O)(=O)(N)C=1SC2=C(SC(C(=O)O)=C2)C1
[O-][N+](=O)c1c(ccc([N+]([O-])=O)c1)C(=O)Nc2c(cccc2)C(=O)N	76	fCSFP4	weighted-fingerprint-similarity	0.948	0.580	rxn6038_0_a_kill_0____EN300-17791____EN300-17055	N/A	S1c2c(cc([N+]([O-])=O)cc2)C=C1C(=O)Nc3c(cccc3)C(=O)N	[*;r]C(=O)[N;H]c1[c;H][c;H][c;H][c;H]c1C(=O)[N;H2]_20	2	false	SAVI-Space-2024	rxn6038_0_a_kill_0	EN300-17791	O=C(N)c1c(N)cccc1	EN300-17055	O=[N+](O)c1c(ccc([N+](=O)O)c1)C(=O)O
[O-][N+](=O)c1cc(c(NC(=O)c2c(cccc2)C(=O)N)cc1)C(=O)NN	77	fCSFP4	weighted-fingerprint-similarity	0.948	0.580	rxn6038_0_a_kill_0____EN300-2811131____EN300-223398	N/A	S1c2c(cc([N+]([O-])=O)cc2)C=C1C(=O)Nc3c(cccc3)C(=O)N	[*;r]C(=O)[N;H]c1[c;H][c;H][c;H][c;H]c1C(=O)[N;H2]_20	2	false	SAVI-Space-2024	rxn6038_0_a_kill_0	EN300-2811131	O=[N+](O)c1cc(c(N)cc1)C(=O)NN	EN300-223398	O=C(O)c1c(cccc1)C(=O)N
Fc1cc([N+]([O-])=O)cc(c1)C(=O)Nc2c(cccc2)C(=O)N	78	fCSFP4	weighted-fingerprint-similarity	0.948	0.573	rxn6038_0_a_kill_0____EN300-17791____EN300-73309	N/A	S1c2c(cc([N+]([O-])=O)cc2)C=C1C(=O)Nc3c(cccc3)C(=O)N	[*;r]C(=O)[N;H]c1[c;H][c;H][c;H][c;H]c1C(=O)[N;H2]_20	2	false	SAVI-Space-2024	rxn6038_0_a_kill_0	EN300-17791	O=C(N)c1c(N)cccc1	EN300-73309	Fc1cc([N+](=O)O)cc(c1)C(=O)O
[O-][N+](=O)c1cc(cc(c1)C(=O)Nc2c(cccc2)C(=O)N)C([O-])=O	79	fCSFP4	weighted-fingerprint-similarity	0.948	0.573	rxn6038_0_a_kill_0____EN300-17791____EN300-20315	N/A	S1c2c(cc([N+]([O-])=O)cc2)C=C1C(=O)Nc3c(cccc3)C(=O)N	[*;r]C(=O)[N;H]c1[c;H][c;H][c;H][c;H]c1C(=O)[N;H2]_20	2	false	SAVI-Space-2024	rxn6038_0_a_kill_0	EN300-17791	O=C(N)c1c(N)cccc1	EN300-20315	O=[N+](O)c1cc(cc(c1)C(=O)O)C(=O)OC
[O-][N+](=O)c1cc(cc(c1)C)C(=O)Nc2c(cccc2)C(=O)N	80	fCSFP4	weighted-fingerprint-similarity	0.948	0.573	rxn6038_0_a_kill_0____EN300-17791____EN300-55919	N/A	S1c2c(cc([N+]([O-])=O)cc2)C=C1C(=O)Nc3c(cccc3)C(=O)N	[*;r]C(=O)[N;H]c1[c;H][c;H][c;H][c;H]c1C(=O)[N;H2]_20	2	false	SAVI-Space-2024	rxn6038_0_a_kill_0	EN300-17791	O=C(N)c1c(N)cccc1	EN300-55919	O=[N+](O)c1cc(cc(c1)C)C(=O)O
S1c2c(N=C1N)cc(cc2)C(=O)Nc3c(cccc3)C(=O)N	81	fCSFP4	weighted-fingerprint-similarity	0.948	0.607	rxn6038_0_a_kill_0____EN300-17791____EN300-49961	N/A	S1c2c(cc([N+]([O-])=O)cc2)C=C1C(=O)Nc3c(cccc3)C(=O)N	[*;r]C(=O)[N;H]c1[c;H][c;H][c;H][c;H]c1C(=O)[N;H2]_20	2	false	SAVI-Space-2024	rxn6038_0_a_kill_0	EN300-17791	O=C(N)c1c(N)cccc1	EN300-49961	S1c2c(N=C1N)cc(cc2)C(=O)O
S1C(C(=O)Nc2c(cccc2)C(=O)N)=CC=3N=NNC13	82	fCSFP4	weighted-fingerprint-similarity	0.948	0.597	rxn6038_0_a_kill_0____EN300-17791____EN300-45584163	N/A	S1c2c(cc([N+]([O-])=O)cc2)C=C1C(=O)Nc3c(cccc3)C(=O)N	[*;r]C(=O)[N;H]c1[c;H][c;H][c;H][c;H]c1C(=O)[N;H2]_20	2	false	SAVI-Space-2024	rxn6038_0_a_kill_0	EN300-17791	O=C(N)c1c(N)cccc1	EN300-45584163	S1C(C(=O)O)=CC=2NN=NC12
O=C(Nc1c(cccc1)C(=O)N)c2cc3c(cc(N(C)C)cc3)cc2	83	fCSFP4	weighted-fingerprint-similarity	0.947	0.579	rxn6038_0_a_kill_0____EN300-17791____EN300-226602	N/A	S1c2c(cc([N+]([O-])=O)cc2)C=C1C(=O)Nc3c(cccc3)C(=O)N	[*;r]C(=O)[N;H]c1[c;H][c;H][c;H][c;H]c1C(=O)[N;H2]_20	2	false	SAVI-Space-2024	rxn6038_0_a_kill_0	EN300-17791	O=C(N)c1c(N)cccc1	EN300-226602	O=C(O)c1cc2c(cc(N(C)C)cc2)cc1
O=C(Nc1c(cccc1)C(=O)N)c2cc3c(cc(cc3)C(C)C)cc2	84	fCSFP4	weighted-fingerprint-similarity	0.947	0.579	rxn6038_0_a_kill_0____EN300-17791____EN300-10841619	N/A	S1c2c(cc([N+]([O-])=O)cc2)C=C1C(=O)Nc3c(cccc3)C(=O)N	[*;r]C(=O)[N;H]c1[c;H][c;H][c;H][c;H]c1C(=O)[N;H2]_20	2	false	SAVI-Space-2024	rxn6038_0_a_kill_0	EN300-17791	O=C(N)c1c(N)cccc1	EN300-10841619	O=C(O)c1cc2c(cc(cc2)C(C)C)cc1
S1c2c(c(N(C)C)ccc2)C=C1C(=O)Nc3c(cccc3)C(=O)N	85	fCSFP4	weighted-fingerprint-similarity	0.947	0.614	rxn6038_0_a_kill_0____EN300-17791____EN300-755111	N/A	S1c2c(cc([N+]([O-])=O)cc2)C=C1C(=O)Nc3c(cccc3)C(=O)N	[*;r]C(=O)[N;H]c1[c;H][c;H][c;H][c;H]c1C(=O)[N;H2]_20	2	false	SAVI-Space-2024	rxn6038_0_a_kill_0	EN300-17791	O=C(N)c1c(N)cccc1	EN300-755111	S1c2c(c(N(C)C)ccc2)C=C1C(=O)O
S1C(C(=O)Nc2c(cccc2)C(=O)N)=CC3=C1NC(=O)C=C3	86	fCSFP4	weighted-fingerprint-similarity	0.947	0.608	rxn6038_0_a_kill_0____EN300-17791____EN300-6501413	N/A	S1c2c(cc([N+]([O-])=O)cc2)C=C1C(=O)Nc3c(cccc3)C(=O)N	[*;r]C(=O)[N;H]c1[c;H][c;H][c;H][c;H]c1C(=O)[N;H2]_20	2	false	SAVI-Space-2024	rxn6038_0_a_kill_0	EN300-17791	O=C(N)c1c(N)cccc1	EN300-6501413	S1c2nc(O)ccc2C=C1C(=O)O
S1c2c(OC)cccc2C=C1C(=O)Nc3c(cccc3)C(=O)N	87	fCSFP4	weighted-fingerprint-similarity	0.947	0.608	rxn6038_0_a_kill_0____EN300-17791____EN300-185765	N/A	S1c2c(cc([N+]([O-])=O)cc2)C=C1C(=O)Nc3c(cccc3)C(=O)N	[*;r]C(=O)[N;H]c1[c;H][c;H][c;H][c;H]c1C(=O)[N;H2]_20	2	false	SAVI-Space-2024	rxn6038_0_a_kill_0	EN300-17791	O=C(N)c1c(N)cccc1	EN300-185765	S1c2c(OC)cccc2C=C1C(=O)O
S1c2c(cccc2C=C1C(=O)Nc3c(cccc3)C(=O)N)CC	88	fCSFP4	weighted-fingerprint-similarity	0.947	0.608	rxn6038_0_a_kill_0____EN300-17791____EN300-46611174	N/A	S1c2c(cc([N+]([O-])=O)cc2)C=C1C(=O)Nc3c(cccc3)C(=O)N	[*;r]C(=O)[N;H]c1[c;H][c;H][c;H][c;H]c1C(=O)[N;H2]_20	2	false	SAVI-Space-2024	rxn6038_0_a_kill_0	EN300-17791	O=C(N)c1c(N)cccc1	EN300-46611174	S1c2c(cccc2C=C1C(=O)O)CC
S1C(C(=O)Nc2c(cccc2)C(=O)N)=CC3=C1NC(C([O-])=O)=C3	89	fCSFP4	weighted-fingerprint-similarity	0.947	0.605	rxn6038_0_a_kill_0____EN300-17791____EN300-44829499	N/A	S1c2c(cc([N+]([O-])=O)cc2)C=C1C(=O)Nc3c(cccc3)C(=O)N	[*;r]C(=O)[N;H]c1[c;H][c;H][c;H][c;H]c1C(=O)[N;H2]_20	2	false	SAVI-Space-2024	rxn6038_0_a_kill_0	EN300-17791	O=C(N)c1c(N)cccc1	EN300-44829499	S1C(C(=O)O)=CC2=C1NC(C(=O)OC)=C2
S(=O)(=O)(N)C=1SC=2SC(C(=O)Nc3c(cccc3)C(=O)N)=CC2C1	90	fCSFP4	weighted-fingerprint-similarity	0.947	0.602	rxn6038_0_a_kill_0____EN300-17791____EN300-1698469	N/A	S1c2c(cc([N+]([O-])=O)cc2)C=C1C(=O)Nc3c(cccc3)C(=O)N	[*;r]C(=O)[N;H]c1[c;H][c;H][c;H][c;H]c1C(=O)[N;H2]_20	2	false	SAVI-Space-2024	rxn6038_0_a_kill_0	EN300-17791	O=C(N)c1c(N)cccc1	EN300-1698469	S(=O)(=O)(N)C=1SC=2SC(C(=O)O)=CC2C1
S1C(C(=O)Nc2c(cccc2)C(=O)N)=CC=3SC(=NC13)N	91	fCSFP4	weighted-fingerprint-similarity	0.947	0.602	rxn6038_0_a_kill_0____EN300-17791____EN300-255511 EN300-255512""	N/A	S1c2c(cc([N+]([O-])=O)cc2)C=C1C(=O)Nc3c(cccc3)C(=O)N	[*;r]C(=O)[N;H]c1[c;H][c;H][c;H][c;H]c1C(=O)[N;H2]_20	2	false	SAVI-Space-2024	rxn6038_0_a_kill_0	EN300-17791	O=C(N)c1c(N)cccc1	EN300-255511 EN300-255512""	S1C(C(=O)O)=CC=2SC(=NC12)N
S1c2c(N=C1C)cc(cc2)C(=O)Nc3c(cccc3)C(=O)N	92	fCSFP4	weighted-fingerprint-similarity	0.947	0.602	rxn6038_0_a_kill_0____EN300-17791____EN300-321529	N/A	S1c2c(cc([N+]([O-])=O)cc2)C=C1C(=O)Nc3c(cccc3)C(=O)N	[*;r]C(=O)[N;H]c1[c;H][c;H][c;H][c;H]c1C(=O)[N;H2]_20	2	false	SAVI-Space-2024	rxn6038_0_a_kill_0	EN300-17791	O=C(N)c1c(N)cccc1	EN300-321529	S1c2c(N=C1C)cc(cc2)C(=O)O
Clc1c(ccc([N+]([O-])=O)c1)C(=O)Nc2c(cccc2)C(=O)N	93	fCSFP4	weighted-fingerprint-similarity	0.946	0.570	rxn7009_0_a_kill_0____EN300-15721____EN300-08354	N/A	S1c2c(cc([N+]([O-])=O)cc2)C=C1C(=O)Nc3c(cccc3)C(=O)N	[*;r]C(=O)[N;H]c1[c;H][c;H][c;H][c;H]c1C(=O)[N;H2]_20	2	false	SAVI-Space-2024	rxn7009_0_a_kill_0	EN300-15721	S(=O)(=O)(N)c1ccc(cc1)C	EN300-08354	Clc1c(ccc([N+](=O)O)c1)C(=O)Nc2c(cccc2)C(=O)O
Fc1c(ccc([N+]([O-])=O)c1)C(=O)Nc2c(cccc2)C(=O)N	94	fCSFP4	weighted-fingerprint-similarity	0.946	0.570	rxn6038_0_a_kill_0____EN300-17791____EN300-51142	N/A	S1c2c(cc([N+]([O-])=O)cc2)C=C1C(=O)Nc3c(cccc3)C(=O)N	[*;r]C(=O)[N;H]c1[c;H][c;H][c;H][c;H]c1C(=O)[N;H2]_20	2	false	SAVI-Space-2024	rxn6038_0_a_kill_0	EN300-17791	O=C(N)c1c(N)cccc1	EN300-51142	Fc1c(ccc([N+](=O)O)c1)C(=O)O
[O-][N+](=O)c1cc(c(cc1)C(=O)Nc2c(cccc2)C(=O)N)C	95	fCSFP4	weighted-fingerprint-similarity	0.946	0.570	rxn6038_0_a_kill_0____EN300-17791____EN300-56060	N/A	S1c2c(cc([N+]([O-])=O)cc2)C=C1C(=O)Nc3c(cccc3)C(=O)N	[*;r]C(=O)[N;H]c1[c;H][c;H][c;H][c;H]c1C(=O)[N;H2]_20	2	false	SAVI-Space-2024	rxn6038_0_a_kill_0	EN300-17791	O=C(N)c1c(N)cccc1	EN300-56060	O=[N+](O)c1cc(c(cc1)C(=O)O)C
[O-][N+](=O)c1cc(c(cc1)C([O-])=O)C(=O)Nc2c(cccc2)C(=O)N	96	fCSFP4	weighted-fingerprint-similarity	0.946	0.570	rxn6038_0_a_kill_0____EN300-17791____EN300-1628381	N/A	S1c2c(cc([N+]([O-])=O)cc2)C=C1C(=O)Nc3c(cccc3)C(=O)N	[*;r]C(=O)[N;H]c1[c;H][c;H][c;H][c;H]c1C(=O)[N;H2]_20	2	false	SAVI-Space-2024	rxn6038_0_a_kill_0	EN300-17791	O=C(N)c1c(N)cccc1	EN300-1628381	O=[N+](O)c1cc(c(cc1)C(=O)OC)C(=O)O
S1c2c(cccc2)C=C1C(=O)Nc3c(cc(cc3)C([O-])=O)C(=O)N	97	fCSFP4	weighted-fingerprint-similarity	0.946	0.735	rxn6038_0_a_kill_0____EN300-8649028____EN300-13076	N/A	S1c2c(cc([N+]([O-])=O)cc2)C=C1C(=O)Nc3c(cccc3)C(=O)N	[*;r]C(=O)[N;H]c1[c;H][c;H][c;H][c;H]c1C(=O)[N;H2]_20	2	false	SAVI-Space-2024	rxn6038_0_a_kill_0	EN300-8649028	O=C(OC)c1cc(c(N)cc1)C(=O)N	EN300-13076	S1c2c(cccc2)C=C1C(=O)O
[O-][N+](=O)c1c([N+]([O-])=O)ccc(c1)C(=O)Nc2c(cccc2)C(=O)N	98	fCSFP4	weighted-fingerprint-similarity	0.946	0.566	rxn6038_0_a_kill_0____EN300-17791____EN300-132826	N/A	S1c2c(cc([N+]([O-])=O)cc2)C=C1C(=O)Nc3c(cccc3)C(=O)N	[*;r]C(=O)[N;H]c1[c;H][c;H][c;H][c;H]c1C(=O)[N;H2]_20	2	false	SAVI-Space-2024	rxn6038_0_a_kill_0	EN300-17791	O=C(N)c1c(N)cccc1	EN300-132826	O=[N+](O)c1c([N+](=O)O)ccc(c1)C(=O)O
O=C(Nc1c(cccc1)C(=O)N)c2c(N)cc3c(c2)cccc3	99	fCSFP4	weighted-fingerprint-similarity	0.946	0.559	rxn6038_0_a_kill_0____EN300-17791____EN300-18571	N/A	S1c2c(cc([N+]([O-])=O)cc2)C=C1C(=O)Nc3c(cccc3)C(=O)N	[*;r]C(=O)[N;H]c1[c;H][c;H][c;H][c;H]c1C(=O)[N;H2]_20	2	false	SAVI-Space-2024	rxn6038_0_a_kill_0	EN300-17791	O=C(N)c1c(N)cccc1	EN300-18571	O=C(O)c1c(NC(=O)C)cc2c(c1)cccc2
[O-][N+](=O)c1c(cccc1)C(=O)Nc2c(Nc3c(cccc3)C(=O)N)cccc2	100	fCSFP4	weighted-fingerprint-similarity	0.946	0.559	rxn6041_0_a_kill_0____EN300-80698____EN300-17791	N/A	S1c2c(cc([N+]([O-])=O)cc2)C=C1C(=O)Nc3c(cccc3)C(=O)N	[*;r]C(=O)[N;H]c1[c;H][c;H][c;H][c;H]c1C(=O)[N;H2]_20	2	false	SAVI-Space-2024	rxn6041_0_a_kill_0	EN300-80698	Brc1c(NC(=O)c2c([N+](=O)O)cccc2)cccc1	EN300-17791	O=C(N)c1c(N)cccc1
S1C(C(=O)Nc2c(cccc2)C(=O)N)=CC3=C1C(=O)NC=C3	101	fCSFP4	weighted-fingerprint-similarity	0.946	0.603	rxn6038_0_a_kill_0____EN300-17791____EN300-262404	N/A	S1c2c(cc([N+]([O-])=O)cc2)C=C1C(=O)Nc3c(cccc3)C(=O)N	[*;r]C(=O)[N;H]c1[c;H][c;H][c;H][c;H]c1C(=O)[N;H2]_20	2	false	SAVI-Space-2024	rxn6038_0_a_kill_0	EN300-17791	O=C(N)c1c(N)cccc1	EN300-262404	S1C(C(=O)O)=CC2=C1C(=O)NC=C2
S1c2c(N=C1C(=O)Nc3c(cccc3)C(=O)N)cc(F)cc2	102	fCSFP4	weighted-fingerprint-similarity	0.946	0.603	rxn6038_0_a_kill_0____EN300-17791____EN300-267656 EN300-266886""	N/A	S1c2c(cc([N+]([O-])=O)cc2)C=C1C(=O)Nc3c(cccc3)C(=O)N	[*;r]C(=O)[N;H]c1[c;H][c;H][c;H][c;H]c1C(=O)[N;H2]_20	2	false	SAVI-Space-2024	rxn6038_0_a_kill_0	EN300-17791	O=C(N)c1c(N)cccc1	EN300-267656 EN300-266886""	S1c2c(N=C1C(=O)O)cc(F)cc2
S1c2c(N=C1N)ccc(c2)C(=O)Nc3c(cccc3)C(=O)N	103	fCSFP4	weighted-fingerprint-similarity	0.946	0.593	rxn6038_0_a_kill_0____EN300-17791____EN300-00921 EN300-35251""	N/A	S1c2c(cc([N+]([O-])=O)cc2)C=C1C(=O)Nc3c(cccc3)C(=O)N	[*;r]C(=O)[N;H]c1[c;H][c;H][c;H][c;H]c1C(=O)[N;H2]_20	2	false	SAVI-Space-2024	rxn6038_0_a_kill_0	EN300-17791	O=C(N)c1c(N)cccc1	EN300-00921 EN300-35251""	S1c2c(N=C1N)ccc(c2)C(=O)O
S1N=Nc2c1ccc(c2)C(=O)Nc3c(cccc3)C(=O)N	104	fCSFP4	weighted-fingerprint-similarity	0.946	0.583	rxn6038_0_a_kill_0____EN300-17791____EN300-1723285	N/A	S1c2c(cc([N+]([O-])=O)cc2)C=C1C(=O)Nc3c(cccc3)C(=O)N	[*;r]C(=O)[N;H]c1[c;H][c;H][c;H][c;H]c1C(=O)[N;H2]_20	2	false	SAVI-Space-2024	rxn6038_0_a_kill_0	EN300-17791	O=C(N)c1c(N)cccc1	EN300-1723285	S1N=Nc2c1ccc(c2)C(=O)O
S1c2c(N=C1)cc(cc2)C(=O)Nc3c(cccc3)C(=O)N	105	fCSFP4	weighted-fingerprint-similarity	0.946	0.583	rxn6038_0_a_kill_0____EN300-17791____EN300-123358	N/A	S1c2c(cc([N+]([O-])=O)cc2)C=C1C(=O)Nc3c(cccc3)C(=O)N	[*;r]C(=O)[N;H]c1[c;H][c;H][c;H][c;H]c1C(=O)[N;H2]_20	2	false	SAVI-Space-2024	rxn6038_0_a_kill_0	EN300-17791	O=C(N)c1c(N)cccc1	EN300-123358	S1c2c(N=C1)cc(cc2)C(=O)O
O=C(Nc1c(cccc1)C(=O)N)c2cc3c(NC=C3)cc2	106	fCSFP4	weighted-fingerprint-similarity	0.945	0.569	rxn6038_0_a_kill_0____EN300-17791____EN300-69795	N/A	S1c2c(cc([N+]([O-])=O)cc2)C=C1C(=O)Nc3c(cccc3)C(=O)N	[*;r]C(=O)[N;H]c1[c;H][c;H][c;H][c;H]c1C(=O)[N;H2]_20	2	false	SAVI-Space-2024	rxn6038_0_a_kill_0	EN300-17791	O=C(N)c1c(N)cccc1	EN300-69795	O=C(O)c1cc2c(NC=C2)cc1
O=C(Nc1c(cccc1)C(=O)N)c2cc3c(OC=C3)cc2	107	fCSFP4	weighted-fingerprint-similarity	0.945	0.569	rxn6038_0_a_kill_0____EN300-17791____EN300-149548	N/A	S1c2c(cc([N+]([O-])=O)cc2)C=C1C(=O)Nc3c(cccc3)C(=O)N	[*;r]C(=O)[N;H]c1[c;H][c;H][c;H][c;H]c1C(=O)[N;H2]_20	2	false	SAVI-Space-2024	rxn6038_0_a_kill_0	EN300-17791	O=C(N)c1c(N)cccc1	EN300-149548	O=C(O)c1cc2c(OC=C2)cc1
O=C(Nc1c(cccc1)C(=O)N)c2cc3c(cc(OC)c(OC)c3)cc2	108	fCSFP4	weighted-fingerprint-similarity	0.945	0.569	rxn6038_0_a_kill_0____EN300-17791____EN300-295210	N/A	S1c2c(cc([N+]([O-])=O)cc2)C=C1C(=O)Nc3c(cccc3)C(=O)N	[*;r]C(=O)[N;H]c1[c;H][c;H][c;H][c;H]c1C(=O)[N;H2]_20	2	false	SAVI-Space-2024	rxn6038_0_a_kill_0	EN300-17791	O=C(N)c1c(N)cccc1	EN300-295210	O=C(O)c1cc2c(cc(OC)c(OC)c2)cc1
Fc1c(cc([N+]([O-])=O)cc1)C(=O)Nc2c(cccc2)C(=O)N	109	fCSFP4	weighted-fingerprint-similarity	0.945	0.565	rxn6038_0_a_kill_0____EN300-17791____EN300-27785	N/A	S1c2c(cc([N+]([O-])=O)cc2)C=C1C(=O)Nc3c(cccc3)C(=O)N	[*;r]C(=O)[N;H]c1[c;H][c;H][c;H][c;H]c1C(=O)[N;H2]_20	2	false	SAVI-Space-2024	rxn6038_0_a_kill_0	EN300-17791	O=C(N)c1c(N)cccc1	EN300-27785	Fc1c(cc([N+](=O)O)cc1)C(=O)O
[O-][N+](=O)c1cc(c(cc1)C)C(=O)Nc2c(cccc2)C(=O)N	110	fCSFP4	weighted-fingerprint-similarity	0.945	0.565	rxn6038_0_a_kill_0____EN300-17791____EN300-22001	N/A	S1c2c(cc([N+]([O-])=O)cc2)C=C1C(=O)Nc3c(cccc3)C(=O)N	[*;r]C(=O)[N;H]c1[c;H][c;H][c;H][c;H]c1C(=O)[N;H2]_20	2	false	SAVI-Space-2024	rxn6038_0_a_kill_0	EN300-17791	O=C(N)c1c(N)cccc1	EN300-22001	O=[N+](O)c1cc(c(cc1)C)C(=O)O
[O-][N+](=O)c1cc(cc(c1)C[NH3+])C(=O)Nc2c(cccc2)C(=O)N	111	fCSFP4	weighted-fingerprint-similarity	0.945	0.558	rxn6038_0_a_kill_0____EN300-17791____EN300-20065980	N/A	S1c2c(cc([N+]([O-])=O)cc2)C=C1C(=O)Nc3c(cccc3)C(=O)N	[*;r]C(=O)[N;H]c1[c;H][c;H][c;H][c;H]c1C(=O)[N;H2]_20	2	false	SAVI-Space-2024	rxn6038_0_a_kill_0	EN300-17791	O=C(N)c1c(N)cccc1	EN300-20065980	O=[N+](O)c1cc(cc(c1)CNC(=O)OC(C)(C)C)C(=O)O
[O-][N+](=O)c1cncc(c1)C(=O)Nc2c(cccc2)C(=O)N	112	fCSFP4	weighted-fingerprint-similarity	0.945	0.558	rxn6038_0_a_kill_0____EN300-17791____EN300-112990	N/A	S1c2c(cc([N+]([O-])=O)cc2)C=C1C(=O)Nc3c(cccc3)C(=O)N	[*;r]C(=O)[N;H]c1[c;H][c;H][c;H][c;H]c1C(=O)[N;H2]_20	2	false	SAVI-Space-2024	rxn6038_0_a_kill_0	EN300-17791	O=C(N)c1c(N)cccc1	EN300-112990	O=[N+](O)c1cncc(c1)C(=O)O
Fc1c(cc2c(c1)cccc2)C(=O)Nc3c(cccc3)C(=O)N	113	fCSFP4	weighted-fingerprint-similarity	0.945	0.554	rxn6038_0_a_kill_0____EN300-17791____EN300-120903	N/A	S1c2c(cc([N+]([O-])=O)cc2)C=C1C(=O)Nc3c(cccc3)C(=O)N	[*;r]C(=O)[N;H]c1[c;H][c;H][c;H][c;H]c1C(=O)[N;H2]_20	2	false	SAVI-Space-2024	rxn6038_0_a_kill_0	EN300-17791	O=C(N)c1c(N)cccc1	EN300-120903	Fc1c(cc2c(c1)cccc2)C(=O)O
O=C(Nc1c(cccc1)C(=O)N)c2c(cc3c(c2)cccc3)C	114	fCSFP4	weighted-fingerprint-similarity	0.945	0.554	rxn6038_0_a_kill_0____EN300-17791____EN300-133615	N/A	S1c2c(cc([N+]([O-])=O)cc2)C=C1C(=O)Nc3c(cccc3)C(=O)N	[*;r]C(=O)[N;H]c1[c;H][c;H][c;H][c;H]c1C(=O)[N;H2]_20	2	false	SAVI-Space-2024	rxn6038_0_a_kill_0	EN300-17791	O=C(N)c1c(N)cccc1	EN300-133615	O=C(O)c1c(cc2c(c1)cccc2)C
[O-][N+](=O)c1c(c(ccc1)C(=O)Nc2c(cccc2)C(=O)N)C(=O)N	115	fCSFP4	weighted-fingerprint-similarity	0.945	0.554	rxn6038_0_a_kill_0____EN300-17791____EN300-66529	N/A	S1c2c(cc([N+]([O-])=O)cc2)C=C1C(=O)Nc3c(cccc3)C(=O)N	[*;r]C(=O)[N;H]c1[c;H][c;H][c;H][c;H]c1C(=O)[N;H2]_20	2	false	SAVI-Space-2024	rxn6038_0_a_kill_0	EN300-17791	O=C(N)c1c(N)cccc1	EN300-66529	O=[N+](O)c1c(c(ccc1)C(=O)O)C(=O)N
S1C(C(=O)Nc2c(cccc2)C(=O)N)=CC=3SC(=NC13)Nc4ccccc4	116	fCSFP4	weighted-fingerprint-similarity	0.945	0.598	rxn6038_0_a_kill_0____EN300-17791____EN300-14047	N/A	S1c2c(cc([N+]([O-])=O)cc2)C=C1C(=O)Nc3c(cccc3)C(=O)N	[*;r]C(=O)[N;H]c1[c;H][c;H][c;H][c;H]c1C(=O)[N;H2]_20	2	false	SAVI-Space-2024	rxn6038_0_a_kill_0	EN300-17791	O=C(N)c1c(N)cccc1	EN300-14047	S1C(C(=O)O)=CC=2SC(=NC12)Nc3ccccc3
S1C(C(=O)Nc2c(cccc2)C(=O)N)=CC=C1C(=O)N	117	fCSFP4	weighted-fingerprint-similarity	0.945	0.528	rxn6038_0_a_kill_0____EN300-17791____EN300-61351	N/A	S1c2c(cc([N+]([O-])=O)cc2)C=C1C(=O)Nc3c(cccc3)C(=O)N	[*;r]C(=O)[N;H]c1[c;H][c;H][c;H][c;H]c1C(=O)[N;H2]_20	2	false	SAVI-Space-2024	rxn6038_0_a_kill_0	EN300-17791	O=C(N)c1c(N)cccc1	EN300-61351	S1C(C(=O)O)=CC=C1C(=O)N
S1c2c(N=C1C)ccc(c2)C(=O)Nc3c(cccc3)C(=O)N	118	fCSFP4	weighted-fingerprint-similarity	0.945	0.589	rxn6038_0_a_kill_0____EN300-17791____EN300-124154	N/A	S1c2c(cc([N+]([O-])=O)cc2)C=C1C(=O)Nc3c(cccc3)C(=O)N	[*;r]C(=O)[N;H]c1[c;H][c;H][c;H][c;H]c1C(=O)[N;H2]_20	2	false	SAVI-Space-2024	rxn6038_0_a_kill_0	EN300-17791	O=C(N)c1c(N)cccc1	EN300-124154	S1c2c(N=C1C)ccc(c2)C(=O)O
S1c2c(N=C1C(=O)Nc3c(cccc3)C(=O)N)cccc2	119	fCSFP4	weighted-fingerprint-similarity	0.945	0.579	rxn6038_0_a_kill_0____EN300-17791____EN300-00881 EN300-8097396""	N/A	S1c2c(cc([N+]([O-])=O)cc2)C=C1C(=O)Nc3c(cccc3)C(=O)N	[*;r]C(=O)[N;H]c1[c;H][c;H][c;H][c;H]c1C(=O)[N;H2]_20	2	false	SAVI-Space-2024	rxn6038_0_a_kill_0	EN300-17791	O=C(N)c1c(N)cccc1	EN300-00881 EN300-8097396""	S1c2c(N=C1C(=O)O)cccc2
O=C(Nc1c(cccc1)C(=O)N)c2cc3c(nccc3)cc2	120	fCSFP4	weighted-fingerprint-similarity	0.944	0.564	rxn6038_0_a_kill_0____EN300-17791____EN300-39293 EN300-72452""	N/A	S1c2c(cc([N+]([O-])=O)cc2)C=C1C(=O)Nc3c(cccc3)C(=O)N	[*;r]C(=O)[N;H]c1[c;H][c;H][c;H][c;H]c1C(=O)[N;H2]_20	2	false	SAVI-Space-2024	rxn6038_0_a_kill_0	EN300-17791	O=C(N)c1c(N)cccc1	EN300-39293 EN300-72452""	O=C(O)c1cc2c(nccc2)cc1
O=C(Nc1c(cccc1)C(=O)N)c2cc3NC=Cc3cc2	121	fCSFP4	weighted-fingerprint-similarity	0.944	0.560	rxn6038_0_a_kill_0____EN300-17791____EN300-39568	N/A	S1c2c(cc([N+]([O-])=O)cc2)C=C1C(=O)Nc3c(cccc3)C(=O)N	[*;r]C(=O)[N;H]c1[c;H][c;H][c;H][c;H]c1C(=O)[N;H2]_20	2	false	SAVI-Space-2024	rxn6038_0_a_kill_0	EN300-17791	O=C(N)c1c(N)cccc1	EN300-39568	O=C(O)c1cc2NC=Cc2cc1
O=C(Nc1c(cccc1)C(=O)N)c2cc3OC=Cc3cc2	122	fCSFP4	weighted-fingerprint-similarity	0.944	0.560	rxn6038_0_a_kill_0____EN300-17791____EN300-78569	N/A	S1c2c(cc([N+]([O-])=O)cc2)C=C1C(=O)Nc3c(cccc3)C(=O)N	[*;r]C(=O)[N;H]c1[c;H][c;H][c;H][c;H]c1C(=O)[N;H2]_20	2	false	SAVI-Space-2024	rxn6038_0_a_kill_0	EN300-17791	O=C(N)c1c(N)cccc1	EN300-78569	O=C(O)c1cc2OC=Cc2cc1
[O-][N+](=O)c1cc(OC)cc(c1)C(=O)Nc2c(cccc2)C(=O)N	123	fCSFP4	weighted-fingerprint-similarity	0.944	0.553	rxn6038_0_a_kill_0____EN300-17791____EN300-25530	N/A	S1c2c(cc([N+]([O-])=O)cc2)C=C1C(=O)Nc3c(cccc3)C(=O)N	[*;r]C(=O)[N;H]c1[c;H][c;H][c;H][c;H]c1C(=O)[N;H2]_20	2	false	SAVI-Space-2024	rxn6038_0_a_kill_0	EN300-17791	O=C(N)c1c(N)cccc1	EN300-25530	O=[N+](O)c1cc(OC)cc(c1)C(=O)O
S1c2c(c(c(F)cc2)C=O)C=C1C(=O)Nc3c(cccc3)C(=O)N	124	fCSFP4	weighted-fingerprint-similarity	0.944	0.603	rxn6038_0_a_kill_0____EN300-17791____EN300-6739580	N/A	S1c2c(cc([N+]([O-])=O)cc2)C=C1C(=O)Nc3c(cccc3)C(=O)N	[*;r]C(=O)[N;H]c1[c;H][c;H][c;H][c;H]c1C(=O)[N;H2]_20	2	false	SAVI-Space-2024	rxn6038_0_a_kill_0	EN300-17791	O=C(N)c1c(N)cccc1	EN300-6739580	S1c2c(c(c(F)cc2)C=O)C=C1C(=O)O
S1C(C([O-])=O)=CC=2NC(C(=O)Nc3c(cccc3)C(=O)N)=CC12	125	fCSFP4	weighted-fingerprint-similarity	0.944	0.591	rxn6038_0_a_kill_0____EN300-17791____EN300-2008492	N/A	S1c2c(cc([N+]([O-])=O)cc2)C=C1C(=O)Nc3c(cccc3)C(=O)N	[*;r]C(=O)[N;H]c1[c;H][c;H][c;H][c;H]c1C(=O)[N;H2]_20	2	false	SAVI-Space-2024	rxn6038_0_a_kill_0	EN300-17791	O=C(N)c1c(N)cccc1	EN300-2008492	S1C(C(=O)OC)=CC=2NC(C(=O)O)=CC12
S1c2c(N=C1C(=O)Nc3c(cccc3)C(=O)N)ccc(c2)C	126	fCSFP4	weighted-fingerprint-similarity	0.944	0.591	rxn6038_0_a_kill_0____EN300-17791____EN300-27118134	N/A	S1c2c(cc([N+]([O-])=O)cc2)C=C1C(=O)Nc3c(cccc3)C(=O)N	[*;r]C(=O)[N;H]c1[c;H][c;H][c;H][c;H]c1C(=O)[N;H2]_20	2	false	SAVI-Space-2024	rxn6038_0_a_kill_0	EN300-17791	O=C(N)c1c(N)cccc1	EN300-27118134	S1c2c(N=C1C(=O)O)ccc(c2)C
[O-][N+](=O)c1c(cc2N=CNc2c1)C(=O)Nc3c(cccc3)C(=O)N	127	fCSFP4	weighted-fingerprint-similarity	0.943	0.574	rxn6038_0_a_kill_0____EN300-17791____EN300-6486870	N/A	S1c2c(cc([N+]([O-])=O)cc2)C=C1C(=O)Nc3c(cccc3)C(=O)N	[*;r]C(=O)[N;H]c1[c;H][c;H][c;H][c;H]c1C(=O)[N;H2]_20	2	false	SAVI-Space-2024	rxn6038_0_a_kill_0	EN300-17791	O=C(N)c1c(N)cccc1	EN300-6486870	O=[N+](O)c1c(cc2NC=Nc2c1)C(=O)O
S1N=Nc2c1cc(cc2)C(=O)Nc3c(cccc3)C(=O)N	128	fCSFP4	weighted-fingerprint-similarity	0.943	0.570	rxn6038_0_a_kill_0____EN300-17791____EN300-1723284	N/A	S1c2c(cc([N+]([O-])=O)cc2)C=C1C(=O)Nc3c(cccc3)C(=O)N	[*;r]C(=O)[N;H]c1[c;H][c;H][c;H][c;H]c1C(=O)[N;H2]_20	2	false	SAVI-Space-2024	rxn6038_0_a_kill_0	EN300-17791	O=C(N)c1c(N)cccc1	EN300-1723284	S1N=Nc2c1cc(cc2)C(=O)O
S1c2c(N=C1)ccc(c2)C(=O)Nc3c(cccc3)C(=O)N	129	fCSFP4	weighted-fingerprint-similarity	0.943	0.570	rxn6038_0_a_kill_0____EN300-17791____EN300-00928	N/A	S1c2c(cc([N+]([O-])=O)cc2)C=C1C(=O)Nc3c(cccc3)C(=O)N	[*;r]C(=O)[N;H]c1[c;H][c;H][c;H][c;H]c1C(=O)[N;H2]_20	2	false	SAVI-Space-2024	rxn6038_0_a_kill_0	EN300-17791	O=C(N)c1c(N)cccc1	EN300-00928	S1c2c(N=C1)ccc(c2)C(=O)O
O=C(Nc1c(cccc1)C(=O)N)c2c(NC(=O)c3ccccc3)cccc2	130	fCSFP4	weighted-fingerprint-similarity	0.943	0.500	rxn6038_0_a_kill_0____EN300-16215 EN300-7396612"____EN300-33364232"	N/A	S1c2c(cc([N+]([O-])=O)cc2)C=C1C(=O)Nc3c(cccc3)C(=O)N	[*;r]C(=O)[N;H]c1[c;H][c;H][c;H][c;H]c1C(=O)[N;H2]_20	2	false	SAVI-Space-2024	rxn6038_0_a_kill_0	EN300-16215 EN300-7396612""	NCc1ccccc1	EN300-33364232	O=C(O)c1c(NC(=O)c2c(NC(=O)c3ccccc3)cccc2)cccc1
O=C(Nc1c(cccc1)C(=O)N)c2ccc(cc2)C(=O)N	131	fCSFP4	weighted-fingerprint-similarity	0.943	0.500	rxn6038_0_a_kill_0____EN300-17791____EN300-22749	N/A	S1c2c(cc([N+]([O-])=O)cc2)C=C1C(=O)Nc3c(cccc3)C(=O)N	[*;r]C(=O)[N;H]c1[c;H][c;H][c;H][c;H]c1C(=O)[N;H2]_20	2	false	SAVI-Space-2024	rxn6038_0_a_kill_0	EN300-17791	O=C(N)c1c(N)cccc1	EN300-22749	O=C(O)c1ccc(cc1)C(=O)N
S1N=C2C(=C1)C=C(C(=O)Nc3c(cccc3)C(=O)N)C=C2	132	fCSFP4	weighted-fingerprint-similarity	0.943	0.563	rxn6038_0_a_kill_0____EN300-17791____EN300-1589194	N/A	S1c2c(cc([N+]([O-])=O)cc2)C=C1C(=O)Nc3c(cccc3)C(=O)N	[*;r]C(=O)[N;H]c1[c;H][c;H][c;H][c;H]c1C(=O)[N;H2]_20	2	false	SAVI-Space-2024	rxn6038_0_a_kill_0	EN300-17791	O=C(N)c1c(N)cccc1	EN300-1589194	S1N=C2C(=C1)C=C(C(=O)O)C=C2
O=C(Nc1c(cccc1)C(=O)N)c2cc3ncccc3cc2	133	fCSFP4	weighted-fingerprint-similarity	0.943	0.556	rxn6038_0_a_kill_0____EN300-17791____EN300-97215	N/A	S1c2c(cc([N+]([O-])=O)cc2)C=C1C(=O)Nc3c(cccc3)C(=O)N	[*;r]C(=O)[N;H]c1[c;H][c;H][c;H][c;H]c1C(=O)[N;H2]_20	2	false	SAVI-Space-2024	rxn6038_0_a_kill_0	EN300-17791	O=C(N)c1c(N)cccc1	EN300-97215	O=C(O)c1cc2ncccc2cc1
[O-][N+](=O)c1cnc(cc1)C(=O)Nc2c(cccc2)C(=O)N	134	fCSFP4	weighted-fingerprint-similarity	0.943	0.556	rxn6038_0_a_kill_0____EN300-17791____EN300-67215	N/A	S1c2c(cc([N+]([O-])=O)cc2)C=C1C(=O)Nc3c(cccc3)C(=O)N	[*;r]C(=O)[N;H]c1[c;H][c;H][c;H][c;H]c1C(=O)[N;H2]_20	2	false	SAVI-Space-2024	rxn6038_0_a_kill_0	EN300-17791	O=C(N)c1c(N)cccc1	EN300-67215	O=[N+](O)c1cnc(cc1)C(=O)O
S1N=C2C(=N1)C=CC(C(=O)Nc3c(cccc3)C(=O)N)=C2	135	fCSFP4	weighted-fingerprint-similarity	0.943	0.552	rxn6038_0_a_kill_0____EN300-17791____EN300-110458	N/A	S1c2c(cc([N+]([O-])=O)cc2)C=C1C(=O)Nc3c(cccc3)C(=O)N	[*;r]C(=O)[N;H]c1[c;H][c;H][c;H][c;H]c1C(=O)[N;H2]_20	2	false	SAVI-Space-2024	rxn6038_0_a_kill_0	EN300-17791	O=C(N)c1c(N)cccc1	EN300-110458	S1N=C2C(=N1)C=CC(C(=O)O)=C2
[O-][N+](=O)c1cc(cc(c1)B(O)O)C(=O)Nc2c(cccc2)C(=O)N	136	fCSFP4	weighted-fingerprint-similarity	0.943	0.548	rxn6038_0_a_kill_0____EN300-17791____EN300-148460	N/A	S1c2c(cc([N+]([O-])=O)cc2)C=C1C(=O)Nc3c(cccc3)C(=O)N	[*;r]C(=O)[N;H]c1[c;H][c;H][c;H][c;H]c1C(=O)[N;H2]_20	2	false	SAVI-Space-2024	rxn6038_0_a_kill_0	EN300-17791	O=C(N)c1c(N)cccc1	EN300-148460	O=[N+](O)c1cc(cc(c1)B(O)O)C(=O)O
S1c2c(cc(cc2)C([O-])=O)C(=C1C(=O)Nc3c(cccc3)C(=O)N)C	137	fCSFP4	weighted-fingerprint-similarity	0.943	0.595	rxn6038_0_a_kill_0____EN300-17791____EN300-21540551	N/A	S1c2c(cc([N+]([O-])=O)cc2)C=C1C(=O)Nc3c(cccc3)C(=O)N	[*;r]C(=O)[N;H]c1[c;H][c;H][c;H][c;H]c1C(=O)[N;H2]_20	2	false	SAVI-Space-2024	rxn6038_0_a_kill_0	EN300-17791	O=C(N)c1c(N)cccc1	EN300-21540551	S1c2c(cc(cc2)C(=O)OC)C(=C1C(=O)O)C
S1c2c(cc(cc2)C)C(=C1C(=O)Nc3c(cccc3)C(=O)N)C	138	fCSFP4	weighted-fingerprint-similarity	0.943	0.589	rxn6038_0_a_kill_0____EN300-17791____EN300-183452	N/A	S1c2c(cc([N+]([O-])=O)cc2)C=C1C(=O)Nc3c(cccc3)C(=O)N	[*;r]C(=O)[N;H]c1[c;H][c;H][c;H][c;H]c1C(=O)[N;H2]_20	2	false	SAVI-Space-2024	rxn6038_0_a_kill_0	EN300-17791	O=C(N)c1c(N)cccc1	EN300-183452	S1c2c(cc(cc2)C)C(=C1C(=O)O)C
S1c2c(c(F)cnc2)C=C1C(=O)Nc3c(cccc3)C(=O)N	139	fCSFP4	weighted-fingerprint-similarity	0.943	0.586	rxn6038_0_a_kill_0____EN300-17791____EN300-8138562	N/A	S1c2c(cc([N+]([O-])=O)cc2)C=C1C(=O)Nc3c(cccc3)C(=O)N	[*;r]C(=O)[N;H]c1[c;H][c;H][c;H][c;H]c1C(=O)[N;H2]_20	2	false	SAVI-Space-2024	rxn6038_0_a_kill_0	EN300-17791	O=C(N)c1c(N)cccc1	EN300-8138562	S1c2c(c(F)cnc2)C=C1C(=O)O
S1c2c(cccc2)C=C1C=3NC(C(=O)Nc4c(cccc4)C(=O)N)=CC3	140	fCSFP4	weighted-fingerprint-similarity	0.943	0.586	rxn6038_0_a_kill_0____EN300-17791____EN300-26618246 EN300-7539377""	N/A	S1c2c(cc([N+]([O-])=O)cc2)C=C1C(=O)Nc3c(cccc3)C(=O)N	[*;r]C(=O)[N;H]c1[c;H][c;H][c;H][c;H]c1C(=O)[N;H2]_20	2	false	SAVI-Space-2024	rxn6038_0_a_kill_0	EN300-17791	O=C(N)c1c(N)cccc1	EN300-26618246 EN300-7539377""	S1c2c(cccc2)C=C1C=3NC(C(=O)O)=CC3
S1C(C(=O)Nc2c(cccc2)C(=O)N)=CC3=C1N(N=C3)C	141	fCSFP4	weighted-fingerprint-similarity	0.943	0.583	rxn6038_0_a_kill_0____EN300-17791____EN300-1278253	N/A	S1c2c(cc([N+]([O-])=O)cc2)C=C1C(=O)Nc3c(cccc3)C(=O)N	[*;r]C(=O)[N;H]c1[c;H][c;H][c;H][c;H]c1C(=O)[N;H2]_20	2	false	SAVI-Space-2024	rxn6038_0_a_kill_0	EN300-17791	O=C(N)c1c(N)cccc1	EN300-1278253	S1C(C(=O)O)=CC2=C1N(N=C2)C
S1c2c(cncc2C=C1C(=O)Nc3c(cccc3)C(=O)N)C	142	fCSFP4	weighted-fingerprint-similarity	0.943	0.583	rxn6038_0_a_kill_0____EN300-17791____EN300-784656	N/A	S1c2c(cc([N+]([O-])=O)cc2)C=C1C(=O)Nc3c(cccc3)C(=O)N	[*;r]C(=O)[N;H]c1[c;H][c;H][c;H][c;H]c1C(=O)[N;H2]_20	2	false	SAVI-Space-2024	rxn6038_0_a_kill_0	EN300-17791	O=C(N)c1c(N)cccc1	EN300-784656	S1c2c(cncc2C=C1C(=O)O)C
O=C(Nc1c(cccc1)C(=O)N)c2c(cccc2)C(=O)Nc3ccccc3	143	fCSFP4	weighted-fingerprint-similarity	0.942	0.495	rxn6038_0_a_kill_0____EN300-17791____EN300-235671	N/A	S1c2c(cc([N+]([O-])=O)cc2)C=C1C(=O)Nc3c(cccc3)C(=O)N	[*;r]C(=O)[N;H]c1[c;H][c;H][c;H][c;H]c1C(=O)[N;H2]_20	2	false	SAVI-Space-2024	rxn6038_0_a_kill_0	EN300-17791	O=C(N)c1c(N)cccc1	EN300-235671	O=C(O)c1c(cccc1)C(=O)Nc2ccccc2
O=C(Nc1c(cccc1)C(=O)N)c2ccc(NC(=O)c3ccccc3)cc2	144	fCSFP4	weighted-fingerprint-similarity	0.942	0.495	rxn6038_0_a_kill_0____EN300-17791____EN300-28937	N/A	S1c2c(cc([N+]([O-])=O)cc2)C=C1C(=O)Nc3c(cccc3)C(=O)N	[*;r]C(=O)[N;H]c1[c;H][c;H][c;H][c;H]c1C(=O)[N;H2]_20	2	false	SAVI-Space-2024	rxn6038_0_a_kill_0	EN300-17791	O=C(N)c1c(N)cccc1	EN300-28937	O=C(O)c1ccc(NC(=O)c2ccccc2)cc1
O=C(Nc1c(cccc1)C(=O)N)c2ccc(cc2)C(=O)Nc3ccccc3	145	fCSFP4	weighted-fingerprint-similarity	0.942	0.495	rxn6038_0_a_kill_0____EN300-17791____EN300-119226	N/A	S1c2c(cc([N+]([O-])=O)cc2)C=C1C(=O)Nc3c(cccc3)C(=O)N	[*;r]C(=O)[N;H]c1[c;H][c;H][c;H][c;H]c1C(=O)[N;H2]_20	2	false	SAVI-Space-2024	rxn6038_0_a_kill_0	EN300-17791	O=C(N)c1c(N)cccc1	EN300-119226	O=C(O)c1ccc(cc1)C(=O)Nc2ccccc2
O=C(Nc1c(cccc1)C(=O)N)c2cc3c(NN=C3)cc2	146	fCSFP4	weighted-fingerprint-similarity	0.942	0.555	rxn6038_0_a_kill_0____EN300-17791____EN300-29732	N/A	S1c2c(cc([N+]([O-])=O)cc2)C=C1C(=O)Nc3c(cccc3)C(=O)N	[*;r]C(=O)[N;H]c1[c;H][c;H][c;H][c;H]c1C(=O)[N;H2]_20	2	false	SAVI-Space-2024	rxn6038_0_a_kill_0	EN300-17791	O=C(N)c1c(N)cccc1	EN300-29732	O=C(O)c1cc2c(NN=C2)cc1
O=C(Nc1c(cccc1)C(=O)N)c2cc3c(cnc(N)c3)cc2	147	fCSFP4	weighted-fingerprint-similarity	0.942	0.555	rxn6038_0_a_kill_0____EN300-17791____EN300-46880548	N/A	S1c2c(cc([N+]([O-])=O)cc2)C=C1C(=O)Nc3c(cccc3)C(=O)N	[*;r]C(=O)[N;H]c1[c;H][c;H][c;H][c;H]c1C(=O)[N;H2]_20	2	false	SAVI-Space-2024	rxn6038_0_a_kill_0	EN300-17791	O=C(N)c1c(N)cccc1	EN300-46880548	O=C(O)c1cc2c(cnc(N)c2)cc1
S1C([N+]([O-])=O)=CC(C(=O)Nc2c(cccc2)C(=O)N)=C1	148	fCSFP4	weighted-fingerprint-similarity	0.942	0.551	rxn6038_0_a_kill_0____EN300-17791____EN300-43290	N/A	S1c2c(cc([N+]([O-])=O)cc2)C=C1C(=O)Nc3c(cccc3)C(=O)N	[*;r]C(=O)[N;H]c1[c;H][c;H][c;H][c;H]c1C(=O)[N;H2]_20	2	false	SAVI-Space-2024	rxn6038_0_a_kill_0	EN300-17791	O=C(N)c1c(N)cccc1	EN300-43290	S1C([N+](=O)O)=CC(C(=O)O)=C1
[O-][N+](=O)c1ccc(OCc2ccc(cc2)C(=O)Nc3c(cccc3)C(=O)N)cc1	149	fCSFP4	weighted-fingerprint-similarity	0.942	0.551	rxn6038_0_a_kill_0____EN300-17791____EN300-228599	N/A	S1c2c(cc([N+]([O-])=O)cc2)C=C1C(=O)Nc3c(cccc3)C(=O)N	[*;r]C(=O)[N;H]c1[c;H][c;H][c;H][c;H]c1C(=O)[N;H2]_20	2	false	SAVI-Space-2024	rxn6038_0_a_kill_0	EN300-17791	O=C(N)c1c(N)cccc1	EN300-228599	O=[N+](O)c1ccc(OCc2ccc(cc2)C(=O)O)cc1
[O-][N+](=O)c1c(cc(N)cc1)C(=O)Nc2c(cccc2)C(=O)N	150	fCSFP4	weighted-fingerprint-similarity	0.942	0.547	rxn6038_0_a_kill_0____EN300-17791____EN300-7424542	N/A	S1c2c(cc([N+]([O-])=O)cc2)C=C1C(=O)Nc3c(cccc3)C(=O)N	[*;r]C(=O)[N;H]c1[c;H][c;H][c;H][c;H]c1C(=O)[N;H2]_20	2	false	SAVI-Space-2024	rxn6038_0_a_kill_0	EN300-17791	O=C(N)c1c(N)cccc1	EN300-7424542	O=[N+](O)c1c(cc(NC(=O)C)cc1)C(=O)O
[O-][N+](=O)c1c(cc(O)cc1)C(=O)Nc2c(cccc2)C(=O)N	151	fCSFP4	weighted-fingerprint-similarity	0.942	0.547	rxn6038_0_a_kill_0____EN300-17791____EN300-10167434	N/A	S1c2c(cc([N+]([O-])=O)cc2)C=C1C(=O)Nc3c(cccc3)C(=O)N	[*;r]C(=O)[N;H]c1[c;H][c;H][c;H][c;H]c1C(=O)[N;H2]_20	2	false	SAVI-Space-2024	rxn6038_0_a_kill_0	EN300-17791	O=C(N)c1c(N)cccc1	EN300-10167434	O=[N+](O)c1c(cc(OCC=C)cc1)C(=O)O
O=C(Nc1c(cccc1)C(=O)N)c2cc3N=CNc3cc2	152	fCSFP4	weighted-fingerprint-similarity	0.942	0.543	rxn6038_0_a_kill_0____EN300-17791____EN300-17352	N/A	S1c2c(cc([N+]([O-])=O)cc2)C=C1C(=O)Nc3c(cccc3)C(=O)N	[*;r]C(=O)[N;H]c1[c;H][c;H][c;H][c;H]c1C(=O)[N;H2]_20	2	false	SAVI-Space-2024	rxn6038_0_a_kill_0	EN300-17791	O=C(N)c1c(N)cccc1	EN300-17352	O=C(O)c1cc2N=CNc2cc1
O=C(Nc1c(cccc1)C(=O)N)c2cc3N=NNc3cc2	153	fCSFP4	weighted-fingerprint-similarity	0.942	0.543	rxn6038_0_a_kill_0____EN300-17791____EN300-09511	N/A	S1c2c(cc([N+]([O-])=O)cc2)C=C1C(=O)Nc3c(cccc3)C(=O)N	[*;r]C(=O)[N;H]c1[c;H][c;H][c;H][c;H]c1C(=O)[N;H2]_20	2	false	SAVI-Space-2024	rxn6038_0_a_kill_0	EN300-17791	O=C(N)c1c(N)cccc1	EN300-09511	O=C(O)c1cc2N=NNc2cc1
[O-][N+](=O)c1cc2NC=C(c2cc1)C(=O)Nc3c(cccc3)C(=O)N	154	fCSFP4	weighted-fingerprint-similarity	0.942	0.588	rxn6038_0_a_kill_0____EN300-17791____EN300-23393	N/A	S1c2c(cc([N+]([O-])=O)cc2)C=C1C(=O)Nc3c(cccc3)C(=O)N	[*;r]C(=O)[N;H]c1[c;H][c;H][c;H][c;H]c1C(=O)[N;H2]_20	2	false	SAVI-Space-2024	rxn6038_0_a_kill_0	EN300-17791	O=C(N)c1c(N)cccc1	EN300-23393	O=[N+](O)c1cc2NC=C(c2cc1)C(=O)O
[O-][N+](=O)c1cc2c(NC=C2C(=O)Nc3c(cccc3)C(=O)N)cc1	155	fCSFP4	weighted-fingerprint-similarity	0.942	0.588	rxn6038_0_a_kill_0____EN300-17791____EN300-61676	N/A	S1c2c(cc([N+]([O-])=O)cc2)C=C1C(=O)Nc3c(cccc3)C(=O)N	[*;r]C(=O)[N;H]c1[c;H][c;H][c;H][c;H]c1C(=O)[N;H2]_20	2	false	SAVI-Space-2024	rxn6038_0_a_kill_0	EN300-17791	O=C(N)c1c(N)cccc1	EN300-61676	O=[N+](O)c1cc2c(NC=C2C(=O)O)cc1
S1C(C(=O)Nc2ccc(cc2)C(=O)Nc3c(cccc3)C(=O)N)=CC=C1	156	fCSFP4	weighted-fingerprint-similarity	0.942	0.523	rxn6038_0_a_kill_0____EN300-17791____EN300-12883	N/A	S1c2c(cc([N+]([O-])=O)cc2)C=C1C(=O)Nc3c(cccc3)C(=O)N	[*;r]C(=O)[N;H]c1[c;H][c;H][c;H][c;H]c1C(=O)[N;H2]_20	2	false	SAVI-Space-2024	rxn6038_0_a_kill_0	EN300-17791	O=C(N)c1c(N)cccc1	EN300-12883	S1C(C(=O)Nc2ccc(cc2)C(=O)O)=CC=C1
S1C(C(=O)Nc2c(cccc2)C(=O)N)=CC=3c4c(N(C13)C)cccc4	157	fCSFP4	weighted-fingerprint-similarity	0.942	0.578	rxn6038_0_a_kill_0____EN300-17791____EN300-09890	N/A	S1c2c(cc([N+]([O-])=O)cc2)C=C1C(=O)Nc3c(cccc3)C(=O)N	[*;r]C(=O)[N;H]c1[c;H][c;H][c;H][c;H]c1C(=O)[N;H2]_20	2	false	SAVI-Space-2024	rxn6038_0_a_kill_0	EN300-17791	O=C(N)c1c(N)cccc1	EN300-09890	S1C(C(=O)O)=CC=2c3c(N(C12)C)cccc3
S1C(C(=O)Nc2c(cccc2)C(=O)Nc3c(cccc3)C(=O)N)=CC=C1	158	fCSFP4	weighted-fingerprint-similarity	0.942	0.514	rxn6038_0_a_kill_0____EN300-17791____EN300-27871	N/A	S1c2c(cc([N+]([O-])=O)cc2)C=C1C(=O)Nc3c(cccc3)C(=O)N	[*;r]C(=O)[N;H]c1[c;H][c;H][c;H][c;H]c1C(=O)[N;H2]_20	2	false	SAVI-Space-2024	rxn6038_0_a_kill_0	EN300-17791	O=C(N)c1c(N)cccc1	EN300-27871	S1C(C(=O)Nc2c(cccc2)C(=O)O)=CC=C1
S1C(=NC=C1C(=O)Nc2c(cccc2)C(=O)N)c3ccc([N+]([O-])=O)cc3	159	fCSFP4	weighted-fingerprint-similarity	0.942	0.571	rxn6038_0_a_kill_0____EN300-17791____EN300-215124	N/A	S1c2c(cc([N+]([O-])=O)cc2)C=C1C(=O)Nc3c(cccc3)C(=O)N	[*;r]C(=O)[N;H]c1[c;H][c;H][c;H][c;H]c1C(=O)[N;H2]_20	2	false	SAVI-Space-2024	rxn6038_0_a_kill_0	EN300-17791	O=C(N)c1c(N)cccc1	EN300-215124	S1C(=NC=C1C(=O)O)c2ccc([N+](=O)O)cc2
O=C(Nc1c(cccc1)C(=O)N)c2cc3c(ON=C3)cc2	160	fCSFP4	weighted-fingerprint-similarity	0.941	0.550	rxn6038_0_a_kill_0____EN300-17791____EN300-247051	N/A	S1c2c(cc([N+]([O-])=O)cc2)C=C1C(=O)Nc3c(cccc3)C(=O)N	[*;r]C(=O)[N;H]c1[c;H][c;H][c;H][c;H]c1C(=O)[N;H2]_20	2	false	SAVI-Space-2024	rxn6038_0_a_kill_0	EN300-17791	O=C(N)c1c(N)cccc1	EN300-247051	O=C(O)c1cc2c(ON=C2)cc1
O=C(Nc1c(cccc1)C(=O)N)c2cc3c(cnc(c3)C)cc2	161	fCSFP4	weighted-fingerprint-similarity	0.941	0.550	rxn6038_0_a_kill_0____EN300-17791____EN300-2672008	N/A	S1c2c(cc([N+]([O-])=O)cc2)C=C1C(=O)Nc3c(cccc3)C(=O)N	[*;r]C(=O)[N;H]c1[c;H][c;H][c;H][c;H]c1C(=O)[N;H2]_20	2	false	SAVI-Space-2024	rxn6038_0_a_kill_0	EN300-17791	O=C(N)c1c(N)cccc1	EN300-2672008	O=C(O)c1cc2c(cnc(c2)C)cc1
O=C(Nc1c(cccc1)C(=O)N)c2cc3c(ncnc3)cc2	162	fCSFP4	weighted-fingerprint-similarity	0.941	0.550	rxn6038_0_a_kill_0____EN300-17791____EN300-91139	N/A	S1c2c(cc([N+]([O-])=O)cc2)C=C1C(=O)Nc3c(cccc3)C(=O)N	[*;r]C(=O)[N;H]c1[c;H][c;H][c;H][c;H]c1C(=O)[N;H2]_20	2	false	SAVI-Space-2024	rxn6038_0_a_kill_0	EN300-17791	O=C(N)c1c(N)cccc1	EN300-91139	O=C(O)c1cc2c(ncnc2)cc1
S1N=C2C(=C1)C=CC(C(=O)Nc3c(cccc3)C(=O)N)=C2	163	fCSFP4	weighted-fingerprint-similarity	0.941	0.550	rxn6038_0_a_kill_0____EN300-17791____EN300-25688401	N/A	S1c2c(cc([N+]([O-])=O)cc2)C=C1C(=O)Nc3c(cccc3)C(=O)N	[*;r]C(=O)[N;H]c1[c;H][c;H][c;H][c;H]c1C(=O)[N;H2]_20	2	false	SAVI-Space-2024	rxn6038_0_a_kill_0	EN300-17791	O=C(N)c1c(N)cccc1	EN300-25688401	S1N=C2C(=C1)C=CC(C(=O)O)=C2
S(c1c(cc([N+]([O-])=O)cc1)C(=O)Nc2c(cccc2)C(=O)N)c3ccccc3	164	fCSFP4	weighted-fingerprint-similarity	0.941	0.546	rxn6038_0_a_kill_0____EN300-17791____EN300-04775	N/A	S1c2c(cc([N+]([O-])=O)cc2)C=C1C(=O)Nc3c(cccc3)C(=O)N	[*;r]C(=O)[N;H]c1[c;H][c;H][c;H][c;H]c1C(=O)[N;H2]_20	2	false	SAVI-Space-2024	rxn6038_0_a_kill_0	EN300-17791	O=C(N)c1c(N)cccc1	EN300-04775	S(c1c(cc([N+](=O)O)cc1)C(=O)O)c2ccccc2
[O-][N+](=O)c1cc(OC)c(cc1)C(=O)Nc2c(cccc2)C(=O)N	165	fCSFP4	weighted-fingerprint-similarity	0.941	0.546	rxn6038_0_a_kill_0____EN300-17791____EN300-104290	N/A	S1c2c(cc([N+]([O-])=O)cc2)C=C1C(=O)Nc3c(cccc3)C(=O)N	[*;r]C(=O)[N;H]c1[c;H][c;H][c;H][c;H]c1C(=O)[N;H2]_20	2	false	SAVI-Space-2024	rxn6038_0_a_kill_0	EN300-17791	O=C(N)c1c(N)cccc1	EN300-104290	O=[N+](O)c1cc(OC)c(cc1)C(=O)O
[O-][N+](=O)c1cc(c(Oc2ccccc2)cc1)C(=O)Nc3c(cccc3)C(=O)N	166	fCSFP4	weighted-fingerprint-similarity	0.941	0.546	rxn6038_0_a_kill_0____EN300-17791____EN300-29208	N/A	S1c2c(cc([N+]([O-])=O)cc2)C=C1C(=O)Nc3c(cccc3)C(=O)N	[*;r]C(=O)[N;H]c1[c;H][c;H][c;H][c;H]c1C(=O)[N;H2]_20	2	false	SAVI-Space-2024	rxn6038_0_a_kill_0	EN300-17791	O=C(N)c1c(N)cccc1	EN300-29208	O=[N+](O)c1cc(c(Oc2ccccc2)cc1)C(=O)O
[O-][N+](=O)c1cc(c(cc1)C(=O)Nc2c(cccc2)C(=O)N)CC	167	fCSFP4	weighted-fingerprint-similarity	0.941	0.546	rxn6038_0_a_kill_0____EN300-17791____EN300-1267289	N/A	S1c2c(cc([N+]([O-])=O)cc2)C=C1C(=O)Nc3c(cccc3)C(=O)N	[*;r]C(=O)[N;H]c1[c;H][c;H][c;H][c;H]c1C(=O)[N;H2]_20	2	false	SAVI-Space-2024	rxn6038_0_a_kill_0	EN300-17791	O=C(N)c1c(N)cccc1	EN300-1267289	O=[N+](O)c1cc(c(cc1)C(=O)O)CC
[O-][N+](=O)c1cc(ncc1)C(=O)Nc2c(cccc2)C(=O)N	168	fCSFP4	weighted-fingerprint-similarity	0.941	0.546	rxn6038_0_a_kill_0____EN300-17791____EN300-115781	N/A	S1c2c(cc([N+]([O-])=O)cc2)C=C1C(=O)Nc3c(cccc3)C(=O)N	[*;r]C(=O)[N;H]c1[c;H][c;H][c;H][c;H]c1C(=O)[N;H2]_20	2	false	SAVI-Space-2024	rxn6038_0_a_kill_0	EN300-17791	O=C(N)c1c(N)cccc1	EN300-115781	O=[N+](O)c1cc(ncc1)C(=O)O
Fc1cc(c([N+]([O-])=O)cc1)C(=O)Nc2c(cccc2)C(=O)N	169	fCSFP4	weighted-fingerprint-similarity	0.941	0.542	rxn6038_0_a_kill_0____EN300-17791____EN300-50136	N/A	S1c2c(cc([N+]([O-])=O)cc2)C=C1C(=O)Nc3c(cccc3)C(=O)N	[*;r]C(=O)[N;H]c1[c;H][c;H][c;H][c;H]c1C(=O)[N;H2]_20	2	false	SAVI-Space-2024	rxn6038_0_a_kill_0	EN300-17791	O=C(N)c1c(N)cccc1	EN300-50136	Fc1cc(c([N+](=O)O)cc1)C(=O)O
O=C(Nc1c(cccc1)C(=O)N)c2cnc3c(c2)cccc3	170	fCSFP4	weighted-fingerprint-similarity	0.941	0.542	rxn6038_0_a_kill_0____EN300-17791____EN300-55633	N/A	S1c2c(cc([N+]([O-])=O)cc2)C=C1C(=O)Nc3c(cccc3)C(=O)N	[*;r]C(=O)[N;H]c1[c;H][c;H][c;H][c;H]c1C(=O)[N;H2]_20	2	false	SAVI-Space-2024	rxn6038_0_a_kill_0	EN300-17791	O=C(N)c1c(N)cccc1	EN300-55633	O=C(O)c1cnc2c(c1)cccc2
[O-][N+](=O)c1c(cc(cc1)C(=O)Nc2c(cccc2)C(=O)N)C([O-])=O	171	fCSFP4	weighted-fingerprint-similarity	0.941	0.542	rxn6038_0_a_kill_0____EN300-17791____EN300-7359806	N/A	S1c2c(cc([N+]([O-])=O)cc2)C=C1C(=O)Nc3c(cccc3)C(=O)N	[*;r]C(=O)[N;H]c1[c;H][c;H][c;H][c;H]c1C(=O)[N;H2]_20	2	false	SAVI-Space-2024	rxn6038_0_a_kill_0	EN300-17791	O=C(N)c1c(N)cccc1	EN300-7359806	O=[N+](O)c1c(cc(cc1)C(=O)O)C(=O)OC
[O-][N+](=O)c1c(cc(cc1)C)C(=O)Nc2c(cccc2)C(=O)N	172	fCSFP4	weighted-fingerprint-similarity	0.941	0.542	rxn6038_0_a_kill_0____EN300-17791____EN300-91509	N/A	S1c2c(cc([N+]([O-])=O)cc2)C=C1C(=O)Nc3c(cccc3)C(=O)N	[*;r]C(=O)[N;H]c1[c;H][c;H][c;H][c;H]c1C(=O)[N;H2]_20	2	false	SAVI-Space-2024	rxn6038_0_a_kill_0	EN300-17791	O=C(N)c1c(N)cccc1	EN300-91509	O=[N+](O)c1c(cc(cc1)C)C(=O)O
[O-][N+](=O)c1ncc(cc1)C(=O)Nc2c(cccc2)C(=O)N	173	fCSFP4	weighted-fingerprint-similarity	0.941	0.542	rxn6038_0_a_kill_0____EN300-17791____EN300-119549	N/A	S1c2c(cc([N+]([O-])=O)cc2)C=C1C(=O)Nc3c(cccc3)C(=O)N	[*;r]C(=O)[N;H]c1[c;H][c;H][c;H][c;H]c1C(=O)[N;H2]_20	2	false	SAVI-Space-2024	rxn6038_0_a_kill_0	EN300-17791	O=C(N)c1c(N)cccc1	EN300-119549	O=[N+](O)c1ncc(cc1)C(=O)O
O=C(N)c1c(NC(=O)C2=CC3=NON=C3C=C2)cccc1	174	fCSFP4	weighted-fingerprint-similarity	0.941	0.538	rxn6038_0_a_kill_0____EN300-17791____EN300-97477	N/A	S1c2c(cc([N+]([O-])=O)cc2)C=C1C(=O)Nc3c(cccc3)C(=O)N	[*;r]C(=O)[N;H]c1[c;H][c;H][c;H][c;H]c1C(=O)[N;H2]_20	2	false	SAVI-Space-2024	rxn6038_0_a_kill_0	EN300-17791	O=C(N)c1c(N)cccc1	EN300-97477	O=C(O)C1=CC2=NON=C2C=C1
O=C(Nc1c(cccc1)C(=O)N)c2cc3c(Nc4c3cccc4)cc2	175	fCSFP4	weighted-fingerprint-similarity	0.941	0.538	rxn6038_0_a_kill_0____EN300-17791____EN300-156879	N/A	S1c2c(cc([N+]([O-])=O)cc2)C=C1C(=O)Nc3c(cccc3)C(=O)N	[*;r]C(=O)[N;H]c1[c;H][c;H][c;H][c;H]c1C(=O)[N;H2]_20	2	false	SAVI-Space-2024	rxn6038_0_a_kill_0	EN300-17791	O=C(N)c1c(N)cccc1	EN300-156879	O=C(O)c1cc2c(Nc3c2cccc3)cc1
O=C(Nc1c(cccc1)C(=O)N)c2cc3c(Oc4c3cccc4)cc2	176	fCSFP4	weighted-fingerprint-similarity	0.941	0.538	rxn6038_0_a_kill_0____EN300-17791____EN300-1603435	N/A	S1c2c(cc([N+]([O-])=O)cc2)C=C1C(=O)Nc3c(cccc3)C(=O)N	[*;r]C(=O)[N;H]c1[c;H][c;H][c;H][c;H]c1C(=O)[N;H2]_20	2	false	SAVI-Space-2024	rxn6038_0_a_kill_0	EN300-17791	O=C(N)c1c(N)cccc1	EN300-1603435	O=C(O)c1cc2c(Oc3c2cccc3)cc1
O=C(Nc1c(cccc1)C(=O)N)c2cc3nccnc3cc2	177	fCSFP4	weighted-fingerprint-similarity	0.941	0.538	rxn6038_0_a_kill_0____EN300-17791____EN300-17566	N/A	S1c2c(cc([N+]([O-])=O)cc2)C=C1C(=O)Nc3c(cccc3)C(=O)N	[*;r]C(=O)[N;H]c1[c;H][c;H][c;H][c;H]c1C(=O)[N;H2]_20	2	false	SAVI-Space-2024	rxn6038_0_a_kill_0	EN300-17791	O=C(N)c1c(N)cccc1	EN300-17566	O=C(O)c1cc2nccnc2cc1
Fc1c([N+]([O-])=O)cccc1C(=O)Nc2c(cccc2)C(=O)N	178	fCSFP4	weighted-fingerprint-similarity	0.941	0.534	rxn6038_0_a_kill_0____EN300-17791____EN300-181911	N/A	S1c2c(cc([N+]([O-])=O)cc2)C=C1C(=O)Nc3c(cccc3)C(=O)N	[*;r]C(=O)[N;H]c1[c;H][c;H][c;H][c;H]c1C(=O)[N;H2]_20	2	false	SAVI-Space-2024	rxn6038_0_a_kill_0	EN300-17791	O=C(N)c1c(N)cccc1	EN300-181911	Fc1c([N+](=O)O)cccc1C(=O)O
[O-][N+](=O)c1c(c(ccc1)C(=O)Nc2c(cccc2)C(=O)N)C	179	fCSFP4	weighted-fingerprint-similarity	0.941	0.534	rxn6038_0_a_kill_0____EN300-17791____EN300-20432	N/A	S1c2c(cc([N+]([O-])=O)cc2)C=C1C(=O)Nc3c(cccc3)C(=O)N	[*;r]C(=O)[N;H]c1[c;H][c;H][c;H][c;H]c1C(=O)[N;H2]_20	2	false	SAVI-Space-2024	rxn6038_0_a_kill_0	EN300-17791	O=C(N)c1c(N)cccc1	EN300-20432	O=[N+](O)c1c(c(ccc1)C(=O)O)C
[O-][N+](=O)c1nc(ccc1)C(=O)Nc2c(cccc2)C(=O)N	180	fCSFP4	weighted-fingerprint-similarity	0.941	0.534	rxn6038_0_a_kill_0____EN300-17791____EN300-117458	N/A	S1c2c(cc([N+]([O-])=O)cc2)C=C1C(=O)Nc3c(cccc3)C(=O)N	[*;r]C(=O)[N;H]c1[c;H][c;H][c;H][c;H]c1C(=O)[N;H2]_20	2	false	SAVI-Space-2024	rxn6038_0_a_kill_0	EN300-17791	O=C(N)c1c(N)cccc1	EN300-117458	O=[N+](O)c1nc(ccc1)C(=O)O
S1c2c(F)c(OC)ccc2C=C1C(=O)Nc3c(cccc3)C(=O)N	181	fCSFP4	weighted-fingerprint-similarity	0.941	0.583	rxn6038_0_a_kill_0____EN300-17791____EN300-26238609	N/A	S1c2c(cc([N+]([O-])=O)cc2)C=C1C(=O)Nc3c(cccc3)C(=O)N	[*;r]C(=O)[N;H]c1[c;H][c;H][c;H][c;H]c1C(=O)[N;H2]_20	2	false	SAVI-Space-2024	rxn6038_0_a_kill_0	EN300-17791	O=C(N)c1c(N)cccc1	EN300-26238609	S1c2c(F)c(OC)ccc2C=C1C(=O)O
S1c2c(OC)c(F)ccc2C=C1C(=O)Nc3c(cccc3)C(=O)N	182	fCSFP4	weighted-fingerprint-similarity	0.941	0.583	rxn6038_0_a_kill_0____EN300-17791____EN300-21119918	N/A	S1c2c(cc([N+]([O-])=O)cc2)C=C1C(=O)Nc3c(cccc3)C(=O)N	[*;r]C(=O)[N;H]c1[c;H][c;H][c;H][c;H]c1C(=O)[N;H2]_20	2	false	SAVI-Space-2024	rxn6038_0_a_kill_0	EN300-17791	O=C(N)c1c(N)cccc1	EN300-21119918	S1c2c(OC)c(F)ccc2C=C1C(=O)O
S1c2c(cc(F)cc2)C(=C1C(=O)Nc3c(cccc3)C(=O)N)C	183	fCSFP4	weighted-fingerprint-similarity	0.941	0.580	rxn6038_0_a_kill_0____EN300-17791____EN300-53039	N/A	S1c2c(cc([N+]([O-])=O)cc2)C=C1C(=O)Nc3c(cccc3)C(=O)N	[*;r]C(=O)[N;H]c1[c;H][c;H][c;H][c;H]c1C(=O)[N;H2]_20	2	false	SAVI-Space-2024	rxn6038_0_a_kill_0	EN300-17791	O=C(N)c1c(N)cccc1	EN300-53039	S1c2c(cc(F)cc2)C(=C1C(=O)O)C
S1c2c(N=C1C[NH3+])ccc(c2)C(=O)Nc3c(cccc3)C(=O)N	184	fCSFP4	weighted-fingerprint-similarity	0.941	0.570	rxn6038_0_a_kill_0____EN300-17791____EN300-34815002	N/A	S1c2c(cc([N+]([O-])=O)cc2)C=C1C(=O)Nc3c(cccc3)C(=O)N	[*;r]C(=O)[N;H]c1[c;H][c;H][c;H][c;H]c1C(=O)[N;H2]_20	2	false	SAVI-Space-2024	rxn6038_0_a_kill_0	EN300-17791	O=C(N)c1c(N)cccc1	EN300-34815002	S1c2c(N=C1CNC(=O)OC(C)(C)C)ccc(c2)C(=O)O
S1C(C([O-])=O)=CC=C1C(=O)Nc2c(cccc2)C(=O)N	185	fCSFP4	weighted-fingerprint-similarity	0.941	0.514	rxn6038_0_a_kill_0____EN300-17791____EN300-27814	N/A	S1c2c(cc([N+]([O-])=O)cc2)C=C1C(=O)Nc3c(cccc3)C(=O)N	[*;r]C(=O)[N;H]c1[c;H][c;H][c;H][c;H]c1C(=O)[N;H2]_20	2	false	SAVI-Space-2024	rxn6038_0_a_kill_0	EN300-17791	O=C(N)c1c(N)cccc1	EN300-27814	S1C(C(=O)OC)=CC=C1C(=O)O
S1C(=C2SC(C(=O)Nc3c(cccc3)C(=O)N)=CC2=C1C)C	186	fCSFP4	weighted-fingerprint-similarity	0.940	0.563	rxn6038_0_a_kill_0____EN300-17791____EN300-6478125	N/A	S1c2c(cc([N+]([O-])=O)cc2)C=C1C(=O)Nc3c(cccc3)C(=O)N	[*;r]C(=O)[N;H]c1[c;H][c;H][c;H][c;H]c1C(=O)[N;H2]_20	2	false	SAVI-Space-2024	rxn6038_0_a_kill_0	EN300-17791	O=C(N)c1c(N)cccc1	EN300-6478125	S1C(=C2SC(C(=O)O)=CC2=C1C)C
S1c2c(F)ccc(F)c2C=C1C(=O)Nc3c(cccc3)C(=O)N	187	fCSFP4	weighted-fingerprint-similarity	0.940	0.563	rxn6038_0_a_kill_0____EN300-17791____EN300-302159	N/A	S1c2c(cc([N+]([O-])=O)cc2)C=C1C(=O)Nc3c(cccc3)C(=O)N	[*;r]C(=O)[N;H]c1[c;H][c;H][c;H][c;H]c1C(=O)[N;H2]_20	2	false	SAVI-Space-2024	rxn6038_0_a_kill_0	EN300-17791	O=C(N)c1c(N)cccc1	EN300-302159	S1c2c(F)ccc(F)c2C=C1C(=O)O
S1c2c(cccc2C=C1C)C(=O)Nc3c(cccc3)C(=O)N	188	fCSFP4	weighted-fingerprint-similarity	0.940	0.560	rxn6038_0_a_kill_0____EN300-17791____EN300-23024563	N/A	S1c2c(cc([N+]([O-])=O)cc2)C=C1C(=O)Nc3c(cccc3)C(=O)N	[*;r]C(=O)[N;H]c1[c;H][c;H][c;H][c;H]c1C(=O)[N;H2]_20	2	false	SAVI-Space-2024	rxn6038_0_a_kill_0	EN300-17791	O=C(N)c1c(N)cccc1	EN300-23024563	S1c2c(cccc2C=C1C)C(=O)O
O=C(Nc1c(cccc1)C(=O)N)c2ccc(O)cc2	189	fCSFP4	weighted-fingerprint-similarity	0.940	0.491	rxn6038_0_a_kill_0____EN300-17791____EN300-31238	N/A	S1c2c(cc([N+]([O-])=O)cc2)C=C1C(=O)Nc3c(cccc3)C(=O)N	[*;r]C(=O)[N;H]c1[c;H][c;H][c;H][c;H]c1C(=O)[N;H2]_20	2	false	SAVI-Space-2024	rxn6038_0_a_kill_0	EN300-17791	O=C(N)c1c(N)cccc1	EN300-31238	O=C(O)c1ccc(OCC=C)cc1
O=C(Nc1c(cccc1)C(=O)N)c2cc(ccc2)C(=O)Nc3ccccc3	190	fCSFP4	weighted-fingerprint-similarity	0.940	0.486	rxn6038_0_a_kill_0____EN300-17791____EN300-210977 EN300-211277""	N/A	S1c2c(cc([N+]([O-])=O)cc2)C=C1C(=O)Nc3c(cccc3)C(=O)N	[*;r]C(=O)[N;H]c1[c;H][c;H][c;H][c;H]c1C(=O)[N;H2]_20	2	false	SAVI-Space-2024	rxn6038_0_a_kill_0	EN300-17791	O=C(N)c1c(N)cccc1	EN300-210977 EN300-211277""	O=C(O)c1cc(ccc1)C(=O)Nc2ccccc2
O=C(Nc1c(cccc1)C(=O)N)c2ccc(cc2)C(=O)c3ccccc3	191	fCSFP4	weighted-fingerprint-similarity	0.940	0.486	rxn6038_0_a_kill_0____EN300-17791____EN300-18752	N/A	S1c2c(cc([N+]([O-])=O)cc2)C=C1C(=O)Nc3c(cccc3)C(=O)N	[*;r]C(=O)[N;H]c1[c;H][c;H][c;H][c;H]c1C(=O)[N;H2]_20	2	false	SAVI-Space-2024	rxn6038_0_a_kill_0	EN300-17791	O=C(N)c1c(N)cccc1	EN300-18752	O=C(O)c1ccc(cc1)C(=O)c2ccccc2
O=C(Nc1c(cccc1)C(=O)N)c2cc3NN=Cc3cc2	192	fCSFP4	weighted-fingerprint-similarity	0.940	0.542	rxn6038_0_a_kill_0____EN300-17791____EN300-27462	N/A	S1c2c(cc([N+]([O-])=O)cc2)C=C1C(=O)Nc3c(cccc3)C(=O)N	[*;r]C(=O)[N;H]c1[c;H][c;H][c;H][c;H]c1C(=O)[N;H2]_20	2	false	SAVI-Space-2024	rxn6038_0_a_kill_0	EN300-17791	O=C(N)c1c(N)cccc1	EN300-27462	O=C(O)C1=CC2=NNC=C2C=C1
O=C(Nc1c(cccc1)C(=O)N)c2cc3c(N)cccc3cc2	193	fCSFP4	weighted-fingerprint-similarity	0.940	0.542	rxn6038_0_a_kill_0____EN300-17791____EN300-34228793	N/A	S1c2c(cc([N+]([O-])=O)cc2)C=C1C(=O)Nc3c(cccc3)C(=O)N	[*;r]C(=O)[N;H]c1[c;H][c;H][c;H][c;H]c1C(=O)[N;H2]_20	2	false	SAVI-Space-2024	rxn6038_0_a_kill_0	EN300-17791	O=C(N)c1c(N)cccc1	EN300-34228793	O=C(OC(C)(C)C)Nc1c2c(ccc(c2)C(=O)O)ccc1
S(c1c(cc([N+]([O-])=O)cc1)C(=O)Nc2c(cccc2)C(=O)N)C	194	fCSFP4	weighted-fingerprint-similarity	0.940	0.542	rxn6038_0_a_kill_0____EN300-17791____EN300-386220	N/A	S1c2c(cc([N+]([O-])=O)cc2)C=C1C(=O)Nc3c(cccc3)C(=O)N	[*;r]C(=O)[N;H]c1[c;H][c;H][c;H][c;H]c1C(=O)[N;H2]_20	2	false	SAVI-Space-2024	rxn6038_0_a_kill_0	EN300-17791	O=C(N)c1c(N)cccc1	EN300-386220	S(c1c(cc([N+](=O)O)cc1)C(=O)O)C
[O-][N+](=O)c1cc(c(OC)cc1)C(=O)Nc2c(cccc2)C(=O)N	195	fCSFP4	weighted-fingerprint-similarity	0.940	0.542	rxn6038_0_a_kill_0____EN300-17791____EN300-13911	N/A	S1c2c(cc([N+]([O-])=O)cc2)C=C1C(=O)Nc3c(cccc3)C(=O)N	[*;r]C(=O)[N;H]c1[c;H][c;H][c;H][c;H]c1C(=O)[N;H2]_20	2	false	SAVI-Space-2024	rxn6038_0_a_kill_0	EN300-17791	O=C(N)c1c(N)cccc1	EN300-13911	O=[N+](O)c1cc(c(OC)cc1)C(=O)O
[O-][N+](=O)c1cc(c(cc1)CC)C(=O)Nc2c(cccc2)C(=O)N	196	fCSFP4	weighted-fingerprint-similarity	0.940	0.542	rxn6038_0_a_kill_0____EN300-17791____EN300-112631	N/A	S1c2c(cc([N+]([O-])=O)cc2)C=C1C(=O)Nc3c(cccc3)C(=O)N	[*;r]C(=O)[N;H]c1[c;H][c;H][c;H][c;H]c1C(=O)[N;H2]_20	2	false	SAVI-Space-2024	rxn6038_0_a_kill_0	EN300-17791	O=C(N)c1c(N)cccc1	EN300-112631	O=[N+](O)c1cc(c(cc1)CC)C(=O)O
[O-][N+](=O)c1ccc(cc1)C=2C(C(=O)Nc3c(cccc3)C(=O)N)=CNC2	197	fCSFP4	weighted-fingerprint-similarity	0.940	0.542	rxn6038_0_a_kill_0____EN300-17791____EN300-96719	N/A	S1c2c(cc([N+]([O-])=O)cc2)C=C1C(=O)Nc3c(cccc3)C(=O)N	[*;r]C(=O)[N;H]c1[c;H][c;H][c;H][c;H]c1C(=O)[N;H2]_20	2	false	SAVI-Space-2024	rxn6038_0_a_kill_0	EN300-17791	O=C(N)c1c(N)cccc1	EN300-96719	O=[N+](O)c1ccc(cc1)C=2C(C(=O)O)=CNC2
Fc1c([N+]([O-])=O)ccc(c1)C(=O)Nc2c(cccc2)C(=O)N	198	fCSFP4	weighted-fingerprint-similarity	0.940	0.538	rxn6038_0_a_kill_0____EN300-17791____EN300-64892	N/A	S1c2c(cc([N+]([O-])=O)cc2)C=C1C(=O)Nc3c(cccc3)C(=O)N	[*;r]C(=O)[N;H]c1[c;H][c;H][c;H][c;H]c1C(=O)[N;H2]_20	2	false	SAVI-Space-2024	rxn6038_0_a_kill_0	EN300-17791	O=C(N)c1c(N)cccc1	EN300-64892	Fc1c([N+](=O)O)ccc(c1)C(=O)O
[O-][N+](=O)c1c(Oc2ccc(cc2)C(=O)Nc3c(cccc3)C(=O)N)cccc1	199	fCSFP4	weighted-fingerprint-similarity	0.940	0.538	rxn6038_0_a_kill_0____EN300-17791____EN300-96060	N/A	S1c2c(cc([N+]([O-])=O)cc2)C=C1C(=O)Nc3c(cccc3)C(=O)N	[*;r]C(=O)[N;H]c1[c;H][c;H][c;H][c;H]c1C(=O)[N;H2]_20	2	false	SAVI-Space-2024	rxn6038_0_a_kill_0	EN300-17791	O=C(N)c1c(N)cccc1	EN300-96060	O=[N+](O)c1c(Oc2ccc(cc2)C(=O)O)cccc1
[O-][N+](=O)c1c(cc(cc1)C(=O)Nc2c(cccc2)C(=O)N)C	200	fCSFP4	weighted-fingerprint-similarity	0.940	0.538	rxn6038_0_a_kill_0____EN300-17791____EN300-18333	N/A	S1c2c(cc([N+]([O-])=O)cc2)C=C1C(=O)Nc3c(cccc3)C(=O)N	[*;r]C(=O)[N;H]c1[c;H][c;H][c;H][c;H]c1C(=O)[N;H2]_20	2	false	SAVI-Space-2024	rxn6038_0_a_kill_0	EN300-17791	O=C(N)c1c(N)cccc1	EN300-18333	O=[N+](O)c1c(cc(cc1)C(=O)O)C
Fc1cc([N+]([O-])=O)c(cc1)C(=O)Nc2c(cccc2)C(=O)N	201	fCSFP4	weighted-fingerprint-similarity	0.940	0.534	rxn6038_0_a_kill_0____EN300-17791____EN300-104066	N/A	S1c2c(cc([N+]([O-])=O)cc2)C=C1C(=O)Nc3c(cccc3)C(=O)N	[*;r]C(=O)[N;H]c1[c;H][c;H][c;H][c;H]c1C(=O)[N;H2]_20	2	false	SAVI-Space-2024	rxn6038_0_a_kill_0	EN300-17791	O=C(N)c1c(N)cccc1	EN300-104066	Fc1cc([N+](=O)O)c(cc1)C(=O)O
O=C(Nc1c(cccc1)C(=O)N)c2cc3Nc4c(c3cc2)cccc4	202	fCSFP4	weighted-fingerprint-similarity	0.940	0.534	rxn6038_0_a_kill_0____EN300-17791____EN300-205926	N/A	S1c2c(cc([N+]([O-])=O)cc2)C=C1C(=O)Nc3c(cccc3)C(=O)N	[*;r]C(=O)[N;H]c1[c;H][c;H][c;H][c;H]c1C(=O)[N;H2]_20	2	false	SAVI-Space-2024	rxn6038_0_a_kill_0	EN300-17791	O=C(N)c1c(N)cccc1	EN300-205926	O=C(O)c1cc2Nc3c(c2cc1)cccc3
O=C(Nc1c(cccc1)C(=O)N)c2cc3Oc4c(c3cc2)cccc4	203	fCSFP4	weighted-fingerprint-similarity	0.940	0.534	rxn6038_0_a_kill_0____EN300-17791____EN300-207274	N/A	S1c2c(cc([N+]([O-])=O)cc2)C=C1C(=O)Nc3c(cccc3)C(=O)N	[*;r]C(=O)[N;H]c1[c;H][c;H][c;H][c;H]c1C(=O)[N;H2]_20	2	false	SAVI-Space-2024	rxn6038_0_a_kill_0	EN300-17791	O=C(N)c1c(N)cccc1	EN300-207274	O=C(O)c1cc2Oc3c(c2cc1)cccc3
[O-][N+](=O)c1c(ccc(c1)C)C(=O)Nc2c(cccc2)C(=O)N	204	fCSFP4	weighted-fingerprint-similarity	0.940	0.534	rxn6038_0_a_kill_0____EN300-17791____EN300-131581	N/A	S1c2c(cc([N+]([O-])=O)cc2)C=C1C(=O)Nc3c(cccc3)C(=O)N	[*;r]C(=O)[N;H]c1[c;H][c;H][c;H][c;H]c1C(=O)[N;H2]_20	2	false	SAVI-Space-2024	rxn6038_0_a_kill_0	EN300-17791	O=C(N)c1c(N)cccc1	EN300-131581	O=[N+](O)c1c(ccc(c1)C)C(=O)O
O=C(Nc1c(cccc1)C(=O)N)c2c(OC)cc3c(c2)cccc3	205	fCSFP4	weighted-fingerprint-similarity	0.940	0.530	rxn6038_0_a_kill_0____EN300-17791____EN300-00001	N/A	S1c2c(cc([N+]([O-])=O)cc2)C=C1C(=O)Nc3c(cccc3)C(=O)N	[*;r]C(=O)[N;H]c1[c;H][c;H][c;H][c;H]c1C(=O)[N;H2]_20	2	false	SAVI-Space-2024	rxn6038_0_a_kill_0	EN300-17791	O=C(N)c1c(N)cccc1	EN300-00001	O=C(O)c1c(OC)cc2c(c1)cccc2
[O-][N+](=O)C=1NC(C(=O)Nc2c(cccc2)C(=O)N)=CC1	206	fCSFP4	weighted-fingerprint-similarity	0.940	0.530	rxn6038_0_a_kill_0____EN300-17791____EN300-31446	N/A	S1c2c(cc([N+]([O-])=O)cc2)C=C1C(=O)Nc3c(cccc3)C(=O)N	[*;r]C(=O)[N;H]c1[c;H][c;H][c;H][c;H]c1C(=O)[N;H2]_20	2	false	SAVI-Space-2024	rxn6038_0_a_kill_0	EN300-17791	O=C(N)c1c(N)cccc1	EN300-31446	O=[N+](O)C=1NC(C(=O)O)=CC1
[O-][N+](=O)C=1OC(C(=O)Nc2c(cccc2)C(=O)N)=CC1	207	fCSFP4	weighted-fingerprint-similarity	0.940	0.530	rxn6038_0_a_kill_0____EN300-16215 EN300-7396612"____EN300-18719"	N/A	S1c2c(cc([N+]([O-])=O)cc2)C=C1C(=O)Nc3c(cccc3)C(=O)N	[*;r]C(=O)[N;H]c1[c;H][c;H][c;H][c;H]c1C(=O)[N;H2]_20	2	false	SAVI-Space-2024	rxn6038_0_a_kill_0	EN300-16215 EN300-7396612""	NCc1ccccc1	EN300-18719	O=[N+](O)C=1OC(C(=O)Nc2c(cccc2)C(=O)O)=CC1
S1c2c(N=C1C(=O)Nc3c(cccc3)C(=O)N)ccc(OC)c2	208	fCSFP4	weighted-fingerprint-similarity	0.940	0.573	rxn6038_0_a_kill_0____EN300-17791____EN300-27699389	N/A	S1c2c(cc([N+]([O-])=O)cc2)C=C1C(=O)Nc3c(cccc3)C(=O)N	[*;r]C(=O)[N;H]c1[c;H][c;H][c;H][c;H]c1C(=O)[N;H2]_20	2	false	SAVI-Space-2024	rxn6038_0_a_kill_0	EN300-17791	O=C(N)c1c(N)cccc1	EN300-27699389	S1c2c(N=C1C(=O)O)ccc(OC)c2
S(C=1Sc2c(N1)ccc(c2)C(=O)Nc3c(cccc3)C(=O)N)C	209	fCSFP4	weighted-fingerprint-similarity	0.940	0.566	rxn6038_0_a_kill_0____EN300-17791____EN300-5176806	N/A	S1c2c(cc([N+]([O-])=O)cc2)C=C1C(=O)Nc3c(cccc3)C(=O)N	[*;r]C(=O)[N;H]c1[c;H][c;H][c;H][c;H]c1C(=O)[N;H2]_20	2	false	SAVI-Space-2024	rxn6038_0_a_kill_0	EN300-17791	O=C(N)c1c(N)cccc1	EN300-5176806	S(C=1Sc2c(N1)ccc(c2)C(=O)O)C
S1c2c(c([N+]([O-])=O)ccc2)C=C1C(=O)Nc3c(cc(cc3)C([O-])=O)C(=O)N	210	fCSFP4	weighted-fingerprint-similarity	0.940	0.713	rxn6038_0_a_kill_0____EN300-8649028____EN300-7431553	N/A	S1c2c(cc([N+]([O-])=O)cc2)C=C1C(=O)Nc3c(cccc3)C(=O)N	[*;r]C(=O)[N;H]c1[c;H][c;H][c;H][c;H]c1C(=O)[N;H2]_20	2	false	SAVI-Space-2024	rxn6038_0_a_kill_0	EN300-8649028	O=C(OC)c1cc(c(N)cc1)C(=O)N	EN300-7431553	S1c2c(c([N+](=O)O)ccc2)C=C1C(=O)O
S1c2c(cc(cc2)C(=O)Nc3c(cccc3)C(=O)N)C(=C1)C	211	fCSFP4	weighted-fingerprint-similarity	0.939	0.556	rxn6038_0_a_kill_0____EN300-17791____EN300-8091539	N/A	S1c2c(cc([N+]([O-])=O)cc2)C=C1C(=O)Nc3c(cccc3)C(=O)N	[*;r]C(=O)[N;H]c1[c;H][c;H][c;H][c;H]c1C(=O)[N;H2]_20	2	false	SAVI-Space-2024	rxn6038_0_a_kill_0	EN300-17791	O=C(N)c1c(N)cccc1	EN300-8091539	S1c2c(cc(cc2)C(=O)O)C(=C1)C
S1c2c(cccc2)C(=C1C(=O)Nc3c(cccc3)C(=O)N)C	212	fCSFP4	weighted-fingerprint-similarity	0.939	0.556	rxn6038_0_a_kill_0____EN300-17791____EN300-14915	N/A	S1c2c(cc([N+]([O-])=O)cc2)C=C1C(=O)Nc3c(cccc3)C(=O)N	[*;r]C(=O)[N;H]c1[c;H][c;H][c;H][c;H]c1C(=O)[N;H2]_20	2	false	SAVI-Space-2024	rxn6038_0_a_kill_0	EN300-17791	O=C(N)c1c(N)cccc1	EN300-14915	S1c2c(cccc2)C(=C1C(=O)O)C
S1C(C(=O)Nc2c(cccc2)C(=O)N)=CC([N+]([O-])=O)=C1C	213	fCSFP4	weighted-fingerprint-similarity	0.939	0.548	rxn6038_0_a_kill_0____EN300-17791____EN300-31379	N/A	S1c2c(cc([N+]([O-])=O)cc2)C=C1C(=O)Nc3c(cccc3)C(=O)N	[*;r]C(=O)[N;H]c1[c;H][c;H][c;H][c;H]c1C(=O)[N;H2]_20	2	false	SAVI-Space-2024	rxn6038_0_a_kill_0	EN300-17791	O=C(N)c1c(N)cccc1	EN300-31379	S1C(C(=O)O)=CC([N+](=O)O)=C1C
S1c2c(cc(nc2)C(=O)Nc3c(cccc3)C(=O)N)C=C1	214	fCSFP4	weighted-fingerprint-similarity	0.939	0.548	rxn6038_0_a_kill_0____EN300-17791____EN300-222695	N/A	S1c2c(cc([N+]([O-])=O)cc2)C=C1C(=O)Nc3c(cccc3)C(=O)N	[*;r]C(=O)[N;H]c1[c;H][c;H][c;H][c;H]c1C(=O)[N;H2]_20	2	false	SAVI-Space-2024	rxn6038_0_a_kill_0	EN300-17791	O=C(N)c1c(N)cccc1	EN300-222695	S1c2c(cc(nc2)C(=O)O)C=C1
[O-]C(=O)c1ccc(cc1)C(=O)Nc2c(cccc2)C(=O)N	215	fCSFP4	weighted-fingerprint-similarity	0.939	0.486	rxn6038_0_a_kill_0____EN300-17791____EN300-21137	N/A	S1c2c(cc([N+]([O-])=O)cc2)C=C1C(=O)Nc3c(cccc3)C(=O)N	[*;r]C(=O)[N;H]c1[c;H][c;H][c;H][c;H]c1C(=O)[N;H2]_20	2	false	SAVI-Space-2024	rxn6038_0_a_kill_0	EN300-17791	O=C(N)c1c(N)cccc1	EN300-21137	O=C(OC)c1ccc(cc1)C(=O)O
S1c2ncc(cc2C=C1)C(=O)Nc3c(cccc3)C(=O)N	216	fCSFP4	weighted-fingerprint-similarity	0.939	0.545	rxn6038_0_a_kill_0____EN300-17791____EN300-156381	N/A	S1c2c(cc([N+]([O-])=O)cc2)C=C1C(=O)Nc3c(cccc3)C(=O)N	[*;r]C(=O)[N;H]c1[c;H][c;H][c;H][c;H]c1C(=O)[N;H2]_20	2	false	SAVI-Space-2024	rxn6038_0_a_kill_0	EN300-17791	O=C(N)c1c(N)cccc1	EN300-156381	S1c2ncc(cc2C=C1)C(=O)O
O=C(NN)c1ccc(cc1)C(=O)Nc2c(cccc2)C(=O)N	217	fCSFP4	weighted-fingerprint-similarity	0.939	0.481	rxn6038_0_a_kill_0____EN300-17791____EN300-342405	N/A	S1c2c(cc([N+]([O-])=O)cc2)C=C1C(=O)Nc3c(cccc3)C(=O)N	[*;r]C(=O)[N;H]c1[c;H][c;H][c;H][c;H]c1C(=O)[N;H2]_20	2	false	SAVI-Space-2024	rxn6038_0_a_kill_0	EN300-17791	O=C(N)c1c(N)cccc1	EN300-342405	O=C(O)c1ccc(cc1)C(=O)NN
O=C(Nc1c(cccc1)C(=O)N)c2cc(NC(=O)c3ccccc3)ccc2	218	fCSFP4	weighted-fingerprint-similarity	0.939	0.481	rxn6038_0_a_kill_0____EN300-17791____EN300-103839	N/A	S1c2c(cc([N+]([O-])=O)cc2)C=C1C(=O)Nc3c(cccc3)C(=O)N	[*;r]C(=O)[N;H]c1[c;H][c;H][c;H][c;H]c1C(=O)[N;H2]_20	2	false	SAVI-Space-2024	rxn6038_0_a_kill_0	EN300-17791	O=C(N)c1c(N)cccc1	EN300-103839	O=C(O)c1cc(NC(=O)c2ccccc2)ccc1
O=C(Nc1c(cccc1)C(=O)N)c2ccc(N)cc2	219	fCSFP4	weighted-fingerprint-similarity	0.939	0.481	rxn6038_0_a_kill_0____EN300-17791____EN300-17813	N/A	S1c2c(cc([N+]([O-])=O)cc2)C=C1C(=O)Nc3c(cccc3)C(=O)N	[*;r]C(=O)[N;H]c1[c;H][c;H][c;H][c;H]c1C(=O)[N;H2]_20	2	false	SAVI-Space-2024	rxn6038_0_a_kill_0	EN300-17791	O=C(N)c1c(N)cccc1	EN300-17813	O=C(O)c1ccc(NC(=O)C)cc1
Fc1cc2c(ncc(c2)C(=O)Nc3c(cccc3)C(=O)N)cc1	220	fCSFP4	weighted-fingerprint-similarity	0.939	0.541	rxn6038_0_a_kill_0____EN300-17791____EN300-118923	N/A	S1c2c(cc([N+]([O-])=O)cc2)C=C1C(=O)Nc3c(cccc3)C(=O)N	[*;r]C(=O)[N;H]c1[c;H][c;H][c;H][c;H]c1C(=O)[N;H2]_20	2	false	SAVI-Space-2024	rxn6038_0_a_kill_0	EN300-17791	O=C(N)c1c(N)cccc1	EN300-118923	Fc1cc2c(ncc(c2)C(=O)O)cc1
O=C(Nc1c(cccc1)C(=O)N)c2cc3c(NC(=C3)C)cc2	221	fCSFP4	weighted-fingerprint-similarity	0.939	0.541	rxn6038_0_a_kill_0____EN300-17791____EN300-87386	N/A	S1c2c(cc([N+]([O-])=O)cc2)C=C1C(=O)Nc3c(cccc3)C(=O)N	[*;r]C(=O)[N;H]c1[c;H][c;H][c;H][c;H]c1C(=O)[N;H2]_20	2	false	SAVI-Space-2024	rxn6038_0_a_kill_0	EN300-17791	O=C(N)c1c(N)cccc1	EN300-87386	O=C(O)c1cc2c(NC(=C2)C)cc1
O=C(Nc1c(cccc1)C(=O)N)c2cc3c(OC(=C3)C)cc2	222	fCSFP4	weighted-fingerprint-similarity	0.939	0.541	rxn6038_0_a_kill_0____EN300-17791____EN300-395444	N/A	S1c2c(cc([N+]([O-])=O)cc2)C=C1C(=O)Nc3c(cccc3)C(=O)N	[*;r]C(=O)[N;H]c1[c;H][c;H][c;H][c;H]c1C(=O)[N;H2]_20	2	false	SAVI-Space-2024	rxn6038_0_a_kill_0	EN300-17791	O=C(N)c1c(N)cccc1	EN300-395444	O=C(O)c1cc2c(OC(=C2)C)cc1
O=C(Nc1c(cccc1)C(=O)N)c2cc3c(nc(N)cc3)cc2	223	fCSFP4	weighted-fingerprint-similarity	0.939	0.541	rxn6038_0_a_kill_0____EN300-17791____EN300-10004809	N/A	S1c2c(cc([N+]([O-])=O)cc2)C=C1C(=O)Nc3c(cccc3)C(=O)N	[*;r]C(=O)[N;H]c1[c;H][c;H][c;H][c;H]c1C(=O)[N;H2]_20	2	false	SAVI-Space-2024	rxn6038_0_a_kill_0	EN300-17791	O=C(N)c1c(N)cccc1	EN300-10004809	O=C(O)c1cc2c(nc(N)cc2)cc1
O=C(Nc1c(cccc1)C(=O)N)c2cc3ncc(cc3cc2)C	224	fCSFP4	weighted-fingerprint-similarity	0.939	0.541	rxn6038_0_a_kill_0____EN300-17791____EN300-7422647	N/A	S1c2c(cc([N+]([O-])=O)cc2)C=C1C(=O)Nc3c(cccc3)C(=O)N	[*;r]C(=O)[N;H]c1[c;H][c;H][c;H][c;H]c1C(=O)[N;H2]_20	2	false	SAVI-Space-2024	rxn6038_0_a_kill_0	EN300-17791	O=C(N)c1c(N)cccc1	EN300-7422647	O=C(O)c1cc2ncc(cc2cc1)C
O=C(Nc1c(cccc1)C(=O)N)c2cnc3c(c2)cc(cc3)C	225	fCSFP4	weighted-fingerprint-similarity	0.939	0.541	rxn6038_0_a_kill_0____EN300-17791____EN300-246232	N/A	S1c2c(cc([N+]([O-])=O)cc2)C=C1C(=O)Nc3c(cccc3)C(=O)N	[*;r]C(=O)[N;H]c1[c;H][c;H][c;H][c;H]c1C(=O)[N;H2]_20	2	false	SAVI-Space-2024	rxn6038_0_a_kill_0	EN300-17791	O=C(N)c1c(N)cccc1	EN300-246232	O=C(O)c1cnc2c(c1)cc(cc2)C
O=C(Nc1c(cccc1)C(=O)N)c2cc3ON=Cc3cc2	226	fCSFP4	weighted-fingerprint-similarity	0.939	0.537	rxn6038_0_a_kill_0____EN300-17791____EN300-1460831	N/A	S1c2c(cc([N+]([O-])=O)cc2)C=C1C(=O)Nc3c(cccc3)C(=O)N	[*;r]C(=O)[N;H]c1[c;H][c;H][c;H][c;H]c1C(=O)[N;H2]_20	2	false	SAVI-Space-2024	rxn6038_0_a_kill_0	EN300-17791	O=C(N)c1c(N)cccc1	EN300-1460831	O=C(O)c1cc2ON=Cc2cc1
O=C(Nc1c(cccc1)C(=O)N)c2cc3ncncc3cc2	227	fCSFP4	weighted-fingerprint-similarity	0.939	0.537	rxn6038_0_a_kill_0____EN300-17791____EN300-7389189	N/A	S1c2c(cc([N+]([O-])=O)cc2)C=C1C(=O)Nc3c(cccc3)C(=O)N	[*;r]C(=O)[N;H]c1[c;H][c;H][c;H][c;H]c1C(=O)[N;H2]_20	2	false	SAVI-Space-2024	rxn6038_0_a_kill_0	EN300-17791	O=C(N)c1c(N)cccc1	EN300-7389189	O=C(O)c1cc2ncncc2cc1
[O-][N+](=O)c1ccc(cc1)C=2OC(C(=O)Nc3c(cccc3)C(=O)N)=CC2	228	fCSFP4	weighted-fingerprint-similarity	0.939	0.537	rxn6038_0_a_kill_0____EN300-17791____EN300-07751	N/A	S1c2c(cc([N+]([O-])=O)cc2)C=C1C(=O)Nc3c(cccc3)C(=O)N	[*;r]C(=O)[N;H]c1[c;H][c;H][c;H][c;H]c1C(=O)[N;H2]_20	2	false	SAVI-Space-2024	rxn6038_0_a_kill_0	EN300-17791	O=C(N)c1c(N)cccc1	EN300-07751	O=[N+](O)c1ccc(cc1)C=2OC(C(=O)O)=CC2
O=C(Nc1c(cccc1)C(=O)N)c2cc3c(c4c(c(c3cc2)C)cccc4)C	229	fCSFP4	weighted-fingerprint-similarity	0.939	0.529	rxn6038_0_a_kill_0____EN300-17791____EN300-28247667	N/A	S1c2c(cc([N+]([O-])=O)cc2)C=C1C(=O)Nc3c(cccc3)C(=O)N	[*;r]C(=O)[N;H]c1[c;H][c;H][c;H][c;H]c1C(=O)[N;H2]_20	2	false	SAVI-Space-2024	rxn6038_0_a_kill_0	EN300-17791	O=C(N)c1c(N)cccc1	EN300-28247667	O=C(O)c1cc2c(c3c(c(c2cc1)C)cccc3)C
O=C(Nc1c(cccc1)C(=O)N)c2cnc3NC=Cc3c2	230	fCSFP4	weighted-fingerprint-similarity	0.939	0.529	rxn6038_0_a_kill_0____EN300-17791____EN300-112991	N/A	S1c2c(cc([N+]([O-])=O)cc2)C=C1C(=O)Nc3c(cccc3)C(=O)N	[*;r]C(=O)[N;H]c1[c;H][c;H][c;H][c;H]c1C(=O)[N;H2]_20	2	false	SAVI-Space-2024	rxn6038_0_a_kill_0	EN300-17791	O=C(N)c1c(N)cccc1	EN300-112991	O=C(O)c1cnc2NC=Cc2c1
O=C(Nc1c(cccc1)C(=O)N)c2ncc3c(c2)cccc3	231	fCSFP4	weighted-fingerprint-similarity	0.939	0.525	rxn6038_0_a_kill_0____EN300-17791____EN300-114923	N/A	S1c2c(cc([N+]([O-])=O)cc2)C=C1C(=O)Nc3c(cccc3)C(=O)N	[*;r]C(=O)[N;H]c1[c;H][c;H][c;H][c;H]c1C(=O)[N;H2]_20	2	false	SAVI-Space-2024	rxn6038_0_a_kill_0	EN300-17791	O=C(N)c1c(N)cccc1	EN300-114923	O=C(O)c1ncc2c(c1)cccc2
S(c1c([N+]([O-])=O)cccc1)c2c(cccc2)C(=O)Nc3c(cccc3)C(=O)N	232	fCSFP4	weighted-fingerprint-similarity	0.939	0.525	rxn6038_0_a_kill_0____EN300-17791____EN300-195978	N/A	S1c2c(cc([N+]([O-])=O)cc2)C=C1C(=O)Nc3c(cccc3)C(=O)N	[*;r]C(=O)[N;H]c1[c;H][c;H][c;H][c;H]c1C(=O)[N;H2]_20	2	false	SAVI-Space-2024	rxn6038_0_a_kill_0	EN300-17791	O=C(N)c1c(N)cccc1	EN300-195978	S(c1c([N+](=O)O)cccc1)c2c(cccc2)C(=O)O
[O-][N+](=O)C=1OC(C(=O)Nc2c(cccc2)C(=O)Nc3c(cccc3)C(=O)N)=CC1	233	fCSFP4	weighted-fingerprint-similarity	0.939	0.525	rxn6038_0_a_kill_0____EN300-17791____EN300-18719	N/A	S1c2c(cc([N+]([O-])=O)cc2)C=C1C(=O)Nc3c(cccc3)C(=O)N	[*;r]C(=O)[N;H]c1[c;H][c;H][c;H][c;H]c1C(=O)[N;H2]_20	2	false	SAVI-Space-2024	rxn6038_0_a_kill_0	EN300-17791	O=C(N)c1c(N)cccc1	EN300-18719	O=[N+](O)C=1OC(C(=O)Nc2c(cccc2)C(=O)O)=CC1
S(=O)(=O)(c1cnc2c(SC(C(=O)Nc3c(cccc3)C(=O)N)=C2)c1)C	234	fCSFP4	weighted-fingerprint-similarity	0.939	0.575	rxn6038_0_a_kill_0____EN300-17791____EN300-37443712	N/A	S1c2c(cc([N+]([O-])=O)cc2)C=C1C(=O)Nc3c(cccc3)C(=O)N	[*;r]C(=O)[N;H]c1[c;H][c;H][c;H][c;H]c1C(=O)[N;H2]_20	2	false	SAVI-Space-2024	rxn6038_0_a_kill_0	EN300-17791	O=C(N)c1c(N)cccc1	EN300-37443712	S(=O)(=O)(c1cnc2c(SC(C(=O)O)=C2)c1)C
S1c2c(ccc(F)c2)C(=C1C(=O)Nc3c(cccc3)C(=O)N)C	235	fCSFP4	weighted-fingerprint-similarity	0.939	0.568	rxn6038_0_a_kill_0____EN300-17791____EN300-80539	N/A	S1c2c(cc([N+]([O-])=O)cc2)C=C1C(=O)Nc3c(cccc3)C(=O)N	[*;r]C(=O)[N;H]c1[c;H][c;H][c;H][c;H]c1C(=O)[N;H2]_20	2	false	SAVI-Space-2024	rxn6038_0_a_kill_0	EN300-17791	O=C(N)c1c(N)cccc1	EN300-80539	S1c2c(ccc(F)c2)C(=C1C(=O)O)C
S1C(C(=O)Nc2c(cccc2)C(=O)N)=CC=3SC(=NC13)N(C)C	236	fCSFP4	weighted-fingerprint-similarity	0.939	0.565	rxn6038_0_a_kill_0____EN300-17791____EN300-51062	N/A	S1c2c(cc([N+]([O-])=O)cc2)C=C1C(=O)Nc3c(cccc3)C(=O)N	[*;r]C(=O)[N;H]c1[c;H][c;H][c;H][c;H]c1C(=O)[N;H2]_20	2	false	SAVI-Space-2024	rxn6038_0_a_kill_0	EN300-17791	O=C(N)c1c(N)cccc1	EN300-51062	S1C(C(=O)O)=CC=2SC(=NC12)N(C)C
S1C(C(=O)Nc2c(cccc2)C(=O)N)=CC=3SC=C(C([O-])=O)C13	237	fCSFP4	weighted-fingerprint-similarity	0.939	0.565	rxn6038_0_a_kill_0____EN300-17791____EN300-1666372	N/A	S1c2c(cc([N+]([O-])=O)cc2)C=C1C(=O)Nc3c(cccc3)C(=O)N	[*;r]C(=O)[N;H]c1[c;H][c;H][c;H][c;H]c1C(=O)[N;H2]_20	2	false	SAVI-Space-2024	rxn6038_0_a_kill_0	EN300-17791	O=C(N)c1c(N)cccc1	EN300-1666372	S1C(C(=O)O)=CC=2SC=C(C(=O)OC)C12
S1C(C(=O)Nc2cc(ccc2)C(=O)Nc3c(cccc3)C(=O)N)=CC=C1	238	fCSFP4	weighted-fingerprint-similarity	0.939	0.509	rxn6038_0_a_kill_0____EN300-17791____EN300-13022	N/A	S1c2c(cc([N+]([O-])=O)cc2)C=C1C(=O)Nc3c(cccc3)C(=O)N	[*;r]C(=O)[N;H]c1[c;H][c;H][c;H][c;H]c1C(=O)[N;H2]_20	2	false	SAVI-Space-2024	rxn6038_0_a_kill_0	EN300-17791	O=C(N)c1c(N)cccc1	EN300-13022	S1C(C(=O)Nc2cc(ccc2)C(=O)O)=CC=C1
S1C(c2ccc(c3ccccc3)cc2)=CC=C1C(=O)Nc4c(cccc4)C(=O)N	239	fCSFP4	weighted-fingerprint-similarity	0.939	0.509	rxn6038_0_a_kill_0____EN300-17791____EN300-14402	N/A	S1c2c(cc([N+]([O-])=O)cc2)C=C1C(=O)Nc3c(cccc3)C(=O)N	[*;r]C(=O)[N;H]c1[c;H][c;H][c;H][c;H]c1C(=O)[N;H2]_20	2	false	SAVI-Space-2024	rxn6038_0_a_kill_0	EN300-17791	O=C(N)c1c(N)cccc1	EN300-14402	S1C(c2ccc(c3ccccc3)cc2)=CC=C1C(=O)O
S1C(c2ccccc2)=CC=C1C(=O)Nc3c(cccc3)C(=O)N	240	fCSFP4	weighted-fingerprint-similarity	0.939	0.509	rxn6038_0_a_kill_0____EN300-17791____EN300-11192	N/A	S1c2c(cc([N+]([O-])=O)cc2)C=C1C(=O)Nc3c(cccc3)C(=O)N	[*;r]C(=O)[N;H]c1[c;H][c;H][c;H][c;H]c1C(=O)[N;H2]_20	2	false	SAVI-Space-2024	rxn6038_0_a_kill_0	EN300-17791	O=C(N)c1c(N)cccc1	EN300-11192	S1C(c2ccccc2)=CC=C1C(=O)O
S1c2c(c(ccc2)C(=O)Nc3c(cccc3)C(=O)N)C=C1C[NH3+]	241	fCSFP4	weighted-fingerprint-similarity	0.939	0.558	rxn6038_0_a_kill_0____EN300-17791____EN300-35489559	N/A	S1c2c(cc([N+]([O-])=O)cc2)C=C1C(=O)Nc3c(cccc3)C(=O)N	[*;r]C(=O)[N;H]c1[c;H][c;H][c;H][c;H]c1C(=O)[N;H2]_20	2	false	SAVI-Space-2024	rxn6038_0_a_kill_0	EN300-17791	O=C(N)c1c(N)cccc1	EN300-35489559	S1c2c(c(ccc2)C(=O)O)C=C1CNC(=O)OCC3c4c(c5c3cccc5)cccc4
S1C(C(=O)Nc2c(cccc2)C(=O)N)=CC=C1C(=O)C	242	fCSFP4	weighted-fingerprint-similarity	0.938	0.500	rxn6038_0_a_kill_0____EN300-17791____EN300-14656	N/A	S1c2c(cc([N+]([O-])=O)cc2)C=C1C(=O)Nc3c(cccc3)C(=O)N	[*;r]C(=O)[N;H]c1[c;H][c;H][c;H][c;H]c1C(=O)[N;H2]_20	2	false	SAVI-Space-2024	rxn6038_0_a_kill_0	EN300-17791	O=C(N)c1c(N)cccc1	EN300-14656	S1C(C(=O)O)=CC=C1C(=O)C
S1c2c(NC1=O)cc(cc2)C(=O)Nc3c(cccc3)C(=O)N	243	fCSFP4	weighted-fingerprint-similarity	0.938	0.551	rxn6038_0_a_kill_0____EN300-17791____EN300-3043022	N/A	S1c2c(cc([N+]([O-])=O)cc2)C=C1C(=O)Nc3c(cccc3)C(=O)N	[*;r]C(=O)[N;H]c1[c;H][c;H][c;H][c;H]c1C(=O)[N;H2]_20	2	false	SAVI-Space-2024	rxn6038_0_a_kill_0	EN300-17791	O=C(N)c1c(N)cccc1	EN300-3043022	S1c2c(NC1=O)cc(cc2)C(=O)O
[O-][N+](=O)c1c(ccc2c1cccc2)C(=O)Nc3c(cccc3)C(=O)N	244	fCSFP4	weighted-fingerprint-similarity	0.938	0.544	rxn6038_0_a_kill_0____EN300-17791____EN300-142467	N/A	S1c2c(cc([N+]([O-])=O)cc2)C=C1C(=O)Nc3c(cccc3)C(=O)N	[*;r]C(=O)[N;H]c1[c;H][c;H][c;H][c;H]c1C(=O)[N;H2]_20	2	false	SAVI-Space-2024	rxn6038_0_a_kill_0	EN300-17791	O=C(N)c1c(N)cccc1	EN300-142467	O=[N+](O)c1c(ccc2c1cccc2)C(=O)O
Clc1ccc(cc1)C(=O)Nc2c(cccc2)C(=O)N	245	fCSFP4	weighted-fingerprint-similarity	0.938	0.477	rxn7009_0_a_kill_0____EN300-15721____EN300-11456	N/A	S1c2c(cc([N+]([O-])=O)cc2)C=C1C(=O)Nc3c(cccc3)C(=O)N	[*;r]C(=O)[N;H]c1[c;H][c;H][c;H][c;H]c1C(=O)[N;H2]_20	2	false	SAVI-Space-2024	rxn7009_0_a_kill_0	EN300-15721	S(=O)(=O)(N)c1ccc(cc1)C	EN300-11456	Clc1ccc(cc1)C(=O)Nc2c(cccc2)C(=O)O
Fc1ccc(cc1)C(=O)Nc2c(cccc2)C(=O)N	246	fCSFP4	weighted-fingerprint-similarity	0.938	0.477	rxn6038_0_a_kill_0____EN300-17791____EN300-18213	N/A	S1c2c(cc([N+]([O-])=O)cc2)C=C1C(=O)Nc3c(cccc3)C(=O)N	[*;r]C(=O)[N;H]c1[c;H][c;H][c;H][c;H]c1C(=O)[N;H2]_20	2	false	SAVI-Space-2024	rxn6038_0_a_kill_0	EN300-17791	O=C(N)c1c(N)cccc1	EN300-18213	Fc1ccc(cc1)C(=O)O
O=C(Nc1c(cccc1)C(=O)N)c2ccc(cc2)C	247	fCSFP4	weighted-fingerprint-similarity	0.938	0.477	rxn6038_0_a_kill_0____EN300-16215 EN300-7396612"____EN300-16061643"	N/A	S1c2c(cc([N+]([O-])=O)cc2)C=C1C(=O)Nc3c(cccc3)C(=O)N	[*;r]C(=O)[N;H]c1[c;H][c;H][c;H][c;H]c1C(=O)[N;H2]_20	2	false	SAVI-Space-2024	rxn6038_0_a_kill_0	EN300-16215 EN300-7396612""	NCc1ccccc1	EN300-16061643	O=C(O)c1c(NC(=O)c2ccc(cc2)C)cccc1
Fc1cc2c(cc(nc2)C(=O)Nc3c(cccc3)C(=O)N)cc1	248	fCSFP4	weighted-fingerprint-similarity	0.938	0.537	rxn6038_0_a_kill_0____EN300-17791____EN300-223427 EN300-7543244""	N/A	S1c2c(cc([N+]([O-])=O)cc2)C=C1C(=O)Nc3c(cccc3)C(=O)N	[*;r]C(=O)[N;H]c1[c;H][c;H][c;H][c;H]c1C(=O)[N;H2]_20	2	false	SAVI-Space-2024	rxn6038_0_a_kill_0	EN300-17791	O=C(N)c1c(N)cccc1	EN300-223427 EN300-7543244""	Fc1cc2c(cc(nc2)C(=O)O)cc1
Fc1cc2c(cnc(c2)C(=O)Nc3c(cccc3)C(=O)N)cc1	249	fCSFP4	weighted-fingerprint-similarity	0.938	0.537	rxn6038_0_a_kill_0____EN300-17791____EN300-398294 EN300-23888341""	N/A	S1c2c(cc([N+]([O-])=O)cc2)C=C1C(=O)Nc3c(cccc3)C(=O)N	[*;r]C(=O)[N;H]c1[c;H][c;H][c;H][c;H]c1C(=O)[N;H2]_20	2	false	SAVI-Space-2024	rxn6038_0_a_kill_0	EN300-17791	O=C(N)c1c(N)cccc1	EN300-398294 EN300-23888341""	Fc1cc2c(cnc(c2)C(=O)O)cc1
Fc1cc2ncc(cc2cc1)C(=O)Nc3c(cccc3)C(=O)N	250	fCSFP4	weighted-fingerprint-similarity	0.938	0.537	rxn6038_0_a_kill_0____EN300-17791____EN300-384250	N/A	S1c2c(cc([N+]([O-])=O)cc2)C=C1C(=O)Nc3c(cccc3)C(=O)N	[*;r]C(=O)[N;H]c1[c;H][c;H][c;H][c;H]c1C(=O)[N;H2]_20	2	false	SAVI-Space-2024	rxn6038_0_a_kill_0	EN300-17791	O=C(N)c1c(N)cccc1	EN300-384250	Fc1cc2ncc(cc2cc1)C(=O)O
O=C(Nc1c(cccc1)C(=O)N)c2cc3OC(=Cc3cc2)C	251	fCSFP4	weighted-fingerprint-similarity	0.938	0.537	rxn6038_0_a_kill_0____EN300-17791____EN300-205306	N/A	S1c2c(cc([N+]([O-])=O)cc2)C=C1C(=O)Nc3c(cccc3)C(=O)N	[*;r]C(=O)[N;H]c1[c;H][c;H][c;H][c;H]c1C(=O)[N;H2]_20	2	false	SAVI-Space-2024	rxn6038_0_a_kill_0	EN300-17791	O=C(N)c1c(N)cccc1	EN300-205306	O=C(O)c1cc2OC(=Cc2cc1)C
O=C(Nc1c(cccc1)C(=O)N)c2cc3c(nc(cc3)C)cc2	252	fCSFP4	weighted-fingerprint-similarity	0.938	0.537	rxn6038_0_a_kill_0____EN300-17791____EN300-114196	N/A	S1c2c(cc([N+]([O-])=O)cc2)C=C1C(=O)Nc3c(cccc3)C(=O)N	[*;r]C(=O)[N;H]c1[c;H][c;H][c;H][c;H]c1C(=O)[N;H2]_20	2	false	SAVI-Space-2024	rxn6038_0_a_kill_0	EN300-17791	O=C(N)c1c(N)cccc1	EN300-114196	O=C(O)c1cc2c(nc(cc2)C)cc1
O=C(Nc1c(cccc1)C(=O)N)c2cnc3c(c2)ccc(c3)C	253	fCSFP4	weighted-fingerprint-similarity	0.938	0.537	rxn6038_0_a_kill_0____EN300-17791____EN300-1719206	N/A	S1c2c(cc([N+]([O-])=O)cc2)C=C1C(=O)Nc3c(cccc3)C(=O)N	[*;r]C(=O)[N;H]c1[c;H][c;H][c;H][c;H]c1C(=O)[N;H2]_20	2	false	SAVI-Space-2024	rxn6038_0_a_kill_0	EN300-17791	O=C(N)c1c(N)cccc1	EN300-1719206	O=C(O)c1cnc2c(c1)ccc(c2)C
O=C(Nc1c(cccc1)C(=O)N)c2ncc3c(c2)cc(cc3)C	254	fCSFP4	weighted-fingerprint-similarity	0.938	0.537	rxn6038_0_a_kill_0____EN300-17791____EN300-27738786	N/A	S1c2c(cc([N+]([O-])=O)cc2)C=C1C(=O)Nc3c(cccc3)C(=O)N	[*;r]C(=O)[N;H]c1[c;H][c;H][c;H][c;H]c1C(=O)[N;H2]_20	2	false	SAVI-Space-2024	rxn6038_0_a_kill_0	EN300-17791	O=C(N)c1c(N)cccc1	EN300-27738786	O=C(O)c1ncc2c(c1)cc(cc2)C
O=C(Nc1c(cccc1)C(=O)N)c2cc3nc(N)ccc3cc2	255	fCSFP4	weighted-fingerprint-similarity	0.938	0.533	rxn6038_0_a_kill_0____EN300-17791____EN300-45187009	N/A	S1c2c(cc([N+]([O-])=O)cc2)C=C1C(=O)Nc3c(cccc3)C(=O)N	[*;r]C(=O)[N;H]c1[c;H][c;H][c;H][c;H]c1C(=O)[N;H2]_20	2	false	SAVI-Space-2024	rxn6038_0_a_kill_0	EN300-17791	O=C(N)c1c(N)cccc1	EN300-45187009	O=C(O)c1cc2nc(N)ccc2cc1
[O-][N+](=O)c1cc(c(N(C)C)cc1)C(=O)Nc2c(cccc2)C(=O)N	256	fCSFP4	weighted-fingerprint-similarity	0.938	0.533	rxn6038_0_a_kill_0____EN300-17791____EN300-09848	N/A	S1c2c(cc([N+]([O-])=O)cc2)C=C1C(=O)Nc3c(cccc3)C(=O)N	[*;r]C(=O)[N;H]c1[c;H][c;H][c;H][c;H]c1C(=O)[N;H2]_20	2	false	SAVI-Space-2024	rxn6038_0_a_kill_0	EN300-17791	O=C(N)c1c(N)cccc1	EN300-09848	O=[N+](O)c1cc(c(N(C)C)cc1)C(=O)O
[O-][N+](=O)c1ccc(OCc2cc(ccc2)C(=O)Nc3c(cccc3)C(=O)N)cc1	257	fCSFP4	weighted-fingerprint-similarity	0.938	0.533	rxn6038_0_a_kill_0____EN300-17791____EN300-228609	N/A	S1c2c(cc([N+]([O-])=O)cc2)C=C1C(=O)Nc3c(cccc3)C(=O)N	[*;r]C(=O)[N;H]c1[c;H][c;H][c;H][c;H]c1C(=O)[N;H2]_20	2	false	SAVI-Space-2024	rxn6038_0_a_kill_0	EN300-17791	O=C(N)c1c(N)cccc1	EN300-228609	O=[N+](O)c1ccc(OCc2cc(ccc2)C(=O)O)cc1
Fc1c(F)cc([N+]([O-])=O)cc1C(=O)Nc2c(cccc2)C(=O)N	258	fCSFP4	weighted-fingerprint-similarity	0.938	0.525	rxn6038_0_a_kill_0____EN300-17791____EN300-78968	N/A	S1c2c(cc([N+]([O-])=O)cc2)C=C1C(=O)Nc3c(cccc3)C(=O)N	[*;r]C(=O)[N;H]c1[c;H][c;H][c;H][c;H]c1C(=O)[N;H2]_20	2	false	SAVI-Space-2024	rxn6038_0_a_kill_0	EN300-17791	O=C(N)c1c(N)cccc1	EN300-78968	Fc1c(F)cc([N+](=O)O)cc1C(=O)O
Fc1c([N+]([O-])=O)cc(cc1)C(=O)Nc2c(cccc2)C(=O)N	259	fCSFP4	weighted-fingerprint-similarity	0.938	0.525	rxn6038_0_a_kill_0____EN300-17791____EN300-18726	N/A	S1c2c(cc([N+]([O-])=O)cc2)C=C1C(=O)Nc3c(cccc3)C(=O)N	[*;r]C(=O)[N;H]c1[c;H][c;H][c;H][c;H]c1C(=O)[N;H2]_20	2	false	SAVI-Space-2024	rxn6038_0_a_kill_0	EN300-17791	O=C(N)c1c(N)cccc1	EN300-18726	Fc1c([N+](=O)O)cc(cc1)C(=O)O
O=C(Nc1c(cccc1)C(=O)N)c2cc3N=C(Nc3cc2)N	260	fCSFP4	weighted-fingerprint-similarity	0.938	0.525	rxn6038_0_a_kill_0____EN300-17791____EN300-181552	N/A	S1c2c(cc([N+]([O-])=O)cc2)C=C1C(=O)Nc3c(cccc3)C(=O)N	[*;r]C(=O)[N;H]c1[c;H][c;H][c;H][c;H]c1C(=O)[N;H2]_20	2	false	SAVI-Space-2024	rxn6038_0_a_kill_0	EN300-17791	O=C(N)c1c(N)cccc1	EN300-181552	O=C(O)c1cc2N=C(Nc2cc1)N
O=C(Nc1c(cccc1)C(=O)N)c2cnc3ncccc3c2	261	fCSFP4	weighted-fingerprint-similarity	0.938	0.525	rxn6038_0_a_kill_0____EN300-17791____EN300-248761	N/A	S1c2c(cc([N+]([O-])=O)cc2)C=C1C(=O)Nc3c(cccc3)C(=O)N	[*;r]C(=O)[N;H]c1[c;H][c;H][c;H][c;H]c1C(=O)[N;H2]_20	2	false	SAVI-Space-2024	rxn6038_0_a_kill_0	EN300-17791	O=C(N)c1c(N)cccc1	EN300-248761	O=C(O)c1cnc2ncccc2c1
[O-][N+](=O)C1=CNC(C(=O)Nc2c(cccc2)C(=O)N)=C1	262	fCSFP4	weighted-fingerprint-similarity	0.938	0.525	rxn6038_0_a_kill_0____EN300-17791____EN300-14506	N/A	S1c2c(cc([N+]([O-])=O)cc2)C=C1C(=O)Nc3c(cccc3)C(=O)N	[*;r]C(=O)[N;H]c1[c;H][c;H][c;H][c;H]c1C(=O)[N;H2]_20	2	false	SAVI-Space-2024	rxn6038_0_a_kill_0	EN300-17791	O=C(N)c1c(N)cccc1	EN300-14506	O=[N+](O)C1=CNC(C(=O)O)=C1
[O-][N+](=O)c1c(ccc(c1)C(=O)Nc2c(cccc2)C(=O)N)C	263	fCSFP4	weighted-fingerprint-similarity	0.938	0.525	rxn6038_0_a_kill_0____EN300-17791____EN300-17977	N/A	S1c2c(cc([N+]([O-])=O)cc2)C=C1C(=O)Nc3c(cccc3)C(=O)N	[*;r]C(=O)[N;H]c1[c;H][c;H][c;H][c;H]c1C(=O)[N;H2]_20	2	false	SAVI-Space-2024	rxn6038_0_a_kill_0	EN300-17791	O=C(N)c1c(N)cccc1	EN300-17977	O=[N+](O)c1c(ccc(c1)C(=O)O)C
[O-][N+](=O)c1cc(c(c(c1)C)C)C(=O)Nc2c(cccc2)C(=O)N	264	fCSFP4	weighted-fingerprint-similarity	0.938	0.525	rxn6038_0_a_kill_0____EN300-17791____EN300-144998	N/A	S1c2c(cc([N+]([O-])=O)cc2)C=C1C(=O)Nc3c(cccc3)C(=O)N	[*;r]C(=O)[N;H]c1[c;H][c;H][c;H][c;H]c1C(=O)[N;H2]_20	2	false	SAVI-Space-2024	rxn6038_0_a_kill_0	EN300-17791	O=C(N)c1c(N)cccc1	EN300-144998	O=[N+](O)c1cc(c(c(c1)C)C)C(=O)O
[O-][N+](=O)c1cc(cc(c1)C(=O)Nc2c(cccc2)C(=O)N)C(=O)OCC	265	fCSFP4	weighted-fingerprint-similarity	0.938	0.525	rxn6038_0_a_kill_0____EN300-17791____EN300-21196	N/A	S1c2c(cc([N+]([O-])=O)cc2)C=C1C(=O)Nc3c(cccc3)C(=O)N	[*;r]C(=O)[N;H]c1[c;H][c;H][c;H][c;H]c1C(=O)[N;H2]_20	2	false	SAVI-Space-2024	rxn6038_0_a_kill_0	EN300-17791	O=C(N)c1c(N)cccc1	EN300-21196	O=[N+](O)c1cc(cc(c1)C(=O)O)C(=O)OCC
Fc1c([N+]([O-])=O)cc(cc1[N+]([O-])=O)C(=O)Nc2c(cccc2)C(=O)N	266	fCSFP4	weighted-fingerprint-similarity	0.938	0.521	rxn6038_0_a_kill_0____EN300-17791____EN300-54066	N/A	S1c2c(cc([N+]([O-])=O)cc2)C=C1C(=O)Nc3c(cccc3)C(=O)N	[*;r]C(=O)[N;H]c1[c;H][c;H][c;H][c;H]c1C(=O)[N;H2]_20	2	false	SAVI-Space-2024	rxn6038_0_a_kill_0	EN300-17791	O=C(N)c1c(N)cccc1	EN300-54066	Fc1c([N+](=O)O)cc(cc1[N+](=O)O)C(=O)O
[O-][N+](=O)c1c(c([N+]([O-])=O)cc(c1)C(=O)Nc2c(cccc2)C(=O)N)C	267	fCSFP4	weighted-fingerprint-similarity	0.938	0.521	rxn6038_0_a_kill_0____EN300-17791____EN300-20721	N/A	S1c2c(cc([N+]([O-])=O)cc2)C=C1C(=O)Nc3c(cccc3)C(=O)N	[*;r]C(=O)[N;H]c1[c;H][c;H][c;H][c;H]c1C(=O)[N;H2]_20	2	false	SAVI-Space-2024	rxn6038_0_a_kill_0	EN300-17791	O=C(N)c1c(N)cccc1	EN300-20721	O=[N+](O)c1c(c([N+](=O)O)cc(c1)C(=O)O)C
Fc1c(c([N+]([O-])=O)ccc1)C(=O)Nc2c(cccc2)C(=O)N	268	fCSFP4	weighted-fingerprint-similarity	0.938	0.517	rxn6038_0_a_kill_0____EN300-17791____EN300-90380	N/A	S1c2c(cc([N+]([O-])=O)cc2)C=C1C(=O)Nc3c(cccc3)C(=O)N	[*;r]C(=O)[N;H]c1[c;H][c;H][c;H][c;H]c1C(=O)[N;H2]_20	2	false	SAVI-Space-2024	rxn6038_0_a_kill_0	EN300-17791	O=C(N)c1c(N)cccc1	EN300-90380	Fc1c(c([N+](=O)O)ccc1)C(=O)O
[O-][N+](=O)c1c(c(ccc1)C)C(=O)Nc2c(cccc2)C(=O)N	269	fCSFP4	weighted-fingerprint-similarity	0.938	0.517	rxn6038_0_a_kill_0____EN300-17791____EN300-24070	N/A	S1c2c(cc([N+]([O-])=O)cc2)C=C1C(=O)Nc3c(cccc3)C(=O)N	[*;r]C(=O)[N;H]c1[c;H][c;H][c;H][c;H]c1C(=O)[N;H2]_20	2	false	SAVI-Space-2024	rxn6038_0_a_kill_0	EN300-17791	O=C(N)c1c(N)cccc1	EN300-24070	O=[N+](O)c1c(c(ccc1)C)C(=O)O
S1c2c(cc(OC)cc2)C(=C1C(=O)Nc3c(cccc3)C(=O)N)C	270	fCSFP4	weighted-fingerprint-similarity	0.938	0.567	rxn6038_0_a_kill_0____EN300-17791____EN300-80503	N/A	S1c2c(cc([N+]([O-])=O)cc2)C=C1C(=O)Nc3c(cccc3)C(=O)N	[*;r]C(=O)[N;H]c1[c;H][c;H][c;H][c;H]c1C(=O)[N;H2]_20	2	false	SAVI-Space-2024	rxn6038_0_a_kill_0	EN300-17791	O=C(N)c1c(N)cccc1	EN300-80503	S1c2c(cc(OC)cc2)C(=C1C(=O)O)C
O=C(Nc1c(cccc1)C(=O)N)c2ccc([N+](O)=NC#N)cc2	271	fCSFP4	weighted-fingerprint-similarity	0.938	0.513	rxn6038_0_a_kill_0____EN300-17791____EN300-300167	N/A	S1c2c(cc([N+]([O-])=O)cc2)C=C1C(=O)Nc3c(cccc3)C(=O)N	[*;r]C(=O)[N;H]c1[c;H][c;H][c;H][c;H]c1C(=O)[N;H2]_20	2	false	SAVI-Space-2024	rxn6038_0_a_kill_0	EN300-17791	O=C(N)c1c(N)cccc1	EN300-300167	O=C(O)c1ccc([N+](O)=NC#N)cc1
S1c2c(N=C1N(C)C)ccc(c2)C(=O)Nc3c(cccc3)C(=O)N	272	fCSFP4	weighted-fingerprint-similarity	0.938	0.557	rxn6038_0_a_kill_0____EN300-17791____EN300-9454041	N/A	S1c2c(cc([N+]([O-])=O)cc2)C=C1C(=O)Nc3c(cccc3)C(=O)N	[*;r]C(=O)[N;H]c1[c;H][c;H][c;H][c;H]c1C(=O)[N;H2]_20	2	false	SAVI-Space-2024	rxn6038_0_a_kill_0	EN300-17791	O=C(N)c1c(N)cccc1	EN300-9454041	S1c2c(N=C1N(C)C)ccc(c2)C(=O)O
S1C(=CC=2NC(C(=O)Nc3c(cccc3)C(=O)N)=CC12)C	273	fCSFP4	weighted-fingerprint-similarity	0.937	0.547	rxn6038_0_a_kill_0____EN300-17791____EN300-311735	N/A	S1c2c(cc([N+]([O-])=O)cc2)C=C1C(=O)Nc3c(cccc3)C(=O)N	[*;r]C(=O)[N;H]c1[c;H][c;H][c;H][c;H]c1C(=O)[N;H2]_20	2	false	SAVI-Space-2024	rxn6038_0_a_kill_0	EN300-17791	O=C(N)c1c(N)cccc1	EN300-311735	S1C(=CC=2NC(C(=O)O)=CC12)C
S1C(F)=CC=2NC(C(=O)Nc3c(cccc3)C(=O)N)=CC12	274	fCSFP4	weighted-fingerprint-similarity	0.937	0.547	rxn6038_0_a_kill_0____EN300-17791____EN300-4276384	N/A	S1c2c(cc([N+]([O-])=O)cc2)C=C1C(=O)Nc3c(cccc3)C(=O)N	[*;r]C(=O)[N;H]c1[c;H][c;H][c;H][c;H]c1C(=O)[N;H2]_20	2	false	SAVI-Space-2024	rxn6038_0_a_kill_0	EN300-17791	O=C(N)c1c(N)cccc1	EN300-4276384	S1C(F)=CC=2NC(C(=O)O)=CC12
S1c2c(N=C1C(=O)Nc3c(cccc3)C(=O)N)cncc2	275	fCSFP4	weighted-fingerprint-similarity	0.937	0.547	rxn6038_0_a_kill_0____EN300-17791____EN300-177054	N/A	S1c2c(cc([N+]([O-])=O)cc2)C=C1C(=O)Nc3c(cccc3)C(=O)N	[*;r]C(=O)[N;H]c1[c;H][c;H][c;H][c;H]c1C(=O)[N;H2]_20	2	false	SAVI-Space-2024	rxn6038_0_a_kill_0	EN300-17791	O=C(N)c1c(N)cccc1	EN300-177054	S1c2c(N=C1C(=O)O)cncc2
S1c2c(ccc(c2)C(=O)Nc3c(cccc3)C(=O)N)C(=C1)C	276	fCSFP4	weighted-fingerprint-similarity	0.937	0.543	rxn6038_0_a_kill_0____EN300-17791____EN300-7353028	N/A	S1c2c(cc([N+]([O-])=O)cc2)C=C1C(=O)Nc3c(cccc3)C(=O)N	[*;r]C(=O)[N;H]c1[c;H][c;H][c;H][c;H]c1C(=O)[N;H2]_20	2	false	SAVI-Space-2024	rxn6038_0_a_kill_0	EN300-17791	O=C(N)c1c(N)cccc1	EN300-7353028	S1c2c(ccc(c2)C(=O)O)C(=C1)C
O=C(N)c1c(NC(=O)C=2Nc3c(ccc(O)c3)C2)cccc1	277	fCSFP4	weighted-fingerprint-similarity	0.937	0.536	rxn6038_0_a_kill_0____EN300-17791____EN300-15100	N/A	S1c2c(cc([N+]([O-])=O)cc2)C=C1C(=O)Nc3c(cccc3)C(=O)N	[*;r]C(=O)[N;H]c1[c;H][c;H][c;H][c;H]c1C(=O)[N;H2]_20	2	false	SAVI-Space-2024	rxn6038_0_a_kill_0	EN300-17791	O=C(N)c1c(N)cccc1	EN300-15100	O=C(O)C=1Nc2c(ccc(OCc3ccccc3)c2)C1
S1c2c(cnc(c2)C(=O)Nc3c(cccc3)C(=O)N)C=C1	278	fCSFP4	weighted-fingerprint-similarity	0.937	0.536	rxn6038_0_a_kill_0____EN300-17791____EN300-54452	N/A	S1c2c(cc([N+]([O-])=O)cc2)C=C1C(=O)Nc3c(cccc3)C(=O)N	[*;r]C(=O)[N;H]c1[c;H][c;H][c;H][c;H]c1C(=O)[N;H2]_20	2	false	SAVI-Space-2024	rxn6038_0_a_kill_0	EN300-17791	O=C(N)c1c(N)cccc1	EN300-54452	S1c2c(cnc(c2)C(=O)O)C=C1
S1c2c(ncc(c2)C(=O)Nc3c(cccc3)C(=O)N)C=C1	279	fCSFP4	weighted-fingerprint-similarity	0.937	0.536	rxn6038_0_a_kill_0____EN300-17791____EN300-77986	N/A	S1c2c(cc([N+]([O-])=O)cc2)C=C1C(=O)Nc3c(cccc3)C(=O)N	[*;r]C(=O)[N;H]c1[c;H][c;H][c;H][c;H]c1C(=O)[N;H2]_20	2	false	SAVI-Space-2024	rxn6038_0_a_kill_0	EN300-17791	O=C(N)c1c(N)cccc1	EN300-77986	S1c2c(ncc(c2)C(=O)O)C=C1
[O-]C(=O)c1cc2c(NC(C(=O)Nc3c(cccc3)C(=O)N)=C2)cc1	280	fCSFP4	weighted-fingerprint-similarity	0.937	0.536	rxn6038_0_a_kill_0____EN300-17791____EN300-10841691	N/A	S1c2c(cc([N+]([O-])=O)cc2)C=C1C(=O)Nc3c(cccc3)C(=O)N	[*;r]C(=O)[N;H]c1[c;H][c;H][c;H][c;H]c1C(=O)[N;H2]_20	2	false	SAVI-Space-2024	rxn6038_0_a_kill_0	EN300-17791	O=C(N)c1c(N)cccc1	EN300-10841691	O=C(OC)c1cc2c(NC(C(=O)O)=C2)cc1
O=C(N)c1c(NC(=O)C=2Oc3c(cc(N)cc3)C2)cccc1	281	fCSFP4	weighted-fingerprint-similarity	0.937	0.532	rxn6038_0_a_kill_0____EN300-17791____EN300-81154	N/A	S1c2c(cc([N+]([O-])=O)cc2)C=C1C(=O)Nc3c(cccc3)C(=O)N	[*;r]C(=O)[N;H]c1[c;H][c;H][c;H][c;H]c1C(=O)[N;H2]_20	2	false	SAVI-Space-2024	rxn6038_0_a_kill_0	EN300-17791	O=C(N)c1c(N)cccc1	EN300-81154	O=C(OCC1c2c(c3c1cccc3)cccc2)Nc4cc5c(OC(C(=O)O)=C5)cc4
O=C(Nc1c(cccc1)C(=O)N)C=2Nc3c(cc(N)cc3)C2	282	fCSFP4	weighted-fingerprint-similarity	0.937	0.532	rxn6038_0_a_kill_0____EN300-17791____EN300-1726375	N/A	S1c2c(cc([N+]([O-])=O)cc2)C=C1C(=O)Nc3c(cccc3)C(=O)N	[*;r]C(=O)[N;H]c1[c;H][c;H][c;H][c;H]c1C(=O)[N;H2]_20	2	false	SAVI-Space-2024	rxn6038_0_a_kill_0	EN300-17791	O=C(N)c1c(N)cccc1	EN300-1726375	O=C(OC(C)(C)C)Nc1cc2c(NC(C(=O)O)=C2)cc1
O=C(Nc1c(cccc1)C(=O)N)c2cc3c(N(C=C3)C)cc2	283	fCSFP4	weighted-fingerprint-similarity	0.937	0.532	rxn6038_0_a_kill_0____EN300-17791____EN300-186478 EN300-33430480""	N/A	S1c2c(cc([N+]([O-])=O)cc2)C=C1C(=O)Nc3c(cccc3)C(=O)N	[*;r]C(=O)[N;H]c1[c;H][c;H][c;H][c;H]c1C(=O)[N;H2]_20	2	false	SAVI-Space-2024	rxn6038_0_a_kill_0	EN300-17791	O=C(N)c1c(N)cccc1	EN300-186478 EN300-33430480""	O=C(O)c1cc2c(N(C=C2)C)cc1
O=C(NN)c1cc(ccc1)C(=O)Nc2c(cccc2)C(=O)N	284	fCSFP4	weighted-fingerprint-similarity	0.937	0.472	rxn6038_0_a_kill_0____EN300-17791____EN300-70672	N/A	S1c2c(cc([N+]([O-])=O)cc2)C=C1C(=O)Nc3c(cccc3)C(=O)N	[*;r]C(=O)[N;H]c1[c;H][c;H][c;H][c;H]c1C(=O)[N;H2]_20	2	false	SAVI-Space-2024	rxn6038_0_a_kill_0	EN300-17791	O=C(N)c1c(N)cccc1	EN300-70672	O=C(O)c1cc(ccc1)C(=O)NN
O=C(Nc1c(cccc1)C(=O)N)c2c(NC(=O)c3ccc(cc3)C)cccc2	285	fCSFP4	weighted-fingerprint-similarity	0.937	0.472	rxn6038_0_a_kill_0____EN300-17791____EN300-16061643	N/A	S1c2c(cc([N+]([O-])=O)cc2)C=C1C(=O)Nc3c(cccc3)C(=O)N	[*;r]C(=O)[N;H]c1[c;H][c;H][c;H][c;H]c1C(=O)[N;H2]_20	2	false	SAVI-Space-2024	rxn6038_0_a_kill_0	EN300-17791	O=C(N)c1c(N)cccc1	EN300-16061643	O=C(O)c1c(NC(=O)c2ccc(cc2)C)cccc1
O=C(Nc1c(cccc1)C(=O)N)c2ccc(cc2)C(=O)C	286	fCSFP4	weighted-fingerprint-similarity	0.937	0.472	rxn6038_0_a_kill_0____EN300-17791____EN300-31858	N/A	S1c2c(cc([N+]([O-])=O)cc2)C=C1C(=O)Nc3c(cccc3)C(=O)N	[*;r]C(=O)[N;H]c1[c;H][c;H][c;H][c;H]c1C(=O)[N;H2]_20	2	false	SAVI-Space-2024	rxn6038_0_a_kill_0	EN300-17791	O=C(N)c1c(N)cccc1	EN300-31858	O=C(O)c1ccc(cc1)C(=O)C
O=C(Nc1c(cccc1)C(=O)N)c2cc(O)c3c(c2)cccc3	287	fCSFP4	weighted-fingerprint-similarity	0.937	0.528	rxn6038_0_a_kill_0____EN300-17791____EN300-125371	N/A	S1c2c(cc([N+]([O-])=O)cc2)C=C1C(=O)Nc3c(cccc3)C(=O)N	[*;r]C(=O)[N;H]c1[c;H][c;H][c;H][c;H]c1C(=O)[N;H2]_20	2	false	SAVI-Space-2024	rxn6038_0_a_kill_0	EN300-17791	O=C(N)c1c(N)cccc1	EN300-125371	[Si](Oc1c2c(cc(c1)C(=O)O)cccc2)(C(C)(C)C)(C)C
[O-][N+](=O)c1cc(c(cc1)C(C)(C)C)C(=O)Nc2c(cccc2)C(=O)N	288	fCSFP4	weighted-fingerprint-similarity	0.937	0.528	rxn6038_0_a_kill_0____EN300-17791____EN300-213775	N/A	S1c2c(cc([N+]([O-])=O)cc2)C=C1C(=O)Nc3c(cccc3)C(=O)N	[*;r]C(=O)[N;H]c1[c;H][c;H][c;H][c;H]c1C(=O)[N;H2]_20	2	false	SAVI-Space-2024	rxn6038_0_a_kill_0	EN300-17791	O=C(N)c1c(N)cccc1	EN300-213775	O=[N+](O)c1cc(c(cc1)C(C)(C)C)C(=O)O
O=C(Nc1c(cccc1)C(=O)N)c2c3c(cc(c2)C(=O)N)cccc3	289	fCSFP4	weighted-fingerprint-similarity	0.937	0.525	rxn6038_0_a_kill_0____EN300-17791____EN300-36399015	N/A	S1c2c(cc([N+]([O-])=O)cc2)C=C1C(=O)Nc3c(cccc3)C(=O)N	[*;r]C(=O)[N;H]c1[c;H][c;H][c;H][c;H]c1C(=O)[N;H2]_20	2	false	SAVI-Space-2024	rxn6038_0_a_kill_0	EN300-17791	O=C(N)c1c(N)cccc1	EN300-36399015	O=C(O)c1c2c(cc(c1)C(=O)N)cccc2
S(c1cc(c([N+]([O-])=O)cc1)C(=O)Nc2c(cccc2)C(=O)N)C	290	fCSFP4	weighted-fingerprint-similarity	0.937	0.525	rxn6038_0_a_kill_0____EN300-17791____EN300-23886	N/A	S1c2c(cc([N+]([O-])=O)cc2)C=C1C(=O)Nc3c(cccc3)C(=O)N	[*;r]C(=O)[N;H]c1[c;H][c;H][c;H][c;H]c1C(=O)[N;H2]_20	2	false	SAVI-Space-2024	rxn6038_0_a_kill_0	EN300-17791	O=C(N)c1c(N)cccc1	EN300-23886	S(c1cc(c([N+](=O)O)cc1)C(=O)O)C
[O-][N+](=O)c1c(cc(OC)cc1)C(=O)Nc2c(cccc2)C(=O)N	291	fCSFP4	weighted-fingerprint-similarity	0.937	0.525	rxn6038_0_a_kill_0____EN300-17791____EN300-51143	N/A	S1c2c(cc([N+]([O-])=O)cc2)C=C1C(=O)Nc3c(cccc3)C(=O)N	[*;r]C(=O)[N;H]c1[c;H][c;H][c;H][c;H]c1C(=O)[N;H2]_20	2	false	SAVI-Space-2024	rxn6038_0_a_kill_0	EN300-17791	O=C(N)c1c(N)cccc1	EN300-51143	O=[N+](O)c1c(cc(OC)cc1)C(=O)O
O=C(NN)c1c(NC(=O)c2c(cccc2)C(=O)N)cccc1	292	fCSFP4	weighted-fingerprint-similarity	0.937	0.462	rxn6038_0_a_kill_0____EN300-03742____EN300-223398	N/A	S1c2c(cc([N+]([O-])=O)cc2)C=C1C(=O)Nc3c(cccc3)C(=O)N	[*;r]C(=O)[N;H]c1[c;H][c;H][c;H][c;H]c1C(=O)[N;H2]_20	2	false	SAVI-Space-2024	rxn6038_0_a_kill_0	EN300-03742	O=C(NN)c1c(N)cccc1	EN300-223398	O=C(O)c1c(cccc1)C(=O)N
Fc1c([N+]([O-])=O)cc([N+]([O-])=O)cc1C(=O)Nc2c(cccc2)C(=O)N	293	fCSFP4	weighted-fingerprint-similarity	0.937	0.521	rxn6038_0_a_kill_0____EN300-17791____EN300-53917	N/A	S1c2c(cc([N+]([O-])=O)cc2)C=C1C(=O)Nc3c(cccc3)C(=O)N	[*;r]C(=O)[N;H]c1[c;H][c;H][c;H][c;H]c1C(=O)[N;H2]_20	2	false	SAVI-Space-2024	rxn6038_0_a_kill_0	EN300-17791	O=C(N)c1c(N)cccc1	EN300-53917	Fc1c([N+](=O)O)cc([N+](=O)O)cc1C(=O)O
O=C(Nc1c(cccc1)C(=O)N)c2cc(NC(=O)c3cc4N=CNc4cc3)ccc2	294	fCSFP4	weighted-fingerprint-similarity	0.937	0.521	rxn6038_0_a_kill_0____EN300-17791____EN300-44299	N/A	S1c2c(cc([N+]([O-])=O)cc2)C=C1C(=O)Nc3c(cccc3)C(=O)N	[*;r]C(=O)[N;H]c1[c;H][c;H][c;H][c;H]c1C(=O)[N;H2]_20	2	false	SAVI-Space-2024	rxn6038_0_a_kill_0	EN300-17791	O=C(N)c1c(N)cccc1	EN300-44299	O=C(O)c1cc(NC(=O)c2cc3N=CNc3cc2)ccc1
O=C(Nc1c(cccc1)C(=O)N)c2cc3N=C(Nc3cc2)C	295	fCSFP4	weighted-fingerprint-similarity	0.937	0.521	rxn6038_0_a_kill_0____EN300-17791____EN300-128450 EN300-113264""	N/A	S1c2c(cc([N+]([O-])=O)cc2)C=C1C(=O)Nc3c(cccc3)C(=O)N	[*;r]C(=O)[N;H]c1[c;H][c;H][c;H][c;H]c1C(=O)[N;H2]_20	2	false	SAVI-Space-2024	rxn6038_0_a_kill_0	EN300-17791	O=C(N)c1c(N)cccc1	EN300-128450 EN300-113264""	O=C(O)c1cc2N=C(Nc2cc1)C
O=C(Nc1c(cccc1)C(=O)N)c2cc3NC(=O)Nc3cc2	296	fCSFP4	weighted-fingerprint-similarity	0.937	0.521	rxn6038_0_a_kill_0____EN300-17791____EN300-35411	N/A	S1c2c(cc([N+]([O-])=O)cc2)C=C1C(=O)Nc3c(cccc3)C(=O)N	[*;r]C(=O)[N;H]c1[c;H][c;H][c;H][c;H]c1C(=O)[N;H2]_20	2	false	SAVI-Space-2024	rxn6038_0_a_kill_0	EN300-17791	O=C(N)c1c(N)cccc1	EN300-35411	O=C(O)c1cc2NC(=O)Nc2cc1
[O-][N+](=O)c1c(c(cc([N+]([O-])=O)c1)C(=O)Nc2c(cccc2)C(=O)N)C	297	fCSFP4	weighted-fingerprint-similarity	0.937	0.521	rxn6038_0_a_kill_0____EN300-17791____EN300-19811 EN300-197279""	N/A	S1c2c(cc([N+]([O-])=O)cc2)C=C1C(=O)Nc3c(cccc3)C(=O)N	[*;r]C(=O)[N;H]c1[c;H][c;H][c;H][c;H]c1C(=O)[N;H2]_20	2	false	SAVI-Space-2024	rxn6038_0_a_kill_0	EN300-17791	O=C(N)c1c(N)cccc1	EN300-19811 EN300-197279""	O=[N+](O)c1c(c(cc([N+](=O)O)c1)C(=O)O)C
[O-][N+](=O)c1c(OC)c(ccc1)C(=O)Nc2c(cccc2)C(=O)N	298	fCSFP4	weighted-fingerprint-similarity	0.937	0.517	rxn6038_0_a_kill_0____EN300-17791____EN300-133125	N/A	S1c2c(cc([N+]([O-])=O)cc2)C=C1C(=O)Nc3c(cccc3)C(=O)N	[*;r]C(=O)[N;H]c1[c;H][c;H][c;H][c;H]c1C(=O)[N;H2]_20	2	false	SAVI-Space-2024	rxn6038_0_a_kill_0	EN300-17791	O=C(N)c1c(N)cccc1	EN300-133125	O=[N+](O)c1c(OC)c(ccc1)C(=O)O
S1c2c(cc(C#N)cc2)C(=C1C(=O)Nc3c(cccc3)C(=O)N)C	299	fCSFP4	weighted-fingerprint-similarity	0.937	0.563	rxn6038_0_a_kill_0____EN300-17791____EN300-144758	N/A	S1c2c(cc([N+]([O-])=O)cc2)C=C1C(=O)Nc3c(cccc3)C(=O)N	[*;r]C(=O)[N;H]c1[c;H][c;H][c;H][c;H]c1C(=O)[N;H2]_20	2	false	SAVI-Space-2024	rxn6038_0_a_kill_0	EN300-17791	O=C(N)c1c(N)cccc1	EN300-144758	S1c2c(cc(C#N)cc2)C(=C1C(=O)O)C
[O-][N+](=O)c1cc2NN=C(c2cc1)C(=O)Nc3c(cccc3)C(=O)N	300	fCSFP4	weighted-fingerprint-similarity	0.937	0.563	rxn6038_0_a_kill_0____EN300-17791____EN300-202666	N/A	S1c2c(cc([N+]([O-])=O)cc2)C=C1C(=O)Nc3c(cccc3)C(=O)N	[*;r]C(=O)[N;H]c1[c;H][c;H][c;H][c;H]c1C(=O)[N;H2]_20	2	false	SAVI-Space-2024	rxn6038_0_a_kill_0	EN300-17791	O=C(N)c1c(N)cccc1	EN300-202666	O=[N+](O)c1cc2NN=C(c2cc1)C(=O)O
[O-][N+](=O)c1cc2c(NN=C2C(=O)Nc3c(cccc3)C(=O)N)cc1	301	fCSFP4	weighted-fingerprint-similarity	0.937	0.563	rxn6038_0_a_kill_0____EN300-17791____EN300-30664	N/A	S1c2c(cc([N+]([O-])=O)cc2)C=C1C(=O)Nc3c(cccc3)C(=O)N	[*;r]C(=O)[N;H]c1[c;H][c;H][c;H][c;H]c1C(=O)[N;H2]_20	2	false	SAVI-Space-2024	rxn6038_0_a_kill_0	EN300-17791	O=C(N)c1c(N)cccc1	EN300-30664	O=[N+](O)c1cc2c(NN=C2C(=O)O)cc1
[O-][N+](=O)c1c(c(ccc1)C(=O)C)C(=O)Nc2c(cccc2)C(=O)N	302	fCSFP4	weighted-fingerprint-similarity	0.937	0.513	rxn6038_0_a_kill_0____EN300-17791____EN300-94973	N/A	S1c2c(cc([N+]([O-])=O)cc2)C=C1C(=O)Nc3c(cccc3)C(=O)N	[*;r]C(=O)[N;H]c1[c;H][c;H][c;H][c;H]c1C(=O)[N;H2]_20	2	false	SAVI-Space-2024	rxn6038_0_a_kill_0	EN300-17791	O=C(N)c1c(N)cccc1	EN300-94973	O=[N+](O)c1c(c(ccc1)C(=O)C)C(=O)O
S1c2c(N=C1C(=O)Nc3c(cccc3)C(=O)N)ccc(c2)C(C)(C)C	303	fCSFP4	weighted-fingerprint-similarity	0.937	0.560	rxn6038_0_a_kill_0____EN300-17791____EN300-26621789	N/A	S1c2c(cc([N+]([O-])=O)cc2)C=C1C(=O)Nc3c(cccc3)C(=O)N	[*;r]C(=O)[N;H]c1[c;H][c;H][c;H][c;H]c1C(=O)[N;H2]_20	2	false	SAVI-Space-2024	rxn6038_0_a_kill_0	EN300-17791	O=C(N)c1c(N)cccc1	EN300-26621789	S1c2c(N=C1C(=O)O)ccc(c2)C(C)(C)C
[O-][N+](=O)c1c2NC(C(=O)Nc3c(cccc3)C(=O)N)=Cc2ccc1	304	fCSFP4	weighted-fingerprint-similarity	0.937	0.556	rxn6038_0_a_kill_0____EN300-17791____EN300-49742	N/A	S1c2c(cc([N+]([O-])=O)cc2)C=C1C(=O)Nc3c(cccc3)C(=O)N	[*;r]C(=O)[N;H]c1[c;H][c;H][c;H][c;H]c1C(=O)[N;H2]_20	2	false	SAVI-Space-2024	rxn6038_0_a_kill_0	EN300-17791	O=C(N)c1c(N)cccc1	EN300-49742	O=[N+](O)c1c2NC(C(=O)O)=Cc2ccc1
S1C(Oc2ccccc2)=CC=C1C(=O)Nc3c(cccc3)C(=O)N	305	fCSFP4	weighted-fingerprint-similarity	0.937	0.500	rxn6038_0_a_kill_0____EN300-17791____EN300-5489840	N/A	S1c2c(cc([N+]([O-])=O)cc2)C=C1C(=O)Nc3c(cccc3)C(=O)N	[*;r]C(=O)[N;H]c1[c;H][c;H][c;H][c;H]c1C(=O)[N;H2]_20	2	false	SAVI-Space-2024	rxn6038_0_a_kill_0	EN300-17791	O=C(N)c1c(N)cccc1	EN300-5489840	S1C(Oc2ccccc2)=CC=C1C(=O)O
S1c2c(cccc2)C(C([O-])=O)=C1C(=O)Nc3c(cccc3)C(=O)N	306	fCSFP4	weighted-fingerprint-similarity	0.936	0.546	rxn6038_0_a_kill_0____EN300-17791____EN300-1719868	N/A	S1c2c(cc([N+]([O-])=O)cc2)C=C1C(=O)Nc3c(cccc3)C(=O)N	[*;r]C(=O)[N;H]c1[c;H][c;H][c;H][c;H]c1C(=O)[N;H2]_20	2	false	SAVI-Space-2024	rxn6038_0_a_kill_0	EN300-17791	O=C(N)c1c(N)cccc1	EN300-1719868	S1c2c(cccc2)C(C(=O)OC)=C1C(=O)O
S1c2c(NC1=O)ccc(c2)C(=O)Nc3c(cccc3)C(=O)N	307	fCSFP4	weighted-fingerprint-similarity	0.936	0.539	rxn6038_0_a_kill_0____EN300-17791____EN300-2923809	N/A	S1c2c(cc([N+]([O-])=O)cc2)C=C1C(=O)Nc3c(cccc3)C(=O)N	[*;r]C(=O)[N;H]c1[c;H][c;H][c;H][c;H]c1C(=O)[N;H2]_20	2	false	SAVI-Space-2024	rxn6038_0_a_kill_0	EN300-17791	O=C(N)c1c(N)cccc1	EN300-2923809	S1c2c(NC1=O)ccc(c2)C(=O)O
[O-]C(=O)c1cc2NC(C(=O)Nc3c(cccc3)C(=O)N)=Cc2cc1	308	fCSFP4	weighted-fingerprint-similarity	0.936	0.532	rxn6038_0_a_kill_0____EN300-17791____EN300-22918997	N/A	S1c2c(cc([N+]([O-])=O)cc2)C=C1C(=O)Nc3c(cccc3)C(=O)N	[*;r]C(=O)[N;H]c1[c;H][c;H][c;H][c;H]c1C(=O)[N;H2]_20	2	false	SAVI-Space-2024	rxn6038_0_a_kill_0	EN300-17791	O=C(N)c1c(N)cccc1	EN300-22918997	O=C(OC)c1cc2NC(C(=O)O)=Cc2cc1
[O-]C(=O)c1cc2c(nc(cc2)C(=O)Nc3c(cccc3)C(=O)N)cc1	309	fCSFP4	weighted-fingerprint-similarity	0.936	0.532	rxn6038_0_a_kill_0____EN300-17791____EN300-27101639	N/A	S1c2c(cc([N+]([O-])=O)cc2)C=C1C(=O)Nc3c(cccc3)C(=O)N	[*;r]C(=O)[N;H]c1[c;H][c;H][c;H][c;H]c1C(=O)[N;H2]_20	2	false	SAVI-Space-2024	rxn6038_0_a_kill_0	EN300-17791	O=C(N)c1c(N)cccc1	EN300-27101639	O=C(OC)c1cc2c(nc(cc2)C(=O)O)cc1
O=C(Nc1c(cccc1)C(=O)N)c2ccc(cc2)CO	310	fCSFP4	weighted-fingerprint-similarity	0.936	0.473	rxn6038_0_a_kill_0____EN300-17791____EN300-1191580	N/A	S1c2c(cc([N+]([O-])=O)cc2)C=C1C(=O)Nc3c(cccc3)C(=O)N	[*;r]C(=O)[N;H]c1[c;H][c;H][c;H][c;H]c1C(=O)[N;H2]_20	2	false	SAVI-Space-2024	rxn6038_0_a_kill_0	EN300-17791	O=C(N)c1c(N)cccc1	EN300-1191580	O=C(O)c1ccc(cc1)COC(=O)C
Fc1cc2c(NC(C(=O)Nc3c(cccc3)C(=O)N)=C2)cc1	311	fCSFP4	weighted-fingerprint-similarity	0.936	0.528	rxn6038_0_a_kill_0____EN300-17791____EN300-28441	N/A	S1c2c(cc([N+]([O-])=O)cc2)C=C1C(=O)Nc3c(cccc3)C(=O)N	[*;r]C(=O)[N;H]c1[c;H][c;H][c;H][c;H]c1C(=O)[N;H2]_20	2	false	SAVI-Space-2024	rxn6038_0_a_kill_0	EN300-17791	O=C(N)c1c(N)cccc1	EN300-28441	Fc1cc2c(NC(C(=O)O)=C2)cc1
Fc1cc2c(OC(C(=O)Nc3c(cccc3)C(=O)N)=C2)cc1	312	fCSFP4	weighted-fingerprint-similarity	0.936	0.528	rxn6038_0_a_kill_0____EN300-17791____EN300-74251	N/A	S1c2c(cc([N+]([O-])=O)cc2)C=C1C(=O)Nc3c(cccc3)C(=O)N	[*;r]C(=O)[N;H]c1[c;H][c;H][c;H][c;H]c1C(=O)[N;H2]_20	2	false	SAVI-Space-2024	rxn6038_0_a_kill_0	EN300-17791	O=C(N)c1c(N)cccc1	EN300-74251	Fc1cc2c(OC(C(=O)O)=C2)cc1
O=C(N)c1c(NC(=O)C=2Oc3c(cc(cc3)C)C2)cccc1	313	fCSFP4	weighted-fingerprint-similarity	0.936	0.528	rxn6038_0_a_kill_0____EN300-17791____EN300-52069	N/A	S1c2c(cc([N+]([O-])=O)cc2)C=C1C(=O)Nc3c(cccc3)C(=O)N	[*;r]C(=O)[N;H]c1[c;H][c;H][c;H][c;H]c1C(=O)[N;H2]_20	2	false	SAVI-Space-2024	rxn6038_0_a_kill_0	EN300-17791	O=C(N)c1c(N)cccc1	EN300-52069	O=C(O)C=1Oc2c(cc(cc2)C)C1
O=C(Nc1c(cccc1)C(=O)N)C=2Nc3c(cc(c4ccccc4)cc3)C2	314	fCSFP4	weighted-fingerprint-similarity	0.936	0.528	rxn6038_0_a_kill_0____EN300-17791____EN300-7538904 EN300-7538905""	N/A	S1c2c(cc([N+]([O-])=O)cc2)C=C1C(=O)Nc3c(cccc3)C(=O)N	[*;r]C(=O)[N;H]c1[c;H][c;H][c;H][c;H]c1C(=O)[N;H2]_20	2	false	SAVI-Space-2024	rxn6038_0_a_kill_0	EN300-17791	O=C(N)c1c(N)cccc1	EN300-7538904 EN300-7538905""	O=C(O)C=1Nc2c(cc(c3ccccc3)cc2)C1
O=C(Nc1c(cccc1)C(=O)N)C=2Nc3c(cc(cc3)C)C2	315	fCSFP4	weighted-fingerprint-similarity	0.936	0.528	rxn6038_0_a_kill_0____EN300-17791____EN300-28968	N/A	S1c2c(cc([N+]([O-])=O)cc2)C=C1C(=O)Nc3c(cccc3)C(=O)N	[*;r]C(=O)[N;H]c1[c;H][c;H][c;H][c;H]c1C(=O)[N;H2]_20	2	false	SAVI-Space-2024	rxn6038_0_a_kill_0	EN300-17791	O=C(N)c1c(N)cccc1	EN300-28968	O=C(O)C=1Nc2c(cc(cc2)C)C1
O=C(Nc1c(cccc1)C(=O)N)c2cc3c(c(ccc3)C[NH3+])cc2	316	fCSFP4	weighted-fingerprint-similarity	0.936	0.528	rxn6038_0_a_kill_0____EN300-17791____EN300-1720344	N/A	S1c2c(cc([N+]([O-])=O)cc2)C=C1C(=O)Nc3c(cccc3)C(=O)N	[*;r]C(=O)[N;H]c1[c;H][c;H][c;H][c;H]c1C(=O)[N;H2]_20	2	false	SAVI-Space-2024	rxn6038_0_a_kill_0	EN300-17791	O=C(N)c1c(N)cccc1	EN300-1720344	O=C(OCC1c2c(c3c1cccc3)cccc2)NCc4c5c(cc(cc5)C(=O)O)ccc4
O=C(Nc1c(N)cccc1)c2ccc(cc2)C(=O)Nc3c(cccc3)C(=O)N	317	fCSFP4	weighted-fingerprint-similarity	0.936	0.468	rxn6038_0_a_kill_0____EN300-17791____EN300-1588267	N/A	S1c2c(cc([N+]([O-])=O)cc2)C=C1C(=O)Nc3c(cccc3)C(=O)N	[*;r]C(=O)[N;H]c1[c;H][c;H][c;H][c;H]c1C(=O)[N;H2]_20	2	false	SAVI-Space-2024	rxn6038_0_a_kill_0	EN300-17791	O=C(N)c1c(N)cccc1	EN300-1588267	O=C(OC(C)(C)C)Nc1c(NC(=O)c2ccc(cc2)C(=O)O)cccc1
O=C(Nc1c(cccc1)C(=O)N)c2cc(ccc2)C(=O)NC	318	fCSFP4	weighted-fingerprint-similarity	0.936	0.468	rxn6038_0_a_kill_0____EN300-17791____EN300-90489	N/A	S1c2c(cc([N+]([O-])=O)cc2)C=C1C(=O)Nc3c(cccc3)C(=O)N	[*;r]C(=O)[N;H]c1[c;H][c;H][c;H][c;H]c1C(=O)[N;H2]_20	2	false	SAVI-Space-2024	rxn6038_0_a_kill_0	EN300-17791	O=C(N)c1c(N)cccc1	EN300-90489	O=C(O)c1cc(ccc1)C(=O)NC
O=C(Nc1c(cccc1)C(=O)N)c2ccc(NC(=O)c3ccncc3)cc2	319	fCSFP4	weighted-fingerprint-similarity	0.936	0.468	rxn6038_0_a_kill_0____EN300-17791____EN300-39677622 EN300-35854""	N/A	S1c2c(cc([N+]([O-])=O)cc2)C=C1C(=O)Nc3c(cccc3)C(=O)N	[*;r]C(=O)[N;H]c1[c;H][c;H][c;H][c;H]c1C(=O)[N;H2]_20	2	false	SAVI-Space-2024	rxn6038_0_a_kill_0	EN300-17791	O=C(N)c1c(N)cccc1	EN300-39677622 EN300-35854""	O=C(O)c1ccc(NC(=O)c2ccncc2)cc1
O=C(Nc1c(cccc1)C(=O)N)c2ccc(Oc3ccccc3)cc2	320	fCSFP4	weighted-fingerprint-similarity	0.936	0.468	rxn6038_0_a_kill_0____EN300-16215 EN300-7396612"____EN300-79724"	N/A	S1c2c(cc([N+]([O-])=O)cc2)C=C1C(=O)Nc3c(cccc3)C(=O)N	[*;r]C(=O)[N;H]c1[c;H][c;H][c;H][c;H]c1C(=O)[N;H2]_20	2	false	SAVI-Space-2024	rxn6038_0_a_kill_0	EN300-16215 EN300-7396612""	NCc1ccccc1	EN300-79724	O=C(O)c1c(NC(=O)c2ccc(Oc3ccccc3)cc2)cccc1
Fc1cc2c(c(ccc2)C(=O)Nc3c(cccc3)C(=O)N)cc1	321	fCSFP4	weighted-fingerprint-similarity	0.936	0.524	rxn6038_0_a_kill_0____EN300-17791____EN300-209396	N/A	S1c2c(cc([N+]([O-])=O)cc2)C=C1C(=O)Nc3c(cccc3)C(=O)N	[*;r]C(=O)[N;H]c1[c;H][c;H][c;H][c;H]c1C(=O)[N;H2]_20	2	false	SAVI-Space-2024	rxn6038_0_a_kill_0	EN300-17791	O=C(N)c1c(N)cccc1	EN300-209396	Fc1cc2c(c(ccc2)C(=O)O)cc1
O=C(Nc1c(cccc1)C(=O)N)c2c3c(cc(cc3)C)ccc2	322	fCSFP4	weighted-fingerprint-similarity	0.936	0.524	rxn6038_0_a_kill_0____EN300-17791____EN300-2637383	N/A	S1c2c(cc([N+]([O-])=O)cc2)C=C1C(=O)Nc3c(cccc3)C(=O)N	[*;r]C(=O)[N;H]c1[c;H][c;H][c;H][c;H]c1C(=O)[N;H2]_20	2	false	SAVI-Space-2024	rxn6038_0_a_kill_0	EN300-17791	O=C(N)c1c(N)cccc1	EN300-2637383	O=C(O)c1c2c(cc(cc2)C)ccc1
O=C(Nc1c(cccc1)C(=O)N)c2cc3N(C=Cc3cc2)C	323	fCSFP4	weighted-fingerprint-similarity	0.936	0.524	rxn6038_0_a_kill_0____EN300-17791____EN300-151126	N/A	S1c2c(cc([N+]([O-])=O)cc2)C=C1C(=O)Nc3c(cccc3)C(=O)N	[*;r]C(=O)[N;H]c1[c;H][c;H][c;H][c;H]c1C(=O)[N;H2]_20	2	false	SAVI-Space-2024	rxn6038_0_a_kill_0	EN300-17791	O=C(N)c1c(N)cccc1	EN300-151126	O=C(O)c1cc2N(C=Cc2cc1)C
S(c1c(cc([N+]([O-])=O)cc1)C(=O)Nc2c(cccc2)C(=O)N)CC	324	fCSFP4	weighted-fingerprint-similarity	0.936	0.524	rxn6038_0_a_kill_0____EN300-17791____EN300-121997	N/A	S1c2c(cc([N+]([O-])=O)cc2)C=C1C(=O)Nc3c(cccc3)C(=O)N	[*;r]C(=O)[N;H]c1[c;H][c;H][c;H][c;H]c1C(=O)[N;H2]_20	2	false	SAVI-Space-2024	rxn6038_0_a_kill_0	EN300-17791	O=C(N)c1c(N)cccc1	EN300-121997	S(c1c(cc([N+](=O)O)cc1)C(=O)O)CC
S(c1c(cc([N+]([O-])=O)cc1)C(=O)Nc2c(cccc2)C(=O)N)c3ccc(cc3)C	325	fCSFP4	weighted-fingerprint-similarity	0.936	0.524	rxn6038_0_a_kill_0____EN300-17791____EN300-05284	N/A	S1c2c(cc([N+]([O-])=O)cc2)C=C1C(=O)Nc3c(cccc3)C(=O)N	[*;r]C(=O)[N;H]c1[c;H][c;H][c;H][c;H]c1C(=O)[N;H2]_20	2	false	SAVI-Space-2024	rxn6038_0_a_kill_0	EN300-17791	O=C(N)c1c(N)cccc1	EN300-05284	S(c1c(cc([N+](=O)O)cc1)C(=O)O)c2ccc(cc2)C
O=C(Nc1c(cccc1)C(=O)N)c2cc(N)c3c(c2)cccc3	326	fCSFP4	weighted-fingerprint-similarity	0.936	0.520	rxn6038_0_a_kill_0____EN300-17791____EN300-384582	N/A	S1c2c(cc([N+]([O-])=O)cc2)C=C1C(=O)Nc3c(cccc3)C(=O)N	[*;r]C(=O)[N;H]c1[c;H][c;H][c;H][c;H]c1C(=O)[N;H2]_20	2	false	SAVI-Space-2024	rxn6038_0_a_kill_0	EN300-17791	O=C(N)c1c(N)cccc1	EN300-384582	O=C(OC(C)(C)C)Nc1c2c(cc(c1)C(=O)O)cccc2
ClS(=O)(=O)c1cc([N+]([O-])=O)cc(c1)C(=O)Nc2c(cccc2)C(=O)N	327	fCSFP4	weighted-fingerprint-similarity	0.936	0.516	rxn6038_0_a_kill_0____EN300-17791____EN300-101896	N/A	S1c2c(cc([N+]([O-])=O)cc2)C=C1C(=O)Nc3c(cccc3)C(=O)N	[*;r]C(=O)[N;H]c1[c;H][c;H][c;H][c;H]c1C(=O)[N;H2]_20	2	false	SAVI-Space-2024	rxn6038_0_a_kill_0	EN300-17791	O=C(N)c1c(N)cccc1	EN300-101896	ClS(=O)(=O)c1cc([N+](=O)O)cc(c1)C(=O)O
S(=O)(=O)(c1cc([N+]([O-])=O)cc(c1)C(=O)Nc2c(cccc2)C(=O)N)C	328	fCSFP4	weighted-fingerprint-similarity	0.936	0.516	rxn6038_0_a_kill_0____EN300-17791____EN300-55198	N/A	S1c2c(cc([N+]([O-])=O)cc2)C=C1C(=O)Nc3c(cccc3)C(=O)N	[*;r]C(=O)[N;H]c1[c;H][c;H][c;H][c;H]c1C(=O)[N;H2]_20	2	false	SAVI-Space-2024	rxn6038_0_a_kill_0	EN300-17791	O=C(N)c1c(N)cccc1	EN300-55198	S(=O)(=O)(c1cc([N+](=O)O)cc(c1)C(=O)O)C
[O-][N+](=O)c1cc(nc(c1)C)C(=O)Nc2c(cccc2)C(=O)N	329	fCSFP4	weighted-fingerprint-similarity	0.936	0.516	rxn6038_0_a_kill_0____EN300-17791____EN300-105800	N/A	S1c2c(cc([N+]([O-])=O)cc2)C=C1C(=O)Nc3c(cccc3)C(=O)N	[*;r]C(=O)[N;H]c1[c;H][c;H][c;H][c;H]c1C(=O)[N;H2]_20	2	false	SAVI-Space-2024	rxn6038_0_a_kill_0	EN300-17791	O=C(N)c1c(N)cccc1	EN300-105800	O=[N+](O)c1cc(nc(c1)C)C(=O)O
Fc1c(cc2c(c1)ccnc2)C(=O)Nc3c(cccc3)C(=O)N	330	fCSFP4	weighted-fingerprint-similarity	0.936	0.512	rxn6038_0_a_kill_0____EN300-17791____EN300-7431389	N/A	S1c2c(cc([N+]([O-])=O)cc2)C=C1C(=O)Nc3c(cccc3)C(=O)N	[*;r]C(=O)[N;H]c1[c;H][c;H][c;H][c;H]c1C(=O)[N;H2]_20	2	false	SAVI-Space-2024	rxn6038_0_a_kill_0	EN300-17791	O=C(N)c1c(N)cccc1	EN300-7431389	Fc1c(cc2c(c1)ccnc2)C(=O)O
Fc1c(cc2c(cncc2)c1)C(=O)Nc3c(cccc3)C(=O)N	331	fCSFP4	weighted-fingerprint-similarity	0.936	0.512	rxn6038_0_a_kill_0____EN300-17791____EN300-7435757	N/A	S1c2c(cc([N+]([O-])=O)cc2)C=C1C(=O)Nc3c(cccc3)C(=O)N	[*;r]C(=O)[N;H]c1[c;H][c;H][c;H][c;H]c1C(=O)[N;H2]_20	2	false	SAVI-Space-2024	rxn6038_0_a_kill_0	EN300-17791	O=C(N)c1c(N)cccc1	EN300-7435757	Fc1c(cc2c(cncc2)c1)C(=O)O
O=C(N)c1c(NC(=O)C=2Oc3c(cccc3)C2)cccc1	332	fCSFP4	weighted-fingerprint-similarity	0.936	0.512	rxn6038_0_a_kill_0____EN300-17791____EN300-16967	N/A	S1c2c(cc([N+]([O-])=O)cc2)C=C1C(=O)Nc3c(cccc3)C(=O)N	[*;r]C(=O)[N;H]c1[c;H][c;H][c;H][c;H]c1C(=O)[N;H2]_20	2	false	SAVI-Space-2024	rxn6038_0_a_kill_0	EN300-17791	O=C(N)c1c(N)cccc1	EN300-16967	O=C(O)C=1Oc2c(cccc2)C1
O=C(Nc1c(cccc1)C(=O)N)C=2Nc3c(cccc3)C2	333	fCSFP4	weighted-fingerprint-similarity	0.936	0.512	rxn6038_0_a_kill_0____EN300-17791____EN300-16592	N/A	S1c2c(cc([N+]([O-])=O)cc2)C=C1C(=O)Nc3c(cccc3)C(=O)N	[*;r]C(=O)[N;H]c1[c;H][c;H][c;H][c;H]c1C(=O)[N;H2]_20	2	false	SAVI-Space-2024	rxn6038_0_a_kill_0	EN300-17791	O=C(N)c1c(N)cccc1	EN300-16592	O=C(O)C=1Nc2c(cccc2)C1
S1c2c(N=C1COC)ccc(c2)C(=O)Nc3c(cccc3)C(=O)N	334	fCSFP4	weighted-fingerprint-similarity	0.936	0.549	rxn6038_0_a_kill_0____EN300-17791____EN300-651269	N/A	S1c2c(cc([N+]([O-])=O)cc2)C=C1C(=O)Nc3c(cccc3)C(=O)N	[*;r]C(=O)[N;H]c1[c;H][c;H][c;H][c;H]c1C(=O)[N;H2]_20	2	false	SAVI-Space-2024	rxn6038_0_a_kill_0	EN300-17791	O=C(N)c1c(N)cccc1	EN300-651269	S1c2c(N=C1COC)ccc(c2)C(=O)O
S1c2c(cc(cc2)C(=O)Nc3c(cccc3)C(=O)N)C(C=O)=C1	335	fCSFP4	weighted-fingerprint-similarity	0.935	0.538	rxn6038_0_a_kill_0____EN300-17791____EN300-224835	N/A	S1c2c(cc([N+]([O-])=O)cc2)C=C1C(=O)Nc3c(cccc3)C(=O)N	[*;r]C(=O)[N;H]c1[c;H][c;H][c;H][c;H]c1C(=O)[N;H2]_20	2	false	SAVI-Space-2024	rxn6038_0_a_kill_0	EN300-17791	O=C(N)c1c(N)cccc1	EN300-224835	S1c2c(cc(cc2)C(=O)O)C(C=O)=C1
S1c2c(cccc2)C(=C1C(=O)Nc3c(cccc3)C(=O)N)C[NH3+]	336	fCSFP4	weighted-fingerprint-similarity	0.935	0.538	rxn6038_0_a_kill_0____EN300-17791____EN300-1589399	N/A	S1c2c(cc([N+]([O-])=O)cc2)C=C1C(=O)Nc3c(cccc3)C(=O)N	[*;r]C(=O)[N;H]c1[c;H][c;H][c;H][c;H]c1C(=O)[N;H2]_20	2	false	SAVI-Space-2024	rxn6038_0_a_kill_0	EN300-17791	O=C(N)c1c(N)cccc1	EN300-1589399	S1c2c(cccc2)C(=C1C(=O)O)CNC(=O)OC(C)(C)C
Fc1cc2NC(C(=O)Nc3c(cccc3)C(=O)N)=Cc2cc1	337	fCSFP4	weighted-fingerprint-similarity	0.935	0.524	rxn6038_0_a_kill_0____EN300-17791____EN300-15088	N/A	S1c2c(cc([N+]([O-])=O)cc2)C=C1C(=O)Nc3c(cccc3)C(=O)N	[*;r]C(=O)[N;H]c1[c;H][c;H][c;H][c;H]c1C(=O)[N;H2]_20	2	false	SAVI-Space-2024	rxn6038_0_a_kill_0	EN300-17791	O=C(N)c1c(N)cccc1	EN300-15088	Fc1cc2NC(C(=O)O)=Cc2cc1
Fc1cc2OC(C(=O)Nc3c(cccc3)C(=O)N)=Cc2cc1	338	fCSFP4	weighted-fingerprint-similarity	0.935	0.524	rxn6038_0_a_kill_0____EN300-17791____EN300-255732	N/A	S1c2c(cc([N+]([O-])=O)cc2)C=C1C(=O)Nc3c(cccc3)C(=O)N	[*;r]C(=O)[N;H]c1[c;H][c;H][c;H][c;H]c1C(=O)[N;H2]_20	2	false	SAVI-Space-2024	rxn6038_0_a_kill_0	EN300-17791	O=C(N)c1c(N)cccc1	EN300-255732	Fc1cc2OC(C(=O)O)=Cc2cc1
O=C(N)c1c(NC(=O)C=2Oc3c(ccc(c3)C)C2)cccc1	339	fCSFP4	weighted-fingerprint-similarity	0.935	0.524	rxn6038_0_a_kill_0____EN300-17791____EN300-748904	N/A	S1c2c(cc([N+]([O-])=O)cc2)C=C1C(=O)Nc3c(cccc3)C(=O)N	[*;r]C(=O)[N;H]c1[c;H][c;H][c;H][c;H]c1C(=O)[N;H2]_20	2	false	SAVI-Space-2024	rxn6038_0_a_kill_0	EN300-17791	O=C(N)c1c(N)cccc1	EN300-748904	O=C(O)C=1Oc2c(ccc(c2)C)C1
O=C(Nc1c(cccc1)C(=O)N)C=2Nc3c(ccc(c3)C)C2	340	fCSFP4	weighted-fingerprint-similarity	0.935	0.524	rxn6038_0_a_kill_0____EN300-17791____EN300-15104	N/A	S1c2c(cc([N+]([O-])=O)cc2)C=C1C(=O)Nc3c(cccc3)C(=O)N	[*;r]C(=O)[N;H]c1[c;H][c;H][c;H][c;H]c1C(=O)[N;H2]_20	2	false	SAVI-Space-2024	rxn6038_0_a_kill_0	EN300-17791	O=C(N)c1c(N)cccc1	EN300-15104	O=C(O)C=1Nc2c(ccc(c2)C)C1
O=C(Nc1c(cccc1)C(=O)N)C=2Nc3c(ccc(c4ccccc4)c3)C2	341	fCSFP4	weighted-fingerprint-similarity	0.935	0.524	rxn6038_0_a_kill_0____EN300-17791____EN300-15102	N/A	S1c2c(cc([N+]([O-])=O)cc2)C=C1C(=O)Nc3c(cccc3)C(=O)N	[*;r]C(=O)[N;H]c1[c;H][c;H][c;H][c;H]c1C(=O)[N;H2]_20	2	false	SAVI-Space-2024	rxn6038_0_a_kill_0	EN300-17791	O=C(N)c1c(N)cccc1	EN300-15102	O=C(O)C=1Nc2c(ccc(c3ccccc3)c2)C1
O=C(Nc1c(cccc1)C(=O)N)c2cc3NC(c4ccccc4)=Cc3cc2	342	fCSFP4	weighted-fingerprint-similarity	0.935	0.524	rxn6038_0_a_kill_0____EN300-17791____EN300-1667035	N/A	S1c2c(cc([N+]([O-])=O)cc2)C=C1C(=O)Nc3c(cccc3)C(=O)N	[*;r]C(=O)[N;H]c1[c;H][c;H][c;H][c;H]c1C(=O)[N;H2]_20	2	false	SAVI-Space-2024	rxn6038_0_a_kill_0	EN300-17791	O=C(N)c1c(N)cccc1	EN300-1667035	O=C(O)c1cc2NC(c3ccccc3)=Cc2cc1
O=C(Nc1c(cccc1)C(=O)N)c2cc3c(NC(=O)C=C3)cc2	343	fCSFP4	weighted-fingerprint-similarity	0.935	0.524	rxn6038_0_a_kill_0____EN300-17791____EN300-300118	N/A	S1c2c(cc([N+]([O-])=O)cc2)C=C1C(=O)Nc3c(cccc3)C(=O)N	[*;r]C(=O)[N;H]c1[c;H][c;H][c;H][c;H]c1C(=O)[N;H2]_20	2	false	SAVI-Space-2024	rxn6038_0_a_kill_0	EN300-17791	O=C(N)c1c(N)cccc1	EN300-300118	O=C(O)c1cc2c(NC(=O)C=C2)cc1
O=C(Nc1c(cccc1)C(=O)N)c2cc3c(OC(=C3)C[NH3+])cc2	344	fCSFP4	weighted-fingerprint-similarity	0.935	0.524	rxn6038_0_a_kill_0____EN300-17791____EN300-12461296	N/A	S1c2c(cc([N+]([O-])=O)cc2)C=C1C(=O)Nc3c(cccc3)C(=O)N	[*;r]C(=O)[N;H]c1[c;H][c;H][c;H][c;H]c1C(=O)[N;H2]_20	2	false	SAVI-Space-2024	rxn6038_0_a_kill_0	EN300-17791	O=C(N)c1c(N)cccc1	EN300-12461296	O=C(OC(C)(C)C)NCC=1Oc2c(cc(cc2)C(=O)O)C1
O=C(Nc1c(cccc1)C(=O)N)c2cc3c(c(OC)ccc3)cc2	345	fCSFP4	weighted-fingerprint-similarity	0.935	0.524	rxn6038_0_a_kill_0____EN300-17791____EN300-23642823	N/A	S1c2c(cc([N+]([O-])=O)cc2)C=C1C(=O)Nc3c(cccc3)C(=O)N	[*;r]C(=O)[N;H]c1[c;H][c;H][c;H][c;H]c1C(=O)[N;H2]_20	2	false	SAVI-Space-2024	rxn6038_0_a_kill_0	EN300-17791	O=C(N)c1c(N)cccc1	EN300-23642823	O=C(O)c1cc2c(c(OC)ccc2)cc1
O=C(Nc1c(cccc1)C(=O)N)c2cc3c(c(ncc3)N)cc2	346	fCSFP4	weighted-fingerprint-similarity	0.935	0.524	rxn6038_0_a_kill_0____EN300-17791____EN300-221676 EN300-28220768""	N/A	S1c2c(cc([N+]([O-])=O)cc2)C=C1C(=O)Nc3c(cccc3)C(=O)N	[*;r]C(=O)[N;H]c1[c;H][c;H][c;H][c;H]c1C(=O)[N;H2]_20	2	false	SAVI-Space-2024	rxn6038_0_a_kill_0	EN300-17791	O=C(N)c1c(N)cccc1	EN300-221676 EN300-28220768""	O=C(O)c1cc2c(c(ncc2)N)cc1
Brc1cc(ccc1)C(=O)Nc2c(cccc2)C(=O)N	347	fCSFP4	weighted-fingerprint-similarity	0.935	0.464	rxn7009_0_a_kill_0____EN300-15721____EN300-43869	N/A	S1c2c(cc([N+]([O-])=O)cc2)C=C1C(=O)Nc3c(cccc3)C(=O)N	[*;r]C(=O)[N;H]c1[c;H][c;H][c;H][c;H]c1C(=O)[N;H2]_20	2	false	SAVI-Space-2024	rxn7009_0_a_kill_0	EN300-15721	S(=O)(=O)(N)c1ccc(cc1)C	EN300-43869	Brc1cc(ccc1)C(=O)Nc2c(cccc2)C(=O)O
Fc1c(NC(=O)c2ccc(cc2)C(=O)Nc3c(cccc3)C(=O)N)cccc1	348	fCSFP4	weighted-fingerprint-similarity	0.935	0.464	rxn6038_0_a_kill_0____EN300-17791____EN300-16131233	N/A	S1c2c(cc([N+]([O-])=O)cc2)C=C1C(=O)Nc3c(cccc3)C(=O)N	[*;r]C(=O)[N;H]c1[c;H][c;H][c;H][c;H]c1C(=O)[N;H2]_20	2	false	SAVI-Space-2024	rxn6038_0_a_kill_0	EN300-17791	O=C(N)c1c(N)cccc1	EN300-16131233	Fc1c(NC(=O)c2ccc(cc2)C(=O)O)cccc1
O=C(Nc1c(cccc1)C(=O)N)c2cc(ccc2)C	349	fCSFP4	weighted-fingerprint-similarity	0.935	0.464	rxn6038_0_a_kill_0____EN300-16215 EN300-7396612"____EN300-08355"	N/A	S1c2c(cc([N+]([O-])=O)cc2)C=C1C(=O)Nc3c(cccc3)C(=O)N	[*;r]C(=O)[N;H]c1[c;H][c;H][c;H][c;H]c1C(=O)[N;H2]_20	2	false	SAVI-Space-2024	rxn6038_0_a_kill_0	EN300-16215 EN300-7396612""	NCc1ccccc1	EN300-08355	O=C(O)c1c(NC(=O)c2cc(ccc2)C)cccc1
O=C(Nc1c(cccc1)C(=O)N)c2cc3c(cccc3cc2)C[NH3+]	350	fCSFP4	weighted-fingerprint-similarity	0.935	0.520	rxn6038_0_a_kill_0____EN300-17791____EN300-1720287	N/A	S1c2c(cc([N+]([O-])=O)cc2)C=C1C(=O)Nc3c(cccc3)C(=O)N	[*;r]C(=O)[N;H]c1[c;H][c;H][c;H][c;H]c1C(=O)[N;H2]_20	2	false	SAVI-Space-2024	rxn6038_0_a_kill_0	EN300-17791	O=C(N)c1c(N)cccc1	EN300-1720287	O=C(OC(C)(C)C)NCc1c2c(ccc(c2)C(=O)O)ccc1
O=C(Nc1c(cccc1)C(=O)N)c2nc3c(cc(N)cc3)cc2	351	fCSFP4	weighted-fingerprint-similarity	0.935	0.520	rxn6038_0_a_kill_0____EN300-17791____EN300-12444463	N/A	S1c2c(cc([N+]([O-])=O)cc2)C=C1C(=O)Nc3c(cccc3)C(=O)N	[*;r]C(=O)[N;H]c1[c;H][c;H][c;H][c;H]c1C(=O)[N;H2]_20	2	false	SAVI-Space-2024	rxn6038_0_a_kill_0	EN300-17791	O=C(N)c1c(N)cccc1	EN300-12444463	O=C(OC(C)(C)C)Nc1cc2c(nc(cc2)C(=O)O)cc1
[O-][N+](=O)c1cc(ccc1)C(=O)Nc2ccc(OCC(=O)Nc3c(cccc3)C(=O)N)cc2	352	fCSFP4	weighted-fingerprint-similarity	0.935	0.520	rxn6039_0_a_kill_0____EN300-18102____EN300-01776	N/A	S1c2c(cc([N+]([O-])=O)cc2)C=C1C(=O)Nc3c(cccc3)C(=O)N	[*;r]C(=O)[N;H]c1[c;H][c;H][c;H][c;H]c1C(=O)[N;H2]_20	2	false	SAVI-Space-2024	rxn6039_0_a_kill_0	EN300-18102	O=[N+](O)c1cc(ccc1)C(=O)Nc2ccc(O)cc2	EN300-01776	ClCC(=O)Nc1c(cccc1)C(=O)N
Fc1c2c(cc(c1)C(=O)Nc3c(cccc3)C(=O)N)cccc2	353	fCSFP4	weighted-fingerprint-similarity	0.935	0.516	rxn6038_0_a_kill_0____EN300-17791____EN300-221797	N/A	S1c2c(cc([N+]([O-])=O)cc2)C=C1C(=O)Nc3c(cccc3)C(=O)N	[*;r]C(=O)[N;H]c1[c;H][c;H][c;H][c;H]c1C(=O)[N;H2]_20	2	false	SAVI-Space-2024	rxn6038_0_a_kill_0	EN300-17791	O=C(N)c1c(N)cccc1	EN300-221797	Fc1c2c(cc(c1)C(=O)O)cccc2
Fc1cc2c(cccc2cc1)C(=O)Nc3c(cccc3)C(=O)N	354	fCSFP4	weighted-fingerprint-similarity	0.935	0.516	rxn6038_0_a_kill_0____EN300-17791____EN300-209398	N/A	S1c2c(cc([N+]([O-])=O)cc2)C=C1C(=O)Nc3c(cccc3)C(=O)N	[*;r]C(=O)[N;H]c1[c;H][c;H][c;H][c;H]c1C(=O)[N;H2]_20	2	false	SAVI-Space-2024	rxn6038_0_a_kill_0	EN300-17791	O=C(N)c1c(N)cccc1	EN300-209398	Fc1cc2c(cccc2cc1)C(=O)O
O=C(Nc1c(cccc1)C(=O)N)c2c3c(ccc(c3)C)ccc2	355	fCSFP4	weighted-fingerprint-similarity	0.935	0.516	rxn6038_0_a_kill_0____EN300-17791____EN300-332713	N/A	S1c2c(cc([N+]([O-])=O)cc2)C=C1C(=O)Nc3c(cccc3)C(=O)N	[*;r]C(=O)[N;H]c1[c;H][c;H][c;H][c;H]c1C(=O)[N;H2]_20	2	false	SAVI-Space-2024	rxn6038_0_a_kill_0	EN300-17791	O=C(N)c1c(N)cccc1	EN300-332713	O=C(O)c1c2c(ccc(c2)C)ccc1
O=C(Nc1c(cccc1)C(=O)N)c2cnc3c(c2)ccnc3	356	fCSFP4	weighted-fingerprint-similarity	0.935	0.516	rxn6038_0_a_kill_0____EN300-17791____EN300-171631	N/A	S1c2c(cc([N+]([O-])=O)cc2)C=C1C(=O)Nc3c(cccc3)C(=O)N	[*;r]C(=O)[N;H]c1[c;H][c;H][c;H][c;H]c1C(=O)[N;H2]_20	2	false	SAVI-Space-2024	rxn6038_0_a_kill_0	EN300-17791	O=C(N)c1c(N)cccc1	EN300-171631	O=C(O)c1cnc2c(c1)ccnc2
O=C(Nc1c(cccc1)C(=O)N)c2cnc3c(cncc3)c2	357	fCSFP4	weighted-fingerprint-similarity	0.935	0.516	rxn6038_0_a_kill_0____EN300-17791____EN300-6452614	N/A	S1c2c(cc([N+]([O-])=O)cc2)C=C1C(=O)Nc3c(cccc3)C(=O)N	[*;r]C(=O)[N;H]c1[c;H][c;H][c;H][c;H]c1C(=O)[N;H2]_20	2	false	SAVI-Space-2024	rxn6038_0_a_kill_0	EN300-17791	O=C(N)c1c(N)cccc1	EN300-6452614	O=C(O)c1cnc2c(cncc2)c1
S(c1c([N+]([O-])=O)ccc(c1)C(=O)Nc2c(cccc2)C(=O)N)C	358	fCSFP4	weighted-fingerprint-similarity	0.935	0.516	rxn6038_0_a_kill_0____EN300-17791____EN300-249705	N/A	S1c2c(cc([N+]([O-])=O)cc2)C=C1C(=O)Nc3c(cccc3)C(=O)N	[*;r]C(=O)[N;H]c1[c;H][c;H][c;H][c;H]c1C(=O)[N;H2]_20	2	false	SAVI-Space-2024	rxn6038_0_a_kill_0	EN300-17791	O=C(N)c1c(N)cccc1	EN300-249705	S(c1c([N+](=O)O)ccc(c1)C(=O)O)C
S1N=C(C(=O)Nc2c(cccc2)C(=O)N)C=C1[N+]([O-])=O	359	fCSFP4	weighted-fingerprint-similarity	0.935	0.516	rxn6038_0_a_kill_0____EN300-17791____EN300-6409031	N/A	S1c2c(cc([N+]([O-])=O)cc2)C=C1C(=O)Nc3c(cccc3)C(=O)N	[*;r]C(=O)[N;H]c1[c;H][c;H][c;H][c;H]c1C(=O)[N;H2]_20	2	false	SAVI-Space-2024	rxn6038_0_a_kill_0	EN300-17791	O=C(N)c1c(N)cccc1	EN300-6409031	S1N=C(C(=O)O)C=C1[N+](=O)O
[O-][N+](=O)c1c(C#N)cc(cc1)C(=O)Nc2c(cccc2)C(=O)N	360	fCSFP4	weighted-fingerprint-similarity	0.935	0.516	rxn6038_0_a_kill_0____EN300-17791____EN300-2773878	N/A	S1c2c(cc([N+]([O-])=O)cc2)C=C1C(=O)Nc3c(cccc3)C(=O)N	[*;r]C(=O)[N;H]c1[c;H][c;H][c;H][c;H]c1C(=O)[N;H2]_20	2	false	SAVI-Space-2024	rxn6038_0_a_kill_0	EN300-17791	O=C(N)c1c(N)cccc1	EN300-2773878	O=[N+](O)c1c(C#N)cc(cc1)C(=O)O
[O-][N+](=O)c1c(OC)cc(cc1)C(=O)Nc2c(cccc2)C(=O)N	361	fCSFP4	weighted-fingerprint-similarity	0.935	0.516	rxn6038_0_a_kill_0____EN300-17791____EN300-62791	N/A	S1c2c(cc([N+]([O-])=O)cc2)C=C1C(=O)Nc3c(cccc3)C(=O)N	[*;r]C(=O)[N;H]c1[c;H][c;H][c;H][c;H]c1C(=O)[N;H2]_20	2	false	SAVI-Space-2024	rxn6038_0_a_kill_0	EN300-17791	O=C(N)c1c(N)cccc1	EN300-62791	O=[N+](O)c1c(OC)cc(cc1)C(=O)O
O=C(Nc1c(cccc1)C(=O)N)c2c(N)cccc2	362	fCSFP4	weighted-fingerprint-similarity	0.935	0.454	rxn6038_0_a_kill_0____EN300-16215 EN300-7396612"____EN300-18559413"	N/A	S1c2c(cc([N+]([O-])=O)cc2)C=C1C(=O)Nc3c(cccc3)C(=O)N	[*;r]C(=O)[N;H]c1[c;H][c;H][c;H][c;H]c1C(=O)[N;H2]_20	2	false	SAVI-Space-2024	rxn6038_0_a_kill_0	EN300-16215 EN300-7396612""	NCc1ccccc1	EN300-18559413	O=C(O)c1c(NC(=O)c2c(NC(=O)C)cccc2)cccc1
Fc1c(cc([N+]([O-])=O)cc1C)C(=O)Nc2c(cccc2)C(=O)N	363	fCSFP4	weighted-fingerprint-similarity	0.935	0.512	rxn6038_0_a_kill_0____EN300-17791____EN300-109020	N/A	S1c2c(cc([N+]([O-])=O)cc2)C=C1C(=O)Nc3c(cccc3)C(=O)N	[*;r]C(=O)[N;H]c1[c;H][c;H][c;H][c;H]c1C(=O)[N;H2]_20	2	false	SAVI-Space-2024	rxn6038_0_a_kill_0	EN300-17791	O=C(N)c1c(N)cccc1	EN300-109020	Fc1c(cc([N+](=O)O)cc1C)C(=O)O
O=C(Nc1c(cccc1)C(=O)N)c2cnc3c(NC=C3)c2	364	fCSFP4	weighted-fingerprint-similarity	0.935	0.504	rxn6038_0_a_kill_0____EN300-17791____EN300-244438	N/A	S1c2c(cc([N+]([O-])=O)cc2)C=C1C(=O)Nc3c(cccc3)C(=O)N	[*;r]C(=O)[N;H]c1[c;H][c;H][c;H][c;H]c1C(=O)[N;H2]_20	2	false	SAVI-Space-2024	rxn6038_0_a_kill_0	EN300-17791	O=C(N)c1c(N)cccc1	EN300-244438	O=C(O)c1cnc2c(NC=C2)c1
[O-][N+](=O)C=1NN=C(C(=O)Nc2c(cccc2)C(=O)N)C1	365	fCSFP4	weighted-fingerprint-similarity	0.935	0.504	rxn6038_0_a_kill_0____EN300-17791____EN300-82133	N/A	S1c2c(cc([N+]([O-])=O)cc2)C=C1C(=O)Nc3c(cccc3)C(=O)N	[*;r]C(=O)[N;H]c1[c;H][c;H][c;H][c;H]c1C(=O)[N;H2]_20	2	false	SAVI-Space-2024	rxn6038_0_a_kill_0	EN300-17791	O=C(N)c1c(N)cccc1	EN300-82133	O=[N+](O)C=1NN=C(C(=O)O)C1
S1C(C(=O)Nc2c(cccc2)C(=O)N)=CC=3SC(=NC13)Nc4c(cccc4)C	366	fCSFP4	weighted-fingerprint-similarity	0.935	0.548	rxn6038_0_a_kill_0____EN300-17791____EN300-54819	N/A	S1c2c(cc([N+]([O-])=O)cc2)C=C1C(=O)Nc3c(cccc3)C(=O)N	[*;r]C(=O)[N;H]c1[c;H][c;H][c;H][c;H]c1C(=O)[N;H2]_20	2	false	SAVI-Space-2024	rxn6038_0_a_kill_0	EN300-17791	O=C(N)c1c(N)cccc1	EN300-54819	S1C(=NC=2SC(C(=O)O)=CC12)Nc3c(cccc3)C
O=C(N)c1c(NC(=O)C2=CC=3N(C=CC3)C=C2)cccc1	367	fCSFP4	weighted-fingerprint-similarity	0.935	0.496	rxn6038_0_a_kill_0____EN300-17791____EN300-105526	N/A	S1c2c(cc([N+]([O-])=O)cc2)C=C1C(=O)Nc3c(cccc3)C(=O)N	[*;r]C(=O)[N;H]c1[c;H][c;H][c;H][c;H]c1C(=O)[N;H2]_20	2	false	SAVI-Space-2024	rxn6038_0_a_kill_0	EN300-17791	O=C(N)c1c(N)cccc1	EN300-105526	O=C(O)C1=CC=2N(C=CC2)C=C1
S1c2c(N=C1N3C=CC=C3)ccc(c2)C(=O)Nc4c(cccc4)C(=O)N	368	fCSFP4	weighted-fingerprint-similarity	0.935	0.545	rxn6038_0_a_kill_0____EN300-17791____EN300-186519	N/A	S1c2c(cc([N+]([O-])=O)cc2)C=C1C(=O)Nc3c(cccc3)C(=O)N	[*;r]C(=O)[N;H]c1[c;H][c;H][c;H][c;H]c1C(=O)[N;H2]_20	2	false	SAVI-Space-2024	rxn6038_0_a_kill_0	EN300-17791	O=C(N)c1c(N)cccc1	EN300-186519	S1c2c(N=C1N3C=CC=C3)ccc(c2)C(=O)O
O=C(Nc1c(cccc1)C(=O)N)c2c3c(ccc2)cccc3	369	fCSFP4	weighted-fingerprint-similarity	0.934	0.492	rxn6038_0_a_kill_0____EN300-17791____EN300-20214	N/A	S1c2c(cc([N+]([O-])=O)cc2)C=C1C(=O)Nc3c(cccc3)C(=O)N	[*;r]C(=O)[N;H]c1[c;H][c;H][c;H][c;H]c1C(=O)[N;H2]_20	2	false	SAVI-Space-2024	rxn6038_0_a_kill_0	EN300-17791	O=C(N)c1c(N)cccc1	EN300-20214	O=C(O)c1c2c(ccc1)cccc2
S1c2c(cc(cc2)C)C(C(=O)Nc3c(cccc3)C(=O)N)=C1C	370	fCSFP4	weighted-fingerprint-similarity	0.934	0.541	rxn6038_0_a_kill_0____EN300-17791____EN300-3522847	N/A	S1c2c(cc([N+]([O-])=O)cc2)C=C1C(=O)Nc3c(cccc3)C(=O)N	[*;r]C(=O)[N;H]c1[c;H][c;H][c;H][c;H]c1C(=O)[N;H2]_20	2	false	SAVI-Space-2024	rxn6038_0_a_kill_0	EN300-17791	O=C(N)c1c(N)cccc1	EN300-3522847	S1c2c(cc(cc2)C)C(C(=O)O)=C1C
S1c2c(cc(cc2)C(=O)Nc3c(cccc3)C(=O)N)C(C#N)=C1	371	fCSFP4	weighted-fingerprint-similarity	0.934	0.534	rxn6038_0_a_kill_0____EN300-17791____EN300-30997962	N/A	S1c2c(cc([N+]([O-])=O)cc2)C=C1C(=O)Nc3c(cccc3)C(=O)N	[*;r]C(=O)[N;H]c1[c;H][c;H][c;H][c;H]c1C(=O)[N;H2]_20	2	false	SAVI-Space-2024	rxn6038_0_a_kill_0	EN300-17791	O=C(N)c1c(N)cccc1	EN300-30997962	S1c2c(cc(cc2)C(=O)O)C(C#N)=C1
S1c2c(cccc2)C(=C1C(=O)Nc3c(cccc3)C(=O)N)CC	372	fCSFP4	weighted-fingerprint-similarity	0.934	0.534	rxn6038_0_a_kill_0____EN300-17791____EN300-1662400	N/A	S1c2c(cc([N+]([O-])=O)cc2)C=C1C(=O)Nc3c(cccc3)C(=O)N	[*;r]C(=O)[N;H]c1[c;H][c;H][c;H][c;H]c1C(=O)[N;H2]_20	2	false	SAVI-Space-2024	rxn6038_0_a_kill_0	EN300-17791	O=C(N)c1c(N)cccc1	EN300-1662400	S1c2c(cccc2)C(=C1C(=O)O)CC
S1C(C=O)=CC2=C1NC(C(=O)Nc3c(cccc3)C(=O)N)=C2	373	fCSFP4	weighted-fingerprint-similarity	0.934	0.531	rxn6038_0_a_kill_0____EN300-17791____EN300-702619	N/A	S1c2c(cc([N+]([O-])=O)cc2)C=C1C(=O)Nc3c(cccc3)C(=O)N	[*;r]C(=O)[N;H]c1[c;H][c;H][c;H][c;H]c1C(=O)[N;H2]_20	2	false	SAVI-Space-2024	rxn6038_0_a_kill_0	EN300-17791	O=C(N)c1c(N)cccc1	EN300-702619	S1C(C=O)=CC2=C1NC(C(=O)O)=C2
S1c2c(cc(F)cc2)C(C(=O)Nc3c(cccc3)C(=O)N)=C1	374	fCSFP4	weighted-fingerprint-similarity	0.934	0.531	rxn6038_0_a_kill_0____EN300-17791____EN300-261158	N/A	S1c2c(cc([N+]([O-])=O)cc2)C=C1C(=O)Nc3c(cccc3)C(=O)N	[*;r]C(=O)[N;H]c1[c;H][c;H][c;H][c;H]c1C(=O)[N;H2]_20	2	false	SAVI-Space-2024	rxn6038_0_a_kill_0	EN300-17791	O=C(N)c1c(N)cccc1	EN300-261158	S1c2c(cc(F)cc2)C(C(=O)O)=C1
S1c2c(cc(cc2)C)C(C(=O)Nc3c(cccc3)C(=O)N)=C1	375	fCSFP4	weighted-fingerprint-similarity	0.934	0.531	rxn6038_0_a_kill_0____EN300-17791____EN300-3007954	N/A	S1c2c(cc([N+]([O-])=O)cc2)C=C1C(=O)Nc3c(cccc3)C(=O)N	[*;r]C(=O)[N;H]c1[c;H][c;H][c;H][c;H]c1C(=O)[N;H2]_20	2	false	SAVI-Space-2024	rxn6038_0_a_kill_0	EN300-17791	O=C(N)c1c(N)cccc1	EN300-3007954	S1c2c(cc(cc2)C)C(C(=O)O)=C1
[O-]C(=O)c1c(NC(=O)c2ccc(Nc3c(cccc3)C(=O)N)cc2)cccc1	376	fCSFP4	weighted-fingerprint-similarity	0.934	0.464	rxn6041_0_a_kill_0____EN300-11456____EN300-17791	N/A	S1c2c(cc([N+]([O-])=O)cc2)C=C1C(=O)Nc3c(cccc3)C(=O)N	[*;r]C(=O)[N;H]c1[c;H][c;H][c;H][c;H]c1C(=O)[N;H2]_20	2	false	SAVI-Space-2024	rxn6041_0_a_kill_0	EN300-11456	Clc1ccc(cc1)C(=O)Nc2c(cccc2)C(=O)O	EN300-17791	O=C(N)c1c(N)cccc1
O=C(N)c1c(NC(=O)C2=CC=3C(=NN(C3)C)C=C2)cccc1	377	fCSFP4	weighted-fingerprint-similarity	0.934	0.520	rxn6038_0_a_kill_0____EN300-17791____EN300-1725788	N/A	S1c2c(cc([N+]([O-])=O)cc2)C=C1C(=O)Nc3c(cccc3)C(=O)N	[*;r]C(=O)[N;H]c1[c;H][c;H][c;H][c;H]c1C(=O)[N;H2]_20	2	false	SAVI-Space-2024	rxn6038_0_a_kill_0	EN300-17791	O=C(N)c1c(N)cccc1	EN300-1725788	O=C(O)C1=CC=2C(=NN(C2)C)C=C1
O=C(Nc1c(cccc1)C(=O)N)C=2Nc3c(ccc(c3)C(=O)C)C2	378	fCSFP4	weighted-fingerprint-similarity	0.934	0.520	rxn6038_0_a_kill_0____EN300-17791____EN300-311933	N/A	S1c2c(cc([N+]([O-])=O)cc2)C=C1C(=O)Nc3c(cccc3)C(=O)N	[*;r]C(=O)[N;H]c1[c;H][c;H][c;H][c;H]c1C(=O)[N;H2]_20	2	false	SAVI-Space-2024	rxn6038_0_a_kill_0	EN300-17791	O=C(N)c1c(N)cccc1	EN300-311933	O=C(O)C=1Nc2c(ccc(c2)C(=O)C)C1
O=C(Nc1c(cccc1)C(=O)N)c2cc3OC(=Cc3cc2)C[NH3+]	379	fCSFP4	weighted-fingerprint-similarity	0.934	0.520	rxn6038_0_a_kill_0____EN300-17791____EN300-33051549	N/A	S1c2c(cc([N+]([O-])=O)cc2)C=C1C(=O)Nc3c(cccc3)C(=O)N	[*;r]C(=O)[N;H]c1[c;H][c;H][c;H][c;H]c1C(=O)[N;H2]_20	2	false	SAVI-Space-2024	rxn6038_0_a_kill_0	EN300-17791	O=C(N)c1c(N)cccc1	EN300-33051549	O=C(OC(C)(C)C)NCC=1Oc2c(ccc(c2)C(=O)O)C1
O=C(Nc1c(cccc1)C(=O)N)c2cc3c(cc2)C(=O)NC=C3	380	fCSFP4	weighted-fingerprint-similarity	0.934	0.520	rxn6038_0_a_kill_0____EN300-17791____EN300-178013	N/A	S1c2c(cc([N+]([O-])=O)cc2)C=C1C(=O)Nc3c(cccc3)C(=O)N	[*;r]C(=O)[N;H]c1[c;H][c;H][c;H][c;H]c1C(=O)[N;H2]_20	2	false	SAVI-Space-2024	rxn6038_0_a_kill_0	EN300-17791	O=C(N)c1c(N)cccc1	EN300-178013	O=C(O)c1cc2c(cc1)C(=O)NC=C2
O=C(Nc1c(cccc1)C(=O)N)c2cnc3c(c2)ccc(OC)c3	381	fCSFP4	weighted-fingerprint-similarity	0.934	0.520	rxn6038_0_a_kill_0____EN300-17791____EN300-344638	N/A	S1c2c(cc([N+]([O-])=O)cc2)C=C1C(=O)Nc3c(cccc3)C(=O)N	[*;r]C(=O)[N;H]c1[c;H][c;H][c;H][c;H]c1C(=O)[N;H2]_20	2	false	SAVI-Space-2024	rxn6038_0_a_kill_0	EN300-17791	O=C(N)c1c(N)cccc1	EN300-344638	O=C(O)c1cnc2c(c1)ccc(OC)c2
O=C(Nc1c(cccc1)C(=O)N)c2ncc3c(c2)ccc(OC)c3	382	fCSFP4	weighted-fingerprint-similarity	0.934	0.520	rxn6038_0_a_kill_0____EN300-17791____EN300-398300	N/A	S1c2c(cc([N+]([O-])=O)cc2)C=C1C(=O)Nc3c(cccc3)C(=O)N	[*;r]C(=O)[N;H]c1[c;H][c;H][c;H][c;H]c1C(=O)[N;H2]_20	2	false	SAVI-Space-2024	rxn6038_0_a_kill_0	EN300-17791	O=C(N)c1c(N)cccc1	EN300-398300	O=C(O)c1ncc2c(c1)ccc(OC)c2
O=C(Nc1c(cccc1)C(=O)N)c2ncc3c(cc(OC)cc3)c2	383	fCSFP4	weighted-fingerprint-similarity	0.934	0.520	rxn6038_0_a_kill_0____EN300-17791____EN300-398302	N/A	S1c2c(cc([N+]([O-])=O)cc2)C=C1C(=O)Nc3c(cccc3)C(=O)N	[*;r]C(=O)[N;H]c1[c;H][c;H][c;H][c;H]c1C(=O)[N;H2]_20	2	false	SAVI-Space-2024	rxn6038_0_a_kill_0	EN300-17791	O=C(N)c1c(N)cccc1	EN300-398302	O=C(O)c1ncc2c(cc(OC)cc2)c1
O=C(Nc1c(cccc1)C(=O)N)c2ccc(OC)cc2	384	fCSFP4	weighted-fingerprint-similarity	0.934	0.459	rxn6038_0_a_kill_0____EN300-16215 EN300-7396612"____EN300-08632"	N/A	S1c2c(cc([N+]([O-])=O)cc2)C=C1C(=O)Nc3c(cccc3)C(=O)N	[*;r]C(=O)[N;H]c1[c;H][c;H][c;H][c;H]c1C(=O)[N;H2]_20	2	false	SAVI-Space-2024	rxn6038_0_a_kill_0	EN300-16215 EN300-7396612""	NCc1ccccc1	EN300-08632	O=C(O)c1c(NC(=O)c2ccc(OC)cc2)cccc1
Fc1cc2c(nc(cc2)C(=O)Nc3c(cccc3)C(=O)N)cc1	385	fCSFP4	weighted-fingerprint-similarity	0.934	0.516	rxn6038_0_a_kill_0____EN300-17791____EN300-625790	N/A	S1c2c(cc([N+]([O-])=O)cc2)C=C1C(=O)Nc3c(cccc3)C(=O)N	[*;r]C(=O)[N;H]c1[c;H][c;H][c;H][c;H]c1C(=O)[N;H2]_20	2	false	SAVI-Space-2024	rxn6038_0_a_kill_0	EN300-17791	O=C(N)c1c(N)cccc1	EN300-625790	Fc1cc2c(nc(cc2)C(=O)O)cc1
O=C(Nc1c(cccc1)C(=O)N)c2cc3NC(=O)C=Cc3cc2	386	fCSFP4	weighted-fingerprint-similarity	0.934	0.516	rxn6038_0_a_kill_0____EN300-17791____EN300-146788	N/A	S1c2c(cc([N+]([O-])=O)cc2)C=C1C(=O)Nc3c(cccc3)C(=O)N	[*;r]C(=O)[N;H]c1[c;H][c;H][c;H][c;H]c1C(=O)[N;H2]_20	2	false	SAVI-Space-2024	rxn6038_0_a_kill_0	EN300-17791	O=C(N)c1c(N)cccc1	EN300-146788	O=C(O)c1cc2nc(O)ccc2cc1
O=C(Nc1c(cccc1)C(=O)N)c2cc3c(OC)cccc3cc2	387	fCSFP4	weighted-fingerprint-similarity	0.934	0.516	rxn6038_0_a_kill_0____EN300-17791____EN300-9431100	N/A	S1c2c(cc([N+]([O-])=O)cc2)C=C1C(=O)Nc3c(cccc3)C(=O)N	[*;r]C(=O)[N;H]c1[c;H][c;H][c;H][c;H]c1C(=O)[N;H2]_20	2	false	SAVI-Space-2024	rxn6038_0_a_kill_0	EN300-17791	O=C(N)c1c(N)cccc1	EN300-9431100	O=C(O)c1cc2c(OC)cccc2cc1
O=C(Nc1c(cccc1)C(=O)N)c2nc3c(cc(cc3)C)cc2	388	fCSFP4	weighted-fingerprint-similarity	0.934	0.516	rxn6038_0_a_kill_0____EN300-17791____EN300-104939	N/A	S1c2c(cc([N+]([O-])=O)cc2)C=C1C(=O)Nc3c(cccc3)C(=O)N	[*;r]C(=O)[N;H]c1[c;H][c;H][c;H][c;H]c1C(=O)[N;H2]_20	2	false	SAVI-Space-2024	rxn6038_0_a_kill_0	EN300-17791	O=C(N)c1c(N)cccc1	EN300-104939	O=C(O)c1nc2c(cc(cc2)C)cc1
S(c1c(cc([N+]([O-])=O)cc1)C(=O)Nc2c(cccc2)C(=O)N)C(C)C	389	fCSFP4	weighted-fingerprint-similarity	0.934	0.516	rxn6038_0_a_kill_0____EN300-17791____EN300-125948	N/A	S1c2c(cc([N+]([O-])=O)cc2)C=C1C(=O)Nc3c(cccc3)C(=O)N	[*;r]C(=O)[N;H]c1[c;H][c;H][c;H][c;H]c1C(=O)[N;H2]_20	2	false	SAVI-Space-2024	rxn6038_0_a_kill_0	EN300-17791	O=C(N)c1c(N)cccc1	EN300-125948	S(c1c(cc([N+](=O)O)cc1)C(=O)O)C(C)C
S1C=2NC(C(=O)Nc3c(cccc3)C(=O)N)=CC2C=C1	390	fCSFP4	weighted-fingerprint-similarity	0.934	0.516	rxn6038_0_a_kill_0____EN300-17791____EN300-26873	N/A	S1c2c(cc([N+]([O-])=O)cc2)C=C1C(=O)Nc3c(cccc3)C(=O)N	[*;r]C(=O)[N;H]c1[c;H][c;H][c;H][c;H]c1C(=O)[N;H2]_20	2	false	SAVI-Space-2024	rxn6038_0_a_kill_0	EN300-17791	O=C(N)c1c(N)cccc1	EN300-26873	S1C=2NC(C(=O)O)=CC2C=C1
[O-][N+](=O)c1ccc(cc1)C2=NNC(C(=O)Nc3c(cccc3)C(=O)N)=C2	391	fCSFP4	weighted-fingerprint-similarity	0.934	0.516	rxn6038_0_a_kill_0____EN300-17791____EN300-34684	N/A	S1c2c(cc([N+]([O-])=O)cc2)C=C1C(=O)Nc3c(cccc3)C(=O)N	[*;r]C(=O)[N;H]c1[c;H][c;H][c;H][c;H]c1C(=O)[N;H2]_20	2	false	SAVI-Space-2024	rxn6038_0_a_kill_0	EN300-17791	O=C(N)c1c(N)cccc1	EN300-34684	O=[N+](O)c1ccc(cc1)C2=NNC(C(=O)O)=C2
Brc1c(cccc1)C(=O)Nc2c(cccc2)C(=O)N	392	fCSFP4	weighted-fingerprint-similarity	0.934	0.450	rxn7009_0_a_kill_0____EN300-15721____EN300-11416	N/A	S1c2c(cc([N+]([O-])=O)cc2)C=C1C(=O)Nc3c(cccc3)C(=O)N	[*;r]C(=O)[N;H]c1[c;H][c;H][c;H][c;H]c1C(=O)[N;H2]_20	2	false	SAVI-Space-2024	rxn7009_0_a_kill_0	EN300-15721	S(=O)(=O)(N)c1ccc(cc1)C	EN300-11416	Brc1c(cccc1)C(=O)Nc2c(cccc2)C(=O)O
Ic1c(cccc1)C(=O)Nc2c(cccc2)C(=O)N	393	fCSFP4	weighted-fingerprint-similarity	0.934	0.450	rxn7009_0_a_kill_0____EN300-15721____EN300-44019	N/A	S1c2c(cc([N+]([O-])=O)cc2)C=C1C(=O)Nc3c(cccc3)C(=O)N	[*;r]C(=O)[N;H]c1[c;H][c;H][c;H][c;H]c1C(=O)[N;H2]_20	2	false	SAVI-Space-2024	rxn7009_0_a_kill_0	EN300-15721	S(=O)(=O)(N)c1ccc(cc1)C	EN300-44019	Ic1c(cccc1)C(=O)Nc2c(cccc2)C(=O)O
O=C(Nc1c(cccc1)C(=O)N)c2cc3N=C(Nc3cc2)C[NH3+]	394	fCSFP4	weighted-fingerprint-similarity	0.934	0.508	rxn6038_0_a_kill_0____EN300-17791____EN300-624079	N/A	S1c2c(cc([N+]([O-])=O)cc2)C=C1C(=O)Nc3c(cccc3)C(=O)N	[*;r]C(=O)[N;H]c1[c;H][c;H][c;H][c;H]c1C(=O)[N;H2]_20	2	false	SAVI-Space-2024	rxn6038_0_a_kill_0	EN300-17791	O=C(N)c1c(N)cccc1	EN300-624079	O=C(OCC1c2c(c3c1cccc3)cccc2)NCC4=Nc5c(N4)ccc(c5)C(=O)O
O=C(Nc1c(cccc1)C(=O)N)c2cc3N=C(Nc3cc2)c4ccccc4	395	fCSFP4	weighted-fingerprint-similarity	0.934	0.508	rxn6038_0_a_kill_0____EN300-17791____EN300-1720086	N/A	S1c2c(cc([N+]([O-])=O)cc2)C=C1C(=O)Nc3c(cccc3)C(=O)N	[*;r]C(=O)[N;H]c1[c;H][c;H][c;H][c;H]c1C(=O)[N;H2]_20	2	false	SAVI-Space-2024	rxn6038_0_a_kill_0	EN300-17791	O=C(N)c1c(N)cccc1	EN300-1720086	O=C(O)c1cc2NC(=Nc2cc1)c3ccccc3
O=C(Nc1c(cccc1)C(=O)N)c2cc3c(cc2)C(=O)NC3=O	396	fCSFP4	weighted-fingerprint-similarity	0.934	0.508	rxn6038_0_a_kill_0____EN300-17791____EN300-69178	N/A	S1c2c(cc([N+]([O-])=O)cc2)C=C1C(=O)Nc3c(cccc3)C(=O)N	[*;r]C(=O)[N;H]c1[c;H][c;H][c;H][c;H]c1C(=O)[N;H2]_20	2	false	SAVI-Space-2024	rxn6038_0_a_kill_0	EN300-17791	O=C(N)c1c(N)cccc1	EN300-69178	O=C(O)c1cc2c(cc1)C(=O)NC2=O
[O-][N+](=O)c1c(ccc(c1)C(=O)Nc2c(cccc2)C(=O)N)C=O	397	fCSFP4	weighted-fingerprint-similarity	0.934	0.508	rxn6038_0_a_kill_0____EN300-17791____EN300-176594	N/A	S1c2c(cc([N+]([O-])=O)cc2)C=C1C(=O)Nc3c(cccc3)C(=O)N	[*;r]C(=O)[N;H]c1[c;H][c;H][c;H][c;H]c1C(=O)[N;H2]_20	2	false	SAVI-Space-2024	rxn6038_0_a_kill_0	EN300-17791	O=C(N)c1c(N)cccc1	EN300-176594	O=[N+](O)c1c(ccc(c1)C(=O)O)C=O
O=C(Nc1c(cccc1)C(=O)N)c2cnc3c(nccc3)c2	398	fCSFP4	weighted-fingerprint-similarity	0.934	0.500	rxn6038_0_a_kill_0____EN300-17791____EN300-132663	N/A	S1c2c(cc([N+]([O-])=O)cc2)C=C1C(=O)Nc3c(cccc3)C(=O)N	[*;r]C(=O)[N;H]c1[c;H][c;H][c;H][c;H]c1C(=O)[N;H2]_20	2	false	SAVI-Space-2024	rxn6038_0_a_kill_0	EN300-17791	O=C(N)c1c(N)cccc1	EN300-132663	O=C(O)c1cnc2c(nccc2)c1
S1C(C(=O)Nc2c(cccc2)C(=O)N)=CC=3SC(=NC13)N(CC)CC	399	fCSFP4	weighted-fingerprint-similarity	0.934	0.544	rxn6038_0_a_kill_0____EN300-17791____EN300-51061	N/A	S1c2c(cc([N+]([O-])=O)cc2)C=C1C(=O)Nc3c(cccc3)C(=O)N	[*;r]C(=O)[N;H]c1[c;H][c;H][c;H][c;H]c1C(=O)[N;H2]_20	2	false	SAVI-Space-2024	rxn6038_0_a_kill_0	EN300-17791	O=C(N)c1c(N)cccc1	EN300-51061	S1C(C(=O)O)=CC=2SC(=NC12)N(CC)CC
S1C(NC(=O)c2ccc(OC)cc2)=CC=C1C(=O)Nc3c(cccc3)C(=O)N	400	fCSFP4	weighted-fingerprint-similarity	0.933	0.487	rxn6038_0_a_kill_0____EN300-17791____EN300-105331	N/A	S1c2c(cc([N+]([O-])=O)cc2)C=C1C(=O)Nc3c(cccc3)C(=O)N	[*;r]C(=O)[N;H]c1[c;H][c;H][c;H][c;H]c1C(=O)[N;H2]_20	2	false	SAVI-Space-2024	rxn6038_0_a_kill_0	EN300-17791	O=C(N)c1c(N)cccc1	EN300-105331	S1C(NC(=O)c2ccc(OC)cc2)=CC=C1C(=O)O
S1C(c2ccc(F)cc2)=CC=C1C(=O)Nc3c(cccc3)C(=O)N	401	fCSFP4	weighted-fingerprint-similarity	0.933	0.487	rxn6038_0_a_kill_0____EN300-17791____EN300-12329	N/A	S1c2c(cc([N+]([O-])=O)cc2)C=C1C(=O)Nc3c(cccc3)C(=O)N	[*;r]C(=O)[N;H]c1[c;H][c;H][c;H][c;H]c1C(=O)[N;H2]_20	2	false	SAVI-Space-2024	rxn6038_0_a_kill_0	EN300-17791	O=C(N)c1c(N)cccc1	EN300-12329	S1C(c2ccc(F)cc2)=CC=C1C(=O)O
S1C(c2ccc(cc2)C)=CC=C1C(=O)Nc3c(cccc3)C(=O)N	402	fCSFP4	weighted-fingerprint-similarity	0.933	0.487	rxn6038_0_a_kill_0____EN300-17791____EN300-1603101	N/A	S1c2c(cc([N+]([O-])=O)cc2)C=C1C(=O)Nc3c(cccc3)C(=O)N	[*;r]C(=O)[N;H]c1[c;H][c;H][c;H][c;H]c1C(=O)[N;H2]_20	2	false	SAVI-Space-2024	rxn6038_0_a_kill_0	EN300-17791	O=C(N)c1c(N)cccc1	EN300-1603101	S1C(c2ccc(cc2)C)=CC=C1C(=O)O
S1C(C(=O)Nc2c(cccc2)C(=O)N)=CC=3C(=NNC13)C	403	fCSFP4	weighted-fingerprint-similarity	0.933	0.534	rxn6038_0_a_kill_0____EN300-17791____EN300-248443	N/A	S1c2c(cc([N+]([O-])=O)cc2)C=C1C(=O)Nc3c(cccc3)C(=O)N	[*;r]C(=O)[N;H]c1[c;H][c;H][c;H][c;H]c1C(=O)[N;H2]_20	2	false	SAVI-Space-2024	rxn6038_0_a_kill_0	EN300-17791	O=C(N)c1c(N)cccc1	EN300-248443	S1C(C(=O)O)=CC=2C(=NNC12)C
[O-][N+](=O)c1c2nc(ccc2ccc1)C(=O)Nc3c(cccc3)C(=O)N	404	fCSFP4	weighted-fingerprint-similarity	0.933	0.534	rxn6038_0_a_kill_0____EN300-17791____EN300-729613	N/A	S1c2c(cc([N+]([O-])=O)cc2)C=C1C(=O)Nc3c(cccc3)C(=O)N	[*;r]C(=O)[N;H]c1[c;H][c;H][c;H][c;H]c1C(=O)[N;H2]_20	2	false	SAVI-Space-2024	rxn6038_0_a_kill_0	EN300-17791	O=C(N)c1c(N)cccc1	EN300-729613	O=[N+](O)c1c2nc(ccc2ccc1)C(=O)O
S1C(C=O)=CC=2NC(C(=O)Nc3c(cccc3)C(=O)N)=CC12	405	fCSFP4	weighted-fingerprint-similarity	0.933	0.530	rxn6038_0_a_kill_0____EN300-17791____EN300-220770	N/A	S1c2c(cc([N+]([O-])=O)cc2)C=C1C(=O)Nc3c(cccc3)C(=O)N	[*;r]C(=O)[N;H]c1[c;H][c;H][c;H][c;H]c1C(=O)[N;H2]_20	2	false	SAVI-Space-2024	rxn6038_0_a_kill_0	EN300-17791	O=C(N)c1c(N)cccc1	EN300-220770	S1C(C=O)=CC=2NC(C(=O)O)=CC12
S1c2c(cc(cc2C=C1)C(=O)Nc3c(cccc3)C(=O)N)C	406	fCSFP4	weighted-fingerprint-similarity	0.933	0.519	rxn6038_0_a_kill_0____EN300-17791____EN300-25695486	N/A	S1c2c(cc([N+]([O-])=O)cc2)C=C1C(=O)Nc3c(cccc3)C(=O)N	[*;r]C(=O)[N;H]c1[c;H][c;H][c;H][c;H]c1C(=O)[N;H2]_20	2	false	SAVI-Space-2024	rxn6038_0_a_kill_0	EN300-17791	O=C(N)c1c(N)cccc1	EN300-25695486	S1c2c(cc(cc2C=C1)C(=O)O)C
O=C(N)c1c(NC(=O)C=2Oc3c(cc(cc3)C=O)C2)cccc1	407	fCSFP4	weighted-fingerprint-similarity	0.933	0.516	rxn6038_0_a_kill_0____EN300-17791____EN300-323105	N/A	S1c2c(cc([N+]([O-])=O)cc2)C=C1C(=O)Nc3c(cccc3)C(=O)N	[*;r]C(=O)[N;H]c1[c;H][c;H][c;H][c;H]c1C(=O)[N;H2]_20	2	false	SAVI-Space-2024	rxn6038_0_a_kill_0	EN300-17791	O=C(N)c1c(N)cccc1	EN300-323105	O=C(O)C=1Oc2c(cc(cc2)C=O)C1
O=C(Nc1c(cccc1)C(=O)N)c2cc3c(N(N=C3)C)cc2	408	fCSFP4	weighted-fingerprint-similarity	0.933	0.516	rxn6038_0_a_kill_0____EN300-17791____EN300-1590688	N/A	S1c2c(cc([N+]([O-])=O)cc2)C=C1C(=O)Nc3c(cccc3)C(=O)N	[*;r]C(=O)[N;H]c1[c;H][c;H][c;H][c;H]c1C(=O)[N;H2]_20	2	false	SAVI-Space-2024	rxn6038_0_a_kill_0	EN300-17791	O=C(N)c1c(N)cccc1	EN300-1590688	O=C(O)c1cc2c(N(N=C2)C)cc1
O=C(Nc1c(cccc1)C(=O)N)c2cc3c(nc(OC)cc3)cc2	409	fCSFP4	weighted-fingerprint-similarity	0.933	0.516	rxn6038_0_a_kill_0____EN300-17791____EN300-6504359	N/A	S1c2c(cc([N+]([O-])=O)cc2)C=C1C(=O)Nc3c(cccc3)C(=O)N	[*;r]C(=O)[N;H]c1[c;H][c;H][c;H][c;H]c1C(=O)[N;H2]_20	2	false	SAVI-Space-2024	rxn6038_0_a_kill_0	EN300-17791	O=C(N)c1c(N)cccc1	EN300-6504359	O=C(O)c1cc2c(nc(OC)cc2)cc1
S(c1c(cc([N+]([O-])=O)cc1)C(=O)Nc2c(cccc2)C(=O)N)C(C)(C)C	410	fCSFP4	weighted-fingerprint-similarity	0.933	0.512	rxn6038_0_a_kill_0____EN300-17791____EN300-127263	N/A	S1c2c(cc([N+]([O-])=O)cc2)C=C1C(=O)Nc3c(cccc3)C(=O)N	[*;r]C(=O)[N;H]c1[c;H][c;H][c;H][c;H]c1C(=O)[N;H2]_20	2	false	SAVI-Space-2024	rxn6038_0_a_kill_0	EN300-17791	O=C(N)c1c(N)cccc1	EN300-127263	S(c1c(cc([N+](=O)O)cc1)C(=O)O)C(C)(C)C
S(c1c(cc([N+]([O-])=O)cc1)C(=O)Nc2c(cccc2)C(=O)N)CCC	411	fCSFP4	weighted-fingerprint-similarity	0.933	0.512	rxn6038_0_a_kill_0____EN300-17791____EN300-129401	N/A	S1c2c(cc([N+]([O-])=O)cc2)C=C1C(=O)Nc3c(cccc3)C(=O)N	[*;r]C(=O)[N;H]c1[c;H][c;H][c;H][c;H]c1C(=O)[N;H2]_20	2	false	SAVI-Space-2024	rxn6038_0_a_kill_0	EN300-17791	O=C(N)c1c(N)cccc1	EN300-129401	S(c1c(cc([N+](=O)O)cc1)C(=O)O)CCC
[O-]C(=O)c1c2c(cc(c1)C(=O)Nc3c(cccc3)C(=O)N)cccc2	412	fCSFP4	weighted-fingerprint-similarity	0.933	0.512	rxn6038_0_a_kill_0____EN300-17791____EN300-28953837	N/A	S1c2c(cc([N+]([O-])=O)cc2)C=C1C(=O)Nc3c(cccc3)C(=O)N	[*;r]C(=O)[N;H]c1[c;H][c;H][c;H][c;H]c1C(=O)[N;H2]_20	2	false	SAVI-Space-2024	rxn6038_0_a_kill_0	EN300-17791	O=C(N)c1c(N)cccc1	EN300-28953837	O=C(OC)c1c2c(cc(c1)C(=O)O)cccc2
[O-]C(=O)c1cc(c2c(c1)cccc2)C(=O)Nc3c(cccc3)C(=O)N	413	fCSFP4	weighted-fingerprint-similarity	0.933	0.512	rxn6038_0_a_kill_0____EN300-17791____EN300-28953654	N/A	S1c2c(cc([N+]([O-])=O)cc2)C=C1C(=O)Nc3c(cccc3)C(=O)N	[*;r]C(=O)[N;H]c1[c;H][c;H][c;H][c;H]c1C(=O)[N;H2]_20	2	false	SAVI-Space-2024	rxn6038_0_a_kill_0	EN300-17791	O=C(N)c1c(N)cccc1	EN300-28953654	O=C(OC)c1cc(c2c(c1)cccc2)C(=O)O
[O-][N+](=O)c1cc(c(N(CC)CC)cc1)C(=O)Nc2c(cccc2)C(=O)N	414	fCSFP4	weighted-fingerprint-similarity	0.933	0.512	rxn6038_0_a_kill_0____EN300-17791____EN300-07087	N/A	S1c2c(cc([N+]([O-])=O)cc2)C=C1C(=O)Nc3c(cccc3)C(=O)N	[*;r]C(=O)[N;H]c1[c;H][c;H][c;H][c;H]c1C(=O)[N;H2]_20	2	false	SAVI-Space-2024	rxn6038_0_a_kill_0	EN300-17791	O=C(N)c1c(N)cccc1	EN300-07087	O=[N+](O)c1cc(c(N(CC)CC)cc1)C(=O)O
[O-][N+](=O)c1ccc(Oc2cc(ncc2)C(=O)Nc3c(cccc3)C(=O)N)cc1	415	fCSFP4	weighted-fingerprint-similarity	0.933	0.512	rxn6038_0_a_kill_0____EN300-17791____EN300-89861	N/A	S1c2c(cc([N+]([O-])=O)cc2)C=C1C(=O)Nc3c(cccc3)C(=O)N	[*;r]C(=O)[N;H]c1[c;H][c;H][c;H][c;H]c1C(=O)[N;H2]_20	2	false	SAVI-Space-2024	rxn6038_0_a_kill_0	EN300-17791	O=C(N)c1c(N)cccc1	EN300-89861	O=[N+](O)c1ccc(Oc2cc(ncc2)C(=O)O)cc1
[O-][N+](=O)c1ccc(Oc2nccc(c2)C(=O)Nc3c(cccc3)C(=O)N)cc1	416	fCSFP4	weighted-fingerprint-similarity	0.933	0.512	rxn6038_0_a_kill_0____EN300-17791____EN300-89889	N/A	S1c2c(cc([N+]([O-])=O)cc2)C=C1C(=O)Nc3c(cccc3)C(=O)N	[*;r]C(=O)[N;H]c1[c;H][c;H][c;H][c;H]c1C(=O)[N;H2]_20	2	false	SAVI-Space-2024	rxn6038_0_a_kill_0	EN300-17791	O=C(N)c1c(N)cccc1	EN300-89889	O=[N+](O)c1ccc(Oc2nccc(c2)C(=O)O)cc1
Fc1ccc(cc1)C(=O)Nc2cc(ccc2)C(=O)Nc3c(cccc3)C(=O)N	417	fCSFP4	weighted-fingerprint-similarity	0.933	0.455	rxn6038_0_a_kill_0____EN300-17791____EN300-37261	N/A	S1c2c(cc([N+]([O-])=O)cc2)C=C1C(=O)Nc3c(cccc3)C(=O)N	[*;r]C(=O)[N;H]c1[c;H][c;H][c;H][c;H]c1C(=O)[N;H2]_20	2	false	SAVI-Space-2024	rxn6038_0_a_kill_0	EN300-17791	O=C(N)c1c(N)cccc1	EN300-37261	Fc1ccc(cc1)C(=O)Nc2cc(ccc2)C(=O)O
O=C(Nc1c(cccc1)C(=O)N)c2cc(NC(=O)c3ccncc3)ccc2	418	fCSFP4	weighted-fingerprint-similarity	0.933	0.455	rxn6038_0_a_kill_0____EN300-17791____EN300-30569	N/A	S1c2c(cc([N+]([O-])=O)cc2)C=C1C(=O)Nc3c(cccc3)C(=O)N	[*;r]C(=O)[N;H]c1[c;H][c;H][c;H][c;H]c1C(=O)[N;H2]_20	2	false	SAVI-Space-2024	rxn6038_0_a_kill_0	EN300-17791	O=C(N)c1c(N)cccc1	EN300-30569	O=C(O)c1cc(NC(=O)c2ccncc2)ccc1
O=C(Nc1c(cccc1)C(=O)N)c2c3c(cc(O)c2)cccc3	419	fCSFP4	weighted-fingerprint-similarity	0.933	0.508	rxn6038_0_a_kill_0____EN300-17791____EN300-6494139	N/A	S1c2c(cc([N+]([O-])=O)cc2)C=C1C(=O)Nc3c(cccc3)C(=O)N	[*;r]C(=O)[N;H]c1[c;H][c;H][c;H][c;H]c1C(=O)[N;H2]_20	2	false	SAVI-Space-2024	rxn6038_0_a_kill_0	EN300-17791	O=C(N)c1c(N)cccc1	EN300-6494139	O=C(O)c1c2c(cc(OC(=O)C)c1)cccc2
O=C(Nc1c(cccc1)C(=O)N)c2nc3c(cc2)ccc(c3)C	420	fCSFP4	weighted-fingerprint-similarity	0.933	0.508	rxn6038_0_a_kill_0____EN300-17791____EN300-2671990	N/A	S1c2c(cc([N+]([O-])=O)cc2)C=C1C(=O)Nc3c(cccc3)C(=O)N	[*;r]C(=O)[N;H]c1[c;H][c;H][c;H][c;H]c1C(=O)[N;H2]_20	2	false	SAVI-Space-2024	rxn6038_0_a_kill_0	EN300-17791	O=C(N)c1c(N)cccc1	EN300-2671990	O=C(O)c1nc2c(cc1)ccc(c2)C
[O-][N+](=O)c1c(N(C)C)cc(cc1)C(=O)Nc2c(cccc2)C(=O)N	421	fCSFP4	weighted-fingerprint-similarity	0.933	0.508	rxn6038_0_a_kill_0____EN300-17791____EN300-6496440	N/A	S1c2c(cc([N+]([O-])=O)cc2)C=C1C(=O)Nc3c(cccc3)C(=O)N	[*;r]C(=O)[N;H]c1[c;H][c;H][c;H][c;H]c1C(=O)[N;H2]_20	2	false	SAVI-Space-2024	rxn6038_0_a_kill_0	EN300-17791	O=C(N)c1c(N)cccc1	EN300-6496440	O=[N+](O)c1c(N(C)C)cc(cc1)C(=O)O
[O-][N+](=O)c1c(cc(OCC)cc1)C(=O)Nc2c(cccc2)C(=O)N	422	fCSFP4	weighted-fingerprint-similarity	0.933	0.508	rxn6038_0_a_kill_0____EN300-17791____EN300-203982	N/A	S1c2c(cc([N+]([O-])=O)cc2)C=C1C(=O)Nc3c(cccc3)C(=O)N	[*;r]C(=O)[N;H]c1[c;H][c;H][c;H][c;H]c1C(=O)[N;H2]_20	2	false	SAVI-Space-2024	rxn6038_0_a_kill_0	EN300-17791	O=C(N)c1c(N)cccc1	EN300-203982	O=[N+](O)c1c(cc(OCC)cc1)C(=O)O
O=C(Nc1c(cccc1)C(=O)N)c2cc3N=C(Nc3cc2)CC	423	fCSFP4	weighted-fingerprint-similarity	0.933	0.504	rxn6038_0_a_kill_0____EN300-17791____EN300-46665776	N/A	S1c2c(cc([N+]([O-])=O)cc2)C=C1C(=O)Nc3c(cccc3)C(=O)N	[*;r]C(=O)[N;H]c1[c;H][c;H][c;H][c;H]c1C(=O)[N;H2]_20	2	false	SAVI-Space-2024	rxn6038_0_a_kill_0	EN300-17791	O=C(N)c1c(N)cccc1	EN300-46665776	O=C(O)c1cc2N=C(Nc2cc1)CC
O=C(Nc1c(cccc1)C(=O)N)c2cc3nc(c(nc3cc2)C)C	424	fCSFP4	weighted-fingerprint-similarity	0.933	0.504	rxn6038_0_a_kill_0____EN300-17791____EN300-13694	N/A	S1c2c(cc([N+]([O-])=O)cc2)C=C1C(=O)Nc3c(cccc3)C(=O)N	[*;r]C(=O)[N;H]c1[c;H][c;H][c;H][c;H]c1C(=O)[N;H2]_20	2	false	SAVI-Space-2024	rxn6038_0_a_kill_0	EN300-17791	O=C(N)c1c(N)cccc1	EN300-13694	O=C(O)c1cc2nc(c(nc2cc1)C)C
S(c1c([N+]([O-])=O)cc(cc1)C(=O)Nc2c(cccc2)C(=O)N)C	425	fCSFP4	weighted-fingerprint-similarity	0.933	0.504	rxn6038_0_a_kill_0____EN300-17791____EN300-08950	N/A	S1c2c(cc([N+]([O-])=O)cc2)C=C1C(=O)Nc3c(cccc3)C(=O)N	[*;r]C(=O)[N;H]c1[c;H][c;H][c;H][c;H]c1C(=O)[N;H2]_20	2	false	SAVI-Space-2024	rxn6038_0_a_kill_0	EN300-17791	O=C(N)c1c(N)cccc1	EN300-08950	S(c1c([N+](=O)O)cc(cc1)C(=O)O)C
S1c2c(c(ccc2)C(=O)Nc3c(cccc3)C(=O)N)C=C1	426	fCSFP4	weighted-fingerprint-similarity	0.933	0.504	rxn6038_0_a_kill_0____EN300-17791____EN300-223275	N/A	S1c2c(cc([N+]([O-])=O)cc2)C=C1C(=O)Nc3c(cccc3)C(=O)N	[*;r]C(=O)[N;H]c1[c;H][c;H][c;H][c;H]c1C(=O)[N;H2]_20	2	false	SAVI-Space-2024	rxn6038_0_a_kill_0	EN300-17791	O=C(N)c1c(N)cccc1	EN300-223275	S1c2c(c(ccc2)C(=O)O)C=C1
S1c2c(cccc2)C(C(=O)Nc3c(cccc3)C(=O)N)=C1	427	fCSFP4	weighted-fingerprint-similarity	0.933	0.504	rxn6038_0_a_kill_0____EN300-17791____EN300-24693	N/A	S1c2c(cc([N+]([O-])=O)cc2)C=C1C(=O)Nc3c(cccc3)C(=O)N	[*;r]C(=O)[N;H]c1[c;H][c;H][c;H][c;H]c1C(=O)[N;H2]_20	2	false	SAVI-Space-2024	rxn6038_0_a_kill_0	EN300-17791	O=C(N)c1c(N)cccc1	EN300-24693	S1c2c(cccc2)C(C(=O)O)=C1
[O-][N+](=O)c1c(C#C)ccc(c1)C(=O)Nc2c(cccc2)C(=O)N	428	fCSFP4	weighted-fingerprint-similarity	0.933	0.504	rxn6038_0_a_kill_0____EN300-17791____EN300-8586571	N/A	S1c2c(cc([N+]([O-])=O)cc2)C=C1C(=O)Nc3c(cccc3)C(=O)N	[*;r]C(=O)[N;H]c1[c;H][c;H][c;H][c;H]c1C(=O)[N;H2]_20	2	false	SAVI-Space-2024	rxn6038_0_a_kill_0	EN300-17791	O=C(N)c1c(N)cccc1	EN300-8586571	O=[N+](O)c1c(C#C)ccc(c1)C(=O)O
[O-][N+](=O)c1c(C#N)ccc(c1)C(=O)Nc2c(cccc2)C(=O)N	429	fCSFP4	weighted-fingerprint-similarity	0.933	0.504	rxn6038_0_a_kill_0____EN300-17791____EN300-2773879	N/A	S1c2c(cc([N+]([O-])=O)cc2)C=C1C(=O)Nc3c(cccc3)C(=O)N	[*;r]C(=O)[N;H]c1[c;H][c;H][c;H][c;H]c1C(=O)[N;H2]_20	2	false	SAVI-Space-2024	rxn6038_0_a_kill_0	EN300-17791	O=C(N)c1c(N)cccc1	EN300-2773879	O=[N+](O)c1c(C#N)ccc(c1)C(=O)O
[O-][N+](=O)c1c(OC)ccc(c1)C(=O)Nc2c(cccc2)C(=O)N	430	fCSFP4	weighted-fingerprint-similarity	0.933	0.504	rxn6038_0_a_kill_0____EN300-17791____EN300-18531	N/A	S1c2c(cc([N+]([O-])=O)cc2)C=C1C(=O)Nc3c(cccc3)C(=O)N	[*;r]C(=O)[N;H]c1[c;H][c;H][c;H][c;H]c1C(=O)[N;H2]_20	2	false	SAVI-Space-2024	rxn6038_0_a_kill_0	EN300-17791	O=C(N)c1c(N)cccc1	EN300-18531	O=[N+](O)c1c(OC)ccc(c1)C(=O)O
[O-][N+](=O)c1c(ccc(c1)C(=O)Nc2c(cccc2)C(=O)N)CC	431	fCSFP4	weighted-fingerprint-similarity	0.933	0.504	rxn6038_0_a_kill_0____EN300-17791____EN300-97038	N/A	S1c2c(cc([N+]([O-])=O)cc2)C=C1C(=O)Nc3c(cccc3)C(=O)N	[*;r]C(=O)[N;H]c1[c;H][c;H][c;H][c;H]c1C(=O)[N;H2]_20	2	false	SAVI-Space-2024	rxn6038_0_a_kill_0	EN300-17791	O=C(N)c1c(N)cccc1	EN300-97038	O=[N+](O)c1c(ccc(c1)C(=O)O)CC
O=C(Nc1c(cccc1)C(=O)N)c2nnc3c(c2)cccc3	432	fCSFP4	weighted-fingerprint-similarity	0.933	0.500	rxn6038_0_a_kill_0____EN300-17791____EN300-27679 EN300-39322""	N/A	S1c2c(cc([N+]([O-])=O)cc2)C=C1C(=O)Nc3c(cccc3)C(=O)N	[*;r]C(=O)[N;H]c1[c;H][c;H][c;H][c;H]c1C(=O)[N;H2]_20	2	false	SAVI-Space-2024	rxn6038_0_a_kill_0	EN300-17791	O=C(N)c1c(N)cccc1	EN300-27679 EN300-39322""	O=C(O)c1nnc2c(c1)cccc2
[O-][N+](=O)C=1N(C(C(=O)Nc2c(cccc2)C(=O)N)=CC1)C	433	fCSFP4	weighted-fingerprint-similarity	0.933	0.500	rxn6038_0_a_kill_0____EN300-17791____EN300-23777	N/A	S1c2c(cc([N+]([O-])=O)cc2)C=C1C(=O)Nc3c(cccc3)C(=O)N	[*;r]C(=O)[N;H]c1[c;H][c;H][c;H][c;H]c1C(=O)[N;H2]_20	2	false	SAVI-Space-2024	rxn6038_0_a_kill_0	EN300-17791	O=C(N)c1c(N)cccc1	EN300-23777	O=[N+](O)C=1N(C(C(=O)O)=CC1)C
O=C(Nc1c(cccc1)C(=O)N)c2nc3c(cc2)cccc3	434	fCSFP4	weighted-fingerprint-similarity	0.933	0.488	rxn6038_0_a_kill_0____EN300-17791____EN300-19301	N/A	S1c2c(cc([N+]([O-])=O)cc2)C=C1C(=O)Nc3c(cccc3)C(=O)N	[*;r]C(=O)[N;H]c1[c;H][c;H][c;H][c;H]c1C(=O)[N;H2]_20	2	false	SAVI-Space-2024	rxn6038_0_a_kill_0	EN300-17791	O=C(N)c1c(N)cccc1	EN300-19301	O=C(O)c1nc2c(cc1)cccc2
S1c2c(N=C1C=3SC(C(=O)Nc4c(cccc4)C(=O)N)=CC3)cccc2	435	fCSFP4	weighted-fingerprint-similarity	0.932	0.533	rxn6038_0_a_kill_0____EN300-17791____EN300-00707	N/A	S1c2c(cc([N+]([O-])=O)cc2)C=C1C(=O)Nc3c(cccc3)C(=O)N	[*;r]C(=O)[N;H]c1[c;H][c;H][c;H][c;H]c1C(=O)[N;H2]_20	2	false	SAVI-Space-2024	rxn6038_0_a_kill_0	EN300-17791	O=C(N)c1c(N)cccc1	EN300-00707	S1c2c(N=C1C=3SC(C(=O)O)=CC3)cccc2
S1c2c(cc(F)cc2)C(C(=O)Nc3c(cccc3)C(=O)N)=C1C	436	fCSFP4	weighted-fingerprint-similarity	0.932	0.533	rxn6038_0_a_kill_0____EN300-17791____EN300-5074964	N/A	S1c2c(cc([N+]([O-])=O)cc2)C=C1C(=O)Nc3c(cccc3)C(=O)N	[*;r]C(=O)[N;H]c1[c;H][c;H][c;H][c;H]c1C(=O)[N;H2]_20	2	false	SAVI-Space-2024	rxn6038_0_a_kill_0	EN300-17791	O=C(N)c1c(N)cccc1	EN300-5074964	S1c2c(cc(F)cc2)C(C(=O)O)=C1C
S1C(C(=O)Nc2c(cccc2)C(=O)N)=CC=3N(C=NC13)C	437	fCSFP4	weighted-fingerprint-similarity	0.932	0.530	rxn6038_0_a_kill_0____EN300-17791____EN300-7437173	N/A	S1c2c(cc([N+]([O-])=O)cc2)C=C1C(=O)Nc3c(cccc3)C(=O)N	[*;r]C(=O)[N;H]c1[c;H][c;H][c;H][c;H]c1C(=O)[N;H2]_20	2	false	SAVI-Space-2024	rxn6038_0_a_kill_0	EN300-17791	O=C(N)c1c(N)cccc1	EN300-7437173	S1C(C(=O)O)=CC=2N(C=NC12)C
S1C(C(=O)Nc2c(cccc2)C(=O)N)=CC=3N=NN(C13)C	438	fCSFP4	weighted-fingerprint-similarity	0.932	0.530	rxn6038_0_a_kill_0____EN300-17791____EN300-6498689	N/A	S1c2c(cc([N+]([O-])=O)cc2)C=C1C(=O)Nc3c(cccc3)C(=O)N	[*;r]C(=O)[N;H]c1[c;H][c;H][c;H][c;H]c1C(=O)[N;H2]_20	2	false	SAVI-Space-2024	rxn6038_0_a_kill_0	EN300-17791	O=C(N)c1c(N)cccc1	EN300-6498689	S1C(C(=O)O)=CC=2N=NN(C12)C
S1C(NC(=O)C=2SC=CC2)=C(C(=O)Nc3c(cccc3)C(=O)N)C=C1	439	fCSFP4	weighted-fingerprint-similarity	0.932	0.475	rxn6038_0_a_kill_0____EN300-17791____EN300-75682	N/A	S1c2c(cc([N+]([O-])=O)cc2)C=C1C(=O)Nc3c(cccc3)C(=O)N	[*;r]C(=O)[N;H]c1[c;H][c;H][c;H][c;H]c1C(=O)[N;H2]_20	2	false	SAVI-Space-2024	rxn6038_0_a_kill_0	EN300-17791	O=C(N)c1c(N)cccc1	EN300-75682	S1C(NC(=O)C=2SC=CC2)=C(C(=O)O)C=C1
S1C(C(=O)Nc2c(cccc2)C(=O)N)=C(C=3SC=CC13)C	440	fCSFP4	weighted-fingerprint-similarity	0.932	0.523	rxn6038_0_a_kill_0____EN300-17791____EN300-37412	N/A	S1c2c(cc([N+]([O-])=O)cc2)C=C1C(=O)Nc3c(cccc3)C(=O)N	[*;r]C(=O)[N;H]c1[c;H][c;H][c;H][c;H]c1C(=O)[N;H2]_20	2	false	SAVI-Space-2024	rxn6038_0_a_kill_0	EN300-17791	O=C(N)c1c(N)cccc1	EN300-37412	S1C(C(=O)O)=C(C=2SC=CC12)C
S1c2c(cccc2)C(C(=O)Nc3c(cccc3)C(=O)N)=C1C(=O)C	441	fCSFP4	weighted-fingerprint-similarity	0.932	0.523	rxn6038_0_a_kill_0____EN300-17791____EN300-1609192	N/A	S1c2c(cc([N+]([O-])=O)cc2)C=C1C(=O)Nc3c(cccc3)C(=O)N	[*;r]C(=O)[N;H]c1[c;H][c;H][c;H][c;H]c1C(=O)[N;H2]_20	2	false	SAVI-Space-2024	rxn6038_0_a_kill_0	EN300-17791	O=C(N)c1c(N)cccc1	EN300-1609192	S1c2c(cccc2)C(C(=O)O)=C1C(=O)C
S1c2c(ccc(c2)C)C(C(=O)Nc3c(cccc3)C(=O)N)=C1	442	fCSFP4	weighted-fingerprint-similarity	0.932	0.519	rxn6038_0_a_kill_0____EN300-17791____EN300-191700	N/A	S1c2c(cc([N+]([O-])=O)cc2)C=C1C(=O)Nc3c(cccc3)C(=O)N	[*;r]C(=O)[N;H]c1[c;H][c;H][c;H][c;H]c1C(=O)[N;H2]_20	2	false	SAVI-Space-2024	rxn6038_0_a_kill_0	EN300-17791	O=C(N)c1c(N)cccc1	EN300-191700	S1c2c(ccc(c2)C)C(C(=O)O)=C1
S1c2c(ncc(c2)C(=O)Nc3c(cccc3)C(=O)N)N=C1N	443	fCSFP4	weighted-fingerprint-similarity	0.932	0.515	rxn6038_0_a_kill_0____EN300-17791____EN300-201584	N/A	S1c2c(cc([N+]([O-])=O)cc2)C=C1C(=O)Nc3c(cccc3)C(=O)N	[*;r]C(=O)[N;H]c1[c;H][c;H][c;H][c;H]c1C(=O)[N;H2]_20	2	false	SAVI-Space-2024	rxn6038_0_a_kill_0	EN300-17791	O=C(N)c1c(N)cccc1	EN300-201584	S1c2c(ncc(c2)C(=O)O)N=C1N
Fc1cc2nnc(cc2cc1)C(=O)Nc3c(cccc3)C(=O)N	444	fCSFP4	weighted-fingerprint-similarity	0.932	0.512	rxn6038_0_a_kill_0____EN300-17791____EN300-7433557	N/A	S1c2c(cc([N+]([O-])=O)cc2)C=C1C(=O)Nc3c(cccc3)C(=O)N	[*;r]C(=O)[N;H]c1[c;H][c;H][c;H][c;H]c1C(=O)[N;H2]_20	2	false	SAVI-Space-2024	rxn6038_0_a_kill_0	EN300-17791	O=C(N)c1c(N)cccc1	EN300-7433557	Fc1cc2nnc(cc2cc1)C(=O)O
O=C(N)c1c(NC(=O)C=2Nc3c(cc(OC)cc3)C2)cccc1	445	fCSFP4	weighted-fingerprint-similarity	0.932	0.512	rxn6038_0_a_kill_0____EN300-17791____EN300-96643	N/A	S1c2c(cc([N+]([O-])=O)cc2)C=C1C(=O)Nc3c(cccc3)C(=O)N	[*;r]C(=O)[N;H]c1[c;H][c;H][c;H][c;H]c1C(=O)[N;H2]_20	2	false	SAVI-Space-2024	rxn6038_0_a_kill_0	EN300-17791	O=C(N)c1c(N)cccc1	EN300-96643	O=C(O)C=1Nc2c(cc(OC)cc2)C1
O=C(N)c1c(NC(=O)C=2Oc3c(cc(OC)cc3)C2)cccc1	446	fCSFP4	weighted-fingerprint-similarity	0.932	0.512	rxn6038_0_a_kill_0____EN300-17791____EN300-100582	N/A	S1c2c(cc([N+]([O-])=O)cc2)C=C1C(=O)Nc3c(cccc3)C(=O)N	[*;r]C(=O)[N;H]c1[c;H][c;H][c;H][c;H]c1C(=O)[N;H2]_20	2	false	SAVI-Space-2024	rxn6038_0_a_kill_0	EN300-17791	O=C(N)c1c(N)cccc1	EN300-100582	O=C(O)C=1Oc2c(cc(OC)cc2)C1
O=C(Nc1c(cccc1)C(=O)N)C=2Nc3c(cc(C#C)cc3)C2	447	fCSFP4	weighted-fingerprint-similarity	0.932	0.512	rxn6038_0_a_kill_0____EN300-17791____EN300-8640098	N/A	S1c2c(cc([N+]([O-])=O)cc2)C=C1C(=O)Nc3c(cccc3)C(=O)N	[*;r]C(=O)[N;H]c1[c;H][c;H][c;H][c;H]c1C(=O)[N;H2]_20	2	false	SAVI-Space-2024	rxn6038_0_a_kill_0	EN300-17791	O=C(N)c1c(N)cccc1	EN300-8640098	O=C(O)C=1Nc2c(cc(C#C)cc2)C1
O=C(Nc1c(cccc1)C(=O)N)C=2Nc3c(ccc(c3)C=O)C2	448	fCSFP4	weighted-fingerprint-similarity	0.932	0.512	rxn6038_0_a_kill_0____EN300-17791____EN300-398623	N/A	S1c2c(cc([N+]([O-])=O)cc2)C=C1C(=O)Nc3c(cccc3)C(=O)N	[*;r]C(=O)[N;H]c1[c;H][c;H][c;H][c;H]c1C(=O)[N;H2]_20	2	false	SAVI-Space-2024	rxn6038_0_a_kill_0	EN300-17791	O=C(N)c1c(N)cccc1	EN300-398623	O=C(O)C=1Nc2c(ccc(c2)C=O)C1
O=C(Nc1c(cccc1)C(=O)N)c2c(nc3c(c2)cc(cc3)C)C	449	fCSFP4	weighted-fingerprint-similarity	0.932	0.512	rxn6038_0_a_kill_0____EN300-17791____EN300-07176	N/A	S1c2c(cc([N+]([O-])=O)cc2)C=C1C(=O)Nc3c(cccc3)C(=O)N	[*;r]C(=O)[N;H]c1[c;H][c;H][c;H][c;H]c1C(=O)[N;H2]_20	2	false	SAVI-Space-2024	rxn6038_0_a_kill_0	EN300-17791	O=C(N)c1c(N)cccc1	EN300-07176	O=C(O)c1c(nc2c(c1)cc(cc2)C)C
O=C(N)c1c(NC(=O)C2=CC3=NN(C=C3C=C2)C)cccc1	450	fCSFP4	weighted-fingerprint-similarity	0.932	0.508	rxn6038_0_a_kill_0____EN300-17791____EN300-7406641	N/A	S1c2c(cc([N+]([O-])=O)cc2)C=C1C(=O)Nc3c(cccc3)C(=O)N	[*;r]C(=O)[N;H]c1[c;H][c;H][c;H][c;H]c1C(=O)[N;H2]_20	2	false	SAVI-Space-2024	rxn6038_0_a_kill_0	EN300-17791	O=C(N)c1c(N)cccc1	EN300-7406641	O=C(O)C1=CC2=NN(C=C2C=C1)C
O=C(N)c1c(NC(=O)C=2NN=C(c3cc4c(cc3)cccc4)C2)cccc1	451	fCSFP4	weighted-fingerprint-similarity	0.932	0.508	rxn6038_0_a_kill_0____EN300-17791____EN300-236355	N/A	S1c2c(cc([N+]([O-])=O)cc2)C=C1C(=O)Nc3c(cccc3)C(=O)N	[*;r]C(=O)[N;H]c1[c;H][c;H][c;H][c;H]c1C(=O)[N;H2]_20	2	false	SAVI-Space-2024	rxn6038_0_a_kill_0	EN300-17791	O=C(N)c1c(N)cccc1	EN300-236355	O=C(O)C=1NN=C(c2cc3c(cc2)cccc3)C1
O=C(Nc1c(cccc1)C(=O)N)c2c3c(cc(OC)cc3)ccc2	452	fCSFP4	weighted-fingerprint-similarity	0.932	0.508	rxn6038_0_a_kill_0____EN300-17791____EN300-52998	N/A	S1c2c(cc([N+]([O-])=O)cc2)C=C1C(=O)Nc3c(cccc3)C(=O)N	[*;r]C(=O)[N;H]c1[c;H][c;H][c;H][c;H]c1C(=O)[N;H2]_20	2	false	SAVI-Space-2024	rxn6038_0_a_kill_0	EN300-17791	O=C(N)c1c(N)cccc1	EN300-52998	O=C(O)c1c2c(cc(OC)cc2)ccc1
O=C(Nc1c(cccc1)C(=O)N)c2cc3nc(OC)ccc3cc2	453	fCSFP4	weighted-fingerprint-similarity	0.932	0.508	rxn6038_0_a_kill_0____EN300-17791____EN300-5308741	N/A	S1c2c(cc([N+]([O-])=O)cc2)C=C1C(=O)Nc3c(cccc3)C(=O)N	[*;r]C(=O)[N;H]c1[c;H][c;H][c;H][c;H]c1C(=O)[N;H2]_20	2	false	SAVI-Space-2024	rxn6038_0_a_kill_0	EN300-17791	O=C(N)c1c(N)cccc1	EN300-5308741	O=C(O)c1cc2nc(OC)ccc2cc1
S1C2=C(NC(C(=O)Nc3c(cccc3)C(=O)N)=C2)C=C1	454	fCSFP4	weighted-fingerprint-similarity	0.932	0.508	rxn6038_0_a_kill_0____EN300-17791____EN300-73618	N/A	S1c2c(cc([N+]([O-])=O)cc2)C=C1C(=O)Nc3c(cccc3)C(=O)N	[*;r]C(=O)[N;H]c1[c;H][c;H][c;H][c;H]c1C(=O)[N;H2]_20	2	false	SAVI-Space-2024	rxn6038_0_a_kill_0	EN300-17791	O=C(N)c1c(N)cccc1	EN300-73618	S1C2=C(NC(C(=O)O)=C2)C=C1
[O-][N+](=O)c1cc(ccc1)C(=O)Nc2ccc(OCCC(=O)Nc3c(cccc3)C(=O)N)cc2	455	fCSFP4	weighted-fingerprint-similarity	0.932	0.508	rxn6039_0_a_kill_0____EN300-18102____EN300-35822	N/A	S1c2c(cc([N+]([O-])=O)cc2)C=C1C(=O)Nc3c(cccc3)C(=O)N	[*;r]C(=O)[N;H]c1[c;H][c;H][c;H][c;H]c1C(=O)[N;H2]_20	2	false	SAVI-Space-2024	rxn6039_0_a_kill_0	EN300-18102	O=[N+](O)c1cc(ccc1)C(=O)Nc2ccc(O)cc2	EN300-35822	ClCCC(=O)Nc1c(cccc1)C(=O)N
[O-][N+](=O)c1ccc(N2C(C(=O)Nc3c(cccc3)C(=O)N)=CC=C2)cc1	456	fCSFP4	weighted-fingerprint-similarity	0.932	0.508	rxn6038_0_a_kill_0____EN300-17791____EN300-83551	N/A	S1c2c(cc([N+]([O-])=O)cc2)C=C1C(=O)Nc3c(cccc3)C(=O)N	[*;r]C(=O)[N;H]c1[c;H][c;H][c;H][c;H]c1C(=O)[N;H2]_20	2	false	SAVI-Space-2024	rxn6038_0_a_kill_0	EN300-17791	O=C(N)c1c(N)cccc1	EN300-83551	O=[N+](O)c1ccc(N2C(C(=O)O)=CC=C2)cc1
O=C(Nc1c(cccc1)C(=O)N)c2cc(ccc2)C(=O)NCC	457	fCSFP4	weighted-fingerprint-similarity	0.932	0.451	rxn6038_0_a_kill_0____EN300-17791____EN300-1265793	N/A	S1c2c(cc([N+]([O-])=O)cc2)C=C1C(=O)Nc3c(cccc3)C(=O)N	[*;r]C(=O)[N;H]c1[c;H][c;H][c;H][c;H]c1C(=O)[N;H2]_20	2	false	SAVI-Space-2024	rxn6038_0_a_kill_0	EN300-17791	O=C(N)c1c(N)cccc1	EN300-1265793	O=C(O)c1cc(ccc1)C(=O)NCC
O=C(Nc1c(cccc1)C(=O)N)c2ccc(cc2)C(=O)NC(C)C	458	fCSFP4	weighted-fingerprint-similarity	0.932	0.451	rxn6038_0_a_kill_0____EN300-17791____EN300-119808	N/A	S1c2c(cc([N+]([O-])=O)cc2)C=C1C(=O)Nc3c(cccc3)C(=O)N	[*;r]C(=O)[N;H]c1[c;H][c;H][c;H][c;H]c1C(=O)[N;H2]_20	2	false	SAVI-Space-2024	rxn6038_0_a_kill_0	EN300-17791	O=C(N)c1c(N)cccc1	EN300-119808	O=C(O)c1ccc(cc1)C(=O)NC(C)C
O=C(Nc1ccccc1)c2c(OCC(=O)Nc3c(cccc3)C(=O)N)cc4c(c2)cccc4	459	fCSFP4	weighted-fingerprint-similarity	0.932	0.504	rxn6039_0_a_kill_0____EN300-128496____EN300-01776	N/A	S1c2c(cc([N+]([O-])=O)cc2)C=C1C(=O)Nc3c(cccc3)C(=O)N	[*;r]C(=O)[N;H]c1[c;H][c;H][c;H][c;H]c1C(=O)[N;H2]_20	2	false	SAVI-Space-2024	rxn6039_0_a_kill_0	EN300-128496	O=C(Nc1ccccc1)c2c(O)cc3c(c2)cccc3	EN300-01776	ClCC(=O)Nc1c(cccc1)C(=O)N
S1c2c(nc(cc2)C(=O)Nc3c(cccc3)C(=O)N)C=C1	460	fCSFP4	weighted-fingerprint-similarity	0.932	0.504	rxn6038_0_a_kill_0____EN300-17791____EN300-80868	N/A	S1c2c(cc([N+]([O-])=O)cc2)C=C1C(=O)Nc3c(cccc3)C(=O)N	[*;r]C(=O)[N;H]c1[c;H][c;H][c;H][c;H]c1C(=O)[N;H2]_20	2	false	SAVI-Space-2024	rxn6038_0_a_kill_0	EN300-17791	O=C(N)c1c(N)cccc1	EN300-80868	S1c2c(nc(cc2)C(=O)O)C=C1
[O-][N+](=O)c1cc2c(NC(=O)C=C2C(=O)Nc3c(cccc3)C(=O)N)cc1	461	fCSFP4	weighted-fingerprint-similarity	0.932	0.546	rxn6038_0_a_kill_0____EN300-17791____EN300-74869	N/A	S1c2c(cc([N+]([O-])=O)cc2)C=C1C(=O)Nc3c(cccc3)C(=O)N	[*;r]C(=O)[N;H]c1[c;H][c;H][c;H][c;H]c1C(=O)[N;H2]_20	2	false	SAVI-Space-2024	rxn6038_0_a_kill_0	EN300-17791	O=C(N)c1c(N)cccc1	EN300-74869	O=[N+](O)c1cc2c(NC(=O)C=C2C(=O)O)cc1
O=C(Nc1c(cccc1)C(=O)N)c2c3c(cc(N)c2)cccc3	462	fCSFP4	weighted-fingerprint-similarity	0.932	0.500	rxn6038_0_a_kill_0____EN300-17791____EN300-368770	N/A	S1c2c(cc([N+]([O-])=O)cc2)C=C1C(=O)Nc3c(cccc3)C(=O)N	[*;r]C(=O)[N;H]c1[c;H][c;H][c;H][c;H]c1C(=O)[N;H2]_20	2	false	SAVI-Space-2024	rxn6038_0_a_kill_0	EN300-17791	O=C(N)c1c(N)cccc1	EN300-368770	O=C(OCC1c2c(c3c1cccc3)cccc2)Nc4cc(c5c(c4)cccc5)C(=O)O
[O-][N+](=O)c1c(ccc(c1)C(=O)Nc2c(cccc2)C(=O)N)B(O)O	463	fCSFP4	weighted-fingerprint-similarity	0.932	0.500	rxn6038_0_a_kill_0____EN300-17791____EN300-147316	N/A	S1c2c(cc([N+]([O-])=O)cc2)C=C1C(=O)Nc3c(cccc3)C(=O)N	[*;r]C(=O)[N;H]c1[c;H][c;H][c;H][c;H]c1C(=O)[N;H2]_20	2	false	SAVI-Space-2024	rxn6038_0_a_kill_0	EN300-17791	O=C(N)c1c(N)cccc1	EN300-147316	O=[N+](O)c1c(ccc(c1)C(=O)O)B(O)O
[O-][N+](=O)c1cc2c(NC(C(=O)Nc3c(cccc3)C(=O)N)=C2C)cc1	464	fCSFP4	weighted-fingerprint-similarity	0.932	0.543	rxn6038_0_a_kill_0____EN300-17791____EN300-148029	N/A	S1c2c(cc([N+]([O-])=O)cc2)C=C1C(=O)Nc3c(cccc3)C(=O)N	[*;r]C(=O)[N;H]c1[c;H][c;H][c;H][c;H]c1C(=O)[N;H2]_20	2	false	SAVI-Space-2024	rxn6038_0_a_kill_0	EN300-17791	O=C(N)c1c(N)cccc1	EN300-148029	O=[N+](O)c1cc2c(NC(C(=O)O)=C2C)cc1
S1c2c(cccc2C=C1)C(=O)Nc3c(cccc3)C(=O)N	465	fCSFP4	weighted-fingerprint-similarity	0.932	0.492	rxn6038_0_a_kill_0____EN300-17791____EN300-99086	N/A	S1c2c(cc([N+]([O-])=O)cc2)C=C1C(=O)Nc3c(cccc3)C(=O)N	[*;r]C(=O)[N;H]c1[c;H][c;H][c;H][c;H]c1C(=O)[N;H2]_20	2	false	SAVI-Space-2024	rxn6038_0_a_kill_0	EN300-17791	O=C(N)c1c(N)cccc1	EN300-99086	S1c2c(cccc2C=C1)C(=O)O
S1C(C(=O)Nc2c(cccc2)C(=O)N)=CC=3C(=O)Nc4c(cccc4)C13	466	fCSFP4	weighted-fingerprint-similarity	0.932	0.536	rxn6038_0_a_kill_0____EN300-17791____EN300-1717056	N/A	S1c2c(cc([N+]([O-])=O)cc2)C=C1C(=O)Nc3c(cccc3)C(=O)N	[*;r]C(=O)[N;H]c1[c;H][c;H][c;H][c;H]c1C(=O)[N;H2]_20	2	false	SAVI-Space-2024	rxn6038_0_a_kill_0	EN300-17791	O=C(N)c1c(N)cccc1	EN300-1717056	S1C(C(=O)O)=CC=2C(=O)Nc3c(cccc3)C12
S1C(C(=O)Nc2c(cccc2)C(=O)N)=CC=3SC(=NC13)N4CCCC4	467	fCSFP4	weighted-fingerprint-similarity	0.932	0.536	rxn6038_0_a_kill_0____EN300-17791____EN300-153959	N/A	S1c2c(cc([N+]([O-])=O)cc2)C=C1C(=O)Nc3c(cccc3)C(=O)N	[*;r]C(=O)[N;H]c1[c;H][c;H][c;H][c;H]c1C(=O)[N;H2]_20	2	false	SAVI-Space-2024	rxn6038_0_a_kill_0	EN300-17791	O=C(N)c1c(N)cccc1	EN300-153959	S1C(C(=O)O)=CC=2SC(=NC12)N3CCCC3
S1C(C(=O)Nc2c(cccc2)C(=O)N)=CC=3SC(=O)N(C13)C	468	fCSFP4	weighted-fingerprint-similarity	0.932	0.533	rxn6038_0_a_kill_0____EN300-17791____EN300-19611400	N/A	S1c2c(cc([N+]([O-])=O)cc2)C=C1C(=O)Nc3c(cccc3)C(=O)N	[*;r]C(=O)[N;H]c1[c;H][c;H][c;H][c;H]c1C(=O)[N;H2]_20	2	false	SAVI-Space-2024	rxn6038_0_a_kill_0	EN300-17791	O=C(N)c1c(N)cccc1	EN300-19611400	S1C(C(=O)O)=CC=2SC(=O)N(C12)C
S1C(C(=O)Nc2c(cccc2)C(=O)N)=C(NC(=O)c3ccncc3)C=C1	469	fCSFP4	weighted-fingerprint-similarity	0.931	0.471	rxn6038_0_a_kill_0____EN300-17791____EN300-41597	N/A	S1c2c(cc([N+]([O-])=O)cc2)C=C1C(=O)Nc3c(cccc3)C(=O)N	[*;r]C(=O)[N;H]c1[c;H][c;H][c;H][c;H]c1C(=O)[N;H2]_20	2	false	SAVI-Space-2024	rxn6038_0_a_kill_0	EN300-17791	O=C(N)c1c(N)cccc1	EN300-41597	S1C(C(=O)O)=C(NC(=O)c2ccncc2)C=C1
S1C(=NC(C(=O)Nc2c(cccc2)C(=O)N)=C1)c3ccc([N+]([O-])=O)cc3	470	fCSFP4	weighted-fingerprint-similarity	0.931	0.511	rxn6038_0_a_kill_0____EN300-17791____EN300-60842	N/A	S1c2c(cc([N+]([O-])=O)cc2)C=C1C(=O)Nc3c(cccc3)C(=O)N	[*;r]C(=O)[N;H]c1[c;H][c;H][c;H][c;H]c1C(=O)[N;H2]_20	2	false	SAVI-Space-2024	rxn6038_0_a_kill_0	EN300-17791	O=C(N)c1c(N)cccc1	EN300-60842	S1C(=NC(C(=O)O)=C1)c2ccc([N+](=O)O)cc2
O=C(N)c1c(NC(=O)C=2Nc3c(ccc(OC)c3)C2)cccc1	471	fCSFP4	weighted-fingerprint-similarity	0.931	0.508	rxn6038_0_a_kill_0____EN300-17791____EN300-15092	N/A	S1c2c(cc([N+]([O-])=O)cc2)C=C1C(=O)Nc3c(cccc3)C(=O)N	[*;r]C(=O)[N;H]c1[c;H][c;H][c;H][c;H]c1C(=O)[N;H2]_20	2	false	SAVI-Space-2024	rxn6038_0_a_kill_0	EN300-17791	O=C(N)c1c(N)cccc1	EN300-15092	O=C(O)C=1Nc2c(ccc(OC)c2)C1
O=C(N)c1c(NC(=O)C=2Oc3c(ccc(OC)c3)C2)cccc1	472	fCSFP4	weighted-fingerprint-similarity	0.931	0.508	rxn6038_0_a_kill_0____EN300-17791____EN300-100670	N/A	S1c2c(cc([N+]([O-])=O)cc2)C=C1C(=O)Nc3c(cccc3)C(=O)N	[*;r]C(=O)[N;H]c1[c;H][c;H][c;H][c;H]c1C(=O)[N;H2]_20	2	false	SAVI-Space-2024	rxn6038_0_a_kill_0	EN300-17791	O=C(N)c1c(N)cccc1	EN300-100670	O=C(O)C=1Oc2c(ccc(OC)c2)C1
O=C(Nc1c(cccc1)C(=O)N)C=2Nc3c(ccc(c3)CC)C2	473	fCSFP4	weighted-fingerprint-similarity	0.931	0.508	rxn6038_0_a_kill_0____EN300-17791____EN300-15107	N/A	S1c2c(cc([N+]([O-])=O)cc2)C=C1C(=O)Nc3c(cccc3)C(=O)N	[*;r]C(=O)[N;H]c1[c;H][c;H][c;H][c;H]c1C(=O)[N;H2]_20	2	false	SAVI-Space-2024	rxn6038_0_a_kill_0	EN300-17791	O=C(N)c1c(N)cccc1	EN300-15107	O=C(O)C=1Nc2c(ccc(c2)CC)C1
O=C(Nc1c(cccc1)C(=O)N)c2c(nc3c(c2)ccc(c3)C)C	474	fCSFP4	weighted-fingerprint-similarity	0.931	0.508	rxn6038_0_a_kill_0____EN300-17791____EN300-07175	N/A	S1c2c(cc([N+]([O-])=O)cc2)C=C1C(=O)Nc3c(cccc3)C(=O)N	[*;r]C(=O)[N;H]c1[c;H][c;H][c;H][c;H]c1C(=O)[N;H2]_20	2	false	SAVI-Space-2024	rxn6038_0_a_kill_0	EN300-17791	O=C(N)c1c(N)cccc1	EN300-07175	O=C(O)c1c(nc2c(c1)ccc(c2)C)C
O=C(Nc1c(cccc1)C(=O)N)c2cc3c(cc2)C(=O)NN=C3	475	fCSFP4	weighted-fingerprint-similarity	0.931	0.508	rxn6038_0_a_kill_0____EN300-17791____EN300-6758811	N/A	S1c2c(cc([N+]([O-])=O)cc2)C=C1C(=O)Nc3c(cccc3)C(=O)N	[*;r]C(=O)[N;H]c1[c;H][c;H][c;H][c;H]c1C(=O)[N;H2]_20	2	false	SAVI-Space-2024	rxn6038_0_a_kill_0	EN300-17791	O=C(N)c1c(N)cccc1	EN300-6758811	O=C(O)c1cc2c(cc1)C(=O)NN=C2
S(c1cc2NC(C(=O)Nc3c(cccc3)C(=O)N)=Cc2cc1)C	476	fCSFP4	weighted-fingerprint-similarity	0.931	0.508	rxn6038_0_a_kill_0____EN300-17791____EN300-15105	N/A	S1c2c(cc([N+]([O-])=O)cc2)C=C1C(=O)Nc3c(cccc3)C(=O)N	[*;r]C(=O)[N;H]c1[c;H][c;H][c;H][c;H]c1C(=O)[N;H2]_20	2	false	SAVI-Space-2024	rxn6038_0_a_kill_0	EN300-17791	O=C(N)c1c(N)cccc1	EN300-15105	S(c1cc2NC(C(=O)O)=Cc2cc1)C
O=C(Nc1c(cccc1)C(=O)N)c2cc3N(N=Cc3cc2)C	477	fCSFP4	weighted-fingerprint-similarity	0.931	0.504	rxn6038_0_a_kill_0____EN300-17791____EN300-191295	N/A	S1c2c(cc([N+]([O-])=O)cc2)C=C1C(=O)Nc3c(cccc3)C(=O)N	[*;r]C(=O)[N;H]c1[c;H][c;H][c;H][c;H]c1C(=O)[N;H2]_20	2	false	SAVI-Space-2024	rxn6038_0_a_kill_0	EN300-17791	O=C(N)c1c(N)cccc1	EN300-191295	O=C(O)c1cc2N(N=Cc2cc1)C
[O-][N+](=O)c1ccc(N2N=CC(C(=O)Nc3c(cccc3)C(=O)N)=C2)cc1	478	fCSFP4	weighted-fingerprint-similarity	0.931	0.504	rxn6038_0_a_kill_0____EN300-17791____EN300-36527	N/A	S1c2c(cc([N+]([O-])=O)cc2)C=C1C(=O)Nc3c(cccc3)C(=O)N	[*;r]C(=O)[N;H]c1[c;H][c;H][c;H][c;H]c1C(=O)[N;H2]_20	2	false	SAVI-Space-2024	rxn6038_0_a_kill_0	EN300-17791	O=C(N)c1c(N)cccc1	EN300-36527	O=[N+](O)c1ccc(N2N=CC(C(=O)O)=C2)cc1
O=C(Nc1c(cccc1)C(=O)N)c2ccc(cc2)C(=O)NC(C)(C)C	479	fCSFP4	weighted-fingerprint-similarity	0.931	0.447	rxn6038_0_a_kill_0____EN300-17791____EN300-56561	N/A	S1c2c(cc([N+]([O-])=O)cc2)C=C1C(=O)Nc3c(cccc3)C(=O)N	[*;r]C(=O)[N;H]c1[c;H][c;H][c;H][c;H]c1C(=O)[N;H2]_20	2	false	SAVI-Space-2024	rxn6038_0_a_kill_0	EN300-17791	O=C(N)c1c(N)cccc1	EN300-56561	O=C(O)c1ccc(cc1)C(=O)NC(C)(C)C
O=C(Nc1c(cccc1)C(=O)N)c2ccc(cc2)C(=O)NC3CC3	480	fCSFP4	weighted-fingerprint-similarity	0.931	0.447	rxn6038_0_a_kill_0____EN300-17791____EN300-119064	N/A	S1c2c(cc([N+]([O-])=O)cc2)C=C1C(=O)Nc3c(cccc3)C(=O)N	[*;r]C(=O)[N;H]c1[c;H][c;H][c;H][c;H]c1C(=O)[N;H2]_20	2	false	SAVI-Space-2024	rxn6038_0_a_kill_0	EN300-17791	O=C(N)c1c(N)cccc1	EN300-119064	O=C(O)c1ccc(cc1)C(=O)NC2CC2
O=C(Nc1c(cccc1)C)c2ccc(Nc3c(cccc3)C(=O)N)cc2	481	fCSFP4	weighted-fingerprint-similarity	0.931	0.447	rxn6041_0_a_kill_0____EN300-84632____EN300-17791	N/A	S1c2c(cc([N+]([O-])=O)cc2)C=C1C(=O)Nc3c(cccc3)C(=O)N	[*;r]C(=O)[N;H]c1[c;H][c;H][c;H][c;H]c1C(=O)[N;H2]_20	2	false	SAVI-Space-2024	rxn6041_0_a_kill_0	EN300-84632	Brc1ccc(cc1)C(=O)Nc2c(cccc2)C	EN300-17791	O=C(N)c1c(N)cccc1
O=C(Nc1c(cccc1)C(=O)N)c2c3c(ccc(OC)c3)ccc2	482	fCSFP4	weighted-fingerprint-similarity	0.931	0.500	rxn6038_0_a_kill_0____EN300-17791____EN300-100630	N/A	S1c2c(cc([N+]([O-])=O)cc2)C=C1C(=O)Nc3c(cccc3)C(=O)N	[*;r]C(=O)[N;H]c1[c;H][c;H][c;H][c;H]c1C(=O)[N;H2]_20	2	false	SAVI-Space-2024	rxn6038_0_a_kill_0	EN300-17791	O=C(N)c1c(N)cccc1	EN300-100630	O=C(O)c1c2c(ccc(OC)c2)ccc1
Fc1cc(c2c(c1)cccc2)C(=O)Nc3c(cccc3)C(=O)N	483	fCSFP4	weighted-fingerprint-similarity	0.931	0.496	rxn6038_0_a_kill_0____EN300-17791____EN300-90211	N/A	S1c2c(cc([N+]([O-])=O)cc2)C=C1C(=O)Nc3c(cccc3)C(=O)N	[*;r]C(=O)[N;H]c1[c;H][c;H][c;H][c;H]c1C(=O)[N;H2]_20	2	false	SAVI-Space-2024	rxn6038_0_a_kill_0	EN300-17791	O=C(N)c1c(N)cccc1	EN300-90211	Fc1cc(c2c(c1)cccc2)C(=O)O
O=C(Nc1c(cccc1)C(=O)N)c2cc3N=C(N(C)C)Nc3cc2	484	fCSFP4	weighted-fingerprint-similarity	0.931	0.496	rxn6038_0_a_kill_0____EN300-17791____EN300-1699863	N/A	S1c2c(cc([N+]([O-])=O)cc2)C=C1C(=O)Nc3c(cccc3)C(=O)N	[*;r]C(=O)[N;H]c1[c;H][c;H][c;H][c;H]c1C(=O)[N;H2]_20	2	false	SAVI-Space-2024	rxn6038_0_a_kill_0	EN300-17791	O=C(N)c1c(N)cccc1	EN300-1699863	O=C(O)c1cc2N=C(N(C)C)Nc2cc1
O=C(Nc1c(cccc1)C(=O)N)c2cc3N=C(Nc3cc2)CC[NH3+]	485	fCSFP4	weighted-fingerprint-similarity	0.931	0.496	rxn6038_0_a_kill_0____EN300-17791____EN300-624042	N/A	S1c2c(cc([N+]([O-])=O)cc2)C=C1C(=O)Nc3c(cccc3)C(=O)N	[*;r]C(=O)[N;H]c1[c;H][c;H][c;H][c;H]c1C(=O)[N;H2]_20	2	false	SAVI-Space-2024	rxn6038_0_a_kill_0	EN300-17791	O=C(N)c1c(N)cccc1	EN300-624042	O=C(OCC1c2c(c3c1cccc3)cccc2)NCCC4=Nc5c(N4)ccc(c5)C(=O)O
O=C(Nc1c(cccc1)C(=O)N)c2cc3N=COc3cc2	486	fCSFP4	weighted-fingerprint-similarity	0.931	0.496	rxn6038_0_a_kill_0____EN300-17791____EN300-100217	N/A	S1c2c(cc([N+]([O-])=O)cc2)C=C1C(=O)Nc3c(cccc3)C(=O)N	[*;r]C(=O)[N;H]c1[c;H][c;H][c;H][c;H]c1C(=O)[N;H2]_20	2	false	SAVI-Space-2024	rxn6038_0_a_kill_0	EN300-17791	O=C(N)c1c(N)cccc1	EN300-100217	O=C(O)c1cc2N=COc2cc1
O=C(Nc1c(cccc1)C(=O)N)c2cc3OC=Nc3cc2	487	fCSFP4	weighted-fingerprint-similarity	0.931	0.496	rxn6038_0_a_kill_0____EN300-17791____EN300-66044	N/A	S1c2c(cc([N+]([O-])=O)cc2)C=C1C(=O)Nc3c(cccc3)C(=O)N	[*;r]C(=O)[N;H]c1[c;H][c;H][c;H][c;H]c1C(=O)[N;H2]_20	2	false	SAVI-Space-2024	rxn6038_0_a_kill_0	EN300-17791	O=C(N)c1c(N)cccc1	EN300-66044	O=C(O)c1cc2OC=Nc2cc1
O=C(Nc1c(cccc1)C(=O)N)c2cnc3OC=Cc3c2	488	fCSFP4	weighted-fingerprint-similarity	0.931	0.496	rxn6038_0_a_kill_0____EN300-17791____EN300-1720668	N/A	S1c2c(cc([N+]([O-])=O)cc2)C=C1C(=O)Nc3c(cccc3)C(=O)N	[*;r]C(=O)[N;H]c1[c;H][c;H][c;H][c;H]c1C(=O)[N;H2]_20	2	false	SAVI-Space-2024	rxn6038_0_a_kill_0	EN300-17791	O=C(N)c1c(N)cccc1	EN300-1720668	O=C(O)c1cnc2OC=Cc2c1
[O-][N+](=O)c1c(c2NC(C(=O)Nc3c(cccc3)C(=O)N)=Cc2cc1)C	489	fCSFP4	weighted-fingerprint-similarity	0.931	0.536	rxn6038_0_a_kill_0____EN300-17791____EN300-340387	N/A	S1c2c(cc([N+]([O-])=O)cc2)C=C1C(=O)Nc3c(cccc3)C(=O)N	[*;r]C(=O)[N;H]c1[c;H][c;H][c;H][c;H]c1C(=O)[N;H2]_20	2	false	SAVI-Space-2024	rxn6038_0_a_kill_0	EN300-17791	O=C(N)c1c(N)cccc1	EN300-340387	O=[N+](O)c1c(c2NC(C(=O)O)=Cc2cc1)C
O=C(N)c1c(NC(=O)C2=CN3C(=C2)C=CC(=C3)C)cccc1	490	fCSFP4	weighted-fingerprint-similarity	0.931	0.484	rxn6038_0_a_kill_0____EN300-17791____EN300-1668105	N/A	S1c2c(cc([N+]([O-])=O)cc2)C=C1C(=O)Nc3c(cccc3)C(=O)N	[*;r]C(=O)[N;H]c1[c;H][c;H][c;H][c;H]c1C(=O)[N;H2]_20	2	false	SAVI-Space-2024	rxn6038_0_a_kill_0	EN300-17791	O=C(N)c1c(N)cccc1	EN300-1668105	O=C(O)C1=CN2C(=C1)C=CC(=C2)C
S1C(C(=O)Nc2c(ccc(Nc3c(cccc3)C(=O)N)c2)C([O-])=O)=CC=C1	491	fCSFP4	weighted-fingerprint-similarity	0.931	0.480	rxn6041_0_a_kill_0____EN300-05097 EN300-14982"____EN300-17791"	N/A	S1c2c(cc([N+]([O-])=O)cc2)C=C1C(=O)Nc3c(cccc3)C(=O)N	[*;r]C(=O)[N;H]c1[c;H][c;H][c;H][c;H]c1C(=O)[N;H2]_20	2	false	SAVI-Space-2024	rxn6041_0_a_kill_0	EN300-05097 EN300-14982""	Clc1cc(NC(=O)C=2SC=CC2)c(cc1)C(=O)O	EN300-17791	O=C(N)c1c(N)cccc1
[O-][N+](=O)c1c2c(NC(C(=O)Nc3c(cccc3)C(=O)N)=C2)ccc1	492	fCSFP4	weighted-fingerprint-similarity	0.930	0.526	rxn6038_0_a_kill_0____EN300-17791____EN300-340367	N/A	S1c2c(cc([N+]([O-])=O)cc2)C=C1C(=O)Nc3c(cccc3)C(=O)N	[*;r]C(=O)[N;H]c1[c;H][c;H][c;H][c;H]c1C(=O)[N;H2]_20	2	false	SAVI-Space-2024	rxn6038_0_a_kill_0	EN300-17791	O=C(N)c1c(N)cccc1	EN300-340367	O=[N+](O)c1c2c(NC(C(=O)O)=C2)ccc1
S1C(C(=O)NCc2ccc(cc2)C(=O)Nc3c(cccc3)C(=O)N)=CC=C1	493	fCSFP4	weighted-fingerprint-similarity	0.930	0.475	rxn6038_0_a_kill_0____EN300-17791____EN300-42471	N/A	S1c2c(cc([N+]([O-])=O)cc2)C=C1C(=O)Nc3c(cccc3)C(=O)N	[*;r]C(=O)[N;H]c1[c;H][c;H][c;H][c;H]c1C(=O)[N;H2]_20	2	false	SAVI-Space-2024	rxn6038_0_a_kill_0	EN300-17791	O=C(N)c1c(N)cccc1	EN300-42471	S1C(C(=O)NCc2ccc(cc2)C(=O)O)=CC=C1
S1C(C(=O)Nc2c(cc(cc2)C(=O)Nc3c(cccc3)C(=O)N)C)=CC=C1	494	fCSFP4	weighted-fingerprint-similarity	0.930	0.475	rxn6038_0_a_kill_0____EN300-17791____EN300-119598	N/A	S1c2c(cc([N+]([O-])=O)cc2)C=C1C(=O)Nc3c(cccc3)C(=O)N	[*;r]C(=O)[N;H]c1[c;H][c;H][c;H][c;H]c1C(=O)[N;H2]_20	2	false	SAVI-Space-2024	rxn6038_0_a_kill_0	EN300-17791	O=C(N)c1c(N)cccc1	EN300-119598	S1C(C(=O)Nc2c(cc(cc2)C(=O)O)C)=CC=C1
S1N=C2C([N+]([O-])=O)=CC(C(=O)Nc3c(cccc3)C(=O)N)=CC2=N1	495	fCSFP4	weighted-fingerprint-similarity	0.930	0.522	rxn6038_0_a_kill_0____EN300-17791____EN300-124795	N/A	S1c2c(cc([N+]([O-])=O)cc2)C=C1C(=O)Nc3c(cccc3)C(=O)N	[*;r]C(=O)[N;H]c1[c;H][c;H][c;H][c;H]c1C(=O)[N;H2]_20	2	false	SAVI-Space-2024	rxn6038_0_a_kill_0	EN300-17791	O=C(N)c1c(N)cccc1	EN300-124795	S1N=C2C([N+](=O)O)=CC(C(=O)O)=CC2=N1
[O-]C(=O)c1c2c(cnc1)cc(cc2)C(=O)Nc3c(cccc3)C(=O)N	496	fCSFP4	weighted-fingerprint-similarity	0.930	0.508	rxn6038_0_a_kill_0____EN300-17791____EN300-7426063	N/A	S1c2c(cc([N+]([O-])=O)cc2)C=C1C(=O)Nc3c(cccc3)C(=O)N	[*;r]C(=O)[N;H]c1[c;H][c;H][c;H][c;H]c1C(=O)[N;H2]_20	2	false	SAVI-Space-2024	rxn6038_0_a_kill_0	EN300-17791	O=C(N)c1c(N)cccc1	EN300-7426063	O=C(OC)c1c2c(cnc1)cc(cc2)C(=O)O
O=C(N)c1c(NC(=O)C=2Nc3c(ccc(c4ccncc4)c3)C2)cccc1	497	fCSFP4	weighted-fingerprint-similarity	0.930	0.504	rxn6038_0_a_kill_0____EN300-17791____EN300-399310	N/A	S1c2c(cc([N+]([O-])=O)cc2)C=C1C(=O)Nc3c(cccc3)C(=O)N	[*;r]C(=O)[N;H]c1[c;H][c;H][c;H][c;H]c1C(=O)[N;H2]_20	2	false	SAVI-Space-2024	rxn6038_0_a_kill_0	EN300-17791	O=C(N)c1c(N)cccc1	EN300-399310	O=C(O)C=1Nc2c(ccc(c3ccncc3)c2)C1
O=C(Nc1c(cccc1)C(=O)N)C=2Nc3c(cc(cc3)C(C)C)C2	498	fCSFP4	weighted-fingerprint-similarity	0.930	0.504	rxn6038_0_a_kill_0____EN300-17791____EN300-336956	N/A	S1c2c(cc([N+]([O-])=O)cc2)C=C1C(=O)Nc3c(cccc3)C(=O)N	[*;r]C(=O)[N;H]c1[c;H][c;H][c;H][c;H]c1C(=O)[N;H2]_20	2	false	SAVI-Space-2024	rxn6038_0_a_kill_0	EN300-17791	O=C(N)c1c(N)cccc1	EN300-336956	O=C(O)C=1Nc2c(cc(cc2)C(C)C)C1
O=C(Nc1c(cccc1)C(=O)N)c2cc3c(N(C=C3)C(C)C)cc2	499	fCSFP4	weighted-fingerprint-similarity	0.930	0.504	rxn6038_0_a_kill_0____EN300-17791____EN300-191879	N/A	S1c2c(cc([N+]([O-])=O)cc2)C=C1C(=O)Nc3c(cccc3)C(=O)N	[*;r]C(=O)[N;H]c1[c;H][c;H][c;H][c;H]c1C(=O)[N;H2]_20	2	false	SAVI-Space-2024	rxn6038_0_a_kill_0	EN300-17791	O=C(N)c1c(N)cccc1	EN300-191879	O=C(O)c1cc2c(N(C=C2)C(C)C)cc1
O=C(Nc1c(cccc1)C(=O)N)c2nc3c(cc(OC)cc3)cc2	500	fCSFP4	weighted-fingerprint-similarity	0.930	0.500	rxn6038_0_a_kill_0____EN300-17791____EN300-25715	N/A	S1c2c(cc([N+]([O-])=O)cc2)C=C1C(=O)Nc3c(cccc3)C(=O)N	[*;r]C(=O)[N;H]c1[c;H][c;H][c;H][c;H]c1C(=O)[N;H2]_20	2	false	SAVI-Space-2024	rxn6038_0_a_kill_0	EN300-17791	O=C(N)c1c(N)cccc1	EN300-25715	O=C(O)c1nc2c(cc(OC)cc2)cc1
S1C(=NC=2NC(C(=O)Nc3c(cccc3)C(=O)N)=CC12)C	501	fCSFP4	weighted-fingerprint-similarity	0.930	0.500	rxn6038_0_a_kill_0____EN300-17791____EN300-1699821	N/A	S1c2c(cc([N+]([O-])=O)cc2)C=C1C(=O)Nc3c(cccc3)C(=O)N	[*;r]C(=O)[N;H]c1[c;H][c;H][c;H][c;H]c1C(=O)[N;H2]_20	2	false	SAVI-Space-2024	rxn6038_0_a_kill_0	EN300-17791	O=C(N)c1c(N)cccc1	EN300-1699821	S1C(=NC=2NC(C(=O)O)=CC12)C
O=C(Nc1c(cccc1)C(=O)N)c2ccc(cc2)C(=O)NCC=C	502	fCSFP4	weighted-fingerprint-similarity	0.930	0.443	rxn6038_0_a_kill_0____EN300-17791____EN300-2009330	N/A	S1c2c(cc([N+]([O-])=O)cc2)C=C1C(=O)Nc3c(cccc3)C(=O)N	[*;r]C(=O)[N;H]c1[c;H][c;H][c;H][c;H]c1C(=O)[N;H2]_20	2	false	SAVI-Space-2024	rxn6038_0_a_kill_0	EN300-17791	O=C(N)c1c(N)cccc1	EN300-2009330	O=C(O)c1ccc(cc1)C(=O)NCC=C
O=C(Nc1c(cccc1)C(=O)N)c2cc3N=C(Nc3cc2)C4CC4	503	fCSFP4	weighted-fingerprint-similarity	0.930	0.492	rxn6038_0_a_kill_0____EN300-17791____EN300-1264887	N/A	S1c2c(cc([N+]([O-])=O)cc2)C=C1C(=O)Nc3c(cccc3)C(=O)N	[*;r]C(=O)[N;H]c1[c;H][c;H][c;H][c;H]c1C(=O)[N;H2]_20	2	false	SAVI-Space-2024	rxn6038_0_a_kill_0	EN300-17791	O=C(N)c1c(N)cccc1	EN300-1264887	O=C(O)c1cc2N=C(Nc2cc1)C3CC3
[O-][N+](=O)C1=CN(C(C(=O)Nc2c(cccc2)C(=O)N)=C1)C	504	fCSFP4	weighted-fingerprint-similarity	0.930	0.492	rxn6038_0_a_kill_0____EN300-17791____EN300-23771	N/A	S1c2c(cc([N+]([O-])=O)cc2)C=C1C(=O)Nc3c(cccc3)C(=O)N	[*;r]C(=O)[N;H]c1[c;H][c;H][c;H][c;H]c1C(=O)[N;H2]_20	2	false	SAVI-Space-2024	rxn6038_0_a_kill_0	EN300-17791	O=C(N)c1c(N)cccc1	EN300-23771	O=[N+](O)C1=CN(C(C(=O)O)=C1)C
Fc1cc2N=C(Nc2cc1)C(=O)Nc3c(cccc3)C(=O)N	505	fCSFP4	weighted-fingerprint-similarity	0.930	0.484	rxn6038_0_a_kill_0____EN300-17791____EN300-3055156	N/A	S1c2c(cc([N+]([O-])=O)cc2)C=C1C(=O)Nc3c(cccc3)C(=O)N	[*;r]C(=O)[N;H]c1[c;H][c;H][c;H][c;H]c1C(=O)[N;H2]_20	2	false	SAVI-Space-2024	rxn6038_0_a_kill_0	EN300-17791	O=C(N)c1c(N)cccc1	EN300-3055156	Fc1cc2NC(=Nc2cc1)C(=O)O
S(=O)(=O)(NC=1Sc2c(N1)ccc(c2)C(=O)Nc3c(cccc3)C(=O)N)C	506	fCSFP4	weighted-fingerprint-similarity	0.930	0.525	rxn6038_0_a_kill_0____EN300-17791____EN300-186547	N/A	S1c2c(cc([N+]([O-])=O)cc2)C=C1C(=O)Nc3c(cccc3)C(=O)N	[*;r]C(=O)[N;H]c1[c;H][c;H][c;H][c;H]c1C(=O)[N;H2]_20	2	false	SAVI-Space-2024	rxn6038_0_a_kill_0	EN300-17791	O=C(N)c1c(N)cccc1	EN300-186547	S(=O)(=O)(NC=1Sc2c(N1)ccc(c2)C(=O)O)C
S1C(C(=O)Nc2c(Nc3c(cccc3)C(=O)N)ccc(c2)C([O-])=O)=CC=C1	507	fCSFP4	weighted-fingerprint-similarity	0.930	0.476	rxn6041_0_a_kill_0____EN300-00042____EN300-17791	N/A	S1c2c(cc([N+]([O-])=O)cc2)C=C1C(=O)Nc3c(cccc3)C(=O)N	[*;r]C(=O)[N;H]c1[c;H][c;H][c;H][c;H]c1C(=O)[N;H2]_20	2	false	SAVI-Space-2024	rxn6041_0_a_kill_0	EN300-00042	Clc1c(NC(=O)C=2SC=CC2)cc(cc1)C(=O)O	EN300-17791	O=C(N)c1c(N)cccc1
S1c2c(cc(OC)cc2)C(C(=O)Nc3c(cccc3)C(=O)N)=C1C	508	fCSFP4	weighted-fingerprint-similarity	0.929	0.522	rxn6038_0_a_kill_0____EN300-17791____EN300-5074966	N/A	S1c2c(cc([N+]([O-])=O)cc2)C=C1C(=O)Nc3c(cccc3)C(=O)N	[*;r]C(=O)[N;H]c1[c;H][c;H][c;H][c;H]c1C(=O)[N;H2]_20	2	false	SAVI-Space-2024	rxn6038_0_a_kill_0	EN300-17791	O=C(N)c1c(N)cccc1	EN300-5074966	S1c2c(cc(OC)cc2)C(C(=O)O)=C1C
S1c2nc(cc(c2C=C1C(=O)Nc3c(cccc3)C(=O)N)C)C	509	fCSFP4	weighted-fingerprint-similarity	0.929	0.518	rxn6038_0_a_kill_0____EN300-17791____EN300-12419	N/A	S1c2c(cc([N+]([O-])=O)cc2)C=C1C(=O)Nc3c(cccc3)C(=O)N	[*;r]C(=O)[N;H]c1[c;H][c;H][c;H][c;H]c1C(=O)[N;H2]_20	2	false	SAVI-Space-2024	rxn6038_0_a_kill_0	EN300-17791	O=C(N)c1c(N)cccc1	EN300-12419	S1c2nc(cc(c2C=C1C(=O)O)C)C
Fc1cc2nc(c(cc2cc1)C(=O)Nc3c(cccc3)C(=O)N)C	510	fCSFP4	weighted-fingerprint-similarity	0.929	0.500	rxn6038_0_a_kill_0____EN300-17791____EN300-07134	N/A	S1c2c(cc([N+]([O-])=O)cc2)C=C1C(=O)Nc3c(cccc3)C(=O)N	[*;r]C(=O)[N;H]c1[c;H][c;H][c;H][c;H]c1C(=O)[N;H2]_20	2	false	SAVI-Space-2024	rxn6038_0_a_kill_0	EN300-17791	O=C(N)c1c(N)cccc1	EN300-07134	Fc1cc2nc(c(cc2cc1)C(=O)O)C
O=C(Nc1c(cccc1)C(=O)N)C=2Nc3c(cc(cc3)C(C)(C)C)C2	511	fCSFP4	weighted-fingerprint-similarity	0.929	0.500	rxn6038_0_a_kill_0____EN300-17791____EN300-211883	N/A	S1c2c(cc([N+]([O-])=O)cc2)C=C1C(=O)Nc3c(cccc3)C(=O)N	[*;r]C(=O)[N;H]c1[c;H][c;H][c;H][c;H]c1C(=O)[N;H2]_20	2	false	SAVI-Space-2024	rxn6038_0_a_kill_0	EN300-17791	O=C(N)c1c(N)cccc1	EN300-211883	O=C(O)C=1Nc2c(cc(cc2)C(C)(C)C)C1
O=C(Nc1c(cccc1)C(=O)N)C=2Nc3c(cc(cc3)C4CC4)C2	512	fCSFP4	weighted-fingerprint-similarity	0.929	0.500	rxn6038_0_a_kill_0____EN300-17791____EN300-9576761	N/A	S1c2c(cc([N+]([O-])=O)cc2)C=C1C(=O)Nc3c(cccc3)C(=O)N	[*;r]C(=O)[N;H]c1[c;H][c;H][c;H][c;H]c1C(=O)[N;H2]_20	2	false	SAVI-Space-2024	rxn6038_0_a_kill_0	EN300-17791	O=C(N)c1c(N)cccc1	EN300-9576761	O=C(O)C=1Nc2c(cc(cc2)C3CC3)C1
O=C(Nc1c(cccc1)C(=O)N)C=2Nc3c(ccc(c3)C(C)C)C2	513	fCSFP4	weighted-fingerprint-similarity	0.929	0.500	rxn6038_0_a_kill_0____EN300-17791____EN300-15095	N/A	S1c2c(cc([N+]([O-])=O)cc2)C=C1C(=O)Nc3c(cccc3)C(=O)N	[*;r]C(=O)[N;H]c1[c;H][c;H][c;H][c;H]c1C(=O)[N;H2]_20	2	false	SAVI-Space-2024	rxn6038_0_a_kill_0	EN300-17791	O=C(N)c1c(N)cccc1	EN300-15095	O=C(O)C=1Nc2c(ccc(c2)C(C)C)C1
O=C(Nc1c(cccc1)C(=O)N)c2cc3c(N(C=C3)Cc4ccccc4)cc2	514	fCSFP4	weighted-fingerprint-similarity	0.929	0.500	rxn6038_0_a_kill_0____EN300-17791____EN300-180837	N/A	S1c2c(cc([N+]([O-])=O)cc2)C=C1C(=O)Nc3c(cccc3)C(=O)N	[*;r]C(=O)[N;H]c1[c;H][c;H][c;H][c;H]c1C(=O)[N;H2]_20	2	false	SAVI-Space-2024	rxn6038_0_a_kill_0	EN300-17791	O=C(N)c1c(N)cccc1	EN300-180837	O=C(O)c1cc2c(N(C=C2)Cc3ccccc3)cc1
O=C(Nc1c(cccc1)C(=O)N)c2cc3c(c(OC)ncc3)cc2	515	fCSFP4	weighted-fingerprint-similarity	0.929	0.500	rxn6038_0_a_kill_0____EN300-17791____EN300-9434243	N/A	S1c2c(cc([N+]([O-])=O)cc2)C=C1C(=O)Nc3c(cccc3)C(=O)N	[*;r]C(=O)[N;H]c1[c;H][c;H][c;H][c;H]c1C(=O)[N;H2]_20	2	false	SAVI-Space-2024	rxn6038_0_a_kill_0	EN300-17791	O=C(N)c1c(N)cccc1	EN300-9434243	O=C(O)c1cc2c(c(OC)ncc2)cc1
[O-]C(=O)N1c2c(ccc(c2)C(=O)Nc3c(cccc3)C(=O)N)C=C1	516	fCSFP4	weighted-fingerprint-similarity	0.929	0.500	rxn6038_0_a_kill_0____EN300-17791____EN300-245100	N/A	S1c2c(cc([N+]([O-])=O)cc2)C=C1C(=O)Nc3c(cccc3)C(=O)N	[*;r]C(=O)[N;H]c1[c;H][c;H][c;H][c;H]c1C(=O)[N;H2]_20	2	false	SAVI-Space-2024	rxn6038_0_a_kill_0	EN300-17791	O=C(N)c1c(N)cccc1	EN300-245100	O=C(OC(C)(C)C)N1c2c(ccc(c2)C(=O)O)C=C1
O=C(Nc1c(cccc1)C(=O)N)c2cc3N(C=Cc3cc2)C(C)C	517	fCSFP4	weighted-fingerprint-similarity	0.929	0.496	rxn6038_0_a_kill_0____EN300-17791____EN300-191887	N/A	S1c2c(cc([N+]([O-])=O)cc2)C=C1C(=O)Nc3c(cccc3)C(=O)N	[*;r]C(=O)[N;H]c1[c;H][c;H][c;H][c;H]c1C(=O)[N;H2]_20	2	false	SAVI-Space-2024	rxn6038_0_a_kill_0	EN300-17791	O=C(N)c1c(N)cccc1	EN300-191887	O=C(O)c1cc2N(C=Cc2cc1)C(C)C
O=C(Nc1c(cccc1)C(=O)N)c2cc3c(cc2)C=NNC3=O	518	fCSFP4	weighted-fingerprint-similarity	0.929	0.496	rxn6038_0_a_kill_0____EN300-17791____EN300-19569205	N/A	S1c2c(cc([N+]([O-])=O)cc2)C=C1C(=O)Nc3c(cccc3)C(=O)N	[*;r]C(=O)[N;H]c1[c;H][c;H][c;H][c;H]c1C(=O)[N;H2]_20	2	false	SAVI-Space-2024	rxn6038_0_a_kill_0	EN300-17791	O=C(N)c1c(N)cccc1	EN300-19569205	O=C(O)c1cc2c(cc1)C=NNC2=O
[O-][N+](=O)c1ccc(N2N=C(C(=O)Nc3c(cccc3)C(=O)N)C=C2)cc1	519	fCSFP4	weighted-fingerprint-similarity	0.929	0.496	rxn6038_0_a_kill_0____EN300-17791____EN300-42129	N/A	S1c2c(cc([N+]([O-])=O)cc2)C=C1C(=O)Nc3c(cccc3)C(=O)N	[*;r]C(=O)[N;H]c1[c;H][c;H][c;H][c;H]c1C(=O)[N;H2]_20	2	false	SAVI-Space-2024	rxn6038_0_a_kill_0	EN300-17791	O=C(N)c1c(N)cccc1	EN300-42129	O=[N+](O)c1ccc(N2N=C(C(=O)O)C=C2)cc1
[O-][N+](=O)c1ccc(OCC=2OC(C(=O)Nc3c(cccc3)C(=O)N)=CC2)cc1	520	fCSFP4	weighted-fingerprint-similarity	0.929	0.496	rxn6038_0_a_kill_0____EN300-17791____EN300-228218	N/A	S1c2c(cc([N+]([O-])=O)cc2)C=C1C(=O)Nc3c(cccc3)C(=O)N	[*;r]C(=O)[N;H]c1[c;H][c;H][c;H][c;H]c1C(=O)[N;H2]_20	2	false	SAVI-Space-2024	rxn6038_0_a_kill_0	EN300-17791	O=C(N)c1c(N)cccc1	EN300-228218	O=[N+](O)c1ccc(OCC=2OC(C(=O)O)=CC2)cc1
O=C(Nc1c(cccc1)C(=O)N)c2cc(NC(=O)c3cnccc3)ccc2	521	fCSFP4	weighted-fingerprint-similarity	0.929	0.440	rxn6038_0_a_kill_0____EN300-17791____EN300-36491	N/A	S1c2c(cc([N+]([O-])=O)cc2)C=C1C(=O)Nc3c(cccc3)C(=O)N	[*;r]C(=O)[N;H]c1[c;H][c;H][c;H][c;H]c1C(=O)[N;H2]_20	2	false	SAVI-Space-2024	rxn6038_0_a_kill_0	EN300-17791	O=C(N)c1c(N)cccc1	EN300-36491	O=C(O)c1cc(NC(=O)c2cnccc2)ccc1
O=C(Nc1c(cccc1)C(=O)N)c2cc(ccc2)C(=O)NC3CC3	522	fCSFP4	weighted-fingerprint-similarity	0.929	0.440	rxn6038_0_a_kill_0____EN300-17791____EN300-169973	N/A	S1c2c(cc([N+]([O-])=O)cc2)C=C1C(=O)Nc3c(cccc3)C(=O)N	[*;r]C(=O)[N;H]c1[c;H][c;H][c;H][c;H]c1C(=O)[N;H2]_20	2	false	SAVI-Space-2024	rxn6038_0_a_kill_0	EN300-17791	O=C(N)c1c(N)cccc1	EN300-169973	O=C(O)c1cc(ccc1)C(=O)NC2CC2
O=C(Nc1c(cccc1)C(=O)N)c2cc(ccc2)C(=O)NCCC	523	fCSFP4	weighted-fingerprint-similarity	0.929	0.440	rxn6038_0_a_kill_0____EN300-17791____EN300-84393	N/A	S1c2c(cc([N+]([O-])=O)cc2)C=C1C(=O)Nc3c(cccc3)C(=O)N	[*;r]C(=O)[N;H]c1[c;H][c;H][c;H][c;H]c1C(=O)[N;H2]_20	2	false	SAVI-Space-2024	rxn6038_0_a_kill_0	EN300-17791	O=C(N)c1c(N)cccc1	EN300-84393	O=C(O)c1cc(ccc1)C(=O)NCCC
O=C(Nc1ccccc1)c2c(OCCC(=O)Nc3c(cccc3)C(=O)N)cc4c(c2)cccc4	524	fCSFP4	weighted-fingerprint-similarity	0.929	0.492	rxn6039_0_a_kill_0____EN300-128496____EN300-35822	N/A	S1c2c(cc([N+]([O-])=O)cc2)C=C1C(=O)Nc3c(cccc3)C(=O)N	[*;r]C(=O)[N;H]c1[c;H][c;H][c;H][c;H]c1C(=O)[N;H2]_20	2	false	SAVI-Space-2024	rxn6039_0_a_kill_0	EN300-128496	O=C(Nc1ccccc1)c2c(O)cc3c(c2)cccc3	EN300-35822	ClCCC(=O)Nc1c(cccc1)C(=O)N
O=C(Nc1c(cccc1)C(=O)N)c2cc3N=C(OCC)Nc3cc2	525	fCSFP4	weighted-fingerprint-similarity	0.929	0.488	rxn6038_0_a_kill_0____EN300-17791____EN300-182406	N/A	S1c2c(cc([N+]([O-])=O)cc2)C=C1C(=O)Nc3c(cccc3)C(=O)N	[*;r]C(=O)[N;H]c1[c;H][c;H][c;H][c;H]c1C(=O)[N;H2]_20	2	false	SAVI-Space-2024	rxn6038_0_a_kill_0	EN300-17791	O=C(N)c1c(N)cccc1	EN300-182406	O=C(O)c1cc2N=C(OCC)Nc2cc1
S1N=Cc2c(cccc12)C(=O)Nc3c(cccc3)C(=O)N	526	fCSFP4	weighted-fingerprint-similarity	0.929	0.488	rxn6038_0_a_kill_0____EN300-17791____EN300-6487352	N/A	S1c2c(cc([N+]([O-])=O)cc2)C=C1C(=O)Nc3c(cccc3)C(=O)N	[*;r]C(=O)[N;H]c1[c;H][c;H][c;H][c;H]c1C(=O)[N;H2]_20	2	false	SAVI-Space-2024	rxn6038_0_a_kill_0	EN300-17791	O=C(N)c1c(N)cccc1	EN300-6487352	S1N=Cc2c(cccc12)C(=O)O
O=C(Nc1c(cccc1)C(=O)N)c2c(NC(=O)C(C)C)cccc2	527	fCSFP4	weighted-fingerprint-similarity	0.929	0.430	rxn6038_0_a_kill_0____EN300-16215 EN300-7396612"____EN300-37447403"	N/A	S1c2c(cc([N+]([O-])=O)cc2)C=C1C(=O)Nc3c(cccc3)C(=O)N	[*;r]C(=O)[N;H]c1[c;H][c;H][c;H][c;H]c1C(=O)[N;H2]_20	2	false	SAVI-Space-2024	rxn6038_0_a_kill_0	EN300-16215 EN300-7396612""	NCc1ccccc1	EN300-37447403	O=C(O)c1c(NC(=O)c2c(NC(=O)C(C)C)cccc2)cccc1
O=C(Nc1c(cccc1)C(=O)N)c2c(cccc2)C(=O)NC(C)(C)C	528	fCSFP4	weighted-fingerprint-similarity	0.929	0.430	rxn6038_0_a_kill_0____EN300-17791____EN300-09808	N/A	S1c2c(cc([N+]([O-])=O)cc2)C=C1C(=O)Nc3c(cccc3)C(=O)N	[*;r]C(=O)[N;H]c1[c;H][c;H][c;H][c;H]c1C(=O)[N;H2]_20	2	false	SAVI-Space-2024	rxn6038_0_a_kill_0	EN300-17791	O=C(N)c1c(N)cccc1	EN300-09808	O=C(O)c1c(cccc1)C(=O)NC(C)(C)C
O=C(N)c1c(NC(=O)C=2Nc3c(ccnc3)C2)cccc1	529	fCSFP4	weighted-fingerprint-similarity	0.929	0.484	rxn6038_0_a_kill_0____EN300-17791____EN300-115487	N/A	S1c2c(cc([N+]([O-])=O)cc2)C=C1C(=O)Nc3c(cccc3)C(=O)N	[*;r]C(=O)[N;H]c1[c;H][c;H][c;H][c;H]c1C(=O)[N;H2]_20	2	false	SAVI-Space-2024	rxn6038_0_a_kill_0	EN300-17791	O=C(N)c1c(N)cccc1	EN300-115487	O=C(O)C=1Nc2c(ccnc2)C1
O=C(N)c1c(NC(=O)C=2Nc3c(cncc3)C2)cccc1	530	fCSFP4	weighted-fingerprint-similarity	0.929	0.484	rxn6038_0_a_kill_0____EN300-17791____EN300-331987	N/A	S1c2c(cc([N+]([O-])=O)cc2)C=C1C(=O)Nc3c(cccc3)C(=O)N	[*;r]C(=O)[N;H]c1[c;H][c;H][c;H][c;H]c1C(=O)[N;H2]_20	2	false	SAVI-Space-2024	rxn6038_0_a_kill_0	EN300-17791	O=C(N)c1c(N)cccc1	EN300-331987	O=C(O)C=1Nc2c(cncc2)C1
O=C(Nc1c(cccc1)C(=O)N)c2ncc3NC=Cc3c2	531	fCSFP4	weighted-fingerprint-similarity	0.929	0.484	rxn6038_0_a_kill_0____EN300-17791____EN300-45198045	N/A	S1c2c(cc([N+]([O-])=O)cc2)C=C1C(=O)Nc3c(cccc3)C(=O)N	[*;r]C(=O)[N;H]c1[c;H][c;H][c;H][c;H]c1C(=O)[N;H2]_20	2	false	SAVI-Space-2024	rxn6038_0_a_kill_0	EN300-17791	O=C(N)c1c(N)cccc1	EN300-45198045	O=C(O)c1ncc2NC=Cc2c1
S1C(C(=O)Nc2c(cccc2)C(=O)N)=CC=3N4C(=NC13)C=CC=C4	532	fCSFP4	weighted-fingerprint-similarity	0.928	0.518	rxn6038_0_a_kill_0____EN300-17791____EN300-10683	N/A	S1c2c(cc([N+]([O-])=O)cc2)C=C1C(=O)Nc3c(cccc3)C(=O)N	[*;r]C(=O)[N;H]c1[c;H][c;H][c;H][c;H]c1C(=O)[N;H2]_20	2	false	SAVI-Space-2024	rxn6038_0_a_kill_0	EN300-17791	O=C(N)c1c(N)cccc1	EN300-10683	S1C(C(=O)O)=CC=2N3C(=NC12)C=CC=C3
S1c2c(F)ccc(OC)c2C=C1C(=O)Nc3c(cccc3)C(=O)N	533	fCSFP4	weighted-fingerprint-similarity	0.928	0.514	rxn6038_0_a_kill_0____EN300-17791____EN300-21119928	N/A	S1c2c(cc([N+]([O-])=O)cc2)C=C1C(=O)Nc3c(cccc3)C(=O)N	[*;r]C(=O)[N;H]c1[c;H][c;H][c;H][c;H]c1C(=O)[N;H2]_20	2	false	SAVI-Space-2024	rxn6038_0_a_kill_0	EN300-17791	O=C(N)c1c(N)cccc1	EN300-21119928	S1c2c(F)ccc(OC)c2C=C1C(=O)O
[O-][N+](=O)c1cc(NC(=O)c2ccc(Nc3c(cccc3)C(=O)N)cc2)ccc1	534	fCSFP4	weighted-fingerprint-similarity	0.928	0.582	rxn6041_0_a_kill_0____EN300-651130____EN300-17791	N/A	S1c2c(cc([N+]([O-])=O)cc2)C=C1C(=O)Nc3c(cccc3)C(=O)N	[*;r]C(=O)[N;H]c1[c;H][c;H][c;H][c;H]c1C(=O)[N;H2]_20	2	false	SAVI-Space-2024	rxn6041_0_a_kill_0	EN300-651130	Brc1ccc(cc1)C(=O)Nc2cc([N+](=O)O)ccc2	EN300-17791	O=C(N)c1c(N)cccc1
S1N=C(c2c1ccc(c2)C)C(=O)Nc3c(cccc3)C(=O)N	535	fCSFP4	weighted-fingerprint-similarity	0.928	0.504	rxn6038_0_a_kill_0____EN300-17791____EN300-171942	N/A	S1c2c(cc([N+]([O-])=O)cc2)C=C1C(=O)Nc3c(cccc3)C(=O)N	[*;r]C(=O)[N;H]c1[c;H][c;H][c;H][c;H]c1C(=O)[N;H2]_20	2	false	SAVI-Space-2024	rxn6038_0_a_kill_0	EN300-17791	O=C(N)c1c(N)cccc1	EN300-171942	S1N=C(c2c1ccc(c2)C)C(=O)O
S1c2c(ccc(OC)c2)C(C(=O)Nc3c(cccc3)C(=O)N)=C1	536	fCSFP4	weighted-fingerprint-similarity	0.928	0.504	rxn6038_0_a_kill_0____EN300-17791____EN300-254674	N/A	S1c2c(cc([N+]([O-])=O)cc2)C=C1C(=O)Nc3c(cccc3)C(=O)N	[*;r]C(=O)[N;H]c1[c;H][c;H][c;H][c;H]c1C(=O)[N;H2]_20	2	false	SAVI-Space-2024	rxn6038_0_a_kill_0	EN300-17791	O=C(N)c1c(N)cccc1	EN300-254674	S1c2c(ccc(OC)c2)C(C(=O)O)=C1
S1C(=NC(C(=O)Nc2c(cccc2)C(=O)N)=C1)c3cc([N+]([O-])=O)ccc3	537	fCSFP4	weighted-fingerprint-similarity	0.928	0.500	rxn6038_0_a_kill_0____EN300-17791____EN300-60844	N/A	S1c2c(cc([N+]([O-])=O)cc2)C=C1C(=O)Nc3c(cccc3)C(=O)N	[*;r]C(=O)[N;H]c1[c;H][c;H][c;H][c;H]c1C(=O)[N;H2]_20	2	false	SAVI-Space-2024	rxn6038_0_a_kill_0	EN300-17791	O=C(N)c1c(N)cccc1	EN300-60844	S1C(=NC(C(=O)O)=C1)c2cc([N+](=O)O)ccc2
O=C(N)c1c(NC(=O)C=2N(c3c(cc(cc3)C)C2)C)cccc1	538	fCSFP4	weighted-fingerprint-similarity	0.928	0.496	rxn6038_0_a_kill_0____EN300-17791____EN300-155755	N/A	S1c2c(cc([N+]([O-])=O)cc2)C=C1C(=O)Nc3c(cccc3)C(=O)N	[*;r]C(=O)[N;H]c1[c;H][c;H][c;H][c;H]c1C(=O)[N;H2]_20	2	false	SAVI-Space-2024	rxn6038_0_a_kill_0	EN300-17791	O=C(N)c1c(N)cccc1	EN300-155755	O=C(O)C=1N(c2c(cc(cc2)C)C1)C
O=C(N)c1c(NC(=O)C=2Oc3c(cc(OCC)cc3)C2)cccc1	539	fCSFP4	weighted-fingerprint-similarity	0.928	0.496	rxn6038_0_a_kill_0____EN300-17791____EN300-784933	N/A	S1c2c(cc([N+]([O-])=O)cc2)C=C1C(=O)Nc3c(cccc3)C(=O)N	[*;r]C(=O)[N;H]c1[c;H][c;H][c;H][c;H]c1C(=O)[N;H2]_20	2	false	SAVI-Space-2024	rxn6038_0_a_kill_0	EN300-17791	O=C(N)c1c(N)cccc1	EN300-784933	O=C(O)C=1Oc2c(cc(OCC)cc2)C1
O=C(Nc1c(cccc1)C(=O)N)C=2Nc3c(ccc(c3)C(C)(C)C)C2	540	fCSFP4	weighted-fingerprint-similarity	0.928	0.496	rxn6038_0_a_kill_0____EN300-17791____EN300-33341	N/A	S1c2c(cc([N+]([O-])=O)cc2)C=C1C(=O)Nc3c(cccc3)C(=O)N	[*;r]C(=O)[N;H]c1[c;H][c;H][c;H][c;H]c1C(=O)[N;H2]_20	2	false	SAVI-Space-2024	rxn6038_0_a_kill_0	EN300-17791	O=C(N)c1c(N)cccc1	EN300-33341	O=C(O)C=1Nc2c(ccc(c2)C(C)(C)C)C1
O=C(Nc1c(cccc1)C(=O)N)c2cc3c(N(C=C3)CCC[NH3+])cc2	541	fCSFP4	weighted-fingerprint-similarity	0.928	0.496	rxn6038_0_a_kill_0____EN300-17791____EN300-102402	N/A	S1c2c(cc([N+]([O-])=O)cc2)C=C1C(=O)Nc3c(cccc3)C(=O)N	[*;r]C(=O)[N;H]c1[c;H][c;H][c;H][c;H]c1C(=O)[N;H2]_20	2	false	SAVI-Space-2024	rxn6038_0_a_kill_0	EN300-17791	O=C(N)c1c(N)cccc1	EN300-102402	O=C(OC(C)(C)C)NCCCN1c2c(cc(cc2)C(=O)O)C=C1
O=C(Nc1c(cccc1)C(=O)N)c2nnc3c(c2)ccc(OC)c3	542	fCSFP4	weighted-fingerprint-similarity	0.928	0.496	rxn6038_0_a_kill_0____EN300-17791____EN300-27681	N/A	S1c2c(cc([N+]([O-])=O)cc2)C=C1C(=O)Nc3c(cccc3)C(=O)N	[*;r]C(=O)[N;H]c1[c;H][c;H][c;H][c;H]c1C(=O)[N;H2]_20	2	false	SAVI-Space-2024	rxn6038_0_a_kill_0	EN300-17791	O=C(N)c1c(N)cccc1	EN300-27681	O=C(O)c1nnc2c(c1)ccc(OC)c2
[O-][N+](=O)c1cc(ccc1)C2=NC(C(=O)Nc3c(cccc3)C(=O)N)=CN2	543	fCSFP4	weighted-fingerprint-similarity	0.928	0.492	rxn6038_0_a_kill_0____EN300-17791____EN300-129985	N/A	S1c2c(cc([N+]([O-])=O)cc2)C=C1C(=O)Nc3c(cccc3)C(=O)N	[*;r]C(=O)[N;H]c1[c;H][c;H][c;H][c;H]c1C(=O)[N;H2]_20	2	false	SAVI-Space-2024	rxn6038_0_a_kill_0	EN300-17791	O=C(N)c1c(N)cccc1	EN300-129985	O=[N+](O)c1cc(ccc1)C2=NC(C(=O)O)=CN2
Fc1cc(c(NC(=O)c2c(cccc2)C(=O)N)cc1)C(=O)NN	544	fCSFP4	weighted-fingerprint-similarity	0.928	0.436	rxn6038_0_a_kill_0____EN300-1265470____EN300-223398	N/A	S1c2c(cc([N+]([O-])=O)cc2)C=C1C(=O)Nc3c(cccc3)C(=O)N	[*;r]C(=O)[N;H]c1[c;H][c;H][c;H][c;H]c1C(=O)[N;H2]_20	2	false	SAVI-Space-2024	rxn6038_0_a_kill_0	EN300-1265470	Fc1cc(c(N)cc1)C(=O)NN	EN300-223398	O=C(O)c1c(cccc1)C(=O)N
O=C(Nc1c(cccc1)C(=O)N)c2cc(ccc2)C(=O)NCC#C	545	fCSFP4	weighted-fingerprint-similarity	0.928	0.436	rxn6038_0_a_kill_0____EN300-17791____EN300-197467	N/A	S1c2c(cc([N+]([O-])=O)cc2)C=C1C(=O)Nc3c(cccc3)C(=O)N	[*;r]C(=O)[N;H]c1[c;H][c;H][c;H][c;H]c1C(=O)[N;H2]_20	2	false	SAVI-Space-2024	rxn6038_0_a_kill_0	EN300-17791	O=C(N)c1c(N)cccc1	EN300-197467	O=C(O)c1cc(ccc1)C(=O)NCC#C
O=C(Nc1ccc(cc1)C(=O)Nc2c(cccc2)C(=O)N)c3c(OC)cccc3	546	fCSFP4	weighted-fingerprint-similarity	0.928	0.436	rxn6038_0_a_kill_0____EN300-16215 EN300-7396612"____EN300-20174709"	N/A	S1c2c(cc([N+]([O-])=O)cc2)C=C1C(=O)Nc3c(cccc3)C(=O)N	[*;r]C(=O)[N;H]c1[c;H][c;H][c;H][c;H]c1C(=O)[N;H2]_20	2	false	SAVI-Space-2024	rxn6038_0_a_kill_0	EN300-16215 EN300-7396612""	NCc1ccccc1	EN300-20174709	O=C(O)c1c(NC(=O)c2ccc(NC(=O)c3c(OC)cccc3)cc2)cccc1
[O-][N+](=O)c1cc2c(N(N=C2C(=O)Nc3c(cccc3)C(=O)N)C)cc1	547	fCSFP4	weighted-fingerprint-similarity	0.928	0.528	rxn6038_0_a_kill_0____EN300-17791____EN300-7417922	N/A	S1c2c(cc([N+]([O-])=O)cc2)C=C1C(=O)Nc3c(cccc3)C(=O)N	[*;r]C(=O)[N;H]c1[c;H][c;H][c;H][c;H]c1C(=O)[N;H2]_20	2	false	SAVI-Space-2024	rxn6038_0_a_kill_0	EN300-17791	O=C(N)c1c(N)cccc1	EN300-7417922	O=[N+](O)c1cc2c(N(N=C2C(=O)O)C)cc1
Fc1ccc(cc1)C2=Nc3c(N2)ccc(c3)C(=O)Nc4c(cccc4)C(=O)N	548	fCSFP4	weighted-fingerprint-similarity	0.928	0.485	rxn6038_0_a_kill_0____EN300-17791____EN300-6479492	N/A	S1c2c(cc([N+]([O-])=O)cc2)C=C1C(=O)Nc3c(cccc3)C(=O)N	[*;r]C(=O)[N;H]c1[c;H][c;H][c;H][c;H]c1C(=O)[N;H2]_20	2	false	SAVI-Space-2024	rxn6038_0_a_kill_0	EN300-17791	O=C(N)c1c(N)cccc1	EN300-6479492	Fc1ccc(cc1)C2=Nc3c(N2)cc(cc3)C(=O)O
O=C(Nc1c(cccc1)C(=O)N)c2cc3N(C(=O)N(c3cc2)C)C	549	fCSFP4	weighted-fingerprint-similarity	0.928	0.485	rxn6038_0_a_kill_0____EN300-17791____EN300-127107	N/A	S1c2c(cc([N+]([O-])=O)cc2)C=C1C(=O)Nc3c(cccc3)C(=O)N	[*;r]C(=O)[N;H]c1[c;H][c;H][c;H][c;H]c1C(=O)[N;H2]_20	2	false	SAVI-Space-2024	rxn6038_0_a_kill_0	EN300-17791	O=C(N)c1c(N)cccc1	EN300-127107	O=C(O)c1cc2N(C(=O)N(c2cc1)C)C
O=C(Nc1c(cccc1)C(=O)N)c2cc3c(cc2)C(=O)N(C3=O)C	550	fCSFP4	weighted-fingerprint-similarity	0.928	0.485	rxn6038_0_a_kill_0____EN300-17791____EN300-22401	N/A	S1c2c(cc([N+]([O-])=O)cc2)C=C1C(=O)Nc3c(cccc3)C(=O)N	[*;r]C(=O)[N;H]c1[c;H][c;H][c;H][c;H]c1C(=O)[N;H2]_20	2	false	SAVI-Space-2024	rxn6038_0_a_kill_0	EN300-17791	O=C(N)c1c(N)cccc1	EN300-22401	O=C(O)c1cc2c(cc1)C(=O)N(C2=O)C
ClC(Cl)(Cl)C(=O)Nc1c(cccc1)C(=O)Nc2c(cccc2)C(=O)N	551	fCSFP4	weighted-fingerprint-similarity	0.928	0.426	rxn7009_0_a_kill_0____EN300-15721____EN300-37447408	N/A	S1c2c(cc([N+]([O-])=O)cc2)C=C1C(=O)Nc3c(cccc3)C(=O)N	[*;r]C(=O)[N;H]c1[c;H][c;H][c;H][c;H]c1C(=O)[N;H2]_20	2	false	SAVI-Space-2024	rxn7009_0_a_kill_0	EN300-15721	S(=O)(=O)(N)c1ccc(cc1)C	EN300-37447408	ClC(Cl)(Cl)C(=O)Nc1c(cccc1)C(=O)Nc2c(cccc2)C(=O)O
O=C(Nc1c(cccc1)C(=O)N)c2c(NC(=O)CCC)cccc2	552	fCSFP4	weighted-fingerprint-similarity	0.928	0.426	rxn6038_0_a_kill_0____EN300-16215 EN300-7396612"____EN300-37447399"	N/A	S1c2c(cc([N+]([O-])=O)cc2)C=C1C(=O)Nc3c(cccc3)C(=O)N	[*;r]C(=O)[N;H]c1[c;H][c;H][c;H][c;H]c1C(=O)[N;H2]_20	2	false	SAVI-Space-2024	rxn6038_0_a_kill_0	EN300-16215 EN300-7396612""	NCc1ccccc1	EN300-37447399	O=C(O)c1c(NC(=O)c2c(NC(=O)CCC)cccc2)cccc1
[O-][N+](=O)c1cc(c(Nc2c(cccc2)C(=O)N)cc1)C(=O)Nc3ccccc3	553	fCSFP4	weighted-fingerprint-similarity	0.927	0.577	rxn6041_0_a_kill_0____EN300-54989____EN300-17791	N/A	S1c2c(cc([N+]([O-])=O)cc2)C=C1C(=O)Nc3c(cccc3)C(=O)N	[*;r]C(=O)[N;H]c1[c;H][c;H][c;H][c;H]c1C(=O)[N;H2]_20	2	false	SAVI-Space-2024	rxn6041_0_a_kill_0	EN300-54989	Clc1c(cc([N+](=O)O)cc1)C(=O)Nc2ccccc2	EN300-17791	O=C(N)c1c(N)cccc1
S(C=1Sc2c(N1)cccc2)Cc3ccc(cc3)C(=O)Nc4c(cccc4)C(=O)N	554	fCSFP4	weighted-fingerprint-similarity	0.927	0.504	rxn6038_0_a_kill_0____EN300-17791____EN300-09035	N/A	S1c2c(cc([N+]([O-])=O)cc2)C=C1C(=O)Nc3c(cccc3)C(=O)N	[*;r]C(=O)[N;H]c1[c;H][c;H][c;H][c;H]c1C(=O)[N;H2]_20	2	false	SAVI-Space-2024	rxn6038_0_a_kill_0	EN300-17791	O=C(N)c1c(N)cccc1	EN300-09035	S(C=1Sc2c(N1)cccc2)Cc3ccc(cc3)C(=O)O
S1c2c(N=C1COc3ccc(cc3)C(=O)Nc4c(cccc4)C(=O)N)cccc2	555	fCSFP4	weighted-fingerprint-similarity	0.927	0.504	rxn6038_0_a_kill_0____EN300-17791____EN300-6732388	N/A	S1c2c(cc([N+]([O-])=O)cc2)C=C1C(=O)Nc3c(cccc3)C(=O)N	[*;r]C(=O)[N;H]c1[c;H][c;H][c;H][c;H]c1C(=O)[N;H2]_20	2	false	SAVI-Space-2024	rxn6038_0_a_kill_0	EN300-17791	O=C(N)c1c(N)cccc1	EN300-6732388	S1c2c(N=C1COc3ccc(cc3)C(=O)O)cccc2
S1C(C([O-])=O)=C(NC(=O)c2ccc(Nc3c(cccc3)C(=O)N)cc2)C=C1	556	fCSFP4	weighted-fingerprint-similarity	0.927	0.455	rxn6041_0_a_kill_0____EN300-41165____EN300-17791	N/A	S1c2c(cc([N+]([O-])=O)cc2)C=C1C(=O)Nc3c(cccc3)C(=O)N	[*;r]C(=O)[N;H]c1[c;H][c;H][c;H][c;H]c1C(=O)[N;H2]_20	2	false	SAVI-Space-2024	rxn6041_0_a_kill_0	EN300-41165	Brc1ccc(cc1)C(=O)NC2=C(SC=C2)C(=O)O	EN300-17791	O=C(N)c1c(N)cccc1
O=C(N)c1c(NC(=O)C=2Nc3c(ccc(OCC)c3)C2)cccc1	557	fCSFP4	weighted-fingerprint-similarity	0.927	0.493	rxn6038_0_a_kill_0____EN300-17791____EN300-15098	N/A	S1c2c(cc([N+]([O-])=O)cc2)C=C1C(=O)Nc3c(cccc3)C(=O)N	[*;r]C(=O)[N;H]c1[c;H][c;H][c;H][c;H]c1C(=O)[N;H2]_20	2	false	SAVI-Space-2024	rxn6038_0_a_kill_0	EN300-17791	O=C(N)c1c(N)cccc1	EN300-15098	O=C(O)C=1Nc2c(ccc(OCC)c2)C1
O=C(N)c1c(NC(=O)C=2Nc3c(ccc(c3)COC)C2)cccc1	558	fCSFP4	weighted-fingerprint-similarity	0.927	0.493	rxn6038_0_a_kill_0____EN300-17791____EN300-5075011	N/A	S1c2c(cc([N+]([O-])=O)cc2)C=C1C(=O)Nc3c(cccc3)C(=O)N	[*;r]C(=O)[N;H]c1[c;H][c;H][c;H][c;H]c1C(=O)[N;H2]_20	2	false	SAVI-Space-2024	rxn6038_0_a_kill_0	EN300-17791	O=C(N)c1c(N)cccc1	EN300-5075011	O=C(O)C=1Nc2c(ccc(c2)COC)C1
O=C(Nc1c(cccc1)C(=O)N)c2cc3c(cc2)C=C(NC3=O)C	559	fCSFP4	weighted-fingerprint-similarity	0.927	0.493	rxn6038_0_a_kill_0____EN300-17791____EN300-27699187	N/A	S1c2c(cc([N+]([O-])=O)cc2)C=C1C(=O)Nc3c(cccc3)C(=O)N	[*;r]C(=O)[N;H]c1[c;H][c;H][c;H][c;H]c1C(=O)[N;H2]_20	2	false	SAVI-Space-2024	rxn6038_0_a_kill_0	EN300-17791	O=C(N)c1c(N)cccc1	EN300-27699187	O=C(O)c1cc2c(cc1)C=C(NC2=O)C
O=C(N)c1c(NC(=O)C2=CC3=NN(C=C3C=C2)CC)cccc1	560	fCSFP4	weighted-fingerprint-similarity	0.927	0.489	rxn6038_0_a_kill_0____EN300-17791____EN300-27081224	N/A	S1c2c(cc([N+]([O-])=O)cc2)C=C1C(=O)Nc3c(cccc3)C(=O)N	[*;r]C(=O)[N;H]c1[c;H][c;H][c;H][c;H]c1C(=O)[N;H2]_20	2	false	SAVI-Space-2024	rxn6038_0_a_kill_0	EN300-17791	O=C(N)c1c(N)cccc1	EN300-27081224	O=C(O)C1=CC2=NN(C=C2C=C1)CC
O=C(Nc1c(cccc1)C(=O)N)c2nc3c(cc(cc3)C(C)(C)C)cc2	561	fCSFP4	weighted-fingerprint-similarity	0.927	0.489	rxn6038_0_a_kill_0____EN300-17791____EN300-14188513	N/A	S1c2c(cc([N+]([O-])=O)cc2)C=C1C(=O)Nc3c(cccc3)C(=O)N	[*;r]C(=O)[N;H]c1[c;H][c;H][c;H][c;H]c1C(=O)[N;H2]_20	2	false	SAVI-Space-2024	rxn6038_0_a_kill_0	EN300-17791	O=C(N)c1c(N)cccc1	EN300-14188513	O=C(O)c1nc2c(cc(cc2)C(C)(C)C)cc1
[O-][N+](=O)c1cc(ccc1)C(=O)Nc2ccc(OC(C(=O)Nc3c(cccc3)C(=O)N)C)cc2	562	fCSFP4	weighted-fingerprint-similarity	0.927	0.489	rxn6039_0_a_kill_0____EN300-18102____EN300-21756	N/A	S1c2c(cc([N+]([O-])=O)cc2)C=C1C(=O)Nc3c(cccc3)C(=O)N	[*;r]C(=O)[N;H]c1[c;H][c;H][c;H][c;H]c1C(=O)[N;H2]_20	2	false	SAVI-Space-2024	rxn6039_0_a_kill_0	EN300-18102	O=[N+](O)c1cc(ccc1)C(=O)Nc2ccc(O)cc2	EN300-21756	ClC(C(=O)Nc1c(cccc1)C(=O)N)C
FC(F)(F)Oc1ccc(cc1)C(=O)Nc2c(cccc2)C(=O)N	563	fCSFP4	weighted-fingerprint-similarity	0.927	0.432	rxn7009_0_a_kill_0____EN300-15721____EN300-37408297	N/A	S1c2c(cc([N+]([O-])=O)cc2)C=C1C(=O)Nc3c(cccc3)C(=O)N	[*;r]C(=O)[N;H]c1[c;H][c;H][c;H][c;H]c1C(=O)[N;H2]_20	2	false	SAVI-Space-2024	rxn7009_0_a_kill_0	EN300-15721	S(=O)(=O)(N)c1ccc(cc1)C	EN300-37408297	FC(F)(F)Oc1ccc(cc1)C(=O)Nc2c(cccc2)C(=O)O
O=C(Nc1c(cccc1)C(=O)N)c2ccc(NC(=O)C=3OC=CC3)cc2	564	fCSFP4	weighted-fingerprint-similarity	0.927	0.432	rxn6038_0_a_kill_0____EN300-17791____EN300-13554	N/A	S1c2c(cc([N+]([O-])=O)cc2)C=C1C(=O)Nc3c(cccc3)C(=O)N	[*;r]C(=O)[N;H]c1[c;H][c;H][c;H][c;H]c1C(=O)[N;H2]_20	2	false	SAVI-Space-2024	rxn6038_0_a_kill_0	EN300-17791	O=C(N)c1c(N)cccc1	EN300-13554	O=C(O)c1ccc(NC(=O)C=2OC=CC2)cc1
O=C(Nc1c(cccc1)C(=O)N)c2ccc(cc2)C(=O)NCC(C)(C)C	565	fCSFP4	weighted-fingerprint-similarity	0.927	0.432	rxn6038_0_a_kill_0____EN300-17791____EN300-85467	N/A	S1c2c(cc([N+]([O-])=O)cc2)C=C1C(=O)Nc3c(cccc3)C(=O)N	[*;r]C(=O)[N;H]c1[c;H][c;H][c;H][c;H]c1C(=O)[N;H2]_20	2	false	SAVI-Space-2024	rxn6038_0_a_kill_0	EN300-17791	O=C(N)c1c(N)cccc1	EN300-85467	O=C(O)c1ccc(cc1)C(=O)NCC(C)(C)C
O=C(Nc1c(cccc1)C(=O)N)c2ccc(cc2)C(=O)NCC3CC3	566	fCSFP4	weighted-fingerprint-similarity	0.927	0.432	rxn6038_0_a_kill_0____EN300-17791____EN300-10183183	N/A	S1c2c(cc([N+]([O-])=O)cc2)C=C1C(=O)Nc3c(cccc3)C(=O)N	[*;r]C(=O)[N;H]c1[c;H][c;H][c;H][c;H]c1C(=O)[N;H2]_20	2	false	SAVI-Space-2024	rxn6038_0_a_kill_0	EN300-17791	O=C(N)c1c(N)cccc1	EN300-10183183	O=C(O)c1ccc(cc1)C(=O)NCC2CC2
O=C(Nc1c(cccc1)C(=O)N)c2ccc(cc2)C(=O)NCCOC	567	fCSFP4	weighted-fingerprint-similarity	0.927	0.432	rxn6038_0_a_kill_0____EN300-17791____EN300-10183168	N/A	S1c2c(cc([N+]([O-])=O)cc2)C=C1C(=O)Nc3c(cccc3)C(=O)N	[*;r]C(=O)[N;H]c1[c;H][c;H][c;H][c;H]c1C(=O)[N;H2]_20	2	false	SAVI-Space-2024	rxn6038_0_a_kill_0	EN300-17791	O=C(N)c1c(N)cccc1	EN300-10183168	O=C(O)c1ccc(cc1)C(=O)NCCOC
O=C(Nc1ccc(cc1)C(=O)Nc2c(cccc2)C(=O)N)c3ncccc3	568	fCSFP4	weighted-fingerprint-similarity	0.927	0.432	rxn6038_0_a_kill_0____EN300-17791____EN300-27115176 EN300-41415""	N/A	S1c2c(cc([N+]([O-])=O)cc2)C=C1C(=O)Nc3c(cccc3)C(=O)N	[*;r]C(=O)[N;H]c1[c;H][c;H][c;H][c;H]c1C(=O)[N;H2]_20	2	false	SAVI-Space-2024	rxn6038_0_a_kill_0	EN300-17791	O=C(N)c1c(N)cccc1	EN300-27115176 EN300-41415""	O=C(O)c1ccc(NC(=O)c2ncccc2)cc1
O=C(Nc1c(cccc1)C(=O)N)c2cc3N=CC(=O)Nc3cc2	569	fCSFP4	weighted-fingerprint-similarity	0.927	0.481	rxn6038_0_a_kill_0____EN300-17791____EN300-211617	N/A	S1c2c(cc([N+]([O-])=O)cc2)C=C1C(=O)Nc3c(cccc3)C(=O)N	[*;r]C(=O)[N;H]c1[c;H][c;H][c;H][c;H]c1C(=O)[N;H2]_20	2	false	SAVI-Space-2024	rxn6038_0_a_kill_0	EN300-17791	O=C(N)c1c(N)cccc1	EN300-211617	O=C(O)c1cc2ncc(O)nc2cc1
O=C(NN)c1c(NC(=O)c2c(cccc2)C(=O)N)ccnc1	570	fCSFP4	weighted-fingerprint-similarity	0.927	0.422	rxn6038_0_a_kill_0____EN300-2973120____EN300-223398	N/A	S1c2c(cc([N+]([O-])=O)cc2)C=C1C(=O)Nc3c(cccc3)C(=O)N	[*;r]C(=O)[N;H]c1[c;H][c;H][c;H][c;H]c1C(=O)[N;H2]_20	2	false	SAVI-Space-2024	rxn6038_0_a_kill_0	EN300-2973120	O=C(NN)c1c(N)ccnc1	EN300-223398	O=C(O)c1c(cccc1)C(=O)N
O=C(Nc1c(cccc1)C(=O)N)c2nc(ccc2)C(=O)NC	571	fCSFP4	weighted-fingerprint-similarity	0.927	0.422	rxn6038_0_a_kill_0____EN300-17791____EN300-104891	N/A	S1c2c(cc([N+]([O-])=O)cc2)C=C1C(=O)Nc3c(cccc3)C(=O)N	[*;r]C(=O)[N;H]c1[c;H][c;H][c;H][c;H]c1C(=O)[N;H2]_20	2	false	SAVI-Space-2024	rxn6038_0_a_kill_0	EN300-17791	O=C(N)c1c(N)cccc1	EN300-104891	O=C(O)c1nc(ccc1)C(=O)NC
S(=O)(=O)(N)c1cc(NC(=O)C=2SC(C(=O)Nc3c(cccc3)C(=O)N)=CC2)ccc1	572	fCSFP4	weighted-fingerprint-similarity	0.926	0.460	rxn6038_0_a_kill_0____EN300-17791____EN300-64775	N/A	S1c2c(cc([N+]([O-])=O)cc2)C=C1C(=O)Nc3c(cccc3)C(=O)N	[*;r]C(=O)[N;H]c1[c;H][c;H][c;H][c;H]c1C(=O)[N;H2]_20	2	false	SAVI-Space-2024	rxn6038_0_a_kill_0	EN300-17791	O=C(N)c1c(N)cccc1	EN300-64775	S(=O)(=O)(N)c1cc(NC(=O)C=2SC(C(=O)O)=CC2)ccc1
S1C(C(=O)Nc2c(cccc2)C(=O)N)=CC=C1CN3N=CC([N+]([O-])=O)=C3	573	fCSFP4	weighted-fingerprint-similarity	0.926	0.504	rxn6038_0_a_kill_0____EN300-17791____EN300-92352	N/A	S1c2c(cc([N+]([O-])=O)cc2)C=C1C(=O)Nc3c(cccc3)C(=O)N	[*;r]C(=O)[N;H]c1[c;H][c;H][c;H][c;H]c1C(=O)[N;H2]_20	2	false	SAVI-Space-2024	rxn6038_0_a_kill_0	EN300-17791	O=C(N)c1c(N)cccc1	EN300-92352	S1C(C(=O)O)=CC=C1CN2N=CC([N+](=O)O)=C2
S1C(NC(=O)C=2OC=CC2)=CC=C1C(=O)Nc3c(cccc3)C(=O)N	574	fCSFP4	weighted-fingerprint-similarity	0.926	0.452	rxn6038_0_a_kill_0____EN300-17791____EN300-27194	N/A	S1c2c(cc([N+]([O-])=O)cc2)C=C1C(=O)Nc3c(cccc3)C(=O)N	[*;r]C(=O)[N;H]c1[c;H][c;H][c;H][c;H]c1C(=O)[N;H2]_20	2	false	SAVI-Space-2024	rxn6038_0_a_kill_0	EN300-17791	O=C(N)c1c(N)cccc1	EN300-27194	S1C(NC(=O)C=2OC=CC2)=CC=C1C(=O)O
[O-][N+](=O)c1c2c(NC=C2C(=O)Nc3c(cccc3)C(=O)N)ccc1	575	fCSFP4	weighted-fingerprint-similarity	0.926	0.496	rxn6038_0_a_kill_0____EN300-17791____EN300-121247	N/A	S1c2c(cc([N+]([O-])=O)cc2)C=C1C(=O)Nc3c(cccc3)C(=O)N	[*;r]C(=O)[N;H]c1[c;H][c;H][c;H][c;H]c1C(=O)[N;H2]_20	2	false	SAVI-Space-2024	rxn6038_0_a_kill_0	EN300-17791	O=C(N)c1c(N)cccc1	EN300-121247	O=[N+](O)c1c2c(NC=C2C(=O)O)ccc1
O=C(Nc1c(cccc1)C(=O)N)c2cc3c(NC(C(=O)OCC)=C3)cc2	576	fCSFP4	weighted-fingerprint-similarity	0.926	0.489	rxn6038_0_a_kill_0____EN300-17791____EN300-30540	N/A	S1c2c(cc([N+]([O-])=O)cc2)C=C1C(=O)Nc3c(cccc3)C(=O)N	[*;r]C(=O)[N;H]c1[c;H][c;H][c;H][c;H]c1C(=O)[N;H2]_20	2	false	SAVI-Space-2024	rxn6038_0_a_kill_0	EN300-17791	O=C(N)c1c(N)cccc1	EN300-30540	O=C(O)c1cc2c(NC(C(=O)OCC)=C2)cc1
S=C(N)c1c(NC(=O)C=2Sc3c(cc([N+]([O-])=O)cc3)C2)cccc1	577	fCSFP4	weighted-fingerprint-similarity	0.926	0.907	rxn6038_0_a_kill_0____EN300-14417____EN300-00716	N/A	S1c2c(cc([N+]([O-])=O)cc2)C=C1C(=O)Nc3c(cccc3)C(=O)N	[*;r]C(=O)[N;H]c1[c;H][c;H][c;H][c;H]c1C(=O)[N;H2]_20	2	false	SAVI-Space-2024	rxn6038_0_a_kill_0	EN300-14417	S=C(N)c1c(N)cccc1	EN300-00716	S1c2c(cc([N+](=O)O)cc2)C=C1C(=O)O
[O-]C(=O)c1c(NC(=O)c2ccc(Oc3c(cccc3)C(=O)N)cc2)cccc1	578	fCSFP4	weighted-fingerprint-similarity	0.926	0.433	rxn6039_0_a_kill_0____EN300-18542____EN300-11456	N/A	S1c2c(cc([N+]([O-])=O)cc2)C=C1C(=O)Nc3c(cccc3)C(=O)N	[*;r]C(=O)[N;H]c1[c;H][c;H][c;H][c;H]c1C(=O)[N;H2]_20	2	false	SAVI-Space-2024	rxn6039_0_a_kill_0	EN300-18542	O=C(N)c1c(O)cccc1	EN300-11456	Clc1ccc(cc1)C(=O)Nc2c(cccc2)C(=O)O
Fc1cc2c(cncc2cc1)C(=O)Nc3c(cccc3)C(=O)N	579	fCSFP4	weighted-fingerprint-similarity	0.926	0.481	rxn6038_0_a_kill_0____EN300-17791____EN300-1440005	N/A	S1c2c(cc([N+]([O-])=O)cc2)C=C1C(=O)Nc3c(cccc3)C(=O)N	[*;r]C(=O)[N;H]c1[c;H][c;H][c;H][c;H]c1C(=O)[N;H2]_20	2	false	SAVI-Space-2024	rxn6038_0_a_kill_0	EN300-17791	O=C(N)c1c(N)cccc1	EN300-1440005	Fc1cc2c(cncc2cc1)C(=O)O
Clc1cc(c(N)cc1)C(=O)Nc2c(cccc2)C(=O)N	580	fCSFP4	weighted-fingerprint-similarity	0.926	0.429	rxn7009_0_a_kill_0____EN300-15721____EN300-211207	N/A	S1c2c(cc([N+]([O-])=O)cc2)C=C1C(=O)Nc3c(cccc3)C(=O)N	[*;r]C(=O)[N;H]c1[c;H][c;H][c;H][c;H]c1C(=O)[N;H2]_20	2	false	SAVI-Space-2024	rxn7009_0_a_kill_0	EN300-15721	S(=O)(=O)(N)c1ccc(cc1)C	EN300-211207	Clc1cc(c(N)cc1)C(=O)Nc2c(cccc2)C(=O)O
Clc1cc(c(NC(=O)c2c(N)cccc2)cc1)C(=O)N	581	fCSFP4	weighted-fingerprint-similarity	0.926	0.429	rxn7009_0_a_kill_0____EN300-15721____EN300-211957	N/A	S1c2c(cc([N+]([O-])=O)cc2)C=C1C(=O)Nc3c(cccc3)C(=O)N	[*;r]C(=O)[N;H]c1[c;H][c;H][c;H][c;H]c1C(=O)[N;H2]_20	2	false	SAVI-Space-2024	rxn7009_0_a_kill_0	EN300-15721	S(=O)(=O)(N)c1ccc(cc1)C	EN300-211957	Clc1cc(c(NC(=O)c2c(N)cccc2)cc1)C(=O)O
ClCCCC(=O)Nc1c(cccc1)C(=O)Nc2c(cccc2)C(=O)N	582	fCSFP4	weighted-fingerprint-similarity	0.926	0.419	rxn7009_0_a_kill_0____EN300-15721____EN300-37447406	N/A	S1c2c(cc([N+]([O-])=O)cc2)C=C1C(=O)Nc3c(cccc3)C(=O)N	[*;r]C(=O)[N;H]c1[c;H][c;H][c;H][c;H]c1C(=O)[N;H2]_20	2	false	SAVI-Space-2024	rxn7009_0_a_kill_0	EN300-15721	S(=O)(=O)(N)c1ccc(cc1)C	EN300-37447406	ClCCCC(=O)Nc1c(cccc1)C(=O)Nc2c(cccc2)C(=O)O
S1c2c(N=C1N3C(=CC=C3C)C)ccc(c2)C(=O)Nc4c(cccc4)C(=O)N	583	fCSFP4	weighted-fingerprint-similarity	0.926	0.510	rxn6038_0_a_kill_0____EN300-17791____EN300-302707	N/A	S1c2c(cc([N+]([O-])=O)cc2)C=C1C(=O)Nc3c(cccc3)C(=O)N	[*;r]C(=O)[N;H]c1[c;H][c;H][c;H][c;H]c1C(=O)[N;H2]_20	2	false	SAVI-Space-2024	rxn6038_0_a_kill_0	EN300-17791	O=C(N)c1c(N)cccc1	EN300-302707	S1c2c(N=C1N3C(=CC=C3C)C)ccc(c2)C(=O)O
Fc1cc2c(NC(=O)C(C(=O)Nc3c(cccc3)C(=O)N)=C2)cc1	584	fCSFP4	weighted-fingerprint-similarity	0.925	0.485	rxn6038_0_a_kill_0____EN300-17791____EN300-379658	N/A	S1c2c(cc([N+]([O-])=O)cc2)C=C1C(=O)Nc3c(cccc3)C(=O)N	[*;r]C(=O)[N;H]c1[c;H][c;H][c;H][c;H]c1C(=O)[N;H2]_20	2	false	SAVI-Space-2024	rxn6038_0_a_kill_0	EN300-17791	O=C(N)c1c(N)cccc1	EN300-379658	Fc1cc2c(nc(O)c(c2)C(=O)O)cc1
O=C(N)c1c(NC(=O)C=2Nc3c(ccc(OC(C)C)c3)C2)cccc1	585	fCSFP4	weighted-fingerprint-similarity	0.925	0.485	rxn6038_0_a_kill_0____EN300-17791____EN300-6502457	N/A	S1c2c(cc([N+]([O-])=O)cc2)C=C1C(=O)Nc3c(cccc3)C(=O)N	[*;r]C(=O)[N;H]c1[c;H][c;H][c;H][c;H]c1C(=O)[N;H2]_20	2	false	SAVI-Space-2024	rxn6038_0_a_kill_0	EN300-17791	O=C(N)c1c(N)cccc1	EN300-6502457	O=C(O)C=1Nc2c(ccc(OC(C)C)c2)C1
O=C(Nc1c(cccc1)C(=O)N)C=2Nc3c(ccc(c3)CC(C)C)C2	586	fCSFP4	weighted-fingerprint-similarity	0.925	0.485	rxn6038_0_a_kill_0____EN300-17791____EN300-6502063	N/A	S1c2c(cc([N+]([O-])=O)cc2)C=C1C(=O)Nc3c(cccc3)C(=O)N	[*;r]C(=O)[N;H]c1[c;H][c;H][c;H][c;H]c1C(=O)[N;H2]_20	2	false	SAVI-Space-2024	rxn6038_0_a_kill_0	EN300-17791	O=C(N)c1c(N)cccc1	EN300-6502063	O=C(O)C=1Nc2c(ccc(c2)CC(C)C)C1
Fc1c(ccc(c1)C(=O)Nc2c(cccc2)C(=O)N)C(=O)NC	587	fCSFP4	weighted-fingerprint-similarity	0.925	0.425	rxn6038_0_a_kill_0____EN300-17791____EN300-8846869	N/A	S1c2c(cc([N+]([O-])=O)cc2)C=C1C(=O)Nc3c(cccc3)C(=O)N	[*;r]C(=O)[N;H]c1[c;H][c;H][c;H][c;H]c1C(=O)[N;H2]_20	2	false	SAVI-Space-2024	rxn6038_0_a_kill_0	EN300-17791	O=C(N)c1c(N)cccc1	EN300-8846869	Fc1c(ccc(c1)C(=O)O)C(=O)NC
O=C(Nc1c(cccc1)C(=O)N)c2cc(ccc2)C(=O)NCC3CC3	588	fCSFP4	weighted-fingerprint-similarity	0.925	0.425	rxn6038_0_a_kill_0____EN300-17791____EN300-10183184	N/A	S1c2c(cc([N+]([O-])=O)cc2)C=C1C(=O)Nc3c(cccc3)C(=O)N	[*;r]C(=O)[N;H]c1[c;H][c;H][c;H][c;H]c1C(=O)[N;H2]_20	2	false	SAVI-Space-2024	rxn6038_0_a_kill_0	EN300-17791	O=C(N)c1c(N)cccc1	EN300-10183184	O=C(O)c1cc(ccc1)C(=O)NCC2CC2
O=C(Oc1c(cccc1)C(=O)N)c2c(NC(=O)c3ccccc3)cccc2	589	fCSFP4	weighted-fingerprint-similarity	0.925	0.425	rxn6038_0_a_kill_0____EN300-18542____EN300-07527	N/A	S1c2c(cc([N+]([O-])=O)cc2)C=C1C(=O)Nc3c(cccc3)C(=O)N	[*;r]C(=O)[N;H]c1[c;H][c;H][c;H][c;H]c1C(=O)[N;H2]_20	2	false	SAVI-Space-2024	rxn6038_0_a_kill_0	EN300-18542	O=C(N)c1c(O)cccc1	EN300-07527	O=C(O)c1c(NC(=O)c2ccccc2)cccc1
S(c1c(cccc1)C(=O)N)C(=O)c2c(NC(=O)c3ccccc3)cccc2	590	fCSFP4	weighted-fingerprint-similarity	0.925	0.425	rxn6038_0_a_kill_0____EN300-72942____EN300-07527	N/A	S1c2c(cc([N+]([O-])=O)cc2)C=C1C(=O)Nc3c(cccc3)C(=O)N	[*;r]C(=O)[N;H]c1[c;H][c;H][c;H][c;H]c1C(=O)[N;H2]_20	2	false	SAVI-Space-2024	rxn6038_0_a_kill_0	EN300-72942	Sc1c(cccc1)C(=O)N	EN300-07527	O=C(O)c1c(NC(=O)c2ccccc2)cccc1
O=C(Nc1c(cccc1)C(=O)N)c2cnc3NC(=O)C=Cc3c2	591	fCSFP4	weighted-fingerprint-similarity	0.925	0.474	rxn6038_0_a_kill_0____EN300-17791____EN300-790812	N/A	S1c2c(cc([N+]([O-])=O)cc2)C=C1C(=O)Nc3c(cccc3)C(=O)N	[*;r]C(=O)[N;H]c1[c;H][c;H][c;H][c;H]c1C(=O)[N;H2]_20	2	false	SAVI-Space-2024	rxn6038_0_a_kill_0	EN300-17791	O=C(N)c1c(N)cccc1	EN300-790812	O=C(O)c1cnc2nc(O)ccc2c1
O=C(Nc1c(cccc1)C(=O)N)c2c(NC(=O)CC(C)C)cccc2	592	fCSFP4	weighted-fingerprint-similarity	0.925	0.415	rxn6038_0_a_kill_0____EN300-16215 EN300-7396612"____EN300-37447404"	N/A	S1c2c(cc([N+]([O-])=O)cc2)C=C1C(=O)Nc3c(cccc3)C(=O)N	[*;r]C(=O)[N;H]c1[c;H][c;H][c;H][c;H]c1C(=O)[N;H2]_20	2	false	SAVI-Space-2024	rxn6038_0_a_kill_0	EN300-16215 EN300-7396612""	NCc1ccccc1	EN300-37447404	O=C(O)c1c(NC(=O)c2c(NC(=O)CC(C)C)cccc2)cccc1
S1c2nccc(OCC)c2C=C1C(=O)Nc3c(cccc3)C(=O)N	593	fCSFP4	weighted-fingerprint-similarity	0.924	0.500	rxn6038_0_a_kill_0____EN300-17791____EN300-1703592	N/A	S1c2c(cc([N+]([O-])=O)cc2)C=C1C(=O)Nc3c(cccc3)C(=O)N	[*;r]C(=O)[N;H]c1[c;H][c;H][c;H][c;H]c1C(=O)[N;H2]_20	2	false	SAVI-Space-2024	rxn6038_0_a_kill_0	EN300-17791	O=C(N)c1c(N)cccc1	EN300-1703592	S1c2nccc(OCC)c2C=C1C(=O)O
S1C(C(=O)Nc2ccc(OCC(=O)Nc3c(cccc3)C(=O)N)cc2)=CC=C1	594	fCSFP4	weighted-fingerprint-similarity	0.924	0.453	rxn6039_0_a_kill_0____EN300-07511____EN300-01776	N/A	S1c2c(cc([N+]([O-])=O)cc2)C=C1C(=O)Nc3c(cccc3)C(=O)N	[*;r]C(=O)[N;H]c1[c;H][c;H][c;H][c;H]c1C(=O)[N;H2]_20	2	false	SAVI-Space-2024	rxn6039_0_a_kill_0	EN300-07511	S1C(C(=O)Nc2ccc(O)cc2)=CC=C1	EN300-01776	ClCC(=O)Nc1c(cccc1)C(=O)N
Fc1cc2NC(=O)C(C(=O)Nc3c(cccc3)C(=O)N)=Cc2cc1	595	fCSFP4	weighted-fingerprint-similarity	0.924	0.482	rxn6038_0_a_kill_0____EN300-17791____EN300-380104	N/A	S1c2c(cc([N+]([O-])=O)cc2)C=C1C(=O)Nc3c(cccc3)C(=O)N	[*;r]C(=O)[N;H]c1[c;H][c;H][c;H][c;H]c1C(=O)[N;H2]_20	2	false	SAVI-Space-2024	rxn6038_0_a_kill_0	EN300-17791	O=C(N)c1c(N)cccc1	EN300-380104	Fc1cc2NC(=O)C(C(=O)O)=Cc2cc1
O=C(N)c1c(NC(=O)C=2N(c3c(cc(OC)cc3)C2)C)cccc1	596	fCSFP4	weighted-fingerprint-similarity	0.924	0.482	rxn6038_0_a_kill_0____EN300-17791____EN300-215928	N/A	S1c2c(cc([N+]([O-])=O)cc2)C=C1C(=O)Nc3c(cccc3)C(=O)N	[*;r]C(=O)[N;H]c1[c;H][c;H][c;H][c;H]c1C(=O)[N;H2]_20	2	false	SAVI-Space-2024	rxn6038_0_a_kill_0	EN300-17791	O=C(N)c1c(N)cccc1	EN300-215928	O=C(O)C=1N(c2c(cc(OC)cc2)C1)C
O=C(Nc1ccccc1)c2c(OC(C(=O)Nc3c(cccc3)C(=O)N)C)cc4c(c2)cccc4	597	fCSFP4	weighted-fingerprint-similarity	0.924	0.474	rxn6039_0_a_kill_0____EN300-128496____EN300-21756	N/A	S1c2c(cc([N+]([O-])=O)cc2)C=C1C(=O)Nc3c(cccc3)C(=O)N	[*;r]C(=O)[N;H]c1[c;H][c;H][c;H][c;H]c1C(=O)[N;H2]_20	2	false	SAVI-Space-2024	rxn6039_0_a_kill_0	EN300-128496	O=C(Nc1ccccc1)c2c(O)cc3c(c2)cccc3	EN300-21756	ClC(C(=O)Nc1c(cccc1)C(=O)N)C
O=C(NN)c1c(NC(=O)c2c(cccc2)C(=O)N)ccc(OC)c1	598	fCSFP4	weighted-fingerprint-similarity	0.924	0.421	rxn6038_0_a_kill_0____EN300-3005876____EN300-223398	N/A	S1c2c(cc([N+]([O-])=O)cc2)C=C1C(=O)Nc3c(cccc3)C(=O)N	[*;r]C(=O)[N;H]c1[c;H][c;H][c;H][c;H]c1C(=O)[N;H2]_20	2	false	SAVI-Space-2024	rxn6038_0_a_kill_0	EN300-3005876	O=C(NN)c1c(N)ccc(OC)c1	EN300-223398	O=C(O)c1c(cccc1)C(=O)N
O=C(Nc1c(cccc1)C(=O)N)c2cc(NC(=O)C=3OC=CC3)ccc2	599	fCSFP4	weighted-fingerprint-similarity	0.924	0.421	rxn6038_0_a_kill_0____EN300-17791____EN300-50271	N/A	S1c2c(cc([N+]([O-])=O)cc2)C=C1C(=O)Nc3c(cccc3)C(=O)N	[*;r]C(=O)[N;H]c1[c;H][c;H][c;H][c;H]c1C(=O)[N;H2]_20	2	false	SAVI-Space-2024	rxn6038_0_a_kill_0	EN300-17791	O=C(N)c1c(N)cccc1	EN300-50271	O=C(O)c1cc(NC(=O)C=2OC=CC2)ccc1
O=C(Nc1ccc(OCC(=O)Nc2c(cccc2)C(=O)N)cc1)c3ccccc3	600	fCSFP4	weighted-fingerprint-similarity	0.924	0.421	rxn6039_0_a_kill_0____EN300-08969____EN300-01776	N/A	S1c2c(cc([N+]([O-])=O)cc2)C=C1C(=O)Nc3c(cccc3)C(=O)N	[*;r]C(=O)[N;H]c1[c;H][c;H][c;H][c;H]c1C(=O)[N;H2]_20	2	false	SAVI-Space-2024	rxn6039_0_a_kill_0	EN300-08969	O=C(Nc1ccc(O)cc1)c2ccccc2	EN300-01776	ClCC(=O)Nc1c(cccc1)C(=O)N
O=C(Nc1ccccc1)c2ccc(OCC(=O)Nc3c(cccc3)C(=O)N)cc2	601	fCSFP4	weighted-fingerprint-similarity	0.924	0.421	rxn6039_0_a_kill_0____EN300-128091____EN300-01776	N/A	S1c2c(cc([N+]([O-])=O)cc2)C=C1C(=O)Nc3c(cccc3)C(=O)N	[*;r]C(=O)[N;H]c1[c;H][c;H][c;H][c;H]c1C(=O)[N;H2]_20	2	false	SAVI-Space-2024	rxn6039_0_a_kill_0	EN300-128091	O=C(Nc1ccccc1)c2ccc(O)cc2	EN300-01776	ClCC(=O)Nc1c(cccc1)C(=O)N
S(=O)(=O)(NC(=O)c1cc(ccc1)C(=O)Nc2c(cccc2)C(=O)N)C	602	fCSFP4	weighted-fingerprint-similarity	0.924	0.421	rxn6038_0_a_kill_0____EN300-17791____EN300-133318	N/A	S1c2c(cc([N+]([O-])=O)cc2)C=C1C(=O)Nc3c(cccc3)C(=O)N	[*;r]C(=O)[N;H]c1[c;H][c;H][c;H][c;H]c1C(=O)[N;H2]_20	2	false	SAVI-Space-2024	rxn6038_0_a_kill_0	EN300-17791	O=C(N)c1c(N)cccc1	EN300-133318	S(=O)(=O)(NC(=O)c1cc(ccc1)C(=O)O)C
ClC(C(=O)Nc1c(cccc1)C(=O)Nc2c(cccc2)C(=O)N)C	603	fCSFP4	weighted-fingerprint-similarity	0.924	0.412	rxn7009_0_a_kill_0____EN300-15721____EN300-37447407	N/A	S1c2c(cc([N+]([O-])=O)cc2)C=C1C(=O)Nc3c(cccc3)C(=O)N	[*;r]C(=O)[N;H]c1[c;H][c;H][c;H][c;H]c1C(=O)[N;H2]_20	2	false	SAVI-Space-2024	rxn7009_0_a_kill_0	EN300-15721	S(=O)(=O)(N)c1ccc(cc1)C	EN300-37447407	ClC(C(=O)Nc1c(cccc1)C(=O)Nc2c(cccc2)C(=O)O)C
S1c2c(cccc2)C=C1C(=O)NC(C(=O)Nc3c(cccc3)C(=O)N)CCC	604	fCSFP4	weighted-fingerprint-similarity	0.924	0.606	rxn6038_0_a_kill_0____EN300-17791____EN300-94632	N/A	S1c2c(cc([N+]([O-])=O)cc2)C=C1C(=O)Nc3c(cccc3)C(=O)N	[*;r]C(=O)[N;H]c1[c;H][c;H][c;H][c;H]c1C(=O)[N;H2]_20	2	false	SAVI-Space-2024	rxn6038_0_a_kill_0	EN300-17791	O=C(N)c1c(N)cccc1	EN300-94632	S1c2c(cccc2)C=C1C(=O)NC(C(=O)O)CCC
[O-][N+](=O)c1cc(c(Nc2c(cccc2)C(=O)N)cc1)C(=O)Nc3ccc(O)cc3	605	fCSFP4	weighted-fingerprint-similarity	0.923	0.557	rxn6041_0_a_kill_0____EN300-21733____EN300-17791	N/A	S1c2c(cc([N+]([O-])=O)cc2)C=C1C(=O)Nc3c(cccc3)C(=O)N	[*;r]C(=O)[N;H]c1[c;H][c;H][c;H][c;H]c1C(=O)[N;H2]_20	2	false	SAVI-Space-2024	rxn6041_0_a_kill_0	EN300-21733	Clc1c(cc([N+](=O)O)cc1)C(=O)Nc2ccc(O)cc2	EN300-17791	O=C(N)c1c(N)cccc1
S(c1c(cccc1)C(=O)N)C(=O)c2c(NC(=O)C=3SC=CC3)cccc2	606	fCSFP4	weighted-fingerprint-similarity	0.923	0.441	rxn6038_0_a_kill_0____EN300-72942____EN300-27871	N/A	S1c2c(cc([N+]([O-])=O)cc2)C=C1C(=O)Nc3c(cccc3)C(=O)N	[*;r]C(=O)[N;H]c1[c;H][c;H][c;H][c;H]c1C(=O)[N;H2]_20	2	false	SAVI-Space-2024	rxn6038_0_a_kill_0	EN300-72942	Sc1c(cccc1)C(=O)N	EN300-27871	S1C(C(=O)Nc2c(cccc2)C(=O)O)=CC=C1
S1C(C(=O)Nc2c(cccc2)C(=O)Oc3c(cccc3)C(=O)N)=CC=C1	607	fCSFP4	weighted-fingerprint-similarity	0.923	0.441	rxn6038_0_a_kill_0____EN300-18542____EN300-27871	N/A	S1c2c(cc([N+]([O-])=O)cc2)C=C1C(=O)Nc3c(cccc3)C(=O)N	[*;r]C(=O)[N;H]c1[c;H][c;H][c;H][c;H]c1C(=O)[N;H2]_20	2	false	SAVI-Space-2024	rxn6038_0_a_kill_0	EN300-18542	O=C(N)c1c(O)cccc1	EN300-27871	S1C(C(=O)Nc2c(cccc2)C(=O)O)=CC=C1
O=C(Nc1c(cccc1)C(=O)N)c2c(NC(=O)C(O)(C)C)cccc2	608	fCSFP4	weighted-fingerprint-similarity	0.923	0.413	rxn6038_0_a_kill_0____EN300-16215 EN300-7396612"____EN300-37447414"	N/A	S1c2c(cc([N+]([O-])=O)cc2)C=C1C(=O)Nc3c(cccc3)C(=O)N	[*;r]C(=O)[N;H]c1[c;H][c;H][c;H][c;H]c1C(=O)[N;H2]_20	2	false	SAVI-Space-2024	rxn6038_0_a_kill_0	EN300-16215 EN300-7396612""	NCc1ccccc1	EN300-37447414	O=C(O)c1c(NC(=O)c2c(NC(=O)C(OC(=O)C)(C)C)cccc2)cccc1
O=C(Nc1c(cccc1)C(=O)N)c2nc(ccc2)C(=O)NCC	609	fCSFP4	weighted-fingerprint-similarity	0.923	0.408	rxn6038_0_a_kill_0____EN300-17791____EN300-106184	N/A	S1c2c(cc([N+]([O-])=O)cc2)C=C1C(=O)Nc3c(cccc3)C(=O)N	[*;r]C(=O)[N;H]c1[c;H][c;H][c;H][c;H]c1C(=O)[N;H2]_20	2	false	SAVI-Space-2024	rxn6038_0_a_kill_0	EN300-17791	O=C(N)c1c(N)cccc1	EN300-106184	O=C(O)c1nc(ccc1)C(=O)NCC
O=C(NCC(=O)Nc1c(cccc1)C(=O)N)c2cc3c(cc2)cccc3	610	fCSFP4	weighted-fingerprint-similarity	0.922	0.556	rxn6038_0_a_kill_0____EN300-17791____EN300-08095	N/A	S1c2c(cc([N+]([O-])=O)cc2)C=C1C(=O)Nc3c(cccc3)C(=O)N	[*;r]C(=O)[N;H]c1[c;H][c;H][c;H][c;H]c1C(=O)[N;H2]_20	2	false	SAVI-Space-2024	rxn6038_0_a_kill_0	EN300-17791	O=C(N)c1c(N)cccc1	EN300-08095	O=C(NCC(=O)O)c1cc2c(cc1)cccc2
[O-][N+](=O)c1ccc(cc1)C(=O)NCC(=O)Nc2c(cccc2)C(=O)N	611	fCSFP4	weighted-fingerprint-similarity	0.922	0.552	rxn6038_0_a_kill_0____EN300-17791____EN300-23706	N/A	S1c2c(cc([N+]([O-])=O)cc2)C=C1C(=O)Nc3c(cccc3)C(=O)N	[*;r]C(=O)[N;H]c1[c;H][c;H][c;H][c;H]c1C(=O)[N;H2]_20	2	false	SAVI-Space-2024	rxn6038_0_a_kill_0	EN300-17791	O=C(N)c1c(N)cccc1	EN300-23706	O=[N+](O)c1ccc(cc1)C(=O)NCC(=O)O
S1c2c(cc([N+]([O-])=O)cc2)C=C1C(=O)Nc3c(cc(cc3)C([O-])=O)C(=O)N	612	fCSFP4	weighted-fingerprint-similarity	0.922	0.874	rxn6038_0_a_kill_0____EN300-8649028____EN300-00716	N/A	S1c2c(cc([N+]([O-])=O)cc2)C=C1C(=O)Nc3c(cccc3)C(=O)N	[*;r]C(=O)[N;H]c1[c;H][c;H][c;H][c;H]c1C(=O)[N;H2]_20	2	false	SAVI-Space-2024	rxn6038_0_a_kill_0	EN300-8649028	O=C(OC)c1cc(c(N)cc1)C(=O)N	EN300-00716	S1c2c(cc([N+](=O)O)cc2)C=C1C(=O)O
S1c2c(cc([N+]([O-])=O)cc2)C=C1C(=O)Nc3c(cccc3)C(=NO)N	613	fCSFP4	weighted-fingerprint-similarity	0.922	0.874	rxn6038_0_a_kill_0____EN300-41306____EN300-00716	N/A	S1c2c(cc([N+]([O-])=O)cc2)C=C1C(=O)Nc3c(cccc3)C(=O)N	[*;r]C(=O)[N;H]c1[c;H][c;H][c;H][c;H]c1C(=O)[N;H2]_20	2	false	SAVI-Space-2024	rxn6038_0_a_kill_0	EN300-41306	ON=C(N)c1c(N)cccc1	EN300-00716	S1c2c(cc([N+](=O)O)cc2)C=C1C(=O)O
O=C(NC)c1ncc(cc1)C(=O)Nc2c(cccc2)C(=O)N	614	fCSFP4	weighted-fingerprint-similarity	0.922	0.415	rxn6038_0_a_kill_0____EN300-17791____EN300-69027	N/A	S1c2c(cc([N+]([O-])=O)cc2)C=C1C(=O)Nc3c(cccc3)C(=O)N	[*;r]C(=O)[N;H]c1[c;H][c;H][c;H][c;H]c1C(=O)[N;H2]_20	2	false	SAVI-Space-2024	rxn6038_0_a_kill_0	EN300-17791	O=C(N)c1c(N)cccc1	EN300-69027	O=C(O)c1cnc(cc1)C(=O)NC
O=C(Nc1c(cccc1)C(=O)N)c2ccc(cc2)C(=O)NCc3cc(ccc3)C	615	fCSFP4	weighted-fingerprint-similarity	0.922	0.415	rxn6038_0_a_kill_0____EN300-17791____EN300-234194	N/A	S1c2c(cc([N+]([O-])=O)cc2)C=C1C(=O)Nc3c(cccc3)C(=O)N	[*;r]C(=O)[N;H]c1[c;H][c;H][c;H][c;H]c1C(=O)[N;H2]_20	2	false	SAVI-Space-2024	rxn6038_0_a_kill_0	EN300-17791	O=C(N)c1c(N)cccc1	EN300-234194	O=C(O)c1ccc(cc1)C(=O)NCc2cc(ccc2)C
O=C(Nc1c(cccc1)C(=O)N)c2ncc(cc2)C(=O)NC	616	fCSFP4	weighted-fingerprint-similarity	0.922	0.415	rxn6038_0_a_kill_0____EN300-17791____EN300-763931	N/A	S1c2c(cc([N+]([O-])=O)cc2)C=C1C(=O)Nc3c(cccc3)C(=O)N	[*;r]C(=O)[N;H]c1[c;H][c;H][c;H][c;H]c1C(=O)[N;H2]_20	2	false	SAVI-Space-2024	rxn6038_0_a_kill_0	EN300-17791	O=C(N)c1c(N)cccc1	EN300-763931	O=C(O)c1ncc(cc1)C(=O)NC
S1C(C(=O)Nc2cc(OCC(=O)Nc3c(cccc3)C(=O)N)ccc2)=CC=C1	617	fCSFP4	weighted-fingerprint-similarity	0.921	0.443	rxn6039_0_a_kill_0____EN300-77143____EN300-01776	N/A	S1c2c(cc([N+]([O-])=O)cc2)C=C1C(=O)Nc3c(cccc3)C(=O)N	[*;r]C(=O)[N;H]c1[c;H][c;H][c;H][c;H]c1C(=O)[N;H2]_20	2	false	SAVI-Space-2024	rxn6039_0_a_kill_0	EN300-77143	S1C(C(=O)Nc2cc(O)ccc2)=CC=C1	EN300-01776	ClCC(=O)Nc1c(cccc1)C(=O)N
S1C(C(=O)Nc2ccc(OCCC(=O)Nc3c(cccc3)C(=O)N)cc2)=CC=C1	618	fCSFP4	weighted-fingerprint-similarity	0.921	0.443	rxn6039_0_a_kill_0____EN300-07511____EN300-35822	N/A	S1c2c(cc([N+]([O-])=O)cc2)C=C1C(=O)Nc3c(cccc3)C(=O)N	[*;r]C(=O)[N;H]c1[c;H][c;H][c;H][c;H]c1C(=O)[N;H2]_20	2	false	SAVI-Space-2024	rxn6039_0_a_kill_0	EN300-07511	S1C(C(=O)Nc2ccc(O)cc2)=CC=C1	EN300-35822	ClCCC(=O)Nc1c(cccc1)C(=O)N
O=C(N)c1c(NC(=O)C2=COC(C(=O)NO)=C2)cccc1	619	fCSFP4	weighted-fingerprint-similarity	0.921	0.411	rxn6038_0_a_kill_0____EN300-17791____EN300-27745993	N/A	S1c2c(cc([N+]([O-])=O)cc2)C=C1C(=O)Nc3c(cccc3)C(=O)N	[*;r]C(=O)[N;H]c1[c;H][c;H][c;H][c;H]c1C(=O)[N;H2]_20	2	false	SAVI-Space-2024	rxn6038_0_a_kill_0	EN300-17791	O=C(N)c1c(N)cccc1	EN300-27745993	O=C(O)C1=COC(C(=O)NOC(C)(C)C)=C1
O=C(OCc1c(cccc1)C(=O)N)c2c(NC(=O)c3ccccc3)cccc2	620	fCSFP4	weighted-fingerprint-similarity	0.921	0.411	rxn6038_0_a_kill_0____EN300-69851____EN300-07527	N/A	S1c2c(cc([N+]([O-])=O)cc2)C=C1C(=O)Nc3c(cccc3)C(=O)N	[*;r]C(=O)[N;H]c1[c;H][c;H][c;H][c;H]c1C(=O)[N;H2]_20	2	false	SAVI-Space-2024	rxn6038_0_a_kill_0	EN300-69851	O=C(N)c1c(cccc1)CO	EN300-07527	O=C(O)c1c(NC(=O)c2ccccc2)cccc1
S(c1c(cccc1)C(=O)N)C(=O)c2c(NC(=O)C=3OC([N+]([O-])=O)=CC3)cccc2	621	fCSFP4	weighted-fingerprint-similarity	0.921	0.456	rxn6038_0_a_kill_0____EN300-72942____EN300-18719	N/A	S1c2c(cc([N+]([O-])=O)cc2)C=C1C(=O)Nc3c(cccc3)C(=O)N	[*;r]C(=O)[N;H]c1[c;H][c;H][c;H][c;H]c1C(=O)[N;H2]_20	2	false	SAVI-Space-2024	rxn6038_0_a_kill_0	EN300-72942	Sc1c(cccc1)C(=O)N	EN300-18719	O=[N+](O)C=1OC(C(=O)Nc2c(cccc2)C(=O)O)=CC1
[O-][N+](=O)C=1OC(C(=O)Nc2c(cccc2)C(=O)Oc3c(cccc3)C(=O)N)=CC1	622	fCSFP4	weighted-fingerprint-similarity	0.921	0.456	rxn6038_0_a_kill_0____EN300-18542____EN300-18719	N/A	S1c2c(cc([N+]([O-])=O)cc2)C=C1C(=O)Nc3c(cccc3)C(=O)N	[*;r]C(=O)[N;H]c1[c;H][c;H][c;H][c;H]c1C(=O)[N;H2]_20	2	false	SAVI-Space-2024	rxn6038_0_a_kill_0	EN300-18542	O=C(N)c1c(O)cccc1	EN300-18719	O=[N+](O)C=1OC(C(=O)Nc2c(cccc2)C(=O)O)=CC1
S1c2c(cccc2)C=C1C(=O)NC(COCC(=O)Nc3c(cccc3)C(=O)N)(C)C	623	fCSFP4	weighted-fingerprint-similarity	0.920	0.588	rxn6039_0_a_kill_0____EN300-1697473____EN300-01776	N/A	S1c2c(cc([N+]([O-])=O)cc2)C=C1C(=O)Nc3c(cccc3)C(=O)N	[*;r]C(=O)[N;H]c1[c;H][c;H][c;H][c;H]c1C(=O)[N;H2]_20	2	false	SAVI-Space-2024	rxn6039_0_a_kill_0	EN300-1697473	S1c2c(cccc2)C=C1C(=O)NC(CO)(C)C	EN300-01776	ClCC(=O)Nc1c(cccc1)C(=O)N
O=C(Nc1c(cccc1)C(=O)N)c2nc(ccc2)C(=O)NC3CC3	624	fCSFP4	weighted-fingerprint-similarity	0.920	0.398	rxn6038_0_a_kill_0____EN300-17791____EN300-5030359	N/A	S1c2c(cc([N+]([O-])=O)cc2)C=C1C(=O)Nc3c(cccc3)C(=O)N	[*;r]C(=O)[N;H]c1[c;H][c;H][c;H][c;H]c1C(=O)[N;H2]_20	2	false	SAVI-Space-2024	rxn6038_0_a_kill_0	EN300-17791	O=C(N)c1c(N)cccc1	EN300-5030359	O=C(O)c1nc(ccc1)C(=O)NC2CC2
O=C(NCCC(=O)Nc1c(cccc1)C(=O)N)c2cc3c(cc2)cccc3	625	fCSFP4	weighted-fingerprint-similarity	0.919	0.542	rxn6038_0_a_kill_0____EN300-17791____EN300-31262	N/A	S1c2c(cc([N+]([O-])=O)cc2)C=C1C(=O)Nc3c(cccc3)C(=O)N	[*;r]C(=O)[N;H]c1[c;H][c;H][c;H][c;H]c1C(=O)[N;H2]_20	2	false	SAVI-Space-2024	rxn6038_0_a_kill_0	EN300-17791	O=C(N)c1c(N)cccc1	EN300-31262	O=C(NCCC(=O)O)c1cc2c(cc1)cccc2
[O-][N+](=O)c1cc(ccc1)C(=O)NCC(=O)Nc2c(cccc2)C(=O)N	626	fCSFP4	weighted-fingerprint-similarity	0.919	0.538	rxn6038_0_a_kill_0____EN300-17791____EN300-00089	N/A	S1c2c(cc([N+]([O-])=O)cc2)C=C1C(=O)Nc3c(cccc3)C(=O)N	[*;r]C(=O)[N;H]c1[c;H][c;H][c;H][c;H]c1C(=O)[N;H2]_20	2	false	SAVI-Space-2024	rxn6038_0_a_kill_0	EN300-17791	O=C(N)c1c(N)cccc1	EN300-00089	O=[N+](O)c1cc(ccc1)C(=O)NCC(=O)O
[O-][N+](=O)c1ccc(cc1)C(=O)NCCC(=O)Nc2c(cccc2)C(=O)N	627	fCSFP4	weighted-fingerprint-similarity	0.919	0.538	rxn6038_0_a_kill_0____EN300-17791____EN300-18576	N/A	S1c2c(cc([N+]([O-])=O)cc2)C=C1C(=O)Nc3c(cccc3)C(=O)N	[*;r]C(=O)[N;H]c1[c;H][c;H][c;H][c;H]c1C(=O)[N;H2]_20	2	false	SAVI-Space-2024	rxn6038_0_a_kill_0	EN300-17791	O=C(N)c1c(N)cccc1	EN300-18576	O=[N+](O)c1ccc(cc1)C(=O)NCCC(=O)O
S1C(C(=O)Nc2c(cccc2)C(=O)OCc3c(cccc3)C(=O)N)=CC=C1	628	fCSFP4	weighted-fingerprint-similarity	0.919	0.427	rxn6031_0_a_kill_0____EN300-27871____EN300-69851	N/A	S1c2c(cc([N+]([O-])=O)cc2)C=C1C(=O)Nc3c(cccc3)C(=O)N	[*;r]C(=O)[N;H]c1[c;H][c;H][c;H][c;H]c1C(=O)[N;H2]_20	2	false	SAVI-Space-2024	rxn6031_0_a_kill_0	EN300-27871	S1C(C(=O)Nc2c(cccc2)C(=O)O)=CC=C1	EN300-69851	O=C(N)c1c(cccc1)CO
O=C(Oc1c(cccc1)C(=O)N)c2c(NC(=O)c3ccc(cc3)C)cccc2	629	fCSFP4	weighted-fingerprint-similarity	0.919	0.405	rxn6038_0_a_kill_0____EN300-18542____EN300-16061643	N/A	S1c2c(cc([N+]([O-])=O)cc2)C=C1C(=O)Nc3c(cccc3)C(=O)N	[*;r]C(=O)[N;H]c1[c;H][c;H][c;H][c;H]c1C(=O)[N;H2]_20	2	false	SAVI-Space-2024	rxn6038_0_a_kill_0	EN300-18542	O=C(N)c1c(O)cccc1	EN300-16061643	O=C(O)c1c(NC(=O)c2ccc(cc2)C)cccc1
S(c1c(cccc1)C(=O)N)C(=O)c2c(NC(=O)c3ccc(cc3)C)cccc2	630	fCSFP4	weighted-fingerprint-similarity	0.919	0.405	rxn6038_0_a_kill_0____EN300-72942____EN300-16061643	N/A	S1c2c(cc([N+]([O-])=O)cc2)C=C1C(=O)Nc3c(cccc3)C(=O)N	[*;r]C(=O)[N;H]c1[c;H][c;H][c;H][c;H]c1C(=O)[N;H2]_20	2	false	SAVI-Space-2024	rxn6038_0_a_kill_0	EN300-72942	Sc1c(cccc1)C(=O)N	EN300-16061643	O=C(O)c1c(NC(=O)c2ccc(cc2)C)cccc1
[O-][N+](=O)c1cc(Nc2c(cccc2)C(=O)N)c(cc1)C(=O)Nc3cnccc3	631	fCSFP4	weighted-fingerprint-similarity	0.917	0.529	rxn6041_0_a_kill_0____EN300-1696937____EN300-17791	N/A	S1c2c(cc([N+]([O-])=O)cc2)C=C1C(=O)Nc3c(cccc3)C(=O)N	[*;r]C(=O)[N;H]c1[c;H][c;H][c;H][c;H]c1C(=O)[N;H2]_20	2	false	SAVI-Space-2024	rxn6041_0_a_kill_0	EN300-1696937	Clc1c(ccc([N+](=O)O)c1)C(=O)Nc2cnccc2	EN300-17791	O=C(N)c1c(N)cccc1
O=C(Nc1ccc(Nc2c(cccc2)C(=O)N)cc1)c3ccccc3	632	fCSFP4	weighted-fingerprint-similarity	0.917	0.472	rxn6041_0_a_kill_0____EN300-15538____EN300-17791	N/A	S1c2c(cc([N+]([O-])=O)cc2)C=C1C(=O)Nc3c(cccc3)C(=O)N	[*;r]C(=O)[N;H]c1[c;H][c;H][c;H][c;H]c1C(=O)[N;H2]_20	2	false	SAVI-Space-2024	rxn6041_0_a_kill_0	EN300-15538	Brc1ccc(NC(=O)c2ccccc2)cc1	EN300-17791	O=C(N)c1c(N)cccc1
O=C(Nc1c(cccc1)C(=O)N)c2cc3c(NN=C3C(=O)NC)cc2	633	fCSFP4	weighted-fingerprint-similarity	0.917	0.447	rxn6038_0_a_kill_0____EN300-17791____EN300-23878131	N/A	S1c2c(cc([N+]([O-])=O)cc2)C=C1C(=O)Nc3c(cccc3)C(=O)N	[*;r]C(=O)[N;H]c1[c;H][c;H][c;H][c;H]c1C(=O)[N;H2]_20	2	false	SAVI-Space-2024	rxn6038_0_a_kill_0	EN300-17791	O=C(N)c1c(N)cccc1	EN300-23878131	O=C(O)c1cc2c(NN=C2C(=O)NC)cc1
[O-][N+](=O)C=1OC(C(=O)Nc2c(cccc2)C(=O)OCc3c(cccc3)C(=O)N)=CC1	634	fCSFP4	weighted-fingerprint-similarity	0.917	0.443	rxn6031_0_a_kill_0____EN300-18719____EN300-69851	N/A	S1c2c(cc([N+]([O-])=O)cc2)C=C1C(=O)Nc3c(cccc3)C(=O)N	[*;r]C(=O)[N;H]c1[c;H][c;H][c;H][c;H]c1C(=O)[N;H2]_20	2	false	SAVI-Space-2024	rxn6031_0_a_kill_0	EN300-18719	O=[N+](O)C=1OC(C(=O)Nc2c(cccc2)C(=O)O)=CC1	EN300-69851	O=C(N)c1c(cccc1)CO
S1c2c(cccc2)C=C1C(=O)NC(COCCC(=O)Nc3c(cccc3)C(=O)N)(C)C	635	fCSFP4	weighted-fingerprint-similarity	0.917	0.576	rxn6039_0_a_kill_0____EN300-1697473____EN300-35822	N/A	S1c2c(cc([N+]([O-])=O)cc2)C=C1C(=O)Nc3c(cccc3)C(=O)N	[*;r]C(=O)[N;H]c1[c;H][c;H][c;H][c;H]c1C(=O)[N;H2]_20	2	false	SAVI-Space-2024	rxn6039_0_a_kill_0	EN300-1697473	S1c2c(cccc2)C=C1C(=O)NC(CO)(C)C	EN300-35822	ClCCC(=O)Nc1c(cccc1)C(=O)N
S1C(C(=O)Nc2ccc(OC(C(=O)Nc3c(cccc3)C(=O)N)C)cc2)=CC=C1	636	fCSFP4	weighted-fingerprint-similarity	0.916	0.426	rxn6039_0_a_kill_0____EN300-07511____EN300-21756	N/A	S1c2c(cc([N+]([O-])=O)cc2)C=C1C(=O)Nc3c(cccc3)C(=O)N	[*;r]C(=O)[N;H]c1[c;H][c;H][c;H][c;H]c1C(=O)[N;H2]_20	2	false	SAVI-Space-2024	rxn6039_0_a_kill_0	EN300-07511	S1C(C(=O)Nc2ccc(O)cc2)=CC=C1	EN300-21756	ClC(C(=O)Nc1c(cccc1)C(=O)N)C
O=C(Nc1ccc(Nc2c(cccc2)C(=O)N)cc1)c3cc4ncccc4cc3	637	fCSFP4	weighted-fingerprint-similarity	0.916	0.525	rxn6041_0_a_kill_0____EN300-6480863____EN300-17791	N/A	S1c2c(cc([N+]([O-])=O)cc2)C=C1C(=O)Nc3c(cccc3)C(=O)N	[*;r]C(=O)[N;H]c1[c;H][c;H][c;H][c;H]c1C(=O)[N;H2]_20	2	false	SAVI-Space-2024	rxn6041_0_a_kill_0	EN300-6480863	Clc1ccc(NC(=O)c2cc3ncccc3cc2)cc1	EN300-17791	O=C(N)c1c(N)cccc1
[O-][N+](=O)c1ccc(cc1)C(=O)NCCCCCC(=O)Nc2c(cccc2)C(=O)N	638	fCSFP4	weighted-fingerprint-similarity	0.916	0.525	rxn6038_0_a_kill_0____EN300-17791____EN300-302808	N/A	S1c2c(cc([N+]([O-])=O)cc2)C=C1C(=O)Nc3c(cccc3)C(=O)N	[*;r]C(=O)[N;H]c1[c;H][c;H][c;H][c;H]c1C(=O)[N;H2]_20	2	false	SAVI-Space-2024	rxn6038_0_a_kill_0	EN300-17791	O=C(N)c1c(N)cccc1	EN300-302808	O=[N+](O)c1ccc(cc1)C(=O)NCCCCCC(=O)O
[O-][N+](=O)C=1OC(C(=O)Nc2ccc(Nc3c(cccc3)C(=O)N)cc2)=CC1	639	fCSFP4	weighted-fingerprint-similarity	0.916	0.521	rxn6041_0_a_kill_0____EN300-6503757____EN300-17791	N/A	S1c2c(cc([N+]([O-])=O)cc2)C=C1C(=O)Nc3c(cccc3)C(=O)N	[*;r]C(=O)[N;H]c1[c;H][c;H][c;H][c;H]c1C(=O)[N;H2]_20	2	false	SAVI-Space-2024	rxn6041_0_a_kill_0	EN300-6503757	Ic1ccc(NC(=O)C=2OC([N+](=O)O)=CC2)cc1	EN300-17791	O=C(N)c1c(N)cccc1
[O-][N+](=O)c1c(cccc1)C(=O)Nc2c(Oc3c(cccc3)C(=O)N)cccc2	640	fCSFP4	weighted-fingerprint-similarity	0.916	0.513	rxn6003_0_a_kill_0____EN300-18542____EN300-80698	N/A	S1c2c(cc([N+]([O-])=O)cc2)C=C1C(=O)Nc3c(cccc3)C(=O)N	[*;r]C(=O)[N;H]c1[c;H][c;H][c;H][c;H]c1C(=O)[N;H2]_20	2	false	SAVI-Space-2024	rxn6003_0_a_kill_0	EN300-18542	O=C(N)c1c(O)cccc1	EN300-80698	Brc1c(NC(=O)c2c([N+](=O)O)cccc2)cccc1
O=C(N(c1c(cccc1)C(=O)N)C)c2c(NC(=O)c3ccccc3)cccc2	641	fCSFP4	weighted-fingerprint-similarity	0.916	0.395	rxn6038_0_a_kill_0____EN300-06923____EN300-07527	N/A	S1c2c(cc([N+]([O-])=O)cc2)C=C1C(=O)Nc3c(cccc3)C(=O)N	[*;r]C(=O)[N;H]c1[c;H][c;H][c;H][c;H]c1C(=O)[N;H2]_20	2	false	SAVI-Space-2024	rxn6038_0_a_kill_0	EN300-06923	O=C(N)c1c(NC)cccc1	EN300-07527	O=C(O)c1c(NC(=O)c2ccccc2)cccc1
O=C(Nc1cc(Nc2c(cccc2)C(=O)N)ccc1)c3ccccc3	642	fCSFP4	weighted-fingerprint-similarity	0.915	0.463	rxn6041_0_a_kill_0____EN300-43982____EN300-17791	N/A	S1c2c(cc([N+]([O-])=O)cc2)C=C1C(=O)Nc3c(cccc3)C(=O)N	[*;r]C(=O)[N;H]c1[c;H][c;H][c;H][c;H]c1C(=O)[N;H2]_20	2	false	SAVI-Space-2024	rxn6041_0_a_kill_0	EN300-43982	Brc1cc(NC(=O)c2ccccc2)ccc1	EN300-17791	O=C(N)c1c(N)cccc1
S1C(C(=O)Nc2c(cccc2)C(=O)N(c3c(cccc3)C(=O)N)C)=CC=C1	643	fCSFP4	weighted-fingerprint-similarity	0.914	0.412	rxn6038_0_a_kill_0____EN300-06923____EN300-27871	N/A	S1c2c(cc([N+]([O-])=O)cc2)C=C1C(=O)Nc3c(cccc3)C(=O)N	[*;r]C(=O)[N;H]c1[c;H][c;H][c;H][c;H]c1C(=O)[N;H2]_20	2	false	SAVI-Space-2024	rxn6038_0_a_kill_0	EN300-06923	O=C(N)c1c(NC)cccc1	EN300-27871	S1C(C(=O)Nc2c(cccc2)C(=O)O)=CC=C1
[O-][N+](=O)c1c(Nc2c(cccc2)C(=O)N)ccc(c1)C(=O)Nc3ccc(cc3)C	644	fCSFP4	weighted-fingerprint-similarity	0.914	0.508	rxn6041_0_a_kill_0____EN300-66933____EN300-17791	N/A	S1c2c(cc([N+]([O-])=O)cc2)C=C1C(=O)Nc3c(cccc3)C(=O)N	[*;r]C(=O)[N;H]c1[c;H][c;H][c;H][c;H]c1C(=O)[N;H2]_20	2	false	SAVI-Space-2024	rxn6041_0_a_kill_0	EN300-66933	Clc1c([N+](=O)O)cc(cc1)C(=O)Nc2ccc(cc2)C	EN300-17791	O=C(N)c1c(N)cccc1
O=C(Nc1ccc(O)cc1)c2c(Nc3c(cccc3)C(=O)N)cccc2	645	fCSFP4	weighted-fingerprint-similarity	0.914	0.464	rxn6041_0_a_kill_0____EN300-18104____EN300-17791	N/A	S1c2c(cc([N+]([O-])=O)cc2)C=C1C(=O)Nc3c(cccc3)C(=O)N	[*;r]C(=O)[N;H]c1[c;H][c;H][c;H][c;H]c1C(=O)[N;H2]_20	2	false	SAVI-Space-2024	rxn6041_0_a_kill_0	EN300-18104	Brc1c(cccc1)C(=O)Nc2ccc(O)cc2	EN300-17791	O=C(N)c1c(N)cccc1
O=C(Nc1ccc(O)cc1)c2ccc(Nc3c(cccc3)C(=O)N)cc2	646	fCSFP4	weighted-fingerprint-similarity	0.914	0.464	rxn6041_0_a_kill_0____EN300-09384____EN300-17791	N/A	S1c2c(cc([N+]([O-])=O)cc2)C=C1C(=O)Nc3c(cccc3)C(=O)N	[*;r]C(=O)[N;H]c1[c;H][c;H][c;H][c;H]c1C(=O)[N;H2]_20	2	false	SAVI-Space-2024	rxn6041_0_a_kill_0	EN300-09384	Clc1ccc(cc1)C(=O)Nc2ccc(O)cc2	EN300-17791	O=C(N)c1c(N)cccc1
[O-][N+](=O)c1c(cccc1)C(=O)NCC(=O)Nc2c(cccc2)C(=O)N	647	fCSFP4	weighted-fingerprint-similarity	0.914	0.504	rxn6038_0_a_kill_0____EN300-17791____EN300-7368752	N/A	S1c2c(cc([N+]([O-])=O)cc2)C=C1C(=O)Nc3c(cccc3)C(=O)N	[*;r]C(=O)[N;H]c1[c;H][c;H][c;H][c;H]c1C(=O)[N;H2]_20	2	false	SAVI-Space-2024	rxn6038_0_a_kill_0	EN300-17791	O=C(N)c1c(N)cccc1	EN300-7368752	O=[N+](O)c1c(cccc1)C(=O)NCC(=O)O
[O-]C(=O)c1ccc(NC(=O)c2ccc(Nc3c(cccc3)C(=O)N)cc2)cc1	648	fCSFP4	weighted-fingerprint-similarity	0.913	0.459	rxn6041_0_a_kill_0____EN300-44967____EN300-17791	N/A	S1c2c(cc([N+]([O-])=O)cc2)C=C1C(=O)Nc3c(cccc3)C(=O)N	[*;r]C(=O)[N;H]c1[c;H][c;H][c;H][c;H]c1C(=O)[N;H2]_20	2	false	SAVI-Space-2024	rxn6041_0_a_kill_0	EN300-44967	Brc1ccc(cc1)C(=O)Nc2ccc(cc2)C(=O)O	EN300-17791	O=C(N)c1c(N)cccc1
[O-]C(=O)c1ccc(NC(=O)c2c(Nc3c(cccc3)C(=O)N)cccc2)cc1	649	fCSFP4	weighted-fingerprint-similarity	0.912	0.455	rxn6041_0_a_kill_0____EN300-44016____EN300-17791	N/A	S1c2c(cc([N+]([O-])=O)cc2)C=C1C(=O)Nc3c(cccc3)C(=O)N	[*;r]C(=O)[N;H]c1[c;H][c;H][c;H][c;H]c1C(=O)[N;H2]_20	2	false	SAVI-Space-2024	rxn6041_0_a_kill_0	EN300-44016	Ic1c(cccc1)C(=O)Nc2ccc(cc2)C(=O)O	EN300-17791	O=C(N)c1c(N)cccc1
[O-][N+](=O)C=1OC(C(=O)Nc2c(cccc2)C(=O)N(c3c(cccc3)C(=O)N)C)=CC1	650	fCSFP4	weighted-fingerprint-similarity	0.912	0.428	rxn6038_0_a_kill_0____EN300-06923____EN300-18719	N/A	S1c2c(cc([N+]([O-])=O)cc2)C=C1C(=O)Nc3c(cccc3)C(=O)N	[*;r]C(=O)[N;H]c1[c;H][c;H][c;H][c;H]c1C(=O)[N;H2]_20	2	false	SAVI-Space-2024	rxn6038_0_a_kill_0	EN300-06923	O=C(N)c1c(NC)cccc1	EN300-18719	O=[N+](O)C=1OC(C(=O)Nc2c(cccc2)C(=O)O)=CC1
[O-][N+](=O)c1cc(ccc1)C(=O)NC(C(=O)Nc2c(cccc2)C(=O)N)C	651	fCSFP4	weighted-fingerprint-similarity	0.911	0.504	rxn6038_0_a_kill_0____EN300-17791____EN300-09636	N/A	S1c2c(cc([N+]([O-])=O)cc2)C=C1C(=O)Nc3c(cccc3)C(=O)N	[*;r]C(=O)[N;H]c1[c;H][c;H][c;H][c;H]c1C(=O)[N;H2]_20	2	false	SAVI-Space-2024	rxn6038_0_a_kill_0	EN300-17791	O=C(N)c1c(N)cccc1	EN300-09636	O=[N+](O)c1cc(ccc1)C(=O)NC(C(=O)O)C
S1c2c(cccc2)C=C1C(=O)NC(COC(C(=O)Nc3c(cccc3)C(=O)N)C)(C)C	652	fCSFP4	weighted-fingerprint-similarity	0.911	0.552	rxn6039_0_a_kill_0____EN300-1697473____EN300-21756	N/A	S1c2c(cc([N+]([O-])=O)cc2)C=C1C(=O)Nc3c(cccc3)C(=O)N	[*;r]C(=O)[N;H]c1[c;H][c;H][c;H][c;H]c1C(=O)[N;H2]_20	2	false	SAVI-Space-2024	rxn6039_0_a_kill_0	EN300-1697473	S1c2c(cccc2)C=C1C(=O)NC(CO)(C)C	EN300-21756	ClC(C(=O)Nc1c(cccc1)C(=O)N)C
[O-]C(=O)c1cc(NC(=O)c2cc(Nc3c(cccc3)C(=O)N)ccc2)ccc1	653	fCSFP4	weighted-fingerprint-similarity	0.910	0.447	rxn6041_0_a_kill_0____EN300-43657____EN300-17791	N/A	S1c2c(cc([N+]([O-])=O)cc2)C=C1C(=O)Nc3c(cccc3)C(=O)N	[*;r]C(=O)[N;H]c1[c;H][c;H][c;H][c;H]c1C(=O)[N;H2]_20	2	false	SAVI-Space-2024	rxn6041_0_a_kill_0	EN300-43657	Brc1cc(ccc1)C(=O)Nc2cc(ccc2)C(=O)O	EN300-17791	O=C(N)c1c(N)cccc1
[O-][N+](=O)c1c(cccc1)C(=O)Nc2c(OCCOc3c(cccc3)C(=O)N)cccc2	654	fCSFP4	weighted-fingerprint-similarity	0.910	0.488	rxn6003_0_a_kill_0____EN300-75942____EN300-80698	N/A	S1c2c(cc([N+]([O-])=O)cc2)C=C1C(=O)Nc3c(cccc3)C(=O)N	[*;r]C(=O)[N;H]c1[c;H][c;H][c;H][c;H]c1C(=O)[N;H2]_20	2	false	SAVI-Space-2024	rxn6003_0_a_kill_0	EN300-75942	O=C(N)c1c(OCCO)cccc1	EN300-80698	Brc1c(NC(=O)c2c([N+](=O)O)cccc2)cccc1
[O-][N+](=O)c1cc(c(NC(=O)Cc2c(cccc2)C(=O)N)cc1)C(=O)NN	655	fCSFP4	weighted-fingerprint-similarity	0.909	0.496	rxn6038_0_a_kill_0____EN300-2811131____EN300-121144	N/A	S1c2c(cc([N+]([O-])=O)cc2)C=C1C(=O)Nc3c(cccc3)C(=O)N	[*;r]C(=O)[N;H]c1[c;H][c;H][c;H][c;H]c1C(=O)[N;H2]_20	2	false	SAVI-Space-2024	rxn6038_0_a_kill_0	EN300-2811131	O=[N+](O)c1cc(c(N)cc1)C(=O)NN	EN300-121144	O=C(N)c1c(cccc1)CC(=O)O
O=C(N)c1c(Nc2cc(NC(=O)C=3Oc4c(cccc4)C3)ccc2)cccc1	656	fCSFP4	weighted-fingerprint-similarity	0.909	0.492	rxn6041_0_a_kill_0____EN300-7447724____EN300-17791	N/A	S1c2c(cc([N+]([O-])=O)cc2)C=C1C(=O)Nc3c(cccc3)C(=O)N	[*;r]C(=O)[N;H]c1[c;H][c;H][c;H][c;H]c1C(=O)[N;H2]_20	2	false	SAVI-Space-2024	rxn6041_0_a_kill_0	EN300-7447724	Brc1cc(NC(=O)C=2Oc3c(cccc3)C2)ccc1	EN300-17791	O=C(N)c1c(N)cccc1
[O-]C(=O)c1cc(NC(=O)c2c(Nc3c(cccc3)C(=O)N)cccc2)ccc1	657	fCSFP4	weighted-fingerprint-similarity	0.909	0.443	rxn6041_0_a_kill_0____EN300-44015____EN300-17791	N/A	S1c2c(cc([N+]([O-])=O)cc2)C=C1C(=O)Nc3c(cccc3)C(=O)N	[*;r]C(=O)[N;H]c1[c;H][c;H][c;H][c;H]c1C(=O)[N;H2]_20	2	false	SAVI-Space-2024	rxn6041_0_a_kill_0	EN300-44015	Ic1c(cccc1)C(=O)Nc2cc(ccc2)C(=O)O	EN300-17791	O=C(N)c1c(N)cccc1
[O-]C(=O)c1cc(NC(=O)c2ccc(Nc3c(cccc3)C(=O)N)cc2)ccc1	658	fCSFP4	weighted-fingerprint-similarity	0.909	0.443	rxn6041_0_a_kill_0____EN300-44288____EN300-17791	N/A	S1c2c(cc([N+]([O-])=O)cc2)C=C1C(=O)Nc3c(cccc3)C(=O)N	[*;r]C(=O)[N;H]c1[c;H][c;H][c;H][c;H]c1C(=O)[N;H2]_20	2	false	SAVI-Space-2024	rxn6041_0_a_kill_0	EN300-44288	Brc1ccc(cc1)C(=O)Nc2cc(ccc2)C(=O)O	EN300-17791	O=C(N)c1c(N)cccc1
[O-]C(=O)c1ccc(NC(=O)c2cc(Nc3c(cccc3)C(=O)N)ccc2)cc1	659	fCSFP4	weighted-fingerprint-similarity	0.909	0.443	rxn6041_0_a_kill_0____EN300-50073____EN300-17791	N/A	S1c2c(cc([N+]([O-])=O)cc2)C=C1C(=O)Nc3c(cccc3)C(=O)N	[*;r]C(=O)[N;H]c1[c;H][c;H][c;H][c;H]c1C(=O)[N;H2]_20	2	false	SAVI-Space-2024	rxn6041_0_a_kill_0	EN300-50073	Brc1cc(ccc1)C(=O)Nc2ccc(cc2)C(=O)O	EN300-17791	O=C(N)c1c(N)cccc1
O=C(Nc1c(cccc1)C(=O)N)c2c3c(nc(c4ccccc4)c2)cccc3	660	fCSFP4	weighted-fingerprint-similarity	0.909	0.403	rxn6038_0_a_kill_0____EN300-16215 EN300-7396612"____EN300-00100"	N/A	S1c2c(cc([N+]([O-])=O)cc2)C=C1C(=O)Nc3c(cccc3)C(=O)N	[*;r]C(=O)[N;H]c1[c;H][c;H][c;H][c;H]c1C(=O)[N;H2]_20	2	false	SAVI-Space-2024	rxn6038_0_a_kill_0	EN300-16215 EN300-7396612""	NCc1ccccc1	EN300-00100	O=C(O)c1c(NC(=O)c2c3c(nc(c4ccccc4)c2)cccc3)cccc1
[O-][N+](=O)c1c(Nc2c(cccc2)C(=O)N)ccc(c1)C(=O)Nc3cc(C#N)ccc3	661	fCSFP4	weighted-fingerprint-similarity	0.908	0.484	rxn6041_0_a_kill_0____EN300-15525____EN300-17791	N/A	S1c2c(cc([N+]([O-])=O)cc2)C=C1C(=O)Nc3c(cccc3)C(=O)N	[*;r]C(=O)[N;H]c1[c;H][c;H][c;H][c;H]c1C(=O)[N;H2]_20	2	false	SAVI-Space-2024	rxn6041_0_a_kill_0	EN300-15525	Clc1c([N+](=O)O)cc(cc1)C(=O)Nc2cc(C#N)ccc2	EN300-17791	O=C(N)c1c(N)cccc1
O=C(NCC(=O)Nc1c(cccc1)C(=O)N)c2ccccc2	662	fCSFP4	weighted-fingerprint-similarity	0.908	0.435	rxn6038_0_a_kill_0____EN300-17791____EN300-16768	N/A	S1c2c(cc([N+]([O-])=O)cc2)C=C1C(=O)Nc3c(cccc3)C(=O)N	[*;r]C(=O)[N;H]c1[c;H][c;H][c;H][c;H]c1C(=O)[N;H2]_20	2	false	SAVI-Space-2024	rxn6038_0_a_kill_0	EN300-17791	O=C(N)c1c(N)cccc1	EN300-16768	O=C(NCC(=O)O)c1ccccc1
O=C(Nc1nc(Nc2c(cccc2)C(=O)N)ccc1)c3ccccc3	663	fCSFP4	weighted-fingerprint-similarity	0.908	0.435	rxn6041_0_a_kill_0____EN300-84057____EN300-17791	N/A	S1c2c(cc([N+]([O-])=O)cc2)C=C1C(=O)Nc3c(cccc3)C(=O)N	[*;r]C(=O)[N;H]c1[c;H][c;H][c;H][c;H]c1C(=O)[N;H2]_20	2	false	SAVI-Space-2024	rxn6041_0_a_kill_0	EN300-84057	Brc1nc(NC(=O)c2ccccc2)ccc1	EN300-17791	O=C(N)c1c(N)cccc1
Clc1c(cccc1)C(=O)Nc2c(ccc(Cl)c2)C(=O)N	664	fCSFP4	weighted-fingerprint-similarity	0.907	0.431	rxn7009_0_a_kill_0____EN300-15721____EN300-17932446	N/A	S1c2c(cc([N+]([O-])=O)cc2)C=C1C(=O)Nc3c(cccc3)C(=O)N	[*;r]C(=O)[N;H]c1[c;H][c;H][c;H][c;H]c1C(=O)[N;H2]_20	2	false	SAVI-Space-2024	rxn7009_0_a_kill_0	EN300-15721	S(=O)(=O)(N)c1ccc(cc1)C	EN300-17932446	Clc1c(cccc1)C(=O)Nc2c(ccc(Cl)c2)C(=O)O
S1C(C(=O)NCC(=O)Nc2c(cccc2)C(=O)N)=CC=C1	665	fCSFP4	weighted-fingerprint-similarity	0.907	0.451	rxn6038_0_a_kill_0____EN300-17791____EN300-00171	N/A	S1c2c(cc([N+]([O-])=O)cc2)C=C1C(=O)Nc3c(cccc3)C(=O)N	[*;r]C(=O)[N;H]c1[c;H][c;H][c;H][c;H]c1C(=O)[N;H2]_20	2	false	SAVI-Space-2024	rxn6038_0_a_kill_0	EN300-17791	O=C(N)c1c(N)cccc1	EN300-00171	S1C(C(=O)NCC(=O)O)=CC=C1
Fc1cc(Nc2c(cccc2)C(=O)N)c(cc1)C(=O)Nc3cc4c(NC=C4)cc3	666	fCSFP4	weighted-fingerprint-similarity	0.906	0.485	rxn6041_0_a_kill_0____EN300-105877____EN300-17791	N/A	S1c2c(cc([N+]([O-])=O)cc2)C=C1C(=O)Nc3c(cccc3)C(=O)N	[*;r]C(=O)[N;H]c1[c;H][c;H][c;H][c;H]c1C(=O)[N;H2]_20	2	false	SAVI-Space-2024	rxn6041_0_a_kill_0	EN300-105877	Brc1c(ccc(F)c1)C(=O)Nc2cc3c(NC=C3)cc2	EN300-17791	O=C(N)c1c(N)cccc1
[O-][N+](=O)c1cc(c(NC(=O)CCc2c(cccc2)C(=O)N)cc1)C(=O)NN	667	fCSFP4	weighted-fingerprint-similarity	0.906	0.485	rxn6038_0_a_kill_0____EN300-2811131____EN300-190081	N/A	S1c2c(cc([N+]([O-])=O)cc2)C=C1C(=O)Nc3c(cccc3)C(=O)N	[*;r]C(=O)[N;H]c1[c;H][c;H][c;H][c;H]c1C(=O)[N;H2]_20	2	false	SAVI-Space-2024	rxn6038_0_a_kill_0	EN300-2811131	O=[N+](O)c1cc(c(N)cc1)C(=O)NN	EN300-190081	O=C(N)c1c(cccc1)CCC(=O)O
O=C(NCC(=O)Nc1c(cccc1)C(=O)N)c2cc3N=NNc3cc2	668	fCSFP4	weighted-fingerprint-similarity	0.906	0.477	rxn6038_0_a_kill_0____EN300-17791____EN300-99553	N/A	S1c2c(cc([N+]([O-])=O)cc2)C=C1C(=O)Nc3c(cccc3)C(=O)N	[*;r]C(=O)[N;H]c1[c;H][c;H][c;H][c;H]c1C(=O)[N;H2]_20	2	false	SAVI-Space-2024	rxn6038_0_a_kill_0	EN300-17791	O=C(N)c1c(N)cccc1	EN300-99553	O=C(O)CNC(=O)c1cc2N=NNc2cc1
O=C(NO)c1c(OCC(=O)Nc2c(cccc2)C(=O)N)cc3c(c1)cccc3	669	fCSFP4	weighted-fingerprint-similarity	0.906	0.477	rxn6039_0_a_kill_0____EN300-181006____EN300-01776	N/A	S1c2c(cc([N+]([O-])=O)cc2)C=C1C(=O)Nc3c(cccc3)C(=O)N	[*;r]C(=O)[N;H]c1[c;H][c;H][c;H][c;H]c1C(=O)[N;H2]_20	2	false	SAVI-Space-2024	rxn6039_0_a_kill_0	EN300-181006	O=C(NO)c1c(O)cc2c(c1)cccc2	EN300-01776	ClCC(=O)Nc1c(cccc1)C(=O)N
O=C(Nc1ccccc1)c2c(O)ccc(Nc3c(cccc3)C(=O)N)c2	670	fCSFP4	weighted-fingerprint-similarity	0.906	0.432	rxn6041_0_a_kill_0____EN300-17072____EN300-17791	N/A	S1c2c(cc([N+]([O-])=O)cc2)C=C1C(=O)Nc3c(cccc3)C(=O)N	[*;r]C(=O)[N;H]c1[c;H][c;H][c;H][c;H]c1C(=O)[N;H2]_20	2	false	SAVI-Space-2024	rxn6041_0_a_kill_0	EN300-17072	Clc1cc(c(O)cc1)C(=O)Nc2ccccc2	EN300-17791	O=C(N)c1c(N)cccc1
S1C(C(=O)NCC(=O)NCC(=O)Nc2c(cccc2)C(=O)N)=CC=C1	671	fCSFP4	weighted-fingerprint-similarity	0.906	0.447	rxn6038_0_a_kill_0____EN300-17791____EN300-13384	N/A	S1c2c(cc([N+]([O-])=O)cc2)C=C1C(=O)Nc3c(cccc3)C(=O)N	[*;r]C(=O)[N;H]c1[c;H][c;H][c;H][c;H]c1C(=O)[N;H2]_20	2	false	SAVI-Space-2024	rxn6038_0_a_kill_0	EN300-17791	O=C(N)c1c(N)cccc1	EN300-13384	S1C(C(=O)NCC(=O)NCC(=O)O)=CC=C1
[O-][N+](=O)c1cc(c(NC(=O)COc2c(cccc2)C(=O)N)cc1)C(=O)NN	672	fCSFP4	weighted-fingerprint-similarity	0.905	0.481	rxn6038_0_a_kill_0____EN300-2811131____EN300-16878	N/A	S1c2c(cc([N+]([O-])=O)cc2)C=C1C(=O)Nc3c(cccc3)C(=O)N	[*;r]C(=O)[N;H]c1[c;H][c;H][c;H][c;H]c1C(=O)[N;H2]_20	2	false	SAVI-Space-2024	rxn6038_0_a_kill_0	EN300-2811131	O=[N+](O)c1cc(c(N)cc1)C(=O)NN	EN300-16878	O=C(N)c1c(OCC(=O)O)cccc1
[O-][N+](=O)c1cc(c(OCC(=O)Nc2c(cccc2)C(=O)N)cc1)C(=O)NN	673	fCSFP4	weighted-fingerprint-similarity	0.905	0.481	rxn6039_0_a_kill_0____EN300-91875____EN300-01776	N/A	S1c2c(cc([N+]([O-])=O)cc2)C=C1C(=O)Nc3c(cccc3)C(=O)N	[*;r]C(=O)[N;H]c1[c;H][c;H][c;H][c;H]c1C(=O)[N;H2]_20	2	false	SAVI-Space-2024	rxn6039_0_a_kill_0	EN300-91875	O=[N+](O)c1cc(c(O)cc1)C(=O)NN	EN300-01776	ClCC(=O)Nc1c(cccc1)C(=O)N
S1C(C(=O)Nc2ccncc2)=C(Nc3c(cccc3)C(=O)N)C=C1	674	fCSFP4	weighted-fingerprint-similarity	0.905	0.443	rxn6041_0_a_kill_0____EN300-761731____EN300-17791	N/A	S1c2c(cc([N+]([O-])=O)cc2)C=C1C(=O)Nc3c(cccc3)C(=O)N	[*;r]C(=O)[N;H]c1[c;H][c;H][c;H][c;H]c1C(=O)[N;H2]_20	2	false	SAVI-Space-2024	rxn6041_0_a_kill_0	EN300-761731	BrC1=C(SC=C1)C(=O)Nc2ccncc2	EN300-17791	O=C(N)c1c(N)cccc1
O=C(Nc1c(cccc1)C)c2c(OCCOc3c(cccc3)C(=O)N)cc4c(c2)cccc4	675	fCSFP4	weighted-fingerprint-similarity	0.905	0.469	rxn6035_0_a_kill_0____EN300-75942____EN300-21570	N/A	S1c2c(cc([N+]([O-])=O)cc2)C=C1C(=O)Nc3c(cccc3)C(=O)N	[*;r]C(=O)[N;H]c1[c;H][c;H][c;H][c;H]c1C(=O)[N;H2]_20	2	false	SAVI-Space-2024	rxn6035_0_a_kill_0	EN300-75942	O=C(N)c1c(OCCO)cccc1	EN300-21570	O=C(Nc1c(cccc1)C)c2c(O)cc3c(c2)cccc3
Clc1cc(ccc1)C(=O)Nc2c(cc(cc2)C)C(=O)N	676	fCSFP4	weighted-fingerprint-similarity	0.905	0.424	rxn7009_0_a_kill_0____EN300-15721____EN300-72468	N/A	S1c2c(cc([N+]([O-])=O)cc2)C=C1C(=O)Nc3c(cccc3)C(=O)N	[*;r]C(=O)[N;H]c1[c;H][c;H][c;H][c;H]c1C(=O)[N;H2]_20	2	false	SAVI-Space-2024	rxn7009_0_a_kill_0	EN300-15721	S(=O)(=O)(N)c1ccc(cc1)C	EN300-72468	Clc1cc(ccc1)C(=O)Nc2c(cc(cc2)C)C(=O)O
O=C(NCCC(=O)Nc1c(cccc1)C(=O)N)c2ccccc2	677	fCSFP4	weighted-fingerprint-similarity	0.905	0.424	rxn6038_0_a_kill_0____EN300-17791____EN300-05873	N/A	S1c2c(cc([N+]([O-])=O)cc2)C=C1C(=O)Nc3c(cccc3)C(=O)N	[*;r]C(=O)[N;H]c1[c;H][c;H][c;H][c;H]c1C(=O)[N;H2]_20	2	false	SAVI-Space-2024	rxn6038_0_a_kill_0	EN300-17791	O=C(N)c1c(N)cccc1	EN300-05873	O=C(NCCC(=O)O)c1ccccc1
O=C(Nc1cc(Nc2c(cccc2)C(=O)N)ccc1)c3cnccc3	678	fCSFP4	weighted-fingerprint-similarity	0.905	0.424	rxn6041_0_a_kill_0____EN300-123282____EN300-17791	N/A	S1c2c(cc([N+]([O-])=O)cc2)C=C1C(=O)Nc3c(cccc3)C(=O)N	[*;r]C(=O)[N;H]c1[c;H][c;H][c;H][c;H]c1C(=O)[N;H2]_20	2	false	SAVI-Space-2024	rxn6041_0_a_kill_0	EN300-123282	Brc1cc(NC(=O)c2cnccc2)ccc1	EN300-17791	O=C(N)c1c(N)cccc1
O=C(Nc1cc(ccc1)C=O)c2ccc(Nc3c(cccc3)C(=O)N)cc2	679	fCSFP4	weighted-fingerprint-similarity	0.905	0.424	rxn6041_0_a_kill_0____EN300-04383____EN300-17791	N/A	S1c2c(cc([N+]([O-])=O)cc2)C=C1C(=O)Nc3c(cccc3)C(=O)N	[*;r]C(=O)[N;H]c1[c;H][c;H][c;H][c;H]c1C(=O)[N;H2]_20	2	false	SAVI-Space-2024	rxn6041_0_a_kill_0	EN300-04383	Clc1ccc(cc1)C(=O)Nc2cc(ccc2)C=O	EN300-17791	O=C(N)c1c(N)cccc1
S1c2c(cc([N+]([O-])=O)cc2)C=C1C(=O)Nc3c(cc([N+]([O-])=O)cc3)C(=O)N	680	fCSFP4	weighted-fingerprint-similarity	0.905	0.906	rxn6038_0_a_kill_0____EN300-128525____EN300-00716	N/A	S1c2c(cc([N+]([O-])=O)cc2)C=C1C(=O)Nc3c(cccc3)C(=O)N	[*;r]C(=O)[N;H]c1[c;H][c;H][c;H][c;H]c1C(=O)[N;H2]_20	2	false	SAVI-Space-2024	rxn6038_0_a_kill_0	EN300-128525	O=[N+](O)c1cc(c(N)cc1)C(=O)N	EN300-00716	S1c2c(cc([N+](=O)O)cc2)C=C1C(=O)O
S1c2c(cc([N+]([O-])=O)cc2)C=C1C(=O)Nc3c(ccc([N+]([O-])=O)c3)C(=O)N	681	fCSFP4	weighted-fingerprint-similarity	0.905	0.906	rxn6038_0_a_kill_0____EN300-6745919____EN300-00716	N/A	S1c2c(cc([N+]([O-])=O)cc2)C=C1C(=O)Nc3c(cccc3)C(=O)N	[*;r]C(=O)[N;H]c1[c;H][c;H][c;H][c;H]c1C(=O)[N;H2]_20	2	false	SAVI-Space-2024	rxn6038_0_a_kill_0	EN300-6745919	O=[N+](O)c1cc(N)c(cc1)C(=O)N	EN300-00716	S1c2c(cc([N+](=O)O)cc2)C=C1C(=O)O
Clc1c(NC(=O)c2c(OCCOc3c(cccc3)C(=O)N)ccc(Cl)c2)ccc([N+]([O-])=O)c1	682	fCSFP4	weighted-fingerprint-similarity	0.905	0.478	rxn6035_0_a_kill_0____EN300-75942____EN300-92958	N/A	S1c2c(cc([N+]([O-])=O)cc2)C=C1C(=O)Nc3c(cccc3)C(=O)N	[*;r]C(=O)[N;H]c1[c;H][c;H][c;H][c;H]c1C(=O)[N;H2]_20	2	false	SAVI-Space-2024	rxn6035_0_a_kill_0	EN300-75942	O=C(N)c1c(OCCO)cccc1	EN300-92958	Clc1c(NC(=O)c2c(O)ccc(Cl)c2)ccc([N+](=O)O)c1
[O-][N+](=O)c1c(cc(cc1)C(=O)NCC(=O)Nc2c(cccc2)C(=O)N)C	683	fCSFP4	weighted-fingerprint-similarity	0.904	0.474	rxn6038_0_a_kill_0____EN300-17791____EN300-00195	N/A	S1c2c(cc([N+]([O-])=O)cc2)C=C1C(=O)Nc3c(cccc3)C(=O)N	[*;r]C(=O)[N;H]c1[c;H][c;H][c;H][c;H]c1C(=O)[N;H2]_20	2	false	SAVI-Space-2024	rxn6038_0_a_kill_0	EN300-17791	O=C(N)c1c(N)cccc1	EN300-00195	O=[N+](O)c1c(cc(cc1)C(=O)NCC(=O)O)C
[O-][N+](=O)C=1OC(C(=O)NCC(=O)Nc2c(cccc2)C(=O)N)=CC1	684	fCSFP4	weighted-fingerprint-similarity	0.904	0.466	rxn6038_0_a_kill_0____EN300-17791____EN300-09876	N/A	S1c2c(cc([N+]([O-])=O)cc2)C=C1C(=O)Nc3c(cccc3)C(=O)N	[*;r]C(=O)[N;H]c1[c;H][c;H][c;H][c;H]c1C(=O)[N;H2]_20	2	false	SAVI-Space-2024	rxn6038_0_a_kill_0	EN300-17791	O=C(N)c1c(N)cccc1	EN300-09876	O=[N+](O)C=1OC(C(=O)NCC(=O)O)=CC1
[O-][N+](=O)c1c(cccc1)C(=O)Nc2c(OCc3c(cccc3)C(=O)N)cccc2	685	fCSFP4	weighted-fingerprint-similarity	0.904	0.466	rxn6003_0_a_kill_0____EN300-69851____EN300-80698	N/A	S1c2c(cc([N+]([O-])=O)cc2)C=C1C(=O)Nc3c(cccc3)C(=O)N	[*;r]C(=O)[N;H]c1[c;H][c;H][c;H][c;H]c1C(=O)[N;H2]_20	2	false	SAVI-Space-2024	rxn6003_0_a_kill_0	EN300-69851	O=C(N)c1c(cccc1)CO	EN300-80698	Brc1c(NC(=O)c2c([N+](=O)O)cccc2)cccc1
O=C(Nc1cnccc1)c2cc(Nc3c(cccc3)C(=O)N)ccc2	686	fCSFP4	weighted-fingerprint-similarity	0.904	0.420	rxn6041_0_a_kill_0____EN300-80504____EN300-17791	N/A	S1c2c(cc([N+]([O-])=O)cc2)C=C1C(=O)Nc3c(cccc3)C(=O)N	[*;r]C(=O)[N;H]c1[c;H][c;H][c;H][c;H]c1C(=O)[N;H2]_20	2	false	SAVI-Space-2024	rxn6041_0_a_kill_0	EN300-80504	Brc1cc(ccc1)C(=O)Nc2cnccc2	EN300-17791	O=C(N)c1c(N)cccc1
O=C(NCCC(=O)Nc1c(cccc1)C(=O)N)c2cc3c(NN=C3)cc2	687	fCSFP4	weighted-fingerprint-similarity	0.904	0.478	rxn6038_0_a_kill_0____EN300-17791____EN300-62266	N/A	S1c2c(cc([N+]([O-])=O)cc2)C=C1C(=O)Nc3c(cccc3)C(=O)N	[*;r]C(=O)[N;H]c1[c;H][c;H][c;H][c;H]c1C(=O)[N;H2]_20	2	false	SAVI-Space-2024	rxn6038_0_a_kill_0	EN300-17791	O=C(N)c1c(N)cccc1	EN300-62266	O=C(NCCC(=O)O)c1cc2c(NN=C2)cc1
S1C(C(=O)NCCC(=O)Nc2c(cccc2)C(=O)N)=CC=C1	688	fCSFP4	weighted-fingerprint-similarity	0.904	0.440	rxn6038_0_a_kill_0____EN300-17791____EN300-18578	N/A	S1c2c(cc([N+]([O-])=O)cc2)C=C1C(=O)Nc3c(cccc3)C(=O)N	[*;r]C(=O)[N;H]c1[c;H][c;H][c;H][c;H]c1C(=O)[N;H2]_20	2	false	SAVI-Space-2024	rxn6038_0_a_kill_0	EN300-17791	O=C(N)c1c(N)cccc1	EN300-18578	S1C(C(=O)NCCC(=O)O)=CC=C1
O=C(NCCC(=O)Nc1c(cccc1)C(=O)N)c2cc3N=NNc3cc2	689	fCSFP4	weighted-fingerprint-similarity	0.903	0.466	rxn6038_0_a_kill_0____EN300-17791____EN300-106088	N/A	S1c2c(cc([N+]([O-])=O)cc2)C=C1C(=O)Nc3c(cccc3)C(=O)N	[*;r]C(=O)[N;H]c1[c;H][c;H][c;H][c;H]c1C(=O)[N;H2]_20	2	false	SAVI-Space-2024	rxn6038_0_a_kill_0	EN300-17791	O=C(N)c1c(N)cccc1	EN300-106088	O=C(O)CCNC(=O)c1cc2N=NNc2cc1
O=C(NO)c1c(OCCC(=O)Nc2c(cccc2)C(=O)N)cc3c(c1)cccc3	690	fCSFP4	weighted-fingerprint-similarity	0.903	0.466	rxn6039_0_a_kill_0____EN300-181006____EN300-35822	N/A	S1c2c(cc([N+]([O-])=O)cc2)C=C1C(=O)Nc3c(cccc3)C(=O)N	[*;r]C(=O)[N;H]c1[c;H][c;H][c;H][c;H]c1C(=O)[N;H2]_20	2	false	SAVI-Space-2024	rxn6039_0_a_kill_0	EN300-181006	O=C(NO)c1c(O)cc2c(c1)cccc2	EN300-35822	ClCCC(=O)Nc1c(cccc1)C(=O)N
[O-]C(=O)Cc1ccc(NC(=O)c2ccc(Nc3c(cccc3)C(=O)N)cc2)cc1	691	fCSFP4	weighted-fingerprint-similarity	0.903	0.421	rxn6041_0_a_kill_0____EN300-43870____EN300-17791	N/A	S1c2c(cc([N+]([O-])=O)cc2)C=C1C(=O)Nc3c(cccc3)C(=O)N	[*;r]C(=O)[N;H]c1[c;H][c;H][c;H][c;H]c1C(=O)[N;H2]_20	2	false	SAVI-Space-2024	rxn6041_0_a_kill_0	EN300-43870	Brc1ccc(cc1)C(=O)Nc2ccc(cc2)CC(=O)O	EN300-17791	O=C(N)c1c(N)cccc1
Clc1cc(NC(=O)c2c(cccc2)C)c(cc1)C(=O)N	692	fCSFP4	weighted-fingerprint-similarity	0.903	0.417	rxn7009_0_a_kill_0____EN300-15721____EN300-17932687	N/A	S1c2c(cc([N+]([O-])=O)cc2)C=C1C(=O)Nc3c(cccc3)C(=O)N	[*;r]C(=O)[N;H]c1[c;H][c;H][c;H][c;H]c1C(=O)[N;H2]_20	2	false	SAVI-Space-2024	rxn7009_0_a_kill_0	EN300-15721	S(=O)(=O)(N)c1ccc(cc1)C	EN300-17932687	Clc1cc(NC(=O)c2c(cccc2)C)c(cc1)C(=O)O
Fc1c(NC(=O)c2c(cccc2)C(=O)N)ccc(c1)C(=O)NN	693	fCSFP4	weighted-fingerprint-similarity	0.903	0.417	rxn6038_0_a_kill_0____EN300-3026172____EN300-223398	N/A	S1c2c(cc([N+]([O-])=O)cc2)C=C1C(=O)Nc3c(cccc3)C(=O)N	[*;r]C(=O)[N;H]c1[c;H][c;H][c;H][c;H]c1C(=O)[N;H2]_20	2	false	SAVI-Space-2024	rxn6038_0_a_kill_0	EN300-3026172	Fc1c(N)ccc(c1)C(=O)NN	EN300-223398	O=C(O)c1c(cccc1)C(=O)N
O=C(NCC(=O)Nc1c(cccc1)C(=O)N)c2ccc(N)cc2	694	fCSFP4	weighted-fingerprint-similarity	0.903	0.417	rxn6038_0_a_kill_0____EN300-17791____EN300-365187	N/A	S1c2c(cc([N+]([O-])=O)cc2)C=C1C(=O)Nc3c(cccc3)C(=O)N	[*;r]C(=O)[N;H]c1[c;H][c;H][c;H][c;H]c1C(=O)[N;H2]_20	2	false	SAVI-Space-2024	rxn6038_0_a_kill_0	EN300-17791	O=C(N)c1c(N)cccc1	EN300-365187	O=C(NCC(=O)O)c1ccc(NC(=O)C)cc1
O=C(NCCCC(=O)Nc1c(cccc1)C(=O)N)c2ccccc2	695	fCSFP4	weighted-fingerprint-similarity	0.903	0.417	rxn6038_0_a_kill_0____EN300-17791____EN300-18566	N/A	S1c2c(cc([N+]([O-])=O)cc2)C=C1C(=O)Nc3c(cccc3)C(=O)N	[*;r]C(=O)[N;H]c1[c;H][c;H][c;H][c;H]c1C(=O)[N;H2]_20	2	false	SAVI-Space-2024	rxn6038_0_a_kill_0	EN300-17791	O=C(N)c1c(N)cccc1	EN300-18566	O=C(NCCCC(=O)O)c1ccccc1
O=C(Nc1ncccc1)c2ccc(Nc3c(cccc3)C(=O)N)cc2	696	fCSFP4	weighted-fingerprint-similarity	0.903	0.417	rxn6041_0_a_kill_0____EN300-81750____EN300-17791	N/A	S1c2c(cc([N+]([O-])=O)cc2)C=C1C(=O)Nc3c(cccc3)C(=O)N	[*;r]C(=O)[N;H]c1[c;H][c;H][c;H][c;H]c1C(=O)[N;H2]_20	2	false	SAVI-Space-2024	rxn6041_0_a_kill_0	EN300-81750	Brc1ccc(cc1)C(=O)Nc2ncccc2	EN300-17791	O=C(N)c1c(N)cccc1
S1C(C(=O)NCC(=O)Nc2c(cccc2)C(=O)N)=CC=C1C	697	fCSFP4	weighted-fingerprint-similarity	0.903	0.437	rxn6038_0_a_kill_0____EN300-17791____EN300-04021	N/A	S1c2c(cc([N+]([O-])=O)cc2)C=C1C(=O)Nc3c(cccc3)C(=O)N	[*;r]C(=O)[N;H]c1[c;H][c;H][c;H][c;H]c1C(=O)[N;H2]_20	2	false	SAVI-Space-2024	rxn6038_0_a_kill_0	EN300-17791	O=C(N)c1c(N)cccc1	EN300-04021	S1C(C(=O)NCC(=O)O)=CC=C1C
[O-][N+](=O)c1cc(c(NC(=O)CCOc2c(cccc2)C(=O)N)cc1)C(=O)NN	698	fCSFP4	weighted-fingerprint-similarity	0.903	0.471	rxn6038_0_a_kill_0____EN300-2811131____EN300-101066	N/A	S1c2c(cc([N+]([O-])=O)cc2)C=C1C(=O)Nc3c(cccc3)C(=O)N	[*;r]C(=O)[N;H]c1[c;H][c;H][c;H][c;H]c1C(=O)[N;H2]_20	2	false	SAVI-Space-2024	rxn6038_0_a_kill_0	EN300-2811131	O=[N+](O)c1cc(c(N)cc1)C(=O)NN	EN300-101066	O=C(N)c1c(OCCC(=O)O)cccc1
[O-][N+](=O)c1cc(c(OCCC(=O)Nc2c(cccc2)C(=O)N)cc1)C(=O)NN	699	fCSFP4	weighted-fingerprint-similarity	0.903	0.471	rxn6039_0_a_kill_0____EN300-91875____EN300-35822	N/A	S1c2c(cc([N+]([O-])=O)cc2)C=C1C(=O)Nc3c(cccc3)C(=O)N	[*;r]C(=O)[N;H]c1[c;H][c;H][c;H][c;H]c1C(=O)[N;H2]_20	2	false	SAVI-Space-2024	rxn6039_0_a_kill_0	EN300-91875	O=[N+](O)c1cc(c(O)cc1)C(=O)NN	EN300-35822	ClCCC(=O)Nc1c(cccc1)C(=O)N
[O-][N+](=O)c1c(ccc(c1)C(=O)NCC(=O)Nc2c(cccc2)C(=O)N)C	700	fCSFP4	weighted-fingerprint-similarity	0.902	0.463	rxn6038_0_a_kill_0____EN300-17791____EN300-24012	N/A	S1c2c(cc([N+]([O-])=O)cc2)C=C1C(=O)Nc3c(cccc3)C(=O)N	[*;r]C(=O)[N;H]c1[c;H][c;H][c;H][c;H]c1C(=O)[N;H2]_20	2	false	SAVI-Space-2024	rxn6038_0_a_kill_0	EN300-17791	O=C(N)c1c(N)cccc1	EN300-24012	O=[N+](O)c1c(ccc(c1)C(=O)NCC(=O)O)C
Fc1ccc(cc1)C(=O)NCC(=O)Nc2c(cccc2)C(=O)N	701	fCSFP4	weighted-fingerprint-similarity	0.902	0.413	rxn6038_0_a_kill_0____EN300-17791____EN300-00196	N/A	S1c2c(cc([N+]([O-])=O)cc2)C=C1C(=O)Nc3c(cccc3)C(=O)N	[*;r]C(=O)[N;H]c1[c;H][c;H][c;H][c;H]c1C(=O)[N;H2]_20	2	false	SAVI-Space-2024	rxn6038_0_a_kill_0	EN300-17791	O=C(N)c1c(N)cccc1	EN300-00196	Fc1ccc(cc1)C(=O)NCC(=O)O
O=C(NC)c1ccc(cc1)CC(=O)Nc2c(cccc2)C(=O)N	702	fCSFP4	weighted-fingerprint-similarity	0.902	0.413	rxn6038_0_a_kill_0____EN300-17791____EN300-7427715	N/A	S1c2c(cc([N+]([O-])=O)cc2)C=C1C(=O)Nc3c(cccc3)C(=O)N	[*;r]C(=O)[N;H]c1[c;H][c;H][c;H][c;H]c1C(=O)[N;H2]_20	2	false	SAVI-Space-2024	rxn6038_0_a_kill_0	EN300-17791	O=C(N)c1c(N)cccc1	EN300-7427715	O=C(NC)c1ccc(cc1)CC(=O)O
O=C(NCC(=O)Nc1c(cccc1)C(=O)N)c2ccc(c3ccccc3)cc2	703	fCSFP4	weighted-fingerprint-similarity	0.902	0.413	rxn6038_0_a_kill_0____EN300-17791____EN300-03948	N/A	S1c2c(cc([N+]([O-])=O)cc2)C=C1C(=O)Nc3c(cccc3)C(=O)N	[*;r]C(=O)[N;H]c1[c;H][c;H][c;H][c;H]c1C(=O)[N;H2]_20	2	false	SAVI-Space-2024	rxn6038_0_a_kill_0	EN300-17791	O=C(N)c1c(N)cccc1	EN300-03948	O=C(NCC(=O)O)c1ccc(c2ccccc2)cc1
O=C(NCC(=O)Nc1c(cccc1)C(=O)N)c2ccc(cc2)C	704	fCSFP4	weighted-fingerprint-similarity	0.902	0.413	rxn6038_0_a_kill_0____EN300-17791____EN300-03936	N/A	S1c2c(cc([N+]([O-])=O)cc2)C=C1C(=O)Nc3c(cccc3)C(=O)N	[*;r]C(=O)[N;H]c1[c;H][c;H][c;H][c;H]c1C(=O)[N;H2]_20	2	false	SAVI-Space-2024	rxn6038_0_a_kill_0	EN300-17791	O=C(N)c1c(N)cccc1	EN300-03936	O=C(NCC(=O)O)c1ccc(cc1)C
O=C(NCC(=O)Nc1c(cccc1)C(=O)N)c2ccncc2	705	fCSFP4	weighted-fingerprint-similarity	0.902	0.413	rxn6038_0_a_kill_0____EN300-17791____EN300-36089	N/A	S1c2c(cc([N+]([O-])=O)cc2)C=C1C(=O)Nc3c(cccc3)C(=O)N	[*;r]C(=O)[N;H]c1[c;H][c;H][c;H][c;H]c1C(=O)[N;H2]_20	2	false	SAVI-Space-2024	rxn6038_0_a_kill_0	EN300-17791	O=C(N)c1c(N)cccc1	EN300-36089	O=C(O)CNC(=O)c1ccncc1
O=C(NCCCCC(=O)Nc1c(cccc1)C(=O)N)c2ccccc2	706	fCSFP4	weighted-fingerprint-similarity	0.902	0.413	rxn6038_0_a_kill_0____EN300-17791____EN300-110538	N/A	S1c2c(cc([N+]([O-])=O)cc2)C=C1C(=O)Nc3c(cccc3)C(=O)N	[*;r]C(=O)[N;H]c1[c;H][c;H][c;H][c;H]c1C(=O)[N;H2]_20	2	false	SAVI-Space-2024	rxn6038_0_a_kill_0	EN300-17791	O=C(N)c1c(N)cccc1	EN300-110538	O=C(NCCCCC(=O)O)c1ccccc1
O=C(Nc1c(N)cccc1)c2ccc(Oc3c(cccc3)C(=O)N)cc2	707	fCSFP4	weighted-fingerprint-similarity	0.902	0.413	rxn6039_0_a_kill_0____EN300-18542____EN300-31742	N/A	S1c2c(cc([N+]([O-])=O)cc2)C=C1C(=O)Nc3c(cccc3)C(=O)N	[*;r]C(=O)[N;H]c1[c;H][c;H][c;H][c;H]c1C(=O)[N;H2]_20	2	false	SAVI-Space-2024	rxn6039_0_a_kill_0	EN300-18542	O=C(N)c1c(O)cccc1	EN300-31742	Clc1ccc(cc1)C(=O)Nc2c(N)cccc2
O=C(Nc1ccccc1)c2ncc(Nc3c(cccc3)C(=O)N)cc2	708	fCSFP4	weighted-fingerprint-similarity	0.902	0.413	rxn6041_0_a_kill_0____EN300-256166____EN300-17791	N/A	S1c2c(cc([N+]([O-])=O)cc2)C=C1C(=O)Nc3c(cccc3)C(=O)N	[*;r]C(=O)[N;H]c1[c;H][c;H][c;H][c;H]c1C(=O)[N;H2]_20	2	false	SAVI-Space-2024	rxn6041_0_a_kill_0	EN300-256166	Brc1cnc(cc1)C(=O)Nc2ccccc2	EN300-17791	O=C(N)c1c(N)cccc1
O=C(Nc1ncc(Nc2c(cccc2)C(=O)N)cc1)c3ccccc3	709	fCSFP4	weighted-fingerprint-similarity	0.902	0.413	rxn6041_0_a_kill_0____EN300-1232903____EN300-86309	N/A	S1c2c(cc([N+]([O-])=O)cc2)C=C1C(=O)Nc3c(cccc3)C(=O)N	[*;r]C(=O)[N;H]c1[c;H][c;H][c;H][c;H]c1C(=O)[N;H2]_20	2	false	SAVI-Space-2024	rxn6041_0_a_kill_0	EN300-1232903	Clc1c(cccc1)C(=O)N	EN300-86309	O=C(Nc1ncc(N)cc1)c2ccccc2
S1C(C(=O)NCCCC(=O)Nc2c(cccc2)C(=O)N)=CC=C1	710	fCSFP4	weighted-fingerprint-similarity	0.902	0.433	rxn6038_0_a_kill_0____EN300-17791____EN300-18567	N/A	S1c2c(cc([N+]([O-])=O)cc2)C=C1C(=O)Nc3c(cccc3)C(=O)N	[*;r]C(=O)[N;H]c1[c;H][c;H][c;H][c;H]c1C(=O)[N;H2]_20	2	false	SAVI-Space-2024	rxn6038_0_a_kill_0	EN300-17791	O=C(N)c1c(N)cccc1	EN300-18567	S1C(C(=O)NCCCC(=O)O)=CC=C1
O=C(NCCC(=O)Nc1c(cccc1)C(=O)N)c2cc3NN=Cc3cc2	711	fCSFP4	weighted-fingerprint-similarity	0.902	0.467	rxn6038_0_a_kill_0____EN300-17791____EN300-59971	N/A	S1c2c(cc([N+]([O-])=O)cc2)C=C1C(=O)Nc3c(cccc3)C(=O)N	[*;r]C(=O)[N;H]c1[c;H][c;H][c;H][c;H]c1C(=O)[N;H2]_20	2	false	SAVI-Space-2024	rxn6038_0_a_kill_0	EN300-17791	O=C(N)c1c(N)cccc1	EN300-59971	O=C(NCCC(=O)O)c1cc2NN=Cc2cc1
S1c2c(cc(N)cc2)C=C1C(=O)Nc3c(cc(cc3)C([O-])=O)C(=O)N	712	fCSFP4	weighted-fingerprint-similarity	0.902	0.716	rxn6038_0_a_kill_0____EN300-8649028____EN300-6502803	N/A	S1c2c(cc([N+]([O-])=O)cc2)C=C1C(=O)Nc3c(cccc3)C(=O)N	[*;r]C(=O)[N;H]c1[c;H][c;H][c;H][c;H]c1C(=O)[N;H2]_20	2	false	SAVI-Space-2024	rxn6038_0_a_kill_0	EN300-8649028	O=C(OC)c1cc(c(N)cc1)C(=O)N	EN300-6502803	S1c2c(cc(NC(=O)C)cc2)C=C1C(=O)O
S1C(NC(=O)c2ccc(Nc3c(cccc3)C(=O)N)cc2)=C(C([O-])=O)C=C1	713	fCSFP4	weighted-fingerprint-similarity	0.901	0.424	rxn6041_0_a_kill_0____EN300-43842____EN300-17791	N/A	S1c2c(cc([N+]([O-])=O)cc2)C=C1C(=O)Nc3c(cccc3)C(=O)N	[*;r]C(=O)[N;H]c1[c;H][c;H][c;H][c;H]c1C(=O)[N;H2]_20	2	false	SAVI-Space-2024	rxn6041_0_a_kill_0	EN300-43842	Brc1ccc(cc1)C(=O)NC=2SC=CC2C(=O)O	EN300-17791	O=C(N)c1c(N)cccc1
O=C(NCCCC(=O)Nc1c(cccc1)C(=O)N)c2cc3N=NNc3cc2	714	fCSFP4	weighted-fingerprint-similarity	0.901	0.459	rxn6038_0_a_kill_0____EN300-17791____EN300-106167	N/A	S1c2c(cc([N+]([O-])=O)cc2)C=C1C(=O)Nc3c(cccc3)C(=O)N	[*;r]C(=O)[N;H]c1[c;H][c;H][c;H][c;H]c1C(=O)[N;H2]_20	2	false	SAVI-Space-2024	rxn6038_0_a_kill_0	EN300-17791	O=C(N)c1c(N)cccc1	EN300-106167	O=C(O)CCCNC(=O)c1cc2N=NNc2cc1
S(=O)(=O)(Nc1c(NC(=O)c2c([N+]([O-])=O)cccc2)cccc1)c3c(cccc3)C(=O)N	715	fCSFP4	weighted-fingerprint-similarity	0.901	0.455	rxn6043_0_a_kill_0____EN300-80698____EN300-198511	N/A	S1c2c(cc([N+]([O-])=O)cc2)C=C1C(=O)Nc3c(cccc3)C(=O)N	[*;r]C(=O)[N;H]c1[c;H][c;H][c;H][c;H]c1C(=O)[N;H2]_20	2	false	SAVI-Space-2024	rxn6043_0_a_kill_0	EN300-80698	Brc1c(NC(=O)c2c([N+](=O)O)cccc2)cccc1	EN300-198511	S(=O)(=O)(N)c1c(cccc1)C(=O)N
[O-][N+](=O)C=1OC(C(=O)NCCC(=O)Nc2c(cccc2)C(=O)N)=CC1	716	fCSFP4	weighted-fingerprint-similarity	0.901	0.455	rxn6038_0_a_kill_0____EN300-17791____EN300-17677	N/A	S1c2c(cc([N+]([O-])=O)cc2)C=C1C(=O)Nc3c(cccc3)C(=O)N	[*;r]C(=O)[N;H]c1[c;H][c;H][c;H][c;H]c1C(=O)[N;H2]_20	2	false	SAVI-Space-2024	rxn6038_0_a_kill_0	EN300-17791	O=C(N)c1c(N)cccc1	EN300-17677	O=[N+](O)C=1OC(C(=O)NCCC(=O)O)=CC1
O=C(NCC(=O)Nc1c(cccc1)C(=O)N)c2cc(O)ccc2	717	fCSFP4	weighted-fingerprint-similarity	0.901	0.415	rxn6038_0_a_kill_0____EN300-17791____EN300-54438	N/A	S1c2c(cc([N+]([O-])=O)cc2)C=C1C(=O)Nc3c(cccc3)C(=O)N	[*;r]C(=O)[N;H]c1[c;H][c;H][c;H][c;H]c1C(=O)[N;H2]_20	2	false	SAVI-Space-2024	rxn6038_0_a_kill_0	EN300-17791	O=C(N)c1c(N)cccc1	EN300-54438	O=C(NCC(=O)O)c1cc(OCc2ccccc2)ccc1
O=C(Nc1c(Oc2c(cccc2)C(=O)N)cccc1)c3ccc(cc3)C[NH3+]	718	fCSFP4	weighted-fingerprint-similarity	0.901	0.410	rxn6039_0_a_kill_0____EN300-138952____EN300-1232903	N/A	S1c2c(cc([N+]([O-])=O)cc2)C=C1C(=O)Nc3c(cccc3)C(=O)N	[*;r]C(=O)[N;H]c1[c;H][c;H][c;H][c;H]c1C(=O)[N;H2]_20	2	false	SAVI-Space-2024	rxn6039_0_a_kill_0	EN300-138952	O=C(Nc1c(O)cccc1)c2ccc(cc2)CN	EN300-1232903	Clc1c(cccc1)C(=O)N
O=C(Nc1c(cccc1)C)c2ccc(Oc3c(cccc3)C(=O)N)cc2	719	fCSFP4	weighted-fingerprint-similarity	0.901	0.410	rxn6003_0_a_kill_0____EN300-18542____EN300-84632	N/A	S1c2c(cc([N+]([O-])=O)cc2)C=C1C(=O)Nc3c(cccc3)C(=O)N	[*;r]C(=O)[N;H]c1[c;H][c;H][c;H][c;H]c1C(=O)[N;H2]_20	2	false	SAVI-Space-2024	rxn6003_0_a_kill_0	EN300-18542	O=C(N)c1c(O)cccc1	EN300-84632	Brc1ccc(cc1)C(=O)Nc2c(cccc2)C
O=C(Nc1cc(ncc1)Nc2c(cccc2)C(=O)N)c3ccccc3	720	fCSFP4	weighted-fingerprint-similarity	0.901	0.410	rxn6041_0_a_kill_0____EN300-10872335____EN300-17791	N/A	S1c2c(cc([N+]([O-])=O)cc2)C=C1C(=O)Nc3c(cccc3)C(=O)N	[*;r]C(=O)[N;H]c1[c;H][c;H][c;H][c;H]c1C(=O)[N;H2]_20	2	false	SAVI-Space-2024	rxn6041_0_a_kill_0	EN300-10872335	Clc1nccc(NC(=O)c2ccccc2)c1	EN300-17791	O=C(N)c1c(N)cccc1
O=C(Nc1ccccc1)c2nnc(Nc3c(cccc3)C(=O)N)cc2	721	fCSFP4	weighted-fingerprint-similarity	0.901	0.410	rxn6041_0_a_kill_0____EN300-76036____EN300-17791	N/A	S1c2c(cc([N+]([O-])=O)cc2)C=C1C(=O)Nc3c(cccc3)C(=O)N	[*;r]C(=O)[N;H]c1[c;H][c;H][c;H][c;H]c1C(=O)[N;H2]_20	2	false	SAVI-Space-2024	rxn6041_0_a_kill_0	EN300-76036	Clc1nnc(cc1)C(=O)Nc2ccccc2	EN300-17791	O=C(N)c1c(N)cccc1
S1N=NC=C1C(=O)Nc2cc(c(Nc3c(cccc3)C(=O)N)cc2)C([O-])=O	722	fCSFP4	weighted-fingerprint-similarity	0.901	0.443	rxn6041_0_a_kill_0____EN300-243688____EN300-17791	N/A	S1c2c(cc([N+]([O-])=O)cc2)C=C1C(=O)Nc3c(cccc3)C(=O)N	[*;r]C(=O)[N;H]c1[c;H][c;H][c;H][c;H]c1C(=O)[N;H2]_20	2	false	SAVI-Space-2024	rxn6041_0_a_kill_0	EN300-243688	Clc1c(cc(NC(=O)C=2SN=NC2)cc1)C(=O)O	EN300-17791	O=C(N)c1c(N)cccc1
S1c2c(cc([N+]([O-])=O)cc2)C=C1C(=O)Nc3c(ccnc3)C(=O)N	723	fCSFP4	weighted-fingerprint-similarity	0.901	0.873	rxn6038_0_a_kill_0____EN300-85094 EN300-82906"____EN300-00716"	N/A	S1c2c(cc([N+]([O-])=O)cc2)C=C1C(=O)Nc3c(cccc3)C(=O)N	[*;r]C(=O)[N;H]c1[c;H][c;H][c;H][c;H]c1C(=O)[N;H2]_20	2	false	SAVI-Space-2024	rxn6038_0_a_kill_0	EN300-85094 EN300-82906""	O=C(N)c1c(N)cncc1	EN300-00716	S1c2c(cc([N+](=O)O)cc2)C=C1C(=O)O
S1c2c(cc(F)cc2)C=C1C(=O)Nc3c(cc(cc3)C([O-])=O)C(=O)N	724	fCSFP4	weighted-fingerprint-similarity	0.901	0.709	rxn6038_0_a_kill_0____EN300-8649028____EN300-11818	N/A	S1c2c(cc([N+]([O-])=O)cc2)C=C1C(=O)Nc3c(cccc3)C(=O)N	[*;r]C(=O)[N;H]c1[c;H][c;H][c;H][c;H]c1C(=O)[N;H2]_20	2	false	SAVI-Space-2024	rxn6038_0_a_kill_0	EN300-8649028	O=C(OC)c1cc(c(N)cc1)C(=O)N	EN300-11818	S1c2c(cc(F)cc2)C=C1C(=O)O
S1c2c(cc(cc2)C)C=C1C(=O)Nc3c(cc(cc3)C([O-])=O)C(=O)N	725	fCSFP4	weighted-fingerprint-similarity	0.901	0.709	rxn6038_0_a_kill_0____EN300-8649028____EN300-100328	N/A	S1c2c(cc([N+]([O-])=O)cc2)C=C1C(=O)Nc3c(cccc3)C(=O)N	[*;r]C(=O)[N;H]c1[c;H][c;H][c;H][c;H]c1C(=O)[N;H2]_20	2	false	SAVI-Space-2024	rxn6038_0_a_kill_0	EN300-8649028	O=C(OC)c1cc(c(N)cc1)C(=O)N	EN300-100328	S1c2c(cc(cc2)C)C=C1C(=O)O
O=C(NCCCCC(=O)Nc1c(cccc1)C(=O)N)c2cc3N=NNc3cc2	726	fCSFP4	weighted-fingerprint-similarity	0.900	0.456	rxn6038_0_a_kill_0____EN300-17791____EN300-99637	N/A	S1c2c(cc([N+]([O-])=O)cc2)C=C1C(=O)Nc3c(cccc3)C(=O)N	[*;r]C(=O)[N;H]c1[c;H][c;H][c;H][c;H]c1C(=O)[N;H2]_20	2	false	SAVI-Space-2024	rxn6038_0_a_kill_0	EN300-17791	O=C(N)c1c(N)cccc1	EN300-99637	O=C(O)CCCCNC(=O)c1cc2N=NNc2cc1
O=C(NCC(=O)Nc1c(cccc1)C(=O)N)C=2Nc3c(cccc3)C2	727	fCSFP4	weighted-fingerprint-similarity	0.900	0.452	rxn6038_0_a_kill_0____EN300-17791____EN300-94837	N/A	S1c2c(cc([N+]([O-])=O)cc2)C=C1C(=O)Nc3c(cccc3)C(=O)N	[*;r]C(=O)[N;H]c1[c;H][c;H][c;H][c;H]c1C(=O)[N;H2]_20	2	false	SAVI-Space-2024	rxn6038_0_a_kill_0	EN300-17791	O=C(N)c1c(N)cccc1	EN300-94837	O=C(O)CNC(=O)C=1Nc2c(cccc2)C1
S1C=C(C(=O)NCC(=O)Nc2c(cccc2)C(=O)N)C=C1	728	fCSFP4	weighted-fingerprint-similarity	0.900	0.411	rxn6038_0_a_kill_0____EN300-17791____EN300-52322	N/A	S1c2c(cc([N+]([O-])=O)cc2)C=C1C(=O)Nc3c(cccc3)C(=O)N	[*;r]C(=O)[N;H]c1[c;H][c;H][c;H][c;H]c1C(=O)[N;H2]_20	2	false	SAVI-Space-2024	rxn6038_0_a_kill_0	EN300-17791	O=C(N)c1c(N)cccc1	EN300-52322	S1C=C(C(=O)NCC(=O)O)C=C1
O=C(NC(C(=O)Nc1c(cccc1)C(=O)N)C)c2ccccc2	729	fCSFP4	weighted-fingerprint-similarity	0.900	0.407	rxn6038_0_a_kill_0____EN300-17791____EN300-902756	N/A	S1c2c(cc([N+]([O-])=O)cc2)C=C1C(=O)Nc3c(cccc3)C(=O)N	[*;r]C(=O)[N;H]c1[c;H][c;H][c;H][c;H]c1C(=O)[N;H2]_20	2	false	SAVI-Space-2024	rxn6038_0_a_kill_0	EN300-17791	O=C(N)c1c(N)cccc1	EN300-902756	O=C(NC(C(=O)O)C)c1ccccc1
O=C(NCC(=O)Nc1c(cccc1)C(=O)N)c2ccc(Oc3ccccc3)cc2	730	fCSFP4	weighted-fingerprint-similarity	0.900	0.407	rxn6038_0_a_kill_0____EN300-17791____EN300-00180	N/A	S1c2c(cc([N+]([O-])=O)cc2)C=C1C(=O)Nc3c(cccc3)C(=O)N	[*;r]C(=O)[N;H]c1[c;H][c;H][c;H][c;H]c1C(=O)[N;H2]_20	2	false	SAVI-Space-2024	rxn6038_0_a_kill_0	EN300-17791	O=C(N)c1c(N)cccc1	EN300-00180	O=C(NCC(=O)O)c1ccc(Oc2ccccc2)cc1
O=C(Nc1ccccc1)c2cc(ncc2)Nc3c(cccc3)C(=O)N	731	fCSFP4	weighted-fingerprint-similarity	0.900	0.407	rxn6041_0_a_kill_0____EN300-68342____EN300-17791	N/A	S1c2c(cc([N+]([O-])=O)cc2)C=C1C(=O)Nc3c(cccc3)C(=O)N	[*;r]C(=O)[N;H]c1[c;H][c;H][c;H][c;H]c1C(=O)[N;H2]_20	2	false	SAVI-Space-2024	rxn6041_0_a_kill_0	EN300-68342	Clc1nccc(c1)C(=O)Nc2ccccc2	EN300-17791	O=C(N)c1c(N)cccc1
O=C(Nc1nc(ccc1)C)c2ccc(Nc3c(cccc3)C(=O)N)cc2	732	fCSFP4	weighted-fingerprint-similarity	0.900	0.407	rxn6041_0_a_kill_0____EN300-1232903____EN300-12773991	N/A	S1c2c(cc([N+]([O-])=O)cc2)C=C1C(=O)Nc3c(cccc3)C(=O)N	[*;r]C(=O)[N;H]c1[c;H][c;H][c;H][c;H]c1C(=O)[N;H2]_20	2	false	SAVI-Space-2024	rxn6041_0_a_kill_0	EN300-1232903	Clc1c(cccc1)C(=O)N	EN300-12773991	O=C(Nc1nc(ccc1)C)c2ccc(N)cc2
O=C(Nc1ncccc1)c2cc(Nc3c(cccc3)C(=O)N)ccc2	733	fCSFP4	weighted-fingerprint-similarity	0.900	0.407	rxn6041_0_a_kill_0____EN300-1232903____EN300-62367	N/A	S1c2c(cc([N+]([O-])=O)cc2)C=C1C(=O)Nc3c(cccc3)C(=O)N	[*;r]C(=O)[N;H]c1[c;H][c;H][c;H][c;H]c1C(=O)[N;H2]_20	2	false	SAVI-Space-2024	rxn6041_0_a_kill_0	EN300-1232903	Clc1c(cccc1)C(=O)N	EN300-62367	O=C(Nc1ncccc1)c2cc(N)ccc2
S1C(C(=O)Nc2c(ccc(Oc3c(cccc3)C(=O)N)c2)C([O-])=O)=CC=C1	734	fCSFP4	weighted-fingerprint-similarity	0.900	0.439	rxn6039_0_a_kill_0____EN300-18542____EN300-05097 EN300-14982""	N/A	S1c2c(cc([N+]([O-])=O)cc2)C=C1C(=O)Nc3c(cccc3)C(=O)N	[*;r]C(=O)[N;H]c1[c;H][c;H][c;H][c;H]c1C(=O)[N;H2]_20	2	false	SAVI-Space-2024	rxn6039_0_a_kill_0	EN300-18542	O=C(N)c1c(O)cccc1	EN300-05097 EN300-14982""	Clc1cc(NC(=O)C=2SC=CC2)c(cc1)C(=O)O
S1c2c(cc([N+]([O-])=O)cc2)C=C1C(=O)Nc3c(cc(F)cc3)C(=O)N	735	fCSFP4	weighted-fingerprint-similarity	0.900	0.865	rxn6038_0_a_kill_0____EN300-43370____EN300-00716	N/A	S1c2c(cc([N+]([O-])=O)cc2)C=C1C(=O)Nc3c(cccc3)C(=O)N	[*;r]C(=O)[N;H]c1[c;H][c;H][c;H][c;H]c1C(=O)[N;H2]_20	2	false	SAVI-Space-2024	rxn6038_0_a_kill_0	EN300-43370	Fc1cc(c(N)cc1)C(=O)N	EN300-00716	S1c2c(cc([N+](=O)O)cc2)C=C1C(=O)O
S1c2c(cc([N+]([O-])=O)cc2)C=C1C(=O)Nc3c(cc(cc3)C)C(=O)N	736	fCSFP4	weighted-fingerprint-similarity	0.900	0.865	rxn6038_0_a_kill_0____EN300-253963____EN300-00716	N/A	S1c2c(cc([N+]([O-])=O)cc2)C=C1C(=O)Nc3c(cccc3)C(=O)N	[*;r]C(=O)[N;H]c1[c;H][c;H][c;H][c;H]c1C(=O)[N;H2]_20	2	false	SAVI-Space-2024	rxn6038_0_a_kill_0	EN300-253963	O=C(N)c1c(N)ccc(c1)C	EN300-00716	S1c2c(cc([N+](=O)O)cc2)C=C1C(=O)O
S1c2c(cc([N+]([O-])=O)cc2)C=C1C(=O)Nc3c(ccc(F)c3)C(=O)N	737	fCSFP4	weighted-fingerprint-similarity	0.900	0.865	rxn6038_0_a_kill_0____EN300-41736____EN300-00716	N/A	S1c2c(cc([N+]([O-])=O)cc2)C=C1C(=O)Nc3c(cccc3)C(=O)N	[*;r]C(=O)[N;H]c1[c;H][c;H][c;H][c;H]c1C(=O)[N;H2]_20	2	false	SAVI-Space-2024	rxn6038_0_a_kill_0	EN300-41736	Fc1cc(N)c(cc1)C(=O)N	EN300-00716	S1c2c(cc([N+](=O)O)cc2)C=C1C(=O)O
S1c2c(cc([N+]([O-])=O)cc2)C=C1C(=O)Nc3c(ccc(c3)C)C(=O)N	738	fCSFP4	weighted-fingerprint-similarity	0.900	0.865	rxn6038_0_a_kill_0____EN300-267676____EN300-00716	N/A	S1c2c(cc([N+]([O-])=O)cc2)C=C1C(=O)Nc3c(cccc3)C(=O)N	[*;r]C(=O)[N;H]c1[c;H][c;H][c;H][c;H]c1C(=O)[N;H2]_20	2	false	SAVI-Space-2024	rxn6038_0_a_kill_0	EN300-267676	O=C(N)c1c(N)cc(cc1)C	EN300-00716	S1c2c(cc([N+](=O)O)cc2)C=C1C(=O)O
S(CCC(NC(=O)c1cc([N+]([O-])=O)ccc1)C(=O)Nc2c(cccc2)C(=O)N)C	739	fCSFP4	weighted-fingerprint-similarity	0.900	0.460	rxn6038_0_a_kill_0____EN300-17791____EN300-08990	N/A	S1c2c(cc([N+]([O-])=O)cc2)C=C1C(=O)Nc3c(cccc3)C(=O)N	[*;r]C(=O)[N;H]c1[c;H][c;H][c;H][c;H]c1C(=O)[N;H2]_20	2	false	SAVI-Space-2024	rxn6038_0_a_kill_0	EN300-17791	O=C(N)c1c(N)cccc1	EN300-08990	S(CCC(NC(=O)c1cc([N+](=O)O)ccc1)C(=O)O)C
O=C(Nc1c(cccc1)C)c2c(OCc3c(cccc3)C(=O)N)cc4c(c2)cccc4	740	fCSFP4	weighted-fingerprint-similarity	0.899	0.449	rxn6035_0_a_kill_0____EN300-69851____EN300-21570	N/A	S1c2c(cc([N+]([O-])=O)cc2)C=C1C(=O)Nc3c(cccc3)C(=O)N	[*;r]C(=O)[N;H]c1[c;H][c;H][c;H][c;H]c1C(=O)[N;H2]_20	2	false	SAVI-Space-2024	rxn6035_0_a_kill_0	EN300-69851	O=C(N)c1c(cccc1)CO	EN300-21570	O=C(Nc1c(cccc1)C)c2c(O)cc3c(c2)cccc3
[O-]C(=O)Cc1ccc(NC(=O)c2cc(Nc3c(cccc3)C(=O)N)ccc2)cc1	741	fCSFP4	weighted-fingerprint-similarity	0.899	0.408	rxn6041_0_a_kill_0____EN300-43801____EN300-17791	N/A	S1c2c(cc([N+]([O-])=O)cc2)C=C1C(=O)Nc3c(cccc3)C(=O)N	[*;r]C(=O)[N;H]c1[c;H][c;H][c;H][c;H]c1C(=O)[N;H2]_20	2	false	SAVI-Space-2024	rxn6041_0_a_kill_0	EN300-43801	Brc1cc(ccc1)C(=O)Nc2ccc(cc2)CC(=O)O	EN300-17791	O=C(N)c1c(N)cccc1
Fc1cc(ccc1)C(=O)NCC(=O)Nc2c(cccc2)C(=O)N	742	fCSFP4	weighted-fingerprint-similarity	0.899	0.403	rxn6038_0_a_kill_0____EN300-17791____EN300-00173	N/A	S1c2c(cc([N+]([O-])=O)cc2)C=C1C(=O)Nc3c(cccc3)C(=O)N	[*;r]C(=O)[N;H]c1[c;H][c;H][c;H][c;H]c1C(=O)[N;H2]_20	2	false	SAVI-Space-2024	rxn6038_0_a_kill_0	EN300-17791	O=C(N)c1c(N)cccc1	EN300-00173	Fc1cc(ccc1)C(=O)NCC(=O)O
Fc1ccc(cc1)C(=O)NCCC(=O)Nc2c(cccc2)C(=O)N	743	fCSFP4	weighted-fingerprint-similarity	0.899	0.403	rxn6038_0_a_kill_0____EN300-17791____EN300-53221	N/A	S1c2c(cc([N+]([O-])=O)cc2)C=C1C(=O)Nc3c(cccc3)C(=O)N	[*;r]C(=O)[N;H]c1[c;H][c;H][c;H][c;H]c1C(=O)[N;H2]_20	2	false	SAVI-Space-2024	rxn6038_0_a_kill_0	EN300-17791	O=C(N)c1c(N)cccc1	EN300-53221	Fc1ccc(cc1)C(=O)NCCC(=O)O
O=C(NC)c1ccc(cc1)C=CC(=O)Nc2c(cccc2)C(=O)N	744	fCSFP4	weighted-fingerprint-similarity	0.899	0.403	rxn6038_0_a_kill_0____EN300-17791____EN300-833023	N/A	S1c2c(cc([N+]([O-])=O)cc2)C=C1C(=O)Nc3c(cccc3)C(=O)N	[*;r]C(=O)[N;H]c1[c;H][c;H][c;H][c;H]c1C(=O)[N;H2]_20	2	false	SAVI-Space-2024	rxn6038_0_a_kill_0	EN300-17791	O=C(N)c1c(N)cccc1	EN300-833023	O=C(NC)c1ccc(cc1)C=CC(=O)O
O=C(NCC(=O)Nc1c(cccc1)C(=O)N)c2cc(ccc2)C	745	fCSFP4	weighted-fingerprint-similarity	0.899	0.403	rxn6038_0_a_kill_0____EN300-17791____EN300-16947	N/A	S1c2c(cc([N+]([O-])=O)cc2)C=C1C(=O)Nc3c(cccc3)C(=O)N	[*;r]C(=O)[N;H]c1[c;H][c;H][c;H][c;H]c1C(=O)[N;H2]_20	2	false	SAVI-Space-2024	rxn6038_0_a_kill_0	EN300-17791	O=C(N)c1c(N)cccc1	EN300-16947	O=C(NCC(=O)O)c1cc(ccc1)C
O=C(NCCC(=O)Nc1c(cccc1)C(=O)N)c2ccncc2	746	fCSFP4	weighted-fingerprint-similarity	0.899	0.403	rxn6038_0_a_kill_0____EN300-17791____EN300-39033 EN300-37430764""	N/A	S1c2c(cc([N+]([O-])=O)cc2)C=C1C(=O)Nc3c(cccc3)C(=O)N	[*;r]C(=O)[N;H]c1[c;H][c;H][c;H][c;H]c1C(=O)[N;H2]_20	2	false	SAVI-Space-2024	rxn6038_0_a_kill_0	EN300-17791	O=C(N)c1c(N)cccc1	EN300-39033 EN300-37430764""	O=C(O)CCNC(=O)c1ccncc1
O=C(NCCOCC(=O)Nc1c(cccc1)C(=O)N)c2ccccc2	747	fCSFP4	weighted-fingerprint-similarity	0.899	0.403	rxn6038_0_a_kill_0____EN300-17791____EN300-133144	N/A	S1c2c(cc([N+]([O-])=O)cc2)C=C1C(=O)Nc3c(cccc3)C(=O)N	[*;r]C(=O)[N;H]c1[c;H][c;H][c;H][c;H]c1C(=O)[N;H2]_20	2	false	SAVI-Space-2024	rxn6038_0_a_kill_0	EN300-17791	O=C(N)c1c(N)cccc1	EN300-133144	O=C(NCCOCC(=O)O)c1ccccc1
O=C(NN)c1ccc(OCC(=O)Nc2c(cccc2)C(=O)N)cc1	748	fCSFP4	weighted-fingerprint-similarity	0.899	0.403	rxn6039_0_a_kill_0____EN300-17785____EN300-01776	N/A	S1c2c(cc([N+]([O-])=O)cc2)C=C1C(=O)Nc3c(cccc3)C(=O)N	[*;r]C(=O)[N;H]c1[c;H][c;H][c;H][c;H]c1C(=O)[N;H2]_20	2	false	SAVI-Space-2024	rxn6039_0_a_kill_0	EN300-17785	O=C(NN)c1ccc(O)cc1	EN300-01776	ClCC(=O)Nc1c(cccc1)C(=O)N
Fc1cc(F)cc(c1)C(=O)NCC(=O)Nc2c(cccc2)C(=O)N	749	fCSFP4	weighted-fingerprint-similarity	0.899	0.398	rxn6038_0_a_kill_0____EN300-17791____EN300-50999	N/A	S1c2c(cc([N+]([O-])=O)cc2)C=C1C(=O)Nc3c(cccc3)C(=O)N	[*;r]C(=O)[N;H]c1[c;H][c;H][c;H][c;H]c1C(=O)[N;H2]_20	2	false	SAVI-Space-2024	rxn6038_0_a_kill_0	EN300-17791	O=C(N)c1c(N)cccc1	EN300-50999	Fc1cc(F)cc(c1)C(=O)NCC(=O)O
O=C(NCC(=O)Nc1c(cccc1)C(=O)N)c2cc(cc(c2)C)C	750	fCSFP4	weighted-fingerprint-similarity	0.899	0.398	rxn6038_0_a_kill_0____EN300-17791____EN300-00167	N/A	S1c2c(cc([N+]([O-])=O)cc2)C=C1C(=O)Nc3c(cccc3)C(=O)N	[*;r]C(=O)[N;H]c1[c;H][c;H][c;H][c;H]c1C(=O)[N;H2]_20	2	false	SAVI-Space-2024	rxn6038_0_a_kill_0	EN300-17791	O=C(N)c1c(N)cccc1	EN300-00167	O=C(NCC(=O)O)c1cc(cc(c1)C)C
S1c2c(cc([N+]([O-])=O)cc2)C=C1C(=O)Nc3c(ccc(c3)C([O-])=O)C(=O)N	751	fCSFP4	weighted-fingerprint-similarity	0.899	0.857	rxn6038_0_a_kill_0____EN300-7387674____EN300-00716	N/A	S1c2c(cc([N+]([O-])=O)cc2)C=C1C(=O)Nc3c(cccc3)C(=O)N	[*;r]C(=O)[N;H]c1[c;H][c;H][c;H][c;H]c1C(=O)[N;H2]_20	2	false	SAVI-Space-2024	rxn6038_0_a_kill_0	EN300-7387674	O=C(OC)c1cc(N)c(cc1)C(=O)N	EN300-00716	S1c2c(cc([N+](=O)O)cc2)C=C1C(=O)O
O=C(NC(C(=O)Nc1c(cccc1)C(=O)N)C)c2cc3c(NN=C3)cc2	752	fCSFP4	weighted-fingerprint-similarity	0.899	0.461	rxn6038_0_a_kill_0____EN300-17791____EN300-56528 EN300-1165995""	N/A	S1c2c(cc([N+]([O-])=O)cc2)C=C1C(=O)Nc3c(cccc3)C(=O)N	[*;r]C(=O)[N;H]c1[c;H][c;H][c;H][c;H]c1C(=O)[N;H2]_20	2	false	SAVI-Space-2024	rxn6038_0_a_kill_0	EN300-17791	O=C(N)c1c(N)cccc1	EN300-56528 EN300-1165995""	O=C(NC(C(=O)O)C)c1cc2c(NN=C2)cc1
S1C(C(=O)NC(C(=O)Nc2c(cccc2)C(=O)N)C)=CC=C1	753	fCSFP4	weighted-fingerprint-similarity	0.899	0.423	rxn6038_0_a_kill_0____EN300-17791____EN300-25755	N/A	S1c2c(cc([N+]([O-])=O)cc2)C=C1C(=O)Nc3c(cccc3)C(=O)N	[*;r]C(=O)[N;H]c1[c;H][c;H][c;H][c;H]c1C(=O)[N;H2]_20	2	false	SAVI-Space-2024	rxn6038_0_a_kill_0	EN300-17791	O=C(N)c1c(N)cccc1	EN300-25755	S1C(C(=O)NC(C(=O)O)C)=CC=C1
O=C(NO)c1c(OC(C(=O)Nc2c(cccc2)C(=O)N)C)cc3c(c1)cccc3	754	fCSFP4	weighted-fingerprint-similarity	0.899	0.449	rxn6039_0_a_kill_0____EN300-181006____EN300-21756	N/A	S1c2c(cc([N+]([O-])=O)cc2)C=C1C(=O)Nc3c(cccc3)C(=O)N	[*;r]C(=O)[N;H]c1[c;H][c;H][c;H][c;H]c1C(=O)[N;H2]_20	2	false	SAVI-Space-2024	rxn6039_0_a_kill_0	EN300-181006	O=C(NO)c1c(O)cc2c(c1)cccc2	EN300-21756	ClC(C(=O)Nc1c(cccc1)C(=O)N)C
S(=O)(=O)(Nc1c(NC(=O)c2c([N+]([O-])=O)cccc2)cccc1)Cc3c(cccc3)C(=O)N	755	fCSFP4	weighted-fingerprint-similarity	0.898	0.445	rxn6043_0_a_kill_0____EN300-80698____EN300-218793	N/A	S1c2c(cc([N+]([O-])=O)cc2)C=C1C(=O)Nc3c(cccc3)C(=O)N	[*;r]C(=O)[N;H]c1[c;H][c;H][c;H][c;H]c1C(=O)[N;H2]_20	2	false	SAVI-Space-2024	rxn6043_0_a_kill_0	EN300-80698	Brc1c(NC(=O)c2c([N+](=O)O)cccc2)cccc1	EN300-218793	S(=O)(=O)(N)Cc1c(cccc1)C(=O)N
[O-]C(=O)c1ccc(NC(=O)C=2OC(Nc3c(cccc3)C(=O)N)=CC2)cc1	756	fCSFP4	weighted-fingerprint-similarity	0.898	0.405	rxn6041_0_a_kill_0____EN300-43861____EN300-17791	N/A	S1c2c(cc([N+]([O-])=O)cc2)C=C1C(=O)Nc3c(cccc3)C(=O)N	[*;r]C(=O)[N;H]c1[c;H][c;H][c;H][c;H]c1C(=O)[N;H2]_20	2	false	SAVI-Space-2024	rxn6041_0_a_kill_0	EN300-43861	BrC=1OC(C(=O)Nc2ccc(cc2)C(=O)O)=CC1	EN300-17791	O=C(N)c1c(N)cccc1
O=C(N)c1c(NC(=O)CNC(=O)C2=COC=C2)cccc1	757	fCSFP4	weighted-fingerprint-similarity	0.898	0.400	rxn6038_0_a_kill_0____EN300-17791____EN300-37064	N/A	S1c2c(cc([N+]([O-])=O)cc2)C=C1C(=O)Nc3c(cccc3)C(=O)N	[*;r]C(=O)[N;H]c1[c;H][c;H][c;H][c;H]c1C(=O)[N;H2]_20	2	false	SAVI-Space-2024	rxn6038_0_a_kill_0	EN300-17791	O=C(N)c1c(N)cccc1	EN300-37064	O=C(NCC(=O)O)C1=COC=C1
O=C(NC)c1ccc(OCC(=O)Nc2c(cccc2)C(=O)N)cc1	758	fCSFP4	weighted-fingerprint-similarity	0.898	0.400	rxn6039_0_a_kill_0____EN300-36683____EN300-01776	N/A	S1c2c(cc([N+]([O-])=O)cc2)C=C1C(=O)Nc3c(cccc3)C(=O)N	[*;r]C(=O)[N;H]c1[c;H][c;H][c;H][c;H]c1C(=O)[N;H2]_20	2	false	SAVI-Space-2024	rxn6039_0_a_kill_0	EN300-36683	O=C(NC)c1ccc(O)cc1	EN300-01776	ClCC(=O)Nc1c(cccc1)C(=O)N
O=C(NCC(=O)Nc1c(cccc1)C(=O)N)c2ccc(C#N)cc2	759	fCSFP4	weighted-fingerprint-similarity	0.898	0.400	rxn6038_0_a_kill_0____EN300-17791____EN300-65853	N/A	S1c2c(cc([N+]([O-])=O)cc2)C=C1C(=O)Nc3c(cccc3)C(=O)N	[*;r]C(=O)[N;H]c1[c;H][c;H][c;H][c;H]c1C(=O)[N;H2]_20	2	false	SAVI-Space-2024	rxn6038_0_a_kill_0	EN300-17791	O=C(N)c1c(N)cccc1	EN300-65853	O=C(O)CNC(=O)c1ccc(C#N)cc1
O=C(NCC(=O)Nc1c(cccc1)C(=O)N)c2ccc(OC)cc2	760	fCSFP4	weighted-fingerprint-similarity	0.898	0.400	rxn6038_0_a_kill_0____EN300-17791____EN300-03934	N/A	S1c2c(cc([N+]([O-])=O)cc2)C=C1C(=O)Nc3c(cccc3)C(=O)N	[*;r]C(=O)[N;H]c1[c;H][c;H][c;H][c;H]c1C(=O)[N;H2]_20	2	false	SAVI-Space-2024	rxn6038_0_a_kill_0	EN300-17791	O=C(N)c1c(N)cccc1	EN300-03934	O=C(NCC(=O)O)c1ccc(OC)cc1
O=C(NCC(=O)Nc1c(cccc1)C(=O)N)c2cnccc2	761	fCSFP4	weighted-fingerprint-similarity	0.898	0.400	rxn6038_0_a_kill_0____EN300-17791____EN300-107990	N/A	S1c2c(cc([N+]([O-])=O)cc2)C=C1C(=O)Nc3c(cccc3)C(=O)N	[*;r]C(=O)[N;H]c1[c;H][c;H][c;H][c;H]c1C(=O)[N;H2]_20	2	false	SAVI-Space-2024	rxn6038_0_a_kill_0	EN300-17791	O=C(N)c1c(N)cccc1	EN300-107990	O=C(O)CNC(=O)c1cnccc1
O=C(Nc1c(Oc2c(cccc2)C(=O)N)cc(cc1)C)c3cc(ccc3)C	762	fCSFP4	weighted-fingerprint-similarity	0.898	0.400	rxn6039_0_a_kill_0____EN300-14574782____EN300-1232903	N/A	S1c2c(cc([N+]([O-])=O)cc2)C=C1C(=O)Nc3c(cccc3)C(=O)N	[*;r]C(=O)[N;H]c1[c;H][c;H][c;H][c;H]c1C(=O)[N;H2]_20	2	false	SAVI-Space-2024	rxn6039_0_a_kill_0	EN300-14574782	O=C(Nc1c(O)cc(cc1)C)c2cc(ccc2)C	EN300-1232903	Clc1c(cccc1)C(=O)N
O=C(Nc1nccnc1)c2ccc(Nc3c(cccc3)C(=O)N)cc2	763	fCSFP4	weighted-fingerprint-similarity	0.898	0.400	rxn6041_0_a_kill_0____EN300-90186____EN300-17791	N/A	S1c2c(cc([N+]([O-])=O)cc2)C=C1C(=O)Nc3c(cccc3)C(=O)N	[*;r]C(=O)[N;H]c1[c;H][c;H][c;H][c;H]c1C(=O)[N;H2]_20	2	false	SAVI-Space-2024	rxn6041_0_a_kill_0	EN300-90186	Brc1ccc(cc1)C(=O)Nc2nccnc2	EN300-17791	O=C(N)c1c(N)cccc1
S=C(NC(=O)c1ccccc1)NCC(=O)Nc2c(cccc2)C(=O)N	764	fCSFP4	weighted-fingerprint-similarity	0.898	0.400	rxn6038_0_a_kill_0____EN300-17791____EN300-05657	N/A	S1c2c(cc([N+]([O-])=O)cc2)C=C1C(=O)Nc3c(cccc3)C(=O)N	[*;r]C(=O)[N;H]c1[c;H][c;H][c;H][c;H]c1C(=O)[N;H2]_20	2	false	SAVI-Space-2024	rxn6038_0_a_kill_0	EN300-17791	O=C(N)c1c(N)cccc1	EN300-05657	S=C(NC(=O)c1ccccc1)NCC(=O)O
Clc1c(NC(=O)c2c(OCc3c(cccc3)C(=O)N)ccc(Cl)c2)ccc([N+]([O-])=O)c1	765	fCSFP4	weighted-fingerprint-similarity	0.898	0.454	rxn6035_0_a_kill_0____EN300-69851____EN300-92958	N/A	S1c2c(cc([N+]([O-])=O)cc2)C=C1C(=O)Nc3c(cccc3)C(=O)N	[*;r]C(=O)[N;H]c1[c;H][c;H][c;H][c;H]c1C(=O)[N;H2]_20	2	false	SAVI-Space-2024	rxn6035_0_a_kill_0	EN300-69851	O=C(N)c1c(cccc1)CO	EN300-92958	Clc1c(NC(=O)c2c(O)ccc(Cl)c2)ccc([N+](=O)O)c1
[O-][N+](=O)c1cc(c(OC(C(=O)Nc2c(cccc2)C(=O)N)C)cc1)C(=O)NN	766	fCSFP4	weighted-fingerprint-similarity	0.898	0.454	rxn6039_0_a_kill_0____EN300-91875____EN300-21756	N/A	S1c2c(cc([N+]([O-])=O)cc2)C=C1C(=O)Nc3c(cccc3)C(=O)N	[*;r]C(=O)[N;H]c1[c;H][c;H][c;H][c;H]c1C(=O)[N;H2]_20	2	false	SAVI-Space-2024	rxn6039_0_a_kill_0	EN300-91875	O=[N+](O)c1cc(c(O)cc1)C(=O)NN	EN300-21756	ClC(C(=O)Nc1c(cccc1)C(=O)N)C
S1C(C([O-])=O)=C(NC(=O)c2ccc(Oc3c(cccc3)C(=O)N)cc2)C=C1	767	fCSFP4	weighted-fingerprint-similarity	0.898	0.420	rxn6003_0_a_kill_0____EN300-18542____EN300-41165	N/A	S1c2c(cc([N+]([O-])=O)cc2)C=C1C(=O)Nc3c(cccc3)C(=O)N	[*;r]C(=O)[N;H]c1[c;H][c;H][c;H][c;H]c1C(=O)[N;H2]_20	2	false	SAVI-Space-2024	rxn6003_0_a_kill_0	EN300-18542	O=C(N)c1c(O)cccc1	EN300-41165	Brc1ccc(cc1)C(=O)NC2=C(SC=C2)C(=O)O
S(c1c([N+]([O-])=O)cc(cc1)C(=O)NCC(=O)Nc2c(cccc2)C(=O)N)C	768	fCSFP4	weighted-fingerprint-similarity	0.898	0.446	rxn6038_0_a_kill_0____EN300-17791____EN300-18462	N/A	S1c2c(cc([N+]([O-])=O)cc2)C=C1C(=O)Nc3c(cccc3)C(=O)N	[*;r]C(=O)[N;H]c1[c;H][c;H][c;H][c;H]c1C(=O)[N;H2]_20	2	false	SAVI-Space-2024	rxn6038_0_a_kill_0	EN300-17791	O=C(N)c1c(N)cccc1	EN300-18462	S(c1c([N+](=O)O)cc(cc1)C(=O)NCC(=O)O)C
[O-][N+](=O)c1c(OC)ccc(c1)C(=O)NCC(=O)Nc2c(cccc2)C(=O)N	769	fCSFP4	weighted-fingerprint-similarity	0.898	0.446	rxn6038_0_a_kill_0____EN300-17791____EN300-00153	N/A	S1c2c(cc([N+]([O-])=O)cc2)C=C1C(=O)Nc3c(cccc3)C(=O)N	[*;r]C(=O)[N;H]c1[c;H][c;H][c;H][c;H]c1C(=O)[N;H2]_20	2	false	SAVI-Space-2024	rxn6038_0_a_kill_0	EN300-17791	O=C(N)c1c(N)cccc1	EN300-00153	O=[N+](O)c1c(OC)ccc(c1)C(=O)NCC(=O)O
S1c2c(ccc(F)c2)C=C1C(=O)Nc3c(cc(cc3)C([O-])=O)C(=O)N	770	fCSFP4	weighted-fingerprint-similarity	0.897	0.689	rxn6038_0_a_kill_0____EN300-8649028____EN300-13450	N/A	S1c2c(cc([N+]([O-])=O)cc2)C=C1C(=O)Nc3c(cccc3)C(=O)N	[*;r]C(=O)[N;H]c1[c;H][c;H][c;H][c;H]c1C(=O)[N;H2]_20	2	false	SAVI-Space-2024	rxn6038_0_a_kill_0	EN300-8649028	O=C(OC)c1cc(c(N)cc1)C(=O)N	EN300-13450	S1c2c(ccc(F)c2)C=C1C(=O)O
S1c2c(ccc(c2)C)C=C1C(=O)Nc3c(cc(cc3)C([O-])=O)C(=O)N	771	fCSFP4	weighted-fingerprint-similarity	0.897	0.689	rxn6038_0_a_kill_0____EN300-8649028____EN300-125418	N/A	S1c2c(cc([N+]([O-])=O)cc2)C=C1C(=O)Nc3c(cccc3)C(=O)N	[*;r]C(=O)[N;H]c1[c;H][c;H][c;H][c;H]c1C(=O)[N;H2]_20	2	false	SAVI-Space-2024	rxn6038_0_a_kill_0	EN300-8649028	O=C(OC)c1cc(c(N)cc1)C(=O)N	EN300-125418	S1c2c(ccc(c2)C)C=C1C(=O)O
O=C(NCCC(=O)Nc1c(cccc1)C(=O)N)C=2Nc3c(cccc3)C2	772	fCSFP4	weighted-fingerprint-similarity	0.897	0.442	rxn6038_0_a_kill_0____EN300-17791____EN300-191910	N/A	S1c2c(cc([N+]([O-])=O)cc2)C=C1C(=O)Nc3c(cccc3)C(=O)N	[*;r]C(=O)[N;H]c1[c;H][c;H][c;H][c;H]c1C(=O)[N;H2]_20	2	false	SAVI-Space-2024	rxn6038_0_a_kill_0	EN300-17791	O=C(N)c1c(N)cccc1	EN300-191910	O=C(O)CCNC(=O)C=1Nc2c(cccc2)C1
O=C(NO)c1cc(OCC(=O)Nc2c(cccc2)C(=O)N)ccc1	773	fCSFP4	weighted-fingerprint-similarity	0.897	0.402	rxn6039_0_a_kill_0____EN300-45438____EN300-01776	N/A	S1c2c(cc([N+]([O-])=O)cc2)C=C1C(=O)Nc3c(cccc3)C(=O)N	[*;r]C(=O)[N;H]c1[c;H][c;H][c;H][c;H]c1C(=O)[N;H2]_20	2	false	SAVI-Space-2024	rxn6039_0_a_kill_0	EN300-45438	O=C(NO)c1cc(O)ccc1	EN300-01776	ClCC(=O)Nc1c(cccc1)C(=O)N
S1C=C(C(=O)NCCC(=O)Nc2c(cccc2)C(=O)N)C=C1	774	fCSFP4	weighted-fingerprint-similarity	0.897	0.402	rxn6038_0_a_kill_0____EN300-17791____EN300-22997	N/A	S1c2c(cc([N+]([O-])=O)cc2)C=C1C(=O)Nc3c(cccc3)C(=O)N	[*;r]C(=O)[N;H]c1[c;H][c;H][c;H][c;H]c1C(=O)[N;H2]_20	2	false	SAVI-Space-2024	rxn6038_0_a_kill_0	EN300-17791	O=C(N)c1c(N)cccc1	EN300-22997	S1C=C(C(=O)NCCC(=O)O)C=C1
Fc1ccc(cc1)C(=O)NCCCC(=O)Nc2c(cccc2)C(=O)N	775	fCSFP4	weighted-fingerprint-similarity	0.897	0.397	rxn6038_0_a_kill_0____EN300-17791____EN300-53219	N/A	S1c2c(cc([N+]([O-])=O)cc2)C=C1C(=O)Nc3c(cccc3)C(=O)N	[*;r]C(=O)[N;H]c1[c;H][c;H][c;H][c;H]c1C(=O)[N;H2]_20	2	false	SAVI-Space-2024	rxn6038_0_a_kill_0	EN300-17791	O=C(N)c1c(N)cccc1	EN300-53219	Fc1ccc(cc1)C(=O)NCCCC(=O)O
O=C(NC(C(=O)Nc1c(cccc1)C(=O)N)(C)C)c2ccccc2	776	fCSFP4	weighted-fingerprint-similarity	0.897	0.397	rxn6038_0_a_kill_0____EN300-17791____EN300-130897	N/A	S1c2c(cc([N+]([O-])=O)cc2)C=C1C(=O)Nc3c(cccc3)C(=O)N	[*;r]C(=O)[N;H]c1[c;H][c;H][c;H][c;H]c1C(=O)[N;H2]_20	2	false	SAVI-Space-2024	rxn6038_0_a_kill_0	EN300-17791	O=C(N)c1c(N)cccc1	EN300-130897	O=C(NC(C(=O)O)(C)C)c1ccccc1
O=C(NC(CC(=O)Nc1c(cccc1)C(=O)N)C)c2ccccc2	777	fCSFP4	weighted-fingerprint-similarity	0.897	0.397	rxn6038_0_a_kill_0____EN300-17791____EN300-18623	N/A	S1c2c(cc([N+]([O-])=O)cc2)C=C1C(=O)Nc3c(cccc3)C(=O)N	[*;r]C(=O)[N;H]c1[c;H][c;H][c;H][c;H]c1C(=O)[N;H2]_20	2	false	SAVI-Space-2024	rxn6038_0_a_kill_0	EN300-17791	O=C(N)c1c(N)cccc1	EN300-18623	O=C(NC(CC(=O)O)C)c1ccccc1
O=C(NN)c1ccc(cc1)COCC(=O)Nc2c(cccc2)C(=O)N	778	fCSFP4	weighted-fingerprint-similarity	0.897	0.397	rxn6039_0_a_kill_0____EN300-1428843____EN300-01776	N/A	S1c2c(cc([N+]([O-])=O)cc2)C=C1C(=O)Nc3c(cccc3)C(=O)N	[*;r]C(=O)[N;H]c1[c;H][c;H][c;H][c;H]c1C(=O)[N;H2]_20	2	false	SAVI-Space-2024	rxn6039_0_a_kill_0	EN300-1428843	O=C(NN)c1ccc(cc1)CO	EN300-01776	ClCC(=O)Nc1c(cccc1)C(=O)N
O=C(Nc1ccc(cc1)C)c2cnc(Nc3c(cccc3)C(=O)N)cc2	779	fCSFP4	weighted-fingerprint-similarity	0.897	0.397	rxn6041_0_a_kill_0____EN300-75703____EN300-17791	N/A	S1c2c(cc([N+]([O-])=O)cc2)C=C1C(=O)Nc3c(cccc3)C(=O)N	[*;r]C(=O)[N;H]c1[c;H][c;H][c;H][c;H]c1C(=O)[N;H2]_20	2	false	SAVI-Space-2024	rxn6041_0_a_kill_0	EN300-75703	Clc1ncc(cc1)C(=O)Nc2ccc(cc2)C	EN300-17791	O=C(N)c1c(N)cccc1
S1C(C(=O)NC(c2ccccc2)C(=O)Nc3c(cccc3)C(=O)N)=CC=C1	780	fCSFP4	weighted-fingerprint-similarity	0.897	0.425	rxn6038_0_a_kill_0____EN300-17791____EN300-26305	N/A	S1c2c(cc([N+]([O-])=O)cc2)C=C1C(=O)Nc3c(cccc3)C(=O)N	[*;r]C(=O)[N;H]c1[c;H][c;H][c;H][c;H]c1C(=O)[N;H2]_20	2	false	SAVI-Space-2024	rxn6038_0_a_kill_0	EN300-17791	O=C(N)c1c(N)cccc1	EN300-26305	S1C(C(=O)NC(c2ccccc2)C(=O)O)=CC=C1
O=C(NC(C(=O)Nc1c(cccc1)C(=O)N)C)c2cc3NN=Cc3cc2	781	fCSFP4	weighted-fingerprint-similarity	0.897	0.451	rxn6038_0_a_kill_0____EN300-17791____EN300-60068	N/A	S1c2c(cc([N+]([O-])=O)cc2)C=C1C(=O)Nc3c(cccc3)C(=O)N	[*;r]C(=O)[N;H]c1[c;H][c;H][c;H][c;H]c1C(=O)[N;H2]_20	2	false	SAVI-Space-2024	rxn6038_0_a_kill_0	EN300-17791	O=C(N)c1c(N)cccc1	EN300-60068	O=C(NC(C(=O)O)C)c1cc2NN=Cc2cc1
S1C(C(=O)Nc2c(cccc2)COC(=O)c3c(cccc3)C(=O)N)=CC=C1	782	fCSFP4	weighted-fingerprint-similarity	0.897	0.417	rxn6031_0_a_kill_0____EN300-223398____EN300-178002	N/A	S1c2c(cc([N+]([O-])=O)cc2)C=C1C(=O)Nc3c(cccc3)C(=O)N	[*;r]C(=O)[N;H]c1[c;H][c;H][c;H][c;H]c1C(=O)[N;H2]_20	2	false	SAVI-Space-2024	rxn6031_0_a_kill_0	EN300-223398	O=C(O)c1c(cccc1)C(=O)N	EN300-178002	S1C(C(=O)Nc2c(cccc2)CO)=CC=C1
S1C(C(=O)Nc2c(cccc2)COc3c(cccc3)C(=O)N)=CC=C1	783	fCSFP4	weighted-fingerprint-similarity	0.897	0.417	rxn6035_0_a_kill_0____EN300-178002____EN300-18542	N/A	S1c2c(cc([N+]([O-])=O)cc2)C=C1C(=O)Nc3c(cccc3)C(=O)N	[*;r]C(=O)[N;H]c1[c;H][c;H][c;H][c;H]c1C(=O)[N;H2]_20	2	false	SAVI-Space-2024	rxn6035_0_a_kill_0	EN300-178002	S1C(C(=O)Nc2c(cccc2)CO)=CC=C1	EN300-18542	O=C(N)c1c(O)cccc1
S1c2c(cc(C#N)cc2)C=C1C(=O)Nc3c(cc(cc3)C([O-])=O)C(=O)N	784	fCSFP4	weighted-fingerprint-similarity	0.897	0.686	rxn6038_0_a_kill_0____EN300-8649028____EN300-7407396	N/A	S1c2c(cc([N+]([O-])=O)cc2)C=C1C(=O)Nc3c(cccc3)C(=O)N	[*;r]C(=O)[N;H]c1[c;H][c;H][c;H][c;H]c1C(=O)[N;H2]_20	2	false	SAVI-Space-2024	rxn6038_0_a_kill_0	EN300-8649028	O=C(OC)c1cc(c(N)cc1)C(=O)N	EN300-7407396	S1c2c(cc(C#N)cc2)C=C1C(=O)O
[O-][N+](=O)C=1OC(C(=O)NC(C(=O)Nc2c(cccc2)C(=O)N)C)=CC1	785	fCSFP4	weighted-fingerprint-similarity	0.896	0.439	rxn6038_0_a_kill_0____EN300-17791____EN300-17704	N/A	S1c2c(cc([N+]([O-])=O)cc2)C=C1C(=O)Nc3c(cccc3)C(=O)N	[*;r]C(=O)[N;H]c1[c;H][c;H][c;H][c;H]c1C(=O)[N;H2]_20	2	false	SAVI-Space-2024	rxn6038_0_a_kill_0	EN300-17791	O=C(N)c1c(N)cccc1	EN300-17704	O=[N+](O)C=1OC(C(=O)NC(C(=O)O)C)=CC1
O=C(NC(c1ccccc1)C(=O)Nc2c(cccc2)C(=O)N)c3ccccc3	786	fCSFP4	weighted-fingerprint-similarity	0.896	0.394	rxn6038_0_a_kill_0____EN300-17791____EN300-24233	N/A	S1c2c(cc([N+]([O-])=O)cc2)C=C1C(=O)Nc3c(cccc3)C(=O)N	[*;r]C(=O)[N;H]c1[c;H][c;H][c;H][c;H]c1C(=O)[N;H2]_20	2	false	SAVI-Space-2024	rxn6038_0_a_kill_0	EN300-17791	O=C(N)c1c(N)cccc1	EN300-24233	O=C(NC(c1ccccc1)C(=O)O)c2ccccc2
O=C(NC)c1cc(ccc1)CCC(=O)Nc2c(cccc2)C(=O)N	787	fCSFP4	weighted-fingerprint-similarity	0.896	0.394	rxn6038_0_a_kill_0____EN300-17791____EN300-108490	N/A	S1c2c(cc([N+]([O-])=O)cc2)C=C1C(=O)Nc3c(cccc3)C(=O)N	[*;r]C(=O)[N;H]c1[c;H][c;H][c;H][c;H]c1C(=O)[N;H2]_20	2	false	SAVI-Space-2024	rxn6038_0_a_kill_0	EN300-17791	O=C(N)c1c(N)cccc1	EN300-108490	O=C(NC)c1cc(ccc1)CCC(=O)O
O=C(NCC(=O)Nc1c(cccc1)C(=O)N)c2ccc(N(C)C)cc2	788	fCSFP4	weighted-fingerprint-similarity	0.896	0.394	rxn6038_0_a_kill_0____EN300-17791____EN300-27747081	N/A	S1c2c(cc([N+]([O-])=O)cc2)C=C1C(=O)Nc3c(cccc3)C(=O)N	[*;r]C(=O)[N;H]c1[c;H][c;H][c;H][c;H]c1C(=O)[N;H2]_20	2	false	SAVI-Space-2024	rxn6038_0_a_kill_0	EN300-17791	O=C(N)c1c(N)cccc1	EN300-27747081	O=C(O)CNC(=O)c1ccc(N(C)C)cc1
O=C(NCCC(=O)Nc1c(cccc1)C(=O)N)c2cc(ccc2)C	789	fCSFP4	weighted-fingerprint-similarity	0.896	0.394	rxn6038_0_a_kill_0____EN300-17791____EN300-07519	N/A	S1c2c(cc([N+]([O-])=O)cc2)C=C1C(=O)Nc3c(cccc3)C(=O)N	[*;r]C(=O)[N;H]c1[c;H][c;H][c;H][c;H]c1C(=O)[N;H2]_20	2	false	SAVI-Space-2024	rxn6038_0_a_kill_0	EN300-17791	O=C(N)c1c(N)cccc1	EN300-07519	O=C(NCCC(=O)O)c1cc(ccc1)C
O=C(NN)c1cc(OCC(=O)Nc2c(cccc2)C(=O)N)ccc1	790	fCSFP4	weighted-fingerprint-similarity	0.896	0.394	rxn6039_0_a_kill_0____EN300-06616____EN300-01776	N/A	S1c2c(cc([N+]([O-])=O)cc2)C=C1C(=O)Nc3c(cccc3)C(=O)N	[*;r]C(=O)[N;H]c1[c;H][c;H][c;H][c;H]c1C(=O)[N;H2]_20	2	false	SAVI-Space-2024	rxn6039_0_a_kill_0	EN300-06616	O=C(NN)c1cc(O)ccc1	EN300-01776	ClCC(=O)Nc1c(cccc1)C(=O)N
O=C(NN)c1ccc(OCCC(=O)Nc2c(cccc2)C(=O)N)cc1	791	fCSFP4	weighted-fingerprint-similarity	0.896	0.394	rxn6039_0_a_kill_0____EN300-17785____EN300-35822	N/A	S1c2c(cc([N+]([O-])=O)cc2)C=C1C(=O)Nc3c(cccc3)C(=O)N	[*;r]C(=O)[N;H]c1[c;H][c;H][c;H][c;H]c1C(=O)[N;H2]_20	2	false	SAVI-Space-2024	rxn6039_0_a_kill_0	EN300-17785	O=C(NN)c1ccc(O)cc1	EN300-35822	ClCCC(=O)Nc1c(cccc1)C(=O)N
O=C(Oc1c(cccc1)C(=O)N)c2ccc(cc2)C(=O)Nc3c(N)cccc3	792	fCSFP4	weighted-fingerprint-similarity	0.896	0.394	rxn6038_0_a_kill_0____EN300-18542____EN300-1588267	N/A	S1c2c(cc([N+]([O-])=O)cc2)C=C1C(=O)Nc3c(cccc3)C(=O)N	[*;r]C(=O)[N;H]c1[c;H][c;H][c;H][c;H]c1C(=O)[N;H2]_20	2	false	SAVI-Space-2024	rxn6038_0_a_kill_0	EN300-18542	O=C(N)c1c(O)cccc1	EN300-1588267	O=C(OC(C)(C)C)Nc1c(NC(=O)c2ccc(cc2)C(=O)O)cccc1
S(c1c(cccc1)C(=O)N)C(=O)c2ccc(cc2)C(=O)Nc3c(N)cccc3	793	fCSFP4	weighted-fingerprint-similarity	0.896	0.394	rxn6038_0_a_kill_0____EN300-72942____EN300-1588267	N/A	S1c2c(cc([N+]([O-])=O)cc2)C=C1C(=O)Nc3c(cccc3)C(=O)N	[*;r]C(=O)[N;H]c1[c;H][c;H][c;H][c;H]c1C(=O)[N;H2]_20	2	false	SAVI-Space-2024	rxn6038_0_a_kill_0	EN300-72942	Sc1c(cccc1)C(=O)N	EN300-1588267	O=C(OC(C)(C)C)Nc1c(NC(=O)c2ccc(cc2)C(=O)O)cccc1
O=C(Nc1ncc(Nc2c(cccc2)C(=O)N)cc1)c3cc(O)ccc3	794	fCSFP4	weighted-fingerprint-similarity	0.895	0.395	rxn6041_0_a_kill_0____EN300-1232903____EN300-7443994	N/A	S1c2c(cc([N+]([O-])=O)cc2)C=C1C(=O)Nc3c(cccc3)C(=O)N	[*;r]C(=O)[N;H]c1[c;H][c;H][c;H][c;H]c1C(=O)[N;H2]_20	2	false	SAVI-Space-2024	rxn6041_0_a_kill_0	EN300-1232903	Clc1c(cccc1)C(=O)N	EN300-7443994	O=C(Nc1ncc(N)cc1)c2cc(O)ccc2
S1C=C(C(=O)NCCCC(=O)Nc2c(cccc2)C(=O)N)C=C1	795	fCSFP4	weighted-fingerprint-similarity	0.895	0.395	rxn6038_0_a_kill_0____EN300-17791____EN300-22998	N/A	S1c2c(cc([N+]([O-])=O)cc2)C=C1C(=O)Nc3c(cccc3)C(=O)N	[*;r]C(=O)[N;H]c1[c;H][c;H][c;H][c;H]c1C(=O)[N;H2]_20	2	false	SAVI-Space-2024	rxn6038_0_a_kill_0	EN300-17791	O=C(N)c1c(N)cccc1	EN300-22998	S1C=C(C(=O)NCCCC(=O)O)C=C1
Fc1c(NC(=O)c2ccc(cc2)C(=O)Oc3c(cccc3)C(=O)N)cccc1	796	fCSFP4	weighted-fingerprint-similarity	0.895	0.391	rxn6038_0_a_kill_0____EN300-18542____EN300-16131233	N/A	S1c2c(cc([N+]([O-])=O)cc2)C=C1C(=O)Nc3c(cccc3)C(=O)N	[*;r]C(=O)[N;H]c1[c;H][c;H][c;H][c;H]c1C(=O)[N;H2]_20	2	false	SAVI-Space-2024	rxn6038_0_a_kill_0	EN300-18542	O=C(N)c1c(O)cccc1	EN300-16131233	Fc1c(NC(=O)c2ccc(cc2)C(=O)O)cccc1
O=C(N)c1c(NC(=O)CCNC(=O)C2=COC=C2)cccc1	797	fCSFP4	weighted-fingerprint-similarity	0.895	0.391	rxn6038_0_a_kill_0____EN300-17791____EN300-37358	N/A	S1c2c(cc([N+]([O-])=O)cc2)C=C1C(=O)Nc3c(cccc3)C(=O)N	[*;r]C(=O)[N;H]c1[c;H][c;H][c;H][c;H]c1C(=O)[N;H2]_20	2	false	SAVI-Space-2024	rxn6038_0_a_kill_0	EN300-17791	O=C(N)c1c(N)cccc1	EN300-37358	O=C(NCCC(=O)O)C1=COC=C1
O=C(NC(C(=O)Nc1c(cccc1)C(=O)N)CC)c2ccccc2	798	fCSFP4	weighted-fingerprint-similarity	0.895	0.391	rxn6038_0_a_kill_0____EN300-17791____EN300-131540	N/A	S1c2c(cc([N+]([O-])=O)cc2)C=C1C(=O)Nc3c(cccc3)C(=O)N	[*;r]C(=O)[N;H]c1[c;H][c;H][c;H][c;H]c1C(=O)[N;H2]_20	2	false	SAVI-Space-2024	rxn6038_0_a_kill_0	EN300-17791	O=C(N)c1c(N)cccc1	EN300-131540	O=C(NC(C(=O)O)CC)c1ccccc1
O=C(NC)c1cc(OCC(=O)Nc2c(cccc2)C(=O)N)ccc1	799	fCSFP4	weighted-fingerprint-similarity	0.895	0.391	rxn6038_0_a_kill_0____EN300-17791____EN300-108487	N/A	S1c2c(cc([N+]([O-])=O)cc2)C=C1C(=O)Nc3c(cccc3)C(=O)N	[*;r]C(=O)[N;H]c1[c;H][c;H][c;H][c;H]c1C(=O)[N;H2]_20	2	false	SAVI-Space-2024	rxn6038_0_a_kill_0	EN300-17791	O=C(N)c1c(N)cccc1	EN300-108487	O=C(NC)c1cc(OCC(=O)O)ccc1
O=C(NC)c1ccc(OCCC(=O)Nc2c(cccc2)C(=O)N)cc1	800	fCSFP4	weighted-fingerprint-similarity	0.895	0.391	rxn6039_0_a_kill_0____EN300-36683____EN300-35822	N/A	S1c2c(cc([N+]([O-])=O)cc2)C=C1C(=O)Nc3c(cccc3)C(=O)N	[*;r]C(=O)[N;H]c1[c;H][c;H][c;H][c;H]c1C(=O)[N;H2]_20	2	false	SAVI-Space-2024	rxn6039_0_a_kill_0	EN300-36683	O=C(NC)c1ccc(O)cc1	EN300-35822	ClCCC(=O)Nc1c(cccc1)C(=O)N
O=C(NCC(=O)Nc1c(cccc1)C(=O)N)c2cc(OC)ccc2	801	fCSFP4	weighted-fingerprint-similarity	0.895	0.391	rxn6038_0_a_kill_0____EN300-17791____EN300-04525	N/A	S1c2c(cc([N+]([O-])=O)cc2)C=C1C(=O)Nc3c(cccc3)C(=O)N	[*;r]C(=O)[N;H]c1[c;H][c;H][c;H][c;H]c1C(=O)[N;H2]_20	2	false	SAVI-Space-2024	rxn6038_0_a_kill_0	EN300-17791	O=C(N)c1c(N)cccc1	EN300-04525	O=C(NCC(=O)O)c1cc(OC)ccc1
O=C(NCC(=O)Nc1c(cccc1)C(=O)N)c2ccc(OCC)cc2	802	fCSFP4	weighted-fingerprint-similarity	0.895	0.391	rxn6038_0_a_kill_0____EN300-17791____EN300-00213	N/A	S1c2c(cc([N+]([O-])=O)cc2)C=C1C(=O)Nc3c(cccc3)C(=O)N	[*;r]C(=O)[N;H]c1[c;H][c;H][c;H][c;H]c1C(=O)[N;H2]_20	2	false	SAVI-Space-2024	rxn6038_0_a_kill_0	EN300-17791	O=C(N)c1c(N)cccc1	EN300-00213	O=C(NCC(=O)O)c1ccc(OCC)cc1
O=C(NCC(=O)Nc1c(cccc1)C(=O)N)c2ccc(cc2)C(C)(C)C	803	fCSFP4	weighted-fingerprint-similarity	0.895	0.391	rxn6038_0_a_kill_0____EN300-17791____EN300-03947	N/A	S1c2c(cc([N+]([O-])=O)cc2)C=C1C(=O)Nc3c(cccc3)C(=O)N	[*;r]C(=O)[N;H]c1[c;H][c;H][c;H][c;H]c1C(=O)[N;H2]_20	2	false	SAVI-Space-2024	rxn6038_0_a_kill_0	EN300-17791	O=C(N)c1c(N)cccc1	EN300-03947	O=C(NCC(=O)O)c1ccc(cc1)C(C)(C)C
O=C(NCC)c1ccc(OCC(=O)Nc2c(cccc2)C(=O)N)cc1	804	fCSFP4	weighted-fingerprint-similarity	0.895	0.391	rxn6039_0_a_kill_0____EN300-78919____EN300-01776	N/A	S1c2c(cc([N+]([O-])=O)cc2)C=C1C(=O)Nc3c(cccc3)C(=O)N	[*;r]C(=O)[N;H]c1[c;H][c;H][c;H][c;H]c1C(=O)[N;H2]_20	2	false	SAVI-Space-2024	rxn6039_0_a_kill_0	EN300-78919	O=C(NCC)c1ccc(O)cc1	EN300-01776	ClCC(=O)Nc1c(cccc1)C(=O)N
O=C(Nc1nccnc1)c2cc(Nc3c(cccc3)C(=O)N)ccc2	805	fCSFP4	weighted-fingerprint-similarity	0.895	0.391	rxn6041_0_a_kill_0____EN300-1232903____EN300-61358	N/A	S1c2c(cc([N+]([O-])=O)cc2)C=C1C(=O)Nc3c(cccc3)C(=O)N	[*;r]C(=O)[N;H]c1[c;H][c;H][c;H][c;H]c1C(=O)[N;H2]_20	2	false	SAVI-Space-2024	rxn6041_0_a_kill_0	EN300-1232903	Clc1c(cccc1)C(=O)N	EN300-61358	O=C(Nc1nccnc1)c2cc(N)ccc2
S(c1c(cccc1)C(=O)N)C(=O)c2ccc(cc2)C(=O)Nc3c(F)cccc3	806	fCSFP4	weighted-fingerprint-similarity	0.895	0.391	rxn6038_0_a_kill_0____EN300-72942____EN300-16131233	N/A	S1c2c(cc([N+]([O-])=O)cc2)C=C1C(=O)Nc3c(cccc3)C(=O)N	[*;r]C(=O)[N;H]c1[c;H][c;H][c;H][c;H]c1C(=O)[N;H2]_20	2	false	SAVI-Space-2024	rxn6038_0_a_kill_0	EN300-72942	Sc1c(cccc1)C(=O)N	EN300-16131233	Fc1c(NC(=O)c2ccc(cc2)C(=O)O)cccc1
O=C(NCC(=O)Nc1c(cccc1)C(=O)N)c2cc(OC)cc(OC)c2	807	fCSFP4	weighted-fingerprint-similarity	0.895	0.386	rxn6038_0_a_kill_0____EN300-17791____EN300-04673	N/A	S1c2c(cc([N+]([O-])=O)cc2)C=C1C(=O)Nc3c(cccc3)C(=O)N	[*;r]C(=O)[N;H]c1[c;H][c;H][c;H][c;H]c1C(=O)[N;H2]_20	2	false	SAVI-Space-2024	rxn6038_0_a_kill_0	EN300-17791	O=C(N)c1c(N)cccc1	EN300-04673	O=C(NCC(=O)O)c1cc(OC)cc(OC)c1
Clc1c(cccc1)C(=O)Nc2c(cc(OC)c(OC)c2)C(=O)N	808	fCSFP4	weighted-fingerprint-similarity	0.895	0.381	rxn7009_0_a_kill_0____EN300-15721____EN300-09783	N/A	S1c2c(cc([N+]([O-])=O)cc2)C=C1C(=O)Nc3c(cccc3)C(=O)N	[*;r]C(=O)[N;H]c1[c;H][c;H][c;H][c;H]c1C(=O)[N;H2]_20	2	false	SAVI-Space-2024	rxn7009_0_a_kill_0	EN300-15721	S(=O)(=O)(N)c1ccc(cc1)C	EN300-09783	Clc1c(cccc1)C(=O)Nc2c(cc(OC)c(OC)c2)C(=O)O
[O-][N+](=O)C1=CN(C(C(=O)NCC(=O)Nc2c(cccc2)C(=O)N)=C1)C	809	fCSFP4	weighted-fingerprint-similarity	0.895	0.437	rxn6038_0_a_kill_0____EN300-17791____EN300-24132	N/A	S1c2c(cc([N+]([O-])=O)cc2)C=C1C(=O)Nc3c(cccc3)C(=O)N	[*;r]C(=O)[N;H]c1[c;H][c;H][c;H][c;H]c1C(=O)[N;H2]_20	2	false	SAVI-Space-2024	rxn6038_0_a_kill_0	EN300-17791	O=C(N)c1c(N)cccc1	EN300-24132	O=[N+](O)C1=CN(C(C(=O)NCC(=O)O)=C1)C
O=C(NO)c1cc(OCCC(=O)Nc2c(cccc2)C(=O)N)ccc1	810	fCSFP4	weighted-fingerprint-similarity	0.894	0.392	rxn6039_0_a_kill_0____EN300-45438____EN300-35822	N/A	S1c2c(cc([N+]([O-])=O)cc2)C=C1C(=O)Nc3c(cccc3)C(=O)N	[*;r]C(=O)[N;H]c1[c;H][c;H][c;H][c;H]c1C(=O)[N;H2]_20	2	false	SAVI-Space-2024	rxn6039_0_a_kill_0	EN300-45438	O=C(NO)c1cc(O)ccc1	EN300-35822	ClCCC(=O)Nc1c(cccc1)C(=O)N
[O-]C(=O)c1cc(NC(=O)C=2OC(Nc3c(cccc3)C(=O)N)=CC2)ccc1	811	fCSFP4	weighted-fingerprint-similarity	0.894	0.392	rxn6041_0_a_kill_0____EN300-43868____EN300-17791	N/A	S1c2c(cc([N+]([O-])=O)cc2)C=C1C(=O)Nc3c(cccc3)C(=O)N	[*;r]C(=O)[N;H]c1[c;H][c;H][c;H][c;H]c1C(=O)[N;H2]_20	2	false	SAVI-Space-2024	rxn6041_0_a_kill_0	EN300-43868	BrC=1OC(C(=O)Nc2cc(ccc2)C(=O)O)=CC1	EN300-17791	O=C(N)c1c(N)cccc1
Fc1c(F)ccc(c1)C(=O)NCC(=O)Nc2c(cccc2)C(=O)N	812	fCSFP4	weighted-fingerprint-similarity	0.894	0.388	rxn6038_0_a_kill_0____EN300-17791____EN300-52039	N/A	S1c2c(cc([N+]([O-])=O)cc2)C=C1C(=O)Nc3c(cccc3)C(=O)N	[*;r]C(=O)[N;H]c1[c;H][c;H][c;H][c;H]c1C(=O)[N;H2]_20	2	false	SAVI-Space-2024	rxn6038_0_a_kill_0	EN300-17791	O=C(N)c1c(N)cccc1	EN300-52039	Fc1c(F)ccc(c1)C(=O)NCC(=O)O
O=C(NC(C(=O)Nc1c(cccc1)C(=O)N)C(C)C)c2ccccc2	813	fCSFP4	weighted-fingerprint-similarity	0.894	0.388	rxn6038_0_a_kill_0____EN300-17791____EN300-00159	N/A	S1c2c(cc([N+]([O-])=O)cc2)C=C1C(=O)Nc3c(cccc3)C(=O)N	[*;r]C(=O)[N;H]c1[c;H][c;H][c;H][c;H]c1C(=O)[N;H2]_20	2	false	SAVI-Space-2024	rxn6038_0_a_kill_0	EN300-17791	O=C(N)c1c(N)cccc1	EN300-00159	O=C(NC(C(=O)O)C(C)C)c1ccccc1
O=C(NCC(=O)Nc1c(cccc1)C(=O)N)c2cc(c(cc2)C)C	814	fCSFP4	weighted-fingerprint-similarity	0.894	0.388	rxn6038_0_a_kill_0____EN300-17791____EN300-04701	N/A	S1c2c(cc([N+]([O-])=O)cc2)C=C1C(=O)Nc3c(cccc3)C(=O)N	[*;r]C(=O)[N;H]c1[c;H][c;H][c;H][c;H]c1C(=O)[N;H2]_20	2	false	SAVI-Space-2024	rxn6038_0_a_kill_0	EN300-17791	O=C(N)c1c(N)cccc1	EN300-04701	O=C(NCC(=O)O)c1cc(c(cc1)C)C
O=C(Nc1c(N)cc(OC)cc1)c2ccc(Oc3c(cccc3)C(=O)N)cc2	815	fCSFP4	weighted-fingerprint-similarity	0.894	0.388	rxn6039_0_a_kill_0____EN300-139491____EN300-1232903	N/A	S1c2c(cc([N+]([O-])=O)cc2)C=C1C(=O)Nc3c(cccc3)C(=O)N	[*;r]C(=O)[N;H]c1[c;H][c;H][c;H][c;H]c1C(=O)[N;H2]_20	2	false	SAVI-Space-2024	rxn6039_0_a_kill_0	EN300-139491	O=C(Nc1c(N)cc(OC)cc1)c2ccc(O)cc2	EN300-1232903	Clc1c(cccc1)C(=O)N
S1c2c(cc([N+]([O-])=O)cc2)C=C1C(=O)Nc3c(cc(N(C)C)cc3)C(=O)N	816	fCSFP4	weighted-fingerprint-similarity	0.894	0.821	rxn6038_0_a_kill_0____EN300-122943____EN300-00716	N/A	S1c2c(cc([N+]([O-])=O)cc2)C=C1C(=O)Nc3c(cccc3)C(=O)N	[*;r]C(=O)[N;H]c1[c;H][c;H][c;H][c;H]c1C(=O)[N;H2]_20	2	false	SAVI-Space-2024	rxn6038_0_a_kill_0	EN300-122943	O=C(N)c1c(N)ccc(N(C)C)c1	EN300-00716	S1c2c(cc([N+](=O)O)cc2)C=C1C(=O)O
S1c2c(ccc(OC)c2)C=C1C(=O)Nc3c(cc(cc3)C([O-])=O)C(=O)N	817	fCSFP4	weighted-fingerprint-similarity	0.894	0.667	rxn6038_0_a_kill_0____EN300-8649028____EN300-186698	N/A	S1c2c(cc([N+]([O-])=O)cc2)C=C1C(=O)Nc3c(cccc3)C(=O)N	[*;r]C(=O)[N;H]c1[c;H][c;H][c;H][c;H]c1C(=O)[N;H2]_20	2	false	SAVI-Space-2024	rxn6038_0_a_kill_0	EN300-8649028	O=C(OC)c1cc(c(N)cc1)C(=O)N	EN300-186698	S1c2c(ccc(OC)c2)C=C1C(=O)O
O=C(NC(c1ccccc1)CC(=O)Nc2c(cccc2)C(=O)N)c3ccccc3	818	fCSFP4	weighted-fingerprint-similarity	0.893	0.385	rxn6038_0_a_kill_0____EN300-17791____EN300-04527	N/A	S1c2c(cc([N+]([O-])=O)cc2)C=C1C(=O)Nc3c(cccc3)C(=O)N	[*;r]C(=O)[N;H]c1[c;H][c;H][c;H][c;H]c1C(=O)[N;H2]_20	2	false	SAVI-Space-2024	rxn6038_0_a_kill_0	EN300-17791	O=C(N)c1c(N)cccc1	EN300-04527	O=C(NC(c1ccccc1)CC(=O)O)c2ccccc2
O=C(NCC(=O)Nc1c(cccc1)C(=O)N)c2ccc(N3C=CC=C3)cc2	819	fCSFP4	weighted-fingerprint-similarity	0.893	0.385	rxn6038_0_a_kill_0____EN300-17791____EN300-13358	N/A	S1c2c(cc([N+]([O-])=O)cc2)C=C1C(=O)Nc3c(cccc3)C(=O)N	[*;r]C(=O)[N;H]c1[c;H][c;H][c;H][c;H]c1C(=O)[N;H2]_20	2	false	SAVI-Space-2024	rxn6038_0_a_kill_0	EN300-17791	O=C(N)c1c(N)cccc1	EN300-13358	O=C(O)CNC(=O)c1ccc(N2C=CC=C2)cc1
O=C(NCCCC(=O)Nc1c(cccc1)C(=O)N)c2ccc(OC)cc2	820	fCSFP4	weighted-fingerprint-similarity	0.893	0.385	rxn6038_0_a_kill_0____EN300-17791____EN300-36177	N/A	S1c2c(cc([N+]([O-])=O)cc2)C=C1C(=O)Nc3c(cccc3)C(=O)N	[*;r]C(=O)[N;H]c1[c;H][c;H][c;H][c;H]c1C(=O)[N;H2]_20	2	false	SAVI-Space-2024	rxn6038_0_a_kill_0	EN300-17791	O=C(N)c1c(N)cccc1	EN300-36177	O=C(NCCCC(=O)O)c1ccc(OC)cc1
O=C(NCCCC(=O)Nc1c(cccc1)C(=O)N)c2cnccc2	821	fCSFP4	weighted-fingerprint-similarity	0.893	0.385	rxn6038_0_a_kill_0____EN300-17791____EN300-113400	N/A	S1c2c(cc([N+]([O-])=O)cc2)C=C1C(=O)Nc3c(cccc3)C(=O)N	[*;r]C(=O)[N;H]c1[c;H][c;H][c;H][c;H]c1C(=O)[N;H2]_20	2	false	SAVI-Space-2024	rxn6038_0_a_kill_0	EN300-17791	O=C(N)c1c(N)cccc1	EN300-113400	O=C(O)CCCNC(=O)c1cnccc1
S1C(C(=O)NC(C(=O)Nc2c(cccc2)C(=O)N)Cc3ccccc3)=CC=C1	822	fCSFP4	weighted-fingerprint-similarity	0.893	0.413	rxn6038_0_a_kill_0____EN300-17791____EN300-03952	N/A	S1c2c(cc([N+]([O-])=O)cc2)C=C1C(=O)Nc3c(cccc3)C(=O)N	[*;r]C(=O)[N;H]c1[c;H][c;H][c;H][c;H]c1C(=O)[N;H2]_20	2	false	SAVI-Space-2024	rxn6038_0_a_kill_0	EN300-17791	O=C(N)c1c(N)cccc1	EN300-03952	S1C(C(=O)NC(C(=O)O)Cc2ccccc2)=CC=C1
S1C(C(=O)Nc2c(Oc3c(cccc3)C(=O)N)cc(N)cc2)=CC=C1CC	823	fCSFP4	weighted-fingerprint-similarity	0.893	0.413	rxn6039_0_a_kill_0____EN300-18542____EN300-82091	N/A	S1c2c(cc([N+]([O-])=O)cc2)C=C1C(=O)Nc3c(cccc3)C(=O)N	[*;r]C(=O)[N;H]c1[c;H][c;H][c;H][c;H]c1C(=O)[N;H2]_20	2	false	SAVI-Space-2024	rxn6039_0_a_kill_0	EN300-18542	O=C(N)c1c(O)cccc1	EN300-82091	Clc1c(NC(=O)C=2SC(=CC2)CC)ccc(N)c1
S1C(C(=O)NC(C(=O)Nc2c(cccc2)C(=O)N)C(C)C)=CC=C1	824	fCSFP4	weighted-fingerprint-similarity	0.893	0.404	rxn6038_0_a_kill_0____EN300-17791____EN300-13015	N/A	S1c2c(cc([N+]([O-])=O)cc2)C=C1C(=O)Nc3c(cccc3)C(=O)N	[*;r]C(=O)[N;H]c1[c;H][c;H][c;H][c;H]c1C(=O)[N;H2]_20	2	false	SAVI-Space-2024	rxn6038_0_a_kill_0	EN300-17791	O=C(N)c1c(N)cccc1	EN300-13015	S1C(C(=O)NC(C(=O)O)C(C)C)=CC=C1
O=C(NC(C(=O)Nc1c(cccc1)C(=O)N)C)C=2Nc3c(cccc3)C2	825	fCSFP4	weighted-fingerprint-similarity	0.893	0.427	rxn6038_0_a_kill_0____EN300-17791____EN300-157453	N/A	S1c2c(cc([N+]([O-])=O)cc2)C=C1C(=O)Nc3c(cccc3)C(=O)N	[*;r]C(=O)[N;H]c1[c;H][c;H][c;H][c;H]c1C(=O)[N;H2]_20	2	false	SAVI-Space-2024	rxn6038_0_a_kill_0	EN300-17791	O=C(N)c1c(N)cccc1	EN300-157453	O=C(O)C(NC(=O)C=1Nc2c(cccc2)C1)C
Fc1ccc(cc1)C(=O)Nc2c(cccc2)COc3c(cccc3)C(=O)N	826	fCSFP4	weighted-fingerprint-similarity	0.892	0.382	rxn6035_0_a_kill_0____EN300-175019____EN300-18542	N/A	S1c2c(cc([N+]([O-])=O)cc2)C=C1C(=O)Nc3c(cccc3)C(=O)N	[*;r]C(=O)[N;H]c1[c;H][c;H][c;H][c;H]c1C(=O)[N;H2]_20	2	false	SAVI-Space-2024	rxn6035_0_a_kill_0	EN300-175019	Fc1ccc(cc1)C(=O)Nc2c(cccc2)CO	EN300-18542	O=C(N)c1c(O)cccc1
O=C(NC(C(=O)Nc1c(cccc1)C(=O)N)C)c2cc(ccc2)C	827	fCSFP4	weighted-fingerprint-similarity	0.892	0.382	rxn6038_0_a_kill_0____EN300-17791____EN300-09638	N/A	S1c2c(cc([N+]([O-])=O)cc2)C=C1C(=O)Nc3c(cccc3)C(=O)N	[*;r]C(=O)[N;H]c1[c;H][c;H][c;H][c;H]c1C(=O)[N;H2]_20	2	false	SAVI-Space-2024	rxn6038_0_a_kill_0	EN300-17791	O=C(N)c1c(N)cccc1	EN300-09638	O=C(NC(C(=O)O)C)c1cc(ccc1)C
O=C(NC(C(=O)Nc1c(cccc1)C(=O)N)Cc2ccccc2)c3ccccc3	828	fCSFP4	weighted-fingerprint-similarity	0.892	0.382	rxn6038_0_a_kill_0____EN300-17791____EN300-00202	N/A	S1c2c(cc([N+]([O-])=O)cc2)C=C1C(=O)Nc3c(cccc3)C(=O)N	[*;r]C(=O)[N;H]c1[c;H][c;H][c;H][c;H]c1C(=O)[N;H2]_20	2	false	SAVI-Space-2024	rxn6038_0_a_kill_0	EN300-17791	O=C(N)c1c(N)cccc1	EN300-00202	O=C(NC(C(=O)O)Cc1ccccc1)c2ccccc2
O=C(NC(C)C)c1ccc(OCC(=O)Nc2c(cccc2)C(=O)N)cc1	829	fCSFP4	weighted-fingerprint-similarity	0.892	0.382	rxn6039_0_a_kill_0____EN300-7405597____EN300-01776	N/A	S1c2c(cc([N+]([O-])=O)cc2)C=C1C(=O)Nc3c(cccc3)C(=O)N	[*;r]C(=O)[N;H]c1[c;H][c;H][c;H][c;H]c1C(=O)[N;H2]_20	2	false	SAVI-Space-2024	rxn6039_0_a_kill_0	EN300-7405597	O=C(NC(C)C)c1ccc(O)cc1	EN300-01776	ClCC(=O)Nc1c(cccc1)C(=O)N
O=C(NC1CC1)c2ccc(cc2)C=CC(=O)Nc3c(cccc3)C(=O)N	830	fCSFP4	weighted-fingerprint-similarity	0.892	0.382	rxn6038_0_a_kill_0____EN300-17791____EN300-270450	N/A	S1c2c(cc([N+]([O-])=O)cc2)C=C1C(=O)Nc3c(cccc3)C(=O)N	[*;r]C(=O)[N;H]c1[c;H][c;H][c;H][c;H]c1C(=O)[N;H2]_20	2	false	SAVI-Space-2024	rxn6038_0_a_kill_0	EN300-17791	O=C(N)c1c(N)cccc1	EN300-270450	O=C(NC1CC1)c2ccc(cc2)C=CC(=O)O
O=C(NCC(=O)Nc1c(cccc1)C(=O)N)c2ccc(OC(C)C)cc2	831	fCSFP4	weighted-fingerprint-similarity	0.892	0.382	rxn6038_0_a_kill_0____EN300-17791____EN300-00260	N/A	S1c2c(cc([N+]([O-])=O)cc2)C=C1C(=O)Nc3c(cccc3)C(=O)N	[*;r]C(=O)[N;H]c1[c;H][c;H][c;H][c;H]c1C(=O)[N;H2]_20	2	false	SAVI-Space-2024	rxn6038_0_a_kill_0	EN300-17791	O=C(N)c1c(N)cccc1	EN300-00260	O=C(NCC(=O)O)c1ccc(OC(C)C)cc1
O=C(NCCC(=O)Nc1c(cccc1)C(=O)N)c2ccc(cc2)C(C)(C)C	832	fCSFP4	weighted-fingerprint-similarity	0.892	0.382	rxn6038_0_a_kill_0____EN300-17791____EN300-06632	N/A	S1c2c(cc([N+]([O-])=O)cc2)C=C1C(=O)Nc3c(cccc3)C(=O)N	[*;r]C(=O)[N;H]c1[c;H][c;H][c;H][c;H]c1C(=O)[N;H2]_20	2	false	SAVI-Space-2024	rxn6038_0_a_kill_0	EN300-17791	O=C(N)c1c(N)cccc1	EN300-06632	O=C(NCCC(=O)O)c1ccc(cc1)C(C)(C)C
O=C(N)c1c(NC(=O)CNC(=O)C=2OC=CC2)cccc1	833	fCSFP4	weighted-fingerprint-similarity	0.892	0.372	rxn6038_0_a_kill_0____EN300-17791____EN300-08091	N/A	S1c2c(cc([N+]([O-])=O)cc2)C=C1C(=O)Nc3c(cccc3)C(=O)N	[*;r]C(=O)[N;H]c1[c;H][c;H][c;H][c;H]c1C(=O)[N;H2]_20	2	false	SAVI-Space-2024	rxn6038_0_a_kill_0	EN300-17791	O=C(N)c1c(N)cccc1	EN300-08091	O=C(NCC(=O)O)C=1OC=CC1
S1c2c(N=C1NC(=O)c3ccc(Nc4c(cccc4)C(=O)N)cc3)cccc2	834	fCSFP4	weighted-fingerprint-similarity	0.892	0.519	rxn6041_0_a_kill_0____EN300-1232903____EN300-235972	N/A	S1c2c(cc([N+]([O-])=O)cc2)C=C1C(=O)Nc3c(cccc3)C(=O)N	[*;r]C(=O)[N;H]c1[c;H][c;H][c;H][c;H]c1C(=O)[N;H2]_20	2	false	SAVI-Space-2024	rxn6041_0_a_kill_0	EN300-1232903	Clc1c(cccc1)C(=O)N	EN300-235972	S1c2c(N=C1NC(=O)c3ccc(N)cc3)cccc2
S1c2c(cc([N+]([O-])=O)cc2)C=C1C(=O)Nc3c(cc(OCC)cc3)C(=O)N	835	fCSFP4	weighted-fingerprint-similarity	0.892	0.807	rxn6038_0_a_kill_0____EN300-82166____EN300-00716	N/A	S1c2c(cc([N+]([O-])=O)cc2)C=C1C(=O)Nc3c(cccc3)C(=O)N	[*;r]C(=O)[N;H]c1[c;H][c;H][c;H][c;H]c1C(=O)[N;H2]_20	2	false	SAVI-Space-2024	rxn6038_0_a_kill_0	EN300-82166	O=C(N)c1c(N)ccc(OCC)c1	EN300-00716	S1c2c(cc([N+](=O)O)cc2)C=C1C(=O)O
S1C(C(=O)Nc2c(cccc2)COC=3C(C(=O)N)=CSC3)=CC=C1	836	fCSFP4	weighted-fingerprint-similarity	0.892	0.401	rxn6039_0_a_kill_0____EN300-178002____EN300-2177066	N/A	S1c2c(cc([N+]([O-])=O)cc2)C=C1C(=O)Nc3c(cccc3)C(=O)N	[*;r]C(=O)[N;H]c1[c;H][c;H][c;H][c;H]c1C(=O)[N;H2]_20	2	false	SAVI-Space-2024	rxn6039_0_a_kill_0	EN300-178002	S1C(C(=O)Nc2c(cccc2)CO)=CC=C1	EN300-2177066	BrC=1C(C(=O)N)=CSC1
O=C(NC)c1ccc(OC(C(=O)Nc2c(cccc2)C(=O)N)C)cc1	837	fCSFP4	weighted-fingerprint-similarity	0.891	0.379	rxn6039_0_a_kill_0____EN300-36683____EN300-21756	N/A	S1c2c(cc([N+]([O-])=O)cc2)C=C1C(=O)Nc3c(cccc3)C(=O)N	[*;r]C(=O)[N;H]c1[c;H][c;H][c;H][c;H]c1C(=O)[N;H2]_20	2	false	SAVI-Space-2024	rxn6039_0_a_kill_0	EN300-36683	O=C(NC)c1ccc(O)cc1	EN300-21756	ClC(C(=O)Nc1c(cccc1)C(=O)N)C
O=C(NN)c1ccc(OC(C(=O)Nc2c(cccc2)C(=O)N)C)cc1	838	fCSFP4	weighted-fingerprint-similarity	0.891	0.379	rxn6039_0_a_kill_0____EN300-17785____EN300-21756	N/A	S1c2c(cc([N+]([O-])=O)cc2)C=C1C(=O)Nc3c(cccc3)C(=O)N	[*;r]C(=O)[N;H]c1[c;H][c;H][c;H][c;H]c1C(=O)[N;H2]_20	2	false	SAVI-Space-2024	rxn6039_0_a_kill_0	EN300-17785	O=C(NN)c1ccc(O)cc1	EN300-21756	ClC(C(=O)Nc1c(cccc1)C(=O)N)C
S(=O)(=O)(N)c1ccc(cc1)C(=O)NCC(=O)Nc2c(cccc2)C(=O)N	839	fCSFP4	weighted-fingerprint-similarity	0.891	0.379	rxn6038_0_a_kill_0____EN300-17791____EN300-61056	N/A	S1c2c(cc([N+]([O-])=O)cc2)C=C1C(=O)Nc3c(cccc3)C(=O)N	[*;r]C(=O)[N;H]c1[c;H][c;H][c;H][c;H]c1C(=O)[N;H2]_20	2	false	SAVI-Space-2024	rxn6038_0_a_kill_0	EN300-17791	O=C(N)c1c(N)cccc1	EN300-61056	S(=O)(=O)(N)c1ccc(cc1)C(=O)NCC(=O)O
Fc1cc(F)cc(c1)C(=O)NC(C(=O)Nc2c(cccc2)C(=O)N)C	840	fCSFP4	weighted-fingerprint-similarity	0.891	0.374	rxn6038_0_a_kill_0____EN300-17791____EN300-998762	N/A	S1c2c(cc([N+]([O-])=O)cc2)C=C1C(=O)Nc3c(cccc3)C(=O)N	[*;r]C(=O)[N;H]c1[c;H][c;H][c;H][c;H]c1C(=O)[N;H2]_20	2	false	SAVI-Space-2024	rxn6038_0_a_kill_0	EN300-17791	O=C(N)c1c(N)cccc1	EN300-998762	Fc1cc(F)cc(c1)C(=O)NC(C(=O)O)C
S(c1c(cccc1)C(=O)N)C(=O)c2cc(c(NC(=O)C=3SC=CC3)cc2)C	841	fCSFP4	weighted-fingerprint-similarity	0.891	0.407	rxn6038_0_a_kill_0____EN300-72942____EN300-119598	N/A	S1c2c(cc([N+]([O-])=O)cc2)C=C1C(=O)Nc3c(cccc3)C(=O)N	[*;r]C(=O)[N;H]c1[c;H][c;H][c;H][c;H]c1C(=O)[N;H2]_20	2	false	SAVI-Space-2024	rxn6038_0_a_kill_0	EN300-72942	Sc1c(cccc1)C(=O)N	EN300-119598	S1C(C(=O)Nc2c(cc(cc2)C(=O)O)C)=CC=C1
S1C(C(=O)Nc2c(cc(cc2)C(=O)Oc3c(cccc3)C(=O)N)C)=CC=C1	842	fCSFP4	weighted-fingerprint-similarity	0.891	0.407	rxn6038_0_a_kill_0____EN300-18542____EN300-119598	N/A	S1c2c(cc([N+]([O-])=O)cc2)C=C1C(=O)Nc3c(cccc3)C(=O)N	[*;r]C(=O)[N;H]c1[c;H][c;H][c;H][c;H]c1C(=O)[N;H2]_20	2	false	SAVI-Space-2024	rxn6038_0_a_kill_0	EN300-18542	O=C(N)c1c(O)cccc1	EN300-119598	S1C(C(=O)Nc2c(cc(cc2)C(=O)O)C)=CC=C1
S(c1c(cccc1)C(=O)N)C(=O)C=2SC=CC2NC(=O)c3ccncc3	843	fCSFP4	weighted-fingerprint-similarity	0.891	0.394	rxn6038_0_a_kill_0____EN300-72942____EN300-41597	N/A	S1c2c(cc([N+]([O-])=O)cc2)C=C1C(=O)Nc3c(cccc3)C(=O)N	[*;r]C(=O)[N;H]c1[c;H][c;H][c;H][c;H]c1C(=O)[N;H2]_20	2	false	SAVI-Space-2024	rxn6038_0_a_kill_0	EN300-72942	Sc1c(cccc1)C(=O)N	EN300-41597	S1C(C(=O)O)=C(NC(=O)c2ccncc2)C=C1
S1C(C(=O)Oc2c(cccc2)C(=O)N)=C(NC(=O)c3ccncc3)C=C1	844	fCSFP4	weighted-fingerprint-similarity	0.891	0.394	rxn6038_0_a_kill_0____EN300-18542____EN300-41597	N/A	S1c2c(cc([N+]([O-])=O)cc2)C=C1C(=O)Nc3c(cccc3)C(=O)N	[*;r]C(=O)[N;H]c1[c;H][c;H][c;H][c;H]c1C(=O)[N;H2]_20	2	false	SAVI-Space-2024	rxn6038_0_a_kill_0	EN300-18542	O=C(N)c1c(O)cccc1	EN300-41597	S1C(C(=O)O)=C(NC(=O)c2ccncc2)C=C1
ClS(=O)(=O)c1ccc(cc1)C(=O)NCC(=O)Nc2c(cccc2)C(=O)N	845	fCSFP4	weighted-fingerprint-similarity	0.890	0.376	rxn6038_0_a_kill_0____EN300-17791____EN300-09824	N/A	S1c2c(cc([N+]([O-])=O)cc2)C=C1C(=O)Nc3c(cccc3)C(=O)N	[*;r]C(=O)[N;H]c1[c;H][c;H][c;H][c;H]c1C(=O)[N;H2]_20	2	false	SAVI-Space-2024	rxn6038_0_a_kill_0	EN300-17791	O=C(N)c1c(N)cccc1	EN300-09824	ClS(=O)(=O)c1ccc(cc1)C(=O)NCC(=O)O
O=C(N)c1c(NC(=O)C(NC(=O)C2=COC=C2)C)cccc1	846	fCSFP4	weighted-fingerprint-similarity	0.890	0.376	rxn6038_0_a_kill_0____EN300-17791____EN300-45509	N/A	S1c2c(cc([N+]([O-])=O)cc2)C=C1C(=O)Nc3c(cccc3)C(=O)N	[*;r]C(=O)[N;H]c1[c;H][c;H][c;H][c;H]c1C(=O)[N;H2]_20	2	false	SAVI-Space-2024	rxn6038_0_a_kill_0	EN300-17791	O=C(N)c1c(N)cccc1	EN300-45509	O=C(NC(C(=O)O)C)C1=COC=C1
O=C(NC(C(=O)Nc1c(cccc1)C(=O)N)C)c2ccc(C#N)cc2	847	fCSFP4	weighted-fingerprint-similarity	0.890	0.376	rxn6038_0_a_kill_0____EN300-17791____EN300-998990	N/A	S1c2c(cc([N+]([O-])=O)cc2)C=C1C(=O)Nc3c(cccc3)C(=O)N	[*;r]C(=O)[N;H]c1[c;H][c;H][c;H][c;H]c1C(=O)[N;H2]_20	2	false	SAVI-Space-2024	rxn6038_0_a_kill_0	EN300-17791	O=C(N)c1c(N)cccc1	EN300-998990	O=C(O)C(NC(=O)c1ccc(C#N)cc1)C
O=C(NC(C(=O)Nc1c(cccc1)C(=O)N)C)c2cnccc2	848	fCSFP4	weighted-fingerprint-similarity	0.890	0.376	rxn6038_0_a_kill_0____EN300-17791____EN300-297118	N/A	S1c2c(cc([N+]([O-])=O)cc2)C=C1C(=O)Nc3c(cccc3)C(=O)N	[*;r]C(=O)[N;H]c1[c;H][c;H][c;H][c;H]c1C(=O)[N;H2]_20	2	false	SAVI-Space-2024	rxn6038_0_a_kill_0	EN300-17791	O=C(N)c1c(N)cccc1	EN300-297118	O=C(O)C(NC(=O)c1cnccc1)C
O=C(NCC(=O)Nc1c(cccc1)C(=O)N)c2ccc(OCCCC)cc2	849	fCSFP4	weighted-fingerprint-similarity	0.890	0.376	rxn6038_0_a_kill_0____EN300-17791____EN300-04768	N/A	S1c2c(cc([N+]([O-])=O)cc2)C=C1C(=O)Nc3c(cccc3)C(=O)N	[*;r]C(=O)[N;H]c1[c;H][c;H][c;H][c;H]c1C(=O)[N;H2]_20	2	false	SAVI-Space-2024	rxn6038_0_a_kill_0	EN300-17791	O=C(N)c1c(N)cccc1	EN300-04768	O=C(NCC(=O)O)c1ccc(OCCCC)cc1
O=C(Nc1c(cccc1)C(Oc2c(cccc2)C(=O)N)C)c3ccccc3	850	fCSFP4	weighted-fingerprint-similarity	0.890	0.376	rxn6035_0_a_kill_0____EN300-60794____EN300-18542	N/A	S1c2c(cc([N+]([O-])=O)cc2)C=C1C(=O)Nc3c(cccc3)C(=O)N	[*;r]C(=O)[N;H]c1[c;H][c;H][c;H][c;H]c1C(=O)[N;H2]_20	2	false	SAVI-Space-2024	rxn6035_0_a_kill_0	EN300-60794	O=C(Nc1c(cccc1)C(O)C)c2ccccc2	EN300-18542	O=C(N)c1c(O)cccc1
S1c2c(N=C1NC(=O)C=3SC(=CC3)C)ccc(Nc4c(cccc4)C(=O)N)c2	851	fCSFP4	weighted-fingerprint-similarity	0.890	0.536	rxn6041_0_a_kill_0____EN300-1232903____EN300-42718	N/A	S1c2c(cc([N+]([O-])=O)cc2)C=C1C(=O)Nc3c(cccc3)C(=O)N	[*;r]C(=O)[N;H]c1[c;H][c;H][c;H][c;H]c1C(=O)[N;H2]_20	2	false	SAVI-Space-2024	rxn6041_0_a_kill_0	EN300-1232903	Clc1c(cccc1)C(=O)N	EN300-42718	S1c2c(N=C1NC(=O)C=3SC(=CC3)C)ccc(N)c2
O=C(NC(C(=O)Nc1c(cccc1)C(=O)N)C(C)C)c2ccc(cc2)C	852	fCSFP4	weighted-fingerprint-similarity	0.889	0.373	rxn6038_0_a_kill_0____EN300-17791____EN300-00223	N/A	S1c2c(cc([N+]([O-])=O)cc2)C=C1C(=O)Nc3c(cccc3)C(=O)N	[*;r]C(=O)[N;H]c1[c;H][c;H][c;H][c;H]c1C(=O)[N;H2]_20	2	false	SAVI-Space-2024	rxn6038_0_a_kill_0	EN300-17791	O=C(N)c1c(N)cccc1	EN300-00223	O=C(NC(C(=O)O)C(C)C)c1ccc(cc1)C
O=C(NC(C(=O)Nc1c(cccc1)C(=O)N)C)c2ccc(N(C)C)cc2	853	fCSFP4	weighted-fingerprint-similarity	0.889	0.373	rxn6038_0_a_kill_0____EN300-17791____EN300-65323	N/A	S1c2c(cc([N+]([O-])=O)cc2)C=C1C(=O)Nc3c(cccc3)C(=O)N	[*;r]C(=O)[N;H]c1[c;H][c;H][c;H][c;H]c1C(=O)[N;H2]_20	2	false	SAVI-Space-2024	rxn6038_0_a_kill_0	EN300-17791	O=C(N)c1c(N)cccc1	EN300-65323	O=C(O)C(NC(=O)c1ccc(N(C)C)cc1)C
[O-][N+](=O)C1=CNC(C(=O)NC(C(=O)Nc2c(cccc2)C(=O)N)C(C)C)=C1	854	fCSFP4	weighted-fingerprint-similarity	0.889	0.419	rxn6038_0_a_kill_0____EN300-17791____EN300-52065	N/A	S1c2c(cc([N+]([O-])=O)cc2)C=C1C(=O)Nc3c(cccc3)C(=O)N	[*;r]C(=O)[N;H]c1[c;H][c;H][c;H][c;H]c1C(=O)[N;H2]_20	2	false	SAVI-Space-2024	rxn6038_0_a_kill_0	EN300-17791	O=C(N)c1c(N)cccc1	EN300-52065	O=[N+](O)C1=CNC(C(=O)NC(C(=O)O)C(C)C)=C1
Fc1ccc(cc1)C(=O)NC(C(=O)Nc2c(cccc2)C(=O)N)C(C)C	855	fCSFP4	weighted-fingerprint-similarity	0.889	0.370	rxn6038_0_a_kill_0____EN300-17791____EN300-03944	N/A	S1c2c(cc([N+]([O-])=O)cc2)C=C1C(=O)Nc3c(cccc3)C(=O)N	[*;r]C(=O)[N;H]c1[c;H][c;H][c;H][c;H]c1C(=O)[N;H2]_20	2	false	SAVI-Space-2024	rxn6038_0_a_kill_0	EN300-17791	O=C(N)c1c(N)cccc1	EN300-03944	Fc1ccc(cc1)C(=O)NC(C(=O)O)C(C)C
O=C(NC(C(=O)Nc1c(cccc1)C(=O)N)C(C)C)c2ccncc2	856	fCSFP4	weighted-fingerprint-similarity	0.889	0.370	rxn6038_0_a_kill_0____EN300-17791____EN300-55747	N/A	S1c2c(cc([N+]([O-])=O)cc2)C=C1C(=O)Nc3c(cccc3)C(=O)N	[*;r]C(=O)[N;H]c1[c;H][c;H][c;H][c;H]c1C(=O)[N;H2]_20	2	false	SAVI-Space-2024	rxn6038_0_a_kill_0	EN300-17791	O=C(N)c1c(N)cccc1	EN300-55747	O=C(O)C(NC(=O)c1ccncc1)C(C)C
O=C(NC(C(=O)Nc1c(cccc1)C(=O)N)C)c2ccc(cc2)C(C)(C)C	857	fCSFP4	weighted-fingerprint-similarity	0.889	0.370	rxn6038_0_a_kill_0____EN300-17791____EN300-08398	N/A	S1c2c(cc([N+]([O-])=O)cc2)C=C1C(=O)Nc3c(cccc3)C(=O)N	[*;r]C(=O)[N;H]c1[c;H][c;H][c;H][c;H]c1C(=O)[N;H2]_20	2	false	SAVI-Space-2024	rxn6038_0_a_kill_0	EN300-17791	O=C(N)c1c(N)cccc1	EN300-08398	O=C(NC(C(=O)O)C)c1ccc(cc1)C(C)(C)C
S1c2c(cc(OCC(=O)Nc3c(cccc3)C(=O)N)cc2)C=C1C(=O)C	858	fCSFP4	weighted-fingerprint-similarity	0.889	0.635	rxn6039_0_a_kill_0____EN300-205210____EN300-01776	N/A	S1c2c(cc([N+]([O-])=O)cc2)C=C1C(=O)Nc3c(cccc3)C(=O)N	[*;r]C(=O)[N;H]c1[c;H][c;H][c;H][c;H]c1C(=O)[N;H2]_20	2	false	SAVI-Space-2024	rxn6039_0_a_kill_0	EN300-205210	S1c2c(cc(O)cc2)C=C1C(=O)C	EN300-01776	ClCC(=O)Nc1c(cccc1)C(=O)N
O=C(NC1(C(=O)Nc2c(cccc2)C(=O)N)CCCC1)c3cc4c(NN=C4)cc3	859	fCSFP4	weighted-fingerprint-similarity	0.888	0.428	rxn6038_0_a_kill_0____EN300-17791____EN300-64698	N/A	S1c2c(cc([N+]([O-])=O)cc2)C=C1C(=O)Nc3c(cccc3)C(=O)N	[*;r]C(=O)[N;H]c1[c;H][c;H][c;H][c;H]c1C(=O)[N;H2]_20	2	false	SAVI-Space-2024	rxn6038_0_a_kill_0	EN300-17791	O=C(N)c1c(N)cccc1	EN300-64698	O=C(NC1(C(=O)O)CCCC1)c2cc3c(NN=C3)cc2
[O-][N+](=O)C=1OC(C=NNC(=O)c2ccc(OCC(=O)Nc3c(cccc3)C(=O)N)cc2)=CC1	860	fCSFP4	weighted-fingerprint-similarity	0.888	0.420	rxn6039_0_a_kill_0____EN300-1692886____EN300-01776	N/A	S1c2c(cc([N+]([O-])=O)cc2)C=C1C(=O)Nc3c(cccc3)C(=O)N	[*;r]C(=O)[N;H]c1[c;H][c;H][c;H][c;H]c1C(=O)[N;H2]_20	2	false	SAVI-Space-2024	rxn6039_0_a_kill_0	EN300-1692886	O=[N+](O)C=1OC(C=NNC(=O)c2ccc(O)cc2)=CC1	EN300-01776	ClCC(=O)Nc1c(cccc1)C(=O)N
O=C(NC1(C(=O)Nc2c(cccc2)C(=O)N)CCCC1)c3cc4NN=Cc4cc3	861	fCSFP4	weighted-fingerprint-similarity	0.886	0.418	rxn6038_0_a_kill_0____EN300-17791____EN300-60170	N/A	S1c2c(cc([N+]([O-])=O)cc2)C=C1C(=O)Nc3c(cccc3)C(=O)N	[*;r]C(=O)[N;H]c1[c;H][c;H][c;H][c;H]c1C(=O)[N;H2]_20	2	false	SAVI-Space-2024	rxn6038_0_a_kill_0	EN300-17791	O=C(N)c1c(N)cccc1	EN300-60170	O=C(NC1(C(=O)O)CCCC1)c2cc3NN=Cc3cc2
S1C=C(Oc2c(cc3c(c2)cccc3)C(=O)Nc4c(OC)cccc4)C(C(=O)N)=C1	862	fCSFP4	weighted-fingerprint-similarity	0.886	0.473	rxn6039_0_a_kill_0____EN300-21569____EN300-2177066	N/A	S1c2c(cc([N+]([O-])=O)cc2)C=C1C(=O)Nc3c(cccc3)C(=O)N	[*;r]C(=O)[N;H]c1[c;H][c;H][c;H][c;H]c1C(=O)[N;H2]_20	2	false	SAVI-Space-2024	rxn6039_0_a_kill_0	EN300-21569	O=C(Nc1c(OC)cccc1)c2c(O)cc3c(c2)cccc3	EN300-2177066	BrC=1C(C(=O)N)=CSC1
S1c2c(cc(OCCC(=O)Nc3c(cccc3)C(=O)N)cc2)C=C1C(=O)C	863	fCSFP4	weighted-fingerprint-similarity	0.886	0.620	rxn6039_0_a_kill_0____EN300-205210____EN300-35822	N/A	S1c2c(cc([N+]([O-])=O)cc2)C=C1C(=O)Nc3c(cccc3)C(=O)N	[*;r]C(=O)[N;H]c1[c;H][c;H][c;H][c;H]c1C(=O)[N;H2]_20	2	false	SAVI-Space-2024	rxn6039_0_a_kill_0	EN300-205210	S1c2c(cc(O)cc2)C=C1C(=O)C	EN300-35822	ClCCC(=O)Nc1c(cccc1)C(=O)N
S(CCC(NC(=O)C=1OC([N+]([O-])=O)=CC1)C(=O)Nc2c(cccc2)C(=O)N)C	864	fCSFP4	weighted-fingerprint-similarity	0.885	0.404	rxn6038_0_a_kill_0____EN300-17791____EN300-18614	N/A	S1c2c(cc([N+]([O-])=O)cc2)C=C1C(=O)Nc3c(cccc3)C(=O)N	[*;r]C(=O)[N;H]c1[c;H][c;H][c;H][c;H]c1C(=O)[N;H2]_20	2	false	SAVI-Space-2024	rxn6038_0_a_kill_0	EN300-17791	O=C(N)c1c(N)cccc1	EN300-18614	S(CCC(NC(=O)C=1OC([N+](=O)O)=CC1)C(=O)O)C
S1C=C(Oc2c(cc3c(c2)cccc3)C(=O)Nc4c(cccc4)C)C(C(=O)N)=C1	865	fCSFP4	weighted-fingerprint-similarity	0.885	0.469	rxn6039_0_a_kill_0____EN300-21570____EN300-2177066	N/A	S1c2c(cc([N+]([O-])=O)cc2)C=C1C(=O)Nc3c(cccc3)C(=O)N	[*;r]C(=O)[N;H]c1[c;H][c;H][c;H][c;H]c1C(=O)[N;H2]_20	2	false	SAVI-Space-2024	rxn6039_0_a_kill_0	EN300-21570	O=C(Nc1c(cccc1)C)c2c(O)cc3c(c2)cccc3	EN300-2177066	BrC=1C(C(=O)N)=CSC1
S1C(C(=O)NC(C(=O)Nc2c(cccc2)C(=O)N)C)=CC=3C(=NN(C13)C)C	866	fCSFP4	weighted-fingerprint-similarity	0.884	0.432	rxn6038_0_a_kill_0____EN300-17791____EN300-88395	N/A	S1c2c(cc([N+]([O-])=O)cc2)C=C1C(=O)Nc3c(cccc3)C(=O)N	[*;r]C(=O)[N;H]c1[c;H][c;H][c;H][c;H]c1C(=O)[N;H2]_20	2	false	SAVI-Space-2024	rxn6038_0_a_kill_0	EN300-17791	O=C(N)c1c(N)cccc1	EN300-88395	S1C(C(=O)NC(C(=O)O)C)=CC=2C(=NN(C12)C)C
S1C(=NC=C1[N+]([O-])=O)NC(=O)c2cc(Nc3c(cccc3)C(=O)N)ccc2	867	fCSFP4	weighted-fingerprint-similarity	0.884	0.478	rxn6041_0_a_kill_0____EN300-14533867____EN300-17791	N/A	S1c2c(cc([N+]([O-])=O)cc2)C=C1C(=O)Nc3c(cccc3)C(=O)N	[*;r]C(=O)[N;H]c1[c;H][c;H][c;H][c;H]c1C(=O)[N;H2]_20	2	false	SAVI-Space-2024	rxn6041_0_a_kill_0	EN300-14533867	Brc1cc(ccc1)C(=O)NC=2SC([N+](=O)O)=CN2	EN300-17791	O=C(N)c1c(N)cccc1
O=C(Nc1c(cc(OC)c(OC)c1)C(=O)N)c2ccccc2	868	fCSFP4	weighted-fingerprint-similarity	0.883	0.415	rxn6038_0_a_kill_0____EN300-16215 EN300-7396612"____EN300-14002"	N/A	S1c2c(cc([N+]([O-])=O)cc2)C=C1C(=O)Nc3c(cccc3)C(=O)N	[*;r]C(=O)[N;H]c1[c;H][c;H][c;H][c;H]c1C(=O)[N;H2]_20	2	false	SAVI-Space-2024	rxn6038_0_a_kill_0	EN300-16215 EN300-7396612""	NCc1ccccc1	EN300-14002	O=C(O)c1c(NC(=O)c2ccccc2)cc(OC)c(OC)c1
Brc1cc(ccc1)C(=O)Nc2c(ccc(F)c2)C(=O)N	869	fCSFP4	weighted-fingerprint-similarity	0.882	0.412	rxn7009_0_a_kill_0____EN300-15721____EN300-39798	N/A	S1c2c(cc([N+]([O-])=O)cc2)C=C1C(=O)Nc3c(cccc3)C(=O)N	[*;r]C(=O)[N;H]c1[c;H][c;H][c;H][c;H]c1C(=O)[N;H2]_20	2	false	SAVI-Space-2024	rxn7009_0_a_kill_0	EN300-15721	S(=O)(=O)(N)c1ccc(cc1)C	EN300-39798	Brc1cc(ccc1)C(=O)Nc2c(ccc(F)c2)C(=O)O
Clc1cc(NC(=O)c2cc(ccc2)C)c(cc1)C(=O)N	870	fCSFP4	weighted-fingerprint-similarity	0.882	0.412	rxn7009_0_a_kill_0____EN300-15721____EN300-27011455	N/A	S1c2c(cc([N+]([O-])=O)cc2)C=C1C(=O)Nc3c(cccc3)C(=O)N	[*;r]C(=O)[N;H]c1[c;H][c;H][c;H][c;H]c1C(=O)[N;H2]_20	2	false	SAVI-Space-2024	rxn7009_0_a_kill_0	EN300-15721	S(=O)(=O)(N)c1ccc(cc1)C	EN300-27011455	Clc1cc(NC(=O)c2cc(ccc2)C)c(cc1)C(=O)O
O=C(NN)c1c(c(NC(=O)c2c(cccc2)C(=O)N)ccc1)C	871	fCSFP4	weighted-fingerprint-similarity	0.882	0.402	rxn6038_0_a_kill_0____EN300-869741____EN300-223398	N/A	S1c2c(cc([N+]([O-])=O)cc2)C=C1C(=O)Nc3c(cccc3)C(=O)N	[*;r]C(=O)[N;H]c1[c;H][c;H][c;H][c;H]c1C(=O)[N;H2]_20	2	false	SAVI-Space-2024	rxn6038_0_a_kill_0	EN300-869741	O=C(NN)c1c(c(N)ccc1)C	EN300-223398	O=C(O)c1c(cccc1)C(=O)N
S1c2c(cc(OC(C(=O)Nc3c(cccc3)C(=O)N)C)cc2)C=C1C(=O)C	872	fCSFP4	weighted-fingerprint-similarity	0.882	0.602	rxn6039_0_a_kill_0____EN300-205210____EN300-21756	N/A	S1c2c(cc([N+]([O-])=O)cc2)C=C1C(=O)Nc3c(cccc3)C(=O)N	[*;r]C(=O)[N;H]c1[c;H][c;H][c;H][c;H]c1C(=O)[N;H2]_20	2	false	SAVI-Space-2024	rxn6039_0_a_kill_0	EN300-205210	S1c2c(cc(O)cc2)C=C1C(=O)C	EN300-21756	ClC(C(=O)Nc1c(cccc1)C(=O)N)C
O=C(NN)c1cc(NC(=O)c2c(cccc2)C(=O)N)c(cc1)C	873	fCSFP4	weighted-fingerprint-similarity	0.880	0.405	rxn6038_0_a_kill_0____EN300-3026173____EN300-223398	N/A	S1c2c(cc([N+]([O-])=O)cc2)C=C1C(=O)Nc3c(cccc3)C(=O)N	[*;r]C(=O)[N;H]c1[c;H][c;H][c;H][c;H]c1C(=O)[N;H2]_20	2	false	SAVI-Space-2024	rxn6038_0_a_kill_0	EN300-3026173	O=C(NN)c1cc(N)c(cc1)C	EN300-223398	O=C(O)c1c(cccc1)C(=O)N
S1C(c2ccccc2)=CC(NC(=O)c3c(cccc3)C(=O)N)=C1C(=O)NN	874	fCSFP4	weighted-fingerprint-similarity	0.880	0.430	rxn6038_0_a_kill_0____EN300-09801____EN300-223398	N/A	S1c2c(cc([N+]([O-])=O)cc2)C=C1C(=O)Nc3c(cccc3)C(=O)N	[*;r]C(=O)[N;H]c1[c;H][c;H][c;H][c;H]c1C(=O)[N;H2]_20	2	false	SAVI-Space-2024	rxn6038_0_a_kill_0	EN300-09801	S1C(c2ccccc2)=CC(N)=C1C(=O)NN	EN300-223398	O=C(O)c1c(cccc1)C(=O)N
S1c2c(cccc2)C=C1COCC(=O)Nc3c(cccc3)C(=O)N	875	fCSFP4	weighted-fingerprint-similarity	0.880	0.568	rxn6039_0_a_kill_0____EN300-223089____EN300-01776	N/A	S1c2c(cc([N+]([O-])=O)cc2)C=C1C(=O)Nc3c(cccc3)C(=O)N	[*;r]C(=O)[N;H]c1[c;H][c;H][c;H][c;H]c1C(=O)[N;H2]_20	2	false	SAVI-Space-2024	rxn6039_0_a_kill_0	EN300-223089	S1c2c(cccc2)C=C1CO	EN300-01776	ClCC(=O)Nc1c(cccc1)C(=O)N
O=C(N)c1c(NC(=O)C(=O)c2cc3c(cc2)cccc3)cccc1	876	fCSFP4	weighted-fingerprint-similarity	0.880	0.539	rxn6038_0_a_kill_0____EN300-17791____EN300-1086718	N/A	S1c2c(cc([N+]([O-])=O)cc2)C=C1C(=O)Nc3c(cccc3)C(=O)N	[*;r]C(=O)[N;H]c1[c;H][c;H][c;H][c;H]c1C(=O)[N;H2]_20	2	false	SAVI-Space-2024	rxn6038_0_a_kill_0	EN300-17791	O=C(N)c1c(N)cccc1	EN300-1086718	O=C(O)C(=O)c1cc2c(cc1)cccc2
S1C(C(=O)Nc2c(Oc3c(cccc3)C(=O)N)ccc(c2)C([O-])=O)=CC=C1	877	fCSFP4	weighted-fingerprint-similarity	0.878	0.432	rxn6039_0_a_kill_0____EN300-18542____EN300-00042	N/A	S1c2c(cc([N+]([O-])=O)cc2)C=C1C(=O)Nc3c(cccc3)C(=O)N	[*;r]C(=O)[N;H]c1[c;H][c;H][c;H][c;H]c1C(=O)[N;H2]_20	2	false	SAVI-Space-2024	rxn6039_0_a_kill_0	EN300-18542	O=C(N)c1c(O)cccc1	EN300-00042	Clc1c(NC(=O)C=2SC=CC2)cc(cc1)C(=O)O
S1c2c(cc([N+]([O-])=O)cc2)C=C1C(=O)Nc3c(F)c(ccc3)C(=O)N	878	fCSFP4	weighted-fingerprint-similarity	0.878	0.856	rxn6038_0_a_kill_0____EN300-181913____EN300-00716	N/A	S1c2c(cc([N+]([O-])=O)cc2)C=C1C(=O)Nc3c(cccc3)C(=O)N	[*;r]C(=O)[N;H]c1[c;H][c;H][c;H][c;H]c1C(=O)[N;H2]_20	2	false	SAVI-Space-2024	rxn6038_0_a_kill_0	EN300-181913	Fc1c(N)cccc1C(=O)N	EN300-00716	S1c2c(cc([N+](=O)O)cc2)C=C1C(=O)O
S1c2c(cc([N+]([O-])=O)cc2)C=C1C(=O)Nc3c(c(ccc3)C(=O)N)C	879	fCSFP4	weighted-fingerprint-similarity	0.878	0.856	rxn6038_0_a_kill_0____EN300-37193____EN300-00716	N/A	S1c2c(cc([N+]([O-])=O)cc2)C=C1C(=O)Nc3c(cccc3)C(=O)N	[*;r]C(=O)[N;H]c1[c;H][c;H][c;H][c;H]c1C(=O)[N;H2]_20	2	false	SAVI-Space-2024	rxn6038_0_a_kill_0	EN300-37193	O=C(N)c1c(c(N)ccc1)C	EN300-00716	S1c2c(cc([N+](=O)O)cc2)C=C1C(=O)O
S1c2c(cccc2)C=C1COCCC(=O)Nc3c(cccc3)C(=O)N	880	fCSFP4	weighted-fingerprint-similarity	0.877	0.555	rxn6039_0_a_kill_0____EN300-223089____EN300-35822	N/A	S1c2c(cc([N+]([O-])=O)cc2)C=C1C(=O)Nc3c(cccc3)C(=O)N	[*;r]C(=O)[N;H]c1[c;H][c;H][c;H][c;H]c1C(=O)[N;H2]_20	2	false	SAVI-Space-2024	rxn6039_0_a_kill_0	EN300-223089	S1c2c(cccc2)C=C1CO	EN300-35822	ClCCC(=O)Nc1c(cccc1)C(=O)N
S1C(=NC=C1)NC(=O)c2ccc(Nc3c(cccc3)C(=O)N)cc2	881	fCSFP4	weighted-fingerprint-similarity	0.877	0.402	rxn6041_0_a_kill_0____EN300-1232903____EN300-33516	N/A	S1c2c(cc([N+]([O-])=O)cc2)C=C1C(=O)Nc3c(cccc3)C(=O)N	[*;r]C(=O)[N;H]c1[c;H][c;H][c;H][c;H]c1C(=O)[N;H2]_20	2	false	SAVI-Space-2024	rxn6041_0_a_kill_0	EN300-1232903	Clc1c(cccc1)C(=O)N	EN300-33516	S1C(=NC=C1)NC(=O)c2ccc(N)cc2
O=C(N)c1c(NC(=O)CCC(=O)c2cc3c(cc2)cccc3)cccc1	882	fCSFP4	weighted-fingerprint-similarity	0.877	0.525	rxn6038_0_a_kill_0____EN300-17791____EN300-14900	N/A	S1c2c(cc([N+]([O-])=O)cc2)C=C1C(=O)Nc3c(cccc3)C(=O)N	[*;r]C(=O)[N;H]c1[c;H][c;H][c;H][c;H]c1C(=O)[N;H2]_20	2	false	SAVI-Space-2024	rxn6038_0_a_kill_0	EN300-17791	O=C(N)c1c(N)cccc1	EN300-14900	O=C(O)CCC(=O)c1cc2c(cc1)cccc2
S1c2c(cc(OC)c(OC)c2)C=C1C(=O)CCC(=O)Nc3c(cccc3)C(=O)N	883	fCSFP4	weighted-fingerprint-similarity	0.876	0.557	rxn6038_0_a_kill_0____EN300-17791____EN300-6489934	N/A	S1c2c(cc([N+]([O-])=O)cc2)C=C1C(=O)Nc3c(cccc3)C(=O)N	[*;r]C(=O)[N;H]c1[c;H][c;H][c;H][c;H]c1C(=O)[N;H2]_20	2	false	SAVI-Space-2024	rxn6038_0_a_kill_0	EN300-17791	O=C(N)c1c(N)cccc1	EN300-6489934	S1c2c(cc(OC)c(OC)c2)C=C1C(=O)CCC(=O)O
[O-][N+](=O)c1cc(NC(=O)COCC(=O)Nc2c(cccc2)C(=O)N)ccc1	884	fCSFP4	weighted-fingerprint-similarity	0.876	0.517	rxn6039_0_a_kill_0____EN300-68192____EN300-01776	N/A	S1c2c(cc([N+]([O-])=O)cc2)C=C1C(=O)Nc3c(cccc3)C(=O)N	[*;r]C(=O)[N;H]c1[c;H][c;H][c;H][c;H]c1C(=O)[N;H2]_20	2	false	SAVI-Space-2024	rxn6039_0_a_kill_0	EN300-68192	O=[N+](O)c1cc(NC(=O)CO)ccc1	EN300-01776	ClCC(=O)Nc1c(cccc1)C(=O)N
O=C(NN)c1cc(NC(=O)c2c(cccc2)C(=O)N)c(OC)cc1	885	fCSFP4	weighted-fingerprint-similarity	0.876	0.389	rxn6038_0_a_kill_0____EN300-8094335____EN300-223398	N/A	S1c2c(cc([N+]([O-])=O)cc2)C=C1C(=O)Nc3c(cccc3)C(=O)N	[*;r]C(=O)[N;H]c1[c;H][c;H][c;H][c;H]c1C(=O)[N;H2]_20	2	false	SAVI-Space-2024	rxn6038_0_a_kill_0	EN300-8094335	O=C(NN)c1cc(N)c(OC)cc1	EN300-223398	O=C(O)c1c(cccc1)C(=O)N
S1c2c(cc(OCC(=O)Nc3c(cccc3)C(=O)N)cc2)C=C1CC#N	886	fCSFP4	weighted-fingerprint-similarity	0.876	0.560	rxn6039_0_a_kill_0____EN300-20812407____EN300-01776	N/A	S1c2c(cc([N+]([O-])=O)cc2)C=C1C(=O)Nc3c(cccc3)C(=O)N	[*;r]C(=O)[N;H]c1[c;H][c;H][c;H][c;H]c1C(=O)[N;H2]_20	2	false	SAVI-Space-2024	rxn6039_0_a_kill_0	EN300-20812407	S1c2c(cc(O)cc2)C=C1CC#N	EN300-01776	ClCC(=O)Nc1c(cccc1)C(=O)N
[O-][N+](=O)c1cc2c(OCC(=O)Nc3c(cccc3)C(=O)N)cccc2cc1	887	fCSFP4	weighted-fingerprint-similarity	0.876	0.560	rxn6039_0_a_kill_0____EN300-1143462____EN300-01776	N/A	S1c2c(cc([N+]([O-])=O)cc2)C=C1C(=O)Nc3c(cccc3)C(=O)N	[*;r]C(=O)[N;H]c1[c;H][c;H][c;H][c;H]c1C(=O)[N;H2]_20	2	false	SAVI-Space-2024	rxn6039_0_a_kill_0	EN300-1143462	O=[N+](O)c1cc2c(O)cccc2cc1	EN300-01776	ClCC(=O)Nc1c(cccc1)C(=O)N
S1C(=NC=C1[N+]([O-])=O)NC(=O)c2c(Nc3c(cccc3)C(=O)N)ccc(OC)c2	888	fCSFP4	weighted-fingerprint-similarity	0.875	0.444	rxn6041_0_a_kill_0____EN300-17952085____EN300-17791	N/A	S1c2c(cc([N+]([O-])=O)cc2)C=C1C(=O)Nc3c(cccc3)C(=O)N	[*;r]C(=O)[N;H]c1[c;H][c;H][c;H][c;H]c1C(=O)[N;H2]_20	2	false	SAVI-Space-2024	rxn6041_0_a_kill_0	EN300-17952085	Brc1c(cc(OC)cc1)C(=O)NC=2SC([N+](=O)O)=CN2	EN300-17791	O=C(N)c1c(N)cccc1
S1c2c(cc(OCC(=O)Nc3c(cccc3)C(=O)N)cc2)C=C1	889	fCSFP4	weighted-fingerprint-similarity	0.875	0.535	rxn6039_0_a_kill_0____EN300-736080____EN300-01776	N/A	S1c2c(cc([N+]([O-])=O)cc2)C=C1C(=O)Nc3c(cccc3)C(=O)N	[*;r]C(=O)[N;H]c1[c;H][c;H][c;H][c;H]c1C(=O)[N;H2]_20	2	false	SAVI-Space-2024	rxn6039_0_a_kill_0	EN300-736080	S1c2c(cc(O)cc2)C=C1	EN300-01776	ClCC(=O)Nc1c(cccc1)C(=O)N
[O-][N+](=O)c1ccc(OCC(=O)Nc2c(cccc2)C(=O)N)cc1	890	fCSFP4	weighted-fingerprint-similarity	0.875	0.513	rxn6039_0_a_kill_0____EN300-18010____EN300-01776	N/A	S1c2c(cc([N+]([O-])=O)cc2)C=C1C(=O)Nc3c(cccc3)C(=O)N	[*;r]C(=O)[N;H]c1[c;H][c;H][c;H][c;H]c1C(=O)[N;H2]_20	2	false	SAVI-Space-2024	rxn6039_0_a_kill_0	EN300-18010	O=[N+](O)c1ccc(O)cc1	EN300-01776	ClCC(=O)Nc1c(cccc1)C(=O)N
[O-][N+](=O)c1c(Oc2c(cccc2)C(=O)N)cc(cc1)C(=O)Nc3c(ccnc3)C	891	fCSFP4	weighted-fingerprint-similarity	0.874	0.437	rxn6039_0_a_kill_0____EN300-6472317____EN300-1232903	N/A	S1c2c(cc([N+]([O-])=O)cc2)C=C1C(=O)Nc3c(cccc3)C(=O)N	[*;r]C(=O)[N;H]c1[c;H][c;H][c;H][c;H]c1C(=O)[N;H2]_20	2	false	SAVI-Space-2024	rxn6039_0_a_kill_0	EN300-6472317	O=[N+](O)c1c(O)cc(cc1)C(=O)Nc2c(ccnc2)C	EN300-1232903	Clc1c(cccc1)C(=O)N
S1c2c(cc([N+]([O-])=O)cc2)C=C1C(=O)Nc3c(OC)c(ccc3)C(=O)N	892	fCSFP4	weighted-fingerprint-similarity	0.874	0.826	rxn6038_0_a_kill_0____EN300-131359____EN300-00716	N/A	S1c2c(cc([N+]([O-])=O)cc2)C=C1C(=O)Nc3c(cccc3)C(=O)N	[*;r]C(=O)[N;H]c1[c;H][c;H][c;H][c;H]c1C(=O)[N;H2]_20	2	false	SAVI-Space-2024	rxn6038_0_a_kill_0	EN300-131359	O=C(N)c1c(OC)c(N)ccc1	EN300-00716	S1c2c(cc([N+](=O)O)cc2)C=C1C(=O)O
S1C(C(=O)N)=C(NC(=O)c2c(OCC)cccc2)C=C1	893	fCSFP4	weighted-fingerprint-similarity	0.874	0.392	rxn6038_0_a_kill_0____EN300-16215 EN300-7396612"____EN300-137028"	N/A	S1c2c(cc([N+]([O-])=O)cc2)C=C1C(=O)Nc3c(cccc3)C(=O)N	[*;r]C(=O)[N;H]c1[c;H][c;H][c;H][c;H]c1C(=O)[N;H2]_20	2	false	SAVI-Space-2024	rxn6038_0_a_kill_0	EN300-16215 EN300-7396612""	NCc1ccccc1	EN300-137028	S1C(C(=O)O)=C(NC(=O)c2c(OCC)cccc2)C=C1
[O-][N+](=O)c1cc(ccc1)C(=O)CCC(=O)Nc2c(cccc2)C(=O)N	894	fCSFP4	weighted-fingerprint-similarity	0.874	0.508	rxn6038_0_a_kill_0____EN300-17791____EN300-224603	N/A	S1c2c(cc([N+]([O-])=O)cc2)C=C1C(=O)Nc3c(cccc3)C(=O)N	[*;r]C(=O)[N;H]c1[c;H][c;H][c;H][c;H]c1C(=O)[N;H2]_20	2	false	SAVI-Space-2024	rxn6038_0_a_kill_0	EN300-17791	O=C(N)c1c(N)cccc1	EN300-224603	O=[N+](O)c1cc(ccc1)C(=O)CCC(=O)O
S1c2c(cc(OCCC(=O)Nc3c(cccc3)C(=O)N)cc2)C=C1CC#N	895	fCSFP4	weighted-fingerprint-similarity	0.873	0.547	rxn6039_0_a_kill_0____EN300-20812407____EN300-35822	N/A	S1c2c(cc([N+]([O-])=O)cc2)C=C1C(=O)Nc3c(cccc3)C(=O)N	[*;r]C(=O)[N;H]c1[c;H][c;H][c;H][c;H]c1C(=O)[N;H2]_20	2	false	SAVI-Space-2024	rxn6039_0_a_kill_0	EN300-20812407	S1c2c(cc(O)cc2)C=C1CC#N	EN300-35822	ClCCC(=O)Nc1c(cccc1)C(=O)N
[O-][N+](=O)c1cc2c(OCCC(=O)Nc3c(cccc3)C(=O)N)cccc2cc1	896	fCSFP4	weighted-fingerprint-similarity	0.873	0.547	rxn6039_0_a_kill_0____EN300-1143462____EN300-35822	N/A	S1c2c(cc([N+]([O-])=O)cc2)C=C1C(=O)Nc3c(cccc3)C(=O)N	[*;r]C(=O)[N;H]c1[c;H][c;H][c;H][c;H]c1C(=O)[N;H2]_20	2	false	SAVI-Space-2024	rxn6039_0_a_kill_0	EN300-1143462	O=[N+](O)c1cc2c(O)cccc2cc1	EN300-35822	ClCCC(=O)Nc1c(cccc1)C(=O)N
S1c2c(cc(cc2)COCC(=O)Nc3c(cccc3)C(=O)N)C=C1	897	fCSFP4	weighted-fingerprint-similarity	0.873	0.527	rxn6039_0_a_kill_0____EN300-3467354____EN300-01776	N/A	S1c2c(cc([N+]([O-])=O)cc2)C=C1C(=O)Nc3c(cccc3)C(=O)N	[*;r]C(=O)[N;H]c1[c;H][c;H][c;H][c;H]c1C(=O)[N;H2]_20	2	false	SAVI-Space-2024	rxn6039_0_a_kill_0	EN300-3467354	S1c2c(cc(cc2)CO)C=C1	EN300-01776	ClCC(=O)Nc1c(cccc1)C(=O)N
O=C(N)c1c(NC(=O)COc2cc3c(cc2)cccc3)cccc1	898	fCSFP4	weighted-fingerprint-similarity	0.873	0.504	rxn6039_0_a_kill_0____EN300-18025____EN300-01776	N/A	S1c2c(cc([N+]([O-])=O)cc2)C=C1C(=O)Nc3c(cccc3)C(=O)N	[*;r]C(=O)[N;H]c1[c;H][c;H][c;H][c;H]c1C(=O)[N;H2]_20	2	false	SAVI-Space-2024	rxn6039_0_a_kill_0	EN300-18025	Oc1cc2c(cc1)cccc2	EN300-01776	ClCC(=O)Nc1c(cccc1)C(=O)N
[O-][N+](=O)c1ccc(cc1)COCC(=O)Nc2c(cccc2)C(=O)N	899	fCSFP4	weighted-fingerprint-similarity	0.873	0.504	rxn6039_0_a_kill_0____EN300-21036____EN300-01776	N/A	S1c2c(cc([N+]([O-])=O)cc2)C=C1C(=O)Nc3c(cccc3)C(=O)N	[*;r]C(=O)[N;H]c1[c;H][c;H][c;H][c;H]c1C(=O)[N;H2]_20	2	false	SAVI-Space-2024	rxn6039_0_a_kill_0	EN300-21036	O=[N+](O)c1ccc(cc1)CO	EN300-01776	ClCC(=O)Nc1c(cccc1)C(=O)N
[O-][N+](=O)c1cc2N=C(Nc2cc1)COCC(=O)Nc3c(cccc3)C(=O)N	900	fCSFP4	weighted-fingerprint-similarity	0.872	0.541	rxn6039_0_a_kill_0____EN300-44213____EN300-01776	N/A	S1c2c(cc([N+]([O-])=O)cc2)C=C1C(=O)Nc3c(cccc3)C(=O)N	[*;r]C(=O)[N;H]c1[c;H][c;H][c;H][c;H]c1C(=O)[N;H2]_20	2	false	SAVI-Space-2024	rxn6039_0_a_kill_0	EN300-44213	O=[N+](O)c1cc2N=C(Nc2cc1)CO	EN300-01776	ClCC(=O)Nc1c(cccc1)C(=O)N
O=C(N)c1c(NC(=O)C=CC(=O)c2cc3c(cc(cc3)C)cc2)cccc1	901	fCSFP4	weighted-fingerprint-similarity	0.872	0.504	rxn6038_0_a_kill_0____EN300-17791____EN300-26967473	N/A	S1c2c(cc([N+]([O-])=O)cc2)C=C1C(=O)Nc3c(cccc3)C(=O)N	[*;r]C(=O)[N;H]c1[c;H][c;H][c;H][c;H]c1C(=O)[N;H2]_20	2	false	SAVI-Space-2024	rxn6038_0_a_kill_0	EN300-17791	O=C(N)c1c(N)cccc1	EN300-26967473	O=C(O)C=CC(=O)c1cc2c(cc(cc2)C)cc1
O=C(NC1=Nc2c(N1)cccc2)c3cc(ncc3)Nc4c(cccc4)C(=O)N	902	fCSFP4	weighted-fingerprint-similarity	0.872	0.406	rxn6041_0_a_kill_0____EN300-27113532____EN300-17791	N/A	S1c2c(cc([N+]([O-])=O)cc2)C=C1C(=O)Nc3c(cccc3)C(=O)N	[*;r]C(=O)[N;H]c1[c;H][c;H][c;H][c;H]c1C(=O)[N;H2]_20	2	false	SAVI-Space-2024	rxn6041_0_a_kill_0	EN300-27113532	Brc1nccc(c1)C(=O)NC2=Nc3c(N2)cccc3	EN300-17791	O=C(N)c1c(N)cccc1
S1c2c(cc(OCCC(=O)Nc3c(cccc3)C(=O)N)cc2)C=C1	903	fCSFP4	weighted-fingerprint-similarity	0.872	0.523	rxn6039_0_a_kill_0____EN300-736080____EN300-35822	N/A	S1c2c(cc([N+]([O-])=O)cc2)C=C1C(=O)Nc3c(cccc3)C(=O)N	[*;r]C(=O)[N;H]c1[c;H][c;H][c;H][c;H]c1C(=O)[N;H2]_20	2	false	SAVI-Space-2024	rxn6039_0_a_kill_0	EN300-736080	S1c2c(cc(O)cc2)C=C1	EN300-35822	ClCCC(=O)Nc1c(cccc1)C(=O)N
[O-][N+](=O)c1cc(OCC(=O)Nc2c(cccc2)C(=O)N)ccc1	904	fCSFP4	weighted-fingerprint-similarity	0.872	0.500	rxn6039_0_a_kill_0____EN300-18093____EN300-01776	N/A	S1c2c(cc([N+]([O-])=O)cc2)C=C1C(=O)Nc3c(cccc3)C(=O)N	[*;r]C(=O)[N;H]c1[c;H][c;H][c;H][c;H]c1C(=O)[N;H2]_20	2	false	SAVI-Space-2024	rxn6039_0_a_kill_0	EN300-18093	O=[N+](O)c1cc(O)ccc1	EN300-01776	ClCC(=O)Nc1c(cccc1)C(=O)N
[O-][N+](=O)c1ccc(OCCC(=O)Nc2c(cccc2)C(=O)N)cc1	905	fCSFP4	weighted-fingerprint-similarity	0.872	0.500	rxn6039_0_a_kill_0____EN300-18010____EN300-35822	N/A	S1c2c(cc([N+]([O-])=O)cc2)C=C1C(=O)Nc3c(cccc3)C(=O)N	[*;r]C(=O)[N;H]c1[c;H][c;H][c;H][c;H]c1C(=O)[N;H2]_20	2	false	SAVI-Space-2024	rxn6039_0_a_kill_0	EN300-18010	O=[N+](O)c1ccc(O)cc1	EN300-35822	ClCCC(=O)Nc1c(cccc1)C(=O)N
S1c2c(ccc(OCC(=O)Nc3c(cccc3)C(=O)N)c2)C=C1	906	fCSFP4	weighted-fingerprint-similarity	0.871	0.516	rxn6039_0_a_kill_0____EN300-366808____EN300-01776	N/A	S1c2c(cc([N+]([O-])=O)cc2)C=C1C(=O)Nc3c(cccc3)C(=O)N	[*;r]C(=O)[N;H]c1[c;H][c;H][c;H][c;H]c1C(=O)[N;H2]_20	2	false	SAVI-Space-2024	rxn6039_0_a_kill_0	EN300-366808	S1c2c(ccc(O)c2)C=C1	EN300-01776	ClCC(=O)Nc1c(cccc1)C(=O)N
S1N=Cc2c1ccc(OCC(=O)Nc3c(cccc3)C(=O)N)c2	907	fCSFP4	weighted-fingerprint-similarity	0.871	0.519	rxn6039_0_a_kill_0____EN300-6763616____EN300-01776	N/A	S1c2c(cc([N+]([O-])=O)cc2)C=C1C(=O)Nc3c(cccc3)C(=O)N	[*;r]C(=O)[N;H]c1[c;H][c;H][c;H][c;H]c1C(=O)[N;H2]_20	2	false	SAVI-Space-2024	rxn6039_0_a_kill_0	EN300-6763616	S1N=Cc2c1ccc(O)c2	EN300-01776	ClCC(=O)Nc1c(cccc1)C(=O)N
O=C(N)c1c(NC(=O)COCc2cc3c(cc2)cccc3)cccc1	908	fCSFP4	weighted-fingerprint-similarity	0.871	0.496	rxn6039_0_a_kill_0____EN300-1263458____EN300-01776	N/A	S1c2c(cc([N+]([O-])=O)cc2)C=C1C(=O)Nc3c(cccc3)C(=O)N	[*;r]C(=O)[N;H]c1[c;H][c;H][c;H][c;H]c1C(=O)[N;H2]_20	2	false	SAVI-Space-2024	rxn6039_0_a_kill_0	EN300-1263458	OCc1cc2c(cc1)cccc2	EN300-01776	ClCC(=O)Nc1c(cccc1)C(=O)N
[O-][N+](=O)c1cc(OCC(=O)Nc2c(cccc2)C(=O)N)cc([N+]([O-])=O)c1	909	fCSFP4	weighted-fingerprint-similarity	0.871	0.488	rxn6039_0_a_kill_0____EN300-83428____EN300-01776	N/A	S1c2c(cc([N+]([O-])=O)cc2)C=C1C(=O)Nc3c(cccc3)C(=O)N	[*;r]C(=O)[N;H]c1[c;H][c;H][c;H][c;H]c1C(=O)[N;H2]_20	2	false	SAVI-Space-2024	rxn6039_0_a_kill_0	EN300-83428	O=[N+](O)c1cc(O)cc([N+](=O)O)c1	EN300-01776	ClCC(=O)Nc1c(cccc1)C(=O)N
S1c2c(cccc2)C=C1COC(C(=O)Nc3c(cccc3)C(=O)N)C	910	fCSFP4	weighted-fingerprint-similarity	0.870	0.526	rxn6039_0_a_kill_0____EN300-223089____EN300-21756	N/A	S1c2c(cc([N+]([O-])=O)cc2)C=C1C(=O)Nc3c(cccc3)C(=O)N	[*;r]C(=O)[N;H]c1[c;H][c;H][c;H][c;H]c1C(=O)[N;H2]_20	2	false	SAVI-Space-2024	rxn6039_0_a_kill_0	EN300-223089	S1c2c(cccc2)C=C1CO	EN300-21756	ClC(C(=O)Nc1c(cccc1)C(=O)N)C
S1c2c(ccnc2)C=C1COCC(=O)Nc3c(cccc3)C(=O)N	911	fCSFP4	weighted-fingerprint-similarity	0.870	0.522	rxn6039_0_a_kill_0____EN300-300590____EN300-01776	N/A	S1c2c(cc([N+]([O-])=O)cc2)C=C1C(=O)Nc3c(cccc3)C(=O)N	[*;r]C(=O)[N;H]c1[c;H][c;H][c;H][c;H]c1C(=O)[N;H2]_20	2	false	SAVI-Space-2024	rxn6039_0_a_kill_0	EN300-300590	S1c2c(ccnc2)C=C1CO	EN300-01776	ClCC(=O)Nc1c(cccc1)C(=O)N
[O-]C(=O)c1cc2c(cc(OCC(=O)Nc3c(cccc3)C(=O)N)cc2)cc1	912	fCSFP4	weighted-fingerprint-similarity	0.870	0.500	rxn6039_0_a_kill_0____EN300-24140____EN300-01776	N/A	S1c2c(cc([N+]([O-])=O)cc2)C=C1C(=O)Nc3c(cccc3)C(=O)N	[*;r]C(=O)[N;H]c1[c;H][c;H][c;H][c;H]c1C(=O)[N;H2]_20	2	false	SAVI-Space-2024	rxn6039_0_a_kill_0	EN300-24140	O=C(O)c1cc2c(cc(O)cc2)cc1	EN300-01776	ClCC(=O)Nc1c(cccc1)C(=O)N
[O-]C(=O)c1cc2c(ccc(OCC(=O)Nc3c(cccc3)C(=O)N)c2)cc1	913	fCSFP4	weighted-fingerprint-similarity	0.870	0.500	rxn6039_0_a_kill_0____EN300-133269____EN300-01776	N/A	S1c2c(cc([N+]([O-])=O)cc2)C=C1C(=O)Nc3c(cccc3)C(=O)N	[*;r]C(=O)[N;H]c1[c;H][c;H][c;H][c;H]c1C(=O)[N;H2]_20	2	false	SAVI-Space-2024	rxn6039_0_a_kill_0	EN300-133269	O=C(O)c1cc2c(ccc(O)c2)cc1	EN300-01776	ClCC(=O)Nc1c(cccc1)C(=O)N
O=C(N)c1c(NC(=O)COc2cc3c(cc2)ccc(O)c3)cccc1	914	fCSFP4	weighted-fingerprint-similarity	0.870	0.496	rxn6039_0_a_kill_0____EN300-122601____EN300-01776	N/A	S1c2c(cc([N+]([O-])=O)cc2)C=C1C(=O)Nc3c(cccc3)C(=O)N	[*;r]C(=O)[N;H]c1[c;H][c;H][c;H][c;H]c1C(=O)[N;H2]_20	2	false	SAVI-Space-2024	rxn6039_0_a_kill_0	EN300-122601	O=C(Oc1cc2c(cc1)ccc(O)c2)C	EN300-01776	ClCC(=O)Nc1c(cccc1)C(=O)N
S1C(=CC=2SC=CC12)COCC(=O)Nc3c(cccc3)C(=O)N	915	fCSFP4	weighted-fingerprint-similarity	0.870	0.515	rxn6039_0_a_kill_0____EN300-2922791____EN300-01776	N/A	S1c2c(cc([N+]([O-])=O)cc2)C=C1C(=O)Nc3c(cccc3)C(=O)N	[*;r]C(=O)[N;H]c1[c;H][c;H][c;H][c;H]c1C(=O)[N;H2]_20	2	false	SAVI-Space-2024	rxn6039_0_a_kill_0	EN300-2922791	S1C(=CC=2SC=CC12)CO	EN300-01776	ClCC(=O)Nc1c(cccc1)C(=O)N
S1c2c(cc(cc2)COCCC(=O)Nc3c(cccc3)C(=O)N)C=C1	916	fCSFP4	weighted-fingerprint-similarity	0.870	0.515	rxn6039_0_a_kill_0____EN300-3467354____EN300-35822	N/A	S1c2c(cc([N+]([O-])=O)cc2)C=C1C(=O)Nc3c(cccc3)C(=O)N	[*;r]C(=O)[N;H]c1[c;H][c;H][c;H][c;H]c1C(=O)[N;H2]_20	2	false	SAVI-Space-2024	rxn6039_0_a_kill_0	EN300-3467354	S1c2c(cc(cc2)CO)C=C1	EN300-35822	ClCCC(=O)Nc1c(cccc1)C(=O)N
O=C(N)c1c(NC(=O)CCOc2cc3c(cc2)cccc3)cccc1	917	fCSFP4	weighted-fingerprint-similarity	0.870	0.492	rxn6039_0_a_kill_0____EN300-18025____EN300-35822	N/A	S1c2c(cc([N+]([O-])=O)cc2)C=C1C(=O)Nc3c(cccc3)C(=O)N	[*;r]C(=O)[N;H]c1[c;H][c;H][c;H][c;H]c1C(=O)[N;H2]_20	2	false	SAVI-Space-2024	rxn6039_0_a_kill_0	EN300-18025	Oc1cc2c(cc1)cccc2	EN300-35822	ClCCC(=O)Nc1c(cccc1)C(=O)N
O=C(N)c1c(NC(=O)COc2cc3c(cc(OC)cc3)cc2)cccc1	918	fCSFP4	weighted-fingerprint-similarity	0.870	0.492	rxn6039_0_a_kill_0____EN300-203817____EN300-01776	N/A	S1c2c(cc([N+]([O-])=O)cc2)C=C1C(=O)Nc3c(cccc3)C(=O)N	[*;r]C(=O)[N;H]c1[c;H][c;H][c;H][c;H]c1C(=O)[N;H2]_20	2	false	SAVI-Space-2024	rxn6039_0_a_kill_0	EN300-203817	O(c1cc2c(cc(O)cc2)cc1)C	EN300-01776	ClCC(=O)Nc1c(cccc1)C(=O)N
O=C(N)c1c(NC(=O)COc2cc3c(cc2)ccc(OC)c3)cccc1	919	fCSFP4	weighted-fingerprint-similarity	0.870	0.492	rxn6039_0_a_kill_0____EN300-16482____EN300-01776	N/A	S1c2c(cc([N+]([O-])=O)cc2)C=C1C(=O)Nc3c(cccc3)C(=O)N	[*;r]C(=O)[N;H]c1[c;H][c;H][c;H][c;H]c1C(=O)[N;H2]_20	2	false	SAVI-Space-2024	rxn6039_0_a_kill_0	EN300-16482	O(c1cc2c(cc1)ccc(O)c2)C	EN300-01776	ClCC(=O)Nc1c(cccc1)C(=O)N
[O-][N+](=O)c1cc(ccc1)COCC(=O)Nc2c(cccc2)C(=O)N	920	fCSFP4	weighted-fingerprint-similarity	0.870	0.492	rxn6039_0_a_kill_0____EN300-59045____EN300-01776	N/A	S1c2c(cc([N+]([O-])=O)cc2)C=C1C(=O)Nc3c(cccc3)C(=O)N	[*;r]C(=O)[N;H]c1[c;H][c;H][c;H][c;H]c1C(=O)[N;H2]_20	2	false	SAVI-Space-2024	rxn6039_0_a_kill_0	EN300-59045	O=[N+](O)c1cc(ccc1)CO	EN300-01776	ClCC(=O)Nc1c(cccc1)C(=O)N
[O-][N+](=O)c1ccc(cc1)CCOCC(=O)Nc2c(cccc2)C(=O)N	921	fCSFP4	weighted-fingerprint-similarity	0.870	0.492	rxn6039_0_a_kill_0____EN300-141955____EN300-01776	N/A	S1c2c(cc([N+]([O-])=O)cc2)C=C1C(=O)Nc3c(cccc3)C(=O)N	[*;r]C(=O)[N;H]c1[c;H][c;H][c;H][c;H]c1C(=O)[N;H2]_20	2	false	SAVI-Space-2024	rxn6039_0_a_kill_0	EN300-141955	O=[N+](O)c1ccc(cc1)CCO	EN300-01776	ClCC(=O)Nc1c(cccc1)C(=O)N
[O-][N+](=O)c1ccc(cc1)CCOCCC(=O)Nc2c(cccc2)C(=O)N	922	fCSFP4	weighted-fingerprint-similarity	0.870	0.492	rxn6039_0_a_kill_0____EN300-141955____EN300-35822	N/A	S1c2c(cc([N+]([O-])=O)cc2)C=C1C(=O)Nc3c(cccc3)C(=O)N	[*;r]C(=O)[N;H]c1[c;H][c;H][c;H][c;H]c1C(=O)[N;H2]_20	2	false	SAVI-Space-2024	rxn6039_0_a_kill_0	EN300-141955	O=[N+](O)c1ccc(cc1)CCO	EN300-35822	ClCCC(=O)Nc1c(cccc1)C(=O)N
[O-][N+](=O)c1ccc(cc1)COCCC(=O)Nc2c(cccc2)C(=O)N	923	fCSFP4	weighted-fingerprint-similarity	0.870	0.492	rxn6039_0_a_kill_0____EN300-21036____EN300-35822	N/A	S1c2c(cc([N+]([O-])=O)cc2)C=C1C(=O)Nc3c(cccc3)C(=O)N	[*;r]C(=O)[N;H]c1[c;H][c;H][c;H][c;H]c1C(=O)[N;H2]_20	2	false	SAVI-Space-2024	rxn6039_0_a_kill_0	EN300-21036	O=[N+](O)c1ccc(cc1)CO	EN300-35822	ClCCC(=O)Nc1c(cccc1)C(=O)N
Clc1c(c(F)ccc1)C(=O)Nc2c(cc(cc2)C)C(=O)N	924	fCSFP4	weighted-fingerprint-similarity	0.870	0.366	rxn7009_0_a_kill_0____EN300-15721____EN300-72469	N/A	S1c2c(cc([N+]([O-])=O)cc2)C=C1C(=O)Nc3c(cccc3)C(=O)N	[*;r]C(=O)[N;H]c1[c;H][c;H][c;H][c;H]c1C(=O)[N;H2]_20	2	false	SAVI-Space-2024	rxn7009_0_a_kill_0	EN300-15721	S(=O)(=O)(N)c1ccc(cc1)C	EN300-72469	Clc1c(c(F)ccc1)C(=O)Nc2c(cc(cc2)C)C(=O)O
[O-][N+](=O)c1cc2N=C(Nc2cc1)COCCC(=O)Nc3c(cccc3)C(=O)N	925	fCSFP4	weighted-fingerprint-similarity	0.870	0.529	rxn6039_0_a_kill_0____EN300-44213____EN300-35822	N/A	S1c2c(cc([N+]([O-])=O)cc2)C=C1C(=O)Nc3c(cccc3)C(=O)N	[*;r]C(=O)[N;H]c1[c;H][c;H][c;H][c;H]c1C(=O)[N;H2]_20	2	false	SAVI-Space-2024	rxn6039_0_a_kill_0	EN300-44213	O=[N+](O)c1cc2N=C(Nc2cc1)CO	EN300-35822	ClCCC(=O)Nc1c(cccc1)C(=O)N
S1c2c(ccc(c2)COCC(=O)Nc3c(cccc3)C(=O)N)C=C1	926	fCSFP4	weighted-fingerprint-similarity	0.870	0.508	rxn6039_0_a_kill_0____EN300-7723697____EN300-01776	N/A	S1c2c(cc([N+]([O-])=O)cc2)C=C1C(=O)Nc3c(cccc3)C(=O)N	[*;r]C(=O)[N;H]c1[c;H][c;H][c;H][c;H]c1C(=O)[N;H2]_20	2	false	SAVI-Space-2024	rxn6039_0_a_kill_0	EN300-7723697	S1c2c(ccc(c2)CO)C=C1	EN300-01776	ClCC(=O)Nc1c(cccc1)C(=O)N
O=C(N)c1c(NC(=O)COc2cc3c(cc(N)cc3)cc2)cccc1	927	fCSFP4	weighted-fingerprint-similarity	0.869	0.488	rxn6039_0_a_kill_0____EN300-140238____EN300-01776	N/A	S1c2c(cc([N+]([O-])=O)cc2)C=C1C(=O)Nc3c(cccc3)C(=O)N	[*;r]C(=O)[N;H]c1[c;H][c;H][c;H][c;H]c1C(=O)[N;H2]_20	2	false	SAVI-Space-2024	rxn6039_0_a_kill_0	EN300-140238	Oc1cc2c(cc(N)cc2)cc1	EN300-01776	ClCC(=O)Nc1c(cccc1)C(=O)N
O=C(N)c1c(NC(=O)COc2cc3c(cc2)ccc(N)c3)cccc1	928	fCSFP4	weighted-fingerprint-similarity	0.869	0.488	rxn6039_0_a_kill_0____EN300-6740384____EN300-01776	N/A	S1c2c(cc([N+]([O-])=O)cc2)C=C1C(=O)Nc3c(cccc3)C(=O)N	[*;r]C(=O)[N;H]c1[c;H][c;H][c;H][c;H]c1C(=O)[N;H2]_20	2	false	SAVI-Space-2024	rxn6039_0_a_kill_0	EN300-6740384	Oc1cc2c(cc1)ccc(N)c2	EN300-01776	ClCC(=O)Nc1c(cccc1)C(=O)N
[O-][N+](=O)c1cc(NC(=O)COCCC(=O)Nc2c(cccc2)C(=O)N)ccc1	929	fCSFP4	weighted-fingerprint-similarity	0.869	0.488	rxn6039_0_a_kill_0____EN300-68192____EN300-35822	N/A	S1c2c(cc([N+]([O-])=O)cc2)C=C1C(=O)Nc3c(cccc3)C(=O)N	[*;r]C(=O)[N;H]c1[c;H][c;H][c;H][c;H]c1C(=O)[N;H2]_20	2	false	SAVI-Space-2024	rxn6039_0_a_kill_0	EN300-68192	O=[N+](O)c1cc(NC(=O)CO)ccc1	EN300-35822	ClCCC(=O)Nc1c(cccc1)C(=O)N
[O-][N+](=O)c1cc(OCCC(=O)Nc2c(cccc2)C(=O)N)ccc1	930	fCSFP4	weighted-fingerprint-similarity	0.869	0.488	rxn6039_0_a_kill_0____EN300-18093____EN300-35822	N/A	S1c2c(cc([N+]([O-])=O)cc2)C=C1C(=O)Nc3c(cccc3)C(=O)N	[*;r]C(=O)[N;H]c1[c;H][c;H][c;H][c;H]c1C(=O)[N;H2]_20	2	false	SAVI-Space-2024	rxn6039_0_a_kill_0	EN300-18093	O=[N+](O)c1cc(O)ccc1	EN300-35822	ClCCC(=O)Nc1c(cccc1)C(=O)N
[O-][N+](=O)c1ccc(OCCOCC(=O)Nc2c(cccc2)C(=O)N)cc1	931	fCSFP4	weighted-fingerprint-similarity	0.869	0.488	rxn6039_0_a_kill_0____EN300-304141____EN300-01776	N/A	S1c2c(cc([N+]([O-])=O)cc2)C=C1C(=O)Nc3c(cccc3)C(=O)N	[*;r]C(=O)[N;H]c1[c;H][c;H][c;H][c;H]c1C(=O)[N;H2]_20	2	false	SAVI-Space-2024	rxn6039_0_a_kill_0	EN300-304141	O=[N+](O)c1ccc(OCCO)cc1	EN300-01776	ClCC(=O)Nc1c(cccc1)C(=O)N
[O-][N+](=O)c1ccc(OCCOCCC(=O)Nc2c(cccc2)C(=O)N)cc1	932	fCSFP4	weighted-fingerprint-similarity	0.869	0.488	rxn6039_0_a_kill_0____EN300-304141____EN300-35822	N/A	S1c2c(cc([N+]([O-])=O)cc2)C=C1C(=O)Nc3c(cccc3)C(=O)N	[*;r]C(=O)[N;H]c1[c;H][c;H][c;H][c;H]c1C(=O)[N;H2]_20	2	false	SAVI-Space-2024	rxn6039_0_a_kill_0	EN300-304141	O=[N+](O)c1ccc(OCCO)cc1	EN300-35822	ClCCC(=O)Nc1c(cccc1)C(=O)N
S1c2c(c(OCC(=O)Nc3c(cccc3)C(=O)N)ccc2)C=C1C([O-])=O	933	fCSFP4	weighted-fingerprint-similarity	0.869	0.529	rxn6039_0_a_kill_0____EN300-306754____EN300-01776	N/A	S1c2c(cc([N+]([O-])=O)cc2)C=C1C(=O)Nc3c(cccc3)C(=O)N	[*;r]C(=O)[N;H]c1[c;H][c;H][c;H][c;H]c1C(=O)[N;H2]_20	2	false	SAVI-Space-2024	rxn6039_0_a_kill_0	EN300-306754	S1c2c(c(O)ccc2)C=C1C(=O)OC	EN300-01776	ClCC(=O)Nc1c(cccc1)C(=O)N
S1c2c(ccc(OCCC(=O)Nc3c(cccc3)C(=O)N)c2)C=C1	934	fCSFP4	weighted-fingerprint-similarity	0.869	0.504	rxn6039_0_a_kill_0____EN300-366808____EN300-35822	N/A	S1c2c(cc([N+]([O-])=O)cc2)C=C1C(=O)Nc3c(cccc3)C(=O)N	[*;r]C(=O)[N;H]c1[c;H][c;H][c;H][c;H]c1C(=O)[N;H2]_20	2	false	SAVI-Space-2024	rxn6039_0_a_kill_0	EN300-366808	S1c2c(ccc(O)c2)C=C1	EN300-35822	ClCCC(=O)Nc1c(cccc1)C(=O)N
[O-][N+](=O)c1cc([N+]([O-])=O)cc(c1)COCC(=O)Nc2c(cccc2)C(=O)N	935	fCSFP4	weighted-fingerprint-similarity	0.869	0.480	rxn6039_0_a_kill_0____EN300-7410225____EN300-01776	N/A	S1c2c(cc([N+]([O-])=O)cc2)C=C1C(=O)Nc3c(cccc3)C(=O)N	[*;r]C(=O)[N;H]c1[c;H][c;H][c;H][c;H]c1C(=O)[N;H2]_20	2	false	SAVI-Space-2024	rxn6039_0_a_kill_0	EN300-7410225	O=[N+](O)c1cc([N+](=O)O)cc(c1)CO	EN300-01776	ClCC(=O)Nc1c(cccc1)C(=O)N
S1c2c(cc([N+]([O-])=O)cc2)C=C1C(=O)Nc3c(OC(C)C)c(ccc3)C(=O)N	936	fCSFP4	weighted-fingerprint-similarity	0.868	0.785	rxn6038_0_a_kill_0____EN300-194066____EN300-00716	N/A	S1c2c(cc([N+]([O-])=O)cc2)C=C1C(=O)Nc3c(cccc3)C(=O)N	[*;r]C(=O)[N;H]c1[c;H][c;H][c;H][c;H]c1C(=O)[N;H2]_20	2	false	SAVI-Space-2024	rxn6038_0_a_kill_0	EN300-194066	O=C(N)c1c(OC(C)C)c(N)ccc1	EN300-00716	S1c2c(cc([N+](=O)O)cc2)C=C1C(=O)O
[O-]C(=O)c1cc2c(cc1)ccc(c2)COCC(=O)Nc3c(cccc3)C(=O)N	937	fCSFP4	weighted-fingerprint-similarity	0.868	0.492	rxn6039_0_a_kill_0____EN300-6732564____EN300-01776	N/A	S1c2c(cc([N+]([O-])=O)cc2)C=C1C(=O)Nc3c(cccc3)C(=O)N	[*;r]C(=O)[N;H]c1[c;H][c;H][c;H][c;H]c1C(=O)[N;H2]_20	2	false	SAVI-Space-2024	rxn6039_0_a_kill_0	EN300-6732564	O=C(OC)c1cc2c(cc1)ccc(c2)CO	EN300-01776	ClCC(=O)Nc1c(cccc1)C(=O)N
O=C(N)c1c(NC(=O)COc2cc3c(cc(cc3)C(=O)C)cc2)cccc1	938	fCSFP4	weighted-fingerprint-similarity	0.868	0.488	rxn6039_0_a_kill_0____EN300-100065____EN300-01776	N/A	S1c2c(cc([N+]([O-])=O)cc2)C=C1C(=O)Nc3c(cccc3)C(=O)N	[*;r]C(=O)[N;H]c1[c;H][c;H][c;H][c;H]c1C(=O)[N;H2]_20	2	false	SAVI-Space-2024	rxn6039_0_a_kill_0	EN300-100065	O=C(c1cc2c(cc(O)cc2)cc1)C	EN300-01776	ClCC(=O)Nc1c(cccc1)C(=O)N
O=C(N)c1c(NC(=O)COc2cc3c(cc(cc3)C(=[NH2+])N)cc2)cccc1	939	fCSFP4	weighted-fingerprint-similarity	0.868	0.488	rxn6039_0_a_kill_0____EN300-7411272____EN300-01776	N/A	S1c2c(cc([N+]([O-])=O)cc2)C=C1C(=O)Nc3c(cccc3)C(=O)N	[*;r]C(=O)[N;H]c1[c;H][c;H][c;H][c;H]c1C(=O)[N;H2]_20	2	false	SAVI-Space-2024	rxn6039_0_a_kill_0	EN300-7411272	Oc1cc2c(cc(cc2)C(=N)N)cc1	EN300-01776	ClCC(=O)Nc1c(cccc1)C(=O)N
[O-][N+](=O)c1cc2c(OC(C(=O)Nc3c(cccc3)C(=O)N)C)cccc2cc1	940	fCSFP4	weighted-fingerprint-similarity	0.868	0.528	rxn6039_0_a_kill_0____EN300-1143462____EN300-21756	N/A	S1c2c(cc([N+]([O-])=O)cc2)C=C1C(=O)Nc3c(cccc3)C(=O)N	[*;r]C(=O)[N;H]c1[c;H][c;H][c;H][c;H]c1C(=O)[N;H2]_20	2	false	SAVI-Space-2024	rxn6039_0_a_kill_0	EN300-1143462	O=[N+](O)c1cc2c(O)cccc2cc1	EN300-21756	ClC(C(=O)Nc1c(cccc1)C(=O)N)C
S1N=Cc2c1ccc(OCCC(=O)Nc3c(cccc3)C(=O)N)c2	941	fCSFP4	weighted-fingerprint-similarity	0.868	0.507	rxn6039_0_a_kill_0____EN300-6763616____EN300-35822	N/A	S1c2c(cc([N+]([O-])=O)cc2)C=C1C(=O)Nc3c(cccc3)C(=O)N	[*;r]C(=O)[N;H]c1[c;H][c;H][c;H][c;H]c1C(=O)[N;H2]_20	2	false	SAVI-Space-2024	rxn6039_0_a_kill_0	EN300-6763616	S1N=Cc2c1ccc(O)c2	EN300-35822	ClCCC(=O)Nc1c(cccc1)C(=O)N
O=C(N)c1c(NC(=O)CCOCCc2cc3c(cc2)cccc3)cccc1	942	fCSFP4	weighted-fingerprint-similarity	0.868	0.484	rxn6039_0_a_kill_0____EN300-76820____EN300-35822	N/A	S1c2c(cc([N+]([O-])=O)cc2)C=C1C(=O)Nc3c(cccc3)C(=O)N	[*;r]C(=O)[N;H]c1[c;H][c;H][c;H][c;H]c1C(=O)[N;H2]_20	2	false	SAVI-Space-2024	rxn6039_0_a_kill_0	EN300-76820	OCCc1cc2c(cc1)cccc2	EN300-35822	ClCCC(=O)Nc1c(cccc1)C(=O)N
O=C(N)c1c(NC(=O)CCOCc2cc3c(cc2)cccc3)cccc1	943	fCSFP4	weighted-fingerprint-similarity	0.868	0.484	rxn6039_0_a_kill_0____EN300-1263458____EN300-35822	N/A	S1c2c(cc([N+]([O-])=O)cc2)C=C1C(=O)Nc3c(cccc3)C(=O)N	[*;r]C(=O)[N;H]c1[c;H][c;H][c;H][c;H]c1C(=O)[N;H2]_20	2	false	SAVI-Space-2024	rxn6039_0_a_kill_0	EN300-1263458	OCc1cc2c(cc1)cccc2	EN300-35822	ClCCC(=O)Nc1c(cccc1)C(=O)N
O=C(N)c1c(NC(=O)COCCc2cc3c(cc2)cccc3)cccc1	944	fCSFP4	weighted-fingerprint-similarity	0.868	0.484	rxn6039_0_a_kill_0____EN300-76820____EN300-01776	N/A	S1c2c(cc([N+]([O-])=O)cc2)C=C1C(=O)Nc3c(cccc3)C(=O)N	[*;r]C(=O)[N;H]c1[c;H][c;H][c;H][c;H]c1C(=O)[N;H2]_20	2	false	SAVI-Space-2024	rxn6039_0_a_kill_0	EN300-76820	OCCc1cc2c(cc1)cccc2	EN300-01776	ClCC(=O)Nc1c(cccc1)C(=O)N
O=C(N)c1c(NC(=O)COc2cc3c(cc(cc3)C)cc2)cccc1	945	fCSFP4	weighted-fingerprint-similarity	0.868	0.484	rxn6039_0_a_kill_0____EN300-221686____EN300-01776	N/A	S1c2c(cc([N+]([O-])=O)cc2)C=C1C(=O)Nc3c(cccc3)C(=O)N	[*;r]C(=O)[N;H]c1[c;H][c;H][c;H][c;H]c1C(=O)[N;H2]_20	2	false	SAVI-Space-2024	rxn6039_0_a_kill_0	EN300-221686	Oc1cc2c(cc(cc2)C)cc1	EN300-01776	ClCC(=O)Nc1c(cccc1)C(=O)N
O=C(N)c1c(NC(=O)COc2cc3c(cc2)ccc(c3)C)cccc1	946	fCSFP4	weighted-fingerprint-similarity	0.868	0.484	rxn6039_0_a_kill_0____EN300-715856____EN300-01776	N/A	S1c2c(cc([N+]([O-])=O)cc2)C=C1C(=O)Nc3c(cccc3)C(=O)N	[*;r]C(=O)[N;H]c1[c;H][c;H][c;H][c;H]c1C(=O)[N;H2]_20	2	false	SAVI-Space-2024	rxn6039_0_a_kill_0	EN300-715856	Oc1cc2c(cc1)ccc(c2)C	EN300-01776	ClCC(=O)Nc1c(cccc1)C(=O)N
[O-][N+](=O)c1ccc(cc1)CCCOCC(=O)Nc2c(cccc2)C(=O)N	947	fCSFP4	weighted-fingerprint-similarity	0.868	0.484	rxn6039_0_a_kill_0____EN300-1846002____EN300-01776	N/A	S1c2c(cc([N+]([O-])=O)cc2)C=C1C(=O)Nc3c(cccc3)C(=O)N	[*;r]C(=O)[N;H]c1[c;H][c;H][c;H][c;H]c1C(=O)[N;H2]_20	2	false	SAVI-Space-2024	rxn6039_0_a_kill_0	EN300-1846002	O=[N+](O)c1ccc(cc1)CCCO	EN300-01776	ClCC(=O)Nc1c(cccc1)C(=O)N
[O-][N+](=O)c1ccc(cc1)CCCOCCC(=O)Nc2c(cccc2)C(=O)N	948	fCSFP4	weighted-fingerprint-similarity	0.868	0.484	rxn6039_0_a_kill_0____EN300-1846002____EN300-35822	N/A	S1c2c(cc([N+]([O-])=O)cc2)C=C1C(=O)Nc3c(cccc3)C(=O)N	[*;r]C(=O)[N;H]c1[c;H][c;H][c;H][c;H]c1C(=O)[N;H2]_20	2	false	SAVI-Space-2024	rxn6039_0_a_kill_0	EN300-1846002	O=[N+](O)c1ccc(cc1)CCCO	EN300-35822	ClCCC(=O)Nc1c(cccc1)C(=O)N
[O-][N+](=O)c1cc(OCCC(=O)Nc2c(cccc2)C(=O)N)cc([N+]([O-])=O)c1	949	fCSFP4	weighted-fingerprint-similarity	0.868	0.476	rxn6039_0_a_kill_0____EN300-83428____EN300-35822	N/A	S1c2c(cc([N+]([O-])=O)cc2)C=C1C(=O)Nc3c(cccc3)C(=O)N	[*;r]C(=O)[N;H]c1[c;H][c;H][c;H][c;H]c1C(=O)[N;H2]_20	2	false	SAVI-Space-2024	rxn6039_0_a_kill_0	EN300-83428	O=[N+](O)c1cc(O)cc([N+](=O)O)c1	EN300-35822	ClCCC(=O)Nc1c(cccc1)C(=O)N
S1c2c(cccc2)C=C1C(OCC(=O)Nc3c(cccc3)C(=O)N)(C)C	950	fCSFP4	weighted-fingerprint-similarity	0.868	0.514	rxn6039_0_a_kill_0____EN300-1826138____EN300-01776	N/A	S1c2c(cc([N+]([O-])=O)cc2)C=C1C(=O)Nc3c(cccc3)C(=O)N	[*;r]C(=O)[N;H]c1[c;H][c;H][c;H][c;H]c1C(=O)[N;H2]_20	2	false	SAVI-Space-2024	rxn6039_0_a_kill_0	EN300-1826138	S1c2c(cccc2)C=C1C(O)(C)C	EN300-01776	ClCC(=O)Nc1c(cccc1)C(=O)N
S1c2c(cccc2)C=C1C(OCC(=O)Nc3c(cccc3)C(=O)N)C[NH3+]	951	fCSFP4	weighted-fingerprint-similarity	0.868	0.514	rxn6039_0_a_kill_0____EN300-106272____EN300-01776	N/A	S1c2c(cc([N+]([O-])=O)cc2)C=C1C(=O)Nc3c(cccc3)C(=O)N	[*;r]C(=O)[N;H]c1[c;H][c;H][c;H][c;H]c1C(=O)[N;H2]_20	2	false	SAVI-Space-2024	rxn6039_0_a_kill_0	EN300-106272	S1c2c(cccc2)C=C1C(O)CN	EN300-01776	ClCC(=O)Nc1c(cccc1)C(=O)N
S1c2c(ccnc2)C=C1COCCC(=O)Nc3c(cccc3)C(=O)N	952	fCSFP4	weighted-fingerprint-similarity	0.867	0.511	rxn6039_0_a_kill_0____EN300-300590____EN300-35822	N/A	S1c2c(cc([N+]([O-])=O)cc2)C=C1C(=O)Nc3c(cccc3)C(=O)N	[*;r]C(=O)[N;H]c1[c;H][c;H][c;H][c;H]c1C(=O)[N;H2]_20	2	false	SAVI-Space-2024	rxn6039_0_a_kill_0	EN300-300590	S1c2c(ccnc2)C=C1CO	EN300-35822	ClCCC(=O)Nc1c(cccc1)C(=O)N
[O-]C(=O)c1cc2c(cc(OCCC(=O)Nc3c(cccc3)C(=O)N)cc2)cc1	953	fCSFP4	weighted-fingerprint-similarity	0.867	0.488	rxn6039_0_a_kill_0____EN300-24140____EN300-35822	N/A	S1c2c(cc([N+]([O-])=O)cc2)C=C1C(=O)Nc3c(cccc3)C(=O)N	[*;r]C(=O)[N;H]c1[c;H][c;H][c;H][c;H]c1C(=O)[N;H2]_20	2	false	SAVI-Space-2024	rxn6039_0_a_kill_0	EN300-24140	O=C(O)c1cc2c(cc(O)cc2)cc1	EN300-35822	ClCCC(=O)Nc1c(cccc1)C(=O)N
[O-]C(=O)c1cc2c(ccc(OCCC(=O)Nc3c(cccc3)C(=O)N)c2)cc1	954	fCSFP4	weighted-fingerprint-similarity	0.867	0.488	rxn6039_0_a_kill_0____EN300-133269____EN300-35822	N/A	S1c2c(cc([N+]([O-])=O)cc2)C=C1C(=O)Nc3c(cccc3)C(=O)N	[*;r]C(=O)[N;H]c1[c;H][c;H][c;H][c;H]c1C(=O)[N;H2]_20	2	false	SAVI-Space-2024	rxn6039_0_a_kill_0	EN300-133269	O=C(O)c1cc2c(ccc(O)c2)cc1	EN300-35822	ClCCC(=O)Nc1c(cccc1)C(=O)N
S1C(C(=O)Nc2c(OCc3c(cccc3)C(=O)N)ccc(c2)C([O-])=O)=CC=C1	955	fCSFP4	weighted-fingerprint-similarity	0.867	0.396	rxn6039_0_a_kill_0____EN300-69851____EN300-00042	N/A	S1c2c(cc([N+]([O-])=O)cc2)C=C1C(=O)Nc3c(cccc3)C(=O)N	[*;r]C(=O)[N;H]c1[c;H][c;H][c;H][c;H]c1C(=O)[N;H2]_20	2	false	SAVI-Space-2024	rxn6039_0_a_kill_0	EN300-69851	O=C(N)c1c(cccc1)CO	EN300-00042	Clc1c(NC(=O)C=2SC=CC2)cc(cc1)C(=O)O
O=C(N)c1c(NC(=O)CCOc2cc3c(cc2)ccc(O)c3)cccc1	956	fCSFP4	weighted-fingerprint-similarity	0.867	0.484	rxn6039_0_a_kill_0____EN300-122601____EN300-35822	N/A	S1c2c(cc([N+]([O-])=O)cc2)C=C1C(=O)Nc3c(cccc3)C(=O)N	[*;r]C(=O)[N;H]c1[c;H][c;H][c;H][c;H]c1C(=O)[N;H2]_20	2	false	SAVI-Space-2024	rxn6039_0_a_kill_0	EN300-122601	O=C(Oc1cc2c(cc1)ccc(O)c2)C	EN300-35822	ClCCC(=O)Nc1c(cccc1)C(=O)N
S1c2c(cc(OC(C(=O)Nc3c(cccc3)C(=O)N)C)cc2)C=C1CC#N	957	fCSFP4	weighted-fingerprint-similarity	0.867	0.524	rxn6039_0_a_kill_0____EN300-20812407____EN300-21756	N/A	S1c2c(cc([N+]([O-])=O)cc2)C=C1C(=O)Nc3c(cccc3)C(=O)N	[*;r]C(=O)[N;H]c1[c;H][c;H][c;H][c;H]c1C(=O)[N;H2]_20	2	false	SAVI-Space-2024	rxn6039_0_a_kill_0	EN300-20812407	S1c2c(cc(O)cc2)C=C1CC#N	EN300-21756	ClC(C(=O)Nc1c(cccc1)C(=O)N)C
S1C(=CC=2SC=CC12)COCCC(=O)Nc3c(cccc3)C(=O)N	958	fCSFP4	weighted-fingerprint-similarity	0.867	0.504	rxn6039_0_a_kill_0____EN300-2922791____EN300-35822	N/A	S1c2c(cc([N+]([O-])=O)cc2)C=C1C(=O)Nc3c(cccc3)C(=O)N	[*;r]C(=O)[N;H]c1[c;H][c;H][c;H][c;H]c1C(=O)[N;H2]_20	2	false	SAVI-Space-2024	rxn6039_0_a_kill_0	EN300-2922791	S1C(=CC=2SC=CC12)CO	EN300-35822	ClCCC(=O)Nc1c(cccc1)C(=O)N
S1c2c(cc(OC(C(=O)Nc3c(cccc3)C(=O)N)C)cc2)C=C1	959	fCSFP4	weighted-fingerprint-similarity	0.867	0.504	rxn6039_0_a_kill_0____EN300-736080____EN300-21756	N/A	S1c2c(cc([N+]([O-])=O)cc2)C=C1C(=O)Nc3c(cccc3)C(=O)N	[*;r]C(=O)[N;H]c1[c;H][c;H][c;H][c;H]c1C(=O)[N;H2]_20	2	false	SAVI-Space-2024	rxn6039_0_a_kill_0	EN300-736080	S1c2c(cc(O)cc2)C=C1	EN300-21756	ClC(C(=O)Nc1c(cccc1)C(=O)N)C
O=C(N)c1c(NC(=O)CCOc2cc3c(cc(OC)cc3)cc2)cccc1	960	fCSFP4	weighted-fingerprint-similarity	0.867	0.480	rxn6039_0_a_kill_0____EN300-203817____EN300-35822	N/A	S1c2c(cc([N+]([O-])=O)cc2)C=C1C(=O)Nc3c(cccc3)C(=O)N	[*;r]C(=O)[N;H]c1[c;H][c;H][c;H][c;H]c1C(=O)[N;H2]_20	2	false	SAVI-Space-2024	rxn6039_0_a_kill_0	EN300-203817	O(c1cc2c(cc(O)cc2)cc1)C	EN300-35822	ClCCC(=O)Nc1c(cccc1)C(=O)N
O=C(N)c1c(NC(=O)CCOc2cc3c(cc2)ccc(OC)c3)cccc1	961	fCSFP4	weighted-fingerprint-similarity	0.867	0.480	rxn6039_0_a_kill_0____EN300-16482____EN300-35822	N/A	S1c2c(cc([N+]([O-])=O)cc2)C=C1C(=O)Nc3c(cccc3)C(=O)N	[*;r]C(=O)[N;H]c1[c;H][c;H][c;H][c;H]c1C(=O)[N;H2]_20	2	false	SAVI-Space-2024	rxn6039_0_a_kill_0	EN300-16482	O(c1cc2c(cc1)ccc(O)c2)C	EN300-35822	ClCCC(=O)Nc1c(cccc1)C(=O)N
[O-][N+](=O)c1cc(ccc1)CCOCC(=O)Nc2c(cccc2)C(=O)N	962	fCSFP4	weighted-fingerprint-similarity	0.867	0.480	rxn6039_0_a_kill_0____EN300-130089____EN300-01776	N/A	S1c2c(cc([N+]([O-])=O)cc2)C=C1C(=O)Nc3c(cccc3)C(=O)N	[*;r]C(=O)[N;H]c1[c;H][c;H][c;H][c;H]c1C(=O)[N;H2]_20	2	false	SAVI-Space-2024	rxn6039_0_a_kill_0	EN300-130089	O=[N+](O)c1cc(ccc1)CCO	EN300-01776	ClCC(=O)Nc1c(cccc1)C(=O)N
[O-][N+](=O)c1cc(ccc1)CCOCCC(=O)Nc2c(cccc2)C(=O)N	963	fCSFP4	weighted-fingerprint-similarity	0.867	0.480	rxn6039_0_a_kill_0____EN300-130089____EN300-35822	N/A	S1c2c(cc([N+]([O-])=O)cc2)C=C1C(=O)Nc3c(cccc3)C(=O)N	[*;r]C(=O)[N;H]c1[c;H][c;H][c;H][c;H]c1C(=O)[N;H2]_20	2	false	SAVI-Space-2024	rxn6039_0_a_kill_0	EN300-130089	O=[N+](O)c1cc(ccc1)CCO	EN300-35822	ClCCC(=O)Nc1c(cccc1)C(=O)N
[O-][N+](=O)c1cc(ccc1)COCCC(=O)Nc2c(cccc2)C(=O)N	964	fCSFP4	weighted-fingerprint-similarity	0.867	0.480	rxn6039_0_a_kill_0____EN300-59045____EN300-35822	N/A	S1c2c(cc([N+]([O-])=O)cc2)C=C1C(=O)Nc3c(cccc3)C(=O)N	[*;r]C(=O)[N;H]c1[c;H][c;H][c;H][c;H]c1C(=O)[N;H2]_20	2	false	SAVI-Space-2024	rxn6039_0_a_kill_0	EN300-59045	O=[N+](O)c1cc(ccc1)CO	EN300-35822	ClCCC(=O)Nc1c(cccc1)C(=O)N
[O-][N+](=O)c1ccc(OC(C(=O)Nc2c(cccc2)C(=O)N)C)cc1	965	fCSFP4	weighted-fingerprint-similarity	0.867	0.480	rxn6039_0_a_kill_0____EN300-18010____EN300-21756	N/A	S1c2c(cc([N+]([O-])=O)cc2)C=C1C(=O)Nc3c(cccc3)C(=O)N	[*;r]C(=O)[N;H]c1[c;H][c;H][c;H][c;H]c1C(=O)[N;H2]_20	2	false	SAVI-Space-2024	rxn6039_0_a_kill_0	EN300-18010	O=[N+](O)c1ccc(O)cc1	EN300-21756	ClC(C(=O)Nc1c(cccc1)C(=O)N)C
S1N=Cc2c1cc(OCC(=O)Nc3c(cccc3)C(=O)N)cc2	966	fCSFP4	weighted-fingerprint-similarity	0.867	0.496	rxn6039_0_a_kill_0____EN300-263313____EN300-01776	N/A	S1c2c(cc([N+]([O-])=O)cc2)C=C1C(=O)Nc3c(cccc3)C(=O)N	[*;r]C(=O)[N;H]c1[c;H][c;H][c;H][c;H]c1C(=O)[N;H2]_20	2	false	SAVI-Space-2024	rxn6039_0_a_kill_0	EN300-263313	S1N=Cc2c1cc(O)cc2	EN300-01776	ClCC(=O)Nc1c(cccc1)C(=O)N
S1c2c(ccc(c2)COCCC(=O)Nc3c(cccc3)C(=O)N)C=C1	967	fCSFP4	weighted-fingerprint-similarity	0.867	0.496	rxn6039_0_a_kill_0____EN300-7723697____EN300-35822	N/A	S1c2c(cc([N+]([O-])=O)cc2)C=C1C(=O)Nc3c(cccc3)C(=O)N	[*;r]C(=O)[N;H]c1[c;H][c;H][c;H][c;H]c1C(=O)[N;H2]_20	2	false	SAVI-Space-2024	rxn6039_0_a_kill_0	EN300-7723697	S1c2c(ccc(c2)CO)C=C1	EN300-35822	ClCCC(=O)Nc1c(cccc1)C(=O)N
[O-][N+](=O)c1cc(OCC(=O)Nc2c(cccc2)C(=O)N)cc(OC)c1	968	fCSFP4	weighted-fingerprint-similarity	0.867	0.472	rxn6039_0_a_kill_0____EN300-115803____EN300-01776	N/A	S1c2c(cc([N+]([O-])=O)cc2)C=C1C(=O)Nc3c(cccc3)C(=O)N	[*;r]C(=O)[N;H]c1[c;H][c;H][c;H][c;H]c1C(=O)[N;H2]_20	2	false	SAVI-Space-2024	rxn6039_0_a_kill_0	EN300-115803	O=[N+](O)c1cc(OC)cc(O)c1	EN300-01776	ClCC(=O)Nc1c(cccc1)C(=O)N
S1c2c(OCC(=O)Nc3c(cccc3)C(=O)N)cccc2C=C1C([O-])=O	969	fCSFP4	weighted-fingerprint-similarity	0.867	0.514	rxn6039_0_a_kill_0____EN300-244816____EN300-01776	N/A	S1c2c(cc([N+]([O-])=O)cc2)C=C1C(=O)Nc3c(cccc3)C(=O)N	[*;r]C(=O)[N;H]c1[c;H][c;H][c;H][c;H]c1C(=O)[N;H2]_20	2	false	SAVI-Space-2024	rxn6039_0_a_kill_0	EN300-244816	S1c2c(O)cccc2C=C1C(=O)OC	EN300-01776	ClCC(=O)Nc1c(cccc1)C(=O)N
S1c2c(c(OCCC(=O)Nc3c(cccc3)C(=O)N)ccc2)C=C1C([O-])=O	970	fCSFP4	weighted-fingerprint-similarity	0.866	0.517	rxn6039_0_a_kill_0____EN300-306754____EN300-35822	N/A	S1c2c(cc([N+]([O-])=O)cc2)C=C1C(=O)Nc3c(cccc3)C(=O)N	[*;r]C(=O)[N;H]c1[c;H][c;H][c;H][c;H]c1C(=O)[N;H2]_20	2	false	SAVI-Space-2024	rxn6039_0_a_kill_0	EN300-306754	S1c2c(c(O)ccc2)C=C1C(=O)OC	EN300-35822	ClCCC(=O)Nc1c(cccc1)C(=O)N
O=C(N)c1c(NC(=O)CCOc2cc3c(cc(N)cc3)cc2)cccc1	971	fCSFP4	weighted-fingerprint-similarity	0.866	0.477	rxn6039_0_a_kill_0____EN300-140238____EN300-35822	N/A	S1c2c(cc([N+]([O-])=O)cc2)C=C1C(=O)Nc3c(cccc3)C(=O)N	[*;r]C(=O)[N;H]c1[c;H][c;H][c;H][c;H]c1C(=O)[N;H2]_20	2	false	SAVI-Space-2024	rxn6039_0_a_kill_0	EN300-140238	Oc1cc2c(cc(N)cc2)cc1	EN300-35822	ClCCC(=O)Nc1c(cccc1)C(=O)N
O=C(N)c1c(NC(=O)CCOc2cc3c(cc2)ccc(N)c3)cccc1	972	fCSFP4	weighted-fingerprint-similarity	0.866	0.477	rxn6039_0_a_kill_0____EN300-6740384____EN300-35822	N/A	S1c2c(cc([N+]([O-])=O)cc2)C=C1C(=O)Nc3c(cccc3)C(=O)N	[*;r]C(=O)[N;H]c1[c;H][c;H][c;H][c;H]c1C(=O)[N;H2]_20	2	false	SAVI-Space-2024	rxn6039_0_a_kill_0	EN300-6740384	Oc1cc2c(cc1)ccc(N)c2	EN300-35822	ClCCC(=O)Nc1c(cccc1)C(=O)N
O=C(N)c1c(NC(=O)COCc2cc3c(cc(cc3)C)cc2)cccc1	973	fCSFP4	weighted-fingerprint-similarity	0.866	0.477	rxn6039_0_a_kill_0____EN300-2903692____EN300-01776	N/A	S1c2c(cc([N+]([O-])=O)cc2)C=C1C(=O)Nc3c(cccc3)C(=O)N	[*;r]C(=O)[N;H]c1[c;H][c;H][c;H][c;H]c1C(=O)[N;H2]_20	2	false	SAVI-Space-2024	rxn6039_0_a_kill_0	EN300-2903692	OCc1cc2c(cc(cc2)C)cc1	EN300-01776	ClCC(=O)Nc1c(cccc1)C(=O)N
O=C(N)c1c(NC(=O)COc2cc3c(cc(cc3)C[NH3+])cc2)cccc1	974	fCSFP4	weighted-fingerprint-similarity	0.866	0.477	rxn6039_0_a_kill_0____EN300-7539422____EN300-01776	N/A	S1c2c(cc([N+]([O-])=O)cc2)C=C1C(=O)Nc3c(cccc3)C(=O)N	[*;r]C(=O)[N;H]c1[c;H][c;H][c;H][c;H]c1C(=O)[N;H2]_20	2	false	SAVI-Space-2024	rxn6039_0_a_kill_0	EN300-7539422	Oc1cc2c(cc(cc2)CN)cc1	EN300-01776	ClCC(=O)Nc1c(cccc1)C(=O)N
S(c1ccc([N+]([O-])=O)cc1)CCOCC(=O)Nc2c(cccc2)C(=O)N	975	fCSFP4	weighted-fingerprint-similarity	0.866	0.477	rxn6039_0_a_kill_0____EN300-131505____EN300-01776	N/A	S1c2c(cc([N+]([O-])=O)cc2)C=C1C(=O)Nc3c(cccc3)C(=O)N	[*;r]C(=O)[N;H]c1[c;H][c;H][c;H][c;H]c1C(=O)[N;H2]_20	2	false	SAVI-Space-2024	rxn6039_0_a_kill_0	EN300-131505	S(c1ccc([N+](=O)O)cc1)CCO	EN300-01776	ClCC(=O)Nc1c(cccc1)C(=O)N
S(c1ccc([N+]([O-])=O)cc1)CCOCCC(=O)Nc2c(cccc2)C(=O)N	976	fCSFP4	weighted-fingerprint-similarity	0.866	0.477	rxn6039_0_a_kill_0____EN300-131505____EN300-35822	N/A	S1c2c(cc([N+]([O-])=O)cc2)C=C1C(=O)Nc3c(cccc3)C(=O)N	[*;r]C(=O)[N;H]c1[c;H][c;H][c;H][c;H]c1C(=O)[N;H2]_20	2	false	SAVI-Space-2024	rxn6039_0_a_kill_0	EN300-131505	S(c1ccc([N+](=O)O)cc1)CCO	EN300-35822	ClCCC(=O)Nc1c(cccc1)C(=O)N
[O-][N+](=O)c1cc(c(OCC(=O)Nc2c(cccc2)C(=O)N)cc1)C(=O)N	977	fCSFP4	weighted-fingerprint-similarity	0.866	0.477	rxn6039_0_a_kill_0____EN300-252411____EN300-01776	N/A	S1c2c(cc([N+]([O-])=O)cc2)C=C1C(=O)Nc3c(cccc3)C(=O)N	[*;r]C(=O)[N;H]c1[c;H][c;H][c;H][c;H]c1C(=O)[N;H2]_20	2	false	SAVI-Space-2024	rxn6039_0_a_kill_0	EN300-252411	O=[N+](O)c1cc(c(O)cc1)C(=O)N	EN300-01776	ClCC(=O)Nc1c(cccc1)C(=O)N
[O-][N+](=O)c1ccc(C#CCOCC(=O)Nc2c(cccc2)C(=O)N)cc1	978	fCSFP4	weighted-fingerprint-similarity	0.866	0.477	rxn6039_0_a_kill_0____EN300-311973____EN300-01776	N/A	S1c2c(cc([N+]([O-])=O)cc2)C=C1C(=O)Nc3c(cccc3)C(=O)N	[*;r]C(=O)[N;H]c1[c;H][c;H][c;H][c;H]c1C(=O)[N;H2]_20	2	false	SAVI-Space-2024	rxn6039_0_a_kill_0	EN300-311973	O=[N+](O)c1ccc(C#CCO)cc1	EN300-01776	ClCC(=O)Nc1c(cccc1)C(=O)N
Fc1cc(OCC(=O)Nc2c(cccc2)C(=O)N)cc([N+]([O-])=O)c1	979	fCSFP4	weighted-fingerprint-similarity	0.866	0.468	rxn6039_0_a_kill_0____EN300-113295____EN300-01776	N/A	S1c2c(cc([N+]([O-])=O)cc2)C=C1C(=O)Nc3c(cccc3)C(=O)N	[*;r]C(=O)[N;H]c1[c;H][c;H][c;H][c;H]c1C(=O)[N;H2]_20	2	false	SAVI-Space-2024	rxn6039_0_a_kill_0	EN300-113295	Fc1cc(O)cc([N+](=O)O)c1	EN300-01776	ClCC(=O)Nc1c(cccc1)C(=O)N
[O-][N+](=O)c1cc([N+]([O-])=O)cc(c1)COCCC(=O)Nc2c(cccc2)C(=O)N	980	fCSFP4	weighted-fingerprint-similarity	0.866	0.468	rxn6039_0_a_kill_0____EN300-7410225____EN300-35822	N/A	S1c2c(cc([N+]([O-])=O)cc2)C=C1C(=O)Nc3c(cccc3)C(=O)N	[*;r]C(=O)[N;H]c1[c;H][c;H][c;H][c;H]c1C(=O)[N;H2]_20	2	false	SAVI-Space-2024	rxn6039_0_a_kill_0	EN300-7410225	O=[N+](O)c1cc([N+](=O)O)cc(c1)CO	EN300-35822	ClCCC(=O)Nc1c(cccc1)C(=O)N
[O-][N+](=O)c1c2c(cc(OCC(=O)Nc3c(cccc3)C(=O)N)c1)cccc2	981	fCSFP4	weighted-fingerprint-similarity	0.866	0.507	rxn6039_0_a_kill_0____EN300-199275____EN300-01776	N/A	S1c2c(cc([N+]([O-])=O)cc2)C=C1C(=O)Nc3c(cccc3)C(=O)N	[*;r]C(=O)[N;H]c1[c;H][c;H][c;H][c;H]c1C(=O)[N;H2]_20	2	false	SAVI-Space-2024	rxn6039_0_a_kill_0	EN300-199275	O=[N+](O)c1c2c(cc(O)c1)cccc2	EN300-01776	ClCC(=O)Nc1c(cccc1)C(=O)N
[O-]C(=O)c1cc2c(cc1)ccc(c2)COCCC(=O)Nc3c(cccc3)C(=O)N	982	fCSFP4	weighted-fingerprint-similarity	0.865	0.481	rxn6039_0_a_kill_0____EN300-6732564____EN300-35822	N/A	S1c2c(cc([N+]([O-])=O)cc2)C=C1C(=O)Nc3c(cccc3)C(=O)N	[*;r]C(=O)[N;H]c1[c;H][c;H][c;H][c;H]c1C(=O)[N;H2]_20	2	false	SAVI-Space-2024	rxn6039_0_a_kill_0	EN300-6732564	O=C(OC)c1cc2c(cc1)ccc(c2)CO	EN300-35822	ClCCC(=O)Nc1c(cccc1)C(=O)N
O=C(N)c1c(NC(=O)CCOc2cc3c(cc(cc3)C(=O)C)cc2)cccc1	983	fCSFP4	weighted-fingerprint-similarity	0.865	0.477	rxn6039_0_a_kill_0____EN300-100065____EN300-35822	N/A	S1c2c(cc([N+]([O-])=O)cc2)C=C1C(=O)Nc3c(cccc3)C(=O)N	[*;r]C(=O)[N;H]c1[c;H][c;H][c;H][c;H]c1C(=O)[N;H2]_20	2	false	SAVI-Space-2024	rxn6039_0_a_kill_0	EN300-100065	O=C(c1cc2c(cc(O)cc2)cc1)C	EN300-35822	ClCCC(=O)Nc1c(cccc1)C(=O)N
O=C(N)c1c(NC(=O)CCOc2cc3c(cc(cc3)C(=[NH2+])N)cc2)cccc1	984	fCSFP4	weighted-fingerprint-similarity	0.865	0.477	rxn6039_0_a_kill_0____EN300-7411272____EN300-35822	N/A	S1c2c(cc([N+]([O-])=O)cc2)C=C1C(=O)Nc3c(cccc3)C(=O)N	[*;r]C(=O)[N;H]c1[c;H][c;H][c;H][c;H]c1C(=O)[N;H2]_20	2	false	SAVI-Space-2024	rxn6039_0_a_kill_0	EN300-7411272	Oc1cc2c(cc(cc2)C(=N)N)cc1	EN300-35822	ClCCC(=O)Nc1c(cccc1)C(=O)N
O=C(N)c1c(NC(=O)C(Oc2cc3c(cc2)cccc3)C)cccc1	985	fCSFP4	weighted-fingerprint-similarity	0.865	0.473	rxn6039_0_a_kill_0____EN300-18025____EN300-21756	N/A	S1c2c(cc([N+]([O-])=O)cc2)C=C1C(=O)Nc3c(cccc3)C(=O)N	[*;r]C(=O)[N;H]c1[c;H][c;H][c;H][c;H]c1C(=O)[N;H2]_20	2	false	SAVI-Space-2024	rxn6039_0_a_kill_0	EN300-18025	Oc1cc2c(cc1)cccc2	EN300-21756	ClC(C(=O)Nc1c(cccc1)C(=O)N)C
O=C(N)c1c(NC(=O)CCOc2cc3c(cc(cc3)C)cc2)cccc1	986	fCSFP4	weighted-fingerprint-similarity	0.865	0.473	rxn6039_0_a_kill_0____EN300-221686____EN300-35822	N/A	S1c2c(cc([N+]([O-])=O)cc2)C=C1C(=O)Nc3c(cccc3)C(=O)N	[*;r]C(=O)[N;H]c1[c;H][c;H][c;H][c;H]c1C(=O)[N;H2]_20	2	false	SAVI-Space-2024	rxn6039_0_a_kill_0	EN300-221686	Oc1cc2c(cc(cc2)C)cc1	EN300-35822	ClCCC(=O)Nc1c(cccc1)C(=O)N
O=C(N)c1c(NC(=O)CCOc2cc3c(cc2)ccc(c3)C)cccc1	987	fCSFP4	weighted-fingerprint-similarity	0.865	0.473	rxn6039_0_a_kill_0____EN300-715856____EN300-35822	N/A	S1c2c(cc([N+]([O-])=O)cc2)C=C1C(=O)Nc3c(cccc3)C(=O)N	[*;r]C(=O)[N;H]c1[c;H][c;H][c;H][c;H]c1C(=O)[N;H2]_20	2	false	SAVI-Space-2024	rxn6039_0_a_kill_0	EN300-715856	Oc1cc2c(cc1)ccc(c2)C	EN300-35822	ClCCC(=O)Nc1c(cccc1)C(=O)N
O=C(N)c1c(NC(=O)COc2cc3c(cc(cc3)C=O)cc2)cccc1	988	fCSFP4	weighted-fingerprint-similarity	0.865	0.473	rxn6039_0_a_kill_0____EN300-6454839____EN300-01776	N/A	S1c2c(cc([N+]([O-])=O)cc2)C=C1C(=O)Nc3c(cccc3)C(=O)N	[*;r]C(=O)[N;H]c1[c;H][c;H][c;H][c;H]c1C(=O)[N;H2]_20	2	false	SAVI-Space-2024	rxn6039_0_a_kill_0	EN300-6454839	O=Cc1cc2c(cc(O)cc2)cc1	EN300-01776	ClCC(=O)Nc1c(cccc1)C(=O)N
[O-][N+](=O)c1cc(N)cc(c1)COCC(=O)Nc2c(cccc2)C(=O)N	989	fCSFP4	weighted-fingerprint-similarity	0.865	0.465	rxn6039_0_a_kill_0____EN300-37462520____EN300-01776	N/A	S1c2c(cc([N+]([O-])=O)cc2)C=C1C(=O)Nc3c(cccc3)C(=O)N	[*;r]C(=O)[N;H]c1[c;H][c;H][c;H][c;H]c1C(=O)[N;H2]_20	2	false	SAVI-Space-2024	rxn6039_0_a_kill_0	EN300-37462520	O=[N+](O)c1cc(N)cc(c1)CO	EN300-01776	ClCC(=O)Nc1c(cccc1)C(=O)N
S1c2c(cccc2)C=C1C(OCCC(=O)Nc3c(cccc3)C(=O)N)(C)C	990	fCSFP4	weighted-fingerprint-similarity	0.865	0.504	rxn6039_0_a_kill_0____EN300-1826138____EN300-35822	N/A	S1c2c(cc([N+]([O-])=O)cc2)C=C1C(=O)Nc3c(cccc3)C(=O)N	[*;r]C(=O)[N;H]c1[c;H][c;H][c;H][c;H]c1C(=O)[N;H2]_20	2	false	SAVI-Space-2024	rxn6039_0_a_kill_0	EN300-1826138	S1c2c(cccc2)C=C1C(O)(C)C	EN300-35822	ClCCC(=O)Nc1c(cccc1)C(=O)N
S1c2c(cccc2)C=C1C(OCCC(=O)Nc3c(cccc3)C(=O)N)C[NH3+]	991	fCSFP4	weighted-fingerprint-similarity	0.865	0.504	rxn6039_0_a_kill_0____EN300-106272____EN300-35822	N/A	S1c2c(cc([N+]([O-])=O)cc2)C=C1C(=O)Nc3c(cccc3)C(=O)N	[*;r]C(=O)[N;H]c1[c;H][c;H][c;H][c;H]c1C(=O)[N;H2]_20	2	false	SAVI-Space-2024	rxn6039_0_a_kill_0	EN300-106272	S1c2c(cccc2)C=C1C(O)CN	EN300-35822	ClCCC(=O)Nc1c(cccc1)C(=O)N
[O-][N+](=O)c1c(OCC(=O)Nc2c(cccc2)C(=O)N)c([N+]([O-])=O)ccc1	992	fCSFP4	weighted-fingerprint-similarity	0.865	0.460	rxn6039_0_a_kill_0____EN300-97958____EN300-01776	N/A	S1c2c(cc([N+]([O-])=O)cc2)C=C1C(=O)Nc3c(cccc3)C(=O)N	[*;r]C(=O)[N;H]c1[c;H][c;H][c;H][c;H]c1C(=O)[N;H2]_20	2	false	SAVI-Space-2024	rxn6039_0_a_kill_0	EN300-97958	O=[N+](O)c1c(O)c([N+](=O)O)ccc1	EN300-01776	ClCC(=O)Nc1c(cccc1)C(=O)N
O=C(N)c1c(NC(=O)C(CC(=O)c2cc3c(cc2)cccc3)C)cccc1	993	fCSFP4	weighted-fingerprint-similarity	0.864	0.473	rxn6038_0_a_kill_0____EN300-17791____EN300-706177	N/A	S1c2c(cc([N+]([O-])=O)cc2)C=C1C(=O)Nc3c(cccc3)C(=O)N	[*;r]C(=O)[N;H]c1[c;H][c;H][c;H][c;H]c1C(=O)[N;H2]_20	2	false	SAVI-Space-2024	rxn6038_0_a_kill_0	EN300-17791	O=C(N)c1c(N)cccc1	EN300-706177	O=C(O)C(CC(=O)c1cc2c(cc1)cccc2)C
O=C(N)c1c(NC(=O)COc2cc3c(cc(cc3)B(O)O)cc2)cccc1	994	fCSFP4	weighted-fingerprint-similarity	0.864	0.473	rxn6039_0_a_kill_0____EN300-212492____EN300-01776	N/A	S1c2c(cc([N+]([O-])=O)cc2)C=C1C(=O)Nc3c(cccc3)C(=O)N	[*;r]C(=O)[N;H]c1[c;H][c;H][c;H][c;H]c1C(=O)[N;H2]_20	2	false	SAVI-Space-2024	rxn6039_0_a_kill_0	EN300-212492	Oc1cc2c(cc(cc2)B(O)O)cc1	EN300-01776	ClCC(=O)Nc1c(cccc1)C(=O)N
O=C(N)c1c(NC(=O)COc2cc3c(cc2)ccc(c3)B(O)O)cccc1	995	fCSFP4	weighted-fingerprint-similarity	0.864	0.473	rxn6039_0_a_kill_0____EN300-701199____EN300-01776	N/A	S1c2c(cc([N+]([O-])=O)cc2)C=C1C(=O)Nc3c(cccc3)C(=O)N	[*;r]C(=O)[N;H]c1[c;H][c;H][c;H][c;H]c1C(=O)[N;H2]_20	2	false	SAVI-Space-2024	rxn6039_0_a_kill_0	EN300-701199	Oc1cc2c(cc1)ccc(c2)B(O)O	EN300-01776	ClCC(=O)Nc1c(cccc1)C(=O)N
[O-][N+](=O)c1c(OCc2c(cccc2)C(=O)N)cc(cc1)C(=O)Nc3c(ccnc3)C	996	fCSFP4	weighted-fingerprint-similarity	0.864	0.405	rxn6035_0_a_kill_0____EN300-69851____EN300-6472317	N/A	S1c2c(cc([N+]([O-])=O)cc2)C=C1C(=O)Nc3c(cccc3)C(=O)N	[*;r]C(=O)[N;H]c1[c;H][c;H][c;H][c;H]c1C(=O)[N;H2]_20	2	false	SAVI-Space-2024	rxn6035_0_a_kill_0	EN300-69851	O=C(N)c1c(cccc1)CO	EN300-6472317	O=[N+](O)c1c(O)cc(cc1)C(=O)Nc2c(ccnc2)C
S1C(=CC=2OC=CC12)COCC(=O)Nc3c(cccc3)C(=O)N	997	fCSFP4	weighted-fingerprint-similarity	0.864	0.493	rxn6039_0_a_kill_0____EN300-26975540____EN300-01776	N/A	S1c2c(cc([N+]([O-])=O)cc2)C=C1C(=O)Nc3c(cccc3)C(=O)N	[*;r]C(=O)[N;H]c1[c;H][c;H][c;H][c;H]c1C(=O)[N;H2]_20	2	false	SAVI-Space-2024	rxn6039_0_a_kill_0	EN300-26975540	S1C(=CC=2OC=CC12)CO	EN300-01776	ClCC(=O)Nc1c(cccc1)C(=O)N
O=C(N)c1c(NC(=O)COCc2cc3c(cc2)ccc(c3)CC#N)cccc1	998	fCSFP4	weighted-fingerprint-similarity	0.864	0.469	rxn6039_0_a_kill_0____EN300-6495242____EN300-01776	N/A	S1c2c(cc([N+]([O-])=O)cc2)C=C1C(=O)Nc3c(cccc3)C(=O)N	[*;r]C(=O)[N;H]c1[c;H][c;H][c;H][c;H]c1C(=O)[N;H2]_20	2	false	SAVI-Space-2024	rxn6039_0_a_kill_0	EN300-6495242	OCc1cc2c(cc1)ccc(c2)CC#N	EN300-01776	ClCC(=O)Nc1c(cccc1)C(=O)N
O=C(N)c1c(NC(=O)COc2cc3c(cc(C#N)cc3)cc2)cccc1	999	fCSFP4	weighted-fingerprint-similarity	0.864	0.469	rxn6039_0_a_kill_0____EN300-1615122____EN300-01776	N/A	S1c2c(cc([N+]([O-])=O)cc2)C=C1C(=O)Nc3c(cccc3)C(=O)N	[*;r]C(=O)[N;H]c1[c;H][c;H][c;H][c;H]c1C(=O)[N;H2]_20	2	false	SAVI-Space-2024	rxn6039_0_a_kill_0	EN300-1615122	Oc1cc2c(cc(C#N)cc2)cc1	EN300-01776	ClCC(=O)Nc1c(cccc1)C(=O)N
O=C(N)c1c(NC(=O)COc2cc3c(cc2)ccc(C#N)c3)cccc1	1000	fCSFP4	weighted-fingerprint-similarity	0.864	0.469	rxn6039_0_a_kill_0____EN300-6503745____EN300-01776	N/A	S1c2c(cc([N+]([O-])=O)cc2)C=C1C(=O)Nc3c(cccc3)C(=O)N	[*;r]C(=O)[N;H]c1[c;H][c;H][c;H][c;H]c1C(=O)[N;H2]_20	2	false	SAVI-Space-2024	rxn6039_0_a_kill_0	EN300-6503745	Oc1cc2c(cc1)ccc(C#N)c2	EN300-01776	ClCC(=O)Nc1c(cccc1)C(=O)N
O=C(N)c1c(NC(=O)COc2cc3c(ccnc3)cc2)cccc1	1001	fCSFP4	weighted-fingerprint-similarity	0.864	0.469	rxn6039_0_a_kill_0____EN300-69437 EN300-05942"____EN300-01776"	N/A	S1c2c(cc([N+]([O-])=O)cc2)C=C1C(=O)Nc3c(cccc3)C(=O)N	[*;r]C(=O)[N;H]c1[c;H][c;H][c;H][c;H]c1C(=O)[N;H2]_20	2	false	SAVI-Space-2024	rxn6039_0_a_kill_0	EN300-69437 EN300-05942""	Oc1cc2c(ccnc2)cc1	EN300-01776	ClCC(=O)Nc1c(cccc1)C(=O)N
O=C(N)c1c(NC(=O)COc2cc3c(cncc3)cc2)cccc1	1002	fCSFP4	weighted-fingerprint-similarity	0.864	0.469	rxn6039_0_a_kill_0____EN300-366327 EN300-83452"____EN300-01776"	N/A	S1c2c(cc([N+]([O-])=O)cc2)C=C1C(=O)Nc3c(cccc3)C(=O)N	[*;r]C(=O)[N;H]c1[c;H][c;H][c;H][c;H]c1C(=O)[N;H2]_20	2	false	SAVI-Space-2024	rxn6039_0_a_kill_0	EN300-366327 EN300-83452""	Oc1cc2c(cncc2)cc1	EN300-01776	ClCC(=O)Nc1c(cccc1)C(=O)N
[O-][N+](=O)c1cc(OC(C(=O)Nc2c(cccc2)C(=O)N)C)ccc1	1003	fCSFP4	weighted-fingerprint-similarity	0.864	0.469	rxn6039_0_a_kill_0____EN300-18093____EN300-21756	N/A	S1c2c(cc([N+]([O-])=O)cc2)C=C1C(=O)Nc3c(cccc3)C(=O)N	[*;r]C(=O)[N;H]c1[c;H][c;H][c;H][c;H]c1C(=O)[N;H2]_20	2	false	SAVI-Space-2024	rxn6039_0_a_kill_0	EN300-18093	O=[N+](O)c1cc(O)ccc1	EN300-21756	ClC(C(=O)Nc1c(cccc1)C(=O)N)C
[O-][N+](=O)c1ccc(cc1)C(OCC(=O)Nc2c(cccc2)C(=O)N)C	1004	fCSFP4	weighted-fingerprint-similarity	0.864	0.469	rxn6039_0_a_kill_0____EN300-44065____EN300-01776	N/A	S1c2c(cc([N+]([O-])=O)cc2)C=C1C(=O)Nc3c(cccc3)C(=O)N	[*;r]C(=O)[N;H]c1[c;H][c;H][c;H][c;H]c1C(=O)[N;H2]_20	2	false	SAVI-Space-2024	rxn6039_0_a_kill_0	EN300-44065	O=[N+](O)c1ccc(cc1)C(O)C	EN300-01776	ClCC(=O)Nc1c(cccc1)C(=O)N
S1N=Cc2c1cc(OCCC(=O)Nc3c(cccc3)C(=O)N)cc2	1005	fCSFP4	weighted-fingerprint-similarity	0.864	0.485	rxn6039_0_a_kill_0____EN300-263313____EN300-35822	N/A	S1c2c(cc([N+]([O-])=O)cc2)C=C1C(=O)Nc3c(cccc3)C(=O)N	[*;r]C(=O)[N;H]c1[c;H][c;H][c;H][c;H]c1C(=O)[N;H2]_20	2	false	SAVI-Space-2024	rxn6039_0_a_kill_0	EN300-263313	S1N=Cc2c1cc(O)cc2	EN300-35822	ClCCC(=O)Nc1c(cccc1)C(=O)N
S1c2c(ccc(OC(C(=O)Nc3c(cccc3)C(=O)N)C)c2)C=C1	1006	fCSFP4	weighted-fingerprint-similarity	0.864	0.485	rxn6039_0_a_kill_0____EN300-366808____EN300-21756	N/A	S1c2c(cc([N+]([O-])=O)cc2)C=C1C(=O)Nc3c(cccc3)C(=O)N	[*;r]C(=O)[N;H]c1[c;H][c;H][c;H][c;H]c1C(=O)[N;H2]_20	2	false	SAVI-Space-2024	rxn6039_0_a_kill_0	EN300-366808	S1c2c(ccc(O)c2)C=C1	EN300-21756	ClC(C(=O)Nc1c(cccc1)C(=O)N)C
S1c2c(OCCC(=O)Nc3c(cccc3)C(=O)N)cccc2C=C1C([O-])=O	1007	fCSFP4	weighted-fingerprint-similarity	0.864	0.503	rxn6039_0_a_kill_0____EN300-244816____EN300-35822	N/A	S1c2c(cc([N+]([O-])=O)cc2)C=C1C(=O)Nc3c(cccc3)C(=O)N	[*;r]C(=O)[N;H]c1[c;H][c;H][c;H][c;H]c1C(=O)[N;H2]_20	2	false	SAVI-Space-2024	rxn6039_0_a_kill_0	EN300-244816	S1c2c(O)cccc2C=C1C(=O)OC	EN300-35822	ClCCC(=O)Nc1c(cccc1)C(=O)N
Fc1cc([N+]([O-])=O)cc(c1)COCC(=O)Nc2c(cccc2)C(=O)N	1008	fCSFP4	weighted-fingerprint-similarity	0.864	0.461	rxn6039_0_a_kill_0____EN300-1272915____EN300-01776	N/A	S1c2c(cc([N+]([O-])=O)cc2)C=C1C(=O)Nc3c(cccc3)C(=O)N	[*;r]C(=O)[N;H]c1[c;H][c;H][c;H][c;H]c1C(=O)[N;H2]_20	2	false	SAVI-Space-2024	rxn6039_0_a_kill_0	EN300-1272915	Fc1cc([N+](=O)O)cc(c1)CO	EN300-01776	ClCC(=O)Nc1c(cccc1)C(=O)N
[O-][N+](=O)c1cc(OCC(=O)Nc2c(cccc2)C(=O)N)cc(c1)C([O-])=O	1009	fCSFP4	weighted-fingerprint-similarity	0.864	0.461	rxn6039_0_a_kill_0____EN300-95734____EN300-01776	N/A	S1c2c(cc([N+]([O-])=O)cc2)C=C1C(=O)Nc3c(cccc3)C(=O)N	[*;r]C(=O)[N;H]c1[c;H][c;H][c;H][c;H]c1C(=O)[N;H2]_20	2	false	SAVI-Space-2024	rxn6039_0_a_kill_0	EN300-95734	O=[N+](O)c1cc(O)cc(c1)C(=O)O	EN300-01776	ClCC(=O)Nc1c(cccc1)C(=O)N
[O-][N+](=O)c1cc(OCCC(=O)Nc2c(cccc2)C(=O)N)cc(OC)c1	1010	fCSFP4	weighted-fingerprint-similarity	0.864	0.461	rxn6039_0_a_kill_0____EN300-115803____EN300-35822	N/A	S1c2c(cc([N+]([O-])=O)cc2)C=C1C(=O)Nc3c(cccc3)C(=O)N	[*;r]C(=O)[N;H]c1[c;H][c;H][c;H][c;H]c1C(=O)[N;H2]_20	2	false	SAVI-Space-2024	rxn6039_0_a_kill_0	EN300-115803	O=[N+](O)c1cc(OC)cc(O)c1	EN300-35822	ClCCC(=O)Nc1c(cccc1)C(=O)N
[O-][N+](=O)c1cc(cc(c1)C)COCC(=O)Nc2c(cccc2)C(=O)N	1011	fCSFP4	weighted-fingerprint-similarity	0.864	0.461	rxn6039_0_a_kill_0____EN300-7402814____EN300-01776	N/A	S1c2c(cc([N+]([O-])=O)cc2)C=C1C(=O)Nc3c(cccc3)C(=O)N	[*;r]C(=O)[N;H]c1[c;H][c;H][c;H][c;H]c1C(=O)[N;H2]_20	2	false	SAVI-Space-2024	rxn6039_0_a_kill_0	EN300-7402814	O=[N+](O)c1cc(cc(c1)C)CO	EN300-01776	ClCC(=O)Nc1c(cccc1)C(=O)N
[O-][N+](=O)c1c(OCC(=O)Nc2c(cccc2)C(=O)N)cccc1	1012	fCSFP4	weighted-fingerprint-similarity	0.864	0.457	rxn6039_0_a_kill_0____EN300-18135 EN300-6498810"____EN300-01776"	N/A	S1c2c(cc([N+]([O-])=O)cc2)C=C1C(=O)Nc3c(cccc3)C(=O)N	[*;r]C(=O)[N;H]c1[c;H][c;H][c;H][c;H]c1C(=O)[N;H2]_20	2	false	SAVI-Space-2024	rxn6039_0_a_kill_0	EN300-18135 EN300-6498810""	O=[N+](O)c1c(O)cccc1	EN300-01776	ClCC(=O)Nc1c(cccc1)C(=O)N
S1c2c(N=C1N)cc(OCC(=O)Nc3c(cccc3)C(=O)N)cc2	1013	fCSFP4	weighted-fingerprint-similarity	0.864	0.493	rxn6039_0_a_kill_0____EN300-1265102____EN300-01776	N/A	S1c2c(cc([N+]([O-])=O)cc2)C=C1C(=O)Nc3c(cccc3)C(=O)N	[*;r]C(=O)[N;H]c1[c;H][c;H][c;H][c;H]c1C(=O)[N;H2]_20	2	false	SAVI-Space-2024	rxn6039_0_a_kill_0	EN300-1265102	S1c2c(N=C1N)cc(O)cc2	EN300-01776	ClCC(=O)Nc1c(cccc1)C(=O)N
S1N=Cc2c1ccc(OC(C(=O)Nc3c(cccc3)C(=O)N)C)c2	1014	fCSFP4	weighted-fingerprint-similarity	0.863	0.489	rxn6039_0_a_kill_0____EN300-6763616____EN300-21756	N/A	S1c2c(cc([N+]([O-])=O)cc2)C=C1C(=O)Nc3c(cccc3)C(=O)N	[*;r]C(=O)[N;H]c1[c;H][c;H][c;H][c;H]c1C(=O)[N;H2]_20	2	false	SAVI-Space-2024	rxn6039_0_a_kill_0	EN300-6763616	S1N=Cc2c1ccc(O)c2	EN300-21756	ClC(C(=O)Nc1c(cccc1)C(=O)N)C
S1c2c(cc(cc2)COC(C(=O)Nc3c(cccc3)C(=O)N)C)C=C1	1015	fCSFP4	weighted-fingerprint-similarity	0.863	0.489	rxn6039_0_a_kill_0____EN300-3467354____EN300-21756	N/A	S1c2c(cc([N+]([O-])=O)cc2)C=C1C(=O)Nc3c(cccc3)C(=O)N	[*;r]C(=O)[N;H]c1[c;H][c;H][c;H][c;H]c1C(=O)[N;H2]_20	2	false	SAVI-Space-2024	rxn6039_0_a_kill_0	EN300-3467354	S1c2c(cc(cc2)CO)C=C1	EN300-21756	ClC(C(=O)Nc1c(cccc1)C(=O)N)C
S1c2c(nccc2)C=C1COCC(=O)Nc3c(cccc3)C(=O)N	1016	fCSFP4	weighted-fingerprint-similarity	0.863	0.489	rxn6039_0_a_kill_0____EN300-6763751____EN300-01776	N/A	S1c2c(cc([N+]([O-])=O)cc2)C=C1C(=O)Nc3c(cccc3)C(=O)N	[*;r]C(=O)[N;H]c1[c;H][c;H][c;H][c;H]c1C(=O)[N;H2]_20	2	false	SAVI-Space-2024	rxn6039_0_a_kill_0	EN300-6763751	S1c2c(nccc2)C=C1CO	EN300-01776	ClCC(=O)Nc1c(cccc1)C(=O)N
O=C(N)c1c(NC(=O)C(Oc2cc3c(cc(OC)cc3)cc2)C)cccc1	1017	fCSFP4	weighted-fingerprint-similarity	0.863	0.466	rxn6039_0_a_kill_0____EN300-203817____EN300-21756	N/A	S1c2c(cc([N+]([O-])=O)cc2)C=C1C(=O)Nc3c(cccc3)C(=O)N	[*;r]C(=O)[N;H]c1[c;H][c;H][c;H][c;H]c1C(=O)[N;H2]_20	2	false	SAVI-Space-2024	rxn6039_0_a_kill_0	EN300-203817	O(c1cc2c(cc(O)cc2)cc1)C	EN300-21756	ClC(C(=O)Nc1c(cccc1)C(=O)N)C
O=C(N)c1c(NC(=O)C(Oc2cc3c(cc2)ccc(OC)c3)C)cccc1	1018	fCSFP4	weighted-fingerprint-similarity	0.863	0.466	rxn6039_0_a_kill_0____EN300-16482____EN300-21756	N/A	S1c2c(cc([N+]([O-])=O)cc2)C=C1C(=O)Nc3c(cccc3)C(=O)N	[*;r]C(=O)[N;H]c1[c;H][c;H][c;H][c;H]c1C(=O)[N;H2]_20	2	false	SAVI-Space-2024	rxn6039_0_a_kill_0	EN300-16482	O(c1cc2c(cc1)ccc(O)c2)C	EN300-21756	ClC(C(=O)Nc1c(cccc1)C(=O)N)C
O=C(N)c1c(NC(=O)CCOCc2cc3c(cc(cc3)C)cc2)cccc1	1019	fCSFP4	weighted-fingerprint-similarity	0.863	0.466	rxn6039_0_a_kill_0____EN300-2903692____EN300-35822	N/A	S1c2c(cc([N+]([O-])=O)cc2)C=C1C(=O)Nc3c(cccc3)C(=O)N	[*;r]C(=O)[N;H]c1[c;H][c;H][c;H][c;H]c1C(=O)[N;H2]_20	2	false	SAVI-Space-2024	rxn6039_0_a_kill_0	EN300-2903692	OCc1cc2c(cc(cc2)C)cc1	EN300-35822	ClCCC(=O)Nc1c(cccc1)C(=O)N
O=C(N)c1c(NC(=O)CCOc2cc3c(cc(cc3)C[NH3+])cc2)cccc1	1020	fCSFP4	weighted-fingerprint-similarity	0.863	0.466	rxn6039_0_a_kill_0____EN300-7539422____EN300-35822	N/A	S1c2c(cc([N+]([O-])=O)cc2)C=C1C(=O)Nc3c(cccc3)C(=O)N	[*;r]C(=O)[N;H]c1[c;H][c;H][c;H][c;H]c1C(=O)[N;H2]_20	2	false	SAVI-Space-2024	rxn6039_0_a_kill_0	EN300-7539422	Oc1cc2c(cc(cc2)CN)cc1	EN300-35822	ClCCC(=O)Nc1c(cccc1)C(=O)N
O=C(N)c1c(NC(=O)COCc2cc3c(cc(OC)cc3)cc2)cccc1	1021	fCSFP4	weighted-fingerprint-similarity	0.863	0.466	rxn6039_0_a_kill_0____EN300-29715____EN300-01776	N/A	S1c2c(cc([N+]([O-])=O)cc2)C=C1C(=O)Nc3c(cccc3)C(=O)N	[*;r]C(=O)[N;H]c1[c;H][c;H][c;H][c;H]c1C(=O)[N;H2]_20	2	false	SAVI-Space-2024	rxn6039_0_a_kill_0	EN300-29715	O(c1cc2c(cc(cc2)CO)cc1)C	EN300-01776	ClCC(=O)Nc1c(cccc1)C(=O)N
O=C(N)c1c(NC(=O)COCc2cc3c(ccc(OC)c3)cc2)cccc1	1022	fCSFP4	weighted-fingerprint-similarity	0.863	0.466	rxn6039_0_a_kill_0____EN300-748933____EN300-01776	N/A	S1c2c(cc([N+]([O-])=O)cc2)C=C1C(=O)Nc3c(cccc3)C(=O)N	[*;r]C(=O)[N;H]c1[c;H][c;H][c;H][c;H]c1C(=O)[N;H2]_20	2	false	SAVI-Space-2024	rxn6039_0_a_kill_0	EN300-748933	O(c1cc2c(cc1)ccc(c2)CO)C	EN300-01776	ClCC(=O)Nc1c(cccc1)C(=O)N
[O-][N+](=O)c1ccc(C#CCOCCC(=O)Nc2c(cccc2)C(=O)N)cc1	1023	fCSFP4	weighted-fingerprint-similarity	0.863	0.466	rxn6039_0_a_kill_0____EN300-311973____EN300-35822	N/A	S1c2c(cc([N+]([O-])=O)cc2)C=C1C(=O)Nc3c(cccc3)C(=O)N	[*;r]C(=O)[N;H]c1[c;H][c;H][c;H][c;H]c1C(=O)[N;H2]_20	2	false	SAVI-Space-2024	rxn6039_0_a_kill_0	EN300-311973	O=[N+](O)c1ccc(C#CCO)cc1	EN300-35822	ClCCC(=O)Nc1c(cccc1)C(=O)N
[O-][N+](=O)c1ccc(cc1)COC(C(=O)Nc2c(cccc2)C(=O)N)C	1024	fCSFP4	weighted-fingerprint-similarity	0.863	0.466	rxn6039_0_a_kill_0____EN300-21036____EN300-21756	N/A	S1c2c(cc([N+]([O-])=O)cc2)C=C1C(=O)Nc3c(cccc3)C(=O)N	[*;r]C(=O)[N;H]c1[c;H][c;H][c;H][c;H]c1C(=O)[N;H2]_20	2	false	SAVI-Space-2024	rxn6039_0_a_kill_0	EN300-21036	O=[N+](O)c1ccc(cc1)CO	EN300-21756	ClC(C(=O)Nc1c(cccc1)C(=O)N)C
[O-][N+](=O)c1cc2N=C(Nc2cc1)COC(C(=O)Nc3c(cccc3)C(=O)N)C	1025	fCSFP4	weighted-fingerprint-similarity	0.863	0.503	rxn6039_0_a_kill_0____EN300-44213____EN300-21756	N/A	S1c2c(cc([N+]([O-])=O)cc2)C=C1C(=O)Nc3c(cccc3)C(=O)N	[*;r]C(=O)[N;H]c1[c;H][c;H][c;H][c;H]c1C(=O)[N;H2]_20	2	false	SAVI-Space-2024	rxn6039_0_a_kill_0	EN300-44213	O=[N+](O)c1cc2N=C(Nc2cc1)CO	EN300-21756	ClC(C(=O)Nc1c(cccc1)C(=O)N)C
Fc1cc(OCCC(=O)Nc2c(cccc2)C(=O)N)cc([N+]([O-])=O)c1	1026	fCSFP4	weighted-fingerprint-similarity	0.863	0.457	rxn6039_0_a_kill_0____EN300-113295____EN300-35822	N/A	S1c2c(cc([N+]([O-])=O)cc2)C=C1C(=O)Nc3c(cccc3)C(=O)N	[*;r]C(=O)[N;H]c1[c;H][c;H][c;H][c;H]c1C(=O)[N;H2]_20	2	false	SAVI-Space-2024	rxn6039_0_a_kill_0	EN300-113295	Fc1cc(O)cc([N+](=O)O)c1	EN300-35822	ClCCC(=O)Nc1c(cccc1)C(=O)N
[O-][N+](=O)c1cc(OC(C(=O)Nc2c(cccc2)C(=O)N)C)cc([N+]([O-])=O)c1	1027	fCSFP4	weighted-fingerprint-similarity	0.863	0.457	rxn6039_0_a_kill_0____EN300-83428____EN300-21756	N/A	S1c2c(cc([N+]([O-])=O)cc2)C=C1C(=O)Nc3c(cccc3)C(=O)N	[*;r]C(=O)[N;H]c1[c;H][c;H][c;H][c;H]c1C(=O)[N;H2]_20	2	false	SAVI-Space-2024	rxn6039_0_a_kill_0	EN300-83428	O=[N+](O)c1cc(O)cc([N+](=O)O)c1	EN300-21756	ClC(C(=O)Nc1c(cccc1)C(=O)N)C
[O-][N+](=O)c1c2c(cc(OCCC(=O)Nc3c(cccc3)C(=O)N)c1)cccc2	1028	fCSFP4	weighted-fingerprint-similarity	0.863	0.497	rxn6039_0_a_kill_0____EN300-199275____EN300-35822	N/A	S1c2c(cc([N+]([O-])=O)cc2)C=C1C(=O)Nc3c(cccc3)C(=O)N	[*;r]C(=O)[N;H]c1[c;H][c;H][c;H][c;H]c1C(=O)[N;H2]_20	2	false	SAVI-Space-2024	rxn6039_0_a_kill_0	EN300-199275	O=[N+](O)c1c2c(cc(O)c1)cccc2	EN300-35822	ClCCC(=O)Nc1c(cccc1)C(=O)N
[O-]C(=O)c1cc2c(cc(OC(C(=O)Nc3c(cccc3)C(=O)N)C)cc2)cc1	1029	fCSFP4	weighted-fingerprint-similarity	0.863	0.470	rxn6039_0_a_kill_0____EN300-24140____EN300-21756	N/A	S1c2c(cc([N+]([O-])=O)cc2)C=C1C(=O)Nc3c(cccc3)C(=O)N	[*;r]C(=O)[N;H]c1[c;H][c;H][c;H][c;H]c1C(=O)[N;H2]_20	2	false	SAVI-Space-2024	rxn6039_0_a_kill_0	EN300-24140	O=C(O)c1cc2c(cc(O)cc2)cc1	EN300-21756	ClC(C(=O)Nc1c(cccc1)C(=O)N)C
[O-]C(=O)c1cc2c(ccc(OC(C(=O)Nc3c(cccc3)C(=O)N)C)c2)cc1	1030	fCSFP4	weighted-fingerprint-similarity	0.863	0.470	rxn6039_0_a_kill_0____EN300-133269____EN300-21756	N/A	S1c2c(cc([N+]([O-])=O)cc2)C=C1C(=O)Nc3c(cccc3)C(=O)N	[*;r]C(=O)[N;H]c1[c;H][c;H][c;H][c;H]c1C(=O)[N;H2]_20	2	false	SAVI-Space-2024	rxn6039_0_a_kill_0	EN300-133269	O=C(O)c1cc2c(ccc(O)c2)cc1	EN300-21756	ClC(C(=O)Nc1c(cccc1)C(=O)N)C
S1c2c(N=C1C)cc(OCC(=O)Nc3c(cccc3)C(=O)N)cc2	1031	fCSFP4	weighted-fingerprint-similarity	0.863	0.489	rxn6039_0_a_kill_0____EN300-192518____EN300-01776	N/A	S1c2c(cc([N+]([O-])=O)cc2)C=C1C(=O)Nc3c(cccc3)C(=O)N	[*;r]C(=O)[N;H]c1[c;H][c;H][c;H][c;H]c1C(=O)[N;H2]_20	2	false	SAVI-Space-2024	rxn6039_0_a_kill_0	EN300-192518	S1c2c(N=C1C)cc(O)cc2	EN300-01776	ClCC(=O)Nc1c(cccc1)C(=O)N
O=C(N)c1c(NC(=O)C(Oc2cc3c(cc2)ccc(O)c3)C)cccc1	1032	fCSFP4	weighted-fingerprint-similarity	0.863	0.466	rxn6039_0_a_kill_0____EN300-122601____EN300-21756	N/A	S1c2c(cc([N+]([O-])=O)cc2)C=C1C(=O)Nc3c(cccc3)C(=O)N	[*;r]C(=O)[N;H]c1[c;H][c;H][c;H][c;H]c1C(=O)[N;H2]_20	2	false	SAVI-Space-2024	rxn6039_0_a_kill_0	EN300-122601	O=C(Oc1cc2c(cc1)ccc(O)c2)C	EN300-21756	ClC(C(=O)Nc1c(cccc1)C(=O)N)C
[O-]C(=O)Cc1cc2c(cc(OCC(=O)Nc3c(cccc3)C(=O)N)cc2)cc1	1033	fCSFP4	weighted-fingerprint-similarity	0.863	0.466	rxn6039_0_a_kill_0____EN300-5312069____EN300-01776	N/A	S1c2c(cc([N+]([O-])=O)cc2)C=C1C(=O)Nc3c(cccc3)C(=O)N	[*;r]C(=O)[N;H]c1[c;H][c;H][c;H][c;H]c1C(=O)[N;H2]_20	2	false	SAVI-Space-2024	rxn6039_0_a_kill_0	EN300-5312069	O=C(O)Cc1cc2c(cc(O)cc2)cc1	EN300-01776	ClCC(=O)Nc1c(cccc1)C(=O)N
O=C(N)c1c(NC(=O)CCOc2cc3c(cc(cc3)C=O)cc2)cccc1	1034	fCSFP4	weighted-fingerprint-similarity	0.862	0.462	rxn6039_0_a_kill_0____EN300-6454839____EN300-35822	N/A	S1c2c(cc([N+]([O-])=O)cc2)C=C1C(=O)Nc3c(cccc3)C(=O)N	[*;r]C(=O)[N;H]c1[c;H][c;H][c;H][c;H]c1C(=O)[N;H2]_20	2	false	SAVI-Space-2024	rxn6039_0_a_kill_0	EN300-6454839	O=Cc1cc2c(cc(O)cc2)cc1	EN300-35822	ClCCC(=O)Nc1c(cccc1)C(=O)N
O=C(N)c1c(NC(=O)COC(c2cc3c(cc2)cccc3)C)cccc1	1035	fCSFP4	weighted-fingerprint-similarity	0.862	0.462	rxn6039_0_a_kill_0____EN300-51954____EN300-01776	N/A	S1c2c(cc([N+]([O-])=O)cc2)C=C1C(=O)Nc3c(cccc3)C(=O)N	[*;r]C(=O)[N;H]c1[c;H][c;H][c;H][c;H]c1C(=O)[N;H2]_20	2	false	SAVI-Space-2024	rxn6039_0_a_kill_0	EN300-51954	OC(c1cc2c(cc1)cccc2)C	EN300-01776	ClCC(=O)Nc1c(cccc1)C(=O)N
[truncated: 8,965 more rows]
