# Supplementary material for: Guiding Similarity Search in Chemical Fragment Spaces with Weighted Fingerprints
Source: J Chem Inf Model. 2026 Feb 10;66(4):2220–9. doi: 10.1021/acs.jcim.5c02952 (PMC12933719; doi:10.1021/acs.jcim.5c02952)
Supplement: Supplementary file 2 [file ci5c02952_si_002.zip › Supporting_Information_Data/Application_Scenario/G43_in_REAL_Space_weighted_d_1.csv]

#result-smiles	result-rank	fingerprint	primary-similarity	weighted-fingerprint-similarity	fingerprint-similarity	result-name	query-name	query-smiles	weighting-pattern-and-factor	weighting-min-feature-size	weighting-by-size	space	reaction-name	reagent1-name	reagent2-name	reagent3-name	reagent4-name	reagent5-name
S1c2c(cc([N+]([O-])=O)cc2)C=C1C(=O)Nc3c(cccc3)C(=O)N	1	fCSFP4	weighted-fingerprint-similarity	1.000	1.000	m_11bcb____124078____93605	N/A	S1c2c(cc([N+]([O-])=O)cc2)C=C1C(=O)Nc3c(cccc3)C(=O)N	[*;R2][#6;r][#6;r]C(=O)[N;H]c1[c;H][c;H][c;H][c;H]c1C(=O)[N;H2]_20	2	false	REALSpace_70bn_2024-09	m_11bcb	124078	93605
S1c2c(cc(N)cc2)C=C1C(=O)Nc3c(cccc3)C(=O)N	2	fCSFP4	weighted-fingerprint-similarity	0.980	0.810	m_240690bck____7350998____13902326	N/A	S1c2c(cc([N+]([O-])=O)cc2)C=C1C(=O)Nc3c(cccc3)C(=O)N	[*;R2][#6;r][#6;r]C(=O)[N;H]c1[c;H][c;H][c;H][c;H]c1C(=O)[N;H2]_20	2	false	REALSpace_70bn_2024-09	m_240690bck	7350998	13902326
Brc1cc2c(SC(C(=O)Nc3c(cccc3)C(=O)N)=C2)cc1	3	fCSFP4	weighted-fingerprint-similarity	0.979	0.802	m_11bcb____124078____12211778	N/A	S1c2c(cc([N+]([O-])=O)cc2)C=C1C(=O)Nc3c(cccc3)C(=O)N	[*;R2][#6;r][#6;r]C(=O)[N;H]c1[c;H][c;H][c;H][c;H]c1C(=O)[N;H2]_20	2	false	REALSpace_70bn_2024-09	m_11bcb	124078	12211778
Clc1cc2c(SC(C(=O)Nc3c(cccc3)C(=O)N)=C2)cc1	4	fCSFP4	weighted-fingerprint-similarity	0.979	0.802	m_11bcb____124078____11948630	N/A	S1c2c(cc([N+]([O-])=O)cc2)C=C1C(=O)Nc3c(cccc3)C(=O)N	[*;R2][#6;r][#6;r]C(=O)[N;H]c1[c;H][c;H][c;H][c;H]c1C(=O)[N;H2]_20	2	false	REALSpace_70bn_2024-09	m_11bcb	124078	11948630
Ic1cc2c(SC(C(=O)Nc3c(cccc3)C(=O)N)=C2)cc1	5	fCSFP4	weighted-fingerprint-similarity	0.979	0.802	m_11bcb____124078____26278040	N/A	S1c2c(cc([N+]([O-])=O)cc2)C=C1C(=O)Nc3c(cccc3)C(=O)N	[*;R2][#6;r][#6;r]C(=O)[N;H]c1[c;H][c;H][c;H][c;H]c1C(=O)[N;H2]_20	2	false	REALSpace_70bn_2024-09	m_11bcb	124078	26278040
S1c2c(cc(F)cc2)C=C1C(=O)Nc3c(cccc3)C(=O)N	6	fCSFP4	weighted-fingerprint-similarity	0.979	0.802	m_11bcb____124078____107241	N/A	S1c2c(cc([N+]([O-])=O)cc2)C=C1C(=O)Nc3c(cccc3)C(=O)N	[*;R2][#6;r][#6;r]C(=O)[N;H]c1[c;H][c;H][c;H][c;H]c1C(=O)[N;H2]_20	2	false	REALSpace_70bn_2024-09	m_11bcb	124078	107241
S1c2c(cc(cc2)C)C=C1C(=O)Nc3c(cccc3)C(=O)N	7	fCSFP4	weighted-fingerprint-similarity	0.979	0.802	m_11bcb____124078____10338218	N/A	S1c2c(cc([N+]([O-])=O)cc2)C=C1C(=O)Nc3c(cccc3)C(=O)N	[*;R2][#6;r][#6;r]C(=O)[N;H]c1[c;H][c;H][c;H][c;H]c1C(=O)[N;H2]_20	2	false	REALSpace_70bn_2024-09	m_11bcb	124078	10338218
S1c2c(cccc2)C=C1C(=O)Nc3c(cccc3)C(=O)N	8	fCSFP4	weighted-fingerprint-similarity	0.978	0.794	m_11bcb____124078____109241	N/A	S1c2c(cc([N+]([O-])=O)cc2)C=C1C(=O)Nc3c(cccc3)C(=O)N	[*;R2][#6;r][#6;r]C(=O)[N;H]c1[c;H][c;H][c;H][c;H]c1C(=O)[N;H2]_20	2	false	REALSpace_70bn_2024-09	m_11bcb	124078	109241
Brc1cc2SC(C(=O)Nc3c(cccc3)C(=O)N)=Cc2cc1	9	fCSFP4	weighted-fingerprint-similarity	0.976	0.778	m_11bcb____124078____10812350	N/A	S1c2c(cc([N+]([O-])=O)cc2)C=C1C(=O)Nc3c(cccc3)C(=O)N	[*;R2][#6;r][#6;r]C(=O)[N;H]c1[c;H][c;H][c;H][c;H]c1C(=O)[N;H2]_20	2	false	REALSpace_70bn_2024-09	m_11bcb	124078	10812350
Clc1cc2SC(C(=O)Nc3c(cccc3)C(=O)N)=Cc2cc1	10	fCSFP4	weighted-fingerprint-similarity	0.976	0.778	m_11bcb____124078____13573928	N/A	S1c2c(cc([N+]([O-])=O)cc2)C=C1C(=O)Nc3c(cccc3)C(=O)N	[*;R2][#6;r][#6;r]C(=O)[N;H]c1[c;H][c;H][c;H][c;H]c1C(=O)[N;H2]_20	2	false	REALSpace_70bn_2024-09	m_11bcb	124078	13573928
S1c2c(ccc(F)c2)C=C1C(=O)Nc3c(cccc3)C(=O)N	11	fCSFP4	weighted-fingerprint-similarity	0.976	0.778	m_11bcb____124078____116471	N/A	S1c2c(cc([N+]([O-])=O)cc2)C=C1C(=O)Nc3c(cccc3)C(=O)N	[*;R2][#6;r][#6;r]C(=O)[N;H]c1[c;H][c;H][c;H][c;H]c1C(=O)[N;H2]_20	2	false	REALSpace_70bn_2024-09	m_11bcb	124078	116471
S1c2c(ccc(c2)C)C=C1C(=O)Nc3c(cccc3)C(=O)N	12	fCSFP4	weighted-fingerprint-similarity	0.976	0.778	m_11bcb____124078____26278268	N/A	S1c2c(cc([N+]([O-])=O)cc2)C=C1C(=O)Nc3c(cccc3)C(=O)N	[*;R2][#6;r][#6;r]C(=O)[N;H]c1[c;H][c;H][c;H][c;H]c1C(=O)[N;H2]_20	2	false	REALSpace_70bn_2024-09	m_11bcb	124078	26278268
S1c2c(cc(C#N)cc2)C=C1C(=O)Nc3c(cccc3)C(=O)N	13	fCSFP4	weighted-fingerprint-similarity	0.975	0.773	m_11bcb____124078____27707050	N/A	S1c2c(cc([N+]([O-])=O)cc2)C=C1C(=O)Nc3c(cccc3)C(=O)N	[*;R2][#6;r][#6;r]C(=O)[N;H]c1[c;H][c;H][c;H][c;H]c1C(=O)[N;H2]_20	2	false	REALSpace_70bn_2024-09	m_11bcb	124078	27707050
S1c2c(c([N+]([O-])=O)ccc2)C=C1C(=O)Nc3c(cccc3)C(=O)N	14	fCSFP4	weighted-fingerprint-similarity	0.973	0.771	m_11bcb____124078____26276910	N/A	S1c2c(cc([N+]([O-])=O)cc2)C=C1C(=O)Nc3c(cccc3)C(=O)N	[*;R2][#6;r][#6;r]C(=O)[N;H]c1[c;H][c;H][c;H][c;H]c1C(=O)[N;H2]_20	2	false	REALSpace_70bn_2024-09	m_11bcb	124078	26276910
S1c2c(cc(cc2)C(F)(F)F)C=C1C(=O)Nc3c(cccc3)C(=O)N	15	fCSFP4	weighted-fingerprint-similarity	0.972	0.752	m_11bcb____124078____12111376	N/A	S1c2c(cc([N+]([O-])=O)cc2)C=C1C(=O)Nc3c(cccc3)C(=O)N	[*;R2][#6;r][#6;r]C(=O)[N;H]c1[c;H][c;H][c;H][c;H]c1C(=O)[N;H2]_20	2	false	REALSpace_70bn_2024-09	m_11bcb	124078	12111376
S1c2c(ccc(OC)c2)C=C1C(=O)Nc3c(cccc3)C(=O)N	16	fCSFP4	weighted-fingerprint-similarity	0.972	0.750	m_11bcb____124078____12362482	N/A	S1c2c(cc([N+]([O-])=O)cc2)C=C1C(=O)Nc3c(cccc3)C(=O)N	[*;R2][#6;r][#6;r]C(=O)[N;H]c1[c;H][c;H][c;H][c;H]c1C(=O)[N;H2]_20	2	false	REALSpace_70bn_2024-09	m_11bcb	124078	12362482
S1c2c(cc(cc2)C(=O)Nc3c(cccc3)C(=O)N)C=C1C	17	fCSFP4	weighted-fingerprint-similarity	0.971	0.741	m_11bcb____124078____26276502	N/A	S1c2c(cc([N+]([O-])=O)cc2)C=C1C(=O)Nc3c(cccc3)C(=O)N	[*;R2][#6;r][#6;r]C(=O)[N;H]c1[c;H][c;H][c;H][c;H]c1C(=O)[N;H2]_20	2	false	REALSpace_70bn_2024-09	m_11bcb	124078	26276502
S1c2c(cncc2)C=C1C(=O)Nc3c(cccc3)C(=O)N	18	fCSFP4	weighted-fingerprint-similarity	0.971	0.736	m_11bcb____124078____26269780	N/A	S1c2c(cc([N+]([O-])=O)cc2)C=C1C(=O)Nc3c(cccc3)C(=O)N	[*;R2][#6;r][#6;r]C(=O)[N;H]c1[c;H][c;H][c;H][c;H]c1C(=O)[N;H2]_20	2	false	REALSpace_70bn_2024-09	m_11bcb	124078	26269780
S1c2c(ccc(c2)C(F)(F)F)C=C1C(=O)Nc3c(cccc3)C(=O)N	19	fCSFP4	weighted-fingerprint-similarity	0.969	0.730	m_11bcb____124078____15260400	N/A	S1c2c(cc([N+]([O-])=O)cc2)C=C1C(=O)Nc3c(cccc3)C(=O)N	[*;R2][#6;r][#6;r]C(=O)[N;H]c1[c;H][c;H][c;H][c;H]c1C(=O)[N;H2]_20	2	false	REALSpace_70bn_2024-09	m_11bcb	124078	15260400
S1c2c(ccnc2)C=C1C(=O)Nc3c(cccc3)C(=O)N	20	fCSFP4	weighted-fingerprint-similarity	0.969	0.721	m_11bcb____124078____10812190	N/A	S1c2c(cc([N+]([O-])=O)cc2)C=C1C(=O)Nc3c(cccc3)C(=O)N	[*;R2][#6;r][#6;r]C(=O)[N;H]c1[c;H][c;H][c;H][c;H]c1C(=O)[N;H2]_20	2	false	REALSpace_70bn_2024-09	m_11bcb	124078	10812190
S1c2c(ccc(c2)C(=O)Nc3c(cccc3)C(=O)N)C=C1C	21	fCSFP4	weighted-fingerprint-similarity	0.968	0.718	m_11bcb____124078____25986834	N/A	S1c2c(cc([N+]([O-])=O)cc2)C=C1C(=O)Nc3c(cccc3)C(=O)N	[*;R2][#6;r][#6;r]C(=O)[N;H]c1[c;H][c;H][c;H][c;H]c1C(=O)[N;H2]_20	2	false	REALSpace_70bn_2024-09	m_11bcb	124078	25986834
S1C(C(=O)Nc2c(cccc2)C(=O)N)=CC=3SC=CC13	22	fCSFP4	weighted-fingerprint-similarity	0.968	0.716	m_11bcb____124078____1180820	N/A	S1c2c(cc([N+]([O-])=O)cc2)C=C1C(=O)Nc3c(cccc3)C(=O)N	[*;R2][#6;r][#6;r]C(=O)[N;H]c1[c;H][c;H][c;H][c;H]c1C(=O)[N;H2]_20	2	false	REALSpace_70bn_2024-09	m_11bcb	124078	1180820
S1c2c(cc(OC(F)(F)F)cc2)C=C1C(=O)Nc3c(cccc3)C(=O)N	23	fCSFP4	weighted-fingerprint-similarity	0.968	0.726	m_11bcb____124078____25976528	N/A	S1c2c(cc([N+]([O-])=O)cc2)C=C1C(=O)Nc3c(cccc3)C(=O)N	[*;R2][#6;r][#6;r]C(=O)[N;H]c1[c;H][c;H][c;H][c;H]c1C(=O)[N;H2]_20	2	false	REALSpace_70bn_2024-09	m_11bcb	124078	25976528
S1c2c(cc([N+]([O-])=O)cc2)C=C1C(=O)NCC(=O)Nc3c(cccc3)C(=O)N	24	fCSFP4	weighted-fingerprint-similarity	0.966	0.868	m_11bbb____22169958____93605	N/A	S1c2c(cc([N+]([O-])=O)cc2)C=C1C(=O)Nc3c(cccc3)C(=O)N	[*;R2][#6;r][#6;r]C(=O)[N;H]c1[c;H][c;H][c;H][c;H]c1C(=O)[N;H2]_20	2	false	REALSpace_70bn_2024-09	m_11bbb	22169958	93605
BrC=1SC2=C(SC(C(=O)Nc3c(cccc3)C(=O)N)=C2)C1	25	fCSFP4	weighted-fingerprint-similarity	0.965	0.688	m_11bcb____124078____14320422	N/A	S1c2c(cc([N+]([O-])=O)cc2)C=C1C(=O)Nc3c(cccc3)C(=O)N	[*;R2][#6;r][#6;r]C(=O)[N;H]c1[c;H][c;H][c;H][c;H]c1C(=O)[N;H2]_20	2	false	REALSpace_70bn_2024-09	m_11bcb	124078	14320422
ClC=1SC2=C(SC(C(=O)Nc3c(cccc3)C(=O)N)=C2)C1	26	fCSFP4	weighted-fingerprint-similarity	0.965	0.688	m_11bcb____124078____13757472	N/A	S1c2c(cc([N+]([O-])=O)cc2)C=C1C(=O)Nc3c(cccc3)C(=O)N	[*;R2][#6;r][#6;r]C(=O)[N;H]c1[c;H][c;H][c;H][c;H]c1C(=O)[N;H2]_20	2	false	REALSpace_70bn_2024-09	m_11bcb	124078	13757472
S1C(C(=O)Nc2c(cccc2)C(=O)N)=CC=3SC(=CC13)C	27	fCSFP4	weighted-fingerprint-similarity	0.965	0.688	m_11bcb____124078____15260200	N/A	S1c2c(cc([N+]([O-])=O)cc2)C=C1C(=O)Nc3c(cccc3)C(=O)N	[*;R2][#6;r][#6;r]C(=O)[N;H]c1[c;H][c;H][c;H][c;H]c1C(=O)[N;H2]_20	2	false	REALSpace_70bn_2024-09	m_11bcb	124078	15260200
S1C(C([O-])=O)=CC2=C1SC(C(=O)Nc3c(cccc3)C(=O)N)=C2	28	fCSFP4	weighted-fingerprint-similarity	0.965	0.688	m_188690bcb____21774664____14599916	N/A	S1c2c(cc([N+]([O-])=O)cc2)C=C1C(=O)Nc3c(cccc3)C(=O)N	[*;R2][#6;r][#6;r]C(=O)[N;H]c1[c;H][c;H][c;H][c;H]c1C(=O)[N;H2]_20	2	false	REALSpace_70bn_2024-09	m_188690bcb	21774664	14599916
S1c2c(cc(NC(=O)OC(C)(C)C)cc2)C=C1C(=O)Nc3c(cccc3)C(=O)N	29	fCSFP4	weighted-fingerprint-similarity	0.965	0.708	m_11bcb____124078____25976524	N/A	S1c2c(cc([N+]([O-])=O)cc2)C=C1C(=O)Nc3c(cccc3)C(=O)N	[*;R2][#6;r][#6;r]C(=O)[N;H]c1[c;H][c;H][c;H][c;H]c1C(=O)[N;H2]_20	2	false	REALSpace_70bn_2024-09	m_11bcb	124078	25976524
S1c2c(cccc2)C=3SC(C(=O)Nc4c(cccc4)C(=O)N)=CC13	30	fCSFP4	weighted-fingerprint-similarity	0.965	0.688	m_11bcb____124078____135052	N/A	S1c2c(cc([N+]([O-])=O)cc2)C=C1C(=O)Nc3c(cccc3)C(=O)N	[*;R2][#6;r][#6;r]C(=O)[N;H]c1[c;H][c;H][c;H][c;H]c1C(=O)[N;H2]_20	2	false	REALSpace_70bn_2024-09	m_11bcb	124078	135052
S1C(C(=O)Nc2c(cccc2)C(=O)N)=CC3=C1SC=C3	31	fCSFP4	weighted-fingerprint-similarity	0.964	0.685	m_11bcb____124078____14179430	N/A	S1c2c(cc([N+]([O-])=O)cc2)C=C1C(=O)Nc3c(cccc3)C(=O)N	[*;R2][#6;r][#6;r]C(=O)[N;H]c1[c;H][c;H][c;H][c;H]c1C(=O)[N;H2]_20	2	false	REALSpace_70bn_2024-09	m_11bcb	124078	14179430
BrC=1SC=2SC(C(=O)Nc3c(cccc3)C(=O)N)=CC2C1	32	fCSFP4	weighted-fingerprint-similarity	0.963	0.673	m_11bcb____124078____14320622	N/A	S1c2c(cc([N+]([O-])=O)cc2)C=C1C(=O)Nc3c(cccc3)C(=O)N	[*;R2][#6;r][#6;r]C(=O)[N;H]c1[c;H][c;H][c;H][c;H]c1C(=O)[N;H2]_20	2	false	REALSpace_70bn_2024-09	m_11bcb	124078	14320622
S1c2c(cc(cc2)C(=O)Nc3c(cccc3)C(=O)N)C=C1	33	fCSFP4	weighted-fingerprint-similarity	0.963	0.670	m_11bcb____124078____7106640	N/A	S1c2c(cc([N+]([O-])=O)cc2)C=C1C(=O)Nc3c(cccc3)C(=O)N	[*;R2][#6;r][#6;r]C(=O)[N;H]c1[c;H][c;H][c;H][c;H]c1C(=O)[N;H2]_20	2	false	REALSpace_70bn_2024-09	m_11bcb	124078	7106640
Brc1cc([N+]([O-])=O)c2SC(C(=O)Nc3c(cccc3)C(=O)N)=Cc2c1	34	fCSFP4	weighted-fingerprint-similarity	0.963	0.704	m_11bcb____124078____27042290	N/A	S1c2c(cc([N+]([O-])=O)cc2)C=C1C(=O)Nc3c(cccc3)C(=O)N	[*;R2][#6;r][#6;r]C(=O)[N;H]c1[c;H][c;H][c;H][c;H]c1C(=O)[N;H2]_20	2	false	REALSpace_70bn_2024-09	m_11bcb	124078	27042290
S1C(C(=O)Nc2c(cccc2)C(=O)N)=CC=3NC=CC13	35	fCSFP4	weighted-fingerprint-similarity	0.963	0.678	m_22bdl____138522____9582622	N/A	S1c2c(cc([N+]([O-])=O)cc2)C=C1C(=O)Nc3c(cccc3)C(=O)N	[*;R2][#6;r][#6;r]C(=O)[N;H]c1[c;H][c;H][c;H][c;H]c1C(=O)[N;H2]_20	2	false	REALSpace_70bn_2024-09	m_22bdl	138522	9582622
S1C(C(=O)Nc2c(cccc2)C(=O)N)=CC=3OC=CC13	36	fCSFP4	weighted-fingerprint-similarity	0.963	0.678	m_11bcb____124078____5137514	N/A	S1c2c(cc([N+]([O-])=O)cc2)C=C1C(=O)Nc3c(cccc3)C(=O)N	[*;R2][#6;r][#6;r]C(=O)[N;H]c1[c;H][c;H][c;H][c;H]c1C(=O)[N;H2]_20	2	false	REALSpace_70bn_2024-09	m_11bcb	124078	5137514
O=C(Nc1c(cccc1)C(=O)N)c2cc3c(cc2)cccc3	37	fCSFP4	weighted-fingerprint-similarity	0.962	0.641	m_11bcb____124078____53559	N/A	S1c2c(cc([N+]([O-])=O)cc2)C=C1C(=O)Nc3c(cccc3)C(=O)N	[*;R2][#6;r][#6;r]C(=O)[N;H]c1[c;H][c;H][c;H][c;H]c1C(=O)[N;H2]_20	2	false	REALSpace_70bn_2024-09	m_11bcb	124078	53559
[O-][N+](=O)c1cc2c(NC(C(=O)Nc3c(cccc3)C(=O)N)=C2)cc1	38	fCSFP4	weighted-fingerprint-similarity	0.962	0.681	m_11bcb____124078____26271056	N/A	S1c2c(cc([N+]([O-])=O)cc2)C=C1C(=O)Nc3c(cccc3)C(=O)N	[*;R2][#6;r][#6;r]C(=O)[N;H]c1[c;H][c;H][c;H][c;H]c1C(=O)[N;H2]_20	2	false	REALSpace_70bn_2024-09	m_11bcb	124078	26271056
[O-][N+](=O)c1cc2c(OC(C(=O)Nc3c(cccc3)C(=O)N)=C2)cc1	39	fCSFP4	weighted-fingerprint-similarity	0.962	0.681	m_11bcb____124078____788744	N/A	S1c2c(cc([N+]([O-])=O)cc2)C=C1C(=O)Nc3c(cccc3)C(=O)N	[*;R2][#6;r][#6;r]C(=O)[N;H]c1[c;H][c;H][c;H][c;H]c1C(=O)[N;H2]_20	2	false	REALSpace_70bn_2024-09	m_11bcb	124078	788744
S1c2c(nccc2)C=C1C(=O)Nc3c(cccc3)C(=O)N	40	fCSFP4	weighted-fingerprint-similarity	0.962	0.672	m_11bcb____124078____12422648	N/A	S1c2c(cc([N+]([O-])=O)cc2)C=C1C(=O)Nc3c(cccc3)C(=O)N	[*;R2][#6;r][#6;r]C(=O)[N;H]c1[c;H][c;H][c;H][c;H]c1C(=O)[N;H2]_20	2	false	REALSpace_70bn_2024-09	m_11bcb	124078	12422648
S1c2c(ccc(c2)C(=O)Nc3c(cccc3)C(=O)N)C=C1	41	fCSFP4	weighted-fingerprint-similarity	0.960	0.645	m_11bcb____124078____14415156	N/A	S1c2c(cc([N+]([O-])=O)cc2)C=C1C(=O)Nc3c(cccc3)C(=O)N	[*;R2][#6;r][#6;r]C(=O)[N;H]c1[c;H][c;H][c;H][c;H]c1C(=O)[N;H2]_20	2	false	REALSpace_70bn_2024-09	m_11bcb	124078	14415156
S1c2ncccc2C=C1C(=O)Nc3c(cccc3)C(=O)N	42	fCSFP4	weighted-fingerprint-similarity	0.960	0.655	m_11bcb____124078____10855274	N/A	S1c2c(cc([N+]([O-])=O)cc2)C=C1C(=O)Nc3c(cccc3)C(=O)N	[*;R2][#6;r][#6;r]C(=O)[N;H]c1[c;H][c;H][c;H][c;H]c1C(=O)[N;H2]_20	2	false	REALSpace_70bn_2024-09	m_11bcb	124078	10855274
S1N=Cc2c1ccc(c2)C(=O)Nc3c(cccc3)C(=O)N	43	fCSFP4	weighted-fingerprint-similarity	0.959	0.646	m_11bcb____124078____15769022	N/A	S1c2c(cc([N+]([O-])=O)cc2)C=C1C(=O)Nc3c(cccc3)C(=O)N	[*;R2][#6;r][#6;r]C(=O)[N;H]c1[c;H][c;H][c;H][c;H]c1C(=O)[N;H2]_20	2	false	REALSpace_70bn_2024-09	m_11bcb	124078	15769022
S1c2c(c3c1cccc3)cc(cc2)C(=O)Nc4c(cccc4)C(=O)N	44	fCSFP4	weighted-fingerprint-similarity	0.959	0.636	m_11ccb____124078____19892964	N/A	S1c2c(cc([N+]([O-])=O)cc2)C=C1C(=O)Nc3c(cccc3)C(=O)N	[*;R2][#6;r][#6;r]C(=O)[N;H]c1[c;H][c;H][c;H][c;H]c1C(=O)[N;H2]_20	2	false	REALSpace_70bn_2024-09	m_11ccb	124078	19892964
O=C(Nc1c(cccc1)C(=O)N)c2cc3c(cc(O)cc3)cc2	45	fCSFP4	weighted-fingerprint-similarity	0.959	0.626	m_22bdl____138522____16784060	N/A	S1c2c(cc([N+]([O-])=O)cc2)C=C1C(=O)Nc3c(cccc3)C(=O)N	[*;R2][#6;r][#6;r]C(=O)[N;H]c1[c;H][c;H][c;H][c;H]c1C(=O)[N;H2]_20	2	false	REALSpace_70bn_2024-09	m_22bdl	138522	16784060
[O-]C(=O)c1cc2c(cc(cc2)C(=O)Nc3c(cccc3)C(=O)N)cc1	46	fCSFP4	weighted-fingerprint-similarity	0.959	0.626	m_188690bcb____21774664____16528564	N/A	S1c2c(cc([N+]([O-])=O)cc2)C=C1C(=O)Nc3c(cccc3)C(=O)N	[*;R2][#6;r][#6;r]C(=O)[N;H]c1[c;H][c;H][c;H][c;H]c1C(=O)[N;H2]_20	2	false	REALSpace_70bn_2024-09	m_188690bcb	21774664	16528564
Clc1ncc2c(SC(C(=O)Nc3c(cccc3)C(=O)N)=C2)c1	47	fCSFP4	weighted-fingerprint-similarity	0.959	0.655	m_11bcb____124078____22009174	N/A	S1c2c(cc([N+]([O-])=O)cc2)C=C1C(=O)Nc3c(cccc3)C(=O)N	[*;R2][#6;r][#6;r]C(=O)[N;H]c1[c;H][c;H][c;H][c;H]c1C(=O)[N;H2]_20	2	false	REALSpace_70bn_2024-09	m_11bcb	124078	22009174
S1C(C(=O)OC)=CC2=C1SC(C(=O)Nc3c(cccc3)C(=O)N)=C2	48	fCSFP4	weighted-fingerprint-similarity	0.959	0.643	m_11bcb____124078____14599882	N/A	S1c2c(cc([N+]([O-])=O)cc2)C=C1C(=O)Nc3c(cccc3)C(=O)N	[*;R2][#6;r][#6;r]C(=O)[N;H]c1[c;H][c;H][c;H][c;H]c1C(=O)[N;H2]_20	2	false	REALSpace_70bn_2024-09	m_11bcb	124078	14599882
O=C(Nc1c(cccc1)C(=O)N)c2cc3c(cc(N)cc3)cc2	49	fCSFP4	weighted-fingerprint-similarity	0.958	0.617	m_240690bck____7350998____24171802	N/A	S1c2c(cc([N+]([O-])=O)cc2)C=C1C(=O)Nc3c(cccc3)C(=O)N	[*;R2][#6;r][#6;r]C(=O)[N;H]c1[c;H][c;H][c;H][c;H]c1C(=O)[N;H2]_20	2	false	REALSpace_70bn_2024-09	m_240690bck	7350998	24171802
Brc1c2c(SC(C(=O)Nc3c(cccc3)C(=O)N)=C2)ccc1	50	fCSFP4	weighted-fingerprint-similarity	0.958	0.650	m_11bcb____124078____14245944	N/A	S1c2c(cc([N+]([O-])=O)cc2)C=C1C(=O)Nc3c(cccc3)C(=O)N	[*;R2][#6;r][#6;r]C(=O)[N;H]c1[c;H][c;H][c;H][c;H]c1C(=O)[N;H2]_20	2	false	REALSpace_70bn_2024-09	m_11bcb	124078	14245944
Clc1c2c(SC(C(=O)Nc3c(cccc3)C(=O)N)=C2)ccc1	51	fCSFP4	weighted-fingerprint-similarity	0.958	0.650	m_11bcb____124078____55547	N/A	S1c2c(cc([N+]([O-])=O)cc2)C=C1C(=O)Nc3c(cccc3)C(=O)N	[*;R2][#6;r][#6;r]C(=O)[N;H]c1[c;H][c;H][c;H][c;H]c1C(=O)[N;H2]_20	2	false	REALSpace_70bn_2024-09	m_11bcb	124078	55547
S1c2c(c(F)ccc2)C=C1C(=O)Nc3c(cccc3)C(=O)N	52	fCSFP4	weighted-fingerprint-similarity	0.958	0.650	m_11bcb____124078____55625	N/A	S1c2c(cc([N+]([O-])=O)cc2)C=C1C(=O)Nc3c(cccc3)C(=O)N	[*;R2][#6;r][#6;r]C(=O)[N;H]c1[c;H][c;H][c;H][c;H]c1C(=O)[N;H2]_20	2	false	REALSpace_70bn_2024-09	m_11bcb	124078	55625
S1c2c(c(ccc2)C)C=C1C(=O)Nc3c(cccc3)C(=O)N	53	fCSFP4	weighted-fingerprint-similarity	0.958	0.650	m_11bcb____124078____28369862	N/A	S1c2c(cc([N+]([O-])=O)cc2)C=C1C(=O)Nc3c(cccc3)C(=O)N	[*;R2][#6;r][#6;r]C(=O)[N;H]c1[c;H][c;H][c;H][c;H]c1C(=O)[N;H2]_20	2	false	REALSpace_70bn_2024-09	m_11bcb	124078	28369862
Brc1cc2c(cc(cc2)C(=O)Nc3c(cccc3)C(=O)N)cc1	54	fCSFP4	weighted-fingerprint-similarity	0.957	0.611	m_11bcb____124078____7594426	N/A	S1c2c(cc([N+]([O-])=O)cc2)C=C1C(=O)Nc3c(cccc3)C(=O)N	[*;R2][#6;r][#6;r]C(=O)[N;H]c1[c;H][c;H][c;H][c;H]c1C(=O)[N;H2]_20	2	false	REALSpace_70bn_2024-09	m_11bcb	124078	7594426
Brc1cc2c(cc1)ccc(c2)C(=O)Nc3c(cccc3)C(=O)N	55	fCSFP4	weighted-fingerprint-similarity	0.957	0.611	m_11bcb____124078____12623846	N/A	S1c2c(cc([N+]([O-])=O)cc2)C=C1C(=O)Nc3c(cccc3)C(=O)N	[*;R2][#6;r][#6;r]C(=O)[N;H]c1[c;H][c;H][c;H][c;H]c1C(=O)[N;H2]_20	2	false	REALSpace_70bn_2024-09	m_11bcb	124078	12623846
Clc1cc2c(cc(cc2)C(=O)Nc3c(cccc3)C(=O)N)cc1	56	fCSFP4	weighted-fingerprint-similarity	0.957	0.611	m_11bcb____124078____19438224	N/A	S1c2c(cc([N+]([O-])=O)cc2)C=C1C(=O)Nc3c(cccc3)C(=O)N	[*;R2][#6;r][#6;r]C(=O)[N;H]c1[c;H][c;H][c;H][c;H]c1C(=O)[N;H2]_20	2	false	REALSpace_70bn_2024-09	m_11bcb	124078	19438224
O=C(Nc1c(cccc1)C(=O)N)c2cc3c(cc(cc3)C)cc2	57	fCSFP4	weighted-fingerprint-similarity	0.957	0.611	m_11bcb____124078____15071058	N/A	S1c2c(cc([N+]([O-])=O)cc2)C=C1C(=O)Nc3c(cccc3)C(=O)N	[*;R2][#6;r][#6;r]C(=O)[N;H]c1[c;H][c;H][c;H][c;H]c1C(=O)[N;H2]_20	2	false	REALSpace_70bn_2024-09	m_11bcb	124078	15071058
Clc1nc2c(SC(C(=O)Nc3c(cccc3)C(=O)N)=C2)cc1	58	fCSFP4	weighted-fingerprint-similarity	0.957	0.648	m_11bcb____124078____11971988	N/A	S1c2c(cc([N+]([O-])=O)cc2)C=C1C(=O)Nc3c(cccc3)C(=O)N	[*;R2][#6;r][#6;r]C(=O)[N;H]c1[c;H][c;H][c;H][c;H]c1C(=O)[N;H2]_20	2	false	REALSpace_70bn_2024-09	m_11bcb	124078	11971988
S1c2c(c(ccc2)C([O-])=O)C=C1C(=O)Nc3c(cccc3)C(=O)N	59	fCSFP4	weighted-fingerprint-similarity	0.956	0.642	m_188690bcb____21774664____14730582	N/A	S1c2c(cc([N+]([O-])=O)cc2)C=C1C(=O)Nc3c(cccc3)C(=O)N	[*;R2][#6;r][#6;r]C(=O)[N;H]c1[c;H][c;H][c;H][c;H]c1C(=O)[N;H2]_20	2	false	REALSpace_70bn_2024-09	m_188690bcb	21774664	14730582
Brc1c2SC(C(=O)Nc3c(cccc3)C(=O)N)=Cc2ccc1	60	fCSFP4	weighted-fingerprint-similarity	0.956	0.633	m_11bcb____124078____16476166	N/A	S1c2c(cc([N+]([O-])=O)cc2)C=C1C(=O)Nc3c(cccc3)C(=O)N	[*;R2][#6;r][#6;r]C(=O)[N;H]c1[c;H][c;H][c;H][c;H]c1C(=O)[N;H2]_20	2	false	REALSpace_70bn_2024-09	m_11bcb	124078	16476166
Brc1cnc2SC(C(=O)Nc3c(cccc3)C(=O)N)=Cc2c1	61	fCSFP4	weighted-fingerprint-similarity	0.956	0.633	m_11bcb____124078____22135478	N/A	S1c2c(cc([N+]([O-])=O)cc2)C=C1C(=O)Nc3c(cccc3)C(=O)N	[*;R2][#6;r][#6;r]C(=O)[N;H]c1[c;H][c;H][c;H][c;H]c1C(=O)[N;H2]_20	2	false	REALSpace_70bn_2024-09	m_11bcb	124078	22135478
Clc1c2SC(C(=O)Nc3c(cccc3)C(=O)N)=Cc2ccc1	62	fCSFP4	weighted-fingerprint-similarity	0.956	0.633	m_11bcb____124078____11565822	N/A	S1c2c(cc([N+]([O-])=O)cc2)C=C1C(=O)Nc3c(cccc3)C(=O)N	[*;R2][#6;r][#6;r]C(=O)[N;H]c1[c;H][c;H][c;H][c;H]c1C(=O)[N;H2]_20	2	false	REALSpace_70bn_2024-09	m_11bcb	124078	11565822
S1c2c(F)cccc2C=C1C(=O)Nc3c(cccc3)C(=O)N	63	fCSFP4	weighted-fingerprint-similarity	0.956	0.633	m_11bcb____124078____22136960	N/A	S1c2c(cc([N+]([O-])=O)cc2)C=C1C(=O)Nc3c(cccc3)C(=O)N	[*;R2][#6;r][#6;r]C(=O)[N;H]c1[c;H][c;H][c;H][c;H]c1C(=O)[N;H2]_20	2	false	REALSpace_70bn_2024-09	m_11bcb	124078	22136960
S1c2c(cccc2C=C1C(=O)Nc3c(cccc3)C(=O)N)C	64	fCSFP4	weighted-fingerprint-similarity	0.956	0.633	m_11bcb____124078____10266764	N/A	S1c2c(cc([N+]([O-])=O)cc2)C=C1C(=O)Nc3c(cccc3)C(=O)N	[*;R2][#6;r][#6;r]C(=O)[N;H]c1[c;H][c;H][c;H][c;H]c1C(=O)[N;H2]_20	2	false	REALSpace_70bn_2024-09	m_11bcb	124078	10266764
S1N=Cc2c1cc(cc2)C(=O)Nc3c(cccc3)C(=O)N	65	fCSFP4	weighted-fingerprint-similarity	0.956	0.617	m_11bcb____124078____22136542	N/A	S1c2c(cc([N+]([O-])=O)cc2)C=C1C(=O)Nc3c(cccc3)C(=O)N	[*;R2][#6;r][#6;r]C(=O)[N;H]c1[c;H][c;H][c;H][c;H]c1C(=O)[N;H2]_20	2	false	REALSpace_70bn_2024-09	m_11bcb	124078	22136542
S1c2c(c(F)c(F)cc2)C=C1C(=O)Nc3c(cccc3)C(=O)N	66	fCSFP4	weighted-fingerprint-similarity	0.955	0.637	m_11bcb____124078____22136674	N/A	S1c2c(cc([N+]([O-])=O)cc2)C=C1C(=O)Nc3c(cccc3)C(=O)N	[*;R2][#6;r][#6;r]C(=O)[N;H]c1[c;H][c;H][c;H][c;H]c1C(=O)[N;H2]_20	2	false	REALSpace_70bn_2024-09	m_11bcb	124078	22136674
S1C(C(=O)Nc2c(cccc2)C(=O)N)=CC=3N(C=CC13)C	67	fCSFP4	weighted-fingerprint-similarity	0.955	0.634	m_11bcb____124078____22025148	N/A	S1c2c(cc([N+]([O-])=O)cc2)C=C1C(=O)Nc3c(cccc3)C(=O)N	[*;R2][#6;r][#6;r]C(=O)[N;H]c1[c;H][c;H][c;H][c;H]c1C(=O)[N;H2]_20	2	false	REALSpace_70bn_2024-09	m_11bcb	124078	22025148
Brc1nc2SC(C(=O)Nc3c(cccc3)C(=O)N)=Cc2cc1	68	fCSFP4	weighted-fingerprint-similarity	0.955	0.631	m_11bcb____124078____23014922	N/A	S1c2c(cc([N+]([O-])=O)cc2)C=C1C(=O)Nc3c(cccc3)C(=O)N	[*;R2][#6;r][#6;r]C(=O)[N;H]c1[c;H][c;H][c;H][c;H]c1C(=O)[N;H2]_20	2	false	REALSpace_70bn_2024-09	m_11bcb	124078	23014922
Clc1nc2SC(C(=O)Nc3c(cccc3)C(=O)N)=Cc2cc1	69	fCSFP4	weighted-fingerprint-similarity	0.955	0.631	m_11bcb____124078____15715802	N/A	S1c2c(cc([N+]([O-])=O)cc2)C=C1C(=O)Nc3c(cccc3)C(=O)N	[*;R2][#6;r][#6;r]C(=O)[N;H]c1[c;H][c;H][c;H][c;H]c1C(=O)[N;H2]_20	2	false	REALSpace_70bn_2024-09	m_11bcb	124078	15715802
S1c2c(ncnc2)C=C1C(=O)Nc3c(cccc3)C(=O)N	70	fCSFP4	weighted-fingerprint-similarity	0.955	0.625	m_11bcb____124078____26281322	N/A	S1c2c(cc([N+]([O-])=O)cc2)C=C1C(=O)Nc3c(cccc3)C(=O)N	[*;R2][#6;r][#6;r]C(=O)[N;H]c1[c;H][c;H][c;H][c;H]c1C(=O)[N;H2]_20	2	false	REALSpace_70bn_2024-09	m_11bcb	124078	26281322
O=C(Nc1c(cccc1)C(=O)N)c2c(O)cc3c(cc(O)cc3)c2	71	fCSFP4	weighted-fingerprint-similarity	0.954	0.598	m_22bdl____138522____16465860	N/A	S1c2c(cc([N+]([O-])=O)cc2)C=C1C(=O)Nc3c(cccc3)C(=O)N	[*;R2][#6;r][#6;r]C(=O)[N;H]c1[c;H][c;H][c;H][c;H]c1C(=O)[N;H2]_20	2	false	REALSpace_70bn_2024-09	m_22bdl	138522	16465860
O=C(Nc1c(cccc1)C(=O)N)c2cc3c(cc(cc3)C=O)cc2	72	fCSFP4	weighted-fingerprint-similarity	0.954	0.595	m_22bdl____138522____25074094	N/A	S1c2c(cc([N+]([O-])=O)cc2)C=C1C(=O)Nc3c(cccc3)C(=O)N	[*;R2][#6;r][#6;r]C(=O)[N;H]c1[c;H][c;H][c;H][c;H]c1C(=O)[N;H2]_20	2	false	REALSpace_70bn_2024-09	m_22bdl	138522	25074094
O=C(Nc1c(cccc1)C(=O)N)c2cc3c(cc(cc3)C[NH3+])cc2	73	fCSFP4	weighted-fingerprint-similarity	0.954	0.595	m_240690bck____7350998____15081452	N/A	S1c2c(cc([N+]([O-])=O)cc2)C=C1C(=O)Nc3c(cccc3)C(=O)N	[*;R2][#6;r][#6;r]C(=O)[N;H]c1[c;H][c;H][c;H][c;H]c1C(=O)[N;H2]_20	2	false	REALSpace_70bn_2024-09	m_240690bck	7350998	15081452
O=C(Nc1c(cccc1)C(=O)N)c2cc3c(cc(C#N)cc3)cc2	74	fCSFP4	weighted-fingerprint-similarity	0.953	0.589	m_11bcb____124078____7873262	N/A	S1c2c(cc([N+]([O-])=O)cc2)C=C1C(=O)Nc3c(cccc3)C(=O)N	[*;R2][#6;r][#6;r]C(=O)[N;H]c1[c;H][c;H][c;H][c;H]c1C(=O)[N;H2]_20	2	false	REALSpace_70bn_2024-09	m_11bcb	124078	7873262
O=C(Nc1c(cccc1)C(=O)N)c2cc3c(cc(OC)cc3)cc2	75	fCSFP4	weighted-fingerprint-similarity	0.953	0.589	m_11bcb____124078____99842	N/A	S1c2c(cc([N+]([O-])=O)cc2)C=C1C(=O)Nc3c(cccc3)C(=O)N	[*;R2][#6;r][#6;r]C(=O)[N;H]c1[c;H][c;H][c;H][c;H]c1C(=O)[N;H2]_20	2	false	REALSpace_70bn_2024-09	m_11bcb	124078	99842
O=C(Nc1c(cccc1)C(=O)N)c2cc3c(cc(cc3)CC)cc2	76	fCSFP4	weighted-fingerprint-similarity	0.953	0.589	m_11bcb____124078____22136208	N/A	S1c2c(cc([N+]([O-])=O)cc2)C=C1C(=O)Nc3c(cccc3)C(=O)N	[*;R2][#6;r][#6;r]C(=O)[N;H]c1[c;H][c;H][c;H][c;H]c1C(=O)[N;H2]_20	2	false	REALSpace_70bn_2024-09	m_11bcb	124078	22136208
O=C(Nc1c(cccc1)C(=O)N)c2cc3c(ccc(OC)c3)cc2	77	fCSFP4	weighted-fingerprint-similarity	0.953	0.589	m_11bcb____124078____10464982	N/A	S1c2c(cc([N+]([O-])=O)cc2)C=C1C(=O)Nc3c(cccc3)C(=O)N	[*;R2][#6;r][#6;r]C(=O)[N;H]c1[c;H][c;H][c;H][c;H]c1C(=O)[N;H2]_20	2	false	REALSpace_70bn_2024-09	m_11bcb	124078	10464982
O=C(Nc1c(cccc1)C(=O)N)c2cc3c(ccnc3)cc2	78	fCSFP4	weighted-fingerprint-similarity	0.953	0.589	m_11bcb____124078____11733180	N/A	S1c2c(cc([N+]([O-])=O)cc2)C=C1C(=O)Nc3c(cccc3)C(=O)N	[*;R2][#6;r][#6;r]C(=O)[N;H]c1[c;H][c;H][c;H][c;H]c1C(=O)[N;H2]_20	2	false	REALSpace_70bn_2024-09	m_11bcb	124078	11733180
O=C(Nc1c(cccc1)C(=O)N)c2cc3c(cncc3)cc2	79	fCSFP4	weighted-fingerprint-similarity	0.953	0.589	m_11bcb____124078____22138506	N/A	S1c2c(cc([N+]([O-])=O)cc2)C=C1C(=O)Nc3c(cccc3)C(=O)N	[*;R2][#6;r][#6;r]C(=O)[N;H]c1[c;H][c;H][c;H][c;H]c1C(=O)[N;H2]_20	2	false	REALSpace_70bn_2024-09	m_11bcb	124078	22138506
[O-][N+](=O)c1cc2c(N(C(C(=O)Nc3c(cccc3)C(=O)N)=C2)C)cc1	80	fCSFP4	weighted-fingerprint-similarity	0.953	0.633	m_11bcb____124078____22137756	N/A	S1c2c(cc([N+]([O-])=O)cc2)C=C1C(=O)Nc3c(cccc3)C(=O)N	[*;R2][#6;r][#6;r]C(=O)[N;H]c1[c;H][c;H][c;H][c;H]c1C(=O)[N;H2]_20	2	false	REALSpace_70bn_2024-09	m_11bcb	124078	22137756
S1c2c(c(OC)ccc2)C=C1C(=O)Nc3c(cccc3)C(=O)N	81	fCSFP4	weighted-fingerprint-similarity	0.953	0.624	m_11bcb____124078____22137570	N/A	S1c2c(cc([N+]([O-])=O)cc2)C=C1C(=O)Nc3c(cccc3)C(=O)N	[*;R2][#6;r][#6;r]C(=O)[N;H]c1[c;H][c;H][c;H][c;H]c1C(=O)[N;H2]_20	2	false	REALSpace_70bn_2024-09	m_11bcb	124078	22137570
[O-][N+](=O)c1c2c(cc(c1)C(=O)Nc3c(cccc3)C(=O)N)cccc2	82	fCSFP4	weighted-fingerprint-similarity	0.953	0.618	m_11bcb____124078____15611890	N/A	S1c2c(cc([N+]([O-])=O)cc2)C=C1C(=O)Nc3c(cccc3)C(=O)N	[*;R2][#6;r][#6;r]C(=O)[N;H]c1[c;H][c;H][c;H][c;H]c1C(=O)[N;H2]_20	2	false	REALSpace_70bn_2024-09	m_11bcb	124078	15611890
S(=O)(=O)(N)C=1SC2=C(SC(C(=O)Nc3c(cccc3)C(=O)N)=C2)C1	83	fCSFP4	weighted-fingerprint-similarity	0.953	0.615	m_22bdl____138522____17664810	N/A	S1c2c(cc([N+]([O-])=O)cc2)C=C1C(=O)Nc3c(cccc3)C(=O)N	[*;R2][#6;r][#6;r]C(=O)[N;H]c1[c;H][c;H][c;H][c;H]c1C(=O)[N;H2]_20	2	false	REALSpace_70bn_2024-09	m_22bdl	138522	17664810
O=C(OC)c1cc2c(cc(cc2)C(=O)Nc3c(cccc3)C(=O)N)cc1	84	fCSFP4	weighted-fingerprint-similarity	0.952	0.584	m_11bcb____124078____16528528	N/A	S1c2c(cc([N+]([O-])=O)cc2)C=C1C(=O)Nc3c(cccc3)C(=O)N	[*;R2][#6;r][#6;r]C(=O)[N;H]c1[c;H][c;H][c;H][c;H]c1C(=O)[N;H2]_20	2	false	REALSpace_70bn_2024-09	m_11bcb	124078	16528528
Brc1c(Cl)c2c(SC(C(=O)Nc3c(cccc3)C(=O)N)=C2)cc1	85	fCSFP4	weighted-fingerprint-similarity	0.952	0.622	m_11bcb____124078____26273922	N/A	S1c2c(cc([N+]([O-])=O)cc2)C=C1C(=O)Nc3c(cccc3)C(=O)N	[*;R2][#6;r][#6;r]C(=O)[N;H]c1[c;H][c;H][c;H][c;H]c1C(=O)[N;H2]_20	2	false	REALSpace_70bn_2024-09	m_11bcb	124078	26273922
Clc1nccc2SC(C(=O)Nc3c(cccc3)C(=O)N)=Cc12	86	fCSFP4	weighted-fingerprint-similarity	0.952	0.619	m_11bcb____124078____12547078	N/A	S1c2c(cc([N+]([O-])=O)cc2)C=C1C(=O)Nc3c(cccc3)C(=O)N	[*;R2][#6;r][#6;r]C(=O)[N;H]c1[c;H][c;H][c;H][c;H]c1C(=O)[N;H2]_20	2	false	REALSpace_70bn_2024-09	m_11bcb	124078	12547078
BrC=1OC2=C(SC(C(=O)Nc3c(cccc3)C(=O)N)=C2)C1	87	fCSFP4	weighted-fingerprint-similarity	0.952	0.610	m_11bcb____124078____19261680	N/A	S1c2c(cc([N+]([O-])=O)cc2)C=C1C(=O)Nc3c(cccc3)C(=O)N	[*;R2][#6;r][#6;r]C(=O)[N;H]c1[c;H][c;H][c;H][c;H]c1C(=O)[N;H2]_20	2	false	REALSpace_70bn_2024-09	m_11bcb	124078	19261680
S1c2c(N=C1N)cc(cc2)C(=O)Nc3c(cccc3)C(=O)N	88	fCSFP4	weighted-fingerprint-similarity	0.952	0.607	m_22bdd____138522____21811200	N/A	S1c2c(cc([N+]([O-])=O)cc2)C=C1C(=O)Nc3c(cccc3)C(=O)N	[*;R2][#6;r][#6;r]C(=O)[N;H]c1[c;H][c;H][c;H][c;H]c1C(=O)[N;H2]_20	2	false	REALSpace_70bn_2024-09	m_22bdd	138522	21811200
S1C(C(=O)Nc2c(cccc2)C(=O)N)=CC=3N=NNC13	89	fCSFP4	weighted-fingerprint-similarity	0.952	0.597	m_22bdl____138522____25075372	N/A	S1c2c(cc([N+]([O-])=O)cc2)C=C1C(=O)Nc3c(cccc3)C(=O)N	[*;R2][#6;r][#6;r]C(=O)[N;H]c1[c;H][c;H][c;H][c;H]c1C(=O)[N;H2]_20	2	false	REALSpace_70bn_2024-09	m_22bdl	138522	25075372
O=C(Nc1c(cccc1)C(=O)N)c2cc3c(cc(N(C)C)cc3)cc2	90	fCSFP4	weighted-fingerprint-similarity	0.951	0.579	m_11bcb____124078____15344606	N/A	S1c2c(cc([N+]([O-])=O)cc2)C=C1C(=O)Nc3c(cccc3)C(=O)N	[*;R2][#6;r][#6;r]C(=O)[N;H]c1[c;H][c;H][c;H][c;H]c1C(=O)[N;H2]_20	2	false	REALSpace_70bn_2024-09	m_11bcb	124078	15344606
O=C(Nc1c(cccc1)C(=O)N)c2cc3c(cc(cc3)C(C)C)cc2	91	fCSFP4	weighted-fingerprint-similarity	0.951	0.579	m_11bcb____124078____22136282	N/A	S1c2c(cc([N+]([O-])=O)cc2)C=C1C(=O)Nc3c(cccc3)C(=O)N	[*;R2][#6;r][#6;r]C(=O)[N;H]c1[c;H][c;H][c;H][c;H]c1C(=O)[N;H2]_20	2	false	REALSpace_70bn_2024-09	m_11bcb	124078	22136282
O=C(Nc1c(cccc1)C(=O)N)c2c(O)cc3c(c2)cccc3	92	fCSFP4	weighted-fingerprint-similarity	0.951	0.568	m_11ccb____124078____53488	N/A	S1c2c(cc([N+]([O-])=O)cc2)C=C1C(=O)Nc3c(cccc3)C(=O)N	[*;R2][#6;r][#6;r]C(=O)[N;H]c1[c;H][c;H][c;H][c;H]c1C(=O)[N;H2]_20	2	false	REALSpace_70bn_2024-09	m_11ccb	124078	53488
[O-]C(=O)c1c(cc2c(c1)cccc2)C(=O)Nc3c(cccc3)C(=O)N	93	fCSFP4	weighted-fingerprint-similarity	0.951	0.568	m_58bbb____219315____20871682	N/A	S1c2c(cc([N+]([O-])=O)cc2)C=C1C(=O)Nc3c(cccc3)C(=O)N	[*;R2][#6;r][#6;r]C(=O)[N;H]c1[c;H][c;H][c;H][c;H]c1C(=O)[N;H2]_20	2	false	REALSpace_70bn_2024-09	m_58bbb	219315	20871682
S1c2c(c(N(C)C)ccc2)C=C1C(=O)Nc3c(cccc3)C(=O)N	94	fCSFP4	weighted-fingerprint-similarity	0.951	0.614	m_11bcb____124078____13444782	N/A	S1c2c(cc([N+]([O-])=O)cc2)C=C1C(=O)Nc3c(cccc3)C(=O)N	[*;R2][#6;r][#6;r]C(=O)[N;H]c1[c;H][c;H][c;H][c;H]c1C(=O)[N;H2]_20	2	false	REALSpace_70bn_2024-09	m_11bcb	124078	13444782
S1c2c(cccc2C=C1C(=O)Nc3c(cccc3)C(=O)N)CC	95	fCSFP4	weighted-fingerprint-similarity	0.951	0.608	m_11bcb____124078____27041882	N/A	S1c2c(cc([N+]([O-])=O)cc2)C=C1C(=O)Nc3c(cccc3)C(=O)N	[*;R2][#6;r][#6;r]C(=O)[N;H]c1[c;H][c;H][c;H][c;H]c1C(=O)[N;H2]_20	2	false	REALSpace_70bn_2024-09	m_11bcb	124078	27041882
S1C(C(=O)Nc2c(cccc2)C(=O)N)=CC3=C1NC(C([O-])=O)=C3	96	fCSFP4	weighted-fingerprint-similarity	0.951	0.605	m_188690bcb____21774664____26982244	N/A	S1c2c(cc([N+]([O-])=O)cc2)C=C1C(=O)Nc3c(cccc3)C(=O)N	[*;R2][#6;r][#6;r]C(=O)[N;H]c1[c;H][c;H][c;H][c;H]c1C(=O)[N;H2]_20	2	false	REALSpace_70bn_2024-09	m_188690bcb	21774664	26982244
S(=O)(=O)(N)C=1SC=2SC(C(=O)Nc3c(cccc3)C(=O)N)=CC2C1	97	fCSFP4	weighted-fingerprint-similarity	0.951	0.602	m_22bdl____138522____14484052	N/A	S1c2c(cc([N+]([O-])=O)cc2)C=C1C(=O)Nc3c(cccc3)C(=O)N	[*;R2][#6;r][#6;r]C(=O)[N;H]c1[c;H][c;H][c;H][c;H]c1C(=O)[N;H2]_20	2	false	REALSpace_70bn_2024-09	m_22bdl	138522	14484052
S1C(C(=O)Nc2c(cccc2)C(=O)N)=CC=3SC(=NC13)N	98	fCSFP4	weighted-fingerprint-similarity	0.951	0.602	m_22bdl____138522____23465946	N/A	S1c2c(cc([N+]([O-])=O)cc2)C=C1C(=O)Nc3c(cccc3)C(=O)N	[*;R2][#6;r][#6;r]C(=O)[N;H]c1[c;H][c;H][c;H][c;H]c1C(=O)[N;H2]_20	2	false	REALSpace_70bn_2024-09	m_22bdl	138522	23465946
S1c2c(N=C1C)cc(cc2)C(=O)Nc3c(cccc3)C(=O)N	99	fCSFP4	weighted-fingerprint-similarity	0.951	0.602	m_11bcb____124078____16736036	N/A	S1c2c(cc([N+]([O-])=O)cc2)C=C1C(=O)Nc3c(cccc3)C(=O)N	[*;R2][#6;r][#6;r]C(=O)[N;H]c1[c;H][c;H][c;H][c;H]c1C(=O)[N;H2]_20	2	false	REALSpace_70bn_2024-09	m_11bcb	124078	16736036
S1c2c(c(ccc2)C(F)(F)F)C=C1C(=O)Nc3c(cccc3)C(=O)N	100	fCSFP4	weighted-fingerprint-similarity	0.950	0.609	m_11bcb____124078____18181808	N/A	S1c2c(cc([N+]([O-])=O)cc2)C=C1C(=O)Nc3c(cccc3)C(=O)N	[*;R2][#6;r][#6;r]C(=O)[N;H]c1[c;H][c;H][c;H][c;H]c1C(=O)[N;H2]_20	2	false	REALSpace_70bn_2024-09	m_11bcb	124078	18181808
Brc1c(Cl)c2SC(C(=O)Nc3c(cccc3)C(=O)N)=Cc2cc1	101	fCSFP4	weighted-fingerprint-similarity	0.950	0.606	m_11bcb____124078____26273924	N/A	S1c2c(cc([N+]([O-])=O)cc2)C=C1C(=O)Nc3c(cccc3)C(=O)N	[*;R2][#6;r][#6;r]C(=O)[N;H]c1[c;H][c;H][c;H][c;H]c1C(=O)[N;H2]_20	2	false	REALSpace_70bn_2024-09	m_11bcb	124078	26273924
Brc1c(F)c2SC(C(=O)Nc3c(cccc3)C(=O)N)=Cc2cc1	102	fCSFP4	weighted-fingerprint-similarity	0.950	0.606	m_11bcb____124078____27479920	N/A	S1c2c(cc([N+]([O-])=O)cc2)C=C1C(=O)Nc3c(cccc3)C(=O)N	[*;R2][#6;r][#6;r]C(=O)[N;H]c1[c;H][c;H][c;H][c;H]c1C(=O)[N;H2]_20	2	false	REALSpace_70bn_2024-09	m_11bcb	124078	27479920
Clc1nccc2c1SC(C(=O)Nc3c(cccc3)C(=O)N)=C2	103	fCSFP4	weighted-fingerprint-similarity	0.950	0.603	m_11bcb____124078____12547222	N/A	S1c2c(cc([N+]([O-])=O)cc2)C=C1C(=O)Nc3c(cccc3)C(=O)N	[*;R2][#6;r][#6;r]C(=O)[N;H]c1[c;H][c;H][c;H][c;H]c1C(=O)[N;H2]_20	2	false	REALSpace_70bn_2024-09	m_11bcb	124078	12547222
S1C(C(=O)Nc2c(cccc2)C(=O)N)=CC3=C1C(=O)NC=C3	104	fCSFP4	weighted-fingerprint-similarity	0.950	0.603	m_22bdl____138522____11620124	N/A	S1c2c(cc([N+]([O-])=O)cc2)C=C1C(=O)Nc3c(cccc3)C(=O)N	[*;R2][#6;r][#6;r]C(=O)[N;H]c1[c;H][c;H][c;H][c;H]c1C(=O)[N;H2]_20	2	false	REALSpace_70bn_2024-09	m_22bdl	138522	11620124
S1c2c(N=C1N)ccc(c2)C(=O)Nc3c(cccc3)C(=O)N	105	fCSFP4	weighted-fingerprint-similarity	0.950	0.593	m_22bdl____138522____59532	N/A	S1c2c(cc([N+]([O-])=O)cc2)C=C1C(=O)Nc3c(cccc3)C(=O)N	[*;R2][#6;r][#6;r]C(=O)[N;H]c1[c;H][c;H][c;H][c;H]c1C(=O)[N;H2]_20	2	false	REALSpace_70bn_2024-09	m_22bdl	138522	59532
S1N=Nc2c1ccc(c2)C(=O)Nc3c(cccc3)C(=O)N	106	fCSFP4	weighted-fingerprint-similarity	0.950	0.583	m_11bcb____124078____18328454	N/A	S1c2c(cc([N+]([O-])=O)cc2)C=C1C(=O)Nc3c(cccc3)C(=O)N	[*;R2][#6;r][#6;r]C(=O)[N;H]c1[c;H][c;H][c;H][c;H]c1C(=O)[N;H2]_20	2	false	REALSpace_70bn_2024-09	m_11bcb	124078	18328454
S1c2c(N=C1)cc(cc2)C(=O)Nc3c(cccc3)C(=O)N	107	fCSFP4	weighted-fingerprint-similarity	0.950	0.583	m_11bcb____124078____13449186	N/A	S1c2c(cc([N+]([O-])=O)cc2)C=C1C(=O)Nc3c(cccc3)C(=O)N	[*;R2][#6;r][#6;r]C(=O)[N;H]c1[c;H][c;H][c;H][c;H]c1C(=O)[N;H2]_20	2	false	REALSpace_70bn_2024-09	m_11bcb	124078	13449186
O=C(Nc1c(cccc1)C(=O)N)c2cc3c(NC=C3)cc2	108	fCSFP4	weighted-fingerprint-similarity	0.949	0.569	m_11bcb____124078____4146130	N/A	S1c2c(cc([N+]([O-])=O)cc2)C=C1C(=O)Nc3c(cccc3)C(=O)N	[*;R2][#6;r][#6;r]C(=O)[N;H]c1[c;H][c;H][c;H][c;H]c1C(=O)[N;H2]_20	2	false	REALSpace_70bn_2024-09	m_11bcb	124078	4146130
O=C(Nc1c(cccc1)C(=O)N)c2cc3c(OC=C3)cc2	109	fCSFP4	weighted-fingerprint-similarity	0.949	0.569	m_11bcb____124078____12111320	N/A	S1c2c(cc([N+]([O-])=O)cc2)C=C1C(=O)Nc3c(cccc3)C(=O)N	[*;R2][#6;r][#6;r]C(=O)[N;H]c1[c;H][c;H][c;H][c;H]c1C(=O)[N;H2]_20	2	false	REALSpace_70bn_2024-09	m_11bcb	124078	12111320
O=C(Nc1c(cccc1)C(=O)N)c2cc3c(cc(OC)c(OC)c3)cc2	110	fCSFP4	weighted-fingerprint-similarity	0.949	0.569	m_11bcb____124078____12107740	N/A	S1c2c(cc([N+]([O-])=O)cc2)C=C1C(=O)Nc3c(cccc3)C(=O)N	[*;R2][#6;r][#6;r]C(=O)[N;H]c1[c;H][c;H][c;H][c;H]c1C(=O)[N;H2]_20	2	false	REALSpace_70bn_2024-09	m_11bcb	124078	12107740
Clc1c(cc2c(c1)cccc2)C(=O)Nc3c(cccc3)C(=O)N	111	fCSFP4	weighted-fingerprint-similarity	0.949	0.554	m_11bcb____124078____19438264	N/A	S1c2c(cc([N+]([O-])=O)cc2)C=C1C(=O)Nc3c(cccc3)C(=O)N	[*;R2][#6;r][#6;r]C(=O)[N;H]c1[c;H][c;H][c;H][c;H]c1C(=O)[N;H2]_20	2	false	REALSpace_70bn_2024-09	m_11bcb	124078	19438264
Fc1c(cc2c(c1)cccc2)C(=O)Nc3c(cccc3)C(=O)N	112	fCSFP4	weighted-fingerprint-similarity	0.949	0.554	m_11bcb____124078____12910482	N/A	S1c2c(cc([N+]([O-])=O)cc2)C=C1C(=O)Nc3c(cccc3)C(=O)N	[*;R2][#6;r][#6;r]C(=O)[N;H]c1[c;H][c;H][c;H][c;H]c1C(=O)[N;H2]_20	2	false	REALSpace_70bn_2024-09	m_11bcb	124078	12910482
Ic1c(cc2c(c1)cccc2)C(=O)Nc3c(cccc3)C(=O)N	113	fCSFP4	weighted-fingerprint-similarity	0.949	0.554	m_11bcb____124078____6464574	N/A	S1c2c(cc([N+]([O-])=O)cc2)C=C1C(=O)Nc3c(cccc3)C(=O)N	[*;R2][#6;r][#6;r]C(=O)[N;H]c1[c;H][c;H][c;H][c;H]c1C(=O)[N;H2]_20	2	false	REALSpace_70bn_2024-09	m_11bcb	124078	6464574
O=C(Nc1c(cccc1)C(=O)N)c2c(cc3c(c2)cccc3)C	114	fCSFP4	weighted-fingerprint-similarity	0.949	0.554	m_11bcb____124078____22136366	N/A	S1c2c(cc([N+]([O-])=O)cc2)C=C1C(=O)Nc3c(cccc3)C(=O)N	[*;R2][#6;r][#6;r]C(=O)[N;H]c1[c;H][c;H][c;H][c;H]c1C(=O)[N;H2]_20	2	false	REALSpace_70bn_2024-09	m_11bcb	124078	22136366
S1c2c(c(ccc2)C(=O)OC)C=C1C(=O)Nc3c(cccc3)C(=O)N	115	fCSFP4	weighted-fingerprint-similarity	0.949	0.605	m_11bcb____124078____14730546	N/A	S1c2c(cc([N+]([O-])=O)cc2)C=C1C(=O)Nc3c(cccc3)C(=O)N	[*;R2][#6;r][#6;r]C(=O)[N;H]c1[c;H][c;H][c;H][c;H]c1C(=O)[N;H2]_20	2	false	REALSpace_70bn_2024-09	m_11bcb	124078	14730546
S1C(C(=O)Nc2c(cccc2)C(=O)N)=CC=3SC(=NC13)Nc4ccccc4	116	fCSFP4	weighted-fingerprint-similarity	0.949	0.598	m_22bdl____138522____159327	N/A	S1c2c(cc([N+]([O-])=O)cc2)C=C1C(=O)Nc3c(cccc3)C(=O)N	[*;R2][#6;r][#6;r]C(=O)[N;H]c1[c;H][c;H][c;H][c;H]c1C(=O)[N;H2]_20	2	false	REALSpace_70bn_2024-09	m_22bdl	138522	159327
S1c2ncc(cc2C=C1C(=O)Nc3c(cccc3)C(=O)N)C(F)(F)F	117	fCSFP4	weighted-fingerprint-similarity	0.949	0.598	m_11bcb____124078____27051836	N/A	S1c2c(cc([N+]([O-])=O)cc2)C=C1C(=O)Nc3c(cccc3)C(=O)N	[*;R2][#6;r][#6;r]C(=O)[N;H]c1[c;H][c;H][c;H][c;H]c1C(=O)[N;H2]_20	2	false	REALSpace_70bn_2024-09	m_11bcb	124078	27051836
BrC=1Sc2c(N1)ccc(c2)C(=O)Nc3c(cccc3)C(=O)N	118	fCSFP4	weighted-fingerprint-similarity	0.949	0.589	m_11bcb____124078____19620052	N/A	S1c2c(cc([N+]([O-])=O)cc2)C=C1C(=O)Nc3c(cccc3)C(=O)N	[*;R2][#6;r][#6;r]C(=O)[N;H]c1[c;H][c;H][c;H][c;H]c1C(=O)[N;H2]_20	2	false	REALSpace_70bn_2024-09	m_11bcb	124078	19620052
S1c2c(N=C1C)ccc(c2)C(=O)Nc3c(cccc3)C(=O)N	119	fCSFP4	weighted-fingerprint-similarity	0.949	0.589	m_11bcb____124078____9329560	N/A	S1c2c(cc([N+]([O-])=O)cc2)C=C1C(=O)Nc3c(cccc3)C(=O)N	[*;R2][#6;r][#6;r]C(=O)[N;H]c1[c;H][c;H][c;H][c;H]c1C(=O)[N;H2]_20	2	false	REALSpace_70bn_2024-09	m_11bcb	124078	9329560
O=C(Nc1c(cccc1)C(=O)N)c2cc3c(nccc3)cc2	120	fCSFP4	weighted-fingerprint-similarity	0.949	0.564	m_11bcb____124078____2164944	N/A	S1c2c(cc([N+]([O-])=O)cc2)C=C1C(=O)Nc3c(cccc3)C(=O)N	[*;R2][#6;r][#6;r]C(=O)[N;H]c1[c;H][c;H][c;H][c;H]c1C(=O)[N;H2]_20	2	false	REALSpace_70bn_2024-09	m_11bcb	124078	2164944
O=C(Nc1c(cccc1)C(=O)N)c2cc3NC=Cc3cc2	121	fCSFP4	weighted-fingerprint-similarity	0.948	0.560	m_11bcb____124078____731162	N/A	S1c2c(cc([N+]([O-])=O)cc2)C=C1C(=O)Nc3c(cccc3)C(=O)N	[*;R2][#6;r][#6;r]C(=O)[N;H]c1[c;H][c;H][c;H][c;H]c1C(=O)[N;H2]_20	2	false	REALSpace_70bn_2024-09	m_11bcb	124078	731162
O=C(Nc1c(cccc1)C(=O)N)c2cc3OC=Cc3cc2	122	fCSFP4	weighted-fingerprint-similarity	0.948	0.560	m_11bcb____124078____15085392	N/A	S1c2c(cc([N+]([O-])=O)cc2)C=C1C(=O)Nc3c(cccc3)C(=O)N	[*;R2][#6;r][#6;r]C(=O)[N;H]c1[c;H][c;H][c;H][c;H]c1C(=O)[N;H2]_20	2	false	REALSpace_70bn_2024-09	m_11bcb	124078	15085392
S1c2c(cccc2C=C1C(=O)Nc3c(cccc3)C(=O)N)C(F)(F)F	123	fCSFP4	weighted-fingerprint-similarity	0.948	0.594	m_11bcb____124078____26278276	N/A	S1c2c(cc([N+]([O-])=O)cc2)C=C1C(=O)Nc3c(cccc3)C(=O)N	[*;R2][#6;r][#6;r]C(=O)[N;H]c1[c;H][c;H][c;H][c;H]c1C(=O)[N;H2]_20	2	false	REALSpace_70bn_2024-09	m_11bcb	124078	26278276
S1C(C([O-])=O)=CC=2NC(C(=O)Nc3c(cccc3)C(=O)N)=CC12	124	fCSFP4	weighted-fingerprint-similarity	0.948	0.591	m_188690bcb____21774664____14936344	N/A	S1c2c(cc([N+]([O-])=O)cc2)C=C1C(=O)Nc3c(cccc3)C(=O)N	[*;R2][#6;r][#6;r]C(=O)[N;H]c1[c;H][c;H][c;H][c;H]c1C(=O)[N;H2]_20	2	false	REALSpace_70bn_2024-09	m_188690bcb	21774664	14936344
[O-][N+](=O)c1c(cc2N=CNc2c1)C(=O)Nc3c(cccc3)C(=O)N	125	fCSFP4	weighted-fingerprint-similarity	0.948	0.574	m_22bdl____138522____15065820	N/A	S1c2c(cc([N+]([O-])=O)cc2)C=C1C(=O)Nc3c(cccc3)C(=O)N	[*;R2][#6;r][#6;r]C(=O)[N;H]c1[c;H][c;H][c;H][c;H]c1C(=O)[N;H2]_20	2	false	REALSpace_70bn_2024-09	m_22bdl	138522	15065820
S1N=Nc2c1cc(cc2)C(=O)Nc3c(cccc3)C(=O)N	126	fCSFP4	weighted-fingerprint-similarity	0.948	0.570	m_11bcb____124078____26278442	N/A	S1c2c(cc([N+]([O-])=O)cc2)C=C1C(=O)Nc3c(cccc3)C(=O)N	[*;R2][#6;r][#6;r]C(=O)[N;H]c1[c;H][c;H][c;H][c;H]c1C(=O)[N;H2]_20	2	false	REALSpace_70bn_2024-09	m_11bcb	124078	26278442
S1c2c(N=C1)ccc(c2)C(=O)Nc3c(cccc3)C(=O)N	127	fCSFP4	weighted-fingerprint-similarity	0.948	0.570	m_11bcb____124078____54119	N/A	S1c2c(cc([N+]([O-])=O)cc2)C=C1C(=O)Nc3c(cccc3)C(=O)N	[*;R2][#6;r][#6;r]C(=O)[N;H]c1[c;H][c;H][c;H][c;H]c1C(=O)[N;H2]_20	2	false	REALSpace_70bn_2024-09	m_11bcb	124078	54119
S1N=C2C(=C1)C=C(C(=O)Nc3c(cccc3)C(=O)N)C=C2	128	fCSFP4	weighted-fingerprint-similarity	0.948	0.563	m_11bcb____124078____26272296	N/A	S1c2c(cc([N+]([O-])=O)cc2)C=C1C(=O)Nc3c(cccc3)C(=O)N	[*;R2][#6;r][#6;r]C(=O)[N;H]c1[c;H][c;H][c;H][c;H]c1C(=O)[N;H2]_20	2	false	REALSpace_70bn_2024-09	m_11bcb	124078	26272296
O=C(Nc1c(cccc1)C(=O)N)c2cc3ncccc3cc2	129	fCSFP4	weighted-fingerprint-similarity	0.948	0.556	m_11bcb____124078____12547506	N/A	S1c2c(cc([N+]([O-])=O)cc2)C=C1C(=O)Nc3c(cccc3)C(=O)N	[*;R2][#6;r][#6;r]C(=O)[N;H]c1[c;H][c;H][c;H][c;H]c1C(=O)[N;H2]_20	2	false	REALSpace_70bn_2024-09	m_11bcb	124078	12547506
S1N=C2C(=N1)C=CC(C(=O)Nc3c(cccc3)C(=O)N)=C2	130	fCSFP4	weighted-fingerprint-similarity	0.947	0.552	m_11bcb____124078____8164790	N/A	S1c2c(cc([N+]([O-])=O)cc2)C=C1C(=O)Nc3c(cccc3)C(=O)N	[*;R2][#6;r][#6;r]C(=O)[N;H]c1[c;H][c;H][c;H][c;H]c1C(=O)[N;H2]_20	2	false	REALSpace_70bn_2024-09	m_11bcb	124078	8164790
Brc1c2c(SC(C(=O)Nc3c(cccc3)C(=O)N)=C2)cnc1	131	fCSFP4	weighted-fingerprint-similarity	0.947	0.586	m_11bcb____124078____11569782	N/A	S1c2c(cc([N+]([O-])=O)cc2)C=C1C(=O)Nc3c(cccc3)C(=O)N	[*;R2][#6;r][#6;r]C(=O)[N;H]c1[c;H][c;H][c;H][c;H]c1C(=O)[N;H2]_20	2	false	REALSpace_70bn_2024-09	m_11bcb	124078	11569782
Clc1c2c(SC(C(=O)Nc3c(cccc3)C(=O)N)=C2)cnc1	132	fCSFP4	weighted-fingerprint-similarity	0.947	0.586	m_11bcb____124078____13033826	N/A	S1c2c(cc([N+]([O-])=O)cc2)C=C1C(=O)Nc3c(cccc3)C(=O)N	[*;R2][#6;r][#6;r]C(=O)[N;H]c1[c;H][c;H][c;H][c;H]c1C(=O)[N;H2]_20	2	false	REALSpace_70bn_2024-09	m_11bcb	124078	13033826
S1c2c(c(F)cnc2)C=C1C(=O)Nc3c(cccc3)C(=O)N	133	fCSFP4	weighted-fingerprint-similarity	0.947	0.586	m_11bcb____124078____25986810	N/A	S1c2c(cc([N+]([O-])=O)cc2)C=C1C(=O)Nc3c(cccc3)C(=O)N	[*;R2][#6;r][#6;r]C(=O)[N;H]c1[c;H][c;H][c;H][c;H]c1C(=O)[N;H2]_20	2	false	REALSpace_70bn_2024-09	m_11bcb	124078	25986810
Brc1c2SC(C(=O)Nc3c(cccc3)C(=O)N)=Cc2cnc1	134	fCSFP4	weighted-fingerprint-similarity	0.947	0.583	m_11bcb____124078____15084572	N/A	S1c2c(cc([N+]([O-])=O)cc2)C=C1C(=O)Nc3c(cccc3)C(=O)N	[*;R2][#6;r][#6;r]C(=O)[N;H]c1[c;H][c;H][c;H][c;H]c1C(=O)[N;H2]_20	2	false	REALSpace_70bn_2024-09	m_11bcb	124078	15084572
S1C(C(=O)Nc2c(cccc2)C(=O)N)=CC3=C1N(N=C3)C	135	fCSFP4	weighted-fingerprint-similarity	0.947	0.583	m_11bcb____124078____14319918	N/A	S1c2c(cc([N+]([O-])=O)cc2)C=C1C(=O)Nc3c(cccc3)C(=O)N	[*;R2][#6;r][#6;r]C(=O)[N;H]c1[c;H][c;H][c;H][c;H]c1C(=O)[N;H2]_20	2	false	REALSpace_70bn_2024-09	m_11bcb	124078	14319918
O=C(Nc1c(cccc1)C(=O)N)c2cc3c(NN=C3)cc2	136	fCSFP4	weighted-fingerprint-similarity	0.947	0.555	m_22bdl____138522____465214	N/A	S1c2c(cc([N+]([O-])=O)cc2)C=C1C(=O)Nc3c(cccc3)C(=O)N	[*;R2][#6;r][#6;r]C(=O)[N;H]c1[c;H][c;H][c;H][c;H]c1C(=O)[N;H2]_20	2	false	REALSpace_70bn_2024-09	m_22bdl	138522	465214
O=C(Nc1c(cccc1)C(=O)N)c2cc3N=CNc3cc2	137	fCSFP4	weighted-fingerprint-similarity	0.946	0.543	m_1626ccb____22015528____22013112	N/A	S1c2c(cc([N+]([O-])=O)cc2)C=C1C(=O)Nc3c(cccc3)C(=O)N	[*;R2][#6;r][#6;r]C(=O)[N;H]c1[c;H][c;H][c;H][c;H]c1C(=O)[N;H2]_20	2	false	REALSpace_70bn_2024-09	m_1626ccb	22015528	22013112
O=C(Nc1c(cccc1)C(=O)N)c2cc3N=NNc3cc2	138	fCSFP4	weighted-fingerprint-similarity	0.946	0.543	m_22bdl____138522____151943	N/A	S1c2c(cc([N+]([O-])=O)cc2)C=C1C(=O)Nc3c(cccc3)C(=O)N	[*;R2][#6;r][#6;r]C(=O)[N;H]c1[c;H][c;H][c;H][c;H]c1C(=O)[N;H2]_20	2	false	REALSpace_70bn_2024-09	m_22bdl	138522	151943
BrC=1C=2SC(C(=O)Nc3c(cccc3)C(=O)N)=CC2SC1	139	fCSFP4	weighted-fingerprint-similarity	0.946	0.575	m_11bcb____124078____14038348	N/A	S1c2c(cc([N+]([O-])=O)cc2)C=C1C(=O)Nc3c(cccc3)C(=O)N	[*;R2][#6;r][#6;r]C(=O)[N;H]c1[c;H][c;H][c;H][c;H]c1C(=O)[N;H2]_20	2	false	REALSpace_70bn_2024-09	m_11bcb	124078	14038348
O=C(Nc1c(cccc1)C(=O)N)c2cc3c(O)cccc3cc2	140	fCSFP4	weighted-fingerprint-similarity	0.946	0.550	m_22bdl____138522____13807970	N/A	S1c2c(cc([N+]([O-])=O)cc2)C=C1C(=O)Nc3c(cccc3)C(=O)N	[*;R2][#6;r][#6;r]C(=O)[N;H]c1[c;H][c;H][c;H][c;H]c1C(=O)[N;H2]_20	2	false	REALSpace_70bn_2024-09	m_22bdl	138522	13807970
O=C(Nc1c(cccc1)C(=O)N)c2cc3c(ON=C3)cc2	141	fCSFP4	weighted-fingerprint-similarity	0.946	0.550	m_11bcb____124078____17844930	N/A	S1c2c(cc([N+]([O-])=O)cc2)C=C1C(=O)Nc3c(cccc3)C(=O)N	[*;R2][#6;r][#6;r]C(=O)[N;H]c1[c;H][c;H][c;H][c;H]c1C(=O)[N;H2]_20	2	false	REALSpace_70bn_2024-09	m_11bcb	124078	17844930
O=C(Nc1c(cccc1)C(=O)N)c2cc3c(cc(cc3)C=4[N-]N=NN4)cc2	142	fCSFP4	weighted-fingerprint-similarity	0.946	0.550	m_280130bcb____17858516____17857234	N/A	S1c2c(cc([N+]([O-])=O)cc2)C=C1C(=O)Nc3c(cccc3)C(=O)N	[*;R2][#6;r][#6;r]C(=O)[N;H]c1[c;H][c;H][c;H][c;H]c1C(=O)[N;H2]_20	2	false	REALSpace_70bn_2024-09	m_280130bcb	17858516	17857234
O=C(Nc1c(cccc1)C(=O)N)c2cc3c(cnc(c3)C)cc2	143	fCSFP4	weighted-fingerprint-similarity	0.946	0.550	m_11bcb____124078____16520942	N/A	S1c2c(cc([N+]([O-])=O)cc2)C=C1C(=O)Nc3c(cccc3)C(=O)N	[*;R2][#6;r][#6;r]C(=O)[N;H]c1[c;H][c;H][c;H][c;H]c1C(=O)[N;H2]_20	2	false	REALSpace_70bn_2024-09	m_11bcb	124078	16520942
O=C(Nc1c(cccc1)C(=O)N)c2cc3c(ncnc3)cc2	144	fCSFP4	weighted-fingerprint-similarity	0.946	0.550	m_11bcb____124078____22136482	N/A	S1c2c(cc([N+]([O-])=O)cc2)C=C1C(=O)Nc3c(cccc3)C(=O)N	[*;R2][#6;r][#6;r]C(=O)[N;H]c1[c;H][c;H][c;H][c;H]c1C(=O)[N;H2]_20	2	false	REALSpace_70bn_2024-09	m_11bcb	124078	22136482
S1N=C2C(=C1)C=CC(C(=O)Nc3c(cccc3)C(=O)N)=C2	145	fCSFP4	weighted-fingerprint-similarity	0.946	0.550	m_11bcb____124078____26280834	N/A	S1c2c(cc([N+]([O-])=O)cc2)C=C1C(=O)Nc3c(cccc3)C(=O)N	[*;R2][#6;r][#6;r]C(=O)[N;H]c1[c;H][c;H][c;H][c;H]c1C(=O)[N;H2]_20	2	false	REALSpace_70bn_2024-09	m_11bcb	124078	26280834
S1c2c(cc(N)cc2)C=C1C(=O)NCC(=O)Nc3c(cccc3)C(=O)N	146	fCSFP4	weighted-fingerprint-similarity	0.946	0.706	m_240690bbs____21568102____13902326	N/A	S1c2c(cc([N+]([O-])=O)cc2)C=C1C(=O)Nc3c(cccc3)C(=O)N	[*;R2][#6;r][#6;r]C(=O)[N;H]c1[c;H][c;H][c;H][c;H]c1C(=O)[N;H2]_20	2	false	REALSpace_70bn_2024-09	m_240690bbs	21568102	13902326
O=C(Nc1c(cccc1)C(=O)N)c2cnc3c(c2)cccc3	147	fCSFP4	weighted-fingerprint-similarity	0.946	0.542	m_11bcb____124078____10903164	N/A	S1c2c(cc([N+]([O-])=O)cc2)C=C1C(=O)Nc3c(cccc3)C(=O)N	[*;R2][#6;r][#6;r]C(=O)[N;H]c1[c;H][c;H][c;H][c;H]c1C(=O)[N;H2]_20	2	false	REALSpace_70bn_2024-09	m_11bcb	124078	10903164
O=C(N)c1c(NC(=O)C2=CC3=NON=C3C=C2)cccc1	148	fCSFP4	weighted-fingerprint-similarity	0.946	0.538	m_11bcb____124078____22035704	N/A	S1c2c(cc([N+]([O-])=O)cc2)C=C1C(=O)Nc3c(cccc3)C(=O)N	[*;R2][#6;r][#6;r]C(=O)[N;H]c1[c;H][c;H][c;H][c;H]c1C(=O)[N;H2]_20	2	false	REALSpace_70bn_2024-09	m_11bcb	124078	22035704
O=C(Nc1c(cccc1)C(=O)N)c2cc3c(Nc4c3cccc4)cc2	149	fCSFP4	weighted-fingerprint-similarity	0.946	0.538	m_11bcb____124078____22610876	N/A	S1c2c(cc([N+]([O-])=O)cc2)C=C1C(=O)Nc3c(cccc3)C(=O)N	[*;R2][#6;r][#6;r]C(=O)[N;H]c1[c;H][c;H][c;H][c;H]c1C(=O)[N;H2]_20	2	false	REALSpace_70bn_2024-09	m_11bcb	124078	22610876
O=C(Nc1c(cccc1)C(=O)N)c2cc3c(Oc4c3cccc4)cc2	150	fCSFP4	weighted-fingerprint-similarity	0.946	0.538	m_11ccb____124078____19892904	N/A	S1c2c(cc([N+]([O-])=O)cc2)C=C1C(=O)Nc3c(cccc3)C(=O)N	[*;R2][#6;r][#6;r]C(=O)[N;H]c1[c;H][c;H][c;H][c;H]c1C(=O)[N;H2]_20	2	false	REALSpace_70bn_2024-09	m_11ccb	124078	19892904
O=C(Nc1c(cccc1)C(=O)N)c2cc3nccnc3cc2	151	fCSFP4	weighted-fingerprint-similarity	0.946	0.538	m_11bcb____124078____55058	N/A	S1c2c(cc([N+]([O-])=O)cc2)C=C1C(=O)Nc3c(cccc3)C(=O)N	[*;R2][#6;r][#6;r]C(=O)[N;H]c1[c;H][c;H][c;H][c;H]c1C(=O)[N;H2]_20	2	false	REALSpace_70bn_2024-09	m_11bcb	124078	55058
S1c2c(F)c(OC)ccc2C=C1C(=O)Nc3c(cccc3)C(=O)N	152	fCSFP4	weighted-fingerprint-similarity	0.945	0.583	m_11bcb____124078____22137416	N/A	S1c2c(cc([N+]([O-])=O)cc2)C=C1C(=O)Nc3c(cccc3)C(=O)N	[*;R2][#6;r][#6;r]C(=O)[N;H]c1[c;H][c;H][c;H][c;H]c1C(=O)[N;H2]_20	2	false	REALSpace_70bn_2024-09	m_11bcb	124078	22137416
S1c2c(N=C1C[NH3+])ccc(c2)C(=O)Nc3c(cccc3)C(=O)N	153	fCSFP4	weighted-fingerprint-similarity	0.945	0.570	m_240690bck____7350998____24763334	N/A	S1c2c(cc([N+]([O-])=O)cc2)C=C1C(=O)Nc3c(cccc3)C(=O)N	[*;R2][#6;r][#6;r]C(=O)[N;H]c1[c;H][c;H][c;H][c;H]c1C(=O)[N;H2]_20	2	false	REALSpace_70bn_2024-09	m_240690bck	7350998	24763334
S1C(=C2SC(C(=O)Nc3c(cccc3)C(=O)N)=CC2=C1C)C	154	fCSFP4	weighted-fingerprint-similarity	0.945	0.563	m_11bcb____124078____15068460	N/A	S1c2c(cc([N+]([O-])=O)cc2)C=C1C(=O)Nc3c(cccc3)C(=O)N	[*;R2][#6;r][#6;r]C(=O)[N;H]c1[c;H][c;H][c;H][c;H]c1C(=O)[N;H2]_20	2	false	REALSpace_70bn_2024-09	m_11bcb	124078	15068460
S1c2c(F)ccc(F)c2C=C1C(=O)Nc3c(cccc3)C(=O)N	155	fCSFP4	weighted-fingerprint-similarity	0.945	0.563	m_11bcb____124078____22136392	N/A	S1c2c(cc([N+]([O-])=O)cc2)C=C1C(=O)Nc3c(cccc3)C(=O)N	[*;R2][#6;r][#6;r]C(=O)[N;H]c1[c;H][c;H][c;H][c;H]c1C(=O)[N;H2]_20	2	false	REALSpace_70bn_2024-09	m_11bcb	124078	22136392
O=C(Nc1c(cccc1)C(=O)N)c2cnc3c(c2)ccc(O)c3	156	fCSFP4	weighted-fingerprint-similarity	0.945	0.549	m_22bdl____138522____13142048	N/A	S1c2c(cc([N+]([O-])=O)cc2)C=C1C(=O)Nc3c(cccc3)C(=O)N	[*;R2][#6;r][#6;r]C(=O)[N;H]c1[c;H][c;H][c;H][c;H]c1C(=O)[N;H2]_20	2	false	REALSpace_70bn_2024-09	m_22bdl	138522	13142048
Brc1c2c(cc(cc2)C(=O)Nc3c(cccc3)C(=O)N)ccc1	157	fCSFP4	weighted-fingerprint-similarity	0.945	0.545	m_11bcb____124078____9748648	N/A	S1c2c(cc([N+]([O-])=O)cc2)C=C1C(=O)Nc3c(cccc3)C(=O)N	[*;R2][#6;r][#6;r]C(=O)[N;H]c1[c;H][c;H][c;H][c;H]c1C(=O)[N;H2]_20	2	false	REALSpace_70bn_2024-09	m_11bcb	124078	9748648
Brc1cnc2c(c1)cc(cc2)C(=O)Nc3c(cccc3)C(=O)N	158	fCSFP4	weighted-fingerprint-similarity	0.945	0.545	m_11bcb____124078____22136916	N/A	S1c2c(cc([N+]([O-])=O)cc2)C=C1C(=O)Nc3c(cccc3)C(=O)N	[*;R2][#6;r][#6;r]C(=O)[N;H]c1[c;H][c;H][c;H][c;H]c1C(=O)[N;H2]_20	2	false	REALSpace_70bn_2024-09	m_11bcb	124078	22136916
Brc1cc2c(SC(C(=O)NCC(=O)Nc3c(cccc3)C(=O)N)=C2)cc1	159	fCSFP4	weighted-fingerprint-similarity	0.945	0.700	m_11bbb____22169958____12211778	N/A	S1c2c(cc([N+]([O-])=O)cc2)C=C1C(=O)Nc3c(cccc3)C(=O)N	[*;R2][#6;r][#6;r]C(=O)[N;H]c1[c;H][c;H][c;H][c;H]c1C(=O)[N;H2]_20	2	false	REALSpace_70bn_2024-09	m_11bbb	22169958	12211778
Clc1cc2c(SC(C(=O)NCC(=O)Nc3c(cccc3)C(=O)N)=C2)cc1	160	fCSFP4	weighted-fingerprint-similarity	0.945	0.700	m_11bbb____22169958____11948630	N/A	S1c2c(cc([N+]([O-])=O)cc2)C=C1C(=O)Nc3c(cccc3)C(=O)N	[*;R2][#6;r][#6;r]C(=O)[N;H]c1[c;H][c;H][c;H][c;H]c1C(=O)[N;H2]_20	2	false	REALSpace_70bn_2024-09	m_11bbb	22169958	11948630
Ic1cc2c(SC(C(=O)NCC(=O)Nc3c(cccc3)C(=O)N)=C2)cc1	161	fCSFP4	weighted-fingerprint-similarity	0.945	0.700	m_11bbb____22169958____26278040	N/A	S1c2c(cc([N+]([O-])=O)cc2)C=C1C(=O)Nc3c(cccc3)C(=O)N	[*;R2][#6;r][#6;r]C(=O)[N;H]c1[c;H][c;H][c;H][c;H]c1C(=O)[N;H2]_20	2	false	REALSpace_70bn_2024-09	m_11bbb	22169958	26278040
O=C(Nc1c(cccc1)C(=O)N)c2cc3NN=Cc3cc2	162	fCSFP4	weighted-fingerprint-similarity	0.945	0.542	m_22bdl____138522____261232	N/A	S1c2c(cc([N+]([O-])=O)cc2)C=C1C(=O)Nc3c(cccc3)C(=O)N	[*;R2][#6;r][#6;r]C(=O)[N;H]c1[c;H][c;H][c;H][c;H]c1C(=O)[N;H2]_20	2	false	REALSpace_70bn_2024-09	m_22bdl	138522	261232
O=C(Nc1c(cccc1)C(=O)N)c2cc3c(N)cccc3cc2	163	fCSFP4	weighted-fingerprint-similarity	0.945	0.542	m_240690bck____7350998____26257640	N/A	S1c2c(cc([N+]([O-])=O)cc2)C=C1C(=O)Nc3c(cccc3)C(=O)N	[*;R2][#6;r][#6;r]C(=O)[N;H]c1[c;H][c;H][c;H][c;H]c1C(=O)[N;H2]_20	2	false	REALSpace_70bn_2024-09	m_240690bck	7350998	26257640
S1c2c(cc(F)cc2)C=C1C(=O)NCC(=O)Nc3c(cccc3)C(=O)N	164	fCSFP4	weighted-fingerprint-similarity	0.945	0.700	m_11bbb____22169958____107241	N/A	S1c2c(cc([N+]([O-])=O)cc2)C=C1C(=O)Nc3c(cccc3)C(=O)N	[*;R2][#6;r][#6;r]C(=O)[N;H]c1[c;H][c;H][c;H][c;H]c1C(=O)[N;H2]_20	2	false	REALSpace_70bn_2024-09	m_11bbb	22169958	107241
S1c2c(cc(cc2)C)C=C1C(=O)NCC(=O)Nc3c(cccc3)C(=O)N	165	fCSFP4	weighted-fingerprint-similarity	0.945	0.700	m_11bbb____22169958____10338218	N/A	S1c2c(cc([N+]([O-])=O)cc2)C=C1C(=O)Nc3c(cccc3)C(=O)N	[*;R2][#6;r][#6;r]C(=O)[N;H]c1[c;H][c;H][c;H][c;H]c1C(=O)[N;H2]_20	2	false	REALSpace_70bn_2024-09	m_11bbb	22169958	10338218
O=C(Nc1c(cccc1)C(=O)N)c2cc3Nc4c(c3cc2)cccc4	166	fCSFP4	weighted-fingerprint-similarity	0.945	0.534	m_11bcb____124078____20049676	N/A	S1c2c(cc([N+]([O-])=O)cc2)C=C1C(=O)Nc3c(cccc3)C(=O)N	[*;R2][#6;r][#6;r]C(=O)[N;H]c1[c;H][c;H][c;H][c;H]c1C(=O)[N;H2]_20	2	false	REALSpace_70bn_2024-09	m_11bcb	124078	20049676
O=C(Nc1c(cccc1)C(=O)N)c2cc3Oc4c(c3cc2)cccc4	167	fCSFP4	weighted-fingerprint-similarity	0.945	0.534	m_11bcb____124078____10120232	N/A	S1c2c(cc([N+]([O-])=O)cc2)C=C1C(=O)Nc3c(cccc3)C(=O)N	[*;R2][#6;r][#6;r]C(=O)[N;H]c1[c;H][c;H][c;H][c;H]c1C(=O)[N;H2]_20	2	false	REALSpace_70bn_2024-09	m_11bcb	124078	10120232
O=C(Nc1c(cccc1)C(=O)N)c2c(OC)cc3c(c2)cccc3	168	fCSFP4	weighted-fingerprint-similarity	0.945	0.530	m_11bcb____124078____53692	N/A	S1c2c(cc([N+]([O-])=O)cc2)C=C1C(=O)Nc3c(cccc3)C(=O)N	[*;R2][#6;r][#6;r]C(=O)[N;H]c1[c;H][c;H][c;H][c;H]c1C(=O)[N;H2]_20	2	false	REALSpace_70bn_2024-09	m_11bcb	124078	53692
S1c2c(cccc2)C=C1C(=O)NCC(=O)Nc3c(cccc3)C(=O)N	169	fCSFP4	weighted-fingerprint-similarity	0.944	0.690	m_11bbb____22169958____109241	N/A	S1c2c(cc([N+]([O-])=O)cc2)C=C1C(=O)Nc3c(cccc3)C(=O)N	[*;R2][#6;r][#6;r]C(=O)[N;H]c1[c;H][c;H][c;H][c;H]c1C(=O)[N;H2]_20	2	false	REALSpace_70bn_2024-09	m_11bbb	22169958	109241
BrC=1c2c(SC1C)ccc(c2)C(=O)Nc3c(cccc3)C(=O)N	170	fCSFP4	weighted-fingerprint-similarity	0.944	0.569	m_11bcb____124078____21458578	N/A	S1c2c(cc([N+]([O-])=O)cc2)C=C1C(=O)Nc3c(cccc3)C(=O)N	[*;R2][#6;r][#6;r]C(=O)[N;H]c1[c;H][c;H][c;H][c;H]c1C(=O)[N;H2]_20	2	false	REALSpace_70bn_2024-09	m_11bcb	124078	21458578
S1C(C(=O)Nc2c(cccc2)C(=O)N)=CC3=C1NC(C(=O)OC)=C3	171	fCSFP4	weighted-fingerprint-similarity	0.944	0.569	m_11bcb____124078____27041676	N/A	S1c2c(cc([N+]([O-])=O)cc2)C=C1C(=O)Nc3c(cccc3)C(=O)N	[*;R2][#6;r][#6;r]C(=O)[N;H]c1[c;H][c;H][c;H][c;H]c1C(=O)[N;H2]_20	2	false	REALSpace_70bn_2024-09	m_11bcb	124078	27041676
BrC=1c2c(SC1)ccc(c2)C(=O)Nc3c(cccc3)C(=O)N	172	fCSFP4	weighted-fingerprint-similarity	0.944	0.556	m_11bcb____124078____10685020	N/A	S1c2c(cc([N+]([O-])=O)cc2)C=C1C(=O)Nc3c(cccc3)C(=O)N	[*;R2][#6;r][#6;r]C(=O)[N;H]c1[c;H][c;H][c;H][c;H]c1C(=O)[N;H2]_20	2	false	REALSpace_70bn_2024-09	m_11bcb	124078	10685020
S1c2c(cc(cc2)C(=O)Nc3c(cccc3)C(=O)N)C(=C1)C	173	fCSFP4	weighted-fingerprint-similarity	0.944	0.556	m_11bcb____124078____20049420	N/A	S1c2c(cc([N+]([O-])=O)cc2)C=C1C(=O)Nc3c(cccc3)C(=O)N	[*;R2][#6;r][#6;r]C(=O)[N;H]c1[c;H][c;H][c;H][c;H]c1C(=O)[N;H2]_20	2	false	REALSpace_70bn_2024-09	m_11bcb	124078	20049420
S1c2c(cc(nc2)C(=O)Nc3c(cccc3)C(=O)N)C=C1	174	fCSFP4	weighted-fingerprint-similarity	0.944	0.548	m_11bcb____124078____26269724	N/A	S1c2c(cc([N+]([O-])=O)cc2)C=C1C(=O)Nc3c(cccc3)C(=O)N	[*;R2][#6;r][#6;r]C(=O)[N;H]c1[c;H][c;H][c;H][c;H]c1C(=O)[N;H2]_20	2	false	REALSpace_70bn_2024-09	m_11bcb	124078	26269724
S1c2ncc(cc2C=C1)C(=O)Nc3c(cccc3)C(=O)N	175	fCSFP4	weighted-fingerprint-similarity	0.944	0.545	m_11bcb____124078____12525600	N/A	S1c2c(cc([N+]([O-])=O)cc2)C=C1C(=O)Nc3c(cccc3)C(=O)N	[*;R2][#6;r][#6;r]C(=O)[N;H]c1[c;H][c;H][c;H][c;H]c1C(=O)[N;H2]_20	2	false	REALSpace_70bn_2024-09	m_11bcb	124078	12525600
Brc1cc2c(ncc(c2)C(=O)Nc3c(cccc3)C(=O)N)cc1	176	fCSFP4	weighted-fingerprint-similarity	0.944	0.541	m_11bcb____124078____16481672	N/A	S1c2c(cc([N+]([O-])=O)cc2)C=C1C(=O)Nc3c(cccc3)C(=O)N	[*;R2][#6;r][#6;r]C(=O)[N;H]c1[c;H][c;H][c;H][c;H]c1C(=O)[N;H2]_20	2	false	REALSpace_70bn_2024-09	m_11bcb	124078	16481672
Brc1cnc2c(c1)ccc(c2)C(=O)Nc3c(cccc3)C(=O)N	177	fCSFP4	weighted-fingerprint-similarity	0.944	0.541	m_11bcb____124078____26278602	N/A	S1c2c(cc([N+]([O-])=O)cc2)C=C1C(=O)Nc3c(cccc3)C(=O)N	[*;R2][#6;r][#6;r]C(=O)[N;H]c1[c;H][c;H][c;H][c;H]c1C(=O)[N;H2]_20	2	false	REALSpace_70bn_2024-09	m_11bcb	124078	26278602
Clc1cc2c(ncc(c2)C(=O)Nc3c(cccc3)C(=O)N)cc1	178	fCSFP4	weighted-fingerprint-similarity	0.944	0.541	m_11bcb____124078____23175570	N/A	S1c2c(cc([N+]([O-])=O)cc2)C=C1C(=O)Nc3c(cccc3)C(=O)N	[*;R2][#6;r][#6;r]C(=O)[N;H]c1[c;H][c;H][c;H][c;H]c1C(=O)[N;H2]_20	2	false	REALSpace_70bn_2024-09	m_11bcb	124078	23175570
Fc1cc2c(ncc(c2)C(=O)Nc3c(cccc3)C(=O)N)cc1	179	fCSFP4	weighted-fingerprint-similarity	0.944	0.541	m_11bcb____124078____7873190	N/A	S1c2c(cc([N+]([O-])=O)cc2)C=C1C(=O)Nc3c(cccc3)C(=O)N	[*;R2][#6;r][#6;r]C(=O)[N;H]c1[c;H][c;H][c;H][c;H]c1C(=O)[N;H2]_20	2	false	REALSpace_70bn_2024-09	m_11bcb	124078	7873190
Ic1cnc2c(c1)ccc(c2)C(=O)Nc3c(cccc3)C(=O)N	180	fCSFP4	weighted-fingerprint-similarity	0.944	0.541	m_11bcb____124078____19883274	N/A	S1c2c(cc([N+]([O-])=O)cc2)C=C1C(=O)Nc3c(cccc3)C(=O)N	[*;R2][#6;r][#6;r]C(=O)[N;H]c1[c;H][c;H][c;H][c;H]c1C(=O)[N;H2]_20	2	false	REALSpace_70bn_2024-09	m_11bcb	124078	19883274
O=C(Nc1c(cccc1)C(=O)N)c2cc3c(NC(=C3)C)cc2	181	fCSFP4	weighted-fingerprint-similarity	0.944	0.541	m_11bcb____124078____25923060	N/A	S1c2c(cc([N+]([O-])=O)cc2)C=C1C(=O)Nc3c(cccc3)C(=O)N	[*;R2][#6;r][#6;r]C(=O)[N;H]c1[c;H][c;H][c;H][c;H]c1C(=O)[N;H2]_20	2	false	REALSpace_70bn_2024-09	m_11bcb	124078	25923060
O=C(Nc1c(cccc1)C(=O)N)c2cc3c(OC(=C3)C)cc2	182	fCSFP4	weighted-fingerprint-similarity	0.944	0.541	m_11bcb____124078____27325312	N/A	S1c2c(cc([N+]([O-])=O)cc2)C=C1C(=O)Nc3c(cccc3)C(=O)N	[*;R2][#6;r][#6;r]C(=O)[N;H]c1[c;H][c;H][c;H][c;H]c1C(=O)[N;H2]_20	2	false	REALSpace_70bn_2024-09	m_11bcb	124078	27325312
O=C(Nc1c(cccc1)C(=O)N)c2cnc3c(c2)cc(cc3)C	183	fCSFP4	weighted-fingerprint-similarity	0.944	0.541	m_11bcb____124078____15245238	N/A	S1c2c(cc([N+]([O-])=O)cc2)C=C1C(=O)Nc3c(cccc3)C(=O)N	[*;R2][#6;r][#6;r]C(=O)[N;H]c1[c;H][c;H][c;H][c;H]c1C(=O)[N;H2]_20	2	false	REALSpace_70bn_2024-09	m_11bcb	124078	15245238
Brc1c2c(ccc(c2)C(=O)Nc3c(cccc3)C(=O)N)ccc1	184	fCSFP4	weighted-fingerprint-similarity	0.944	0.537	m_11bcb____124078____15415404	N/A	S1c2c(cc([N+]([O-])=O)cc2)C=C1C(=O)Nc3c(cccc3)C(=O)N	[*;R2][#6;r][#6;r]C(=O)[N;H]c1[c;H][c;H][c;H][c;H]c1C(=O)[N;H2]_20	2	false	REALSpace_70bn_2024-09	m_11bcb	124078	15415404
O=C(Nc1c(cccc1)C(=O)N)c2cc3ON=Cc3cc2	185	fCSFP4	weighted-fingerprint-similarity	0.944	0.537	m_22bdd____138522____20826448	N/A	S1c2c(cc([N+]([O-])=O)cc2)C=C1C(=O)Nc3c(cccc3)C(=O)N	[*;R2][#6;r][#6;r]C(=O)[N;H]c1[c;H][c;H][c;H][c;H]c1C(=O)[N;H2]_20	2	false	REALSpace_70bn_2024-09	m_22bdd	138522	20826448
O=C(Nc1c(cccc1)C(=O)N)c2cc3ncncc3cc2	186	fCSFP4	weighted-fingerprint-similarity	0.944	0.537	m_11bcb____124078____26269822	N/A	S1c2c(cc([N+]([O-])=O)cc2)C=C1C(=O)Nc3c(cccc3)C(=O)N	[*;R2][#6;r][#6;r]C(=O)[N;H]c1[c;H][c;H][c;H][c;H]c1C(=O)[N;H2]_20	2	false	REALSpace_70bn_2024-09	m_11bcb	124078	26269822
O=C(Nc1c(cccc1)C(=O)N)c2cnc3NC=Cc3c2	187	fCSFP4	weighted-fingerprint-similarity	0.944	0.529	m_11ccb____124078____15524600	N/A	S1c2c(cc([N+]([O-])=O)cc2)C=C1C(=O)Nc3c(cccc3)C(=O)N	[*;R2][#6;r][#6;r]C(=O)[N;H]c1[c;H][c;H][c;H][c;H]c1C(=O)[N;H2]_20	2	false	REALSpace_70bn_2024-09	m_11ccb	124078	15524600
O=C(Nc1c(cccc1)C(=O)N)c2ncc3c(c2)cccc3	188	fCSFP4	weighted-fingerprint-similarity	0.944	0.525	m_11bcb____124078____13599842	N/A	S1c2c(cc([N+]([O-])=O)cc2)C=C1C(=O)Nc3c(cccc3)C(=O)N	[*;R2][#6;r][#6;r]C(=O)[N;H]c1[c;H][c;H][c;H][c;H]c1C(=O)[N;H2]_20	2	false	REALSpace_70bn_2024-09	m_11bcb	124078	13599842
S(=O)(=O)(c1cnc2c(SC(C(=O)Nc3c(cccc3)C(=O)N)=C2)c1)C	189	fCSFP4	weighted-fingerprint-similarity	0.943	0.575	m_11bcb____124078____26276718	N/A	S1c2c(cc([N+]([O-])=O)cc2)C=C1C(=O)Nc3c(cccc3)C(=O)N	[*;R2][#6;r][#6;r]C(=O)[N;H]c1[c;H][c;H][c;H][c;H]c1C(=O)[N;H2]_20	2	false	REALSpace_70bn_2024-09	m_11bcb	124078	26276718
S1C(C(=O)Nc2c(cccc2)C(=O)N)=CC=3SC(=NC13)N(C)C	190	fCSFP4	weighted-fingerprint-similarity	0.943	0.565	m_11ccb____124078____1128240	N/A	S1c2c(cc([N+]([O-])=O)cc2)C=C1C(=O)Nc3c(cccc3)C(=O)N	[*;R2][#6;r][#6;r]C(=O)[N;H]c1[c;H][c;H][c;H][c;H]c1C(=O)[N;H2]_20	2	false	REALSpace_70bn_2024-09	m_11ccb	124078	1128240
S1c2c(NC1=O)cc(cc2)C(=O)Nc3c(cccc3)C(=O)N	191	fCSFP4	weighted-fingerprint-similarity	0.943	0.551	m_22bdd____138522____21057832	N/A	S1c2c(cc([N+]([O-])=O)cc2)C=C1C(=O)Nc3c(cccc3)C(=O)N	[*;R2][#6;r][#6;r]C(=O)[N;H]c1[c;H][c;H][c;H][c;H]c1C(=O)[N;H2]_20	2	false	REALSpace_70bn_2024-09	m_22bdd	138522	21057832
BrC=1SC=2NC(C(=O)Nc3c(cccc3)C(=O)N)=CC2C1	192	fCSFP4	weighted-fingerprint-similarity	0.943	0.548	m_11bcb____124078____26252456	N/A	S1c2c(cc([N+]([O-])=O)cc2)C=C1C(=O)Nc3c(cccc3)C(=O)N	[*;R2][#6;r][#6;r]C(=O)[N;H]c1[c;H][c;H][c;H][c;H]c1C(=O)[N;H2]_20	2	false	REALSpace_70bn_2024-09	m_11bcb	124078	26252456
O=C(N)c1c(NC(=O)C=2Nc3c(cc(O)cc3)C2)cccc1	193	fCSFP4	weighted-fingerprint-similarity	0.943	0.540	m_22bdl____138522____15065644	N/A	S1c2c(cc([N+]([O-])=O)cc2)C=C1C(=O)Nc3c(cccc3)C(=O)N	[*;R2][#6;r][#6;r]C(=O)[N;H]c1[c;H][c;H][c;H][c;H]c1C(=O)[N;H2]_20	2	false	REALSpace_70bn_2024-09	m_22bdl	138522	15065644
Brc1cc2c(cc(nc2)C(=O)Nc3c(cccc3)C(=O)N)cc1	194	fCSFP4	weighted-fingerprint-similarity	0.943	0.537	m_11bcb____124078____16716462	N/A	S1c2c(cc([N+]([O-])=O)cc2)C=C1C(=O)Nc3c(cccc3)C(=O)N	[*;R2][#6;r][#6;r]C(=O)[N;H]c1[c;H][c;H][c;H][c;H]c1C(=O)[N;H2]_20	2	false	REALSpace_70bn_2024-09	m_11bcb	124078	16716462
Brc1cc2c(cnc(c2)C(=O)Nc3c(cccc3)C(=O)N)cc1	195	fCSFP4	weighted-fingerprint-similarity	0.943	0.537	m_11bcb____124078____22138026	N/A	S1c2c(cc([N+]([O-])=O)cc2)C=C1C(=O)Nc3c(cccc3)C(=O)N	[*;R2][#6;r][#6;r]C(=O)[N;H]c1[c;H][c;H][c;H][c;H]c1C(=O)[N;H2]_20	2	false	REALSpace_70bn_2024-09	m_11bcb	124078	22138026
Brc1cc2ncc(cc2cc1)C(=O)Nc3c(cccc3)C(=O)N	196	fCSFP4	weighted-fingerprint-similarity	0.943	0.537	m_11bcb____124078____16521336	N/A	S1c2c(cc([N+]([O-])=O)cc2)C=C1C(=O)Nc3c(cccc3)C(=O)N	[*;R2][#6;r][#6;r]C(=O)[N;H]c1[c;H][c;H][c;H][c;H]c1C(=O)[N;H2]_20	2	false	REALSpace_70bn_2024-09	m_11bcb	124078	16521336
Clc1nc2c(cc(cc2)C(=O)Nc3c(cccc3)C(=O)N)cc1	197	fCSFP4	weighted-fingerprint-similarity	0.943	0.537	m_11bcb____124078____788576	N/A	S1c2c(cc([N+]([O-])=O)cc2)C=C1C(=O)Nc3c(cccc3)C(=O)N	[*;R2][#6;r][#6;r]C(=O)[N;H]c1[c;H][c;H][c;H][c;H]c1C(=O)[N;H2]_20	2	false	REALSpace_70bn_2024-09	m_11bcb	124078	788576
Fc1cc2c(cc(nc2)C(=O)Nc3c(cccc3)C(=O)N)cc1	198	fCSFP4	weighted-fingerprint-similarity	0.943	0.537	m_11bcb____124078____17782914	N/A	S1c2c(cc([N+]([O-])=O)cc2)C=C1C(=O)Nc3c(cccc3)C(=O)N	[*;R2][#6;r][#6;r]C(=O)[N;H]c1[c;H][c;H][c;H][c;H]c1C(=O)[N;H2]_20	2	false	REALSpace_70bn_2024-09	m_11bcb	124078	17782914
Fc1cc2c(cnc(c2)C(=O)Nc3c(cccc3)C(=O)N)cc1	199	fCSFP4	weighted-fingerprint-similarity	0.943	0.537	m_11bcb____124078____17782158	N/A	S1c2c(cc([N+]([O-])=O)cc2)C=C1C(=O)Nc3c(cccc3)C(=O)N	[*;R2][#6;r][#6;r]C(=O)[N;H]c1[c;H][c;H][c;H][c;H]c1C(=O)[N;H2]_20	2	false	REALSpace_70bn_2024-09	m_11bcb	124078	17782158
Fc1cc2ncc(cc2cc1)C(=O)Nc3c(cccc3)C(=O)N	200	fCSFP4	weighted-fingerprint-similarity	0.943	0.537	m_11bcb____124078____26278282	N/A	S1c2c(cc([N+]([O-])=O)cc2)C=C1C(=O)Nc3c(cccc3)C(=O)N	[*;R2][#6;r][#6;r]C(=O)[N;H]c1[c;H][c;H][c;H][c;H]c1C(=O)[N;H2]_20	2	false	REALSpace_70bn_2024-09	m_11bcb	124078	26278282
O=C(Nc1c(cccc1)C(=O)N)c2cc3OC(=Cc3cc2)C	201	fCSFP4	weighted-fingerprint-similarity	0.943	0.537	m_11bcb____124078____22137538	N/A	S1c2c(cc([N+]([O-])=O)cc2)C=C1C(=O)Nc3c(cccc3)C(=O)N	[*;R2][#6;r][#6;r]C(=O)[N;H]c1[c;H][c;H][c;H][c;H]c1C(=O)[N;H2]_20	2	false	REALSpace_70bn_2024-09	m_11bcb	124078	22137538
O=C(Nc1c(cccc1)C(=O)N)c2cc3c(nc(cc3)C)cc2	202	fCSFP4	weighted-fingerprint-similarity	0.943	0.537	m_11bcb____124078____7593646	N/A	S1c2c(cc([N+]([O-])=O)cc2)C=C1C(=O)Nc3c(cccc3)C(=O)N	[*;R2][#6;r][#6;r]C(=O)[N;H]c1[c;H][c;H][c;H][c;H]c1C(=O)[N;H2]_20	2	false	REALSpace_70bn_2024-09	m_11bcb	124078	7593646
O=C(Nc1c(cccc1)C(=O)N)c2cnc3c(c2)ccc(c3)C	203	fCSFP4	weighted-fingerprint-similarity	0.943	0.537	m_11bcb____124078____14721128	N/A	S1c2c(cc([N+]([O-])=O)cc2)C=C1C(=O)Nc3c(cccc3)C(=O)N	[*;R2][#6;r][#6;r]C(=O)[N;H]c1[c;H][c;H][c;H][c;H]c1C(=O)[N;H2]_20	2	false	REALSpace_70bn_2024-09	m_11bcb	124078	14721128
O=C(Nc1c(cccc1)C(=O)N)c2ncc3c(c2)cc(cc3)C	204	fCSFP4	weighted-fingerprint-similarity	0.943	0.537	m_11bcb____124078____20073006	N/A	S1c2c(cc([N+]([O-])=O)cc2)C=C1C(=O)Nc3c(cccc3)C(=O)N	[*;R2][#6;r][#6;r]C(=O)[N;H]c1[c;H][c;H][c;H][c;H]c1C(=O)[N;H2]_20	2	false	REALSpace_70bn_2024-09	m_11bcb	124078	20073006
O=C(Nc1c(cccc1)C(=O)N)c2cc3N=C(Nc3cc2)N	205	fCSFP4	weighted-fingerprint-similarity	0.943	0.525	m_22bdl____138522____16783834	N/A	S1c2c(cc([N+]([O-])=O)cc2)C=C1C(=O)Nc3c(cccc3)C(=O)N	[*;R2][#6;r][#6;r]C(=O)[N;H]c1[c;H][c;H][c;H][c;H]c1C(=O)[N;H2]_20	2	false	REALSpace_70bn_2024-09	m_22bdl	138522	16783834
O=C(Nc1c(cccc1)C(=O)N)c2cnc3ncccc3c2	206	fCSFP4	weighted-fingerprint-similarity	0.943	0.525	m_11bcb____124078____16715548	N/A	S1c2c(cc([N+]([O-])=O)cc2)C=C1C(=O)Nc3c(cccc3)C(=O)N	[*;R2][#6;r][#6;r]C(=O)[N;H]c1[c;H][c;H][c;H][c;H]c1C(=O)[N;H2]_20	2	false	REALSpace_70bn_2024-09	m_11bcb	124078	16715548
S1c2c(N=C1N(C)C)ccc(c2)C(=O)Nc3c(cccc3)C(=O)N	207	fCSFP4	weighted-fingerprint-similarity	0.942	0.557	m_11bcb____124078____19628218	N/A	S1c2c(cc([N+]([O-])=O)cc2)C=C1C(=O)Nc3c(cccc3)C(=O)N	[*;R2][#6;r][#6;r]C(=O)[N;H]c1[c;H][c;H][c;H][c;H]c1C(=O)[N;H2]_20	2	false	REALSpace_70bn_2024-09	m_11bcb	124078	19628218
BrC=1SC2=C(NC(C(=O)Nc3c(cccc3)C(=O)N)=C2)C1	208	fCSFP4	weighted-fingerprint-similarity	0.942	0.547	m_11bcb____124078____25922660	N/A	S1c2c(cc([N+]([O-])=O)cc2)C=C1C(=O)Nc3c(cccc3)C(=O)N	[*;R2][#6;r][#6;r]C(=O)[N;H]c1[c;H][c;H][c;H][c;H]c1C(=O)[N;H2]_20	2	false	REALSpace_70bn_2024-09	m_11bcb	124078	25922660
ClC=1SC2=C(NC(C(=O)Nc3c(cccc3)C(=O)N)=C2)C1	209	fCSFP4	weighted-fingerprint-similarity	0.942	0.547	m_11bcb____124078____25922622	N/A	S1c2c(cc([N+]([O-])=O)cc2)C=C1C(=O)Nc3c(cccc3)C(=O)N	[*;R2][#6;r][#6;r]C(=O)[N;H]c1[c;H][c;H][c;H][c;H]c1C(=O)[N;H2]_20	2	false	REALSpace_70bn_2024-09	m_11bcb	124078	25922622
S1C(=CC=2NC(C(=O)Nc3c(cccc3)C(=O)N)=CC12)C	210	fCSFP4	weighted-fingerprint-similarity	0.942	0.547	m_11bcb____124078____25922642	N/A	S1c2c(cc([N+]([O-])=O)cc2)C=C1C(=O)Nc3c(cccc3)C(=O)N	[*;R2][#6;r][#6;r]C(=O)[N;H]c1[c;H][c;H][c;H][c;H]c1C(=O)[N;H2]_20	2	false	REALSpace_70bn_2024-09	m_11bcb	124078	25922642
BrC=1c2c(SC1)cc(cc2)C(=O)Nc3c(cccc3)C(=O)N	211	fCSFP4	weighted-fingerprint-similarity	0.942	0.543	m_11bcb____124078____26273416	N/A	S1c2c(cc([N+]([O-])=O)cc2)C=C1C(=O)Nc3c(cccc3)C(=O)N	[*;R2][#6;r][#6;r]C(=O)[N;H]c1[c;H][c;H][c;H][c;H]c1C(=O)[N;H2]_20	2	false	REALSpace_70bn_2024-09	m_11bcb	124078	26273416
S1c2c(ccc(c2)C(=O)Nc3c(cccc3)C(=O)N)C(=C1)C	212	fCSFP4	weighted-fingerprint-similarity	0.942	0.543	m_11bcb____124078____25986702	N/A	S1c2c(cc([N+]([O-])=O)cc2)C=C1C(=O)Nc3c(cccc3)C(=O)N	[*;R2][#6;r][#6;r]C(=O)[N;H]c1[c;H][c;H][c;H][c;H]c1C(=O)[N;H2]_20	2	false	REALSpace_70bn_2024-09	m_11bcb	124078	25986702
O=C(N)c1c(NC(=O)C=2Nc3c(ccc(O)c3)C2)cccc1	213	fCSFP4	weighted-fingerprint-similarity	0.942	0.536	m_22bdl____138522____14391790	N/A	S1c2c(cc([N+]([O-])=O)cc2)C=C1C(=O)Nc3c(cccc3)C(=O)N	[*;R2][#6;r][#6;r]C(=O)[N;H]c1[c;H][c;H][c;H][c;H]c1C(=O)[N;H2]_20	2	false	REALSpace_70bn_2024-09	m_22bdl	138522	14391790
S1c2c(cnc(c2)C(=O)Nc3c(cccc3)C(=O)N)C=C1	214	fCSFP4	weighted-fingerprint-similarity	0.942	0.536	m_11bcb____124078____15608350	N/A	S1c2c(cc([N+]([O-])=O)cc2)C=C1C(=O)Nc3c(cccc3)C(=O)N	[*;R2][#6;r][#6;r]C(=O)[N;H]c1[c;H][c;H][c;H][c;H]c1C(=O)[N;H2]_20	2	false	REALSpace_70bn_2024-09	m_11bcb	124078	15608350
S1c2c(ncc(c2)C(=O)Nc3c(cccc3)C(=O)N)C=C1	215	fCSFP4	weighted-fingerprint-similarity	0.942	0.536	m_11bcb____124078____6008220	N/A	S1c2c(cc([N+]([O-])=O)cc2)C=C1C(=O)Nc3c(cccc3)C(=O)N	[*;R2][#6;r][#6;r]C(=O)[N;H]c1[c;H][c;H][c;H][c;H]c1C(=O)[N;H2]_20	2	false	REALSpace_70bn_2024-09	m_11bcb	124078	6008220
[O-]C(=O)c1cc2c(NC(C(=O)Nc3c(cccc3)C(=O)N)=C2)cc1	216	fCSFP4	weighted-fingerprint-similarity	0.942	0.536	m_188690bcb____21774664____23868646	N/A	S1c2c(cc([N+]([O-])=O)cc2)C=C1C(=O)Nc3c(cccc3)C(=O)N	[*;R2][#6;r][#6;r]C(=O)[N;H]c1[c;H][c;H][c;H][c;H]c1C(=O)[N;H2]_20	2	false	REALSpace_70bn_2024-09	m_188690bcb	21774664	23868646
O=C(Nc1c(cccc1)C(=O)N)C=2Nc3c(cc(N)cc3)C2	217	fCSFP4	weighted-fingerprint-similarity	0.942	0.532	m_240690bck____7350998____14722958	N/A	S1c2c(cc([N+]([O-])=O)cc2)C=C1C(=O)Nc3c(cccc3)C(=O)N	[*;R2][#6;r][#6;r]C(=O)[N;H]c1[c;H][c;H][c;H][c;H]c1C(=O)[N;H2]_20	2	false	REALSpace_70bn_2024-09	m_240690bck	7350998	14722958
O=C(Nc1c(cccc1)C(=O)N)c2cc3c(N(C=C3)C)cc2	218	fCSFP4	weighted-fingerprint-similarity	0.942	0.532	m_11bcb____124078____13902196	N/A	S1c2c(cc([N+]([O-])=O)cc2)C=C1C(=O)Nc3c(cccc3)C(=O)N	[*;R2][#6;r][#6;r]C(=O)[N;H]c1[c;H][c;H][c;H][c;H]c1C(=O)[N;H2]_20	2	false	REALSpace_70bn_2024-09	m_11bcb	124078	13902196
Clc1nc2c(cc1)ccc(c2)C(=O)Nc3c(cccc3)C(=O)N	219	fCSFP4	weighted-fingerprint-similarity	0.942	0.528	m_11bcb____124078____23092026	N/A	S1c2c(cc([N+]([O-])=O)cc2)C=C1C(=O)Nc3c(cccc3)C(=O)N	[*;R2][#6;r][#6;r]C(=O)[N;H]c1[c;H][c;H][c;H][c;H]c1C(=O)[N;H2]_20	2	false	REALSpace_70bn_2024-09	m_11bcb	124078	23092026
O=C(Nc1c(cccc1)C(=O)N)c2cc(O)c3c(c2)cccc3	220	fCSFP4	weighted-fingerprint-similarity	0.942	0.528	m_22bdl____138522____9475900	N/A	S1c2c(cc([N+]([O-])=O)cc2)C=C1C(=O)Nc3c(cccc3)C(=O)N	[*;R2][#6;r][#6;r]C(=O)[N;H]c1[c;H][c;H][c;H][c;H]c1C(=O)[N;H2]_20	2	false	REALSpace_70bn_2024-09	m_22bdl	138522	9475900
Brc1cc2SC(C(=O)NCC(=O)Nc3c(cccc3)C(=O)N)=Cc2cc1	221	fCSFP4	weighted-fingerprint-similarity	0.942	0.680	m_11bbb____22169958____10812350	N/A	S1c2c(cc([N+]([O-])=O)cc2)C=C1C(=O)Nc3c(cccc3)C(=O)N	[*;R2][#6;r][#6;r]C(=O)[N;H]c1[c;H][c;H][c;H][c;H]c1C(=O)[N;H2]_20	2	false	REALSpace_70bn_2024-09	m_11bbb	22169958	10812350
Clc1cc2SC(C(=O)NCC(=O)Nc3c(cccc3)C(=O)N)=Cc2cc1	222	fCSFP4	weighted-fingerprint-similarity	0.942	0.680	m_11bbb____22169958____13573928	N/A	S1c2c(cc([N+]([O-])=O)cc2)C=C1C(=O)Nc3c(cccc3)C(=O)N	[*;R2][#6;r][#6;r]C(=O)[N;H]c1[c;H][c;H][c;H][c;H]c1C(=O)[N;H2]_20	2	false	REALSpace_70bn_2024-09	m_11bbb	22169958	13573928
O=C(Nc1c(cccc1)C(=O)N)c2c3c(cc(c2)C(=O)N)cccc3	223	fCSFP4	weighted-fingerprint-similarity	0.942	0.525	m_11bcb____124078____22386608	N/A	S1c2c(cc([N+]([O-])=O)cc2)C=C1C(=O)Nc3c(cccc3)C(=O)N	[*;R2][#6;r][#6;r]C(=O)[N;H]c1[c;H][c;H][c;H][c;H]c1C(=O)[N;H2]_20	2	false	REALSpace_70bn_2024-09	m_11bcb	124078	22386608
S1c2c(ccc(F)c2)C=C1C(=O)NCC(=O)Nc3c(cccc3)C(=O)N	224	fCSFP4	weighted-fingerprint-similarity	0.942	0.680	m_11bbb____22169958____116471	N/A	S1c2c(cc([N+]([O-])=O)cc2)C=C1C(=O)Nc3c(cccc3)C(=O)N	[*;R2][#6;r][#6;r]C(=O)[N;H]c1[c;H][c;H][c;H][c;H]c1C(=O)[N;H2]_20	2	false	REALSpace_70bn_2024-09	m_11bbb	22169958	116471
S1c2c(ccc(c2)C)C=C1C(=O)NCC(=O)Nc3c(cccc3)C(=O)N	225	fCSFP4	weighted-fingerprint-similarity	0.942	0.680	m_11bbb____22169958____26278268	N/A	S1c2c(cc([N+]([O-])=O)cc2)C=C1C(=O)Nc3c(cccc3)C(=O)N	[*;R2][#6;r][#6;r]C(=O)[N;H]c1[c;H][c;H][c;H][c;H]c1C(=O)[N;H2]_20	2	false	REALSpace_70bn_2024-09	m_11bbb	22169958	26278268
O=C(Nc1c(cccc1)C(=O)N)c2cc(NC(=O)c3cc4N=CNc4cc3)ccc2	226	fCSFP4	weighted-fingerprint-similarity	0.942	0.521	m_22bdl____138522____1199828	N/A	S1c2c(cc([N+]([O-])=O)cc2)C=C1C(=O)Nc3c(cccc3)C(=O)N	[*;R2][#6;r][#6;r]C(=O)[N;H]c1[c;H][c;H][c;H][c;H]c1C(=O)[N;H2]_20	2	false	REALSpace_70bn_2024-09	m_22bdl	138522	1199828
O=C(Nc1c(cccc1)C(=O)N)c2cc3N=C(Nc3cc2)C	227	fCSFP4	weighted-fingerprint-similarity	0.942	0.521	m_22bdd____138522____8370950	N/A	S1c2c(cc([N+]([O-])=O)cc2)C=C1C(=O)Nc3c(cccc3)C(=O)N	[*;R2][#6;r][#6;r]C(=O)[N;H]c1[c;H][c;H][c;H][c;H]c1C(=O)[N;H2]_20	2	false	REALSpace_70bn_2024-09	m_22bdd	138522	8370950
O=C(Nc1c(cccc1)C(=O)N)c2cc3NC(=O)Nc3cc2	228	fCSFP4	weighted-fingerprint-similarity	0.942	0.521	m_22bdl____138522____581952	N/A	S1c2c(cc([N+]([O-])=O)cc2)C=C1C(=O)Nc3c(cccc3)C(=O)N	[*;R2][#6;r][#6;r]C(=O)[N;H]c1[c;H][c;H][c;H][c;H]c1C(=O)[N;H2]_20	2	false	REALSpace_70bn_2024-09	m_22bdl	138522	581952
S1c2c(c(N3CC[NH2+]CC3)ccc2)C=C1C(=O)Nc4c(cccc4)C(=O)N	229	fCSFP4	weighted-fingerprint-similarity	0.942	0.569	m_240690bck____7350998____13902374	N/A	S1c2c(cc([N+]([O-])=O)cc2)C=C1C(=O)Nc3c(cccc3)C(=O)N	[*;R2][#6;r][#6;r]C(=O)[N;H]c1[c;H][c;H][c;H][c;H]c1C(=O)[N;H2]_20	2	false	REALSpace_70bn_2024-09	m_240690bck	7350998	13902374
S1C(C(=O)OC)=CC=2NC(C(=O)Nc3c(cccc3)C(=O)N)=CC12	230	fCSFP4	weighted-fingerprint-similarity	0.941	0.556	m_11bcb____124078____26252432	N/A	S1c2c(cc([N+]([O-])=O)cc2)C=C1C(=O)Nc3c(cccc3)C(=O)N	[*;R2][#6;r][#6;r]C(=O)[N;H]c1[c;H][c;H][c;H][c;H]c1C(=O)[N;H2]_20	2	false	REALSpace_70bn_2024-09	m_11bcb	124078	26252432
[O-][N+](=O)c1c2NC(C(=O)Nc3c(cccc3)C(=O)N)=Cc2ccc1	231	fCSFP4	weighted-fingerprint-similarity	0.941	0.556	m_11bcb____124078____26270486	N/A	S1c2c(cc([N+]([O-])=O)cc2)C=C1C(=O)Nc3c(cccc3)C(=O)N	[*;R2][#6;r][#6;r]C(=O)[N;H]c1[c;H][c;H][c;H][c;H]c1C(=O)[N;H2]_20	2	false	REALSpace_70bn_2024-09	m_11bcb	124078	26270486
S1c2c(NC1=O)ccc(c2)C(=O)Nc3c(cccc3)C(=O)N	232	fCSFP4	weighted-fingerprint-similarity	0.941	0.539	m_11bcb____124078____19620174	N/A	S1c2c(cc([N+]([O-])=O)cc2)C=C1C(=O)Nc3c(cccc3)C(=O)N	[*;R2][#6;r][#6;r]C(=O)[N;H]c1[c;H][c;H][c;H][c;H]c1C(=O)[N;H2]_20	2	false	REALSpace_70bn_2024-09	m_11bcb	124078	19620174
[O-]C(=O)c1cc2NC(C(=O)Nc3c(cccc3)C(=O)N)=Cc2cc1	233	fCSFP4	weighted-fingerprint-similarity	0.941	0.532	m_188690bcb____21774664____23915664	N/A	S1c2c(cc([N+]([O-])=O)cc2)C=C1C(=O)Nc3c(cccc3)C(=O)N	[*;R2][#6;r][#6;r]C(=O)[N;H]c1[c;H][c;H][c;H][c;H]c1C(=O)[N;H2]_20	2	false	REALSpace_70bn_2024-09	m_188690bcb	21774664	23915664
[O-]C(=O)c1cc2c(nc(cc2)C(=O)Nc3c(cccc3)C(=O)N)cc1	234	fCSFP4	weighted-fingerprint-similarity	0.941	0.532	m_188690bcb____21774664____19876378	N/A	S1c2c(cc([N+]([O-])=O)cc2)C=C1C(=O)Nc3c(cccc3)C(=O)N	[*;R2][#6;r][#6;r]C(=O)[N;H]c1[c;H][c;H][c;H][c;H]c1C(=O)[N;H2]_20	2	false	REALSpace_70bn_2024-09	m_188690bcb	21774664	19876378
Brc1cc2c(NC(C(=O)Nc3c(cccc3)C(=O)N)=C2)cc1	235	fCSFP4	weighted-fingerprint-similarity	0.941	0.528	m_11bcb____124078____25923122	N/A	S1c2c(cc([N+]([O-])=O)cc2)C=C1C(=O)Nc3c(cccc3)C(=O)N	[*;R2][#6;r][#6;r]C(=O)[N;H]c1[c;H][c;H][c;H][c;H]c1C(=O)[N;H2]_20	2	false	REALSpace_70bn_2024-09	m_11bcb	124078	25923122
Brc1cc2c(OC(C(=O)Nc3c(cccc3)C(=O)N)=C2)cc1	236	fCSFP4	weighted-fingerprint-similarity	0.941	0.528	m_11bcb____124078____636768	N/A	S1c2c(cc([N+]([O-])=O)cc2)C=C1C(=O)Nc3c(cccc3)C(=O)N	[*;R2][#6;r][#6;r]C(=O)[N;H]c1[c;H][c;H][c;H][c;H]c1C(=O)[N;H2]_20	2	false	REALSpace_70bn_2024-09	m_11bcb	124078	636768
Clc1cc2c(NC(C(=O)Nc3c(cccc3)C(=O)N)=C2)cc1	237	fCSFP4	weighted-fingerprint-similarity	0.941	0.528	m_11bcb____124078____25923106	N/A	S1c2c(cc([N+]([O-])=O)cc2)C=C1C(=O)Nc3c(cccc3)C(=O)N	[*;R2][#6;r][#6;r]C(=O)[N;H]c1[c;H][c;H][c;H][c;H]c1C(=O)[N;H2]_20	2	false	REALSpace_70bn_2024-09	m_11bcb	124078	25923106
Clc1cc2c(OC(C(=O)Nc3c(cccc3)C(=O)N)=C2)cc1	238	fCSFP4	weighted-fingerprint-similarity	0.941	0.528	m_11bcb____124078____133039	N/A	S1c2c(cc([N+]([O-])=O)cc2)C=C1C(=O)Nc3c(cccc3)C(=O)N	[*;R2][#6;r][#6;r]C(=O)[N;H]c1[c;H][c;H][c;H][c;H]c1C(=O)[N;H2]_20	2	false	REALSpace_70bn_2024-09	m_11bcb	124078	133039
Fc1cc2c(NC(C(=O)Nc3c(cccc3)C(=O)N)=C2)cc1	239	fCSFP4	weighted-fingerprint-similarity	0.941	0.528	m_22bdl____138522____508510	N/A	S1c2c(cc([N+]([O-])=O)cc2)C=C1C(=O)Nc3c(cccc3)C(=O)N	[*;R2][#6;r][#6;r]C(=O)[N;H]c1[c;H][c;H][c;H][c;H]c1C(=O)[N;H2]_20	2	false	REALSpace_70bn_2024-09	m_22bdl	138522	508510
Fc1cc2c(OC(C(=O)Nc3c(cccc3)C(=O)N)=C2)cc1	240	fCSFP4	weighted-fingerprint-similarity	0.941	0.528	m_11bcb____124078____5063768	N/A	S1c2c(cc([N+]([O-])=O)cc2)C=C1C(=O)Nc3c(cccc3)C(=O)N	[*;R2][#6;r][#6;r]C(=O)[N;H]c1[c;H][c;H][c;H][c;H]c1C(=O)[N;H2]_20	2	false	REALSpace_70bn_2024-09	m_11bcb	124078	5063768
Ic1cc2c(NC(C(=O)Nc3c(cccc3)C(=O)N)=C2)cc1	241	fCSFP4	weighted-fingerprint-similarity	0.941	0.528	m_11bcb____124078____25923078	N/A	S1c2c(cc([N+]([O-])=O)cc2)C=C1C(=O)Nc3c(cccc3)C(=O)N	[*;R2][#6;r][#6;r]C(=O)[N;H]c1[c;H][c;H][c;H][c;H]c1C(=O)[N;H2]_20	2	false	REALSpace_70bn_2024-09	m_11bcb	124078	25923078
O=C(N)c1c(NC(=O)C=2Oc3c(cc(cc3)C)C2)cccc1	242	fCSFP4	weighted-fingerprint-similarity	0.941	0.528	m_11bcb____124078____1182462	N/A	S1c2c(cc([N+]([O-])=O)cc2)C=C1C(=O)Nc3c(cccc3)C(=O)N	[*;R2][#6;r][#6;r]C(=O)[N;H]c1[c;H][c;H][c;H][c;H]c1C(=O)[N;H2]_20	2	false	REALSpace_70bn_2024-09	m_11bcb	124078	1182462
O=C(Nc1c(cccc1)C(=O)N)C=2Nc3c(cc(c4ccccc4)cc3)C2	243	fCSFP4	weighted-fingerprint-similarity	0.941	0.528	m_11bcb____124078____25923040	N/A	S1c2c(cc([N+]([O-])=O)cc2)C=C1C(=O)Nc3c(cccc3)C(=O)N	[*;R2][#6;r][#6;r]C(=O)[N;H]c1[c;H][c;H][c;H][c;H]c1C(=O)[N;H2]_20	2	false	REALSpace_70bn_2024-09	m_11bcb	124078	25923040
O=C(Nc1c(cccc1)C(=O)N)C=2Nc3c(cc(cc3)C)C2	244	fCSFP4	weighted-fingerprint-similarity	0.941	0.528	m_11bcb____124078____25923108	N/A	S1c2c(cc([N+]([O-])=O)cc2)C=C1C(=O)Nc3c(cccc3)C(=O)N	[*;R2][#6;r][#6;r]C(=O)[N;H]c1[c;H][c;H][c;H][c;H]c1C(=O)[N;H2]_20	2	false	REALSpace_70bn_2024-09	m_11bcb	124078	25923108
O=C(Nc1c(cccc1)C(=O)N)c2cc3N(C=Cc3cc2)C	245	fCSFP4	weighted-fingerprint-similarity	0.941	0.524	m_11bcb____124078____12523116	N/A	S1c2c(cc([N+]([O-])=O)cc2)C=C1C(=O)Nc3c(cccc3)C(=O)N	[*;R2][#6;r][#6;r]C(=O)[N;H]c1[c;H][c;H][c;H][c;H]c1C(=O)[N;H2]_20	2	false	REALSpace_70bn_2024-09	m_11bcb	124078	12523116
S1c2c(cc(C#N)cc2)C=C1C(=O)NCC(=O)Nc3c(cccc3)C(=O)N	246	fCSFP4	weighted-fingerprint-similarity	0.941	0.677	m_11bbb____22169958____27707050	N/A	S1c2c(cc([N+]([O-])=O)cc2)C=C1C(=O)Nc3c(cccc3)C(=O)N	[*;R2][#6;r][#6;r]C(=O)[N;H]c1[c;H][c;H][c;H][c;H]c1C(=O)[N;H2]_20	2	false	REALSpace_70bn_2024-09	m_11bbb	22169958	27707050
Fc1c(cc2c(c1)ccnc2)C(=O)Nc3c(cccc3)C(=O)N	247	fCSFP4	weighted-fingerprint-similarity	0.941	0.512	m_11bcb____124078____16526240	N/A	S1c2c(cc([N+]([O-])=O)cc2)C=C1C(=O)Nc3c(cccc3)C(=O)N	[*;R2][#6;r][#6;r]C(=O)[N;H]c1[c;H][c;H][c;H][c;H]c1C(=O)[N;H2]_20	2	false	REALSpace_70bn_2024-09	m_11bcb	124078	16526240
Fc1c(cc2c(cncc2)c1)C(=O)Nc3c(cccc3)C(=O)N	248	fCSFP4	weighted-fingerprint-similarity	0.941	0.512	m_11bcb____124078____16717560	N/A	S1c2c(cc([N+]([O-])=O)cc2)C=C1C(=O)Nc3c(cccc3)C(=O)N	[*;R2][#6;r][#6;r]C(=O)[N;H]c1[c;H][c;H][c;H][c;H]c1C(=O)[N;H2]_20	2	false	REALSpace_70bn_2024-09	m_11bcb	124078	16717560
O=C(N)c1c(NC(=O)C=2Oc3c(cccc3)C2)cccc1	249	fCSFP4	weighted-fingerprint-similarity	0.941	0.512	m_11bcb____124078____54257	N/A	S1c2c(cc([N+]([O-])=O)cc2)C=C1C(=O)Nc3c(cccc3)C(=O)N	[*;R2][#6;r][#6;r]C(=O)[N;H]c1[c;H][c;H][c;H][c;H]c1C(=O)[N;H2]_20	2	false	REALSpace_70bn_2024-09	m_11bcb	124078	54257
O=C(Nc1c(cccc1)C(=O)N)C=2Nc3c(cccc3)C2	250	fCSFP4	weighted-fingerprint-similarity	0.941	0.512	m_11bcb____124078____55406	N/A	S1c2c(cc([N+]([O-])=O)cc2)C=C1C(=O)Nc3c(cccc3)C(=O)N	[*;R2][#6;r][#6;r]C(=O)[N;H]c1[c;H][c;H][c;H][c;H]c1C(=O)[N;H2]_20	2	false	REALSpace_70bn_2024-09	m_11bcb	124078	55406
[O-][N+](=O)c1cc2c(nc(cc2)C(=O)Nc3c(cccc3)C(=O)N)cc1	251	fCSFP4	weighted-fingerprint-similarity	0.941	0.667	m_11bcb____124078____19883100	N/A	S1c2c(cc([N+]([O-])=O)cc2)C=C1C(=O)Nc3c(cccc3)C(=O)N	[*;R2][#6;r][#6;r]C(=O)[N;H]c1[c;H][c;H][c;H][c;H]c1C(=O)[N;H2]_20	2	false	REALSpace_70bn_2024-09	m_11bcb	124078	19883100
S1c2c(cc(cc2)C(=O)Nc3c(cccc3)C(=O)N)C(C=O)=C1	252	fCSFP4	weighted-fingerprint-similarity	0.940	0.538	m_22bdd____138522____21288224	N/A	S1c2c(cc([N+]([O-])=O)cc2)C=C1C(=O)Nc3c(cccc3)C(=O)N	[*;R2][#6;r][#6;r]C(=O)[N;H]c1[c;H][c;H][c;H][c;H]c1C(=O)[N;H2]_20	2	false	REALSpace_70bn_2024-09	m_22bdd	138522	21288224
Brc1cc2NC(C(=O)Nc3c(cccc3)C(=O)N)=Cc2cc1	253	fCSFP4	weighted-fingerprint-similarity	0.940	0.524	m_11bcb____124078____25923102	N/A	S1c2c(cc([N+]([O-])=O)cc2)C=C1C(=O)Nc3c(cccc3)C(=O)N	[*;R2][#6;r][#6;r]C(=O)[N;H]c1[c;H][c;H][c;H][c;H]c1C(=O)[N;H2]_20	2	false	REALSpace_70bn_2024-09	m_11bcb	124078	25923102
Brc1cc2OC(C(=O)Nc3c(cccc3)C(=O)N)=Cc2cc1	254	fCSFP4	weighted-fingerprint-similarity	0.940	0.524	m_11bcb____124078____15353388	N/A	S1c2c(cc([N+]([O-])=O)cc2)C=C1C(=O)Nc3c(cccc3)C(=O)N	[*;R2][#6;r][#6;r]C(=O)[N;H]c1[c;H][c;H][c;H][c;H]c1C(=O)[N;H2]_20	2	false	REALSpace_70bn_2024-09	m_11bcb	124078	15353388
Clc1cc2NC(C(=O)Nc3c(cccc3)C(=O)N)=Cc2cc1	255	fCSFP4	weighted-fingerprint-similarity	0.940	0.524	m_11bcb____124078____25923030	N/A	S1c2c(cc([N+]([O-])=O)cc2)C=C1C(=O)Nc3c(cccc3)C(=O)N	[*;R2][#6;r][#6;r]C(=O)[N;H]c1[c;H][c;H][c;H][c;H]c1C(=O)[N;H2]_20	2	false	REALSpace_70bn_2024-09	m_11bcb	124078	25923030
Clc1cc2OC(C(=O)Nc3c(cccc3)C(=O)N)=Cc2cc1	256	fCSFP4	weighted-fingerprint-similarity	0.940	0.524	m_11bcb____124078____16915852	N/A	S1c2c(cc([N+]([O-])=O)cc2)C=C1C(=O)Nc3c(cccc3)C(=O)N	[*;R2][#6;r][#6;r]C(=O)[N;H]c1[c;H][c;H][c;H][c;H]c1C(=O)[N;H2]_20	2	false	REALSpace_70bn_2024-09	m_11bcb	124078	16915852
Fc1cc2NC(C(=O)Nc3c(cccc3)C(=O)N)=Cc2cc1	257	fCSFP4	weighted-fingerprint-similarity	0.940	0.524	m_11bcb____124078____25923114	N/A	S1c2c(cc([N+]([O-])=O)cc2)C=C1C(=O)Nc3c(cccc3)C(=O)N	[*;R2][#6;r][#6;r]C(=O)[N;H]c1[c;H][c;H][c;H][c;H]c1C(=O)[N;H2]_20	2	false	REALSpace_70bn_2024-09	m_11bcb	124078	25923114
Fc1cc2OC(C(=O)Nc3c(cccc3)C(=O)N)=Cc2cc1	258	fCSFP4	weighted-fingerprint-similarity	0.940	0.524	m_11bcb____124078____18328662	N/A	S1c2c(cc([N+]([O-])=O)cc2)C=C1C(=O)Nc3c(cccc3)C(=O)N	[*;R2][#6;r][#6;r]C(=O)[N;H]c1[c;H][c;H][c;H][c;H]c1C(=O)[N;H2]_20	2	false	REALSpace_70bn_2024-09	m_11bcb	124078	18328662
Ic1cc2NC(C(=O)Nc3c(cccc3)C(=O)N)=Cc2cc1	259	fCSFP4	weighted-fingerprint-similarity	0.940	0.524	m_11bcb____124078____25923046	N/A	S1c2c(cc([N+]([O-])=O)cc2)C=C1C(=O)Nc3c(cccc3)C(=O)N	[*;R2][#6;r][#6;r]C(=O)[N;H]c1[c;H][c;H][c;H][c;H]c1C(=O)[N;H2]_20	2	false	REALSpace_70bn_2024-09	m_11bcb	124078	25923046
O=C(N)c1c(NC(=O)C=2Oc3c(ccc(c3)C)C2)cccc1	260	fCSFP4	weighted-fingerprint-similarity	0.940	0.524	m_11bcb____124078____26278368	N/A	S1c2c(cc([N+]([O-])=O)cc2)C=C1C(=O)Nc3c(cccc3)C(=O)N	[*;R2][#6;r][#6;r]C(=O)[N;H]c1[c;H][c;H][c;H][c;H]c1C(=O)[N;H2]_20	2	false	REALSpace_70bn_2024-09	m_11bcb	124078	26278368
O=C(Nc1c(cccc1)C(=O)N)C=2Nc3c(ccc(c3)C)C2	261	fCSFP4	weighted-fingerprint-similarity	0.940	0.524	m_11bcb____124078____25923094	N/A	S1c2c(cc([N+]([O-])=O)cc2)C=C1C(=O)Nc3c(cccc3)C(=O)N	[*;R2][#6;r][#6;r]C(=O)[N;H]c1[c;H][c;H][c;H][c;H]c1C(=O)[N;H2]_20	2	false	REALSpace_70bn_2024-09	m_11bcb	124078	25923094
O=C(Nc1c(cccc1)C(=O)N)C=2Nc3c(ccc(c4ccccc4)c3)C2	262	fCSFP4	weighted-fingerprint-similarity	0.940	0.524	m_11bcb____124078____238275	N/A	S1c2c(cc([N+]([O-])=O)cc2)C=C1C(=O)Nc3c(cccc3)C(=O)N	[*;R2][#6;r][#6;r]C(=O)[N;H]c1[c;H][c;H][c;H][c;H]c1C(=O)[N;H2]_20	2	false	REALSpace_70bn_2024-09	m_11bcb	124078	238275
O=C(Nc1c(cccc1)C(=O)N)c2cc3NC(c4ccccc4)=Cc3cc2	263	fCSFP4	weighted-fingerprint-similarity	0.940	0.524	m_11ccb____124078____14047468	N/A	S1c2c(cc([N+]([O-])=O)cc2)C=C1C(=O)Nc3c(cccc3)C(=O)N	[*;R2][#6;r][#6;r]C(=O)[N;H]c1[c;H][c;H][c;H][c;H]c1C(=O)[N;H2]_20	2	false	REALSpace_70bn_2024-09	m_11ccb	124078	14047468
O=C(Nc1c(cccc1)C(=O)N)c2cc3c(NC(=O)C=C3)cc2	264	fCSFP4	weighted-fingerprint-similarity	0.940	0.524	m_22bdl____138522____24596294	N/A	S1c2c(cc([N+]([O-])=O)cc2)C=C1C(=O)Nc3c(cccc3)C(=O)N	[*;R2][#6;r][#6;r]C(=O)[N;H]c1[c;H][c;H][c;H][c;H]c1C(=O)[N;H2]_20	2	false	REALSpace_70bn_2024-09	m_22bdl	138522	24596294
O=C(Nc1c(cccc1)C(=O)N)c2cc3c(OC(=C3)C[NH3+])cc2	265	fCSFP4	weighted-fingerprint-similarity	0.940	0.524	m_240690bck____7350998____26098190	N/A	S1c2c(cc([N+]([O-])=O)cc2)C=C1C(=O)Nc3c(cccc3)C(=O)N	[*;R2][#6;r][#6;r]C(=O)[N;H]c1[c;H][c;H][c;H][c;H]c1C(=O)[N;H2]_20	2	false	REALSpace_70bn_2024-09	m_240690bck	7350998	26098190
O=C(Nc1c(cccc1)C(=O)N)c2cc3c(cccc3cc2)C[NH3+]	266	fCSFP4	weighted-fingerprint-similarity	0.940	0.520	m_240690bck____7350998____15080854	N/A	S1c2c(cc([N+]([O-])=O)cc2)C=C1C(=O)Nc3c(cccc3)C(=O)N	[*;R2][#6;r][#6;r]C(=O)[N;H]c1[c;H][c;H][c;H][c;H]c1C(=O)[N;H2]_20	2	false	REALSpace_70bn_2024-09	m_240690bck	7350998	15080854
Brc1c2c(cc(c1)C(=O)Nc3c(cccc3)C(=O)N)cccc2	267	fCSFP4	weighted-fingerprint-similarity	0.940	0.516	m_11bcb____124078____10476196	N/A	S1c2c(cc([N+]([O-])=O)cc2)C=C1C(=O)Nc3c(cccc3)C(=O)N	[*;R2][#6;r][#6;r]C(=O)[N;H]c1[c;H][c;H][c;H][c;H]c1C(=O)[N;H2]_20	2	false	REALSpace_70bn_2024-09	m_11bcb	124078	10476196
O=C(Nc1c(cccc1)C(=O)N)c2cc3N=C(Nc3cc2)CO	268	fCSFP4	weighted-fingerprint-similarity	0.940	0.516	m_22bdl____138522____14545812	N/A	S1c2c(cc([N+]([O-])=O)cc2)C=C1C(=O)Nc3c(cccc3)C(=O)N	[*;R2][#6;r][#6;r]C(=O)[N;H]c1[c;H][c;H][c;H][c;H]c1C(=O)[N;H2]_20	2	false	REALSpace_70bn_2024-09	m_22bdl	138522	14545812
O=C(Nc1c(cccc1)C(=O)N)c2cnc3c(c2)ccnc3	269	fCSFP4	weighted-fingerprint-similarity	0.940	0.516	m_11bcb____124078____9736184	N/A	S1c2c(cc([N+]([O-])=O)cc2)C=C1C(=O)Nc3c(cccc3)C(=O)N	[*;R2][#6;r][#6;r]C(=O)[N;H]c1[c;H][c;H][c;H][c;H]c1C(=O)[N;H2]_20	2	false	REALSpace_70bn_2024-09	m_11bcb	124078	9736184
O=C(Nc1c(cccc1)C(=O)N)c2cnc3c(cncc3)c2	270	fCSFP4	weighted-fingerprint-similarity	0.940	0.516	m_11bcb____124078____17596168	N/A	S1c2c(cc([N+]([O-])=O)cc2)C=C1C(=O)Nc3c(cccc3)C(=O)N	[*;R2][#6;r][#6;r]C(=O)[N;H]c1[c;H][c;H][c;H][c;H]c1C(=O)[N;H2]_20	2	false	REALSpace_70bn_2024-09	m_11bcb	124078	17596168
Brc1cnc2ncc(cc2c1)C(=O)Nc3c(cccc3)C(=O)N	271	fCSFP4	weighted-fingerprint-similarity	0.940	0.504	m_11bcb____124078____9105016	N/A	S1c2c(cc([N+]([O-])=O)cc2)C=C1C(=O)Nc3c(cccc3)C(=O)N	[*;R2][#6;r][#6;r]C(=O)[N;H]c1[c;H][c;H][c;H][c;H]c1C(=O)[N;H2]_20	2	false	REALSpace_70bn_2024-09	m_11bcb	124078	9105016
O=C(Nc1c(cccc1)C(=O)N)c2cnc3c(NC=C3)c2	272	fCSFP4	weighted-fingerprint-similarity	0.940	0.504	m_22bdl____138522____12890530	N/A	S1c2c(cc([N+]([O-])=O)cc2)C=C1C(=O)Nc3c(cccc3)C(=O)N	[*;R2][#6;r][#6;r]C(=O)[N;H]c1[c;H][c;H][c;H][c;H]c1C(=O)[N;H2]_20	2	false	REALSpace_70bn_2024-09	m_22bdl	138522	12890530
Brc1c2OC(C(=O)Nc3c(cccc3)C(=O)N)=Cc2cc([N+]([O-])=O)c1	273	fCSFP4	weighted-fingerprint-similarity	0.940	0.551	m_11bcb____124078____21210350	N/A	S1c2c(cc([N+]([O-])=O)cc2)C=C1C(=O)Nc3c(cccc3)C(=O)N	[*;R2][#6;r][#6;r]C(=O)[N;H]c1[c;H][c;H][c;H][c;H]c1C(=O)[N;H2]_20	2	false	REALSpace_70bn_2024-09	m_11bcb	124078	21210350
O=C(N)c1c(NC(=O)C2=CC=3N(C=CC3)C=C2)cccc1	274	fCSFP4	weighted-fingerprint-similarity	0.940	0.496	m_11bcb____124078____26280820	N/A	S1c2c(cc([N+]([O-])=O)cc2)C=C1C(=O)Nc3c(cccc3)C(=O)N	[*;R2][#6;r][#6;r]C(=O)[N;H]c1[c;H][c;H][c;H][c;H]c1C(=O)[N;H2]_20	2	false	REALSpace_70bn_2024-09	m_11bcb	124078	26280820
S1C(C(=O)Nc2c(cccc2)C(=O)N)=CC=3SC(=NC13)Nc4c(cccc4)C	275	fCSFP4	weighted-fingerprint-similarity	0.940	0.548	m_11bcb____124078____26276212	N/A	S1c2c(cc([N+]([O-])=O)cc2)C=C1C(=O)Nc3c(cccc3)C(=O)N	[*;R2][#6;r][#6;r]C(=O)[N;H]c1[c;H][c;H][c;H][c;H]c1C(=O)[N;H2]_20	2	false	REALSpace_70bn_2024-09	m_11bcb	124078	26276212
S1c2c(c([N+]([O-])=O)ccc2)C=C1C(=O)NCC(=O)Nc3c(cccc3)C(=O)N	276	fCSFP4	weighted-fingerprint-similarity	0.939	0.682	m_11bbb____22169958____26276910	N/A	S1c2c(cc([N+]([O-])=O)cc2)C=C1C(=O)Nc3c(cccc3)C(=O)N	[*;R2][#6;r][#6;r]C(=O)[N;H]c1[c;H][c;H][c;H][c;H]c1C(=O)[N;H2]_20	2	false	REALSpace_70bn_2024-09	m_11bbb	22169958	26276910
S1c2c(cc(cc2)C(=O)Nc3c(cccc3)C(=O)N)C(C#N)=C1	277	fCSFP4	weighted-fingerprint-similarity	0.939	0.534	m_11ccb____124078____23409668	N/A	S1c2c(cc([N+]([O-])=O)cc2)C=C1C(=O)Nc3c(cccc3)C(=O)N	[*;R2][#6;r][#6;r]C(=O)[N;H]c1[c;H][c;H][c;H][c;H]c1C(=O)[N;H2]_20	2	false	REALSpace_70bn_2024-09	m_11ccb	124078	23409668
S1C(C=O)=CC2=C1NC(C(=O)Nc3c(cccc3)C(=O)N)=C2	278	fCSFP4	weighted-fingerprint-similarity	0.939	0.531	m_22bdd____138522____21290800	N/A	S1c2c(cc([N+]([O-])=O)cc2)C=C1C(=O)Nc3c(cccc3)C(=O)N	[*;R2][#6;r][#6;r]C(=O)[N;H]c1[c;H][c;H][c;H][c;H]c1C(=O)[N;H2]_20	2	false	REALSpace_70bn_2024-09	m_22bdd	138522	21290800
Clc1nccc2c1ccc(c2)C(=O)Nc3c(cccc3)C(=O)N	279	fCSFP4	weighted-fingerprint-similarity	0.939	0.520	m_11bcb____124078____20643204	N/A	S1c2c(cc([N+]([O-])=O)cc2)C=C1C(=O)Nc3c(cccc3)C(=O)N	[*;R2][#6;r][#6;r]C(=O)[N;H]c1[c;H][c;H][c;H][c;H]c1C(=O)[N;H2]_20	2	false	REALSpace_70bn_2024-09	m_11bcb	124078	20643204
O=C(N)c1c(NC(=O)C2=CC=3C(=NN(C3)C)C=C2)cccc1	280	fCSFP4	weighted-fingerprint-similarity	0.939	0.520	m_11bcb____124078____22025504	N/A	S1c2c(cc([N+]([O-])=O)cc2)C=C1C(=O)Nc3c(cccc3)C(=O)N	[*;R2][#6;r][#6;r]C(=O)[N;H]c1[c;H][c;H][c;H][c;H]c1C(=O)[N;H2]_20	2	false	REALSpace_70bn_2024-09	m_11bcb	124078	22025504
O=C(Nc1c(cccc1)C(=O)N)c2cc3OC(=Cc3cc2)C[NH3+]	281	fCSFP4	weighted-fingerprint-similarity	0.939	0.520	m_240690bck____7350998____21394564	N/A	S1c2c(cc([N+]([O-])=O)cc2)C=C1C(=O)Nc3c(cccc3)C(=O)N	[*;R2][#6;r][#6;r]C(=O)[N;H]c1[c;H][c;H][c;H][c;H]c1C(=O)[N;H2]_20	2	false	REALSpace_70bn_2024-09	m_240690bck	7350998	21394564
O=C(Nc1c(cccc1)C(=O)N)c2cc3c(cc2)C(=O)NC=C3	282	fCSFP4	weighted-fingerprint-similarity	0.939	0.520	m_22bdl____138522____22000710	N/A	S1c2c(cc([N+]([O-])=O)cc2)C=C1C(=O)Nc3c(cccc3)C(=O)N	[*;R2][#6;r][#6;r]C(=O)[N;H]c1[c;H][c;H][c;H][c;H]c1C(=O)[N;H2]_20	2	false	REALSpace_70bn_2024-09	m_22bdl	138522	22000710
O=C(Nc1c(cccc1)C(=O)N)c2cnc3c(c2)ccc(OC)c3	283	fCSFP4	weighted-fingerprint-similarity	0.939	0.520	m_11bcb____124078____13164506	N/A	S1c2c(cc([N+]([O-])=O)cc2)C=C1C(=O)Nc3c(cccc3)C(=O)N	[*;R2][#6;r][#6;r]C(=O)[N;H]c1[c;H][c;H][c;H][c;H]c1C(=O)[N;H2]_20	2	false	REALSpace_70bn_2024-09	m_11bcb	124078	13164506
O=C(Nc1c(cccc1)C(=O)N)c2ncc3c(c2)ccc(OC)c3	284	fCSFP4	weighted-fingerprint-similarity	0.939	0.520	m_11bcb____124078____17511682	N/A	S1c2c(cc([N+]([O-])=O)cc2)C=C1C(=O)Nc3c(cccc3)C(=O)N	[*;R2][#6;r][#6;r]C(=O)[N;H]c1[c;H][c;H][c;H][c;H]c1C(=O)[N;H2]_20	2	false	REALSpace_70bn_2024-09	m_11bcb	124078	17511682
O=C(Nc1c(cccc1)C(=O)N)c2ncc3c(cc(OC)cc3)c2	285	fCSFP4	weighted-fingerprint-similarity	0.939	0.520	m_11bcb____124078____17755724	N/A	S1c2c(cc([N+]([O-])=O)cc2)C=C1C(=O)Nc3c(cccc3)C(=O)N	[*;R2][#6;r][#6;r]C(=O)[N;H]c1[c;H][c;H][c;H][c;H]c1C(=O)[N;H2]_20	2	false	REALSpace_70bn_2024-09	m_11bcb	124078	17755724
O=C(Nc1c(cccc1)C(=O)N)c2cc3NC(=O)C=Cc3cc2	286	fCSFP4	weighted-fingerprint-similarity	0.939	0.516	m_22bdl____138522____24529768	N/A	S1c2c(cc([N+]([O-])=O)cc2)C=C1C(=O)Nc3c(cccc3)C(=O)N	[*;R2][#6;r][#6;r]C(=O)[N;H]c1[c;H][c;H][c;H][c;H]c1C(=O)[N;H2]_20	2	false	REALSpace_70bn_2024-09	m_22bdl	138522	24529768
O=C(Nc1c(cccc1)C(=O)N)c2cc3c(OC)cccc3cc2	287	fCSFP4	weighted-fingerprint-similarity	0.939	0.516	m_11bcb____124078____27041946	N/A	S1c2c(cc([N+]([O-])=O)cc2)C=C1C(=O)Nc3c(cccc3)C(=O)N	[*;R2][#6;r][#6;r]C(=O)[N;H]c1[c;H][c;H][c;H][c;H]c1C(=O)[N;H2]_20	2	false	REALSpace_70bn_2024-09	m_11bcb	124078	27041946
S1C=2NC(C(=O)Nc3c(cccc3)C(=O)N)=CC2C=C1	288	fCSFP4	weighted-fingerprint-similarity	0.939	0.516	m_11bcb____124078____241846	N/A	S1c2c(cc([N+]([O-])=O)cc2)C=C1C(=O)Nc3c(cccc3)C(=O)N	[*;R2][#6;r][#6;r]C(=O)[N;H]c1[c;H][c;H][c;H][c;H]c1C(=O)[N;H2]_20	2	false	REALSpace_70bn_2024-09	m_11bcb	124078	241846
O=C(Nc1c(cccc1)C(=O)N)c2cc3N=C(Nc3cc2)c4ccccc4	289	fCSFP4	weighted-fingerprint-similarity	0.939	0.508	m_11ccb____124078____14941824	N/A	S1c2c(cc([N+]([O-])=O)cc2)C=C1C(=O)Nc3c(cccc3)C(=O)N	[*;R2][#6;r][#6;r]C(=O)[N;H]c1[c;H][c;H][c;H][c;H]c1C(=O)[N;H2]_20	2	false	REALSpace_70bn_2024-09	m_11ccb	124078	14941824
O=C(Nc1c(cccc1)C(=O)N)c2cc3c(cc2)C(=O)NC3=O	290	fCSFP4	weighted-fingerprint-similarity	0.939	0.508	m_22bdl____138522____4595278	N/A	S1c2c(cc([N+]([O-])=O)cc2)C=C1C(=O)Nc3c(cccc3)C(=O)N	[*;R2][#6;r][#6;r]C(=O)[N;H]c1[c;H][c;H][c;H][c;H]c1C(=O)[N;H2]_20	2	false	REALSpace_70bn_2024-09	m_22bdl	138522	4595278
O=C(Nc1c(cccc1)C(=O)N)c2cnc3c(nccc3)c2	291	fCSFP4	weighted-fingerprint-similarity	0.939	0.500	m_11bcb____124078____13756932	N/A	S1c2c(cc([N+]([O-])=O)cc2)C=C1C(=O)Nc3c(cccc3)C(=O)N	[*;R2][#6;r][#6;r]C(=O)[N;H]c1[c;H][c;H][c;H][c;H]c1C(=O)[N;H2]_20	2	false	REALSpace_70bn_2024-09	m_11bcb	124078	13756932
S1C(C(=O)Nc2c(cccc2)C(=O)N)=CC=3SC(=NC13)N(CC)CC	292	fCSFP4	weighted-fingerprint-similarity	0.939	0.544	m_11bcb____124078____1129482	N/A	S1c2c(cc([N+]([O-])=O)cc2)C=C1C(=O)Nc3c(cccc3)C(=O)N	[*;R2][#6;r][#6;r]C(=O)[N;H]c1[c;H][c;H][c;H][c;H]c1C(=O)[N;H2]_20	2	false	REALSpace_70bn_2024-09	m_11bcb	124078	1129482
Clc1c2SC(C(=O)Nc3c(cccc3)C(=O)N)=Cc2ncc1	293	fCSFP4	weighted-fingerprint-similarity	0.938	0.534	m_11bcb____124078____20046256	N/A	S1c2c(cc([N+]([O-])=O)cc2)C=C1C(=O)Nc3c(cccc3)C(=O)N	[*;R2][#6;r][#6;r]C(=O)[N;H]c1[c;H][c;H][c;H][c;H]c1C(=O)[N;H2]_20	2	false	REALSpace_70bn_2024-09	m_11bcb	124078	20046256
Clc1c2c(SC(C(=O)Nc3c(cccc3)C(=O)N)=C2)ncc1	294	fCSFP4	weighted-fingerprint-similarity	0.938	0.534	m_11bcb____124078____24465064	N/A	S1c2c(cc([N+]([O-])=O)cc2)C=C1C(=O)Nc3c(cccc3)C(=O)N	[*;R2][#6;r][#6;r]C(=O)[N;H]c1[c;H][c;H][c;H][c;H]c1C(=O)[N;H2]_20	2	false	REALSpace_70bn_2024-09	m_11bcb	124078	24465064
S1c2c(c(O)cc(c2)C(=O)Nc3c(cccc3)C(=O)N)C=C1	295	fCSFP4	weighted-fingerprint-similarity	0.938	0.523	m_22bdl____138522____9436062	N/A	S1c2c(cc([N+]([O-])=O)cc2)C=C1C(=O)Nc3c(cccc3)C(=O)N	[*;R2][#6;r][#6;r]C(=O)[N;H]c1[c;H][c;H][c;H][c;H]c1C(=O)[N;H2]_20	2	false	REALSpace_70bn_2024-09	m_22bdl	138522	9436062
S1c2c(cc(cc2C=C1)C(=O)Nc3c(cccc3)C(=O)N)C	296	fCSFP4	weighted-fingerprint-similarity	0.938	0.519	m_11bcb____124078____22009034	N/A	S1c2c(cc([N+]([O-])=O)cc2)C=C1C(=O)Nc3c(cccc3)C(=O)N	[*;R2][#6;r][#6;r]C(=O)[N;H]c1[c;H][c;H][c;H][c;H]c1C(=O)[N;H2]_20	2	false	REALSpace_70bn_2024-09	m_11bcb	124078	22009034
Brc1c2c(cnc1)cc(cc2)C(=O)Nc3c(cccc3)C(=O)N	297	fCSFP4	weighted-fingerprint-similarity	0.938	0.516	m_11bcb____124078____16521512	N/A	S1c2c(cc([N+]([O-])=O)cc2)C=C1C(=O)Nc3c(cccc3)C(=O)N	[*;R2][#6;r][#6;r]C(=O)[N;H]c1[c;H][c;H][c;H][c;H]c1C(=O)[N;H2]_20	2	false	REALSpace_70bn_2024-09	m_11bcb	124078	16521512
O=C(N)c1c(NC(=O)C=2Oc3c(cc(cc3)C=O)C2)cccc1	298	fCSFP4	weighted-fingerprint-similarity	0.938	0.516	m_22bdd____138522____21288580	N/A	S1c2c(cc([N+]([O-])=O)cc2)C=C1C(=O)Nc3c(cccc3)C(=O)N	[*;R2][#6;r][#6;r]C(=O)[N;H]c1[c;H][c;H][c;H][c;H]c1C(=O)[N;H2]_20	2	false	REALSpace_70bn_2024-09	m_22bdd	138522	21288580
O=C(Nc1c(cccc1)C(=O)N)c2cc3c(N(N=C3)C)cc2	299	fCSFP4	weighted-fingerprint-similarity	0.938	0.516	m_11bcb____124078____23169844	N/A	S1c2c(cc([N+]([O-])=O)cc2)C=C1C(=O)Nc3c(cccc3)C(=O)N	[*;R2][#6;r][#6;r]C(=O)[N;H]c1[c;H][c;H][c;H][c;H]c1C(=O)[N;H2]_20	2	false	REALSpace_70bn_2024-09	m_11bcb	124078	23169844
O=C(Nc1c(cccc1)C(=O)N)c2cc3c(nc(OC)cc3)cc2	300	fCSFP4	weighted-fingerprint-similarity	0.938	0.516	m_11bcb____124078____15415632	N/A	S1c2c(cc([N+]([O-])=O)cc2)C=C1C(=O)Nc3c(cccc3)C(=O)N	[*;R2][#6;r][#6;r]C(=O)[N;H]c1[c;H][c;H][c;H][c;H]c1C(=O)[N;H2]_20	2	false	REALSpace_70bn_2024-09	m_11bcb	124078	15415632
S1c2c(cc(cc2)C(F)(F)F)C=C1C(=O)NCC(=O)Nc3c(cccc3)C(=O)N	301	fCSFP4	weighted-fingerprint-similarity	0.938	0.661	m_11bbb____22169958____12111376	N/A	S1c2c(cc([N+]([O-])=O)cc2)C=C1C(=O)Nc3c(cccc3)C(=O)N	[*;R2][#6;r][#6;r]C(=O)[N;H]c1[c;H][c;H][c;H][c;H]c1C(=O)[N;H2]_20	2	false	REALSpace_70bn_2024-09	m_11bbb	22169958	12111376
[O-]C(=O)c1c2c(cc(c1)C(=O)Nc3c(cccc3)C(=O)N)cccc2	302	fCSFP4	weighted-fingerprint-similarity	0.938	0.512	m_188690bcb____21774664____22491092	N/A	S1c2c(cc([N+]([O-])=O)cc2)C=C1C(=O)Nc3c(cccc3)C(=O)N	[*;R2][#6;r][#6;r]C(=O)[N;H]c1[c;H][c;H][c;H][c;H]c1C(=O)[N;H2]_20	2	false	REALSpace_70bn_2024-09	m_188690bcb	21774664	22491092
[O-]C(=O)c1cc(c2c(c1)cccc2)C(=O)Nc3c(cccc3)C(=O)N	303	fCSFP4	weighted-fingerprint-similarity	0.938	0.512	m_188690bcb____21774664____22607960	N/A	S1c2c(cc([N+]([O-])=O)cc2)C=C1C(=O)Nc3c(cccc3)C(=O)N	[*;R2][#6;r][#6;r]C(=O)[N;H]c1[c;H][c;H][c;H][c;H]c1C(=O)[N;H2]_20	2	false	REALSpace_70bn_2024-09	m_188690bcb	21774664	22607960
S1c2c(ccc(OC)c2)C=C1C(=O)NCC(=O)Nc3c(cccc3)C(=O)N	304	fCSFP4	weighted-fingerprint-similarity	0.938	0.659	m_11bbb____22169958____12362482	N/A	S1c2c(cc([N+]([O-])=O)cc2)C=C1C(=O)Nc3c(cccc3)C(=O)N	[*;R2][#6;r][#6;r]C(=O)[N;H]c1[c;H][c;H][c;H][c;H]c1C(=O)[N;H2]_20	2	false	REALSpace_70bn_2024-09	m_11bbb	22169958	12362482
O=C(Nc1c(cccc1)C(=O)N)c2cc3N=C(Nc3cc2)CC	305	fCSFP4	weighted-fingerprint-similarity	0.938	0.504	m_22bdl____138522____26978004	N/A	S1c2c(cc([N+]([O-])=O)cc2)C=C1C(=O)Nc3c(cccc3)C(=O)N	[*;R2][#6;r][#6;r]C(=O)[N;H]c1[c;H][c;H][c;H][c;H]c1C(=O)[N;H2]_20	2	false	REALSpace_70bn_2024-09	m_22bdl	138522	26978004
O=C(Nc1c(cccc1)C(=O)N)c2cc3nc(c(nc3cc2)C)C	306	fCSFP4	weighted-fingerprint-similarity	0.938	0.504	m_11bcb____124078____116939	N/A	S1c2c(cc([N+]([O-])=O)cc2)C=C1C(=O)Nc3c(cccc3)C(=O)N	[*;R2][#6;r][#6;r]C(=O)[N;H]c1[c;H][c;H][c;H][c;H]c1C(=O)[N;H2]_20	2	false	REALSpace_70bn_2024-09	m_11bcb	124078	116939
O=C(Nc1c(cccc1)C(=O)N)c2nnc3c(c2)cccc3	307	fCSFP4	weighted-fingerprint-similarity	0.938	0.500	m_11bcb____124078____12496052	N/A	S1c2c(cc([N+]([O-])=O)cc2)C=C1C(=O)Nc3c(cccc3)C(=O)N	[*;R2][#6;r][#6;r]C(=O)[N;H]c1[c;H][c;H][c;H][c;H]c1C(=O)[N;H2]_20	2	false	REALSpace_70bn_2024-09	m_11bcb	124078	12496052
S1c2c(cc(cc2)C(=O)NCC(=O)Nc3c(cccc3)C(=O)N)C=C1C	308	fCSFP4	weighted-fingerprint-similarity	0.938	0.648	m_11bbb____22169958____26276502	N/A	S1c2c(cc([N+]([O-])=O)cc2)C=C1C(=O)Nc3c(cccc3)C(=O)N	[*;R2][#6;r][#6;r]C(=O)[N;H]c1[c;H][c;H][c;H][c;H]c1C(=O)[N;H2]_20	2	false	REALSpace_70bn_2024-09	m_11bbb	22169958	26276502
S1C(C(=O)Nc2c(cccc2)C(=O)N)=CC=3N=NN(C13)C	309	fCSFP4	weighted-fingerprint-similarity	0.938	0.530	m_11bcb____124078____22138804	N/A	S1c2c(cc([N+]([O-])=O)cc2)C=C1C(=O)Nc3c(cccc3)C(=O)N	[*;R2][#6;r][#6;r]C(=O)[N;H]c1[c;H][c;H][c;H][c;H]c1C(=O)[N;H2]_20	2	false	REALSpace_70bn_2024-09	m_11bcb	124078	22138804
[O-][N+](=O)c1c(N)c(cc2c1cccc2)C(=O)Nc3c(cccc3)C(=O)N	310	fCSFP4	weighted-fingerprint-similarity	0.938	0.530	m_11bcb____124078____13033348	N/A	S1c2c(cc([N+]([O-])=O)cc2)C=C1C(=O)Nc3c(cccc3)C(=O)N	[*;R2][#6;r][#6;r]C(=O)[N;H]c1[c;H][c;H][c;H][c;H]c1C(=O)[N;H2]_20	2	false	REALSpace_70bn_2024-09	m_11bcb	124078	13033348
O=C(Nc1c(cccc1)C(=O)N)c2c(nc3c(cc(O)cc3)c2)C	311	fCSFP4	weighted-fingerprint-similarity	0.937	0.515	m_22bdl____138522____12622840	N/A	S1c2c(cc([N+]([O-])=O)cc2)C=C1C(=O)Nc3c(cccc3)C(=O)N	[*;R2][#6;r][#6;r]C(=O)[N;H]c1[c;H][c;H][c;H][c;H]c1C(=O)[N;H2]_20	2	false	REALSpace_70bn_2024-09	m_22bdl	138522	12622840
O=C(N)c1c(NC(=O)C=2Nc3c(cc(OC)cc3)C2)cccc1	312	fCSFP4	weighted-fingerprint-similarity	0.937	0.512	m_11bcb____124078____25923116	N/A	S1c2c(cc([N+]([O-])=O)cc2)C=C1C(=O)Nc3c(cccc3)C(=O)N	[*;R2][#6;r][#6;r]C(=O)[N;H]c1[c;H][c;H][c;H][c;H]c1C(=O)[N;H2]_20	2	false	REALSpace_70bn_2024-09	m_11bcb	124078	25923116
O=C(N)c1c(NC(=O)C=2Oc3c(cc(OC)cc3)C2)cccc1	313	fCSFP4	weighted-fingerprint-similarity	0.937	0.512	m_11bcb____124078____18234328	N/A	S1c2c(cc([N+]([O-])=O)cc2)C=C1C(=O)Nc3c(cccc3)C(=O)N	[*;R2][#6;r][#6;r]C(=O)[N;H]c1[c;H][c;H][c;H][c;H]c1C(=O)[N;H2]_20	2	false	REALSpace_70bn_2024-09	m_11bcb	124078	18234328
O=C(Nc1c(cccc1)C(=O)N)C=2Nc3c(ccc(c3)C=O)C2	314	fCSFP4	weighted-fingerprint-similarity	0.937	0.512	m_22cdj____138522____13158378	N/A	S1c2c(cc([N+]([O-])=O)cc2)C=C1C(=O)Nc3c(cccc3)C(=O)N	[*;R2][#6;r][#6;r]C(=O)[N;H]c1[c;H][c;H][c;H][c;H]c1C(=O)[N;H2]_20	2	false	REALSpace_70bn_2024-09	m_22cdj	138522	13158378
O=C(Nc1c(cccc1)C(=O)N)c2c(nc3c(c2)cc(cc3)C)C	315	fCSFP4	weighted-fingerprint-similarity	0.937	0.512	m_11bcb____124078____159834	N/A	S1c2c(cc([N+]([O-])=O)cc2)C=C1C(=O)Nc3c(cccc3)C(=O)N	[*;R2][#6;r][#6;r]C(=O)[N;H]c1[c;H][c;H][c;H][c;H]c1C(=O)[N;H2]_20	2	false	REALSpace_70bn_2024-09	m_11bcb	124078	159834
O=C(N)c1c(NC(=O)C2=CC3=NN(C=C3C=C2)C)cccc1	316	fCSFP4	weighted-fingerprint-similarity	0.937	0.508	m_11bcb____124078____19504882	N/A	S1c2c(cc([N+]([O-])=O)cc2)C=C1C(=O)Nc3c(cccc3)C(=O)N	[*;R2][#6;r][#6;r]C(=O)[N;H]c1[c;H][c;H][c;H][c;H]c1C(=O)[N;H2]_20	2	false	REALSpace_70bn_2024-09	m_11bcb	124078	19504882
O=C(Nc1c(cccc1)C(=O)N)c2cc3nc(OC)ccc3cc2	317	fCSFP4	weighted-fingerprint-similarity	0.937	0.508	m_11bcb____124078____26272294	N/A	S1c2c(cc([N+]([O-])=O)cc2)C=C1C(=O)Nc3c(cccc3)C(=O)N	[*;R2][#6;r][#6;r]C(=O)[N;H]c1[c;H][c;H][c;H][c;H]c1C(=O)[N;H2]_20	2	false	REALSpace_70bn_2024-09	m_11bcb	124078	26272294
S1C2=C(NC(C(=O)Nc3c(cccc3)C(=O)N)=C2)C=C1	318	fCSFP4	weighted-fingerprint-similarity	0.937	0.508	m_11bcb____124078____25922636	N/A	S1c2c(cc([N+]([O-])=O)cc2)C=C1C(=O)Nc3c(cccc3)C(=O)N	[*;R2][#6;r][#6;r]C(=O)[N;H]c1[c;H][c;H][c;H][c;H]c1C(=O)[N;H2]_20	2	false	REALSpace_70bn_2024-09	m_11bcb	124078	25922636
Fc1c(cc2c(OC=C2)c1)C(=O)Nc3c(cccc3)C(=O)N	319	fCSFP4	weighted-fingerprint-similarity	0.937	0.496	m_11bcb____124078____13902218	N/A	S1c2c(cc([N+]([O-])=O)cc2)C=C1C(=O)Nc3c(cccc3)C(=O)N	[*;R2][#6;r][#6;r]C(=O)[N;H]c1[c;H][c;H][c;H][c;H]c1C(=O)[N;H2]_20	2	false	REALSpace_70bn_2024-09	m_11bcb	124078	13902218
S1c2c(cncc2)C=C1C(=O)NCC(=O)Nc3c(cccc3)C(=O)N	320	fCSFP4	weighted-fingerprint-similarity	0.937	0.645	m_11bbb____22169958____26269780	N/A	S1c2c(cc([N+]([O-])=O)cc2)C=C1C(=O)Nc3c(cccc3)C(=O)N	[*;R2][#6;r][#6;r]C(=O)[N;H]c1[c;H][c;H][c;H][c;H]c1C(=O)[N;H2]_20	2	false	REALSpace_70bn_2024-09	m_11bbb	22169958	26269780
S1C(C(=O)Nc2c(cccc2)C(=O)N)=CC=3C(=O)Nc4c(cccc4)C13	321	fCSFP4	weighted-fingerprint-similarity	0.937	0.536	m_22bdl____138522____14482412	N/A	S1c2c(cc([N+]([O-])=O)cc2)C=C1C(=O)Nc3c(cccc3)C(=O)N	[*;R2][#6;r][#6;r]C(=O)[N;H]c1[c;H][c;H][c;H][c;H]c1C(=O)[N;H2]_20	2	false	REALSpace_70bn_2024-09	m_22bdl	138522	14482412
S1C(C(=O)Nc2c(cccc2)C(=O)N)=CC=3SC(=NC13)N4CCCC4	322	fCSFP4	weighted-fingerprint-similarity	0.937	0.536	m_11bcb____124078____9610104	N/A	S1c2c(cc([N+]([O-])=O)cc2)C=C1C(=O)Nc3c(cccc3)C(=O)N	[*;R2][#6;r][#6;r]C(=O)[N;H]c1[c;H][c;H][c;H][c;H]c1C(=O)[N;H2]_20	2	false	REALSpace_70bn_2024-09	m_11bcb	124078	9610104
S1C(C(=O)Nc2c(cccc2)C(=O)N)=CC=3SC(=O)N(C13)C	323	fCSFP4	weighted-fingerprint-similarity	0.937	0.533	m_11bcb____124078____22008952	N/A	S1c2c(cc([N+]([O-])=O)cc2)C=C1C(=O)Nc3c(cccc3)C(=O)N	[*;R2][#6;r][#6;r]C(=O)[N;H]c1[c;H][c;H][c;H][c;H]c1C(=O)[N;H2]_20	2	false	REALSpace_70bn_2024-09	m_11bcb	124078	22008952
O=C(N)c1c(NC(=O)C=2Nc3c(ccc(OC)c3)C2)cccc1	324	fCSFP4	weighted-fingerprint-similarity	0.936	0.508	m_11bcb____124078____25923104	N/A	S1c2c(cc([N+]([O-])=O)cc2)C=C1C(=O)Nc3c(cccc3)C(=O)N	[*;R2][#6;r][#6;r]C(=O)[N;H]c1[c;H][c;H][c;H][c;H]c1C(=O)[N;H2]_20	2	false	REALSpace_70bn_2024-09	m_11bcb	124078	25923104
O=C(N)c1c(NC(=O)C=2Oc3c(ccc(OC)c3)C2)cccc1	325	fCSFP4	weighted-fingerprint-similarity	0.936	0.508	m_11bcb____124078____26252624	N/A	S1c2c(cc([N+]([O-])=O)cc2)C=C1C(=O)Nc3c(cccc3)C(=O)N	[*;R2][#6;r][#6;r]C(=O)[N;H]c1[c;H][c;H][c;H][c;H]c1C(=O)[N;H2]_20	2	false	REALSpace_70bn_2024-09	m_11bcb	124078	26252624
O=C(Nc1c(cccc1)C(=O)N)C=2Nc3c(ccc(c3)CC)C2	326	fCSFP4	weighted-fingerprint-similarity	0.936	0.508	m_11bcb____124078____25923096	N/A	S1c2c(cc([N+]([O-])=O)cc2)C=C1C(=O)Nc3c(cccc3)C(=O)N	[*;R2][#6;r][#6;r]C(=O)[N;H]c1[c;H][c;H][c;H][c;H]c1C(=O)[N;H2]_20	2	false	REALSpace_70bn_2024-09	m_11bcb	124078	25923096
O=C(Nc1c(cccc1)C(=O)N)c2c(nc3c(c2)ccc(c3)C)C	327	fCSFP4	weighted-fingerprint-similarity	0.936	0.508	m_11bcb____124078____645030	N/A	S1c2c(cc([N+]([O-])=O)cc2)C=C1C(=O)Nc3c(cccc3)C(=O)N	[*;R2][#6;r][#6;r]C(=O)[N;H]c1[c;H][c;H][c;H][c;H]c1C(=O)[N;H2]_20	2	false	REALSpace_70bn_2024-09	m_11bcb	124078	645030
O=C(Nc1c(cccc1)C(=O)N)c2cc3c(cc2)C(=O)NN=C3	328	fCSFP4	weighted-fingerprint-similarity	0.936	0.508	m_22bdl____138522____15766710	N/A	S1c2c(cc([N+]([O-])=O)cc2)C=C1C(=O)Nc3c(cccc3)C(=O)N	[*;R2][#6;r][#6;r]C(=O)[N;H]c1[c;H][c;H][c;H][c;H]c1C(=O)[N;H2]_20	2	false	REALSpace_70bn_2024-09	m_22bdl	138522	15766710
S(c1cc2NC(C(=O)Nc3c(cccc3)C(=O)N)=Cc2cc1)C	329	fCSFP4	weighted-fingerprint-similarity	0.936	0.508	m_11bcb____124078____25923098	N/A	S1c2c(cc([N+]([O-])=O)cc2)C=C1C(=O)Nc3c(cccc3)C(=O)N	[*;R2][#6;r][#6;r]C(=O)[N;H]c1[c;H][c;H][c;H][c;H]c1C(=O)[N;H2]_20	2	false	REALSpace_70bn_2024-09	m_11bcb	124078	25923098
Brc1c2c(cnc1)ccc(c2)C(=O)Nc3c(cccc3)C(=O)N	330	fCSFP4	weighted-fingerprint-similarity	0.936	0.504	m_11bcb____124078____15084992	N/A	S1c2c(cc([N+]([O-])=O)cc2)C=C1C(=O)Nc3c(cccc3)C(=O)N	[*;R2][#6;r][#6;r]C(=O)[N;H]c1[c;H][c;H][c;H][c;H]c1C(=O)[N;H2]_20	2	false	REALSpace_70bn_2024-09	m_11bcb	124078	15084992
O=C(Nc1c(cccc1)C(=O)N)c2cc3N(N=Cc3cc2)C	331	fCSFP4	weighted-fingerprint-similarity	0.936	0.504	m_11bcb____124078____22136450	N/A	S1c2c(cc([N+]([O-])=O)cc2)C=C1C(=O)Nc3c(cccc3)C(=O)N	[*;R2][#6;r][#6;r]C(=O)[N;H]c1[c;H][c;H][c;H][c;H]c1C(=O)[N;H2]_20	2	false	REALSpace_70bn_2024-09	m_11bcb	124078	22136450
FC(F)C1=Nc2c(N1)ccc(c2)C(=O)Nc3c(cccc3)C(=O)N	332	fCSFP4	weighted-fingerprint-similarity	0.936	0.496	m_11bcb____124078____3005942	N/A	S1c2c(cc([N+]([O-])=O)cc2)C=C1C(=O)Nc3c(cccc3)C(=O)N	[*;R2][#6;r][#6;r]C(=O)[N;H]c1[c;H][c;H][c;H][c;H]c1C(=O)[N;H2]_20	2	false	REALSpace_70bn_2024-09	m_11bcb	124078	3005942
O=C(Nc1c(cccc1)C(=O)N)c2cc3N=C(N(C)C)Nc3cc2	333	fCSFP4	weighted-fingerprint-similarity	0.936	0.496	m_22bdl____138522____14174212	N/A	S1c2c(cc([N+]([O-])=O)cc2)C=C1C(=O)Nc3c(cccc3)C(=O)N	[*;R2][#6;r][#6;r]C(=O)[N;H]c1[c;H][c;H][c;H][c;H]c1C(=O)[N;H2]_20	2	false	REALSpace_70bn_2024-09	m_22bdl	138522	14174212
O=C(Nc1c(cccc1)C(=O)N)c2cc3N=COc3cc2	334	fCSFP4	weighted-fingerprint-similarity	0.936	0.496	m_22bdl____138522____13422044	N/A	S1c2c(cc([N+]([O-])=O)cc2)C=C1C(=O)Nc3c(cccc3)C(=O)N	[*;R2][#6;r][#6;r]C(=O)[N;H]c1[c;H][c;H][c;H][c;H]c1C(=O)[N;H2]_20	2	false	REALSpace_70bn_2024-09	m_22bdl	138522	13422044
O=C(Nc1c(cccc1)C(=O)N)c2cnc3OC=Cc3c2	335	fCSFP4	weighted-fingerprint-similarity	0.936	0.496	m_11bcb____124078____14651632	N/A	S1c2c(cc([N+]([O-])=O)cc2)C=C1C(=O)Nc3c(cccc3)C(=O)N	[*;R2][#6;r][#6;r]C(=O)[N;H]c1[c;H][c;H][c;H][c;H]c1C(=O)[N;H2]_20	2	false	REALSpace_70bn_2024-09	m_11bcb	124078	14651632
Clc1c(cc2ncccc2c1)C(=O)Nc3c(cccc3)C(=O)N	336	fCSFP4	weighted-fingerprint-similarity	0.936	0.492	m_11bcb____124078____26277490	N/A	S1c2c(cc([N+]([O-])=O)cc2)C=C1C(=O)Nc3c(cccc3)C(=O)N	[*;R2][#6;r][#6;r]C(=O)[N;H]c1[c;H][c;H][c;H][c;H]c1C(=O)[N;H2]_20	2	false	REALSpace_70bn_2024-09	m_11bcb	124078	26277490
Fc1c(cc2c(nccc2)c1)C(=O)Nc3c(cccc3)C(=O)N	337	fCSFP4	weighted-fingerprint-similarity	0.936	0.492	m_11bcb____124078____13033588	N/A	S1c2c(cc([N+]([O-])=O)cc2)C=C1C(=O)Nc3c(cccc3)C(=O)N	[*;R2][#6;r][#6;r]C(=O)[N;H]c1[c;H][c;H][c;H][c;H]c1C(=O)[N;H2]_20	2	false	REALSpace_70bn_2024-09	m_11bcb	124078	13033588
O=C(Nc1c(cccc1)C(=O)N)c2c(OC)cc3c(c2)ccnc3	338	fCSFP4	weighted-fingerprint-similarity	0.936	0.492	m_11bcb____124078____26227732	N/A	S1c2c(cc([N+]([O-])=O)cc2)C=C1C(=O)Nc3c(cccc3)C(=O)N	[*;R2][#6;r][#6;r]C(=O)[N;H]c1[c;H][c;H][c;H][c;H]c1C(=O)[N;H2]_20	2	false	REALSpace_70bn_2024-09	m_11bcb	124078	26227732
O=C(Nc1c(cccc1)C(=O)N)c2c(nc3c(c2)cccc3)N	339	fCSFP4	weighted-fingerprint-similarity	0.936	0.492	m_22bdd____138522____16783532	N/A	S1c2c(cc([N+]([O-])=O)cc2)C=C1C(=O)Nc3c(cccc3)C(=O)N	[*;R2][#6;r][#6;r]C(=O)[N;H]c1[c;H][c;H][c;H][c;H]c1C(=O)[N;H2]_20	2	false	REALSpace_70bn_2024-09	m_22bdd	138522	16783532
O=C(Nc1c(cccc1)C(=O)N)c2cnc3NN=Cc3c2	340	fCSFP4	weighted-fingerprint-similarity	0.936	0.488	m_11ccb____124078____15524602	N/A	S1c2c(cc([N+]([O-])=O)cc2)C=C1C(=O)Nc3c(cccc3)C(=O)N	[*;R2][#6;r][#6;r]C(=O)[N;H]c1[c;H][c;H][c;H][c;H]c1C(=O)[N;H2]_20	2	false	REALSpace_70bn_2024-09	m_11ccb	124078	15524602
[O-][N+](=O)c1c(c2NC(C(=O)Nc3c(cccc3)C(=O)N)=Cc2cc1)C	341	fCSFP4	weighted-fingerprint-similarity	0.936	0.536	m_11bcb____124078____26275852	N/A	S1c2c(cc([N+]([O-])=O)cc2)C=C1C(=O)Nc3c(cccc3)C(=O)N	[*;R2][#6;r][#6;r]C(=O)[N;H]c1[c;H][c;H][c;H][c;H]c1C(=O)[N;H2]_20	2	false	REALSpace_70bn_2024-09	m_11bcb	124078	26275852
BrC1=CN2C(=CC(C(=O)Nc3c(cccc3)C(=O)N)=C2)C=C1	342	fCSFP4	weighted-fingerprint-similarity	0.936	0.484	m_11bcb____124078____9329148	N/A	S1c2c(cc([N+]([O-])=O)cc2)C=C1C(=O)Nc3c(cccc3)C(=O)N	[*;R2][#6;r][#6;r]C(=O)[N;H]c1[c;H][c;H][c;H][c;H]c1C(=O)[N;H2]_20	2	false	REALSpace_70bn_2024-09	m_11bcb	124078	9329148
ClC1=CN2C(=CC(C(=O)Nc3c(cccc3)C(=O)N)=C2)C=C1	343	fCSFP4	weighted-fingerprint-similarity	0.936	0.484	m_11bcb____124078____22009030	N/A	S1c2c(cc([N+]([O-])=O)cc2)C=C1C(=O)Nc3c(cccc3)C(=O)N	[*;R2][#6;r][#6;r]C(=O)[N;H]c1[c;H][c;H][c;H][c;H]c1C(=O)[N;H2]_20	2	false	REALSpace_70bn_2024-09	m_11bcb	124078	22009030
O=C(N)c1c(NC(=O)C2=CN3C(=C2)C=CC(=C3)C)cccc1	344	fCSFP4	weighted-fingerprint-similarity	0.936	0.484	m_11bcb____124078____22023516	N/A	S1c2c(cc([N+]([O-])=O)cc2)C=C1C(=O)Nc3c(cccc3)C(=O)N	[*;R2][#6;r][#6;r]C(=O)[N;H]c1[c;H][c;H][c;H][c;H]c1C(=O)[N;H2]_20	2	false	REALSpace_70bn_2024-09	m_11bcb	124078	22023516
O=C(Nc1c(cccc1)C(=O)N)c2cnc3NC=Nc3c2	345	fCSFP4	weighted-fingerprint-similarity	0.936	0.475	m_11ccb____124078____15524594	N/A	S1c2c(cc([N+]([O-])=O)cc2)C=C1C(=O)Nc3c(cccc3)C(=O)N	[*;R2][#6;r][#6;r]C(=O)[N;H]c1[c;H][c;H][c;H][c;H]c1C(=O)[N;H2]_20	2	false	REALSpace_70bn_2024-09	m_11ccb	124078	15524594
[O-][N+](=O)c1c2c(NC(C(=O)Nc3c(cccc3)C(=O)N)=C2)ccc1	346	fCSFP4	weighted-fingerprint-similarity	0.936	0.526	m_11bcb____124078____25976530	N/A	S1c2c(cc([N+]([O-])=O)cc2)C=C1C(=O)Nc3c(cccc3)C(=O)N	[*;R2][#6;r][#6;r]C(=O)[N;H]c1[c;H][c;H][c;H][c;H]c1C(=O)[N;H2]_20	2	false	REALSpace_70bn_2024-09	m_11bcb	124078	25976530
S1N=C2C([N+]([O-])=O)=CC(C(=O)Nc3c(cccc3)C(=O)N)=CC2=N1	347	fCSFP4	weighted-fingerprint-similarity	0.936	0.522	m_11bcb____124078____8794374	N/A	S1c2c(cc([N+]([O-])=O)cc2)C=C1C(=O)Nc3c(cccc3)C(=O)N	[*;R2][#6;r][#6;r]C(=O)[N;H]c1[c;H][c;H][c;H][c;H]c1C(=O)[N;H2]_20	2	false	REALSpace_70bn_2024-09	m_11bcb	124078	8794374
Clc1cc2c(nc(c(c2)C(=O)Nc3c(cccc3)C(=O)N)C)cc1	348	fCSFP4	weighted-fingerprint-similarity	0.935	0.504	m_11bcb____124078____206399	N/A	S1c2c(cc([N+]([O-])=O)cc2)C=C1C(=O)Nc3c(cccc3)C(=O)N	[*;R2][#6;r][#6;r]C(=O)[N;H]c1[c;H][c;H][c;H][c;H]c1C(=O)[N;H2]_20	2	false	REALSpace_70bn_2024-09	m_11bcb	124078	206399
FC(F)(F)C=1Nc2c(ccc(c2)C(=O)Nc3c(cccc3)C(=O)N)C1	349	fCSFP4	weighted-fingerprint-similarity	0.935	0.504	m_11bcb____124078____26273642	N/A	S1c2c(cc([N+]([O-])=O)cc2)C=C1C(=O)Nc3c(cccc3)C(=O)N	[*;R2][#6;r][#6;r]C(=O)[N;H]c1[c;H][c;H][c;H][c;H]c1C(=O)[N;H2]_20	2	false	REALSpace_70bn_2024-09	m_11bcb	124078	26273642
FC(F)c1cc2c(OC(C(=O)Nc3c(cccc3)C(=O)N)=C2)cc1	350	fCSFP4	weighted-fingerprint-similarity	0.935	0.504	m_11bcb____124078____26277744	N/A	S1c2c(cc([N+]([O-])=O)cc2)C=C1C(=O)Nc3c(cccc3)C(=O)N	[*;R2][#6;r][#6;r]C(=O)[N;H]c1[c;H][c;H][c;H][c;H]c1C(=O)[N;H2]_20	2	false	REALSpace_70bn_2024-09	m_11bcb	124078	26277744
O=C(Nc1c(cccc1)C(=O)N)C=2Nc3c(cc(cc3)C(C)C)C2	351	fCSFP4	weighted-fingerprint-similarity	0.935	0.504	m_11bcb____124078____26277350	N/A	S1c2c(cc([N+]([O-])=O)cc2)C=C1C(=O)Nc3c(cccc3)C(=O)N	[*;R2][#6;r][#6;r]C(=O)[N;H]c1[c;H][c;H][c;H][c;H]c1C(=O)[N;H2]_20	2	false	REALSpace_70bn_2024-09	m_11bcb	124078	26277350
O=C(OC)c1cc2c(NC(C(=O)Nc3c(cccc3)C(=O)N)=C2)cc1	352	fCSFP4	weighted-fingerprint-similarity	0.935	0.504	m_11bcb____124078____26277598	N/A	S1c2c(cc([N+]([O-])=O)cc2)C=C1C(=O)Nc3c(cccc3)C(=O)N	[*;R2][#6;r][#6;r]C(=O)[N;H]c1[c;H][c;H][c;H][c;H]c1C(=O)[N;H2]_20	2	false	REALSpace_70bn_2024-09	m_11bcb	124078	26277598
S1C(=NC=2NC(C(=O)Nc3c(cccc3)C(=O)N)=CC12)C	353	fCSFP4	weighted-fingerprint-similarity	0.935	0.500	m_11bcb____124078____26269960	N/A	S1c2c(cc([N+]([O-])=O)cc2)C=C1C(=O)Nc3c(cccc3)C(=O)N	[*;R2][#6;r][#6;r]C(=O)[N;H]c1[c;H][c;H][c;H][c;H]c1C(=O)[N;H2]_20	2	false	REALSpace_70bn_2024-09	m_11bcb	124078	26269960
S1c2c(ccc(c2)C(F)(F)F)C=C1C(=O)NCC(=O)Nc3c(cccc3)C(=O)N	354	fCSFP4	weighted-fingerprint-similarity	0.935	0.643	m_11bbb____22169958____15260400	N/A	S1c2c(cc([N+]([O-])=O)cc2)C=C1C(=O)Nc3c(cccc3)C(=O)N	[*;R2][#6;r][#6;r]C(=O)[N;H]c1[c;H][c;H][c;H][c;H]c1C(=O)[N;H2]_20	2	false	REALSpace_70bn_2024-09	m_11bbb	22169958	15260400
FC(F)(F)C1=Nc2c(N1)ccc(c2)C(=O)Nc3c(cccc3)C(=O)N	355	fCSFP4	weighted-fingerprint-similarity	0.935	0.492	m_22bdl____138522____16784118	N/A	S1c2c(cc([N+]([O-])=O)cc2)C=C1C(=O)Nc3c(cccc3)C(=O)N	[*;R2][#6;r][#6;r]C(=O)[N;H]c1[c;H][c;H][c;H][c;H]c1C(=O)[N;H2]_20	2	false	REALSpace_70bn_2024-09	m_22bdl	138522	16784118
O=C(Nc1c(cccc1)C(=O)N)c2cc3N=C(Nc3cc2)C4CC4	356	fCSFP4	weighted-fingerprint-similarity	0.935	0.492	m_11ccb____124078____15144570	N/A	S1c2c(cc([N+]([O-])=O)cc2)C=C1C(=O)Nc3c(cccc3)C(=O)N	[*;R2][#6;r][#6;r]C(=O)[N;H]c1[c;H][c;H][c;H][c;H]c1C(=O)[N;H2]_20	2	false	REALSpace_70bn_2024-09	m_11ccb	124078	15144570
Brc1nc2NC(C(=O)Nc3c(cccc3)C(=O)N)=Cc2cc1	357	fCSFP4	weighted-fingerprint-similarity	0.935	0.488	m_11bcb____124078____26277586	N/A	S1c2c(cc([N+]([O-])=O)cc2)C=C1C(=O)Nc3c(cccc3)C(=O)N	[*;R2][#6;r][#6;r]C(=O)[N;H]c1[c;H][c;H][c;H][c;H]c1C(=O)[N;H2]_20	2	false	REALSpace_70bn_2024-09	m_11bcb	124078	26277586
Clc1nc2c(cc1C(=O)Nc3c(cccc3)C(=O)N)cccc2	358	fCSFP4	weighted-fingerprint-similarity	0.935	0.488	m_11bcb____124078____14188862	N/A	S1c2c(cc([N+]([O-])=O)cc2)C=C1C(=O)Nc3c(cccc3)C(=O)N	[*;R2][#6;r][#6;r]C(=O)[N;H]c1[c;H][c;H][c;H][c;H]c1C(=O)[N;H2]_20	2	false	REALSpace_70bn_2024-09	m_11bcb	124078	14188862
O=C(Nc1c(cccc1)C(=O)N)c2c(nc3c(c2)cccc3)C	359	fCSFP4	weighted-fingerprint-similarity	0.935	0.488	m_11bcb____124078____10891968	N/A	S1c2c(cc([N+]([O-])=O)cc2)C=C1C(=O)Nc3c(cccc3)C(=O)N	[*;R2][#6;r][#6;r]C(=O)[N;H]c1[c;H][c;H][c;H][c;H]c1C(=O)[N;H2]_20	2	false	REALSpace_70bn_2024-09	m_11bcb	124078	10891968
S1c2c(ccnc2)C=C1C(=O)NCC(=O)Nc3c(cccc3)C(=O)N	360	fCSFP4	weighted-fingerprint-similarity	0.935	0.632	m_11bbb____22169958____10812190	N/A	S1c2c(cc([N+]([O-])=O)cc2)C=C1C(=O)Nc3c(cccc3)C(=O)N	[*;R2][#6;r][#6;r]C(=O)[N;H]c1[c;H][c;H][c;H][c;H]c1C(=O)[N;H2]_20	2	false	REALSpace_70bn_2024-09	m_11bbb	22169958	10812190
S1c2c(ccc(c2)C(=O)NCC(=O)Nc3c(cccc3)C(=O)N)C=C1C	361	fCSFP4	weighted-fingerprint-similarity	0.935	0.629	m_11bbb____22169958____25986834	N/A	S1c2c(cc([N+]([O-])=O)cc2)C=C1C(=O)Nc3c(cccc3)C(=O)N	[*;R2][#6;r][#6;r]C(=O)[N;H]c1[c;H][c;H][c;H][c;H]c1C(=O)[N;H2]_20	2	false	REALSpace_70bn_2024-09	m_11bbb	22169958	25986834
O=C(N)c1c(NC(=O)C2=CN3C(=C2)C=CC=C3)cccc1	362	fCSFP4	weighted-fingerprint-similarity	0.935	0.472	m_11ccb____124078____4832410	N/A	S1c2c(cc([N+]([O-])=O)cc2)C=C1C(=O)Nc3c(cccc3)C(=O)N	[*;R2][#6;r][#6;r]C(=O)[N;H]c1[c;H][c;H][c;H][c;H]c1C(=O)[N;H2]_20	2	false	REALSpace_70bn_2024-09	m_11ccb	124078	4832410
O=C(Nc1c(cccc1)C(=O)N)c2cnc3nccnc3c2	363	fCSFP4	weighted-fingerprint-similarity	0.935	0.472	m_11bcb____124078____8760934	N/A	S1c2c(cc([N+]([O-])=O)cc2)C=C1C(=O)Nc3c(cccc3)C(=O)N	[*;R2][#6;r][#6;r]C(=O)[N;H]c1[c;H][c;H][c;H][c;H]c1C(=O)[N;H2]_20	2	false	REALSpace_70bn_2024-09	m_11bcb	124078	8760934
S1C(C(=O)NCC(=O)Nc2c(cccc2)C(=O)N)=CC=3SC=CC13	364	fCSFP4	weighted-fingerprint-similarity	0.935	0.626	m_11bbb____22169958____1180820	N/A	S1c2c(cc([N+]([O-])=O)cc2)C=C1C(=O)Nc3c(cccc3)C(=O)N	[*;R2][#6;r][#6;r]C(=O)[N;H]c1[c;H][c;H][c;H][c;H]c1C(=O)[N;H2]_20	2	false	REALSpace_70bn_2024-09	m_11bbb	22169958	1180820
S1c2nc(cc(c2C=C1C(=O)Nc3c(cccc3)C(=O)N)C)C	365	fCSFP4	weighted-fingerprint-similarity	0.935	0.518	m_11bcb____124078____102222	N/A	S1c2c(cc([N+]([O-])=O)cc2)C=C1C(=O)Nc3c(cccc3)C(=O)N	[*;R2][#6;r][#6;r]C(=O)[N;H]c1[c;H][c;H][c;H][c;H]c1C(=O)[N;H2]_20	2	false	REALSpace_70bn_2024-09	m_11bcb	124078	102222
Brc1cc2nc(Cl)c(cc2cc1)C(=O)Nc3c(cccc3)C(=O)N	366	fCSFP4	weighted-fingerprint-similarity	0.934	0.500	m_11bcb____124078____18235400	N/A	S1c2c(cc([N+]([O-])=O)cc2)C=C1C(=O)Nc3c(cccc3)C(=O)N	[*;R2][#6;r][#6;r]C(=O)[N;H]c1[c;H][c;H][c;H][c;H]c1C(=O)[N;H2]_20	2	false	REALSpace_70bn_2024-09	m_11bcb	124078	18235400
Clc1nc2c(cc1C(=O)Nc3c(cccc3)C(=O)N)ccc(F)c2	367	fCSFP4	weighted-fingerprint-similarity	0.934	0.500	m_11bcb____124078____14188874	N/A	S1c2c(cc([N+]([O-])=O)cc2)C=C1C(=O)Nc3c(cccc3)C(=O)N	[*;R2][#6;r][#6;r]C(=O)[N;H]c1[c;H][c;H][c;H][c;H]c1C(=O)[N;H2]_20	2	false	REALSpace_70bn_2024-09	m_11bcb	124078	14188874
FC(F)(F)c1cc2c(NC(C(=O)Nc3c(cccc3)C(=O)N)=C2)cc1	368	fCSFP4	weighted-fingerprint-similarity	0.934	0.500	m_11bcb____124078____26277132	N/A	S1c2c(cc([N+]([O-])=O)cc2)C=C1C(=O)Nc3c(cccc3)C(=O)N	[*;R2][#6;r][#6;r]C(=O)[N;H]c1[c;H][c;H][c;H][c;H]c1C(=O)[N;H2]_20	2	false	REALSpace_70bn_2024-09	m_11bcb	124078	26277132
Fc1cc2nc(c(cc2cc1)C(=O)Nc3c(cccc3)C(=O)N)C	369	fCSFP4	weighted-fingerprint-similarity	0.934	0.500	m_11bcb____124078____203731	N/A	S1c2c(cc([N+]([O-])=O)cc2)C=C1C(=O)Nc3c(cccc3)C(=O)N	[*;R2][#6;r][#6;r]C(=O)[N;H]c1[c;H][c;H][c;H][c;H]c1C(=O)[N;H2]_20	2	false	REALSpace_70bn_2024-09	m_11bcb	124078	203731
O=C(Nc1c(cccc1)C(=O)N)C=2Nc3c(cc(cc3)C(C)(C)C)C2	370	fCSFP4	weighted-fingerprint-similarity	0.934	0.500	m_11bcb____124078____25923042	N/A	S1c2c(cc([N+]([O-])=O)cc2)C=C1C(=O)Nc3c(cccc3)C(=O)N	[*;R2][#6;r][#6;r]C(=O)[N;H]c1[c;H][c;H][c;H][c;H]c1C(=O)[N;H2]_20	2	false	REALSpace_70bn_2024-09	m_11bcb	124078	25923042
O=C(Nc1c(cccc1)C(=O)N)C=2Nc3c(cc(cc3)C4CC4)C2	371	fCSFP4	weighted-fingerprint-similarity	0.934	0.500	m_11bcb____124078____25923126	N/A	S1c2c(cc([N+]([O-])=O)cc2)C=C1C(=O)Nc3c(cccc3)C(=O)N	[*;R2][#6;r][#6;r]C(=O)[N;H]c1[c;H][c;H][c;H][c;H]c1C(=O)[N;H2]_20	2	false	REALSpace_70bn_2024-09	m_11bcb	124078	25923126
O=C(Nc1c(cccc1)C(=O)N)C=2Nc3c(ccc(c3)C(C)C)C2	372	fCSFP4	weighted-fingerprint-similarity	0.934	0.500	m_11bcb____124078____25923124	N/A	S1c2c(cc([N+]([O-])=O)cc2)C=C1C(=O)Nc3c(cccc3)C(=O)N	[*;R2][#6;r][#6;r]C(=O)[N;H]c1[c;H][c;H][c;H][c;H]c1C(=O)[N;H2]_20	2	false	REALSpace_70bn_2024-09	m_11bcb	124078	25923124
O=C(Nc1c(cccc1)C(=O)N)c2cc3c(N(C=C3)Cc4ccccc4)cc2	373	fCSFP4	weighted-fingerprint-similarity	0.934	0.500	m_11bcb____124078____9329184	N/A	S1c2c(cc([N+]([O-])=O)cc2)C=C1C(=O)Nc3c(cccc3)C(=O)N	[*;R2][#6;r][#6;r]C(=O)[N;H]c1[c;H][c;H][c;H][c;H]c1C(=O)[N;H2]_20	2	false	REALSpace_70bn_2024-09	m_11bcb	124078	9329184
O=C(Nc1c(cccc1)C(=O)N)c2cc3c(c(OC)ncc3)cc2	374	fCSFP4	weighted-fingerprint-similarity	0.934	0.500	m_11bcb____124078____26272842	N/A	S1c2c(cc([N+]([O-])=O)cc2)C=C1C(=O)Nc3c(cccc3)C(=O)N	[*;R2][#6;r][#6;r]C(=O)[N;H]c1[c;H][c;H][c;H][c;H]c1C(=O)[N;H2]_20	2	false	REALSpace_70bn_2024-09	m_11bcb	124078	26272842
O=C(OC)c1cc2NC(C(=O)Nc3c(cccc3)C(=O)N)=Cc2cc1	375	fCSFP4	weighted-fingerprint-similarity	0.934	0.500	m_11bcb____124078____26252712	N/A	S1c2c(cc([N+]([O-])=O)cc2)C=C1C(=O)Nc3c(cccc3)C(=O)N	[*;R2][#6;r][#6;r]C(=O)[N;H]c1[c;H][c;H][c;H][c;H]c1C(=O)[N;H2]_20	2	false	REALSpace_70bn_2024-09	m_11bcb	124078	26252712
O=C(OC)c1cc2c(nc(cc2)C(=O)Nc3c(cccc3)C(=O)N)cc1	376	fCSFP4	weighted-fingerprint-similarity	0.934	0.500	m_11bcb____124078____19876354	N/A	S1c2c(cc([N+]([O-])=O)cc2)C=C1C(=O)Nc3c(cccc3)C(=O)N	[*;R2][#6;r][#6;r]C(=O)[N;H]c1[c;H][c;H][c;H][c;H]c1C(=O)[N;H2]_20	2	false	REALSpace_70bn_2024-09	m_11bcb	124078	19876354
O=C(Nc1c(cccc1)C(=O)N)c2cc3N(C=Cc3cc2)C(C)C	377	fCSFP4	weighted-fingerprint-similarity	0.934	0.496	m_11bcb____124078____16474720	N/A	S1c2c(cc([N+]([O-])=O)cc2)C=C1C(=O)Nc3c(cccc3)C(=O)N	[*;R2][#6;r][#6;r]C(=O)[N;H]c1[c;H][c;H][c;H][c;H]c1C(=O)[N;H2]_20	2	false	REALSpace_70bn_2024-09	m_11bcb	124078	16474720
O=C(Nc1c(cccc1)C(=O)N)c2cc3c(cc2)C=NNC3=O	378	fCSFP4	weighted-fingerprint-similarity	0.934	0.496	m_11bcb____124078____20049848	N/A	S1c2c(cc([N+]([O-])=O)cc2)C=C1C(=O)Nc3c(cccc3)C(=O)N	[*;R2][#6;r][#6;r]C(=O)[N;H]c1[c;H][c;H][c;H][c;H]c1C(=O)[N;H2]_20	2	false	REALSpace_70bn_2024-09	m_11bcb	124078	20049848
S1c2c(cc(OC(F)(F)F)cc2)C=C1C(=O)NCC(=O)Nc3c(cccc3)C(=O)N	379	fCSFP4	weighted-fingerprint-similarity	0.934	0.641	m_11bbb____22169958____25976528	N/A	S1c2c(cc([N+]([O-])=O)cc2)C=C1C(=O)Nc3c(cccc3)C(=O)N	[*;R2][#6;r][#6;r]C(=O)[N;H]c1[c;H][c;H][c;H][c;H]c1C(=O)[N;H2]_20	2	false	REALSpace_70bn_2024-09	m_11bbb	22169958	25976528
O=C(Nc1c(cccc1)C(=O)N)c2cc3N=C(OCC)Nc3cc2	380	fCSFP4	weighted-fingerprint-similarity	0.934	0.488	m_22bdl____138522____9395722	N/A	S1c2c(cc([N+]([O-])=O)cc2)C=C1C(=O)Nc3c(cccc3)C(=O)N	[*;R2][#6;r][#6;r]C(=O)[N;H]c1[c;H][c;H][c;H][c;H]c1C(=O)[N;H2]_20	2	false	REALSpace_70bn_2024-09	m_22bdl	138522	9395722
O=C(N)c1c(NC(=O)C=2Nc3c(ccnc3)C2)cccc1	381	fCSFP4	weighted-fingerprint-similarity	0.934	0.484	m_11ccb____124078____15524608	N/A	S1c2c(cc([N+]([O-])=O)cc2)C=C1C(=O)Nc3c(cccc3)C(=O)N	[*;R2][#6;r][#6;r]C(=O)[N;H]c1[c;H][c;H][c;H][c;H]c1C(=O)[N;H2]_20	2	false	REALSpace_70bn_2024-09	m_11ccb	124078	15524608
O=C(N)c1c(NC(=O)C=2Nc3c(cncc3)C2)cccc1	382	fCSFP4	weighted-fingerprint-similarity	0.934	0.484	m_11bcb____124078____15524650	N/A	S1c2c(cc([N+]([O-])=O)cc2)C=C1C(=O)Nc3c(cccc3)C(=O)N	[*;R2][#6;r][#6;r]C(=O)[N;H]c1[c;H][c;H][c;H][c;H]c1C(=O)[N;H2]_20	2	false	REALSpace_70bn_2024-09	m_11bcb	124078	15524650
O=C(Nc1c(cccc1)C(=O)N)c2ncc3NC=Cc3c2	383	fCSFP4	weighted-fingerprint-similarity	0.934	0.484	m_11bcb____124078____26270112	N/A	S1c2c(cc([N+]([O-])=O)cc2)C=C1C(=O)Nc3c(cccc3)C(=O)N	[*;R2][#6;r][#6;r]C(=O)[N;H]c1[c;H][c;H][c;H][c;H]c1C(=O)[N;H2]_20	2	false	REALSpace_70bn_2024-09	m_11bcb	124078	26270112
S1c2ncc(cc2N=C1)C(=O)Nc3c(cccc3)C(=O)N	384	fCSFP4	weighted-fingerprint-similarity	0.934	0.484	m_11bcb____124078____16893874	N/A	S1c2c(cc([N+]([O-])=O)cc2)C=C1C(=O)Nc3c(cccc3)C(=O)N	[*;R2][#6;r][#6;r]C(=O)[N;H]c1[c;H][c;H][c;H][c;H]c1C(=O)[N;H2]_20	2	false	REALSpace_70bn_2024-09	m_11bcb	124078	16893874
O=C(N)c1c(NC(=O)C=2Nc3c(c4c(cc3)cccc4)C2)cccc1	385	fCSFP4	weighted-fingerprint-similarity	0.934	0.480	m_11bcb____124078____25921460	N/A	S1c2c(cc([N+]([O-])=O)cc2)C=C1C(=O)Nc3c(cccc3)C(=O)N	[*;R2][#6;r][#6;r]C(=O)[N;H]c1[c;H][c;H][c;H][c;H]c1C(=O)[N;H2]_20	2	false	REALSpace_70bn_2024-09	m_11bcb	124078	25921460
O=C(N)c1c(NC(=O)C=2Nc3ncccc3C2)cccc1	386	fCSFP4	weighted-fingerprint-similarity	0.934	0.480	m_11bcb____124078____15524616	N/A	S1c2c(cc([N+]([O-])=O)cc2)C=C1C(=O)Nc3c(cccc3)C(=O)N	[*;R2][#6;r][#6;r]C(=O)[N;H]c1[c;H][c;H][c;H][c;H]c1C(=O)[N;H2]_20	2	false	REALSpace_70bn_2024-09	m_11bcb	124078	15524616
O=C(N)c1c(NC(=O)C=2Oc3c(c4c(cc3)cccc4)C2)cccc1	387	fCSFP4	weighted-fingerprint-similarity	0.934	0.480	m_11bcb____124078____12211498	N/A	S1c2c(cc([N+]([O-])=O)cc2)C=C1C(=O)Nc3c(cccc3)C(=O)N	[*;R2][#6;r][#6;r]C(=O)[N;H]c1[c;H][c;H][c;H][c;H]c1C(=O)[N;H2]_20	2	false	REALSpace_70bn_2024-09	m_11bcb	124078	12211498
Brc1cc([N+]([O-])=O)c2OC(C(=O)Nc3c(cccc3)C(=O)N)=Cc2c1	388	fCSFP4	weighted-fingerprint-similarity	0.934	0.521	m_11bcb____124078____22138036	N/A	S1c2c(cc([N+]([O-])=O)cc2)C=C1C(=O)Nc3c(cccc3)C(=O)N	[*;R2][#6;r][#6;r]C(=O)[N;H]c1[c;H][c;H][c;H][c;H]c1C(=O)[N;H2]_20	2	false	REALSpace_70bn_2024-09	m_11bcb	124078	22138036
O=C(Nc1c(cccc1)C(=O)N)c2c(N)cc3NC=Nc3c2	389	fCSFP4	weighted-fingerprint-similarity	0.934	0.463	m_22bdl____138522____15065690	N/A	S1c2c(cc([N+]([O-])=O)cc2)C=C1C(=O)Nc3c(cccc3)C(=O)N	[*;R2][#6;r][#6;r]C(=O)[N;H]c1[c;H][c;H][c;H][c;H]c1C(=O)[N;H2]_20	2	false	REALSpace_70bn_2024-09	m_22bdl	138522	15065690
S1c2c(F)ccc(OC)c2C=C1C(=O)Nc3c(cccc3)C(=O)N	390	fCSFP4	weighted-fingerprint-similarity	0.934	0.514	m_11bcb____124078____28252212	N/A	S1c2c(cc([N+]([O-])=O)cc2)C=C1C(=O)Nc3c(cccc3)C(=O)N	[*;R2][#6;r][#6;r]C(=O)[N;H]c1[c;H][c;H][c;H][c;H]c1C(=O)[N;H2]_20	2	false	REALSpace_70bn_2024-09	m_11bcb	124078	28252212
O=C(N)c1c(NC(=O)C=2N(c3c(ccc(O)c3)C2)C)cccc1	391	fCSFP4	weighted-fingerprint-similarity	0.934	0.500	m_22bdl____138522____20644050	N/A	S1c2c(cc([N+]([O-])=O)cc2)C=C1C(=O)Nc3c(cccc3)C(=O)N	[*;R2][#6;r][#6;r]C(=O)[N;H]c1[c;H][c;H][c;H][c;H]c1C(=O)[N;H2]_20	2	false	REALSpace_70bn_2024-09	m_22bdl	138522	20644050
Clc1nc(cc2c1ccc(Cl)c2)C(=O)Nc3c(cccc3)C(=O)N	392	fCSFP4	weighted-fingerprint-similarity	0.933	0.496	m_11bcb____124078____20608028	N/A	S1c2c(cc([N+]([O-])=O)cc2)C=C1C(=O)Nc3c(cccc3)C(=O)N	[*;R2][#6;r][#6;r]C(=O)[N;H]c1[c;H][c;H][c;H][c;H]c1C(=O)[N;H2]_20	2	false	REALSpace_70bn_2024-09	m_11bcb	124078	20608028
FC(F)(F)c1cc2NC(C(=O)Nc3c(cccc3)C(=O)N)=Cc2cc1	393	fCSFP4	weighted-fingerprint-similarity	0.933	0.496	m_11bcb____124078____25923044	N/A	S1c2c(cc([N+]([O-])=O)cc2)C=C1C(=O)Nc3c(cccc3)C(=O)N	[*;R2][#6;r][#6;r]C(=O)[N;H]c1[c;H][c;H][c;H][c;H]c1C(=O)[N;H2]_20	2	false	REALSpace_70bn_2024-09	m_11bcb	124078	25923044
O=C(N)c1c(NC(=O)C=2N(c3c(cc(cc3)C)C2)C)cccc1	394	fCSFP4	weighted-fingerprint-similarity	0.933	0.496	m_11bcb____124078____26251748	N/A	S1c2c(cc([N+]([O-])=O)cc2)C=C1C(=O)Nc3c(cccc3)C(=O)N	[*;R2][#6;r][#6;r]C(=O)[N;H]c1[c;H][c;H][c;H][c;H]c1C(=O)[N;H2]_20	2	false	REALSpace_70bn_2024-09	m_11bcb	124078	26251748
O=C(N)c1c(NC(=O)C=2Oc3c(cc(OCC)cc3)C2)cccc1	395	fCSFP4	weighted-fingerprint-similarity	0.933	0.496	m_11bcb____124078____25976534	N/A	S1c2c(cc([N+]([O-])=O)cc2)C=C1C(=O)Nc3c(cccc3)C(=O)N	[*;R2][#6;r][#6;r]C(=O)[N;H]c1[c;H][c;H][c;H][c;H]c1C(=O)[N;H2]_20	2	false	REALSpace_70bn_2024-09	m_11bcb	124078	25976534
O=C(Nc1c(cccc1)C(=O)N)C=2Nc3c(ccc(c3)C(C)(C)C)C2	396	fCSFP4	weighted-fingerprint-similarity	0.933	0.496	m_11bcb____124078____25923032	N/A	S1c2c(cc([N+]([O-])=O)cc2)C=C1C(=O)Nc3c(cccc3)C(=O)N	[*;R2][#6;r][#6;r]C(=O)[N;H]c1[c;H][c;H][c;H][c;H]c1C(=O)[N;H2]_20	2	false	REALSpace_70bn_2024-09	m_11bcb	124078	25923032
O=C(Nc1c(cccc1)C(=O)N)c2cc3c(N(C=C3)CCC[NH3+])cc2	397	fCSFP4	weighted-fingerprint-similarity	0.933	0.496	m_240690bck____7350998____7368738	N/A	S1c2c(cc([N+]([O-])=O)cc2)C=C1C(=O)Nc3c(cccc3)C(=O)N	[*;R2][#6;r][#6;r]C(=O)[N;H]c1[c;H][c;H][c;H][c;H]c1C(=O)[N;H2]_20	2	false	REALSpace_70bn_2024-09	m_240690bck	7350998	7368738
O=C(Nc1c(cccc1)C(=O)N)c2nnc3c(c2)ccc(OC)c3	398	fCSFP4	weighted-fingerprint-similarity	0.933	0.496	m_11bcb____124078____22009250	N/A	S1c2c(cc([N+]([O-])=O)cc2)C=C1C(=O)Nc3c(cccc3)C(=O)N	[*;R2][#6;r][#6;r]C(=O)[N;H]c1[c;H][c;H][c;H][c;H]c1C(=O)[N;H2]_20	2	false	REALSpace_70bn_2024-09	m_11bcb	124078	22009250
Clc1ccc(cc1)C2=Nc3c(N2)ccc(c3)C(=O)Nc4c(cccc4)C(=O)N	399	fCSFP4	weighted-fingerprint-similarity	0.933	0.485	m_11bcb____124078____7920198	N/A	S1c2c(cc([N+]([O-])=O)cc2)C=C1C(=O)Nc3c(cccc3)C(=O)N	[*;R2][#6;r][#6;r]C(=O)[N;H]c1[c;H][c;H][c;H][c;H]c1C(=O)[N;H2]_20	2	false	REALSpace_70bn_2024-09	m_11bcb	124078	7920198
Fc1ccc(cc1)C2=Nc3c(N2)ccc(c3)C(=O)Nc4c(cccc4)C(=O)N	400	fCSFP4	weighted-fingerprint-similarity	0.933	0.485	m_11bcb____124078____15148760	N/A	S1c2c(cc([N+]([O-])=O)cc2)C=C1C(=O)Nc3c(cccc3)C(=O)N	[*;R2][#6;r][#6;r]C(=O)[N;H]c1[c;H][c;H][c;H][c;H]c1C(=O)[N;H2]_20	2	false	REALSpace_70bn_2024-09	m_11bcb	124078	15148760
O=C(Nc1c(cccc1)C(=O)N)c2cc3N(C(=O)N(c3cc2)C)C	401	fCSFP4	weighted-fingerprint-similarity	0.933	0.485	m_11bcb____124078____18317884	N/A	S1c2c(cc([N+]([O-])=O)cc2)C=C1C(=O)Nc3c(cccc3)C(=O)N	[*;R2][#6;r][#6;r]C(=O)[N;H]c1[c;H][c;H][c;H][c;H]c1C(=O)[N;H2]_20	2	false	REALSpace_70bn_2024-09	m_11bcb	124078	18317884
O=C(Nc1c(cccc1)C(=O)N)c2cc3nc(c(nc3cc2)CC)CC	402	fCSFP4	weighted-fingerprint-similarity	0.933	0.485	m_11bcb____124078____55077	N/A	S1c2c(cc([N+]([O-])=O)cc2)C=C1C(=O)Nc3c(cccc3)C(=O)N	[*;R2][#6;r][#6;r]C(=O)[N;H]c1[c;H][c;H][c;H][c;H]c1C(=O)[N;H2]_20	2	false	REALSpace_70bn_2024-09	m_11bcb	124078	55077
O=C(N)c1c(NC(=O)C=2Oc3c(ccnc3)C2)cccc1	403	fCSFP4	weighted-fingerprint-similarity	0.933	0.481	m_11bcb____124078____23857334	N/A	S1c2c(cc([N+]([O-])=O)cc2)C=C1C(=O)Nc3c(cccc3)C(=O)N	[*;R2][#6;r][#6;r]C(=O)[N;H]c1[c;H][c;H][c;H][c;H]c1C(=O)[N;H2]_20	2	false	REALSpace_70bn_2024-09	m_11bcb	124078	23857334
O=C(N)c1c(NC(=O)C=2Oc3c(cncc3)C2)cccc1	404	fCSFP4	weighted-fingerprint-similarity	0.933	0.481	m_11bcb____124078____10389286	N/A	S1c2c(cc([N+]([O-])=O)cc2)C=C1C(=O)Nc3c(cccc3)C(=O)N	[*;R2][#6;r][#6;r]C(=O)[N;H]c1[c;H][c;H][c;H][c;H]c1C(=O)[N;H2]_20	2	false	REALSpace_70bn_2024-09	m_11bcb	124078	10389286
[O-]C(=O)c1nc2c(NC(C(=O)Nc3c(cccc3)C(=O)N)=C2)cc1	405	fCSFP4	weighted-fingerprint-similarity	0.933	0.477	m_188690bcb____21774664____21417250	N/A	S1c2c(cc([N+]([O-])=O)cc2)C=C1C(=O)Nc3c(cccc3)C(=O)N	[*;R2][#6;r][#6;r]C(=O)[N;H]c1[c;H][c;H][c;H][c;H]c1C(=O)[N;H2]_20	2	false	REALSpace_70bn_2024-09	m_188690bcb	21774664	21417250
Fc1c(cc2N=CNc2c1)C(=O)Nc3c(cccc3)C(=O)N	406	fCSFP4	weighted-fingerprint-similarity	0.933	0.460	m_11bcb____124078____17609140	N/A	S1c2c(cc([N+]([O-])=O)cc2)C=C1C(=O)Nc3c(cccc3)C(=O)N	[*;R2][#6;r][#6;r]C(=O)[N;H]c1[c;H][c;H][c;H][c;H]c1C(=O)[N;H2]_20	2	false	REALSpace_70bn_2024-09	m_11bcb	124078	17609140
Fc1c(cc2N=NNc2c1)C(=O)Nc3c(cccc3)C(=O)N	407	fCSFP4	weighted-fingerprint-similarity	0.933	0.460	m_22bdl____138522____8678500	N/A	S1c2c(cc([N+]([O-])=O)cc2)C=C1C(=O)Nc3c(cccc3)C(=O)N	[*;R2][#6;r][#6;r]C(=O)[N;H]c1[c;H][c;H][c;H][c;H]c1C(=O)[N;H2]_20	2	false	REALSpace_70bn_2024-09	m_22bdl	138522	8678500
Clc1cc2c(N(C(C(=O)Nc3c(cccc3)C(=O)N)=C2)C)cc1	408	fCSFP4	weighted-fingerprint-similarity	0.933	0.493	m_11ccb____124078____16899702	N/A	S1c2c(cc([N+]([O-])=O)cc2)C=C1C(=O)Nc3c(cccc3)C(=O)N	[*;R2][#6;r][#6;r]C(=O)[N;H]c1[c;H][c;H][c;H][c;H]c1C(=O)[N;H2]_20	2	false	REALSpace_70bn_2024-09	m_11ccb	124078	16899702
FC(F)N1N=C2C(=C1)C=C(C(=O)Nc3c(cccc3)C(=O)N)C=C2	409	fCSFP4	weighted-fingerprint-similarity	0.933	0.493	m_11bcb____124078____22138282	N/A	S1c2c(cc([N+]([O-])=O)cc2)C=C1C(=O)Nc3c(cccc3)C(=O)N	[*;R2][#6;r][#6;r]C(=O)[N;H]c1[c;H][c;H][c;H][c;H]c1C(=O)[N;H2]_20	2	false	REALSpace_70bn_2024-09	m_11bcb	124078	22138282
O=C(N)c1c(NC(=O)C=2Nc3c(ccc(OCC)c3)C2)cccc1	410	fCSFP4	weighted-fingerprint-similarity	0.933	0.493	m_11bcb____124078____25923036	N/A	S1c2c(cc([N+]([O-])=O)cc2)C=C1C(=O)Nc3c(cccc3)C(=O)N	[*;R2][#6;r][#6;r]C(=O)[N;H]c1[c;H][c;H][c;H][c;H]c1C(=O)[N;H2]_20	2	false	REALSpace_70bn_2024-09	m_11bcb	124078	25923036
O=C(N)c1c(NC(=O)C=2Nc3c(ccc(c3)COC)C2)cccc1	411	fCSFP4	weighted-fingerprint-similarity	0.933	0.493	m_11bcb____124078____25923066	N/A	S1c2c(cc([N+]([O-])=O)cc2)C=C1C(=O)Nc3c(cccc3)C(=O)N	[*;R2][#6;r][#6;r]C(=O)[N;H]c1[c;H][c;H][c;H][c;H]c1C(=O)[N;H2]_20	2	false	REALSpace_70bn_2024-09	m_11bcb	124078	25923066
O=C(Nc1c(cccc1)C(=O)N)c2c(nc3c(cc(OC)cc3)c2)C	412	fCSFP4	weighted-fingerprint-similarity	0.933	0.493	m_11bcb____124078____206403	N/A	S1c2c(cc([N+]([O-])=O)cc2)C=C1C(=O)Nc3c(cccc3)C(=O)N	[*;R2][#6;r][#6;r]C(=O)[N;H]c1[c;H][c;H][c;H][c;H]c1C(=O)[N;H2]_20	2	false	REALSpace_70bn_2024-09	m_11bcb	124078	206403
O=C(N)c1c(NC(=O)C2=CC3=NN(C=C3C=C2)CC)cccc1	413	fCSFP4	weighted-fingerprint-similarity	0.932	0.489	m_11bcb____124078____19504956	N/A	S1c2c(cc([N+]([O-])=O)cc2)C=C1C(=O)Nc3c(cccc3)C(=O)N	[*;R2][#6;r][#6;r]C(=O)[N;H]c1[c;H][c;H][c;H][c;H]c1C(=O)[N;H2]_20	2	false	REALSpace_70bn_2024-09	m_11bcb	124078	19504956
O=C(Nc1c(cccc1)C(=O)N)c2cc(c3c(c2)ccnc3)C	414	fCSFP4	weighted-fingerprint-similarity	0.932	0.485	m_11bcb____124078____26276702	N/A	S1c2c(cc([N+]([O-])=O)cc2)C=C1C(=O)Nc3c(cccc3)C(=O)N	[*;R2][#6;r][#6;r]C(=O)[N;H]c1[c;H][c;H][c;H][c;H]c1C(=O)[N;H2]_20	2	false	REALSpace_70bn_2024-09	m_11bcb	124078	26276702
O=C(Nc1c(cccc1)C(=O)N)c2cc3N=CC(=O)Nc3cc2	415	fCSFP4	weighted-fingerprint-similarity	0.932	0.481	m_22bdl____138522____18320686	N/A	S1c2c(cc([N+]([O-])=O)cc2)C=C1C(=O)Nc3c(cccc3)C(=O)N	[*;R2][#6;r][#6;r]C(=O)[N;H]c1[c;H][c;H][c;H][c;H]c1C(=O)[N;H2]_20	2	false	REALSpace_70bn_2024-09	m_22bdl	138522	18320686
O=C(Nc1c(cccc1)C(=O)N)c2cc3NC(=O)C=Nc3cc2	416	fCSFP4	weighted-fingerprint-similarity	0.932	0.481	m_22bdl____138522____14039232	N/A	S1c2c(cc([N+]([O-])=O)cc2)C=C1C(=O)Nc3c(cccc3)C(=O)N	[*;R2][#6;r][#6;r]C(=O)[N;H]c1[c;H][c;H][c;H][c;H]c1C(=O)[N;H2]_20	2	false	REALSpace_70bn_2024-09	m_22bdl	138522	14039232
O=C(Nc1c(cccc1)C(=O)N)c2cnc3c(N)cccc3c2	417	fCSFP4	weighted-fingerprint-similarity	0.932	0.481	m_240690bck____7350998____20642386	N/A	S1c2c(cc([N+]([O-])=O)cc2)C=C1C(=O)Nc3c(cccc3)C(=O)N	[*;R2][#6;r][#6;r]C(=O)[N;H]c1[c;H][c;H][c;H][c;H]c1C(=O)[N;H2]_20	2	false	REALSpace_70bn_2024-09	m_240690bck	7350998	20642386
O=C(N)c1c(NC(=O)C=2N(c3c(cccc3)C2)C)cccc1	418	fCSFP4	weighted-fingerprint-similarity	0.932	0.477	m_11ccb____124078____1160566	N/A	S1c2c(cc([N+]([O-])=O)cc2)C=C1C(=O)Nc3c(cccc3)C(=O)N	[*;R2][#6;r][#6;r]C(=O)[N;H]c1[c;H][c;H][c;H][c;H]c1C(=O)[N;H2]_20	2	false	REALSpace_70bn_2024-09	m_11ccb	124078	1160566
O=C(Nc1c(cccc1)C(=O)N)c2c(OC)cc3c(NC=C3)c2	419	fCSFP4	weighted-fingerprint-similarity	0.932	0.477	m_11bcb____124078____26269818	N/A	S1c2c(cc([N+]([O-])=O)cc2)C=C1C(=O)Nc3c(cccc3)C(=O)N	[*;R2][#6;r][#6;r]C(=O)[N;H]c1[c;H][c;H][c;H][c;H]c1C(=O)[N;H2]_20	2	false	REALSpace_70bn_2024-09	m_11bcb	124078	26269818
O=C(Nc1c(cccc1)C(=O)N)c2ncc3OC=Cc3c2	420	fCSFP4	weighted-fingerprint-similarity	0.932	0.477	m_22bdl____138522____28247396	N/A	S1c2c(cc([N+]([O-])=O)cc2)C=C1C(=O)Nc3c(cccc3)C(=O)N	[*;R2][#6;r][#6;r]C(=O)[N;H]c1[c;H][c;H][c;H][c;H]c1C(=O)[N;H2]_20	2	false	REALSpace_70bn_2024-09	m_22bdl	138522	28247396
FC(F)(F)c1c2NC(C(=O)Nc3c(cccc3)C(=O)N)=Cc2cc([N+]([O-])=O)c1	421	fCSFP4	weighted-fingerprint-similarity	0.932	0.521	m_11bcb____124078____26275850	N/A	S1c2c(cc([N+]([O-])=O)cc2)C=C1C(=O)Nc3c(cccc3)C(=O)N	[*;R2][#6;r][#6;r]C(=O)[N;H]c1[c;H][c;H][c;H][c;H]c1C(=O)[N;H2]_20	2	false	REALSpace_70bn_2024-09	m_11bcb	124078	26275850
O=C(Nc1c(cccc1)C(=O)N)c2nnc3NC=Cc3c2	422	fCSFP4	weighted-fingerprint-similarity	0.932	0.473	m_22bdl____138522____25801872	N/A	S1c2c(cc([N+]([O-])=O)cc2)C=C1C(=O)Nc3c(cccc3)C(=O)N	[*;R2][#6;r][#6;r]C(=O)[N;H]c1[c;H][c;H][c;H][c;H]c1C(=O)[N;H2]_20	2	false	REALSpace_70bn_2024-09	m_22bdl	138522	25801872
Brc1c(cc2NN=Cc2c1)C(=O)Nc3c(cccc3)C(=O)N	423	fCSFP4	weighted-fingerprint-similarity	0.932	0.469	m_22bdl____138522____22599266	N/A	S1c2c(cc([N+]([O-])=O)cc2)C=C1C(=O)Nc3c(cccc3)C(=O)N	[*;R2][#6;r][#6;r]C(=O)[N;H]c1[c;H][c;H][c;H][c;H]c1C(=O)[N;H2]_20	2	false	REALSpace_70bn_2024-09	m_22bdl	138522	22599266
Clc1c(Cl)cc2c(NC(C(=O)Nc3c(cccc3)C(=O)N)=C2)c1	424	fCSFP4	weighted-fingerprint-similarity	0.932	0.469	m_11bcb____124078____25923034	N/A	S1c2c(cc([N+]([O-])=O)cc2)C=C1C(=O)Nc3c(cccc3)C(=O)N	[*;R2][#6;r][#6;r]C(=O)[N;H]c1[c;H][c;H][c;H][c;H]c1C(=O)[N;H2]_20	2	false	REALSpace_70bn_2024-09	m_11bcb	124078	25923034
Clc1c(cc2NN=Cc2c1)C(=O)Nc3c(cccc3)C(=O)N	425	fCSFP4	weighted-fingerprint-similarity	0.932	0.469	m_22bdl____138522____26254576	N/A	S1c2c(cc([N+]([O-])=O)cc2)C=C1C(=O)Nc3c(cccc3)C(=O)N	[*;R2][#6;r][#6;r]C(=O)[N;H]c1[c;H][c;H][c;H][c;H]c1C(=O)[N;H2]_20	2	false	REALSpace_70bn_2024-09	m_22bdl	138522	26254576
Fc1c(F)cc2c(NC(C(=O)Nc3c(cccc3)C(=O)N)=C2)c1	426	fCSFP4	weighted-fingerprint-similarity	0.932	0.469	m_11bcb____124078____25923058	N/A	S1c2c(cc([N+]([O-])=O)cc2)C=C1C(=O)Nc3c(cccc3)C(=O)N	[*;R2][#6;r][#6;r]C(=O)[N;H]c1[c;H][c;H][c;H][c;H]c1C(=O)[N;H2]_20	2	false	REALSpace_70bn_2024-09	m_11bcb	124078	25923058
Fc1c(cc2NN=Cc2c1)C(=O)Nc3c(cccc3)C(=O)N	427	fCSFP4	weighted-fingerprint-similarity	0.932	0.469	m_22bdl____138522____26977710	N/A	S1c2c(cc([N+]([O-])=O)cc2)C=C1C(=O)Nc3c(cccc3)C(=O)N	[*;R2][#6;r][#6;r]C(=O)[N;H]c1[c;H][c;H][c;H][c;H]c1C(=O)[N;H2]_20	2	false	REALSpace_70bn_2024-09	m_22bdl	138522	26977710
Fc1c(cc2c(NN=C2)c1)C(=O)Nc3c(cccc3)C(=O)N	428	fCSFP4	weighted-fingerprint-similarity	0.932	0.469	m_22bdl____138522____24530010	N/A	S1c2c(cc([N+]([O-])=O)cc2)C=C1C(=O)Nc3c(cccc3)C(=O)N	[*;R2][#6;r][#6;r]C(=O)[N;H]c1[c;H][c;H][c;H][c;H]c1C(=O)[N;H2]_20	2	false	REALSpace_70bn_2024-09	m_22bdl	138522	24530010
O=C(N)c1c(NC(=O)C=2Oc3c(cc(c(c3)C)C)C2)cccc1	429	fCSFP4	weighted-fingerprint-similarity	0.932	0.469	m_11ccb____124078____6201016	N/A	S1c2c(cc([N+]([O-])=O)cc2)C=C1C(=O)Nc3c(cccc3)C(=O)N	[*;R2][#6;r][#6;r]C(=O)[N;H]c1[c;H][c;H][c;H][c;H]c1C(=O)[N;H2]_20	2	false	REALSpace_70bn_2024-09	m_11ccb	124078	6201016
O=C(Nc1c(cccc1)C(=O)N)c2c(cc3NN=Cc3c2)C	430	fCSFP4	weighted-fingerprint-similarity	0.932	0.469	m_22bdl____138522____24596542	N/A	S1c2c(cc([N+]([O-])=O)cc2)C=C1C(=O)Nc3c(cccc3)C(=O)N	[*;R2][#6;r][#6;r]C(=O)[N;H]c1[c;H][c;H][c;H][c;H]c1C(=O)[N;H2]_20	2	false	REALSpace_70bn_2024-09	m_22bdl	138522	24596542
O=C(Nc1c(cccc1)C(=O)N)c2c(cc3c(NN=C3)c2)C	431	fCSFP4	weighted-fingerprint-similarity	0.932	0.469	m_22bdl____138522____16807638	N/A	S1c2c(cc([N+]([O-])=O)cc2)C=C1C(=O)Nc3c(cccc3)C(=O)N	[*;R2][#6;r][#6;r]C(=O)[N;H]c1[c;H][c;H][c;H][c;H]c1C(=O)[N;H2]_20	2	false	REALSpace_70bn_2024-09	m_22bdl	138522	16807638
O=C(Nc1c(cccc1)C(=O)N)c2cnc3c(NN=C3)c2	432	fCSFP4	weighted-fingerprint-similarity	0.932	0.465	m_22bdl____138522____13422078	N/A	S1c2c(cc([N+]([O-])=O)cc2)C=C1C(=O)Nc3c(cccc3)C(=O)N	[*;R2][#6;r][#6;r]C(=O)[N;H]c1[c;H][c;H][c;H][c;H]c1C(=O)[N;H2]_20	2	false	REALSpace_70bn_2024-09	m_22bdl	138522	13422078
ClC1=CC=2N(C=C(C(=O)Nc3c(cccc3)C(=O)N)C2)C=C1	433	fCSFP4	weighted-fingerprint-similarity	0.932	0.460	m_11bcb____124078____28414136	N/A	S1c2c(cc([N+]([O-])=O)cc2)C=C1C(=O)Nc3c(cccc3)C(=O)N	[*;R2][#6;r][#6;r]C(=O)[N;H]c1[c;H][c;H][c;H][c;H]c1C(=O)[N;H2]_20	2	false	REALSpace_70bn_2024-09	m_11bcb	124078	28414136
O=C(N)c1c(NC(=O)C2=CC=3N(C=NC3)C=C2)cccc1	434	fCSFP4	weighted-fingerprint-similarity	0.932	0.460	m_11ccb____124078____7762088	N/A	S1c2c(cc([N+]([O-])=O)cc2)C=C1C(=O)Nc3c(cccc3)C(=O)N	[*;R2][#6;r][#6;r]C(=O)[N;H]c1[c;H][c;H][c;H][c;H]c1C(=O)[N;H2]_20	2	false	REALSpace_70bn_2024-09	m_11ccb	124078	7762088
O=C(N)c1c(NC(=O)C2=CN3C(=C2)C=C(C=C3)C)cccc1	435	fCSFP4	weighted-fingerprint-similarity	0.932	0.460	m_11bcb____124078____27325296	N/A	S1c2c(cc([N+]([O-])=O)cc2)C=C1C(=O)Nc3c(cccc3)C(=O)N	[*;R2][#6;r][#6;r]C(=O)[N;H]c1[c;H][c;H][c;H][c;H]c1C(=O)[N;H2]_20	2	false	REALSpace_70bn_2024-09	m_11bcb	124078	27325296
O=C(Nc1c(cccc1)C(=O)N)c2cnc3NN=Nc3c2	436	fCSFP4	weighted-fingerprint-similarity	0.932	0.460	m_22bdl____138522____8201362	N/A	S1c2c(cc([N+]([O-])=O)cc2)C=C1C(=O)Nc3c(cccc3)C(=O)N	[*;R2][#6;r][#6;r]C(=O)[N;H]c1[c;H][c;H][c;H][c;H]c1C(=O)[N;H2]_20	2	false	REALSpace_70bn_2024-09	m_22bdl	138522	8201362
Fc1c(cc2nccnc2c1)C(=O)Nc3c(cccc3)C(=O)N	437	fCSFP4	weighted-fingerprint-similarity	0.932	0.456	m_11bcb____124078____9480432	N/A	S1c2c(cc([N+]([O-])=O)cc2)C=C1C(=O)Nc3c(cccc3)C(=O)N	[*;R2][#6;r][#6;r]C(=O)[N;H]c1[c;H][c;H][c;H][c;H]c1C(=O)[N;H2]_20	2	false	REALSpace_70bn_2024-09	m_11bcb	124078	9480432
O=C(Nc1c(cccc1)C(=O)N)c2c(cc3nccnc3c2)C	438	fCSFP4	weighted-fingerprint-similarity	0.932	0.456	m_11ccb____124078____14049500	N/A	S1c2c(cc([N+]([O-])=O)cc2)C=C1C(=O)Nc3c(cccc3)C(=O)N	[*;R2][#6;r][#6;r]C(=O)[N;H]c1[c;H][c;H][c;H][c;H]c1C(=O)[N;H2]_20	2	false	REALSpace_70bn_2024-09	m_11ccb	124078	14049500
S1c2c(cc(cc2)C(=O)Nc3c(cccc3)C(=O)N)C(C=4[N-]N=NN4)=C1	439	fCSFP4	weighted-fingerprint-similarity	0.932	0.504	m_280130bcb____17858516____23409686	N/A	S1c2c(cc([N+]([O-])=O)cc2)C=C1C(=O)Nc3c(cccc3)C(=O)N	[*;R2][#6;r][#6;r]C(=O)[N;H]c1[c;H][c;H][c;H][c;H]c1C(=O)[N;H2]_20	2	false	REALSpace_70bn_2024-09	m_280130bcb	17858516	23409686
BrC=1SC2=C(SC(C(=O)NCC(=O)Nc3c(cccc3)C(=O)N)=C2)C1	440	fCSFP4	weighted-fingerprint-similarity	0.932	0.602	m_11bbb____22169958____14320422	N/A	S1c2c(cc([N+]([O-])=O)cc2)C=C1C(=O)Nc3c(cccc3)C(=O)N	[*;R2][#6;r][#6;r]C(=O)[N;H]c1[c;H][c;H][c;H][c;H]c1C(=O)[N;H2]_20	2	false	REALSpace_70bn_2024-09	m_11bbb	22169958	14320422
ClC=1SC2=C(SC(C(=O)NCC(=O)Nc3c(cccc3)C(=O)N)=C2)C1	441	fCSFP4	weighted-fingerprint-similarity	0.932	0.602	m_11bbb____22169958____13757472	N/A	S1c2c(cc([N+]([O-])=O)cc2)C=C1C(=O)Nc3c(cccc3)C(=O)N	[*;R2][#6;r][#6;r]C(=O)[N;H]c1[c;H][c;H][c;H][c;H]c1C(=O)[N;H2]_20	2	false	REALSpace_70bn_2024-09	m_11bbb	22169958	13757472
S1C(C(=O)NCC(=O)Nc2c(cccc2)C(=O)N)=CC=3SC(=CC13)C	442	fCSFP4	weighted-fingerprint-similarity	0.932	0.602	m_11bbb____22169958____15260200	N/A	S1c2c(cc([N+]([O-])=O)cc2)C=C1C(=O)Nc3c(cccc3)C(=O)N	[*;R2][#6;r][#6;r]C(=O)[N;H]c1[c;H][c;H][c;H][c;H]c1C(=O)[N;H2]_20	2	false	REALSpace_70bn_2024-09	m_11bbb	22169958	15260200
S1C(C([O-])=O)=CC2=C1SC(C(=O)NCC(=O)Nc3c(cccc3)C(=O)N)=C2	443	fCSFP4	weighted-fingerprint-similarity	0.932	0.602	m_188690bbb____21791182____14599916	N/A	S1c2c(cc([N+]([O-])=O)cc2)C=C1C(=O)Nc3c(cccc3)C(=O)N	[*;R2][#6;r][#6;r]C(=O)[N;H]c1[c;H][c;H][c;H][c;H]c1C(=O)[N;H2]_20	2	false	REALSpace_70bn_2024-09	m_188690bbb	21791182	14599916
Brc1cc2c(c(Cl)nc(c2)C(=O)Nc3c(cccc3)C(=O)N)cc1	444	fCSFP4	weighted-fingerprint-similarity	0.932	0.489	m_11bcb____124078____22158068	N/A	S1c2c(cc([N+]([O-])=O)cc2)C=C1C(=O)Nc3c(cccc3)C(=O)N	[*;R2][#6;r][#6;r]C(=O)[N;H]c1[c;H][c;H][c;H][c;H]c1C(=O)[N;H2]_20	2	false	REALSpace_70bn_2024-09	m_11bcb	124078	22158068
Clc1nc(cc2c1ccc(F)c2)C(=O)Nc3c(cccc3)C(=O)N	445	fCSFP4	weighted-fingerprint-similarity	0.932	0.489	m_11bcb____124078____20503010	N/A	S1c2c(cc([N+]([O-])=O)cc2)C=C1C(=O)Nc3c(cccc3)C(=O)N	[*;R2][#6;r][#6;r]C(=O)[N;H]c1[c;H][c;H][c;H][c;H]c1C(=O)[N;H2]_20	2	false	REALSpace_70bn_2024-09	m_11bcb	124078	20503010
Clc1nc2c(cc(OC)cc2)cc1C(=O)Nc3c(cccc3)C(=O)N	446	fCSFP4	weighted-fingerprint-similarity	0.932	0.489	m_11ccb____124078____7348556	N/A	S1c2c(cc([N+]([O-])=O)cc2)C=C1C(=O)Nc3c(cccc3)C(=O)N	[*;R2][#6;r][#6;r]C(=O)[N;H]c1[c;H][c;H][c;H][c;H]c1C(=O)[N;H2]_20	2	false	REALSpace_70bn_2024-09	m_11ccb	124078	7348556
FC(F)N1N=Cc2c1ccc(c2)C(=O)Nc3c(cccc3)C(=O)N	447	fCSFP4	weighted-fingerprint-similarity	0.932	0.489	m_11bcb____124078____22138280	N/A	S1c2c(cc([N+]([O-])=O)cc2)C=C1C(=O)Nc3c(cccc3)C(=O)N	[*;R2][#6;r][#6;r]C(=O)[N;H]c1[c;H][c;H][c;H][c;H]c1C(=O)[N;H2]_20	2	false	REALSpace_70bn_2024-09	m_11bcb	124078	22138280
O=C(Nc1c(cccc1)C(=O)N)c2c(nc3c(c2)ccc(OC)c3)C	448	fCSFP4	weighted-fingerprint-similarity	0.932	0.489	m_11bcb____124078____158163	N/A	S1c2c(cc([N+]([O-])=O)cc2)C=C1C(=O)Nc3c(cccc3)C(=O)N	[*;R2][#6;r][#6;r]C(=O)[N;H]c1[c;H][c;H][c;H][c;H]c1C(=O)[N;H2]_20	2	false	REALSpace_70bn_2024-09	m_11bcb	124078	158163
Clc1nc2c(SC=C2)cc1C(=O)Nc3c(cccc3)C(=O)N	449	fCSFP4	weighted-fingerprint-similarity	0.932	0.485	m_11bcb____124078____11972114	N/A	S1c2c(cc([N+]([O-])=O)cc2)C=C1C(=O)Nc3c(cccc3)C(=O)N	[*;R2][#6;r][#6;r]C(=O)[N;H]c1[c;H][c;H][c;H][c;H]c1C(=O)[N;H2]_20	2	false	REALSpace_70bn_2024-09	m_11bcb	124078	11972114
O=C(Nc1c(cccc1)C(=O)N)c2cc3N(N=Cc3cc2)CC	450	fCSFP4	weighted-fingerprint-similarity	0.932	0.485	m_11bcb____124078____25961736	N/A	S1c2c(cc([N+]([O-])=O)cc2)C=C1C(=O)Nc3c(cccc3)C(=O)N	[*;R2][#6;r][#6;r]C(=O)[N;H]c1[c;H][c;H][c;H][c;H]c1C(=O)[N;H2]_20	2	false	REALSpace_70bn_2024-09	m_11bcb	124078	25961736
S1c2c(cc(NC(=O)OC(C)(C)C)cc2)C=C1C(=O)NCC(=O)Nc3c(cccc3)C(=O)N	451	fCSFP4	weighted-fingerprint-similarity	0.932	0.627	m_11bbb____22169958____25976524	N/A	S1c2c(cc([N+]([O-])=O)cc2)C=C1C(=O)Nc3c(cccc3)C(=O)N	[*;R2][#6;r][#6;r]C(=O)[N;H]c1[c;H][c;H][c;H][c;H]c1C(=O)[N;H2]_20	2	false	REALSpace_70bn_2024-09	m_11bbb	22169958	25976524
O=C(Nc1c(cccc1)C(=O)N)c2cc3N=C(Oc3cc2)O	452	fCSFP4	weighted-fingerprint-similarity	0.931	0.481	m_22bdl____138522____10210452	N/A	S1c2c(cc([N+]([O-])=O)cc2)C=C1C(=O)Nc3c(cccc3)C(=O)N	[*;R2][#6;r][#6;r]C(=O)[N;H]c1[c;H][c;H][c;H][c;H]c1C(=O)[N;H2]_20	2	false	REALSpace_70bn_2024-09	m_22bdl	138522	10210452
O=C(Nc1c(cccc1)C(=O)N)c2cc3OC(O)=Nc3cc2	453	fCSFP4	weighted-fingerprint-similarity	0.931	0.481	m_22bdl____138522____1308554	N/A	S1c2c(cc([N+]([O-])=O)cc2)C=C1C(=O)Nc3c(cccc3)C(=O)N	[*;R2][#6;r][#6;r]C(=O)[N;H]c1[c;H][c;H][c;H][c;H]c1C(=O)[N;H2]_20	2	false	REALSpace_70bn_2024-09	m_22bdl	138522	1308554
O=C(OC)c1c2c(cc(c1)C(=O)Nc3c(cccc3)C(=O)N)cccc2	454	fCSFP4	weighted-fingerprint-similarity	0.931	0.481	m_11bcb____124078____22491056	N/A	S1c2c(cc([N+]([O-])=O)cc2)C=C1C(=O)Nc3c(cccc3)C(=O)N	[*;R2][#6;r][#6;r]C(=O)[N;H]c1[c;H][c;H][c;H][c;H]c1C(=O)[N;H2]_20	2	false	REALSpace_70bn_2024-09	m_11bcb	124078	22491056
O=C(OC)c1cc(c2c(c1)cccc2)C(=O)Nc3c(cccc3)C(=O)N	455	fCSFP4	weighted-fingerprint-similarity	0.931	0.481	m_11bcb____124078____22607924	N/A	S1c2c(cc([N+]([O-])=O)cc2)C=C1C(=O)Nc3c(cccc3)C(=O)N	[*;R2][#6;r][#6;r]C(=O)[N;H]c1[c;H][c;H][c;H][c;H]c1C(=O)[N;H2]_20	2	false	REALSpace_70bn_2024-09	m_11bcb	124078	22607924
Clc1c2ncc(cc2ccc1)C(=O)Nc3c(cccc3)C(=O)N	456	fCSFP4	weighted-fingerprint-similarity	0.931	0.477	m_11bcb____124078____27271954	N/A	S1c2c(cc([N+]([O-])=O)cc2)C=C1C(=O)Nc3c(cccc3)C(=O)N	[*;R2][#6;r][#6;r]C(=O)[N;H]c1[c;H][c;H][c;H][c;H]c1C(=O)[N;H2]_20	2	false	REALSpace_70bn_2024-09	m_11bcb	124078	27271954
Fc1c2ncc(cc2ccc1)C(=O)Nc3c(cccc3)C(=O)N	457	fCSFP4	weighted-fingerprint-similarity	0.931	0.477	m_11bcb____124078____10428854	N/A	S1c2c(cc([N+]([O-])=O)cc2)C=C1C(=O)Nc3c(cccc3)C(=O)N	[*;R2][#6;r][#6;r]C(=O)[N;H]c1[c;H][c;H][c;H][c;H]c1C(=O)[N;H2]_20	2	false	REALSpace_70bn_2024-09	m_11bcb	124078	10428854
O=C(Nc1c(cccc1)C(=O)N)c2cnc3c(cccc3c2)C	458	fCSFP4	weighted-fingerprint-similarity	0.931	0.477	m_11bcb____124078____22138866	N/A	S1c2c(cc([N+]([O-])=O)cc2)C=C1C(=O)Nc3c(cccc3)C(=O)N	[*;R2][#6;r][#6;r]C(=O)[N;H]c1[c;H][c;H][c;H][c;H]c1C(=O)[N;H2]_20	2	false	REALSpace_70bn_2024-09	m_11bcb	124078	22138866
Clc1nc(cc2c1cccc2)C(=O)Nc3c(cccc3)C(=O)N	459	fCSFP4	weighted-fingerprint-similarity	0.931	0.473	m_11bcb____124078____610228	N/A	S1c2c(cc([N+]([O-])=O)cc2)C=C1C(=O)Nc3c(cccc3)C(=O)N	[*;R2][#6;r][#6;r]C(=O)[N;H]c1[c;H][c;H][c;H][c;H]c1C(=O)[N;H2]_20	2	false	REALSpace_70bn_2024-09	m_11bcb	124078	610228
Clc1ncc2ncc(cc2c1)C(=O)Nc3c(cccc3)C(=O)N	460	fCSFP4	weighted-fingerprint-similarity	0.931	0.473	m_11bcb____124078____17755960	N/A	S1c2c(cc([N+]([O-])=O)cc2)C=C1C(=O)Nc3c(cccc3)C(=O)N	[*;R2][#6;r][#6;r]C(=O)[N;H]c1[c;H][c;H][c;H][c;H]c1C(=O)[N;H2]_20	2	false	REALSpace_70bn_2024-09	m_11bcb	124078	17755960
O=C(Nc1c(cccc1)C(=O)N)c2c(OC)cc3ncccc3c2	461	fCSFP4	weighted-fingerprint-similarity	0.931	0.473	m_11bcb____124078____26278160	N/A	S1c2c(cc([N+]([O-])=O)cc2)C=C1C(=O)Nc3c(cccc3)C(=O)N	[*;R2][#6;r][#6;r]C(=O)[N;H]c1[c;H][c;H][c;H][c;H]c1C(=O)[N;H2]_20	2	false	REALSpace_70bn_2024-09	m_11bcb	124078	26278160
O=C(N)c1c(NC(=O)C=2Nc3c(ccc4c3nccc4)C2)cccc1	462	fCSFP4	weighted-fingerprint-similarity	0.931	0.469	m_11bcb____124078____27041150	N/A	S1c2c(cc([N+]([O-])=O)cc2)C=C1C(=O)Nc3c(cccc3)C(=O)N	[*;R2][#6;r][#6;r]C(=O)[N;H]c1[c;H][c;H][c;H][c;H]c1C(=O)[N;H2]_20	2	false	REALSpace_70bn_2024-09	m_11bcb	124078	27041150
Fc1nc2c(NC(C(=O)Nc3c(cccc3)C(=O)N)=C2)cc1	463	fCSFP4	weighted-fingerprint-similarity	0.931	0.465	m_22bdl____138522____25493404	N/A	S1c2c(cc([N+]([O-])=O)cc2)C=C1C(=O)Nc3c(cccc3)C(=O)N	[*;R2][#6;r][#6;r]C(=O)[N;H]c1[c;H][c;H][c;H][c;H]c1C(=O)[N;H2]_20	2	false	REALSpace_70bn_2024-09	m_22bdl	138522	25493404
O=C(Nc1c(cccc1)C(=O)N)c2ncc3NN=Cc3c2	464	fCSFP4	weighted-fingerprint-similarity	0.931	0.465	m_22bdl____138522____17610528	N/A	S1c2c(cc([N+]([O-])=O)cc2)C=C1C(=O)Nc3c(cccc3)C(=O)N	[*;R2][#6;r][#6;r]C(=O)[N;H]c1[c;H][c;H][c;H][c;H]c1C(=O)[N;H2]_20	2	false	REALSpace_70bn_2024-09	m_22bdl	138522	17610528
O=C(N)c1c(NC(=O)C2=CC=3N(N=CC3)C=C2)cccc1	465	fCSFP4	weighted-fingerprint-similarity	0.931	0.461	m_11bcb____124078____15499212	N/A	S1c2c(cc([N+]([O-])=O)cc2)C=C1C(=O)Nc3c(cccc3)C(=O)N	[*;R2][#6;r][#6;r]C(=O)[N;H]c1[c;H][c;H][c;H][c;H]c1C(=O)[N;H2]_20	2	false	REALSpace_70bn_2024-09	m_11bcb	124078	15499212
S1c2c(cccc2)C=C1C(=O)Nc3c(cc(O)cc3)C(=O)N	466	fCSFP4	weighted-fingerprint-similarity	0.931	0.732	m_22bdl____13142064____109242	N/A	S1c2c(cc([N+]([O-])=O)cc2)C=C1C(=O)Nc3c(cccc3)C(=O)N	[*;R2][#6;r][#6;r]C(=O)[N;H]c1[c;H][c;H][c;H][c;H]c1C(=O)[N;H2]_20	2	false	REALSpace_70bn_2024-09	m_22bdl	13142064	109242
S1c2c(cccc2)C=C1C(=O)Nc3c(ccc(O)c3)C(=O)N	467	fCSFP4	weighted-fingerprint-similarity	0.931	0.732	m_22bdl____27034224____109242	N/A	S1c2c(cc([N+]([O-])=O)cc2)C=C1C(=O)Nc3c(cccc3)C(=O)N	[*;R2][#6;r][#6;r]C(=O)[N;H]c1[c;H][c;H][c;H][c;H]c1C(=O)[N;H2]_20	2	false	REALSpace_70bn_2024-09	m_22bdl	27034224	109242
S1C(C(=O)Nc2c(cccc2)C(=O)N)=CC=3C(=NN(C13)C)C	468	fCSFP4	weighted-fingerprint-similarity	0.931	0.504	m_11bcb____124078____216614	N/A	S1c2c(cc([N+]([O-])=O)cc2)C=C1C(=O)Nc3c(cccc3)C(=O)N	[*;R2][#6;r][#6;r]C(=O)[N;H]c1[c;H][c;H][c;H][c;H]c1C(=O)[N;H2]_20	2	false	REALSpace_70bn_2024-09	m_11bcb	124078	216614
S1c2c(cccc2)C=3SC(C(=O)NCC(=O)Nc4c(cccc4)C(=O)N)=CC13	469	fCSFP4	weighted-fingerprint-similarity	0.931	0.603	m_11bbb____22169958____135052	N/A	S1c2c(cc([N+]([O-])=O)cc2)C=C1C(=O)Nc3c(cccc3)C(=O)N	[*;R2][#6;r][#6;r]C(=O)[N;H]c1[c;H][c;H][c;H][c;H]c1C(=O)[N;H2]_20	2	false	REALSpace_70bn_2024-09	m_11bbb	22169958	135052
S1C(C(=O)NCC(=O)Nc2c(cccc2)C(=O)N)=CC3=C1SC=C3	470	fCSFP4	weighted-fingerprint-similarity	0.931	0.600	m_11bbb____22169958____14179430	N/A	S1c2c(cc([N+]([O-])=O)cc2)C=C1C(=O)Nc3c(cccc3)C(=O)N	[*;R2][#6;r][#6;r]C(=O)[N;H]c1[c;H][c;H][c;H][c;H]c1C(=O)[N;H2]_20	2	false	REALSpace_70bn_2024-09	m_11bbb	22169958	14179430
S1c2c(N=C1N)cc(OC)c(c2)C(=O)Nc3c(cccc3)C(=O)N	471	fCSFP4	weighted-fingerprint-similarity	0.931	0.489	m_22bdd____138522____22866292	N/A	S1c2c(cc([N+]([O-])=O)cc2)C=C1C(=O)Nc3c(cccc3)C(=O)N	[*;R2][#6;r][#6;r]C(=O)[N;H]c1[c;H][c;H][c;H][c;H]c1C(=O)[N;H2]_20	2	false	REALSpace_70bn_2024-09	m_22bdd	138522	22866292
Brc1cc2c(Cl)nc(cc2cc1)C(=O)Nc3c(cccc3)C(=O)N	472	fCSFP4	weighted-fingerprint-similarity	0.931	0.485	m_11bcb____124078____13828176	N/A	S1c2c(cc([N+]([O-])=O)cc2)C=C1C(=O)Nc3c(cccc3)C(=O)N	[*;R2][#6;r][#6;r]C(=O)[N;H]c1[c;H][c;H][c;H][c;H]c1C(=O)[N;H2]_20	2	false	REALSpace_70bn_2024-09	m_11bcb	124078	13828176
Brc1cc2c(cc1)C(=O)NC(C(=O)Nc3c(cccc3)C(=O)N)=C2	473	fCSFP4	weighted-fingerprint-similarity	0.931	0.485	m_22bdl____138522____17755928	N/A	S1c2c(cc([N+]([O-])=O)cc2)C=C1C(=O)Nc3c(cccc3)C(=O)N	[*;R2][#6;r][#6;r]C(=O)[N;H]c1[c;H][c;H][c;H][c;H]c1C(=O)[N;H2]_20	2	false	REALSpace_70bn_2024-09	m_22bdl	138522	17755928
FC(F)Oc1cc2NC(C(=O)Nc3c(cccc3)C(=O)N)=Cc2cc1	474	fCSFP4	weighted-fingerprint-similarity	0.931	0.485	m_11bcb____124078____25923062	N/A	S1c2c(cc([N+]([O-])=O)cc2)C=C1C(=O)Nc3c(cccc3)C(=O)N	[*;R2][#6;r][#6;r]C(=O)[N;H]c1[c;H][c;H][c;H][c;H]c1C(=O)[N;H2]_20	2	false	REALSpace_70bn_2024-09	m_11bcb	124078	25923062
FC(F)Oc1cc2OC(C(=O)Nc3c(cccc3)C(=O)N)=Cc2cc1	475	fCSFP4	weighted-fingerprint-similarity	0.931	0.485	m_11bcb____124078____8931130	N/A	S1c2c(cc([N+]([O-])=O)cc2)C=C1C(=O)Nc3c(cccc3)C(=O)N	[*;R2][#6;r][#6;r]C(=O)[N;H]c1[c;H][c;H][c;H][c;H]c1C(=O)[N;H2]_20	2	false	REALSpace_70bn_2024-09	m_11bcb	124078	8931130
Fc1cc2c(NC(=O)C(C(=O)Nc3c(cccc3)C(=O)N)=C2)cc1	476	fCSFP4	weighted-fingerprint-similarity	0.931	0.485	m_22bdl____138522____12914222	N/A	S1c2c(cc([N+]([O-])=O)cc2)C=C1C(=O)Nc3c(cccc3)C(=O)N	[*;R2][#6;r][#6;r]C(=O)[N;H]c1[c;H][c;H][c;H][c;H]c1C(=O)[N;H2]_20	2	false	REALSpace_70bn_2024-09	m_22bdl	138522	12914222
O=C(N)c1c(NC(=O)C=2Nc3c(ccc(OC(C)C)c3)C2)cccc1	477	fCSFP4	weighted-fingerprint-similarity	0.931	0.485	m_11bcb____124078____25923080	N/A	S1c2c(cc([N+]([O-])=O)cc2)C=C1C(=O)Nc3c(cccc3)C(=O)N	[*;R2][#6;r][#6;r]C(=O)[N;H]c1[c;H][c;H][c;H][c;H]c1C(=O)[N;H2]_20	2	false	REALSpace_70bn_2024-09	m_11bcb	124078	25923080
O=C(Nc1c(cccc1)C(=O)N)C=2Nc3c(ccc(c3)CC(C)C)C2	478	fCSFP4	weighted-fingerprint-similarity	0.931	0.485	m_11bcb____124078____25923092	N/A	S1c2c(cc([N+]([O-])=O)cc2)C=C1C(=O)Nc3c(cccc3)C(=O)N	[*;R2][#6;r][#6;r]C(=O)[N;H]c1[c;H][c;H][c;H][c;H]c1C(=O)[N;H2]_20	2	false	REALSpace_70bn_2024-09	m_11bcb	124078	25923092
O=C(Nc1c(cccc1)C(=O)N)c2cc3c(N(C=C3)CCOC)cc2	479	fCSFP4	weighted-fingerprint-similarity	0.931	0.485	m_11bcb____124078____15071880	N/A	S1c2c(cc([N+]([O-])=O)cc2)C=C1C(=O)Nc3c(cccc3)C(=O)N	[*;R2][#6;r][#6;r]C(=O)[N;H]c1[c;H][c;H][c;H][c;H]c1C(=O)[N;H2]_20	2	false	REALSpace_70bn_2024-09	m_11bcb	124078	15071880
FC(F)CN1c2c(ccc(c2)C(=O)Nc3c(cccc3)C(=O)N)C=C1	480	fCSFP4	weighted-fingerprint-similarity	0.931	0.481	m_11bcb____124078____18182168	N/A	S1c2c(cc([N+]([O-])=O)cc2)C=C1C(=O)Nc3c(cccc3)C(=O)N	[*;R2][#6;r][#6;r]C(=O)[N;H]c1[c;H][c;H][c;H][c;H]c1C(=O)[N;H2]_20	2	false	REALSpace_70bn_2024-09	m_11bcb	124078	18182168
FC(F)N1N=C2C(=C1)C=CC(C(=O)Nc3c(cccc3)C(=O)N)=C2	481	fCSFP4	weighted-fingerprint-similarity	0.931	0.481	m_11bcb____124078____22138340	N/A	S1c2c(cc([N+]([O-])=O)cc2)C=C1C(=O)Nc3c(cccc3)C(=O)N	[*;R2][#6;r][#6;r]C(=O)[N;H]c1[c;H][c;H][c;H][c;H]c1C(=O)[N;H2]_20	2	false	REALSpace_70bn_2024-09	m_11bcb	124078	22138340
S1C=2N(C(C(=O)Nc3c(cccc3)C(=O)N)=CC2C=C1)C	482	fCSFP4	weighted-fingerprint-similarity	0.931	0.481	m_11bcb____124078____16658246	N/A	S1c2c(cc([N+]([O-])=O)cc2)C=C1C(=O)Nc3c(cccc3)C(=O)N	[*;R2][#6;r][#6;r]C(=O)[N;H]c1[c;H][c;H][c;H][c;H]c1C(=O)[N;H2]_20	2	false	REALSpace_70bn_2024-09	m_11bcb	124078	16658246
S1c2ncc(cc2N=C1C)C(=O)Nc3c(cccc3)C(=O)N	483	fCSFP4	weighted-fingerprint-similarity	0.931	0.481	m_11bcb____124078____17543096	N/A	S1c2c(cc([N+]([O-])=O)cc2)C=C1C(=O)Nc3c(cccc3)C(=O)N	[*;R2][#6;r][#6;r]C(=O)[N;H]c1[c;H][c;H][c;H][c;H]c1C(=O)[N;H2]_20	2	false	REALSpace_70bn_2024-09	m_11bcb	124078	17543096
Brc1c2OC=Cc2cc(c1)C(=O)Nc3c(cccc3)C(=O)N	484	fCSFP4	weighted-fingerprint-similarity	0.930	0.474	m_11bcb____124078____15071758	N/A	S1c2c(cc([N+]([O-])=O)cc2)C=C1C(=O)Nc3c(cccc3)C(=O)N	[*;R2][#6;r][#6;r]C(=O)[N;H]c1[c;H][c;H][c;H][c;H]c1C(=O)[N;H2]_20	2	false	REALSpace_70bn_2024-09	m_11bcb	124078	15071758
ClC=1c2c(NC1)ccc(c2)C(=O)Nc3c(cccc3)C(=O)N	485	fCSFP4	weighted-fingerprint-similarity	0.930	0.474	m_11bcb____124078____25986672	N/A	S1c2c(cc([N+]([O-])=O)cc2)C=C1C(=O)Nc3c(cccc3)C(=O)N	[*;R2][#6;r][#6;r]C(=O)[N;H]c1[c;H][c;H][c;H][c;H]c1C(=O)[N;H2]_20	2	false	REALSpace_70bn_2024-09	m_11bcb	124078	25986672
Fc1c2NC=Cc2cc(c1)C(=O)Nc3c(cccc3)C(=O)N	486	fCSFP4	weighted-fingerprint-similarity	0.930	0.474	m_11bcb____124078____26269762	N/A	S1c2c(cc([N+]([O-])=O)cc2)C=C1C(=O)Nc3c(cccc3)C(=O)N	[*;R2][#6;r][#6;r]C(=O)[N;H]c1[c;H][c;H][c;H][c;H]c1C(=O)[N;H2]_20	2	false	REALSpace_70bn_2024-09	m_11bcb	124078	26269762
IC=1c2c(NC1)ccc(c2)C(=O)Nc3c(cccc3)C(=O)N	487	fCSFP4	weighted-fingerprint-similarity	0.930	0.474	m_11bcb____124078____26252568	N/A	S1c2c(cc([N+]([O-])=O)cc2)C=C1C(=O)Nc3c(cccc3)C(=O)N	[*;R2][#6;r][#6;r]C(=O)[N;H]c1[c;H][c;H][c;H][c;H]c1C(=O)[N;H2]_20	2	false	REALSpace_70bn_2024-09	m_11bcb	124078	26252568
O=C(Nc1c(cccc1)C(=O)N)c2cc(N)c3ncccc3c2	488	fCSFP4	weighted-fingerprint-similarity	0.930	0.474	m_22bdd____138522____13938838	N/A	S1c2c(cc([N+]([O-])=O)cc2)C=C1C(=O)Nc3c(cccc3)C(=O)N	[*;R2][#6;r][#6;r]C(=O)[N;H]c1[c;H][c;H][c;H][c;H]c1C(=O)[N;H2]_20	2	false	REALSpace_70bn_2024-09	m_22bdd	138522	13938838
O=C(Nc1c(cccc1)C(=O)N)c2cc(c3OC=Cc3c2)C	489	fCSFP4	weighted-fingerprint-similarity	0.930	0.474	m_11bcb____124078____22136882	N/A	S1c2c(cc([N+]([O-])=O)cc2)C=C1C(=O)Nc3c(cccc3)C(=O)N	[*;R2][#6;r][#6;r]C(=O)[N;H]c1[c;H][c;H][c;H][c;H]c1C(=O)[N;H2]_20	2	false	REALSpace_70bn_2024-09	m_11bcb	124078	22136882
O=C(Nc1c(cccc1)C(=O)N)c2cc3N=C(Oc3cc2)N	490	fCSFP4	weighted-fingerprint-similarity	0.930	0.474	m_22bdd____138522____14559796	N/A	S1c2c(cc([N+]([O-])=O)cc2)C=C1C(=O)Nc3c(cccc3)C(=O)N	[*;R2][#6;r][#6;r]C(=O)[N;H]c1[c;H][c;H][c;H][c;H]c1C(=O)[N;H2]_20	2	false	REALSpace_70bn_2024-09	m_22bdd	138522	14559796
O=C(Nc1c(cccc1)C(=O)N)c2cc3OC(=Nc3cc2)N	491	fCSFP4	weighted-fingerprint-similarity	0.930	0.474	m_22bdd____138522____16783556	N/A	S1c2c(cc([N+]([O-])=O)cc2)C=C1C(=O)Nc3c(cccc3)C(=O)N	[*;R2][#6;r][#6;r]C(=O)[N;H]c1[c;H][c;H][c;H][c;H]c1C(=O)[N;H2]_20	2	false	REALSpace_70bn_2024-09	m_22bdd	138522	16783556
O=C(Nc1c(cccc1)C(=O)N)c2cc3OC=C(c3cc2)C	492	fCSFP4	weighted-fingerprint-similarity	0.930	0.474	m_11bcb____124078____25986822	N/A	S1c2c(cc([N+]([O-])=O)cc2)C=C1C(=O)Nc3c(cccc3)C(=O)N	[*;R2][#6;r][#6;r]C(=O)[N;H]c1[c;H][c;H][c;H][c;H]c1C(=O)[N;H2]_20	2	false	REALSpace_70bn_2024-09	m_11bcb	124078	25986822
O=C(Nc1c(cccc1)C(=O)N)c2cc3c(NN=C3N)cc2	493	fCSFP4	weighted-fingerprint-similarity	0.930	0.474	m_22bdl____138522____24598022	N/A	S1c2c(cc([N+]([O-])=O)cc2)C=C1C(=O)Nc3c(cccc3)C(=O)N	[*;R2][#6;r][#6;r]C(=O)[N;H]c1[c;H][c;H][c;H][c;H]c1C(=O)[N;H2]_20	2	false	REALSpace_70bn_2024-09	m_22bdl	138522	24598022
O=C(Nc1c(cccc1)C(=O)N)c2cc3c(OC=C3C)cc2	494	fCSFP4	weighted-fingerprint-similarity	0.930	0.474	m_11bcb____124078____19438486	N/A	S1c2c(cc([N+]([O-])=O)cc2)C=C1C(=O)Nc3c(cccc3)C(=O)N	[*;R2][#6;r][#6;r]C(=O)[N;H]c1[c;H][c;H][c;H][c;H]c1C(=O)[N;H2]_20	2	false	REALSpace_70bn_2024-09	m_11bcb	124078	19438486
O=C(Nc1c(cccc1)C(=O)N)c2cnc3NC(=O)C=Cc3c2	495	fCSFP4	weighted-fingerprint-similarity	0.930	0.474	m_22bdl____138522____16906346	N/A	S1c2c(cc([N+]([O-])=O)cc2)C=C1C(=O)Nc3c(cccc3)C(=O)N	[*;R2][#6;r][#6;r]C(=O)[N;H]c1[c;H][c;H][c;H][c;H]c1C(=O)[N;H2]_20	2	false	REALSpace_70bn_2024-09	m_22bdl	138522	16906346
O=C(Nc1c(cccc1)C(=O)N)C=2C(=O)Nc3c(cccc3)C2	496	fCSFP4	weighted-fingerprint-similarity	0.930	0.470	m_22bdl____138522____245099	N/A	S1c2c(cc([N+]([O-])=O)cc2)C=C1C(=O)Nc3c(cccc3)C(=O)N	[*;R2][#6;r][#6;r]C(=O)[N;H]c1[c;H][c;H][c;H][c;H]c1C(=O)[N;H2]_20	2	false	REALSpace_70bn_2024-09	m_22bdl	138522	245099
O=C(Nc1c(cccc1)C(=O)N)C=2NC(=O)c3c(cccc3)C2	497	fCSFP4	weighted-fingerprint-similarity	0.930	0.470	m_1626bcb____22015528____511850	N/A	S1c2c(cc([N+]([O-])=O)cc2)C=C1C(=O)Nc3c(cccc3)C(=O)N	[*;R2][#6;r][#6;r]C(=O)[N;H]c1[c;H][c;H][c;H][c;H]c1C(=O)[N;H2]_20	2	false	REALSpace_70bn_2024-09	m_1626bcb	22015528	511850
O=C(Nc1c(cccc1)C(=O)N)C=2Nc3nc(OC)ccc3C2	498	fCSFP4	weighted-fingerprint-similarity	0.930	0.470	m_11bcb____124078____22324126	N/A	S1c2c(cc([N+]([O-])=O)cc2)C=C1C(=O)Nc3c(cccc3)C(=O)N	[*;R2][#6;r][#6;r]C(=O)[N;H]c1[c;H][c;H][c;H][c;H]c1C(=O)[N;H2]_20	2	false	REALSpace_70bn_2024-09	m_11bcb	124078	22324126
O=C(Nc1c(cccc1)C(=O)N)c2c(OC)nc3c(c2)cccc3	499	fCSFP4	weighted-fingerprint-similarity	0.930	0.470	m_11bcb____124078____16946336	N/A	S1c2c(cc([N+]([O-])=O)cc2)C=C1C(=O)Nc3c(cccc3)C(=O)N	[*;R2][#6;r][#6;r]C(=O)[N;H]c1[c;H][c;H][c;H][c;H]c1C(=O)[N;H2]_20	2	false	REALSpace_70bn_2024-09	m_11bcb	124078	16946336
O=C(Nc1c(cccc1)C(=O)N)c2c(nc3c(c2)cccc3)CC	500	fCSFP4	weighted-fingerprint-similarity	0.930	0.470	m_11bcb____124078____14722190	N/A	S1c2c(cc([N+]([O-])=O)cc2)C=C1C(=O)Nc3c(cccc3)C(=O)N	[*;R2][#6;r][#6;r]C(=O)[N;H]c1[c;H][c;H][c;H][c;H]c1C(=O)[N;H2]_20	2	false	REALSpace_70bn_2024-09	m_11bcb	124078	14722190
[O-]C(=O)c1cnc2NC(C(=O)Nc3c(cccc3)C(=O)N)=Cc2c1	501	fCSFP4	weighted-fingerprint-similarity	0.930	0.470	m_188690bcb____21774664____21432880	N/A	S1c2c(cc([N+]([O-])=O)cc2)C=C1C(=O)Nc3c(cccc3)C(=O)N	[*;R2][#6;r][#6;r]C(=O)[N;H]c1[c;H][c;H][c;H][c;H]c1C(=O)[N;H2]_20	2	false	REALSpace_70bn_2024-09	m_188690bcb	21774664	21432880
Brc1cnc2NC(C(=O)Nc3c(cccc3)C(=O)N)=Cc2c1	502	fCSFP4	weighted-fingerprint-similarity	0.930	0.466	m_11bcb____124078____26277548	N/A	S1c2c(cc([N+]([O-])=O)cc2)C=C1C(=O)Nc3c(cccc3)C(=O)N	[*;R2][#6;r][#6;r]C(=O)[N;H]c1[c;H][c;H][c;H][c;H]c1C(=O)[N;H2]_20	2	false	REALSpace_70bn_2024-09	m_11bcb	124078	26277548
Clc1cnc2NC(C(=O)Nc3c(cccc3)C(=O)N)=Cc2c1	503	fCSFP4	weighted-fingerprint-similarity	0.930	0.466	m_11bcb____124078____26278396	N/A	S1c2c(cc([N+]([O-])=O)cc2)C=C1C(=O)Nc3c(cccc3)C(=O)N	[*;R2][#6;r][#6;r]C(=O)[N;H]c1[c;H][c;H][c;H][c;H]c1C(=O)[N;H2]_20	2	false	REALSpace_70bn_2024-09	m_11bcb	124078	26278396
O=C(N)c1c(NC(=O)C=2Nc3ncc(cc3C2)C)cccc1	504	fCSFP4	weighted-fingerprint-similarity	0.930	0.466	m_11bcb____124078____27707160	N/A	S1c2c(cc([N+]([O-])=O)cc2)C=C1C(=O)Nc3c(cccc3)C(=O)N	[*;R2][#6;r][#6;r]C(=O)[N;H]c1[c;H][c;H][c;H][c;H]c1C(=O)[N;H2]_20	2	false	REALSpace_70bn_2024-09	m_11bcb	124078	27707160
O=C(N)c1c(NC(=O)C=2Oc3ncccc3C2)cccc1	505	fCSFP4	weighted-fingerprint-similarity	0.930	0.466	m_11bcb____124078____19994886	N/A	S1c2c(cc([N+]([O-])=O)cc2)C=C1C(=O)Nc3c(cccc3)C(=O)N	[*;R2][#6;r][#6;r]C(=O)[N;H]c1[c;H][c;H][c;H][c;H]c1C(=O)[N;H2]_20	2	false	REALSpace_70bn_2024-09	m_11bcb	124078	19994886
O=C(Nc1c(cccc1)C(=O)N)c2cnc3c(OC=C3)c2	506	fCSFP4	weighted-fingerprint-similarity	0.930	0.466	m_11bcb____124078____17782830	N/A	S1c2c(cc([N+]([O-])=O)cc2)C=C1C(=O)Nc3c(cccc3)C(=O)N	[*;R2][#6;r][#6;r]C(=O)[N;H]c1[c;H][c;H][c;H][c;H]c1C(=O)[N;H2]_20	2	false	REALSpace_70bn_2024-09	m_11bcb	124078	17782830
S1C2=C(N=C1)NC(C(=O)Nc3c(cccc3)C(=O)N)=C2	507	fCSFP4	weighted-fingerprint-similarity	0.930	0.466	m_11bcb____124078____25976504	N/A	S1c2c(cc([N+]([O-])=O)cc2)C=C1C(=O)Nc3c(cccc3)C(=O)N	[*;R2][#6;r][#6;r]C(=O)[N;H]c1[c;H][c;H][c;H][c;H]c1C(=O)[N;H2]_20	2	false	REALSpace_70bn_2024-09	m_11bcb	124078	25976504
O=C(N)c1c(NC(=O)C=2Nc3c(nccc3)C2)cccc1	508	fCSFP4	weighted-fingerprint-similarity	0.930	0.457	m_11bcb____124078____26276544	N/A	S1c2c(cc([N+]([O-])=O)cc2)C=C1C(=O)Nc3c(cccc3)C(=O)N	[*;R2][#6;r][#6;r]C(=O)[N;H]c1[c;H][c;H][c;H][c;H]c1C(=O)[N;H2]_20	2	false	REALSpace_70bn_2024-09	m_11bcb	124078	26276544
O=C(Nc1c(cccc1)C(=O)N)c2ncc3c(NN=C3)c2	509	fCSFP4	weighted-fingerprint-similarity	0.930	0.457	m_22bdl____138522____27034262	N/A	S1c2c(cc([N+]([O-])=O)cc2)C=C1C(=O)Nc3c(cccc3)C(=O)N	[*;R2][#6;r][#6;r]C(=O)[N;H]c1[c;H][c;H][c;H][c;H]c1C(=O)[N;H2]_20	2	false	REALSpace_70bn_2024-09	m_22bdl	138522	27034262
Brc1cc([N+]([O-])=O)c2SC(C(=O)NCC(=O)Nc3c(cccc3)C(=O)N)=Cc2c1	510	fCSFP4	weighted-fingerprint-similarity	0.930	0.626	m_11bbb____22169958____27042290	N/A	S1c2c(cc([N+]([O-])=O)cc2)C=C1C(=O)Nc3c(cccc3)C(=O)N	[*;R2][#6;r][#6;r]C(=O)[N;H]c1[c;H][c;H][c;H][c;H]c1C(=O)[N;H2]_20	2	false	REALSpace_70bn_2024-09	m_11bbb	22169958	27042290
BrC=1SC=2SC(C(=O)NCC(=O)Nc3c(cccc3)C(=O)N)=CC2C1	511	fCSFP4	weighted-fingerprint-similarity	0.930	0.589	m_11bbb____22169958____14320622	N/A	S1c2c(cc([N+]([O-])=O)cc2)C=C1C(=O)Nc3c(cccc3)C(=O)N	[*;R2][#6;r][#6;r]C(=O)[N;H]c1[c;H][c;H][c;H][c;H]c1C(=O)[N;H2]_20	2	false	REALSpace_70bn_2024-09	m_11bbb	22169958	14320622
S1c2c(cc(cc2)C(=O)NCC(=O)Nc3c(cccc3)C(=O)N)C=C1	512	fCSFP4	weighted-fingerprint-similarity	0.930	0.585	m_11bbb____22169958____7106640	N/A	S1c2c(cc([N+]([O-])=O)cc2)C=C1C(=O)Nc3c(cccc3)C(=O)N	[*;R2][#6;r][#6;r]C(=O)[N;H]c1[c;H][c;H][c;H][c;H]c1C(=O)[N;H2]_20	2	false	REALSpace_70bn_2024-09	m_11bbb	22169958	7106640
Brc1cc2c(cc1)C=C(NC2=O)C(=O)Nc3c(cccc3)C(=O)N	513	fCSFP4	weighted-fingerprint-similarity	0.930	0.482	m_22bdl____138522____13772544	N/A	S1c2c(cc([N+]([O-])=O)cc2)C=C1C(=O)Nc3c(cccc3)C(=O)N	[*;R2][#6;r][#6;r]C(=O)[N;H]c1[c;H][c;H][c;H][c;H]c1C(=O)[N;H2]_20	2	false	REALSpace_70bn_2024-09	m_22bdl	138522	13772544
Clc1cc2c(cc1)C=C(NC2=O)C(=O)Nc3c(cccc3)C(=O)N	514	fCSFP4	weighted-fingerprint-similarity	0.930	0.482	m_11bcb____124078____17783494	N/A	S1c2c(cc([N+]([O-])=O)cc2)C=C1C(=O)Nc3c(cccc3)C(=O)N	[*;R2][#6;r][#6;r]C(=O)[N;H]c1[c;H][c;H][c;H][c;H]c1C(=O)[N;H2]_20	2	false	REALSpace_70bn_2024-09	m_11bcb	124078	17783494
FC(F)(F)Oc1cc2NC(C(=O)Nc3c(cccc3)C(=O)N)=Cc2cc1	515	fCSFP4	weighted-fingerprint-similarity	0.930	0.482	m_11bcb____124078____25923112	N/A	S1c2c(cc([N+]([O-])=O)cc2)C=C1C(=O)Nc3c(cccc3)C(=O)N	[*;R2][#6;r][#6;r]C(=O)[N;H]c1[c;H][c;H][c;H][c;H]c1C(=O)[N;H2]_20	2	false	REALSpace_70bn_2024-09	m_11bcb	124078	25923112
Fc1cc2NC(=O)C(C(=O)Nc3c(cccc3)C(=O)N)=Cc2cc1	516	fCSFP4	weighted-fingerprint-similarity	0.930	0.482	m_1626ccb____22015528____22125214	N/A	S1c2c(cc([N+]([O-])=O)cc2)C=C1C(=O)Nc3c(cccc3)C(=O)N	[*;R2][#6;r][#6;r]C(=O)[N;H]c1[c;H][c;H][c;H][c;H]c1C(=O)[N;H2]_20	2	false	REALSpace_70bn_2024-09	m_1626ccb	22015528	22125214
Fc1cc2nc(c(cc2cc1)C(=O)Nc3c(cccc3)C(=O)N)CC	517	fCSFP4	weighted-fingerprint-similarity	0.930	0.482	m_11bcb____124078____15071408	N/A	S1c2c(cc([N+]([O-])=O)cc2)C=C1C(=O)Nc3c(cccc3)C(=O)N	[*;R2][#6;r][#6;r]C(=O)[N;H]c1[c;H][c;H][c;H][c;H]c1C(=O)[N;H2]_20	2	false	REALSpace_70bn_2024-09	m_11bcb	124078	15071408
O=C(N)c1c(NC(=O)C=2N(c3c(cc(OC)cc3)C2)C)cccc1	518	fCSFP4	weighted-fingerprint-similarity	0.930	0.482	m_11ccb____124078____20644132	N/A	S1c2c(cc([N+]([O-])=O)cc2)C=C1C(=O)Nc3c(cccc3)C(=O)N	[*;R2][#6;r][#6;r]C(=O)[N;H]c1[c;H][c;H][c;H][c;H]c1C(=O)[N;H2]_20	2	false	REALSpace_70bn_2024-09	m_11ccb	124078	20644132
O=C(N)c1c(NC(=O)C=2Nc3c(ccc(OCc4ccccc4)c3)C2)cccc1	519	fCSFP4	weighted-fingerprint-similarity	0.930	0.482	m_11bcb____124078____25923110	N/A	S1c2c(cc([N+]([O-])=O)cc2)C=C1C(=O)Nc3c(cccc3)C(=O)N	[*;R2][#6;r][#6;r]C(=O)[N;H]c1[c;H][c;H][c;H][c;H]c1C(=O)[N;H2]_20	2	false	REALSpace_70bn_2024-09	m_11bcb	124078	25923110
O=C(Nc1c(cccc1)C(=O)N)c2cc3c(OC)nc(cc3cc2)C	520	fCSFP4	weighted-fingerprint-similarity	0.930	0.482	m_11bcb____124078____22138910	N/A	S1c2c(cc([N+]([O-])=O)cc2)C=C1C(=O)Nc3c(cccc3)C(=O)N	[*;R2][#6;r][#6;r]C(=O)[N;H]c1[c;H][c;H][c;H][c;H]c1C(=O)[N;H2]_20	2	false	REALSpace_70bn_2024-09	m_11bcb	124078	22138910
FC(F)N1N=Cc2c1cc(cc2)C(=O)Nc3c(cccc3)C(=O)N	521	fCSFP4	weighted-fingerprint-similarity	0.930	0.478	m_11bcb____124078____26251854	N/A	S1c2c(cc([N+]([O-])=O)cc2)C=C1C(=O)Nc3c(cccc3)C(=O)N	[*;R2][#6;r][#6;r]C(=O)[N;H]c1[c;H][c;H][c;H][c;H]c1C(=O)[N;H2]_20	2	false	REALSpace_70bn_2024-09	m_11bcb	124078	26251854
BrC1=NNc2c1cc(cc2)C(=O)Nc3c(cccc3)C(=O)N	522	fCSFP4	weighted-fingerprint-similarity	0.930	0.470	m_22bdl____138522____22385434	N/A	S1c2c(cc([N+]([O-])=O)cc2)C=C1C(=O)Nc3c(cccc3)C(=O)N	[*;R2][#6;r][#6;r]C(=O)[N;H]c1[c;H][c;H][c;H][c;H]c1C(=O)[N;H2]_20	2	false	REALSpace_70bn_2024-09	m_22bdl	138522	22385434
BrC1=NNc2c1ccc(c2)C(=O)Nc3c(cccc3)C(=O)N	523	fCSFP4	weighted-fingerprint-similarity	0.930	0.470	m_22bdd____138522____20854838	N/A	S1c2c(cc([N+]([O-])=O)cc2)C=C1C(=O)Nc3c(cccc3)C(=O)N	[*;R2][#6;r][#6;r]C(=O)[N;H]c1[c;H][c;H][c;H][c;H]c1C(=O)[N;H2]_20	2	false	REALSpace_70bn_2024-09	m_22bdd	138522	20854838
ClC1=NNc2c1cc(cc2)C(=O)Nc3c(cccc3)C(=O)N	524	fCSFP4	weighted-fingerprint-similarity	0.930	0.470	m_22bdl____138522____24363876	N/A	S1c2c(cc([N+]([O-])=O)cc2)C=C1C(=O)Nc3c(cccc3)C(=O)N	[*;R2][#6;r][#6;r]C(=O)[N;H]c1[c;H][c;H][c;H][c;H]c1C(=O)[N;H2]_20	2	false	REALSpace_70bn_2024-09	m_22bdl	138522	24363876
ClC1=NNc2c1ccc(c2)C(=O)Nc3c(cccc3)C(=O)N	525	fCSFP4	weighted-fingerprint-similarity	0.930	0.470	m_22bdl____138522____24529762	N/A	S1c2c(cc([N+]([O-])=O)cc2)C=C1C(=O)Nc3c(cccc3)C(=O)N	[*;R2][#6;r][#6;r]C(=O)[N;H]c1[c;H][c;H][c;H][c;H]c1C(=O)[N;H2]_20	2	false	REALSpace_70bn_2024-09	m_22bdl	138522	24529762
Clc1c2c(ncc1)ccc(c2)C(=O)Nc3c(cccc3)C(=O)N	526	fCSFP4	weighted-fingerprint-similarity	0.930	0.470	m_11bcb____124078____22545294	N/A	S1c2c(cc([N+]([O-])=O)cc2)C=C1C(=O)Nc3c(cccc3)C(=O)N	[*;R2][#6;r][#6;r]C(=O)[N;H]c1[c;H][c;H][c;H][c;H]c1C(=O)[N;H2]_20	2	false	REALSpace_70bn_2024-09	m_11bcb	124078	22545294
Clc1c2ncccc2cc(c1)C(=O)Nc3c(cccc3)C(=O)N	527	fCSFP4	weighted-fingerprint-similarity	0.930	0.470	m_11bcb____124078____28369874	N/A	S1c2c(cc([N+]([O-])=O)cc2)C=C1C(=O)Nc3c(cccc3)C(=O)N	[*;R2][#6;r][#6;r]C(=O)[N;H]c1[c;H][c;H][c;H][c;H]c1C(=O)[N;H2]_20	2	false	REALSpace_70bn_2024-09	m_11bcb	124078	28369874
Fc1c2ncccc2cc(c1)C(=O)Nc3c(cccc3)C(=O)N	528	fCSFP4	weighted-fingerprint-similarity	0.930	0.470	m_11bcb____124078____12852206	N/A	S1c2c(cc([N+]([O-])=O)cc2)C=C1C(=O)Nc3c(cccc3)C(=O)N	[*;R2][#6;r][#6;r]C(=O)[N;H]c1[c;H][c;H][c;H][c;H]c1C(=O)[N;H2]_20	2	false	REALSpace_70bn_2024-09	m_11bcb	124078	12852206
IC1=NNc2c1cc(cc2)C(=O)Nc3c(cccc3)C(=O)N	529	fCSFP4	weighted-fingerprint-similarity	0.930	0.470	m_22bdl____138522____16465952	N/A	S1c2c(cc([N+]([O-])=O)cc2)C=C1C(=O)Nc3c(cccc3)C(=O)N	[*;R2][#6;r][#6;r]C(=O)[N;H]c1[c;H][c;H][c;H][c;H]c1C(=O)[N;H2]_20	2	false	REALSpace_70bn_2024-09	m_22bdl	138522	16465952
IC1=NNc2c1ccc(c2)C(=O)Nc3c(cccc3)C(=O)N	530	fCSFP4	weighted-fingerprint-similarity	0.930	0.470	m_22bdl____138522____20815772	N/A	S1c2c(cc([N+]([O-])=O)cc2)C=C1C(=O)Nc3c(cccc3)C(=O)N	[*;R2][#6;r][#6;r]C(=O)[N;H]c1[c;H][c;H][c;H][c;H]c1C(=O)[N;H2]_20	2	false	REALSpace_70bn_2024-09	m_22bdl	138522	20815772
O=C(Nc1c(cccc1)C(=O)N)c2cc(c3ncccc3c2)C	531	fCSFP4	weighted-fingerprint-similarity	0.930	0.470	m_11bcb____124078____17782620	N/A	S1c2c(cc([N+]([O-])=O)cc2)C=C1C(=O)Nc3c(cccc3)C(=O)N	[*;R2][#6;r][#6;r]C(=O)[N;H]c1[c;H][c;H][c;H][c;H]c1C(=O)[N;H2]_20	2	false	REALSpace_70bn_2024-09	m_11bcb	124078	17782620
O=C(Nc1c(cccc1)C(=O)N)c2cc3N=C(Oc3cc2)C	532	fCSFP4	weighted-fingerprint-similarity	0.930	0.470	m_11bcb____124078____9475976	N/A	S1c2c(cc([N+]([O-])=O)cc2)C=C1C(=O)Nc3c(cccc3)C(=O)N	[*;R2][#6;r][#6;r]C(=O)[N;H]c1[c;H][c;H][c;H][c;H]c1C(=O)[N;H2]_20	2	false	REALSpace_70bn_2024-09	m_11bcb	124078	9475976
O=C(Nc1c(cccc1)C(=O)N)c2cc3NN=C(c3cc2)C	533	fCSFP4	weighted-fingerprint-similarity	0.930	0.470	m_22bdd____138522____20854834	N/A	S1c2c(cc([N+]([O-])=O)cc2)C=C1C(=O)Nc3c(cccc3)C(=O)N	[*;R2][#6;r][#6;r]C(=O)[N;H]c1[c;H][c;H][c;H][c;H]c1C(=O)[N;H2]_20	2	false	REALSpace_70bn_2024-09	m_22bdd	138522	20854834
O=C(Nc1c(cccc1)C(=O)N)c2cc3OC(=Nc3cc2)C	534	fCSFP4	weighted-fingerprint-similarity	0.930	0.470	m_11bcb____124078____9475974	N/A	S1c2c(cc([N+]([O-])=O)cc2)C=C1C(=O)Nc3c(cccc3)C(=O)N	[*;R2][#6;r][#6;r]C(=O)[N;H]c1[c;H][c;H][c;H][c;H]c1C(=O)[N;H2]_20	2	false	REALSpace_70bn_2024-09	m_11bcb	124078	9475974
O=C(Nc1c(cccc1)C(=O)N)c2cc3c(NN=C3C)cc2	535	fCSFP4	weighted-fingerprint-similarity	0.930	0.470	m_22bdl____138522____11949194	N/A	S1c2c(cc([N+]([O-])=O)cc2)C=C1C(=O)Nc3c(cccc3)C(=O)N	[*;R2][#6;r][#6;r]C(=O)[N;H]c1[c;H][c;H][c;H][c;H]c1C(=O)[N;H2]_20	2	false	REALSpace_70bn_2024-09	m_22bdl	138522	11949194
O=C(Nc1c(cccc1)C(=O)N)c2cc3c(ccnc3cc2)C	536	fCSFP4	weighted-fingerprint-similarity	0.930	0.470	m_11bcb____124078____10153744	N/A	S1c2c(cc([N+]([O-])=O)cc2)C=C1C(=O)Nc3c(cccc3)C(=O)N	[*;R2][#6;r][#6;r]C(=O)[N;H]c1[c;H][c;H][c;H][c;H]c1C(=O)[N;H2]_20	2	false	REALSpace_70bn_2024-09	m_11bcb	124078	10153744
SC=1Oc2c(N1)cc(cc2)C(=O)Nc3c(cccc3)C(=O)N	537	fCSFP4	weighted-fingerprint-similarity	0.930	0.470	m_22bdl____138522____10117788	N/A	S1c2c(cc([N+]([O-])=O)cc2)C=C1C(=O)Nc3c(cccc3)C(=O)N	[*;R2][#6;r][#6;r]C(=O)[N;H]c1[c;H][c;H][c;H][c;H]c1C(=O)[N;H2]_20	2	false	REALSpace_70bn_2024-09	m_22bdl	138522	10117788
SC=1Oc2c(N1)ccc(c2)C(=O)Nc3c(cccc3)C(=O)N	538	fCSFP4	weighted-fingerprint-similarity	0.930	0.470	m_22bdl____138522____5128482	N/A	S1c2c(cc([N+]([O-])=O)cc2)C=C1C(=O)Nc3c(cccc3)C(=O)N	[*;R2][#6;r][#6;r]C(=O)[N;H]c1[c;H][c;H][c;H][c;H]c1C(=O)[N;H2]_20	2	false	REALSpace_70bn_2024-09	m_22bdl	138522	5128482
Clc1c(cc2c(NC(=C2)C)c1)C(=O)Nc3c(cccc3)C(=O)N	539	fCSFP4	weighted-fingerprint-similarity	0.929	0.458	m_11bcb____124078____18053418	N/A	S1c2c(cc([N+]([O-])=O)cc2)C=C1C(=O)Nc3c(cccc3)C(=O)N	[*;R2][#6;r][#6;r]C(=O)[N;H]c1[c;H][c;H][c;H][c;H]c1C(=O)[N;H2]_20	2	false	REALSpace_70bn_2024-09	m_11bcb	124078	18053418
S1C(C(=O)NCC(=O)Nc2c(cccc2)C(=O)N)=CC=3NC=CC13	540	fCSFP4	weighted-fingerprint-similarity	0.929	0.597	m_22bbn____15705892____9582622	N/A	S1c2c(cc([N+]([O-])=O)cc2)C=C1C(=O)Nc3c(cccc3)C(=O)N	[*;R2][#6;r][#6;r]C(=O)[N;H]c1[c;H][c;H][c;H][c;H]c1C(=O)[N;H2]_20	2	false	REALSpace_70bn_2024-09	m_22bbn	15705892	9582622
S1C(C(=O)NCC(=O)Nc2c(cccc2)C(=O)N)=CC=3OC=CC13	541	fCSFP4	weighted-fingerprint-similarity	0.929	0.597	m_11bbb____22169958____5137514	N/A	S1c2c(cc([N+]([O-])=O)cc2)C=C1C(=O)Nc3c(cccc3)C(=O)N	[*;R2][#6;r][#6;r]C(=O)[N;H]c1[c;H][c;H][c;H][c;H]c1C(=O)[N;H2]_20	2	false	REALSpace_70bn_2024-09	m_11bbb	22169958	5137514
O=C(Nc1c(cccc1)C(=O)N)c2c(N)cc3NC(=O)Nc3c2	542	fCSFP4	weighted-fingerprint-similarity	0.929	0.445	m_22bdl____138522____19878076	N/A	S1c2c(cc([N+]([O-])=O)cc2)C=C1C(=O)Nc3c(cccc3)C(=O)N	[*;R2][#6;r][#6;r]C(=O)[N;H]c1[c;H][c;H][c;H][c;H]c1C(=O)[N;H2]_20	2	false	REALSpace_70bn_2024-09	m_22bdl	138522	19878076
Brc1cc(NC(=O)C=2Sc3c(cccc3)C2)c(cc1)C(=O)N	543	fCSFP4	weighted-fingerprint-similarity	0.929	0.717	m_11bcb____25793388____109241	N/A	S1c2c(cc([N+]([O-])=O)cc2)C=C1C(=O)Nc3c(cccc3)C(=O)N	[*;R2][#6;r][#6;r]C(=O)[N;H]c1[c;H][c;H][c;H][c;H]c1C(=O)[N;H2]_20	2	false	REALSpace_70bn_2024-09	m_11bcb	25793388	109241
Brc1cc(c(NC(=O)C=2Sc3c(cccc3)C2)cc1)C(=O)N	544	fCSFP4	weighted-fingerprint-similarity	0.929	0.717	m_11dcb____1009424____109241	N/A	S1c2c(cc([N+]([O-])=O)cc2)C=C1C(=O)Nc3c(cccc3)C(=O)N	[*;R2][#6;r][#6;r]C(=O)[N;H]c1[c;H][c;H][c;H][c;H]c1C(=O)[N;H2]_20	2	false	REALSpace_70bn_2024-09	m_11dcb	1009424	109241
Clc1cc(NC(=O)C=2Sc3c(cccc3)C2)c(cc1)C(=O)N	545	fCSFP4	weighted-fingerprint-similarity	0.929	0.717	m_11bcb____598874____109241	N/A	S1c2c(cc([N+]([O-])=O)cc2)C=C1C(=O)Nc3c(cccc3)C(=O)N	[*;R2][#6;r][#6;r]C(=O)[N;H]c1[c;H][c;H][c;H][c;H]c1C(=O)[N;H2]_20	2	false	REALSpace_70bn_2024-09	m_11bcb	598874	109241
Clc1cc(c(NC(=O)C=2Sc3c(cccc3)C2)cc1)C(=O)N	546	fCSFP4	weighted-fingerprint-similarity	0.929	0.717	m_11dcb____1742730____109241	N/A	S1c2c(cc([N+]([O-])=O)cc2)C=C1C(=O)Nc3c(cccc3)C(=O)N	[*;R2][#6;r][#6;r]C(=O)[N;H]c1[c;H][c;H][c;H][c;H]c1C(=O)[N;H2]_20	2	false	REALSpace_70bn_2024-09	m_11dcb	1742730	109241
S1c2c(cccc2)C=C1C(=O)Nc3c(cc(F)cc3)C(=O)N	547	fCSFP4	weighted-fingerprint-similarity	0.929	0.717	m_11dcb____924508____109241	N/A	S1c2c(cc([N+]([O-])=O)cc2)C=C1C(=O)Nc3c(cccc3)C(=O)N	[*;R2][#6;r][#6;r]C(=O)[N;H]c1[c;H][c;H][c;H][c;H]c1C(=O)[N;H2]_20	2	false	REALSpace_70bn_2024-09	m_11dcb	924508	109241
S1c2c(cccc2)C=C1C(=O)Nc3c(cc(cc3)C)C(=O)N	548	fCSFP4	weighted-fingerprint-similarity	0.929	0.717	m_11dcb____11573116____109241	N/A	S1c2c(cc([N+]([O-])=O)cc2)C=C1C(=O)Nc3c(cccc3)C(=O)N	[*;R2][#6;r][#6;r]C(=O)[N;H]c1[c;H][c;H][c;H][c;H]c1C(=O)[N;H2]_20	2	false	REALSpace_70bn_2024-09	m_11dcb	11573116	109241
S1c2c(cccc2)C=C1C(=O)Nc3c(ccc(c3)C)C(=O)N	549	fCSFP4	weighted-fingerprint-similarity	0.929	0.717	m_11dcb____11764524____109241	N/A	S1c2c(cc([N+]([O-])=O)cc2)C=C1C(=O)Nc3c(cccc3)C(=O)N	[*;R2][#6;r][#6;r]C(=O)[N;H]c1[c;H][c;H][c;H][c;H]c1C(=O)[N;H2]_20	2	false	REALSpace_70bn_2024-09	m_11dcb	11764524	109241
O=C(N)c1c(NC(=O)C=2N(c3c(ccc(OC)c3)C2)C)cccc1	550	fCSFP4	weighted-fingerprint-similarity	0.929	0.478	m_11ccb____124078____13902784	N/A	S1c2c(cc([N+]([O-])=O)cc2)C=C1C(=O)Nc3c(cccc3)C(=O)N	[*;R2][#6;r][#6;r]C(=O)[N;H]c1[c;H][c;H][c;H][c;H]c1C(=O)[N;H2]_20	2	false	REALSpace_70bn_2024-09	m_11ccb	124078	13902784
S1C2=C(N(C(C(=O)Nc3c(cccc3)C(=O)N)=C2)C)C=C1	551	fCSFP4	weighted-fingerprint-similarity	0.929	0.474	m_11bcb____124078____15085966	N/A	S1c2c(cc([N+]([O-])=O)cc2)C=C1C(=O)Nc3c(cccc3)C(=O)N	[*;R2][#6;r][#6;r]C(=O)[N;H]c1[c;H][c;H][c;H][c;H]c1C(=O)[N;H2]_20	2	false	REALSpace_70bn_2024-09	m_11bcb	124078	15085966
S1C=2C(=O)NC(C(=O)Nc3c(cccc3)C(=O)N)=CC2C=C1	552	fCSFP4	weighted-fingerprint-similarity	0.929	0.474	m_22bdl____138522____19884636	N/A	S1c2c(cc([N+]([O-])=O)cc2)C=C1C(=O)Nc3c(cccc3)C(=O)N	[*;R2][#6;r][#6;r]C(=O)[N;H]c1[c;H][c;H][c;H][c;H]c1C(=O)[N;H2]_20	2	false	REALSpace_70bn_2024-09	m_22bdl	138522	19884636
Fc1c(F)ccc2c1ncc(c2)C(=O)Nc3c(cccc3)C(=O)N	553	fCSFP4	weighted-fingerprint-similarity	0.929	0.471	m_11bcb____124078____21846046	N/A	S1c2c(cc([N+]([O-])=O)cc2)C=C1C(=O)Nc3c(cccc3)C(=O)N	[*;R2][#6;r][#6;r]C(=O)[N;H]c1[c;H][c;H][c;H][c;H]c1C(=O)[N;H2]_20	2	false	REALSpace_70bn_2024-09	m_11bcb	124078	21846046
BrC=1SC=2NC(C(=O)Nc3c(cccc3)C(=O)N)=CC2N1	554	fCSFP4	weighted-fingerprint-similarity	0.929	0.467	m_22bdl____138522____14577510	N/A	S1c2c(cc([N+]([O-])=O)cc2)C=C1C(=O)Nc3c(cccc3)C(=O)N	[*;R2][#6;r][#6;r]C(=O)[N;H]c1[c;H][c;H][c;H][c;H]c1C(=O)[N;H2]_20	2	false	REALSpace_70bn_2024-09	m_22bdl	138522	14577510
O=C(Nc1c(cccc1)C(=O)N)c2cc3N(C=Nc3cc2)C	555	fCSFP4	weighted-fingerprint-similarity	0.929	0.467	m_11bcb____124078____25896272	N/A	S1c2c(cc([N+]([O-])=O)cc2)C=C1C(=O)Nc3c(cccc3)C(=O)N	[*;R2][#6;r][#6;r]C(=O)[N;H]c1[c;H][c;H][c;H][c;H]c1C(=O)[N;H2]_20	2	false	REALSpace_70bn_2024-09	m_11bcb	124078	25896272
O=C(Nc1c(cccc1)C(=O)N)c2cc3N(N=Nc3cc2)C	556	fCSFP4	weighted-fingerprint-similarity	0.929	0.467	m_11bcb____124078____8752050	N/A	S1c2c(cc([N+]([O-])=O)cc2)C=C1C(=O)Nc3c(cccc3)C(=O)N	[*;R2][#6;r][#6;r]C(=O)[N;H]c1[c;H][c;H][c;H][c;H]c1C(=O)[N;H2]_20	2	false	REALSpace_70bn_2024-09	m_11bcb	124078	8752050
O=C(Nc1c(cccc1)C(=O)N)c2cc3N=CN(c3cc2)C	557	fCSFP4	weighted-fingerprint-similarity	0.929	0.467	m_11ccb____124078____7764068	N/A	S1c2c(cc([N+]([O-])=O)cc2)C=C1C(=O)Nc3c(cccc3)C(=O)N	[*;R2][#6;r][#6;r]C(=O)[N;H]c1[c;H][c;H][c;H][c;H]c1C(=O)[N;H2]_20	2	false	REALSpace_70bn_2024-09	m_11ccb	124078	7764068
O=C(Nc1c(cccc1)C(=O)N)c2cc3N=NN(c3cc2)C	558	fCSFP4	weighted-fingerprint-similarity	0.929	0.467	m_11bcb____124078____3391588	N/A	S1c2c(cc([N+]([O-])=O)cc2)C=C1C(=O)Nc3c(cccc3)C(=O)N	[*;R2][#6;r][#6;r]C(=O)[N;H]c1[c;H][c;H][c;H][c;H]c1C(=O)[N;H2]_20	2	false	REALSpace_70bn_2024-09	m_11bcb	124078	3391588
O=C(Nc1c(cccc1)C(=O)N)c2cc3ON=C(c3cc2)C	559	fCSFP4	weighted-fingerprint-similarity	0.929	0.467	m_11bcb____124078____17757880	N/A	S1c2c(cc([N+]([O-])=O)cc2)C=C1C(=O)Nc3c(cccc3)C(=O)N	[*;R2][#6;r][#6;r]C(=O)[N;H]c1[c;H][c;H][c;H][c;H]c1C(=O)[N;H2]_20	2	false	REALSpace_70bn_2024-09	m_11bcb	124078	17757880
O=C(Nc1c(cccc1)C(=O)N)c2cc3nc(OC)cnc3cc2	560	fCSFP4	weighted-fingerprint-similarity	0.929	0.467	m_11bcb____124078____22009286	N/A	S1c2c(cc([N+]([O-])=O)cc2)C=C1C(=O)Nc3c(cccc3)C(=O)N	[*;R2][#6;r][#6;r]C(=O)[N;H]c1[c;H][c;H][c;H][c;H]c1C(=O)[N;H2]_20	2	false	REALSpace_70bn_2024-09	m_11bcb	124078	22009286
O=C(Nc1c(cccc1)C(=O)N)c2cc3ncnc(N)c3cc2	561	fCSFP4	weighted-fingerprint-similarity	0.929	0.467	m_11bcb____124078____25923686	N/A	S1c2c(cc([N+]([O-])=O)cc2)C=C1C(=O)Nc3c(cccc3)C(=O)N	[*;R2][#6;r][#6;r]C(=O)[N;H]c1[c;H][c;H][c;H][c;H]c1C(=O)[N;H2]_20	2	false	REALSpace_70bn_2024-09	m_11bcb	124078	25923686
O=C(Nc1c(cccc1)C(=O)N)c2cnc3N(C=Cc3c2)C	562	fCSFP4	weighted-fingerprint-similarity	0.929	0.467	m_11bcb____124078____22136452	N/A	S1c2c(cc([N+]([O-])=O)cc2)C=C1C(=O)Nc3c(cccc3)C(=O)N	[*;R2][#6;r][#6;r]C(=O)[N;H]c1[c;H][c;H][c;H][c;H]c1C(=O)[N;H2]_20	2	false	REALSpace_70bn_2024-09	m_11bcb	124078	22136452
O=C(Nc1cc(ccc1)C(=O)NCC(=O)Nc2c(cccc2)C(=O)N)c3cc4N=CNc4cc3	563	fCSFP4	weighted-fingerprint-similarity	0.929	0.467	m_22bbn____15705892____1199828	N/A	S1c2c(cc([N+]([O-])=O)cc2)C=C1C(=O)Nc3c(cccc3)C(=O)N	[*;R2][#6;r][#6;r]C(=O)[N;H]c1[c;H][c;H][c;H][c;H]c1C(=O)[N;H2]_20	2	false	REALSpace_70bn_2024-09	m_22bbn	15705892	1199828
S1C(=NC2=C1NC(C(=O)Nc3c(cccc3)C(=O)N)=C2)C	564	fCSFP4	weighted-fingerprint-similarity	0.929	0.467	m_11bcb____124078____26269788	N/A	S1c2c(cc([N+]([O-])=O)cc2)C=C1C(=O)Nc3c(cccc3)C(=O)N	[*;R2][#6;r][#6;r]C(=O)[N;H]c1[c;H][c;H][c;H][c;H]c1C(=O)[N;H2]_20	2	false	REALSpace_70bn_2024-09	m_11bcb	124078	26269788
FC(F)c1nc2c(cc1C(=O)Nc3c(cccc3)C(=O)N)cccc2	565	fCSFP4	weighted-fingerprint-similarity	0.929	0.463	m_22bdd____138522____21060630	N/A	S1c2c(cc([N+]([O-])=O)cc2)C=C1C(=O)Nc3c(cccc3)C(=O)N	[*;R2][#6;r][#6;r]C(=O)[N;H]c1[c;H][c;H][c;H][c;H]c1C(=O)[N;H2]_20	2	false	REALSpace_70bn_2024-09	m_22bdd	138522	21060630
O=C(Nc1c(cccc1)C(=O)N)c2c3ncccc3c4c(c2)cccc4	566	fCSFP4	weighted-fingerprint-similarity	0.929	0.463	m_11bcb____124078____731340	N/A	S1c2c(cc([N+]([O-])=O)cc2)C=C1C(=O)Nc3c(cccc3)C(=O)N	[*;R2][#6;r][#6;r]C(=O)[N;H]c1[c;H][c;H][c;H][c;H]c1C(=O)[N;H2]_20	2	false	REALSpace_70bn_2024-09	m_11bcb	124078	731340
O=C(Nc1c(cccc1)C(=O)N)c2c(nc3ncccc3c2)C	567	fCSFP4	weighted-fingerprint-similarity	0.929	0.459	m_11bcb____124078____27019606	N/A	S1c2c(cc([N+]([O-])=O)cc2)C=C1C(=O)Nc3c(cccc3)C(=O)N	[*;R2][#6;r][#6;r]C(=O)[N;H]c1[c;H][c;H][c;H][c;H]c1C(=O)[N;H2]_20	2	false	REALSpace_70bn_2024-09	m_11bcb	124078	27019606
[O-][N+](=O)c1cc2c(NC(C(=O)NCC(=O)Nc3c(cccc3)C(=O)N)=C2)cc1	568	fCSFP4	weighted-fingerprint-similarity	0.929	0.602	m_11bbb____22169958____26271056	N/A	S1c2c(cc([N+]([O-])=O)cc2)C=C1C(=O)Nc3c(cccc3)C(=O)N	[*;R2][#6;r][#6;r]C(=O)[N;H]c1[c;H][c;H][c;H][c;H]c1C(=O)[N;H2]_20	2	false	REALSpace_70bn_2024-09	m_11bbb	22169958	26271056
[O-][N+](=O)c1cc2c(OC(C(=O)NCC(=O)Nc3c(cccc3)C(=O)N)=C2)cc1	569	fCSFP4	weighted-fingerprint-similarity	0.929	0.602	m_11bbb____22169958____788744	N/A	S1c2c(cc([N+]([O-])=O)cc2)C=C1C(=O)Nc3c(cccc3)C(=O)N	[*;R2][#6;r][#6;r]C(=O)[N;H]c1[c;H][c;H][c;H][c;H]c1C(=O)[N;H2]_20	2	false	REALSpace_70bn_2024-09	m_11bbb	22169958	788744
S1C(C(=O)Nc2c(cccc2)C(=O)N)=CC=3C(=NN(C13)C)c4ccccc4	570	fCSFP4	weighted-fingerprint-similarity	0.928	0.500	m_11bcb____124078____16951890	N/A	S1c2c(cc([N+]([O-])=O)cc2)C=C1C(=O)Nc3c(cccc3)C(=O)N	[*;R2][#6;r][#6;r]C(=O)[N;H]c1[c;H][c;H][c;H][c;H]c1C(=O)[N;H2]_20	2	false	REALSpace_70bn_2024-09	m_11bcb	124078	16951890
S1C(C(=O)Nc2c(cccc2)C(=O)N)=CC=3C(=NN(c4ccccc4)C13)C	571	fCSFP4	weighted-fingerprint-similarity	0.928	0.500	m_11bcb____124078____53698	N/A	S1c2c(cc([N+]([O-])=O)cc2)C=C1C(=O)Nc3c(cccc3)C(=O)N	[*;R2][#6;r][#6;r]C(=O)[N;H]c1[c;H][c;H][c;H][c;H]c1C(=O)[N;H2]_20	2	false	REALSpace_70bn_2024-09	m_11bcb	124078	53698
Brc1ncc2NC(C(=O)Nc3c(cccc3)C(=O)N)=Cc2c1	572	fCSFP4	weighted-fingerprint-similarity	0.928	0.455	m_11bcb____124078____27325362	N/A	S1c2c(cc([N+]([O-])=O)cc2)C=C1C(=O)Nc3c(cccc3)C(=O)N	[*;R2][#6;r][#6;r]C(=O)[N;H]c1[c;H][c;H][c;H][c;H]c1C(=O)[N;H2]_20	2	false	REALSpace_70bn_2024-09	m_11bcb	124078	27325362
Clc1ncc2NC(C(=O)Nc3c(cccc3)C(=O)N)=Cc2c1	573	fCSFP4	weighted-fingerprint-similarity	0.928	0.455	m_11bcb____124078____26278394	N/A	S1c2c(cc([N+]([O-])=O)cc2)C=C1C(=O)Nc3c(cccc3)C(=O)N	[*;R2][#6;r][#6;r]C(=O)[N;H]c1[c;H][c;H][c;H][c;H]c1C(=O)[N;H2]_20	2	false	REALSpace_70bn_2024-09	m_11bcb	124078	26278394
O=C(Nc1c(cccc1)C(=O)N)c2cnc3c(NC(=C3)C)c2	574	fCSFP4	weighted-fingerprint-similarity	0.928	0.450	m_11bcb____124078____19130396	N/A	S1c2c(cc([N+]([O-])=O)cc2)C=C1C(=O)Nc3c(cccc3)C(=O)N	[*;R2][#6;r][#6;r]C(=O)[N;H]c1[c;H][c;H][c;H][c;H]c1C(=O)[N;H2]_20	2	false	REALSpace_70bn_2024-09	m_11bcb	124078	19130396
O=C(Nc1c(cccc1)C(=O)N)c2ncc3Nc4c(c3c2)cccc4	575	fCSFP4	weighted-fingerprint-similarity	0.928	0.450	m_11bcb____124078____26276912	N/A	S1c2c(cc([N+]([O-])=O)cc2)C=C1C(=O)Nc3c(cccc3)C(=O)N	[*;R2][#6;r][#6;r]C(=O)[N;H]c1[c;H][c;H][c;H][c;H]c1C(=O)[N;H2]_20	2	false	REALSpace_70bn_2024-09	m_11bcb	124078	26276912
O=C(Nc1c(cccc1)C(=O)N)c2nnc3c(NC=C3)c2	576	fCSFP4	weighted-fingerprint-similarity	0.928	0.450	m_11bcb____124078____26278494	N/A	S1c2c(cc([N+]([O-])=O)cc2)C=C1C(=O)Nc3c(cccc3)C(=O)N	[*;R2][#6;r][#6;r]C(=O)[N;H]c1[c;H][c;H][c;H][c;H]c1C(=O)[N;H2]_20	2	false	REALSpace_70bn_2024-09	m_11bcb	124078	26278494
S1c2c(cc(cc2)C([O-])=O)C(=C1C(=O)Nc3c(cccc3)C(=O)N)C	577	fCSFP4	weighted-fingerprint-similarity	0.928	0.595	m_188690bcb____21774664____22449848	N/A	S1c2c(cc([N+]([O-])=O)cc2)C=C1C(=O)Nc3c(cccc3)C(=O)N	[*;R2][#6;r][#6;r]C(=O)[N;H]c1[c;H][c;H][c;H][c;H]c1C(=O)[N;H2]_20	2	false	REALSpace_70bn_2024-09	m_188690bcb	21774664	22449848
O=C(NCC(=O)Nc1c(cccc1)C(=O)N)c2cc3c(cc2)cccc3	578	fCSFP4	weighted-fingerprint-similarity	0.928	0.556	m_11bbb____22169958____53559	N/A	S1c2c(cc([N+]([O-])=O)cc2)C=C1C(=O)Nc3c(cccc3)C(=O)N	[*;R2][#6;r][#6;r]C(=O)[N;H]c1[c;H][c;H][c;H][c;H]c1C(=O)[N;H2]_20	2	false	REALSpace_70bn_2024-09	m_11bbb	22169958	53559
O=C(N)c1c(NC(=O)C2=CC=3N(N=NC3)C=C2)cccc1	579	fCSFP4	weighted-fingerprint-similarity	0.928	0.446	m_22bdl____138522____15611692	N/A	S1c2c(cc([N+]([O-])=O)cc2)C=C1C(=O)Nc3c(cccc3)C(=O)N	[*;R2][#6;r][#6;r]C(=O)[N;H]c1[c;H][c;H][c;H][c;H]c1C(=O)[N;H2]_20	2	false	REALSpace_70bn_2024-09	m_22bdl	138522	15611692
O=C(N)c1c(NC(=O)C2=CN3N=CC=CC3=C2)cccc1	580	fCSFP4	weighted-fingerprint-similarity	0.928	0.446	m_11bcb____124078____22023334	N/A	S1c2c(cc([N+]([O-])=O)cc2)C=C1C(=O)Nc3c(cccc3)C(=O)N	[*;R2][#6;r][#6;r]C(=O)[N;H]c1[c;H][c;H][c;H][c;H]c1C(=O)[N;H2]_20	2	false	REALSpace_70bn_2024-09	m_11bcb	124078	22023334
O=C(N)c1c(NC(=O)C=2C=NN3C(=CC=C3)C2)cccc1	581	fCSFP4	weighted-fingerprint-similarity	0.928	0.446	m_11bcb____124078____21398354	N/A	S1c2c(cc([N+]([O-])=O)cc2)C=C1C(=O)Nc3c(cccc3)C(=O)N	[*;R2][#6;r][#6;r]C(=O)[N;H]c1[c;H][c;H][c;H][c;H]c1C(=O)[N;H2]_20	2	false	REALSpace_70bn_2024-09	m_11bcb	124078	21398354
S1c2c(nccc2)C=C1C(=O)NCC(=O)Nc3c(cccc3)C(=O)N	582	fCSFP4	weighted-fingerprint-similarity	0.928	0.592	m_11bbb____22169958____12422648	N/A	S1c2c(cc([N+]([O-])=O)cc2)C=C1C(=O)Nc3c(cccc3)C(=O)N	[*;R2][#6;r][#6;r]C(=O)[N;H]c1[c;H][c;H][c;H][c;H]c1C(=O)[N;H2]_20	2	false	REALSpace_70bn_2024-09	m_11bbb	22169958	12422648
Fc1c(cc2N=C(Nc2c1)C)C(=O)Nc3c(cccc3)C(=O)N	583	fCSFP4	weighted-fingerprint-similarity	0.928	0.442	m_22bdd____138522____21290768	N/A	S1c2c(cc([N+]([O-])=O)cc2)C=C1C(=O)Nc3c(cccc3)C(=O)N	[*;R2][#6;r][#6;r]C(=O)[N;H]c1[c;H][c;H][c;H][c;H]c1C(=O)[N;H2]_20	2	false	REALSpace_70bn_2024-09	m_22bdd	138522	21290768
O=C(N)c1c(NC(=O)C2=CN3C(=C2)C=NC=C3)cccc1	584	fCSFP4	weighted-fingerprint-similarity	0.928	0.442	m_22bdl____138522____24596018	N/A	S1c2c(cc([N+]([O-])=O)cc2)C=C1C(=O)Nc3c(cccc3)C(=O)N	[*;R2][#6;r][#6;r]C(=O)[N;H]c1[c;H][c;H][c;H][c;H]c1C(=O)[N;H2]_20	2	false	REALSpace_70bn_2024-09	m_22bdl	138522	24596018
O=C(Nc1c(cccc1)C(=O)N)c2c(OC)cc3NC=Nc3c2	585	fCSFP4	weighted-fingerprint-similarity	0.928	0.442	m_22bdl____138522____24597676	N/A	S1c2c(cc([N+]([O-])=O)cc2)C=C1C(=O)Nc3c(cccc3)C(=O)N	[*;R2][#6;r][#6;r]C(=O)[N;H]c1[c;H][c;H][c;H][c;H]c1C(=O)[N;H2]_20	2	false	REALSpace_70bn_2024-09	m_22bdl	138522	24597676
O=C(Nc1c(cccc1)C(=O)N)c2c(OC)cc3NN=Nc3c2	586	fCSFP4	weighted-fingerprint-similarity	0.928	0.442	m_22bdl____138522____8678454	N/A	S1c2c(cc([N+]([O-])=O)cc2)C=C1C(=O)Nc3c(cccc3)C(=O)N	[*;R2][#6;r][#6;r]C(=O)[N;H]c1[c;H][c;H][c;H][c;H]c1C(=O)[N;H2]_20	2	false	REALSpace_70bn_2024-09	m_22bdl	138522	8678454
O=C(Nc1c(cccc1)C(=O)N)c2ncc3nccnc3c2	587	fCSFP4	weighted-fingerprint-similarity	0.928	0.442	m_22bdl____138522____27702782	N/A	S1c2c(cc([N+]([O-])=O)cc2)C=C1C(=O)Nc3c(cccc3)C(=O)N	[*;R2][#6;r][#6;r]C(=O)[N;H]c1[c;H][c;H][c;H][c;H]c1C(=O)[N;H2]_20	2	false	REALSpace_70bn_2024-09	m_22bdl	138522	27702782
O=C(N)c1c(NC(=O)C2=CC3=NC=CN3C=C2)cccc1	588	fCSFP4	weighted-fingerprint-similarity	0.928	0.438	m_11ccb____124078____7555812	N/A	S1c2c(cc([N+]([O-])=O)cc2)C=C1C(=O)Nc3c(cccc3)C(=O)N	[*;R2][#6;r][#6;r]C(=O)[N;H]c1[c;H][c;H][c;H][c;H]c1C(=O)[N;H2]_20	2	false	REALSpace_70bn_2024-09	m_11ccb	124078	7555812
S1c2c(cccc2)C=C1C(=O)Nc3c(ccnc3)C(=O)N	589	fCSFP4	weighted-fingerprint-similarity	0.928	0.705	m_11bcb____25793318____109241	N/A	S1c2c(cc([N+]([O-])=O)cc2)C=C1C(=O)Nc3c(cccc3)C(=O)N	[*;R2][#6;r][#6;r]C(=O)[N;H]c1[c;H][c;H][c;H][c;H]c1C(=O)[N;H2]_20	2	false	REALSpace_70bn_2024-09	m_11bcb	25793318	109241
O=C(N)c1c(NC(=O)C=2Nc3c(ccc(OCCCC)c3)C2)cccc1	590	fCSFP4	weighted-fingerprint-similarity	0.928	0.475	m_11bcb____124078____25923038	N/A	S1c2c(cc([N+]([O-])=O)cc2)C=C1C(=O)Nc3c(cccc3)C(=O)N	[*;R2][#6;r][#6;r]C(=O)[N;H]c1[c;H][c;H][c;H][c;H]c1C(=O)[N;H2]_20	2	false	REALSpace_70bn_2024-09	m_11bcb	124078	25923038
O=C(OC(C)(C)C)Nc1cc2c(NC(C(=O)Nc3c(cccc3)C(=O)N)=C2)cc1	591	fCSFP4	weighted-fingerprint-similarity	0.928	0.475	m_11bcb____124078____26277230	N/A	S1c2c(cc([N+]([O-])=O)cc2)C=C1C(=O)Nc3c(cccc3)C(=O)N	[*;R2][#6;r][#6;r]C(=O)[N;H]c1[c;H][c;H][c;H][c;H]c1C(=O)[N;H2]_20	2	false	REALSpace_70bn_2024-09	m_11bcb	124078	26277230
S1c2c(cc([N+]([O-])=O)cc2)C(=C1C(=O)Nc3c(cccc3)C(=O)N)C	592	fCSFP4	weighted-fingerprint-similarity	0.928	0.728	m_11bcb____124078____22135382	N/A	S1c2c(cc([N+]([O-])=O)cc2)C=C1C(=O)Nc3c(cccc3)C(=O)N	[*;R2][#6;r][#6;r]C(=O)[N;H]c1[c;H][c;H][c;H][c;H]c1C(=O)[N;H2]_20	2	false	REALSpace_70bn_2024-09	m_11bcb	124078	22135382
O=C(Nc1c(cccc1)C(=O)N)c2cc3N=CNC(=O)c3cc2	593	fCSFP4	weighted-fingerprint-similarity	0.928	0.463	m_22bdl____138522____12907104	N/A	S1c2c(cc([N+]([O-])=O)cc2)C=C1C(=O)Nc3c(cccc3)C(=O)N	[*;R2][#6;r][#6;r]C(=O)[N;H]c1[c;H][c;H][c;H][c;H]c1C(=O)[N;H2]_20	2	false	REALSpace_70bn_2024-09	m_22bdl	138522	12907104
O=C(Nc1c(cccc1)C(=O)N)c2cc3c(N=CNC3=O)cc2	594	fCSFP4	weighted-fingerprint-similarity	0.928	0.463	m_22bdl____138522____15414714	N/A	S1c2c(cc([N+]([O-])=O)cc2)C=C1C(=O)Nc3c(cccc3)C(=O)N	[*;R2][#6;r][#6;r]C(=O)[N;H]c1[c;H][c;H][c;H][c;H]c1C(=O)[N;H2]_20	2	false	REALSpace_70bn_2024-09	m_22bdl	138522	15414714
O=C(Nc1c(cccc1)C(=O)N)c2cc3c(NN=C3C(=O)N)cc2	595	fCSFP4	weighted-fingerprint-similarity	0.928	0.463	m_22bdl____138522____26977634	N/A	S1c2c(cc([N+]([O-])=O)cc2)C=C1C(=O)Nc3c(cccc3)C(=O)N	[*;R2][#6;r][#6;r]C(=O)[N;H]c1[c;H][c;H][c;H][c;H]c1C(=O)[N;H2]_20	2	false	REALSpace_70bn_2024-09	m_22bdl	138522	26977634
Brc1c2c(cc(nc2)C(=O)Nc3c(cccc3)C(=O)N)ccc1	596	fCSFP4	weighted-fingerprint-similarity	0.928	0.459	m_11bcb____124078____19645452	N/A	S1c2c(cc([N+]([O-])=O)cc2)C=C1C(=O)Nc3c(cccc3)C(=O)N	[*;R2][#6;r][#6;r]C(=O)[N;H]c1[c;H][c;H][c;H][c;H]c1C(=O)[N;H2]_20	2	false	REALSpace_70bn_2024-09	m_11bcb	124078	19645452
Clc1c2c(cc(nc2)C(=O)Nc3c(cccc3)C(=O)N)ccc1	597	fCSFP4	weighted-fingerprint-similarity	0.928	0.459	m_11bcb____124078____20072928	N/A	S1c2c(cc([N+]([O-])=O)cc2)C=C1C(=O)Nc3c(cccc3)C(=O)N	[*;R2][#6;r][#6;r]C(=O)[N;H]c1[c;H][c;H][c;H][c;H]c1C(=O)[N;H2]_20	2	false	REALSpace_70bn_2024-09	m_11bcb	124078	20072928
FC(F)(F)c1nc2c(cc1C(=O)Nc3c(cccc3)C(=O)N)cccc2	598	fCSFP4	weighted-fingerprint-similarity	0.928	0.459	m_22bdd____138522____21202054	N/A	S1c2c(cc([N+]([O-])=O)cc2)C=C1C(=O)Nc3c(cccc3)C(=O)N	[*;R2][#6;r][#6;r]C(=O)[N;H]c1[c;H][c;H][c;H][c;H]c1C(=O)[N;H2]_20	2	false	REALSpace_70bn_2024-09	m_22bdd	138522	21202054
O=C(N)c1c(NC(=O)C=2N(c3c(cccc3)C2)CC)cccc1	599	fCSFP4	weighted-fingerprint-similarity	0.928	0.459	m_11bcb____124078____1181526	N/A	S1c2c(cc([N+]([O-])=O)cc2)C=C1C(=O)Nc3c(cccc3)C(=O)N	[*;R2][#6;r][#6;r]C(=O)[N;H]c1[c;H][c;H][c;H][c;H]c1C(=O)[N;H2]_20	2	false	REALSpace_70bn_2024-09	m_11bcb	124078	1181526
Brc1c2ncc(cc2cc(Br)c1)C(=O)Nc3c(cccc3)C(=O)N	600	fCSFP4	weighted-fingerprint-similarity	0.928	0.455	m_11bcb____124078____26270328	N/A	S1c2c(cc([N+]([O-])=O)cc2)C=C1C(=O)Nc3c(cccc3)C(=O)N	[*;R2][#6;r][#6;r]C(=O)[N;H]c1[c;H][c;H][c;H][c;H]c1C(=O)[N;H2]_20	2	false	REALSpace_70bn_2024-09	m_11bcb	124078	26270328
O=C(N)c1c(NC(=O)C=2Nc3c(cc(OC)c(OC)c3)C2)cccc1	601	fCSFP4	weighted-fingerprint-similarity	0.928	0.451	m_11bcb____124078____25923120	N/A	S1c2c(cc([N+]([O-])=O)cc2)C=C1C(=O)Nc3c(cccc3)C(=O)N	[*;R2][#6;r][#6;r]C(=O)[N;H]c1[c;H][c;H][c;H][c;H]c1C(=O)[N;H2]_20	2	false	REALSpace_70bn_2024-09	m_11bcb	124078	25923120
O=C(Nc1c(cccc1)C(=O)N)c2c(OC)cc3NN=Cc3c2	602	fCSFP4	weighted-fingerprint-similarity	0.928	0.451	m_22bdl____138522____24595262	N/A	S1c2c(cc([N+]([O-])=O)cc2)C=C1C(=O)Nc3c(cccc3)C(=O)N	[*;R2][#6;r][#6;r]C(=O)[N;H]c1[c;H][c;H][c;H][c;H]c1C(=O)[N;H2]_20	2	false	REALSpace_70bn_2024-09	m_22bdl	138522	24595262
O=C(Nc1c(cccc1)C(=O)N)c2c(OC)cc3c(NN=C3)c2	603	fCSFP4	weighted-fingerprint-similarity	0.928	0.451	m_22bdl____138522____25493270	N/A	S1c2c(cc([N+]([O-])=O)cc2)C=C1C(=O)Nc3c(cccc3)C(=O)N	[*;R2][#6;r][#6;r]C(=O)[N;H]c1[c;H][c;H][c;H][c;H]c1C(=O)[N;H2]_20	2	false	REALSpace_70bn_2024-09	m_22bdl	138522	25493270
O=C(NCC(=O)NCC(=O)Nc1c(cccc1)C(=O)N)c2cc3c(cc2)cccc3	604	fCSFP4	weighted-fingerprint-similarity	0.927	0.551	m_11bbb____22169958____129566	N/A	S1c2c(cc([N+]([O-])=O)cc2)C=C1C(=O)Nc3c(cccc3)C(=O)N	[*;R2][#6;r][#6;r]C(=O)[N;H]c1[c;H][c;H][c;H][c;H]c1C(=O)[N;H2]_20	2	false	REALSpace_70bn_2024-09	m_11bbb	22169958	129566
O=C(Nc1c(cccc1)C(=O)N)c2cnc3NC(=Nc3c2)C	605	fCSFP4	weighted-fingerprint-similarity	0.927	0.443	m_22bdl____138522____8633604	N/A	S1c2c(cc([N+]([O-])=O)cc2)C=C1C(=O)Nc3c(cccc3)C(=O)N	[*;R2][#6;r][#6;r]C(=O)[N;H]c1[c;H][c;H][c;H][c;H]c1C(=O)[N;H2]_20	2	false	REALSpace_70bn_2024-09	m_22bdl	138522	8633604
O=C(Nc1c(cccc1)C(=O)N)c2cnc3NC(=O)Nc3c2	606	fCSFP4	weighted-fingerprint-similarity	0.927	0.443	m_22bdl____138522____10267434	N/A	S1c2c(cc([N+]([O-])=O)cc2)C=C1C(=O)Nc3c(cccc3)C(=O)N	[*;R2][#6;r][#6;r]C(=O)[N;H]c1[c;H][c;H][c;H][c;H]c1C(=O)[N;H2]_20	2	false	REALSpace_70bn_2024-09	m_22bdl	138522	10267434
[O-][N+](=O)c1cc2NC=C(c2cc1)C(=O)Nc3c(cccc3)C(=O)N	607	fCSFP4	weighted-fingerprint-similarity	0.927	0.588	m_11bcb____124078____139366	N/A	S1c2c(cc([N+]([O-])=O)cc2)C=C1C(=O)Nc3c(cccc3)C(=O)N	[*;R2][#6;r][#6;r]C(=O)[N;H]c1[c;H][c;H][c;H][c;H]c1C(=O)[N;H2]_20	2	false	REALSpace_70bn_2024-09	m_11bcb	124078	139366
[O-][N+](=O)c1cc2c(NC=C2C(=O)Nc3c(cccc3)C(=O)N)cc1	608	fCSFP4	weighted-fingerprint-similarity	0.927	0.588	m_11bcb____124078____2497668	N/A	S1c2c(cc([N+]([O-])=O)cc2)C=C1C(=O)Nc3c(cccc3)C(=O)N	[*;R2][#6;r][#6;r]C(=O)[N;H]c1[c;H][c;H][c;H][c;H]c1C(=O)[N;H2]_20	2	false	REALSpace_70bn_2024-09	m_11bcb	124078	2497668
Brc1c2N=C(Sc2cc(c1)C(=O)Nc3c(cccc3)C(=O)N)N	609	fCSFP4	weighted-fingerprint-similarity	0.927	0.475	m_22bdl____138522____25801718	N/A	S1c2c(cc([N+]([O-])=O)cc2)C=C1C(=O)Nc3c(cccc3)C(=O)N	[*;R2][#6;r][#6;r]C(=O)[N;H]c1[c;H][c;H][c;H][c;H]c1C(=O)[N;H2]_20	2	false	REALSpace_70bn_2024-09	m_22bdl	138522	25801718
O=C(N)c1c(NC(=O)C=2C(=O)Nc3c(cc(OC)cc3)C2)cccc1	610	fCSFP4	weighted-fingerprint-similarity	0.927	0.471	m_22bdl____138522____851276	N/A	S1c2c(cc([N+]([O-])=O)cc2)C=C1C(=O)Nc3c(cccc3)C(=O)N	[*;R2][#6;r][#6;r]C(=O)[N;H]c1[c;H][c;H][c;H][c;H]c1C(=O)[N;H2]_20	2	false	REALSpace_70bn_2024-09	m_22bdl	138522	851276
O=C(N)c1c(NC(=O)C=2Nc3c(ccc(OCCCCC)c3)C2)cccc1	611	fCSFP4	weighted-fingerprint-similarity	0.927	0.471	m_11bcb____124078____17641924	N/A	S1c2c(cc([N+]([O-])=O)cc2)C=C1C(=O)Nc3c(cccc3)C(=O)N	[*;R2][#6;r][#6;r]C(=O)[N;H]c1[c;H][c;H][c;H][c;H]c1C(=O)[N;H2]_20	2	false	REALSpace_70bn_2024-09	m_11bcb	124078	17641924
O=C(N)c1c(NC(=O)C=2N(c3c(cccc3)C2)Cc4ccccc4)cccc1	612	fCSFP4	weighted-fingerprint-similarity	0.927	0.464	m_11bcb____124078____884864	N/A	S1c2c(cc([N+]([O-])=O)cc2)C=C1C(=O)Nc3c(cccc3)C(=O)N	[*;R2][#6;r][#6;r]C(=O)[N;H]c1[c;H][c;H][c;H][c;H]c1C(=O)[N;H2]_20	2	false	REALSpace_70bn_2024-09	m_11bcb	124078	884864
O=C(Nc1c(cccc1)C(=O)N)c2cc3N=C(Nc3cc2)C(CO)(C)C	613	fCSFP4	weighted-fingerprint-similarity	0.927	0.464	m_22bdl____138522____13206656	N/A	S1c2c(cc([N+]([O-])=O)cc2)C=C1C(=O)Nc3c(cccc3)C(=O)N	[*;R2][#6;r][#6;r]C(=O)[N;H]c1[c;H][c;H][c;H][c;H]c1C(=O)[N;H2]_20	2	false	REALSpace_70bn_2024-09	m_22bdl	138522	13206656
O=C(Nc1c(cccc1)C(=O)N)c2cc3c(NN=C3CO)cc2	614	fCSFP4	weighted-fingerprint-similarity	0.927	0.464	m_22bdl____138522____25074686	N/A	S1c2c(cc([N+]([O-])=O)cc2)C=C1C(=O)Nc3c(cccc3)C(=O)N	[*;R2][#6;r][#6;r]C(=O)[N;H]c1[c;H][c;H][c;H][c;H]c1C(=O)[N;H2]_20	2	false	REALSpace_70bn_2024-09	m_22bdl	138522	25074686
S1c2c(ccc(c2)C(=O)NCC(=O)Nc3c(cccc3)C(=O)N)C=C1	615	fCSFP4	weighted-fingerprint-similarity	0.927	0.565	m_11bbb____22169958____14415156	N/A	S1c2c(cc([N+]([O-])=O)cc2)C=C1C(=O)Nc3c(cccc3)C(=O)N	[*;R2][#6;r][#6;r]C(=O)[N;H]c1[c;H][c;H][c;H][c;H]c1C(=O)[N;H2]_20	2	false	REALSpace_70bn_2024-09	m_11bbb	22169958	14415156
O=C(Nc1c(cccc1)C(=O)N)c2cc3NC=C(c3cc2)C=O	616	fCSFP4	weighted-fingerprint-similarity	0.927	0.460	m_22bdl____138522____12335838	N/A	S1c2c(cc([N+]([O-])=O)cc2)C=C1C(=O)Nc3c(cccc3)C(=O)N	[*;R2][#6;r][#6;r]C(=O)[N;H]c1[c;H][c;H][c;H][c;H]c1C(=O)[N;H2]_20	2	false	REALSpace_70bn_2024-09	m_22bdl	138522	12335838
O=C(Nc1c(cccc1)C(=O)N)c2cc3c(NC(=O)NC3=O)cc2	617	fCSFP4	weighted-fingerprint-similarity	0.927	0.460	m_22bdl____138522____15494416	N/A	S1c2c(cc([N+]([O-])=O)cc2)C=C1C(=O)Nc3c(cccc3)C(=O)N	[*;R2][#6;r][#6;r]C(=O)[N;H]c1[c;H][c;H][c;H][c;H]c1C(=O)[N;H2]_20	2	false	REALSpace_70bn_2024-09	m_22bdl	138522	15494416
O=C(Nc1c(cccc1)C(=O)N)c2cc3c(NC=C3C=O)cc2	618	fCSFP4	weighted-fingerprint-similarity	0.927	0.460	m_22cdj____138522____13287722	N/A	S1c2c(cc([N+]([O-])=O)cc2)C=C1C(=O)Nc3c(cccc3)C(=O)N	[*;R2][#6;r][#6;r]C(=O)[N;H]c1[c;H][c;H][c;H][c;H]c1C(=O)[N;H2]_20	2	false	REALSpace_70bn_2024-09	m_22cdj	138522	13287722
O=C(Nc1c(cccc1)C(=O)N)c2cc(O)c3c(OC=C3)c2	619	fCSFP4	weighted-fingerprint-similarity	0.927	0.456	m_22bdl____138522____9421082	N/A	S1c2c(cc([N+]([O-])=O)cc2)C=C1C(=O)Nc3c(cccc3)C(=O)N	[*;R2][#6;r][#6;r]C(=O)[N;H]c1[c;H][c;H][c;H][c;H]c1C(=O)[N;H2]_20	2	false	REALSpace_70bn_2024-09	m_22bdl	138522	9421082
O=C(Nc1c(cccc1)C(=O)N)c2nc(OC)c3c(c2)cccc3	620	fCSFP4	weighted-fingerprint-similarity	0.927	0.456	m_11bcb____124078____1945510	N/A	S1c2c(cc([N+]([O-])=O)cc2)C=C1C(=O)Nc3c(cccc3)C(=O)N	[*;R2][#6;r][#6;r]C(=O)[N;H]c1[c;H][c;H][c;H][c;H]c1C(=O)[N;H2]_20	2	false	REALSpace_70bn_2024-09	m_11bcb	124078	1945510
Brc1c2NC(C(=O)Nc3c(cccc3)C(=O)N)=Cc2ccc1	621	fCSFP4	weighted-fingerprint-similarity	0.927	0.452	m_11bcb____124078____25921496	N/A	S1c2c(cc([N+]([O-])=O)cc2)C=C1C(=O)Nc3c(cccc3)C(=O)N	[*;R2][#6;r][#6;r]C(=O)[N;H]c1[c;H][c;H][c;H][c;H]c1C(=O)[N;H2]_20	2	false	REALSpace_70bn_2024-09	m_11bcb	124078	25921496
Brc1c2OC(C(=O)Nc3c(cccc3)C(=O)N)=Cc2ccc1	622	fCSFP4	weighted-fingerprint-similarity	0.927	0.452	m_11bcb____124078____730506	N/A	S1c2c(cc([N+]([O-])=O)cc2)C=C1C(=O)Nc3c(cccc3)C(=O)N	[*;R2][#6;r][#6;r]C(=O)[N;H]c1[c;H][c;H][c;H][c;H]c1C(=O)[N;H2]_20	2	false	REALSpace_70bn_2024-09	m_11bcb	124078	730506
Brc1cnc2OC(C(=O)Nc3c(cccc3)C(=O)N)=Cc2c1	623	fCSFP4	weighted-fingerprint-similarity	0.927	0.452	m_11bcb____124078____19992062	N/A	S1c2c(cc([N+]([O-])=O)cc2)C=C1C(=O)Nc3c(cccc3)C(=O)N	[*;R2][#6;r][#6;r]C(=O)[N;H]c1[c;H][c;H][c;H][c;H]c1C(=O)[N;H2]_20	2	false	REALSpace_70bn_2024-09	m_11bcb	124078	19992062
Clc1c2NC(C(=O)Nc3c(cccc3)C(=O)N)=Cc2ccc1	624	fCSFP4	weighted-fingerprint-similarity	0.927	0.452	m_11bcb____124078____25921538	N/A	S1c2c(cc([N+]([O-])=O)cc2)C=C1C(=O)Nc3c(cccc3)C(=O)N	[*;R2][#6;r][#6;r]C(=O)[N;H]c1[c;H][c;H][c;H][c;H]c1C(=O)[N;H2]_20	2	false	REALSpace_70bn_2024-09	m_11bcb	124078	25921538
Clc1c2OC(C(=O)Nc3c(cccc3)C(=O)N)=Cc2ccc1	625	fCSFP4	weighted-fingerprint-similarity	0.927	0.452	m_11bcb____124078____6822020	N/A	S1c2c(cc([N+]([O-])=O)cc2)C=C1C(=O)Nc3c(cccc3)C(=O)N	[*;R2][#6;r][#6;r]C(=O)[N;H]c1[c;H][c;H][c;H][c;H]c1C(=O)[N;H2]_20	2	false	REALSpace_70bn_2024-09	m_11bcb	124078	6822020
Clc1cnc2OC(C(=O)Nc3c(cccc3)C(=O)N)=Cc2c1	626	fCSFP4	weighted-fingerprint-similarity	0.927	0.452	m_11bcb____124078____26273694	N/A	S1c2c(cc([N+]([O-])=O)cc2)C=C1C(=O)Nc3c(cccc3)C(=O)N	[*;R2][#6;r][#6;r]C(=O)[N;H]c1[c;H][c;H][c;H][c;H]c1C(=O)[N;H2]_20	2	false	REALSpace_70bn_2024-09	m_11bcb	124078	26273694
Fc1c2NC(C(=O)Nc3c(cccc3)C(=O)N)=Cc2ccc1	627	fCSFP4	weighted-fingerprint-similarity	0.927	0.452	m_11bcb____124078____26278316	N/A	S1c2c(cc([N+]([O-])=O)cc2)C=C1C(=O)Nc3c(cccc3)C(=O)N	[*;R2][#6;r][#6;r]C(=O)[N;H]c1[c;H][c;H][c;H][c;H]c1C(=O)[N;H2]_20	2	false	REALSpace_70bn_2024-09	m_11bcb	124078	26278316
Fc1c2OC(C(=O)Nc3c(cccc3)C(=O)N)=Cc2ccc1	628	fCSFP4	weighted-fingerprint-similarity	0.927	0.452	m_11bcb____124078____5820962	N/A	S1c2c(cc([N+]([O-])=O)cc2)C=C1C(=O)Nc3c(cccc3)C(=O)N	[*;R2][#6;r][#6;r]C(=O)[N;H]c1[c;H][c;H][c;H][c;H]c1C(=O)[N;H2]_20	2	false	REALSpace_70bn_2024-09	m_11bcb	124078	5820962
O=C(N)c1c(NC(=O)C=2Oc3c(cccc3C2)C)cccc1	629	fCSFP4	weighted-fingerprint-similarity	0.927	0.452	m_11bcb____124078____2308198	N/A	S1c2c(cc([N+]([O-])=O)cc2)C=C1C(=O)Nc3c(cccc3)C(=O)N	[*;R2][#6;r][#6;r]C(=O)[N;H]c1[c;H][c;H][c;H][c;H]c1C(=O)[N;H2]_20	2	false	REALSpace_70bn_2024-09	m_11bcb	124078	2308198
O=C(Nc1c(cccc1)C(=O)N)C=2Nc3c(cccc3C2)C	630	fCSFP4	weighted-fingerprint-similarity	0.927	0.452	m_11bcb____124078____25921480	N/A	S1c2c(cc([N+]([O-])=O)cc2)C=C1C(=O)Nc3c(cccc3)C(=O)N	[*;R2][#6;r][#6;r]C(=O)[N;H]c1[c;H][c;H][c;H][c;H]c1C(=O)[N;H2]_20	2	false	REALSpace_70bn_2024-09	m_11bcb	124078	25921480
O=C(Nc1c(cccc1)C(=O)N)C=2Nc3ncc(OC)cc3C2	631	fCSFP4	weighted-fingerprint-similarity	0.927	0.452	m_11bcb____124078____27041456	N/A	S1c2c(cc([N+]([O-])=O)cc2)C=C1C(=O)Nc3c(cccc3)C(=O)N	[*;R2][#6;r][#6;r]C(=O)[N;H]c1[c;H][c;H][c;H][c;H]c1C(=O)[N;H2]_20	2	false	REALSpace_70bn_2024-09	m_11bcb	124078	27041456
O=C(OC)c1nc2c(NC(C(=O)Nc3c(cccc3)C(=O)N)=C2)cc1	632	fCSFP4	weighted-fingerprint-similarity	0.927	0.448	m_11bcb____124078____26278448	N/A	S1c2c(cc([N+]([O-])=O)cc2)C=C1C(=O)Nc3c(cccc3)C(=O)N	[*;R2][#6;r][#6;r]C(=O)[N;H]c1[c;H][c;H][c;H][c;H]c1C(=O)[N;H2]_20	2	false	REALSpace_70bn_2024-09	m_11bcb	124078	26278448
S1C(C(=O)Nc2c(cccc2)C(=O)N)=CC=3C(=NN(C13)CC)C	633	fCSFP4	weighted-fingerprint-similarity	0.926	0.486	m_11bcb____124078____22009280	N/A	S1c2c(cc([N+]([O-])=O)cc2)C=C1C(=O)Nc3c(cccc3)C(=O)N	[*;R2][#6;r][#6;r]C(=O)[N;H]c1[c;H][c;H][c;H][c;H]c1C(=O)[N;H2]_20	2	false	REALSpace_70bn_2024-09	m_11bcb	124078	22009280
O=C(N)c1c(NC(=O)C=2Nc3nccnc3C2)cccc1	634	fCSFP4	weighted-fingerprint-similarity	0.926	0.431	m_11bcb____124078____25922666	N/A	S1c2c(cc([N+]([O-])=O)cc2)C=C1C(=O)Nc3c(cccc3)C(=O)N	[*;R2][#6;r][#6;r]C(=O)[N;H]c1[c;H][c;H][c;H][c;H]c1C(=O)[N;H2]_20	2	false	REALSpace_70bn_2024-09	m_11bcb	124078	25922666
S1c2ncccc2C=C1C(=O)NCC(=O)Nc3c(cccc3)C(=O)N	635	fCSFP4	weighted-fingerprint-similarity	0.926	0.577	m_11bbb____22169958____10855274	N/A	S1c2c(cc([N+]([O-])=O)cc2)C=C1C(=O)Nc3c(cccc3)C(=O)N	[*;R2][#6;r][#6;r]C(=O)[N;H]c1[c;H][c;H][c;H][c;H]c1C(=O)[N;H2]_20	2	false	REALSpace_70bn_2024-09	m_11bbb	22169958	10855274
FC(F)(F)c1cc2c(N(C(C(=O)Nc3c(cccc3)C(=O)N)=C2)C)cc1	636	fCSFP4	weighted-fingerprint-similarity	0.926	0.468	m_11bcb____124078____6286094	N/A	S1c2c(cc([N+]([O-])=O)cc2)C=C1C(=O)Nc3c(cccc3)C(=O)N	[*;R2][#6;r][#6;r]C(=O)[N;H]c1[c;H][c;H][c;H][c;H]c1C(=O)[N;H2]_20	2	false	REALSpace_70bn_2024-09	m_11bcb	124078	6286094
S1N=Cc2c1ccc(c2)C(=O)NCC(=O)Nc3c(cccc3)C(=O)N	637	fCSFP4	weighted-fingerprint-similarity	0.926	0.567	m_11bbb____22169958____15769022	N/A	S1c2c(cc([N+]([O-])=O)cc2)C=C1C(=O)Nc3c(cccc3)C(=O)N	[*;R2][#6;r][#6;r]C(=O)[N;H]c1[c;H][c;H][c;H][c;H]c1C(=O)[N;H2]_20	2	false	REALSpace_70bn_2024-09	m_11bbb	22169958	15769022
Clc1c(c2ncc(cc2cc1)C(=O)Nc3c(cccc3)C(=O)N)C	638	fCSFP4	weighted-fingerprint-similarity	0.926	0.460	m_11bcb____124078____19493508	N/A	S1c2c(cc([N+]([O-])=O)cc2)C=C1C(=O)Nc3c(cccc3)C(=O)N	[*;R2][#6;r][#6;r]C(=O)[N;H]c1[c;H][c;H][c;H][c;H]c1C(=O)[N;H2]_20	2	false	REALSpace_70bn_2024-09	m_11bcb	124078	19493508
S1c2c(cccc2C=C1C)C(=O)Nc3c(cccc3)C(=O)N	639	fCSFP4	weighted-fingerprint-similarity	0.926	0.560	m_11bcb____124078____26278378	N/A	S1c2c(cc([N+]([O-])=O)cc2)C=C1C(=O)Nc3c(cccc3)C(=O)N	[*;R2][#6;r][#6;r]C(=O)[N;H]c1[c;H][c;H][c;H][c;H]c1C(=O)[N;H2]_20	2	false	REALSpace_70bn_2024-09	m_11bcb	124078	26278378
O=C(Nc1c(cccc1)C(=O)N)c2cc(OC)c3OC=Cc3c2	640	fCSFP4	weighted-fingerprint-similarity	0.926	0.457	m_11bcb____124078____22138798	N/A	S1c2c(cc([N+]([O-])=O)cc2)C=C1C(=O)Nc3c(cccc3)C(=O)N	[*;R2][#6;r][#6;r]C(=O)[N;H]c1[c;H][c;H][c;H][c;H]c1C(=O)[N;H2]_20	2	false	REALSpace_70bn_2024-09	m_11bcb	124078	22138798
O=C(Nc1c(cccc1)C(=O)N)c2cc3NC=C(C#N)c3cc2	641	fCSFP4	weighted-fingerprint-similarity	0.926	0.457	m_11bcb____124078____26272890	N/A	S1c2c(cc([N+]([O-])=O)cc2)C=C1C(=O)Nc3c(cccc3)C(=O)N	[*;R2][#6;r][#6;r]C(=O)[N;H]c1[c;H][c;H][c;H][c;H]c1C(=O)[N;H2]_20	2	false	REALSpace_70bn_2024-09	m_11bcb	124078	26272890
O=C(Nc1c(cccc1)C(=O)N)c2cc3NN=C(c3cc2)C=O	642	fCSFP4	weighted-fingerprint-similarity	0.926	0.457	m_22bdd____138522____7964236	N/A	S1c2c(cc([N+]([O-])=O)cc2)C=C1C(=O)Nc3c(cccc3)C(=O)N	[*;R2][#6;r][#6;r]C(=O)[N;H]c1[c;H][c;H][c;H][c;H]c1C(=O)[N;H2]_20	2	false	REALSpace_70bn_2024-09	m_22bdd	138522	7964236
O=C(Nc1c(cccc1)C(=O)N)c2cc3OC(=Nc3cc2)c4ccccc4	643	fCSFP4	weighted-fingerprint-similarity	0.926	0.457	m_11bcb____124078____9580420	N/A	S1c2c(cc([N+]([O-])=O)cc2)C=C1C(=O)Nc3c(cccc3)C(=O)N	[*;R2][#6;r][#6;r]C(=O)[N;H]c1[c;H][c;H][c;H][c;H]c1C(=O)[N;H2]_20	2	false	REALSpace_70bn_2024-09	m_11bcb	124078	9580420
O=C(Nc1c(cccc1)C(=O)N)c2cc3c(NC(=C3C)C)cc2	644	fCSFP4	weighted-fingerprint-similarity	0.926	0.457	m_11bcb____124078____55178	N/A	S1c2c(cc([N+]([O-])=O)cc2)C=C1C(=O)Nc3c(cccc3)C(=O)N	[*;R2][#6;r][#6;r]C(=O)[N;H]c1[c;H][c;H][c;H][c;H]c1C(=O)[N;H2]_20	2	false	REALSpace_70bn_2024-09	m_11bcb	124078	55178
O=C(Nc1c(cccc1)C(=O)N)c2cc3c(NC=C3C#N)cc2	645	fCSFP4	weighted-fingerprint-similarity	0.926	0.457	m_11bcb____124078____26278362	N/A	S1c2c(cc([N+]([O-])=O)cc2)C=C1C(=O)Nc3c(cccc3)C(=O)N	[*;R2][#6;r][#6;r]C(=O)[N;H]c1[c;H][c;H][c;H][c;H]c1C(=O)[N;H2]_20	2	false	REALSpace_70bn_2024-09	m_11bcb	124078	26278362
O=C(Nc1c(cccc1)C(=O)N)c2cc3c(NN=C3C=O)cc2	646	fCSFP4	weighted-fingerprint-similarity	0.926	0.457	m_22bdd____138522____21288220	N/A	S1c2c(cc([N+]([O-])=O)cc2)C=C1C(=O)Nc3c(cccc3)C(=O)N	[*;R2][#6;r][#6;r]C(=O)[N;H]c1[c;H][c;H][c;H][c;H]c1C(=O)[N;H2]_20	2	false	REALSpace_70bn_2024-09	m_22bdd	138522	21288220
O=C(Nc1c(cccc1)C(=O)N)c2cc3c(cc2)C(=O)N(C3=O)CC=C	647	fCSFP4	weighted-fingerprint-similarity	0.926	0.457	m_11bcb____124078____55087	N/A	S1c2c(cc([N+]([O-])=O)cc2)C=C1C(=O)Nc3c(cccc3)C(=O)N	[*;R2][#6;r][#6;r]C(=O)[N;H]c1[c;H][c;H][c;H][c;H]c1C(=O)[N;H2]_20	2	false	REALSpace_70bn_2024-09	m_11bcb	124078	55087
S1c2c(c3c1cccc3)cc(cc2)C(=O)NCC(=O)Nc4c(cccc4)C(=O)N	648	fCSFP4	weighted-fingerprint-similarity	0.926	0.556	m_11cbb____22169958____19892964	N/A	S1c2c(cc([N+]([O-])=O)cc2)C=C1C(=O)Nc3c(cccc3)C(=O)N	[*;R2][#6;r][#6;r]C(=O)[N;H]c1[c;H][c;H][c;H][c;H]c1C(=O)[N;H2]_20	2	false	REALSpace_70bn_2024-09	m_11cbb	22169958	19892964
Brc1c2NN=Cc2cc(c1)C(=O)Nc3c(cccc3)C(=O)N	649	fCSFP4	weighted-fingerprint-similarity	0.926	0.449	m_22bdl____138522____17636064	N/A	S1c2c(cc([N+]([O-])=O)cc2)C=C1C(=O)Nc3c(cccc3)C(=O)N	[*;R2][#6;r][#6;r]C(=O)[N;H]c1[c;H][c;H][c;H][c;H]c1C(=O)[N;H2]_20	2	false	REALSpace_70bn_2024-09	m_22bdl	138522	17636064
Brc1c2c(cnc(c2)C(=O)Nc3c(cccc3)C(=O)N)ccc1	650	fCSFP4	weighted-fingerprint-similarity	0.926	0.449	m_11bcb____124078____10643028	N/A	S1c2c(cc([N+]([O-])=O)cc2)C=C1C(=O)Nc3c(cccc3)C(=O)N	[*;R2][#6;r][#6;r]C(=O)[N;H]c1[c;H][c;H][c;H][c;H]c1C(=O)[N;H2]_20	2	false	REALSpace_70bn_2024-09	m_11bcb	124078	10643028
Clc1c2NN=Cc2cc(c1)C(=O)Nc3c(cccc3)C(=O)N	651	fCSFP4	weighted-fingerprint-similarity	0.926	0.449	m_22bdl____138522____18358674	N/A	S1c2c(cc([N+]([O-])=O)cc2)C=C1C(=O)Nc3c(cccc3)C(=O)N	[*;R2][#6;r][#6;r]C(=O)[N;H]c1[c;H][c;H][c;H][c;H]c1C(=O)[N;H2]_20	2	false	REALSpace_70bn_2024-09	m_22bdl	138522	18358674
O=C(Nc1c(cccc1)C(=O)N)c2cc(c3NN=Cc3c2)C	652	fCSFP4	weighted-fingerprint-similarity	0.926	0.449	m_22bdl____138522____24596464	N/A	S1c2c(cc([N+]([O-])=O)cc2)C=C1C(=O)Nc3c(cccc3)C(=O)N	[*;R2][#6;r][#6;r]C(=O)[N;H]c1[c;H][c;H][c;H][c;H]c1C(=O)[N;H2]_20	2	false	REALSpace_70bn_2024-09	m_22bdl	138522	24596464
Clc1c(F)cc2c(NC(C(=O)Nc3c(cccc3)C(=O)N)=C2)c1	653	fCSFP4	weighted-fingerprint-similarity	0.926	0.444	m_11bcb____124078____25923086	N/A	S1c2c(cc([N+]([O-])=O)cc2)C=C1C(=O)Nc3c(cccc3)C(=O)N	[*;R2][#6;r][#6;r]C(=O)[N;H]c1[c;H][c;H][c;H][c;H]c1C(=O)[N;H2]_20	2	false	REALSpace_70bn_2024-09	m_11bcb	124078	25923086
Clc1c(cc2c(NC(C(=O)Nc3c(cccc3)C(=O)N)=C2)c1)C	654	fCSFP4	weighted-fingerprint-similarity	0.926	0.444	m_11bcb____124078____25923084	N/A	S1c2c(cc([N+]([O-])=O)cc2)C=C1C(=O)Nc3c(cccc3)C(=O)N	[*;R2][#6;r][#6;r]C(=O)[N;H]c1[c;H][c;H][c;H][c;H]c1C(=O)[N;H2]_20	2	false	REALSpace_70bn_2024-09	m_11bcb	124078	25923084
O=C(NCC(=O)Nc1c(cccc1)C(=O)N)c2cc3c(cc(O)cc3)cc2	655	fCSFP4	weighted-fingerprint-similarity	0.926	0.545	m_22bbn____15705892____16784060	N/A	S1c2c(cc([N+]([O-])=O)cc2)C=C1C(=O)Nc3c(cccc3)C(=O)N	[*;R2][#6;r][#6;r]C(=O)[N;H]c1[c;H][c;H][c;H][c;H]c1C(=O)[N;H2]_20	2	false	REALSpace_70bn_2024-09	m_22bbn	15705892	16784060
[O-]C(=O)c1cc2c(cc(cc2)C(=O)NCC(=O)Nc3c(cccc3)C(=O)N)cc1	656	fCSFP4	weighted-fingerprint-similarity	0.926	0.545	m_188690bbb____21791182____16528564	N/A	S1c2c(cc([N+]([O-])=O)cc2)C=C1C(=O)Nc3c(cccc3)C(=O)N	[*;R2][#6;r][#6;r]C(=O)[N;H]c1[c;H][c;H][c;H][c;H]c1C(=O)[N;H2]_20	2	false	REALSpace_70bn_2024-09	m_188690bbb	21791182	16528564
O=C(Nc1c(cccc1)C(=O)N)C=2NC3=C(OC=C3)C2	657	fCSFP4	weighted-fingerprint-similarity	0.926	0.440	m_11bcb____124078____25922638	N/A	S1c2c(cc([N+]([O-])=O)cc2)C=C1C(=O)Nc3c(cccc3)C(=O)N	[*;R2][#6;r][#6;r]C(=O)[N;H]c1[c;H][c;H][c;H][c;H]c1C(=O)[N;H2]_20	2	false	REALSpace_70bn_2024-09	m_11bcb	124078	25922638
S1C(C(=O)Nc2c(cccc2)C(=O)N)=CC=3C(=O)N(C(=O)N(C13)C)C	658	fCSFP4	weighted-fingerprint-similarity	0.926	0.483	m_11bcb____124078____10812250	N/A	S1c2c(cc([N+]([O-])=O)cc2)C=C1C(=O)Nc3c(cccc3)C(=O)N	[*;R2][#6;r][#6;r]C(=O)[N;H]c1[c;H][c;H][c;H][c;H]c1C(=O)[N;H2]_20	2	false	REALSpace_70bn_2024-09	m_11bcb	124078	10812250
O=C(NCCC(=O)Nc1c(cccc1)C(=O)N)c2cc3c(cc2)cccc3	659	fCSFP4	weighted-fingerprint-similarity	0.926	0.542	m_11bcb____124078____517538	N/A	S1c2c(cc([N+]([O-])=O)cc2)C=C1C(=O)Nc3c(cccc3)C(=O)N	[*;R2][#6;r][#6;r]C(=O)[N;H]c1[c;H][c;H][c;H][c;H]c1C(=O)[N;H2]_20	2	false	REALSpace_70bn_2024-09	m_11bcb	124078	517538
Clc1ncc2c(SC(C(=O)NCC(=O)Nc3c(cccc3)C(=O)N)=C2)c1	660	fCSFP4	weighted-fingerprint-similarity	0.926	0.579	m_11bbb____22169958____22009174	N/A	S1c2c(cc([N+]([O-])=O)cc2)C=C1C(=O)Nc3c(cccc3)C(=O)N	[*;R2][#6;r][#6;r]C(=O)[N;H]c1[c;H][c;H][c;H][c;H]c1C(=O)[N;H2]_20	2	false	REALSpace_70bn_2024-09	m_11bbb	22169958	22009174
O=C(N)c1c(NC(=O)C2=CC=3N(N=C(C3)C)C=C2)cccc1	661	fCSFP4	weighted-fingerprint-similarity	0.926	0.436	m_11bcb____124078____28252182	N/A	S1c2c(cc([N+]([O-])=O)cc2)C=C1C(=O)Nc3c(cccc3)C(=O)N	[*;R2][#6;r][#6;r]C(=O)[N;H]c1[c;H][c;H][c;H][c;H]c1C(=O)[N;H2]_20	2	false	REALSpace_70bn_2024-09	m_11bcb	124078	28252182
O=C(Nc1c(cccc1)C(=O)N)c2cnc3NC=C(c3c2)C	662	fCSFP4	weighted-fingerprint-similarity	0.926	0.436	m_11bcb____124078____26272898	N/A	S1c2c(cc([N+]([O-])=O)cc2)C=C1C(=O)Nc3c(cccc3)C(=O)N	[*;R2][#6;r][#6;r]C(=O)[N;H]c1[c;H][c;H][c;H][c;H]c1C(=O)[N;H2]_20	2	false	REALSpace_70bn_2024-09	m_11bcb	124078	26272898
S1C(C(=O)OC)=CC2=C1SC(C(=O)NCC(=O)Nc3c(cccc3)C(=O)N)=C2	663	fCSFP4	weighted-fingerprint-similarity	0.925	0.566	m_11bbb____22169958____14599882	N/A	S1c2c(cc([N+]([O-])=O)cc2)C=C1C(=O)Nc3c(cccc3)C(=O)N	[*;R2][#6;r][#6;r]C(=O)[N;H]c1[c;H][c;H][c;H][c;H]c1C(=O)[N;H2]_20	2	false	REALSpace_70bn_2024-09	m_11bbb	22169958	14599882
S1c2c(c([N+]([O-])=O)ccc2)C=C1C(=O)Nc3c(cc(O)cc3)C(=O)N	664	fCSFP4	weighted-fingerprint-similarity	0.925	0.711	m_22bdl____13142064____24595170	N/A	S1c2c(cc([N+]([O-])=O)cc2)C=C1C(=O)Nc3c(cccc3)C(=O)N	[*;R2][#6;r][#6;r]C(=O)[N;H]c1[c;H][c;H][c;H][c;H]c1C(=O)[N;H2]_20	2	false	REALSpace_70bn_2024-09	m_22bdl	13142064	24595170
S1c2c(c([N+]([O-])=O)ccc2)C=C1C(=O)Nc3c(ccc(O)c3)C(=O)N	665	fCSFP4	weighted-fingerprint-similarity	0.925	0.711	m_22bdl____27034224____24595170	N/A	S1c2c(cc([N+]([O-])=O)cc2)C=C1C(=O)Nc3c(cccc3)C(=O)N	[*;R2][#6;r][#6;r]C(=O)[N;H]c1[c;H][c;H][c;H][c;H]c1C(=O)[N;H2]_20	2	false	REALSpace_70bn_2024-09	m_22bdl	27034224	24595170
[O-]C(=O)C1=NNc2c1cc(cc2)C(=O)Nc3c(cccc3)C(=O)N	666	fCSFP4	weighted-fingerprint-similarity	0.925	0.457	m_188690ccb____21774664____16131172	N/A	S1c2c(cc([N+]([O-])=O)cc2)C=C1C(=O)Nc3c(cccc3)C(=O)N	[*;R2][#6;r][#6;r]C(=O)[N;H]c1[c;H][c;H][c;H][c;H]c1C(=O)[N;H2]_20	2	false	REALSpace_70bn_2024-09	m_188690ccb	21774664	16131172
O=C(N)c1c(NC(=O)C2=CC3=C(ON=C3C=C2)c4ccccc4)cccc1	667	fCSFP4	weighted-fingerprint-similarity	0.925	0.453	m_11bcb____124078____123710	N/A	S1c2c(cc([N+]([O-])=O)cc2)C=C1C(=O)Nc3c(cccc3)C(=O)N	[*;R2][#6;r][#6;r]C(=O)[N;H]c1[c;H][c;H][c;H][c;H]c1C(=O)[N;H2]_20	2	false	REALSpace_70bn_2024-09	m_11bcb	124078	123710
O=C(Nc1c(cccc1)C(=O)N)c2cc(OC)c3ncccc3c2	668	fCSFP4	weighted-fingerprint-similarity	0.925	0.453	m_11bcb____124078____17315806	N/A	S1c2c(cc([N+]([O-])=O)cc2)C=C1C(=O)Nc3c(cccc3)C(=O)N	[*;R2][#6;r][#6;r]C(=O)[N;H]c1[c;H][c;H][c;H][c;H]c1C(=O)[N;H2]_20	2	false	REALSpace_70bn_2024-09	m_11bcb	124078	17315806
O=C(Nc1c(cccc1)C(=O)N)c2cc3NN=C(C#N)c3cc2	669	fCSFP4	weighted-fingerprint-similarity	0.925	0.453	m_22bdl____138522____23725932	N/A	S1c2c(cc([N+]([O-])=O)cc2)C=C1C(=O)Nc3c(cccc3)C(=O)N	[*;R2][#6;r][#6;r]C(=O)[N;H]c1[c;H][c;H][c;H][c;H]c1C(=O)[N;H2]_20	2	false	REALSpace_70bn_2024-09	m_22bdl	138522	23725932
O=C(Nc1c(cccc1)C(=O)N)c2cc3c(NN=C3CC)cc2	670	fCSFP4	weighted-fingerprint-similarity	0.925	0.453	m_22bdl____138522____24529790	N/A	S1c2c(cc([N+]([O-])=O)cc2)C=C1C(=O)Nc3c(cccc3)C(=O)N	[*;R2][#6;r][#6;r]C(=O)[N;H]c1[c;H][c;H][c;H][c;H]c1C(=O)[N;H2]_20	2	false	REALSpace_70bn_2024-09	m_22bdl	138522	24529790
O=C(Nc1c(cccc1)C(=O)N)c2cc3c(cc2)C(=O)N(C3=O)CCCC	671	fCSFP4	weighted-fingerprint-similarity	0.925	0.453	m_11bcb____124078____54373	N/A	S1c2c(cc([N+]([O-])=O)cc2)C=C1C(=O)Nc3c(cccc3)C(=O)N	[*;R2][#6;r][#6;r]C(=O)[N;H]c1[c;H][c;H][c;H][c;H]c1C(=O)[N;H2]_20	2	false	REALSpace_70bn_2024-09	m_11bcb	124078	54373
O=C(Nc1c(cccc1)C(=O)N)c2cc3ncnc(NC)c3cc2	672	fCSFP4	weighted-fingerprint-similarity	0.925	0.453	m_11bcb____124078____27042200	N/A	S1c2c(cc([N+]([O-])=O)cc2)C=C1C(=O)Nc3c(cccc3)C(=O)N	[*;R2][#6;r][#6;r]C(=O)[N;H]c1[c;H][c;H][c;H][c;H]c1C(=O)[N;H2]_20	2	false	REALSpace_70bn_2024-09	m_11bcb	124078	27042200
S1c2c(ncc(c2)C(=O)Nc3c(cccc3)C(=O)N)C(=C1)C	673	fCSFP4	weighted-fingerprint-similarity	0.925	0.453	m_11bcb____124078____26273024	N/A	S1c2c(cc([N+]([O-])=O)cc2)C=C1C(=O)Nc3c(cccc3)C(=O)N	[*;R2][#6;r][#6;r]C(=O)[N;H]c1[c;H][c;H][c;H][c;H]c1C(=O)[N;H2]_20	2	false	REALSpace_70bn_2024-09	m_11bcb	124078	26273024
O=C(N)c1c(NC(=O)C=2N(c3c(cccc3)C2)CCC)cccc1	674	fCSFP4	weighted-fingerprint-similarity	0.925	0.449	m_11ccb____124078____9195680	N/A	S1c2c(cc([N+]([O-])=O)cc2)C=C1C(=O)Nc3c(cccc3)C(=O)N	[*;R2][#6;r][#6;r]C(=O)[N;H]c1[c;H][c;H][c;H][c;H]c1C(=O)[N;H2]_20	2	false	REALSpace_70bn_2024-09	m_11ccb	124078	9195680
[O-]C(=O)C=1Nc2c(cccc2C1)C(=O)Nc3c(cccc3)C(=O)N	675	fCSFP4	weighted-fingerprint-similarity	0.925	0.449	m_188690bcb____21774664____20276586	N/A	S1c2c(cc([N+]([O-])=O)cc2)C=C1C(=O)Nc3c(cccc3)C(=O)N	[*;R2][#6;r][#6;r]C(=O)[N;H]c1[c;H][c;H][c;H][c;H]c1C(=O)[N;H2]_20	2	false	REALSpace_70bn_2024-09	m_188690bcb	21774664	20276586
Brc1c2NC(C(=O)Nc3c(cccc3)C(=O)N)=Cc2cc(Br)c1	676	fCSFP4	weighted-fingerprint-similarity	0.925	0.445	m_11bcb____124078____26278586	N/A	S1c2c(cc([N+]([O-])=O)cc2)C=C1C(=O)Nc3c(cccc3)C(=O)N	[*;R2][#6;r][#6;r]C(=O)[N;H]c1[c;H][c;H][c;H][c;H]c1C(=O)[N;H2]_20	2	false	REALSpace_70bn_2024-09	m_11bcb	124078	26278586
Brc1c2OC(C(=O)Nc3c(cccc3)C(=O)N)=Cc2cc(Br)c1	677	fCSFP4	weighted-fingerprint-similarity	0.925	0.445	m_11bcb____124078____2335100	N/A	S1c2c(cc([N+]([O-])=O)cc2)C=C1C(=O)Nc3c(cccc3)C(=O)N	[*;R2][#6;r][#6;r]C(=O)[N;H]c1[c;H][c;H][c;H][c;H]c1C(=O)[N;H2]_20	2	false	REALSpace_70bn_2024-09	m_11bcb	124078	2335100
Clc1c2NC(C(=O)Nc3c(cccc3)C(=O)N)=Cc2cc(Cl)c1	678	fCSFP4	weighted-fingerprint-similarity	0.925	0.445	m_11bcb____124078____25921500	N/A	S1c2c(cc([N+]([O-])=O)cc2)C=C1C(=O)Nc3c(cccc3)C(=O)N	[*;R2][#6;r][#6;r]C(=O)[N;H]c1[c;H][c;H][c;H][c;H]c1C(=O)[N;H2]_20	2	false	REALSpace_70bn_2024-09	m_11bcb	124078	25921500
Fc1c2NC(C(=O)Nc3c(cccc3)C(=O)N)=Cc2cc(F)c1	679	fCSFP4	weighted-fingerprint-similarity	0.925	0.445	m_11bcb____124078____25921574	N/A	S1c2c(cc([N+]([O-])=O)cc2)C=C1C(=O)Nc3c(cccc3)C(=O)N	[*;R2][#6;r][#6;r]C(=O)[N;H]c1[c;H][c;H][c;H][c;H]c1C(=O)[N;H2]_20	2	false	REALSpace_70bn_2024-09	m_11bcb	124078	25921574
Fc1c2OC(C(=O)Nc3c(cccc3)C(=O)N)=Cc2cc(F)c1	680	fCSFP4	weighted-fingerprint-similarity	0.925	0.445	m_11bcb____124078____22009568	N/A	S1c2c(cc([N+]([O-])=O)cc2)C=C1C(=O)Nc3c(cccc3)C(=O)N	[*;R2][#6;r][#6;r]C(=O)[N;H]c1[c;H][c;H][c;H][c;H]c1C(=O)[N;H2]_20	2	false	REALSpace_70bn_2024-09	m_11bcb	124078	22009568
O=C(Nc1c(cccc1)C(=O)N)C=2Nc3c(cc(cc3C2)C)C	681	fCSFP4	weighted-fingerprint-similarity	0.925	0.445	m_11bcb____124078____25921544	N/A	S1c2c(cc([N+]([O-])=O)cc2)C=C1C(=O)Nc3c(cccc3)C(=O)N	[*;R2][#6;r][#6;r]C(=O)[N;H]c1[c;H][c;H][c;H][c;H]c1C(=O)[N;H2]_20	2	false	REALSpace_70bn_2024-09	m_11bcb	124078	25921544
O=C(Nc1c(cccc1)C(=O)N)c2cnc3N(N=Cc3c2)C	682	fCSFP4	weighted-fingerprint-similarity	0.925	0.445	m_11bcb____124078____6484800	N/A	S1c2c(cc([N+]([O-])=O)cc2)C=C1C(=O)Nc3c(cccc3)C(=O)N	[*;R2][#6;r][#6;r]C(=O)[N;H]c1[c;H][c;H][c;H][c;H]c1C(=O)[N;H2]_20	2	false	REALSpace_70bn_2024-09	m_11bcb	124078	6484800
O=C(Nc1c(cccc1)C(=O)N)c2cnc3OC(=Cc3c2)C[NH3+]	683	fCSFP4	weighted-fingerprint-similarity	0.925	0.445	m_240690bck____7350998____20642464	N/A	S1c2c(cc([N+]([O-])=O)cc2)C=C1C(=O)Nc3c(cccc3)C(=O)N	[*;R2][#6;r][#6;r]C(=O)[N;H]c1[c;H][c;H][c;H][c;H]c1C(=O)[N;H2]_20	2	false	REALSpace_70bn_2024-09	m_240690bck	7350998	20642464
S1C(C(=O)Nc2c(cccc2)C(=O)N)=CC=3C(=NN(C13)Cc4ccccc4)C	684	fCSFP4	weighted-fingerprint-similarity	0.925	0.487	m_11bcb____124078____54418	N/A	S1c2c(cc([N+]([O-])=O)cc2)C=C1C(=O)Nc3c(cccc3)C(=O)N	[*;R2][#6;r][#6;r]C(=O)[N;H]c1[c;H][c;H][c;H][c;H]c1C(=O)[N;H2]_20	2	false	REALSpace_70bn_2024-09	m_11bcb	124078	54418
Clc1ncc2OC(C(=O)Nc3c(cccc3)C(=O)N)=Cc2c1	685	fCSFP4	weighted-fingerprint-similarity	0.925	0.441	m_11bcb____124078____26227392	N/A	S1c2c(cc([N+]([O-])=O)cc2)C=C1C(=O)Nc3c(cccc3)C(=O)N	[*;R2][#6;r][#6;r]C(=O)[N;H]c1[c;H][c;H][c;H][c;H]c1C(=O)[N;H2]_20	2	false	REALSpace_70bn_2024-09	m_11bcb	124078	26227392
Fc1ncc2OC(C(=O)Nc3c(cccc3)C(=O)N)=Cc2c1	686	fCSFP4	weighted-fingerprint-similarity	0.925	0.441	m_22bdl____138522____26660550	N/A	S1c2c(cc([N+]([O-])=O)cc2)C=C1C(=O)Nc3c(cccc3)C(=O)N	[*;R2][#6;r][#6;r]C(=O)[N;H]c1[c;H][c;H][c;H][c;H]c1C(=O)[N;H2]_20	2	false	REALSpace_70bn_2024-09	m_22bdl	138522	26660550
O=C(N)c1c(NC(=O)C=2Oc3c(nccc3)C2)cccc1	687	fCSFP4	weighted-fingerprint-similarity	0.925	0.437	m_11bcb____124078____13216710	N/A	S1c2c(cc([N+]([O-])=O)cc2)C=C1C(=O)Nc3c(cccc3)C(=O)N	[*;R2][#6;r][#6;r]C(=O)[N;H]c1[c;H][c;H][c;H][c;H]c1C(=O)[N;H2]_20	2	false	REALSpace_70bn_2024-09	m_11bcb	124078	13216710
S1C(C(=O)Nc2c(cccc2)C(=O)N)=CC=3C(=NN(C13)C)C(C)C	688	fCSFP4	weighted-fingerprint-similarity	0.925	0.480	m_11bcb____124078____6174602	N/A	S1c2c(cc([N+]([O-])=O)cc2)C=C1C(=O)Nc3c(cccc3)C(=O)N	[*;R2][#6;r][#6;r]C(=O)[N;H]c1[c;H][c;H][c;H][c;H]c1C(=O)[N;H2]_20	2	false	REALSpace_70bn_2024-09	m_11bcb	124078	6174602
O=C(NCC(=O)Nc1c(cccc1)C(=O)N)c2cc3c(cc(N)cc3)cc2	689	fCSFP4	weighted-fingerprint-similarity	0.925	0.537	m_240690bbs____21568102____24171802	N/A	S1c2c(cc([N+]([O-])=O)cc2)C=C1C(=O)Nc3c(cccc3)C(=O)N	[*;R2][#6;r][#6;r]C(=O)[N;H]c1[c;H][c;H][c;H][c;H]c1C(=O)[N;H2]_20	2	false	REALSpace_70bn_2024-09	m_240690bbs	21568102	24171802
BrC=1N2C(=CC(C(=O)Nc3c(cccc3)C(=O)N)=C2)C=CC1	690	fCSFP4	weighted-fingerprint-similarity	0.925	0.433	m_11bcb____124078____22009360	N/A	S1c2c(cc([N+]([O-])=O)cc2)C=C1C(=O)Nc3c(cccc3)C(=O)N	[*;R2][#6;r][#6;r]C(=O)[N;H]c1[c;H][c;H][c;H][c;H]c1C(=O)[N;H2]_20	2	false	REALSpace_70bn_2024-09	m_11bcb	124078	22009360
Brc1c2c(SC(C(=O)NCC(=O)Nc3c(cccc3)C(=O)N)=C2)ccc1	691	fCSFP4	weighted-fingerprint-similarity	0.925	0.575	m_11bbb____22169958____14245944	N/A	S1c2c(cc([N+]([O-])=O)cc2)C=C1C(=O)Nc3c(cccc3)C(=O)N	[*;R2][#6;r][#6;r]C(=O)[N;H]c1[c;H][c;H][c;H][c;H]c1C(=O)[N;H2]_20	2	false	REALSpace_70bn_2024-09	m_11bbb	22169958	14245944
Clc1c2c(SC(C(=O)NCC(=O)Nc3c(cccc3)C(=O)N)=C2)ccc1	692	fCSFP4	weighted-fingerprint-similarity	0.925	0.575	m_11bbb____22169958____55547	N/A	S1c2c(cc([N+]([O-])=O)cc2)C=C1C(=O)Nc3c(cccc3)C(=O)N	[*;R2][#6;r][#6;r]C(=O)[N;H]c1[c;H][c;H][c;H][c;H]c1C(=O)[N;H2]_20	2	false	REALSpace_70bn_2024-09	m_11bbb	22169958	55547
S1c2c(c(F)ccc2)C=C1C(=O)NCC(=O)Nc3c(cccc3)C(=O)N	693	fCSFP4	weighted-fingerprint-similarity	0.925	0.575	m_11bbb____22169958____55625	N/A	S1c2c(cc([N+]([O-])=O)cc2)C=C1C(=O)Nc3c(cccc3)C(=O)N	[*;R2][#6;r][#6;r]C(=O)[N;H]c1[c;H][c;H][c;H][c;H]c1C(=O)[N;H2]_20	2	false	REALSpace_70bn_2024-09	m_11bbb	22169958	55625
S1c2c(c(ccc2)C)C=C1C(=O)NCC(=O)Nc3c(cccc3)C(=O)N	694	fCSFP4	weighted-fingerprint-similarity	0.925	0.575	m_11bbb____22169958____28369862	N/A	S1c2c(cc([N+]([O-])=O)cc2)C=C1C(=O)Nc3c(cccc3)C(=O)N	[*;R2][#6;r][#6;r]C(=O)[N;H]c1[c;H][c;H][c;H][c;H]c1C(=O)[N;H2]_20	2	false	REALSpace_70bn_2024-09	m_11bbb	22169958	28369862
ClC=1C(F)=CN2C(=CC(C(=O)Nc3c(cccc3)C(=O)N)=C2)C1	695	fCSFP4	weighted-fingerprint-similarity	0.925	0.429	m_11bcb____124078____28414160	N/A	S1c2c(cc([N+]([O-])=O)cc2)C=C1C(=O)Nc3c(cccc3)C(=O)N	[*;R2][#6;r][#6;r]C(=O)[N;H]c1[c;H][c;H][c;H][c;H]c1C(=O)[N;H2]_20	2	false	REALSpace_70bn_2024-09	m_11bcb	124078	28414160
O=C(N)c1c(NC(=O)C2=CC3=NN=CN3C=C2)cccc1	696	fCSFP4	weighted-fingerprint-similarity	0.924	0.424	m_11bcb____124078____17648422	N/A	S1c2c(cc([N+]([O-])=O)cc2)C=C1C(=O)Nc3c(cccc3)C(=O)N	[*;R2][#6;r][#6;r]C(=O)[N;H]c1[c;H][c;H][c;H][c;H]c1C(=O)[N;H2]_20	2	false	REALSpace_70bn_2024-09	m_11bcb	124078	17648422
Brc1cc(NC(=O)C=2Sc3c(c([N+]([O-])=O)ccc3)C2)c(cc1)C(=O)N	697	fCSFP4	weighted-fingerprint-similarity	0.924	0.705	m_11bcb____25793388____26276910	N/A	S1c2c(cc([N+]([O-])=O)cc2)C=C1C(=O)Nc3c(cccc3)C(=O)N	[*;R2][#6;r][#6;r]C(=O)[N;H]c1[c;H][c;H][c;H][c;H]c1C(=O)[N;H2]_20	2	false	REALSpace_70bn_2024-09	m_11bcb	25793388	26276910
Brc1cc(c(NC(=O)C=2Sc3c(c([N+]([O-])=O)ccc3)C2)cc1)C(=O)N	698	fCSFP4	weighted-fingerprint-similarity	0.924	0.705	m_11dcb____1009424____26276910	N/A	S1c2c(cc([N+]([O-])=O)cc2)C=C1C(=O)Nc3c(cccc3)C(=O)N	[*;R2][#6;r][#6;r]C(=O)[N;H]c1[c;H][c;H][c;H][c;H]c1C(=O)[N;H2]_20	2	false	REALSpace_70bn_2024-09	m_11dcb	1009424	26276910
Clc1cc(NC(=O)C=2Sc3c(c([N+]([O-])=O)ccc3)C2)c(cc1)C(=O)N	699	fCSFP4	weighted-fingerprint-similarity	0.924	0.705	m_11bcb____598874____26276910	N/A	S1c2c(cc([N+]([O-])=O)cc2)C=C1C(=O)Nc3c(cccc3)C(=O)N	[*;R2][#6;r][#6;r]C(=O)[N;H]c1[c;H][c;H][c;H][c;H]c1C(=O)[N;H2]_20	2	false	REALSpace_70bn_2024-09	m_11bcb	598874	26276910
Clc1cc(c(NC(=O)C=2Sc3c(c([N+]([O-])=O)ccc3)C2)cc1)C(=O)N	700	fCSFP4	weighted-fingerprint-similarity	0.924	0.705	m_11dcb____1742730____26276910	N/A	S1c2c(cc([N+]([O-])=O)cc2)C=C1C(=O)Nc3c(cccc3)C(=O)N	[*;R2][#6;r][#6;r]C(=O)[N;H]c1[c;H][c;H][c;H][c;H]c1C(=O)[N;H2]_20	2	false	REALSpace_70bn_2024-09	m_11dcb	1742730	26276910
S1c2c(c([N+]([O-])=O)ccc2)C=C1C(=O)Nc3c(cc(F)cc3)C(=O)N	701	fCSFP4	weighted-fingerprint-similarity	0.924	0.705	m_11dcb____924508____26276910	N/A	S1c2c(cc([N+]([O-])=O)cc2)C=C1C(=O)Nc3c(cccc3)C(=O)N	[*;R2][#6;r][#6;r]C(=O)[N;H]c1[c;H][c;H][c;H][c;H]c1C(=O)[N;H2]_20	2	false	REALSpace_70bn_2024-09	m_11dcb	924508	26276910
S1c2c(c([N+]([O-])=O)ccc2)C=C1C(=O)Nc3c(cc(cc3)C)C(=O)N	702	fCSFP4	weighted-fingerprint-similarity	0.924	0.705	m_11dcb____11573116____26276910	N/A	S1c2c(cc([N+]([O-])=O)cc2)C=C1C(=O)Nc3c(cccc3)C(=O)N	[*;R2][#6;r][#6;r]C(=O)[N;H]c1[c;H][c;H][c;H][c;H]c1C(=O)[N;H2]_20	2	false	REALSpace_70bn_2024-09	m_11dcb	11573116	26276910
S1c2c(c([N+]([O-])=O)ccc2)C=C1C(=O)Nc3c(ccc(c3)C)C(=O)N	703	fCSFP4	weighted-fingerprint-similarity	0.924	0.705	m_11dcb____11764524____26276910	N/A	S1c2c(cc([N+]([O-])=O)cc2)C=C1C(=O)Nc3c(cccc3)C(=O)N	[*;R2][#6;r][#6;r]C(=O)[N;H]c1[c;H][c;H][c;H][c;H]c1C(=O)[N;H2]_20	2	false	REALSpace_70bn_2024-09	m_11dcb	11764524	26276910
O=C(Nc1c(cccc1)C(=O)N)c2cc3N=NN(c3cc2)CC	704	fCSFP4	weighted-fingerprint-similarity	0.924	0.450	m_11bcb____124078____55323	N/A	S1c2c(cc([N+]([O-])=O)cc2)C=C1C(=O)Nc3c(cccc3)C(=O)N	[*;R2][#6;r][#6;r]C(=O)[N;H]c1[c;H][c;H][c;H][c;H]c1C(=O)[N;H2]_20	2	false	REALSpace_70bn_2024-09	m_11bcb	124078	55323
O=C(Nc1c(cccc1)C(=O)N)c2cc3c(cc2)C(=O)N(C3=O)CC(C)C	705	fCSFP4	weighted-fingerprint-similarity	0.924	0.450	m_11bcb____124078____22157674	N/A	S1c2c(cc([N+]([O-])=O)cc2)C=C1C(=O)Nc3c(cccc3)C(=O)N	[*;R2][#6;r][#6;r]C(=O)[N;H]c1[c;H][c;H][c;H][c;H]c1C(=O)[N;H2]_20	2	false	REALSpace_70bn_2024-09	m_11bcb	124078	22157674
Fc1c(F)ccc2c1OC(C(=O)Nc3c(cccc3)C(=O)N)=C2	706	fCSFP4	weighted-fingerprint-similarity	0.924	0.446	m_11bcb____124078____22009108	N/A	S1c2c(cc([N+]([O-])=O)cc2)C=C1C(=O)Nc3c(cccc3)C(=O)N	[*;R2][#6;r][#6;r]C(=O)[N;H]c1[c;H][c;H][c;H][c;H]c1C(=O)[N;H2]_20	2	false	REALSpace_70bn_2024-09	m_11bcb	124078	22009108
O=C(N)c1c(NC(=O)C=2N(c3c(cccc3)C2)CC#C)cccc1	707	fCSFP4	weighted-fingerprint-similarity	0.924	0.446	m_11bcb____124078____18235766	N/A	S1c2c(cc([N+]([O-])=O)cc2)C=C1C(=O)Nc3c(cccc3)C(=O)N	[*;R2][#6;r][#6;r]C(=O)[N;H]c1[c;H][c;H][c;H][c;H]c1C(=O)[N;H2]_20	2	false	REALSpace_70bn_2024-09	m_11bcb	124078	18235766
O=C(N)c1c(NC(=O)C=2N(c3c(cccc3)C2)CC#N)cccc1	708	fCSFP4	weighted-fingerprint-similarity	0.924	0.446	m_11bcb____124078____3489936	N/A	S1c2c(cc([N+]([O-])=O)cc2)C=C1C(=O)Nc3c(cccc3)C(=O)N	[*;R2][#6;r][#6;r]C(=O)[N;H]c1[c;H][c;H][c;H][c;H]c1C(=O)[N;H2]_20	2	false	REALSpace_70bn_2024-09	m_11bcb	124078	3489936
O=C(N)c1c(NC(=O)C=2NC(=O)c3c(ccnc3)C2)cccc1	709	fCSFP4	weighted-fingerprint-similarity	0.924	0.446	m_22bdl____138522____14174180	N/A	S1c2c(cc([N+]([O-])=O)cc2)C=C1C(=O)Nc3c(cccc3)C(=O)N	[*;R2][#6;r][#6;r]C(=O)[N;H]c1[c;H][c;H][c;H][c;H]c1C(=O)[N;H2]_20	2	false	REALSpace_70bn_2024-09	m_22bdl	138522	14174180
O=C(Nc1c(cccc1)C(=O)N)c2c(OCCC)nc3c(c2)cccc3	710	fCSFP4	weighted-fingerprint-similarity	0.924	0.446	m_11bcb____124078____13226078	N/A	S1c2c(cc([N+]([O-])=O)cc2)C=C1C(=O)Nc3c(cccc3)C(=O)N	[*;R2][#6;r][#6;r]C(=O)[N;H]c1[c;H][c;H][c;H][c;H]c1C(=O)[N;H2]_20	2	false	REALSpace_70bn_2024-09	m_11bcb	124078	13226078
Fc1c2ncc(cc2cc(c1)C)C(=O)Nc3c(cccc3)C(=O)N	711	fCSFP4	weighted-fingerprint-similarity	0.924	0.442	m_11bcb____124078____15415504	N/A	S1c2c(cc([N+]([O-])=O)cc2)C=C1C(=O)Nc3c(cccc3)C(=O)N	[*;R2][#6;r][#6;r]C(=O)[N;H]c1[c;H][c;H][c;H][c;H]c1C(=O)[N;H2]_20	2	false	REALSpace_70bn_2024-09	m_11bcb	124078	15415504
O=C(N)c1c(NC(=O)C=2C(=O)Nc3ncccc3C2)cccc1	712	fCSFP4	weighted-fingerprint-similarity	0.924	0.442	m_22bdd____138522____21203356	N/A	S1c2c(cc([N+]([O-])=O)cc2)C=C1C(=O)Nc3c(cccc3)C(=O)N	[*;R2][#6;r][#6;r]C(=O)[N;H]c1[c;H][c;H][c;H][c;H]c1C(=O)[N;H2]_20	2	false	REALSpace_70bn_2024-09	m_22bdd	138522	21203356
O=C(OC)c1cnc2NC(C(=O)Nc3c(cccc3)C(=O)N)=Cc2c1	713	fCSFP4	weighted-fingerprint-similarity	0.924	0.442	m_11bcb____124078____26278036	N/A	S1c2c(cc([N+]([O-])=O)cc2)C=C1C(=O)Nc3c(cccc3)C(=O)N	[*;R2][#6;r][#6;r]C(=O)[N;H]c1[c;H][c;H][c;H][c;H]c1C(=O)[N;H2]_20	2	false	REALSpace_70bn_2024-09	m_11bcb	124078	26278036
O=C(N)c1c(NC(=O)C=2Nc3c(cc4OCCOc4c3)C2)cccc1	714	fCSFP4	weighted-fingerprint-similarity	0.924	0.438	m_11bcb____124078____25923100	N/A	S1c2c(cc([N+]([O-])=O)cc2)C=C1C(=O)Nc3c(cccc3)C(=O)N	[*;R2][#6;r][#6;r]C(=O)[N;H]c1[c;H][c;H][c;H][c;H]c1C(=O)[N;H2]_20	2	false	REALSpace_70bn_2024-09	m_11bcb	124078	25923100
O=C(Nc1c(cccc1)C(=O)N)C=2Nc3c(cc(OC)nc3)C2	715	fCSFP4	weighted-fingerprint-similarity	0.924	0.438	m_22bdl____138522____26254934	N/A	S1c2c(cc([N+]([O-])=O)cc2)C=C1C(=O)Nc3c(cccc3)C(=O)N	[*;R2][#6;r][#6;r]C(=O)[N;H]c1[c;H][c;H][c;H][c;H]c1C(=O)[N;H2]_20	2	false	REALSpace_70bn_2024-09	m_22bdl	138522	26254934
O=C(Nc1c(cccc1)C(=O)N)c2c3c(cc(O)cc3)ccc2	716	fCSFP4	weighted-fingerprint-similarity	0.924	0.537	m_22bdl____138522____11560602	N/A	S1c2c(cc([N+]([O-])=O)cc2)C=C1C(=O)Nc3c(cccc3)C(=O)N	[*;R2][#6;r][#6;r]C(=O)[N;H]c1[c;H][c;H][c;H][c;H]c1C(=O)[N;H2]_20	2	false	REALSpace_70bn_2024-09	m_22bdl	138522	11560602
Clc1nc2c(SC(C(=O)NCC(=O)Nc3c(cccc3)C(=O)N)=C2)cc1	717	fCSFP4	weighted-fingerprint-similarity	0.924	0.574	m_11bbb____22169958____11971988	N/A	S1c2c(cc([N+]([O-])=O)cc2)C=C1C(=O)Nc3c(cccc3)C(=O)N	[*;R2][#6;r][#6;r]C(=O)[N;H]c1[c;H][c;H][c;H][c;H]c1C(=O)[N;H2]_20	2	false	REALSpace_70bn_2024-09	m_11bbb	22169958	11971988
Brc1cc2c(cc(cc2)C(=O)NCC(=O)Nc3c(cccc3)C(=O)N)cc1	718	fCSFP4	weighted-fingerprint-similarity	0.924	0.533	m_11bbb____22169958____7594426	N/A	S1c2c(cc([N+]([O-])=O)cc2)C=C1C(=O)Nc3c(cccc3)C(=O)N	[*;R2][#6;r][#6;r]C(=O)[N;H]c1[c;H][c;H][c;H][c;H]c1C(=O)[N;H2]_20	2	false	REALSpace_70bn_2024-09	m_11bbb	22169958	7594426
Brc1cc2c(cc1)ccc(c2)C(=O)NCC(=O)Nc3c(cccc3)C(=O)N	719	fCSFP4	weighted-fingerprint-similarity	0.924	0.533	m_11bbb____22169958____12623846	N/A	S1c2c(cc([N+]([O-])=O)cc2)C=C1C(=O)Nc3c(cccc3)C(=O)N	[*;R2][#6;r][#6;r]C(=O)[N;H]c1[c;H][c;H][c;H][c;H]c1C(=O)[N;H2]_20	2	false	REALSpace_70bn_2024-09	m_11bbb	22169958	12623846
Clc1cc2c(cc(cc2)C(=O)NCC(=O)Nc3c(cccc3)C(=O)N)cc1	720	fCSFP4	weighted-fingerprint-similarity	0.924	0.533	m_11bbb____22169958____19438224	N/A	S1c2c(cc([N+]([O-])=O)cc2)C=C1C(=O)Nc3c(cccc3)C(=O)N	[*;R2][#6;r][#6;r]C(=O)[N;H]c1[c;H][c;H][c;H][c;H]c1C(=O)[N;H2]_20	2	false	REALSpace_70bn_2024-09	m_11bbb	22169958	19438224
O=C(NCC(=O)Nc1c(cccc1)C(=O)N)c2cc3c(cc(cc3)C)cc2	721	fCSFP4	weighted-fingerprint-similarity	0.924	0.533	m_11bbb____22169958____15071058	N/A	S1c2c(cc([N+]([O-])=O)cc2)C=C1C(=O)Nc3c(cccc3)C(=O)N	[*;R2][#6;r][#6;r]C(=O)[N;H]c1[c;H][c;H][c;H][c;H]c1C(=O)[N;H2]_20	2	false	REALSpace_70bn_2024-09	m_11bbb	22169958	15071058
O=C(N)c1c(NC(=O)C2=NN3N=CC=CC3=C2)cccc1	722	fCSFP4	weighted-fingerprint-similarity	0.924	0.421	m_11bcb____124078____17596252	N/A	S1c2c(cc([N+]([O-])=O)cc2)C=C1C(=O)Nc3c(cccc3)C(=O)N	[*;R2][#6;r][#6;r]C(=O)[N;H]c1[c;H][c;H][c;H][c;H]c1C(=O)[N;H2]_20	2	false	REALSpace_70bn_2024-09	m_11bcb	124078	17596252
O=C(N)c1c(NC(=O)C=2N=CN3C(=CC=C3)C2)cccc1	723	fCSFP4	weighted-fingerprint-similarity	0.924	0.421	m_11bcb____124078____13308928	N/A	S1c2c(cc([N+]([O-])=O)cc2)C=C1C(=O)Nc3c(cccc3)C(=O)N	[*;R2][#6;r][#6;r]C(=O)[N;H]c1[c;H][c;H][c;H][c;H]c1C(=O)[N;H2]_20	2	false	REALSpace_70bn_2024-09	m_11bcb	124078	13308928
S1c2c(cccc2)C=C1C(=O)Nc3c(cc(N(C)C)cc3)C(=O)N	724	fCSFP4	weighted-fingerprint-similarity	0.923	0.681	m_11dcb____8160014____109241	N/A	S1c2c(cc([N+]([O-])=O)cc2)C=C1C(=O)Nc3c(cccc3)C(=O)N	[*;R2][#6;r][#6;r]C(=O)[N;H]c1[c;H][c;H][c;H][c;H]c1C(=O)[N;H2]_20	2	false	REALSpace_70bn_2024-09	m_11dcb	8160014	109241
FC(F)(F)c1cc2NC(=O)C(C(=O)Nc3c(cccc3)C(=O)N)=Cc2cc1	725	fCSFP4	weighted-fingerprint-similarity	0.923	0.458	m_22bdl____138522____13218818	N/A	S1c2c(cc([N+]([O-])=O)cc2)C=C1C(=O)Nc3c(cccc3)C(=O)N	[*;R2][#6;r][#6;r]C(=O)[N;H]c1[c;H][c;H][c;H][c;H]c1C(=O)[N;H2]_20	2	false	REALSpace_70bn_2024-09	m_22bdl	138522	13218818
S1c2c(c([N+]([O-])=O)ccc2)C=C1C(=O)Nc3c(ccnc3)C(=O)N	726	fCSFP4	weighted-fingerprint-similarity	0.923	0.695	m_11bcb____25793318____26276910	N/A	S1c2c(cc([N+]([O-])=O)cc2)C=C1C(=O)Nc3c(cccc3)C(=O)N	[*;R2][#6;r][#6;r]C(=O)[N;H]c1[c;H][c;H][c;H][c;H]c1C(=O)[N;H2]_20	2	false	REALSpace_70bn_2024-09	m_11bcb	25793318	26276910
O=C(Nc1c(cccc1)C(=O)N)c2cc3NN=C(c3cc2)C=4[N-]N=NN4	727	fCSFP4	weighted-fingerprint-similarity	0.923	0.447	m_280130bcb____17858516____23725936	N/A	S1c2c(cc([N+]([O-])=O)cc2)C=C1C(=O)Nc3c(cccc3)C(=O)N	[*;R2][#6;r][#6;r]C(=O)[N;H]c1[c;H][c;H][c;H][c;H]c1C(=O)[N;H2]_20	2	false	REALSpace_70bn_2024-09	m_280130bcb	17858516	23725936
O=C(Nc1c(cccc1)C(=O)N)c2cc3OC(=Nc3cc2)N(C)C	728	fCSFP4	weighted-fingerprint-similarity	0.923	0.447	m_11ccb____124078____14047158	N/A	S1c2c(cc([N+]([O-])=O)cc2)C=C1C(=O)Nc3c(cccc3)C(=O)N	[*;R2][#6;r][#6;r]C(=O)[N;H]c1[c;H][c;H][c;H][c;H]c1C(=O)[N;H2]_20	2	false	REALSpace_70bn_2024-09	m_11ccb	124078	14047158
O=C(Nc1c(cccc1)C(=O)N)c2cc3c(NN=C3C(=O)NC)cc2	729	fCSFP4	weighted-fingerprint-similarity	0.923	0.447	m_22bdl____138522____26977844	N/A	S1c2c(cc([N+]([O-])=O)cc2)C=C1C(=O)Nc3c(cccc3)C(=O)N	[*;R2][#6;r][#6;r]C(=O)[N;H]c1[c;H][c;H][c;H][c;H]c1C(=O)[N;H2]_20	2	false	REALSpace_70bn_2024-09	m_22bdl	138522	26977844
O=C(Nc1c(cccc1)C(=O)N)c2cc3c(c(nnc3cc2)C)C	730	fCSFP4	weighted-fingerprint-similarity	0.923	0.447	m_11bcb____124078____13810654	N/A	S1c2c(cc([N+]([O-])=O)cc2)C=C1C(=O)Nc3c(cccc3)C(=O)N	[*;R2][#6;r][#6;r]C(=O)[N;H]c1[c;H][c;H][c;H][c;H]c1C(=O)[N;H2]_20	2	false	REALSpace_70bn_2024-09	m_11bcb	124078	13810654
O=C(Nc1c(cccc1)C(=O)N)c2nc(OCC)c3c(c2)cccc3	731	fCSFP4	weighted-fingerprint-similarity	0.923	0.443	m_11ccb____124078____4968302	N/A	S1c2c(cc([N+]([O-])=O)cc2)C=C1C(=O)Nc3c(cccc3)C(=O)N	[*;R2][#6;r][#6;r]C(=O)[N;H]c1[c;H][c;H][c;H][c;H]c1C(=O)[N;H2]_20	2	false	REALSpace_70bn_2024-09	m_11ccb	124078	4968302
[O-]C(=O)c1c2c(NC=C2)cc(c1)C(=O)Nc3c(cccc3)C(=O)N	732	fCSFP4	weighted-fingerprint-similarity	0.923	0.443	m_188690bcb____21774664____23822550	N/A	S1c2c(cc([N+]([O-])=O)cc2)C=C1C(=O)Nc3c(cccc3)C(=O)N	[*;R2][#6;r][#6;r]C(=O)[N;H]c1[c;H][c;H][c;H][c;H]c1C(=O)[N;H2]_20	2	false	REALSpace_70bn_2024-09	m_188690bcb	21774664	23822550
[O-]C(=O)c1cc(c2c(NC=C2)c1)C(=O)Nc3c(cccc3)C(=O)N	733	fCSFP4	weighted-fingerprint-similarity	0.923	0.443	m_188690bcb____21774664____23815724	N/A	S1c2c(cc([N+]([O-])=O)cc2)C=C1C(=O)Nc3c(cccc3)C(=O)N	[*;R2][#6;r][#6;r]C(=O)[N;H]c1[c;H][c;H][c;H][c;H]c1C(=O)[N;H2]_20	2	false	REALSpace_70bn_2024-09	m_188690bcb	21774664	23815724
Clc1ccc(N2N=C(C3=C2SC(C(=O)Nc4c(cccc4)C(=O)N)=C3)C)cc1	734	fCSFP4	weighted-fingerprint-similarity	0.923	0.480	m_22bdl____138522____59074	N/A	S1c2c(cc([N+]([O-])=O)cc2)C=C1C(=O)Nc3c(cccc3)C(=O)N	[*;R2][#6;r][#6;r]C(=O)[N;H]c1[c;H][c;H][c;H][c;H]c1C(=O)[N;H2]_20	2	false	REALSpace_70bn_2024-09	m_22bdl	138522	59074
S1C(C(=O)Nc2c(cccc2)C(=O)N)=CC=3C(=NN(c4ccc(F)cc4)C13)C	735	fCSFP4	weighted-fingerprint-similarity	0.923	0.480	m_11bcb____124078____53768	N/A	S1c2c(cc([N+]([O-])=O)cc2)C=C1C(=O)Nc3c(cccc3)C(=O)N	[*;R2][#6;r][#6;r]C(=O)[N;H]c1[c;H][c;H][c;H][c;H]c1C(=O)[N;H2]_20	2	false	REALSpace_70bn_2024-09	m_11bcb	124078	53768
Clc1nccc2c1NC(C(=O)Nc3c(cccc3)C(=O)N)=C2	736	fCSFP4	weighted-fingerprint-similarity	0.923	0.439	m_11bcb____124078____26269712	N/A	S1c2c(cc([N+]([O-])=O)cc2)C=C1C(=O)Nc3c(cccc3)C(=O)N	[*;R2][#6;r][#6;r]C(=O)[N;H]c1[c;H][c;H][c;H][c;H]c1C(=O)[N;H2]_20	2	false	REALSpace_70bn_2024-09	m_11bcb	124078	26269712
O=C(N)c1c(NC(=O)C=2Nc3c(nccc3C2)C)cccc1	737	fCSFP4	weighted-fingerprint-similarity	0.923	0.439	m_22bdl____138522____19133592	N/A	S1c2c(cc([N+]([O-])=O)cc2)C=C1C(=O)Nc3c(cccc3)C(=O)N	[*;R2][#6;r][#6;r]C(=O)[N;H]c1[c;H][c;H][c;H][c;H]c1C(=O)[N;H2]_20	2	false	REALSpace_70bn_2024-09	m_22bdl	138522	19133592
O=C(Nc1c(cccc1)C(=O)N)c2cnc3c(c2)C=NNC3=O	738	fCSFP4	weighted-fingerprint-similarity	0.923	0.439	m_22bdl____138522____20629252	N/A	S1c2c(cc([N+]([O-])=O)cc2)C=C1C(=O)Nc3c(cccc3)C(=O)N	[*;R2][#6;r][#6;r]C(=O)[N;H]c1[c;H][c;H][c;H][c;H]c1C(=O)[N;H2]_20	2	false	REALSpace_70bn_2024-09	m_22bdl	138522	20629252
S1C(C(=O)Nc2c(cccc2)C(=O)N)=CC=3C(=NN(C13)C)C(F)(F)F	739	fCSFP4	weighted-fingerprint-similarity	0.923	0.473	m_11bcb____124078____14261592	N/A	S1c2c(cc([N+]([O-])=O)cc2)C=C1C(=O)Nc3c(cccc3)C(=O)N	[*;R2][#6;r][#6;r]C(=O)[N;H]c1[c;H][c;H][c;H][c;H]c1C(=O)[N;H2]_20	2	false	REALSpace_70bn_2024-09	m_11bcb	124078	14261592
S1c2c(c(ccc2)C([O-])=O)C=C1C(=O)NCC(=O)Nc3c(cccc3)C(=O)N	740	fCSFP4	weighted-fingerprint-similarity	0.923	0.569	m_188690bbb____21791182____14730582	N/A	S1c2c(cc([N+]([O-])=O)cc2)C=C1C(=O)Nc3c(cccc3)C(=O)N	[*;R2][#6;r][#6;r]C(=O)[N;H]c1[c;H][c;H][c;H][c;H]c1C(=O)[N;H2]_20	2	false	REALSpace_70bn_2024-09	m_188690bbb	21791182	14730582
S1C(=CC=2N(C(C(=O)Nc3c(cccc3)C(=O)N)=CC12)CC(F)(F)F)C	741	fCSFP4	weighted-fingerprint-similarity	0.923	0.470	m_11bcb____124078____14319390	N/A	S1c2c(cc([N+]([O-])=O)cc2)C=C1C(=O)Nc3c(cccc3)C(=O)N	[*;R2][#6;r][#6;r]C(=O)[N;H]c1[c;H][c;H][c;H][c;H]c1C(=O)[N;H2]_20	2	false	REALSpace_70bn_2024-09	m_11bcb	124078	14319390
S1C(=CC=2N(C(C(=O)Nc3c(cccc3)C(=O)N)=CC12)CC4CC4)C	742	fCSFP4	weighted-fingerprint-similarity	0.923	0.470	m_11bcb____124078____14417776	N/A	S1c2c(cc([N+]([O-])=O)cc2)C=C1C(=O)Nc3c(cccc3)C(=O)N	[*;R2][#6;r][#6;r]C(=O)[N;H]c1[c;H][c;H][c;H][c;H]c1C(=O)[N;H2]_20	2	false	REALSpace_70bn_2024-09	m_11bcb	124078	14417776
BrC=1c2ncc(cc2NC1)C(=O)Nc3c(cccc3)C(=O)N	743	fCSFP4	weighted-fingerprint-similarity	0.923	0.426	m_1626bcb____22015528____22131334	N/A	S1c2c(cc([N+]([O-])=O)cc2)C=C1C(=O)Nc3c(cccc3)C(=O)N	[*;R2][#6;r][#6;r]C(=O)[N;H]c1[c;H][c;H][c;H][c;H]c1C(=O)[N;H2]_20	2	false	REALSpace_70bn_2024-09	m_1626bcb	22015528	22131334
ClC1=CC=2N(N=C(C(=O)Nc3c(cccc3)C(=O)N)C2)C=C1	744	fCSFP4	weighted-fingerprint-similarity	0.923	0.426	m_11bcb____124078____9865212	N/A	S1c2c(cc([N+]([O-])=O)cc2)C=C1C(=O)Nc3c(cccc3)C(=O)N	[*;R2][#6;r][#6;r]C(=O)[N;H]c1[c;H][c;H][c;H][c;H]c1C(=O)[N;H2]_20	2	false	REALSpace_70bn_2024-09	m_11bcb	124078	9865212
O=C(N)c1c(NC(=O)C2=NN3C(=C2)C=C(C=C3)C)cccc1	745	fCSFP4	weighted-fingerprint-similarity	0.923	0.426	m_11bcb____124078____27325354	N/A	S1c2c(cc([N+]([O-])=O)cc2)C=C1C(=O)Nc3c(cccc3)C(=O)N	[*;R2][#6;r][#6;r]C(=O)[N;H]c1[c;H][c;H][c;H][c;H]c1C(=O)[N;H2]_20	2	false	REALSpace_70bn_2024-09	m_11bcb	124078	27325354
S1c2c(cc(cc2)C(=O)OC)C(=C1C(=O)Nc3c(cccc3)C(=O)N)C	746	fCSFP4	weighted-fingerprint-similarity	0.923	0.566	m_11bcb____124078____22449812	N/A	S1c2c(cc([N+]([O-])=O)cc2)C=C1C(=O)Nc3c(cccc3)C(=O)N	[*;R2][#6;r][#6;r]C(=O)[N;H]c1[c;H][c;H][c;H][c;H]c1C(=O)[N;H2]_20	2	false	REALSpace_70bn_2024-09	m_11bcb	124078	22449812
Brc1c2SC(C(=O)NCC(=O)Nc3c(cccc3)C(=O)N)=Cc2ccc1	747	fCSFP4	weighted-fingerprint-similarity	0.923	0.560	m_11bbb____22169958____16476166	N/A	S1c2c(cc([N+]([O-])=O)cc2)C=C1C(=O)Nc3c(cccc3)C(=O)N	[*;R2][#6;r][#6;r]C(=O)[N;H]c1[c;H][c;H][c;H][c;H]c1C(=O)[N;H2]_20	2	false	REALSpace_70bn_2024-09	m_11bbb	22169958	16476166
Brc1cnc2SC(C(=O)NCC(=O)Nc3c(cccc3)C(=O)N)=Cc2c1	748	fCSFP4	weighted-fingerprint-similarity	0.923	0.560	m_11bbb____22169958____22135478	N/A	S1c2c(cc([N+]([O-])=O)cc2)C=C1C(=O)Nc3c(cccc3)C(=O)N	[*;R2][#6;r][#6;r]C(=O)[N;H]c1[c;H][c;H][c;H][c;H]c1C(=O)[N;H2]_20	2	false	REALSpace_70bn_2024-09	m_11bbb	22169958	22135478
Clc1c2SC(C(=O)NCC(=O)Nc3c(cccc3)C(=O)N)=Cc2ccc1	749	fCSFP4	weighted-fingerprint-similarity	0.923	0.560	m_11bbb____22169958____11565822	N/A	S1c2c(cc([N+]([O-])=O)cc2)C=C1C(=O)Nc3c(cccc3)C(=O)N	[*;R2][#6;r][#6;r]C(=O)[N;H]c1[c;H][c;H][c;H][c;H]c1C(=O)[N;H2]_20	2	false	REALSpace_70bn_2024-09	m_11bbb	22169958	11565822
S1c2c(F)cccc2C=C1C(=O)NCC(=O)Nc3c(cccc3)C(=O)N	750	fCSFP4	weighted-fingerprint-similarity	0.923	0.560	m_11bbb____22169958____22136960	N/A	S1c2c(cc([N+]([O-])=O)cc2)C=C1C(=O)Nc3c(cccc3)C(=O)N	[*;R2][#6;r][#6;r]C(=O)[N;H]c1[c;H][c;H][c;H][c;H]c1C(=O)[N;H2]_20	2	false	REALSpace_70bn_2024-09	m_11bbb	22169958	22136960
S1c2c(cccc2C=C1C(=O)NCC(=O)Nc3c(cccc3)C(=O)N)C	751	fCSFP4	weighted-fingerprint-similarity	0.923	0.560	m_11bbb____22169958____10266764	N/A	S1c2c(cc([N+]([O-])=O)cc2)C=C1C(=O)Nc3c(cccc3)C(=O)N	[*;R2][#6;r][#6;r]C(=O)[N;H]c1[c;H][c;H][c;H][c;H]c1C(=O)[N;H2]_20	2	false	REALSpace_70bn_2024-09	m_11bbb	22169958	10266764
Clc1nc2c(c(c1)C)ccc(c2)C(=O)Nc3c(cccc3)C(=O)N	752	fCSFP4	weighted-fingerprint-similarity	0.922	0.444	m_11bcb____124078____19876414	N/A	S1c2c(cc([N+]([O-])=O)cc2)C=C1C(=O)Nc3c(cccc3)C(=O)N	[*;R2][#6;r][#6;r]C(=O)[N;H]c1[c;H][c;H][c;H][c;H]c1C(=O)[N;H2]_20	2	false	REALSpace_70bn_2024-09	m_11bcb	124078	19876414
FC(F)(F)C=1Oc2c(N1)ccc(c2)C(=O)Nc3c(cccc3)C(=O)N	753	fCSFP4	weighted-fingerprint-similarity	0.922	0.444	m_22bdl____138522____14577516	N/A	S1c2c(cc([N+]([O-])=O)cc2)C=C1C(=O)Nc3c(cccc3)C(=O)N	[*;R2][#6;r][#6;r]C(=O)[N;H]c1[c;H][c;H][c;H][c;H]c1C(=O)[N;H2]_20	2	false	REALSpace_70bn_2024-09	m_22bdl	138522	14577516
O=C(N)c1c(NC(=O)C2=CC3=C(N(N=C3C=C2)C)C)cccc1	754	fCSFP4	weighted-fingerprint-similarity	0.922	0.444	m_11bcb____124078____26269744	N/A	S1c2c(cc([N+]([O-])=O)cc2)C=C1C(=O)Nc3c(cccc3)C(=O)N	[*;R2][#6;r][#6;r]C(=O)[N;H]c1[c;H][c;H][c;H][c;H]c1C(=O)[N;H2]_20	2	false	REALSpace_70bn_2024-09	m_11bcb	124078	26269744
O=C(N)c1c(NC(=O)C2=CC3=NN(C(=C3C=C2)C)C)cccc1	755	fCSFP4	weighted-fingerprint-similarity	0.922	0.444	m_11bcb____124078____26269694	N/A	S1c2c(cc([N+]([O-])=O)cc2)C=C1C(=O)Nc3c(cccc3)C(=O)N	[*;R2][#6;r][#6;r]C(=O)[N;H]c1[c;H][c;H][c;H][c;H]c1C(=O)[N;H2]_20	2	false	REALSpace_70bn_2024-09	m_11bcb	124078	26269694
O=C(Nc1c(cccc1)C(=O)N)c2cc3N(C(=Nc3cc2)C)C	756	fCSFP4	weighted-fingerprint-similarity	0.922	0.444	m_11ccb____124078____9580348	N/A	S1c2c(cc([N+]([O-])=O)cc2)C=C1C(=O)Nc3c(cccc3)C(=O)N	[*;R2][#6;r][#6;r]C(=O)[N;H]c1[c;H][c;H][c;H][c;H]c1C(=O)[N;H2]_20	2	false	REALSpace_70bn_2024-09	m_11ccb	124078	9580348
O=C(Nc1c(cccc1)C(=O)N)c2cc3N(N=C(c3cc2)C)C	757	fCSFP4	weighted-fingerprint-similarity	0.922	0.444	m_11bcb____124078____27041158	N/A	S1c2c(cc([N+]([O-])=O)cc2)C=C1C(=O)Nc3c(cccc3)C(=O)N	[*;R2][#6;r][#6;r]C(=O)[N;H]c1[c;H][c;H][c;H][c;H]c1C(=O)[N;H2]_20	2	false	REALSpace_70bn_2024-09	m_11bcb	124078	27041158
O=C(Nc1c(cccc1)C(=O)N)c2cc3N(N=Nc3cc2)C(C)C	758	fCSFP4	weighted-fingerprint-similarity	0.922	0.444	m_11bcb____124078____28199304	N/A	S1c2c(cc([N+]([O-])=O)cc2)C=C1C(=O)Nc3c(cccc3)C(=O)N	[*;R2][#6;r][#6;r]C(=O)[N;H]c1[c;H][c;H][c;H][c;H]c1C(=O)[N;H2]_20	2	false	REALSpace_70bn_2024-09	m_11bcb	124078	28199304
O=C(Nc1c(cccc1)C(=O)N)c2cc3N=C(N(c3cc2)C)C	759	fCSFP4	weighted-fingerprint-similarity	0.922	0.444	m_11bcb____124078____16474370	N/A	S1c2c(cc([N+]([O-])=O)cc2)C=C1C(=O)Nc3c(cccc3)C(=O)N	[*;R2][#6;r][#6;r]C(=O)[N;H]c1[c;H][c;H][c;H][c;H]c1C(=O)[N;H2]_20	2	false	REALSpace_70bn_2024-09	m_11bcb	124078	16474370
O=C(Nc1c(cccc1)C(=O)N)c2cc3N=C(NC(=O)c3cc2)C	760	fCSFP4	weighted-fingerprint-similarity	0.922	0.444	m_11bcb____124078____13033690	N/A	S1c2c(cc([N+]([O-])=O)cc2)C=C1C(=O)Nc3c(cccc3)C(=O)N	[*;R2][#6;r][#6;r]C(=O)[N;H]c1[c;H][c;H][c;H][c;H]c1C(=O)[N;H2]_20	2	false	REALSpace_70bn_2024-09	m_11bcb	124078	13033690
O=C(Nc1c(cccc1)C(=O)N)c2cc3N=CN(c3cc2)C(C)C	761	fCSFP4	weighted-fingerprint-similarity	0.922	0.444	m_11bcb____124078____6008740	N/A	S1c2c(cc([N+]([O-])=O)cc2)C=C1C(=O)Nc3c(cccc3)C(=O)N	[*;R2][#6;r][#6;r]C(=O)[N;H]c1[c;H][c;H][c;H][c;H]c1C(=O)[N;H2]_20	2	false	REALSpace_70bn_2024-09	m_11bcb	124078	6008740
O=C(Nc1c(cccc1)C(=O)N)c2cc3OC(=Nc3cc2)C4CC4	762	fCSFP4	weighted-fingerprint-similarity	0.922	0.444	m_11bcb____124078____16527840	N/A	S1c2c(cc([N+]([O-])=O)cc2)C=C1C(=O)Nc3c(cccc3)C(=O)N	[*;R2][#6;r][#6;r]C(=O)[N;H]c1[c;H][c;H][c;H][c;H]c1C(=O)[N;H2]_20	2	false	REALSpace_70bn_2024-09	m_11bcb	124078	16527840
O=C(Nc1c(cccc1)C(=O)N)c2cc3c(N(N=C3C)C)cc2	763	fCSFP4	weighted-fingerprint-similarity	0.922	0.444	m_11bcb____124078____22136874	N/A	S1c2c(cc([N+]([O-])=O)cc2)C=C1C(=O)Nc3c(cccc3)C(=O)N	[*;R2][#6;r][#6;r]C(=O)[N;H]c1[c;H][c;H][c;H][c;H]c1C(=O)[N;H2]_20	2	false	REALSpace_70bn_2024-09	m_11bcb	124078	22136874
O=C(Nc1c(cccc1)C(=O)N)c2cc3c(N=C(NC3=O)C)cc2	764	fCSFP4	weighted-fingerprint-similarity	0.922	0.444	m_22bdd____138522____20854940	N/A	S1c2c(cc([N+]([O-])=O)cc2)C=C1C(=O)Nc3c(cccc3)C(=O)N	[*;R2][#6;r][#6;r]C(=O)[N;H]c1[c;H][c;H][c;H][c;H]c1C(=O)[N;H2]_20	2	false	REALSpace_70bn_2024-09	m_22bdd	138522	20854940
O=C(Nc1c(cccc1)C(=O)N)c2cc3c(NC=C3CC#N)cc2	765	fCSFP4	weighted-fingerprint-similarity	0.922	0.444	m_11bcb____124078____23273868	N/A	S1c2c(cc([N+]([O-])=O)cc2)C=C1C(=O)Nc3c(cccc3)C(=O)N	[*;R2][#6;r][#6;r]C(=O)[N;H]c1[c;H][c;H][c;H][c;H]c1C(=O)[N;H2]_20	2	false	REALSpace_70bn_2024-09	m_11bcb	124078	23273868
O=C(Nc1c(cccc1)C(=O)N)c2cc3c(NN=C3CCC)cc2	766	fCSFP4	weighted-fingerprint-similarity	0.922	0.444	m_22bdl____138522____16485418	N/A	S1c2c(cc([N+]([O-])=O)cc2)C=C1C(=O)Nc3c(cccc3)C(=O)N	[*;R2][#6;r][#6;r]C(=O)[N;H]c1[c;H][c;H][c;H][c;H]c1C(=O)[N;H2]_20	2	false	REALSpace_70bn_2024-09	m_22bdl	138522	16485418
S1N=Cc2c1cc(cc2)C(=O)NCC(=O)Nc3c(cccc3)C(=O)N	767	fCSFP4	weighted-fingerprint-similarity	0.922	0.543	m_11bbb____22169958____22136542	N/A	S1c2c(cc([N+]([O-])=O)cc2)C=C1C(=O)Nc3c(cccc3)C(=O)N	[*;R2][#6;r][#6;r]C(=O)[N;H]c1[c;H][c;H][c;H][c;H]c1C(=O)[N;H2]_20	2	false	REALSpace_70bn_2024-09	m_11bbb	22169958	22136542
O=C(N)c1c(NC(=O)C=2N(C(=O)c3c(cccc3)C2)C)cccc1	768	fCSFP4	weighted-fingerprint-similarity	0.922	0.440	m_11bcb____124078____10153762	N/A	S1c2c(cc([N+]([O-])=O)cc2)C=C1C(=O)Nc3c(cccc3)C(=O)N	[*;R2][#6;r][#6;r]C(=O)[N;H]c1[c;H][c;H][c;H][c;H]c1C(=O)[N;H2]_20	2	false	REALSpace_70bn_2024-09	m_11bcb	124078	10153762
S1N=C(c2c1ncc(c2)C(=O)Nc3c(cccc3)C(=O)N)C	769	fCSFP4	weighted-fingerprint-similarity	0.922	0.440	m_11bcb____124078____2538186	N/A	S1c2c(cc([N+]([O-])=O)cc2)C=C1C(=O)Nc3c(cccc3)C(=O)N	[*;R2][#6;r][#6;r]C(=O)[N;H]c1[c;H][c;H][c;H][c;H]c1C(=O)[N;H2]_20	2	false	REALSpace_70bn_2024-09	m_11bcb	124078	2538186
Clc1nc(cc2c1nccc2)C(=O)Nc3c(cccc3)C(=O)N	770	fCSFP4	weighted-fingerprint-similarity	0.922	0.436	m_11bcb____124078____26276716	N/A	S1c2c(cc([N+]([O-])=O)cc2)C=C1C(=O)Nc3c(cccc3)C(=O)N	[*;R2][#6;r][#6;r]C(=O)[N;H]c1[c;H][c;H][c;H][c;H]c1C(=O)[N;H2]_20	2	false	REALSpace_70bn_2024-09	m_11bcb	124078	26276716
O=C(N)c1c(NC(=O)C=2Nc3c(OC)cccc3C2)cccc1	771	fCSFP4	weighted-fingerprint-similarity	0.922	0.436	m_11bcb____124078____25921570	N/A	S1c2c(cc([N+]([O-])=O)cc2)C=C1C(=O)Nc3c(cccc3)C(=O)N	[*;R2][#6;r][#6;r]C(=O)[N;H]c1[c;H][c;H][c;H][c;H]c1C(=O)[N;H2]_20	2	false	REALSpace_70bn_2024-09	m_11bcb	124078	25921570
O=C(N)c1c(NC(=O)C=2Oc3c(OC)cccc3C2)cccc1	772	fCSFP4	weighted-fingerprint-similarity	0.922	0.436	m_11bcb____124078____636724	N/A	S1c2c(cc([N+]([O-])=O)cc2)C=C1C(=O)Nc3c(cccc3)C(=O)N	[*;R2][#6;r][#6;r]C(=O)[N;H]c1[c;H][c;H][c;H][c;H]c1C(=O)[N;H2]_20	2	false	REALSpace_70bn_2024-09	m_11bcb	124078	636724
ClC1=CN2N=C(C(=O)Nc3c(cccc3)C(=O)N)C=C2C=C1	773	fCSFP4	weighted-fingerprint-similarity	0.922	0.428	m_11bcb____124078____25976506	N/A	S1c2c(cc([N+]([O-])=O)cc2)C=C1C(=O)Nc3c(cccc3)C(=O)N	[*;R2][#6;r][#6;r]C(=O)[N;H]c1[c;H][c;H][c;H][c;H]c1C(=O)[N;H2]_20	2	false	REALSpace_70bn_2024-09	m_11bcb	124078	25976506
FC1=CN2N=C(C(=O)Nc3c(cccc3)C(=O)N)C=C2C=C1	774	fCSFP4	weighted-fingerprint-similarity	0.922	0.428	m_11bcb____124078____27706984	N/A	S1c2c(cc([N+]([O-])=O)cc2)C=C1C(=O)Nc3c(cccc3)C(=O)N	[*;R2][#6;r][#6;r]C(=O)[N;H]c1[c;H][c;H][c;H][c;H]c1C(=O)[N;H2]_20	2	false	REALSpace_70bn_2024-09	m_11bcb	124078	27706984
O=C(N)c1c(NC(=O)C2=NN3C(=C2)C=CC(=C3)C)cccc1	775	fCSFP4	weighted-fingerprint-similarity	0.922	0.428	m_11bcb____124078____26269966	N/A	S1c2c(cc([N+]([O-])=O)cc2)C=C1C(=O)Nc3c(cccc3)C(=O)N	[*;R2][#6;r][#6;r]C(=O)[N;H]c1[c;H][c;H][c;H][c;H]c1C(=O)[N;H2]_20	2	false	REALSpace_70bn_2024-09	m_11bcb	124078	26269966
S1c2c(c(F)c(F)cc2)C=C1C(=O)NCC(=O)Nc3c(cccc3)C(=O)N	776	fCSFP4	weighted-fingerprint-similarity	0.922	0.565	m_11bbb____22169958____22136674	N/A	S1c2c(cc([N+]([O-])=O)cc2)C=C1C(=O)Nc3c(cccc3)C(=O)N	[*;R2][#6;r][#6;r]C(=O)[N;H]c1[c;H][c;H][c;H][c;H]c1C(=O)[N;H2]_20	2	false	REALSpace_70bn_2024-09	m_11bbb	22169958	22136674
O=C(Nc1c(cccc1)C(=O)N)c2nc3c(cc(O)cc3)cc2	777	fCSFP4	weighted-fingerprint-similarity	0.922	0.528	m_1626bcb____22015528____22130050	N/A	S1c2c(cc([N+]([O-])=O)cc2)C=C1C(=O)Nc3c(cccc3)C(=O)N	[*;R2][#6;r][#6;r]C(=O)[N;H]c1[c;H][c;H][c;H][c;H]c1C(=O)[N;H2]_20	2	false	REALSpace_70bn_2024-09	m_1626bcb	22015528	22130050
Brc1c2N=CNc2cc(c1)C(=O)Nc3c(cccc3)C(=O)N	778	fCSFP4	weighted-fingerprint-similarity	0.922	0.423	m_22bdl____138522____17756030	N/A	S1c2c(cc([N+]([O-])=O)cc2)C=C1C(=O)Nc3c(cccc3)C(=O)N	[*;R2][#6;r][#6;r]C(=O)[N;H]c1[c;H][c;H][c;H][c;H]c1C(=O)[N;H2]_20	2	false	REALSpace_70bn_2024-09	m_22bdl	138522	17756030
Brc1c2N=NNc2cc(c1)C(=O)Nc3c(cccc3)C(=O)N	779	fCSFP4	weighted-fingerprint-similarity	0.922	0.423	m_22bdl____138522____15414742	N/A	S1c2c(cc([N+]([O-])=O)cc2)C=C1C(=O)Nc3c(cccc3)C(=O)N	[*;R2][#6;r][#6;r]C(=O)[N;H]c1[c;H][c;H][c;H][c;H]c1C(=O)[N;H2]_20	2	false	REALSpace_70bn_2024-09	m_22bdl	138522	15414742
Fc1c2N=CNc2cc(c1)C(=O)Nc3c(cccc3)C(=O)N	780	fCSFP4	weighted-fingerprint-similarity	0.922	0.423	m_22bdl____138522____24595320	N/A	S1c2c(cc([N+]([O-])=O)cc2)C=C1C(=O)Nc3c(cccc3)C(=O)N	[*;R2][#6;r][#6;r]C(=O)[N;H]c1[c;H][c;H][c;H][c;H]c1C(=O)[N;H2]_20	2	false	REALSpace_70bn_2024-09	m_22bdl	138522	24595320
Fc1c2N=NNc2cc(c1)C(=O)Nc3c(cccc3)C(=O)N	781	fCSFP4	weighted-fingerprint-similarity	0.922	0.423	m_22bdl____138522____17663204	N/A	S1c2c(cc([N+]([O-])=O)cc2)C=C1C(=O)Nc3c(cccc3)C(=O)N	[*;R2][#6;r][#6;r]C(=O)[N;H]c1[c;H][c;H][c;H][c;H]c1C(=O)[N;H2]_20	2	false	REALSpace_70bn_2024-09	m_22bdl	138522	17663204
O=C(Nc1c(cccc1)C(=O)N)c2cc(c3N=CNc3c2)C	782	fCSFP4	weighted-fingerprint-similarity	0.922	0.423	m_22bdl____138522____15494404	N/A	S1c2c(cc([N+]([O-])=O)cc2)C=C1C(=O)Nc3c(cccc3)C(=O)N	[*;R2][#6;r][#6;r]C(=O)[N;H]c1[c;H][c;H][c;H][c;H]c1C(=O)[N;H2]_20	2	false	REALSpace_70bn_2024-09	m_22bdl	138522	15494404
O=C(Nc1c(cccc1)C(=O)N)c2cc(c3N=NNc3c2)C	783	fCSFP4	weighted-fingerprint-similarity	0.922	0.423	m_22bdl____138522____15505152	N/A	S1c2c(cc([N+]([O-])=O)cc2)C=C1C(=O)Nc3c(cccc3)C(=O)N	[*;R2][#6;r][#6;r]C(=O)[N;H]c1[c;H][c;H][c;H][c;H]c1C(=O)[N;H2]_20	2	false	REALSpace_70bn_2024-09	m_22bdl	138522	15505152
S1C(C(=O)NCC(=O)Nc2c(cccc2)C(=O)N)=CC=3N(C=CC13)C	784	fCSFP4	weighted-fingerprint-similarity	0.922	0.562	m_11bbb____22169958____22025148	N/A	S1c2c(cc([N+]([O-])=O)cc2)C=C1C(=O)Nc3c(cccc3)C(=O)N	[*;R2][#6;r][#6;r]C(=O)[N;H]c1[c;H][c;H][c;H][c;H]c1C(=O)[N;H2]_20	2	false	REALSpace_70bn_2024-09	m_11bbb	22169958	22025148
Clc1cc2c(c(ccc2)C(=O)Nc3c(cccc3)C(=O)N)cc1	785	fCSFP4	weighted-fingerprint-similarity	0.922	0.524	m_11bcb____124078____14930424	N/A	S1c2c(cc([N+]([O-])=O)cc2)C=C1C(=O)Nc3c(cccc3)C(=O)N	[*;R2][#6;r][#6;r]C(=O)[N;H]c1[c;H][c;H][c;H][c;H]c1C(=O)[N;H2]_20	2	false	REALSpace_70bn_2024-09	m_11bcb	124078	14930424
Fc1cc2c(c(ccc2)C(=O)Nc3c(cccc3)C(=O)N)cc1	786	fCSFP4	weighted-fingerprint-similarity	0.922	0.524	m_11bcb____124078____14651582	N/A	S1c2c(cc([N+]([O-])=O)cc2)C=C1C(=O)Nc3c(cccc3)C(=O)N	[*;R2][#6;r][#6;r]C(=O)[N;H]c1[c;H][c;H][c;H][c;H]c1C(=O)[N;H2]_20	2	false	REALSpace_70bn_2024-09	m_11bcb	124078	14651582
O=C(NCC(=O)Nc1c(cccc1)C(=O)N)c2cc3c(cc(cc3)C[NH3+])cc2	787	fCSFP4	weighted-fingerprint-similarity	0.922	0.524	m_240690bbs____21568102____15081452	N/A	S1c2c(cc([N+]([O-])=O)cc2)C=C1C(=O)Nc3c(cccc3)C(=O)N	[*;R2][#6;r][#6;r]C(=O)[N;H]c1[c;H][c;H][c;H][c;H]c1C(=O)[N;H2]_20	2	false	REALSpace_70bn_2024-09	m_240690bbs	21568102	15081452
O=C(Nc1c(cccc1)C(=O)N)c2c3c(cc(cc3)C)ccc2	788	fCSFP4	weighted-fingerprint-similarity	0.922	0.524	m_11bcb____124078____28252144	N/A	S1c2c(cc([N+]([O-])=O)cc2)C=C1C(=O)Nc3c(cccc3)C(=O)N	[*;R2][#6;r][#6;r]C(=O)[N;H]c1[c;H][c;H][c;H][c;H]c1C(=O)[N;H2]_20	2	false	REALSpace_70bn_2024-09	m_11bcb	124078	28252144
BrC1=CN2C(=C1)C=C(N=C2)C(=O)Nc3c(cccc3)C(=O)N	789	fCSFP4	weighted-fingerprint-similarity	0.922	0.419	m_11bcb____124078____18327974	N/A	S1c2c(cc([N+]([O-])=O)cc2)C=C1C(=O)Nc3c(cccc3)C(=O)N	[*;R2][#6;r][#6;r]C(=O)[N;H]c1[c;H][c;H][c;H][c;H]c1C(=O)[N;H2]_20	2	false	REALSpace_70bn_2024-09	m_11bcb	124078	18327974
Brc1nc2SC(C(=O)NCC(=O)Nc3c(cccc3)C(=O)N)=Cc2cc1	790	fCSFP4	weighted-fingerprint-similarity	0.922	0.559	m_11bbb____22169958____23014922	N/A	S1c2c(cc([N+]([O-])=O)cc2)C=C1C(=O)Nc3c(cccc3)C(=O)N	[*;R2][#6;r][#6;r]C(=O)[N;H]c1[c;H][c;H][c;H][c;H]c1C(=O)[N;H2]_20	2	false	REALSpace_70bn_2024-09	m_11bbb	22169958	23014922
Clc1nc2SC(C(=O)NCC(=O)Nc3c(cccc3)C(=O)N)=Cc2cc1	791	fCSFP4	weighted-fingerprint-similarity	0.922	0.559	m_11bbb____22169958____15715802	N/A	S1c2c(cc([N+]([O-])=O)cc2)C=C1C(=O)Nc3c(cccc3)C(=O)N	[*;R2][#6;r][#6;r]C(=O)[N;H]c1[c;H][c;H][c;H][c;H]c1C(=O)[N;H2]_20	2	false	REALSpace_70bn_2024-09	m_11bbb	22169958	15715802
O=C(N)c1c(NC(=O)C2=CC3=NC=NN3C=C2)cccc1	792	fCSFP4	weighted-fingerprint-similarity	0.922	0.415	m_11bcb____124078____13756440	N/A	S1c2c(cc([N+]([O-])=O)cc2)C=C1C(=O)Nc3c(cccc3)C(=O)N	[*;R2][#6;r][#6;r]C(=O)[N;H]c1[c;H][c;H][c;H][c;H]c1C(=O)[N;H2]_20	2	false	REALSpace_70bn_2024-09	m_11bcb	124078	13756440
O=C(N)c1c(NC(=O)C2=CC3=NN=NN3C=C2)cccc1	793	fCSFP4	weighted-fingerprint-similarity	0.922	0.415	m_11bcb____124078____12120984	N/A	S1c2c(cc([N+]([O-])=O)cc2)C=C1C(=O)Nc3c(cccc3)C(=O)N	[*;R2][#6;r][#6;r]C(=O)[N;H]c1[c;H][c;H][c;H][c;H]c1C(=O)[N;H2]_20	2	false	REALSpace_70bn_2024-09	m_11bcb	124078	12120984
S1c2c(ncnc2)C=C1C(=O)NCC(=O)Nc3c(cccc3)C(=O)N	794	fCSFP4	weighted-fingerprint-similarity	0.922	0.552	m_11bbb____22169958____26281322	N/A	S1c2c(cc([N+]([O-])=O)cc2)C=C1C(=O)Nc3c(cccc3)C(=O)N	[*;R2][#6;r][#6;r]C(=O)[N;H]c1[c;H][c;H][c;H][c;H]c1C(=O)[N;H2]_20	2	false	REALSpace_70bn_2024-09	m_11bbb	22169958	26281322
S1c2c(cccc2)C=C1C(=O)Nc3c(cc(OCC)cc3)C(=O)N	795	fCSFP4	weighted-fingerprint-similarity	0.922	0.669	m_11bcb____5350302____109241	N/A	S1c2c(cc([N+]([O-])=O)cc2)C=C1C(=O)Nc3c(cccc3)C(=O)N	[*;R2][#6;r][#6;r]C(=O)[N;H]c1[c;H][c;H][c;H][c;H]c1C(=O)[N;H2]_20	2	false	REALSpace_70bn_2024-09	m_11bcb	5350302	109241
O=C(OC(C)(C)C)N1c2c(ccc(c2)C(=O)Nc3c(cccc3)C(=O)N)C=C1	796	fCSFP4	weighted-fingerprint-similarity	0.921	0.448	m_11ccb____124078____19884996	N/A	S1c2c(cc([N+]([O-])=O)cc2)C=C1C(=O)Nc3c(cccc3)C(=O)N	[*;R2][#6;r][#6;r]C(=O)[N;H]c1[c;H][c;H][c;H][c;H]c1C(=O)[N;H2]_20	2	false	REALSpace_70bn_2024-09	m_11ccb	124078	19884996
BrC1=NN(c2c1ccc(c2)C(=O)Nc3c(cccc3)C(=O)N)C	797	fCSFP4	weighted-fingerprint-similarity	0.921	0.441	m_11bcb____124078____22009066	N/A	S1c2c(cc([N+]([O-])=O)cc2)C=C1C(=O)Nc3c(cccc3)C(=O)N	[*;R2][#6;r][#6;r]C(=O)[N;H]c1[c;H][c;H][c;H][c;H]c1C(=O)[N;H2]_20	2	false	REALSpace_70bn_2024-09	m_11bcb	124078	22009066
ClC1=Nc2c(N1C)cc(cc2)C(=O)Nc3c(cccc3)C(=O)N	798	fCSFP4	weighted-fingerprint-similarity	0.921	0.441	m_11bcb____124078____27073900	N/A	S1c2c(cc([N+]([O-])=O)cc2)C=C1C(=O)Nc3c(cccc3)C(=O)N	[*;R2][#6;r][#6;r]C(=O)[N;H]c1[c;H][c;H][c;H][c;H]c1C(=O)[N;H2]_20	2	false	REALSpace_70bn_2024-09	m_11bcb	124078	27073900
ClC1=Nc2c(N1C)ccc(c2)C(=O)Nc3c(cccc3)C(=O)N	799	fCSFP4	weighted-fingerprint-similarity	0.921	0.441	m_11bcb____124078____26272392	N/A	S1c2c(cc([N+]([O-])=O)cc2)C=C1C(=O)Nc3c(cccc3)C(=O)N	[*;R2][#6;r][#6;r]C(=O)[N;H]c1[c;H][c;H][c;H][c;H]c1C(=O)[N;H2]_20	2	false	REALSpace_70bn_2024-09	m_11bcb	124078	26272392
Fc1c2NC(=O)C=Cc2cc(c1)C(=O)Nc3c(cccc3)C(=O)N	800	fCSFP4	weighted-fingerprint-similarity	0.921	0.441	m_22bdl____138522____16485394	N/A	S1c2c(cc([N+]([O-])=O)cc2)C=C1C(=O)Nc3c(cccc3)C(=O)N	[*;R2][#6;r][#6;r]C(=O)[N;H]c1[c;H][c;H][c;H][c;H]c1C(=O)[N;H2]_20	2	false	REALSpace_70bn_2024-09	m_22bdl	138522	16485394
O=C(Nc1c(cccc1)C(=O)N)c2cc3N(C(=O)Nc3cc2)C	801	fCSFP4	weighted-fingerprint-similarity	0.921	0.441	m_22bdl____138522____7690412	N/A	S1c2c(cc([N+]([O-])=O)cc2)C=C1C(=O)Nc3c(cccc3)C(=O)N	[*;R2][#6;r][#6;r]C(=O)[N;H]c1[c;H][c;H][c;H][c;H]c1C(=O)[N;H2]_20	2	false	REALSpace_70bn_2024-09	m_22bdl	138522	7690412
O=C(Nc1c(cccc1)C(=O)N)c2cc3N(C=Nc3cc2)C4CC4	802	fCSFP4	weighted-fingerprint-similarity	0.921	0.441	m_11bcb____124078____17511304	N/A	S1c2c(cc([N+]([O-])=O)cc2)C=C1C(=O)Nc3c(cccc3)C(=O)N	[*;R2][#6;r][#6;r]C(=O)[N;H]c1[c;H][c;H][c;H][c;H]c1C(=O)[N;H2]_20	2	false	REALSpace_70bn_2024-09	m_11bcb	124078	17511304
O=C(Nc1c(cccc1)C(=O)N)c2cc3N(N=Nc3cc2)C(C)(C)C	803	fCSFP4	weighted-fingerprint-similarity	0.921	0.441	m_11bcb____124078____19117998	N/A	S1c2c(cc([N+]([O-])=O)cc2)C=C1C(=O)Nc3c(cccc3)C(=O)N	[*;R2][#6;r][#6;r]C(=O)[N;H]c1[c;H][c;H][c;H][c;H]c1C(=O)[N;H2]_20	2	false	REALSpace_70bn_2024-09	m_11bcb	124078	19117998
O=C(Nc1c(cccc1)C(=O)N)c2cc3N=CN(c3cc2)C4CC4	804	fCSFP4	weighted-fingerprint-similarity	0.921	0.441	m_11bcb____124078____27425042	N/A	S1c2c(cc([N+]([O-])=O)cc2)C=C1C(=O)Nc3c(cccc3)C(=O)N	[*;R2][#6;r][#6;r]C(=O)[N;H]c1[c;H][c;H][c;H][c;H]c1C(=O)[N;H2]_20	2	false	REALSpace_70bn_2024-09	m_11bcb	124078	27425042
O=C(Nc1c(cccc1)C(=O)N)c2cc3N=CN(c3cc2)Cc4ccccc4	805	fCSFP4	weighted-fingerprint-similarity	0.921	0.441	m_11bcb____124078____2304392	N/A	S1c2c(cc([N+]([O-])=O)cc2)C=C1C(=O)Nc3c(cccc3)C(=O)N	[*;R2][#6;r][#6;r]C(=O)[N;H]c1[c;H][c;H][c;H][c;H]c1C(=O)[N;H2]_20	2	false	REALSpace_70bn_2024-09	m_11bcb	124078	2304392
O=C(Nc1c(cccc1)C(=O)N)c2cc3NC(=O)C=C(c3cc2)C	806	fCSFP4	weighted-fingerprint-similarity	0.921	0.441	m_22bdl____138522____10268074	N/A	S1c2c(cc([N+]([O-])=O)cc2)C=C1C(=O)Nc3c(cccc3)C(=O)N	[*;R2][#6;r][#6;r]C(=O)[N;H]c1[c;H][c;H][c;H][c;H]c1C(=O)[N;H2]_20	2	false	REALSpace_70bn_2024-09	m_22bdl	138522	10268074
O=C(Nc1c(cccc1)C(=O)N)c2cc3NC(=O)N(c3cc2)C	807	fCSFP4	weighted-fingerprint-similarity	0.921	0.441	m_22bdl____138522____1723592	N/A	S1c2c(cc([N+]([O-])=O)cc2)C=C1C(=O)Nc3c(cccc3)C(=O)N	[*;R2][#6;r][#6;r]C(=O)[N;H]c1[c;H][c;H][c;H][c;H]c1C(=O)[N;H2]_20	2	false	REALSpace_70bn_2024-09	m_22bdl	138522	1723592
O=C(Nc1c(cccc1)C(=O)N)c2cc3c(cc2)C(=O)N(C3=O)C4CCCCC4	808	fCSFP4	weighted-fingerprint-similarity	0.921	0.441	m_11bcb____124078____55089	N/A	S1c2c(cc([N+]([O-])=O)cc2)C=C1C(=O)Nc3c(cccc3)C(=O)N	[*;R2][#6;r][#6;r]C(=O)[N;H]c1[c;H][c;H][c;H][c;H]c1C(=O)[N;H2]_20	2	false	REALSpace_70bn_2024-09	m_11bcb	124078	55089
O=C(Nc1c(cccc1)C(=O)N)c2cc3ncnc(N(C)C)c3cc2	809	fCSFP4	weighted-fingerprint-similarity	0.921	0.441	m_11bcb____124078____6361296	N/A	S1c2c(cc([N+]([O-])=O)cc2)C=C1C(=O)Nc3c(cccc3)C(=O)N	[*;R2][#6;r][#6;r]C(=O)[N;H]c1[c;H][c;H][c;H][c;H]c1C(=O)[N;H2]_20	2	false	REALSpace_70bn_2024-09	m_11bcb	124078	6361296
O=C(OC)c1cc2NC=C(c2cc1)C(=O)Nc3c(cccc3)C(=O)N	810	fCSFP4	weighted-fingerprint-similarity	0.921	0.441	m_11bcb____124078____26277120	N/A	S1c2c(cc([N+]([O-])=O)cc2)C=C1C(=O)Nc3c(cccc3)C(=O)N	[*;R2][#6;r][#6;r]C(=O)[N;H]c1[c;H][c;H][c;H][c;H]c1C(=O)[N;H2]_20	2	false	REALSpace_70bn_2024-09	m_11bcb	124078	26277120
Brc1c(F)c2NC(C(=O)Nc3c(cccc3)C(=O)N)=Cc2cc1	811	fCSFP4	weighted-fingerprint-similarity	0.921	0.437	m_11bcb____124078____25921608	N/A	S1c2c(cc([N+]([O-])=O)cc2)C=C1C(=O)Nc3c(cccc3)C(=O)N	[*;R2][#6;r][#6;r]C(=O)[N;H]c1[c;H][c;H][c;H][c;H]c1C(=O)[N;H2]_20	2	false	REALSpace_70bn_2024-09	m_11bcb	124078	25921608
Clc1c(F)c2NC(C(=O)Nc3c(cccc3)C(=O)N)=Cc2cc1	812	fCSFP4	weighted-fingerprint-similarity	0.921	0.437	m_11bcb____124078____25921550	N/A	S1c2c(cc([N+]([O-])=O)cc2)C=C1C(=O)Nc3c(cccc3)C(=O)N	[*;R2][#6;r][#6;r]C(=O)[N;H]c1[c;H][c;H][c;H][c;H]c1C(=O)[N;H2]_20	2	false	REALSpace_70bn_2024-09	m_11bcb	124078	25921550
FC(F)(F)CN1c2c(cccc2)C=C1C(=O)Nc3c(cccc3)C(=O)N	813	fCSFP4	weighted-fingerprint-similarity	0.921	0.437	m_11ccb____124078____9439000	N/A	S1c2c(cc([N+]([O-])=O)cc2)C=C1C(=O)Nc3c(cccc3)C(=O)N	[*;R2][#6;r][#6;r]C(=O)[N;H]c1[c;H][c;H][c;H][c;H]c1C(=O)[N;H2]_20	2	false	REALSpace_70bn_2024-09	m_11ccb	124078	9439000
O=C(N)c1c(NC(=O)C=2N(c3c(cccc3)C2)CC4CC4)cccc1	814	fCSFP4	weighted-fingerprint-similarity	0.921	0.437	m_11ccb____124078____9286324	N/A	S1c2c(cc([N+]([O-])=O)cc2)C=C1C(=O)Nc3c(cccc3)C(=O)N	[*;R2][#6;r][#6;r]C(=O)[N;H]c1[c;H][c;H][c;H][c;H]c1C(=O)[N;H2]_20	2	false	REALSpace_70bn_2024-09	m_11ccb	124078	9286324
O=C(N)c1c(NC(=O)C=2N(c3c(cccc3)C2)CCOC)cccc1	815	fCSFP4	weighted-fingerprint-similarity	0.921	0.437	m_11ccb____124078____6286144	N/A	S1c2c(cc([N+]([O-])=O)cc2)C=C1C(=O)Nc3c(cccc3)C(=O)N	[*;R2][#6;r][#6;r]C(=O)[N;H]c1[c;H][c;H][c;H][c;H]c1C(=O)[N;H2]_20	2	false	REALSpace_70bn_2024-09	m_11ccb	124078	6286144
Brc1c2OC(C(=O)Nc3c(cccc3)C(=O)N)=Cc2cc(c1)C	816	fCSFP4	weighted-fingerprint-similarity	0.921	0.433	m_11bcb____124078____8634666	N/A	S1c2c(cc([N+]([O-])=O)cc2)C=C1C(=O)Nc3c(cccc3)C(=O)N	[*;R2][#6;r][#6;r]C(=O)[N;H]c1[c;H][c;H][c;H][c;H]c1C(=O)[N;H2]_20	2	false	REALSpace_70bn_2024-09	m_11bcb	124078	8634666
Brc1cc(F)c2OC(C(=O)Nc3c(cccc3)C(=O)N)=Cc2c1	817	fCSFP4	weighted-fingerprint-similarity	0.921	0.433	m_11bcb____124078____20049638	N/A	S1c2c(cc([N+]([O-])=O)cc2)C=C1C(=O)Nc3c(cccc3)C(=O)N	[*;R2][#6;r][#6;r]C(=O)[N;H]c1[c;H][c;H][c;H][c;H]c1C(=O)[N;H2]_20	2	false	REALSpace_70bn_2024-09	m_11bcb	124078	20049638
Brc1cc(c2NC(C(=O)Nc3c(cccc3)C(=O)N)=Cc2c1)C	818	fCSFP4	weighted-fingerprint-similarity	0.921	0.433	m_11bcb____124078____25921504	N/A	S1c2c(cc([N+]([O-])=O)cc2)C=C1C(=O)Nc3c(cccc3)C(=O)N	[*;R2][#6;r][#6;r]C(=O)[N;H]c1[c;H][c;H][c;H][c;H]c1C(=O)[N;H2]_20	2	false	REALSpace_70bn_2024-09	m_11bcb	124078	25921504
Brc1cc(c2OC(C(=O)Nc3c(cccc3)C(=O)N)=Cc2c1)C	819	fCSFP4	weighted-fingerprint-similarity	0.921	0.433	m_11bcb____124078____8158494	N/A	S1c2c(cc([N+]([O-])=O)cc2)C=C1C(=O)Nc3c(cccc3)C(=O)N	[*;R2][#6;r][#6;r]C(=O)[N;H]c1[c;H][c;H][c;H][c;H]c1C(=O)[N;H2]_20	2	false	REALSpace_70bn_2024-09	m_11bcb	124078	8158494
Clc1c2nc(c(cc2ccc1)C(=O)Nc3c(cccc3)C(=O)N)C	820	fCSFP4	weighted-fingerprint-similarity	0.921	0.433	m_11bcb____124078____12423022	N/A	S1c2c(cc([N+]([O-])=O)cc2)C=C1C(=O)Nc3c(cccc3)C(=O)N	[*;R2][#6;r][#6;r]C(=O)[N;H]c1[c;H][c;H][c;H][c;H]c1C(=O)[N;H2]_20	2	false	REALSpace_70bn_2024-09	m_11bcb	124078	12423022
Clc1cc(F)c2NC(C(=O)Nc3c(cccc3)C(=O)N)=Cc2c1	821	fCSFP4	weighted-fingerprint-similarity	0.921	0.433	m_11bcb____124078____28542718	N/A	S1c2c(cc([N+]([O-])=O)cc2)C=C1C(=O)Nc3c(cccc3)C(=O)N	[*;R2][#6;r][#6;r]C(=O)[N;H]c1[c;H][c;H][c;H][c;H]c1C(=O)[N;H2]_20	2	false	REALSpace_70bn_2024-09	m_11bcb	124078	28542718
Clc1nccc2c1OC(C(=O)Nc3c(cccc3)C(=O)N)=C2	822	fCSFP4	weighted-fingerprint-similarity	0.921	0.433	m_11bcb____124078____21812384	N/A	S1c2c(cc([N+]([O-])=O)cc2)C=C1C(=O)Nc3c(cccc3)C(=O)N	[*;R2][#6;r][#6;r]C(=O)[N;H]c1[c;H][c;H][c;H][c;H]c1C(=O)[N;H2]_20	2	false	REALSpace_70bn_2024-09	m_11bcb	124078	21812384
Fc1c2nc(c(cc2ccc1)C(=O)Nc3c(cccc3)C(=O)N)C	823	fCSFP4	weighted-fingerprint-similarity	0.921	0.433	m_11bcb____124078____11686974	N/A	S1c2c(cc([N+]([O-])=O)cc2)C=C1C(=O)Nc3c(cccc3)C(=O)N	[*;R2][#6;r][#6;r]C(=O)[N;H]c1[c;H][c;H][c;H][c;H]c1C(=O)[N;H2]_20	2	false	REALSpace_70bn_2024-09	m_11bcb	124078	11686974
Fc1nccc2c1OC(C(=O)Nc3c(cccc3)C(=O)N)=C2	824	fCSFP4	weighted-fingerprint-similarity	0.921	0.433	m_22bdl____138522____24596548	N/A	S1c2c(cc([N+]([O-])=O)cc2)C=C1C(=O)Nc3c(cccc3)C(=O)N	[*;R2][#6;r][#6;r]C(=O)[N;H]c1[c;H][c;H][c;H][c;H]c1C(=O)[N;H2]_20	2	false	REALSpace_70bn_2024-09	m_22bdl	138522	24596548
O=C(N)c1c(NC(=O)C=2NC(=O)c3ncccc3C2)cccc1	825	fCSFP4	weighted-fingerprint-similarity	0.921	0.433	m_22bdl____138522____14868992	N/A	S1c2c(cc([N+]([O-])=O)cc2)C=C1C(=O)Nc3c(cccc3)C(=O)N	[*;R2][#6;r][#6;r]C(=O)[N;H]c1[c;H][c;H][c;H][c;H]c1C(=O)[N;H2]_20	2	false	REALSpace_70bn_2024-09	m_22bdl	138522	14868992
O=C(Nc1c(cccc1)C(=O)N)C=2OC=3C(=O)NC=CC3C2	826	fCSFP4	weighted-fingerprint-similarity	0.921	0.433	m_22bdl____138522____24596378	N/A	S1c2c(cc([N+]([O-])=O)cc2)C=C1C(=O)Nc3c(cccc3)C(=O)N	[*;R2][#6;r][#6;r]C(=O)[N;H]c1[c;H][c;H][c;H][c;H]c1C(=O)[N;H2]_20	2	false	REALSpace_70bn_2024-09	m_22bdl	138522	24596378
O=C(Nc1c(cccc1)C(=O)N)c2cc(OC)c3NN=Cc3c2	827	fCSFP4	weighted-fingerprint-similarity	0.921	0.433	m_22bdl____138522____24595098	N/A	S1c2c(cc([N+]([O-])=O)cc2)C=C1C(=O)Nc3c(cccc3)C(=O)N	[*;R2][#6;r][#6;r]C(=O)[N;H]c1[c;H][c;H][c;H][c;H]c1C(=O)[N;H2]_20	2	false	REALSpace_70bn_2024-09	m_22bdl	138522	24595098
O=C(Nc1c(cccc1)C(=O)N)c2cc(c3NN=Cc3c2)CC	828	fCSFP4	weighted-fingerprint-similarity	0.921	0.433	m_22bdl____138522____17636050	N/A	S1c2c(cc([N+]([O-])=O)cc2)C=C1C(=O)Nc3c(cccc3)C(=O)N	[*;R2][#6;r][#6;r]C(=O)[N;H]c1[c;H][c;H][c;H][c;H]c1C(=O)[N;H2]_20	2	false	REALSpace_70bn_2024-09	m_22bdl	138522	17636050
Fc1c(OC)cc2c(NC(C(=O)Nc3c(cccc3)C(=O)N)=C2)c1	829	fCSFP4	weighted-fingerprint-similarity	0.921	0.429	m_11bcb____124078____25923048	N/A	S1c2c(cc([N+]([O-])=O)cc2)C=C1C(=O)Nc3c(cccc3)C(=O)N	[*;R2][#6;r][#6;r]C(=O)[N;H]c1[c;H][c;H][c;H][c;H]c1C(=O)[N;H2]_20	2	false	REALSpace_70bn_2024-09	m_11bcb	124078	25923048
S1C(C(=O)Nc2c(cccc2)C(=O)N)=CC=3C(=NN(C13)CC(C)C)C	830	fCSFP4	weighted-fingerprint-similarity	0.921	0.467	m_11bcb____124078____55510	N/A	S1c2c(cc([N+]([O-])=O)cc2)C=C1C(=O)Nc3c(cccc3)C(=O)N	[*;R2][#6;r][#6;r]C(=O)[N;H]c1[c;H][c;H][c;H][c;H]c1C(=O)[N;H2]_20	2	false	REALSpace_70bn_2024-09	m_11bcb	124078	55510
Brc1c2c(NC(C(=O)Nc3c(cccc3)C(=O)N)=C2)ccc1	831	fCSFP4	weighted-fingerprint-similarity	0.921	0.424	m_11bcb____124078____25921462	N/A	S1c2c(cc([N+]([O-])=O)cc2)C=C1C(=O)Nc3c(cccc3)C(=O)N	[*;R2][#6;r][#6;r]C(=O)[N;H]c1[c;H][c;H][c;H][c;H]c1C(=O)[N;H2]_20	2	false	REALSpace_70bn_2024-09	m_11bcb	124078	25921462
Brc1c2c(OC(C(=O)Nc3c(cccc3)C(=O)N)=C2)ccc1	832	fCSFP4	weighted-fingerprint-similarity	0.921	0.424	m_11bcb____124078____22025122	N/A	S1c2c(cc([N+]([O-])=O)cc2)C=C1C(=O)Nc3c(cccc3)C(=O)N	[*;R2][#6;r][#6;r]C(=O)[N;H]c1[c;H][c;H][c;H][c;H]c1C(=O)[N;H2]_20	2	false	REALSpace_70bn_2024-09	m_11bcb	124078	22025122
Clc1c2c(NC(C(=O)Nc3c(cccc3)C(=O)N)=C2)ccc1	833	fCSFP4	weighted-fingerprint-similarity	0.921	0.424	m_11bcb____124078____25921466	N/A	S1c2c(cc([N+]([O-])=O)cc2)C=C1C(=O)Nc3c(cccc3)C(=O)N	[*;R2][#6;r][#6;r]C(=O)[N;H]c1[c;H][c;H][c;H][c;H]c1C(=O)[N;H2]_20	2	false	REALSpace_70bn_2024-09	m_11bcb	124078	25921466
Fc1c2c(NC(C(=O)Nc3c(cccc3)C(=O)N)=C2)ccc1	834	fCSFP4	weighted-fingerprint-similarity	0.921	0.424	m_11bcb____124078____25921474	N/A	S1c2c(cc([N+]([O-])=O)cc2)C=C1C(=O)Nc3c(cccc3)C(=O)N	[*;R2][#6;r][#6;r]C(=O)[N;H]c1[c;H][c;H][c;H][c;H]c1C(=O)[N;H2]_20	2	false	REALSpace_70bn_2024-09	m_11bcb	124078	25921474
Fc1c2c(OC(C(=O)Nc3c(cccc3)C(=O)N)=C2)ccc1	835	fCSFP4	weighted-fingerprint-similarity	0.921	0.424	m_11bcb____124078____28469604	N/A	S1c2c(cc([N+]([O-])=O)cc2)C=C1C(=O)Nc3c(cccc3)C(=O)N	[*;R2][#6;r][#6;r]C(=O)[N;H]c1[c;H][c;H][c;H][c;H]c1C(=O)[N;H2]_20	2	false	REALSpace_70bn_2024-09	m_11bcb	124078	28469604
Ic1c2c(NC(C(=O)Nc3c(cccc3)C(=O)N)=C2)ccc1	836	fCSFP4	weighted-fingerprint-similarity	0.921	0.424	m_11bcb____124078____25921506	N/A	S1c2c(cc([N+]([O-])=O)cc2)C=C1C(=O)Nc3c(cccc3)C(=O)N	[*;R2][#6;r][#6;r]C(=O)[N;H]c1[c;H][c;H][c;H][c;H]c1C(=O)[N;H2]_20	2	false	REALSpace_70bn_2024-09	m_11bcb	124078	25921506
O=C(N)c1c(NC(=O)C=2Nc3c(ncc(c3)C(C)C)C2)cccc1	837	fCSFP4	weighted-fingerprint-similarity	0.921	0.424	m_11bcb____124078____26276814	N/A	S1c2c(cc([N+]([O-])=O)cc2)C=C1C(=O)Nc3c(cccc3)C(=O)N	[*;R2][#6;r][#6;r]C(=O)[N;H]c1[c;H][c;H][c;H][c;H]c1C(=O)[N;H2]_20	2	false	REALSpace_70bn_2024-09	m_11bcb	124078	26276814
O=C(N)c1c(NC(=O)C=2Oc3c(c(ccc3)C)C2)cccc1	838	fCSFP4	weighted-fingerprint-similarity	0.921	0.424	m_11bcb____124078____13309222	N/A	S1c2c(cc([N+]([O-])=O)cc2)C=C1C(=O)Nc3c(cccc3)C(=O)N	[*;R2][#6;r][#6;r]C(=O)[N;H]c1[c;H][c;H][c;H][c;H]c1C(=O)[N;H2]_20	2	false	REALSpace_70bn_2024-09	m_11bcb	124078	13309222
O=C(Nc1c(cccc1)C(=O)N)C=2Nc3c(c(ccc3)C)C2	839	fCSFP4	weighted-fingerprint-similarity	0.921	0.424	m_11bcb____124078____25921490	N/A	S1c2c(cc([N+]([O-])=O)cc2)C=C1C(=O)Nc3c(cccc3)C(=O)N	[*;R2][#6;r][#6;r]C(=O)[N;H]c1[c;H][c;H][c;H][c;H]c1C(=O)[N;H2]_20	2	false	REALSpace_70bn_2024-09	m_11bcb	124078	25921490
O=C(Nc1c(cccc1)C(=O)N)c2cnc3N=C(Oc3c2)O	840	fCSFP4	weighted-fingerprint-similarity	0.921	0.424	m_22bdl____138522____28465766	N/A	S1c2c(cc([N+]([O-])=O)cc2)C=C1C(=O)Nc3c(cccc3)C(=O)N	[*;R2][#6;r][#6;r]C(=O)[N;H]c1[c;H][c;H][c;H][c;H]c1C(=O)[N;H2]_20	2	false	REALSpace_70bn_2024-09	m_22bdl	138522	28465766
O=C(NCC(=O)Nc1c(cccc1)C(=O)N)c2c(O)cc3c(cc(O)cc3)c2	841	fCSFP4	weighted-fingerprint-similarity	0.921	0.524	m_22bbn____15705892____16465860	N/A	S1c2c(cc([N+]([O-])=O)cc2)C=C1C(=O)Nc3c(cccc3)C(=O)N	[*;R2][#6;r][#6;r]C(=O)[N;H]c1[c;H][c;H][c;H][c;H]c1C(=O)[N;H2]_20	2	false	REALSpace_70bn_2024-09	m_22bbn	15705892	16465860
Brc1c2nccnc2cc(c1)C(=O)Nc3c(cccc3)C(=O)N	842	fCSFP4	weighted-fingerprint-similarity	0.921	0.420	m_11bcb____124078____13263486	N/A	S1c2c(cc([N+]([O-])=O)cc2)C=C1C(=O)Nc3c(cccc3)C(=O)N	[*;R2][#6;r][#6;r]C(=O)[N;H]c1[c;H][c;H][c;H][c;H]c1C(=O)[N;H2]_20	2	false	REALSpace_70bn_2024-09	m_11bcb	124078	13263486
Clc1c2nccnc2cc(c1)C(=O)Nc3c(cccc3)C(=O)N	843	fCSFP4	weighted-fingerprint-similarity	0.921	0.420	m_11bcb____124078____28414158	N/A	S1c2c(cc([N+]([O-])=O)cc2)C=C1C(=O)Nc3c(cccc3)C(=O)N	[*;R2][#6;r][#6;r]C(=O)[N;H]c1[c;H][c;H][c;H][c;H]c1C(=O)[N;H2]_20	2	false	REALSpace_70bn_2024-09	m_11bcb	124078	28414158
FC(F)(F)C1=Nc2c(ncc(c2)C(=O)Nc3c(cccc3)C(=O)N)N1	844	fCSFP4	weighted-fingerprint-similarity	0.921	0.420	m_22bdd____138522____21291014	N/A	S1c2c(cc([N+]([O-])=O)cc2)C=C1C(=O)Nc3c(cccc3)C(=O)N	[*;R2][#6;r][#6;r]C(=O)[N;H]c1[c;H][c;H][c;H][c;H]c1C(=O)[N;H2]_20	2	false	REALSpace_70bn_2024-09	m_22bdd	138522	21291014
Fc1c2ncc(cc2c(F)cc1)C(=O)Nc3c(cccc3)C(=O)N	845	fCSFP4	weighted-fingerprint-similarity	0.921	0.420	m_11bcb____124078____10548548	N/A	S1c2c(cc([N+]([O-])=O)cc2)C=C1C(=O)Nc3c(cccc3)C(=O)N	[*;R2][#6;r][#6;r]C(=O)[N;H]c1[c;H][c;H][c;H][c;H]c1C(=O)[N;H2]_20	2	false	REALSpace_70bn_2024-09	m_11bcb	124078	10548548
O=C(N)c1c(NC(=O)C2=CC=3N(C(=NC3)C)C=C2)cccc1	846	fCSFP4	weighted-fingerprint-similarity	0.921	0.420	m_11bcb____124078____26269702	N/A	S1c2c(cc([N+]([O-])=O)cc2)C=C1C(=O)Nc3c(cccc3)C(=O)N	[*;R2][#6;r][#6;r]C(=O)[N;H]c1[c;H][c;H][c;H][c;H]c1C(=O)[N;H2]_20	2	false	REALSpace_70bn_2024-09	m_11bcb	124078	26269702
O=C(Nc1c(cccc1)C(=O)N)c2cnc3N=CNC(=O)c3c2	847	fCSFP4	weighted-fingerprint-similarity	0.921	0.420	m_22bdl____138522____17627690	N/A	S1c2c(cc([N+]([O-])=O)cc2)C=C1C(=O)Nc3c(cccc3)C(=O)N	[*;R2][#6;r][#6;r]C(=O)[N;H]c1[c;H][c;H][c;H][c;H]c1C(=O)[N;H2]_20	2	false	REALSpace_70bn_2024-09	m_22bdl	138522	17627690
O=C(Nc1c(cccc1)C(=O)N)c2cnc3NC=C(C#N)c3c2	848	fCSFP4	weighted-fingerprint-similarity	0.921	0.420	m_11bcb____124078____26270902	N/A	S1c2c(cc([N+]([O-])=O)cc2)C=C1C(=O)Nc3c(cccc3)C(=O)N	[*;R2][#6;r][#6;r]C(=O)[N;H]c1[c;H][c;H][c;H][c;H]c1C(=O)[N;H2]_20	2	false	REALSpace_70bn_2024-09	m_11bcb	124078	26270902
O=C(NCC(=O)Nc1c(cccc1)C(=O)N)c2cc3c(cc(cc3)C=O)cc2	849	fCSFP4	weighted-fingerprint-similarity	0.921	0.520	m_22bbn____15705892____25074094	N/A	S1c2c(cc([N+]([O-])=O)cc2)C=C1C(=O)Nc3c(cccc3)C(=O)N	[*;R2][#6;r][#6;r]C(=O)[N;H]c1[c;H][c;H][c;H][c;H]c1C(=O)[N;H2]_20	2	false	REALSpace_70bn_2024-09	m_22bbn	15705892	25074094
O=C(NCC(=O)Nc1c(cccc1)C(=O)N)c2cc3c(cc(cc3)CC)cc2	850	fCSFP4	weighted-fingerprint-similarity	0.921	0.520	m_11bbb____22169958____22136208	N/A	S1c2c(cc([N+]([O-])=O)cc2)C=C1C(=O)Nc3c(cccc3)C(=O)N	[*;R2][#6;r][#6;r]C(=O)[N;H]c1[c;H][c;H][c;H][c;H]c1C(=O)[N;H2]_20	2	false	REALSpace_70bn_2024-09	m_11bbb	22169958	22136208
O=C(NCCC(=O)NCC(=O)Nc1c(cccc1)C(=O)N)c2cc3c(cc2)cccc3	851	fCSFP4	weighted-fingerprint-similarity	0.921	0.520	m_11bbb____22169958____517538	N/A	S1c2c(cc([N+]([O-])=O)cc2)C=C1C(=O)Nc3c(cccc3)C(=O)N	[*;R2][#6;r][#6;r]C(=O)[N;H]c1[c;H][c;H][c;H][c;H]c1C(=O)[N;H2]_20	2	false	REALSpace_70bn_2024-09	m_11bbb	22169958	517538
O=C(Nc1c(cccc1)C(=O)N)c2c(O)c3c(ccc(O)c3)cc2	852	fCSFP4	weighted-fingerprint-similarity	0.921	0.520	m_22bdl____138522____12206142	N/A	S1c2c(cc([N+]([O-])=O)cc2)C=C1C(=O)Nc3c(cccc3)C(=O)N	[*;R2][#6;r][#6;r]C(=O)[N;H]c1[c;H][c;H][c;H][c;H]c1C(=O)[N;H2]_20	2	false	REALSpace_70bn_2024-09	m_22bdl	138522	12206142
O=C(Nc1c(cccc1)C(=O)N)c2nc3c(cc(N)cc3)cc2	853	fCSFP4	weighted-fingerprint-similarity	0.921	0.520	m_240690bck____7350998____22877548	N/A	S1c2c(cc([N+]([O-])=O)cc2)C=C1C(=O)Nc3c(cccc3)C(=O)N	[*;R2][#6;r][#6;r]C(=O)[N;H]c1[c;H][c;H][c;H][c;H]c1C(=O)[N;H2]_20	2	false	REALSpace_70bn_2024-09	m_240690bck	7350998	22877548
Brc1cc2c(cccc2cc1)C(=O)Nc3c(cccc3)C(=O)N	854	fCSFP4	weighted-fingerprint-similarity	0.921	0.516	m_11bcb____124078____22009746	N/A	S1c2c(cc([N+]([O-])=O)cc2)C=C1C(=O)Nc3c(cccc3)C(=O)N	[*;R2][#6;r][#6;r]C(=O)[N;H]c1[c;H][c;H][c;H][c;H]c1C(=O)[N;H2]_20	2	false	REALSpace_70bn_2024-09	m_11bcb	124078	22009746
Fc1cc2c(cccc2cc1)C(=O)Nc3c(cccc3)C(=O)N	855	fCSFP4	weighted-fingerprint-similarity	0.921	0.516	m_11bcb____124078____28252156	N/A	S1c2c(cc([N+]([O-])=O)cc2)C=C1C(=O)Nc3c(cccc3)C(=O)N	[*;R2][#6;r][#6;r]C(=O)[N;H]c1[c;H][c;H][c;H][c;H]c1C(=O)[N;H2]_20	2	false	REALSpace_70bn_2024-09	m_11bcb	124078	28252156
O=C(Nc1c(cccc1)C(=O)N)c2c3c(ccc(c3)C)ccc2	856	fCSFP4	weighted-fingerprint-similarity	0.921	0.516	m_11bcb____124078____25961744	N/A	S1c2c(cc([N+]([O-])=O)cc2)C=C1C(=O)Nc3c(cccc3)C(=O)N	[*;R2][#6;r][#6;r]C(=O)[N;H]c1[c;H][c;H][c;H][c;H]c1C(=O)[N;H2]_20	2	false	REALSpace_70bn_2024-09	m_11bcb	124078	25961744
O=C(N)c1c(NC(=O)C=2N(c3c(O)cccc3C2)C)cccc1	857	fCSFP4	weighted-fingerprint-similarity	0.920	0.434	m_1626ccb____22015528____22131496	N/A	S1c2c(cc([N+]([O-])=O)cc2)C=C1C(=O)Nc3c(cccc3)C(=O)N	[*;R2][#6;r][#6;r]C(=O)[N;H]c1[c;H][c;H][c;H][c;H]c1C(=O)[N;H2]_20	2	false	REALSpace_70bn_2024-09	m_1626ccb	22015528	22131496
O=C(Nc1c(cccc1)C(=O)N)c2nc(OCCC)c3c(c2)cccc3	858	fCSFP4	weighted-fingerprint-similarity	0.920	0.434	m_11ccb____124078____4934168	N/A	S1c2c(cc([N+]([O-])=O)cc2)C=C1C(=O)Nc3c(cccc3)C(=O)N	[*;R2][#6;r][#6;r]C(=O)[N;H]c1[c;H][c;H][c;H][c;H]c1C(=O)[N;H2]_20	2	false	REALSpace_70bn_2024-09	m_11ccb	124078	4934168
Brc1cc2c(SC=C2C(=O)Nc3c(cccc3)C(=O)N)cc1	859	fCSFP4	weighted-fingerprint-similarity	0.920	0.531	m_11bcb____124078____20023720	N/A	S1c2c(cc([N+]([O-])=O)cc2)C=C1C(=O)Nc3c(cccc3)C(=O)N	[*;R2][#6;r][#6;r]C(=O)[N;H]c1[c;H][c;H][c;H][c;H]c1C(=O)[N;H2]_20	2	false	REALSpace_70bn_2024-09	m_11bcb	124078	20023720
Clc1cc2c(SC=C2C(=O)Nc3c(cccc3)C(=O)N)cc1	860	fCSFP4	weighted-fingerprint-similarity	0.920	0.531	m_11bcb____124078____26252572	N/A	S1c2c(cc([N+]([O-])=O)cc2)C=C1C(=O)Nc3c(cccc3)C(=O)N	[*;R2][#6;r][#6;r]C(=O)[N;H]c1[c;H][c;H][c;H][c;H]c1C(=O)[N;H2]_20	2	false	REALSpace_70bn_2024-09	m_11bcb	124078	26252572
S1c2c(cc(F)cc2)C(C(=O)Nc3c(cccc3)C(=O)N)=C1	861	fCSFP4	weighted-fingerprint-similarity	0.920	0.531	m_11bcb____124078____20023744	N/A	S1c2c(cc([N+]([O-])=O)cc2)C=C1C(=O)Nc3c(cccc3)C(=O)N	[*;R2][#6;r][#6;r]C(=O)[N;H]c1[c;H][c;H][c;H][c;H]c1C(=O)[N;H2]_20	2	false	REALSpace_70bn_2024-09	m_11bcb	124078	20023744
S1c2c(cc(cc2)C)C(C(=O)Nc3c(cccc3)C(=O)N)=C1	862	fCSFP4	weighted-fingerprint-similarity	0.920	0.531	m_11bcb____124078____19621694	N/A	S1c2c(cc([N+]([O-])=O)cc2)C=C1C(=O)Nc3c(cccc3)C(=O)N	[*;R2][#6;r][#6;r]C(=O)[N;H]c1[c;H][c;H][c;H][c;H]c1C(=O)[N;H2]_20	2	false	REALSpace_70bn_2024-09	m_11bcb	124078	19621694
Clc1cc(N2N=C(C3=C2SC(C(=O)Nc4c(cccc4)C(=O)N)=C3)C)ccc1	863	fCSFP4	weighted-fingerprint-similarity	0.920	0.471	m_22bdl____138522____135525	N/A	S1c2c(cc([N+]([O-])=O)cc2)C=C1C(=O)Nc3c(cccc3)C(=O)N	[*;R2][#6;r][#6;r]C(=O)[N;H]c1[c;H][c;H][c;H][c;H]c1C(=O)[N;H2]_20	2	false	REALSpace_70bn_2024-09	m_22bdl	138522	135525
BrC=1C=2NC(C(=O)Nc3c(cccc3)C(=O)N)=CC2SC1	864	fCSFP4	weighted-fingerprint-similarity	0.920	0.430	m_11bcb____124078____26251946	N/A	S1c2c(cc([N+]([O-])=O)cc2)C=C1C(=O)Nc3c(cccc3)C(=O)N	[*;R2][#6;r][#6;r]C(=O)[N;H]c1[c;H][c;H][c;H][c;H]c1C(=O)[N;H2]_20	2	false	REALSpace_70bn_2024-09	m_11bcb	124078	26251946
ClC=1C=2NC(C(=O)Nc3c(cccc3)C(=O)N)=CC2SC1	865	fCSFP4	weighted-fingerprint-similarity	0.920	0.430	m_11bcb____124078____26280836	N/A	S1c2c(cc([N+]([O-])=O)cc2)C=C1C(=O)Nc3c(cccc3)C(=O)N	[*;R2][#6;r][#6;r]C(=O)[N;H]c1[c;H][c;H][c;H][c;H]c1C(=O)[N;H2]_20	2	false	REALSpace_70bn_2024-09	m_11bcb	124078	26280836
O=C(N)c1c(NC(=O)C=2Nc3c(OC)cc(OC)cc3C2)cccc1	866	fCSFP4	weighted-fingerprint-similarity	0.920	0.430	m_11bcb____124078____25921472	N/A	S1c2c(cc([N+]([O-])=O)cc2)C=C1C(=O)Nc3c(cccc3)C(=O)N	[*;R2][#6;r][#6;r]C(=O)[N;H]c1[c;H][c;H][c;H][c;H]c1C(=O)[N;H2]_20	2	false	REALSpace_70bn_2024-09	m_11bcb	124078	25921472
O=C(Nc1c(cccc1)C(=O)N)c2cnc3N(N=Cc3c2)CC	867	fCSFP4	weighted-fingerprint-similarity	0.920	0.430	m_11bcb____124078____18795632	N/A	S1c2c(cc([N+]([O-])=O)cc2)C=C1C(=O)Nc3c(cccc3)C(=O)N	[*;R2][#6;r][#6;r]C(=O)[N;H]c1[c;H][c;H][c;H][c;H]c1C(=O)[N;H2]_20	2	false	REALSpace_70bn_2024-09	m_11bcb	124078	18795632
S1C2=C(NC(C(=O)Nc3c(cccc3)C(=O)N)=C2)C(=C1)C	868	fCSFP4	weighted-fingerprint-similarity	0.920	0.430	m_11bcb____124078____26269964	N/A	S1c2c(cc([N+]([O-])=O)cc2)C=C1C(=O)Nc3c(cccc3)C(=O)N	[*;R2][#6;r][#6;r]C(=O)[N;H]c1[c;H][c;H][c;H][c;H]c1C(=O)[N;H2]_20	2	false	REALSpace_70bn_2024-09	m_11bcb	124078	26269964
[O-][N+](=O)c1cc2c(N(C(C(=O)NCC(=O)Nc3c(cccc3)C(=O)N)=C2)C)cc1	869	fCSFP4	weighted-fingerprint-similarity	0.920	0.563	m_11bbb____22169958____22137756	N/A	S1c2c(cc([N+]([O-])=O)cc2)C=C1C(=O)Nc3c(cccc3)C(=O)N	[*;R2][#6;r][#6;r]C(=O)[N;H]c1[c;H][c;H][c;H][c;H]c1C(=O)[N;H2]_20	2	false	REALSpace_70bn_2024-09	m_11bbb	22169958	22137756
Clc1nc2c(OC(C(=O)Nc3c(cccc3)C(=O)N)=C2)cc1	870	fCSFP4	weighted-fingerprint-similarity	0.920	0.426	m_11bcb____124078____19875514	N/A	S1c2c(cc([N+]([O-])=O)cc2)C=C1C(=O)Nc3c(cccc3)C(=O)N	[*;R2][#6;r][#6;r]C(=O)[N;H]c1[c;H][c;H][c;H][c;H]c1C(=O)[N;H2]_20	2	false	REALSpace_70bn_2024-09	m_11bcb	124078	19875514
Fc1nc2c(OC(C(=O)Nc3c(cccc3)C(=O)N)=C2)cc1	871	fCSFP4	weighted-fingerprint-similarity	0.920	0.426	m_11bcb____124078____19876948	N/A	S1c2c(cc([N+]([O-])=O)cc2)C=C1C(=O)Nc3c(cccc3)C(=O)N	[*;R2][#6;r][#6;r]C(=O)[N;H]c1[c;H][c;H][c;H][c;H]c1C(=O)[N;H2]_20	2	false	REALSpace_70bn_2024-09	m_11bcb	124078	19876948
O=C(N)c1c(NC(=O)C=2Nc3c(cc(OCC)c(OC)c3)C2)cccc1	872	fCSFP4	weighted-fingerprint-similarity	0.920	0.426	m_11bcb____124078____25923072	N/A	S1c2c(cc([N+]([O-])=O)cc2)C=C1C(=O)Nc3c(cccc3)C(=O)N	[*;R2][#6;r][#6;r]C(=O)[N;H]c1[c;H][c;H][c;H][c;H]c1C(=O)[N;H2]_20	2	false	REALSpace_70bn_2024-09	m_11bcb	124078	25923072
O=C(N)c1c(NC(=O)C=2Oc3c(nc(cc3)C)C2)cccc1	873	fCSFP4	weighted-fingerprint-similarity	0.920	0.426	m_11bcb____124078____3377826	N/A	S1c2c(cc([N+]([O-])=O)cc2)C=C1C(=O)Nc3c(cccc3)C(=O)N	[*;R2][#6;r][#6;r]C(=O)[N;H]c1[c;H][c;H][c;H][c;H]c1C(=O)[N;H2]_20	2	false	REALSpace_70bn_2024-09	m_11bcb	124078	3377826
Brc1c2c(NN=C2)cc(c1)C(=O)Nc3c(cccc3)C(=O)N	874	fCSFP4	weighted-fingerprint-similarity	0.920	0.421	m_22bdl____138522____23915030	N/A	S1c2c(cc([N+]([O-])=O)cc2)C=C1C(=O)Nc3c(cccc3)C(=O)N	[*;R2][#6;r][#6;r]C(=O)[N;H]c1[c;H][c;H][c;H][c;H]c1C(=O)[N;H2]_20	2	false	REALSpace_70bn_2024-09	m_22bdl	138522	23915030
Brc1cnc2c(OC(C(=O)Nc3c(cccc3)C(=O)N)=C2)c1	875	fCSFP4	weighted-fingerprint-similarity	0.920	0.421	m_11bcb____124078____19879880	N/A	S1c2c(cc([N+]([O-])=O)cc2)C=C1C(=O)Nc3c(cccc3)C(=O)N	[*;R2][#6;r][#6;r]C(=O)[N;H]c1[c;H][c;H][c;H][c;H]c1C(=O)[N;H2]_20	2	false	REALSpace_70bn_2024-09	m_11bcb	124078	19879880
Fc1c2c(NN=C2)cc(c1)C(=O)Nc3c(cccc3)C(=O)N	876	fCSFP4	weighted-fingerprint-similarity	0.920	0.421	m_22bdd____138522____20854870	N/A	S1c2c(cc([N+]([O-])=O)cc2)C=C1C(=O)Nc3c(cccc3)C(=O)N	[*;R2][#6;r][#6;r]C(=O)[N;H]c1[c;H][c;H][c;H][c;H]c1C(=O)[N;H2]_20	2	false	REALSpace_70bn_2024-09	m_22bdd	138522	20854870
O=C(Nc1c(cccc1)C(=O)N)c2cnc3N=C(Oc3c2)N	877	fCSFP4	weighted-fingerprint-similarity	0.920	0.417	m_22bdl____138522____28369620	N/A	S1c2c(cc([N+]([O-])=O)cc2)C=C1C(=O)Nc3c(cccc3)C(=O)N	[*;R2][#6;r][#6;r]C(=O)[N;H]c1[c;H][c;H][c;H][c;H]c1C(=O)[N;H2]_20	2	false	REALSpace_70bn_2024-09	m_22bdl	138522	28369620
O=C(Nc1c(cccc1)C(=O)N)c2cnc3NN=C(N)c3c2	878	fCSFP4	weighted-fingerprint-similarity	0.920	0.417	m_22bdl____138522____24594316	N/A	S1c2c(cc([N+]([O-])=O)cc2)C=C1C(=O)Nc3c(cccc3)C(=O)N	[*;R2][#6;r][#6;r]C(=O)[N;H]c1[c;H][c;H][c;H][c;H]c1C(=O)[N;H2]_20	2	false	REALSpace_70bn_2024-09	m_22bdl	138522	24594316
S1c2c(c(OC)ccc2)C=C1C(=O)NCC(=O)Nc3c(cccc3)C(=O)N	879	fCSFP4	weighted-fingerprint-similarity	0.920	0.554	m_11bbb____22169958____22137570	N/A	S1c2c(cc([N+]([O-])=O)cc2)C=C1C(=O)Nc3c(cccc3)C(=O)N	[*;R2][#6;r][#6;r]C(=O)[N;H]c1[c;H][c;H][c;H][c;H]c1C(=O)[N;H2]_20	2	false	REALSpace_70bn_2024-09	m_11bbb	22169958	22137570
Brc1cc2c(nc(cc2)C(=O)Nc3c(cccc3)C(=O)N)cc1	880	fCSFP4	weighted-fingerprint-similarity	0.920	0.516	m_11bcb____124078____19628564	N/A	S1c2c(cc([N+]([O-])=O)cc2)C=C1C(=O)Nc3c(cccc3)C(=O)N	[*;R2][#6;r][#6;r]C(=O)[N;H]c1[c;H][c;H][c;H][c;H]c1C(=O)[N;H2]_20	2	false	REALSpace_70bn_2024-09	m_11bcb	124078	19628564
Clc1cc2c(nc(cc2)C(=O)Nc3c(cccc3)C(=O)N)cc1	881	fCSFP4	weighted-fingerprint-similarity	0.920	0.516	m_11ccb____124078____19628456	N/A	S1c2c(cc([N+]([O-])=O)cc2)C=C1C(=O)Nc3c(cccc3)C(=O)N	[*;R2][#6;r][#6;r]C(=O)[N;H]c1[c;H][c;H][c;H][c;H]c1C(=O)[N;H2]_20	2	false	REALSpace_70bn_2024-09	m_11ccb	124078	19628456
Fc1cc2c(nc(cc2)C(=O)Nc3c(cccc3)C(=O)N)cc1	882	fCSFP4	weighted-fingerprint-similarity	0.920	0.516	m_11bcb____124078____17782032	N/A	S1c2c(cc([N+]([O-])=O)cc2)C=C1C(=O)Nc3c(cccc3)C(=O)N	[*;R2][#6;r][#6;r]C(=O)[N;H]c1[c;H][c;H][c;H][c;H]c1C(=O)[N;H2]_20	2	false	REALSpace_70bn_2024-09	m_11bcb	124078	17782032
Ic1cc2c(nc(cc2)C(=O)Nc3c(cccc3)C(=O)N)cc1	883	fCSFP4	weighted-fingerprint-similarity	0.920	0.516	m_11bcb____124078____9632710	N/A	S1c2c(cc([N+]([O-])=O)cc2)C=C1C(=O)Nc3c(cccc3)C(=O)N	[*;R2][#6;r][#6;r]C(=O)[N;H]c1[c;H][c;H][c;H][c;H]c1C(=O)[N;H2]_20	2	false	REALSpace_70bn_2024-09	m_11bcb	124078	9632710
O=C(NCC(=O)Nc1c(cccc1)C(=O)N)c2cc3c(cc(C#N)cc3)cc2	884	fCSFP4	weighted-fingerprint-similarity	0.920	0.516	m_11bbb____22169958____7873262	N/A	S1c2c(cc([N+]([O-])=O)cc2)C=C1C(=O)Nc3c(cccc3)C(=O)N	[*;R2][#6;r][#6;r]C(=O)[N;H]c1[c;H][c;H][c;H][c;H]c1C(=O)[N;H2]_20	2	false	REALSpace_70bn_2024-09	m_11bbb	22169958	7873262
O=C(NCC(=O)Nc1c(cccc1)C(=O)N)c2cc3c(cc(OC)cc3)cc2	885	fCSFP4	weighted-fingerprint-similarity	0.920	0.516	m_11bbb____22169958____99842	N/A	S1c2c(cc([N+]([O-])=O)cc2)C=C1C(=O)Nc3c(cccc3)C(=O)N	[*;R2][#6;r][#6;r]C(=O)[N;H]c1[c;H][c;H][c;H][c;H]c1C(=O)[N;H2]_20	2	false	REALSpace_70bn_2024-09	m_11bbb	22169958	99842
O=C(NCC(=O)Nc1c(cccc1)C(=O)N)c2cc3c(ccc(OC)c3)cc2	886	fCSFP4	weighted-fingerprint-similarity	0.920	0.516	m_11bbb____22169958____10464982	N/A	S1c2c(cc([N+]([O-])=O)cc2)C=C1C(=O)Nc3c(cccc3)C(=O)N	[*;R2][#6;r][#6;r]C(=O)[N;H]c1[c;H][c;H][c;H][c;H]c1C(=O)[N;H2]_20	2	false	REALSpace_70bn_2024-09	m_11bbb	22169958	10464982
O=C(NCC(=O)Nc1c(cccc1)C(=O)N)c2cc3c(ccnc3)cc2	887	fCSFP4	weighted-fingerprint-similarity	0.920	0.516	m_11bbb____22169958____11733180	N/A	S1c2c(cc([N+]([O-])=O)cc2)C=C1C(=O)Nc3c(cccc3)C(=O)N	[*;R2][#6;r][#6;r]C(=O)[N;H]c1[c;H][c;H][c;H][c;H]c1C(=O)[N;H2]_20	2	false	REALSpace_70bn_2024-09	m_11bbb	22169958	11733180
O=C(NCC(=O)Nc1c(cccc1)C(=O)N)c2cc3c(cncc3)cc2	888	fCSFP4	weighted-fingerprint-similarity	0.920	0.516	m_11bbb____22169958____22138506	N/A	S1c2c(cc([N+]([O-])=O)cc2)C=C1C(=O)Nc3c(cccc3)C(=O)N	[*;R2][#6;r][#6;r]C(=O)[N;H]c1[c;H][c;H][c;H][c;H]c1C(=O)[N;H2]_20	2	false	REALSpace_70bn_2024-09	m_11bbb	22169958	22138506
O=C(Nc1c(cccc1)C(=O)N)c2nc3c(cc(cc3)C)cc2	889	fCSFP4	weighted-fingerprint-similarity	0.920	0.516	m_11bcb____124078____10550008	N/A	S1c2c(cc([N+]([O-])=O)cc2)C=C1C(=O)Nc3c(cccc3)C(=O)N	[*;R2][#6;r][#6;r]C(=O)[N;H]c1[c;H][c;H][c;H][c;H]c1C(=O)[N;H2]_20	2	false	REALSpace_70bn_2024-09	m_11bcb	124078	10550008
Brc1c(cc2N(C(=O)N(c2c1)C)C)C(=O)Nc3c(cccc3)C(=O)N	890	fCSFP4	weighted-fingerprint-similarity	0.920	0.413	m_11bcb____124078____5350620	N/A	S1c2c(cc([N+]([O-])=O)cc2)C=C1C(=O)Nc3c(cccc3)C(=O)N	[*;R2][#6;r][#6;r]C(=O)[N;H]c1[c;H][c;H][c;H][c;H]c1C(=O)[N;H2]_20	2	false	REALSpace_70bn_2024-09	m_11bcb	124078	5350620
O=C(N)c1c(NC(=O)C=2N=CN3N=CC=C3C2)cccc1	891	fCSFP4	weighted-fingerprint-similarity	0.920	0.409	m_11bcb____124078____22138468	N/A	S1c2c(cc([N+]([O-])=O)cc2)C=C1C(=O)Nc3c(cccc3)C(=O)N	[*;R2][#6;r][#6;r]C(=O)[N;H]c1[c;H][c;H][c;H][c;H]c1C(=O)[N;H2]_20	2	false	REALSpace_70bn_2024-09	m_11bcb	124078	22138468
[O-][N+](=O)c1c2c(cc(c1)C(=O)NCC(=O)Nc3c(cccc3)C(=O)N)cccc2	892	fCSFP4	weighted-fingerprint-similarity	0.920	0.547	m_11bbb____22169958____15611890	N/A	S1c2c(cc([N+]([O-])=O)cc2)C=C1C(=O)Nc3c(cccc3)C(=O)N	[*;R2][#6;r][#6;r]C(=O)[N;H]c1[c;H][c;H][c;H][c;H]c1C(=O)[N;H2]_20	2	false	REALSpace_70bn_2024-09	m_11bbb	22169958	15611890
S(=O)(=O)(N)C=1SC2=C(SC(C(=O)NCC(=O)Nc3c(cccc3)C(=O)N)=C2)C1	893	fCSFP4	weighted-fingerprint-similarity	0.920	0.544	m_22bbn____15705892____17664810	N/A	S1c2c(cc([N+]([O-])=O)cc2)C=C1C(=O)Nc3c(cccc3)C(=O)N	[*;R2][#6;r][#6;r]C(=O)[N;H]c1[c;H][c;H][c;H][c;H]c1C(=O)[N;H2]_20	2	false	REALSpace_70bn_2024-09	m_22bbn	15705892	17664810
Clc1cc(Cl)cc(c1)C=2Oc3c(N2)ccc(c3)C(=O)Nc4c(cccc4)C(=O)N	894	fCSFP4	weighted-fingerprint-similarity	0.920	0.434	m_11bcb____124078____12129500	N/A	S1c2c(cc([N+]([O-])=O)cc2)C=C1C(=O)Nc3c(cccc3)C(=O)N	[*;R2][#6;r][#6;r]C(=O)[N;H]c1[c;H][c;H][c;H][c;H]c1C(=O)[N;H2]_20	2	false	REALSpace_70bn_2024-09	m_11bcb	124078	12129500
Fc1ccc(cc1)C=2ON=C3C2C=C(C(=O)Nc4c(cccc4)C(=O)N)C=C3	895	fCSFP4	weighted-fingerprint-similarity	0.920	0.434	m_11ccb____124078____7634736	N/A	S1c2c(cc([N+]([O-])=O)cc2)C=C1C(=O)Nc3c(cccc3)C(=O)N	[*;R2][#6;r][#6;r]C(=O)[N;H]c1[c;H][c;H][c;H][c;H]c1C(=O)[N;H2]_20	2	false	REALSpace_70bn_2024-09	m_11ccb	124078	7634736
O=C(Nc1c(cccc1)C(=O)N)c2cc3NC=C(c3cc2)C=4[N-]N=NN4	896	fCSFP4	weighted-fingerprint-similarity	0.920	0.434	m_280130bcb____17858516____17857546	N/A	S1c2c(cc([N+]([O-])=O)cc2)C=C1C(=O)Nc3c(cccc3)C(=O)N	[*;R2][#6;r][#6;r]C(=O)[N;H]c1[c;H][c;H][c;H][c;H]c1C(=O)[N;H2]_20	2	false	REALSpace_70bn_2024-09	m_280130bcb	17858516	17857546
O=C(Nc1c(cccc1)C(=O)N)c2cc3c(NC(=C3C=O)C)cc2	897	fCSFP4	weighted-fingerprint-similarity	0.920	0.434	m_22bdl____138522____25074430	N/A	S1c2c(cc([N+]([O-])=O)cc2)C=C1C(=O)Nc3c(cccc3)C(=O)N	[*;R2][#6;r][#6;r]C(=O)[N;H]c1[c;H][c;H][c;H][c;H]c1C(=O)[N;H2]_20	2	false	REALSpace_70bn_2024-09	m_22bdl	138522	25074430
O=C(Nc1c(cccc1)C(=O)N)c2cc3c(NC=C3C=4[N-]N=NN4)cc2	898	fCSFP4	weighted-fingerprint-similarity	0.920	0.434	m_280130bcb____17858516____17857046	N/A	S1c2c(cc([N+]([O-])=O)cc2)C=C1C(=O)Nc3c(cccc3)C(=O)N	[*;R2][#6;r][#6;r]C(=O)[N;H]c1[c;H][c;H][c;H][c;H]c1C(=O)[N;H2]_20	2	false	REALSpace_70bn_2024-09	m_280130bcb	17858516	17857046
O=C(Nc1c(cccc1)C(=O)N)c2cc3c(NN=C3CC(C)C)cc2	899	fCSFP4	weighted-fingerprint-similarity	0.920	0.434	m_22bdl____138522____16485434	N/A	S1c2c(cc([N+]([O-])=O)cc2)C=C1C(=O)Nc3c(cccc3)C(=O)N	[*;R2][#6;r][#6;r]C(=O)[N;H]c1[c;H][c;H][c;H][c;H]c1C(=O)[N;H2]_20	2	false	REALSpace_70bn_2024-09	m_22bdl	138522	16485434
O=C(Nc1c(cccc1)C(=O)N)c2cc(O)c3N(N=Cc3c2)C	900	fCSFP4	weighted-fingerprint-similarity	0.919	0.431	m_22bdl____138522____9475936	N/A	S1c2c(cc([N+]([O-])=O)cc2)C=C1C(=O)Nc3c(cccc3)C(=O)N	[*;R2][#6;r][#6;r]C(=O)[N;H]c1[c;H][c;H][c;H][c;H]c1C(=O)[N;H2]_20	2	false	REALSpace_70bn_2024-09	m_22bdl	138522	9475936
Clc1ccc(cc1)CN2N=C(C3=C2SC(C(=O)Nc4c(cccc4)C(=O)N)=C3)C	901	fCSFP4	weighted-fingerprint-similarity	0.919	0.468	m_11bcb____124078____54499	N/A	S1c2c(cc([N+]([O-])=O)cc2)C=C1C(=O)Nc3c(cccc3)C(=O)N	[*;R2][#6;r][#6;r]C(=O)[N;H]c1[c;H][c;H][c;H][c;H]c1C(=O)[N;H2]_20	2	false	REALSpace_70bn_2024-09	m_11bcb	124078	54499
S1C(C(=O)Nc2c(cccc2)C(=O)N)=CC=3C(=NN(C13)Cc4ccc(F)cc4)C	902	fCSFP4	weighted-fingerprint-similarity	0.919	0.468	m_11bcb____124078____54574	N/A	S1c2c(cc([N+]([O-])=O)cc2)C=C1C(=O)Nc3c(cccc3)C(=O)N	[*;R2][#6;r][#6;r]C(=O)[N;H]c1[c;H][c;H][c;H][c;H]c1C(=O)[N;H2]_20	2	false	REALSpace_70bn_2024-09	m_11bcb	124078	54574
Brc1c2nc(c(cc2cc(Br)c1)C(=O)Nc3c(cccc3)C(=O)N)C	903	fCSFP4	weighted-fingerprint-similarity	0.919	0.427	m_11bcb____124078____26277240	N/A	S1c2c(cc([N+]([O-])=O)cc2)C=C1C(=O)Nc3c(cccc3)C(=O)N	[*;R2][#6;r][#6;r]C(=O)[N;H]c1[c;H][c;H][c;H][c;H]c1C(=O)[N;H2]_20	2	false	REALSpace_70bn_2024-09	m_11bcb	124078	26277240
FC(F)(F)c1c2NC(C(=O)Nc3c(cccc3)C(=O)N)=Cc2ccc1	904	fCSFP4	weighted-fingerprint-similarity	0.919	0.427	m_11bcb____124078____25921502	N/A	S1c2c(cc([N+]([O-])=O)cc2)C=C1C(=O)Nc3c(cccc3)C(=O)N	[*;R2][#6;r][#6;r]C(=O)[N;H]c1[c;H][c;H][c;H][c;H]c1C(=O)[N;H2]_20	2	false	REALSpace_70bn_2024-09	m_11bcb	124078	25921502
O=C(N)c1c(NC(=O)C=2C=C(C3=NN(C=C3C2)C)C)cccc1	905	fCSFP4	weighted-fingerprint-similarity	0.919	0.427	m_11bcb____124078____26276584	N/A	S1c2c(cc([N+]([O-])=O)cc2)C=C1C(=O)Nc3c(cccc3)C(=O)N	[*;R2][#6;r][#6;r]C(=O)[N;H]c1[c;H][c;H][c;H][c;H]c1C(=O)[N;H2]_20	2	false	REALSpace_70bn_2024-09	m_11bcb	124078	26276584
FC1(F)Oc2c(O1)cc3c(NC(C(=O)Nc4c(cccc4)C(=O)N)=C3)c2	906	fCSFP4	weighted-fingerprint-similarity	0.919	0.423	m_11bcb____124078____25923064	N/A	S1c2c(cc([N+]([O-])=O)cc2)C=C1C(=O)Nc3c(cccc3)C(=O)N	[*;R2][#6;r][#6;r]C(=O)[N;H]c1[c;H][c;H][c;H][c;H]c1C(=O)[N;H2]_20	2	false	REALSpace_70bn_2024-09	m_11bcb	124078	25923064
Brc1c(Cl)c2c(SC(C(=O)NCC(=O)Nc3c(cccc3)C(=O)N)=C2)cc1	907	fCSFP4	weighted-fingerprint-similarity	0.919	0.553	m_11bbb____22169958____26273922	N/A	S1c2c(cc([N+]([O-])=O)cc2)C=C1C(=O)Nc3c(cccc3)C(=O)N	[*;R2][#6;r][#6;r]C(=O)[N;H]c1[c;H][c;H][c;H][c;H]c1C(=O)[N;H2]_20	2	false	REALSpace_70bn_2024-09	m_11bbb	22169958	26273922
O=C(Nc1c(cccc1)C(=O)N)c2cnc3c(N(N=C3)C)c2	908	fCSFP4	weighted-fingerprint-similarity	0.919	0.418	m_11bcb____124078____13469198	N/A	S1c2c(cc([N+]([O-])=O)cc2)C=C1C(=O)Nc3c(cccc3)C(=O)N	[*;R2][#6;r][#6;r]C(=O)[N;H]c1[c;H][c;H][c;H][c;H]c1C(=O)[N;H2]_20	2	false	REALSpace_70bn_2024-09	m_11bcb	124078	13469198
BrC1=NNc2ncc(cc21)C(=O)Nc3c(cccc3)C(=O)N	909	fCSFP4	weighted-fingerprint-similarity	0.919	0.414	m_22bdl____138522____23725902	N/A	S1c2c(cc([N+]([O-])=O)cc2)C=C1C(=O)Nc3c(cccc3)C(=O)N	[*;R2][#6;r][#6;r]C(=O)[N;H]c1[c;H][c;H][c;H][c;H]c1C(=O)[N;H2]_20	2	false	REALSpace_70bn_2024-09	m_22bdl	138522	23725902
Clc1nccc2SC(C(=O)NCC(=O)Nc3c(cccc3)C(=O)N)=Cc12	910	fCSFP4	weighted-fingerprint-similarity	0.919	0.550	m_11bbb____22169958____12547078	N/A	S1c2c(cc([N+]([O-])=O)cc2)C=C1C(=O)Nc3c(cccc3)C(=O)N	[*;R2][#6;r][#6;r]C(=O)[N;H]c1[c;H][c;H][c;H][c;H]c1C(=O)[N;H2]_20	2	false	REALSpace_70bn_2024-09	m_11bbb	22169958	12547078
O=C(Nc1c(cccc1)C(=O)N)c2cnc3N(C=Nc3c2)C	911	fCSFP4	weighted-fingerprint-similarity	0.919	0.414	m_11bcb____124078____8370788	N/A	S1c2c(cc([N+]([O-])=O)cc2)C=C1C(=O)Nc3c(cccc3)C(=O)N	[*;R2][#6;r][#6;r]C(=O)[N;H]c1[c;H][c;H][c;H][c;H]c1C(=O)[N;H2]_20	2	false	REALSpace_70bn_2024-09	m_11bcb	124078	8370788
O=C(Nc1c(cccc1)C(=O)N)c2cnc3N=C(Oc3c2)C	912	fCSFP4	weighted-fingerprint-similarity	0.919	0.414	m_11bcb____124078____22009194	N/A	S1c2c(cc([N+]([O-])=O)cc2)C=C1C(=O)Nc3c(cccc3)C(=O)N	[*;R2][#6;r][#6;r]C(=O)[N;H]c1[c;H][c;H][c;H][c;H]c1C(=O)[N;H2]_20	2	false	REALSpace_70bn_2024-09	m_11bcb	124078	22009194
O=C(Nc1c(cccc1)C(=O)N)c2cnc3NN=C(c3c2)C	913	fCSFP4	weighted-fingerprint-similarity	0.919	0.414	m_22bdl____138522____820932	N/A	S1c2c(cc([N+]([O-])=O)cc2)C=C1C(=O)Nc3c(cccc3)C(=O)N	[*;R2][#6;r][#6;r]C(=O)[N;H]c1[c;H][c;H][c;H][c;H]c1C(=O)[N;H2]_20	2	false	REALSpace_70bn_2024-09	m_22bdl	138522	820932
O=C(OC)c1cc2c(cc(cc2)C(=O)NCC(=O)Nc3c(cccc3)C(=O)N)cc1	914	fCSFP4	weighted-fingerprint-similarity	0.919	0.512	m_11bbb____22169958____16528528	N/A	S1c2c(cc([N+]([O-])=O)cc2)C=C1C(=O)Nc3c(cccc3)C(=O)N	[*;R2][#6;r][#6;r]C(=O)[N;H]c1[c;H][c;H][c;H][c;H]c1C(=O)[N;H2]_20	2	false	REALSpace_70bn_2024-09	m_11bbb	22169958	16528528
Brc1cc2nc(ccc2cc1)C(=O)Nc3c(cccc3)C(=O)N	915	fCSFP4	weighted-fingerprint-similarity	0.919	0.508	m_11bcb____124078____18317972	N/A	S1c2c(cc([N+]([O-])=O)cc2)C=C1C(=O)Nc3c(cccc3)C(=O)N	[*;R2][#6;r][#6;r]C(=O)[N;H]c1[c;H][c;H][c;H][c;H]c1C(=O)[N;H2]_20	2	false	REALSpace_70bn_2024-09	m_11bcb	124078	18317972
Clc1cc2nc(ccc2cc1)C(=O)Nc3c(cccc3)C(=O)N	916	fCSFP4	weighted-fingerprint-similarity	0.919	0.508	m_11bcb____124078____6815376	N/A	S1c2c(cc([N+]([O-])=O)cc2)C=C1C(=O)Nc3c(cccc3)C(=O)N	[*;R2][#6;r][#6;r]C(=O)[N;H]c1[c;H][c;H][c;H][c;H]c1C(=O)[N;H2]_20	2	false	REALSpace_70bn_2024-09	m_11bcb	124078	6815376
O=C(Nc1c(cccc1)C(=O)N)c2nc3c(cc2)ccc(c3)C	917	fCSFP4	weighted-fingerprint-similarity	0.919	0.508	m_11bcb____124078____19628494	N/A	S1c2c(cc([N+]([O-])=O)cc2)C=C1C(=O)Nc3c(cccc3)C(=O)N	[*;R2][#6;r][#6;r]C(=O)[N;H]c1[c;H][c;H][c;H][c;H]c1C(=O)[N;H2]_20	2	false	REALSpace_70bn_2024-09	m_11bcb	124078	19628494
O=C(N)c1c(NC(=O)C2=CC3=NC(=CN3C=C2)C)cccc1	918	fCSFP4	weighted-fingerprint-similarity	0.919	0.406	m_11bcb____124078____22008860	N/A	S1c2c(cc([N+]([O-])=O)cc2)C=C1C(=O)Nc3c(cccc3)C(=O)N	[*;R2][#6;r][#6;r]C(=O)[N;H]c1[c;H][c;H][c;H][c;H]c1C(=O)[N;H2]_20	2	false	REALSpace_70bn_2024-09	m_11bcb	124078	22008860
S1c2c(cccc2C=C1C(=O)NCC(=O)Nc3c(cccc3)C(=O)N)CC	919	fCSFP4	weighted-fingerprint-similarity	0.919	0.543	m_11bbb____22169958____27041882	N/A	S1c2c(cc([N+]([O-])=O)cc2)C=C1C(=O)Nc3c(cccc3)C(=O)N	[*;R2][#6;r][#6;r]C(=O)[N;H]c1[c;H][c;H][c;H][c;H]c1C(=O)[N;H2]_20	2	false	REALSpace_70bn_2024-09	m_11bbb	22169958	27041882
BrC=1OC2=C(SC(C(=O)NCC(=O)Nc3c(cccc3)C(=O)N)=C2)C1	920	fCSFP4	weighted-fingerprint-similarity	0.919	0.540	m_11bbb____22169958____19261680	N/A	S1c2c(cc([N+]([O-])=O)cc2)C=C1C(=O)Nc3c(cccc3)C(=O)N	[*;R2][#6;r][#6;r]C(=O)[N;H]c1[c;H][c;H][c;H][c;H]c1C(=O)[N;H2]_20	2	false	REALSpace_70bn_2024-09	m_11bbb	22169958	19261680
O=C(N)c1c(NC(=O)C2=CN3C(C(=CC=C3)C)=C2)cccc1	921	fCSFP4	weighted-fingerprint-similarity	0.919	0.401	m_11bcb____124078____22023524	N/A	S1c2c(cc([N+]([O-])=O)cc2)C=C1C(=O)Nc3c(cccc3)C(=O)N	[*;R2][#6;r][#6;r]C(=O)[N;H]c1[c;H][c;H][c;H][c;H]c1C(=O)[N;H2]_20	2	false	REALSpace_70bn_2024-09	m_11bcb	124078	22023524
S1c2c(N=C1N)cc(cc2)C(=O)NCC(=O)Nc3c(cccc3)C(=O)N	922	fCSFP4	weighted-fingerprint-similarity	0.919	0.537	m_22bbf____15705892____21811200	N/A	S1c2c(cc([N+]([O-])=O)cc2)C=C1C(=O)Nc3c(cccc3)C(=O)N	[*;R2][#6;r][#6;r]C(=O)[N;H]c1[c;H][c;H][c;H][c;H]c1C(=O)[N;H2]_20	2	false	REALSpace_70bn_2024-09	m_22bbf	15705892	21811200
S1c2c(c([N+]([O-])=O)ccc2)C=C1C(=O)Nc3c(cc(N(C)C)cc3)C(=O)N	923	fCSFP4	weighted-fingerprint-similarity	0.919	0.674	m_11dcb____8160014____26276910	N/A	S1c2c(cc([N+]([O-])=O)cc2)C=C1C(=O)Nc3c(cccc3)C(=O)N	[*;R2][#6;r][#6;r]C(=O)[N;H]c1[c;H][c;H][c;H][c;H]c1C(=O)[N;H2]_20	2	false	REALSpace_70bn_2024-09	m_11dcb	8160014	26276910
O=C(Nc1c(cccc1)C(=O)N)c2cc3N=C(N(c3cc2)C)CO	924	fCSFP4	weighted-fingerprint-similarity	0.919	0.435	m_22bdl____138522____12622826	N/A	S1c2c(cc([N+]([O-])=O)cc2)C=C1C(=O)Nc3c(cccc3)C(=O)N	[*;R2][#6;r][#6;r]C(=O)[N;H]c1[c;H][c;H][c;H][c;H]c1C(=O)[N;H2]_20	2	false	REALSpace_70bn_2024-09	m_22bdl	138522	12622826
O=C(Nc1c(cccc1)C(=O)N)c2cc3N(C=C(C#N)c3cc2)C	925	fCSFP4	weighted-fingerprint-similarity	0.919	0.432	m_11bcb____124078____23409600	N/A	S1c2c(cc([N+]([O-])=O)cc2)C=C1C(=O)Nc3c(cccc3)C(=O)N	[*;R2][#6;r][#6;r]C(=O)[N;H]c1[c;H][c;H][c;H][c;H]c1C(=O)[N;H2]_20	2	false	REALSpace_70bn_2024-09	m_11bcb	124078	23409600
O=C(Nc1c(cccc1)C(=O)N)c2cc3N=CN(C(=O)c3cc2)C	926	fCSFP4	weighted-fingerprint-similarity	0.919	0.432	m_11bcb____124078____15769122	N/A	S1c2c(cc([N+]([O-])=O)cc2)C=C1C(=O)Nc3c(cccc3)C(=O)N	[*;R2][#6;r][#6;r]C(=O)[N;H]c1[c;H][c;H][c;H][c;H]c1C(=O)[N;H2]_20	2	false	REALSpace_70bn_2024-09	m_11bcb	124078	15769122
O=C(Nc1c(cccc1)C(=O)N)c2cc3N=NN(c3cc2)CCc4ccccc4	927	fCSFP4	weighted-fingerprint-similarity	0.919	0.432	m_11bcb____124078____15158696	N/A	S1c2c(cc([N+]([O-])=O)cc2)C=C1C(=O)Nc3c(cccc3)C(=O)N	[*;R2][#6;r][#6;r]C(=O)[N;H]c1[c;H][c;H][c;H][c;H]c1C(=O)[N;H2]_20	2	false	REALSpace_70bn_2024-09	m_11bcb	124078	15158696
O=C(Nc1c(cccc1)C(=O)N)c2cc3c(N(C(=C3C)C)C)cc2	928	fCSFP4	weighted-fingerprint-similarity	0.919	0.432	m_11bcb____124078____18630396	N/A	S1c2c(cc([N+]([O-])=O)cc2)C=C1C(=O)Nc3c(cccc3)C(=O)N	[*;R2][#6;r][#6;r]C(=O)[N;H]c1[c;H][c;H][c;H][c;H]c1C(=O)[N;H2]_20	2	false	REALSpace_70bn_2024-09	m_11bcb	124078	18630396
O=C(Nc1c(cccc1)C(=O)N)c2cc3c(N(C=C3C#N)C)cc2	929	fCSFP4	weighted-fingerprint-similarity	0.919	0.432	m_11bcb____124078____23409570	N/A	S1c2c(cc([N+]([O-])=O)cc2)C=C1C(=O)Nc3c(cccc3)C(=O)N	[*;R2][#6;r][#6;r]C(=O)[N;H]c1[c;H][c;H][c;H][c;H]c1C(=O)[N;H2]_20	2	false	REALSpace_70bn_2024-09	m_11bcb	124078	23409570
O=C(Nc1c(cccc1)C(=O)N)c2cc3c(N=CN(C3=O)C)cc2	930	fCSFP4	weighted-fingerprint-similarity	0.919	0.432	m_11bcb____124078____15614442	N/A	S1c2c(cc([N+]([O-])=O)cc2)C=C1C(=O)Nc3c(cccc3)C(=O)N	[*;R2][#6;r][#6;r]C(=O)[N;H]c1[c;H][c;H][c;H][c;H]c1C(=O)[N;H2]_20	2	false	REALSpace_70bn_2024-09	m_11bcb	124078	15614442
O=C(Nc1c(cccc1)C(=O)N)c2cc3c(NC(=C3C#N)C)cc2	931	fCSFP4	weighted-fingerprint-similarity	0.919	0.432	m_11bcb____124078____23861240	N/A	S1c2c(cc([N+]([O-])=O)cc2)C=C1C(=O)Nc3c(cccc3)C(=O)N	[*;R2][#6;r][#6;r]C(=O)[N;H]c1[c;H][c;H][c;H][c;H]c1C(=O)[N;H2]_20	2	false	REALSpace_70bn_2024-09	m_11bcb	124078	23861240
O=C(Nc1c(cccc1)C(=O)N)c2cc3c(NC4=C3CCCC4)cc2	932	fCSFP4	weighted-fingerprint-similarity	0.919	0.432	m_11bcb____124078____54479	N/A	S1c2c(cc([N+]([O-])=O)cc2)C=C1C(=O)Nc3c(cccc3)C(=O)N	[*;R2][#6;r][#6;r]C(=O)[N;H]c1[c;H][c;H][c;H][c;H]c1C(=O)[N;H2]_20	2	false	REALSpace_70bn_2024-09	m_11bcb	124078	54479
O=C(Nc1c(cccc1)C(=O)N)c2cc3c(NC4=C3CCCCC4)cc2	933	fCSFP4	weighted-fingerprint-similarity	0.919	0.432	m_11bcb____124078____26271036	N/A	S1c2c(cc([N+]([O-])=O)cc2)C=C1C(=O)Nc3c(cccc3)C(=O)N	[*;R2][#6;r][#6;r]C(=O)[N;H]c1[c;H][c;H][c;H][c;H]c1C(=O)[N;H2]_20	2	false	REALSpace_70bn_2024-09	m_11bcb	124078	26271036
O=C(OC)C1=NNc2c1cc(cc2)C(=O)Nc3c(cccc3)C(=O)N	934	fCSFP4	weighted-fingerprint-similarity	0.919	0.432	m_22bdl____138522____15771788	N/A	S1c2c(cc([N+]([O-])=O)cc2)C=C1C(=O)Nc3c(cccc3)C(=O)N	[*;R2][#6;r][#6;r]C(=O)[N;H]c1[c;H][c;H][c;H][c;H]c1C(=O)[N;H2]_20	2	false	REALSpace_70bn_2024-09	m_22bdl	138522	15771788
S1C(C(=O)NCC(=O)Nc2c(cccc2)C(=O)N)=CC=3N=NNC13	935	fCSFP4	weighted-fingerprint-similarity	0.919	0.526	m_22bbn____15705892____25075372	N/A	S1c2c(cc([N+]([O-])=O)cc2)C=C1C(=O)Nc3c(cccc3)C(=O)N	[*;R2][#6;r][#6;r]C(=O)[N;H]c1[c;H][c;H][c;H][c;H]c1C(=O)[N;H2]_20	2	false	REALSpace_70bn_2024-09	m_22bbn	15705892	25075372
O=C(Nc1c(cccc1)C(=O)N)c2cnc3N(N=Cc3c2)Cc4ccccc4	936	fCSFP4	weighted-fingerprint-similarity	0.919	0.428	m_11bcb____124078____244786	N/A	S1c2c(cc([N+]([O-])=O)cc2)C=C1C(=O)Nc3c(cccc3)C(=O)N	[*;R2][#6;r][#6;r]C(=O)[N;H]c1[c;H][c;H][c;H][c;H]c1C(=O)[N;H2]_20	2	false	REALSpace_70bn_2024-09	m_11bcb	124078	244786
[O-]C(=O)c1cnc2N(C(C(=O)Nc3c(cccc3)C(=O)N)=Cc2c1)C	937	fCSFP4	weighted-fingerprint-similarity	0.919	0.428	m_188690bcb____21774664____20869182	N/A	S1c2c(cc([N+]([O-])=O)cc2)C=C1C(=O)Nc3c(cccc3)C(=O)N	[*;R2][#6;r][#6;r]C(=O)[N;H]c1[c;H][c;H][c;H][c;H]c1C(=O)[N;H2]_20	2	false	REALSpace_70bn_2024-09	m_188690bcb	21774664	20869182
BrC=1C2=NN(C=C2C=C(C(=O)Nc3c(cccc3)C(=O)N)C1)C	938	fCSFP4	weighted-fingerprint-similarity	0.918	0.424	m_11bcb____124078____27041994	N/A	S1c2c(cc([N+]([O-])=O)cc2)C=C1C(=O)Nc3c(cccc3)C(=O)N	[*;R2][#6;r][#6;r]C(=O)[N;H]c1[c;H][c;H][c;H][c;H]c1C(=O)[N;H2]_20	2	false	REALSpace_70bn_2024-09	m_11bcb	124078	27041994
Brc1c2N(C(C(=O)Nc3c(cccc3)C(=O)N)=Cc2ccc1)C	939	fCSFP4	weighted-fingerprint-similarity	0.918	0.424	m_11ccb____124078____20644068	N/A	S1c2c(cc([N+]([O-])=O)cc2)C=C1C(=O)Nc3c(cccc3)C(=O)N	[*;R2][#6;r][#6;r]C(=O)[N;H]c1[c;H][c;H][c;H][c;H]c1C(=O)[N;H2]_20	2	false	REALSpace_70bn_2024-09	m_11ccb	124078	20644068
Brc1cnc2N(C(C(=O)Nc3c(cccc3)C(=O)N)=Cc2c1)C	940	fCSFP4	weighted-fingerprint-similarity	0.918	0.424	m_11bcb____124078____13220010	N/A	S1c2c(cc([N+]([O-])=O)cc2)C=C1C(=O)Nc3c(cccc3)C(=O)N	[*;R2][#6;r][#6;r]C(=O)[N;H]c1[c;H][c;H][c;H][c;H]c1C(=O)[N;H2]_20	2	false	REALSpace_70bn_2024-09	m_11bcb	124078	13220010
O=C(Nc1c(cccc1)C(=O)N)c2cnc3N(N=Cc3c2)C(C)C	941	fCSFP4	weighted-fingerprint-similarity	0.918	0.424	m_11bcb____124078____214707	N/A	S1c2c(cc([N+]([O-])=O)cc2)C=C1C(=O)Nc3c(cccc3)C(=O)N	[*;R2][#6;r][#6;r]C(=O)[N;H]c1[c;H][c;H][c;H][c;H]c1C(=O)[N;H2]_20	2	false	REALSpace_70bn_2024-09	m_11bcb	124078	214707
Brc1cc2SC=C(c2cc1)C(=O)Nc3c(cccc3)C(=O)N	942	fCSFP4	weighted-fingerprint-similarity	0.918	0.519	m_11bcb____124078____20020654	N/A	S1c2c(cc([N+]([O-])=O)cc2)C=C1C(=O)Nc3c(cccc3)C(=O)N	[*;R2][#6;r][#6;r]C(=O)[N;H]c1[c;H][c;H][c;H][c;H]c1C(=O)[N;H2]_20	2	false	REALSpace_70bn_2024-09	m_11bcb	124078	20020654
Clc1cc2SC=C(c2cc1)C(=O)Nc3c(cccc3)C(=O)N	943	fCSFP4	weighted-fingerprint-similarity	0.918	0.519	m_11bcb____124078____22137808	N/A	S1c2c(cc([N+]([O-])=O)cc2)C=C1C(=O)Nc3c(cccc3)C(=O)N	[*;R2][#6;r][#6;r]C(=O)[N;H]c1[c;H][c;H][c;H][c;H]c1C(=O)[N;H2]_20	2	false	REALSpace_70bn_2024-09	m_11bcb	124078	22137808
S1c2c(ccc(c2)C)C(C(=O)Nc3c(cccc3)C(=O)N)=C1	944	fCSFP4	weighted-fingerprint-similarity	0.918	0.519	m_11bcb____124078____9631326	N/A	S1c2c(cc([N+]([O-])=O)cc2)C=C1C(=O)Nc3c(cccc3)C(=O)N	[*;R2][#6;r][#6;r]C(=O)[N;H]c1[c;H][c;H][c;H][c;H]c1C(=O)[N;H2]_20	2	false	REALSpace_70bn_2024-09	m_11bcb	124078	9631326
BrC=1C2=C(SC1)NC(C(=O)Nc3c(cccc3)C(=O)N)=C2	945	fCSFP4	weighted-fingerprint-similarity	0.918	0.420	m_11bcb____124078____25922662	N/A	S1c2c(cc([N+]([O-])=O)cc2)C=C1C(=O)Nc3c(cccc3)C(=O)N	[*;R2][#6;r][#6;r]C(=O)[N;H]c1[c;H][c;H][c;H][c;H]c1C(=O)[N;H2]_20	2	false	REALSpace_70bn_2024-09	m_11bcb	124078	25922662
Clc1c(Cl)ccc2NC(C(=O)Nc3c(cccc3)C(=O)N)=Cc12	946	fCSFP4	weighted-fingerprint-similarity	0.918	0.420	m_11bcb____124078____25921646	N/A	S1c2c(cc([N+]([O-])=O)cc2)C=C1C(=O)Nc3c(cccc3)C(=O)N	[*;R2][#6;r][#6;r]C(=O)[N;H]c1[c;H][c;H][c;H][c;H]c1C(=O)[N;H2]_20	2	false	REALSpace_70bn_2024-09	m_11bcb	124078	25921646
Fc1c(F)ccc2NC(C(=O)Nc3c(cccc3)C(=O)N)=Cc12	947	fCSFP4	weighted-fingerprint-similarity	0.918	0.420	m_11bcb____124078____25921616	N/A	S1c2c(cc([N+]([O-])=O)cc2)C=C1C(=O)Nc3c(cccc3)C(=O)N	[*;R2][#6;r][#6;r]C(=O)[N;H]c1[c;H][c;H][c;H][c;H]c1C(=O)[N;H2]_20	2	false	REALSpace_70bn_2024-09	m_11bcb	124078	25921616
O=C(Nc1c(cccc1)C(=O)N)C=2Nc3c(c(c(cc3)C)C)C2	948	fCSFP4	weighted-fingerprint-similarity	0.918	0.420	m_11bcb____124078____25921726	N/A	S1c2c(cc([N+]([O-])=O)cc2)C=C1C(=O)Nc3c(cccc3)C(=O)N	[*;R2][#6;r][#6;r]C(=O)[N;H]c1[c;H][c;H][c;H][c;H]c1C(=O)[N;H2]_20	2	false	REALSpace_70bn_2024-09	m_11bcb	124078	25921726
Brc1c(OC)nc2NC(C(=O)Nc3c(cccc3)C(=O)N)=Cc2c1	949	fCSFP4	weighted-fingerprint-similarity	0.918	0.415	m_11bcb____124078____28252392	N/A	S1c2c(cc([N+]([O-])=O)cc2)C=C1C(=O)Nc3c(cccc3)C(=O)N	[*;R2][#6;r][#6;r]C(=O)[N;H]c1[c;H][c;H][c;H][c;H]c1C(=O)[N;H2]_20	2	false	REALSpace_70bn_2024-09	m_11bcb	124078	28252392
Brc1c2OC(C(=O)Nc3c(cccc3)C(=O)N)=Cc2cnc1	950	fCSFP4	weighted-fingerprint-similarity	0.918	0.415	m_11bcb____124078____27707140	N/A	S1c2c(cc([N+]([O-])=O)cc2)C=C1C(=O)Nc3c(cccc3)C(=O)N	[*;R2][#6;r][#6;r]C(=O)[N;H]c1[c;H][c;H][c;H][c;H]c1C(=O)[N;H2]_20	2	false	REALSpace_70bn_2024-09	m_11bcb	124078	27707140
Brc1c2c(NC(C(=O)Nc3c(cccc3)C(=O)N)=C2)cc(Br)c1	951	fCSFP4	weighted-fingerprint-similarity	0.918	0.415	m_11bcb____124078____26269618	N/A	S1c2c(cc([N+]([O-])=O)cc2)C=C1C(=O)Nc3c(cccc3)C(=O)N	[*;R2][#6;r][#6;r]C(=O)[N;H]c1[c;H][c;H][c;H][c;H]c1C(=O)[N;H2]_20	2	false	REALSpace_70bn_2024-09	m_11bcb	124078	26269618
Clc1c2c(NC(C(=O)Nc3c(cccc3)C(=O)N)=C2)cc(Cl)c1	952	fCSFP4	weighted-fingerprint-similarity	0.918	0.415	m_11bcb____124078____25922700	N/A	S1c2c(cc([N+]([O-])=O)cc2)C=C1C(=O)Nc3c(cccc3)C(=O)N	[*;R2][#6;r][#6;r]C(=O)[N;H]c1[c;H][c;H][c;H][c;H]c1C(=O)[N;H2]_20	2	false	REALSpace_70bn_2024-09	m_11bcb	124078	25922700
Fc1c2c(NC(C(=O)Nc3c(cccc3)C(=O)N)=C2)cc(F)c1	953	fCSFP4	weighted-fingerprint-similarity	0.918	0.415	m_11bcb____124078____25922734	N/A	S1c2c(cc([N+]([O-])=O)cc2)C=C1C(=O)Nc3c(cccc3)C(=O)N	[*;R2][#6;r][#6;r]C(=O)[N;H]c1[c;H][c;H][c;H][c;H]c1C(=O)[N;H2]_20	2	false	REALSpace_70bn_2024-09	m_11bcb	124078	25922734
O=C(Nc1c(cccc1)C(=O)N)C=2NC3=C(N(C=C3)C)C2	954	fCSFP4	weighted-fingerprint-similarity	0.918	0.415	m_11ccb____124078____15524628	N/A	S1c2c(cc([N+]([O-])=O)cc2)C=C1C(=O)Nc3c(cccc3)C(=O)N	[*;R2][#6;r][#6;r]C(=O)[N;H]c1[c;H][c;H][c;H][c;H]c1C(=O)[N;H2]_20	2	false	REALSpace_70bn_2024-09	m_11ccb	124078	15524628
O=C(Nc1c(cccc1)C(=O)N)C=2Nc3c(c(cc(c3)C)C)C2	955	fCSFP4	weighted-fingerprint-similarity	0.918	0.415	m_11bcb____124078____25922732	N/A	S1c2c(cc([N+]([O-])=O)cc2)C=C1C(=O)Nc3c(cccc3)C(=O)N	[*;R2][#6;r][#6;r]C(=O)[N;H]c1[c;H][c;H][c;H][c;H]c1C(=O)[N;H2]_20	2	false	REALSpace_70bn_2024-09	m_11bcb	124078	25922732
FC(F)(F)C1=NN2C(=C1)C=C(C(=O)Nc3c(cccc3)C(=O)N)C=C2	956	fCSFP4	weighted-fingerprint-similarity	0.918	0.411	m_11bcb____124078____27041040	N/A	S1c2c(cc([N+]([O-])=O)cc2)C=C1C(=O)Nc3c(cccc3)C(=O)N	[*;R2][#6;r][#6;r]C(=O)[N;H]c1[c;H][c;H][c;H][c;H]c1C(=O)[N;H2]_20	2	false	REALSpace_70bn_2024-09	m_11bcb	124078	27041040
S1c2c(c(N(C)C)ccc2)C=C1C(=O)NCC(=O)Nc3c(cccc3)C(=O)N	957	fCSFP4	weighted-fingerprint-similarity	0.918	0.546	m_11bbb____22169958____13444782	N/A	S1c2c(cc([N+]([O-])=O)cc2)C=C1C(=O)Nc3c(cccc3)C(=O)N	[*;R2][#6;r][#6;r]C(=O)[N;H]c1[c;H][c;H][c;H][c;H]c1C(=O)[N;H2]_20	2	false	REALSpace_70bn_2024-09	m_11bbb	22169958	13444782
[O-][N+](=O)c1cc2c(NC(=O)C=C2C(=O)Nc3c(cccc3)C(=O)N)cc1	958	fCSFP4	weighted-fingerprint-similarity	0.918	0.546	m_22bdl____138522____4639480	N/A	S1c2c(cc([N+]([O-])=O)cc2)C=C1C(=O)Nc3c(cccc3)C(=O)N	[*;R2][#6;r][#6;r]C(=O)[N;H]c1[c;H][c;H][c;H][c;H]c1C(=O)[N;H2]_20	2	false	REALSpace_70bn_2024-09	m_22bdl	138522	4639480
O=C(N)c1c(NC(=O)C=2NN=C(c3cc4c(cc3)cccc4)C2)cccc1	959	fCSFP4	weighted-fingerprint-similarity	0.918	0.508	m_22bdl____138522____11403596	N/A	S1c2c(cc([N+]([O-])=O)cc2)C=C1C(=O)Nc3c(cccc3)C(=O)N	[*;R2][#6;r][#6;r]C(=O)[N;H]c1[c;H][c;H][c;H][c;H]c1C(=O)[N;H2]_20	2	false	REALSpace_70bn_2024-09	m_22bdl	138522	11403596
O=C(NCC(=O)Nc1c(cccc1)C(=O)N)c2cc3c(cc(N(C)C)cc3)cc2	960	fCSFP4	weighted-fingerprint-similarity	0.918	0.508	m_11bbb____22169958____15344606	N/A	S1c2c(cc([N+]([O-])=O)cc2)C=C1C(=O)Nc3c(cccc3)C(=O)N	[*;R2][#6;r][#6;r]C(=O)[N;H]c1[c;H][c;H][c;H][c;H]c1C(=O)[N;H2]_20	2	false	REALSpace_70bn_2024-09	m_11bbb	22169958	15344606
O=C(NCC(=O)Nc1c(cccc1)C(=O)N)c2cc3c(cc(cc3)C(C)C)cc2	961	fCSFP4	weighted-fingerprint-similarity	0.918	0.508	m_11bbb____22169958____22136282	N/A	S1c2c(cc([N+]([O-])=O)cc2)C=C1C(=O)Nc3c(cccc3)C(=O)N	[*;R2][#6;r][#6;r]C(=O)[N;H]c1[c;H][c;H][c;H][c;H]c1C(=O)[N;H2]_20	2	false	REALSpace_70bn_2024-09	m_11bbb	22169958	22136282
O=C(Nc1c(cccc1)C(=O)N)c2c3c(cc(OC)cc3)ccc2	962	fCSFP4	weighted-fingerprint-similarity	0.918	0.508	m_11bcb____124078____26278306	N/A	S1c2c(cc([N+]([O-])=O)cc2)C=C1C(=O)Nc3c(cccc3)C(=O)N	[*;R2][#6;r][#6;r]C(=O)[N;H]c1[c;H][c;H][c;H][c;H]c1C(=O)[N;H2]_20	2	false	REALSpace_70bn_2024-09	m_11bcb	124078	26278306
S1C(C(=O)NCC(=O)Nc2c(cccc2)C(=O)N)=CC3=C1NC(C([O-])=O)=C3	963	fCSFP4	weighted-fingerprint-similarity	0.918	0.536	m_188690bbb____21791182____26982244	N/A	S1c2c(cc([N+]([O-])=O)cc2)C=C1C(=O)Nc3c(cccc3)C(=O)N	[*;R2][#6;r][#6;r]C(=O)[N;H]c1[c;H][c;H][c;H][c;H]c1C(=O)[N;H2]_20	2	false	REALSpace_70bn_2024-09	m_188690bbb	21791182	26982244
S1C(=C(C([O-])=O)C=2NC(C(=O)Nc3c(cccc3)C(=O)N)=CC12)C	964	fCSFP4	weighted-fingerprint-similarity	0.918	0.440	m_188690bcb____21774664____16528640	N/A	S1c2c(cc([N+]([O-])=O)cc2)C=C1C(=O)Nc3c(cccc3)C(=O)N	[*;R2][#6;r][#6;r]C(=O)[N;H]c1[c;H][c;H][c;H][c;H]c1C(=O)[N;H2]_20	2	false	REALSpace_70bn_2024-09	m_188690bcb	21774664	16528640
O=C(NCC(=O)Nc1c(cccc1)C(=O)N)c2c(O)cc3c(c2)cccc3	965	fCSFP4	weighted-fingerprint-similarity	0.918	0.496	m_11cbb____22169958____53488	N/A	S1c2c(cc([N+]([O-])=O)cc2)C=C1C(=O)Nc3c(cccc3)C(=O)N	[*;R2][#6;r][#6;r]C(=O)[N;H]c1[c;H][c;H][c;H][c;H]c1C(=O)[N;H2]_20	2	false	REALSpace_70bn_2024-09	m_11cbb	22169958	53488
S(=O)(=O)(N)C=1SC=2SC(C(=O)NCC(=O)Nc3c(cccc3)C(=O)N)=CC2C1	966	fCSFP4	weighted-fingerprint-similarity	0.918	0.533	m_22bbn____15705892____14484052	N/A	S1c2c(cc([N+]([O-])=O)cc2)C=C1C(=O)Nc3c(cccc3)C(=O)N	[*;R2][#6;r][#6;r]C(=O)[N;H]c1[c;H][c;H][c;H][c;H]c1C(=O)[N;H2]_20	2	false	REALSpace_70bn_2024-09	m_22bbn	15705892	14484052
S1C(=NC=2SC(C(=O)NCC(=O)Nc3c(cccc3)C(=O)N)=CC12)N	967	fCSFP4	weighted-fingerprint-similarity	0.918	0.533	m_22bbn____15705892____23465946	N/A	S1c2c(cc([N+]([O-])=O)cc2)C=C1C(=O)Nc3c(cccc3)C(=O)N	[*;R2][#6;r][#6;r]C(=O)[N;H]c1[c;H][c;H][c;H][c;H]c1C(=O)[N;H2]_20	2	false	REALSpace_70bn_2024-09	m_22bbn	15705892	23465946
S1c2c(N=C1C)cc(cc2)C(=O)NCC(=O)Nc3c(cccc3)C(=O)N	968	fCSFP4	weighted-fingerprint-similarity	0.918	0.533	m_11bbb____22169958____16736036	N/A	S1c2c(cc([N+]([O-])=O)cc2)C=C1C(=O)Nc3c(cccc3)C(=O)N	[*;R2][#6;r][#6;r]C(=O)[N;H]c1[c;H][c;H][c;H][c;H]c1C(=O)[N;H2]_20	2	false	REALSpace_70bn_2024-09	m_11bbb	22169958	16736036
S1C2=C(N(C(C(=O)Nc3c(cccc3)C(=O)N)=C2)CC(F)(F)F)C=C1	969	fCSFP4	weighted-fingerprint-similarity	0.918	0.436	m_11bcb____124078____14417816	N/A	S1c2c(cc([N+]([O-])=O)cc2)C=C1C(=O)Nc3c(cccc3)C(=O)N	[*;R2][#6;r][#6;r]C(=O)[N;H]c1[c;H][c;H][c;H][c;H]c1C(=O)[N;H2]_20	2	false	REALSpace_70bn_2024-09	m_11bcb	124078	14417816
S1C2=C(N(C(C(=O)Nc3c(cccc3)C(=O)N)=C2)CC4CC4)C=C1	970	fCSFP4	weighted-fingerprint-similarity	0.918	0.436	m_11bcb____124078____14319438	N/A	S1c2c(cc([N+]([O-])=O)cc2)C=C1C(=O)Nc3c(cccc3)C(=O)N	[*;R2][#6;r][#6;r]C(=O)[N;H]c1[c;H][c;H][c;H][c;H]c1C(=O)[N;H2]_20	2	false	REALSpace_70bn_2024-09	m_11bcb	124078	14319438
O=C(Nc1c(cccc1)C(=O)N)c2cc3N=C(N(c4ccccc4)c3cc2)C	971	fCSFP4	weighted-fingerprint-similarity	0.918	0.429	m_11ccb____124078____54443	N/A	S1c2c(cc([N+]([O-])=O)cc2)C=C1C(=O)Nc3c(cccc3)C(=O)N	[*;R2][#6;r][#6;r]C(=O)[N;H]c1[c;H][c;H][c;H][c;H]c1C(=O)[N;H2]_20	2	false	REALSpace_70bn_2024-09	m_11ccb	124078	54443
O=C(Nc1c(cccc1)C(=O)N)c2cc3NC(=O)N(C(=O)c3cc2)C	972	fCSFP4	weighted-fingerprint-similarity	0.918	0.429	m_11bcb____124078____21166816	N/A	S1c2c(cc([N+]([O-])=O)cc2)C=C1C(=O)Nc3c(cccc3)C(=O)N	[*;R2][#6;r][#6;r]C(=O)[N;H]c1[c;H][c;H][c;H][c;H]c1C(=O)[N;H2]_20	2	false	REALSpace_70bn_2024-09	m_11bcb	124078	21166816
S1C2=C(NC(C(=O)Nc3c(cccc3)C(=O)N)=C2)C(C([O-])=O)=C1	973	fCSFP4	weighted-fingerprint-similarity	0.918	0.425	m_188690bcb____21774664____14936306	N/A	S1c2c(cc([N+]([O-])=O)cc2)C=C1C(=O)Nc3c(cccc3)C(=O)N	[*;R2][#6;r][#6;r]C(=O)[N;H]c1[c;H][c;H][c;H][c;H]c1C(=O)[N;H2]_20	2	false	REALSpace_70bn_2024-09	m_188690bcb	21774664	14936306
Brc1c2NC(C(=O)Nc3c(cccc3)C(=O)N)=Cc2cc(OC)c1	974	fCSFP4	weighted-fingerprint-similarity	0.918	0.421	m_11bcb____124078____25921610	N/A	S1c2c(cc([N+]([O-])=O)cc2)C=C1C(=O)Nc3c(cccc3)C(=O)N	[*;R2][#6;r][#6;r]C(=O)[N;H]c1[c;H][c;H][c;H][c;H]c1C(=O)[N;H2]_20	2	false	REALSpace_70bn_2024-09	m_11bcb	124078	25921610
S1C(C(=O)Nc2c(cccc2)C(=O)N)=CC=3C(=NN(c4c(cccc4)C)C13)C	975	fCSFP4	weighted-fingerprint-similarity	0.917	0.455	m_11bcb____124078____7290326	N/A	S1c2c(cc([N+]([O-])=O)cc2)C=C1C(=O)Nc3c(cccc3)C(=O)N	[*;R2][#6;r][#6;r]C(=O)[N;H]c1[c;H][c;H][c;H][c;H]c1C(=O)[N;H2]_20	2	false	REALSpace_70bn_2024-09	m_11bcb	124078	7290326
Brc1nccc2NC(C(=O)Nc3c(cccc3)C(=O)N)=Cc12	976	fCSFP4	weighted-fingerprint-similarity	0.917	0.413	m_11bcb____124078____26252396	N/A	S1c2c(cc([N+]([O-])=O)cc2)C=C1C(=O)Nc3c(cccc3)C(=O)N	[*;R2][#6;r][#6;r]C(=O)[N;H]c1[c;H][c;H][c;H][c;H]c1C(=O)[N;H2]_20	2	false	REALSpace_70bn_2024-09	m_11bcb	124078	26252396
Fc1c(F)c2NC(C(=O)Nc3c(cccc3)C(=O)N)=Cc2cc1F	977	fCSFP4	weighted-fingerprint-similarity	0.917	0.413	m_11bcb____124078____26276972	N/A	S1c2c(cc([N+]([O-])=O)cc2)C=C1C(=O)Nc3c(cccc3)C(=O)N	[*;R2][#6;r][#6;r]C(=O)[N;H]c1[c;H][c;H][c;H][c;H]c1C(=O)[N;H2]_20	2	false	REALSpace_70bn_2024-09	m_11bcb	124078	26276972
O=C(N)c1c(NC(=O)C=2C=NC=3C(=NN(C3)C(C)C)C2)cccc1	978	fCSFP4	weighted-fingerprint-similarity	0.917	0.413	m_11bcb____124078____22138492	N/A	S1c2c(cc([N+]([O-])=O)cc2)C=C1C(=O)Nc3c(cccc3)C(=O)N	[*;R2][#6;r][#6;r]C(=O)[N;H]c1[c;H][c;H][c;H][c;H]c1C(=O)[N;H2]_20	2	false	REALSpace_70bn_2024-09	m_11bcb	124078	22138492
O=C(N)c1c(NC(=O)C=2N(C3=C(OC=C3)C2)C)cccc1	979	fCSFP4	weighted-fingerprint-similarity	0.917	0.413	m_11bcb____124078____20644022	N/A	S1c2c(cc([N+]([O-])=O)cc2)C=C1C(=O)Nc3c(cccc3)C(=O)N	[*;R2][#6;r][#6;r]C(=O)[N;H]c1[c;H][c;H][c;H][c;H]c1C(=O)[N;H2]_20	2	false	REALSpace_70bn_2024-09	m_11bcb	124078	20644022
BrC1=NNc2c1ncc(c2)C(=O)Nc3c(cccc3)C(=O)N	980	fCSFP4	weighted-fingerprint-similarity	0.917	0.408	m_22bdl____138522____23794110	N/A	S1c2c(cc([N+]([O-])=O)cc2)C=C1C(=O)Nc3c(cccc3)C(=O)N	[*;R2][#6;r][#6;r]C(=O)[N;H]c1[c;H][c;H][c;H][c;H]c1C(=O)[N;H2]_20	2	false	REALSpace_70bn_2024-09	m_22bdl	138522	23794110
Brc1c2N=C(Nc2cc(c1)C(=O)Nc3c(cccc3)C(=O)N)C	981	fCSFP4	weighted-fingerprint-similarity	0.917	0.408	m_22bdl____138522____17665356	N/A	S1c2c(cc([N+]([O-])=O)cc2)C=C1C(=O)Nc3c(cccc3)C(=O)N	[*;R2][#6;r][#6;r]C(=O)[N;H]c1[c;H][c;H][c;H][c;H]c1C(=O)[N;H2]_20	2	false	REALSpace_70bn_2024-09	m_22bdl	138522	17665356
Clc1c2NC(=O)Nc2cc(c1)C(=O)Nc3c(cccc3)C(=O)N	982	fCSFP4	weighted-fingerprint-similarity	0.917	0.408	m_22bdl____138522____17311408	N/A	S1c2c(cc([N+]([O-])=O)cc2)C=C1C(=O)Nc3c(cccc3)C(=O)N	[*;R2][#6;r][#6;r]C(=O)[N;H]c1[c;H][c;H][c;H][c;H]c1C(=O)[N;H2]_20	2	false	REALSpace_70bn_2024-09	m_22bdl	138522	17311408
Fc1c2NC(=O)Nc2cc(c1)C(=O)Nc3c(cccc3)C(=O)N	983	fCSFP4	weighted-fingerprint-similarity	0.917	0.408	m_22bdl____138522____24530012	N/A	S1c2c(cc([N+]([O-])=O)cc2)C=C1C(=O)Nc3c(cccc3)C(=O)N	[*;R2][#6;r][#6;r]C(=O)[N;H]c1[c;H][c;H][c;H][c;H]c1C(=O)[N;H2]_20	2	false	REALSpace_70bn_2024-09	m_22bdl	138522	24530012
S1c2c(c(ccc2)C(F)(F)F)C=C1C(=O)NCC(=O)Nc3c(cccc3)C(=O)N	984	fCSFP4	weighted-fingerprint-similarity	0.917	0.542	m_11bbb____22169958____18181808	N/A	S1c2c(cc([N+]([O-])=O)cc2)C=C1C(=O)Nc3c(cccc3)C(=O)N	[*;R2][#6;r][#6;r]C(=O)[N;H]c1[c;H][c;H][c;H][c;H]c1C(=O)[N;H2]_20	2	false	REALSpace_70bn_2024-09	m_11bbb	22169958	18181808
BrC=1OC2=C(NC(C(=O)Nc3c(cccc3)C(=O)N)=C2)C1	985	fCSFP4	weighted-fingerprint-similarity	0.917	0.404	m_11bcb____124078____25922658	N/A	S1c2c(cc([N+]([O-])=O)cc2)C=C1C(=O)Nc3c(cccc3)C(=O)N	[*;R2][#6;r][#6;r]C(=O)[N;H]c1[c;H][c;H][c;H][c;H]c1C(=O)[N;H2]_20	2	false	REALSpace_70bn_2024-09	m_11bcb	124078	25922658
Brc1c(Cl)c2SC(C(=O)NCC(=O)Nc3c(cccc3)C(=O)N)=Cc2cc1	986	fCSFP4	weighted-fingerprint-similarity	0.917	0.539	m_11bbb____22169958____26273924	N/A	S1c2c(cc([N+]([O-])=O)cc2)C=C1C(=O)Nc3c(cccc3)C(=O)N	[*;R2][#6;r][#6;r]C(=O)[N;H]c1[c;H][c;H][c;H][c;H]c1C(=O)[N;H2]_20	2	false	REALSpace_70bn_2024-09	m_11bbb	22169958	26273924
Brc1c(F)c2SC(C(=O)NCC(=O)Nc3c(cccc3)C(=O)N)=Cc2cc1	987	fCSFP4	weighted-fingerprint-similarity	0.917	0.539	m_11bbb____22169958____27479920	N/A	S1c2c(cc([N+]([O-])=O)cc2)C=C1C(=O)Nc3c(cccc3)C(=O)N	[*;R2][#6;r][#6;r]C(=O)[N;H]c1[c;H][c;H][c;H][c;H]c1C(=O)[N;H2]_20	2	false	REALSpace_70bn_2024-09	m_11bbb	22169958	27479920
ClC=1OC2=C(NC(C(=O)Nc3c(cccc3)C(=O)N)=C2)C1	988	fCSFP4	weighted-fingerprint-similarity	0.917	0.404	m_11bcb____124078____25922652	N/A	S1c2c(cc([N+]([O-])=O)cc2)C=C1C(=O)Nc3c(cccc3)C(=O)N	[*;R2][#6;r][#6;r]C(=O)[N;H]c1[c;H][c;H][c;H][c;H]c1C(=O)[N;H2]_20	2	false	REALSpace_70bn_2024-09	m_11bcb	124078	25922652
O=C(Nc1c(cccc1)C(=O)N)C=2NC3=C(OC(=C3)C)C2	989	fCSFP4	weighted-fingerprint-similarity	0.917	0.404	m_11bcb____124078____25922640	N/A	S1c2c(cc([N+]([O-])=O)cc2)C=C1C(=O)Nc3c(cccc3)C(=O)N	[*;R2][#6;r][#6;r]C(=O)[N;H]c1[c;H][c;H][c;H][c;H]c1C(=O)[N;H2]_20	2	false	REALSpace_70bn_2024-09	m_11bcb	124078	25922640
O=C(Nc1c(cccc1)C(=O)N)c2c(cc3NN=C(c3c2)C)C	990	fCSFP4	weighted-fingerprint-similarity	0.917	0.404	m_22bdl____138522____26074536	N/A	S1c2c(cc([N+]([O-])=O)cc2)C=C1C(=O)Nc3c(cccc3)C(=O)N	[*;R2][#6;r][#6;r]C(=O)[N;H]c1[c;H][c;H][c;H][c;H]c1C(=O)[N;H2]_20	2	false	REALSpace_70bn_2024-09	m_22bdl	138522	26074536
O=C(Nc1c(cccc1)C(=O)N)c2c3c(ccc(OC)c3)ccc2	991	fCSFP4	weighted-fingerprint-similarity	0.917	0.500	m_11bcb____124078____26277886	N/A	S1c2c(cc([N+]([O-])=O)cc2)C=C1C(=O)Nc3c(cccc3)C(=O)N	[*;R2][#6;r][#6;r]C(=O)[N;H]c1[c;H][c;H][c;H][c;H]c1C(=O)[N;H2]_20	2	false	REALSpace_70bn_2024-09	m_11bcb	124078	26277886
BrC=1N=CN2C1C=C(C(=O)Nc3c(cccc3)C(=O)N)C=C2	992	fCSFP4	weighted-fingerprint-similarity	0.917	0.400	m_11bcb____124078____25896220	N/A	S1c2c(cc([N+]([O-])=O)cc2)C=C1C(=O)Nc3c(cccc3)C(=O)N	[*;R2][#6;r][#6;r]C(=O)[N;H]c1[c;H][c;H][c;H][c;H]c1C(=O)[N;H2]_20	2	false	REALSpace_70bn_2024-09	m_11bcb	124078	25896220
Clc1nccc2c1SC(C(=O)NCC(=O)Nc3c(cccc3)C(=O)N)=C2	993	fCSFP4	weighted-fingerprint-similarity	0.917	0.536	m_11bbb____22169958____12547222	N/A	S1c2c(cc([N+]([O-])=O)cc2)C=C1C(=O)Nc3c(cccc3)C(=O)N	[*;R2][#6;r][#6;r]C(=O)[N;H]c1[c;H][c;H][c;H][c;H]c1C(=O)[N;H2]_20	2	false	REALSpace_70bn_2024-09	m_11bbb	22169958	12547222
S1C(C(=O)NCC(=O)Nc2c(cccc2)C(=O)N)=CC3=C1C(=O)NC=C3	994	fCSFP4	weighted-fingerprint-similarity	0.917	0.536	m_22bbn____15705892____11620124	N/A	S1c2c(cc([N+]([O-])=O)cc2)C=C1C(=O)Nc3c(cccc3)C(=O)N	[*;R2][#6;r][#6;r]C(=O)[N;H]c1[c;H][c;H][c;H][c;H]c1C(=O)[N;H2]_20	2	false	REALSpace_70bn_2024-09	m_22bbn	15705892	11620124
Brc1cc(c2c(c1)cccc2)C(=O)Nc3c(cccc3)C(=O)N	995	fCSFP4	weighted-fingerprint-similarity	0.917	0.496	m_11bcb____124078____3936754	N/A	S1c2c(cc([N+]([O-])=O)cc2)C=C1C(=O)Nc3c(cccc3)C(=O)N	[*;R2][#6;r][#6;r]C(=O)[N;H]c1[c;H][c;H][c;H][c;H]c1C(=O)[N;H2]_20	2	false	REALSpace_70bn_2024-09	m_11bcb	124078	3936754
Clc1cc(c2c(c1)cccc2)C(=O)Nc3c(cccc3)C(=O)N	996	fCSFP4	weighted-fingerprint-similarity	0.917	0.496	m_11bcb____124078____12054168	N/A	S1c2c(cc([N+]([O-])=O)cc2)C=C1C(=O)Nc3c(cccc3)C(=O)N	[*;R2][#6;r][#6;r]C(=O)[N;H]c1[c;H][c;H][c;H][c;H]c1C(=O)[N;H2]_20	2	false	REALSpace_70bn_2024-09	m_11bcb	124078	12054168
Fc1cc(c2c(c1)cccc2)C(=O)Nc3c(cccc3)C(=O)N	997	fCSFP4	weighted-fingerprint-similarity	0.917	0.496	m_11bcb____124078____16915810	N/A	S1c2c(cc([N+]([O-])=O)cc2)C=C1C(=O)Nc3c(cccc3)C(=O)N	[*;R2][#6;r][#6;r]C(=O)[N;H]c1[c;H][c;H][c;H][c;H]c1C(=O)[N;H2]_20	2	false	REALSpace_70bn_2024-09	m_11bcb	124078	16915810
O=C(N)c1c(NC(=O)C=2C=NN3C(=NN=C3)C2)cccc1	998	fCSFP4	weighted-fingerprint-similarity	0.917	0.396	m_11bcb____124078____22136354	N/A	S1c2c(cc([N+]([O-])=O)cc2)C=C1C(=O)Nc3c(cccc3)C(=O)N	[*;R2][#6;r][#6;r]C(=O)[N;H]c1[c;H][c;H][c;H][c;H]c1C(=O)[N;H2]_20	2	false	REALSpace_70bn_2024-09	m_11bcb	124078	22136354
O=C(NCC(=O)Nc1c(cccc1)C(=O)N)c2c(N)cc3c(c2)cccc3	999	fCSFP4	weighted-fingerprint-similarity	0.917	0.488	m_240690bbs____21568102____3025722	N/A	S1c2c(cc([N+]([O-])=O)cc2)C=C1C(=O)Nc3c(cccc3)C(=O)N	[*;R2][#6;r][#6;r]C(=O)[N;H]c1[c;H][c;H][c;H][c;H]c1C(=O)[N;H2]_20	2	false	REALSpace_70bn_2024-09	m_240690bbs	21568102	3025722
S1c2c(N=C1N)ccc(c2)C(=O)NCC(=O)Nc3c(cccc3)C(=O)N	1000	fCSFP4	weighted-fingerprint-similarity	0.917	0.526	m_22bbn____15705892____59532	N/A	S1c2c(cc([N+]([O-])=O)cc2)C=C1C(=O)Nc3c(cccc3)C(=O)N	[*;R2][#6;r][#6;r]C(=O)[N;H]c1[c;H][c;H][c;H][c;H]c1C(=O)[N;H2]_20	2	false	REALSpace_70bn_2024-09	m_22bbn	15705892	59532
S1c2c(c([N+]([O-])=O)ccc2)C=C1C(=O)Nc3c(cc(OCC)cc3)C(=O)N	1001	fCSFP4	weighted-fingerprint-similarity	0.917	0.664	m_11bcb____5350302____26276910	N/A	S1c2c(cc([N+]([O-])=O)cc2)C=C1C(=O)Nc3c(cccc3)C(=O)N	[*;R2][#6;r][#6;r]C(=O)[N;H]c1[c;H][c;H][c;H][c;H]c1C(=O)[N;H2]_20	2	false	REALSpace_70bn_2024-09	m_11bcb	5350302	26276910
O=C(Nc1c(cccc1)C(=O)N)c2cc3N(C(=O)Nc3cc2)CC	1002	fCSFP4	weighted-fingerprint-similarity	0.917	0.426	m_22bdl____138522____11765352	N/A	S1c2c(cc([N+]([O-])=O)cc2)C=C1C(=O)Nc3c(cccc3)C(=O)N	[*;R2][#6;r][#6;r]C(=O)[N;H]c1[c;H][c;H][c;H][c;H]c1C(=O)[N;H2]_20	2	false	REALSpace_70bn_2024-09	m_22bdl	138522	11765352
O=C(Nc1c(cccc1)C(=O)N)c2cc3N(C(=O)Oc3cc2)CC	1003	fCSFP4	weighted-fingerprint-similarity	0.917	0.426	m_11bcb____124078____27706972	N/A	S1c2c(cc([N+]([O-])=O)cc2)C=C1C(=O)Nc3c(cccc3)C(=O)N	[*;R2][#6;r][#6;r]C(=O)[N;H]c1[c;H][c;H][c;H][c;H]c1C(=O)[N;H2]_20	2	false	REALSpace_70bn_2024-09	m_11bcb	124078	27706972
O=C(Nc1c(cccc1)C(=O)N)c2cc3N=CN(c4cc(ccc4)C)c3cc2	1004	fCSFP4	weighted-fingerprint-similarity	0.917	0.426	m_11ccb____124078____12104712	N/A	S1c2c(cc([N+]([O-])=O)cc2)C=C1C(=O)Nc3c(cccc3)C(=O)N	[*;R2][#6;r][#6;r]C(=O)[N;H]c1[c;H][c;H][c;H][c;H]c1C(=O)[N;H2]_20	2	false	REALSpace_70bn_2024-09	m_11ccb	124078	12104712
O=C(Nc1c(cccc1)C(=O)N)c2cc3NC(=O)N(c3cc2)CC	1005	fCSFP4	weighted-fingerprint-similarity	0.917	0.426	m_22bdl____138522____12055568	N/A	S1c2c(cc([N+]([O-])=O)cc2)C=C1C(=O)Nc3c(cccc3)C(=O)N	[*;R2][#6;r][#6;r]C(=O)[N;H]c1[c;H][c;H][c;H][c;H]c1C(=O)[N;H2]_20	2	false	REALSpace_70bn_2024-09	m_22bdl	138522	12055568
O=C(Nc1c(cccc1)C(=O)N)c2cc3c(NC=C3CC=4[N-]N=NN4)cc2	1006	fCSFP4	weighted-fingerprint-similarity	0.917	0.426	m_280130bcb____17858516____23273886	N/A	S1c2c(cc([N+]([O-])=O)cc2)C=C1C(=O)Nc3c(cccc3)C(=O)N	[*;R2][#6;r][#6;r]C(=O)[N;H]c1[c;H][c;H][c;H][c;H]c1C(=O)[N;H2]_20	2	false	REALSpace_70bn_2024-09	m_280130bcb	17858516	23273886
O=C(N)c1c(NC(=O)C=2N(c3c(cccc3)C2)CC=4[N-]N=NN4)cccc1	1007	fCSFP4	weighted-fingerprint-similarity	0.917	0.422	m_280130bcb____17858516____17856954	N/A	S1c2c(cc([N+]([O-])=O)cc2)C=C1C(=O)Nc3c(cccc3)C(=O)N	[*;R2][#6;r][#6;r]C(=O)[N;H]c1[c;H][c;H][c;H][c;H]c1C(=O)[N;H2]_20	2	false	REALSpace_70bn_2024-09	m_280130bcb	17858516	17856954
S1N=Nc2c1ccc(c2)C(=O)NCC(=O)Nc3c(cccc3)C(=O)N	1008	fCSFP4	weighted-fingerprint-similarity	0.917	0.515	m_11bbb____22169958____18328454	N/A	S1c2c(cc([N+]([O-])=O)cc2)C=C1C(=O)Nc3c(cccc3)C(=O)N	[*;R2][#6;r][#6;r]C(=O)[N;H]c1[c;H][c;H][c;H][c;H]c1C(=O)[N;H2]_20	2	false	REALSpace_70bn_2024-09	m_11bbb	22169958	18328454
S1c2c(N=C1)cc(cc2)C(=O)NCC(=O)Nc3c(cccc3)C(=O)N	1009	fCSFP4	weighted-fingerprint-similarity	0.917	0.515	m_11bbb____22169958____13449186	N/A	S1c2c(cc([N+]([O-])=O)cc2)C=C1C(=O)Nc3c(cccc3)C(=O)N	[*;R2][#6;r][#6;r]C(=O)[N;H]c1[c;H][c;H][c;H][c;H]c1C(=O)[N;H2]_20	2	false	REALSpace_70bn_2024-09	m_11bbb	22169958	13449186
Clc1cc(OC)c2OC(C(=O)Nc3c(cccc3)C(=O)N)=Cc2c1	1010	fCSFP4	weighted-fingerprint-similarity	0.917	0.418	m_11bcb____124078____25977016	N/A	S1c2c(cc([N+]([O-])=O)cc2)C=C1C(=O)Nc3c(cccc3)C(=O)N	[*;R2][#6;r][#6;r]C(=O)[N;H]c1[c;H][c;H][c;H][c;H]c1C(=O)[N;H2]_20	2	false	REALSpace_70bn_2024-09	m_11bcb	124078	25977016
FC(F)Oc1c2OC(C(=O)Nc3c(cccc3)C(=O)N)=Cc2ccc1	1011	fCSFP4	weighted-fingerprint-similarity	0.917	0.418	m_11bcb____124078____15505754	N/A	S1c2c(cc([N+]([O-])=O)cc2)C=C1C(=O)Nc3c(cccc3)C(=O)N	[*;R2][#6;r][#6;r]C(=O)[N;H]c1[c;H][c;H][c;H][c;H]c1C(=O)[N;H2]_20	2	false	REALSpace_70bn_2024-09	m_11bcb	124078	15505754
Fc1cc(OC)c2NC(C(=O)Nc3c(cccc3)C(=O)N)=Cc2c1	1012	fCSFP4	weighted-fingerprint-similarity	0.917	0.418	m_11bcb____124078____25921520	N/A	S1c2c(cc([N+]([O-])=O)cc2)C=C1C(=O)Nc3c(cccc3)C(=O)N	[*;R2][#6;r][#6;r]C(=O)[N;H]c1[c;H][c;H][c;H][c;H]c1C(=O)[N;H2]_20	2	false	REALSpace_70bn_2024-09	m_11bcb	124078	25921520
O=C(OC)c1c2c(NC=C2)cc(c1)C(=O)Nc3c(cccc3)C(=O)N	1013	fCSFP4	weighted-fingerprint-similarity	0.917	0.418	m_11bcb____124078____26272914	N/A	S1c2c(cc([N+]([O-])=O)cc2)C=C1C(=O)Nc3c(cccc3)C(=O)N	[*;R2][#6;r][#6;r]C(=O)[N;H]c1[c;H][c;H][c;H][c;H]c1C(=O)[N;H2]_20	2	false	REALSpace_70bn_2024-09	m_11bcb	124078	26272914
O=C(OC)c1cc(c2c(NC=C2)c1)C(=O)Nc3c(cccc3)C(=O)N	1014	fCSFP4	weighted-fingerprint-similarity	0.917	0.418	m_11bcb____124078____23815726	N/A	S1c2c(cc([N+]([O-])=O)cc2)C=C1C(=O)Nc3c(cccc3)C(=O)N	[*;R2][#6;r][#6;r]C(=O)[N;H]c1[c;H][c;H][c;H][c;H]c1C(=O)[N;H2]_20	2	false	REALSpace_70bn_2024-09	m_11bcb	124078	23815726
Brc1c2c(c(Cl)nc(c2)C(=O)Nc3c(cccc3)C(=O)N)ccc1	1015	fCSFP4	weighted-fingerprint-similarity	0.917	0.410	m_11bcb____124078____16481722	N/A	S1c2c(cc([N+]([O-])=O)cc2)C=C1C(=O)Nc3c(cccc3)C(=O)N	[*;R2][#6;r][#6;r]C(=O)[N;H]c1[c;H][c;H][c;H][c;H]c1C(=O)[N;H2]_20	2	false	REALSpace_70bn_2024-09	m_11bcb	124078	16481722
O=C(N)c1c(NC(=O)C=2Nc3c(c(OC)ccc3)C2)cccc1	1016	fCSFP4	weighted-fingerprint-similarity	0.917	0.410	m_11bcb____124078____25921698	N/A	S1c2c(cc([N+]([O-])=O)cc2)C=C1C(=O)Nc3c(cccc3)C(=O)N	[*;R2][#6;r][#6;r]C(=O)[N;H]c1[c;H][c;H][c;H][c;H]c1C(=O)[N;H2]_20	2	false	REALSpace_70bn_2024-09	m_11bcb	124078	25921698
O=C(Nc1c(cccc1)C(=O)N)C=2NC3=C(C(=O)NC=C3)C2	1017	fCSFP4	weighted-fingerprint-similarity	0.917	0.410	m_22bdl____138522____24596802	N/A	S1c2c(cc([N+]([O-])=O)cc2)C=C1C(=O)Nc3c(cccc3)C(=O)N	[*;R2][#6;r][#6;r]C(=O)[N;H]c1[c;H][c;H][c;H][c;H]c1C(=O)[N;H2]_20	2	false	REALSpace_70bn_2024-09	m_22bdl	138522	24596802
O=C(Nc1c(cccc1)C(=O)N)C=2Nc3c(c(C#N)ccc3)C2	1018	fCSFP4	weighted-fingerprint-similarity	0.917	0.410	m_11bcb____124078____26281312	N/A	S1c2c(cc([N+]([O-])=O)cc2)C=C1C(=O)Nc3c(cccc3)C(=O)N	[*;R2][#6;r][#6;r]C(=O)[N;H]c1[c;H][c;H][c;H][c;H]c1C(=O)[N;H2]_20	2	false	REALSpace_70bn_2024-09	m_11bcb	124078	26281312
O=C(Nc1c(cccc1)C(=O)N)C=2Nc3c(c(ccc3)CC)C2	1019	fCSFP4	weighted-fingerprint-similarity	0.917	0.410	m_11bcb____124078____25921728	N/A	S1c2c(cc([N+]([O-])=O)cc2)C=C1C(=O)Nc3c(cccc3)C(=O)N	[*;R2][#6;r][#6;r]C(=O)[N;H]c1[c;H][c;H][c;H][c;H]c1C(=O)[N;H2]_20	2	false	REALSpace_70bn_2024-09	m_11bcb	124078	25921728
FC(F)(F)C1=CC=2N(N=C(C(=O)Nc3c(cccc3)C(=O)N)C2)C=C1	1020	fCSFP4	weighted-fingerprint-similarity	0.916	0.406	m_11bcb____124078____28469436	N/A	S1c2c(cc([N+]([O-])=O)cc2)C=C1C(=O)Nc3c(cccc3)C(=O)N	[*;R2][#6;r][#6;r]C(=O)[N;H]c1[c;H][c;H][c;H][c;H]c1C(=O)[N;H2]_20	2	false	REALSpace_70bn_2024-09	m_11bcb	124078	28469436
O=C(Nc1c(cccc1)C(=O)N)c2cnc3N(N=Nc3c2)C	1021	fCSFP4	weighted-fingerprint-similarity	0.916	0.406	m_11bcb____124078____8583802	N/A	S1c2c(cc([N+]([O-])=O)cc2)C=C1C(=O)Nc3c(cccc3)C(=O)N	[*;R2][#6;r][#6;r]C(=O)[N;H]c1[c;H][c;H][c;H][c;H]c1C(=O)[N;H2]_20	2	false	REALSpace_70bn_2024-09	m_11bcb	124078	8583802
O=C(Nc1c(cccc1)C(=O)N)c2cnc3NC(=O)NC(=O)c3c2	1022	fCSFP4	weighted-fingerprint-similarity	0.916	0.406	m_22bdl____138522____805838	N/A	S1c2c(cc([N+]([O-])=O)cc2)C=C1C(=O)Nc3c(cccc3)C(=O)N	[*;R2][#6;r][#6;r]C(=O)[N;H]c1[c;H][c;H][c;H][c;H]c1C(=O)[N;H2]_20	2	false	REALSpace_70bn_2024-09	m_22bdl	138522	805838
S1c2c(c(ccc2)C(=O)OC)C=C1C(=O)NCC(=O)Nc3c(cccc3)C(=O)N	1023	fCSFP4	weighted-fingerprint-similarity	0.916	0.538	m_11bbb____22169958____14730546	N/A	S1c2c(cc([N+]([O-])=O)cc2)C=C1C(=O)Nc3c(cccc3)C(=O)N	[*;R2][#6;r][#6;r]C(=O)[N;H]c1[c;H][c;H][c;H][c;H]c1C(=O)[N;H2]_20	2	false	REALSpace_70bn_2024-09	m_11bbb	22169958	14730546
O=C(NCC(=O)Nc1c(cccc1)C(=O)N)c2cc3c(NC=C3)cc2	1024	fCSFP4	weighted-fingerprint-similarity	0.916	0.500	m_11bbb____22169958____4146130	N/A	S1c2c(cc([N+]([O-])=O)cc2)C=C1C(=O)Nc3c(cccc3)C(=O)N	[*;R2][#6;r][#6;r]C(=O)[N;H]c1[c;H][c;H][c;H][c;H]c1C(=O)[N;H2]_20	2	false	REALSpace_70bn_2024-09	m_11bbb	22169958	4146130
O=C(NCC(=O)Nc1c(cccc1)C(=O)N)c2cc3c(OC=C3)cc2	1025	fCSFP4	weighted-fingerprint-similarity	0.916	0.500	m_11bbb____22169958____12111320	N/A	S1c2c(cc([N+]([O-])=O)cc2)C=C1C(=O)Nc3c(cccc3)C(=O)N	[*;R2][#6;r][#6;r]C(=O)[N;H]c1[c;H][c;H][c;H][c;H]c1C(=O)[N;H2]_20	2	false	REALSpace_70bn_2024-09	m_11bbb	22169958	12111320
O=C(NCC(=O)Nc1c(cccc1)C(=O)N)c2cc3c(cc(OC)c(OC)c3)cc2	1026	fCSFP4	weighted-fingerprint-similarity	0.916	0.500	m_11bbb____22169958____12107740	N/A	S1c2c(cc([N+]([O-])=O)cc2)C=C1C(=O)Nc3c(cccc3)C(=O)N	[*;R2][#6;r][#6;r]C(=O)[N;H]c1[c;H][c;H][c;H][c;H]c1C(=O)[N;H2]_20	2	false	REALSpace_70bn_2024-09	m_11bbb	22169958	12107740
O=C(NCC(=O)OCC(=O)Nc1c(cccc1)C(=O)N)c2cc3c(cc2)cccc3	1027	fCSFP4	weighted-fingerprint-similarity	0.916	0.500	m_1458cbb____477308____484982	N/A	S1c2c(cc([N+]([O-])=O)cc2)C=C1C(=O)Nc3c(cccc3)C(=O)N	[*;R2][#6;r][#6;r]C(=O)[N;H]c1[c;H][c;H][c;H][c;H]c1C(=O)[N;H2]_20	2	false	REALSpace_70bn_2024-09	m_1458cbb	477308	484982
O=C(Nc1c(cccc1)C(=O)N)c2nc3c(cc(OC)cc3)cc2	1028	fCSFP4	weighted-fingerprint-similarity	0.916	0.500	m_11bcb____124078____214995	N/A	S1c2c(cc([N+]([O-])=O)cc2)C=C1C(=O)Nc3c(cccc3)C(=O)N	[*;R2][#6;r][#6;r]C(=O)[N;H]c1[c;H][c;H][c;H][c;H]c1C(=O)[N;H2]_20	2	false	REALSpace_70bn_2024-09	m_11bcb	124078	214995
BrC1=NN2C(=N1)C=C(C(=O)Nc3c(cccc3)C(=O)N)C=C2	1029	fCSFP4	weighted-fingerprint-similarity	0.916	0.397	m_11bcb____124078____26429972	N/A	S1c2c(cc([N+]([O-])=O)cc2)C=C1C(=O)Nc3c(cccc3)C(=O)N	[*;R2][#6;r][#6;r]C(=O)[N;H]c1[c;H][c;H][c;H][c;H]c1C(=O)[N;H2]_20	2	false	REALSpace_70bn_2024-09	m_11bcb	124078	26429972
Brc1c2NC(C(=O)Nc3c(cccc3)C(=O)N)=Cc2c(Br)cc1	1030	fCSFP4	weighted-fingerprint-similarity	0.916	0.397	m_11bcb____124078____26272878	N/A	S1c2c(cc([N+]([O-])=O)cc2)C=C1C(=O)Nc3c(cccc3)C(=O)N	[*;R2][#6;r][#6;r]C(=O)[N;H]c1[c;H][c;H][c;H][c;H]c1C(=O)[N;H2]_20	2	false	REALSpace_70bn_2024-09	m_11bcb	124078	26272878
Clc1c2NC(C(=O)Nc3c(cccc3)C(=O)N)=Cc2c(Cl)cc1	1031	fCSFP4	weighted-fingerprint-similarity	0.916	0.397	m_11bcb____124078____25922628	N/A	S1c2c(cc([N+]([O-])=O)cc2)C=C1C(=O)Nc3c(cccc3)C(=O)N	[*;R2][#6;r][#6;r]C(=O)[N;H]c1[c;H][c;H][c;H][c;H]c1C(=O)[N;H2]_20	2	false	REALSpace_70bn_2024-09	m_11bcb	124078	25922628
Fc1c2NC(C(=O)Nc3c(cccc3)C(=O)N)=Cc2c(F)cc1	1032	fCSFP4	weighted-fingerprint-similarity	0.916	0.397	m_11bcb____124078____25922648	N/A	S1c2c(cc([N+]([O-])=O)cc2)C=C1C(=O)Nc3c(cccc3)C(=O)N	[*;R2][#6;r][#6;r]C(=O)[N;H]c1[c;H][c;H][c;H][c;H]c1C(=O)[N;H2]_20	2	false	REALSpace_70bn_2024-09	m_11bcb	124078	25922648
O=C(N)c1c(NC(=O)C2=CC3=NC(=NN3C=C2)C)cccc1	1033	fCSFP4	weighted-fingerprint-similarity	0.916	0.397	m_11bcb____124078____26278124	N/A	S1c2c(cc([N+]([O-])=O)cc2)C=C1C(=O)Nc3c(cccc3)C(=O)N	[*;R2][#6;r][#6;r]C(=O)[N;H]c1[c;H][c;H][c;H][c;H]c1C(=O)[N;H2]_20	2	false	REALSpace_70bn_2024-09	m_11bcb	124078	26278124
O=C(N)c1c(NC(=O)C2=NN3C(=CC=CC3=C2)C)cccc1	1034	fCSFP4	weighted-fingerprint-similarity	0.916	0.397	m_11bcb____124078____16475266	N/A	S1c2c(cc([N+]([O-])=O)cc2)C=C1C(=O)Nc3c(cccc3)C(=O)N	[*;R2][#6;r][#6;r]C(=O)[N;H]c1[c;H][c;H][c;H][c;H]c1C(=O)[N;H2]_20	2	false	REALSpace_70bn_2024-09	m_11bcb	124078	16475266
O=C(Nc1c(cccc1)C(=O)N)C=2Nc3c(ccc(c3C2)C)C	1035	fCSFP4	weighted-fingerprint-similarity	0.916	0.397	m_11bcb____124078____25922674	N/A	S1c2c(cc([N+]([O-])=O)cc2)C=C1C(=O)Nc3c(cccc3)C(=O)N	[*;R2][#6;r][#6;r]C(=O)[N;H]c1[c;H][c;H][c;H][c;H]c1C(=O)[N;H2]_20	2	false	REALSpace_70bn_2024-09	m_11bcb	124078	25922674
S1C(=NC=2SC(C(=O)NCC(=O)Nc3c(cccc3)C(=O)N)=CC12)Nc4ccccc4	1036	fCSFP4	weighted-fingerprint-similarity	0.916	0.532	m_22bbn____15705892____159327	N/A	S1c2c(cc([N+]([O-])=O)cc2)C=C1C(=O)Nc3c(cccc3)C(=O)N	[*;R2][#6;r][#6;r]C(=O)[N;H]c1[c;H][c;H][c;H][c;H]c1C(=O)[N;H2]_20	2	false	REALSpace_70bn_2024-09	m_22bbn	15705892	159327
S1c2ncc(cc2C=C1C(=O)NCC(=O)Nc3c(cccc3)C(=O)N)C(F)(F)F	1037	fCSFP4	weighted-fingerprint-similarity	0.916	0.532	m_11bbb____22169958____27051836	N/A	S1c2c(cc([N+]([O-])=O)cc2)C=C1C(=O)Nc3c(cccc3)C(=O)N	[*;R2][#6;r][#6;r]C(=O)[N;H]c1[c;H][c;H][c;H][c;H]c1C(=O)[N;H2]_20	2	false	REALSpace_70bn_2024-09	m_11bbb	22169958	27051836
O=C(Nc1c(cccc1)C(=O)N)c2cc3N=C(N(c3cc2)CCO)C	1038	fCSFP4	weighted-fingerprint-similarity	0.916	0.427	m_22bdl____138522____9780444	N/A	S1c2c(cc([N+]([O-])=O)cc2)C=C1C(=O)Nc3c(cccc3)C(=O)N	[*;R2][#6;r][#6;r]C(=O)[N;H]c1[c;H][c;H][c;H][c;H]c1C(=O)[N;H2]_20	2	false	REALSpace_70bn_2024-09	m_22bdl	138522	9780444
BrC=1Sc2c(N1)ccc(c2)C(=O)NCC(=O)Nc3c(cccc3)C(=O)N	1039	fCSFP4	weighted-fingerprint-similarity	0.916	0.522	m_11bbb____22169958____19620052	N/A	S1c2c(cc([N+]([O-])=O)cc2)C=C1C(=O)Nc3c(cccc3)C(=O)N	[*;R2][#6;r][#6;r]C(=O)[N;H]c1[c;H][c;H][c;H][c;H]c1C(=O)[N;H2]_20	2	false	REALSpace_70bn_2024-09	m_11bbb	22169958	19620052
S1c2c(N=C1C)ccc(c2)C(=O)NCC(=O)Nc3c(cccc3)C(=O)N	1040	fCSFP4	weighted-fingerprint-similarity	0.916	0.522	m_11bbb____22169958____9329560	N/A	S1c2c(cc([N+]([O-])=O)cc2)C=C1C(=O)Nc3c(cccc3)C(=O)N	[*;R2][#6;r][#6;r]C(=O)[N;H]c1[c;H][c;H][c;H][c;H]c1C(=O)[N;H2]_20	2	false	REALSpace_70bn_2024-09	m_11bbb	22169958	9329560
Clc1c(cc2c(c1)cccc2)C(=O)NCC(=O)Nc3c(cccc3)C(=O)N	1041	fCSFP4	weighted-fingerprint-similarity	0.916	0.484	m_11bbb____22169958____19438264	N/A	S1c2c(cc([N+]([O-])=O)cc2)C=C1C(=O)Nc3c(cccc3)C(=O)N	[*;R2][#6;r][#6;r]C(=O)[N;H]c1[c;H][c;H][c;H][c;H]c1C(=O)[N;H2]_20	2	false	REALSpace_70bn_2024-09	m_11bbb	22169958	19438264
Fc1c(cc2c(c1)cccc2)C(=O)NCC(=O)Nc3c(cccc3)C(=O)N	1042	fCSFP4	weighted-fingerprint-similarity	0.916	0.484	m_11bbb____22169958____12910482	N/A	S1c2c(cc([N+]([O-])=O)cc2)C=C1C(=O)Nc3c(cccc3)C(=O)N	[*;R2][#6;r][#6;r]C(=O)[N;H]c1[c;H][c;H][c;H][c;H]c1C(=O)[N;H2]_20	2	false	REALSpace_70bn_2024-09	m_11bbb	22169958	12910482
Ic1c(cc2c(c1)cccc2)C(=O)NCC(=O)Nc3c(cccc3)C(=O)N	1043	fCSFP4	weighted-fingerprint-similarity	0.916	0.484	m_11bbb____22169958____6464574	N/A	S1c2c(cc([N+]([O-])=O)cc2)C=C1C(=O)Nc3c(cccc3)C(=O)N	[*;R2][#6;r][#6;r]C(=O)[N;H]c1[c;H][c;H][c;H][c;H]c1C(=O)[N;H2]_20	2	false	REALSpace_70bn_2024-09	m_11bbb	22169958	6464574
O=C(NCC(=O)Nc1c(cccc1)C(=O)N)c2c(cc3c(c2)cccc3)C	1044	fCSFP4	weighted-fingerprint-similarity	0.916	0.484	m_11bbb____22169958____22136366	N/A	S1c2c(cc([N+]([O-])=O)cc2)C=C1C(=O)Nc3c(cccc3)C(=O)N	[*;R2][#6;r][#6;r]C(=O)[N;H]c1[c;H][c;H][c;H][c;H]c1C(=O)[N;H2]_20	2	false	REALSpace_70bn_2024-09	m_11bbb	22169958	22136366
O=C(N)c1c(NC(=O)C2=CN3C(=CC(=C3)C)C=C2)cccc1	1045	fCSFP4	weighted-fingerprint-similarity	0.916	0.476	m_11bcb____124078____9736186	N/A	S1c2c(cc([N+]([O-])=O)cc2)C=C1C(=O)Nc3c(cccc3)C(=O)N	[*;R2][#6;r][#6;r]C(=O)[N;H]c1[c;H][c;H][c;H][c;H]c1C(=O)[N;H2]_20	2	false	REALSpace_70bn_2024-09	m_11bcb	124078	9736186
S1C(C(=O)Nc2c(cccc2)C(=O)N)=CC=3C(=NN(C13)C)c4c(F)cccc4	1046	fCSFP4	weighted-fingerprint-similarity	0.916	0.449	m_11bcb____124078____16952286	N/A	S1c2c(cc([N+]([O-])=O)cc2)C=C1C(=O)Nc3c(cccc3)C(=O)N	[*;R2][#6;r][#6;r]C(=O)[N;H]c1[c;H][c;H][c;H][c;H]c1C(=O)[N;H2]_20	2	false	REALSpace_70bn_2024-09	m_11bcb	124078	16952286
Brc1c(Cl)ccc2NC(C(=O)Nc3c(cccc3)C(=O)N)=Cc12	1047	fCSFP4	weighted-fingerprint-similarity	0.916	0.411	m_11bcb____124078____25921654	N/A	S1c2c(cc([N+]([O-])=O)cc2)C=C1C(=O)Nc3c(cccc3)C(=O)N	[*;R2][#6;r][#6;r]C(=O)[N;H]c1[c;H][c;H][c;H][c;H]c1C(=O)[N;H2]_20	2	false	REALSpace_70bn_2024-09	m_11bcb	124078	25921654
Brc1c(F)c2c(NC(C(=O)Nc3c(cccc3)C(=O)N)=C2)cc1	1048	fCSFP4	weighted-fingerprint-similarity	0.916	0.411	m_11bcb____124078____25921652	N/A	S1c2c(cc([N+]([O-])=O)cc2)C=C1C(=O)Nc3c(cccc3)C(=O)N	[*;R2][#6;r][#6;r]C(=O)[N;H]c1[c;H][c;H][c;H][c;H]c1C(=O)[N;H2]_20	2	false	REALSpace_70bn_2024-09	m_11bcb	124078	25921652
Brc1c(F)ccc2NC(C(=O)Nc3c(cccc3)C(=O)N)=Cc12	1049	fCSFP4	weighted-fingerprint-similarity	0.916	0.411	m_11bcb____124078____25921554	N/A	S1c2c(cc([N+]([O-])=O)cc2)C=C1C(=O)Nc3c(cccc3)C(=O)N	[*;R2][#6;r][#6;r]C(=O)[N;H]c1[c;H][c;H][c;H][c;H]c1C(=O)[N;H2]_20	2	false	REALSpace_70bn_2024-09	m_11bcb	124078	25921554
Brc1c(c2c(NC(C(=O)Nc3c(cccc3)C(=O)N)=C2)cc1)C	1050	fCSFP4	weighted-fingerprint-similarity	0.916	0.411	m_11bcb____124078____25921568	N/A	S1c2c(cc([N+]([O-])=O)cc2)C=C1C(=O)Nc3c(cccc3)C(=O)N	[*;R2][#6;r][#6;r]C(=O)[N;H]c1[c;H][c;H][c;H][c;H]c1C(=O)[N;H2]_20	2	false	REALSpace_70bn_2024-09	m_11bcb	124078	25921568
Brc1c(ccc2NC(C(=O)Nc3c(cccc3)C(=O)N)=Cc12)C	1051	fCSFP4	weighted-fingerprint-similarity	0.916	0.411	m_11bcb____124078____25921650	N/A	S1c2c(cc([N+]([O-])=O)cc2)C=C1C(=O)Nc3c(cccc3)C(=O)N	[*;R2][#6;r][#6;r]C(=O)[N;H]c1[c;H][c;H][c;H][c;H]c1C(=O)[N;H2]_20	2	false	REALSpace_70bn_2024-09	m_11bcb	124078	25921650
Clc1c(F)c2c(NC(C(=O)Nc3c(cccc3)C(=O)N)=C2)cc1	1052	fCSFP4	weighted-fingerprint-similarity	0.916	0.411	m_11bcb____124078____25921750	N/A	S1c2c(cc([N+]([O-])=O)cc2)C=C1C(=O)Nc3c(cccc3)C(=O)N	[*;R2][#6;r][#6;r]C(=O)[N;H]c1[c;H][c;H][c;H][c;H]c1C(=O)[N;H2]_20	2	false	REALSpace_70bn_2024-09	m_11bcb	124078	25921750
Clc1c(c2c(NC(C(=O)Nc3c(cccc3)C(=O)N)=C2)cc1)C	1053	fCSFP4	weighted-fingerprint-similarity	0.916	0.411	m_11bcb____124078____25921670	N/A	S1c2c(cc([N+]([O-])=O)cc2)C=C1C(=O)Nc3c(cccc3)C(=O)N	[*;R2][#6;r][#6;r]C(=O)[N;H]c1[c;H][c;H][c;H][c;H]c1C(=O)[N;H2]_20	2	false	REALSpace_70bn_2024-09	m_11bcb	124078	25921670
Clc1c(ccc2NC(C(=O)Nc3c(cccc3)C(=O)N)=Cc12)C	1054	fCSFP4	weighted-fingerprint-similarity	0.916	0.411	m_11bcb____124078____25921672	N/A	S1c2c(cc([N+]([O-])=O)cc2)C=C1C(=O)Nc3c(cccc3)C(=O)N	[*;R2][#6;r][#6;r]C(=O)[N;H]c1[c;H][c;H][c;H][c;H]c1C(=O)[N;H2]_20	2	false	REALSpace_70bn_2024-09	m_11bcb	124078	25921672
Fc1c(c2c(NC(C(=O)Nc3c(cccc3)C(=O)N)=C2)cc1)C	1055	fCSFP4	weighted-fingerprint-similarity	0.916	0.411	m_11bcb____124078____25921604	N/A	S1c2c(cc([N+]([O-])=O)cc2)C=C1C(=O)Nc3c(cccc3)C(=O)N	[*;R2][#6;r][#6;r]C(=O)[N;H]c1[c;H][c;H][c;H][c;H]c1C(=O)[N;H2]_20	2	false	REALSpace_70bn_2024-09	m_11bcb	124078	25921604
Fc1c(ccc2NC(C(=O)Nc3c(cccc3)C(=O)N)=Cc12)C	1056	fCSFP4	weighted-fingerprint-similarity	0.916	0.411	m_11bcb____124078____25921682	N/A	S1c2c(cc([N+]([O-])=O)cc2)C=C1C(=O)Nc3c(cccc3)C(=O)N	[*;R2][#6;r][#6;r]C(=O)[N;H]c1[c;H][c;H][c;H][c;H]c1C(=O)[N;H2]_20	2	false	REALSpace_70bn_2024-09	m_11bcb	124078	25921682
Clc1c2c(nc(c(c2)C(=O)Nc3c(cccc3)C(=O)N)C)ccc1	1057	fCSFP4	weighted-fingerprint-similarity	0.916	0.407	m_11bcb____124078____12624398	N/A	S1c2c(cc([N+]([O-])=O)cc2)C=C1C(=O)Nc3c(cccc3)C(=O)N	[*;R2][#6;r][#6;r]C(=O)[N;H]c1[c;H][c;H][c;H][c;H]c1C(=O)[N;H2]_20	2	false	REALSpace_70bn_2024-09	m_11bcb	124078	12624398
Clc1nccc2OC(C(=O)Nc3c(cccc3)C(=O)N)=Cc12	1058	fCSFP4	weighted-fingerprint-similarity	0.916	0.407	m_11bcb____124078____12525638	N/A	S1c2c(cc([N+]([O-])=O)cc2)C=C1C(=O)Nc3c(cccc3)C(=O)N	[*;R2][#6;r][#6;r]C(=O)[N;H]c1[c;H][c;H][c;H][c;H]c1C(=O)[N;H2]_20	2	false	REALSpace_70bn_2024-09	m_11bcb	124078	12525638
[O-]C(=O)C=1NC2=C(OC(C(=O)Nc3c(cccc3)C(=O)N)=C2)C1	1059	fCSFP4	weighted-fingerprint-similarity	0.916	0.403	m_188690bcb____21774664____21600132	N/A	S1c2c(cc([N+]([O-])=O)cc2)C=C1C(=O)Nc3c(cccc3)C(=O)N	[*;R2][#6;r][#6;r]C(=O)[N;H]c1[c;H][c;H][c;H][c;H]c1C(=O)[N;H2]_20	2	false	REALSpace_70bn_2024-09	m_188690bcb	21774664	21600132
BrC1=NNc2c1cc(c(F)c2)C(=O)Nc3c(cccc3)C(=O)N	1060	fCSFP4	weighted-fingerprint-similarity	0.915	0.399	m_22bdl____138522____26074586	N/A	S1c2c(cc([N+]([O-])=O)cc2)C=C1C(=O)Nc3c(cccc3)C(=O)N	[*;R2][#6;r][#6;r]C(=O)[N;H]c1[c;H][c;H][c;H][c;H]c1C(=O)[N;H2]_20	2	false	REALSpace_70bn_2024-09	m_22bdl	138522	26074586
Clc1c(cc2c(NN=C2C)c1)C(=O)Nc3c(cccc3)C(=O)N	1061	fCSFP4	weighted-fingerprint-similarity	0.915	0.399	m_22bdl____138522____26978090	N/A	S1c2c(cc([N+]([O-])=O)cc2)C=C1C(=O)Nc3c(cccc3)C(=O)N	[*;R2][#6;r][#6;r]C(=O)[N;H]c1[c;H][c;H][c;H][c;H]c1C(=O)[N;H2]_20	2	false	REALSpace_70bn_2024-09	m_22bdl	138522	26978090
O=C(N)c1c(NC(=O)C=2N=CN3C(=CC=C3C2)C)cccc1	1062	fCSFP4	weighted-fingerprint-similarity	0.915	0.399	m_11bcb____124078____26276754	N/A	S1c2c(cc([N+]([O-])=O)cc2)C=C1C(=O)Nc3c(cccc3)C(=O)N	[*;R2][#6;r][#6;r]C(=O)[N;H]c1[c;H][c;H][c;H][c;H]c1C(=O)[N;H2]_20	2	false	REALSpace_70bn_2024-09	m_11bcb	124078	26276754
O=C(NCC(=O)Nc1c(cccc1)C(=O)N)c2cc3c(nccc3)cc2	1063	fCSFP4	weighted-fingerprint-similarity	0.915	0.496	m_11bbb____22169958____2164944	N/A	S1c2c(cc([N+]([O-])=O)cc2)C=C1C(=O)Nc3c(cccc3)C(=O)N	[*;R2][#6;r][#6;r]C(=O)[N;H]c1[c;H][c;H][c;H][c;H]c1C(=O)[N;H2]_20	2	false	REALSpace_70bn_2024-09	m_11bbb	22169958	2164944
O=C(N)c1c(NC(=O)C2=CC3=NC(=CN3C=C2)C[NH3+])cccc1	1064	fCSFP4	weighted-fingerprint-similarity	0.915	0.394	m_240690bck____7350998____19727704	N/A	S1c2c(cc([N+]([O-])=O)cc2)C=C1C(=O)Nc3c(cccc3)C(=O)N	[*;R2][#6;r][#6;r]C(=O)[N;H]c1[c;H][c;H][c;H][c;H]c1C(=O)[N;H2]_20	2	false	REALSpace_70bn_2024-09	m_240690bck	7350998	19727704
S1c2c(cccc2C=C1C(=O)NCC(=O)Nc3c(cccc3)C(=O)N)C(F)(F)F	1065	fCSFP4	weighted-fingerprint-similarity	0.915	0.528	m_11bbb____22169958____26278276	N/A	S1c2c(cc([N+]([O-])=O)cc2)C=C1C(=O)Nc3c(cccc3)C(=O)N	[*;R2][#6;r][#6;r]C(=O)[N;H]c1[c;H][c;H][c;H][c;H]c1C(=O)[N;H2]_20	2	false	REALSpace_70bn_2024-09	m_11bbb	22169958	26278276
O=C(NCC(=O)Nc1c(cccc1)C(=O)N)c2cc3NC=Cc3cc2	1066	fCSFP4	weighted-fingerprint-similarity	0.915	0.492	m_11bbb____22169958____731162	N/A	S1c2c(cc([N+]([O-])=O)cc2)C=C1C(=O)Nc3c(cccc3)C(=O)N	[*;R2][#6;r][#6;r]C(=O)[N;H]c1[c;H][c;H][c;H][c;H]c1C(=O)[N;H2]_20	2	false	REALSpace_70bn_2024-09	m_11bbb	22169958	731162
O=C(NCC(=O)Nc1c(cccc1)C(=O)N)c2cc3OC=Cc3cc2	1067	fCSFP4	weighted-fingerprint-similarity	0.915	0.492	m_11bbb____22169958____15085392	N/A	S1c2c(cc([N+]([O-])=O)cc2)C=C1C(=O)Nc3c(cccc3)C(=O)N	[*;R2][#6;r][#6;r]C(=O)[N;H]c1[c;H][c;H][c;H][c;H]c1C(=O)[N;H2]_20	2	false	REALSpace_70bn_2024-09	m_11bbb	22169958	15085392
S1C(C([O-])=O)=CC=2NC(C(=O)NCC(=O)Nc3c(cccc3)C(=O)N)=CC12	1068	fCSFP4	weighted-fingerprint-similarity	0.915	0.525	m_188690bbb____21791182____14936344	N/A	S1c2c(cc([N+]([O-])=O)cc2)C=C1C(=O)Nc3c(cccc3)C(=O)N	[*;R2][#6;r][#6;r]C(=O)[N;H]c1[c;H][c;H][c;H][c;H]c1C(=O)[N;H2]_20	2	false	REALSpace_70bn_2024-09	m_188690bbb	21791182	14936344
Fc1c(F)cc2c(c(ccc2)C(=O)Nc3c(cccc3)C(=O)N)c1	1069	fCSFP4	weighted-fingerprint-similarity	0.915	0.480	m_11bcb____124078____28469476	N/A	S1c2c(cc([N+]([O-])=O)cc2)C=C1C(=O)Nc3c(cccc3)C(=O)N	[*;R2][#6;r][#6;r]C(=O)[N;H]c1[c;H][c;H][c;H][c;H]c1C(=O)[N;H2]_20	2	false	REALSpace_70bn_2024-09	m_11bcb	124078	28469476
Clc1c(cccc1)C=2Oc3c(N2)cc(cc3)C(=O)Nc4c(cccc4)C(=O)N	1070	fCSFP4	weighted-fingerprint-similarity	0.915	0.420	m_11bcb____124078____26252294	N/A	S1c2c(cc([N+]([O-])=O)cc2)C=C1C(=O)Nc3c(cccc3)C(=O)N	[*;R2][#6;r][#6;r]C(=O)[N;H]c1[c;H][c;H][c;H][c;H]c1C(=O)[N;H2]_20	2	false	REALSpace_70bn_2024-09	m_11bcb	124078	26252294
FC(F)C1=Nc2c(N1C)ccc(c2)C(=O)Nc3c(cccc3)C(=O)N	1071	fCSFP4	weighted-fingerprint-similarity	0.915	0.420	m_11bcb____124078____9749268	N/A	S1c2c(cc([N+]([O-])=O)cc2)C=C1C(=O)Nc3c(cccc3)C(=O)N	[*;R2][#6;r][#6;r]C(=O)[N;H]c1[c;H][c;H][c;H][c;H]c1C(=O)[N;H2]_20	2	false	REALSpace_70bn_2024-09	m_11bcb	124078	9749268
O=C(Nc1c(cccc1)C(=O)N)c2cc3N(C(=O)Nc3cc2)C(C)C	1072	fCSFP4	weighted-fingerprint-similarity	0.915	0.420	m_22bdl____138522____11950380	N/A	S1c2c(cc([N+]([O-])=O)cc2)C=C1C(=O)Nc3c(cccc3)C(=O)N	[*;R2][#6;r][#6;r]C(=O)[N;H]c1[c;H][c;H][c;H][c;H]c1C(=O)[N;H2]_20	2	false	REALSpace_70bn_2024-09	m_22bdl	138522	11950380
O=C(Nc1c(cccc1)C(=O)N)c2cc3c(NC=C3C4CC[NH2+]CC4)cc2	1073	fCSFP4	weighted-fingerprint-similarity	0.915	0.420	m_240690bck____7350998____16785620	N/A	S1c2c(cc([N+]([O-])=O)cc2)C=C1C(=O)Nc3c(cccc3)C(=O)N	[*;R2][#6;r][#6;r]C(=O)[N;H]c1[c;H][c;H][c;H][c;H]c1C(=O)[N;H2]_20	2	false	REALSpace_70bn_2024-09	m_240690bck	7350998	16785620
O=C(Nc1c(cccc1)C(=O)N)c2cc3c(cc2)C(=O)N(C3=O)CC=4OC=CC4	1074	fCSFP4	weighted-fingerprint-similarity	0.915	0.420	m_11bcb____124078____55090	N/A	S1c2c(cc([N+]([O-])=O)cc2)C=C1C(=O)Nc3c(cccc3)C(=O)N	[*;R2][#6;r][#6;r]C(=O)[N;H]c1[c;H][c;H][c;H][c;H]c1C(=O)[N;H2]_20	2	false	REALSpace_70bn_2024-09	m_11bcb	124078	55090
Fc1c(cccc1)CN2c3c(cccc3)C=C2C(=O)Nc4c(cccc4)C(=O)N	1075	fCSFP4	weighted-fingerprint-similarity	0.915	0.416	m_11bcb____124078____889360	N/A	S1c2c(cc([N+]([O-])=O)cc2)C=C1C(=O)Nc3c(cccc3)C(=O)N	[*;R2][#6;r][#6;r]C(=O)[N;H]c1[c;H][c;H][c;H][c;H]c1C(=O)[N;H2]_20	2	false	REALSpace_70bn_2024-09	m_11bcb	124078	889360
O=C(N)c1c(NC(=O)C=2Nc3c(ccc4OCCOc34)C2)cccc1	1076	fCSFP4	weighted-fingerprint-similarity	0.915	0.416	m_11bcb____124078____25921552	N/A	S1c2c(cc([N+]([O-])=O)cc2)C=C1C(=O)Nc3c(cccc3)C(=O)N	[*;R2][#6;r][#6;r]C(=O)[N;H]c1[c;H][c;H][c;H][c;H]c1C(=O)[N;H2]_20	2	false	REALSpace_70bn_2024-09	m_11bcb	124078	25921552
O=C(Nc1c(cccc1)C(=O)N)c2c3NC(C(=O)OCC)=Cc3ccc2	1077	fCSFP4	weighted-fingerprint-similarity	0.915	0.412	m_11bcb____124078____26278066	N/A	S1c2c(cc([N+]([O-])=O)cc2)C=C1C(=O)Nc3c(cccc3)C(=O)N	[*;R2][#6;r][#6;r]C(=O)[N;H]c1[c;H][c;H][c;H][c;H]c1C(=O)[N;H2]_20	2	false	REALSpace_70bn_2024-09	m_11bcb	124078	26278066
[O-][N+](=O)c1c(cc2N=CNc2c1)C(=O)NCC(=O)Nc3c(cccc3)C(=O)N	1078	fCSFP4	weighted-fingerprint-similarity	0.915	0.507	m_22bbn____15705892____15065820	N/A	S1c2c(cc([N+]([O-])=O)cc2)C=C1C(=O)Nc3c(cccc3)C(=O)N	[*;R2][#6;r][#6;r]C(=O)[N;H]c1[c;H][c;H][c;H][c;H]c1C(=O)[N;H2]_20	2	false	REALSpace_70bn_2024-09	m_22bbn	15705892	15065820
O=C(N)c1c(NC(=O)C=2N(c3c(c(O)ccc3)C2)C)cccc1	1079	fCSFP4	weighted-fingerprint-similarity	0.915	0.408	m_22bdl____138522____20059212	N/A	S1c2c(cc([N+]([O-])=O)cc2)C=C1C(=O)Nc3c(cccc3)C(=O)N	[*;R2][#6;r][#6;r]C(=O)[N;H]c1[c;H][c;H][c;H][c;H]c1C(=O)[N;H2]_20	2	false	REALSpace_70bn_2024-09	m_22bdl	138522	20059212
[O-]C(=O)c1cc(c2c(NC(C(=O)Nc3c(cccc3)C(=O)N)=C2)c1)C	1080	fCSFP4	weighted-fingerprint-similarity	0.915	0.408	m_188690bcb____21774664____17754946	N/A	S1c2c(cc([N+]([O-])=O)cc2)C=C1C(=O)Nc3c(cccc3)C(=O)N	[*;R2][#6;r][#6;r]C(=O)[N;H]c1[c;H][c;H][c;H][c;H]c1C(=O)[N;H2]_20	2	false	REALSpace_70bn_2024-09	m_188690bcb	21774664	17754946
S1N=Nc2c1cc(cc2)C(=O)NCC(=O)Nc3c(cccc3)C(=O)N	1081	fCSFP4	weighted-fingerprint-similarity	0.915	0.504	m_11bbb____22169958____26278442	N/A	S1c2c(cc([N+]([O-])=O)cc2)C=C1C(=O)Nc3c(cccc3)C(=O)N	[*;R2][#6;r][#6;r]C(=O)[N;H]c1[c;H][c;H][c;H][c;H]c1C(=O)[N;H2]_20	2	false	REALSpace_70bn_2024-09	m_11bbb	22169958	26278442
S1c2c(N=C1)ccc(c2)C(=O)NCC(=O)Nc3c(cccc3)C(=O)N	1082	fCSFP4	weighted-fingerprint-similarity	0.915	0.504	m_11bbb____22169958____54119	N/A	S1c2c(cc([N+]([O-])=O)cc2)C=C1C(=O)Nc3c(cccc3)C(=O)N	[*;R2][#6;r][#6;r]C(=O)[N;H]c1[c;H][c;H][c;H][c;H]c1C(=O)[N;H2]_20	2	false	REALSpace_70bn_2024-09	m_11bbb	22169958	54119
S1c2c(ccc(OC)c2)C(C(=O)Nc3c(cccc3)C(=O)N)=C1	1083	fCSFP4	weighted-fingerprint-similarity	0.915	0.504	m_11bcb____124078____16657234	N/A	S1c2c(cc([N+]([O-])=O)cc2)C=C1C(=O)Nc3c(cccc3)C(=O)N	[*;R2][#6;r][#6;r]C(=O)[N;H]c1[c;H][c;H][c;H][c;H]c1C(=O)[N;H2]_20	2	false	REALSpace_70bn_2024-09	m_11bcb	124078	16657234
Brc1c2c(NC(C(=O)Nc3c(cccc3)C(=O)N)=C2)cc(Cl)c1	1084	fCSFP4	weighted-fingerprint-similarity	0.915	0.404	m_11bcb____124078____25922702	N/A	S1c2c(cc([N+]([O-])=O)cc2)C=C1C(=O)Nc3c(cccc3)C(=O)N	[*;R2][#6;r][#6;r]C(=O)[N;H]c1[c;H][c;H][c;H][c;H]c1C(=O)[N;H2]_20	2	false	REALSpace_70bn_2024-09	m_11bcb	124078	25922702
Brc1c2c(NC(C(=O)Nc3c(cccc3)C(=O)N)=C2)cc(F)c1	1085	fCSFP4	weighted-fingerprint-similarity	0.915	0.404	m_11bcb____124078____25922724	N/A	S1c2c(cc([N+]([O-])=O)cc2)C=C1C(=O)Nc3c(cccc3)C(=O)N	[*;R2][#6;r][#6;r]C(=O)[N;H]c1[c;H][c;H][c;H][c;H]c1C(=O)[N;H2]_20	2	false	REALSpace_70bn_2024-09	m_11bcb	124078	25922724
Brc1c2c(NC(C(=O)Nc3c(cccc3)C(=O)N)=C2)cc(c1)C	1086	fCSFP4	weighted-fingerprint-similarity	0.915	0.404	m_11bcb____124078____25922704	N/A	S1c2c(cc([N+]([O-])=O)cc2)C=C1C(=O)Nc3c(cccc3)C(=O)N	[*;R2][#6;r][#6;r]C(=O)[N;H]c1[c;H][c;H][c;H][c;H]c1C(=O)[N;H2]_20	2	false	REALSpace_70bn_2024-09	m_11bcb	124078	25922704
Brc1cc(Cl)c2c(NC(C(=O)Nc3c(cccc3)C(=O)N)=C2)c1	1087	fCSFP4	weighted-fingerprint-similarity	0.915	0.404	m_11bcb____124078____25896418	N/A	S1c2c(cc([N+]([O-])=O)cc2)C=C1C(=O)Nc3c(cccc3)C(=O)N	[*;R2][#6;r][#6;r]C(=O)[N;H]c1[c;H][c;H][c;H][c;H]c1C(=O)[N;H2]_20	2	false	REALSpace_70bn_2024-09	m_11bcb	124078	25896418
Brc1cc(F)c2c(NC(C(=O)Nc3c(cccc3)C(=O)N)=C2)c1	1088	fCSFP4	weighted-fingerprint-similarity	0.915	0.404	m_11bcb____124078____25922698	N/A	S1c2c(cc([N+]([O-])=O)cc2)C=C1C(=O)Nc3c(cccc3)C(=O)N	[*;R2][#6;r][#6;r]C(=O)[N;H]c1[c;H][c;H][c;H][c;H]c1C(=O)[N;H2]_20	2	false	REALSpace_70bn_2024-09	m_11bcb	124078	25922698
Brc1cc(c2c(NC(C(=O)Nc3c(cccc3)C(=O)N)=C2)c1)C	1089	fCSFP4	weighted-fingerprint-similarity	0.915	0.404	m_11bcb____124078____25922718	N/A	S1c2c(cc([N+]([O-])=O)cc2)C=C1C(=O)Nc3c(cccc3)C(=O)N	[*;R2][#6;r][#6;r]C(=O)[N;H]c1[c;H][c;H][c;H][c;H]c1C(=O)[N;H2]_20	2	false	REALSpace_70bn_2024-09	m_11bcb	124078	25922718
Clc1c2c(NC(C(=O)Nc3c(cccc3)C(=O)N)=C2)cc(F)c1	1090	fCSFP4	weighted-fingerprint-similarity	0.915	0.404	m_11bcb____124078____25922710	N/A	S1c2c(cc([N+]([O-])=O)cc2)C=C1C(=O)Nc3c(cccc3)C(=O)N	[*;R2][#6;r][#6;r]C(=O)[N;H]c1[c;H][c;H][c;H][c;H]c1C(=O)[N;H2]_20	2	false	REALSpace_70bn_2024-09	m_11bcb	124078	25922710
Clc1c2c(NC(C(=O)Nc3c(cccc3)C(=O)N)=C2)cc(c1)C	1091	fCSFP4	weighted-fingerprint-similarity	0.915	0.404	m_11bcb____124078____25922736	N/A	S1c2c(cc([N+]([O-])=O)cc2)C=C1C(=O)Nc3c(cccc3)C(=O)N	[*;R2][#6;r][#6;r]C(=O)[N;H]c1[c;H][c;H][c;H][c;H]c1C(=O)[N;H2]_20	2	false	REALSpace_70bn_2024-09	m_11bcb	124078	25922736
Clc1cc(F)c2c(NC(C(=O)Nc3c(cccc3)C(=O)N)=C2)c1	1092	fCSFP4	weighted-fingerprint-similarity	0.915	0.404	m_11bcb____124078____25922708	N/A	S1c2c(cc([N+]([O-])=O)cc2)C=C1C(=O)Nc3c(cccc3)C(=O)N	[*;R2][#6;r][#6;r]C(=O)[N;H]c1[c;H][c;H][c;H][c;H]c1C(=O)[N;H2]_20	2	false	REALSpace_70bn_2024-09	m_11bcb	124078	25922708
Clc1cc(c2c(NC(C(=O)Nc3c(cccc3)C(=O)N)=C2)c1)C	1093	fCSFP4	weighted-fingerprint-similarity	0.915	0.404	m_11bcb____124078____25922726	N/A	S1c2c(cc([N+]([O-])=O)cc2)C=C1C(=O)Nc3c(cccc3)C(=O)N	[*;R2][#6;r][#6;r]C(=O)[N;H]c1[c;H][c;H][c;H][c;H]c1C(=O)[N;H2]_20	2	false	REALSpace_70bn_2024-09	m_11bcb	124078	25922726
Fc1c2c(NC(C(=O)Nc3c(cccc3)C(=O)N)=C2)cc(c1)C	1094	fCSFP4	weighted-fingerprint-similarity	0.915	0.404	m_11bcb____124078____25922716	N/A	S1c2c(cc([N+]([O-])=O)cc2)C=C1C(=O)Nc3c(cccc3)C(=O)N	[*;R2][#6;r][#6;r]C(=O)[N;H]c1[c;H][c;H][c;H][c;H]c1C(=O)[N;H2]_20	2	false	REALSpace_70bn_2024-09	m_11bcb	124078	25922716
Fc1cc(c2c(NC(C(=O)Nc3c(cccc3)C(=O)N)=C2)c1)C	1095	fCSFP4	weighted-fingerprint-similarity	0.915	0.404	m_11bcb____124078____25922714	N/A	S1c2c(cc([N+]([O-])=O)cc2)C=C1C(=O)Nc3c(cccc3)C(=O)N	[*;R2][#6;r][#6;r]C(=O)[N;H]c1[c;H][c;H][c;H][c;H]c1C(=O)[N;H2]_20	2	false	REALSpace_70bn_2024-09	m_11bcb	124078	25922714
O=C(Nc1c(cccc1)C(=O)N)c2cc(c3NN=C(c3c2)C)C	1096	fCSFP4	weighted-fingerprint-similarity	0.915	0.400	m_22bdl____138522____28465894	N/A	S1c2c(cc([N+]([O-])=O)cc2)C=C1C(=O)Nc3c(cccc3)C(=O)N	[*;R2][#6;r][#6;r]C(=O)[N;H]c1[c;H][c;H][c;H][c;H]c1C(=O)[N;H2]_20	2	false	REALSpace_70bn_2024-09	m_22bdl	138522	28465894
O=C(Nc1c(cccc1)C(=O)N)c2cnc3NN=C(c3c2)CC	1097	fCSFP4	weighted-fingerprint-similarity	0.915	0.400	m_22bdl____138522____28247094	N/A	S1c2c(cc([N+]([O-])=O)cc2)C=C1C(=O)Nc3c(cccc3)C(=O)N	[*;R2][#6;r][#6;r]C(=O)[N;H]c1[c;H][c;H][c;H][c;H]c1C(=O)[N;H2]_20	2	false	REALSpace_70bn_2024-09	m_22bdl	138522	28247094
O=C(Nc1c(cccc1)C(=O)N)c2cnc3ON=C(c3c2)C	1098	fCSFP4	weighted-fingerprint-similarity	0.915	0.400	m_11bcb____124078____263116	N/A	S1c2c(cc([N+]([O-])=O)cc2)C=C1C(=O)Nc3c(cccc3)C(=O)N	[*;R2][#6;r][#6;r]C(=O)[N;H]c1[c;H][c;H][c;H][c;H]c1C(=O)[N;H2]_20	2	false	REALSpace_70bn_2024-09	m_11bcb	124078	263116
O=C(Nc1c(cccc1)C(=O)N)c2cnc3c(NC(=O)NC3=O)c2	1099	fCSFP4	weighted-fingerprint-similarity	0.915	0.400	m_22bdl____138522____24596012	N/A	S1c2c(cc([N+]([O-])=O)cc2)C=C1C(=O)Nc3c(cccc3)C(=O)N	[*;R2][#6;r][#6;r]C(=O)[N;H]c1[c;H][c;H][c;H][c;H]c1C(=O)[N;H2]_20	2	false	REALSpace_70bn_2024-09	m_22bdl	138522	24596012
S1N=C2C(=C1)C=C(C(=O)NCC(=O)Nc3c(cccc3)C(=O)N)C=C2	1100	fCSFP4	weighted-fingerprint-similarity	0.915	0.496	m_11bbb____22169958____26272296	N/A	S1c2c(cc([N+]([O-])=O)cc2)C=C1C(=O)Nc3c(cccc3)C(=O)N	[*;R2][#6;r][#6;r]C(=O)[N;H]c1[c;H][c;H][c;H][c;H]c1C(=O)[N;H2]_20	2	false	REALSpace_70bn_2024-09	m_11bbb	22169958	26272296
Clc1cc2c(c(cnc2)C(=O)Nc3c(cccc3)C(=O)N)cc1	1101	fCSFP4	weighted-fingerprint-similarity	0.915	0.492	m_11bcb____124078____17596336	N/A	S1c2c(cc([N+]([O-])=O)cc2)C=C1C(=O)Nc3c(cccc3)C(=O)N	[*;R2][#6;r][#6;r]C(=O)[N;H]c1[c;H][c;H][c;H][c;H]c1C(=O)[N;H2]_20	2	false	REALSpace_70bn_2024-09	m_11bcb	124078	17596336
BrC1=C2N(N=C1)C=CC(C(=O)Nc3c(cccc3)C(=O)N)=C2	1102	fCSFP4	weighted-fingerprint-similarity	0.914	0.392	m_11bcb____124078____16521436	N/A	S1c2c(cc([N+]([O-])=O)cc2)C=C1C(=O)Nc3c(cccc3)C(=O)N	[*;R2][#6;r][#6;r]C(=O)[N;H]c1[c;H][c;H][c;H][c;H]c1C(=O)[N;H2]_20	2	false	REALSpace_70bn_2024-09	m_11bcb	124078	16521436
BrC=1N2C(=NC1)C=C(C(=O)Nc3c(cccc3)C(=O)N)C=C2	1103	fCSFP4	weighted-fingerprint-similarity	0.914	0.392	m_11bcb____124078____19889646	N/A	S1c2c(cc([N+]([O-])=O)cc2)C=C1C(=O)Nc3c(cccc3)C(=O)N	[*;R2][#6;r][#6;r]C(=O)[N;H]c1[c;H][c;H][c;H][c;H]c1C(=O)[N;H2]_20	2	false	REALSpace_70bn_2024-09	m_11bcb	124078	19889646
O=C(N)c1c(NC(=O)C2=CC3=NC=C(N3C=C2)C)cccc1	1104	fCSFP4	weighted-fingerprint-similarity	0.914	0.392	m_11bcb____124078____11757672	N/A	S1c2c(cc([N+]([O-])=O)cc2)C=C1C(=O)Nc3c(cccc3)C(=O)N	[*;R2][#6;r][#6;r]C(=O)[N;H]c1[c;H][c;H][c;H][c;H]c1C(=O)[N;H2]_20	2	false	REALSpace_70bn_2024-09	m_11bcb	124078	11757672
O=C(NCC(=O)Nc1c(cccc1)C(=O)N)c2cc3ncccc3cc2	1105	fCSFP4	weighted-fingerprint-similarity	0.914	0.489	m_11bbb____22169958____12547506	N/A	S1c2c(cc([N+]([O-])=O)cc2)C=C1C(=O)Nc3c(cccc3)C(=O)N	[*;R2][#6;r][#6;r]C(=O)[N;H]c1[c;H][c;H][c;H][c;H]c1C(=O)[N;H2]_20	2	false	REALSpace_70bn_2024-09	m_11bbb	22169958	12547506
Brc1c2c(SC(C(=O)NCC(=O)Nc3c(cccc3)C(=O)N)=C2)cnc1	1106	fCSFP4	weighted-fingerprint-similarity	0.914	0.521	m_11bbb____22169958____11569782	N/A	S1c2c(cc([N+]([O-])=O)cc2)C=C1C(=O)Nc3c(cccc3)C(=O)N	[*;R2][#6;r][#6;r]C(=O)[N;H]c1[c;H][c;H][c;H][c;H]c1C(=O)[N;H2]_20	2	false	REALSpace_70bn_2024-09	m_11bbb	22169958	11569782
Clc1c2c(SC(C(=O)NCC(=O)Nc3c(cccc3)C(=O)N)=C2)cnc1	1107	fCSFP4	weighted-fingerprint-similarity	0.914	0.521	m_11bbb____22169958____13033826	N/A	S1c2c(cc([N+]([O-])=O)cc2)C=C1C(=O)Nc3c(cccc3)C(=O)N	[*;R2][#6;r][#6;r]C(=O)[N;H]c1[c;H][c;H][c;H][c;H]c1C(=O)[N;H2]_20	2	false	REALSpace_70bn_2024-09	m_11bbb	22169958	13033826
O=C(N)c1c(NC(=O)C2=CN3C(C(=NC(=C3)C)C)=C2)cccc1	1108	fCSFP4	weighted-fingerprint-similarity	0.914	0.387	m_22bdl____138522____24597532	N/A	S1c2c(cc([N+]([O-])=O)cc2)C=C1C(=O)Nc3c(cccc3)C(=O)N	[*;R2][#6;r][#6;r]C(=O)[N;H]c1[c;H][c;H][c;H][c;H]c1C(=O)[N;H2]_20	2	false	REALSpace_70bn_2024-09	m_22bdl	138522	24597532
S1c2c(c(F)cnc2)C=C1C(=O)NCC(=O)Nc3c(cccc3)C(=O)N	1109	fCSFP4	weighted-fingerprint-similarity	0.914	0.521	m_11bbb____22169958____25986810	N/A	S1c2c(cc([N+]([O-])=O)cc2)C=C1C(=O)Nc3c(cccc3)C(=O)N	[*;R2][#6;r][#6;r]C(=O)[N;H]c1[c;H][c;H][c;H][c;H]c1C(=O)[N;H2]_20	2	false	REALSpace_70bn_2024-09	m_11bbb	22169958	25986810
S1N=C2C(=N1)C=CC(C(=O)NCC(=O)Nc3c(cccc3)C(=O)N)=C2	1110	fCSFP4	weighted-fingerprint-similarity	0.914	0.485	m_11bbb____22169958____8164790	N/A	S1c2c(cc([N+]([O-])=O)cc2)C=C1C(=O)Nc3c(cccc3)C(=O)N	[*;R2][#6;r][#6;r]C(=O)[N;H]c1[c;H][c;H][c;H][c;H]c1C(=O)[N;H2]_20	2	false	REALSpace_70bn_2024-09	m_11bbb	22169958	8164790
Brc1c2SC(C(=O)NCC(=O)Nc3c(cccc3)C(=O)N)=Cc2cnc1	1111	fCSFP4	weighted-fingerprint-similarity	0.914	0.518	m_11bbb____22169958____15084572	N/A	S1c2c(cc([N+]([O-])=O)cc2)C=C1C(=O)Nc3c(cccc3)C(=O)N	[*;R2][#6;r][#6;r]C(=O)[N;H]c1[c;H][c;H][c;H][c;H]c1C(=O)[N;H2]_20	2	false	REALSpace_70bn_2024-09	m_11bbb	22169958	15084572
S1C(C(=O)NCC(=O)Nc2c(cccc2)C(=O)N)=CC3=C1N(N=C3)C	1112	fCSFP4	weighted-fingerprint-similarity	0.914	0.518	m_11bbb____22169958____14319918	N/A	S1c2c(cc([N+]([O-])=O)cc2)C=C1C(=O)Nc3c(cccc3)C(=O)N	[*;R2][#6;r][#6;r]C(=O)[N;H]c1[c;H][c;H][c;H][c;H]c1C(=O)[N;H2]_20	2	false	REALSpace_70bn_2024-09	m_11bbb	22169958	14319918
Fc1c(F)cc2c(nc(cc2)C(=O)Nc3c(cccc3)C(=O)N)c1	1113	fCSFP4	weighted-fingerprint-similarity	0.914	0.481	m_11bcb____124078____17833822	N/A	S1c2c(cc([N+]([O-])=O)cc2)C=C1C(=O)Nc3c(cccc3)C(=O)N	[*;R2][#6;r][#6;r]C(=O)[N;H]c1[c;H][c;H][c;H][c;H]c1C(=O)[N;H2]_20	2	false	REALSpace_70bn_2024-09	m_11bcb	124078	17833822
FC=1C(C(=O)Nc2c(cccc2)C(=O)N)=CC3=NC=CN3C1	1114	fCSFP4	weighted-fingerprint-similarity	0.914	0.379	m_11bcb____124078____27041274	N/A	S1c2c(cc([N+]([O-])=O)cc2)C=C1C(=O)Nc3c(cccc3)C(=O)N	[*;R2][#6;r][#6;r]C(=O)[N;H]c1[c;H][c;H][c;H][c;H]c1C(=O)[N;H2]_20	2	false	REALSpace_70bn_2024-09	m_11bcb	124078	27041274
FC(F)(F)C(F)(F)C=1Oc2c(N1)ccc(c2)C(=O)Nc3c(cccc3)C(=O)N	1115	fCSFP4	weighted-fingerprint-similarity	0.914	0.417	m_11bcb____124078____22137786	N/A	S1c2c(cc([N+]([O-])=O)cc2)C=C1C(=O)Nc3c(cccc3)C(=O)N	[*;R2][#6;r][#6;r]C(=O)[N;H]c1[c;H][c;H][c;H][c;H]c1C(=O)[N;H2]_20	2	false	REALSpace_70bn_2024-09	m_11bcb	124078	22137786
O=C(Nc1c(cccc1)C(=O)N)c2cc3N(C(=O)Nc3cc2)C4CC4	1116	fCSFP4	weighted-fingerprint-similarity	0.914	0.417	m_22bdl____138522____12055580	N/A	S1c2c(cc([N+]([O-])=O)cc2)C=C1C(=O)Nc3c(cccc3)C(=O)N	[*;R2][#6;r][#6;r]C(=O)[N;H]c1[c;H][c;H][c;H][c;H]c1C(=O)[N;H2]_20	2	false	REALSpace_70bn_2024-09	m_22bdl	138522	12055580
O=C(Nc1c(cccc1)C(=O)N)c2cc3N(C(=O)Nc3cc2)Cc4ccccc4	1117	fCSFP4	weighted-fingerprint-similarity	0.914	0.417	m_22bdl____138522____19116864	N/A	S1c2c(cc([N+]([O-])=O)cc2)C=C1C(=O)Nc3c(cccc3)C(=O)N	[*;R2][#6;r][#6;r]C(=O)[N;H]c1[c;H][c;H][c;H][c;H]c1C(=O)[N;H2]_20	2	false	REALSpace_70bn_2024-09	m_22bdl	138522	19116864
O=C(Nc1c(cccc1)C(=O)N)c2cc3N=C(N(c3cc2)C4CC4)C	1118	fCSFP4	weighted-fingerprint-similarity	0.914	0.417	m_11bcb____124078____8749228	N/A	S1c2c(cc([N+]([O-])=O)cc2)C=C1C(=O)Nc3c(cccc3)C(=O)N	[*;R2][#6;r][#6;r]C(=O)[N;H]c1[c;H][c;H][c;H][c;H]c1C(=O)[N;H2]_20	2	false	REALSpace_70bn_2024-09	m_11bcb	124078	8749228
O=C(Nc1c(cccc1)C(=O)N)c2cc3NC(=O)N(C(=O)c3cc2)CC	1119	fCSFP4	weighted-fingerprint-similarity	0.914	0.417	m_11bcb____124078____1000678	N/A	S1c2c(cc([N+]([O-])=O)cc2)C=C1C(=O)Nc3c(cccc3)C(=O)N	[*;R2][#6;r][#6;r]C(=O)[N;H]c1[c;H][c;H][c;H][c;H]c1C(=O)[N;H2]_20	2	false	REALSpace_70bn_2024-09	m_11bcb	124078	1000678
O=C(Nc1c(cccc1)C(=O)N)c2cc3NC(=O)N(c3cc2)C4CC4	1120	fCSFP4	weighted-fingerprint-similarity	0.914	0.417	m_22bdl____138522____12109420	N/A	S1c2c(cc([N+]([O-])=O)cc2)C=C1C(=O)Nc3c(cccc3)C(=O)N	[*;R2][#6;r][#6;r]C(=O)[N;H]c1[c;H][c;H][c;H][c;H]c1C(=O)[N;H2]_20	2	false	REALSpace_70bn_2024-09	m_22bdl	138522	12109420
O=C(Nc1c(cccc1)C(=O)N)c2cc3NC(=O)N(c3cc2)Cc4ccccc4	1121	fCSFP4	weighted-fingerprint-similarity	0.914	0.417	m_22bdl____138522____19116276	N/A	S1c2c(cc([N+]([O-])=O)cc2)C=C1C(=O)Nc3c(cccc3)C(=O)N	[*;R2][#6;r][#6;r]C(=O)[N;H]c1[c;H][c;H][c;H][c;H]c1C(=O)[N;H2]_20	2	false	REALSpace_70bn_2024-09	m_22bdl	138522	19116276
O=C(Nc1c(cccc1)C(=O)N)c2cc(OC)c3N(N=Cc3c2)C	1122	fCSFP4	weighted-fingerprint-similarity	0.914	0.409	m_11bcb____124078____18234568	N/A	S1c2c(cc([N+]([O-])=O)cc2)C=C1C(=O)Nc3c(cccc3)C(=O)N	[*;R2][#6;r][#6;r]C(=O)[N;H]c1[c;H][c;H][c;H][c;H]c1C(=O)[N;H2]_20	2	false	REALSpace_70bn_2024-09	m_11bcb	124078	18234568
S1c2c(cc(cc2)C(F)(F)F)C(C(=O)Nc3c(cccc3)C(=O)N)=C1	1123	fCSFP4	weighted-fingerprint-similarity	0.914	0.504	m_11bcb____124078____22138418	N/A	S1c2c(cc([N+]([O-])=O)cc2)C=C1C(=O)Nc3c(cccc3)C(=O)N	[*;R2][#6;r][#6;r]C(=O)[N;H]c1[c;H][c;H][c;H][c;H]c1C(=O)[N;H2]_20	2	false	REALSpace_70bn_2024-09	m_11bcb	124078	22138418
O=C(Nc1c(cccc1)C(=O)N)c2cc(O)c3c(N(N=C3)C)c2	1124	fCSFP4	weighted-fingerprint-similarity	0.914	0.405	m_22bdl____138522____9447124	N/A	S1c2c(cc([N+]([O-])=O)cc2)C=C1C(=O)Nc3c(cccc3)C(=O)N	[*;R2][#6;r][#6;r]C(=O)[N;H]c1[c;H][c;H][c;H][c;H]c1C(=O)[N;H2]_20	2	false	REALSpace_70bn_2024-09	m_22bdl	138522	9447124
Clc1nc2N(N=Cc2cc1C(=O)Nc3c(cccc3)C(=O)N)C	1125	fCSFP4	weighted-fingerprint-similarity	0.914	0.401	m_11bcb____124078____17512476	N/A	S1c2c(cc([N+]([O-])=O)cc2)C=C1C(=O)Nc3c(cccc3)C(=O)N	[*;R2][#6;r][#6;r]C(=O)[N;H]c1[c;H][c;H][c;H][c;H]c1C(=O)[N;H2]_20	2	false	REALSpace_70bn_2024-09	m_11bcb	124078	17512476
O=C(N)c1c(NC(=O)C=2Nc3c(c(OC)cc(OC)c3)C2)cccc1	1126	fCSFP4	weighted-fingerprint-similarity	0.914	0.401	m_11bcb____124078____25922706	N/A	S1c2c(cc([N+]([O-])=O)cc2)C=C1C(=O)Nc3c(cccc3)C(=O)N	[*;R2][#6;r][#6;r]C(=O)[N;H]c1[c;H][c;H][c;H][c;H]c1C(=O)[N;H2]_20	2	false	REALSpace_70bn_2024-09	m_11bcb	124078	25922706
O=C(Nc1c(cccc1)C(=O)N)C=2Nc3c(c(ccc3)C4CC4)C2	1127	fCSFP4	weighted-fingerprint-similarity	0.914	0.401	m_11bcb____124078____25921492	N/A	S1c2c(cc([N+]([O-])=O)cc2)C=C1C(=O)Nc3c(cccc3)C(=O)N	[*;R2][#6;r][#6;r]C(=O)[N;H]c1[c;H][c;H][c;H][c;H]c1C(=O)[N;H2]_20	2	false	REALSpace_70bn_2024-09	m_11bcb	124078	25921492
Clc1c(cc2N=CNC(=O)c2c1)C(=O)Nc3c(cccc3)C(=O)N	1128	fCSFP4	weighted-fingerprint-similarity	0.914	0.393	m_22bdl____138522____25494184	N/A	S1c2c(cc([N+]([O-])=O)cc2)C=C1C(=O)Nc3c(cccc3)C(=O)N	[*;R2][#6;r][#6;r]C(=O)[N;H]c1[c;H][c;H][c;H][c;H]c1C(=O)[N;H2]_20	2	false	REALSpace_70bn_2024-09	m_22bdl	138522	25494184
O=C(Nc1c(cccc1)C(=O)N)C=2NC3=C(OC(C=O)=C3)C2	1129	fCSFP4	weighted-fingerprint-similarity	0.914	0.393	m_22bdd____138522____21290934	N/A	S1c2c(cc([N+]([O-])=O)cc2)C=C1C(=O)Nc3c(cccc3)C(=O)N	[*;R2][#6;r][#6;r]C(=O)[N;H]c1[c;H][c;H][c;H][c;H]c1C(=O)[N;H2]_20	2	false	REALSpace_70bn_2024-09	m_22bdd	138522	21290934
FC(F)(F)c1cc2c(nc(cc2)C(=O)Nc3c(cccc3)C(=O)N)cc1	1130	fCSFP4	weighted-fingerprint-similarity	0.914	0.489	m_11bcb____124078____28252258	N/A	S1c2c(cc([N+]([O-])=O)cc2)C=C1C(=O)Nc3c(cccc3)C(=O)N	[*;R2][#6;r][#6;r]C(=O)[N;H]c1[c;H][c;H][c;H][c;H]c1C(=O)[N;H2]_20	2	false	REALSpace_70bn_2024-09	m_11bcb	124078	28252258
O=C(NCC(=O)Nc1c(cccc1)C(=O)N)c2cc3c(NN=C3)cc2	1131	fCSFP4	weighted-fingerprint-similarity	0.914	0.489	m_22bbn____15705892____465214	N/A	S1c2c(cc([N+]([O-])=O)cc2)C=C1C(=O)Nc3c(cccc3)C(=O)N	[*;R2][#6;r][#6;r]C(=O)[N;H]c1[c;H][c;H][c;H][c;H]c1C(=O)[N;H2]_20	2	false	REALSpace_70bn_2024-09	m_22bbn	15705892	465214
O=C(NCCC(=O)OCC(=O)Nc1c(cccc1)C(=O)N)c2cc3c(cc2)cccc3	1132	fCSFP4	weighted-fingerprint-similarity	0.914	0.489	m_1458cbb____517544____484982	N/A	S1c2c(cc([N+]([O-])=O)cc2)C=C1C(=O)Nc3c(cccc3)C(=O)N	[*;R2][#6;r][#6;r]C(=O)[N;H]c1[c;H][c;H][c;H][c;H]c1C(=O)[N;H2]_20	2	false	REALSpace_70bn_2024-09	m_1458cbb	517544	484982
O=C(Nc1c(cccc1)C(=O)N)c2nc3c(cc(cc3)C(C)(C)C)cc2	1133	fCSFP4	weighted-fingerprint-similarity	0.914	0.489	m_11bcb____124078____26277600	N/A	S1c2c(cc([N+]([O-])=O)cc2)C=C1C(=O)Nc3c(cccc3)C(=O)N	[*;R2][#6;r][#6;r]C(=O)[N;H]c1[c;H][c;H][c;H][c;H]c1C(=O)[N;H2]_20	2	false	REALSpace_70bn_2024-09	m_11bcb	124078	26277600
O=C(N)c1c(NC(=O)C2=CC3=NN=C(N3C=C2)C)cccc1	1134	fCSFP4	weighted-fingerprint-similarity	0.914	0.389	m_11bcb____124078____28252448	N/A	S1c2c(cc([N+]([O-])=O)cc2)C=C1C(=O)Nc3c(cccc3)C(=O)N	[*;R2][#6;r][#6;r]C(=O)[N;H]c1[c;H][c;H][c;H][c;H]c1C(=O)[N;H2]_20	2	false	REALSpace_70bn_2024-09	m_11bcb	124078	28252448
O=C(Nc1c(cccc1)C(=O)N)C2=CC3=NNC(=O)N3C=C2	1135	fCSFP4	weighted-fingerprint-similarity	0.914	0.389	m_22bdl____138522____14644204	N/A	S1c2c(cc([N+]([O-])=O)cc2)C=C1C(=O)Nc3c(cccc3)C(=O)N	[*;R2][#6;r][#6;r]C(=O)[N;H]c1[c;H][c;H][c;H][c;H]c1C(=O)[N;H2]_20	2	false	REALSpace_70bn_2024-09	m_22bdl	138522	14644204
O=C(Nc1c(cccc1)C(=O)N)C=2NC(=O)N3C(=CC=C3)C2	1136	fCSFP4	weighted-fingerprint-similarity	0.914	0.389	m_22bdl____138522____16887786	N/A	S1c2c(cc([N+]([O-])=O)cc2)C=C1C(=O)Nc3c(cccc3)C(=O)N	[*;R2][#6;r][#6;r]C(=O)[N;H]c1[c;H][c;H][c;H][c;H]c1C(=O)[N;H2]_20	2	false	REALSpace_70bn_2024-09	m_22bdl	138522	16887786
O=C(Nc1c(cccc1)C(=O)N)C=2NC=3N=CN(C3C2)C	1137	fCSFP4	weighted-fingerprint-similarity	0.914	0.389	m_11bcb____124078____26269962	N/A	S1c2c(cc([N+]([O-])=O)cc2)C=C1C(=O)Nc3c(cccc3)C(=O)N	[*;R2][#6;r][#6;r]C(=O)[N;H]c1[c;H][c;H][c;H][c;H]c1C(=O)[N;H2]_20	2	false	REALSpace_70bn_2024-09	m_11bcb	124078	26269962
O=C(Nc1c(cccc1)C(=O)N)C2=CN3C(C(=O)NC=C3)=C2	1138	fCSFP4	weighted-fingerprint-similarity	0.913	0.385	m_22bdl____138522____20276836	N/A	S1c2c(cc([N+]([O-])=O)cc2)C=C1C(=O)Nc3c(cccc3)C(=O)N	[*;R2][#6;r][#6;r]C(=O)[N;H]c1[c;H][c;H][c;H][c;H]c1C(=O)[N;H2]_20	2	false	REALSpace_70bn_2024-09	m_22bdl	138522	20276836
O=C(Nc1c(cccc1)C(=O)N)c2c3c(cc(C#N)c2)cccc3	1139	fCSFP4	weighted-fingerprint-similarity	0.913	0.481	m_11bcb____124078____16916996	N/A	S1c2c(cc([N+]([O-])=O)cc2)C=C1C(=O)Nc3c(cccc3)C(=O)N	[*;R2][#6;r][#6;r]C(=O)[N;H]c1[c;H][c;H][c;H][c;H]c1C(=O)[N;H2]_20	2	false	REALSpace_70bn_2024-09	m_11bcb	124078	16916996
O=C(Nc1c(cccc1)C(=O)N)c2c3c(cc(OC)c2)cccc3	1140	fCSFP4	weighted-fingerprint-similarity	0.913	0.481	m_11bcb____124078____22009810	N/A	S1c2c(cc([N+]([O-])=O)cc2)C=C1C(=O)Nc3c(cccc3)C(=O)N	[*;R2][#6;r][#6;r]C(=O)[N;H]c1[c;H][c;H][c;H][c;H]c1C(=O)[N;H2]_20	2	false	REALSpace_70bn_2024-09	m_11bcb	124078	22009810
O=C(NCC(=O)Nc1c(cccc1)C(=O)N)c2cc3N=CNc3cc2	1141	fCSFP4	weighted-fingerprint-similarity	0.913	0.477	m_22bbn____15705892____59031	N/A	S1c2c(cc([N+]([O-])=O)cc2)C=C1C(=O)Nc3c(cccc3)C(=O)N	[*;R2][#6;r][#6;r]C(=O)[N;H]c1[c;H][c;H][c;H][c;H]c1C(=O)[N;H2]_20	2	false	REALSpace_70bn_2024-09	m_22bbn	15705892	59031
O=C(NCC(=O)Nc1c(cccc1)C(=O)N)c2cc3N=NNc3cc2	1142	fCSFP4	weighted-fingerprint-similarity	0.913	0.477	m_22bbn____15705892____151943	N/A	S1c2c(cc([N+]([O-])=O)cc2)C=C1C(=O)Nc3c(cccc3)C(=O)N	[*;R2][#6;r][#6;r]C(=O)[N;H]c1[c;H][c;H][c;H][c;H]c1C(=O)[N;H2]_20	2	false	REALSpace_70bn_2024-09	m_22bbn	15705892	151943
BrC=1C=2SC(C(=O)NCC(=O)Nc3c(cccc3)C(=O)N)=CC2SC1	1143	fCSFP4	weighted-fingerprint-similarity	0.913	0.511	m_11bbb____22169958____14038348	N/A	S1c2c(cc([N+]([O-])=O)cc2)C=C1C(=O)Nc3c(cccc3)C(=O)N	[*;R2][#6;r][#6;r]C(=O)[N;H]c1[c;H][c;H][c;H][c;H]c1C(=O)[N;H2]_20	2	false	REALSpace_70bn_2024-09	m_11bbb	22169958	14038348
S1c2c(N=C1C[NH3+])ccc(c2)C(=O)NCC(=O)Nc3c(cccc3)C(=O)N	1144	fCSFP4	weighted-fingerprint-similarity	0.913	0.511	m_240690bbs____21568102____24763334	N/A	S1c2c(cc([N+]([O-])=O)cc2)C=C1C(=O)Nc3c(cccc3)C(=O)N	[*;R2][#6;r][#6;r]C(=O)[N;H]c1[c;H][c;H][c;H][c;H]c1C(=O)[N;H2]_20	2	false	REALSpace_70bn_2024-09	m_240690bbs	21568102	24763334
O=C(Nc1c(cccc1)C(=O)N)c2cc3N4C(=Nc3cc2)CCC4	1145	fCSFP4	weighted-fingerprint-similarity	0.913	0.414	m_11bcb____124078____22135704	N/A	S1c2c(cc([N+]([O-])=O)cc2)C=C1C(=O)Nc3c(cccc3)C(=O)N	[*;R2][#6;r][#6;r]C(=O)[N;H]c1[c;H][c;H][c;H][c;H]c1C(=O)[N;H2]_20	2	false	REALSpace_70bn_2024-09	m_11bcb	124078	22135704
O=C(Nc1c(cccc1)C(=O)N)c2cc3c(NC(=C3C=4[N-]N=NN4)C)cc2	1146	fCSFP4	weighted-fingerprint-similarity	0.913	0.414	m_280130bcb____17858516____23861258	N/A	S1c2c(cc([N+]([O-])=O)cc2)C=C1C(=O)Nc3c(cccc3)C(=O)N	[*;R2][#6;r][#6;r]C(=O)[N;H]c1[c;H][c;H][c;H][c;H]c1C(=O)[N;H2]_20	2	false	REALSpace_70bn_2024-09	m_280130bcb	17858516	23861258
O=C(Nc1c(cccc1)C(=O)N)c2cnc3N(N=Cc3c2)Cc4cnccc4	1147	fCSFP4	weighted-fingerprint-similarity	0.913	0.411	m_11ccb____124078____24548832	N/A	S1c2c(cc([N+]([O-])=O)cc2)C=C1C(=O)Nc3c(cccc3)C(=O)N	[*;R2][#6;r][#6;r]C(=O)[N;H]c1[c;H][c;H][c;H][c;H]c1C(=O)[N;H2]_20	2	false	REALSpace_70bn_2024-09	m_11ccb	124078	24548832
Clc1nccc2c1N(C(C(=O)Nc3c(cccc3)C(=O)N)=C2)C	1148	fCSFP4	weighted-fingerprint-similarity	0.913	0.407	m_11bcb____124078____27707122	N/A	S1c2c(cc([N+]([O-])=O)cc2)C=C1C(=O)Nc3c(cccc3)C(=O)N	[*;R2][#6;r][#6;r]C(=O)[N;H]c1[c;H][c;H][c;H][c;H]c1C(=O)[N;H2]_20	2	false	REALSpace_70bn_2024-09	m_11bcb	124078	27707122
O=C(OC)c1cnc2N(C(C(=O)Nc3c(cccc3)C(=O)N)=Cc2c1)C	1149	fCSFP4	weighted-fingerprint-similarity	0.913	0.407	m_11bcb____124078____20869186	N/A	S1c2c(cc([N+]([O-])=O)cc2)C=C1C(=O)Nc3c(cccc3)C(=O)N	[*;R2][#6;r][#6;r]C(=O)[N;H]c1[c;H][c;H][c;H][c;H]c1C(=O)[N;H2]_20	2	false	REALSpace_70bn_2024-09	m_11bcb	124078	20869186
Clc1c(cccc1)CN2N=C(C3=C2SC(C(=O)Nc4c(cccc4)C(=O)N)=C3)C	1150	fCSFP4	weighted-fingerprint-similarity	0.913	0.441	m_11bcb____124078____54419	N/A	S1c2c(cc([N+]([O-])=O)cc2)C=C1C(=O)Nc3c(cccc3)C(=O)N	[*;R2][#6;r][#6;r]C(=O)[N;H]c1[c;H][c;H][c;H][c;H]c1C(=O)[N;H2]_20	2	false	REALSpace_70bn_2024-09	m_11bcb	124078	54419
S1C(C(=O)Nc2c(cccc2)C(=O)N)=CC=3C(=NN(c4nnc(cc4)C)C13)C	1151	fCSFP4	weighted-fingerprint-similarity	0.913	0.441	m_11bcb____124078____25976636	N/A	S1c2c(cc([N+]([O-])=O)cc2)C=C1C(=O)Nc3c(cccc3)C(=O)N	[*;R2][#6;r][#6;r]C(=O)[N;H]c1[c;H][c;H][c;H][c;H]c1C(=O)[N;H2]_20	2	false	REALSpace_70bn_2024-09	m_11bcb	124078	25976636
O=C(N)c1c(NC(=O)C=2Nc3c(c(OC)c(OC)cc3)C2)cccc1	1152	fCSFP4	weighted-fingerprint-similarity	0.913	0.403	m_11bcb____124078____25921686	N/A	S1c2c(cc([N+]([O-])=O)cc2)C=C1C(=O)Nc3c(cccc3)C(=O)N	[*;R2][#6;r][#6;r]C(=O)[N;H]c1[c;H][c;H][c;H][c;H]c1C(=O)[N;H2]_20	2	false	REALSpace_70bn_2024-09	m_11bcb	124078	25921686
Brc1c2c(N(C(C(=O)Nc3c(cccc3)C(=O)N)=C2)C)ccc1	1153	fCSFP4	weighted-fingerprint-similarity	0.913	0.399	m_11bcb____124078____26251940	N/A	S1c2c(cc([N+]([O-])=O)cc2)C=C1C(=O)Nc3c(cccc3)C(=O)N	[*;R2][#6;r][#6;r]C(=O)[N;H]c1[c;H][c;H][c;H][c;H]c1C(=O)[N;H2]_20	2	false	REALSpace_70bn_2024-09	m_11bcb	124078	26251940
O=C(N)c1c(NC(=O)C=2Nc3c(c(OCC)ccc3)C2)cccc1	1154	fCSFP4	weighted-fingerprint-similarity	0.913	0.399	m_11bcb____124078____25921458	N/A	S1c2c(cc([N+]([O-])=O)cc2)C=C1C(=O)Nc3c(cccc3)C(=O)N	[*;R2][#6;r][#6;r]C(=O)[N;H]c1[c;H][c;H][c;H][c;H]c1C(=O)[N;H2]_20	2	false	REALSpace_70bn_2024-09	m_11bcb	124078	25921458
O=C(Nc1c(cccc1)C(=O)N)C=2Nc3c(c(OC)ncc3)C2	1155	fCSFP4	weighted-fingerprint-similarity	0.913	0.399	m_11bcb____124078____25921556	N/A	S1c2c(cc([N+]([O-])=O)cc2)C=C1C(=O)Nc3c(cccc3)C(=O)N	[*;R2][#6;r][#6;r]C(=O)[N;H]c1[c;H][c;H][c;H][c;H]c1C(=O)[N;H2]_20	2	false	REALSpace_70bn_2024-09	m_11bcb	124078	25921556
O=C(Nc1c(cccc1)C(=O)N)c2cc(OC)c3NC(=O)Nc3c2	1156	fCSFP4	weighted-fingerprint-similarity	0.913	0.395	m_22bdl____138522____20065706	N/A	S1c2c(cc([N+]([O-])=O)cc2)C=C1C(=O)Nc3c(cccc3)C(=O)N	[*;R2][#6;r][#6;r]C(=O)[N;H]c1[c;H][c;H][c;H][c;H]c1C(=O)[N;H2]_20	2	false	REALSpace_70bn_2024-09	m_22bdl	138522	20065706
O=C(Nc1c(cccc1)C(=O)N)c2ncc3NN=C(c3c2)C	1157	fCSFP4	weighted-fingerprint-similarity	0.913	0.390	m_22bdl____138522____14939340	N/A	S1c2c(cc([N+]([O-])=O)cc2)C=C1C(=O)Nc3c(cccc3)C(=O)N	[*;R2][#6;r][#6;r]C(=O)[N;H]c1[c;H][c;H][c;H][c;H]c1C(=O)[N;H2]_20	2	false	REALSpace_70bn_2024-09	m_22bdl	138522	14939340
O=C(Nc1c(cccc1)C(=O)N)c2ncc3c(NN=C3C)c2	1158	fCSFP4	weighted-fingerprint-similarity	0.913	0.390	m_22bdl____138522____16810028	N/A	S1c2c(cc([N+]([O-])=O)cc2)C=C1C(=O)Nc3c(cccc3)C(=O)N	[*;R2][#6;r][#6;r]C(=O)[N;H]c1[c;H][c;H][c;H][c;H]c1C(=O)[N;H2]_20	2	false	REALSpace_70bn_2024-09	m_22bdl	138522	16810028
S1c2c(F)c(OC)ccc2C=C1C(=O)NCC(=O)Nc3c(cccc3)C(=O)N	1159	fCSFP4	weighted-fingerprint-similarity	0.913	0.521	m_11bbb____22169958____22137416	N/A	S1c2c(cc([N+]([O-])=O)cc2)C=C1C(=O)Nc3c(cccc3)C(=O)N	[*;R2][#6;r][#6;r]C(=O)[N;H]c1[c;H][c;H][c;H][c;H]c1C(=O)[N;H2]_20	2	false	REALSpace_70bn_2024-09	m_11bbb	22169958	22137416
O=C(N)c1c(NC(=O)C=2OC(=CC2)COc3cc4c(cc3)cccc4)cccc1	1160	fCSFP4	weighted-fingerprint-similarity	0.913	0.485	m_11bcb____124078____55159	N/A	S1c2c(cc([N+]([O-])=O)cc2)C=C1C(=O)Nc3c(cccc3)C(=O)N	[*;R2][#6;r][#6;r]C(=O)[N;H]c1[c;H][c;H][c;H][c;H]c1C(=O)[N;H2]_20	2	false	REALSpace_70bn_2024-09	m_11bcb	124078	55159
O=C(NCC(=O)Nc1c(cccc1)C(=O)N)c2cc3c(O)cccc3cc2	1161	fCSFP4	weighted-fingerprint-similarity	0.913	0.485	m_22bbn____15705892____13807970	N/A	S1c2c(cc([N+]([O-])=O)cc2)C=C1C(=O)Nc3c(cccc3)C(=O)N	[*;R2][#6;r][#6;r]C(=O)[N;H]c1[c;H][c;H][c;H][c;H]c1C(=O)[N;H2]_20	2	false	REALSpace_70bn_2024-09	m_22bbn	15705892	13807970
O=C(NCC(=O)Nc1c(cccc1)C(=O)N)c2cc3c(ON=C3)cc2	1162	fCSFP4	weighted-fingerprint-similarity	0.913	0.485	m_11bbb____22169958____17844930	N/A	S1c2c(cc([N+]([O-])=O)cc2)C=C1C(=O)Nc3c(cccc3)C(=O)N	[*;R2][#6;r][#6;r]C(=O)[N;H]c1[c;H][c;H][c;H][c;H]c1C(=O)[N;H2]_20	2	false	REALSpace_70bn_2024-09	m_11bbb	22169958	17844930
O=C(NCC(=O)Nc1c(cccc1)C(=O)N)c2cc3c(cc(cc3)C=4[N-]N=NN4)cc2	1163	fCSFP4	weighted-fingerprint-similarity	0.913	0.485	m_280130bbb____17956926____17857234	N/A	S1c2c(cc([N+]([O-])=O)cc2)C=C1C(=O)Nc3c(cccc3)C(=O)N	[*;R2][#6;r][#6;r]C(=O)[N;H]c1[c;H][c;H][c;H][c;H]c1C(=O)[N;H2]_20	2	false	REALSpace_70bn_2024-09	m_280130bbb	17956926	17857234
O=C(NCC(=O)Nc1c(cccc1)C(=O)N)c2cc3c(cnc(c3)C)cc2	1164	fCSFP4	weighted-fingerprint-similarity	0.913	0.485	m_11bbb____22169958____16520942	N/A	S1c2c(cc([N+]([O-])=O)cc2)C=C1C(=O)Nc3c(cccc3)C(=O)N	[*;R2][#6;r][#6;r]C(=O)[N;H]c1[c;H][c;H][c;H][c;H]c1C(=O)[N;H2]_20	2	false	REALSpace_70bn_2024-09	m_11bbb	22169958	16520942
O=C(NCC(=O)Nc1c(cccc1)C(=O)N)c2cc3c(ncnc3)cc2	1165	fCSFP4	weighted-fingerprint-similarity	0.913	0.485	m_11bbb____22169958____22136482	N/A	S1c2c(cc([N+]([O-])=O)cc2)C=C1C(=O)Nc3c(cccc3)C(=O)N	[*;R2][#6;r][#6;r]C(=O)[N;H]c1[c;H][c;H][c;H][c;H]c1C(=O)[N;H2]_20	2	false	REALSpace_70bn_2024-09	m_11bbb	22169958	22136482
S1N=C2C(=C1)C=CC(C(=O)NCC(=O)Nc3c(cccc3)C(=O)N)=C2	1166	fCSFP4	weighted-fingerprint-similarity	0.913	0.485	m_11bbb____22169958____26280834	N/A	S1c2c(cc([N+]([O-])=O)cc2)C=C1C(=O)Nc3c(cccc3)C(=O)N	[*;R2][#6;r][#6;r]C(=O)[N;H]c1[c;H][c;H][c;H][c;H]c1C(=O)[N;H2]_20	2	false	REALSpace_70bn_2024-09	m_11bbb	22169958	26280834
Fc1cc2c(cncc2cc1)C(=O)Nc3c(cccc3)C(=O)N	1167	fCSFP4	weighted-fingerprint-similarity	0.913	0.481	m_11bcb____124078____14038236	N/A	S1c2c(cc([N+]([O-])=O)cc2)C=C1C(=O)Nc3c(cccc3)C(=O)N	[*;R2][#6;r][#6;r]C(=O)[N;H]c1[c;H][c;H][c;H][c;H]c1C(=O)[N;H2]_20	2	false	REALSpace_70bn_2024-09	m_11bcb	124078	14038236
S1C(=C(C(=O)OC)C=2NC(C(=O)Nc3c(cccc3)C(=O)N)=CC12)C	1168	fCSFP4	weighted-fingerprint-similarity	0.913	0.419	m_11bcb____124078____16528604	N/A	S1c2c(cc([N+]([O-])=O)cc2)C=C1C(=O)Nc3c(cccc3)C(=O)N	[*;R2][#6;r][#6;r]C(=O)[N;H]c1[c;H][c;H][c;H][c;H]c1C(=O)[N;H2]_20	2	false	REALSpace_70bn_2024-09	m_11bcb	124078	16528604
O=C(NCC(=O)Nc1c(cccc1)C(=O)N)c2cnc3c(c2)cccc3	1169	fCSFP4	weighted-fingerprint-similarity	0.913	0.477	m_11bbb____22169958____10903164	N/A	S1c2c(cc([N+]([O-])=O)cc2)C=C1C(=O)Nc3c(cccc3)C(=O)N	[*;R2][#6;r][#6;r]C(=O)[N;H]c1[c;H][c;H][c;H][c;H]c1C(=O)[N;H2]_20	2	false	REALSpace_70bn_2024-09	m_11bbb	22169958	10903164
O=C(N)c1c(NC(=O)CNC(=O)C2=CC3=NON=C3C=C2)cccc1	1170	fCSFP4	weighted-fingerprint-similarity	0.912	0.473	m_11bbb____22169958____22035704	N/A	S1c2c(cc([N+]([O-])=O)cc2)C=C1C(=O)Nc3c(cccc3)C(=O)N	[*;R2][#6;r][#6;r]C(=O)[N;H]c1[c;H][c;H][c;H][c;H]c1C(=O)[N;H2]_20	2	false	REALSpace_70bn_2024-09	m_11bbb	22169958	22035704
O=C(NCC(=O)NCC(=O)Nc1c(cccc1)C(=O)N)c2cc3N=NNc3cc2	1171	fCSFP4	weighted-fingerprint-similarity	0.912	0.473	m_22bbn____15705892____6506064	N/A	S1c2c(cc([N+]([O-])=O)cc2)C=C1C(=O)Nc3c(cccc3)C(=O)N	[*;R2][#6;r][#6;r]C(=O)[N;H]c1[c;H][c;H][c;H][c;H]c1C(=O)[N;H2]_20	2	false	REALSpace_70bn_2024-09	m_22bbn	15705892	6506064
O=C(NCC(=O)Nc1c(cccc1)C(=O)N)c2cc3c(Nc4c3cccc4)cc2	1172	fCSFP4	weighted-fingerprint-similarity	0.912	0.473	m_11bbb____22169958____22610876	N/A	S1c2c(cc([N+]([O-])=O)cc2)C=C1C(=O)Nc3c(cccc3)C(=O)N	[*;R2][#6;r][#6;r]C(=O)[N;H]c1[c;H][c;H][c;H][c;H]c1C(=O)[N;H2]_20	2	false	REALSpace_70bn_2024-09	m_11bbb	22169958	22610876
O=C(NCC(=O)Nc1c(cccc1)C(=O)N)c2cc3c(Oc4c3cccc4)cc2	1173	fCSFP4	weighted-fingerprint-similarity	0.912	0.473	m_11cbb____22169958____19892904	N/A	S1c2c(cc([N+]([O-])=O)cc2)C=C1C(=O)Nc3c(cccc3)C(=O)N	[*;R2][#6;r][#6;r]C(=O)[N;H]c1[c;H][c;H][c;H][c;H]c1C(=O)[N;H2]_20	2	false	REALSpace_70bn_2024-09	m_11cbb	22169958	19892904
O=C(NCC(=O)Nc1c(cccc1)C(=O)N)c2cc3nccnc3cc2	1174	fCSFP4	weighted-fingerprint-similarity	0.912	0.473	m_11bbb____22169958____55058	N/A	S1c2c(cc([N+]([O-])=O)cc2)C=C1C(=O)Nc3c(cccc3)C(=O)N	[*;R2][#6;r][#6;r]C(=O)[N;H]c1[c;H][c;H][c;H][c;H]c1C(=O)[N;H2]_20	2	false	REALSpace_70bn_2024-09	m_11bbb	22169958	55058
O=C(Nc1c(cccc1)C(=O)N)c2cc3N(C(=O)C(=Nc3cc2)C)C	1175	fCSFP4	weighted-fingerprint-similarity	0.912	0.412	m_11bcb____124078____17655028	N/A	S1c2c(cc([N+]([O-])=O)cc2)C=C1C(=O)Nc3c(cccc3)C(=O)N	[*;R2][#6;r][#6;r]C(=O)[N;H]c1[c;H][c;H][c;H][c;H]c1C(=O)[N;H2]_20	2	false	REALSpace_70bn_2024-09	m_11bcb	124078	17655028
O=C(Nc1c(cccc1)C(=O)N)c2cc3N=C(C(=O)N(c3cc2)C)C	1176	fCSFP4	weighted-fingerprint-similarity	0.912	0.412	m_11bcb____124078____17543174	N/A	S1c2c(cc([N+]([O-])=O)cc2)C=C1C(=O)Nc3c(cccc3)C(=O)N	[*;R2][#6;r][#6;r]C(=O)[N;H]c1[c;H][c;H][c;H][c;H]c1C(=O)[N;H2]_20	2	false	REALSpace_70bn_2024-09	m_11bcb	124078	17543174
O=C(Nc1c(cccc1)C(=O)N)c2cc3c(N=C(N(C3=O)C)C)cc2	1177	fCSFP4	weighted-fingerprint-similarity	0.912	0.412	m_11bcb____124078____17603020	N/A	S1c2c(cc([N+]([O-])=O)cc2)C=C1C(=O)Nc3c(cccc3)C(=O)N	[*;R2][#6;r][#6;r]C(=O)[N;H]c1[c;H][c;H][c;H][c;H]c1C(=O)[N;H2]_20	2	false	REALSpace_70bn_2024-09	m_11bcb	124078	17603020
S1C(=C2SC(C(=O)NCC(=O)Nc3c(cccc3)C(=O)N)=CC2=C1C)C	1178	fCSFP4	weighted-fingerprint-similarity	0.912	0.500	m_11bbb____22169958____15068460	N/A	S1c2c(cc([N+]([O-])=O)cc2)C=C1C(=O)Nc3c(cccc3)C(=O)N	[*;R2][#6;r][#6;r]C(=O)[N;H]c1[c;H][c;H][c;H][c;H]c1C(=O)[N;H2]_20	2	false	REALSpace_70bn_2024-09	m_11bbb	22169958	15068460
S1c2c(F)ccc(F)c2C=C1C(=O)NCC(=O)Nc3c(cccc3)C(=O)N	1179	fCSFP4	weighted-fingerprint-similarity	0.912	0.500	m_11bbb____22169958____22136392	N/A	S1c2c(cc([N+]([O-])=O)cc2)C=C1C(=O)Nc3c(cccc3)C(=O)N	[*;R2][#6;r][#6;r]C(=O)[N;H]c1[c;H][c;H][c;H][c;H]c1C(=O)[N;H2]_20	2	false	REALSpace_70bn_2024-09	m_11bbb	22169958	22136392
O=C(N)c1c(NC(=O)C=2Nc3c(c(OCc4ccccc4)ccc3)C2)cccc1	1180	fCSFP4	weighted-fingerprint-similarity	0.912	0.404	m_11bcb____124078____25921648	N/A	S1c2c(cc([N+]([O-])=O)cc2)C=C1C(=O)Nc3c(cccc3)C(=O)N	[*;R2][#6;r][#6;r]C(=O)[N;H]c1[c;H][c;H][c;H][c;H]c1C(=O)[N;H2]_20	2	false	REALSpace_70bn_2024-09	m_11bcb	124078	25921648
O=C(Nc1c(cccc1)C(=O)N)c2cnc3N(N=Cc3c2)C4CCCC4	1181	fCSFP4	weighted-fingerprint-similarity	0.912	0.404	m_11bcb____124078____2442574	N/A	S1c2c(cc([N+]([O-])=O)cc2)C=C1C(=O)Nc3c(cccc3)C(=O)N	[*;R2][#6;r][#6;r]C(=O)[N;H]c1[c;H][c;H][c;H][c;H]c1C(=O)[N;H2]_20	2	false	REALSpace_70bn_2024-09	m_11bcb	124078	2442574
O=C(N)c1c(NC(=O)C=2Nc3c(c(OC)c(cc3)C)C2)cccc1	1182	fCSFP4	weighted-fingerprint-similarity	0.912	0.400	m_11bcb____124078____25921662	N/A	S1c2c(cc([N+]([O-])=O)cc2)C=C1C(=O)Nc3c(cccc3)C(=O)N	[*;R2][#6;r][#6;r]C(=O)[N;H]c1[c;H][c;H][c;H][c;H]c1C(=O)[N;H2]_20	2	false	REALSpace_70bn_2024-09	m_11bcb	124078	25921662
O=C(N)c1c(NC(=O)C=2Nc3c(c(c(OC)cc3)C)C2)cccc1	1183	fCSFP4	weighted-fingerprint-similarity	0.912	0.400	m_11bcb____124078____25921668	N/A	S1c2c(cc([N+]([O-])=O)cc2)C=C1C(=O)Nc3c(cccc3)C(=O)N	[*;R2][#6;r][#6;r]C(=O)[N;H]c1[c;H][c;H][c;H][c;H]c1C(=O)[N;H2]_20	2	false	REALSpace_70bn_2024-09	m_11bcb	124078	25921668
O=C(N)c1c(NC(=O)C=2Nc3c(OC)c(OC)c(OC)cc3C2)cccc1	1184	fCSFP4	weighted-fingerprint-similarity	0.912	0.396	m_11bcb____124078____26275988	N/A	S1c2c(cc([N+]([O-])=O)cc2)C=C1C(=O)Nc3c(cccc3)C(=O)N	[*;R2][#6;r][#6;r]C(=O)[N;H]c1[c;H][c;H][c;H][c;H]c1C(=O)[N;H2]_20	2	false	REALSpace_70bn_2024-09	m_11bcb	124078	26275988
O=C(N)c1c(NC(=O)C=2Nc3c(c(cc(OC)c3)C)C2)cccc1	1185	fCSFP4	weighted-fingerprint-similarity	0.912	0.396	m_11bcb____124078____25922730	N/A	S1c2c(cc([N+]([O-])=O)cc2)C=C1C(=O)Nc3c(cccc3)C(=O)N	[*;R2][#6;r][#6;r]C(=O)[N;H]c1[c;H][c;H][c;H][c;H]c1C(=O)[N;H2]_20	2	false	REALSpace_70bn_2024-09	m_11bcb	124078	25922730
O=C(Nc1c(cccc1)C(=O)N)c2cnc3ON=C(c4ccccc4)c3c2	1186	fCSFP4	weighted-fingerprint-similarity	0.912	0.396	m_11bcb____124078____754020	N/A	S1c2c(cc([N+]([O-])=O)cc2)C=C1C(=O)Nc3c(cccc3)C(=O)N	[*;R2][#6;r][#6;r]C(=O)[N;H]c1[c;H][c;H][c;H][c;H]c1C(=O)[N;H2]_20	2	false	REALSpace_70bn_2024-09	m_11bcb	124078	754020
O=C(Nc1c(cccc1)C(=O)N)c2cc(c3N=C(Nc3c2)CCC)C	1187	fCSFP4	weighted-fingerprint-similarity	0.912	0.392	m_11bcb____124078____19509226	N/A	S1c2c(cc([N+]([O-])=O)cc2)C=C1C(=O)Nc3c(cccc3)C(=O)N	[*;R2][#6;r][#6;r]C(=O)[N;H]c1[c;H][c;H][c;H][c;H]c1C(=O)[N;H2]_20	2	false	REALSpace_70bn_2024-09	m_11bcb	124078	19509226
O=C(NCC(=O)Nc1c(cccc1)C(=O)N)c2cnc3c(c2)ccc(O)c3	1188	fCSFP4	weighted-fingerprint-similarity	0.912	0.485	m_22bbn____15705892____13142048	N/A	S1c2c(cc([N+]([O-])=O)cc2)C=C1C(=O)Nc3c(cccc3)C(=O)N	[*;R2][#6;r][#6;r]C(=O)[N;H]c1[c;H][c;H][c;H][c;H]c1C(=O)[N;H2]_20	2	false	REALSpace_70bn_2024-09	m_22bbn	15705892	13142048
BrC1=CN2C(=O)NC(C(=O)Nc3c(cccc3)C(=O)N)=CC2=C1	1189	fCSFP4	weighted-fingerprint-similarity	0.912	0.388	m_22bdl____138522____16466254	N/A	S1c2c(cc([N+]([O-])=O)cc2)C=C1C(=O)Nc3c(cccc3)C(=O)N	[*;R2][#6;r][#6;r]C(=O)[N;H]c1[c;H][c;H][c;H][c;H]c1C(=O)[N;H2]_20	2	false	REALSpace_70bn_2024-09	m_22bdl	138522	16466254
[O-]C(=O)C1=C2N(N=C1)C=CC(C(=O)Nc3c(cccc3)C(=O)N)=C2	1190	fCSFP4	weighted-fingerprint-similarity	0.912	0.388	m_269946bcj____11692376____27323296	N/A	S1c2c(cc([N+]([O-])=O)cc2)C=C1C(=O)Nc3c(cccc3)C(=O)N	[*;R2][#6;r][#6;r]C(=O)[N;H]c1[c;H][c;H][c;H][c;H]c1C(=O)[N;H2]_20	2	false	REALSpace_70bn_2024-09	m_269946bcj	11692376	27323296
[O-]C(=O)C1=CC=2N(N=CC2C(=O)Nc3c(cccc3)C(=O)N)C=C1	1191	fCSFP4	weighted-fingerprint-similarity	0.912	0.388	m_188690bcb____21774664____27324498	N/A	S1c2c(cc([N+]([O-])=O)cc2)C=C1C(=O)Nc3c(cccc3)C(=O)N	[*;R2][#6;r][#6;r]C(=O)[N;H]c1[c;H][c;H][c;H][c;H]c1C(=O)[N;H2]_20	2	false	REALSpace_70bn_2024-09	m_188690bcb	21774664	27324498
Brc1c2c(cc(cc2)C(=O)NCC(=O)Nc3c(cccc3)C(=O)N)ccc1	1192	fCSFP4	weighted-fingerprint-similarity	0.912	0.481	m_11bbb____22169958____9748648	N/A	S1c2c(cc([N+]([O-])=O)cc2)C=C1C(=O)Nc3c(cccc3)C(=O)N	[*;R2][#6;r][#6;r]C(=O)[N;H]c1[c;H][c;H][c;H][c;H]c1C(=O)[N;H2]_20	2	false	REALSpace_70bn_2024-09	m_11bbb	22169958	9748648
Brc1cnc2c(c1)cc(cc2)C(=O)NCC(=O)Nc3c(cccc3)C(=O)N	1193	fCSFP4	weighted-fingerprint-similarity	0.912	0.481	m_11bbb____22169958____22136916	N/A	S1c2c(cc([N+]([O-])=O)cc2)C=C1C(=O)Nc3c(cccc3)C(=O)N	[*;R2][#6;r][#6;r]C(=O)[N;H]c1[c;H][c;H][c;H][c;H]c1C(=O)[N;H2]_20	2	false	REALSpace_70bn_2024-09	m_11bbb	22169958	22136916
FC(F)(F)C=1N=C2N(C1)C=CC(C(=O)Nc3c(cccc3)C(=O)N)=C2	1194	fCSFP4	weighted-fingerprint-similarity	0.912	0.384	m_11bcb____124078____19039802	N/A	S1c2c(cc([N+]([O-])=O)cc2)C=C1C(=O)Nc3c(cccc3)C(=O)N	[*;R2][#6;r][#6;r]C(=O)[N;H]c1[c;H][c;H][c;H][c;H]c1C(=O)[N;H2]_20	2	false	REALSpace_70bn_2024-09	m_11bcb	124078	19039802
O=C(N)c1c(NC(=O)C=2Nc3c(OC)ccc(OC)c3C2)cccc1	1195	fCSFP4	weighted-fingerprint-similarity	0.912	0.384	m_11bcb____124078____25922676	N/A	S1c2c(cc([N+]([O-])=O)cc2)C=C1C(=O)Nc3c(cccc3)C(=O)N	[*;R2][#6;r][#6;r]C(=O)[N;H]c1[c;H][c;H][c;H][c;H]c1C(=O)[N;H2]_20	2	false	REALSpace_70bn_2024-09	m_11bcb	124078	25922676
O=C(NCC(=O)Nc1c(cccc1)C(=O)N)c2cc3NN=Cc3cc2	1196	fCSFP4	weighted-fingerprint-similarity	0.912	0.478	m_22bbn____15705892____261232	N/A	S1c2c(cc([N+]([O-])=O)cc2)C=C1C(=O)Nc3c(cccc3)C(=O)N	[*;R2][#6;r][#6;r]C(=O)[N;H]c1[c;H][c;H][c;H][c;H]c1C(=O)[N;H2]_20	2	false	REALSpace_70bn_2024-09	m_22bbn	15705892	261232
O=C(NCC(=O)Nc1c(cccc1)C(=O)N)c2cc3c(N)cccc3cc2	1197	fCSFP4	weighted-fingerprint-similarity	0.912	0.478	m_240690bbs____21568102____26257640	N/A	S1c2c(cc([N+]([O-])=O)cc2)C=C1C(=O)Nc3c(cccc3)C(=O)N	[*;R2][#6;r][#6;r]C(=O)[N;H]c1[c;H][c;H][c;H][c;H]c1C(=O)[N;H2]_20	2	false	REALSpace_70bn_2024-09	m_240690bbs	21568102	26257640
BrC=1c2c(SC1C)ccc(c2)C(=O)NCC(=O)Nc3c(cccc3)C(=O)N	1198	fCSFP4	weighted-fingerprint-similarity	0.912	0.507	m_11bbb____22169958____21458578	N/A	S1c2c(cc([N+]([O-])=O)cc2)C=C1C(=O)Nc3c(cccc3)C(=O)N	[*;R2][#6;r][#6;r]C(=O)[N;H]c1[c;H][c;H][c;H][c;H]c1C(=O)[N;H2]_20	2	false	REALSpace_70bn_2024-09	m_11bbb	22169958	21458578
S1C(C(=O)NCC(=O)Nc2c(cccc2)C(=O)N)=CC3=C1NC(C(=O)OC)=C3	1199	fCSFP4	weighted-fingerprint-similarity	0.912	0.507	m_11bbb____22169958____27041676	N/A	S1c2c(cc([N+]([O-])=O)cc2)C=C1C(=O)Nc3c(cccc3)C(=O)N	[*;R2][#6;r][#6;r]C(=O)[N;H]c1[c;H][c;H][c;H][c;H]c1C(=O)[N;H2]_20	2	false	REALSpace_70bn_2024-09	m_11bbb	22169958	27041676
O=C(NCC(=O)Nc1c(cccc1)C(=O)N)c2cc3Nc4c(c3cc2)cccc4	1200	fCSFP4	weighted-fingerprint-similarity	0.912	0.470	m_11bbb____22169958____20049676	N/A	S1c2c(cc([N+]([O-])=O)cc2)C=C1C(=O)Nc3c(cccc3)C(=O)N	[*;R2][#6;r][#6;r]C(=O)[N;H]c1[c;H][c;H][c;H][c;H]c1C(=O)[N;H2]_20	2	false	REALSpace_70bn_2024-09	m_11bbb	22169958	20049676
O=C(NCC(=O)Nc1c(cccc1)C(=O)N)c2cc3Oc4c(c3cc2)cccc4	1201	fCSFP4	weighted-fingerprint-similarity	0.912	0.470	m_11bbb____22169958____10120232	N/A	S1c2c(cc([N+]([O-])=O)cc2)C=C1C(=O)Nc3c(cccc3)C(=O)N	[*;R2][#6;r][#6;r]C(=O)[N;H]c1[c;H][c;H][c;H][c;H]c1C(=O)[N;H2]_20	2	false	REALSpace_70bn_2024-09	m_11bbb	22169958	10120232
O=C(N)c1c(NC(=O)C2=NN3C(N=CC=C3)=C2)cccc1	1202	fCSFP4	weighted-fingerprint-similarity	0.912	0.371	m_11bcb____124078____9982676	N/A	S1c2c(cc([N+]([O-])=O)cc2)C=C1C(=O)Nc3c(cccc3)C(=O)N	[*;R2][#6;r][#6;r]C(=O)[N;H]c1[c;H][c;H][c;H][c;H]c1C(=O)[N;H2]_20	2	false	REALSpace_70bn_2024-09	m_11bcb	124078	9982676
O=C(Nc1c(cccc1)C(=O)N)c2cc3N(C=C(c3cc2)C=4[N-]N=NN4)C	1203	fCSFP4	weighted-fingerprint-similarity	0.911	0.409	m_280130bcb____17858516____23409622	N/A	S1c2c(cc([N+]([O-])=O)cc2)C=C1C(=O)Nc3c(cccc3)C(=O)N	[*;R2][#6;r][#6;r]C(=O)[N;H]c1[c;H][c;H][c;H][c;H]c1C(=O)[N;H2]_20	2	false	REALSpace_70bn_2024-09	m_280130bcb	17858516	23409622
O=C(Nc1c(cccc1)C(=O)N)c2cc3c(N(C=C3C=4[N-]N=NN4)C)cc2	1204	fCSFP4	weighted-fingerprint-similarity	0.911	0.409	m_280130bcb____17858516____23409592	N/A	S1c2c(cc([N+]([O-])=O)cc2)C=C1C(=O)Nc3c(cccc3)C(=O)N	[*;R2][#6;r][#6;r]C(=O)[N;H]c1[c;H][c;H][c;H][c;H]c1C(=O)[N;H2]_20	2	false	REALSpace_70bn_2024-09	m_280130bcb	17858516	23409592
O=C(NCC(=O)Nc1c(cccc1)C(=O)N)c2c(OC)cc3c(c2)cccc3	1205	fCSFP4	weighted-fingerprint-similarity	0.911	0.466	m_11bbb____22169958____53692	N/A	S1c2c(cc([N+]([O-])=O)cc2)C=C1C(=O)Nc3c(cccc3)C(=O)N	[*;R2][#6;r][#6;r]C(=O)[N;H]c1[c;H][c;H][c;H][c;H]c1C(=O)[N;H2]_20	2	false	REALSpace_70bn_2024-09	m_11bbb	22169958	53692
S1C2=C(NC(C(=O)Nc3c(cccc3)C(=O)N)=C2)C(C(=O)OC)=C1	1206	fCSFP4	weighted-fingerprint-similarity	0.911	0.401	m_11bcb____124078____26276808	N/A	S1c2c(cc([N+]([O-])=O)cc2)C=C1C(=O)Nc3c(cccc3)C(=O)N	[*;R2][#6;r][#6;r]C(=O)[N;H]c1[c;H][c;H][c;H][c;H]c1C(=O)[N;H2]_20	2	false	REALSpace_70bn_2024-09	m_11bcb	124078	26276808
BrC=1c2c(SC1)ccc(c2)C(=O)NCC(=O)Nc3c(cccc3)C(=O)N	1207	fCSFP4	weighted-fingerprint-similarity	0.911	0.493	m_11bbb____22169958____10685020	N/A	S1c2c(cc([N+]([O-])=O)cc2)C=C1C(=O)Nc3c(cccc3)C(=O)N	[*;R2][#6;r][#6;r]C(=O)[N;H]c1[c;H][c;H][c;H][c;H]c1C(=O)[N;H2]_20	2	false	REALSpace_70bn_2024-09	m_11bbb	22169958	10685020
S1c2c(cc(cc2)C(=O)NCC(=O)Nc3c(cccc3)C(=O)N)C(=C1)C	1208	fCSFP4	weighted-fingerprint-similarity	0.911	0.493	m_11bbb____22169958____20049420	N/A	S1c2c(cc([N+]([O-])=O)cc2)C=C1C(=O)Nc3c(cccc3)C(=O)N	[*;R2][#6;r][#6;r]C(=O)[N;H]c1[c;H][c;H][c;H][c;H]c1C(=O)[N;H2]_20	2	false	REALSpace_70bn_2024-09	m_11bbb	22169958	20049420
Brc1c(OC)ccc2NC(C(=O)Nc3c(cccc3)C(=O)N)=Cc12	1209	fCSFP4	weighted-fingerprint-similarity	0.911	0.397	m_11bcb____124078____25921744	N/A	S1c2c(cc([N+]([O-])=O)cc2)C=C1C(=O)Nc3c(cccc3)C(=O)N	[*;R2][#6;r][#6;r]C(=O)[N;H]c1[c;H][c;H][c;H][c;H]c1C(=O)[N;H2]_20	2	false	REALSpace_70bn_2024-09	m_11bcb	124078	25921744
Clc1c(OC)c2c(NC(C(=O)Nc3c(cccc3)C(=O)N)=C2)cc1	1210	fCSFP4	weighted-fingerprint-similarity	0.911	0.397	m_11bcb____124078____25921758	N/A	S1c2c(cc([N+]([O-])=O)cc2)C=C1C(=O)Nc3c(cccc3)C(=O)N	[*;R2][#6;r][#6;r]C(=O)[N;H]c1[c;H][c;H][c;H][c;H]c1C(=O)[N;H2]_20	2	false	REALSpace_70bn_2024-09	m_11bcb	124078	25921758
Clc1c(OC)ccc2NC(C(=O)Nc3c(cccc3)C(=O)N)=Cc12	1211	fCSFP4	weighted-fingerprint-similarity	0.911	0.397	m_11bcb____124078____25921760	N/A	S1c2c(cc([N+]([O-])=O)cc2)C=C1C(=O)Nc3c(cccc3)C(=O)N	[*;R2][#6;r][#6;r]C(=O)[N;H]c1[c;H][c;H][c;H][c;H]c1C(=O)[N;H2]_20	2	false	REALSpace_70bn_2024-09	m_11bcb	124078	25921760
Fc1c(C#N)c2c(NC(C(=O)Nc3c(cccc3)C(=O)N)=C2)cc1	1212	fCSFP4	weighted-fingerprint-similarity	0.911	0.397	m_11bcb____124078____26275826	N/A	S1c2c(cc([N+]([O-])=O)cc2)C=C1C(=O)Nc3c(cccc3)C(=O)N	[*;R2][#6;r][#6;r]C(=O)[N;H]c1[c;H][c;H][c;H][c;H]c1C(=O)[N;H2]_20	2	false	REALSpace_70bn_2024-09	m_11bcb	124078	26275826
Fc1c(OC)c2c(NC(C(=O)Nc3c(cccc3)C(=O)N)=C2)cc1	1213	fCSFP4	weighted-fingerprint-similarity	0.911	0.397	m_11bcb____124078____25921576	N/A	S1c2c(cc([N+]([O-])=O)cc2)C=C1C(=O)Nc3c(cccc3)C(=O)N	[*;R2][#6;r][#6;r]C(=O)[N;H]c1[c;H][c;H][c;H][c;H]c1C(=O)[N;H2]_20	2	false	REALSpace_70bn_2024-09	m_11bcb	124078	25921576
O=C(N)c1c(NC(=O)C=2Nc3c(c4OCOc4cc3)C2)cccc1	1214	fCSFP4	weighted-fingerprint-similarity	0.911	0.397	m_11bcb____124078____25921546	N/A	S1c2c(cc([N+]([O-])=O)cc2)C=C1C(=O)Nc3c(cccc3)C(=O)N	[*;R2][#6;r][#6;r]C(=O)[N;H]c1[c;H][c;H][c;H][c;H]c1C(=O)[N;H2]_20	2	false	REALSpace_70bn_2024-09	m_11bcb	124078	25921546
Brc1c2c(NC(C(=O)Nc3c(cccc3)C(=O)N)=C2)cc(OC)c1	1215	fCSFP4	weighted-fingerprint-similarity	0.911	0.393	m_11bcb____124078____25922728	N/A	S1c2c(cc([N+]([O-])=O)cc2)C=C1C(=O)Nc3c(cccc3)C(=O)N	[*;R2][#6;r][#6;r]C(=O)[N;H]c1[c;H][c;H][c;H][c;H]c1C(=O)[N;H2]_20	2	false	REALSpace_70bn_2024-09	m_11bcb	124078	25922728
Brc1c2c(ccc1)C(=O)NC(C(=O)Nc3c(cccc3)C(=O)N)=C2	1216	fCSFP4	weighted-fingerprint-similarity	0.911	0.393	m_11bcb____124078____16480740	N/A	S1c2c(cc([N+]([O-])=O)cc2)C=C1C(=O)Nc3c(cccc3)C(=O)N	[*;R2][#6;r][#6;r]C(=O)[N;H]c1[c;H][c;H][c;H][c;H]c1C(=O)[N;H2]_20	2	false	REALSpace_70bn_2024-09	m_11bcb	124078	16480740
FC(F)Oc1c2c(NC(C(=O)Nc3c(cccc3)C(=O)N)=C2)ccc1	1217	fCSFP4	weighted-fingerprint-similarity	0.911	0.393	m_11bcb____124078____25921470	N/A	S1c2c(cc([N+]([O-])=O)cc2)C=C1C(=O)Nc3c(cccc3)C(=O)N	[*;R2][#6;r][#6;r]C(=O)[N;H]c1[c;H][c;H][c;H][c;H]c1C(=O)[N;H2]_20	2	false	REALSpace_70bn_2024-09	m_11bcb	124078	25921470
Fc1c2OC(O)=Nc2cc(c1)C(=O)Nc3c(cccc3)C(=O)N	1218	fCSFP4	weighted-fingerprint-similarity	0.911	0.393	m_22bdl____138522____26977688	N/A	S1c2c(cc([N+]([O-])=O)cc2)C=C1C(=O)Nc3c(cccc3)C(=O)N	[*;R2][#6;r][#6;r]C(=O)[N;H]c1[c;H][c;H][c;H][c;H]c1C(=O)[N;H2]_20	2	false	REALSpace_70bn_2024-09	m_22bdl	138522	26977688
Fc1c2c(NC(C(=O)Nc3c(cccc3)C(=O)N)=C2)cc(OC)c1	1219	fCSFP4	weighted-fingerprint-similarity	0.911	0.393	m_11bcb____124078____25922712	N/A	S1c2c(cc([N+]([O-])=O)cc2)C=C1C(=O)Nc3c(cccc3)C(=O)N	[*;R2][#6;r][#6;r]C(=O)[N;H]c1[c;H][c;H][c;H][c;H]c1C(=O)[N;H2]_20	2	false	REALSpace_70bn_2024-09	m_11bcb	124078	25922712
O=C(Nc1c(cccc1)C(=O)N)C=2Nc3c(c(ccc3)C=4[N-]N=NN4)C2	1220	fCSFP4	weighted-fingerprint-similarity	0.911	0.393	m_280130bcb____17858516____22788708	N/A	S1c2c(cc([N+]([O-])=O)cc2)C=C1C(=O)Nc3c(cccc3)C(=O)N	[*;R2][#6;r][#6;r]C(=O)[N;H]c1[c;H][c;H][c;H][c;H]c1C(=O)[N;H2]_20	2	false	REALSpace_70bn_2024-09	m_280130bcb	17858516	22788708
S1c2c(cc(nc2)C(=O)NCC(=O)Nc3c(cccc3)C(=O)N)C=C1	1221	fCSFP4	weighted-fingerprint-similarity	0.911	0.486	m_11bbb____22169958____26269724	N/A	S1c2c(cc([N+]([O-])=O)cc2)C=C1C(=O)Nc3c(cccc3)C(=O)N	[*;R2][#6;r][#6;r]C(=O)[N;H]c1[c;H][c;H][c;H][c;H]c1C(=O)[N;H2]_20	2	false	REALSpace_70bn_2024-09	m_11bbb	22169958	26269724
Clc1c2NN=C(c2cc(c1)C(=O)Nc3c(cccc3)C(=O)N)C	1222	fCSFP4	weighted-fingerprint-similarity	0.911	0.389	m_22bdl____138522____26074706	N/A	S1c2c(cc([N+]([O-])=O)cc2)C=C1C(=O)Nc3c(cccc3)C(=O)N	[*;R2][#6;r][#6;r]C(=O)[N;H]c1[c;H][c;H][c;H][c;H]c1C(=O)[N;H2]_20	2	false	REALSpace_70bn_2024-09	m_22bdl	138522	26074706
O=C(Nc1c(cccc1)C(=O)N)c2cc(c3N=C(Oc3c2)C)C	1223	fCSFP4	weighted-fingerprint-similarity	0.911	0.389	m_11bcb____124078____23859398	N/A	S1c2c(cc([N+]([O-])=O)cc2)C=C1C(=O)Nc3c(cccc3)C(=O)N	[*;R2][#6;r][#6;r]C(=O)[N;H]c1[c;H][c;H][c;H][c;H]c1C(=O)[N;H2]_20	2	false	REALSpace_70bn_2024-09	m_11bcb	124078	23859398
S1c2ncc(cc2C=C1)C(=O)NCC(=O)Nc3c(cccc3)C(=O)N	1224	fCSFP4	weighted-fingerprint-similarity	0.911	0.482	m_11bbb____22169958____12525600	N/A	S1c2c(cc([N+]([O-])=O)cc2)C=C1C(=O)Nc3c(cccc3)C(=O)N	[*;R2][#6;r][#6;r]C(=O)[N;H]c1[c;H][c;H][c;H][c;H]c1C(=O)[N;H2]_20	2	false	REALSpace_70bn_2024-09	m_11bbb	22169958	12525600
Fc1c(F)c2c(NC(C(=O)Nc3c(cccc3)C(=O)N)=C2)cc1F	1225	fCSFP4	weighted-fingerprint-similarity	0.911	0.385	m_11bcb____124078____26277130	N/A	S1c2c(cc([N+]([O-])=O)cc2)C=C1C(=O)Nc3c(cccc3)C(=O)N	[*;R2][#6;r][#6;r]C(=O)[N;H]c1[c;H][c;H][c;H][c;H]c1C(=O)[N;H2]_20	2	false	REALSpace_70bn_2024-09	m_11bcb	124078	26277130
O=C(Nc1c(cccc1)C(=O)N)c2ncc3N=CNC(=O)c3c2	1226	fCSFP4	weighted-fingerprint-similarity	0.911	0.385	m_22bdl____138522____9047282	N/A	S1c2c(cc([N+]([O-])=O)cc2)C=C1C(=O)Nc3c(cccc3)C(=O)N	[*;R2][#6;r][#6;r]C(=O)[N;H]c1[c;H][c;H][c;H][c;H]c1C(=O)[N;H2]_20	2	false	REALSpace_70bn_2024-09	m_22bdl	138522	9047282
S(=O)(=O)(c1cnc2c(SC(C(=O)NCC(=O)Nc3c(cccc3)C(=O)N)=C2)c1)C	1227	fCSFP4	weighted-fingerprint-similarity	0.911	0.514	m_11bbb____22169958____26276718	N/A	S1c2c(cc([N+]([O-])=O)cc2)C=C1C(=O)Nc3c(cccc3)C(=O)N	[*;R2][#6;r][#6;r]C(=O)[N;H]c1[c;H][c;H][c;H][c;H]c1C(=O)[N;H2]_20	2	false	REALSpace_70bn_2024-09	m_11bbb	22169958	26276718
Brc1cc2c(ncc(c2)C(=O)NCC(=O)Nc3c(cccc3)C(=O)N)cc1	1228	fCSFP4	weighted-fingerprint-similarity	0.911	0.478	m_11bbb____22169958____16481672	N/A	S1c2c(cc([N+]([O-])=O)cc2)C=C1C(=O)Nc3c(cccc3)C(=O)N	[*;R2][#6;r][#6;r]C(=O)[N;H]c1[c;H][c;H][c;H][c;H]c1C(=O)[N;H2]_20	2	false	REALSpace_70bn_2024-09	m_11bbb	22169958	16481672
Brc1cnc2c(c1)ccc(c2)C(=O)NCC(=O)Nc3c(cccc3)C(=O)N	1229	fCSFP4	weighted-fingerprint-similarity	0.911	0.478	m_11bbb____22169958____26278602	N/A	S1c2c(cc([N+]([O-])=O)cc2)C=C1C(=O)Nc3c(cccc3)C(=O)N	[*;R2][#6;r][#6;r]C(=O)[N;H]c1[c;H][c;H][c;H][c;H]c1C(=O)[N;H2]_20	2	false	REALSpace_70bn_2024-09	m_11bbb	22169958	26278602
Clc1cc2c(ncc(c2)C(=O)NCC(=O)Nc3c(cccc3)C(=O)N)cc1	1230	fCSFP4	weighted-fingerprint-similarity	0.911	0.478	m_11bbb____22169958____23175570	N/A	S1c2c(cc([N+]([O-])=O)cc2)C=C1C(=O)Nc3c(cccc3)C(=O)N	[*;R2][#6;r][#6;r]C(=O)[N;H]c1[c;H][c;H][c;H][c;H]c1C(=O)[N;H2]_20	2	false	REALSpace_70bn_2024-09	m_11bbb	22169958	23175570
Fc1cc2c(ncc(c2)C(=O)NCC(=O)Nc3c(cccc3)C(=O)N)cc1	1231	fCSFP4	weighted-fingerprint-similarity	0.911	0.478	m_11bbb____22169958____7873190	N/A	S1c2c(cc([N+]([O-])=O)cc2)C=C1C(=O)Nc3c(cccc3)C(=O)N	[*;R2][#6;r][#6;r]C(=O)[N;H]c1[c;H][c;H][c;H][c;H]c1C(=O)[N;H2]_20	2	false	REALSpace_70bn_2024-09	m_11bbb	22169958	7873190
Ic1cnc2c(c1)ccc(c2)C(=O)NCC(=O)Nc3c(cccc3)C(=O)N	1232	fCSFP4	weighted-fingerprint-similarity	0.911	0.478	m_11bbb____22169958____19883274	N/A	S1c2c(cc([N+]([O-])=O)cc2)C=C1C(=O)Nc3c(cccc3)C(=O)N	[*;R2][#6;r][#6;r]C(=O)[N;H]c1[c;H][c;H][c;H][c;H]c1C(=O)[N;H2]_20	2	false	REALSpace_70bn_2024-09	m_11bbb	22169958	19883274
O=C(NCC(=O)Nc1c(cccc1)C(=O)N)c2cc3c(NC(=C3)C)cc2	1233	fCSFP4	weighted-fingerprint-similarity	0.911	0.478	m_11bbb____22169958____25923060	N/A	S1c2c(cc([N+]([O-])=O)cc2)C=C1C(=O)Nc3c(cccc3)C(=O)N	[*;R2][#6;r][#6;r]C(=O)[N;H]c1[c;H][c;H][c;H][c;H]c1C(=O)[N;H2]_20	2	false	REALSpace_70bn_2024-09	m_11bbb	22169958	25923060
O=C(NCC(=O)Nc1c(cccc1)C(=O)N)c2cc3c(OC(=C3)C)cc2	1234	fCSFP4	weighted-fingerprint-similarity	0.911	0.478	m_11bbb____22169958____27325312	N/A	S1c2c(cc([N+]([O-])=O)cc2)C=C1C(=O)Nc3c(cccc3)C(=O)N	[*;R2][#6;r][#6;r]C(=O)[N;H]c1[c;H][c;H][c;H][c;H]c1C(=O)[N;H2]_20	2	false	REALSpace_70bn_2024-09	m_11bbb	22169958	27325312
O=C(NCC(=O)Nc1c(cccc1)C(=O)N)c2cnc3c(c2)cc(cc3)C	1235	fCSFP4	weighted-fingerprint-similarity	0.911	0.478	m_11bbb____22169958____15245238	N/A	S1c2c(cc([N+]([O-])=O)cc2)C=C1C(=O)Nc3c(cccc3)C(=O)N	[*;R2][#6;r][#6;r]C(=O)[N;H]c1[c;H][c;H][c;H][c;H]c1C(=O)[N;H2]_20	2	false	REALSpace_70bn_2024-09	m_11bbb	22169958	15245238
BrC=1C=2NC(C(=O)Nc3c(cccc3)C(=O)N)=CC2OC1	1236	fCSFP4	weighted-fingerprint-similarity	0.911	0.381	m_11bcb____124078____25922624	N/A	S1c2c(cc([N+]([O-])=O)cc2)C=C1C(=O)Nc3c(cccc3)C(=O)N	[*;R2][#6;r][#6;r]C(=O)[N;H]c1[c;H][c;H][c;H][c;H]c1C(=O)[N;H2]_20	2	false	REALSpace_70bn_2024-09	m_11bcb	124078	25922624
O=C(N)c1c(NC(=O)C2=CC=3N(N=CC3C=O)C=C2)cccc1	1237	fCSFP4	weighted-fingerprint-similarity	0.911	0.381	m_22cdj____138522____21853174	N/A	S1c2c(cc([N+]([O-])=O)cc2)C=C1C(=O)Nc3c(cccc3)C(=O)N	[*;R2][#6;r][#6;r]C(=O)[N;H]c1[c;H][c;H][c;H][c;H]c1C(=O)[N;H2]_20	2	false	REALSpace_70bn_2024-09	m_22cdj	138522	21853174
O=C(Nc1c(cccc1)C(=O)N)C=2Nc3nc(OC)cc(OC)c3C2	1238	fCSFP4	weighted-fingerprint-similarity	0.911	0.381	m_11bcb____124078____25921754	N/A	S1c2c(cc([N+]([O-])=O)cc2)C=C1C(=O)Nc3c(cccc3)C(=O)N	[*;R2][#6;r][#6;r]C(=O)[N;H]c1[c;H][c;H][c;H][c;H]c1C(=O)[N;H2]_20	2	false	REALSpace_70bn_2024-09	m_11bcb	124078	25921754
Brc1c2c(ccc(c2)C(=O)NCC(=O)Nc3c(cccc3)C(=O)N)ccc1	1239	fCSFP4	weighted-fingerprint-similarity	0.911	0.474	m_11bbb____22169958____15415404	N/A	S1c2c(cc([N+]([O-])=O)cc2)C=C1C(=O)Nc3c(cccc3)C(=O)N	[*;R2][#6;r][#6;r]C(=O)[N;H]c1[c;H][c;H][c;H][c;H]c1C(=O)[N;H2]_20	2	false	REALSpace_70bn_2024-09	m_11bbb	22169958	15415404
O=C(NCC(=O)Nc1c(cccc1)C(=O)N)c2cc3ON=Cc3cc2	1240	fCSFP4	weighted-fingerprint-similarity	0.911	0.474	m_22bbf____15705892____20826448	N/A	S1c2c(cc([N+]([O-])=O)cc2)C=C1C(=O)Nc3c(cccc3)C(=O)N	[*;R2][#6;r][#6;r]C(=O)[N;H]c1[c;H][c;H][c;H][c;H]c1C(=O)[N;H2]_20	2	false	REALSpace_70bn_2024-09	m_22bbf	15705892	20826448
O=C(NCC(=O)Nc1c(cccc1)C(=O)N)c2cc3ncncc3cc2	1241	fCSFP4	weighted-fingerprint-similarity	0.911	0.474	m_11bbb____22169958____26269822	N/A	S1c2c(cc([N+]([O-])=O)cc2)C=C1C(=O)Nc3c(cccc3)C(=O)N	[*;R2][#6;r][#6;r]C(=O)[N;H]c1[c;H][c;H][c;H][c;H]c1C(=O)[N;H2]_20	2	false	REALSpace_70bn_2024-09	m_11bbb	22169958	26269822
S1N=C2C(=N1)C=CC(=C2)COc3ccc(cc3)C(=O)Nc4c(cccc4)C(=O)N	1242	fCSFP4	weighted-fingerprint-similarity	0.911	0.470	m_11bcb____124078____15561206	N/A	S1c2c(cc([N+]([O-])=O)cc2)C=C1C(=O)Nc3c(cccc3)C(=O)N	[*;R2][#6;r][#6;r]C(=O)[N;H]c1[c;H][c;H][c;H][c;H]c1C(=O)[N;H2]_20	2	false	REALSpace_70bn_2024-09	m_11bcb	124078	15561206
S1C(=NC=2SC(C(=O)NCC(=O)Nc3c(cccc3)C(=O)N)=CC12)N(C)C	1243	fCSFP4	weighted-fingerprint-similarity	0.911	0.503	m_11cbb____22169958____1128240	N/A	S1c2c(cc([N+]([O-])=O)cc2)C=C1C(=O)Nc3c(cccc3)C(=O)N	[*;R2][#6;r][#6;r]C(=O)[N;H]c1[c;H][c;H][c;H][c;H]c1C(=O)[N;H2]_20	2	false	REALSpace_70bn_2024-09	m_11cbb	22169958	1128240
O=C(NCC(=O)Nc1c(cccc1)C(=O)N)c2cnc3NC=Cc3c2	1244	fCSFP4	weighted-fingerprint-similarity	0.911	0.466	m_11cbb____22169958____15524600	N/A	S1c2c(cc([N+]([O-])=O)cc2)C=C1C(=O)Nc3c(cccc3)C(=O)N	[*;R2][#6;r][#6;r]C(=O)[N;H]c1[c;H][c;H][c;H][c;H]c1C(=O)[N;H2]_20	2	false	REALSpace_70bn_2024-09	m_11cbb	22169958	15524600
O=C(N)c1c(NC(=O)C=2N=CN3N=CN=C3C2)cccc1	1245	fCSFP4	weighted-fingerprint-similarity	0.911	0.368	m_22bdl____138522____24597894	N/A	S1c2c(cc([N+]([O-])=O)cc2)C=C1C(=O)Nc3c(cccc3)C(=O)N	[*;R2][#6;r][#6;r]C(=O)[N;H]c1[c;H][c;H][c;H][c;H]c1C(=O)[N;H2]_20	2	false	REALSpace_70bn_2024-09	m_22bdl	138522	24597894
FC(F)(F)CN1c2c(NC1=O)cc(cc2)C(=O)Nc3c(cccc3)C(=O)N	1246	fCSFP4	weighted-fingerprint-similarity	0.911	0.406	m_22bdl____138522____7283808	N/A	S1c2c(cc([N+]([O-])=O)cc2)C=C1C(=O)Nc3c(cccc3)C(=O)N	[*;R2][#6;r][#6;r]C(=O)[N;H]c1[c;H][c;H][c;H][c;H]c1C(=O)[N;H2]_20	2	false	REALSpace_70bn_2024-09	m_22bdl	138522	7283808
FC(F)(F)CN1c2c(NC1=O)ccc(c2)C(=O)Nc3c(cccc3)C(=O)N	1247	fCSFP4	weighted-fingerprint-similarity	0.911	0.406	m_22bdl____138522____11950368	N/A	S1c2c(cc([N+]([O-])=O)cc2)C=C1C(=O)Nc3c(cccc3)C(=O)N	[*;R2][#6;r][#6;r]C(=O)[N;H]c1[c;H][c;H][c;H][c;H]c1C(=O)[N;H2]_20	2	false	REALSpace_70bn_2024-09	m_22bdl	138522	11950368
O=C(Nc1c(cccc1)C(=O)N)c2cc3NC(=O)N(c3cc2)CC4CC4	1248	fCSFP4	weighted-fingerprint-similarity	0.911	0.406	m_22bdl____138522____13309918	N/A	S1c2c(cc([N+]([O-])=O)cc2)C=C1C(=O)Nc3c(cccc3)C(=O)N	[*;R2][#6;r][#6;r]C(=O)[N;H]c1[c;H][c;H][c;H][c;H]c1C(=O)[N;H2]_20	2	false	REALSpace_70bn_2024-09	m_22bdl	138522	13309918
O=C(NCC(=O)Nc1c(cccc1)C(=O)N)c2c(NC(=O)C(C)C)cc3c(c2)cccc3	1249	fCSFP4	weighted-fingerprint-similarity	0.911	0.462	m_22bbn____15705892____7022718	N/A	S1c2c(cc([N+]([O-])=O)cc2)C=C1C(=O)Nc3c(cccc3)C(=O)N	[*;R2][#6;r][#6;r]C(=O)[N;H]c1[c;H][c;H][c;H][c;H]c1C(=O)[N;H2]_20	2	false	REALSpace_70bn_2024-09	m_22bbn	15705892	7022718
O=C(NCC(=O)Nc1c(cccc1)C(=O)N)c2ncc3c(c2)cccc3	1250	fCSFP4	weighted-fingerprint-similarity	0.911	0.462	m_11bbb____22169958____13599842	N/A	S1c2c(cc([N+]([O-])=O)cc2)C=C1C(=O)Nc3c(cccc3)C(=O)N	[*;R2][#6;r][#6;r]C(=O)[N;H]c1[c;H][c;H][c;H][c;H]c1C(=O)[N;H2]_20	2	false	REALSpace_70bn_2024-09	m_11bbb	22169958	13599842
O=C(OC(C)(C)C)c1c2c(NC=C2)cc(c1)C(=O)Nc3c(cccc3)C(=O)N	1251	fCSFP4	weighted-fingerprint-similarity	0.910	0.399	m_11bcb____124078____26276102	N/A	S1c2c(cc([N+]([O-])=O)cc2)C=C1C(=O)Nc3c(cccc3)C(=O)N	[*;R2][#6;r][#6;r]C(=O)[N;H]c1[c;H][c;H][c;H][c;H]c1C(=O)[N;H2]_20	2	false	REALSpace_70bn_2024-09	m_11bcb	124078	26276102
S1c2c(NC1=O)cc(cc2)C(=O)NCC(=O)Nc3c(cccc3)C(=O)N	1252	fCSFP4	weighted-fingerprint-similarity	0.910	0.489	m_22bbf____15705892____21057832	N/A	S1c2c(cc([N+]([O-])=O)cc2)C=C1C(=O)Nc3c(cccc3)C(=O)N	[*;R2][#6;r][#6;r]C(=O)[N;H]c1[c;H][c;H][c;H][c;H]c1C(=O)[N;H2]_20	2	false	REALSpace_70bn_2024-09	m_22bbf	15705892	21057832
BrC=1SC=2NC(C(=O)NCC(=O)Nc3c(cccc3)C(=O)N)=CC2C1	1253	fCSFP4	weighted-fingerprint-similarity	0.910	0.486	m_11bbb____22169958____26252456	N/A	S1c2c(cc([N+]([O-])=O)cc2)C=C1C(=O)Nc3c(cccc3)C(=O)N	[*;R2][#6;r][#6;r]C(=O)[N;H]c1[c;H][c;H][c;H][c;H]c1C(=O)[N;H2]_20	2	false	REALSpace_70bn_2024-09	m_11bbb	22169958	26252456
Brc1cc(OC)c2c(NC(C(=O)Nc3c(cccc3)C(=O)N)=C2)c1	1254	fCSFP4	weighted-fingerprint-similarity	0.910	0.391	m_11bcb____124078____25922738	N/A	S1c2c(cc([N+]([O-])=O)cc2)C=C1C(=O)Nc3c(cccc3)C(=O)N	[*;R2][#6;r][#6;r]C(=O)[N;H]c1[c;H][c;H][c;H][c;H]c1C(=O)[N;H2]_20	2	false	REALSpace_70bn_2024-09	m_11bcb	124078	25922738
Clc1cc(OC)c2c(NC(C(=O)Nc3c(cccc3)C(=O)N)=C2)c1	1255	fCSFP4	weighted-fingerprint-similarity	0.910	0.391	m_11bcb____124078____25922722	N/A	S1c2c(cc([N+]([O-])=O)cc2)C=C1C(=O)Nc3c(cccc3)C(=O)N	[*;R2][#6;r][#6;r]C(=O)[N;H]c1[c;H][c;H][c;H][c;H]c1C(=O)[N;H2]_20	2	false	REALSpace_70bn_2024-09	m_11bcb	124078	25922722
FC(F)(F)Oc1c2c(NC(C(=O)Nc3c(cccc3)C(=O)N)=C2)ccc1	1256	fCSFP4	weighted-fingerprint-similarity	0.910	0.391	m_11bcb____124078____25921542	N/A	S1c2c(cc([N+]([O-])=O)cc2)C=C1C(=O)Nc3c(cccc3)C(=O)N	[*;R2][#6;r][#6;r]C(=O)[N;H]c1[c;H][c;H][c;H][c;H]c1C(=O)[N;H2]_20	2	false	REALSpace_70bn_2024-09	m_11bcb	124078	25921542
Fc1cc(OC)c2c(NC(C(=O)Nc3c(cccc3)C(=O)N)=C2)c1	1257	fCSFP4	weighted-fingerprint-similarity	0.910	0.391	m_11bcb____124078____25922720	N/A	S1c2c(cc([N+]([O-])=O)cc2)C=C1C(=O)Nc3c(cccc3)C(=O)N	[*;R2][#6;r][#6;r]C(=O)[N;H]c1[c;H][c;H][c;H][c;H]c1C(=O)[N;H2]_20	2	false	REALSpace_70bn_2024-09	m_11bcb	124078	25922720
O=C(Nc1c(cccc1)C(=O)N)c2c(nc3N(N=Cc3c2)CC)C	1258	fCSFP4	weighted-fingerprint-similarity	0.910	0.391	m_11bcb____124078____9787454	N/A	S1c2c(cc([N+]([O-])=O)cc2)C=C1C(=O)Nc3c(cccc3)C(=O)N	[*;R2][#6;r][#6;r]C(=O)[N;H]c1[c;H][c;H][c;H][c;H]c1C(=O)[N;H2]_20	2	false	REALSpace_70bn_2024-09	m_11bcb	124078	9787454
S1(=O)(=O)N=C2Sc3c(N2CC1)ccc(c3)C(=O)Nc4c(cccc4)C(=O)N	1259	fCSFP4	weighted-fingerprint-similarity	0.910	0.426	m_11bcb____124078____55114	N/A	S1c2c(cc([N+]([O-])=O)cc2)C=C1C(=O)Nc3c(cccc3)C(=O)N	[*;R2][#6;r][#6;r]C(=O)[N;H]c1[c;H][c;H][c;H][c;H]c1C(=O)[N;H2]_20	2	false	REALSpace_70bn_2024-09	m_11bcb	124078	55114
O=C(N)c1c(NC(=O)CNC(=O)C=2Nc3c(cc(O)cc3)C2)cccc1	1260	fCSFP4	weighted-fingerprint-similarity	0.910	0.478	m_22bbn____15705892____15065644	N/A	S1c2c(cc([N+]([O-])=O)cc2)C=C1C(=O)Nc3c(cccc3)C(=O)N	[*;R2][#6;r][#6;r]C(=O)[N;H]c1[c;H][c;H][c;H][c;H]c1C(=O)[N;H2]_20	2	false	REALSpace_70bn_2024-09	m_22bbn	15705892	15065644
O=C(Nc1c(cccc1)C(=O)N)c2ncc3NC=C(c3c2)C=O	1261	fCSFP4	weighted-fingerprint-similarity	0.910	0.383	m_22bdl____138522____23853090	N/A	S1c2c(cc([N+]([O-])=O)cc2)C=C1C(=O)Nc3c(cccc3)C(=O)N	[*;R2][#6;r][#6;r]C(=O)[N;H]c1[c;H][c;H][c;H][c;H]c1C(=O)[N;H2]_20	2	false	REALSpace_70bn_2024-09	m_22bdl	138522	23853090
S=C(Nc1c(cccc1)C(=O)N)NC(=O)c2cc3c(cc2)cccc3	1262	fCSFP4	weighted-fingerprint-similarity	0.910	0.557	m_8bbb____82187____27545882	N/A	S1c2c(cc([N+]([O-])=O)cc2)C=C1C(=O)Nc3c(cccc3)C(=O)N	[*;R2][#6;r][#6;r]C(=O)[N;H]c1[c;H][c;H][c;H][c;H]c1C(=O)[N;H2]_20	2	false	REALSpace_70bn_2024-09	m_8bbb	82187	27545882
Brc1cc2c(cc(nc2)C(=O)NCC(=O)Nc3c(cccc3)C(=O)N)cc1	1263	fCSFP4	weighted-fingerprint-similarity	0.910	0.474	m_11bbb____22169958____16716462	N/A	S1c2c(cc([N+]([O-])=O)cc2)C=C1C(=O)Nc3c(cccc3)C(=O)N	[*;R2][#6;r][#6;r]C(=O)[N;H]c1[c;H][c;H][c;H][c;H]c1C(=O)[N;H2]_20	2	false	REALSpace_70bn_2024-09	m_11bbb	22169958	16716462
Brc1cc2c(cnc(c2)C(=O)NCC(=O)Nc3c(cccc3)C(=O)N)cc1	1264	fCSFP4	weighted-fingerprint-similarity	0.910	0.474	m_11bbb____22169958____22138026	N/A	S1c2c(cc([N+]([O-])=O)cc2)C=C1C(=O)Nc3c(cccc3)C(=O)N	[*;R2][#6;r][#6;r]C(=O)[N;H]c1[c;H][c;H][c;H][c;H]c1C(=O)[N;H2]_20	2	false	REALSpace_70bn_2024-09	m_11bbb	22169958	22138026
Brc1cc2ncc(cc2cc1)C(=O)NCC(=O)Nc3c(cccc3)C(=O)N	1265	fCSFP4	weighted-fingerprint-similarity	0.910	0.474	m_11bbb____22169958____16521336	N/A	S1c2c(cc([N+]([O-])=O)cc2)C=C1C(=O)Nc3c(cccc3)C(=O)N	[*;R2][#6;r][#6;r]C(=O)[N;H]c1[c;H][c;H][c;H][c;H]c1C(=O)[N;H2]_20	2	false	REALSpace_70bn_2024-09	m_11bbb	22169958	16521336
Clc1nc2c(cc(cc2)C(=O)NCC(=O)Nc3c(cccc3)C(=O)N)cc1	1266	fCSFP4	weighted-fingerprint-similarity	0.910	0.474	m_11bbb____22169958____788576	N/A	S1c2c(cc([N+]([O-])=O)cc2)C=C1C(=O)Nc3c(cccc3)C(=O)N	[*;R2][#6;r][#6;r]C(=O)[N;H]c1[c;H][c;H][c;H][c;H]c1C(=O)[N;H2]_20	2	false	REALSpace_70bn_2024-09	m_11bbb	22169958	788576
FC(F)(F)Oc1cc2c(nc(cc2)C(=O)Nc3c(cccc3)C(=O)N)cc1	1267	fCSFP4	weighted-fingerprint-similarity	0.910	0.474	m_11bcb____124078____28469592	N/A	S1c2c(cc([N+]([O-])=O)cc2)C=C1C(=O)Nc3c(cccc3)C(=O)N	[*;R2][#6;r][#6;r]C(=O)[N;H]c1[c;H][c;H][c;H][c;H]c1C(=O)[N;H2]_20	2	false	REALSpace_70bn_2024-09	m_11bcb	124078	28469592
Fc1cc2c(cc(nc2)C(=O)NCC(=O)Nc3c(cccc3)C(=O)N)cc1	1268	fCSFP4	weighted-fingerprint-similarity	0.910	0.474	m_11bbb____22169958____17782914	N/A	S1c2c(cc([N+]([O-])=O)cc2)C=C1C(=O)Nc3c(cccc3)C(=O)N	[*;R2][#6;r][#6;r]C(=O)[N;H]c1[c;H][c;H][c;H][c;H]c1C(=O)[N;H2]_20	2	false	REALSpace_70bn_2024-09	m_11bbb	22169958	17782914
Fc1cc2c(cnc(c2)C(=O)NCC(=O)Nc3c(cccc3)C(=O)N)cc1	1269	fCSFP4	weighted-fingerprint-similarity	0.910	0.474	m_11bbb____22169958____17782158	N/A	S1c2c(cc([N+]([O-])=O)cc2)C=C1C(=O)Nc3c(cccc3)C(=O)N	[*;R2][#6;r][#6;r]C(=O)[N;H]c1[c;H][c;H][c;H][c;H]c1C(=O)[N;H2]_20	2	false	REALSpace_70bn_2024-09	m_11bbb	22169958	17782158
Fc1cc2ncc(cc2cc1)C(=O)NCC(=O)Nc3c(cccc3)C(=O)N	1270	fCSFP4	weighted-fingerprint-similarity	0.910	0.474	m_11bbb____22169958____26278282	N/A	S1c2c(cc([N+]([O-])=O)cc2)C=C1C(=O)Nc3c(cccc3)C(=O)N	[*;R2][#6;r][#6;r]C(=O)[N;H]c1[c;H][c;H][c;H][c;H]c1C(=O)[N;H2]_20	2	false	REALSpace_70bn_2024-09	m_11bbb	22169958	26278282
O=C(NCC(=O)Nc1c(cccc1)C(=O)N)c2cc3OC(=Cc3cc2)C	1271	fCSFP4	weighted-fingerprint-similarity	0.910	0.474	m_11bbb____22169958____22137538	N/A	S1c2c(cc([N+]([O-])=O)cc2)C=C1C(=O)Nc3c(cccc3)C(=O)N	[*;R2][#6;r][#6;r]C(=O)[N;H]c1[c;H][c;H][c;H][c;H]c1C(=O)[N;H2]_20	2	false	REALSpace_70bn_2024-09	m_11bbb	22169958	22137538
O=C(NCC(=O)Nc1c(cccc1)C(=O)N)c2cc3c(nc(cc3)C)cc2	1272	fCSFP4	weighted-fingerprint-similarity	0.910	0.474	m_11bbb____22169958____7593646	N/A	S1c2c(cc([N+]([O-])=O)cc2)C=C1C(=O)Nc3c(cccc3)C(=O)N	[*;R2][#6;r][#6;r]C(=O)[N;H]c1[c;H][c;H][c;H][c;H]c1C(=O)[N;H2]_20	2	false	REALSpace_70bn_2024-09	m_11bbb	22169958	7593646
O=C(NCC(=O)Nc1c(cccc1)C(=O)N)c2cnc3c(c2)ccc(c3)C	1273	fCSFP4	weighted-fingerprint-similarity	0.910	0.474	m_11bbb____22169958____14721128	N/A	S1c2c(cc([N+]([O-])=O)cc2)C=C1C(=O)Nc3c(cccc3)C(=O)N	[*;R2][#6;r][#6;r]C(=O)[N;H]c1[c;H][c;H][c;H][c;H]c1C(=O)[N;H2]_20	2	false	REALSpace_70bn_2024-09	m_11bbb	22169958	14721128
O=C(NCC(=O)Nc1c(cccc1)C(=O)N)c2ncc3c(c2)cc(cc3)C	1274	fCSFP4	weighted-fingerprint-similarity	0.910	0.474	m_11bbb____22169958____20073006	N/A	S1c2c(cc([N+]([O-])=O)cc2)C=C1C(=O)Nc3c(cccc3)C(=O)N	[*;R2][#6;r][#6;r]C(=O)[N;H]c1[c;H][c;H][c;H][c;H]c1C(=O)[N;H2]_20	2	false	REALSpace_70bn_2024-09	m_11bbb	22169958	20073006
Brc1c2NC(C(=O)Nc3c(cccc3)C(=O)N)=Cc2c(Cl)cc1	1275	fCSFP4	weighted-fingerprint-similarity	0.910	0.378	m_11bcb____124078____25922696	N/A	S1c2c(cc([N+]([O-])=O)cc2)C=C1C(=O)Nc3c(cccc3)C(=O)N	[*;R2][#6;r][#6;r]C(=O)[N;H]c1[c;H][c;H][c;H][c;H]c1C(=O)[N;H2]_20	2	false	REALSpace_70bn_2024-09	m_11bcb	124078	25922696
[truncated: 8,725 more rows]
