# Supplementary material for: Guiding Similarity Search in Chemical Fragment Spaces with Weighted Fingerprints
Source: J Chem Inf Model. 2026 Feb 10;66(4):2220–9. doi: 10.1021/acs.jcim.5c02952 (PMC12933719; doi:10.1021/acs.jcim.5c02952)
Supplement: Supplementary file 2 [file ci5c02952_si_002.zip › Supporting_Information_Data/Application_Scenario/G43_in_SAVI_Space_unweighted_1.csv]

#result-smiles	result-rank	fingerprint	fingerprint-similarity	result-name	query-name	query-smiles	space	reaction-name	reagent1-name	reagent1-smiles	reagent2-name	reagent2-smiles	reagent3-name	reagent3-smiles	reagent4-name	reagent4-smiles	reagent5-name	reagent5-smiles
S1c2c(cc([N+]([O-])=O)cc2)C=C1C(=O)Nc3c(cccc3)C(=O)N	1	fCSFP4	1.000	rxn6038_0_a_kill_0____EN300-17791____EN300-00716	N/A	S1c2c(cc([N+]([O-])=O)cc2)C=C1C(=O)Nc3c(cccc3)C(=O)N	SAVI-Space-2024	rxn6038_0_a_kill_0	EN300-17791	O=C(N)c1c(N)cccc1	EN300-00716	S1c2c(cc([N+](=O)O)cc2)C=C1C(=O)O
S=C(N)c1c(NC(=O)C=2Sc3c(cc([N+]([O-])=O)cc3)C2)cccc1	2	fCSFP4	0.907	rxn6038_0_a_kill_0____EN300-14417____EN300-00716	N/A	S1c2c(cc([N+]([O-])=O)cc2)C=C1C(=O)Nc3c(cccc3)C(=O)N	SAVI-Space-2024	rxn6038_0_a_kill_0	EN300-14417	S=C(N)c1c(N)cccc1	EN300-00716	S1c2c(cc([N+](=O)O)cc2)C=C1C(=O)O
S1c2c(cc([N+]([O-])=O)cc2)C=C1C(=O)Nc3c(cc([N+]([O-])=O)cc3)C(=O)N	3	fCSFP4	0.906	rxn6038_0_a_kill_0____EN300-128525____EN300-00716	N/A	S1c2c(cc([N+]([O-])=O)cc2)C=C1C(=O)Nc3c(cccc3)C(=O)N	SAVI-Space-2024	rxn6038_0_a_kill_0	EN300-128525	O=[N+](O)c1cc(c(N)cc1)C(=O)N	EN300-00716	S1c2c(cc([N+](=O)O)cc2)C=C1C(=O)O
S1c2c(cc([N+]([O-])=O)cc2)C=C1C(=O)Nc3c(ccc([N+]([O-])=O)c3)C(=O)N	4	fCSFP4	0.906	rxn6038_0_a_kill_0____EN300-6745919____EN300-00716	N/A	S1c2c(cc([N+]([O-])=O)cc2)C=C1C(=O)Nc3c(cccc3)C(=O)N	SAVI-Space-2024	rxn6038_0_a_kill_0	EN300-6745919	O=[N+](O)c1cc(N)c(cc1)C(=O)N	EN300-00716	S1c2c(cc([N+](=O)O)cc2)C=C1C(=O)O
S1c2c(cc([N+]([O-])=O)cc2)C=C1C(=O)Nc3c(cccc3)C(=O)NN	5	fCSFP4	0.895	rxn6038_0_a_kill_0____EN300-03742____EN300-00716	N/A	S1c2c(cc([N+]([O-])=O)cc2)C=C1C(=O)Nc3c(cccc3)C(=O)N	SAVI-Space-2024	rxn6038_0_a_kill_0	EN300-03742	O=C(NN)c1c(N)cccc1	EN300-00716	S1c2c(cc([N+](=O)O)cc2)C=C1C(=O)O
S1c2c(cc([N+]([O-])=O)cc2)C=C1C(=O)Nc3c(cccc3)C(=O)c4ccccc4	6	fCSFP4	0.886	rxn6038_0_a_kill_0____EN300-18137____EN300-00716	N/A	S1c2c(cc([N+]([O-])=O)cc2)C=C1C(=O)Nc3c(cccc3)C(=O)N	SAVI-Space-2024	rxn6038_0_a_kill_0	EN300-18137	O=C(c1c(N)cccc1)c2ccccc2	EN300-00716	S1c2c(cc([N+](=O)O)cc2)C=C1C(=O)O
S1c2c(cc([N+]([O-])=O)cc2)C=C1C(=O)Nc3c(cc(cc3)C([O-])=O)C(=O)N	7	fCSFP4	0.874	rxn6038_0_a_kill_0____EN300-8649028____EN300-00716	N/A	S1c2c(cc([N+]([O-])=O)cc2)C=C1C(=O)Nc3c(cccc3)C(=O)N	SAVI-Space-2024	rxn6038_0_a_kill_0	EN300-8649028	O=C(OC)c1cc(c(N)cc1)C(=O)N	EN300-00716	S1c2c(cc([N+](=O)O)cc2)C=C1C(=O)O
S1c2c(cc([N+]([O-])=O)cc2)C=C1C(=O)Nc3c(cccc3)C(=NO)N	8	fCSFP4	0.874	rxn6038_0_a_kill_0____EN300-41306____EN300-00716	N/A	S1c2c(cc([N+]([O-])=O)cc2)C=C1C(=O)Nc3c(cccc3)C(=O)N	SAVI-Space-2024	rxn6038_0_a_kill_0	EN300-41306	ON=C(N)c1c(N)cccc1	EN300-00716	S1c2c(cc([N+](=O)O)cc2)C=C1C(=O)O
S1c2c(cc([N+]([O-])=O)cc2)C=C1C(=O)Nc3c(ccnc3)C(=O)N	9	fCSFP4	0.873	rxn6038_0_a_kill_0____EN300-85094 EN300-82906"____EN300-00716"	N/A	S1c2c(cc([N+]([O-])=O)cc2)C=C1C(=O)Nc3c(cccc3)C(=O)N	SAVI-Space-2024	rxn6038_0_a_kill_0	EN300-85094 EN300-82906""	O=C(N)c1c(N)cncc1	EN300-00716	S1c2c(cc([N+](=O)O)cc2)C=C1C(=O)O
S1c2c(cc([N+]([O-])=O)cc2)C=C1C(=O)Nc3c(cccc3)C(=O)C	10	fCSFP4	0.869	rxn6038_0_a_kill_0____EN300-18094____EN300-00716	N/A	S1c2c(cc([N+]([O-])=O)cc2)C=C1C(=O)Nc3c(cccc3)C(=O)N	SAVI-Space-2024	rxn6038_0_a_kill_0	EN300-18094	O=C(c1c(N)cccc1)C	EN300-00716	S1c2c(cc([N+](=O)O)cc2)C=C1C(=O)O
S1c2c(cc([N+]([O-])=O)cc2)C=C1C(=O)Nc3c(cc(F)cc3)C(=O)N	11	fCSFP4	0.865	rxn6038_0_a_kill_0____EN300-43370____EN300-00716	N/A	S1c2c(cc([N+]([O-])=O)cc2)C=C1C(=O)Nc3c(cccc3)C(=O)N	SAVI-Space-2024	rxn6038_0_a_kill_0	EN300-43370	Fc1cc(c(N)cc1)C(=O)N	EN300-00716	S1c2c(cc([N+](=O)O)cc2)C=C1C(=O)O
S1c2c(cc([N+]([O-])=O)cc2)C=C1C(=O)Nc3c(cc(cc3)C)C(=O)N	12	fCSFP4	0.865	rxn6038_0_a_kill_0____EN300-253963____EN300-00716	N/A	S1c2c(cc([N+]([O-])=O)cc2)C=C1C(=O)Nc3c(cccc3)C(=O)N	SAVI-Space-2024	rxn6038_0_a_kill_0	EN300-253963	O=C(N)c1c(N)ccc(c1)C	EN300-00716	S1c2c(cc([N+](=O)O)cc2)C=C1C(=O)O
S1c2c(cc([N+]([O-])=O)cc2)C=C1C(=O)Nc3c(ccc(F)c3)C(=O)N	13	fCSFP4	0.865	rxn6038_0_a_kill_0____EN300-41736____EN300-00716	N/A	S1c2c(cc([N+]([O-])=O)cc2)C=C1C(=O)Nc3c(cccc3)C(=O)N	SAVI-Space-2024	rxn6038_0_a_kill_0	EN300-41736	Fc1cc(N)c(cc1)C(=O)N	EN300-00716	S1c2c(cc([N+](=O)O)cc2)C=C1C(=O)O
S1c2c(cc([N+]([O-])=O)cc2)C=C1C(=O)Nc3c(ccc(c3)C)C(=O)N	14	fCSFP4	0.865	rxn6038_0_a_kill_0____EN300-267676____EN300-00716	N/A	S1c2c(cc([N+]([O-])=O)cc2)C=C1C(=O)Nc3c(cccc3)C(=O)N	SAVI-Space-2024	rxn6038_0_a_kill_0	EN300-267676	O=C(N)c1c(N)cc(cc1)C	EN300-00716	S1c2c(cc([N+](=O)O)cc2)C=C1C(=O)O
S1c2c(cc([N+]([O-])=O)cc2)C=C1C(=O)Nc3c(ccc(c3)C([O-])=O)C(=O)N	15	fCSFP4	0.857	rxn6038_0_a_kill_0____EN300-7387674____EN300-00716	N/A	S1c2c(cc([N+]([O-])=O)cc2)C=C1C(=O)Nc3c(cccc3)C(=O)N	SAVI-Space-2024	rxn6038_0_a_kill_0	EN300-7387674	O=C(OC)c1cc(N)c(cc1)C(=O)N	EN300-00716	S1c2c(cc([N+](=O)O)cc2)C=C1C(=O)O
S1c2c(cc(N)cc2)C=C1C(=O)Nc3c(cc([N+]([O-])=O)cc3)C(=O)N	16	fCSFP4	0.856	rxn6038_0_a_kill_0____EN300-128525____EN300-6502803	N/A	S1c2c(cc([N+]([O-])=O)cc2)C=C1C(=O)Nc3c(cccc3)C(=O)N	SAVI-Space-2024	rxn6038_0_a_kill_0	EN300-128525	O=[N+](O)c1cc(c(N)cc1)C(=O)N	EN300-6502803	S1c2c(cc(NC(=O)C)cc2)C=C1C(=O)O
S1c2c(cc(N)cc2)C=C1C(=O)Nc3c(ccc([N+]([O-])=O)c3)C(=O)N	17	fCSFP4	0.856	rxn6038_0_a_kill_0____EN300-6745919____EN300-6502803	N/A	S1c2c(cc([N+]([O-])=O)cc2)C=C1C(=O)Nc3c(cccc3)C(=O)N	SAVI-Space-2024	rxn6038_0_a_kill_0	EN300-6745919	O=[N+](O)c1cc(N)c(cc1)C(=O)N	EN300-6502803	S1c2c(cc(NC(=O)C)cc2)C=C1C(=O)O
S1c2c(cc([N+]([O-])=O)cc2)C=C1C(=O)Nc3c(F)c(ccc3)C(=O)N	18	fCSFP4	0.856	rxn6038_0_a_kill_0____EN300-181913____EN300-00716	N/A	S1c2c(cc([N+]([O-])=O)cc2)C=C1C(=O)Nc3c(cccc3)C(=O)N	SAVI-Space-2024	rxn6038_0_a_kill_0	EN300-181913	Fc1c(N)cccc1C(=O)N	EN300-00716	S1c2c(cc([N+](=O)O)cc2)C=C1C(=O)O
S1c2c(cc([N+]([O-])=O)cc2)C=C1C(=O)Nc3c(c(ccc3)C(=O)N)C	19	fCSFP4	0.856	rxn6038_0_a_kill_0____EN300-37193____EN300-00716	N/A	S1c2c(cc([N+]([O-])=O)cc2)C=C1C(=O)Nc3c(cccc3)C(=O)N	SAVI-Space-2024	rxn6038_0_a_kill_0	EN300-37193	O=C(N)c1c(c(N)ccc1)C	EN300-00716	S1c2c(cc([N+](=O)O)cc2)C=C1C(=O)O
S1c2c(cc(F)cc2)C=C1C(=O)Nc3c(cc([N+]([O-])=O)cc3)C(=O)N	20	fCSFP4	0.848	rxn6038_0_a_kill_0____EN300-128525____EN300-11818	N/A	S1c2c(cc([N+]([O-])=O)cc2)C=C1C(=O)Nc3c(cccc3)C(=O)N	SAVI-Space-2024	rxn6038_0_a_kill_0	EN300-128525	O=[N+](O)c1cc(c(N)cc1)C(=O)N	EN300-11818	S1c2c(cc(F)cc2)C=C1C(=O)O
S1c2c(cc(F)cc2)C=C1C(=O)Nc3c(ccc([N+]([O-])=O)c3)C(=O)N	21	fCSFP4	0.848	rxn6038_0_a_kill_0____EN300-6745919____EN300-11818	N/A	S1c2c(cc([N+]([O-])=O)cc2)C=C1C(=O)Nc3c(cccc3)C(=O)N	SAVI-Space-2024	rxn6038_0_a_kill_0	EN300-6745919	O=[N+](O)c1cc(N)c(cc1)C(=O)N	EN300-11818	S1c2c(cc(F)cc2)C=C1C(=O)O
S1c2c(cc(cc2)C)C=C1C(=O)Nc3c(cc([N+]([O-])=O)cc3)C(=O)N	22	fCSFP4	0.848	rxn6038_0_a_kill_0____EN300-128525____EN300-100328	N/A	S1c2c(cc([N+]([O-])=O)cc2)C=C1C(=O)Nc3c(cccc3)C(=O)N	SAVI-Space-2024	rxn6038_0_a_kill_0	EN300-128525	O=[N+](O)c1cc(c(N)cc1)C(=O)N	EN300-100328	S1c2c(cc(cc2)C)C=C1C(=O)O
S1c2c(cc(cc2)C)C=C1C(=O)Nc3c(ccc([N+]([O-])=O)c3)C(=O)N	23	fCSFP4	0.848	rxn6038_0_a_kill_0____EN300-6745919____EN300-100328	N/A	S1c2c(cc([N+]([O-])=O)cc2)C=C1C(=O)Nc3c(cccc3)C(=O)N	SAVI-Space-2024	rxn6038_0_a_kill_0	EN300-6745919	O=[N+](O)c1cc(N)c(cc1)C(=O)N	EN300-100328	S1c2c(cc(cc2)C)C=C1C(=O)O
S1c2c(cc([N+]([O-])=O)cc2)C=C1C(=O)Nc3c(c(F)ccc3)C(=O)N	24	fCSFP4	0.839	rxn6038_0_a_kill_0____EN300-317036____EN300-00716	N/A	S1c2c(cc([N+]([O-])=O)cc2)C=C1C(=O)Nc3c(cccc3)C(=O)N	SAVI-Space-2024	rxn6038_0_a_kill_0	EN300-317036	Fc1c(c(N)ccc1)C(=O)N	EN300-00716	S1c2c(cc([N+](=O)O)cc2)C=C1C(=O)O
S1c2c(cc([N+]([O-])=O)cc2)C=C1C(=O)Nc3c(c(ccc3)C)C(=O)N	25	fCSFP4	0.839	rxn6038_0_a_kill_0____EN300-30883____EN300-00716	N/A	S1c2c(cc([N+]([O-])=O)cc2)C=C1C(=O)Nc3c(cccc3)C(=O)N	SAVI-Space-2024	rxn6038_0_a_kill_0	EN300-30883	O=C(N)c1c(N)cccc1C	EN300-00716	S1c2c(cc([N+](=O)O)cc2)C=C1C(=O)O
S1c2c(cc([N+]([O-])=O)cc2)C=C1C(=O)Nc3c(cc(F)c(F)c3)C(=O)N	26	fCSFP4	0.839	rxn6038_0_a_kill_0____EN300-243345____EN300-00716	N/A	S1c2c(cc([N+]([O-])=O)cc2)C=C1C(=O)Nc3c(cccc3)C(=O)N	SAVI-Space-2024	rxn6038_0_a_kill_0	EN300-243345	Fc1c(F)cc(c(N)c1)C(=O)N	EN300-00716	S1c2c(cc([N+](=O)O)cc2)C=C1C(=O)O
S1c2c(cc([N+]([O-])=O)cc2)C=C1C(=O)Nc3c(cccc3)C(=O)c4ccc(F)cc4	27	fCSFP4	0.838	rxn6038_0_a_kill_0____EN300-6479199____EN300-00716	N/A	S1c2c(cc([N+]([O-])=O)cc2)C=C1C(=O)Nc3c(cccc3)C(=O)N	SAVI-Space-2024	rxn6038_0_a_kill_0	EN300-6479199	Fc1ccc(cc1)C(=O)c2c(N)cccc2	EN300-00716	S1c2c(cc([N+](=O)O)cc2)C=C1C(=O)O
S1c2c(cc([N+]([O-])=O)cc2)C=C1C(=O)Nc3c(cccc3)C(=O)c4ccc(cc4)C	28	fCSFP4	0.838	rxn6038_0_a_kill_0____EN300-156817____EN300-00716	N/A	S1c2c(cc([N+]([O-])=O)cc2)C=C1C(=O)Nc3c(cccc3)C(=O)N	SAVI-Space-2024	rxn6038_0_a_kill_0	EN300-156817	O=C(c1c(N)cccc1)c2ccc(cc2)C	EN300-00716	S1c2c(cc([N+](=O)O)cc2)C=C1C(=O)O
S1c2c(cc([N+]([O-])=O)cc2)C=C1C(=O)Nc3ccc(Oc4c(cccc4)C(=O)N)cc3	29	fCSFP4	0.833	rxn6038_0_a_kill_0____EN300-94818____EN300-00716	N/A	S1c2c(cc([N+]([O-])=O)cc2)C=C1C(=O)Nc3c(cccc3)C(=O)N	SAVI-Space-2024	rxn6038_0_a_kill_0	EN300-94818	O=C(N)c1c(Oc2ccc(N)cc2)cccc1	EN300-00716	S1c2c(cc([N+](=O)O)cc2)C=C1C(=O)O
S1c2c(cc([N+]([O-])=O)cc2)C=C1C(=O)Nc3c(cccc3)C(=O)CC	30	fCSFP4	0.830	rxn6038_0_a_kill_0____EN300-243639____EN300-00716	N/A	S1c2c(cc([N+]([O-])=O)cc2)C=C1C(=O)Nc3c(cccc3)C(=O)N	SAVI-Space-2024	rxn6038_0_a_kill_0	EN300-243639	O=C(c1c(N)cccc1)CC	EN300-00716	S1c2c(cc([N+](=O)O)cc2)C=C1C(=O)O
S1c2c(cc([N+]([O-])=O)cc2)C=C1C(=O)Nc3c(cccc3C)C(=O)N	31	fCSFP4	0.830	rxn6038_0_a_kill_0____EN300-29544____EN300-00716	N/A	S1c2c(cc([N+]([O-])=O)cc2)C=C1C(=O)Nc3c(cccc3)C(=O)N	SAVI-Space-2024	rxn6038_0_a_kill_0	EN300-29544	O=C(N)c1c(N)c(ccc1)C	EN300-00716	S1c2c(cc([N+](=O)O)cc2)C=C1C(=O)O
S1c2c(cc([N+]([O-])=O)cc2)C=C1C(=O)Nc3c(OC)c(ccc3)C(=O)N	32	fCSFP4	0.826	rxn6038_0_a_kill_0____EN300-131359____EN300-00716	N/A	S1c2c(cc([N+]([O-])=O)cc2)C=C1C(=O)Nc3c(cccc3)C(=O)N	SAVI-Space-2024	rxn6038_0_a_kill_0	EN300-131359	O=C(N)c1c(OC)c(N)ccc1	EN300-00716	S1c2c(cc([N+](=O)O)cc2)C=C1C(=O)O
S1c2c(ccc(F)c2)C=C1C(=O)Nc3c(cc([N+]([O-])=O)cc3)C(=O)N	33	fCSFP4	0.825	rxn6038_0_a_kill_0____EN300-128525____EN300-13450	N/A	S1c2c(cc([N+]([O-])=O)cc2)C=C1C(=O)Nc3c(cccc3)C(=O)N	SAVI-Space-2024	rxn6038_0_a_kill_0	EN300-128525	O=[N+](O)c1cc(c(N)cc1)C(=O)N	EN300-13450	S1c2c(ccc(F)c2)C=C1C(=O)O
S1c2c(ccc(F)c2)C=C1C(=O)Nc3c(ccc([N+]([O-])=O)c3)C(=O)N	34	fCSFP4	0.825	rxn6038_0_a_kill_0____EN300-6745919____EN300-13450	N/A	S1c2c(cc([N+]([O-])=O)cc2)C=C1C(=O)Nc3c(cccc3)C(=O)N	SAVI-Space-2024	rxn6038_0_a_kill_0	EN300-6745919	O=[N+](O)c1cc(N)c(cc1)C(=O)N	EN300-13450	S1c2c(ccc(F)c2)C=C1C(=O)O
S1c2c(ccc(c2)C)C=C1C(=O)Nc3c(cc([N+]([O-])=O)cc3)C(=O)N	35	fCSFP4	0.825	rxn6038_0_a_kill_0____EN300-128525____EN300-125418	N/A	S1c2c(cc([N+]([O-])=O)cc2)C=C1C(=O)Nc3c(cccc3)C(=O)N	SAVI-Space-2024	rxn6038_0_a_kill_0	EN300-128525	O=[N+](O)c1cc(c(N)cc1)C(=O)N	EN300-125418	S1c2c(ccc(c2)C)C=C1C(=O)O
S1c2c(ccc(c2)C)C=C1C(=O)Nc3c(ccc([N+]([O-])=O)c3)C(=O)N	36	fCSFP4	0.825	rxn6038_0_a_kill_0____EN300-6745919____EN300-125418	N/A	S1c2c(cc([N+]([O-])=O)cc2)C=C1C(=O)Nc3c(cccc3)C(=O)N	SAVI-Space-2024	rxn6038_0_a_kill_0	EN300-6745919	O=[N+](O)c1cc(N)c(cc1)C(=O)N	EN300-125418	S1c2c(ccc(c2)C)C=C1C(=O)O
S1c2c(cc([N+]([O-])=O)cc2)C=C1C(=O)Nc3c(F)cc(F)c(c3)C(=O)N	37	fCSFP4	0.823	rxn6038_0_a_kill_0____EN300-31700____EN300-00716	N/A	S1c2c(cc([N+]([O-])=O)cc2)C=C1C(=O)Nc3c(cccc3)C(=O)N	SAVI-Space-2024	rxn6038_0_a_kill_0	EN300-31700	Fc1c(N)cc(c(F)c1)C(=O)N	EN300-00716	S1c2c(cc([N+](=O)O)cc2)C=C1C(=O)O
S=C(N)c1c(NC(=O)C=2Sc3c(cc([N+]([O-])=O)cc3)C2)ccc([N+]([O-])=O)c1	38	fCSFP4	0.823	rxn6038_0_a_kill_0____EN300-129193____EN300-00716	N/A	S1c2c(cc([N+]([O-])=O)cc2)C=C1C(=O)Nc3c(cccc3)C(=O)N	SAVI-Space-2024	rxn6038_0_a_kill_0	EN300-129193	S=C(N)c1c(N)ccc([N+](=O)O)c1	EN300-00716	S1c2c(cc([N+](=O)O)cc2)C=C1C(=O)O
S1c2c(cc([N+]([O-])=O)cc2)C=C1C(=O)NC3=C(SC=C3)C(=O)N	39	fCSFP4	0.821	rxn6038_0_a_kill_0____EN300-107452____EN300-00716	N/A	S1c2c(cc([N+]([O-])=O)cc2)C=C1C(=O)Nc3c(cccc3)C(=O)N	SAVI-Space-2024	rxn6038_0_a_kill_0	EN300-107452	S1C(C(=O)N)=C(N)C=C1	EN300-00716	S1c2c(cc([N+](=O)O)cc2)C=C1C(=O)O
S1c2c(cc([N+]([O-])=O)cc2)C=C1C(=O)Nc3c(cccc3)C(=C)C	40	fCSFP4	0.821	rxn6038_0_a_kill_0____EN300-94868____EN300-00716	N/A	S1c2c(cc([N+]([O-])=O)cc2)C=C1C(=O)Nc3c(cccc3)C(=O)N	SAVI-Space-2024	rxn6038_0_a_kill_0	EN300-94868	Nc1c(cccc1)C(=C)C	EN300-00716	S1c2c(cc([N+](=O)O)cc2)C=C1C(=O)O
S1c2c(cc([N+]([O-])=O)cc2)C=C1C(=O)Nc3c([N+]([O-])=O)cccc3	41	fCSFP4	0.821	rxn6038_0_a_kill_0____EN300-17394____EN300-00716	N/A	S1c2c(cc([N+]([O-])=O)cc2)C=C1C(=O)Nc3c(cccc3)C(=O)N	SAVI-Space-2024	rxn6038_0_a_kill_0	EN300-17394	O=[N+](O)c1c(N)cccc1	EN300-00716	S1c2c(cc([N+](=O)O)cc2)C=C1C(=O)O
S1c2c(cc([N+]([O-])=O)cc2)C=C1C(=O)Nc3c(cc(N(C)C)cc3)C(=O)N	42	fCSFP4	0.821	rxn6038_0_a_kill_0____EN300-122943____EN300-00716	N/A	S1c2c(cc([N+]([O-])=O)cc2)C=C1C(=O)Nc3c(cccc3)C(=O)N	SAVI-Space-2024	rxn6038_0_a_kill_0	EN300-122943	O=C(N)c1c(N)ccc(N(C)C)c1	EN300-00716	S1c2c(cc([N+](=O)O)cc2)C=C1C(=O)O
S1c2c(cc(C#N)cc2)C=C1C(=O)Nc3c(cc([N+]([O-])=O)cc3)C(=O)N	43	fCSFP4	0.819	rxn6038_0_a_kill_0____EN300-128525____EN300-7407396	N/A	S1c2c(cc([N+]([O-])=O)cc2)C=C1C(=O)Nc3c(cccc3)C(=O)N	SAVI-Space-2024	rxn6038_0_a_kill_0	EN300-128525	O=[N+](O)c1cc(c(N)cc1)C(=O)N	EN300-7407396	S1c2c(cc(C#N)cc2)C=C1C(=O)O
S1c2c(cc(C#N)cc2)C=C1C(=O)Nc3c(ccc([N+]([O-])=O)c3)C(=O)N	44	fCSFP4	0.819	rxn6038_0_a_kill_0____EN300-6745919____EN300-7407396	N/A	S1c2c(cc([N+]([O-])=O)cc2)C=C1C(=O)Nc3c(cccc3)C(=O)N	SAVI-Space-2024	rxn6038_0_a_kill_0	EN300-6745919	O=[N+](O)c1cc(N)c(cc1)C(=O)N	EN300-7407396	S1c2c(cc(C#N)cc2)C=C1C(=O)O
S1c2c(cc([N+]([O-])=O)cc2)C=C1C(=O)Nc3c(cccc3)C(=O)C(C)C	45	fCSFP4	0.816	rxn6038_0_a_kill_0____EN300-119641____EN300-00716	N/A	S1c2c(cc([N+]([O-])=O)cc2)C=C1C(=O)Nc3c(cccc3)C(=O)N	SAVI-Space-2024	rxn6038_0_a_kill_0	EN300-119641	O=C(c1c(N)cccc1)C(C)C	EN300-00716	S1c2c(cc([N+](=O)O)cc2)C=C1C(=O)O
S1c2c(cc([N+]([O-])=O)cc2)C=C1C(=O)Nc3c(cccc3)C(=O)N(C)C	46	fCSFP4	0.816	rxn6038_0_a_kill_0____EN300-35807____EN300-00716	N/A	S1c2c(cc([N+]([O-])=O)cc2)C=C1C(=O)Nc3c(cccc3)C(=O)N	SAVI-Space-2024	rxn6038_0_a_kill_0	EN300-35807	O=C(N(C)C)c1c(N)cccc1	EN300-00716	S1c2c(cc([N+](=O)O)cc2)C=C1C(=O)O
S1c2c(cc([N+]([O-])=O)cc2)C=C1C(=O)Nc3c(O)cccc3	47	fCSFP4	0.813	rxn6038_0_a_kill_0____EN300-264894____EN300-00716	N/A	S1c2c(cc([N+]([O-])=O)cc2)C=C1C(=O)Nc3c(cccc3)C(=O)N	SAVI-Space-2024	rxn6038_0_a_kill_0	EN300-264894	O(c1c(N)cccc1)COC	EN300-00716	S1c2c(cc([N+](=O)O)cc2)C=C1C(=O)O
S1c2c(cc([N+]([O-])=O)cc2)C=C1C(=O)Nc3cc(Oc4c(cccc4)C(=O)N)ccc3	48	fCSFP4	0.812	rxn6038_0_a_kill_0____EN300-97913____EN300-00716	N/A	S1c2c(cc([N+]([O-])=O)cc2)C=C1C(=O)Nc3c(cccc3)C(=O)N	SAVI-Space-2024	rxn6038_0_a_kill_0	EN300-97913	O=C(N)c1c(Oc2cc(N)ccc2)cccc1	EN300-00716	S1c2c(cc([N+](=O)O)cc2)C=C1C(=O)O
S1c2c(cc([N+]([O-])=O)cc2)C=C1C(=O)Nc3c(cc([N+]([O-])=O)cc3)C(=O)NN	49	fCSFP4	0.811	rxn6038_0_a_kill_0____EN300-2811131____EN300-00716	N/A	S1c2c(cc([N+]([O-])=O)cc2)C=C1C(=O)Nc3c(cccc3)C(=O)N	SAVI-Space-2024	rxn6038_0_a_kill_0	EN300-2811131	O=[N+](O)c1cc(c(N)cc1)C(=O)NN	EN300-00716	S1c2c(cc([N+](=O)O)cc2)C=C1C(=O)O
S1c2c(cc([N+]([O-])=O)cc2)C=C1C(=O)Nc3c(nccc3)C(=O)N	50	fCSFP4	0.810	rxn6038_0_a_kill_0____EN300-69681____EN300-00716	N/A	S1c2c(cc([N+]([O-])=O)cc2)C=C1C(=O)Nc3c(cccc3)C(=O)N	SAVI-Space-2024	rxn6038_0_a_kill_0	EN300-69681	O=C(N)c1ncccc1N	EN300-00716	S1c2c(cc([N+](=O)O)cc2)C=C1C(=O)O
S1c2c(cc(N)cc2)C=C1C(=O)Nc3c(cccc3)C(=O)N	51	fCSFP4	0.810	rxn6038_0_a_kill_0____EN300-17791____EN300-6502803	N/A	S1c2c(cc([N+]([O-])=O)cc2)C=C1C(=O)Nc3c(cccc3)C(=O)N	SAVI-Space-2024	rxn6038_0_a_kill_0	EN300-17791	O=C(N)c1c(N)cccc1	EN300-6502803	S1c2c(cc(NC(=O)C)cc2)C=C1C(=O)O
S1c2c(cc([N+]([O-])=O)cc2)C=C1C(=O)Nc3c(cc4c(c3)cccc4)C([O-])=O	52	fCSFP4	0.809	rxn6038_0_a_kill_0____EN300-42147____EN300-00716	N/A	S1c2c(cc([N+]([O-])=O)cc2)C=C1C(=O)Nc3c(cccc3)C(=O)N	SAVI-Space-2024	rxn6038_0_a_kill_0	EN300-42147	O=C(OC)c1c(N)cc2c(c1)cccc2	EN300-00716	S1c2c(cc([N+](=O)O)cc2)C=C1C(=O)O
S1c2c(cc([N+]([O-])=O)cc2)C=C1C(=O)Nc3c(cncc3)C(=O)c4ccccc4	53	fCSFP4	0.809	rxn6038_0_a_kill_0____EN300-11959864____EN300-00716	N/A	S1c2c(cc([N+]([O-])=O)cc2)C=C1C(=O)Nc3c(cccc3)C(=O)N	SAVI-Space-2024	rxn6038_0_a_kill_0	EN300-11959864	O=C(c1c(N)ccnc1)c2ccccc2	EN300-00716	S1c2c(cc([N+](=O)O)cc2)C=C1C(=O)O
S1c2c(cc([N+]([O-])=O)cc2)C=C1C(=O)Nc3cc(F)c(cc3)C(=O)N	54	fCSFP4	0.807	rxn6038_0_a_kill_0____EN300-65299____EN300-00716	N/A	S1c2c(cc([N+]([O-])=O)cc2)C=C1C(=O)Nc3c(cccc3)C(=O)N	SAVI-Space-2024	rxn6038_0_a_kill_0	EN300-65299	Fc1c(ccc(N)c1)C(=O)N	EN300-00716	S1c2c(cc([N+](=O)O)cc2)C=C1C(=O)O
S1c2c(cc([N+]([O-])=O)cc2)C=C1C(=O)Nc3cc(c(cc3)C(=O)N)C	55	fCSFP4	0.807	rxn6038_0_a_kill_0____EN300-68985____EN300-00716	N/A	S1c2c(cc([N+]([O-])=O)cc2)C=C1C(=O)Nc3c(cccc3)C(=O)N	SAVI-Space-2024	rxn6038_0_a_kill_0	EN300-68985	O=C(N)c1c(cc(N)cc1)C	EN300-00716	S1c2c(cc([N+](=O)O)cc2)C=C1C(=O)O
S1c2c(cc([N+]([O-])=O)cc2)C=C1C(=O)Nc3c(cc(OCC)cc3)C(=O)N	56	fCSFP4	0.807	rxn6038_0_a_kill_0____EN300-82166____EN300-00716	N/A	S1c2c(cc([N+]([O-])=O)cc2)C=C1C(=O)Nc3c(cccc3)C(=O)N	SAVI-Space-2024	rxn6038_0_a_kill_0	EN300-82166	O=C(N)c1c(N)ccc(OCC)c1	EN300-00716	S1c2c(cc([N+](=O)O)cc2)C=C1C(=O)O
S1c2c(cc([N+]([O-])=O)cc2)C=C1C(=O)Nc3ccc(cc3)C(=O)N	57	fCSFP4	0.806	rxn6038_0_a_kill_0____EN300-19696____EN300-00716	N/A	S1c2c(cc([N+]([O-])=O)cc2)C=C1C(=O)Nc3c(cccc3)C(=O)N	SAVI-Space-2024	rxn6038_0_a_kill_0	EN300-19696	O=C(N)c1ccc(N)cc1	EN300-00716	S1c2c(cc([N+](=O)O)cc2)C=C1C(=O)O
S1c2c(cc([N+]([O-])=O)cc2)C=C1C(=O)Nc3c(F)cccc3	58	fCSFP4	0.806	rxn6038_0_a_kill_0____EN300-19550____EN300-00716	N/A	S1c2c(cc([N+]([O-])=O)cc2)C=C1C(=O)Nc3c(cccc3)C(=O)N	SAVI-Space-2024	rxn6038_0_a_kill_0	EN300-19550	Fc1c(N)cccc1	EN300-00716	S1c2c(cc([N+](=O)O)cc2)C=C1C(=O)O
S1c2c(cc([N+]([O-])=O)cc2)C=C1C(=O)Nc3c(cccc3)C	59	fCSFP4	0.806	rxn6038_0_a_kill_0____EN300-33459 EN300-17958"____EN300-00716"	N/A	S1c2c(cc([N+]([O-])=O)cc2)C=C1C(=O)Nc3c(cccc3)C(=O)N	SAVI-Space-2024	rxn6038_0_a_kill_0	EN300-33459 EN300-17958""	Nc1c(cccc1)C	EN300-00716	S1c2c(cc([N+](=O)O)cc2)C=C1C(=O)O
S1c2c(cc([N+]([O-])=O)cc2)C=C1C(=O)Nc3c([N+]([O-])=O)cc(cc3)C(=O)N	60	fCSFP4	0.805	rxn6038_0_a_kill_0____EN300-260380____EN300-00716	N/A	S1c2c(cc([N+]([O-])=O)cc2)C=C1C(=O)Nc3c(cccc3)C(=O)N	SAVI-Space-2024	rxn6038_0_a_kill_0	EN300-260380	O=[N+](O)c1c(N)ccc(c1)C(=O)N	EN300-00716	S1c2c(cc([N+](=O)O)cc2)C=C1C(=O)O
S1c2c(cc([N+]([O-])=O)cc2)C=C1C(=O)Nc3cc(c([N+]([O-])=O)cc3)C(=O)N	61	fCSFP4	0.805	rxn6038_0_a_kill_0____EN300-719618____EN300-00716	N/A	S1c2c(cc([N+]([O-])=O)cc2)C=C1C(=O)Nc3c(cccc3)C(=O)N	SAVI-Space-2024	rxn6038_0_a_kill_0	EN300-719618	O=[N+](O)c1c(cc(N)cc1)C(=O)N	EN300-00716	S1c2c(cc([N+](=O)O)cc2)C=C1C(=O)O
S1c2c(cc([N+]([O-])=O)cc2)C=C1C(=O)Nc3c(cc(cc3)C([O-])=O)C([O-])=O	62	fCSFP4	0.804	rxn6038_0_a_kill_0____EN300-6739412____EN300-00716	N/A	S1c2c(cc([N+]([O-])=O)cc2)C=C1C(=O)Nc3c(cccc3)C(=O)N	SAVI-Space-2024	rxn6038_0_a_kill_0	EN300-6739412	O=C(OC)c1c(N)ccc(c1)C(=O)OC	EN300-00716	S1c2c(cc([N+](=O)O)cc2)C=C1C(=O)O
S1c2c(cc([N+]([O-])=O)cc2)C=C1C(=O)Nc3c(cc(OC)c(OC)c3)C(=O)N	63	fCSFP4	0.803	rxn6038_0_a_kill_0____EN300-59377____EN300-00716	N/A	S1c2c(cc([N+]([O-])=O)cc2)C=C1C(=O)Nc3c(cccc3)C(=O)N	SAVI-Space-2024	rxn6038_0_a_kill_0	EN300-59377	O=C(N)c1c(N)cc(OC)c(OC)c1	EN300-00716	S1c2c(cc([N+](=O)O)cc2)C=C1C(=O)O
S1c2c(cc(F)cc2)C=C1C(=O)Nc3c(cccc3)C(=O)N	64	fCSFP4	0.802	rxn6038_0_a_kill_0____EN300-17791____EN300-11818	N/A	S1c2c(cc([N+]([O-])=O)cc2)C=C1C(=O)Nc3c(cccc3)C(=O)N	SAVI-Space-2024	rxn6038_0_a_kill_0	EN300-17791	O=C(N)c1c(N)cccc1	EN300-11818	S1c2c(cc(F)cc2)C=C1C(=O)O
S1c2c(cc([N+]([O-])=O)cc2)C=C1C(=O)Nc3cc(ccc3)C(=O)N	65	fCSFP4	0.802	rxn6038_0_a_kill_0____EN300-21784____EN300-00716	N/A	S1c2c(cc([N+]([O-])=O)cc2)C=C1C(=O)Nc3c(cccc3)C(=O)N	SAVI-Space-2024	rxn6038_0_a_kill_0	EN300-21784	O=C(N)c1cc(N)ccc1	EN300-00716	S1c2c(cc([N+](=O)O)cc2)C=C1C(=O)O
S1c2c(cc(cc2)C)C=C1C(=O)Nc3c(cccc3)C(=O)N	66	fCSFP4	0.802	rxn6038_0_a_kill_0____EN300-17791____EN300-100328	N/A	S1c2c(cc([N+]([O-])=O)cc2)C=C1C(=O)Nc3c(cccc3)C(=O)N	SAVI-Space-2024	rxn6038_0_a_kill_0	EN300-17791	O=C(N)c1c(N)cccc1	EN300-100328	S1c2c(cc(cc2)C)C=C1C(=O)O
S1c2c(cc([N+]([O-])=O)cc2)C=C1C(=O)Nc3c(cc(F)cc3)C(=O)c4ccccc4	67	fCSFP4	0.802	rxn6038_0_a_kill_0____EN300-198952____EN300-00716	N/A	S1c2c(cc([N+]([O-])=O)cc2)C=C1C(=O)Nc3c(cccc3)C(=O)N	SAVI-Space-2024	rxn6038_0_a_kill_0	EN300-198952	Fc1cc(c(N)cc1)C(=O)c2ccccc2	EN300-00716	S1c2c(cc([N+](=O)O)cc2)C=C1C(=O)O
S1c2c(cc([N+]([O-])=O)cc2)C=C1C(=O)Nc3c(F)cc(cc3)C(=O)N	68	fCSFP4	0.798	rxn6038_0_a_kill_0____EN300-95896____EN300-00716	N/A	S1c2c(cc([N+]([O-])=O)cc2)C=C1C(=O)Nc3c(cccc3)C(=O)N	SAVI-Space-2024	rxn6038_0_a_kill_0	EN300-95896	Fc1c(N)ccc(c1)C(=O)N	EN300-00716	S1c2c(cc([N+](=O)O)cc2)C=C1C(=O)O
S1c2c(cc([N+]([O-])=O)cc2)C=C1C(=O)Nc3c(cc(cc3)C(=O)N)C	69	fCSFP4	0.798	rxn6038_0_a_kill_0____EN300-57339 EN300-37297"____EN300-00716"	N/A	S1c2c(cc([N+]([O-])=O)cc2)C=C1C(=O)Nc3c(cccc3)C(=O)N	SAVI-Space-2024	rxn6038_0_a_kill_0	EN300-57339 EN300-37297""	O=C(N)c1cc(c(N)cc1)C	EN300-00716	S1c2c(cc([N+](=O)O)cc2)C=C1C(=O)O
S(c1c(NC(=O)C=2Sc3c(cc([N+]([O-])=O)cc3)C2)c(ccc1)C(=O)N)C	70	fCSFP4	0.795	rxn6038_0_a_kill_0____EN300-3044089____EN300-00716	N/A	S1c2c(cc([N+]([O-])=O)cc2)C=C1C(=O)Nc3c(cccc3)C(=O)N	SAVI-Space-2024	rxn6038_0_a_kill_0	EN300-3044089	S(c1c(N)c(ccc1)C(=O)N)C	EN300-00716	S1c2c(cc([N+](=O)O)cc2)C=C1C(=O)O
S1c2c(cc([N+]([O-])=O)cc2)C=C1C(=O)Nc3c(cc([N+]([O-])=O)cc3)C([O-])=O	71	fCSFP4	0.795	rxn6038_0_a_kill_0____EN300-42629____EN300-00716	N/A	S1c2c(cc([N+]([O-])=O)cc2)C=C1C(=O)Nc3c(cccc3)C(=O)N	SAVI-Space-2024	rxn6038_0_a_kill_0	EN300-42629	O=[N+](O)c1cc(c(N)cc1)C(=O)OC	EN300-00716	S1c2c(cc([N+](=O)O)cc2)C=C1C(=O)O
S1c2c(cc([N+]([O-])=O)cc2)C=C1C(=O)Nc3c(ccc([N+]([O-])=O)c3)C([O-])=O	72	fCSFP4	0.795	rxn6038_0_a_kill_0____EN300-132272____EN300-00716	N/A	S1c2c(cc([N+]([O-])=O)cc2)C=C1C(=O)Nc3c(cccc3)C(=O)N	SAVI-Space-2024	rxn6038_0_a_kill_0	EN300-132272	O=[N+](O)c1cc(N)c(cc1)C(=O)OC	EN300-00716	S1c2c(cc([N+](=O)O)cc2)C=C1C(=O)O
S1c2c(cccc2)C=C1C(=O)Nc3c(cccc3)C(=O)N	73	fCSFP4	0.794	rxn6038_0_a_kill_0____EN300-17791____EN300-13076	N/A	S1c2c(cc([N+]([O-])=O)cc2)C=C1C(=O)Nc3c(cccc3)C(=O)N	SAVI-Space-2024	rxn6038_0_a_kill_0	EN300-17791	O=C(N)c1c(N)cccc1	EN300-13076	S1c2c(cccc2)C=C1C(=O)O
S1c2c(cc([N+]([O-])=O)cc2)C=C1C(=O)Nc3cc(c(F)cc3)C(=O)N	74	fCSFP4	0.791	rxn6038_0_a_kill_0____EN300-35727____EN300-00716	N/A	S1c2c(cc([N+]([O-])=O)cc2)C=C1C(=O)Nc3c(cccc3)C(=O)N	SAVI-Space-2024	rxn6038_0_a_kill_0	EN300-35727	Fc1c(cc(N)cc1)C(=O)N	EN300-00716	S1c2c(cc([N+](=O)O)cc2)C=C1C(=O)O
S1c2c(cc([N+]([O-])=O)cc2)C=C1C(=O)Nc3cc(c(cc3)C)C(=O)N	75	fCSFP4	0.791	rxn6038_0_a_kill_0____EN300-66196____EN300-00716	N/A	S1c2c(cc([N+]([O-])=O)cc2)C=C1C(=O)Nc3c(cccc3)C(=O)N	SAVI-Space-2024	rxn6038_0_a_kill_0	EN300-66196	O=C(N)c1c(ccc(N)c1)C	EN300-00716	S1c2c(cc([N+](=O)O)cc2)C=C1C(=O)O
S1c2c(cc([N+]([O-])=O)cc2)C=C1C(=O)Nc3c(c4ccccc4)cccc3	76	fCSFP4	0.791	rxn6038_0_a_kill_0____EN300-20179____EN300-00716	N/A	S1c2c(cc([N+]([O-])=O)cc2)C=C1C(=O)Nc3c(cccc3)C(=O)N	SAVI-Space-2024	rxn6038_0_a_kill_0	EN300-20179	Nc1c(c2ccccc2)cccc1	EN300-00716	S1c2c(cc([N+](=O)O)cc2)C=C1C(=O)O
S1c2c(cc([N+]([O-])=O)cc2)C=C1C(=O)Nc3c(cc(F)c(c3)C)C(=O)N	77	fCSFP4	0.790	rxn6038_0_a_kill_0____EN300-81594____EN300-00716	N/A	S1c2c(cc([N+]([O-])=O)cc2)C=C1C(=O)Nc3c(cccc3)C(=O)N	SAVI-Space-2024	rxn6038_0_a_kill_0	EN300-81594	Fc1c(cc(N)c(c1)C(=O)N)C	EN300-00716	S1c2c(cc([N+](=O)O)cc2)C=C1C(=O)O
S1c2c(cc([N+]([O-])=O)cc2)C=C1C(=O)Nc3c(cc4c(c3)CCCC4)C(=O)N	78	fCSFP4	0.790	rxn6038_0_a_kill_0____EN300-28249830____EN300-00716	N/A	S1c2c(cc([N+]([O-])=O)cc2)C=C1C(=O)Nc3c(cccc3)C(=O)N	SAVI-Space-2024	rxn6038_0_a_kill_0	EN300-28249830	O=C(N)c1c(N)cc2c(c1)CCCC2	EN300-00716	S1c2c(cc([N+](=O)O)cc2)C=C1C(=O)O
S1c2c(cc([N+]([O-])=O)cc2)C=C1C(=O)Nc3c(cccc3)C(=O)C(=C)C	79	fCSFP4	0.788	rxn6038_0_a_kill_0____EN300-206357____EN300-00716	N/A	S1c2c(cc([N+]([O-])=O)cc2)C=C1C(=O)Nc3c(cccc3)C(=O)N	SAVI-Space-2024	rxn6038_0_a_kill_0	EN300-206357	O=C(c1c(N)cccc1)C(=C)C	EN300-00716	S1c2c(cc([N+](=O)O)cc2)C=C1C(=O)O
S=C(N)c1c(NC(=O)C=2Sc3c(cc([N+]([O-])=O)cc3)C2)ccc(F)c1	80	fCSFP4	0.788	rxn6038_0_a_kill_0____EN300-6771514____EN300-00716	N/A	S1c2c(cc([N+]([O-])=O)cc2)C=C1C(=O)Nc3c(cccc3)C(=O)N	SAVI-Space-2024	rxn6038_0_a_kill_0	EN300-6771514	S=C(N)c1c(N)ccc(F)c1	EN300-00716	S1c2c(cc([N+](=O)O)cc2)C=C1C(=O)O
S1c2c(cc([N+]([O-])=O)cc2)C=C1C(=O)Nc3c(cc([N+]([O-])=O)cc3)C(=O)C	81	fCSFP4	0.788	rxn6038_0_a_kill_0____EN300-68779____EN300-00716	N/A	S1c2c(cc([N+]([O-])=O)cc2)C=C1C(=O)Nc3c(cccc3)C(=O)N	SAVI-Space-2024	rxn6038_0_a_kill_0	EN300-68779	O=[N+](O)c1cc(c(N)cc1)C(=O)C	EN300-00716	S1c2c(cc([N+](=O)O)cc2)C=C1C(=O)O
S1c2c(cc([N+]([O-])=O)cc2)C=C1C(=O)Nc3c(ccc(c3)C([O-])=O)C([O-])=O	82	fCSFP4	0.788	rxn6038_0_a_kill_0____EN300-19587____EN300-00716	N/A	S1c2c(cc([N+]([O-])=O)cc2)C=C1C(=O)Nc3c(cccc3)C(=O)N	SAVI-Space-2024	rxn6038_0_a_kill_0	EN300-19587	O=C(OC)c1c(N)cc(cc1)C(=O)OC	EN300-00716	S1c2c(cc([N+](=O)O)cc2)C=C1C(=O)O
S1c2c(cc([N+]([O-])=O)cc2)C=C1C(=O)Nc3c(ccc(c4ccccc4)c3)C([O-])=O	83	fCSFP4	0.786	rxn6038_0_a_kill_0____EN300-1703331____EN300-00716	N/A	S1c2c(cc([N+]([O-])=O)cc2)C=C1C(=O)Nc3c(cccc3)C(=O)N	SAVI-Space-2024	rxn6038_0_a_kill_0	EN300-1703331	O=C(OC)c1c(N)cc(c2ccccc2)cc1	EN300-00716	S1c2c(cc([N+](=O)O)cc2)C=C1C(=O)O
S1c2c(cc([N+]([O-])=O)cc2)C=C1C(=O)Nc3c(OC(C)C)c(ccc3)C(=O)N	84	fCSFP4	0.785	rxn6038_0_a_kill_0____EN300-194066____EN300-00716	N/A	S1c2c(cc([N+]([O-])=O)cc2)C=C1C(=O)Nc3c(cccc3)C(=O)N	SAVI-Space-2024	rxn6038_0_a_kill_0	EN300-194066	O=C(N)c1c(OC(C)C)c(N)ccc1	EN300-00716	S1c2c(cc([N+](=O)O)cc2)C=C1C(=O)O
S1c2c(cc([N+]([O-])=O)cc2)C=C1C(=O)Nc3c(F)ccc(c3)C(=O)N	85	fCSFP4	0.783	rxn6038_0_a_kill_0____EN300-41845____EN300-00716	N/A	S1c2c(cc([N+]([O-])=O)cc2)C=C1C(=O)Nc3c(cccc3)C(=O)N	SAVI-Space-2024	rxn6038_0_a_kill_0	EN300-41845	Fc1c(N)cc(cc1)C(=O)N	EN300-00716	S1c2c(cc([N+](=O)O)cc2)C=C1C(=O)O
S1c2c(cc([N+]([O-])=O)cc2)C=C1C(=O)Nc3c(ccc(c3)C(=O)N)C	86	fCSFP4	0.783	rxn6038_0_a_kill_0____EN300-59606____EN300-00716	N/A	S1c2c(cc([N+]([O-])=O)cc2)C=C1C(=O)Nc3c(cccc3)C(=O)N	SAVI-Space-2024	rxn6038_0_a_kill_0	EN300-59606	O=C(N)c1cc(N)c(cc1)C	EN300-00716	S1c2c(cc([N+](=O)O)cc2)C=C1C(=O)O
S1c2c(cc([N+]([O-])=O)cc2)C=C1C(=O)Nc3c(cncc3)C(=O)NN	87	fCSFP4	0.783	rxn6038_0_a_kill_0____EN300-2973120____EN300-00716	N/A	S1c2c(cc([N+]([O-])=O)cc2)C=C1C(=O)Nc3c(cccc3)C(=O)N	SAVI-Space-2024	rxn6038_0_a_kill_0	EN300-2973120	O=C(NN)c1c(N)ccnc1	EN300-00716	S1c2c(cc([N+](=O)O)cc2)C=C1C(=O)O
S1c2c(cc([N+]([O-])=O)cc2)C=C1C(=O)Nc3ccccc3	88	fCSFP4	0.782	rxn6038_0_a_kill_0____EN300-17957 EN300-29997 EN300-33390"____EN300-00716"	N/A	S1c2c(cc([N+]([O-])=O)cc2)C=C1C(=O)Nc3c(cccc3)C(=O)N	SAVI-Space-2024	rxn6038_0_a_kill_0	EN300-17957 EN300-29997 EN300-33390""	Nc1ccccc1	EN300-00716	S1c2c(cc([N+](=O)O)cc2)C=C1C(=O)O
S1c2c(cc([N+]([O-])=O)cc2)C=C1C(=O)Nc3c(cccc3C([O-])=O)C([O-])=O	89	fCSFP4	0.782	rxn6038_0_a_kill_0____EN300-6241545____EN300-00716	N/A	S1c2c(cc([N+]([O-])=O)cc2)C=C1C(=O)Nc3c(cccc3)C(=O)N	SAVI-Space-2024	rxn6038_0_a_kill_0	EN300-6241545	O=C(OC)c1c(N)c(ccc1)C(=O)OC	EN300-00716	S1c2c(cc([N+](=O)O)cc2)C=C1C(=O)O
S1c2c(cc([N+]([O-])=O)cc2)C=C1C(=O)Nc3c(cccc3)C(=O)C(OC)OC	90	fCSFP4	0.782	rxn6038_0_a_kill_0____EN300-8641691____EN300-00716	N/A	S1c2c(cc([N+]([O-])=O)cc2)C=C1C(=O)Nc3c(cccc3)C(=O)N	SAVI-Space-2024	rxn6038_0_a_kill_0	EN300-8641691	O=C(c1c(N)cccc1)C(OC)OC	EN300-00716	S1c2c(cc([N+](=O)O)cc2)C=C1C(=O)O
S1c2c(cc([N+]([O-])=O)cc2)C=C1C(=O)Nc3c(cccc3)C(=O)N(CC)CC	91	fCSFP4	0.782	rxn6038_0_a_kill_0____EN300-52651____EN300-00716	N/A	S1c2c(cc([N+]([O-])=O)cc2)C=C1C(=O)Nc3c(cccc3)C(=O)N	SAVI-Space-2024	rxn6038_0_a_kill_0	EN300-52651	O=C(N(CC)CC)c1c(N)cccc1	EN300-00716	S1c2c(cc([N+](=O)O)cc2)C=C1C(=O)O
S1c2c(ccc(F)c2)C=C1C(=O)Nc3c(cccc3)C(=O)N	92	fCSFP4	0.778	rxn6038_0_a_kill_0____EN300-17791____EN300-13450	N/A	S1c2c(cc([N+]([O-])=O)cc2)C=C1C(=O)Nc3c(cccc3)C(=O)N	SAVI-Space-2024	rxn6038_0_a_kill_0	EN300-17791	O=C(N)c1c(N)cccc1	EN300-13450	S1c2c(ccc(F)c2)C=C1C(=O)O
S1c2c(ccc(c2)C)C=C1C(=O)Nc3c(cccc3)C(=O)N	93	fCSFP4	0.778	rxn6038_0_a_kill_0____EN300-17791____EN300-125418	N/A	S1c2c(cc([N+]([O-])=O)cc2)C=C1C(=O)Nc3c(cccc3)C(=O)N	SAVI-Space-2024	rxn6038_0_a_kill_0	EN300-17791	O=C(N)c1c(N)cccc1	EN300-125418	S1c2c(ccc(c2)C)C=C1C(=O)O
S(c1c(NC(=O)C=2Sc3c(cc([N+]([O-])=O)cc3)C2)cccc1)c4ccccc4	94	fCSFP4	0.777	rxn6038_0_a_kill_0____EN300-20178____EN300-00716	N/A	S1c2c(cc([N+]([O-])=O)cc2)C=C1C(=O)Nc3c(cccc3)C(=O)N	SAVI-Space-2024	rxn6038_0_a_kill_0	EN300-20178	S(c1c(N)cccc1)c2ccccc2	EN300-00716	S1c2c(cc([N+](=O)O)cc2)C=C1C(=O)O
S1c2c(cc([N+]([O-])=O)cc2)C=C1C(=O)Nc3c(Oc4ccccc4)cccc3	95	fCSFP4	0.777	rxn6038_0_a_kill_0____EN300-16879____EN300-00716	N/A	S1c2c(cc([N+]([O-])=O)cc2)C=C1C(=O)Nc3c(cccc3)C(=O)N	SAVI-Space-2024	rxn6038_0_a_kill_0	EN300-16879	O(c1c(N)cccc1)c2ccccc2	EN300-00716	S1c2c(cc([N+](=O)O)cc2)C=C1C(=O)O
S1c2c(cc([N+]([O-])=O)cc2)C=C1C(=O)Nc3c(cccc3)C=O	96	fCSFP4	0.777	rxn6038_0_a_kill_0____EN300-118143____EN300-00716	N/A	S1c2c(cc([N+]([O-])=O)cc2)C=C1C(=O)Nc3c(cccc3)C(=O)N	SAVI-Space-2024	rxn6038_0_a_kill_0	EN300-118143	O=Cc1c(N)cccc1	EN300-00716	S1c2c(cc([N+](=O)O)cc2)C=C1C(=O)O
S1c2c(cc([N+]([O-])=O)cc2)C=C1C(=O)Nc3c(cccc3)CO	97	fCSFP4	0.777	rxn6038_0_a_kill_0____EN300-392642____EN300-00716	N/A	S1c2c(cc([N+]([O-])=O)cc2)C=C1C(=O)Nc3c(cccc3)C(=O)N	SAVI-Space-2024	rxn6038_0_a_kill_0	EN300-392642	O(C(C)(C)C)Cc1c(N)cccc1	EN300-00716	S1c2c(cc([N+](=O)O)cc2)C=C1C(=O)O
S1c2c(cc([N+]([O-])=O)cc2)C=C1C(=O)Nc3c(cccc3)Cc4ccccc4	98	fCSFP4	0.777	rxn6038_0_a_kill_0____EN300-20540____EN300-00716	N/A	S1c2c(cc([N+]([O-])=O)cc2)C=C1C(=O)Nc3c(cccc3)C(=O)N	SAVI-Space-2024	rxn6038_0_a_kill_0	EN300-20540	Nc1c(cccc1)Cc2ccccc2	EN300-00716	S1c2c(cc([N+](=O)O)cc2)C=C1C(=O)O
S1c2c(cc([N+]([O-])=O)cc2)C=C1C(=O)Nc3c(cc(F)cc3)C(=O)NN	99	fCSFP4	0.776	rxn6038_0_a_kill_0____EN300-1265470____EN300-00716	N/A	S1c2c(cc([N+]([O-])=O)cc2)C=C1C(=O)Nc3c(cccc3)C(=O)N	SAVI-Space-2024	rxn6038_0_a_kill_0	EN300-1265470	Fc1cc(c(N)cc1)C(=O)NN	EN300-00716	S1c2c(cc([N+](=O)O)cc2)C=C1C(=O)O
S1c2c(cc([N+]([O-])=O)cc2)C=C1C(=O)Nc3c(cc(OC)cc3)C(=O)c4ccccc4	100	fCSFP4	0.775	rxn6038_0_a_kill_0____EN300-212837____EN300-00716	N/A	S1c2c(cc([N+]([O-])=O)cc2)C=C1C(=O)Nc3c(cccc3)C(=O)N	SAVI-Space-2024	rxn6038_0_a_kill_0	EN300-212837	O=C(c1c(N)ccc(OC)c1)c2ccccc2	EN300-00716	S1c2c(cc([N+](=O)O)cc2)C=C1C(=O)O
S1c2c(cc([N+]([O-])=O)cc2)C=C1C(=O)Nc3c(cccc3C(=O)C)C(=O)C	101	fCSFP4	0.775	rxn6038_0_a_kill_0____EN300-8139072____EN300-00716	N/A	S1c2c(cc([N+]([O-])=O)cc2)C=C1C(=O)Nc3c(cccc3)C(=O)N	SAVI-Space-2024	rxn6038_0_a_kill_0	EN300-8139072	O=C(c1c(N)c(ccc1)C(=O)C)C	EN300-00716	S1c2c(cc([N+](=O)O)cc2)C=C1C(=O)O
S1c2c(cc([N+]([O-])=O)cc2)C=C1C(=O)Nc3c(cc(N4CCCCC4)cc3)C(=O)N	102	fCSFP4	0.774	rxn6038_0_a_kill_0____EN300-26154____EN300-00716	N/A	S1c2c(cc([N+]([O-])=O)cc2)C=C1C(=O)Nc3c(cccc3)C(=O)N	SAVI-Space-2024	rxn6038_0_a_kill_0	EN300-26154	O=C(N)c1c(N)ccc(N2CCCCC2)c1	EN300-00716	S1c2c(cc([N+](=O)O)cc2)C=C1C(=O)O
S1c2c(cc([N+]([O-])=O)cc2)C=C1C(=O)Nc3c(cc(Oc4ccccc4)cc3)C([O-])=O	103	fCSFP4	0.773	rxn6038_0_a_kill_0____EN300-54781____EN300-00716	N/A	S1c2c(cc([N+]([O-])=O)cc2)C=C1C(=O)Nc3c(cccc3)C(=O)N	SAVI-Space-2024	rxn6038_0_a_kill_0	EN300-54781	O=C(OC)c1c(N)ccc(Oc2ccccc2)c1	EN300-00716	S1c2c(cc([N+](=O)O)cc2)C=C1C(=O)O
S1c2c(cc([N+]([O-])=O)cc2)C=C1C(=O)Nc3c(nncc3)C(=O)N	104	fCSFP4	0.773	rxn6038_0_a_kill_0____EN300-178114____EN300-00716	N/A	S1c2c(cc([N+]([O-])=O)cc2)C=C1C(=O)Nc3c(cccc3)C(=O)N	SAVI-Space-2024	rxn6038_0_a_kill_0	EN300-178114	O=C(N)c1nnccc1N	EN300-00716	S1c2c(cc([N+](=O)O)cc2)C=C1C(=O)O
S1c2c(cc(C#N)cc2)C=C1C(=O)Nc3c(cccc3)C(=O)N	105	fCSFP4	0.773	rxn6038_0_a_kill_0____EN300-17791____EN300-7407396	N/A	S1c2c(cc([N+]([O-])=O)cc2)C=C1C(=O)Nc3c(cccc3)C(=O)N	SAVI-Space-2024	rxn6038_0_a_kill_0	EN300-17791	O=C(N)c1c(N)cccc1	EN300-7407396	S1c2c(cc(C#N)cc2)C=C1C(=O)O
S1c2c(c([N+]([O-])=O)ccc2)C=C1C(=O)Nc3c(cccc3)C(=O)N	106	fCSFP4	0.771	rxn6038_0_a_kill_0____EN300-17791____EN300-7431553	N/A	S1c2c(cc([N+]([O-])=O)cc2)C=C1C(=O)Nc3c(cccc3)C(=O)N	SAVI-Space-2024	rxn6038_0_a_kill_0	EN300-17791	O=C(N)c1c(N)cccc1	EN300-7431553	S1c2c(c([N+](=O)O)ccc2)C=C1C(=O)O
S(c1c(NC(=O)C=2Sc3c(cc([N+]([O-])=O)cc3)C2)cccc1)C	107	fCSFP4	0.770	rxn6038_0_a_kill_0____EN300-20443____EN300-00716	N/A	S1c2c(cc([N+]([O-])=O)cc2)C=C1C(=O)Nc3c(cccc3)C(=O)N	SAVI-Space-2024	rxn6038_0_a_kill_0	EN300-20443	S(c1c(N)cccc1)C	EN300-00716	S1c2c(cc([N+](=O)O)cc2)C=C1C(=O)O
S1c2c(cc([N+]([O-])=O)cc2)C=C1C(=O)NC=3C(C([O-])=O)=CSC3	108	fCSFP4	0.770	rxn6038_0_a_kill_0____EN300-65173____EN300-00716	N/A	S1c2c(cc([N+]([O-])=O)cc2)C=C1C(=O)Nc3c(cccc3)C(=O)N	SAVI-Space-2024	rxn6038_0_a_kill_0	EN300-65173	S1C=C(N)C(C(=O)OC)=C1	EN300-00716	S1c2c(cc([N+](=O)O)cc2)C=C1C(=O)O
S1c2c(cc([N+]([O-])=O)cc2)C=C1C(=O)Nc3c(C#C)cccc3	109	fCSFP4	0.770	rxn6038_0_a_kill_0____EN300-743880____EN300-00716	N/A	S1c2c(cc([N+]([O-])=O)cc2)C=C1C(=O)Nc3c(cccc3)C(=O)N	SAVI-Space-2024	rxn6038_0_a_kill_0	EN300-743880	Nc1c(C#C)cccc1	EN300-00716	S1c2c(cc([N+](=O)O)cc2)C=C1C(=O)O
S1c2c(cc([N+]([O-])=O)cc2)C=C1C(=O)Nc3c(C#N)cccc3	110	fCSFP4	0.770	rxn6038_0_a_kill_0____EN300-20429____EN300-00716	N/A	S1c2c(cc([N+]([O-])=O)cc2)C=C1C(=O)Nc3c(cccc3)C(=O)N	SAVI-Space-2024	rxn6038_0_a_kill_0	EN300-20429	N#Cc1c(N)cccc1	EN300-00716	S1c2c(cc([N+](=O)O)cc2)C=C1C(=O)O
S1c2c(cc([N+]([O-])=O)cc2)C=C1C(=O)Nc3c(OC)cccc3	111	fCSFP4	0.770	rxn6038_0_a_kill_0____EN300-19068 EN300-1265941"____EN300-00716"	N/A	S1c2c(cc([N+]([O-])=O)cc2)C=C1C(=O)Nc3c(cccc3)C(=O)N	SAVI-Space-2024	rxn6038_0_a_kill_0	EN300-19068 EN300-1265941""	O(c1c(N)cccc1)C	EN300-00716	S1c2c(cc([N+](=O)O)cc2)C=C1C(=O)O
S1c2c(cc([N+]([O-])=O)cc2)C=C1C(=O)Nc3c(cccc3)C=C	112	fCSFP4	0.770	rxn6038_0_a_kill_0____EN300-332077____EN300-00716	N/A	S1c2c(cc([N+]([O-])=O)cc2)C=C1C(=O)Nc3c(cccc3)C(=O)N	SAVI-Space-2024	rxn6038_0_a_kill_0	EN300-332077	Nc1c(cccc1)C=C	EN300-00716	S1c2c(cc([N+](=O)O)cc2)C=C1C(=O)O
S1c2c(cc([N+]([O-])=O)cc2)C=C1C(=O)Nc3c(cccc3)CC	113	fCSFP4	0.770	rxn6038_0_a_kill_0____EN300-21438____EN300-00716	N/A	S1c2c(cc([N+]([O-])=O)cc2)C=C1C(=O)Nc3c(cccc3)C(=O)N	SAVI-Space-2024	rxn6038_0_a_kill_0	EN300-21438	Nc1c(cccc1)CC	EN300-00716	S1c2c(cc([N+](=O)O)cc2)C=C1C(=O)O
S1c2c(cc([N+]([O-])=O)cc2)C=C1C(=O)Nc3c(c(ccc3)C)C(=O)c4ccccc4	114	fCSFP4	0.769	rxn6038_0_a_kill_0____EN300-215914____EN300-00716	N/A	S1c2c(cc([N+]([O-])=O)cc2)C=C1C(=O)Nc3c(cccc3)C(=O)N	SAVI-Space-2024	rxn6038_0_a_kill_0	EN300-215914	O=C(c1c(N)cccc1C)c2ccccc2	EN300-00716	S1c2c(cc([N+](=O)O)cc2)C=C1C(=O)O
S1c2c(cc([N+]([O-])=O)cc2)C=C1C(=O)Nc3c(cccc3)CC(=O)N	115	fCSFP4	0.769	rxn6038_0_a_kill_0____EN300-35913____EN300-00716	N/A	S1c2c(cc([N+]([O-])=O)cc2)C=C1C(=O)Nc3c(cccc3)C(=O)N	SAVI-Space-2024	rxn6038_0_a_kill_0	EN300-35913	O=C(N)Cc1c(N)cccc1	EN300-00716	S1c2c(cc([N+](=O)O)cc2)C=C1C(=O)O
S1c2c(cc([N+]([O-])=O)cc2)C=C1C(=O)Nc3c(cccc3)C(=O)C4CCCC4	116	fCSFP4	0.769	rxn6038_0_a_kill_0____EN300-83240____EN300-00716	N/A	S1c2c(cc([N+]([O-])=O)cc2)C=C1C(=O)Nc3c(cccc3)C(=O)N	SAVI-Space-2024	rxn6038_0_a_kill_0	EN300-83240	O=C(c1c(N)cccc1)C2CCCC2	EN300-00716	S1c2c(cc([N+](=O)O)cc2)C=C1C(=O)O
S1c2c(cc([N+]([O-])=O)cc2)C=C1C(=O)Nc3c(cccc3)C(=O)CC[NH+](C)C	117	fCSFP4	0.769	rxn6038_0_a_kill_0____EN300-37455285 EN300-8620185"____EN300-00716"	N/A	S1c2c(cc([N+]([O-])=O)cc2)C=C1C(=O)Nc3c(cccc3)C(=O)N	SAVI-Space-2024	rxn6038_0_a_kill_0	EN300-37455285 EN300-8620185""	O=C(c1c(N)cccc1)CCN(C)C	EN300-00716	S1c2c(cc([N+](=O)O)cc2)C=C1C(=O)O
S1c2c(cc([N+]([O-])=O)cc2)C=C1C(=O)Nc3c(cccc3)C(=O)N4CCCC4	118	fCSFP4	0.769	rxn6038_0_a_kill_0____EN300-09445____EN300-00716	N/A	S1c2c(cc([N+]([O-])=O)cc2)C=C1C(=O)Nc3c(cccc3)C(=O)N	SAVI-Space-2024	rxn6038_0_a_kill_0	EN300-09445	O=C(N1CCCC1)c2c(N)cccc2	EN300-00716	S1c2c(cc([N+](=O)O)cc2)C=C1C(=O)O
S1c2c(cc([N+]([O-])=O)cc2)C=C1C(=O)Nc3c(cccc3)C(=O)N4CCCCC4	119	fCSFP4	0.769	rxn6038_0_a_kill_0____EN300-09702____EN300-00716	N/A	S1c2c(cc([N+]([O-])=O)cc2)C=C1C(=O)Nc3c(cccc3)C(=O)N	SAVI-Space-2024	rxn6038_0_a_kill_0	EN300-09702	O=C(N1CCCCC1)c2c(N)cccc2	EN300-00716	S1c2c(cc([N+](=O)O)cc2)C=C1C(=O)O
S1c2c(cc([N+]([O-])=O)cc2)C=C1C(=O)Nc3c(cccc3)C(=O)N4CCCCCC4	120	fCSFP4	0.769	rxn6038_0_a_kill_0____EN300-86602____EN300-00716	N/A	S1c2c(cc([N+]([O-])=O)cc2)C=C1C(=O)Nc3c(cccc3)C(=O)N	SAVI-Space-2024	rxn6038_0_a_kill_0	EN300-86602	O=C(N1CCCCCC1)c2c(N)cccc2	EN300-00716	S1c2c(cc([N+](=O)O)cc2)C=C1C(=O)O
S1c2c(cc([N+]([O-])=O)cc2)C=C1C(=O)Nc3c(c(ccc3)C(=O)NN)C	121	fCSFP4	0.767	rxn6038_0_a_kill_0____EN300-869741____EN300-00716	N/A	S1c2c(cc([N+]([O-])=O)cc2)C=C1C(=O)Nc3c(cccc3)C(=O)N	SAVI-Space-2024	rxn6038_0_a_kill_0	EN300-869741	O=C(NN)c1c(c(N)ccc1)C	EN300-00716	S1c2c(cc([N+](=O)O)cc2)C=C1C(=O)O
S1c2c(cc([N+]([O-])=O)cc2)C=C1C(=O)Nc3c(ccc(O)c3)C([O-])=O	122	fCSFP4	0.767	rxn6038_0_a_kill_0____EN300-12610642____EN300-00716	N/A	S1c2c(cc([N+]([O-])=O)cc2)C=C1C(=O)Nc3c(cccc3)C(=O)N	SAVI-Space-2024	rxn6038_0_a_kill_0	EN300-12610642	O=C(OC)c1c(N)cc(OCc2ccccc2)cc1	EN300-00716	S1c2c(cc([N+](=O)O)cc2)C=C1C(=O)O
S1c2c(cc([N+]([O-])=O)cc2)C=C1C(=O)Nc3c(ccnc3)C([O-])=O	123	fCSFP4	0.767	rxn6038_0_a_kill_0____EN300-82306____EN300-00716	N/A	S1c2c(cc([N+]([O-])=O)cc2)C=C1C(=O)Nc3c(cccc3)C(=O)N	SAVI-Space-2024	rxn6038_0_a_kill_0	EN300-82306	O=C(OC)c1c(N)cncc1	EN300-00716	S1c2c(cc([N+](=O)O)cc2)C=C1C(=O)O
S1c2c(cc([N+]([O-])=O)cc2)C=C1C(=O)Nc3c(cncc3)C([O-])=O	124	fCSFP4	0.767	rxn6038_0_a_kill_0____EN300-183104____EN300-00716	N/A	S1c2c(cc([N+]([O-])=O)cc2)C=C1C(=O)Nc3c(cccc3)C(=O)N	SAVI-Space-2024	rxn6038_0_a_kill_0	EN300-183104	O=C(OC)c1c(N)ccnc1	EN300-00716	S1c2c(cc([N+](=O)O)cc2)C=C1C(=O)O
S1c2c(cc([N+]([O-])=O)cc2)C=C1C(=O)Nc3c(OC)cc(cc3)C(=O)N	125	fCSFP4	0.765	rxn6038_0_a_kill_0____EN300-249466____EN300-00716	N/A	S1c2c(cc([N+]([O-])=O)cc2)C=C1C(=O)Nc3c(cccc3)C(=O)N	SAVI-Space-2024	rxn6038_0_a_kill_0	EN300-249466	O=C(N)c1cc(OC)c(N)cc1	EN300-00716	S1c2c(cc([N+](=O)O)cc2)C=C1C(=O)O
S(=O)(=O)(N)CC(=O)c1c(NC(=O)C=2Sc3c(cc([N+]([O-])=O)cc3)C2)cccc1	126	fCSFP4	0.764	rxn6038_0_a_kill_0____EN300-195374____EN300-00716	N/A	S1c2c(cc([N+]([O-])=O)cc2)C=C1C(=O)Nc3c(cccc3)C(=O)N	SAVI-Space-2024	rxn6038_0_a_kill_0	EN300-195374	S(=O)(=O)(N)CC(=O)c1c(N)cccc1	EN300-00716	S1c2c(cc([N+](=O)O)cc2)C=C1C(=O)O
S1c2c(cc([N+]([O-])=O)cc2)C=C1C(=O)Nc3c(cc(OC)c(O)c3)C(=O)N	127	fCSFP4	0.764	rxn6038_0_a_kill_0____EN300-25185645____EN300-00716	N/A	S1c2c(cc([N+]([O-])=O)cc2)C=C1C(=O)Nc3c(cccc3)C(=O)N	SAVI-Space-2024	rxn6038_0_a_kill_0	EN300-25185645	O=C(N)c1c(N)cc(OCc2ccccc2)c(OC)c1	EN300-00716	S1c2c(cc([N+](=O)O)cc2)C=C1C(=O)O
S1c2c(cc([N+]([O-])=O)cc2)C=C1C(=O)Nc3cc(cc(c3)C(=O)N)C(=O)N	128	fCSFP4	0.764	rxn6038_0_a_kill_0____EN300-04845____EN300-00716	N/A	S1c2c(cc([N+]([O-])=O)cc2)C=C1C(=O)Nc3c(cccc3)C(=O)N	SAVI-Space-2024	rxn6038_0_a_kill_0	EN300-04845	O=C(N)c1cc(N)cc(c1)C(=O)N	EN300-00716	S1c2c(cc([N+](=O)O)cc2)C=C1C(=O)O
S1c2c(cc([N+]([O-])=O)cc2)C=C1C(=O)Nc3c(C#Cc4ccccc4)cccc3	129	fCSFP4	0.763	rxn6038_0_a_kill_0____EN300-97706____EN300-00716	N/A	S1c2c(cc([N+]([O-])=O)cc2)C=C1C(=O)Nc3c(cccc3)C(=O)N	SAVI-Space-2024	rxn6038_0_a_kill_0	EN300-97706	Nc1c(C#Cc2ccccc2)cccc1	EN300-00716	S1c2c(cc([N+](=O)O)cc2)C=C1C(=O)O
S1c2c(cc([N+]([O-])=O)cc2)C=C1C(=O)Nc3c(N=Nc4ccccc4)cccc3	130	fCSFP4	0.763	rxn6038_0_a_kill_0____EN300-21721559____EN300-00716	N/A	S1c2c(cc([N+]([O-])=O)cc2)C=C1C(=O)Nc3c(cccc3)C(=O)N	SAVI-Space-2024	rxn6038_0_a_kill_0	EN300-21721559	N(=Nc1ccccc1)c2c(N)cccc2	EN300-00716	S1c2c(cc([N+](=O)O)cc2)C=C1C(=O)O
S1c2c(cc([N+]([O-])=O)cc2)C=C1C(=O)Nc3c(cccc3)B(O)O	131	fCSFP4	0.763	rxn6038_0_a_kill_0____EN300-195189____EN300-00716	N/A	S1c2c(cc([N+]([O-])=O)cc2)C=C1C(=O)Nc3c(cccc3)C(=O)N	SAVI-Space-2024	rxn6038_0_a_kill_0	EN300-195189	OB(O)c1c(N)cccc1	EN300-00716	S1c2c(cc([N+](=O)O)cc2)C=C1C(=O)O
S1c2c(cc([N+]([O-])=O)cc2)C=C1C(=O)Nc3c(cccc3)CCc4ccccc4	132	fCSFP4	0.763	rxn6038_0_a_kill_0____EN300-4297691____EN300-00716	N/A	S1c2c(cc([N+]([O-])=O)cc2)C=C1C(=O)Nc3c(cccc3)C(=O)N	SAVI-Space-2024	rxn6038_0_a_kill_0	EN300-4297691	Nc1c(cccc1)CCc2ccccc2	EN300-00716	S1c2c(cc([N+](=O)O)cc2)C=C1C(=O)O
S1c2c(cc([N+]([O-])=O)cc2)C=C1C(=O)Nc3c(cc(cc3)C([O-])=O)C(=O)C	133	fCSFP4	0.763	rxn6038_0_a_kill_0____EN300-222862____EN300-00716	N/A	S1c2c(cc([N+]([O-])=O)cc2)C=C1C(=O)Nc3c(cccc3)C(=O)N	SAVI-Space-2024	rxn6038_0_a_kill_0	EN300-222862	O=C(OC)c1cc(c(N)cc1)C(=O)C	EN300-00716	S1c2c(cc([N+](=O)O)cc2)C=C1C(=O)O
S1c2c(cc([N+]([O-])=O)cc2)C=C1C(=O)Nc3c(cc(F)cc3)C([O-])=O	134	fCSFP4	0.761	rxn6038_0_a_kill_0____EN300-42149 EN300-8165691"____EN300-00716"	N/A	S1c2c(cc([N+]([O-])=O)cc2)C=C1C(=O)Nc3c(cccc3)C(=O)N	SAVI-Space-2024	rxn6038_0_a_kill_0	EN300-42149 EN300-8165691""	Fc1cc(c(N)cc1)C(=O)OC	EN300-00716	S1c2c(cc([N+](=O)O)cc2)C=C1C(=O)O
S1c2c(cc([N+]([O-])=O)cc2)C=C1C(=O)Nc3c(cc(cc3)C)C([O-])=O	135	fCSFP4	0.761	rxn6038_0_a_kill_0____EN300-42954 EN300-72682"____EN300-00716"	N/A	S1c2c(cc([N+]([O-])=O)cc2)C=C1C(=O)Nc3c(cccc3)C(=O)N	SAVI-Space-2024	rxn6038_0_a_kill_0	EN300-42954 EN300-72682""	O=C(OC)c1c(N)ccc(c1)C	EN300-00716	S1c2c(cc([N+](=O)O)cc2)C=C1C(=O)O
S1c2c(cc([N+]([O-])=O)cc2)C=C1C(=O)Nc3c(ccc(F)c3)C([O-])=O	136	fCSFP4	0.761	rxn6038_0_a_kill_0____EN300-42148____EN300-00716	N/A	S1c2c(cc([N+]([O-])=O)cc2)C=C1C(=O)Nc3c(cccc3)C(=O)N	SAVI-Space-2024	rxn6038_0_a_kill_0	EN300-42148	Fc1cc(N)c(cc1)C(=O)OC	EN300-00716	S1c2c(cc([N+](=O)O)cc2)C=C1C(=O)O
S1c2c(cc([N+]([O-])=O)cc2)C=C1C(=O)Nc3c(cncc3)C(=O)C	137	fCSFP4	0.761	rxn6038_0_a_kill_0____EN300-98607 EN300-33051875"____EN300-00716"	N/A	S1c2c(cc([N+]([O-])=O)cc2)C=C1C(=O)Nc3c(cccc3)C(=O)N	SAVI-Space-2024	rxn6038_0_a_kill_0	EN300-98607 EN300-33051875""	O=C(c1c(N)ccnc1)C	EN300-00716	S1c2c(cc([N+](=O)O)cc2)C=C1C(=O)O
S1c2c(cc([N+]([O-])=O)cc2)C=C1C(=O)Nc3c([N+]([O-])=O)cc([N+]([O-])=O)cc3	138	fCSFP4	0.757	rxn6038_0_a_kill_0____EN300-19491____EN300-00716	N/A	S1c2c(cc([N+]([O-])=O)cc2)C=C1C(=O)Nc3c(cccc3)C(=O)N	SAVI-Space-2024	rxn6038_0_a_kill_0	EN300-19491	O=[N+](O)c1c(N)ccc([N+](=O)O)c1	EN300-00716	S1c2c(cc([N+](=O)O)cc2)C=C1C(=O)O
S1c2c(cc([N+]([O-])=O)cc2)C=C1C(=O)Nc3c(N(C)C)cccc3	139	fCSFP4	0.757	rxn6038_0_a_kill_0____EN300-33407____EN300-00716	N/A	S1c2c(cc([N+]([O-])=O)cc2)C=C1C(=O)Nc3c(cccc3)C(=O)N	SAVI-Space-2024	rxn6038_0_a_kill_0	EN300-33407	N(c1c(N)cccc1)(C)C	EN300-00716	S1c2c(cc([N+](=O)O)cc2)C=C1C(=O)O
S1c2c(cc([N+]([O-])=O)cc2)C=C1C(=O)Nc3c(cccc3)C(C)C	140	fCSFP4	0.757	rxn6038_0_a_kill_0____EN300-19829____EN300-00716	N/A	S1c2c(cc([N+]([O-])=O)cc2)C=C1C(=O)Nc3c(cccc3)C(=O)N	SAVI-Space-2024	rxn6038_0_a_kill_0	EN300-19829	Nc1c(cccc1)C(C)C	EN300-00716	S1c2c(cc([N+](=O)O)cc2)C=C1C(=O)O
S1c2c(cc([N+]([O-])=O)cc2)C=C1C(=O)Nc3c(cccc3)C(=O)CC4CCC4	141	fCSFP4	0.756	rxn6038_0_a_kill_0____EN300-1590182____EN300-00716	N/A	S1c2c(cc([N+]([O-])=O)cc2)C=C1C(=O)Nc3c(cccc3)C(=O)N	SAVI-Space-2024	rxn6038_0_a_kill_0	EN300-1590182	O=C(c1c(N)cccc1)CC2CCC2	EN300-00716	S1c2c(cc([N+](=O)O)cc2)C=C1C(=O)O
S1c2c(cc([N+]([O-])=O)cc2)C=C1C(=O)Nc3c(cccc3)C(=O)N(OC)C	142	fCSFP4	0.756	rxn6038_0_a_kill_0____EN300-61925____EN300-00716	N/A	S1c2c(cc([N+]([O-])=O)cc2)C=C1C(=O)Nc3c(cccc3)C(=O)N	SAVI-Space-2024	rxn6038_0_a_kill_0	EN300-61925	O=C(N(OC)C)c1c(N)cccc1	EN300-00716	S1c2c(cc([N+](=O)O)cc2)C=C1C(=O)O
S1c2c(cc([N+]([O-])=O)cc2)C=C1C(=O)Nc3c(cc(N4CCOCC4)cc3)C(=O)N	143	fCSFP4	0.756	rxn6038_0_a_kill_0____EN300-26189____EN300-00716	N/A	S1c2c(cc([N+]([O-])=O)cc2)C=C1C(=O)Nc3c(cccc3)C(=O)N	SAVI-Space-2024	rxn6038_0_a_kill_0	EN300-26189	O=C(N)c1c(N)ccc(N2CCOCC2)c1	EN300-00716	S1c2c(cc([N+](=O)O)cc2)C=C1C(=O)O
S1c2c(cc([N+]([O-])=O)cc2)C=C1C(=O)Nc3ccc(cc3)C(=O)c4ccccc4	144	fCSFP4	0.755	rxn6038_0_a_kill_0____EN300-67231____EN300-00716	N/A	S1c2c(cc([N+]([O-])=O)cc2)C=C1C(=O)Nc3c(cccc3)C(=O)N	SAVI-Space-2024	rxn6038_0_a_kill_0	EN300-67231	O=C(c1ccc(N)cc1)c2ccccc2	EN300-00716	S1c2c(cc([N+](=O)O)cc2)C=C1C(=O)O
S1c2c(cc([N+]([O-])=O)cc2)C=C1C(=O)Nc3c(cc(F)cc3)C(=O)C	145	fCSFP4	0.754	rxn6038_0_a_kill_0____EN300-316610____EN300-00716	N/A	S1c2c(cc([N+]([O-])=O)cc2)C=C1C(=O)Nc3c(cccc3)C(=O)N	SAVI-Space-2024	rxn6038_0_a_kill_0	EN300-316610	Fc1cc(c(N)cc1)C(=O)C	EN300-00716	S1c2c(cc([N+](=O)O)cc2)C=C1C(=O)O
S1c2c(cc([N+]([O-])=O)cc2)C=C1C(=O)Nc3c(ccc(F)c3)C(=O)C	146	fCSFP4	0.754	rxn6038_0_a_kill_0____EN300-134562____EN300-00716	N/A	S1c2c(cc([N+]([O-])=O)cc2)C=C1C(=O)Nc3c(cccc3)C(=O)N	SAVI-Space-2024	rxn6038_0_a_kill_0	EN300-134562	Fc1cc(N)c(cc1)C(=O)C	EN300-00716	S1c2c(cc([N+](=O)O)cc2)C=C1C(=O)O
S1c2c(cc([N+]([O-])=O)cc2)C=C1C(=O)Nc3c(F)c(ccc3)C([O-])=O	147	fCSFP4	0.752	rxn6038_0_a_kill_0____EN300-94294____EN300-00716	N/A	S1c2c(cc([N+]([O-])=O)cc2)C=C1C(=O)Nc3c(cccc3)C(=O)N	SAVI-Space-2024	rxn6038_0_a_kill_0	EN300-94294	Fc1c(N)cccc1C(=O)OC	EN300-00716	S1c2c(cc([N+](=O)O)cc2)C=C1C(=O)O
S1c2c(cc([N+]([O-])=O)cc2)C=C1C(=O)Nc3c(c(F)ccc3)C([O-])=O	148	fCSFP4	0.752	rxn6038_0_a_kill_0____EN300-68696____EN300-00716	N/A	S1c2c(cc([N+]([O-])=O)cc2)C=C1C(=O)Nc3c(cccc3)C(=O)N	SAVI-Space-2024	rxn6038_0_a_kill_0	EN300-68696	Fc1c(c(N)ccc1)C(=O)OC	EN300-00716	S1c2c(cc([N+](=O)O)cc2)C=C1C(=O)O
S1c2c(cc([N+]([O-])=O)cc2)C=C1C(=O)Nc3c(c(ccc3)C([O-])=O)C	149	fCSFP4	0.752	rxn6038_0_a_kill_0____EN300-30596____EN300-00716	N/A	S1c2c(cc([N+]([O-])=O)cc2)C=C1C(=O)Nc3c(cccc3)C(=O)N	SAVI-Space-2024	rxn6038_0_a_kill_0	EN300-30596	O=C(OC)c1c(c(N)ccc1)C	EN300-00716	S1c2c(cc([N+](=O)O)cc2)C=C1C(=O)O
S1c2c(cc([N+]([O-])=O)cc2)C=C1C(=O)Nc3c(c(ccc3)C)C(=O)C	150	fCSFP4	0.752	rxn6038_0_a_kill_0____EN300-157276____EN300-00716	N/A	S1c2c(cc([N+]([O-])=O)cc2)C=C1C(=O)Nc3c(cccc3)C(=O)N	SAVI-Space-2024	rxn6038_0_a_kill_0	EN300-157276	O=C(c1c(N)cccc1C)C	EN300-00716	S1c2c(cc([N+](=O)O)cc2)C=C1C(=O)O
S1c2c(cc([N+]([O-])=O)cc2)C=C1C(=O)Nc3c(c(ccc3)C)C([O-])=O	151	fCSFP4	0.752	rxn6038_0_a_kill_0____EN300-24188____EN300-00716	N/A	S1c2c(cc([N+]([O-])=O)cc2)C=C1C(=O)Nc3c(cccc3)C(=O)N	SAVI-Space-2024	rxn6038_0_a_kill_0	EN300-24188	O=C(OC)c1c(N)cccc1C	EN300-00716	S1c2c(cc([N+](=O)O)cc2)C=C1C(=O)O
S1c2c(cc([N+]([O-])=O)cc2)C=C1C(=O)Nc3cc4c(cc3)cccc4	152	fCSFP4	0.750	rxn6038_0_a_kill_0____EN300-21274____EN300-00716	N/A	S1c2c(cc([N+]([O-])=O)cc2)C=C1C(=O)Nc3c(cccc3)C(=O)N	SAVI-Space-2024	rxn6038_0_a_kill_0	EN300-21274	Nc1cc2c(cc1)cccc2	EN300-00716	S1c2c(cc([N+](=O)O)cc2)C=C1C(=O)O
S1c2c(cc([N+]([O-])=O)cc2)C=C1C(=O)Nc3c(cc4c(c3)cccc4)C	153	fCSFP4	0.750	rxn6038_0_a_kill_0____EN300-8113851____EN300-00716	N/A	S1c2c(cc([N+]([O-])=O)cc2)C=C1C(=O)Nc3c(cccc3)C(=O)N	SAVI-Space-2024	rxn6038_0_a_kill_0	EN300-8113851	Nc1c(cc2c(c1)cccc2)C	EN300-00716	S1c2c(cc([N+](=O)O)cc2)C=C1C(=O)O
S1c2c(ccc(OC)c2)C=C1C(=O)Nc3c(cccc3)C(=O)N	154	fCSFP4	0.750	rxn6038_0_a_kill_0____EN300-17791____EN300-186698	N/A	S1c2c(cc([N+]([O-])=O)cc2)C=C1C(=O)Nc3c(cccc3)C(=O)N	SAVI-Space-2024	rxn6038_0_a_kill_0	EN300-17791	O=C(N)c1c(N)cccc1	EN300-186698	S1c2c(ccc(OC)c2)C=C1C(=O)O
S1c2c(cc([N+]([O-])=O)cc2)C=C1C(=O)Nc3c(c4ccc(F)cc4)cccc3	155	fCSFP4	0.750	rxn6038_0_a_kill_0____EN300-10007748 EN300-2687131"____EN300-00716"	N/A	S1c2c(cc([N+]([O-])=O)cc2)C=C1C(=O)Nc3c(cccc3)C(=O)N	SAVI-Space-2024	rxn6038_0_a_kill_0	EN300-10007748 EN300-2687131""	Fc1ccc(c2c(N)cccc2)cc1	EN300-00716	S1c2c(cc([N+](=O)O)cc2)C=C1C(=O)O
S1c2c(cc([N+]([O-])=O)cc2)C=C1C(=O)Nc3c(c4ccncc4)cccc3	156	fCSFP4	0.750	rxn6038_0_a_kill_0____EN300-74144____EN300-00716	N/A	S1c2c(cc([N+]([O-])=O)cc2)C=C1C(=O)Nc3c(cccc3)C(=O)N	SAVI-Space-2024	rxn6038_0_a_kill_0	EN300-74144	n1ccc(c2c(N)cccc2)cc1	EN300-00716	S1c2c(cc([N+](=O)O)cc2)C=C1C(=O)O
S1c2c(cc([N+]([O-])=O)cc2)C=C1C(=O)Nc3c(cccc3)C(C)(C)C	157	fCSFP4	0.750	rxn6038_0_a_kill_0____EN300-20276____EN300-00716	N/A	S1c2c(cc([N+]([O-])=O)cc2)C=C1C(=O)Nc3c(cccc3)C(=O)N	SAVI-Space-2024	rxn6038_0_a_kill_0	EN300-20276	Nc1c(cccc1)C(C)(C)C	EN300-00716	S1c2c(cc([N+](=O)O)cc2)C=C1C(=O)O
S1c2c(cc([N+]([O-])=O)cc2)C=C1C(=O)Nc3c(cccc3)C4CC4	158	fCSFP4	0.750	rxn6038_0_a_kill_0____EN300-122284 EN300-7402730"____EN300-00716"	N/A	S1c2c(cc([N+]([O-])=O)cc2)C=C1C(=O)Nc3c(cccc3)C(=O)N	SAVI-Space-2024	rxn6038_0_a_kill_0	EN300-122284 EN300-7402730""	Nc1c(cccc1)C2CC2	EN300-00716	S1c2c(cc([N+](=O)O)cc2)C=C1C(=O)O
S1c2c(cc([N+]([O-])=O)cc2)C=C1C(=O)Nc3c(cccc3)CCC	159	fCSFP4	0.750	rxn6038_0_a_kill_0____EN300-7713307 EN300-33505"____EN300-00716"	N/A	S1c2c(cc([N+]([O-])=O)cc2)C=C1C(=O)Nc3c(cccc3)C(=O)N	SAVI-Space-2024	rxn6038_0_a_kill_0	EN300-7713307 EN300-33505""	Nc1c(cccc1)CCC	EN300-00716	S1c2c(cc([N+](=O)O)cc2)C=C1C(=O)O
S1c2c(cc([N+]([O-])=O)cc2)C=C1C(=O)Nc3c(cccc3)[B-](F)(F)F	160	fCSFP4	0.750	rxn6038_0_a_kill_0____EN300-212782____EN300-00716	N/A	S1c2c(cc([N+]([O-])=O)cc2)C=C1C(=O)Nc3c(cccc3)C(=O)N	SAVI-Space-2024	rxn6038_0_a_kill_0	EN300-212782	F[B-](F)(F)c1c(N)cccc1	EN300-00716	S1c2c(cc([N+](=O)O)cc2)C=C1C(=O)O
S1c2c(cc([N+]([O-])=O)cc2)C=C1C(=O)Nc3c(cnnc3)C([O-])=O	161	fCSFP4	0.750	rxn6038_0_a_kill_0____EN300-5271296 EN300-46792498"____EN300-00716"	N/A	S1c2c(cc([N+]([O-])=O)cc2)C=C1C(=O)Nc3c(cccc3)C(=O)N	SAVI-Space-2024	rxn6038_0_a_kill_0	EN300-5271296 EN300-46792498""	O=C(OC)c1c(N)cnnc1	EN300-00716	S1c2c(cc([N+](=O)O)cc2)C=C1C(=O)O
S1c2c(cc([N+]([O-])=O)cc2)C=C1C(=O)NC=3C(=NNC3)C(=O)N	162	fCSFP4	0.750	rxn6038_0_a_kill_0____EN300-175220____EN300-00716	N/A	S1c2c(cc([N+]([O-])=O)cc2)C=C1C(=O)Nc3c(cccc3)C(=O)N	SAVI-Space-2024	rxn6038_0_a_kill_0	EN300-175220	O=C(N)C=1NN=CC1N	EN300-00716	S1c2c(cc([N+](=O)O)cc2)C=C1C(=O)O
S1c2c(cc([N+]([O-])=O)cc2)C=C1C(=O)Nc3c(OC)ccc(c3)C(=O)N	163	fCSFP4	0.750	rxn6038_0_a_kill_0____EN300-42109____EN300-00716	N/A	S1c2c(cc([N+]([O-])=O)cc2)C=C1C(=O)Nc3c(cccc3)C(=O)N	SAVI-Space-2024	rxn6038_0_a_kill_0	EN300-42109	O=C(N)c1cc(N)c(OC)cc1	EN300-00716	S1c2c(cc([N+](=O)O)cc2)C=C1C(=O)O
S1c2c(cc([N+]([O-])=O)cc2)C=C1C(=O)Nc3c(c(F)c(F)c(F)c3)C(=O)N	164	fCSFP4	0.750	rxn6038_0_a_kill_0____EN300-37335449____EN300-00716	N/A	S1c2c(cc([N+]([O-])=O)cc2)C=C1C(=O)Nc3c(cccc3)C(=O)N	SAVI-Space-2024	rxn6038_0_a_kill_0	EN300-37335449	Fc1c(F)c(c(N)cc1F)C(=O)N	EN300-00716	S1c2c(cc([N+](=O)O)cc2)C=C1C(=O)O
S1c2c(cc([N+]([O-])=O)cc2)C=C1C(=O)Nc3c(cc(OC)cc3)C(=O)NN	165	fCSFP4	0.750	rxn6038_0_a_kill_0____EN300-3005876____EN300-00716	N/A	S1c2c(cc([N+]([O-])=O)cc2)C=C1C(=O)Nc3c(cccc3)C(=O)N	SAVI-Space-2024	rxn6038_0_a_kill_0	EN300-3005876	O=C(NN)c1c(N)ccc(OC)c1	EN300-00716	S1c2c(cc([N+](=O)O)cc2)C=C1C(=O)O
S1c2c(cc([N+]([O-])=O)cc2)C=C1C(=O)Nc3c(cccc3)CCC(=O)N	166	fCSFP4	0.750	rxn6038_0_a_kill_0____EN300-315224____EN300-00716	N/A	S1c2c(cc([N+]([O-])=O)cc2)C=C1C(=O)Nc3c(cccc3)C(=O)N	SAVI-Space-2024	rxn6038_0_a_kill_0	EN300-315224	O=C(N)CCc1c(N)cccc1	EN300-00716	S1c2c(cc([N+](=O)O)cc2)C=C1C(=O)O
S(=O)(=NC(=O)c1c(NC(=O)C=2Sc3c(cc([N+]([O-])=O)cc3)C2)cccc1)(C)C	167	fCSFP4	0.750	rxn6038_0_a_kill_0____EN300-222626____EN300-00716	N/A	S1c2c(cc([N+]([O-])=O)cc2)C=C1C(=O)Nc3c(cccc3)C(=O)N	SAVI-Space-2024	rxn6038_0_a_kill_0	EN300-222626	S(=O)(=NC(=O)c1c(N)cccc1)(C)C	EN300-00716	S1c2c(cc([N+](=O)O)cc2)C=C1C(=O)O
S1c2c(cc([N+]([O-])=O)cc2)C=C1C(=O)Nc3c(cccc3)C(=O)N4CCOCC4	168	fCSFP4	0.750	rxn6038_0_a_kill_0____EN300-29552____EN300-00716	N/A	S1c2c(cc([N+]([O-])=O)cc2)C=C1C(=O)Nc3c(cccc3)C(=O)N	SAVI-Space-2024	rxn6038_0_a_kill_0	EN300-29552	O=C(N1CCOCC1)c2c(N)cccc2	EN300-00716	S1c2c(cc([N+](=O)O)cc2)C=C1C(=O)O
S1c2c(cc([N+]([O-])=O)cc2)C=C1C(=O)Nc3c(cccc3)C(=O)N4CCSCC4	169	fCSFP4	0.750	rxn6038_0_a_kill_0____EN300-186522____EN300-00716	N/A	S1c2c(cc([N+]([O-])=O)cc2)C=C1C(=O)Nc3c(cccc3)C(=O)N	SAVI-Space-2024	rxn6038_0_a_kill_0	EN300-186522	S1CCN(C(=O)c2c(N)cccc2)CC1	EN300-00716	S1c2c(cc([N+](=O)O)cc2)C=C1C(=O)O
S1c2c(cc([N+]([O-])=O)cc2)C=C1C(=O)Nc3c(cccc3)C(=O)N4CC[NH+](CC4)C	170	fCSFP4	0.750	rxn6038_0_a_kill_0____EN300-29564____EN300-00716	N/A	S1c2c(cc([N+]([O-])=O)cc2)C=C1C(=O)Nc3c(cccc3)C(=O)N	SAVI-Space-2024	rxn6038_0_a_kill_0	EN300-29564	O=C(N1CCN(CC1)C)c2c(N)cccc2	EN300-00716	S1c2c(cc([N+](=O)O)cc2)C=C1C(=O)O
S1c2c(cc([N+]([O-])=O)cc2)C=C1C(=O)Nc3c([N+]([O-])=O)cc(cc3)C(=[NH2+])N	171	fCSFP4	0.748	rxn6038_0_a_kill_0____EN300-7472409____EN300-00716	N/A	S1c2c(cc([N+]([O-])=O)cc2)C=C1C(=O)Nc3c(cccc3)C(=O)N	SAVI-Space-2024	rxn6038_0_a_kill_0	EN300-7472409	O=[N+](O)c1c(N)ccc(c1)C(=N)N	EN300-00716	S1c2c(cc([N+](=O)O)cc2)C=C1C(=O)O
S1c2c(cc([N+]([O-])=O)cc2)C=C1C(=O)Nc3c(c(F)ccc3)C(=O)C	172	fCSFP4	0.746	rxn6038_0_a_kill_0____EN300-180776____EN300-00716	N/A	S1c2c(cc([N+]([O-])=O)cc2)C=C1C(=O)Nc3c(cccc3)C(=O)N	SAVI-Space-2024	rxn6038_0_a_kill_0	EN300-180776	Fc1c(c(N)ccc1)C(=O)C	EN300-00716	S1c2c(cc([N+](=O)O)cc2)C=C1C(=O)O
S1c2c(cc([N+]([O-])=O)cc2)C=C1C(=O)Nc3cc(c(cc3)C([O-])=O)C([O-])=O	173	fCSFP4	0.746	rxn6038_0_a_kill_0____EN300-95157____EN300-00716	N/A	S1c2c(cc([N+]([O-])=O)cc2)C=C1C(=O)Nc3c(cccc3)C(=O)N	SAVI-Space-2024	rxn6038_0_a_kill_0	EN300-95157	O=C(OC)c1c(ccc(N)c1)C(=O)OC	EN300-00716	S1c2c(cc([N+](=O)O)cc2)C=C1C(=O)O
S1c2c(cc([N+]([O-])=O)cc2)C=C1C(=O)Nc3ccc([N+]([O-])=O)cc3	174	fCSFP4	0.745	rxn6038_0_a_kill_0____EN300-19091 EN300-33571"____EN300-00716"	N/A	S1c2c(cc([N+]([O-])=O)cc2)C=C1C(=O)Nc3c(cccc3)C(=O)N	SAVI-Space-2024	rxn6038_0_a_kill_0	EN300-19091 EN300-33571""	O=[N+](O)c1ccc(N)cc1	EN300-00716	S1c2c(cc([N+](=O)O)cc2)C=C1C(=O)O
S1c2c(cc([N+]([O-])=O)cc2)C=C1C(=O)Nc3c(cccc3)C(=O)N(C(C)C)C	175	fCSFP4	0.744	rxn6038_0_a_kill_0____EN300-266982____EN300-00716	N/A	S1c2c(cc([N+]([O-])=O)cc2)C=C1C(=O)Nc3c(cccc3)C(=O)N	SAVI-Space-2024	rxn6038_0_a_kill_0	EN300-266982	O=C(N(C(C)C)C)c1c(N)cccc1	EN300-00716	S1c2c(cc([N+](=O)O)cc2)C=C1C(=O)O
S(c1c(NC(=O)C=2Sc3c(cc([N+]([O-])=O)cc3)C2)cccc1)CC(=O)N	176	fCSFP4	0.744	rxn6038_0_a_kill_0____EN300-13561____EN300-00716	N/A	S1c2c(cc([N+]([O-])=O)cc2)C=C1C(=O)Nc3c(cccc3)C(=O)N	SAVI-Space-2024	rxn6038_0_a_kill_0	EN300-13561	S(c1c(N)cccc1)CC(=O)N	EN300-00716	S1c2c(cc([N+](=O)O)cc2)C=C1C(=O)O
S(Cc1c(NC(=O)C=2Sc3c(cc([N+]([O-])=O)cc3)C2)cccc1)C	177	fCSFP4	0.744	rxn6038_0_a_kill_0____EN300-135663____EN300-00716	N/A	S1c2c(cc([N+]([O-])=O)cc2)C=C1C(=O)Nc3c(cccc3)C(=O)N	SAVI-Space-2024	rxn6038_0_a_kill_0	EN300-135663	S(Cc1c(N)cccc1)C	EN300-00716	S1c2c(cc([N+](=O)O)cc2)C=C1C(=O)O
S(c1c(NC(=O)C=2Sc3c(cc([N+]([O-])=O)cc3)C2)cccc1)CC	178	fCSFP4	0.744	rxn6038_0_a_kill_0____EN300-49598____EN300-00716	N/A	S1c2c(cc([N+]([O-])=O)cc2)C=C1C(=O)Nc3c(cccc3)C(=O)N	SAVI-Space-2024	rxn6038_0_a_kill_0	EN300-49598	S(c1c(N)cccc1)CC	EN300-00716	S1c2c(cc([N+](=O)O)cc2)C=C1C(=O)O
S1c2c(cc([N+]([O-])=O)cc2)C=C1C(=O)Nc3c(N=[N+]=[N-])cccc3	179	fCSFP4	0.744	rxn6038_0_a_kill_0____EN300-4361462____EN300-00716	N/A	S1c2c(cc([N+]([O-])=O)cc2)C=C1C(=O)Nc3c(cccc3)C(=O)N	SAVI-Space-2024	rxn6038_0_a_kill_0	EN300-4361462	[N+](=[N-])=Nc1c(N)cccc1	EN300-00716	S1c2c(cc([N+](=O)O)cc2)C=C1C(=O)O
S1c2c(cc([N+]([O-])=O)cc2)C=C1C(=O)Nc3c(OCC)cccc3	180	fCSFP4	0.744	rxn6038_0_a_kill_0____EN300-20503____EN300-00716	N/A	S1c2c(cc([N+]([O-])=O)cc2)C=C1C(=O)Nc3c(cccc3)C(=O)N	SAVI-Space-2024	rxn6038_0_a_kill_0	EN300-20503	O(c1c(N)cccc1)CC	EN300-00716	S1c2c(cc([N+](=O)O)cc2)C=C1C(=O)O
S1c2c(cc([N+]([O-])=O)cc2)C=C1C(=O)Nc3c(cccc3)CC#N	181	fCSFP4	0.744	rxn6038_0_a_kill_0____EN300-95298____EN300-00716	N/A	S1c2c(cc([N+]([O-])=O)cc2)C=C1C(=O)Nc3c(cccc3)C(=O)N	SAVI-Space-2024	rxn6038_0_a_kill_0	EN300-95298	N#CCc1c(N)cccc1	EN300-00716	S1c2c(cc([N+](=O)O)cc2)C=C1C(=O)O
S1c2c(cc([N+]([O-])=O)cc2)C=C1C(=O)Nc3c(cccc3)COC	182	fCSFP4	0.744	rxn6038_0_a_kill_0____EN300-41039____EN300-00716	N/A	S1c2c(cc([N+]([O-])=O)cc2)C=C1C(=O)Nc3c(cccc3)C(=O)N	SAVI-Space-2024	rxn6038_0_a_kill_0	EN300-41039	O(Cc1c(N)cccc1)C	EN300-00716	S1c2c(cc([N+](=O)O)cc2)C=C1C(=O)O
S1c2c(cc([N+]([O-])=O)cc2)C=C1C(=O)Nc3c(cccc3C)C(=O)NN	183	fCSFP4	0.744	rxn6038_0_a_kill_0____EN300-7840850____EN300-00716	N/A	S1c2c(cc([N+]([O-])=O)cc2)C=C1C(=O)Nc3c(cccc3)C(=O)N	SAVI-Space-2024	rxn6038_0_a_kill_0	EN300-7840850	O=C(NN)c1c(N)c(ccc1)C	EN300-00716	S1c2c(cc([N+](=O)O)cc2)C=C1C(=O)O
S1c2c(cc([N+]([O-])=O)cc2)C=C1C(=O)Nc3c(F)cc([N+]([O-])=O)cc3	184	fCSFP4	0.743	rxn6038_0_a_kill_0____EN300-55886____EN300-00716	N/A	S1c2c(cc([N+]([O-])=O)cc2)C=C1C(=O)Nc3c(cccc3)C(=O)N	SAVI-Space-2024	rxn6038_0_a_kill_0	EN300-55886	Fc1c(N)ccc([N+](=O)O)c1	EN300-00716	S1c2c(cc([N+](=O)O)cc2)C=C1C(=O)O
S1c2c(cc([N+]([O-])=O)cc2)C=C1C(=O)Nc3c(cc([N+]([O-])=O)cc3)C	185	fCSFP4	0.743	rxn6038_0_a_kill_0____EN300-17404____EN300-00716	N/A	S1c2c(cc([N+]([O-])=O)cc2)C=C1C(=O)Nc3c(cccc3)C(=O)N	SAVI-Space-2024	rxn6038_0_a_kill_0	EN300-17404	O=[N+](O)c1cc(c(N)cc1)C	EN300-00716	S1c2c(cc([N+](=O)O)cc2)C=C1C(=O)O
S1c2c(cc([N+]([O-])=O)cc2)C=C1C(=O)Nc3c([N+]([O-])=O)cccc3[N+]([O-])=O	186	fCSFP4	0.743	rxn6038_0_a_kill_0____EN300-39942____EN300-00716	N/A	S1c2c(cc([N+]([O-])=O)cc2)C=C1C(=O)Nc3c(cccc3)C(=O)N	SAVI-Space-2024	rxn6038_0_a_kill_0	EN300-39942	O=[N+](O)c1c(N)c([N+](=O)O)ccc1	EN300-00716	S1c2c(cc([N+](=O)O)cc2)C=C1C(=O)O
S1c2c(cc([N+]([O-])=O)cc2)C=C1C(=O)Nc3ccc(cc3)C(=[NH2+])N	187	fCSFP4	0.743	rxn6038_0_a_kill_0____EN300-748991____EN300-00716	N/A	S1c2c(cc([N+]([O-])=O)cc2)C=C1C(=O)Nc3c(cccc3)C(=O)N	SAVI-Space-2024	rxn6038_0_a_kill_0	EN300-748991	N=C(N)c1ccc(N)cc1	EN300-00716	S1c2c(cc([N+](=O)O)cc2)C=C1C(=O)O
S=C(N)c1ccc(NC(=O)C=2Sc3c(cc([N+]([O-])=O)cc3)C2)cc1	188	fCSFP4	0.743	rxn6038_0_a_kill_0____EN300-40101____EN300-00716	N/A	S1c2c(cc([N+]([O-])=O)cc2)C=C1C(=O)Nc3c(cccc3)C(=O)N	SAVI-Space-2024	rxn6038_0_a_kill_0	EN300-40101	S=C(N)c1ccc(N)cc1	EN300-00716	S1c2c(cc([N+](=O)O)cc2)C=C1C(=O)O
S1c2c(cc([N+]([O-])=O)cc2)C=C1C(=O)Nc3cc([N+]([O-])=O)ccc3	189	fCSFP4	0.743	rxn6038_0_a_kill_0____EN300-17396____EN300-00716	N/A	S1c2c(cc([N+]([O-])=O)cc2)C=C1C(=O)Nc3c(cccc3)C(=O)N	SAVI-Space-2024	rxn6038_0_a_kill_0	EN300-17396	O=[N+](O)c1cc(N)ccc1	EN300-00716	S1c2c(cc([N+](=O)O)cc2)C=C1C(=O)O
S1c2c(cc([N+]([O-])=O)cc2)C=C1C(=O)Nc3cnc(Oc4c(cccc4)C(=O)N)cc3	190	fCSFP4	0.742	rxn6038_0_a_kill_0____EN300-49699____EN300-00716	N/A	S1c2c(cc([N+]([O-])=O)cc2)C=C1C(=O)Nc3c(cccc3)C(=O)N	SAVI-Space-2024	rxn6038_0_a_kill_0	EN300-49699	O=C(N)c1c(Oc2ncc(N)cc2)cccc1	EN300-00716	S1c2c(cc([N+](=O)O)cc2)C=C1C(=O)O
S1c2c(cc([N+]([O-])=O)cc2)C=C1C(=O)Nc3c([N+]([O-])=O)cccc3C([O-])=O	191	fCSFP4	0.741	rxn6038_0_a_kill_0____EN300-66471____EN300-00716	N/A	S1c2c(cc([N+]([O-])=O)cc2)C=C1C(=O)Nc3c(cccc3)C(=O)N	SAVI-Space-2024	rxn6038_0_a_kill_0	EN300-66471	O=[N+](O)c1c(N)c(ccc1)C(=O)OC	EN300-00716	S1c2c(cc([N+](=O)O)cc2)C=C1C(=O)O
S1c2c(cc([N+]([O-])=O)cc2)C=C1C(=O)Nc3c([N+]([O-])=O)ccc([N+]([O-])=O)c3	192	fCSFP4	0.741	rxn6038_0_a_kill_0____EN300-97476____EN300-00716	N/A	S1c2c(cc([N+]([O-])=O)cc2)C=C1C(=O)Nc3c(cccc3)C(=O)N	SAVI-Space-2024	rxn6038_0_a_kill_0	EN300-97476	O=[N+](O)c1c(N)cc([N+](=O)O)cc1	EN300-00716	S1c2c(cc([N+](=O)O)cc2)C=C1C(=O)O
S1c2c(cc(cc2)C(=O)Nc3c(cccc3)C(=O)N)C=C1C	193	fCSFP4	0.741	rxn6038_0_a_kill_0____EN300-17791____EN300-3037326	N/A	S1c2c(cc([N+]([O-])=O)cc2)C=C1C(=O)Nc3c(cccc3)C(=O)N	SAVI-Space-2024	rxn6038_0_a_kill_0	EN300-17791	O=C(N)c1c(N)cccc1	EN300-3037326	S1c2c(cc(cc2)C(=O)O)C=C1C
S1c2c(cc([N+]([O-])=O)cc2)C=C1C(=O)Nc3ccc(c4ccccc4)cc3	194	fCSFP4	0.738	rxn6038_0_a_kill_0____EN300-17141 EN300-30815"____EN300-00716"	N/A	S1c2c(cc([N+]([O-])=O)cc2)C=C1C(=O)Nc3c(cccc3)C(=O)N	SAVI-Space-2024	rxn6038_0_a_kill_0	EN300-17141 EN300-30815""	Nc1ccc(c2ccccc2)cc1	EN300-00716	S1c2c(cc([N+](=O)O)cc2)C=C1C(=O)O
S1c2c(cc([N+]([O-])=O)cc2)C=C1C(=O)Nc3c(cc(OC)cc3)C(=NO)N	195	fCSFP4	0.738	rxn6038_0_a_kill_0____EN300-8226981____EN300-00716	N/A	S1c2c(cc([N+]([O-])=O)cc2)C=C1C(=O)Nc3c(cccc3)C(=O)N	SAVI-Space-2024	rxn6038_0_a_kill_0	EN300-8226981	O(c1cc(c(N)cc1)C(=NO)N)C	EN300-00716	S1c2c(cc([N+](=O)O)cc2)C=C1C(=O)O
S1c2c(cc([N+]([O-])=O)cc2)C=C1C(=O)Nc3c(cccc3)C(=O)N4CC[NH+](CCC4)C	196	fCSFP4	0.738	rxn6038_0_a_kill_0____EN300-61033____EN300-00716	N/A	S1c2c(cc([N+]([O-])=O)cc2)C=C1C(=O)Nc3c(cccc3)C(=O)N	SAVI-Space-2024	rxn6038_0_a_kill_0	EN300-61033	O=C(N1CCN(CCC1)C)c2c(N)cccc2	EN300-00716	S1c2c(cc([N+](=O)O)cc2)C=C1C(=O)O
S1c2c(cc([N+]([O-])=O)cc2)C=C1C(=O)Nc3c(N(C)C)ccc(c3)C(=O)N	197	fCSFP4	0.738	rxn6038_0_a_kill_0____EN300-64349____EN300-00716	N/A	S1c2c(cc([N+]([O-])=O)cc2)C=C1C(=O)Nc3c(cccc3)C(=O)N	SAVI-Space-2024	rxn6038_0_a_kill_0	EN300-64349	O=C(N)c1cc(N)c(N(C)C)cc1	EN300-00716	S1c2c(cc([N+](=O)O)cc2)C=C1C(=O)O
S(=O)(=O)(Nc1c(NC(=O)C=2Sc3c(cc([N+]([O-])=O)cc3)C2)cccc1)C	198	fCSFP4	0.737	rxn6038_0_a_kill_0____EN300-29576____EN300-00716	N/A	S1c2c(cc([N+]([O-])=O)cc2)C=C1C(=O)Nc3c(cccc3)C(=O)N	SAVI-Space-2024	rxn6038_0_a_kill_0	EN300-29576	S(=O)(=O)(Nc1c(N)cccc1)C	EN300-00716	S1c2c(cc([N+](=O)O)cc2)C=C1C(=O)O
S(c1c(NC(=O)C=2Sc3c(cc([N+]([O-])=O)cc3)C2)cccc1)c4ccc(cc4)C	199	fCSFP4	0.737	rxn6038_0_a_kill_0____EN300-7549135____EN300-00716	N/A	S1c2c(cc([N+]([O-])=O)cc2)C=C1C(=O)Nc3c(cccc3)C(=O)N	SAVI-Space-2024	rxn6038_0_a_kill_0	EN300-7549135	S(c1c(N)cccc1)c2ccc(cc2)C	EN300-00716	S1c2c(cc([N+](=O)O)cc2)C=C1C(=O)O
S1c2c(cc([N+]([O-])=O)cc2)C=C1C(=O)Nc3c(F)cc(c4ccccc4)cc3	200	fCSFP4	0.737	rxn6038_0_a_kill_0____EN300-33636 EN300-57801"____EN300-00716"	N/A	S1c2c(cc([N+]([O-])=O)cc2)C=C1C(=O)Nc3c(cccc3)C(=O)N	SAVI-Space-2024	rxn6038_0_a_kill_0	EN300-33636 EN300-57801""	Fc1c(N)ccc(c2ccccc2)c1	EN300-00716	S1c2c(cc([N+](=O)O)cc2)C=C1C(=O)O
S1c2c(cc([N+]([O-])=O)cc2)C=C1C(=O)Nc3c(N(c4ccccc4)C)cccc3	201	fCSFP4	0.737	rxn6038_0_a_kill_0____EN300-41384____EN300-00716	N/A	S1c2c(cc([N+]([O-])=O)cc2)C=C1C(=O)Nc3c(cccc3)C(=O)N	SAVI-Space-2024	rxn6038_0_a_kill_0	EN300-41384	N(c1c(N)cccc1)(c2ccccc2)C	EN300-00716	S1c2c(cc([N+](=O)O)cc2)C=C1C(=O)O
S1c2c(cc([N+]([O-])=O)cc2)C=C1C(=O)Nc3c(N4C=CC=C4)cccc3	202	fCSFP4	0.737	rxn6038_0_a_kill_0____EN300-94370____EN300-00716	N/A	S1c2c(cc([N+]([O-])=O)cc2)C=C1C(=O)Nc3c(cccc3)C(=O)N	SAVI-Space-2024	rxn6038_0_a_kill_0	EN300-94370	N1(c2c(N)cccc2)C=CC=C1	EN300-00716	S1c2c(cc([N+](=O)O)cc2)C=C1C(=O)O
S1c2c(cc([N+]([O-])=O)cc2)C=C1C(=O)Nc3c(Oc4ccc(cc4)C)cccc3	203	fCSFP4	0.737	rxn6038_0_a_kill_0____EN300-30140____EN300-00716	N/A	S1c2c(cc([N+]([O-])=O)cc2)C=C1C(=O)Nc3c(cccc3)C(=O)N	SAVI-Space-2024	rxn6038_0_a_kill_0	EN300-30140	O(c1c(N)cccc1)c2ccc(cc2)C	EN300-00716	S1c2c(cc([N+](=O)O)cc2)C=C1C(=O)O
S1c2c(cc([N+]([O-])=O)cc2)C=C1C(=O)Nc3c(Oc4ccncc4)cccc3	204	fCSFP4	0.737	rxn6038_0_a_kill_0____EN300-73954____EN300-00716	N/A	S1c2c(cc([N+]([O-])=O)cc2)C=C1C(=O)Nc3c(cccc3)C(=O)N	SAVI-Space-2024	rxn6038_0_a_kill_0	EN300-73954	O(c1c(N)cccc1)c2ccncc2	EN300-00716	S1c2c(cc([N+](=O)O)cc2)C=C1C(=O)O
S1c2c(cc([N+]([O-])=O)cc2)C=C1C(=O)Nc3c(c4cc(F)cc(F)c4)cccc3	205	fCSFP4	0.737	rxn6038_0_a_kill_0____EN300-7381793____EN300-00716	N/A	S1c2c(cc([N+]([O-])=O)cc2)C=C1C(=O)Nc3c(cccc3)C(=O)N	SAVI-Space-2024	rxn6038_0_a_kill_0	EN300-7381793	Fc1cc(F)cc(c2c(N)cccc2)c1	EN300-00716	S1c2c(cc([N+](=O)O)cc2)C=C1C(=O)O
S1c2c(cc([N+]([O-])=O)cc2)C=C1C(=O)Nc3c(cc(F)c(F)c3)C([O-])=O	206	fCSFP4	0.737	rxn6038_0_a_kill_0____EN300-85662____EN300-00716	N/A	S1c2c(cc([N+]([O-])=O)cc2)C=C1C(=O)Nc3c(cccc3)C(=O)N	SAVI-Space-2024	rxn6038_0_a_kill_0	EN300-85662	Fc1c(F)cc(c(N)c1)C(=O)OC	EN300-00716	S1c2c(cc([N+](=O)O)cc2)C=C1C(=O)O
S1c2c(cc([N+]([O-])=O)cc2)C=C1C(=O)Nc3c(cc(c(c3)C)C([O-])=O)C([O-])=O	207	fCSFP4	0.737	rxn6038_0_a_kill_0____EN300-7355442____EN300-00716	N/A	S1c2c(cc([N+]([O-])=O)cc2)C=C1C(=O)Nc3c(cccc3)C(=O)N	SAVI-Space-2024	rxn6038_0_a_kill_0	EN300-7355442	O=C(OC)c1c(N)cc(c(c1)C(=O)OC)C	EN300-00716	S1c2c(cc([N+](=O)O)cc2)C=C1C(=O)O
S1c2c(cc([N+]([O-])=O)cc2)C=C1C(=O)Nc3c(cc(c(c3)C)C)C([O-])=O	208	fCSFP4	0.737	rxn6038_0_a_kill_0____EN300-365474____EN300-00716	N/A	S1c2c(cc([N+]([O-])=O)cc2)C=C1C(=O)Nc3c(cccc3)C(=O)N	SAVI-Space-2024	rxn6038_0_a_kill_0	EN300-365474	O=C(OC)c1c(N)cc(c(c1)C)C	EN300-00716	S1c2c(cc([N+](=O)O)cc2)C=C1C(=O)O
S1c2c(cc([N+]([O-])=O)cc2)C=C1C(=O)Nc3c(cc(c4ccccc4)cc3)C	209	fCSFP4	0.737	rxn6038_0_a_kill_0____EN300-33635____EN300-00716	N/A	S1c2c(cc([N+]([O-])=O)cc2)C=C1C(=O)Nc3c(cccc3)C(=O)N	SAVI-Space-2024	rxn6038_0_a_kill_0	EN300-33635	Nc1c(cc(c2ccccc2)cc1)C	EN300-00716	S1c2c(cc([N+](=O)O)cc2)C=C1C(=O)O
S1c2c(cc([N+]([O-])=O)cc2)C=C1C(=O)Nc3c(F)c(F)ccc3	210	fCSFP4	0.737	rxn6038_0_a_kill_0____EN300-52525____EN300-00716	N/A	S1c2c(cc([N+]([O-])=O)cc2)C=C1C(=O)Nc3c(cccc3)C(=O)N	SAVI-Space-2024	rxn6038_0_a_kill_0	EN300-52525	Fc1c(F)cccc1N	EN300-00716	S1c2c(cc([N+](=O)O)cc2)C=C1C(=O)O
S1c2c(cc([N+]([O-])=O)cc2)C=C1C(=O)Nc3c(F)cc(F)cc3	211	fCSFP4	0.737	rxn6038_0_a_kill_0____EN300-19930____EN300-00716	N/A	S1c2c(cc([N+]([O-])=O)cc2)C=C1C(=O)Nc3c(cccc3)C(=O)N	SAVI-Space-2024	rxn6038_0_a_kill_0	EN300-19930	Fc1c(N)ccc(F)c1	EN300-00716	S1c2c(cc([N+](=O)O)cc2)C=C1C(=O)O
S1c2c(cc([N+]([O-])=O)cc2)C=C1C(=O)Nc3c(c(ccc3)C)C	212	fCSFP4	0.737	rxn6038_0_a_kill_0____EN300-19069____EN300-00716	N/A	S1c2c(cc([N+]([O-])=O)cc2)C=C1C(=O)Nc3c(cccc3)C(=O)N	SAVI-Space-2024	rxn6038_0_a_kill_0	EN300-19069	Nc1c(c(ccc1)C)C	EN300-00716	S1c2c(cc([N+](=O)O)cc2)C=C1C(=O)O
S1c2c(cc([N+]([O-])=O)cc2)C=C1C(=O)Nc3c(cc(cc3)C)C	213	fCSFP4	0.737	rxn6038_0_a_kill_0____EN300-17981 EN300-29999"____EN300-00716"	N/A	S1c2c(cc([N+]([O-])=O)cc2)C=C1C(=O)Nc3c(cccc3)C(=O)N	SAVI-Space-2024	rxn6038_0_a_kill_0	EN300-17981 EN300-29999""	Nc1c(cc(cc1)C)C	EN300-00716	S1c2c(cc([N+](=O)O)cc2)C=C1C(=O)O
S1c2c(cncc2)C=C1C(=O)Nc3c(cccc3)C(=O)N	214	fCSFP4	0.736	rxn6038_0_a_kill_0____EN300-17791____EN300-2081724	N/A	S1c2c(cc([N+]([O-])=O)cc2)C=C1C(=O)Nc3c(cccc3)C(=O)N	SAVI-Space-2024	rxn6038_0_a_kill_0	EN300-17791	O=C(N)c1c(N)cccc1	EN300-2081724	S1c2c(cncc2)C=C1C(=O)O
S1c2c(cc([N+]([O-])=O)cc2)C=C1C(=O)Nc3cc(OC(C)C)c(cc3)C(=O)N	215	fCSFP4	0.736	rxn6038_0_a_kill_0____EN300-188364____EN300-00716	N/A	S1c2c(cc([N+]([O-])=O)cc2)C=C1C(=O)Nc3c(cccc3)C(=O)N	SAVI-Space-2024	rxn6038_0_a_kill_0	EN300-188364	O=C(N)c1c(OC(C)C)cc(N)cc1	EN300-00716	S1c2c(cc([N+](=O)O)cc2)C=C1C(=O)O
S1c2c(cc([N+]([O-])=O)cc2)C=C1C(=O)Nc3c(cc(C#N)cc3)C([O-])=O	216	fCSFP4	0.736	rxn6038_0_a_kill_0____EN300-134670____EN300-00716	N/A	S1c2c(cc([N+]([O-])=O)cc2)C=C1C(=O)Nc3c(cccc3)C(=O)N	SAVI-Space-2024	rxn6038_0_a_kill_0	EN300-134670	O=C(OC)c1c(N)ccc(C#N)c1	EN300-00716	S1c2c(cc([N+](=O)O)cc2)C=C1C(=O)O
S1c2c(cc([N+]([O-])=O)cc2)C=C1C(=O)Nc3c(cc(OC)cc3)C([O-])=O	217	fCSFP4	0.736	rxn6038_0_a_kill_0____EN300-54928____EN300-00716	N/A	S1c2c(cc([N+]([O-])=O)cc2)C=C1C(=O)Nc3c(cccc3)C(=O)N	SAVI-Space-2024	rxn6038_0_a_kill_0	EN300-54928	O=C(OC)c1c(N)ccc(OC)c1	EN300-00716	S1c2c(cc([N+](=O)O)cc2)C=C1C(=O)O
S1c2c(cc([N+]([O-])=O)cc2)C=C1C(=O)Nc3c(cc(cc3)CC)C([O-])=O	218	fCSFP4	0.736	rxn6038_0_a_kill_0____EN300-79007____EN300-00716	N/A	S1c2c(cc([N+]([O-])=O)cc2)C=C1C(=O)Nc3c(cccc3)C(=O)N	SAVI-Space-2024	rxn6038_0_a_kill_0	EN300-79007	O=C(OC)c1c(N)ccc(c1)CC	EN300-00716	S1c2c(cc([N+](=O)O)cc2)C=C1C(=O)O
S1c2c(cc([N+]([O-])=O)cc2)C=C1C(=O)Nc3c(ccc(OC)c3)C(=O)C	219	fCSFP4	0.736	rxn6038_0_a_kill_0____EN300-170478____EN300-00716	N/A	S1c2c(cc([N+]([O-])=O)cc2)C=C1C(=O)Nc3c(cccc3)C(=O)N	SAVI-Space-2024	rxn6038_0_a_kill_0	EN300-170478	O=C(c1c(N)cc(OC)cc1)C	EN300-00716	S1c2c(cc([N+](=O)O)cc2)C=C1C(=O)O
S1c2c(cc([N+]([O-])=O)cc2)C=C1C(=O)Nc3c(ccc(OC)c3)C([O-])=O	220	fCSFP4	0.736	rxn6038_0_a_kill_0____EN300-73522____EN300-00716	N/A	S1c2c(cc([N+]([O-])=O)cc2)C=C1C(=O)Nc3c(cccc3)C(=O)N	SAVI-Space-2024	rxn6038_0_a_kill_0	EN300-73522	O=C(OC)c1c(N)cc(OC)cc1	EN300-00716	S1c2c(cc([N+](=O)O)cc2)C=C1C(=O)O
S1c2c(cc([N+]([O-])=O)cc2)C=C1C(=O)NC3=C(SC=C3)C([O-])=O	221	fCSFP4	0.735	rxn6038_0_a_kill_0____EN300-21032____EN300-00716	N/A	S1c2c(cc([N+]([O-])=O)cc2)C=C1C(=O)Nc3c(cccc3)C(=O)N	SAVI-Space-2024	rxn6038_0_a_kill_0	EN300-21032	S1C(C(=O)OC)=C(N)C=C1	EN300-00716	S1c2c(cc([N+](=O)O)cc2)C=C1C(=O)O
S1c2c(cc([N+]([O-])=O)cc2)C=C1C(=O)Nc3c(O)cccc3C([O-])=O	222	fCSFP4	0.735	rxn6038_0_a_kill_0____EN300-141481____EN300-00716	N/A	S1c2c(cc([N+]([O-])=O)cc2)C=C1C(=O)Nc3c(cccc3)C(=O)N	SAVI-Space-2024	rxn6038_0_a_kill_0	EN300-141481	O=C(OC)c1c(N)c(OCc2ccccc2)ccc1	EN300-00716	S1c2c(cc([N+](=O)O)cc2)C=C1C(=O)O
S1c2c(cccc2)C=C1C(=O)Nc3c(cc(cc3)C([O-])=O)C(=O)N	223	fCSFP4	0.735	rxn6038_0_a_kill_0____EN300-8649028____EN300-13076	N/A	S1c2c(cc([N+]([O-])=O)cc2)C=C1C(=O)Nc3c(cccc3)C(=O)N	SAVI-Space-2024	rxn6038_0_a_kill_0	EN300-8649028	O=C(OC)c1cc(c(N)cc1)C(=O)N	EN300-13076	S1c2c(cccc2)C=C1C(=O)O
S1c2c(cc([N+]([O-])=O)cc2)C=C1C(=O)Nc3cc(ccc3)C(=O)c4ccccc4	224	fCSFP4	0.734	rxn6038_0_a_kill_0____EN300-52314____EN300-00716	N/A	S1c2c(cc([N+]([O-])=O)cc2)C=C1C(=O)Nc3c(cccc3)C(=O)N	SAVI-Space-2024	rxn6038_0_a_kill_0	EN300-52314	O=C(c1cc(N)ccc1)c2ccccc2	EN300-00716	S1c2c(cc([N+](=O)O)cc2)C=C1C(=O)O
S1c2c(cc([N+]([O-])=O)cc2)C=C1C(=O)Nc3cc(c(F)cc3)C(=O)c4ccccc4	225	fCSFP4	0.733	rxn6038_0_a_kill_0____EN300-343904____EN300-00716	N/A	S1c2c(cc([N+]([O-])=O)cc2)C=C1C(=O)Nc3c(cccc3)C(=O)N	SAVI-Space-2024	rxn6038_0_a_kill_0	EN300-343904	Fc1c(cc(N)cc1)C(=O)c2ccccc2	EN300-00716	S1c2c(cc([N+](=O)O)cc2)C=C1C(=O)O
S1c2c(cc([N+]([O-])=O)cc2)C=C1C(=O)Nc3cc(c(cc3)C)C(=O)c4ccccc4	226	fCSFP4	0.733	rxn6038_0_a_kill_0____EN300-343435____EN300-00716	N/A	S1c2c(cc([N+]([O-])=O)cc2)C=C1C(=O)Nc3c(cccc3)C(=O)N	SAVI-Space-2024	rxn6038_0_a_kill_0	EN300-343435	O=C(c1c(ccc(N)c1)C)c2ccccc2	EN300-00716	S1c2c(cc([N+](=O)O)cc2)C=C1C(=O)O
S1c2c(cc([N+]([O-])=O)cc2)C=C1C(=O)Nc3c(F)cc(F)c(F)c3	227	fCSFP4	0.732	rxn6038_0_a_kill_0____EN300-65646____EN300-00716	N/A	S1c2c(cc([N+]([O-])=O)cc2)C=C1C(=O)Nc3c(cccc3)C(=O)N	SAVI-Space-2024	rxn6038_0_a_kill_0	EN300-65646	Fc1c(F)cc(N)c(F)c1	EN300-00716	S1c2c(cc([N+](=O)O)cc2)C=C1C(=O)O
S1c2c(cc([N+]([O-])=O)cc2)C=C1C(=O)Nc3c(cc(c(c3)C)C)C	228	fCSFP4	0.732	rxn6038_0_a_kill_0____EN300-102801____EN300-00716	N/A	S1c2c(cc([N+]([O-])=O)cc2)C=C1C(=O)Nc3c(cccc3)C(=O)N	SAVI-Space-2024	rxn6038_0_a_kill_0	EN300-102801	Nc1c(cc(c(c1)C)C)C	EN300-00716	S1c2c(cc([N+](=O)O)cc2)C=C1C(=O)O
S1c2c(cc([N+]([O-])=O)cc2)C=C1C(=O)Nc3cc(ccc3)C(=O)NC(=O)N	229	fCSFP4	0.732	rxn6038_0_a_kill_0____EN300-200592____EN300-00716	N/A	S1c2c(cc([N+]([O-])=O)cc2)C=C1C(=O)Nc3c(cccc3)C(=O)N	SAVI-Space-2024	rxn6038_0_a_kill_0	EN300-200592	O=C(NC(=O)c1cc(N)ccc1)N	EN300-00716	S1c2c(cc([N+](=O)O)cc2)C=C1C(=O)O
S=C(N)c1c(NC(=O)C=2Sc3c(cc(N)cc3)C2)cccc1	230	fCSFP4	0.732	rxn6038_0_a_kill_0____EN300-14417____EN300-6502803	N/A	S1c2c(cc([N+]([O-])=O)cc2)C=C1C(=O)Nc3c(cccc3)C(=O)N	SAVI-Space-2024	rxn6038_0_a_kill_0	EN300-14417	S=C(N)c1c(N)cccc1	EN300-6502803	S1c2c(cc(NC(=O)C)cc2)C=C1C(=O)O
S(=O)(c1c(NC(=O)C=2Sc3c(cc([N+]([O-])=O)cc3)C2)cccc1)C	231	fCSFP4	0.731	rxn6038_0_a_kill_0____EN300-51159____EN300-00716	N/A	S1c2c(cc([N+]([O-])=O)cc2)C=C1C(=O)Nc3c(cccc3)C(=O)N	SAVI-Space-2024	rxn6038_0_a_kill_0	EN300-51159	S(=O)(c1c(N)cccc1)C	EN300-00716	S1c2c(cc([N+](=O)O)cc2)C=C1C(=O)O
S(c1c(NC(=O)C=2Sc3c(cc([N+]([O-])=O)cc3)C2)cccc1)C(C)C	232	fCSFP4	0.731	rxn6038_0_a_kill_0____EN300-108161____EN300-00716	N/A	S1c2c(cc([N+]([O-])=O)cc2)C=C1C(=O)Nc3c(cccc3)C(=O)N	SAVI-Space-2024	rxn6038_0_a_kill_0	EN300-108161	S(c1c(N)cccc1)C(C)C	EN300-00716	S1c2c(cc([N+](=O)O)cc2)C=C1C(=O)O
S1c2c(cc([N+]([O-])=O)cc2)C=C1C(=O)Nc3c(OC(C)C)cccc3	233	fCSFP4	0.731	rxn6038_0_a_kill_0____EN300-39372____EN300-00716	N/A	S1c2c(cc([N+]([O-])=O)cc2)C=C1C(=O)Nc3c(cccc3)C(=O)N	SAVI-Space-2024	rxn6038_0_a_kill_0	EN300-39372	O(c1c(N)cccc1)C(C)C	EN300-00716	S1c2c(cc([N+](=O)O)cc2)C=C1C(=O)O
S1c2c(cc([N+]([O-])=O)cc2)C=C1C(=O)Nc3c(Oc4c(cccc4)C)cccc3	234	fCSFP4	0.731	rxn6038_0_a_kill_0____EN300-7407266____EN300-00716	N/A	S1c2c(cc([N+]([O-])=O)cc2)C=C1C(=O)Nc3c(cccc3)C(=O)N	SAVI-Space-2024	rxn6038_0_a_kill_0	EN300-7407266	O(c1c(N)cccc1)c2c(cccc2)C	EN300-00716	S1c2c(cc([N+](=O)O)cc2)C=C1C(=O)O
S1c2c(cc([N+]([O-])=O)cc2)C=C1C(=O)Nc3c(cc(F)c(F)c3)C(=O)C	235	fCSFP4	0.731	rxn6038_0_a_kill_0____EN300-51816337____EN300-00716	N/A	S1c2c(cc([N+]([O-])=O)cc2)C=C1C(=O)Nc3c(cccc3)C(=O)N	SAVI-Space-2024	rxn6038_0_a_kill_0	EN300-51816337	Fc1c(F)cc(c(N)c1)C(=O)C	EN300-00716	S1c2c(cc([N+](=O)O)cc2)C=C1C(=O)O
S1c2c(cc([N+]([O-])=O)cc2)C=C1C(=O)Nc3c(cccc3)C=4C=NNC4	236	fCSFP4	0.731	rxn6038_0_a_kill_0____EN300-133672____EN300-00716	N/A	S1c2c(cc([N+]([O-])=O)cc2)C=C1C(=O)Nc3c(cccc3)C(=O)N	SAVI-Space-2024	rxn6038_0_a_kill_0	EN300-133672	N=1NC=C(c2c(N)cccc2)C1	EN300-00716	S1c2c(cc([N+](=O)O)cc2)C=C1C(=O)O
S1c2c(cc([N+]([O-])=O)cc2)C=C1C(=O)Nc3c(cccc3)CC(C)C	237	fCSFP4	0.731	rxn6038_0_a_kill_0____EN300-106284____EN300-00716	N/A	S1c2c(cc([N+]([O-])=O)cc2)C=C1C(=O)Nc3c(cccc3)C(=O)N	SAVI-Space-2024	rxn6038_0_a_kill_0	EN300-106284	Nc1c(cccc1)CC(C)C	EN300-00716	S1c2c(cc([N+](=O)O)cc2)C=C1C(=O)O
S1c2c(cc([N+]([O-])=O)cc2)C=C1C(=O)Nc3c(cccc3)CC([O-])=O	238	fCSFP4	0.731	rxn6038_0_a_kill_0____EN300-97652____EN300-00716	N/A	S1c2c(cc([N+]([O-])=O)cc2)C=C1C(=O)Nc3c(cccc3)C(=O)N	SAVI-Space-2024	rxn6038_0_a_kill_0	EN300-97652	O=C(OC)Cc1c(N)cccc1	EN300-00716	S1c2c(cc([N+](=O)O)cc2)C=C1C(=O)O
S1c2c(cc([N+]([O-])=O)cc2)C=C1C(=O)Nc3c(cccc3)COCC	239	fCSFP4	0.731	rxn6038_0_a_kill_0____EN300-43444____EN300-00716	N/A	S1c2c(cc([N+]([O-])=O)cc2)C=C1C(=O)Nc3c(cccc3)C(=O)N	SAVI-Space-2024	rxn6038_0_a_kill_0	EN300-43444	O(Cc1c(N)cccc1)CC	EN300-00716	S1c2c(cc([N+](=O)O)cc2)C=C1C(=O)O
S1c2c(cc([N+]([O-])=O)cc2)C=C1C(=O)Nc3c(cccc3)C[NH+](C)C	240	fCSFP4	0.731	rxn6038_0_a_kill_0____EN300-226585 EN300-36231"____EN300-00716"	N/A	S1c2c(cc([N+]([O-])=O)cc2)C=C1C(=O)Nc3c(cccc3)C(=O)N	SAVI-Space-2024	rxn6038_0_a_kill_0	EN300-226585 EN300-36231""	N(Cc1c(N)cccc1)(C)C	EN300-00716	S1c2c(cc([N+](=O)O)cc2)C=C1C(=O)O
S1c2c(cc([N+]([O-])=O)cc2)C=C1C(=O)Nc3c(F)c([N+]([O-])=O)ccc3	241	fCSFP4	0.730	rxn6038_0_a_kill_0____EN300-57062____EN300-00716	N/A	S1c2c(cc([N+]([O-])=O)cc2)C=C1C(=O)Nc3c(cccc3)C(=O)N	SAVI-Space-2024	rxn6038_0_a_kill_0	EN300-57062	Fc1c([N+](=O)O)cccc1N	EN300-00716	S1c2c(cc([N+](=O)O)cc2)C=C1C(=O)O
S1c2c(cc([N+]([O-])=O)cc2)C=C1C(=O)Nc3c(c([N+]([O-])=O)ccc3)C	242	fCSFP4	0.730	rxn6038_0_a_kill_0____EN300-20624____EN300-00716	N/A	S1c2c(cc([N+]([O-])=O)cc2)C=C1C(=O)Nc3c(cccc3)C(=O)N	SAVI-Space-2024	rxn6038_0_a_kill_0	EN300-20624	O=[N+](O)c1c(c(N)ccc1)C	EN300-00716	S1c2c(cc([N+](=O)O)cc2)C=C1C(=O)O
S1c2c(cc([N+]([O-])=O)cc2)C=C1C(=O)Nc3c(F)cccc3F	243	fCSFP4	0.730	rxn6038_0_a_kill_0____EN300-19913____EN300-00716	N/A	S1c2c(cc([N+]([O-])=O)cc2)C=C1C(=O)Nc3c(cccc3)C(=O)N	SAVI-Space-2024	rxn6038_0_a_kill_0	EN300-19913	Fc1c(N)c(F)ccc1	EN300-00716	S1c2c(cc([N+](=O)O)cc2)C=C1C(=O)O
S1c2c(cc([N+]([O-])=O)cc2)C=C1C(=O)Nc3c(cccc3C)C	244	fCSFP4	0.730	rxn6038_0_a_kill_0____EN300-17976____EN300-00716	N/A	S1c2c(cc([N+]([O-])=O)cc2)C=C1C(=O)Nc3c(cccc3)C(=O)N	SAVI-Space-2024	rxn6038_0_a_kill_0	EN300-17976	Nc1c(cccc1C)C	EN300-00716	S1c2c(cc([N+](=O)O)cc2)C=C1C(=O)O
S1c2c(cc([N+]([O-])=O)cc2)C=C1C(=O)Nc3cc(cc(c3)C)C(=O)N	245	fCSFP4	0.730	rxn6038_0_a_kill_0____EN300-243620 EN300-27701319"____EN300-00716"	N/A	S1c2c(cc([N+]([O-])=O)cc2)C=C1C(=O)Nc3c(cccc3)C(=O)N	SAVI-Space-2024	rxn6038_0_a_kill_0	EN300-243620 EN300-27701319""	O=C(N)c1cc(N)cc(c1)C	EN300-00716	S1c2c(cc([N+](=O)O)cc2)C=C1C(=O)O
S1c2c(cc([N+]([O-])=O)cc2)C=C1C(=O)Nc3c([N+]([O-])=O)ccc(F)c3C(=O)N	246	fCSFP4	0.730	rxn6038_0_a_kill_0____EN300-8650760____EN300-00716	N/A	S1c2c(cc([N+]([O-])=O)cc2)C=C1C(=O)Nc3c(cccc3)C(=O)N	SAVI-Space-2024	rxn6038_0_a_kill_0	EN300-8650760	Fc1c(c(N)c([N+](=O)O)cc1)C(=O)N	EN300-00716	S1c2c(cc([N+](=O)O)cc2)C=C1C(=O)O
S1c2c(cc([N+]([O-])=O)cc2)C=C1C(=O)Nc3c(cc(C#N)cc3)C(=O)C	247	fCSFP4	0.730	rxn6038_0_a_kill_0____EN300-223247____EN300-00716	N/A	S1c2c(cc([N+]([O-])=O)cc2)C=C1C(=O)Nc3c(cccc3)C(=O)N	SAVI-Space-2024	rxn6038_0_a_kill_0	EN300-223247	O=C(c1c(N)ccc(C#N)c1)C	EN300-00716	S1c2c(cc([N+](=O)O)cc2)C=C1C(=O)O
S1c2c(cc([N+]([O-])=O)cc2)C=C1C(=O)Nc3c(cncc3)C(=O)CC	248	fCSFP4	0.730	rxn6038_0_a_kill_0____EN300-127128 EN300-37409042"____EN300-00716"	N/A	S1c2c(cc([N+]([O-])=O)cc2)C=C1C(=O)Nc3c(cccc3)C(=O)N	SAVI-Space-2024	rxn6038_0_a_kill_0	EN300-127128 EN300-37409042""	O=C(c1c(N)ccnc1)CC	EN300-00716	S1c2c(cc([N+](=O)O)cc2)C=C1C(=O)O
S1C(C(=O)Nc2c(cccc2)C(=O)N)=CC=3C1=CSC3	249	fCSFP4	0.729	rxn6038_0_a_kill_0____EN300-17791____EN300-299321	N/A	S1c2c(cc([N+]([O-])=O)cc2)C=C1C(=O)Nc3c(cccc3)C(=O)N	SAVI-Space-2024	rxn6038_0_a_kill_0	EN300-17791	O=C(N)c1c(N)cccc1	EN300-299321	S1C(C(=O)O)=CC=2C1=CSC2
S1c2c(cc([N+]([O-])=O)cc2)C=C1C(=O)Nc3ccc(cc3)C(=O)NN	250	fCSFP4	0.729	rxn6038_0_a_kill_0____EN300-18128____EN300-00716	N/A	S1c2c(cc([N+]([O-])=O)cc2)C=C1C(=O)Nc3c(cccc3)C(=O)N	SAVI-Space-2024	rxn6038_0_a_kill_0	EN300-18128	O=C(NN)c1ccc(N)cc1	EN300-00716	S1c2c(cc([N+](=O)O)cc2)C=C1C(=O)O
S1c2c(cc([N+]([O-])=O)cc2)C=C1C(=O)Nc3c(F)cc(cc3)C(=O)NN	251	fCSFP4	0.729	rxn6038_0_a_kill_0____EN300-3026172____EN300-00716	N/A	S1c2c(cc([N+]([O-])=O)cc2)C=C1C(=O)Nc3c(cccc3)C(=O)N	SAVI-Space-2024	rxn6038_0_a_kill_0	EN300-3026172	Fc1c(N)ccc(c1)C(=O)NN	EN300-00716	S1c2c(cc([N+](=O)O)cc2)C=C1C(=O)O
S1c2c(cc([N+]([O-])=O)cc2)C=C1C(=O)Nc3c(F)cccc3C([O-])=O	252	fCSFP4	0.729	rxn6038_0_a_kill_0____EN300-153703____EN300-00716	N/A	S1c2c(cc([N+]([O-])=O)cc2)C=C1C(=O)Nc3c(cccc3)C(=O)N	SAVI-Space-2024	rxn6038_0_a_kill_0	EN300-153703	Fc1c(N)c(ccc1)C(=O)OC	EN300-00716	S1c2c(cc([N+](=O)O)cc2)C=C1C(=O)O
S1c2c(cc([N+]([O-])=O)cc2)C=C1C(=O)Nc3c(cccc3C)C(=O)C	253	fCSFP4	0.729	rxn6038_0_a_kill_0____EN300-45232437____EN300-00716	N/A	S1c2c(cc([N+]([O-])=O)cc2)C=C1C(=O)Nc3c(cccc3)C(=O)N	SAVI-Space-2024	rxn6038_0_a_kill_0	EN300-45232437	O=C(c1c(N)c(ccc1)C)C	EN300-00716	S1c2c(cc([N+](=O)O)cc2)C=C1C(=O)O
S1c2c(cc([N+]([O-])=O)cc2)C=C1C(=O)Nc3c(cccc3C)C([O-])=O	254	fCSFP4	0.729	rxn6038_0_a_kill_0____EN300-43096____EN300-00716	N/A	S1c2c(cc([N+]([O-])=O)cc2)C=C1C(=O)Nc3c(cccc3)C(=O)N	SAVI-Space-2024	rxn6038_0_a_kill_0	EN300-43096	O=C(OC)c1c(N)c(ccc1)C	EN300-00716	S1c2c(cc([N+](=O)O)cc2)C=C1C(=O)O
S1c2c(cc([N+]([O-])=O)cc2)C=C1C(=O)Nc3c(F)ccc([N+]([O-])=O)c3	255	fCSFP4	0.728	rxn6038_0_a_kill_0____EN300-17975____EN300-00716	N/A	S1c2c(cc([N+]([O-])=O)cc2)C=C1C(=O)Nc3c(cccc3)C(=O)N	SAVI-Space-2024	rxn6038_0_a_kill_0	EN300-17975	Fc1c(N)cc([N+](=O)O)cc1	EN300-00716	S1c2c(cc([N+](=O)O)cc2)C=C1C(=O)O
S1c2c(cc([N+]([O-])=O)cc2)C=C1C(=O)Nc3c(ccc([N+]([O-])=O)c3)C	256	fCSFP4	0.728	rxn6038_0_a_kill_0____EN300-17407____EN300-00716	N/A	S1c2c(cc([N+]([O-])=O)cc2)C=C1C(=O)Nc3c(cccc3)C(=O)N	SAVI-Space-2024	rxn6038_0_a_kill_0	EN300-17407	O=[N+](O)c1cc(N)c(cc1)C	EN300-00716	S1c2c(cc([N+](=O)O)cc2)C=C1C(=O)O
S1c2c(cc([N+]([O-])=O)cc2)C(=C1C(=O)Nc3c(cccc3)C(=O)N)C	257	fCSFP4	0.728	rxn6038_0_a_kill_0____EN300-17791____EN300-11750267	N/A	S1c2c(cc([N+]([O-])=O)cc2)C=C1C(=O)Nc3c(cccc3)C(=O)N	SAVI-Space-2024	rxn6038_0_a_kill_0	EN300-17791	O=C(N)c1c(N)cccc1	EN300-11750267	S1c2c(cc([N+](=O)O)cc2)C(=C1C(=O)O)C
S1c2c(cc([N+]([O-])=O)cc2)C=C1C(=O)Nc3c(OC(C)C)cc(cc3)C(=O)N	258	fCSFP4	0.728	rxn6038_0_a_kill_0____EN300-255460____EN300-00716	N/A	S1c2c(cc([N+]([O-])=O)cc2)C=C1C(=O)Nc3c(cccc3)C(=O)N	SAVI-Space-2024	rxn6038_0_a_kill_0	EN300-255460	O=C(N)c1cc(OC(C)C)c(N)cc1	EN300-00716	S1c2c(cc([N+](=O)O)cc2)C=C1C(=O)O
S1c2c(cc(NC(=O)c3c(cccc3)C(=O)N)cc2)C=C1C([O-])=O	259	fCSFP4	0.727	rxn6038_0_a_kill_0____EN300-41620____EN300-223398	N/A	S1c2c(cc([N+]([O-])=O)cc2)C=C1C(=O)Nc3c(cccc3)C(=O)N	SAVI-Space-2024	rxn6038_0_a_kill_0	EN300-41620	S1c2c(cc(N)cc2)C=C1C(=O)OC	EN300-223398	O=C(O)c1c(cccc1)C(=O)N
S1c2c(cc([N+]([O-])=O)cc2)C=C1C(=O)Nc3cc(ccc3)C(=O)NN	260	fCSFP4	0.727	rxn6038_0_a_kill_0____EN300-17375____EN300-00716	N/A	S1c2c(cc([N+]([O-])=O)cc2)C=C1C(=O)Nc3c(cccc3)C(=O)N	SAVI-Space-2024	rxn6038_0_a_kill_0	EN300-17375	O=C(NN)c1cc(N)ccc1	EN300-00716	S1c2c(cc([N+](=O)O)cc2)C=C1C(=O)O
S(=O)(=O)(N)c1c(NC(=O)C=2Sc3c(cc([N+]([O-])=O)cc3)C2)cccc1	261	fCSFP4	0.727	rxn6038_0_a_kill_0____EN300-50902____EN300-00716	N/A	S1c2c(cc([N+]([O-])=O)cc2)C=C1C(=O)Nc3c(cccc3)C(=O)N	SAVI-Space-2024	rxn6038_0_a_kill_0	EN300-50902	S(=O)(=O)(N)c1c(N)cccc1	EN300-00716	S1c2c(cc([N+](=O)O)cc2)C=C1C(=O)O
S1c2c(cc([N+]([O-])=O)cc2)C=C1C(=O)Nc3c(OC)c(ccc3)C([O-])=O	262	fCSFP4	0.727	rxn6038_0_a_kill_0____EN300-263777 EN300-263778"____EN300-00716"	N/A	S1c2c(cc([N+]([O-])=O)cc2)C=C1C(=O)Nc3c(cccc3)C(=O)N	SAVI-Space-2024	rxn6038_0_a_kill_0	EN300-263777 EN300-263778""	O=C(OC)c1c(OC)c(N)ccc1	EN300-00716	S1c2c(cc([N+](=O)O)cc2)C=C1C(=O)O
S1c2c(cc([N+]([O-])=O)cc2)C=C1C(=O)Nc3c(nccc3)C([O-])=O	263	fCSFP4	0.727	rxn6038_0_a_kill_0____EN300-131011____EN300-00716	N/A	S1c2c(cc([N+]([O-])=O)cc2)C=C1C(=O)Nc3c(cccc3)C(=O)N	SAVI-Space-2024	rxn6038_0_a_kill_0	EN300-131011	O=C(OC)c1ncccc1N	EN300-00716	S1c2c(cc([N+](=O)O)cc2)C=C1C(=O)O
S1c2c(cc([N+]([O-])=O)cc2)C=C1C(=O)Nc3c(cccc3)C(=O)N4CC[NH+](CC)CC4	264	fCSFP4	0.727	rxn6038_0_a_kill_0____EN300-186520____EN300-00716	N/A	S1c2c(cc([N+]([O-])=O)cc2)C=C1C(=O)Nc3c(cccc3)C(=O)N	SAVI-Space-2024	rxn6038_0_a_kill_0	EN300-186520	O=C(N1CCN(CC)CC1)c2c(N)cccc2	EN300-00716	S1c2c(cc([N+](=O)O)cc2)C=C1C(=O)O
S1c2c(cc(Nc3c(ccc([N+]([O-])=O)c3)C(=O)N)cc2)C=C1C([O-])=O	265	fCSFP4	0.726	rxn6041_0_a_kill_0____EN300-186714____EN300-6745919	N/A	S1c2c(cc([N+]([O-])=O)cc2)C=C1C(=O)Nc3c(cccc3)C(=O)N	SAVI-Space-2024	rxn6041_0_a_kill_0	EN300-186714	Brc1cc2c(SC(C(=O)O)=C2)cc1	EN300-6745919	O=[N+](O)c1cc(N)c(cc1)C(=O)N
S1c2c(cc([N+]([O-])=O)cc2)C=C1C(=O)NC=3C(c4ccccc4)=CSC3	266	fCSFP4	0.726	rxn6038_0_a_kill_0____EN300-218964____EN300-00716	N/A	S1c2c(cc([N+]([O-])=O)cc2)C=C1C(=O)Nc3c(cccc3)C(=O)N	SAVI-Space-2024	rxn6038_0_a_kill_0	EN300-218964	S1C=C(N)C(c2ccccc2)=C1	EN300-00716	S1c2c(cc([N+](=O)O)cc2)C=C1C(=O)O
S1c2c(cc([N+]([O-])=O)cc2)C=C1C(=O)Nc3ccc(N)cc3	267	fCSFP4	0.726	rxn6038_0_a_kill_0____EN300-11875____EN300-00716	N/A	S1c2c(cc([N+]([O-])=O)cc2)C=C1C(=O)Nc3c(cccc3)C(=O)N	SAVI-Space-2024	rxn6038_0_a_kill_0	EN300-11875	S(=O)(=O)(Nc1ccc(N)cc1)c2ccc(cc2)C	EN300-00716	S1c2c(cc([N+](=O)O)cc2)C=C1C(=O)O
S(c1c(NC(=O)C=2Sc3c(cc([N+]([O-])=O)cc3)C2)cccc1)CCC(=O)N	268	fCSFP4	0.726	rxn6038_0_a_kill_0____EN300-68624____EN300-00716	N/A	S1c2c(cc([N+]([O-])=O)cc2)C=C1C(=O)Nc3c(cccc3)C(=O)N	SAVI-Space-2024	rxn6038_0_a_kill_0	EN300-68624	S(c1c(N)cccc1)CCC(=O)N	EN300-00716	S1c2c(cc([N+](=O)O)cc2)C=C1C(=O)O
S1c2c(cc([N+]([O-])=O)cc2)C=C1C(=O)Nc3c(OCCC(=O)N)cccc3	269	fCSFP4	0.726	rxn6038_0_a_kill_0____EN300-43648____EN300-00716	N/A	S1c2c(cc([N+]([O-])=O)cc2)C=C1C(=O)Nc3c(cccc3)C(=O)N	SAVI-Space-2024	rxn6038_0_a_kill_0	EN300-43648	O=C(N)CCOc1c(N)cccc1	EN300-00716	S1c2c(cc([N+](=O)O)cc2)C=C1C(=O)O
S=C(N)c1c(NC(=O)C=2Sc3c(cc(F)cc3)C2)cccc1	270	fCSFP4	0.726	rxn6038_0_a_kill_0____EN300-14417____EN300-11818	N/A	S1c2c(cc([N+]([O-])=O)cc2)C=C1C(=O)Nc3c(cccc3)C(=O)N	SAVI-Space-2024	rxn6038_0_a_kill_0	EN300-14417	S=C(N)c1c(N)cccc1	EN300-11818	S1c2c(cc(F)cc2)C=C1C(=O)O
S=C(N)c1c(NC(=O)C=2Sc3c(cc(cc3)C)C2)cccc1	271	fCSFP4	0.726	rxn6038_0_a_kill_0____EN300-14417____EN300-100328	N/A	S1c2c(cc([N+]([O-])=O)cc2)C=C1C(=O)Nc3c(cccc3)C(=O)N	SAVI-Space-2024	rxn6038_0_a_kill_0	EN300-14417	S=C(N)c1c(N)cccc1	EN300-100328	S1c2c(cc(cc2)C)C=C1C(=O)O
S(CCc1c(NC(=O)C=2Sc3c(cc([N+]([O-])=O)cc3)C2)cccc1)C	272	fCSFP4	0.725	rxn6038_0_a_kill_0____EN300-331817____EN300-00716	N/A	S1c2c(cc([N+]([O-])=O)cc2)C=C1C(=O)Nc3c(cccc3)C(=O)N	SAVI-Space-2024	rxn6038_0_a_kill_0	EN300-331817	S(CCc1c(N)cccc1)C	EN300-00716	S1c2c(cc([N+](=O)O)cc2)C=C1C(=O)O
S(c1c(NC(=O)C=2Sc3c(cc([N+]([O-])=O)cc3)C2)cccc1)C4CC4	273	fCSFP4	0.725	rxn6038_0_a_kill_0____EN300-1238756____EN300-00716	N/A	S1c2c(cc([N+]([O-])=O)cc2)C=C1C(=O)Nc3c(cccc3)C(=O)N	SAVI-Space-2024	rxn6038_0_a_kill_0	EN300-1238756	S(c1c(N)cccc1)C2CC2	EN300-00716	S1c2c(cc([N+](=O)O)cc2)C=C1C(=O)O
S(c1c(NC(=O)C=2Sc3c(cc([N+]([O-])=O)cc3)C2)cccc1)Cc4ccccc4	274	fCSFP4	0.725	rxn6038_0_a_kill_0____EN300-13179____EN300-00716	N/A	S1c2c(cc([N+]([O-])=O)cc2)C=C1C(=O)Nc3c(cccc3)C(=O)N	SAVI-Space-2024	rxn6038_0_a_kill_0	EN300-13179	S(c1c(N)cccc1)Cc2ccccc2	EN300-00716	S1c2c(cc([N+](=O)O)cc2)C=C1C(=O)O
S(c1cc(c(NC(=O)C=2Sc3c(cc([N+]([O-])=O)cc3)C2)cc1)C)c4ccccc4	275	fCSFP4	0.725	rxn6038_0_a_kill_0____EN300-54280____EN300-00716	N/A	S1c2c(cc([N+]([O-])=O)cc2)C=C1C(=O)Nc3c(cccc3)C(=O)N	SAVI-Space-2024	rxn6038_0_a_kill_0	EN300-54280	S(c1cc(c(N)cc1)C)c2ccccc2	EN300-00716	S1c2c(cc([N+](=O)O)cc2)C=C1C(=O)O
S1c2c(cc([N+]([O-])=O)cc2)C=C1C(=O)Nc3c(F)cc(cc3)Cc4ccccc4	276	fCSFP4	0.725	rxn6038_0_a_kill_0____EN300-37462887____EN300-00716	N/A	S1c2c(cc([N+]([O-])=O)cc2)C=C1C(=O)Nc3c(cccc3)C(=O)N	SAVI-Space-2024	rxn6038_0_a_kill_0	EN300-37462887	Fc1c(N)ccc(c1)Cc2ccccc2	EN300-00716	S1c2c(cc([N+](=O)O)cc2)C=C1C(=O)O
S1c2c(cc([N+]([O-])=O)cc2)C=C1C(=O)Nc3c(OC4CC4)cccc3	277	fCSFP4	0.725	rxn6038_0_a_kill_0____EN300-37367279____EN300-00716	N/A	S1c2c(cc([N+]([O-])=O)cc2)C=C1C(=O)Nc3c(cccc3)C(=O)N	SAVI-Space-2024	rxn6038_0_a_kill_0	EN300-37367279	O(c1c(N)cccc1)C2CC2	EN300-00716	S1c2c(cc([N+](=O)O)cc2)C=C1C(=O)O
S1c2c(cc([N+]([O-])=O)cc2)C=C1C(=O)Nc3c(OCCC)cccc3	278	fCSFP4	0.725	rxn6038_0_a_kill_0____EN300-08901 EN300-40655"____EN300-00716"	N/A	S1c2c(cc([N+]([O-])=O)cc2)C=C1C(=O)Nc3c(cccc3)C(=O)N	SAVI-Space-2024	rxn6038_0_a_kill_0	EN300-08901 EN300-40655""	O(c1c(N)cccc1)CCC	EN300-00716	S1c2c(cc([N+](=O)O)cc2)C=C1C(=O)O
S1c2c(cc([N+]([O-])=O)cc2)C=C1C(=O)Nc3c(OCCF)cccc3	279	fCSFP4	0.725	rxn6038_0_a_kill_0____EN300-226691____EN300-00716	N/A	S1c2c(cc([N+]([O-])=O)cc2)C=C1C(=O)Nc3c(cccc3)C(=O)N	SAVI-Space-2024	rxn6038_0_a_kill_0	EN300-226691	FCCOc1c(N)cccc1	EN300-00716	S1c2c(cc([N+](=O)O)cc2)C=C1C(=O)O
S1c2c(cc([N+]([O-])=O)cc2)C=C1C(=O)Nc3c(c4c(F)cccc4F)cccc3	280	fCSFP4	0.725	rxn6038_0_a_kill_0____EN300-156003____EN300-00716	N/A	S1c2c(cc([N+]([O-])=O)cc2)C=C1C(=O)Nc3c(cccc3)C(=O)N	SAVI-Space-2024	rxn6038_0_a_kill_0	EN300-156003	Fc1c(c(F)ccc1)c2c(N)cccc2	EN300-00716	S1c2c(cc([N+](=O)O)cc2)C=C1C(=O)O
S1c2c(cc([N+]([O-])=O)cc2)C=C1C(=O)Nc3c(c4ccccc4)cncc3	281	fCSFP4	0.725	rxn6038_0_a_kill_0____EN300-171144____EN300-00716	N/A	S1c2c(cc([N+]([O-])=O)cc2)C=C1C(=O)Nc3c(cccc3)C(=O)N	SAVI-Space-2024	rxn6038_0_a_kill_0	EN300-171144	n1cc(c(N)cc1)c2ccccc2	EN300-00716	S1c2c(cc([N+](=O)O)cc2)C=C1C(=O)O
S1c2c(cc([N+]([O-])=O)cc2)C=C1C(=O)Nc3c(cc(Oc4ccccc4)cc3)C	282	fCSFP4	0.725	rxn6038_0_a_kill_0____EN300-73410____EN300-00716	N/A	S1c2c(cc([N+]([O-])=O)cc2)C=C1C(=O)Nc3c(cccc3)C(=O)N	SAVI-Space-2024	rxn6038_0_a_kill_0	EN300-73410	O(c1cc(c(N)cc1)C)c2ccccc2	EN300-00716	S1c2c(cc([N+](=O)O)cc2)C=C1C(=O)O
S1c2c(cc([N+]([O-])=O)cc2)C=C1C(=O)Nc3c(cccc3)C4CCC4	283	fCSFP4	0.725	rxn6038_0_a_kill_0____EN300-1478787____EN300-00716	N/A	S1c2c(cc([N+]([O-])=O)cc2)C=C1C(=O)Nc3c(cccc3)C(=O)N	SAVI-Space-2024	rxn6038_0_a_kill_0	EN300-1478787	Nc1c(cccc1)C2CCC2	EN300-00716	S1c2c(cc([N+](=O)O)cc2)C=C1C(=O)O
S1c2c(cc([N+]([O-])=O)cc2)C=C1C(=O)Nc3c(cccc3)CCC=C	284	fCSFP4	0.725	rxn6038_0_a_kill_0____EN300-201471____EN300-00716	N/A	S1c2c(cc([N+]([O-])=O)cc2)C=C1C(=O)Nc3c(cccc3)C(=O)N	SAVI-Space-2024	rxn6038_0_a_kill_0	EN300-201471	Nc1c(cccc1)CCC=C	EN300-00716	S1c2c(cc([N+](=O)O)cc2)C=C1C(=O)O
S1c2c(cc([N+]([O-])=O)cc2)C=C1C(=O)Nc3c(cccc3)CCOC	285	fCSFP4	0.725	rxn6038_0_a_kill_0____EN300-170906____EN300-00716	N/A	S1c2c(cc([N+]([O-])=O)cc2)C=C1C(=O)Nc3c(cccc3)C(=O)N	SAVI-Space-2024	rxn6038_0_a_kill_0	EN300-170906	O(CCc1c(N)cccc1)C	EN300-00716	S1c2c(cc([N+](=O)O)cc2)C=C1C(=O)O
S1c2c(cc([N+]([O-])=O)cc2)C=C1C(=O)Nc3c(cccc3)COc4ccccc4	286	fCSFP4	0.725	rxn6038_0_a_kill_0____EN300-50266____EN300-00716	N/A	S1c2c(cc([N+]([O-])=O)cc2)C=C1C(=O)Nc3c(cccc3)C(=O)N	SAVI-Space-2024	rxn6038_0_a_kill_0	EN300-50266	O(c1ccccc1)Cc2c(N)cccc2	EN300-00716	S1c2c(cc([N+](=O)O)cc2)C=C1C(=O)O
S1c2c(cc([N+]([O-])=O)cc2)C=C1C(=O)Nc3c(cccc3)C[NH+](CC)CC	287	fCSFP4	0.725	rxn6038_0_a_kill_0____EN300-39085____EN300-00716	N/A	S1c2c(cc([N+]([O-])=O)cc2)C=C1C(=O)Nc3c(cccc3)C(=O)N	SAVI-Space-2024	rxn6038_0_a_kill_0	EN300-39085	N(Cc1c(N)cccc1)(CC)CC	EN300-00716	S1c2c(cc([N+](=O)O)cc2)C=C1C(=O)O
S(c1ccc(NC(=O)C=2Sc3c(cc([N+]([O-])=O)cc3)C2)cc1)c4ccccc4	288	fCSFP4	0.725	rxn6038_0_a_kill_0____EN300-229865____EN300-00716	N/A	S1c2c(cc([N+]([O-])=O)cc2)C=C1C(=O)Nc3c(cccc3)C(=O)N	SAVI-Space-2024	rxn6038_0_a_kill_0	EN300-229865	S(c1ccc(N)cc1)c2ccccc2	EN300-00716	S1c2c(cc([N+](=O)O)cc2)C=C1C(=O)O
S1c2c(cc([N+]([O-])=O)cc2)C=C1C(=O)Nc3ccc(Oc4ccccc4)cc3	289	fCSFP4	0.725	rxn6038_0_a_kill_0____EN300-17937____EN300-00716	N/A	S1c2c(cc([N+]([O-])=O)cc2)C=C1C(=O)Nc3c(cccc3)C(=O)N	SAVI-Space-2024	rxn6038_0_a_kill_0	EN300-17937	O(c1ccc(N)cc1)c2ccccc2	EN300-00716	S1c2c(cc([N+](=O)O)cc2)C=C1C(=O)O
S1c2c(cc([N+]([O-])=O)cc2)C=C1C(=O)Nc3ccc(cc3)Cc4ccccc4	290	fCSFP4	0.725	rxn6038_0_a_kill_0____EN300-67230____EN300-00716	N/A	S1c2c(cc([N+]([O-])=O)cc2)C=C1C(=O)Nc3c(cccc3)C(=O)N	SAVI-Space-2024	rxn6038_0_a_kill_0	EN300-67230	Nc1ccc(cc1)Cc2ccccc2	EN300-00716	S1c2c(cc([N+](=O)O)cc2)C=C1C(=O)O
S1c2c(cc([N+]([O-])=O)cc2)C=C1C(=O)Nc3c(O)c(ccc3)C	291	fCSFP4	0.724	rxn6038_0_a_kill_0____EN300-393247____EN300-00716	N/A	S1c2c(cc([N+]([O-])=O)cc2)C=C1C(=O)Nc3c(cccc3)C(=O)N	SAVI-Space-2024	rxn6038_0_a_kill_0	EN300-393247	O(c1c(N)cccc1C)Cc2ccccc2	EN300-00716	S1c2c(cc([N+](=O)O)cc2)C=C1C(=O)O
S1c2c(cc([N+]([O-])=O)cc2)C=C1C(=O)Nc3c([N+]([O-])=O)cc(O)cc3	292	fCSFP4	0.724	rxn6038_0_a_kill_0____EN300-155777____EN300-00716	N/A	S1c2c(cc([N+]([O-])=O)cc2)C=C1C(=O)Nc3c(cccc3)C(=O)N	SAVI-Space-2024	rxn6038_0_a_kill_0	EN300-155777	O=[N+](O)c1c(N)ccc(OCc2ccccc2)c1	EN300-00716	S1c2c(cc([N+](=O)O)cc2)C=C1C(=O)O
S1c2c(cc([N+]([O-])=O)cc2)C=C1C(=O)Nc3c([N+]([O-])=O)cncc3	293	fCSFP4	0.724	rxn6038_0_a_kill_0____EN300-67515____EN300-00716	N/A	S1c2c(cc([N+]([O-])=O)cc2)C=C1C(=O)Nc3c(cccc3)C(=O)N	SAVI-Space-2024	rxn6038_0_a_kill_0	EN300-67515	O=[N+](O)c1c(N)ccnc1	EN300-00716	S1c2c(cc([N+](=O)O)cc2)C=C1C(=O)O
S1c2c(cc([N+]([O-])=O)cc2)C=C1C(=O)Nc3c(cc(cc3)C(C)C)C(=O)C	294	fCSFP4	0.724	rxn6038_0_a_kill_0____EN300-672883____EN300-00716	N/A	S1c2c(cc([N+]([O-])=O)cc2)C=C1C(=O)Nc3c(cccc3)C(=O)N	SAVI-Space-2024	rxn6038_0_a_kill_0	EN300-672883	O=C(c1c(N)ccc(c1)C(C)C)C	EN300-00716	S1c2c(cc([N+](=O)O)cc2)C=C1C(=O)O
S1c2c(cc([N+]([O-])=O)cc2)C=C1C(=O)Nc3c(cc(cc3)C(C)C)C([O-])=O	295	fCSFP4	0.724	rxn6038_0_a_kill_0____EN300-60310____EN300-00716	N/A	S1c2c(cc([N+]([O-])=O)cc2)C=C1C(=O)Nc3c(cccc3)C(=O)N	SAVI-Space-2024	rxn6038_0_a_kill_0	EN300-60310	O=C(OC)c1c(N)ccc(c1)C(C)C	EN300-00716	S1c2c(cc([N+](=O)O)cc2)C=C1C(=O)O
S1c2c(cc([N+]([O-])=O)cc2)C=C1C(=O)Nc3c(ccc(c3)C(C)C)C([O-])=O	296	fCSFP4	0.724	rxn6038_0_a_kill_0____EN300-2775581____EN300-00716	N/A	S1c2c(cc([N+]([O-])=O)cc2)C=C1C(=O)Nc3c(cccc3)C(=O)N	SAVI-Space-2024	rxn6038_0_a_kill_0	EN300-2775581	O=C(OC)c1c(N)cc(cc1)C(C)C	EN300-00716	S1c2c(cc([N+](=O)O)cc2)C=C1C(=O)O
S1c2c(cc(F)cc2)C=C1C(=O)Nc3c(cc(F)cc3)C(=O)N	297	fCSFP4	0.723	rxn6038_0_a_kill_0____EN300-43370____EN300-11818	N/A	S1c2c(cc([N+]([O-])=O)cc2)C=C1C(=O)Nc3c(cccc3)C(=O)N	SAVI-Space-2024	rxn6038_0_a_kill_0	EN300-43370	Fc1cc(c(N)cc1)C(=O)N	EN300-11818	S1c2c(cc(F)cc2)C=C1C(=O)O
S1c2c(cc(F)cc2)C=C1C(=O)Nc3c(ccc(F)c3)C(=O)N	298	fCSFP4	0.723	rxn6038_0_a_kill_0____EN300-41736____EN300-11818	N/A	S1c2c(cc([N+]([O-])=O)cc2)C=C1C(=O)Nc3c(cccc3)C(=O)N	SAVI-Space-2024	rxn6038_0_a_kill_0	EN300-41736	Fc1cc(N)c(cc1)C(=O)N	EN300-11818	S1c2c(cc(F)cc2)C=C1C(=O)O
S1c2c(cc(NC(=O)c3c(NC(=O)N)cccc3)cc2)C=C1C([O-])=O	299	fCSFP4	0.723	rxn6038_0_a_kill_0____EN300-41620____EN300-65852	N/A	S1c2c(cc([N+]([O-])=O)cc2)C=C1C(=O)Nc3c(cccc3)C(=O)N	SAVI-Space-2024	rxn6038_0_a_kill_0	EN300-41620	S1c2c(cc(N)cc2)C=C1C(=O)OC	EN300-65852	O=C(O)c1c(NC(=O)N)cccc1
S1c2c(cc(cc2)C)C=C1C(=O)Nc3c(cc(cc3)C)C(=O)N	300	fCSFP4	0.723	rxn6038_0_a_kill_0____EN300-253963____EN300-100328	N/A	S1c2c(cc([N+]([O-])=O)cc2)C=C1C(=O)Nc3c(cccc3)C(=O)N	SAVI-Space-2024	rxn6038_0_a_kill_0	EN300-253963	O=C(N)c1c(N)ccc(c1)C	EN300-100328	S1c2c(cc(cc2)C)C=C1C(=O)O
S1c2c(cc(cc2)C)C=C1C(=O)Nc3c(ccc(c3)C)C(=O)N	301	fCSFP4	0.723	rxn6038_0_a_kill_0____EN300-267676____EN300-100328	N/A	S1c2c(cc([N+]([O-])=O)cc2)C=C1C(=O)Nc3c(cccc3)C(=O)N	SAVI-Space-2024	rxn6038_0_a_kill_0	EN300-267676	O=C(N)c1c(N)cc(cc1)C	EN300-100328	S1c2c(cc(cc2)C)C=C1C(=O)O
S1c2c(cc([N+]([O-])=O)cc2)C=C1C(=O)Nc3c(F)cc(F)c(c3)C([O-])=O	302	fCSFP4	0.723	rxn6038_0_a_kill_0____EN300-27848____EN300-00716	N/A	S1c2c(cc([N+]([O-])=O)cc2)C=C1C(=O)Nc3c(cccc3)C(=O)N	SAVI-Space-2024	rxn6038_0_a_kill_0	EN300-27848	Fc1c(N)cc(c(F)c1)C(=O)OC	EN300-00716	S1c2c(cc([N+](=O)O)cc2)C=C1C(=O)O
S1c2c(cc([N+]([O-])=O)cc2)C=C1C(=O)Nc3c(F)cc(c(F)c3)C([O-])=O	303	fCSFP4	0.723	rxn6038_0_a_kill_0____EN300-27748580____EN300-00716	N/A	S1c2c(cc([N+]([O-])=O)cc2)C=C1C(=O)Nc3c(cccc3)C(=O)N	SAVI-Space-2024	rxn6038_0_a_kill_0	EN300-27748580	Fc1c(N)cc(F)c(c1)C(=O)OC	EN300-00716	S1c2c(cc([N+](=O)O)cc2)C=C1C(=O)O
S1c2c(cc([N+]([O-])=O)cc2)C=C1C(=O)Nc3c(F)ccc(c4ccccc4)c3	304	fCSFP4	0.723	rxn6038_0_a_kill_0____EN300-1142070____EN300-00716	N/A	S1c2c(cc([N+]([O-])=O)cc2)C=C1C(=O)Nc3c(cccc3)C(=O)N	SAVI-Space-2024	rxn6038_0_a_kill_0	EN300-1142070	Fc1c(N)cc(c2ccccc2)cc1	EN300-00716	S1c2c(cc([N+](=O)O)cc2)C=C1C(=O)O
S1c2c(cc([N+]([O-])=O)cc2)C=C1C(=O)Nc3c(F)cccc3C(=O)C	305	fCSFP4	0.723	rxn6038_0_a_kill_0____EN300-189200____EN300-00716	N/A	S1c2c(cc([N+]([O-])=O)cc2)C=C1C(=O)Nc3c(cccc3)C(=O)N	SAVI-Space-2024	rxn6038_0_a_kill_0	EN300-189200	Fc1c(N)c(ccc1)C(=O)C	EN300-00716	S1c2c(cc([N+](=O)O)cc2)C=C1C(=O)O
S1c2c(cc([N+]([O-])=O)cc2)C=C1C(=O)Nc3c(cc(c(c3)C([O-])=O)C)C	306	fCSFP4	0.723	rxn6038_0_a_kill_0____EN300-171660____EN300-00716	N/A	S1c2c(cc([N+]([O-])=O)cc2)C=C1C(=O)Nc3c(cccc3)C(=O)N	SAVI-Space-2024	rxn6038_0_a_kill_0	EN300-171660	O=C(OC)c1c(cc(c(N)c1)C)C	EN300-00716	S1c2c(cc([N+](=O)O)cc2)C=C1C(=O)O
S1c2c(cc([N+]([O-])=O)cc2)C=C1C(=O)Nc3c(cc(c(c3)C)C([O-])=O)C	307	fCSFP4	0.723	rxn6038_0_a_kill_0____EN300-8789155____EN300-00716	N/A	S1c2c(cc([N+]([O-])=O)cc2)C=C1C(=O)Nc3c(cccc3)C(=O)N	SAVI-Space-2024	rxn6038_0_a_kill_0	EN300-8789155	O=C(OC)c1c(cc(N)c(c1)C)C	EN300-00716	S1c2c(cc([N+](=O)O)cc2)C=C1C(=O)O
S1c2c(cc([N+]([O-])=O)cc2)C=C1C(=O)Nc3c(nccc3)NN	308	fCSFP4	0.723	rxn6038_0_a_kill_0____EN300-304675____EN300-00716	N/A	S1c2c(cc([N+]([O-])=O)cc2)C=C1C(=O)Nc3c(cccc3)C(=O)N	SAVI-Space-2024	rxn6038_0_a_kill_0	EN300-304675	n1c(NN)c(N)ccc1	EN300-00716	S1c2c(cc([N+](=O)O)cc2)C=C1C(=O)O
S1c2c(cc([N+]([O-])=O)cc2)C=C1C(=O)Nc3cc(c(cc3)C(=O)NN)C	309	fCSFP4	0.723	rxn6038_0_a_kill_0____EN300-39868271____EN300-00716	N/A	S1c2c(cc([N+]([O-])=O)cc2)C=C1C(=O)Nc3c(cccc3)C(=O)N	SAVI-Space-2024	rxn6038_0_a_kill_0	EN300-39868271	O=C(NN)c1c(cc(N)cc1)C	EN300-00716	S1c2c(cc([N+](=O)O)cc2)C=C1C(=O)O
S1c2c(cc([N+]([O-])=O)cc2)C=C1C(=O)Nc3cc(c(OC(C)C)cc3)C(=O)N	310	fCSFP4	0.722	rxn6038_0_a_kill_0____EN300-191550____EN300-00716	N/A	S1c2c(cc([N+]([O-])=O)cc2)C=C1C(=O)Nc3c(cccc3)C(=O)N	SAVI-Space-2024	rxn6038_0_a_kill_0	EN300-191550	O=C(N)c1c(OC(C)C)ccc(N)c1	EN300-00716	S1c2c(cc([N+](=O)O)cc2)C=C1C(=O)O
S1c2c(cc([N+]([O-])=O)cc2)C=C1C(=O)Nc3c(F)ccc(F)c3	311	fCSFP4	0.722	rxn6038_0_a_kill_0____EN300-19958____EN300-00716	N/A	S1c2c(cc([N+]([O-])=O)cc2)C=C1C(=O)Nc3c(cccc3)C(=O)N	SAVI-Space-2024	rxn6038_0_a_kill_0	EN300-19958	Fc1c(N)cc(F)cc1	EN300-00716	S1c2c(cc([N+](=O)O)cc2)C=C1C(=O)O
S1c2c(cc([N+]([O-])=O)cc2)C=C1C(=O)Nc3c(ccc(c3)C)C	312	fCSFP4	0.722	rxn6038_0_a_kill_0____EN300-17985____EN300-00716	N/A	S1c2c(cc([N+]([O-])=O)cc2)C=C1C(=O)Nc3c(cccc3)C(=O)N	SAVI-Space-2024	rxn6038_0_a_kill_0	EN300-17985	Nc1c(ccc(c1)C)C	EN300-00716	S1c2c(cc([N+](=O)O)cc2)C=C1C(=O)O
S1c2c(cc([N+]([O-])=O)cc2)C=C1C(=O)Nc3c(c(OC)ccc3)C(=O)C	313	fCSFP4	0.721	rxn6038_0_a_kill_0____EN300-196162____EN300-00716	N/A	S1c2c(cc([N+]([O-])=O)cc2)C=C1C(=O)Nc3c(cccc3)C(=O)N	SAVI-Space-2024	rxn6038_0_a_kill_0	EN300-196162	O=C(c1c(OC)cccc1N)C	EN300-00716	S1c2c(cc([N+](=O)O)cc2)C=C1C(=O)O
S1c2c(cc([N+]([O-])=O)cc2)C=C1C(=O)Nc3c(c(OC)ccc3)C([O-])=O	314	fCSFP4	0.721	rxn6038_0_a_kill_0____EN300-5249942____EN300-00716	N/A	S1c2c(cc([N+]([O-])=O)cc2)C=C1C(=O)Nc3c(cccc3)C(=O)N	SAVI-Space-2024	rxn6038_0_a_kill_0	EN300-5249942	O=C(OC)c1c(OC)cccc1N	EN300-00716	S1c2c(cc([N+](=O)O)cc2)C=C1C(=O)O
S1c2c(cc([N+]([O-])=O)cc2)C=C1C(=O)Nc3c(nccc3)C(=O)C	315	fCSFP4	0.721	rxn6038_0_a_kill_0____EN300-129229____EN300-00716	N/A	S1c2c(cc([N+]([O-])=O)cc2)C=C1C(=O)Nc3c(cccc3)C(=O)N	SAVI-Space-2024	rxn6038_0_a_kill_0	EN300-129229	O=C(c1ncccc1N)C	EN300-00716	S1c2c(cc([N+](=O)O)cc2)C=C1C(=O)O
S1c2c(cc([N+]([O-])=O)cc2)C=C1C(=O)Nc3c(cccc3)C(=O)N4CC(CC(C4)C)C	316	fCSFP4	0.721	rxn6038_0_a_kill_0____EN300-39078____EN300-00716	N/A	S1c2c(cc([N+]([O-])=O)cc2)C=C1C(=O)Nc3c(cccc3)C(=O)N	SAVI-Space-2024	rxn6038_0_a_kill_0	EN300-39078	O=C(N1CC(CC(C1)C)C)c2c(N)cccc2	EN300-00716	S1c2c(cc([N+](=O)O)cc2)C=C1C(=O)O
S1c2c(cc([N+]([O-])=O)cc2)C=C1C(=O)Nc3c(cccc3)C(=O)N4CCC(CC4)C	317	fCSFP4	0.721	rxn6038_0_a_kill_0____EN300-44944____EN300-00716	N/A	S1c2c(cc([N+]([O-])=O)cc2)C=C1C(=O)Nc3c(cccc3)C(=O)N	SAVI-Space-2024	rxn6038_0_a_kill_0	EN300-44944	O=C(N1CCC(CC1)C)c2c(N)cccc2	EN300-00716	S1c2c(cc([N+](=O)O)cc2)C=C1C(=O)O
S1c2c(ccnc2)C=C1C(=O)Nc3c(cccc3)C(=O)N	318	fCSFP4	0.721	rxn6038_0_a_kill_0____EN300-17791____EN300-235229	N/A	S1c2c(cc([N+]([O-])=O)cc2)C=C1C(=O)Nc3c(cccc3)C(=O)N	SAVI-Space-2024	rxn6038_0_a_kill_0	EN300-17791	O=C(N)c1c(N)cccc1	EN300-235229	S1c2c(ccnc2)C=C1C(=O)O
S1c2c(cc([N+]([O-])=O)cc2)C=C1C(=O)Nc3c(O)cc(cc3)C([O-])=O	319	fCSFP4	0.720	rxn6038_0_a_kill_0____EN300-371730____EN300-00716	N/A	S1c2c(cc([N+]([O-])=O)cc2)C=C1C(=O)Nc3c(cccc3)C(=O)N	SAVI-Space-2024	rxn6038_0_a_kill_0	EN300-371730	O=C(OC)c1cc(OC(C)(C)C)c(N)cc1	EN300-00716	S1c2c(cc([N+](=O)O)cc2)C=C1C(=O)O
S1c2c(cc([N+]([O-])=O)cc2)C=C1C(=O)Nc3c([N+]([O-])=O)cc(cc3)C([O-])=O	320	fCSFP4	0.720	rxn6038_0_a_kill_0____EN300-70721____EN300-00716	N/A	S1c2c(cc([N+]([O-])=O)cc2)C=C1C(=O)Nc3c(cccc3)C(=O)N	SAVI-Space-2024	rxn6038_0_a_kill_0	EN300-70721	O=[N+](O)c1c(N)ccc(c1)C(=O)OC	EN300-00716	S1c2c(cc([N+](=O)O)cc2)C=C1C(=O)O
S1c2c(cc([N+]([O-])=O)cc2)C=C1C(=O)Nc3c(nccc3)N	321	fCSFP4	0.720	rxn6038_0_a_kill_0____EN300-56505____EN300-00716	N/A	S1c2c(cc([N+]([O-])=O)cc2)C=C1C(=O)Nc3c(cccc3)C(=O)N	SAVI-Space-2024	rxn6038_0_a_kill_0	EN300-56505	n1c(N)c(N)ccc1	EN300-00716	S1c2c(cc([N+](=O)O)cc2)C=C1C(=O)O
S1c2c(cc([N+]([O-])=O)cc2)C=C1C(=O)Nc3ccc(cc3)C(=O)NO	322	fCSFP4	0.720	rxn6038_0_a_kill_0____EN300-865620____EN300-00716	N/A	S1c2c(cc([N+]([O-])=O)cc2)C=C1C(=O)Nc3c(cccc3)C(=O)N	SAVI-Space-2024	rxn6038_0_a_kill_0	EN300-865620	O=C(NO)c1ccc(N)cc1	EN300-00716	S1c2c(cc([N+](=O)O)cc2)C=C1C(=O)O
S1c2c(cc([N+]([O-])=O)cc2)C=C1C(=O)NC=3C(=CSC3)C	323	fCSFP4	0.719	rxn6038_0_a_kill_0____EN300-104093____EN300-00716	N/A	S1c2c(cc([N+]([O-])=O)cc2)C=C1C(=O)Nc3c(cccc3)C(=O)N	SAVI-Space-2024	rxn6038_0_a_kill_0	EN300-104093	S1C=C(N)C(=C1)C	EN300-00716	S1c2c(cc([N+](=O)O)cc2)C=C1C(=O)O
S1c2c(cccc2)C=C1C(=O)Nc3c(ccc(c3)C([O-])=O)C(=O)N	324	fCSFP4	0.719	rxn6038_0_a_kill_0____EN300-7387674____EN300-13076	N/A	S1c2c(cc([N+]([O-])=O)cc2)C=C1C(=O)Nc3c(cccc3)C(=O)N	SAVI-Space-2024	rxn6038_0_a_kill_0	EN300-7387674	O=C(OC)c1cc(N)c(cc1)C(=O)N	EN300-13076	S1c2c(cccc2)C=C1C(=O)O
S([O-])(=O)(=O)c1c(NC(=O)C=2Sc3c(cc([N+]([O-])=O)cc3)C2)cccc1	325	fCSFP4	0.719	rxn6038_0_a_kill_0____EN300-79575____EN300-00716	N/A	S1c2c(cc([N+]([O-])=O)cc2)C=C1C(=O)Nc3c(cccc3)C(=O)N	SAVI-Space-2024	rxn6038_0_a_kill_0	EN300-79575	S(=O)(=O)(O)c1c(N)cccc1	EN300-00716	S1c2c(cc([N+](=O)O)cc2)C=C1C(=O)O
S(c1c(NC(=O)C=2Sc3c(cc([N+]([O-])=O)cc3)C2)cccc1)CC#N	326	fCSFP4	0.719	rxn6038_0_a_kill_0____EN300-1263851____EN300-00716	N/A	S1c2c(cc([N+]([O-])=O)cc2)C=C1C(=O)Nc3c(cccc3)C(=O)N	SAVI-Space-2024	rxn6038_0_a_kill_0	EN300-1263851	S(c1c(N)cccc1)CC#N	EN300-00716	S1c2c(cc([N+](=O)O)cc2)C=C1C(=O)O
S(c1c(NC(=O)C=2Sc3c(cc([N+]([O-])=O)cc3)C2)cccc1)CC=C	327	fCSFP4	0.719	rxn6038_0_a_kill_0____EN300-13194____EN300-00716	N/A	S1c2c(cc([N+]([O-])=O)cc2)C=C1C(=O)Nc3c(cccc3)C(=O)N	SAVI-Space-2024	rxn6038_0_a_kill_0	EN300-13194	S(c1c(N)cccc1)CC=C	EN300-00716	S1c2c(cc([N+](=O)O)cc2)C=C1C(=O)O
S1c2c(cc([N+]([O-])=O)cc2)C=C1C(=O)Nc3c(OCC#C)cccc3	328	fCSFP4	0.719	rxn6038_0_a_kill_0____EN300-151811____EN300-00716	N/A	S1c2c(cc([N+]([O-])=O)cc2)C=C1C(=O)Nc3c(cccc3)C(=O)N	SAVI-Space-2024	rxn6038_0_a_kill_0	EN300-151811	O(c1c(N)cccc1)CC#C	EN300-00716	S1c2c(cc([N+](=O)O)cc2)C=C1C(=O)O
S1c2c(cc([N+]([O-])=O)cc2)C=C1C(=O)Nc3c(OCCOC)cccc3	329	fCSFP4	0.719	rxn6038_0_a_kill_0____EN300-54521____EN300-00716	N/A	S1c2c(cc([N+]([O-])=O)cc2)C=C1C(=O)Nc3c(cccc3)C(=O)N	SAVI-Space-2024	rxn6038_0_a_kill_0	EN300-54521	O(c1c(N)cccc1)CCOC	EN300-00716	S1c2c(cc([N+](=O)O)cc2)C=C1C(=O)O
S1c2c(cc([N+]([O-])=O)cc2)C=C1C(=O)Nc3c(Oc4cc(F)ccc4)cccc3	330	fCSFP4	0.719	rxn6038_0_a_kill_0____EN300-52270____EN300-00716	N/A	S1c2c(cc([N+]([O-])=O)cc2)C=C1C(=O)Nc3c(cccc3)C(=O)N	SAVI-Space-2024	rxn6038_0_a_kill_0	EN300-52270	Fc1cc(Oc2c(N)cccc2)ccc1	EN300-00716	S1c2c(cc([N+](=O)O)cc2)C=C1C(=O)O
S1c2c(cc([N+]([O-])=O)cc2)C=C1C(=O)Nc3c(Oc4cc(ccc4)C)cccc3	331	fCSFP4	0.719	rxn6038_0_a_kill_0____EN300-06558____EN300-00716	N/A	S1c2c(cc([N+]([O-])=O)cc2)C=C1C(=O)Nc3c(cccc3)C(=O)N	SAVI-Space-2024	rxn6038_0_a_kill_0	EN300-06558	O(c1c(N)cccc1)c2cc(ccc2)C	EN300-00716	S1c2c(cc([N+](=O)O)cc2)C=C1C(=O)O
S1c2c(cc([N+]([O-])=O)cc2)C=C1C(=O)Nc3c(P([O-])([O-])=O)cccc3	332	fCSFP4	0.719	rxn6038_0_a_kill_0____EN300-2980526____EN300-00716	N/A	S1c2c(cc([N+]([O-])=O)cc2)C=C1C(=O)Nc3c(cccc3)C(=O)N	SAVI-Space-2024	rxn6038_0_a_kill_0	EN300-2980526	P(=O)(O)(O)c1c(N)cccc1	EN300-00716	S1c2c(cc([N+](=O)O)cc2)C=C1C(=O)O
S1c2c(cc([N+]([O-])=O)cc2)C=C1C(=O)Nc3c(c4ccccc4)cc(F)cc3	333	fCSFP4	0.719	rxn6038_0_a_kill_0____EN300-51733279____EN300-00716	N/A	S1c2c(cc([N+]([O-])=O)cc2)C=C1C(=O)Nc3c(cccc3)C(=O)N	SAVI-Space-2024	rxn6038_0_a_kill_0	EN300-51733279	Fc1cc(c(N)cc1)c2ccccc2	EN300-00716	S1c2c(cc([N+](=O)O)cc2)C=C1C(=O)O
S1c2c(cc([N+]([O-])=O)cc2)C=C1C(=O)Nc3c(c4ncccn4)cccc3	334	fCSFP4	0.719	rxn6038_0_a_kill_0____EN300-2146387____EN300-00716	N/A	S1c2c(cc([N+]([O-])=O)cc2)C=C1C(=O)Nc3c(cccc3)C(=O)N	SAVI-Space-2024	rxn6038_0_a_kill_0	EN300-2146387	n1c(nccc1)c2c(N)cccc2	EN300-00716	S1c2c(cc([N+](=O)O)cc2)C=C1C(=O)O
S1c2c(cc([N+]([O-])=O)cc2)C=C1C(=O)Nc3c(cccc3)C4=NC=CN4	335	fCSFP4	0.719	rxn6038_0_a_kill_0____EN300-95859____EN300-00716	N/A	S1c2c(cc([N+]([O-])=O)cc2)C=C1C(=O)Nc3c(cccc3)C(=O)N	SAVI-Space-2024	rxn6038_0_a_kill_0	EN300-95859	N1=C(NC=C1)c2c(N)cccc2	EN300-00716	S1c2c(cc([N+](=O)O)cc2)C=C1C(=O)O
S1c2c(cc([N+]([O-])=O)cc2)C=C1C(=O)Nc3c(cccc3)C=4SC=CC4	336	fCSFP4	0.719	rxn6038_0_a_kill_0____EN300-24516____EN300-00716	N/A	S1c2c(cc([N+]([O-])=O)cc2)C=C1C(=O)Nc3c(cccc3)C(=O)N	SAVI-Space-2024	rxn6038_0_a_kill_0	EN300-24516	S1C(c2c(N)cccc2)=CC=C1	EN300-00716	S1c2c(cc([N+](=O)O)cc2)C=C1C(=O)O
S1c2c(cc([N+]([O-])=O)cc2)C=C1C(=O)Nc3c(cccc3)C=4[N-]N=NN4	337	fCSFP4	0.719	rxn6038_0_a_kill_0____EN300-233746____EN300-00716	N/A	S1c2c(cc([N+]([O-])=O)cc2)C=C1C(=O)Nc3c(cccc3)C(=O)N	SAVI-Space-2024	rxn6038_0_a_kill_0	EN300-233746	N1=NC(=NN1)c2c(N)cccc2	EN300-00716	S1c2c(cc([N+](=O)O)cc2)C=C1C(=O)O
S1c2c(cc([N+]([O-])=O)cc2)C=C1C(=O)Nc3c(cccc3)CN=[N+]=[N-]	338	fCSFP4	0.719	rxn6038_0_a_kill_0____EN300-28257485____EN300-00716	N/A	S1c2c(cc([N+]([O-])=O)cc2)C=C1C(=O)Nc3c(cccc3)C(=O)N	SAVI-Space-2024	rxn6038_0_a_kill_0	EN300-28257485	[N+](=[N-])=NCc1c(N)cccc1	EN300-00716	S1c2c(cc([N+](=O)O)cc2)C=C1C(=O)O
[As]([O-])([O-])(=O)c1c(NC(=O)C=2Sc3c(cc([N+]([O-])=O)cc3)C2)cccc1	339	fCSFP4	0.719	rxn6038_0_a_kill_0____EN300-19720____EN300-00716	N/A	S1c2c(cc([N+]([O-])=O)cc2)C=C1C(=O)Nc3c(cccc3)C(=O)N	SAVI-Space-2024	rxn6038_0_a_kill_0	EN300-19720	[As](=O)(O)(O)c1c(N)cccc1	EN300-00716	S1c2c(cc([N+](=O)O)cc2)C=C1C(=O)O
S1c2c(cc([N+]([O-])=O)cc2)C=C1C(=O)Nc3cc(N4CCCCC4)c(cc3)C(=O)N	340	fCSFP4	0.719	rxn6038_0_a_kill_0____EN300-76019____EN300-00716	N/A	S1c2c(cc([N+]([O-])=O)cc2)C=C1C(=O)Nc3c(cccc3)C(=O)N	SAVI-Space-2024	rxn6038_0_a_kill_0	EN300-76019	O=C(N)c1c(N2CCCCC2)cc(N)cc1	EN300-00716	S1c2c(cc([N+](=O)O)cc2)C=C1C(=O)O
S1c2c(cc(N)cc2)C=C1C(=O)Nc3c(cccc3)C(=O)NN	341	fCSFP4	0.718	rxn6038_0_a_kill_0____EN300-03742____EN300-6502803	N/A	S1c2c(cc([N+]([O-])=O)cc2)C=C1C(=O)Nc3c(cccc3)C(=O)N	SAVI-Space-2024	rxn6038_0_a_kill_0	EN300-03742	O=C(NN)c1c(N)cccc1	EN300-6502803	S1c2c(cc(NC(=O)C)cc2)C=C1C(=O)O
S1c2c(cc(N)cc2)C=C1C(=O)Nc3c(cccc3)C(=O)c4ccccc4	342	fCSFP4	0.718	rxn6038_0_a_kill_0____EN300-18137____EN300-6502803	N/A	S1c2c(cc([N+]([O-])=O)cc2)C=C1C(=O)Nc3c(cccc3)C(=O)N	SAVI-Space-2024	rxn6038_0_a_kill_0	EN300-18137	O=C(c1c(N)cccc1)c2ccccc2	EN300-6502803	S1c2c(cc(NC(=O)C)cc2)C=C1C(=O)O
S1c2c(cc([N+]([O-])=O)cc2)C=C1C(=O)Nc3cc(c4ccccc4)ccc3	343	fCSFP4	0.718	rxn6038_0_a_kill_0____EN300-212453 EN300-72523"____EN300-00716"	N/A	S1c2c(cc([N+]([O-])=O)cc2)C=C1C(=O)Nc3c(cccc3)C(=O)N	SAVI-Space-2024	rxn6038_0_a_kill_0	EN300-212453 EN300-72523""	Nc1cc(c2ccccc2)ccc1	EN300-00716	S1c2c(cc([N+](=O)O)cc2)C=C1C(=O)O
S1c2c(ccc(c2)C(=O)Nc3c(cccc3)C(=O)N)C=C1C	344	fCSFP4	0.718	rxn6038_0_a_kill_0____EN300-17791____EN300-3043007	N/A	S1c2c(cc([N+]([O-])=O)cc2)C=C1C(=O)Nc3c(cccc3)C(=O)N	SAVI-Space-2024	rxn6038_0_a_kill_0	EN300-17791	O=C(N)c1c(N)cccc1	EN300-3043007	S1c2c(ccc(c2)C(=O)O)C=C1C
S1c2c(cc(Nc3c(cc([N+]([O-])=O)cc3)C(=O)N)cc2)C=C1C([O-])=O	345	fCSFP4	0.718	rxn6041_0_a_kill_0____EN300-186714____EN300-128525	N/A	S1c2c(cc([N+]([O-])=O)cc2)C=C1C(=O)Nc3c(cccc3)C(=O)N	SAVI-Space-2024	rxn6041_0_a_kill_0	EN300-186714	Brc1cc2c(SC(C(=O)O)=C2)cc1	EN300-128525	O=[N+](O)c1cc(c(N)cc1)C(=O)N
S1c2c(cc([N+]([O-])=O)cc2)C=C1C(=O)Nc3c(C#N)cc4c(c3)cccc4	346	fCSFP4	0.718	rxn6038_0_a_kill_0____EN300-248954____EN300-00716	N/A	S1c2c(cc([N+]([O-])=O)cc2)C=C1C(=O)Nc3c(cccc3)C(=O)N	SAVI-Space-2024	rxn6038_0_a_kill_0	EN300-248954	N#Cc1c(N)cc2c(c1)cccc2	EN300-00716	S1c2c(cc([N+](=O)O)cc2)C=C1C(=O)O
S1c2c(cc([N+]([O-])=O)cc2)C=C1C(=O)Nc3c(F)c(ccc3)C	347	fCSFP4	0.718	rxn6038_0_a_kill_0____EN300-126352____EN300-00716	N/A	S1c2c(cc([N+]([O-])=O)cc2)C=C1C(=O)Nc3c(cccc3)C(=O)N	SAVI-Space-2024	rxn6038_0_a_kill_0	EN300-126352	Fc1c(N)cccc1C	EN300-00716	S1c2c(cc([N+](=O)O)cc2)C=C1C(=O)O
S1c2c(cc([N+]([O-])=O)cc2)C=C1C(=O)Nc3c(F)cncc3	348	fCSFP4	0.718	rxn6038_0_a_kill_0____EN300-85350____EN300-00716	N/A	S1c2c(cc([N+]([O-])=O)cc2)C=C1C(=O)Nc3c(cccc3)C(=O)N	SAVI-Space-2024	rxn6038_0_a_kill_0	EN300-85350	Fc1c(N)ccnc1	EN300-00716	S1c2c(cc([N+](=O)O)cc2)C=C1C(=O)O
S1c2c(cc([N+]([O-])=O)cc2)C=C1C(=O)Nc3c(O)cc(F)cc3	349	fCSFP4	0.718	rxn6038_0_a_kill_0____EN300-122667____EN300-00716	N/A	S1c2c(cc([N+]([O-])=O)cc2)C=C1C(=O)Nc3c(cccc3)C(=O)N	SAVI-Space-2024	rxn6038_0_a_kill_0	EN300-122667	Fc1cc(OC(C)(C)C)c(N)cc1	EN300-00716	S1c2c(cc([N+](=O)O)cc2)C=C1C(=O)O
S1c2c(cc([N+]([O-])=O)cc2)C=C1C(=O)Nc3c(O)cc(cc3)C	350	fCSFP4	0.718	rxn6038_0_a_kill_0____EN300-49648____EN300-00716	N/A	S1c2c(cc([N+]([O-])=O)cc2)C=C1C(=O)Nc3c(cccc3)C(=O)N	SAVI-Space-2024	rxn6038_0_a_kill_0	EN300-49648	O(c1c(N)ccc(c1)C)Cc2ccccc2	EN300-00716	S1c2c(cc([N+](=O)O)cc2)C=C1C(=O)O
S1c2c(cc([N+]([O-])=O)cc2)C=C1C(=O)Nc3c(OC)cc4c(c3)cccc4	351	fCSFP4	0.718	rxn6038_0_a_kill_0____EN300-97610____EN300-00716	N/A	S1c2c(cc([N+]([O-])=O)cc2)C=C1C(=O)Nc3c(cccc3)C(=O)N	SAVI-Space-2024	rxn6038_0_a_kill_0	EN300-97610	O(c1c(N)cc2c(c1)cccc2)C	EN300-00716	S1c2c(cc([N+](=O)O)cc2)C=C1C(=O)O
S1c2c(cc([N+]([O-])=O)cc2)C=C1C(=O)Nc3c([N+]([O-])=O)c(F)ccc3	352	fCSFP4	0.718	rxn6038_0_a_kill_0____EN300-113936____EN300-00716	N/A	S1c2c(cc([N+]([O-])=O)cc2)C=C1C(=O)Nc3c(cccc3)C(=O)N	SAVI-Space-2024	rxn6038_0_a_kill_0	EN300-113936	Fc1c([N+](=O)O)c(N)ccc1	EN300-00716	S1c2c(cc([N+](=O)O)cc2)C=C1C(=O)O
S1c2c(cc([N+]([O-])=O)cc2)C=C1C(=O)Nc3c([N+]([O-])=O)c(ccc3)C	353	fCSFP4	0.718	rxn6038_0_a_kill_0____EN300-52862____EN300-00716	N/A	S1c2c(cc([N+]([O-])=O)cc2)C=C1C(=O)Nc3c(cccc3)C(=O)N	SAVI-Space-2024	rxn6038_0_a_kill_0	EN300-52862	O=[N+](O)c1c(N)cccc1C	EN300-00716	S1c2c(cc([N+](=O)O)cc2)C=C1C(=O)O
S1c2c(cc([N+]([O-])=O)cc2)C=C1C(=O)Nc3c([N+]([O-])=O)cc(F)cc3	354	fCSFP4	0.718	rxn6038_0_a_kill_0____EN300-18234____EN300-00716	N/A	S1c2c(cc([N+]([O-])=O)cc2)C=C1C(=O)Nc3c(cccc3)C(=O)N	SAVI-Space-2024	rxn6038_0_a_kill_0	EN300-18234	Fc1cc([N+](=O)O)c(N)cc1	EN300-00716	S1c2c(cc([N+](=O)O)cc2)C=C1C(=O)O
S1c2c(cc([N+]([O-])=O)cc2)C=C1C(=O)Nc3c([N+]([O-])=O)cc(cc3)C	355	fCSFP4	0.718	rxn6038_0_a_kill_0____EN300-19897____EN300-00716	N/A	S1c2c(cc([N+]([O-])=O)cc2)C=C1C(=O)Nc3c(cccc3)C(=O)N	SAVI-Space-2024	rxn6038_0_a_kill_0	EN300-19897	O=[N+](O)c1c(N)ccc(c1)C	EN300-00716	S1c2c(cc([N+](=O)O)cc2)C=C1C(=O)O
S1c2c(cc([N+]([O-])=O)cc2)C=C1C(=O)Nc3c(c(F)ccc3)C	356	fCSFP4	0.718	rxn6038_0_a_kill_0____EN300-55634____EN300-00716	N/A	S1c2c(cc([N+]([O-])=O)cc2)C=C1C(=O)Nc3c(cccc3)C(=O)N	SAVI-Space-2024	rxn6038_0_a_kill_0	EN300-55634	Fc1c(c(N)ccc1)C	EN300-00716	S1c2c(cc([N+](=O)O)cc2)C=C1C(=O)O
S1c2c(cc([N+]([O-])=O)cc2)C=C1C(=O)Nc3c(cc(O)cc3)C	357	fCSFP4	0.718	rxn6038_0_a_kill_0____EN300-79077____EN300-00716	N/A	S1c2c(cc([N+]([O-])=O)cc2)C=C1C(=O)Nc3c(cccc3)C(=O)N	SAVI-Space-2024	rxn6038_0_a_kill_0	EN300-79077	O(c1cc(c(N)cc1)C)Cc2ccccc2	EN300-00716	S1c2c(cc([N+](=O)O)cc2)C=C1C(=O)O
S1c2c(cc([N+]([O-])=O)cc2)C=C1C(=O)Nc3c(cc([N+]([O-])=O)cc3)C=O	358	fCSFP4	0.718	rxn6038_0_a_kill_0____EN300-175026____EN300-00716	N/A	S1c2c(cc([N+]([O-])=O)cc2)C=C1C(=O)Nc3c(cccc3)C(=O)N	SAVI-Space-2024	rxn6038_0_a_kill_0	EN300-175026	O=[N+](O)c1cc(c(N)cc1)C=O	EN300-00716	S1c2c(cc([N+](=O)O)cc2)C=C1C(=O)O
S1c2c(cc([N+]([O-])=O)cc2)C=C1C(=O)Nc3c(cncc3)C	359	fCSFP4	0.718	rxn6038_0_a_kill_0____EN300-67367____EN300-00716	N/A	S1c2c(cc([N+]([O-])=O)cc2)C=C1C(=O)Nc3c(cccc3)C(=O)N	SAVI-Space-2024	rxn6038_0_a_kill_0	EN300-67367	n1cc(c(N)cc1)C	EN300-00716	S1c2c(cc([N+](=O)O)cc2)C=C1C(=O)O
S1c2c(cc([N+]([O-])=O)cc2)C=C1C(=O)Nc3c(cc(cc3)C(C)(C)C)C(=O)C	360	fCSFP4	0.718	rxn6038_0_a_kill_0____EN300-672879____EN300-00716	N/A	S1c2c(cc([N+]([O-])=O)cc2)C=C1C(=O)Nc3c(cccc3)C(=O)N	SAVI-Space-2024	rxn6038_0_a_kill_0	EN300-672879	O=C(c1c(N)ccc(c1)C(C)(C)C)C	EN300-00716	S1c2c(cc([N+](=O)O)cc2)C=C1C(=O)O
S1c2c(cc([N+]([O-])=O)cc2)C=C1C(=O)Nc3c(cc(cc3)C(C)(C)C)C([O-])=O	361	fCSFP4	0.718	rxn6038_0_a_kill_0____EN300-2008336____EN300-00716	N/A	S1c2c(cc([N+]([O-])=O)cc2)C=C1C(=O)Nc3c(cccc3)C(=O)N	SAVI-Space-2024	rxn6038_0_a_kill_0	EN300-2008336	O=C(OC)c1c(N)ccc(c1)C(C)(C)C	EN300-00716	S1c2c(cc([N+](=O)O)cc2)C=C1C(=O)O
S1c2c(cc([N+]([O-])=O)cc2)C=C1C(=O)Nc3c(cc(cc3)C)C(=O)N(C)C	362	fCSFP4	0.718	rxn6038_0_a_kill_0____EN300-77070____EN300-00716	N/A	S1c2c(cc([N+]([O-])=O)cc2)C=C1C(=O)Nc3c(cccc3)C(=O)N	SAVI-Space-2024	rxn6038_0_a_kill_0	EN300-77070	O=C(N(C)C)c1c(N)ccc(c1)C	EN300-00716	S1c2c(cc([N+](=O)O)cc2)C=C1C(=O)O
S1c2c(cc([N+]([O-])=O)cc2)C=C1C(=O)Nc3c(ccc(c3)C(C)(C)C)C([O-])=O	363	fCSFP4	0.718	rxn6038_0_a_kill_0____EN300-6509906____EN300-00716	N/A	S1c2c(cc([N+]([O-])=O)cc2)C=C1C(=O)Nc3c(cccc3)C(=O)N	SAVI-Space-2024	rxn6038_0_a_kill_0	EN300-6509906	O=C(OC)c1c(N)cc(cc1)C(C)(C)C	EN300-00716	S1c2c(cc([N+](=O)O)cc2)C=C1C(=O)O
S1c2c(cc([N+]([O-])=O)cc2)C=C1C(=O)Nc3c(cncc3)C(=O)C(C)C	364	fCSFP4	0.718	rxn6038_0_a_kill_0____EN300-152579____EN300-00716	N/A	S1c2c(cc([N+]([O-])=O)cc2)C=C1C(=O)Nc3c(cccc3)C(=O)N	SAVI-Space-2024	rxn6038_0_a_kill_0	EN300-152579	O=C(c1c(N)ccnc1)C(C)C	EN300-00716	S1c2c(cc([N+](=O)O)cc2)C=C1C(=O)O
S1c2c(cc([N+]([O-])=O)cc2)C=C1C(=O)Nc3c(cncc3)C(=O)N(C)C	365	fCSFP4	0.718	rxn6038_0_a_kill_0____EN300-7352647____EN300-00716	N/A	S1c2c(cc([N+]([O-])=O)cc2)C=C1C(=O)Nc3c(cccc3)C(=O)N	SAVI-Space-2024	rxn6038_0_a_kill_0	EN300-7352647	O=C(N(C)C)c1c(N)ccnc1	EN300-00716	S1c2c(cc([N+](=O)O)cc2)C=C1C(=O)O
S1c2c(cc([N+]([O-])=O)cc2)C=C1C(=O)Nc3c(nc(cc3)C(=O)N)C	366	fCSFP4	0.718	rxn6038_0_a_kill_0____EN300-120843____EN300-00716	N/A	S1c2c(cc([N+]([O-])=O)cc2)C=C1C(=O)Nc3c(cccc3)C(=O)N	SAVI-Space-2024	rxn6038_0_a_kill_0	EN300-120843	O=C(N)c1nc(c(N)cc1)C	EN300-00716	S1c2c(cc([N+](=O)O)cc2)C=C1C(=O)O
S1c2c(cc([N+]([O-])=O)cc2)C=C1C(=O)Nc3ccc(O)cc3	367	fCSFP4	0.717	rxn6038_0_a_kill_0____EN300-6771311____EN300-00716	N/A	S1c2c(cc([N+]([O-])=O)cc2)C=C1C(=O)Nc3c(cccc3)C(=O)N	SAVI-Space-2024	rxn6038_0_a_kill_0	EN300-6771311	O=C(Oc1ccc(N)cc1)C	EN300-00716	S1c2c(cc([N+](=O)O)cc2)C=C1C(=O)O
S1c2c(cc([N+]([O-])=O)cc2)C=C1C(=O)Nc3ccc(cc3)C(=NO)N	368	fCSFP4	0.717	rxn6038_0_a_kill_0____EN300-53604____EN300-00716	N/A	S1c2c(cc([N+]([O-])=O)cc2)C=C1C(=O)Nc3c(cccc3)C(=O)N	SAVI-Space-2024	rxn6038_0_a_kill_0	EN300-53604	ON=C(N)c1ccc(N)cc1	EN300-00716	S1c2c(cc([N+](=O)O)cc2)C=C1C(=O)O
S1c2c(cccc2)C=C1C(=O)Nc3c(cc(F)cc3)C(=O)N	369	fCSFP4	0.717	rxn6038_0_a_kill_0____EN300-43370____EN300-13076	N/A	S1c2c(cc([N+]([O-])=O)cc2)C=C1C(=O)Nc3c(cccc3)C(=O)N	SAVI-Space-2024	rxn6038_0_a_kill_0	EN300-43370	Fc1cc(c(N)cc1)C(=O)N	EN300-13076	S1c2c(cccc2)C=C1C(=O)O
S1c2c(cccc2)C=C1C(=O)Nc3c(cc(cc3)C)C(=O)N	370	fCSFP4	0.717	rxn6038_0_a_kill_0____EN300-253963____EN300-13076	N/A	S1c2c(cc([N+]([O-])=O)cc2)C=C1C(=O)Nc3c(cccc3)C(=O)N	SAVI-Space-2024	rxn6038_0_a_kill_0	EN300-253963	O=C(N)c1c(N)ccc(c1)C	EN300-13076	S1c2c(cccc2)C=C1C(=O)O
S1c2c(cccc2)C=C1C(=O)Nc3c(ccc(F)c3)C(=O)N	371	fCSFP4	0.717	rxn6038_0_a_kill_0____EN300-41736____EN300-13076	N/A	S1c2c(cc([N+]([O-])=O)cc2)C=C1C(=O)Nc3c(cccc3)C(=O)N	SAVI-Space-2024	rxn6038_0_a_kill_0	EN300-41736	Fc1cc(N)c(cc1)C(=O)N	EN300-13076	S1c2c(cccc2)C=C1C(=O)O
S1c2c(cccc2)C=C1C(=O)Nc3c(ccc(c3)C)C(=O)N	372	fCSFP4	0.717	rxn6038_0_a_kill_0____EN300-267676____EN300-13076	N/A	S1c2c(cc([N+]([O-])=O)cc2)C=C1C(=O)Nc3c(cccc3)C(=O)N	SAVI-Space-2024	rxn6038_0_a_kill_0	EN300-267676	O=C(N)c1c(N)cc(cc1)C	EN300-13076	S1c2c(cccc2)C=C1C(=O)O
S1c2c(cc([N+]([O-])=O)cc2)C=C1C(=O)Nc3c(c4ccccc4)ccnc3	373	fCSFP4	0.717	rxn6038_0_a_kill_0____EN300-180452____EN300-00716	N/A	S1c2c(cc([N+]([O-])=O)cc2)C=C1C(=O)Nc3c(cccc3)C(=O)N	SAVI-Space-2024	rxn6038_0_a_kill_0	EN300-180452	n1cc(N)c(c2ccccc2)cc1	EN300-00716	S1c2c(cc([N+](=O)O)cc2)C=C1C(=O)O
S1C(C(=O)Nc2c(cccc2)C(=O)N)=CC=3SC=CC13	374	fCSFP4	0.716	rxn6038_0_a_kill_0____EN300-17791____EN300-51369	N/A	S1c2c(cc([N+]([O-])=O)cc2)C=C1C(=O)Nc3c(cccc3)C(=O)N	SAVI-Space-2024	rxn6038_0_a_kill_0	EN300-17791	O=C(N)c1c(N)cccc1	EN300-51369	S1C(C(=O)O)=CC=2SC=CC12
S1c2c(cc([N+]([O-])=O)cc2)C=C1C(=O)Nc3cc(O)ccc3	375	fCSFP4	0.716	rxn6038_0_a_kill_0____EN300-52657____EN300-00716	N/A	S1c2c(cc([N+]([O-])=O)cc2)C=C1C(=O)Nc3c(cccc3)C(=O)N	SAVI-Space-2024	rxn6038_0_a_kill_0	EN300-52657	O(c1cc(N)ccc1)CC=C	EN300-00716	S1c2c(cc([N+](=O)O)cc2)C=C1C(=O)O
S=C(N)c1c(NC(=O)C=2Sc3c(cccc3)C2)cccc1	376	fCSFP4	0.716	rxn6038_0_a_kill_0____EN300-14417____EN300-13076	N/A	S1c2c(cc([N+]([O-])=O)cc2)C=C1C(=O)Nc3c(cccc3)C(=O)N	SAVI-Space-2024	rxn6038_0_a_kill_0	EN300-14417	S=C(N)c1c(N)cccc1	EN300-13076	S1c2c(cccc2)C=C1C(=O)O
S1c2c(cc(N)cc2)C=C1C(=O)Nc3c(cc(cc3)C([O-])=O)C(=O)N	377	fCSFP4	0.716	rxn6038_0_a_kill_0____EN300-8649028____EN300-6502803	N/A	S1c2c(cc([N+]([O-])=O)cc2)C=C1C(=O)Nc3c(cccc3)C(=O)N	SAVI-Space-2024	rxn6038_0_a_kill_0	EN300-8649028	O=C(OC)c1cc(c(N)cc1)C(=O)N	EN300-6502803	S1c2c(cc(NC(=O)C)cc2)C=C1C(=O)O
S1c2c(cc(N)cc2)C=C1C(=O)Nc3c(cccc3)C(=NO)N	378	fCSFP4	0.716	rxn6038_0_a_kill_0____EN300-41306____EN300-6502803	N/A	S1c2c(cc([N+]([O-])=O)cc2)C=C1C(=O)Nc3c(cccc3)C(=O)N	SAVI-Space-2024	rxn6038_0_a_kill_0	EN300-41306	ON=C(N)c1c(N)cccc1	EN300-6502803	S1c2c(cc(NC(=O)C)cc2)C=C1C(=O)O
S1c2c(cc([N+]([O-])=O)cc2)C=C1C(=O)Nc3cc(ccc3)C(=NO)N	379	fCSFP4	0.716	rxn6038_0_a_kill_0____EN300-53841____EN300-00716	N/A	S1c2c(cc([N+]([O-])=O)cc2)C=C1C(=O)Nc3c(cccc3)C(=O)N	SAVI-Space-2024	rxn6038_0_a_kill_0	EN300-53841	ON=C(N)c1cc(N)ccc1	EN300-00716	S1c2c(cc([N+](=O)O)cc2)C=C1C(=O)O
S1c2c(cc([N+]([O-])=O)cc2)C=C1C(=O)Nc3cc([N+]([O-])=O)cc([N+]([O-])=O)c3	380	fCSFP4	0.714	rxn6038_0_a_kill_0____EN300-18766____EN300-00716	N/A	S1c2c(cc([N+]([O-])=O)cc2)C=C1C(=O)Nc3c(cccc3)C(=O)N	SAVI-Space-2024	rxn6038_0_a_kill_0	EN300-18766	O=[N+](O)c1cc([N+](=O)O)cc(N)c1	EN300-00716	S1c2c(cc([N+](=O)O)cc2)C=C1C(=O)O
S1c2c(cc([N+]([O-])=O)cc2)C=C1C(=O)Nc3c(F)c(c4ccccc4)ccc3	381	fCSFP4	0.714	rxn6038_0_a_kill_0____EN300-43354121____EN300-00716	N/A	S1c2c(cc([N+]([O-])=O)cc2)C=C1C(=O)Nc3c(cccc3)C(=O)N	SAVI-Space-2024	rxn6038_0_a_kill_0	EN300-43354121	Fc1c(N)cccc1c2ccccc2	EN300-00716	S1c2c(cc([N+](=O)O)cc2)C=C1C(=O)O
S1c2c(cc([N+]([O-])=O)cc2)C=C1C(=O)Nc3c(F)cc(cc3)C([O-])=O	382	fCSFP4	0.714	rxn6038_0_a_kill_0____EN300-96673 EN300-69530"____EN300-00716"	N/A	S1c2c(cc([N+]([O-])=O)cc2)C=C1C(=O)Nc3c(cccc3)C(=O)N	SAVI-Space-2024	rxn6038_0_a_kill_0	EN300-96673 EN300-69530""	Fc1c(N)ccc(c1)C(=O)OC	EN300-00716	S1c2c(cc([N+](=O)O)cc2)C=C1C(=O)O
S1c2c(cc([N+]([O-])=O)cc2)C=C1C(=O)Nc3c([N+]([O-])=O)cc(cc3)C(=O)C	383	fCSFP4	0.714	rxn6038_0_a_kill_0____EN300-195878____EN300-00716	N/A	S1c2c(cc([N+]([O-])=O)cc2)C=C1C(=O)Nc3c(cccc3)C(=O)N	SAVI-Space-2024	rxn6038_0_a_kill_0	EN300-195878	O=[N+](O)c1c(N)ccc(c1)C(=O)C	EN300-00716	S1c2c(cc([N+](=O)O)cc2)C=C1C(=O)O
S1c2c(cc([N+]([O-])=O)cc2)C=C1C(=O)Nc3c(c(c4ccccc4)ccc3)C	384	fCSFP4	0.714	rxn6038_0_a_kill_0____EN300-100904____EN300-00716	N/A	S1c2c(cc([N+]([O-])=O)cc2)C=C1C(=O)Nc3c(cccc3)C(=O)N	SAVI-Space-2024	rxn6038_0_a_kill_0	EN300-100904	Nc1c(c(c2ccccc2)ccc1)C	EN300-00716	S1c2c(cc([N+](=O)O)cc2)C=C1C(=O)O
S1c2c(cc([N+]([O-])=O)cc2)C=C1C(=O)Nc3c(cc(cc3)C([O-])=O)C	385	fCSFP4	0.714	rxn6038_0_a_kill_0____EN300-57546 EN300-28644"____EN300-00716"	N/A	S1c2c(cc([N+]([O-])=O)cc2)C=C1C(=O)Nc3c(cccc3)C(=O)N	SAVI-Space-2024	rxn6038_0_a_kill_0	EN300-57546 EN300-28644""	O=C(OC)c1cc(c(N)cc1)C	EN300-00716	S1c2c(cc([N+](=O)O)cc2)C=C1C(=O)O
S1c2c(cc([N+]([O-])=O)cc2)C=C1C(=O)Nc3c(ccc(c3)C(=O)NN)C	386	fCSFP4	0.714	rxn6038_0_a_kill_0____EN300-3026173____EN300-00716	N/A	S1c2c(cc([N+]([O-])=O)cc2)C=C1C(=O)Nc3c(cccc3)C(=O)N	SAVI-Space-2024	rxn6038_0_a_kill_0	EN300-3026173	O=C(NN)c1cc(N)c(cc1)C	EN300-00716	S1c2c(cc([N+](=O)O)cc2)C=C1C(=O)O
S1c2c(cc([N+]([O-])=O)cc2)C=C1C(=O)Nc3c(ccc(c3)C(=O)N)C[NH+](C)C	387	fCSFP4	0.714	rxn6038_0_a_kill_0____EN300-82078____EN300-00716	N/A	S1c2c(cc([N+]([O-])=O)cc2)C=C1C(=O)Nc3c(cccc3)C(=O)N	SAVI-Space-2024	rxn6038_0_a_kill_0	EN300-82078	O=C(N)c1cc(N)c(cc1)CN(C)C	EN300-00716	S1c2c(cc([N+](=O)O)cc2)C=C1C(=O)O
S1c2c(c([N+]([O-])=O)ccc2)C=C1C(=O)Nc3c(cc(cc3)C([O-])=O)C(=O)N	388	fCSFP4	0.713	rxn6038_0_a_kill_0____EN300-8649028____EN300-7431553	N/A	S1c2c(cc([N+]([O-])=O)cc2)C=C1C(=O)Nc3c(cccc3)C(=O)N	SAVI-Space-2024	rxn6038_0_a_kill_0	EN300-8649028	O=C(OC)c1cc(c(N)cc1)C(=O)N	EN300-7431553	S1c2c(c([N+](=O)O)ccc2)C=C1C(=O)O
S(=O)(=O)(c1c(NC(=O)C=2Sc3c(cc([N+]([O-])=O)cc3)C2)cccc1)C	389	fCSFP4	0.713	rxn6038_0_a_kill_0____EN300-25505____EN300-00716	N/A	S1c2c(cc([N+]([O-])=O)cc2)C=C1C(=O)Nc3c(cccc3)C(=O)N	SAVI-Space-2024	rxn6038_0_a_kill_0	EN300-25505	S(=O)(=O)(c1c(N)cccc1)C	EN300-00716	S1c2c(cc([N+](=O)O)cc2)C=C1C(=O)O
S(=O)(Cc1c(NC(=O)C=2Sc3c(cc([N+]([O-])=O)cc3)C2)cccc1)C	390	fCSFP4	0.713	rxn6038_0_a_kill_0____EN300-136073____EN300-00716	N/A	S1c2c(cc([N+]([O-])=O)cc2)C=C1C(=O)Nc3c(cccc3)C(=O)N	SAVI-Space-2024	rxn6038_0_a_kill_0	EN300-136073	S(=O)(Cc1c(N)cccc1)C	EN300-00716	S1c2c(cc([N+](=O)O)cc2)C=C1C(=O)O
S(F)(=O)(=O)c1c(NC(=O)C=2Sc3c(cc([N+]([O-])=O)cc3)C2)cccc1	391	fCSFP4	0.713	rxn6038_0_a_kill_0____EN300-139851____EN300-00716	N/A	S1c2c(cc([N+]([O-])=O)cc2)C=C1C(=O)Nc3c(cccc3)C(=O)N	SAVI-Space-2024	rxn6038_0_a_kill_0	EN300-139851	S(F)(=O)(=O)c1c(N)cccc1	EN300-00716	S1c2c(cc([N+](=O)O)cc2)C=C1C(=O)O
S1c2c(cc([N+]([O-])=O)cc2)C=C1C(=O)Nc3c(F)c(c(cc3)C([O-])=O)C([O-])=O	392	fCSFP4	0.713	rxn6038_0_a_kill_0____EN300-7425066____EN300-00716	N/A	S1c2c(cc([N+]([O-])=O)cc2)C=C1C(=O)Nc3c(cccc3)C(=O)N	SAVI-Space-2024	rxn6038_0_a_kill_0	EN300-7425066	Fc1c(N)ccc(c1C(=O)OC)C(=O)OC	EN300-00716	S1c2c(cc([N+](=O)O)cc2)C=C1C(=O)O
S1c2c(cc([N+]([O-])=O)cc2)C=C1C(=O)Nc3c(N4CCCC4)cccc3	393	fCSFP4	0.713	rxn6038_0_a_kill_0____EN300-35304 EN300-11402"____EN300-00716"	N/A	S1c2c(cc([N+]([O-])=O)cc2)C=C1C(=O)Nc3c(cccc3)C(=O)N	SAVI-Space-2024	rxn6038_0_a_kill_0	EN300-35304 EN300-11402""	N1(c2c(N)cccc2)CCCC1	EN300-00716	S1c2c(cc([N+](=O)O)cc2)C=C1C(=O)O
S1c2c(cc([N+]([O-])=O)cc2)C=C1C(=O)Nc3c(N4CCCCC4)cccc3	394	fCSFP4	0.713	rxn6038_0_a_kill_0____EN300-02093____EN300-00716	N/A	S1c2c(cc([N+]([O-])=O)cc2)C=C1C(=O)Nc3c(cccc3)C(=O)N	SAVI-Space-2024	rxn6038_0_a_kill_0	EN300-02093	N1(c2c(N)cccc2)CCCCC1	EN300-00716	S1c2c(cc([N+](=O)O)cc2)C=C1C(=O)O
S1c2c(cc([N+]([O-])=O)cc2)C=C1C(=O)Nc3c(N4CCCCCC4)cccc3	395	fCSFP4	0.713	rxn6038_0_a_kill_0____EN300-28222____EN300-00716	N/A	S1c2c(cc([N+]([O-])=O)cc2)C=C1C(=O)Nc3c(cccc3)C(=O)N	SAVI-Space-2024	rxn6038_0_a_kill_0	EN300-28222	N1(c2c(N)cccc2)CCCCCC1	EN300-00716	S1c2c(cc([N+](=O)O)cc2)C=C1C(=O)O
S1c2c(cc([N+]([O-])=O)cc2)C=C1C(=O)Nc3c(N4N=CC=N4)cccc3	396	fCSFP4	0.713	rxn6038_0_a_kill_0____EN300-367400____EN300-00716	N/A	S1c2c(cc([N+]([O-])=O)cc2)C=C1C(=O)Nc3c(cccc3)C(=O)N	SAVI-Space-2024	rxn6038_0_a_kill_0	EN300-367400	N=1N(N=CC1)c2c(N)cccc2	EN300-00716	S1c2c(cc([N+](=O)O)cc2)C=C1C(=O)O
S1c2c(cc([N+]([O-])=O)cc2)C=C1C(=O)Nc3c(OCCCC)cccc3	397	fCSFP4	0.713	rxn6038_0_a_kill_0____EN300-51897____EN300-00716	N/A	S1c2c(cc([N+]([O-])=O)cc2)C=C1C(=O)Nc3c(cccc3)C(=O)N	SAVI-Space-2024	rxn6038_0_a_kill_0	EN300-51897	O(c1c(N)cccc1)CCCC	EN300-00716	S1c2c(cc([N+](=O)O)cc2)C=C1C(=O)O
S1c2c(cc([N+]([O-])=O)cc2)C=C1C(=O)Nc3c(OCCCOC)cccc3	398	fCSFP4	0.713	rxn6038_0_a_kill_0____EN300-53013____EN300-00716	N/A	S1c2c(cc([N+]([O-])=O)cc2)C=C1C(=O)Nc3c(cccc3)C(=O)N	SAVI-Space-2024	rxn6038_0_a_kill_0	EN300-53013	O(c1c(N)cccc1)CCCOC	EN300-00716	S1c2c(cc([N+](=O)O)cc2)C=C1C(=O)O
S1c2c(cc([N+]([O-])=O)cc2)C=C1C(=O)Nc3c(P(=O)(C)C)cccc3	399	fCSFP4	0.713	rxn6038_0_a_kill_0____EN300-6488766____EN300-00716	N/A	S1c2c(cc([N+]([O-])=O)cc2)C=C1C(=O)Nc3c(cccc3)C(=O)N	SAVI-Space-2024	rxn6038_0_a_kill_0	EN300-6488766	P(=O)(c1c(N)cccc1)(C)C	EN300-00716	S1c2c(cc([N+](=O)O)cc2)C=C1C(=O)O
S1c2c(cc([N+]([O-])=O)cc2)C=C1C(=O)Nc3c(cccc3)C4CCCC4	400	fCSFP4	0.713	rxn6038_0_a_kill_0____EN300-3002812____EN300-00716	N/A	S1c2c(cc([N+]([O-])=O)cc2)C=C1C(=O)Nc3c(cccc3)C(=O)N	SAVI-Space-2024	rxn6038_0_a_kill_0	EN300-3002812	Nc1c(cccc1)C2CCCC2	EN300-00716	S1c2c(cc([N+](=O)O)cc2)C=C1C(=O)O
S1c2c(cc([N+]([O-])=O)cc2)C=C1C(=O)Nc3c(cccc3)C4CCCCC4	401	fCSFP4	0.713	rxn6038_0_a_kill_0____EN300-197417 EN300-197426"____EN300-00716"	N/A	S1c2c(cc([N+]([O-])=O)cc2)C=C1C(=O)Nc3c(cccc3)C(=O)N	SAVI-Space-2024	rxn6038_0_a_kill_0	EN300-197417 EN300-197426""	Nc1c(cccc1)C2CCCCC2	EN300-00716	S1c2c(cc([N+](=O)O)cc2)C=C1C(=O)O
S1c2c(cc([N+]([O-])=O)cc2)C=C1C(=O)Nc3c(cccc3)CCC(C)C	402	fCSFP4	0.713	rxn6038_0_a_kill_0____EN300-59619____EN300-00716	N/A	S1c2c(cc([N+]([O-])=O)cc2)C=C1C(=O)Nc3c(cccc3)C(=O)N	SAVI-Space-2024	rxn6038_0_a_kill_0	EN300-59619	Nc1c(cccc1)CCC(C)C	EN300-00716	S1c2c(cc([N+](=O)O)cc2)C=C1C(=O)O
S1c2c(cc([N+]([O-])=O)cc2)C=C1C(=O)Nc3c(cccc3)CCC([O-])=O	403	fCSFP4	0.713	rxn6038_0_a_kill_0____EN300-6747967____EN300-00716	N/A	S1c2c(cc([N+]([O-])=O)cc2)C=C1C(=O)Nc3c(cccc3)C(=O)N	SAVI-Space-2024	rxn6038_0_a_kill_0	EN300-6747967	O=C(OC(C)(C)C)CCc1c(N)cccc1	EN300-00716	S1c2c(cc([N+](=O)O)cc2)C=C1C(=O)O
S1c2c(cc([N+]([O-])=O)cc2)C=C1C(=O)Nc3c(cccc3)CC[NH+](C)C	404	fCSFP4	0.713	rxn6038_0_a_kill_0____EN300-50928____EN300-00716	N/A	S1c2c(cc([N+]([O-])=O)cc2)C=C1C(=O)Nc3c(cccc3)C(=O)N	SAVI-Space-2024	rxn6038_0_a_kill_0	EN300-50928	N(CCc1c(N)cccc1)(C)C	EN300-00716	S1c2c(cc([N+](=O)O)cc2)C=C1C(=O)O
S1c2c(cc([N+]([O-])=O)cc2)C=C1C(=O)Nc3c(cccc3)Cc4cnccc4	405	fCSFP4	0.713	rxn6038_0_a_kill_0____EN300-140231____EN300-00716	N/A	S1c2c(cc([N+]([O-])=O)cc2)C=C1C(=O)Nc3c(cccc3)C(=O)N	SAVI-Space-2024	rxn6038_0_a_kill_0	EN300-140231	n1cc(ccc1)Cc2c(N)cccc2	EN300-00716	S1c2c(cc([N+](=O)O)cc2)C=C1C(=O)O
S1c2c(cc([N+]([O-])=O)cc2)C=C1C(=O)Nc3ccc(cc3)C([O-])=O	406	fCSFP4	0.713	rxn6038_0_a_kill_0____EN300-16169 EN300-69097"____EN300-00716"	N/A	S1c2c(cc([N+]([O-])=O)cc2)C=C1C(=O)Nc3c(cccc3)C(=O)N	SAVI-Space-2024	rxn6038_0_a_kill_0	EN300-16169 EN300-69097""	O=C(OC)c1ccc(N)cc1	EN300-00716	S1c2c(cc([N+](=O)O)cc2)C=C1C(=O)O
S1c2c(cc([N+]([O-])=O)cc2)C=C1C(=O)Nc3c(cc(F)cc3)C(=O)N(C)C	407	fCSFP4	0.712	rxn6038_0_a_kill_0____EN300-139976____EN300-00716	N/A	S1c2c(cc([N+]([O-])=O)cc2)C=C1C(=O)Nc3c(cccc3)C(=O)N	SAVI-Space-2024	rxn6038_0_a_kill_0	EN300-139976	Fc1cc(c(N)cc1)C(=O)N(C)C	EN300-00716	S1c2c(cc([N+](=O)O)cc2)C=C1C(=O)O
S1c2c(cc([N+]([O-])=O)cc2)C=C1C(=O)Nc3c(cncc3)C(=O)C4CC4	408	fCSFP4	0.712	rxn6038_0_a_kill_0____EN300-156863 EN300-153632"____EN300-00716"	N/A	S1c2c(cc([N+]([O-])=O)cc2)C=C1C(=O)Nc3c(cccc3)C(=O)N	SAVI-Space-2024	rxn6038_0_a_kill_0	EN300-156863 EN300-153632""	O=C(c1c(N)ccnc1)C2CC2	EN300-00716	S1c2c(cc([N+](=O)O)cc2)C=C1C(=O)O
S1c2c(cc([N+]([O-])=O)cc2)C=C1C(=O)Nc3c(C#N)cc([N+]([O-])=O)cc3	409	fCSFP4	0.712	rxn6038_0_a_kill_0____EN300-18331____EN300-00716	N/A	S1c2c(cc([N+]([O-])=O)cc2)C=C1C(=O)Nc3c(cccc3)C(=O)N	SAVI-Space-2024	rxn6038_0_a_kill_0	EN300-18331	O=[N+](O)c1cc(C#N)c(N)cc1	EN300-00716	S1c2c(cc([N+](=O)O)cc2)C=C1C(=O)O
S1c2c(cc([N+]([O-])=O)cc2)C=C1C(=O)Nc3c(F)cc(cc3)C	410	fCSFP4	0.712	rxn6038_0_a_kill_0____EN300-20297____EN300-00716	N/A	S1c2c(cc([N+]([O-])=O)cc2)C=C1C(=O)Nc3c(cccc3)C(=O)N	SAVI-Space-2024	rxn6038_0_a_kill_0	EN300-20297	Fc1c(N)ccc(c1)C	EN300-00716	S1c2c(cc([N+](=O)O)cc2)C=C1C(=O)O
S1c2c(cc([N+]([O-])=O)cc2)C=C1C(=O)Nc3c(OC)cc([N+]([O-])=O)cc3	411	fCSFP4	0.712	rxn6038_0_a_kill_0____EN300-20366____EN300-00716	N/A	S1c2c(cc([N+]([O-])=O)cc2)C=C1C(=O)Nc3c(cccc3)C(=O)N	SAVI-Space-2024	rxn6038_0_a_kill_0	EN300-20366	O=[N+](O)c1cc(OC)c(N)cc1	EN300-00716	S1c2c(cc([N+](=O)O)cc2)C=C1C(=O)O
S1c2c(cc([N+]([O-])=O)cc2)C=C1C(=O)Nc3c(c([N+]([O-])=O)ccc3)C=O	412	fCSFP4	0.712	rxn6038_0_a_kill_0____EN300-7834193____EN300-00716	N/A	S1c2c(cc([N+]([O-])=O)cc2)C=C1C(=O)Nc3c(cccc3)C(=O)N	SAVI-Space-2024	rxn6038_0_a_kill_0	EN300-7834193	O=[N+](O)c1c(c(N)ccc1)C=O	EN300-00716	S1c2c(cc([N+](=O)O)cc2)C=C1C(=O)O
S1c2c(cc([N+]([O-])=O)cc2)C=C1C(=O)Nc3c(cc(F)cc3)C	413	fCSFP4	0.712	rxn6038_0_a_kill_0____EN300-20973____EN300-00716	N/A	S1c2c(cc([N+]([O-])=O)cc2)C=C1C(=O)Nc3c(cccc3)C(=O)N	SAVI-Space-2024	rxn6038_0_a_kill_0	EN300-20973	Fc1cc(c(N)cc1)C	EN300-00716	S1c2c(cc([N+](=O)O)cc2)C=C1C(=O)O
S1c2c(cc(F)cc2)C=C1C(=O)Nc3c(cccc3)C(=O)NN	414	fCSFP4	0.712	rxn6038_0_a_kill_0____EN300-03742____EN300-11818	N/A	S1c2c(cc([N+]([O-])=O)cc2)C=C1C(=O)Nc3c(cccc3)C(=O)N	SAVI-Space-2024	rxn6038_0_a_kill_0	EN300-03742	O=C(NN)c1c(N)cccc1	EN300-11818	S1c2c(cc(F)cc2)C=C1C(=O)O
S1c2c(cc([N+]([O-])=O)cc2)C=C1C(=O)Nc3cc(ccc3)C([O-])=O	415	fCSFP4	0.712	rxn6038_0_a_kill_0____EN300-6745273 EN300-17769"____EN300-00716"	N/A	S1c2c(cc([N+]([O-])=O)cc2)C=C1C(=O)Nc3c(cccc3)C(=O)N	SAVI-Space-2024	rxn6038_0_a_kill_0	EN300-6745273 EN300-17769""	O=C(OC)c1cc(N)ccc1	EN300-00716	S1c2c(cc([N+](=O)O)cc2)C=C1C(=O)O
S1c2c(cc([N+]([O-])=O)cc2)C=C1C(=O)Nc3ccc(C#Cc4ccccc4)cc3	416	fCSFP4	0.712	rxn6038_0_a_kill_0____EN300-1216540____EN300-00716	N/A	S1c2c(cc([N+]([O-])=O)cc2)C=C1C(=O)Nc3c(cccc3)C(=O)N	SAVI-Space-2024	rxn6038_0_a_kill_0	EN300-1216540	Nc1ccc(C#Cc2ccccc2)cc1	EN300-00716	S1c2c(cc([N+](=O)O)cc2)C=C1C(=O)O
S1c2c(cc([N+]([O-])=O)cc2)C=C1C(=O)Nc3ccc(N=Nc4ccccc4)cc3	417	fCSFP4	0.712	rxn6038_0_a_kill_0____EN300-18330____EN300-00716	N/A	S1c2c(cc([N+]([O-])=O)cc2)C=C1C(=O)Nc3c(cccc3)C(=O)N	SAVI-Space-2024	rxn6038_0_a_kill_0	EN300-18330	N(=Nc1ccccc1)c2ccc(N)cc2	EN300-00716	S1c2c(cc([N+](=O)O)cc2)C=C1C(=O)O
S1c2c(cc([N+]([O-])=O)cc2)C=C1C(=O)Nc3ccc(cc3)CCc4ccccc4	418	fCSFP4	0.712	rxn6038_0_a_kill_0____EN300-7422780____EN300-00716	N/A	S1c2c(cc([N+]([O-])=O)cc2)C=C1C(=O)Nc3c(cccc3)C(=O)N	SAVI-Space-2024	rxn6038_0_a_kill_0	EN300-7422780	Nc1ccc(cc1)CCc2ccccc2	EN300-00716	S1c2c(cc([N+](=O)O)cc2)C=C1C(=O)O
S1c2c(cc(cc2)C)C=C1C(=O)Nc3c(cccc3)C(=O)NN	419	fCSFP4	0.712	rxn6038_0_a_kill_0____EN300-03742____EN300-100328	N/A	S1c2c(cc([N+]([O-])=O)cc2)C=C1C(=O)Nc3c(cccc3)C(=O)N	SAVI-Space-2024	rxn6038_0_a_kill_0	EN300-03742	O=C(NN)c1c(N)cccc1	EN300-100328	S1c2c(cc(cc2)C)C=C1C(=O)O
S1c2c(cc([N+]([O-])=O)cc2)C=C1C(=O)Nc3c(cc(cc3)C=4SC=CC4)C([O-])=O	420	fCSFP4	0.711	rxn6038_0_a_kill_0____EN300-40027____EN300-00716	N/A	S1c2c(cc([N+]([O-])=O)cc2)C=C1C(=O)Nc3c(cccc3)C(=O)N	SAVI-Space-2024	rxn6038_0_a_kill_0	EN300-40027	S1C(c2cc(c(N)cc2)C(=O)OC)=CC=C1	EN300-00716	S1c2c(cc([N+](=O)O)cc2)C=C1C(=O)O
S1c2c(cc([N+]([O-])=O)cc2)C=C1C(=O)NC3=C(NC=C3)C([O-])=O	421	fCSFP4	0.711	rxn6038_0_a_kill_0____EN300-26976559____EN300-00716	N/A	S1c2c(cc([N+]([O-])=O)cc2)C=C1C(=O)Nc3c(cccc3)C(=O)N	SAVI-Space-2024	rxn6038_0_a_kill_0	EN300-26976559	O=C(OC)C=1NC=CC1N	EN300-00716	S1c2c(cc([N+](=O)O)cc2)C=C1C(=O)O
S1c2c(cc([N+]([O-])=O)cc2)C=C1C(=O)NC3=C(OC=C3)C([O-])=O	422	fCSFP4	0.711	rxn6038_0_a_kill_0____EN300-117181 EN300-246646"____EN300-00716"	N/A	S1c2c(cc([N+]([O-])=O)cc2)C=C1C(=O)Nc3c(cccc3)C(=O)N	SAVI-Space-2024	rxn6038_0_a_kill_0	EN300-117181 EN300-246646""	O=C(OC)C=1OC=CC1N	EN300-00716	S1c2c(cc([N+](=O)O)cc2)C=C1C(=O)O
S1c2c(cc([N+]([O-])=O)cc2)C=C1C(=O)NC3=C(SC(C(=O)N)=C3)C	423	fCSFP4	0.711	rxn6038_0_a_kill_0____EN300-106881____EN300-00716	N/A	S1c2c(cc([N+]([O-])=O)cc2)C=C1C(=O)Nc3c(cccc3)C(=O)N	SAVI-Space-2024	rxn6038_0_a_kill_0	EN300-106881	S1C(C(=O)N)=CC(N)=C1C	EN300-00716	S1c2c(cc([N+](=O)O)cc2)C=C1C(=O)O
S1c2c(cc([N+]([O-])=O)cc2)C=C1C(=O)Nc3c(F)c(F)c(cc3)C([O-])=O	424	fCSFP4	0.711	rxn6038_0_a_kill_0____EN300-7402693____EN300-00716	N/A	S1c2c(cc([N+]([O-])=O)cc2)C=C1C(=O)Nc3c(cccc3)C(=O)N	SAVI-Space-2024	rxn6038_0_a_kill_0	EN300-7402693	Fc1c(F)c(ccc1N)C(=O)OC	EN300-00716	S1c2c(cc([N+](=O)O)cc2)C=C1C(=O)O
S1c2c(cc([N+]([O-])=O)cc2)C=C1C(=O)Nc3c(c(c(cc3)C([O-])=O)C)C	425	fCSFP4	0.711	rxn6038_0_a_kill_0____EN300-27736871____EN300-00716	N/A	S1c2c(cc([N+]([O-])=O)cc2)C=C1C(=O)Nc3c(cccc3)C(=O)N	SAVI-Space-2024	rxn6038_0_a_kill_0	EN300-27736871	O=C(OC)c1c(c(c(N)cc1)C)C	EN300-00716	S1c2c(cc([N+](=O)O)cc2)C=C1C(=O)O
S1c2c(cc([N+]([O-])=O)cc2)C=C1C(=O)Nc3c(c4ccccc4)ccc(c3)C	426	fCSFP4	0.711	rxn6038_0_a_kill_0____EN300-2620245____EN300-00716	N/A	S1c2c(cc([N+]([O-])=O)cc2)C=C1C(=O)Nc3c(cccc3)C(=O)N	SAVI-Space-2024	rxn6038_0_a_kill_0	EN300-2620245	Nc1c(c2ccccc2)ccc(c1)C	EN300-00716	S1c2c(cc([N+](=O)O)cc2)C=C1C(=O)O
S1c2c(cc([N+]([O-])=O)cc2)C=C1C(=O)Nc3cncc(c3)C(=O)N	427	fCSFP4	0.711	rxn6038_0_a_kill_0____EN300-1693761____EN300-00716	N/A	S1c2c(cc([N+]([O-])=O)cc2)C=C1C(=O)Nc3c(cccc3)C(=O)N	SAVI-Space-2024	rxn6038_0_a_kill_0	EN300-1693761	O=C(N)c1cncc(N)c1	EN300-00716	S1c2c(cc([N+](=O)O)cc2)C=C1C(=O)O
S1c2c(cc([N+]([O-])=O)cc2)C=C1C(=O)Nc3ccc(F)cc3	428	fCSFP4	0.710	rxn6038_0_a_kill_0____EN300-18060____EN300-00716	N/A	S1c2c(cc([N+]([O-])=O)cc2)C=C1C(=O)Nc3c(cccc3)C(=O)N	SAVI-Space-2024	rxn6038_0_a_kill_0	EN300-18060	Fc1ccc(N)cc1	EN300-00716	S1c2c(cc([N+](=O)O)cc2)C=C1C(=O)O
S1c2c(cc([N+]([O-])=O)cc2)C=C1C(=O)Nc3ccc(cc3)C	429	fCSFP4	0.710	rxn6038_0_a_kill_0____EN300-17941 EN300-30001"____EN300-00716"	N/A	S1c2c(cc([N+]([O-])=O)cc2)C=C1C(=O)Nc3c(cccc3)C(=O)N	SAVI-Space-2024	rxn6038_0_a_kill_0	EN300-17941 EN300-30001""	Nc1ccc(cc1)C	EN300-00716	S1c2c(cc([N+](=O)O)cc2)C=C1C(=O)O
S1c2c(cc([N+]([O-])=O)cc2)C=C1C(=O)Nc3ccncc3	430	fCSFP4	0.710	rxn6038_0_a_kill_0____EN300-21310____EN300-00716	N/A	S1c2c(cc([N+]([O-])=O)cc2)C=C1C(=O)Nc3c(cccc3)C(=O)N	SAVI-Space-2024	rxn6038_0_a_kill_0	EN300-21310	n1ccc(N)cc1	EN300-00716	S1c2c(cc([N+](=O)O)cc2)C=C1C(=O)O
S1c2c(cccc2)C=C1C(=O)Nc3c(cccc3)C(=O)c4ccccc4	431	fCSFP4	0.710	rxn6038_0_a_kill_0____EN300-18137____EN300-13076	N/A	S1c2c(cc([N+]([O-])=O)cc2)C=C1C(=O)Nc3c(cccc3)C(=O)N	SAVI-Space-2024	rxn6038_0_a_kill_0	EN300-18137	O=C(c1c(N)cccc1)c2ccccc2	EN300-13076	S1c2c(cccc2)C=C1C(=O)O
S1c2c(cc([N+]([O-])=O)cc2)C=C1C(=O)Nc3c(N4C=NC=C4)cccc3C(=O)N	432	fCSFP4	0.710	rxn6038_0_a_kill_0____EN300-262425____EN300-00716	N/A	S1c2c(cc([N+]([O-])=O)cc2)C=C1C(=O)Nc3c(cccc3)C(=O)N	SAVI-Space-2024	rxn6038_0_a_kill_0	EN300-262425	O=C(N)c1c(N)c(N2C=NC=C2)ccc1	EN300-00716	S1c2c(cc([N+](=O)O)cc2)C=C1C(=O)O
S(=O)(=O)(N)Cc1c(NC(=O)C=2Sc3c(cc([N+]([O-])=O)cc3)C2)cccc1	433	fCSFP4	0.710	rxn6038_0_a_kill_0____EN300-130084 EN300-209373"____EN300-00716"	N/A	S1c2c(cc([N+]([O-])=O)cc2)C=C1C(=O)Nc3c(cccc3)C(=O)N	SAVI-Space-2024	rxn6038_0_a_kill_0	EN300-130084 EN300-209373""	S(=O)(=O)(N)Cc1c(N)cccc1	EN300-00716	S1c2c(cc([N+](=O)O)cc2)C=C1C(=O)O
S1c2c(cc(F)cc2)C=C1C(=O)Nc3c(cc(cc3)C([O-])=O)C(=O)N	434	fCSFP4	0.709	rxn6038_0_a_kill_0____EN300-8649028____EN300-11818	N/A	S1c2c(cc([N+]([O-])=O)cc2)C=C1C(=O)Nc3c(cccc3)C(=O)N	SAVI-Space-2024	rxn6038_0_a_kill_0	EN300-8649028	O=C(OC)c1cc(c(N)cc1)C(=O)N	EN300-11818	S1c2c(cc(F)cc2)C=C1C(=O)O
S1c2c(cc(F)cc2)C=C1C(=O)Nc3c(cccc3)C(=NO)N	435	fCSFP4	0.709	rxn6038_0_a_kill_0____EN300-41306____EN300-11818	N/A	S1c2c(cc([N+]([O-])=O)cc2)C=C1C(=O)Nc3c(cccc3)C(=O)N	SAVI-Space-2024	rxn6038_0_a_kill_0	EN300-41306	ON=C(N)c1c(N)cccc1	EN300-11818	S1c2c(cc(F)cc2)C=C1C(=O)O
S1c2c(cc([N+]([O-])=O)cc2)C=C1C(=O)Nc3c([N+]([O-])=O)ccc(F)c3	436	fCSFP4	0.709	rxn6038_0_a_kill_0____EN300-57201____EN300-00716	N/A	S1c2c(cc([N+]([O-])=O)cc2)C=C1C(=O)Nc3c(cccc3)C(=O)N	SAVI-Space-2024	rxn6038_0_a_kill_0	EN300-57201	Fc1cc(N)c([N+](=O)O)cc1	EN300-00716	S1c2c(cc([N+](=O)O)cc2)C=C1C(=O)O
S1c2c(cc([N+]([O-])=O)cc2)C=C1C(=O)Nc3c([N+]([O-])=O)ccc(c3)C	437	fCSFP4	0.709	rxn6038_0_a_kill_0____EN300-85317____EN300-00716	N/A	S1c2c(cc([N+]([O-])=O)cc2)C=C1C(=O)Nc3c(cccc3)C(=O)N	SAVI-Space-2024	rxn6038_0_a_kill_0	EN300-85317	O=[N+](O)c1c(N)cc(cc1)C	EN300-00716	S1c2c(cc([N+](=O)O)cc2)C=C1C(=O)O
S1c2c(cc(cc2)C)C=C1C(=O)Nc3c(cc(cc3)C([O-])=O)C(=O)N	438	fCSFP4	0.709	rxn6038_0_a_kill_0____EN300-8649028____EN300-100328	N/A	S1c2c(cc([N+]([O-])=O)cc2)C=C1C(=O)Nc3c(cccc3)C(=O)N	SAVI-Space-2024	rxn6038_0_a_kill_0	EN300-8649028	O=C(OC)c1cc(c(N)cc1)C(=O)N	EN300-100328	S1c2c(cc(cc2)C)C=C1C(=O)O
S1c2c(cc(cc2)C)C=C1C(=O)Nc3c(cccc3)C(=NO)N	439	fCSFP4	0.709	rxn6038_0_a_kill_0____EN300-41306____EN300-100328	N/A	S1c2c(cc([N+]([O-])=O)cc2)C=C1C(=O)Nc3c(cccc3)C(=O)N	SAVI-Space-2024	rxn6038_0_a_kill_0	EN300-41306	ON=C(N)c1c(N)cccc1	EN300-100328	S1c2c(cc(cc2)C)C=C1C(=O)O
S1c2c(cc([N+]([O-])=O)cc2)C=C1C(=O)Nc3cc(F)ccc3	440	fCSFP4	0.709	rxn6038_0_a_kill_0____EN300-19094____EN300-00716	N/A	S1c2c(cc([N+]([O-])=O)cc2)C=C1C(=O)Nc3c(cccc3)C(=O)N	SAVI-Space-2024	rxn6038_0_a_kill_0	EN300-19094	Fc1cc(N)ccc1	EN300-00716	S1c2c(cc([N+](=O)O)cc2)C=C1C(=O)O
S1c2c(cc([N+]([O-])=O)cc2)C=C1C(=O)Nc3cc(ccc3)C	441	fCSFP4	0.709	rxn6038_0_a_kill_0____EN300-7592590 EN300-18342"____EN300-00716"	N/A	S1c2c(cc([N+]([O-])=O)cc2)C=C1C(=O)Nc3c(cccc3)C(=O)N	SAVI-Space-2024	rxn6038_0_a_kill_0	EN300-7592590 EN300-18342""	Nc1cc(ccc1)C	EN300-00716	S1c2c(cc([N+](=O)O)cc2)C=C1C(=O)O
S1c2c(cc([N+]([O-])=O)cc2)C=C1C(=O)Nc3c(F)cc(cc3)C(=O)C	442	fCSFP4	0.708	rxn6038_0_a_kill_0____EN300-154997 EN300-154996"____EN300-00716"	N/A	S1c2c(cc([N+]([O-])=O)cc2)C=C1C(=O)Nc3c(cccc3)C(=O)N	SAVI-Space-2024	rxn6038_0_a_kill_0	EN300-154997 EN300-154996""	Fc1c(N)ccc(c1)C(=O)C	EN300-00716	S1c2c(cc([N+](=O)O)cc2)C=C1C(=O)O
S1c2c(cc([N+]([O-])=O)cc2)C=C1C(=O)Nc3cc(F)c(cc3)C([O-])=O	443	fCSFP4	0.708	rxn6038_0_a_kill_0____EN300-657261 EN300-108007"____EN300-00716"	N/A	S1c2c(cc([N+]([O-])=O)cc2)C=C1C(=O)Nc3c(cccc3)C(=O)N	SAVI-Space-2024	rxn6038_0_a_kill_0	EN300-657261 EN300-108007""	Fc1c(ccc(N)c1)C(=O)OC	EN300-00716	S1c2c(cc([N+](=O)O)cc2)C=C1C(=O)O
S1c2c(cc([N+]([O-])=O)cc2)C=C1C(=O)Nc3cc(c(F)cc3)C(=O)NN	444	fCSFP4	0.708	rxn6038_0_a_kill_0____EN300-3031468____EN300-00716	N/A	S1c2c(cc([N+]([O-])=O)cc2)C=C1C(=O)Nc3c(cccc3)C(=O)N	SAVI-Space-2024	rxn6038_0_a_kill_0	EN300-3031468	Fc1c(cc(N)cc1)C(=O)NN	EN300-00716	S1c2c(cc([N+](=O)O)cc2)C=C1C(=O)O
S1c2c(cc([N+]([O-])=O)cc2)C=C1C(=O)Nc3cc(c(cc3)C(=O)C)C	445	fCSFP4	0.708	rxn6038_0_a_kill_0____EN300-119555____EN300-00716	N/A	S1c2c(cc([N+]([O-])=O)cc2)C=C1C(=O)Nc3c(cccc3)C(=O)N	SAVI-Space-2024	rxn6038_0_a_kill_0	EN300-119555	O=C(c1c(cc(N)cc1)C)C	EN300-00716	S1c2c(cc([N+](=O)O)cc2)C=C1C(=O)O
S1c2c(cc([N+]([O-])=O)cc2)C=C1C(=O)Nc3cc(c(cc3)C([O-])=O)C	446	fCSFP4	0.708	rxn6038_0_a_kill_0____EN300-68820____EN300-00716	N/A	S1c2c(cc([N+]([O-])=O)cc2)C=C1C(=O)Nc3c(cccc3)C(=O)N	SAVI-Space-2024	rxn6038_0_a_kill_0	EN300-68820	O=C(OC)c1c(cc(N)cc1)C	EN300-00716	S1c2c(cc([N+](=O)O)cc2)C=C1C(=O)O
S1c2c(cc([N+]([O-])=O)cc2)C=C1C(=O)Nc3cc(c(cc3)C)C(=O)NN	447	fCSFP4	0.708	rxn6038_0_a_kill_0____EN300-2897863____EN300-00716	N/A	S1c2c(cc([N+]([O-])=O)cc2)C=C1C(=O)Nc3c(cccc3)C(=O)N	SAVI-Space-2024	rxn6038_0_a_kill_0	EN300-2897863	O=C(NN)c1c(ccc(N)c1)C	EN300-00716	S1c2c(cc([N+](=O)O)cc2)C=C1C(=O)O
S1c2c(cc([N+]([O-])=O)cc2)C=C1C(=O)Nc3c(C#C[Si](C)(C)C)cccc3	448	fCSFP4	0.707	rxn6038_0_a_kill_0____EN300-8118807____EN300-00716	N/A	S1c2c(cc([N+]([O-])=O)cc2)C=C1C(=O)Nc3c(cccc3)C(=O)N	SAVI-Space-2024	rxn6038_0_a_kill_0	EN300-8118807	[Si](C#Cc1c(N)cccc1)(C)(C)C	EN300-00716	S1c2c(cc([N+](=O)O)cc2)C=C1C(=O)O
S1c2c(cc([N+]([O-])=O)cc2)C=C1C(=O)Nc3c(N4C=NN=C4)cccc3	449	fCSFP4	0.707	rxn6038_0_a_kill_0____EN300-152488____EN300-00716	N/A	S1c2c(cc([N+]([O-])=O)cc2)C=C1C(=O)Nc3c(cccc3)C(=O)N	SAVI-Space-2024	rxn6038_0_a_kill_0	EN300-152488	N=1N=CN(c2c(N)cccc2)C1	EN300-00716	S1c2c(cc([N+](=O)O)cc2)C=C1C(=O)O
S1c2c(cc([N+]([O-])=O)cc2)C=C1C(=O)Nc3c(OC)cc(c4ccccc4)cc3	450	fCSFP4	0.707	rxn6038_0_a_kill_0____EN300-28228023____EN300-00716	N/A	S1c2c(cc([N+]([O-])=O)cc2)C=C1C(=O)Nc3c(cccc3)C(=O)N	SAVI-Space-2024	rxn6038_0_a_kill_0	EN300-28228023	O(c1c(N)ccc(c2ccccc2)c1)C	EN300-00716	S1c2c(cc([N+](=O)O)cc2)C=C1C(=O)O
S1c2c(cc([N+]([O-])=O)cc2)C=C1C(=O)Nc3c(OCC(C)C)cccc3	451	fCSFP4	0.707	rxn6038_0_a_kill_0____EN300-49891____EN300-00716	N/A	S1c2c(cc([N+]([O-])=O)cc2)C=C1C(=O)Nc3c(cccc3)C(=O)N	SAVI-Space-2024	rxn6038_0_a_kill_0	EN300-49891	O(c1c(N)cccc1)CC(C)C	EN300-00716	S1c2c(cc([N+](=O)O)cc2)C=C1C(=O)O
S1c2c(cc([N+]([O-])=O)cc2)C=C1C(=O)Nc3c(c4cc(OC)ccc4)cccc3	452	fCSFP4	0.707	rxn6038_0_a_kill_0____EN300-5257320____EN300-00716	N/A	S1c2c(cc([N+]([O-])=O)cc2)C=C1C(=O)Nc3c(cccc3)C(=O)N	SAVI-Space-2024	rxn6038_0_a_kill_0	EN300-5257320	O(c1cc(c2c(N)cccc2)ccc1)C	EN300-00716	S1c2c(cc([N+](=O)O)cc2)C=C1C(=O)O
S1c2c(cc([N+]([O-])=O)cc2)C=C1C(=O)Nc3c(cc(OC)c(OC)c3)C(=O)C	453	fCSFP4	0.707	rxn6038_0_a_kill_0____EN300-83234____EN300-00716	N/A	S1c2c(cc([N+]([O-])=O)cc2)C=C1C(=O)Nc3c(cccc3)C(=O)N	SAVI-Space-2024	rxn6038_0_a_kill_0	EN300-83234	O=C(c1c(N)cc(OC)c(OC)c1)C	EN300-00716	S1c2c(cc([N+](=O)O)cc2)C=C1C(=O)O
S1c2c(cc([N+]([O-])=O)cc2)C=C1C(=O)Nc3c(cc(OC)c(OC)c3)C([O-])=O	454	fCSFP4	0.707	rxn6038_0_a_kill_0____EN300-18936____EN300-00716	N/A	S1c2c(cc([N+]([O-])=O)cc2)C=C1C(=O)Nc3c(cccc3)C(=O)N	SAVI-Space-2024	rxn6038_0_a_kill_0	EN300-18936	O=C(OC)c1c(N)cc(OC)c(OC)c1	EN300-00716	S1c2c(cc([N+](=O)O)cc2)C=C1C(=O)O
S1c2c(cc([N+]([O-])=O)cc2)C=C1C(=O)Nc3c(cc4NC=Cc4c3)C([O-])=O	455	fCSFP4	0.707	rxn6038_0_a_kill_0____EN300-1722851____EN300-00716	N/A	S1c2c(cc([N+]([O-])=O)cc2)C=C1C(=O)Nc3c(cccc3)C(=O)N	SAVI-Space-2024	rxn6038_0_a_kill_0	EN300-1722851	O=C(OC)c1c(N)cc2c(NC=C2)c1	EN300-00716	S1c2c(cc([N+](=O)O)cc2)C=C1C(=O)O
S1c2c(cc([N+]([O-])=O)cc2)C=C1C(=O)Nc3c(cc4c(NC=C4)c3)C([O-])=O	456	fCSFP4	0.707	rxn6038_0_a_kill_0____EN300-8632637____EN300-00716	N/A	S1c2c(cc([N+]([O-])=O)cc2)C=C1C(=O)Nc3c(cccc3)C(=O)N	SAVI-Space-2024	rxn6038_0_a_kill_0	EN300-8632637	O=C(OC)c1c(N)cc2NC=Cc2c1	EN300-00716	S1c2c(cc([N+](=O)O)cc2)C=C1C(=O)O
S1c2c(cc([N+]([O-])=O)cc2)C=C1C(=O)Nc3c(cccc3)COC(C)C	457	fCSFP4	0.707	rxn6038_0_a_kill_0____EN300-106007____EN300-00716	N/A	S1c2c(cc([N+]([O-])=O)cc2)C=C1C(=O)Nc3c(cccc3)C(=O)N	SAVI-Space-2024	rxn6038_0_a_kill_0	EN300-106007	O(C(C)C)Cc1c(N)cccc1	EN300-00716	S1c2c(cc([N+](=O)O)cc2)C=C1C(=O)O
S1c2c(cccc2)C(NC(=O)C=3Sc4c(cc([N+]([O-])=O)cc4)C3)=C1C(=O)N	458	fCSFP4	0.707	rxn6038_0_a_kill_0____EN300-88534____EN300-00716	N/A	S1c2c(cc([N+]([O-])=O)cc2)C=C1C(=O)Nc3c(cccc3)C(=O)N	SAVI-Space-2024	rxn6038_0_a_kill_0	EN300-88534	S1c2c(cccc2)C(N)=C1C(=O)N	EN300-00716	S1c2c(cc([N+](=O)O)cc2)C=C1C(=O)O
S1c2c(cc([N+]([O-])=O)cc2)C=C1C(=O)Nc3c(F)c(F)c(F)cc3	459	fCSFP4	0.707	rxn6038_0_a_kill_0____EN300-19314____EN300-00716	N/A	S1c2c(cc([N+]([O-])=O)cc2)C=C1C(=O)Nc3c(cccc3)C(=O)N	SAVI-Space-2024	rxn6038_0_a_kill_0	EN300-19314	Fc1c(F)c(N)ccc1F	EN300-00716	S1c2c(cc([N+](=O)O)cc2)C=C1C(=O)O
S1c2c(cc([N+]([O-])=O)cc2)C=C1C(=O)Nc3cc4c(cc(cc4)C([O-])=O)cc3	460	fCSFP4	0.706	rxn6038_0_a_kill_0____EN300-7418961____EN300-00716	N/A	S1c2c(cc([N+]([O-])=O)cc2)C=C1C(=O)Nc3c(cccc3)C(=O)N	SAVI-Space-2024	rxn6038_0_a_kill_0	EN300-7418961	O=C(OC)c1cc2c(cc(N)cc2)cc1	EN300-00716	S1c2c(cc([N+](=O)O)cc2)C=C1C(=O)O
S1c2c(cc([N+]([O-])=O)cc2)C=C1C(=O)Nc3ccc(cc3)C(=O)C	461	fCSFP4	0.706	rxn6038_0_a_kill_0____EN300-17971____EN300-00716	N/A	S1c2c(cc([N+]([O-])=O)cc2)C=C1C(=O)Nc3c(cccc3)C(=O)N	SAVI-Space-2024	rxn6038_0_a_kill_0	EN300-17971	O=C(c1ccc(N)cc1)C	EN300-00716	S1c2c(cc([N+](=O)O)cc2)C=C1C(=O)O
S1c2c(cc([N+]([O-])=O)cc2)C=C1C(=O)Nc3c(cc(cc3)C)C(=O)OCC	462	fCSFP4	0.706	rxn6038_0_a_kill_0____EN300-878651____EN300-00716	N/A	S1c2c(cc([N+]([O-])=O)cc2)C=C1C(=O)Nc3c(cccc3)C(=O)N	SAVI-Space-2024	rxn6038_0_a_kill_0	EN300-878651	O=C(OCC)c1c(N)ccc(c1)C	EN300-00716	S1c2c(cc([N+](=O)O)cc2)C=C1C(=O)O
S1c2c(cc([N+]([O-])=O)cc2)C=C1C(=O)Nc3c(ccnc3)C(=O)OCC	463	fCSFP4	0.706	rxn6038_0_a_kill_0____EN300-116625____EN300-00716	N/A	S1c2c(cc([N+]([O-])=O)cc2)C=C1C(=O)Nc3c(cccc3)C(=O)N	SAVI-Space-2024	rxn6038_0_a_kill_0	EN300-116625	O=C(OCC)c1c(N)cncc1	EN300-00716	S1c2c(cc([N+](=O)O)cc2)C=C1C(=O)O
S1c2c(cc([N+]([O-])=O)cc2)C=C1C(=O)Nc3c(cncc3)C(=O)OCC	464	fCSFP4	0.706	rxn6038_0_a_kill_0____EN300-93751____EN300-00716	N/A	S1c2c(cc([N+]([O-])=O)cc2)C=C1C(=O)Nc3c(cccc3)C(=O)N	SAVI-Space-2024	rxn6038_0_a_kill_0	EN300-93751	O=C(OCC)c1c(N)ccnc1	EN300-00716	S1c2c(cc([N+](=O)O)cc2)C=C1C(=O)O
S1c2c(cc([N+]([O-])=O)cc2)C=C1C(=O)Nc3c(F)nccc3	465	fCSFP4	0.706	rxn6038_0_a_kill_0____EN300-95260____EN300-00716	N/A	S1c2c(cc([N+]([O-])=O)cc2)C=C1C(=O)Nc3c(cccc3)C(=O)N	SAVI-Space-2024	rxn6038_0_a_kill_0	EN300-95260	Fc1ncccc1N	EN300-00716	S1c2c(cc([N+](=O)O)cc2)C=C1C(=O)O
S1c2c(cc([N+]([O-])=O)cc2)C=C1C(=O)Nc3c(O)ccc(c3)C([O-])=O	466	fCSFP4	0.706	rxn6038_0_a_kill_0____EN300-109558____EN300-00716	N/A	S1c2c(cc([N+]([O-])=O)cc2)C=C1C(=O)Nc3c(cccc3)C(=O)N	SAVI-Space-2024	rxn6038_0_a_kill_0	EN300-109558	O=C(OC)c1cc(N)c(OCc2ccccc2)cc1	EN300-00716	S1c2c(cc([N+](=O)O)cc2)C=C1C(=O)O
S1c2c(cc([N+]([O-])=O)cc2)C=C1C(=O)Nc3c(OC)c(OC)ccc3	467	fCSFP4	0.706	rxn6038_0_a_kill_0____EN300-99105____EN300-00716	N/A	S1c2c(cc([N+]([O-])=O)cc2)C=C1C(=O)Nc3c(cccc3)C(=O)N	SAVI-Space-2024	rxn6038_0_a_kill_0	EN300-99105	O(c1c(OC)cccc1N)C	EN300-00716	S1c2c(cc([N+](=O)O)cc2)C=C1C(=O)O
S1c2c(cc([N+]([O-])=O)cc2)C=C1C(=O)Nc3c(OC)cc(OC)cc3	468	fCSFP4	0.706	rxn6038_0_a_kill_0____EN300-20474____EN300-00716	N/A	S1c2c(cc([N+]([O-])=O)cc2)C=C1C(=O)Nc3c(cccc3)C(=O)N	SAVI-Space-2024	rxn6038_0_a_kill_0	EN300-20474	O(c1c(N)ccc(OC)c1)C	EN300-00716	S1c2c(cc([N+](=O)O)cc2)C=C1C(=O)O
S1c2c(cc([N+]([O-])=O)cc2)C=C1C(=O)Nc3c(c(ccc3)CC)CC	469	fCSFP4	0.706	rxn6038_0_a_kill_0____EN300-178523____EN300-00716	N/A	S1c2c(cc([N+]([O-])=O)cc2)C=C1C(=O)Nc3c(cccc3)C(=O)N	SAVI-Space-2024	rxn6038_0_a_kill_0	EN300-178523	Nc1c(c(ccc1)CC)CC	EN300-00716	S1c2c(cc([N+](=O)O)cc2)C=C1C(=O)O
S1c2c(cc([N+]([O-])=O)cc2)C=C1C(=O)Nc3c(cc(cc3)CC)CC	470	fCSFP4	0.706	rxn6038_0_a_kill_0____EN300-2960326____EN300-00716	N/A	S1c2c(cc([N+]([O-])=O)cc2)C=C1C(=O)Nc3c(cccc3)C(=O)N	SAVI-Space-2024	rxn6038_0_a_kill_0	EN300-2960326	Nc1c(cc(cc1)CC)CC	EN300-00716	S1c2c(cc([N+](=O)O)cc2)C=C1C(=O)O
S1c2c(cc([N+]([O-])=O)cc2)C=C1C(=O)Nc3c(nccc3)C	471	fCSFP4	0.706	rxn6038_0_a_kill_0____EN300-84026____EN300-00716	N/A	S1c2c(cc([N+]([O-])=O)cc2)C=C1C(=O)Nc3c(cccc3)C(=O)N	SAVI-Space-2024	rxn6038_0_a_kill_0	EN300-84026	n1c(c(N)ccc1)C	EN300-00716	S1c2c(cc([N+](=O)O)cc2)C=C1C(=O)O
S1c2c(ccc(Nc3c(ccc([N+]([O-])=O)c3)C(=O)N)c2)C=C1C([O-])=O	472	fCSFP4	0.706	rxn6041_0_a_kill_0____EN300-41218____EN300-6745919	N/A	S1c2c(cc([N+]([O-])=O)cc2)C=C1C(=O)Nc3c(cccc3)C(=O)N	SAVI-Space-2024	rxn6041_0_a_kill_0	EN300-41218	Brc1cc2SC(C(=O)O)=Cc2cc1	EN300-6745919	O=[N+](O)c1cc(N)c(cc1)C(=O)N
S1c2c(c([N+]([O-])=O)ccc2)C=C1C(=O)Nc3c(cc(F)cc3)C(=O)N	473	fCSFP4	0.705	rxn6038_0_a_kill_0____EN300-43370____EN300-7431553	N/A	S1c2c(cc([N+]([O-])=O)cc2)C=C1C(=O)Nc3c(cccc3)C(=O)N	SAVI-Space-2024	rxn6038_0_a_kill_0	EN300-43370	Fc1cc(c(N)cc1)C(=O)N	EN300-7431553	S1c2c(c([N+](=O)O)ccc2)C=C1C(=O)O
S1c2c(c([N+]([O-])=O)ccc2)C=C1C(=O)Nc3c(cc(cc3)C)C(=O)N	474	fCSFP4	0.705	rxn6038_0_a_kill_0____EN300-253963____EN300-7431553	N/A	S1c2c(cc([N+]([O-])=O)cc2)C=C1C(=O)Nc3c(cccc3)C(=O)N	SAVI-Space-2024	rxn6038_0_a_kill_0	EN300-253963	O=C(N)c1c(N)ccc(c1)C	EN300-7431553	S1c2c(c([N+](=O)O)ccc2)C=C1C(=O)O
S1c2c(c([N+]([O-])=O)ccc2)C=C1C(=O)Nc3c(ccc(F)c3)C(=O)N	475	fCSFP4	0.705	rxn6038_0_a_kill_0____EN300-41736____EN300-7431553	N/A	S1c2c(cc([N+]([O-])=O)cc2)C=C1C(=O)Nc3c(cccc3)C(=O)N	SAVI-Space-2024	rxn6038_0_a_kill_0	EN300-41736	Fc1cc(N)c(cc1)C(=O)N	EN300-7431553	S1c2c(c([N+](=O)O)ccc2)C=C1C(=O)O
S1c2c(c([N+]([O-])=O)ccc2)C=C1C(=O)Nc3c(ccc(c3)C)C(=O)N	476	fCSFP4	0.705	rxn6038_0_a_kill_0____EN300-267676____EN300-7431553	N/A	S1c2c(cc([N+]([O-])=O)cc2)C=C1C(=O)Nc3c(cccc3)C(=O)N	SAVI-Space-2024	rxn6038_0_a_kill_0	EN300-267676	O=C(N)c1c(N)cc(cc1)C	EN300-7431553	S1c2c(c([N+](=O)O)ccc2)C=C1C(=O)O
S(c1cc(NC(=O)C=2Sc3c(cc([N+]([O-])=O)cc3)C2)ccc1)c4ccccc4	477	fCSFP4	0.705	rxn6038_0_a_kill_0____EN300-304690 EN300-72567"____EN300-00716"	N/A	S1c2c(cc([N+]([O-])=O)cc2)C=C1C(=O)Nc3c(cccc3)C(=O)N	SAVI-Space-2024	rxn6038_0_a_kill_0	EN300-304690 EN300-72567""	S(c1cc(N)ccc1)c2ccccc2	EN300-00716	S1c2c(cc([N+](=O)O)cc2)C=C1C(=O)O
S1c2c(cc(F)cc2)C=C1C(=O)Nc3c(cccc3)C([O-])=O	478	fCSFP4	0.705	rxn7022_0_a_kill_0____EN300-101521____EN300-7435755	N/A	S1c2c(cc([N+]([O-])=O)cc2)C=C1C(=O)Nc3c(cccc3)C(=O)N	SAVI-Space-2024	rxn7022_0_a_kill_0	EN300-101521	O=C(OC)c1c(cccc1)B(O)O	EN300-7435755	S1c2c(cc(F)cc2)C=C1C(=O)N
S1c2c(cc(N)cc2)C=C1C(=O)Nc3c(cccc3)C(=O)C	479	fCSFP4	0.705	rxn6038_0_a_kill_0____EN300-18094____EN300-6502803	N/A	S1c2c(cc([N+]([O-])=O)cc2)C=C1C(=O)Nc3c(cccc3)C(=O)N	SAVI-Space-2024	rxn6038_0_a_kill_0	EN300-18094	O=C(c1c(N)cccc1)C	EN300-6502803	S1c2c(cc(NC(=O)C)cc2)C=C1C(=O)O
S1c2c(cc([N+]([O-])=O)cc2)C=C1C(=O)Nc3cc(Oc4ccccc4)ccc3	480	fCSFP4	0.705	rxn6038_0_a_kill_0____EN300-20109____EN300-00716	N/A	S1c2c(cc([N+]([O-])=O)cc2)C=C1C(=O)Nc3c(cccc3)C(=O)N	SAVI-Space-2024	rxn6038_0_a_kill_0	EN300-20109	O(c1cc(N)ccc1)c2ccccc2	EN300-00716	S1c2c(cc([N+](=O)O)cc2)C=C1C(=O)O
S1c2c(cc([N+]([O-])=O)cc2)C=C1C(=O)Nc3cc(ccc3)C(=O)C	481	fCSFP4	0.705	rxn6038_0_a_kill_0____EN300-17986____EN300-00716	N/A	S1c2c(cc([N+]([O-])=O)cc2)C=C1C(=O)Nc3c(cccc3)C(=O)N	SAVI-Space-2024	rxn6038_0_a_kill_0	EN300-17986	O=C(c1cc(N)ccc1)C	EN300-00716	S1c2c(cc([N+](=O)O)cc2)C=C1C(=O)O
S1c2c(cccc2)C=C1C(=O)Nc3c(ccnc3)C(=O)N	482	fCSFP4	0.705	rxn6038_0_a_kill_0____EN300-85094 EN300-82906"____EN300-13076"	N/A	S1c2c(cc([N+]([O-])=O)cc2)C=C1C(=O)Nc3c(cccc3)C(=O)N	SAVI-Space-2024	rxn6038_0_a_kill_0	EN300-85094 EN300-82906""	O=C(N)c1c(N)cncc1	EN300-13076	S1c2c(cccc2)C=C1C(=O)O
S1c2c(cc([N+]([O-])=O)cc2)C=C1C(=O)Nc3c(Oc4ccccc4)ccnc3	483	fCSFP4	0.705	rxn6038_0_a_kill_0____EN300-61298____EN300-00716	N/A	S1c2c(cc([N+]([O-])=O)cc2)C=C1C(=O)Nc3c(cccc3)C(=O)N	SAVI-Space-2024	rxn6038_0_a_kill_0	EN300-61298	O(c1c(N)cncc1)c2ccccc2	EN300-00716	S1c2c(cc([N+](=O)O)cc2)C=C1C(=O)O
S1c2c(cc([N+]([O-])=O)cc2)C=C1C(=O)Nc3c(cccc3C=O)C([O-])=O	484	fCSFP4	0.705	rxn6038_0_a_kill_0____EN300-197854____EN300-00716	N/A	S1c2c(cc([N+]([O-])=O)cc2)C=C1C(=O)Nc3c(cccc3)C(=O)N	SAVI-Space-2024	rxn6038_0_a_kill_0	EN300-197854	O=C(OC)c1c(N)c(ccc1)C=O	EN300-00716	S1c2c(cc([N+](=O)O)cc2)C=C1C(=O)O
S1c2c(cc([N+]([O-])=O)cc2)C=C1C(=O)Nc3c(cccc3)C(=O)N4CC(OC(C4)C)C	485	fCSFP4	0.705	rxn6038_0_a_kill_0____EN300-29563____EN300-00716	N/A	S1c2c(cc([N+]([O-])=O)cc2)C=C1C(=O)Nc3c(cccc3)C(=O)N	SAVI-Space-2024	rxn6038_0_a_kill_0	EN300-29563	O=C(N1CC(OC(C1)C)C)c2c(N)cccc2	EN300-00716	S1c2c(cc([N+](=O)O)cc2)C=C1C(=O)O
S1c2c(cc(N)cc2)C=C1C(=O)Nc3c(ccnc3)C(=O)N	486	fCSFP4	0.704	rxn6038_0_a_kill_0____EN300-85094 EN300-82906"____EN300-6502803"	N/A	S1c2c(cc([N+]([O-])=O)cc2)C=C1C(=O)Nc3c(cccc3)C(=O)N	SAVI-Space-2024	rxn6038_0_a_kill_0	EN300-85094 EN300-82906""	O=C(N)c1c(N)cncc1	EN300-6502803	S1c2c(cc(NC(=O)C)cc2)C=C1C(=O)O
S1c2c(cc([N+]([O-])=O)cc2)C=C1C(=O)NC3=CSC(C(=O)N)=C3	487	fCSFP4	0.704	rxn6038_0_a_kill_0____EN300-224984____EN300-00716	N/A	S1c2c(cc([N+]([O-])=O)cc2)C=C1C(=O)Nc3c(cccc3)C(=O)N	SAVI-Space-2024	rxn6038_0_a_kill_0	EN300-224984	S1C(C(=O)N)=CC(N)=C1	EN300-00716	S1c2c(cc([N+](=O)O)cc2)C=C1C(=O)O
S=C(N)c1c(NC(=O)C=2Sc3c(ccc(F)c3)C2)cccc1	488	fCSFP4	0.704	rxn6038_0_a_kill_0____EN300-14417____EN300-13450	N/A	S1c2c(cc([N+]([O-])=O)cc2)C=C1C(=O)Nc3c(cccc3)C(=O)N	SAVI-Space-2024	rxn6038_0_a_kill_0	EN300-14417	S=C(N)c1c(N)cccc1	EN300-13450	S1c2c(ccc(F)c2)C=C1C(=O)O
S=C(N)c1c(NC(=O)C=2Sc3c(ccc(c3)C)C2)cccc1	489	fCSFP4	0.704	rxn6038_0_a_kill_0____EN300-14417____EN300-125418	N/A	S1c2c(cc([N+]([O-])=O)cc2)C=C1C(=O)Nc3c(cccc3)C(=O)N	SAVI-Space-2024	rxn6038_0_a_kill_0	EN300-14417	S=C(N)c1c(N)cccc1	EN300-125418	S1c2c(ccc(c2)C)C=C1C(=O)O
S=C(N)c1c(NC(=O)C=2Sc3c(c([N+]([O-])=O)ccc3)C2)cccc1	490	fCSFP4	0.704	rxn6038_0_a_kill_0____EN300-14417____EN300-7431553	N/A	S1c2c(cc([N+]([O-])=O)cc2)C=C1C(=O)Nc3c(cccc3)C(=O)N	SAVI-Space-2024	rxn6038_0_a_kill_0	EN300-14417	S=C(N)c1c(N)cccc1	EN300-7431553	S1c2c(c([N+](=O)O)ccc2)C=C1C(=O)O
S1c2c(cc(NC(=O)C=3Sc4c(cc([N+]([O-])=O)cc4)C3)cc2)C=C1C([O-])=O	491	fCSFP4	0.704	rxn6038_0_a_kill_0____EN300-41620____EN300-00716	N/A	S1c2c(cc([N+]([O-])=O)cc2)C=C1C(=O)Nc3c(cccc3)C(=O)N	SAVI-Space-2024	rxn6038_0_a_kill_0	EN300-41620	S1c2c(cc(N)cc2)C=C1C(=O)OC	EN300-00716	S1c2c(cc([N+](=O)O)cc2)C=C1C(=O)O
S1c2c(cc([N+]([O-])=O)cc2)C=C1C(=O)Nc3c(F)ccnc3	492	fCSFP4	0.703	rxn6038_0_a_kill_0____EN300-214101____EN300-00716	N/A	S1c2c(cc([N+]([O-])=O)cc2)C=C1C(=O)Nc3c(cccc3)C(=O)N	SAVI-Space-2024	rxn6038_0_a_kill_0	EN300-214101	Fc1c(N)cncc1	EN300-00716	S1c2c(cc([N+](=O)O)cc2)C=C1C(=O)O
S1c2c(cc([N+]([O-])=O)cc2)C=C1C(=O)Nc3c(O)ccc(F)c3	493	fCSFP4	0.703	rxn6038_0_a_kill_0____EN300-114724____EN300-00716	N/A	S1c2c(cc([N+]([O-])=O)cc2)C=C1C(=O)Nc3c(cccc3)C(=O)N	SAVI-Space-2024	rxn6038_0_a_kill_0	EN300-114724	Fc1cc(N)c(OCc2ccccc2)cc1	EN300-00716	S1c2c(cc([N+](=O)O)cc2)C=C1C(=O)O
S1c2c(cc([N+]([O-])=O)cc2)C=C1C(=O)Nc3c(O)ccc(c3)C	494	fCSFP4	0.703	rxn6038_0_a_kill_0____EN300-1295023____EN300-00716	N/A	S1c2c(cc([N+]([O-])=O)cc2)C=C1C(=O)Nc3c(cccc3)C(=O)N	SAVI-Space-2024	rxn6038_0_a_kill_0	EN300-1295023	O(c1c(N)cc(cc1)C)C(C)(C)C	EN300-00716	S1c2c(cc([N+](=O)O)cc2)C=C1C(=O)O
S1c2c(cc([N+]([O-])=O)cc2)C=C1C(=O)Nc3c(ccc(O)c3)C	495	fCSFP4	0.703	rxn6038_0_a_kill_0____EN300-1703003____EN300-00716	N/A	S1c2c(cc([N+]([O-])=O)cc2)C=C1C(=O)Nc3c(cccc3)C(=O)N	SAVI-Space-2024	rxn6038_0_a_kill_0	EN300-1703003	O(c1cc(N)c(cc1)C)Cc2ccccc2	EN300-00716	S1c2c(cc([N+](=O)O)cc2)C=C1C(=O)O
S1c2c(cc([N+]([O-])=O)cc2)C=C1C(=O)Nc3c(ccc([N+]([O-])=O)c3)C=O	496	fCSFP4	0.703	rxn6038_0_a_kill_0____EN300-133520____EN300-00716	N/A	S1c2c(cc([N+]([O-])=O)cc2)C=C1C(=O)Nc3c(cccc3)C(=O)N	SAVI-Space-2024	rxn6038_0_a_kill_0	EN300-133520	O=[N+](O)c1cc(N)c(cc1)C=O	EN300-00716	S1c2c(cc([N+](=O)O)cc2)C=C1C(=O)O
S1c2c(cc([N+]([O-])=O)cc2)C=C1C(=O)Nc3c(ccnc3)C	497	fCSFP4	0.703	rxn6038_0_a_kill_0____EN300-51191____EN300-00716	N/A	S1c2c(cc([N+]([O-])=O)cc2)C=C1C(=O)Nc3c(cccc3)C(=O)N	SAVI-Space-2024	rxn6038_0_a_kill_0	EN300-51191	n1cc(N)c(cc1)C	EN300-00716	S1c2c(cc([N+](=O)O)cc2)C=C1C(=O)O
S1c2c(cc([N+]([O-])=O)cc2)C=C1C(=O)Nc3cnc(cc3)C(=O)N	498	fCSFP4	0.703	rxn6038_0_a_kill_0____EN300-109681____EN300-00716	N/A	S1c2c(cc([N+]([O-])=O)cc2)C=C1C(=O)Nc3c(cccc3)C(=O)N	SAVI-Space-2024	rxn6038_0_a_kill_0	EN300-109681	O=C(N)c1ncc(N)cc1	EN300-00716	S1c2c(cc([N+](=O)O)cc2)C=C1C(=O)O
S(=O)(=O)(N)c1c(NC(=O)C=2Sc3c(cc([N+]([O-])=O)cc3)C2)cc(cc1)C(=O)N	499	fCSFP4	0.703	rxn6038_0_a_kill_0____EN300-105460____EN300-00716	N/A	S1c2c(cc([N+]([O-])=O)cc2)C=C1C(=O)Nc3c(cccc3)C(=O)N	SAVI-Space-2024	rxn6038_0_a_kill_0	EN300-105460	S(=O)(=O)(N)c1c(N)cc(cc1)C(=O)N	EN300-00716	S1c2c(cc([N+](=O)O)cc2)C=C1C(=O)O
S1c2c(cc([N+]([O-])=O)cc2)C=C1C(=O)NC=3C(=NN(C3)C)C(=O)N	500	fCSFP4	0.703	rxn6038_0_a_kill_0____EN300-228689____EN300-00716	N/A	S1c2c(cc([N+]([O-])=O)cc2)C=C1C(=O)Nc3c(cccc3)C(=O)N	SAVI-Space-2024	rxn6038_0_a_kill_0	EN300-228689	O=C(N)C1=NN(C=C1N)C	EN300-00716	S1c2c(cc([N+](=O)O)cc2)C=C1C(=O)O
S1c2c(cc(F)cc2)C=C1C(=O)Nc3c(cccc3)C(=O)c4ccccc4	501	fCSFP4	0.703	rxn6038_0_a_kill_0____EN300-18137____EN300-11818	N/A	S1c2c(cc([N+]([O-])=O)cc2)C=C1C(=O)Nc3c(cccc3)C(=O)N	SAVI-Space-2024	rxn6038_0_a_kill_0	EN300-18137	O=C(c1c(N)cccc1)c2ccccc2	EN300-11818	S1c2c(cc(F)cc2)C=C1C(=O)O
S1c2c(cc([N+]([O-])=O)cc2)C=C1C(=O)Nc3cnccc3	502	fCSFP4	0.703	rxn6038_0_a_kill_0____EN300-21243____EN300-00716	N/A	S1c2c(cc([N+]([O-])=O)cc2)C=C1C(=O)Nc3c(cccc3)C(=O)N	SAVI-Space-2024	rxn6038_0_a_kill_0	EN300-21243	n1cc(N)ccc1	EN300-00716	S1c2c(cc([N+](=O)O)cc2)C=C1C(=O)O
S1c2c(cc(cc2)C)C=C1C(=O)Nc3c(cccc3)C(=O)c4ccccc4	503	fCSFP4	0.703	rxn6038_0_a_kill_0____EN300-18137____EN300-100328	N/A	S1c2c(cc([N+]([O-])=O)cc2)C=C1C(=O)Nc3c(cccc3)C(=O)N	SAVI-Space-2024	rxn6038_0_a_kill_0	EN300-18137	O=C(c1c(N)cccc1)c2ccccc2	EN300-100328	S1c2c(cc(cc2)C)C=C1C(=O)O
S(c1c(c(NC(=O)C=2Sc3c(cc([N+]([O-])=O)cc3)C2)ccc1)C)c4ccccc4	504	fCSFP4	0.702	rxn6038_0_a_kill_0____EN300-157862____EN300-00716	N/A	S1c2c(cc([N+]([O-])=O)cc2)C=C1C(=O)Nc3c(cccc3)C(=O)N	SAVI-Space-2024	rxn6038_0_a_kill_0	EN300-157862	S(c1c(c(N)ccc1)C)c2ccccc2	EN300-00716	S1c2c(cc([N+](=O)O)cc2)C=C1C(=O)O
S1c2c(cc([N+]([O-])=O)cc2)C=C1C(=O)NC3=C(SC=C3)c4ccccc4	505	fCSFP4	0.702	rxn6038_0_a_kill_0____EN300-26975485____EN300-00716	N/A	S1c2c(cc([N+]([O-])=O)cc2)C=C1C(=O)Nc3c(cccc3)C(=O)N	SAVI-Space-2024	rxn6038_0_a_kill_0	EN300-26975485	S1C(c2ccccc2)=C(N)C=C1	EN300-00716	S1c2c(cc([N+](=O)O)cc2)C=C1C(=O)O
S1c2c(cc([N+]([O-])=O)cc2)C=C1C(=O)Nc3cc(F)c(cc3)C(=O)C	506	fCSFP4	0.702	rxn6038_0_a_kill_0____EN300-1605532____EN300-00716	N/A	S1c2c(cc([N+]([O-])=O)cc2)C=C1C(=O)Nc3c(cccc3)C(=O)N	SAVI-Space-2024	rxn6038_0_a_kill_0	EN300-1605532	Fc1c(ccc(N)c1)C(=O)C	EN300-00716	S1c2c(cc([N+](=O)O)cc2)C=C1C(=O)O
S1c2c(ccc(F)c2)C=C1C(=O)Nc3c(cc(F)cc3)C(=O)N	507	fCSFP4	0.702	rxn6038_0_a_kill_0____EN300-43370____EN300-13450	N/A	S1c2c(cc([N+]([O-])=O)cc2)C=C1C(=O)Nc3c(cccc3)C(=O)N	SAVI-Space-2024	rxn6038_0_a_kill_0	EN300-43370	Fc1cc(c(N)cc1)C(=O)N	EN300-13450	S1c2c(ccc(F)c2)C=C1C(=O)O
S1c2c(ccc(F)c2)C=C1C(=O)Nc3c(ccc(F)c3)C(=O)N	508	fCSFP4	0.702	rxn6038_0_a_kill_0____EN300-41736____EN300-13450	N/A	S1c2c(cc([N+]([O-])=O)cc2)C=C1C(=O)Nc3c(cccc3)C(=O)N	SAVI-Space-2024	rxn6038_0_a_kill_0	EN300-41736	Fc1cc(N)c(cc1)C(=O)N	EN300-13450	S1c2c(ccc(F)c2)C=C1C(=O)O
S1c2c(ccc(c2)C)C=C1C(=O)Nc3c(cc(cc3)C)C(=O)N	509	fCSFP4	0.702	rxn6038_0_a_kill_0____EN300-253963____EN300-125418	N/A	S1c2c(cc([N+]([O-])=O)cc2)C=C1C(=O)Nc3c(cccc3)C(=O)N	SAVI-Space-2024	rxn6038_0_a_kill_0	EN300-253963	O=C(N)c1c(N)ccc(c1)C	EN300-125418	S1c2c(ccc(c2)C)C=C1C(=O)O
S1c2c(ccc(c2)C)C=C1C(=O)Nc3c(ccc(c3)C)C(=O)N	510	fCSFP4	0.702	rxn6038_0_a_kill_0____EN300-267676____EN300-125418	N/A	S1c2c(cc([N+]([O-])=O)cc2)C=C1C(=O)Nc3c(cccc3)C(=O)N	SAVI-Space-2024	rxn6038_0_a_kill_0	EN300-267676	O=C(N)c1c(N)cc(cc1)C	EN300-125418	S1c2c(ccc(c2)C)C=C1C(=O)O
S(=O)(c1c(NC(=O)C=2Sc3c(cc([N+]([O-])=O)cc3)C2)cccc1)CC	511	fCSFP4	0.702	rxn6038_0_a_kill_0____EN300-91434____EN300-00716	N/A	S1c2c(cc([N+]([O-])=O)cc2)C=C1C(=O)Nc3c(cccc3)C(=O)N	SAVI-Space-2024	rxn6038_0_a_kill_0	EN300-91434	S(=O)(c1c(N)cccc1)CC	EN300-00716	S1c2c(cc([N+](=O)O)cc2)C=C1C(=O)O
S(c1c(NC(=O)C=2Sc3c(cc([N+]([O-])=O)cc3)C2)cccc1)CCC#N	512	fCSFP4	0.702	rxn6038_0_a_kill_0____EN300-72785____EN300-00716	N/A	S1c2c(cc([N+]([O-])=O)cc2)C=C1C(=O)Nc3c(cccc3)C(=O)N	SAVI-Space-2024	rxn6038_0_a_kill_0	EN300-72785	S(c1c(N)cccc1)CCC#N	EN300-00716	S1c2c(cc([N+](=O)O)cc2)C=C1C(=O)O
S(c1ncccn1)c2c(NC(=O)C=3Sc4c(cc([N+]([O-])=O)cc4)C3)cccc2	513	fCSFP4	0.702	rxn6038_0_a_kill_0____EN300-262382____EN300-00716	N/A	S1c2c(cc([N+]([O-])=O)cc2)C=C1C(=O)Nc3c(cccc3)C(=O)N	SAVI-Space-2024	rxn6038_0_a_kill_0	EN300-262382	S(c1ncccn1)c2c(N)cccc2	EN300-00716	S1c2c(cc([N+](=O)O)cc2)C=C1C(=O)O
S1c2c(cc([N+]([O-])=O)cc2)C=C1C(=O)Nc3c(N(CC)C)cccc3	514	fCSFP4	0.702	rxn6038_0_a_kill_0____EN300-74406 EN300-27781168"____EN300-00716"	N/A	S1c2c(cc([N+]([O-])=O)cc2)C=C1C(=O)Nc3c(cccc3)C(=O)N	SAVI-Space-2024	rxn6038_0_a_kill_0	EN300-74406 EN300-27781168""	N(c1c(N)cccc1)(CC)C	EN300-00716	S1c2c(cc([N+](=O)O)cc2)C=C1C(=O)O
S1c2c(cc([N+]([O-])=O)cc2)C=C1C(=O)Nc3c(OC4CCC4)cccc3	515	fCSFP4	0.702	rxn6038_0_a_kill_0____EN300-1256778____EN300-00716	N/A	S1c2c(cc([N+]([O-])=O)cc2)C=C1C(=O)Nc3c(cccc3)C(=O)N	SAVI-Space-2024	rxn6038_0_a_kill_0	EN300-1256778	O(c1c(N)cccc1)C2CCC2	EN300-00716	S1c2c(cc([N+](=O)O)cc2)C=C1C(=O)O
S1c2c(cc([N+]([O-])=O)cc2)C=C1C(=O)Nc3c(OCC4CC4)cccc3	516	fCSFP4	0.702	rxn6038_0_a_kill_0____EN300-84176____EN300-00716	N/A	S1c2c(cc([N+]([O-])=O)cc2)C=C1C(=O)Nc3c(cccc3)C(=O)N	SAVI-Space-2024	rxn6038_0_a_kill_0	EN300-84176	O(c1c(N)cccc1)CC2CC2	EN300-00716	S1c2c(cc([N+](=O)O)cc2)C=C1C(=O)O
S1c2c(cc([N+]([O-])=O)cc2)C=C1C(=O)Nc3c(cc4c(c3)CCC4)C([O-])=O	517	fCSFP4	0.702	rxn6038_0_a_kill_0____EN300-8642289____EN300-00716	N/A	S1c2c(cc([N+]([O-])=O)cc2)C=C1C(=O)Nc3c(cccc3)C(=O)N	SAVI-Space-2024	rxn6038_0_a_kill_0	EN300-8642289	O=C(OC)c1c(N)cc2c(c1)CCC2	EN300-00716	S1c2c(cc([N+](=O)O)cc2)C=C1C(=O)O
S1c2c(cc([N+]([O-])=O)cc2)C=C1C(=O)Nc3c(cccc3)C(OC)C	518	fCSFP4	0.702	rxn6038_0_a_kill_0____EN300-2482280____EN300-00716	N/A	S1c2c(cc([N+]([O-])=O)cc2)C=C1C(=O)Nc3c(cccc3)C(=O)N	SAVI-Space-2024	rxn6038_0_a_kill_0	EN300-2482280	O(C(c1c(N)cccc1)C)C	EN300-00716	S1c2c(cc([N+](=O)O)cc2)C=C1C(=O)O
S1c2c(cc([N+]([O-])=O)cc2)C=C1C(=O)Nc3c(cccc3)C4(CC4)C	519	fCSFP4	0.702	rxn6038_0_a_kill_0____EN300-1590200____EN300-00716	N/A	S1c2c(cc([N+]([O-])=O)cc2)C=C1C(=O)Nc3c(cccc3)C(=O)N	SAVI-Space-2024	rxn6038_0_a_kill_0	EN300-1590200	Nc1c(cccc1)C2(CC2)C	EN300-00716	S1c2c(cc([N+](=O)O)cc2)C=C1C(=O)O
S1c2c(cccc2)C=C1C(=O)Nc3c(cccc3)C(=O)NN	520	fCSFP4	0.701	rxn6038_0_a_kill_0____EN300-03742____EN300-13076	N/A	S1c2c(cc([N+]([O-])=O)cc2)C=C1C(=O)Nc3c(cccc3)C(=O)N	SAVI-Space-2024	rxn6038_0_a_kill_0	EN300-03742	O=C(NN)c1c(N)cccc1	EN300-13076	S1c2c(cccc2)C=C1C(=O)O
S1c2c(cc(N)cc2)C=C1C(=O)Nc3c(ccc(c3)C([O-])=O)C(=O)N	521	fCSFP4	0.701	rxn6038_0_a_kill_0____EN300-7387674____EN300-6502803	N/A	S1c2c(cc([N+]([O-])=O)cc2)C=C1C(=O)Nc3c(cccc3)C(=O)N	SAVI-Space-2024	rxn6038_0_a_kill_0	EN300-7387674	O=C(OC)c1cc(N)c(cc1)C(=O)N	EN300-6502803	S1c2c(cc(NC(=O)C)cc2)C=C1C(=O)O
S1c2c(cc([N+]([O-])=O)cc2)C=C1C(=O)NC3=C(SC=C3)C	522	fCSFP4	0.701	rxn6038_0_a_kill_0____EN300-342671____EN300-00716	N/A	S1c2c(cc([N+]([O-])=O)cc2)C=C1C(=O)Nc3c(cccc3)C(=O)N	SAVI-Space-2024	rxn6038_0_a_kill_0	EN300-342671	S1C(=C(N)C=C1)C	EN300-00716	S1c2c(cc([N+](=O)O)cc2)C=C1C(=O)O
S1c2c(cc([N+]([O-])=O)cc2)C=C1C(=O)Nc3c(OC)cc(OC)c(OC)c3	523	fCSFP4	0.701	rxn6038_0_a_kill_0____EN300-110315____EN300-00716	N/A	S1c2c(cc([N+]([O-])=O)cc2)C=C1C(=O)Nc3c(cccc3)C(=O)N	SAVI-Space-2024	rxn6038_0_a_kill_0	EN300-110315	O(c1c(OC)cc(N)c(OC)c1)C	EN300-00716	S1c2c(cc([N+](=O)O)cc2)C=C1C(=O)O
S1c2c(cc([N+]([O-])=O)cc2)C=C1C(=O)Nc3c(cnnc3)C	524	fCSFP4	0.701	rxn6038_0_a_kill_0____EN300-139287____EN300-00716	N/A	S1c2c(cc([N+]([O-])=O)cc2)C=C1C(=O)Nc3c(cccc3)C(=O)N	SAVI-Space-2024	rxn6038_0_a_kill_0	EN300-139287	n1ncc(c(N)c1)C	EN300-00716	S1c2c(cc([N+](=O)O)cc2)C=C1C(=O)O
S=C(N)c1c(NC(=O)C=2Sc3c(cc(C#N)cc3)C2)cccc1	525	fCSFP4	0.701	rxn6038_0_a_kill_0____EN300-14417____EN300-7407396	N/A	S1c2c(cc([N+]([O-])=O)cc2)C=C1C(=O)Nc3c(cccc3)C(=O)N	SAVI-Space-2024	rxn6038_0_a_kill_0	EN300-14417	S=C(N)c1c(N)cccc1	EN300-7407396	S1c2c(cc(C#N)cc2)C=C1C(=O)O
S1c2c(cc([N+]([O-])=O)cc2)C=C1C(=O)Nc3c(cc(F)cc3)C(=O)OCC	526	fCSFP4	0.701	rxn6038_0_a_kill_0____EN300-366933____EN300-00716	N/A	S1c2c(cc([N+]([O-])=O)cc2)C=C1C(=O)Nc3c(cccc3)C(=O)N	SAVI-Space-2024	rxn6038_0_a_kill_0	EN300-366933	Fc1cc(c(N)cc1)C(=O)OCC	EN300-00716	S1c2c(cc([N+](=O)O)cc2)C=C1C(=O)O
S1c2c(cc([N+]([O-])=O)cc2)C=C1C(=O)Nc3c(cc(OC(C)C)cc3)C([O-])=O	527	fCSFP4	0.701	rxn6038_0_a_kill_0____EN300-71502____EN300-00716	N/A	S1c2c(cc([N+]([O-])=O)cc2)C=C1C(=O)Nc3c(cccc3)C(=O)N	SAVI-Space-2024	rxn6038_0_a_kill_0	EN300-71502	O=C(OC)c1c(N)ccc(OC(C)C)c1	EN300-00716	S1c2c(cc([N+](=O)O)cc2)C=C1C(=O)O
S1c2c(cc([N+]([O-])=O)cc2)C=C1C(=O)Nc3c(ccc(F)c3)C(=O)OCC	528	fCSFP4	0.701	rxn6038_0_a_kill_0____EN300-86034____EN300-00716	N/A	S1c2c(cc([N+]([O-])=O)cc2)C=C1C(=O)Nc3c(cccc3)C(=O)N	SAVI-Space-2024	rxn6038_0_a_kill_0	EN300-86034	Fc1cc(N)c(cc1)C(=O)OCC	EN300-00716	S1c2c(cc([N+](=O)O)cc2)C=C1C(=O)O
S1c2c(cc([N+]([O-])=O)cc2)C=C1C(=O)Nc3c(F)ccc(c3)C([O-])=O	529	fCSFP4	0.700	rxn6038_0_a_kill_0____EN300-103735 EN300-27670"____EN300-00716"	N/A	S1c2c(cc([N+]([O-])=O)cc2)C=C1C(=O)Nc3c(cccc3)C(=O)N	SAVI-Space-2024	rxn6038_0_a_kill_0	EN300-103735 EN300-27670""	Fc1c(N)cc(cc1)C(=O)OC	EN300-00716	S1c2c(cc([N+](=O)O)cc2)C=C1C(=O)O
S1c2c(cc([N+]([O-])=O)cc2)C=C1C(=O)Nc3c(O)ccc(c3)C(=O)C	530	fCSFP4	0.700	rxn6038_0_a_kill_0____EN300-25778694____EN300-00716	N/A	S1c2c(cc([N+]([O-])=O)cc2)C=C1C(=O)Nc3c(cccc3)C(=O)N	SAVI-Space-2024	rxn6038_0_a_kill_0	EN300-25778694	O=C(c1cc(N)c(OCc2ccccc2)cc1)C	EN300-00716	S1c2c(cc([N+](=O)O)cc2)C=C1C(=O)O
S1c2c(cc([N+]([O-])=O)cc2)C=C1C(=O)Nc3c([N+]([O-])=O)cc(cc3)C=O	531	fCSFP4	0.700	rxn6038_0_a_kill_0____EN300-124768____EN300-00716	N/A	S1c2c(cc([N+]([O-])=O)cc2)C=C1C(=O)Nc3c(cccc3)C(=O)N	SAVI-Space-2024	rxn6038_0_a_kill_0	EN300-124768	O=[N+](O)c1c(N)ccc(c1)C=O	EN300-00716	S1c2c(cc([N+](=O)O)cc2)C=C1C(=O)O
S1c2c(cc([N+]([O-])=O)cc2)C=C1C(=O)Nc3c(c(ccc3)C)CC	532	fCSFP4	0.700	rxn6038_0_a_kill_0____EN300-392951____EN300-00716	N/A	S1c2c(cc([N+]([O-])=O)cc2)C=C1C(=O)Nc3c(cccc3)C(=O)N	SAVI-Space-2024	rxn6038_0_a_kill_0	EN300-392951	Nc1c(c(ccc1)C)CC	EN300-00716	S1c2c(cc([N+](=O)O)cc2)C=C1C(=O)O
S1c2c(cc([N+]([O-])=O)cc2)C=C1C(=O)Nc3c(c4ccncc4)cncc3	533	fCSFP4	0.700	rxn6038_0_a_kill_0____EN300-2999361____EN300-00716	N/A	S1c2c(cc([N+]([O-])=O)cc2)C=C1C(=O)Nc3c(cccc3)C(=O)N	SAVI-Space-2024	rxn6038_0_a_kill_0	EN300-2999361	n1cc(c(N)cc1)c2ccncc2	EN300-00716	S1c2c(cc([N+](=O)O)cc2)C=C1C(=O)O
S1c2c(cc([N+]([O-])=O)cc2)C=C1C(=O)Nc3c(ccc(c3)C(=O)C)C	534	fCSFP4	0.700	rxn6038_0_a_kill_0____EN300-794645____EN300-00716	N/A	S1c2c(cc([N+]([O-])=O)cc2)C=C1C(=O)Nc3c(cccc3)C(=O)N	SAVI-Space-2024	rxn6038_0_a_kill_0	EN300-794645	O=C(c1cc(N)c(cc1)C)C	EN300-00716	S1c2c(cc([N+](=O)O)cc2)C=C1C(=O)O
S1c2c(cc([N+]([O-])=O)cc2)C=C1C(=O)Nc3c(ccc(c3)C([O-])=O)C	535	fCSFP4	0.700	rxn6038_0_a_kill_0____EN300-49780 EN300-18881"____EN300-00716"	N/A	S1c2c(cc([N+]([O-])=O)cc2)C=C1C(=O)Nc3c(cccc3)C(=O)N	SAVI-Space-2024	rxn6038_0_a_kill_0	EN300-49780 EN300-18881""	O=C(OC)c1cc(N)c(cc1)C	EN300-00716	S1c2c(cc([N+](=O)O)cc2)C=C1C(=O)O
S1c2c(cc([N+]([O-])=O)cc2)C=C1C(=O)Nc3c4c(ccc3)CCC4	536	fCSFP4	0.700	rxn6038_0_a_kill_0____EN300-1659471 EN300-94568"____EN300-00716"	N/A	S1c2c(cc([N+]([O-])=O)cc2)C=C1C(=O)Nc3c(cccc3)C(=O)N	SAVI-Space-2024	rxn6038_0_a_kill_0	EN300-1659471 EN300-94568""	Nc1c2c(ccc1)CCC2	EN300-00716	S1c2c(cc([N+](=O)O)cc2)C=C1C(=O)O
S1c2c(c([N+]([O-])=O)ccc2)C=C1C(=O)Nc3c(ccc(c3)C([O-])=O)C(=O)N	537	fCSFP4	0.700	rxn6038_0_a_kill_0____EN300-7387674____EN300-7431553	N/A	S1c2c(cc([N+]([O-])=O)cc2)C=C1C(=O)Nc3c(cccc3)C(=O)N	SAVI-Space-2024	rxn6038_0_a_kill_0	EN300-7387674	O=C(OC)c1cc(N)c(cc1)C(=O)N	EN300-7431553	S1c2c(c([N+](=O)O)ccc2)C=C1C(=O)O
S(c1c(NC(=O)C=2Sc3c(cc([N+]([O-])=O)cc3)C2)c(ccc1)C([O-])=O)C	538	fCSFP4	0.699	rxn6038_0_a_kill_0____EN300-160022____EN300-00716	N/A	S1c2c(cc([N+]([O-])=O)cc2)C=C1C(=O)Nc3c(cccc3)C(=O)N	SAVI-Space-2024	rxn6038_0_a_kill_0	EN300-160022	S(c1c(N)c(ccc1)C(=O)OC)C	EN300-00716	S1c2c(cc([N+](=O)O)cc2)C=C1C(=O)O
S1c2c(c([N+]([O-])=O)ccc2)C=C1C(=O)Nc3c(cccc3)C(=O)c4ccccc4	539	fCSFP4	0.699	rxn6038_0_a_kill_0____EN300-18137____EN300-7431553	N/A	S1c2c(cc([N+]([O-])=O)cc2)C=C1C(=O)Nc3c(cccc3)C(=O)N	SAVI-Space-2024	rxn6038_0_a_kill_0	EN300-18137	O=C(c1c(N)cccc1)c2ccccc2	EN300-7431553	S1c2c(c([N+](=O)O)ccc2)C=C1C(=O)O
S1c2c(cc([N+]([O-])=O)cc2)C=C1C(=O)Nc3c(C#C)cccc3C([O-])=O	540	fCSFP4	0.699	rxn6038_0_a_kill_0____EN300-27143275____EN300-00716	N/A	S1c2c(cc([N+]([O-])=O)cc2)C=C1C(=O)Nc3c(cccc3)C(=O)N	SAVI-Space-2024	rxn6038_0_a_kill_0	EN300-27143275	O=C(OC)c1c(N)c(C#C)ccc1	EN300-00716	S1c2c(cc([N+](=O)O)cc2)C=C1C(=O)O
S1c2c(cc([N+]([O-])=O)cc2)C=C1C(=O)Nc3c(C#N)cccc3C([O-])=O	541	fCSFP4	0.699	rxn6038_0_a_kill_0____EN300-8249318____EN300-00716	N/A	S1c2c(cc([N+]([O-])=O)cc2)C=C1C(=O)Nc3c(cccc3)C(=O)N	SAVI-Space-2024	rxn6038_0_a_kill_0	EN300-8249318	O=C(OC)c1c(N)c(C#N)ccc1	EN300-00716	S1c2c(cc([N+](=O)O)cc2)C=C1C(=O)O
S1c2c(cc([N+]([O-])=O)cc2)C=C1C(=O)Nc3c(OC)cccc3C([O-])=O	542	fCSFP4	0.699	rxn6038_0_a_kill_0____EN300-121827____EN300-00716	N/A	S1c2c(cc([N+]([O-])=O)cc2)C=C1C(=O)Nc3c(cccc3)C(=O)N	SAVI-Space-2024	rxn6038_0_a_kill_0	EN300-121827	O=C(OC)c1c(N)c(OC)ccc1	EN300-00716	S1c2c(cc([N+](=O)O)cc2)C=C1C(=O)O
S1c2c(cc([N+]([O-])=O)cc2)C=C1C(=O)Nc3c(Oc4ccccc4)ccc(F)c3	543	fCSFP4	0.699	rxn6038_0_a_kill_0____EN300-67101____EN300-00716	N/A	S1c2c(cc([N+]([O-])=O)cc2)C=C1C(=O)Nc3c(cccc3)C(=O)N	SAVI-Space-2024	rxn6038_0_a_kill_0	EN300-67101	Fc1cc(N)c(Oc2ccccc2)cc1	EN300-00716	S1c2c(cc([N+](=O)O)cc2)C=C1C(=O)O
S1c2c(cc([N+]([O-])=O)cc2)C=C1C(=O)Nc3c(Oc4ccccc4)ccc(c3)C	544	fCSFP4	0.699	rxn6038_0_a_kill_0____EN300-101888 EN300-102125"____EN300-00716"	N/A	S1c2c(cc([N+]([O-])=O)cc2)C=C1C(=O)Nc3c(cccc3)C(=O)N	SAVI-Space-2024	rxn6038_0_a_kill_0	EN300-101888 EN300-102125""	O(c1c(N)cc(cc1)C)c2ccccc2	EN300-00716	S1c2c(cc([N+](=O)O)cc2)C=C1C(=O)O
S1c2c(cc([N+]([O-])=O)cc2)C=C1C(=O)Nc3c(c(F)c(F)cc3)C([O-])=O	545	fCSFP4	0.699	rxn6038_0_a_kill_0____EN300-37314054____EN300-00716	N/A	S1c2c(cc([N+]([O-])=O)cc2)C=C1C(=O)Nc3c(cccc3)C(=O)N	SAVI-Space-2024	rxn6038_0_a_kill_0	EN300-37314054	Fc1c(F)ccc(N)c1C(=O)OC	EN300-00716	S1c2c(cc([N+](=O)O)cc2)C=C1C(=O)O
S1c2c(cc([N+]([O-])=O)cc2)C=C1C(=O)Nc3c(c(F)cc(c3)C(=O)N)C	546	fCSFP4	0.699	rxn6038_0_a_kill_0____EN300-41940____EN300-00716	N/A	S1c2c(cc([N+]([O-])=O)cc2)C=C1C(=O)Nc3c(cccc3)C(=O)N	SAVI-Space-2024	rxn6038_0_a_kill_0	EN300-41940	Fc1c(c(N)cc(c1)C(=O)N)C	EN300-00716	S1c2c(cc([N+](=O)O)cc2)C=C1C(=O)O
S1c2c(cc([N+]([O-])=O)cc2)C=C1C(=O)Nc3c(c(c(cc3)C)C)C([O-])=O	547	fCSFP4	0.699	rxn6038_0_a_kill_0____EN300-366819____EN300-00716	N/A	S1c2c(cc([N+]([O-])=O)cc2)C=C1C(=O)Nc3c(cccc3)C(=O)N	SAVI-Space-2024	rxn6038_0_a_kill_0	EN300-366819	O=C(OC)c1c(N)ccc(c1C)C	EN300-00716	S1c2c(cc([N+](=O)O)cc2)C=C1C(=O)O
S1c2c(cc([N+]([O-])=O)cc2)C=C1C(=O)Nc3c(cccc3CC)C([O-])=O	548	fCSFP4	0.699	rxn6038_0_a_kill_0____EN300-77898____EN300-00716	N/A	S1c2c(cc([N+]([O-])=O)cc2)C=C1C(=O)Nc3c(cccc3)C(=O)N	SAVI-Space-2024	rxn6038_0_a_kill_0	EN300-77898	O=C(OC)c1c(N)c(ccc1)CC	EN300-00716	S1c2c(cc([N+](=O)O)cc2)C=C1C(=O)O
S1c2c(cccc2)C=C1C(=O)Nc3c(cccc3)C(=NO)N	549	fCSFP4	0.699	rxn6038_0_a_kill_0____EN300-41306____EN300-13076	N/A	S1c2c(cc([N+]([O-])=O)cc2)C=C1C(=O)Nc3c(cccc3)C(=O)N	SAVI-Space-2024	rxn6038_0_a_kill_0	EN300-41306	ON=C(N)c1c(N)cccc1	EN300-13076	S1c2c(cccc2)C=C1C(=O)O
S(=O)(=O)(NC(=O)C=1Sc2c(cc([N+]([O-])=O)cc2)C1)c3c(cccc3)C(=O)N	550	fCSFP4	0.698	rxn7009_0_a_kill_0____EN300-198511____EN300-00716	N/A	S1c2c(cc([N+]([O-])=O)cc2)C=C1C(=O)Nc3c(cccc3)C(=O)N	SAVI-Space-2024	rxn7009_0_a_kill_0	EN300-198511	S(=O)(=O)(N)c1c(cccc1)C(=O)N	EN300-00716	S1c2c(cc([N+](=O)O)cc2)C=C1C(=O)O
S1c2c(cc([N+]([O-])=O)cc2)C=C1C(=O)Nc3c(cccc3)C=4SC(C(=O)C)=CC4	551	fCSFP4	0.698	rxn6038_0_a_kill_0____EN300-12943____EN300-00716	N/A	S1c2c(cc([N+]([O-])=O)cc2)C=C1C(=O)Nc3c(cccc3)C(=O)N	SAVI-Space-2024	rxn6038_0_a_kill_0	EN300-12943	S1C(c2c(N)cccc2)=CC=C1C(=O)C	EN300-00716	S1c2c(cc([N+](=O)O)cc2)C=C1C(=O)O
S1c2c(cc([N+]([O-])=O)cc2)C=C1C(=O)Nc3c(cnc(N)c3)C([O-])=O	552	fCSFP4	0.698	rxn6038_0_a_kill_0____EN300-7826303____EN300-00716	N/A	S1c2c(cc([N+]([O-])=O)cc2)C=C1C(=O)Nc3c(cccc3)C(=O)N	SAVI-Space-2024	rxn6038_0_a_kill_0	EN300-7826303	O=C(OC)c1c(N)cc(nc1)N	EN300-00716	S1c2c(cc([N+](=O)O)cc2)C=C1C(=O)O
S1c2c(cc(F)cc2)C=C1C(=O)Nc3c(ccnc3)C(=O)N	553	fCSFP4	0.698	rxn6038_0_a_kill_0____EN300-85094 EN300-82906"____EN300-11818"	N/A	S1c2c(cc([N+]([O-])=O)cc2)C=C1C(=O)Nc3c(cccc3)C(=O)N	SAVI-Space-2024	rxn6038_0_a_kill_0	EN300-85094 EN300-82906""	O=C(N)c1c(N)cncc1	EN300-11818	S1c2c(cc(F)cc2)C=C1C(=O)O
S1c2c(cc(N)cc2)C=C1C(=O)Nc3c(cc(F)cc3)C(=O)N	554	fCSFP4	0.698	rxn6038_0_a_kill_0____EN300-43370____EN300-6502803	N/A	S1c2c(cc([N+]([O-])=O)cc2)C=C1C(=O)Nc3c(cccc3)C(=O)N	SAVI-Space-2024	rxn6038_0_a_kill_0	EN300-43370	Fc1cc(c(N)cc1)C(=O)N	EN300-6502803	S1c2c(cc(NC(=O)C)cc2)C=C1C(=O)O
S1c2c(cc(N)cc2)C=C1C(=O)Nc3c(cc(cc3)C)C(=O)N	555	fCSFP4	0.698	rxn6038_0_a_kill_0____EN300-253963____EN300-6502803	N/A	S1c2c(cc([N+]([O-])=O)cc2)C=C1C(=O)Nc3c(cccc3)C(=O)N	SAVI-Space-2024	rxn6038_0_a_kill_0	EN300-253963	O=C(N)c1c(N)ccc(c1)C	EN300-6502803	S1c2c(cc(NC(=O)C)cc2)C=C1C(=O)O
S1c2c(cc(N)cc2)C=C1C(=O)Nc3c(ccc(F)c3)C(=O)N	556	fCSFP4	0.698	rxn6038_0_a_kill_0____EN300-41736____EN300-6502803	N/A	S1c2c(cc([N+]([O-])=O)cc2)C=C1C(=O)Nc3c(cccc3)C(=O)N	SAVI-Space-2024	rxn6038_0_a_kill_0	EN300-41736	Fc1cc(N)c(cc1)C(=O)N	EN300-6502803	S1c2c(cc(NC(=O)C)cc2)C=C1C(=O)O
S1c2c(cc(N)cc2)C=C1C(=O)Nc3c(ccc(c3)C)C(=O)N	557	fCSFP4	0.698	rxn6038_0_a_kill_0____EN300-267676____EN300-6502803	N/A	S1c2c(cc([N+]([O-])=O)cc2)C=C1C(=O)Nc3c(cccc3)C(=O)N	SAVI-Space-2024	rxn6038_0_a_kill_0	EN300-267676	O=C(N)c1c(N)cc(cc1)C	EN300-6502803	S1c2c(cc(NC(=O)C)cc2)C=C1C(=O)O
S1c2c(cc([N+]([O-])=O)cc2)C=C1C(=O)Nc3c(OC)cccc3OC	558	fCSFP4	0.698	rxn6038_0_a_kill_0____EN300-109597____EN300-00716	N/A	S1c2c(cc([N+]([O-])=O)cc2)C=C1C(=O)Nc3c(cccc3)C(=O)N	SAVI-Space-2024	rxn6038_0_a_kill_0	EN300-109597	O(c1c(N)c(OC)ccc1)C	EN300-00716	S1c2c(cc([N+](=O)O)cc2)C=C1C(=O)O
S1c2c(cc([N+]([O-])=O)cc2)C=C1C(=O)Nc3c(cccc3CC)CC	559	fCSFP4	0.698	rxn6038_0_a_kill_0____EN300-20612____EN300-00716	N/A	S1c2c(cc([N+]([O-])=O)cc2)C=C1C(=O)Nc3c(cccc3)C(=O)N	SAVI-Space-2024	rxn6038_0_a_kill_0	EN300-20612	Nc1c(cccc1CC)CC	EN300-00716	S1c2c(cc([N+](=O)O)cc2)C=C1C(=O)O
S1c2c(cc(cc2)C)C=C1C(=O)Nc3c(ccnc3)C(=O)N	560	fCSFP4	0.698	rxn6038_0_a_kill_0____EN300-85094 EN300-82906"____EN300-100328"	N/A	S1c2c(cc([N+]([O-])=O)cc2)C=C1C(=O)Nc3c(cccc3)C(=O)N	SAVI-Space-2024	rxn6038_0_a_kill_0	EN300-85094 EN300-82906""	O=C(N)c1c(N)cncc1	EN300-100328	S1c2c(cc(cc2)C)C=C1C(=O)O
S1c2c(cc([N+]([O-])=O)cc2)C=C1C(=O)NC3=C(N(N=C3)C)C(=O)N	561	fCSFP4	0.698	rxn6038_0_a_kill_0____EN300-110134 EN300-1644740"____EN300-00716"	N/A	S1c2c(cc([N+]([O-])=O)cc2)C=C1C(=O)Nc3c(cccc3)C(=O)N	SAVI-Space-2024	rxn6038_0_a_kill_0	EN300-110134 EN300-1644740""	O=C(N)C=1N(N=CC1N)C	EN300-00716	S1c2c(cc([N+](=O)O)cc2)C=C1C(=O)O
S1c2c(cc([N+]([O-])=O)cc2)C=C1C(=O)Nc3c(N4CCCC4)ccc(c3)C(=O)N	562	fCSFP4	0.698	rxn6038_0_a_kill_0____EN300-23502____EN300-00716	N/A	S1c2c(cc([N+]([O-])=O)cc2)C=C1C(=O)Nc3c(cccc3)C(=O)N	SAVI-Space-2024	rxn6038_0_a_kill_0	EN300-23502	O=C(N)c1cc(N)c(N2CCCC2)cc1	EN300-00716	S1c2c(cc([N+](=O)O)cc2)C=C1C(=O)O
S1c2c(cc([N+]([O-])=O)cc2)C=C1C(=O)Nc3c(C#N)ccc([N+]([O-])=O)c3	563	fCSFP4	0.697	rxn6038_0_a_kill_0____EN300-223675____EN300-00716	N/A	S1c2c(cc([N+]([O-])=O)cc2)C=C1C(=O)Nc3c(cccc3)C(=O)N	SAVI-Space-2024	rxn6038_0_a_kill_0	EN300-223675	O=[N+](O)c1cc(N)c(C#N)cc1	EN300-00716	S1c2c(cc([N+](=O)O)cc2)C=C1C(=O)O
S1c2c(cc([N+]([O-])=O)cc2)C=C1C(=O)Nc3c(F)ccc(c3)C	564	fCSFP4	0.697	rxn6038_0_a_kill_0____EN300-20587____EN300-00716	N/A	S1c2c(cc([N+]([O-])=O)cc2)C=C1C(=O)Nc3c(cccc3)C(=O)N	SAVI-Space-2024	rxn6038_0_a_kill_0	EN300-20587	Fc1c(N)cc(cc1)C	EN300-00716	S1c2c(cc([N+](=O)O)cc2)C=C1C(=O)O
S1c2c(cc([N+]([O-])=O)cc2)C=C1C(=O)Nc3c(OC)ccc([N+]([O-])=O)c3	565	fCSFP4	0.697	rxn6038_0_a_kill_0____EN300-35941 EN300-16794"____EN300-00716"	N/A	S1c2c(cc([N+]([O-])=O)cc2)C=C1C(=O)Nc3c(cccc3)C(=O)N	SAVI-Space-2024	rxn6038_0_a_kill_0	EN300-35941 EN300-16794""	O=[N+](O)c1cc(N)c(OC)cc1	EN300-00716	S1c2c(cc([N+](=O)O)cc2)C=C1C(=O)O
S1c2c(cc([N+]([O-])=O)cc2)C=C1C(=O)Nc3c(ccc(F)c3)C	566	fCSFP4	0.697	rxn6038_0_a_kill_0____EN300-20387____EN300-00716	N/A	S1c2c(cc([N+]([O-])=O)cc2)C=C1C(=O)Nc3c(cccc3)C(=O)N	SAVI-Space-2024	rxn6038_0_a_kill_0	EN300-20387	Fc1cc(N)c(cc1)C	EN300-00716	S1c2c(cc([N+](=O)O)cc2)C=C1C(=O)O
S1c2c(cc([N+]([O-])=O)cc2)C=C1C(=O)Nc3c(ccc([N+]([O-])=O)c3)CC	567	fCSFP4	0.697	rxn6038_0_a_kill_0____EN300-108913____EN300-00716	N/A	S1c2c(cc([N+]([O-])=O)cc2)C=C1C(=O)Nc3c(cccc3)C(=O)N	SAVI-Space-2024	rxn6038_0_a_kill_0	EN300-108913	O=[N+](O)c1cc(N)c(cc1)CC	EN300-00716	S1c2c(cc([N+](=O)O)cc2)C=C1C(=O)O
S1c2c(cc([N+]([O-])=O)cc2)C=C1C(=O)Nc3ccc(c4c(cccc4)C)cc3	568	fCSFP4	0.697	rxn6038_0_a_kill_0____EN300-7382030____EN300-00716	N/A	S1c2c(cc([N+]([O-])=O)cc2)C=C1C(=O)Nc3c(cccc3)C(=O)N	SAVI-Space-2024	rxn6038_0_a_kill_0	EN300-7382030	Nc1ccc(c2c(cccc2)C)cc1	EN300-00716	S1c2c(cc([N+](=O)O)cc2)C=C1C(=O)O
S1c2c(ccc(Nc3c(cc([N+]([O-])=O)cc3)C(=O)N)c2)C=C1C([O-])=O	569	fCSFP4	0.697	rxn6041_0_a_kill_0____EN300-41218____EN300-128525	N/A	S1c2c(cc([N+]([O-])=O)cc2)C=C1C(=O)Nc3c(cccc3)C(=O)N	SAVI-Space-2024	rxn6041_0_a_kill_0	EN300-41218	Brc1cc2SC(C(=O)O)=Cc2cc1	EN300-128525	O=[N+](O)c1cc(c(N)cc1)C(=O)N
S1c2c(cc(NC(=O)c3c(NC([O-])=O)cccc3)cc2)C=C1C([O-])=O	570	fCSFP4	0.696	rxn6038_0_a_kill_0____EN300-41620____EN300-69733	N/A	S1c2c(cc([N+]([O-])=O)cc2)C=C1C(=O)Nc3c(cccc3)C(=O)N	SAVI-Space-2024	rxn6038_0_a_kill_0	EN300-41620	S1c2c(cc(N)cc2)C=C1C(=O)OC	EN300-69733	O=C(OC)Nc1c(cccc1)C(=O)O
S1c2c(cc(cc2)C)C=C1C(=O)Nc3c(cccc3)C(=O)C	571	fCSFP4	0.696	rxn6038_0_a_kill_0____EN300-18094____EN300-100328	N/A	S1c2c(cc([N+]([O-])=O)cc2)C=C1C(=O)Nc3c(cccc3)C(=O)N	SAVI-Space-2024	rxn6038_0_a_kill_0	EN300-18094	O=C(c1c(N)cccc1)C	EN300-100328	S1c2c(cc(cc2)C)C=C1C(=O)O
S1c2c(cc([N+]([O-])=O)cc2)C=C1C(=O)Nc3c(N4N=C(C(=O)N)C=C4)cccc3	572	fCSFP4	0.696	rxn6038_0_a_kill_0____EN300-76440____EN300-00716	N/A	S1c2c(cc([N+]([O-])=O)cc2)C=C1C(=O)Nc3c(cccc3)C(=O)N	SAVI-Space-2024	rxn6038_0_a_kill_0	EN300-76440	O=C(N)C1=NN(c2c(N)cccc2)C=C1	EN300-00716	S1c2c(cc([N+](=O)O)cc2)C=C1C(=O)O
S(=O)(=Nc1c(NC(=O)C=2Sc3c(cc([N+]([O-])=O)cc3)C2)cccc1)(C)C	573	fCSFP4	0.696	rxn6038_0_a_kill_0____EN300-222383____EN300-00716	N/A	S1c2c(cc([N+]([O-])=O)cc2)C=C1C(=O)Nc3c(cccc3)C(=O)N	SAVI-Space-2024	rxn6038_0_a_kill_0	EN300-222383	S(=O)(=Nc1c(N)cccc1)(C)C	EN300-00716	S1c2c(cc([N+](=O)O)cc2)C=C1C(=O)O
S(=O)(=O)(Cc1c(NC(=O)C=2Sc3c(cc([N+]([O-])=O)cc3)C2)cccc1)C	574	fCSFP4	0.696	rxn6038_0_a_kill_0____EN300-59872____EN300-00716	N/A	S1c2c(cc([N+]([O-])=O)cc2)C=C1C(=O)Nc3c(cccc3)C(=O)N	SAVI-Space-2024	rxn6038_0_a_kill_0	EN300-59872	S(=O)(=O)(Cc1c(N)cccc1)C	EN300-00716	S1c2c(cc([N+](=O)O)cc2)C=C1C(=O)O
S(F)(=O)(=O)Oc1c(NC(=O)C=2Sc3c(cc([N+]([O-])=O)cc3)C2)cccc1	575	fCSFP4	0.696	rxn6038_0_a_kill_0____EN300-7554070____EN300-00716	N/A	S1c2c(cc([N+]([O-])=O)cc2)C=C1C(=O)Nc3c(cccc3)C(=O)N	SAVI-Space-2024	rxn6038_0_a_kill_0	EN300-7554070	S(F)(=O)(=O)Oc1c(N)cccc1	EN300-00716	S1c2c(cc([N+](=O)O)cc2)C=C1C(=O)O
S1c2c(cc([N+]([O-])=O)cc2)C=C1C(=O)Nc3c(N4CCOCC4)cccc3	576	fCSFP4	0.696	rxn6038_0_a_kill_0____EN300-30032 EN300-30033"____EN300-00716"	N/A	S1c2c(cc([N+]([O-])=O)cc2)C=C1C(=O)Nc3c(cccc3)C(=O)N	SAVI-Space-2024	rxn6038_0_a_kill_0	EN300-30032 EN300-30033""	O1CCN(c2c(N)cccc2)CC1	EN300-00716	S1c2c(cc([N+](=O)O)cc2)C=C1C(=O)O
S1c2c(cc([N+]([O-])=O)cc2)C=C1C(=O)Nc3c(N4CC[NH+](CC4)C)cccc3	577	fCSFP4	0.696	rxn6038_0_a_kill_0____EN300-11843____EN300-00716	N/A	S1c2c(cc([N+]([O-])=O)cc2)C=C1C(=O)Nc3c(cccc3)C(=O)N	SAVI-Space-2024	rxn6038_0_a_kill_0	EN300-11843	N1(c2c(N)cccc2)CCN(CC1)C	EN300-00716	S1c2c(cc([N+](=O)O)cc2)C=C1C(=O)O
S1c2c(cc([N+]([O-])=O)cc2)C=C1C(=O)Nc3c(OC4COC4)cccc3	578	fCSFP4	0.696	rxn6038_0_a_kill_0____EN300-1234614____EN300-00716	N/A	S1c2c(cc([N+]([O-])=O)cc2)C=C1C(=O)Nc3c(cccc3)C(=O)N	SAVI-Space-2024	rxn6038_0_a_kill_0	EN300-1234614	O(c1c(N)cccc1)C2COC2	EN300-00716	S1c2c(cc([N+](=O)O)cc2)C=C1C(=O)O
S1c2c(cc([N+]([O-])=O)cc2)C=C1C(=O)Nc3c(Oc4ncccc4)cccc3	579	fCSFP4	0.696	rxn6038_0_a_kill_0____EN300-78954____EN300-00716	N/A	S1c2c(cc([N+]([O-])=O)cc2)C=C1C(=O)Nc3c(cccc3)C(=O)N	SAVI-Space-2024	rxn6038_0_a_kill_0	EN300-78954	O(c1ncccc1)c2c(N)cccc2	EN300-00716	S1c2c(cc([N+](=O)O)cc2)C=C1C(=O)O
S1c2c(cc([N+]([O-])=O)cc2)C=C1C(=O)Nc3c(cc(F)c(c3)C)C([O-])=O	580	fCSFP4	0.696	rxn6038_0_a_kill_0____EN300-217595____EN300-00716	N/A	S1c2c(cc([N+]([O-])=O)cc2)C=C1C(=O)Nc3c(cccc3)C(=O)N	SAVI-Space-2024	rxn6038_0_a_kill_0	EN300-217595	Fc1c(cc(N)c(c1)C(=O)OC)C	EN300-00716	S1c2c(cc([N+](=O)O)cc2)C=C1C(=O)O
S1c2c(cc([N+]([O-])=O)cc2)C=C1C(=O)Nc3c(cc(c(F)c3)C)C([O-])=O	581	fCSFP4	0.696	rxn6038_0_a_kill_0____EN300-133687____EN300-00716	N/A	S1c2c(cc([N+]([O-])=O)cc2)C=C1C(=O)Nc3c(cccc3)C(=O)N	SAVI-Space-2024	rxn6038_0_a_kill_0	EN300-133687	Fc1c(cc(c(N)c1)C(=O)OC)C	EN300-00716	S1c2c(cc([N+](=O)O)cc2)C=C1C(=O)O
S1c2c(cc([N+]([O-])=O)cc2)C=C1C(=O)Nc3c(cc4OCOc4c3)C([O-])=O	582	fCSFP4	0.696	rxn6038_0_a_kill_0____EN300-177948____EN300-00716	N/A	S1c2c(cc([N+]([O-])=O)cc2)C=C1C(=O)Nc3c(cccc3)C(=O)N	SAVI-Space-2024	rxn6038_0_a_kill_0	EN300-177948	O=C(OC)c1c(N)cc2OCOc2c1	EN300-00716	S1c2c(cc([N+](=O)O)cc2)C=C1C(=O)O
S1c2c(cc([N+]([O-])=O)cc2)C=C1C(=O)Nc3c(cc4c(c3)CCCC4)C([O-])=O	583	fCSFP4	0.696	rxn6038_0_a_kill_0____EN300-193655____EN300-00716	N/A	S1c2c(cc([N+]([O-])=O)cc2)C=C1C(=O)Nc3c(cccc3)C(=O)N	SAVI-Space-2024	rxn6038_0_a_kill_0	EN300-193655	O=C(OC)c1c(N)cc2c(c1)CCCC2	EN300-00716	S1c2c(cc([N+](=O)O)cc2)C=C1C(=O)O
S1c2c(cc([N+]([O-])=O)cc2)C=C1C(=O)Nc3c(cc4c(c3)COC4)C([O-])=O	584	fCSFP4	0.696	rxn6038_0_a_kill_0____EN300-7432541____EN300-00716	N/A	S1c2c(cc([N+]([O-])=O)cc2)C=C1C(=O)Nc3c(cccc3)C(=O)N	SAVI-Space-2024	rxn6038_0_a_kill_0	EN300-7432541	O=C(OC)c1c(N)cc2c(c1)COC2	EN300-00716	S1c2c(cc([N+](=O)O)cc2)C=C1C(=O)O
S1c2c(cc([N+]([O-])=O)cc2)C=C1C(=O)Nc3c(cccc3)C=4SC(=CC4)C	585	fCSFP4	0.696	rxn6038_0_a_kill_0____EN300-331884____EN300-00716	N/A	S1c2c(cc([N+]([O-])=O)cc2)C=C1C(=O)Nc3c(cccc3)C(=O)N	SAVI-Space-2024	rxn6038_0_a_kill_0	EN300-331884	S1C(c2c(N)cccc2)=CC=C1C	EN300-00716	S1c2c(cc([N+](=O)O)cc2)C=C1C(=O)O
S1c2c(cc([N+]([O-])=O)cc2)C=C1C(=O)Nc3c(cccc3)Cc4ncccc4	586	fCSFP4	0.696	rxn6038_0_a_kill_0____EN300-189139____EN300-00716	N/A	S1c2c(cc([N+]([O-])=O)cc2)C=C1C(=O)Nc3c(cccc3)C(=O)N	SAVI-Space-2024	rxn6038_0_a_kill_0	EN300-189139	n1c(cccc1)Cc2c(N)cccc2	EN300-00716	S1c2c(cc([N+](=O)O)cc2)C=C1C(=O)O
S1c2c(cc(F)cc2)C=C1C(=O)Nc3c(F)c(ccc3)C(=O)N	587	fCSFP4	0.696	rxn6038_0_a_kill_0____EN300-181913____EN300-11818	N/A	S1c2c(cc([N+]([O-])=O)cc2)C=C1C(=O)Nc3c(cccc3)C(=O)N	SAVI-Space-2024	rxn6038_0_a_kill_0	EN300-181913	Fc1c(N)cccc1C(=O)N	EN300-11818	S1c2c(cc(F)cc2)C=C1C(=O)O
S1c2c(cc([N+]([O-])=O)cc2)C=C1C(=O)Nc3cc(F)c(F)cc3	588	fCSFP4	0.696	rxn6038_0_a_kill_0____EN300-19934____EN300-00716	N/A	S1c2c(cc([N+]([O-])=O)cc2)C=C1C(=O)Nc3c(cccc3)C(=O)N	SAVI-Space-2024	rxn6038_0_a_kill_0	EN300-19934	Fc1c(F)ccc(N)c1	EN300-00716	S1c2c(cc([N+](=O)O)cc2)C=C1C(=O)O
S1c2c(cc([N+]([O-])=O)cc2)C=C1C(=O)Nc3cc(c(cc3)C)C	589	fCSFP4	0.696	rxn6038_0_a_kill_0____EN300-191769 EN300-19070"____EN300-00716"	N/A	S1c2c(cc([N+]([O-])=O)cc2)C=C1C(=O)Nc3c(cccc3)C(=O)N	SAVI-Space-2024	rxn6038_0_a_kill_0	EN300-191769 EN300-19070""	Nc1cc(c(cc1)C)C	EN300-00716	S1c2c(cc([N+](=O)O)cc2)C=C1C(=O)O
S1c2c(cc(cc2)C)C=C1C(=O)Nc3c(c(ccc3)C(=O)N)C	590	fCSFP4	0.696	rxn6038_0_a_kill_0____EN300-37193____EN300-100328	N/A	S1c2c(cc([N+]([O-])=O)cc2)C=C1C(=O)Nc3c(cccc3)C(=O)N	SAVI-Space-2024	rxn6038_0_a_kill_0	EN300-37193	O=C(N)c1c(c(N)ccc1)C	EN300-100328	S1c2c(cc(cc2)C)C=C1C(=O)O
S1c2c(c([N+]([O-])=O)ccc2)C=C1C(=O)Nc3c(ccnc3)C(=O)N	591	fCSFP4	0.695	rxn6038_0_a_kill_0____EN300-85094 EN300-82906"____EN300-7431553"	N/A	S1c2c(cc([N+]([O-])=O)cc2)C=C1C(=O)Nc3c(cccc3)C(=O)N	SAVI-Space-2024	rxn6038_0_a_kill_0	EN300-85094 EN300-82906""	O=C(N)c1c(N)cncc1	EN300-7431553	S1c2c(c([N+](=O)O)ccc2)C=C1C(=O)O
S1c2c(cc(F)cc2)C=C1C(=O)Nc3c(ccc(c3)C([O-])=O)C(=O)N	592	fCSFP4	0.695	rxn6038_0_a_kill_0____EN300-7387674____EN300-11818	N/A	S1c2c(cc([N+]([O-])=O)cc2)C=C1C(=O)Nc3c(cccc3)C(=O)N	SAVI-Space-2024	rxn6038_0_a_kill_0	EN300-7387674	O=C(OC)c1cc(N)c(cc1)C(=O)N	EN300-11818	S1c2c(cc(F)cc2)C=C1C(=O)O
S1c2c(cc([N+]([O-])=O)cc2)C=C1C(=O)Nc3c(F)cc(F)c([N+]([O-])=O)c3	593	fCSFP4	0.695	rxn6038_0_a_kill_0____EN300-27289____EN300-00716	N/A	S1c2c(cc([N+]([O-])=O)cc2)C=C1C(=O)Nc3c(cccc3)C(=O)N	SAVI-Space-2024	rxn6038_0_a_kill_0	EN300-27289	Fc1c([N+](=O)O)cc(N)c(F)c1	EN300-00716	S1c2c(cc([N+](=O)O)cc2)C=C1C(=O)O
S1c2c(cc([N+]([O-])=O)cc2)C=C1C(=O)Nc3c(F)cc([N+]([O-])=O)c(F)c3	594	fCSFP4	0.695	rxn6038_0_a_kill_0____EN300-90119____EN300-00716	N/A	S1c2c(cc([N+]([O-])=O)cc2)C=C1C(=O)Nc3c(cccc3)C(=O)N	SAVI-Space-2024	rxn6038_0_a_kill_0	EN300-90119	Fc1c([N+](=O)O)cc(F)c(N)c1	EN300-00716	S1c2c(cc([N+](=O)O)cc2)C=C1C(=O)O
S1c2c(cc([N+]([O-])=O)cc2)C=C1C(=O)Nc3c([N+]([O-])=O)cc(F)c(F)c3	595	fCSFP4	0.695	rxn6038_0_a_kill_0____EN300-27866____EN300-00716	N/A	S1c2c(cc([N+]([O-])=O)cc2)C=C1C(=O)Nc3c(cccc3)C(=O)N	SAVI-Space-2024	rxn6038_0_a_kill_0	EN300-27866	Fc1c(F)cc(N)c([N+](=O)O)c1	EN300-00716	S1c2c(cc([N+](=O)O)cc2)C=C1C(=O)O
S1c2c(cc([N+]([O-])=O)cc2)C=C1C(=O)Nc3c([N+]([O-])=O)cc(c(c3)C)C	596	fCSFP4	0.695	rxn6038_0_a_kill_0____EN300-20327____EN300-00716	N/A	S1c2c(cc([N+]([O-])=O)cc2)C=C1C(=O)Nc3c(cccc3)C(=O)N	SAVI-Space-2024	rxn6038_0_a_kill_0	EN300-20327	O=[N+](O)c1c(N)cc(c(c1)C)C	EN300-00716	S1c2c(cc([N+](=O)O)cc2)C=C1C(=O)O
S1c2c(cc([N+]([O-])=O)cc2)C=C1C(=O)Nc3c(cc([N+]([O-])=O)c(c3)C)C	597	fCSFP4	0.695	rxn6038_0_a_kill_0____EN300-37137771 EN300-103967"____EN300-00716"	N/A	S1c2c(cc([N+]([O-])=O)cc2)C=C1C(=O)Nc3c(cccc3)C(=O)N	SAVI-Space-2024	rxn6038_0_a_kill_0	EN300-37137771 EN300-103967""	O=[N+](O)c1c(cc(N)c(c1)C)C	EN300-00716	S1c2c(cc([N+](=O)O)cc2)C=C1C(=O)O
S1c2c(cc([N+]([O-])=O)cc2)C=C1C(=O)Nc3c(cc(c([N+]([O-])=O)c3)C)C	598	fCSFP4	0.695	rxn6038_0_a_kill_0____EN300-08058____EN300-00716	N/A	S1c2c(cc([N+]([O-])=O)cc2)C=C1C(=O)Nc3c(cccc3)C(=O)N	SAVI-Space-2024	rxn6038_0_a_kill_0	EN300-08058	O=[N+](O)c1c(cc(c(N)c1)C)C	EN300-00716	S1c2c(cc([N+](=O)O)cc2)C=C1C(=O)O
S1c2c(cc(cc2)C)C=C1C(=O)Nc3c(ccc(c3)C([O-])=O)C(=O)N	599	fCSFP4	0.695	rxn6038_0_a_kill_0____EN300-7387674____EN300-100328	N/A	S1c2c(cc([N+]([O-])=O)cc2)C=C1C(=O)Nc3c(cccc3)C(=O)N	SAVI-Space-2024	rxn6038_0_a_kill_0	EN300-7387674	O=C(OC)c1cc(N)c(cc1)C(=O)N	EN300-100328	S1c2c(cc(cc2)C)C=C1C(=O)O
S(c1c(F)cccc1NC(=O)C=2Sc3c(cc([N+]([O-])=O)cc3)C2)C	600	fCSFP4	0.694	rxn6038_0_a_kill_0____EN300-297874____EN300-00716	N/A	S1c2c(cc([N+]([O-])=O)cc2)C=C1C(=O)Nc3c(cccc3)C(=O)N	SAVI-Space-2024	rxn6038_0_a_kill_0	EN300-297874	S(c1c(F)cccc1N)C	EN300-00716	S1c2c(cc([N+](=O)O)cc2)C=C1C(=O)O
S(c1c(c(NC(=O)C=2Sc3c(cc([N+]([O-])=O)cc3)C2)ccc1)C)C	601	fCSFP4	0.694	rxn6038_0_a_kill_0____EN300-126249____EN300-00716	N/A	S1c2c(cc([N+]([O-])=O)cc2)C=C1C(=O)Nc3c(cccc3)C(=O)N	SAVI-Space-2024	rxn6038_0_a_kill_0	EN300-126249	S(c1c(c(N)ccc1)C)C	EN300-00716	S1c2c(cc([N+](=O)O)cc2)C=C1C(=O)O
S(c1cc(c(NC(=O)C=2Sc3c(cc([N+]([O-])=O)cc3)C2)cc1)C)C	602	fCSFP4	0.694	rxn6038_0_a_kill_0____EN300-7010144____EN300-00716	N/A	S1c2c(cc([N+]([O-])=O)cc2)C=C1C(=O)Nc3c(cccc3)C(=O)N	SAVI-Space-2024	rxn6038_0_a_kill_0	EN300-7010144	S(c1cc(c(N)cc1)C)C	EN300-00716	S1c2c(cc([N+](=O)O)cc2)C=C1C(=O)O
S1c2c(cc([N+]([O-])=O)cc2)C=C1C(=O)Nc3c(C#N)c(F)ccc3	603	fCSFP4	0.694	rxn6038_0_a_kill_0____EN300-24406____EN300-00716	N/A	S1c2c(cc([N+]([O-])=O)cc2)C=C1C(=O)Nc3c(cccc3)C(=O)N	SAVI-Space-2024	rxn6038_0_a_kill_0	EN300-24406	Fc1c(C#N)c(N)ccc1	EN300-00716	S1c2c(cc([N+](=O)O)cc2)C=C1C(=O)O
S1c2c(cc([N+]([O-])=O)cc2)C=C1C(=O)Nc3c(C#N)c(ccc3)C	604	fCSFP4	0.694	rxn6038_0_a_kill_0____EN300-91530____EN300-00716	N/A	S1c2c(cc([N+]([O-])=O)cc2)C=C1C(=O)Nc3c(cccc3)C(=O)N	SAVI-Space-2024	rxn6038_0_a_kill_0	EN300-91530	N#Cc1c(N)cccc1C	EN300-00716	S1c2c(cc([N+](=O)O)cc2)C=C1C(=O)O
S1c2c(cc([N+]([O-])=O)cc2)C=C1C(=O)Nc3c(F)ccc(c3)C(=O)C	605	fCSFP4	0.694	rxn6038_0_a_kill_0____EN300-1425705____EN300-00716	N/A	S1c2c(cc([N+]([O-])=O)cc2)C=C1C(=O)Nc3c(cccc3)C(=O)N	SAVI-Space-2024	rxn6038_0_a_kill_0	EN300-1425705	Fc1c(N)cc(cc1)C(=O)C	EN300-00716	S1c2c(cc([N+](=O)O)cc2)C=C1C(=O)O
S1c2c(cc([N+]([O-])=O)cc2)C=C1C(=O)Nc3c(O)cc(OC)cc3	606	fCSFP4	0.694	rxn6038_0_a_kill_0____EN300-160480____EN300-00716	N/A	S1c2c(cc([N+]([O-])=O)cc2)C=C1C(=O)Nc3c(cccc3)C(=O)N	SAVI-Space-2024	rxn6038_0_a_kill_0	EN300-160480	O(c1c(N)ccc(OC)c1)Cc2ccccc2	EN300-00716	S1c2c(cc([N+](=O)O)cc2)C=C1C(=O)O
S1c2c(cc([N+]([O-])=O)cc2)C=C1C(=O)Nc3c(OC)c(F)ccc3	607	fCSFP4	0.694	rxn6038_0_a_kill_0____EN300-91499____EN300-00716	N/A	S1c2c(cc([N+]([O-])=O)cc2)C=C1C(=O)Nc3c(cccc3)C(=O)N	SAVI-Space-2024	rxn6038_0_a_kill_0	EN300-91499	Fc1c(OC)c(N)ccc1	EN300-00716	S1c2c(cc([N+](=O)O)cc2)C=C1C(=O)O
S1c2c(cc([N+]([O-])=O)cc2)C=C1C(=O)Nc3c([N+]([O-])=O)cc(C#N)cc3	608	fCSFP4	0.694	rxn6038_0_a_kill_0____EN300-19048____EN300-00716	N/A	S1c2c(cc([N+]([O-])=O)cc2)C=C1C(=O)Nc3c(cccc3)C(=O)N	SAVI-Space-2024	rxn6038_0_a_kill_0	EN300-19048	O=[N+](O)c1c(N)ccc(C#N)c1	EN300-00716	S1c2c(cc([N+](=O)O)cc2)C=C1C(=O)O
S1c2c(cc([N+]([O-])=O)cc2)C=C1C(=O)Nc3c([N+]([O-])=O)cc(OC)cc3	609	fCSFP4	0.694	rxn6038_0_a_kill_0____EN300-21291____EN300-00716	N/A	S1c2c(cc([N+]([O-])=O)cc2)C=C1C(=O)Nc3c(cccc3)C(=O)N	SAVI-Space-2024	rxn6038_0_a_kill_0	EN300-21291	O=[N+](O)c1c(N)ccc(OC)c1	EN300-00716	S1c2c(cc([N+](=O)O)cc2)C=C1C(=O)O
S1c2c(cc([N+]([O-])=O)cc2)C=C1C(=O)Nc3c([N+]([O-])=O)nccc3	610	fCSFP4	0.694	rxn6038_0_a_kill_0____EN300-108900____EN300-00716	N/A	S1c2c(cc([N+]([O-])=O)cc2)C=C1C(=O)Nc3c(cccc3)C(=O)N	SAVI-Space-2024	rxn6038_0_a_kill_0	EN300-108900	O=[N+](O)c1ncccc1N	EN300-00716	S1c2c(cc([N+](=O)O)cc2)C=C1C(=O)O
S1c2c(cc([N+]([O-])=O)cc2)C=C1C(=O)Nc3c(c(F)ccc3)CC	611	fCSFP4	0.694	rxn6038_0_a_kill_0____EN300-2958725____EN300-00716	N/A	S1c2c(cc([N+]([O-])=O)cc2)C=C1C(=O)Nc3c(cccc3)C(=O)N	SAVI-Space-2024	rxn6038_0_a_kill_0	EN300-2958725	Fc1c(c(N)ccc1)CC	EN300-00716	S1c2c(cc([N+](=O)O)cc2)C=C1C(=O)O
S1c2c(cc([N+]([O-])=O)cc2)C=C1C(=O)Nc3c(c(OC)ccc3)C	612	fCSFP4	0.694	rxn6038_0_a_kill_0____EN300-108117____EN300-00716	N/A	S1c2c(cc([N+]([O-])=O)cc2)C=C1C(=O)Nc3c(cccc3)C(=O)N	SAVI-Space-2024	rxn6038_0_a_kill_0	EN300-108117	O(c1c(c(N)ccc1)C)C	EN300-00716	S1c2c(cc([N+](=O)O)cc2)C=C1C(=O)O
S1c2c(cc([N+]([O-])=O)cc2)C=C1C(=O)Nc3c(c(ccc3)CC)C	613	fCSFP4	0.694	rxn6038_0_a_kill_0____EN300-1212881____EN300-00716	N/A	S1c2c(cc([N+]([O-])=O)cc2)C=C1C(=O)Nc3c(cccc3)C(=O)N	SAVI-Space-2024	rxn6038_0_a_kill_0	EN300-1212881	Nc1c(c(ccc1)CC)C	EN300-00716	S1c2c(cc([N+](=O)O)cc2)C=C1C(=O)O
S1c2c(cc([N+]([O-])=O)cc2)C=C1C(=O)Nc3c(c(ccc3)CO)C	614	fCSFP4	0.694	rxn6038_0_a_kill_0____EN300-98660____EN300-00716	N/A	S1c2c(cc([N+]([O-])=O)cc2)C=C1C(=O)Nc3c(cccc3)C(=O)N	SAVI-Space-2024	rxn6038_0_a_kill_0	EN300-98660	O(C(C)(C)C)Cc1c(c(N)ccc1)C	EN300-00716	S1c2c(cc([N+](=O)O)cc2)C=C1C(=O)O
S1c2c(cc([N+]([O-])=O)cc2)C=C1C(=O)Nc3c(c4ccc(F)cc4)cc(F)cc3	615	fCSFP4	0.694	rxn6038_0_a_kill_0____EN300-68840____EN300-00716	N/A	S1c2c(cc([N+]([O-])=O)cc2)C=C1C(=O)Nc3c(cccc3)C(=O)N	SAVI-Space-2024	rxn6038_0_a_kill_0	EN300-68840	Fc1cc(c(N)cc1)c2ccc(F)cc2	EN300-00716	S1c2c(cc([N+](=O)O)cc2)C=C1C(=O)O
S1c2c(cc([N+]([O-])=O)cc2)C=C1C(=O)Nc3c(cc(OC)cc3)C	616	fCSFP4	0.694	rxn6038_0_a_kill_0____EN300-65896____EN300-00716	N/A	S1c2c(cc([N+]([O-])=O)cc2)C=C1C(=O)Nc3c(cccc3)C(=O)N	SAVI-Space-2024	rxn6038_0_a_kill_0	EN300-65896	O(c1cc(c(N)cc1)C)C	EN300-00716	S1c2c(cc([N+](=O)O)cc2)C=C1C(=O)O
S1c2c(cc([N+]([O-])=O)cc2)C=C1C(=O)Nc3c(cc(cc3)C(C)C)C(C)C	617	fCSFP4	0.694	rxn6038_0_a_kill_0____EN300-36539____EN300-00716	N/A	S1c2c(cc([N+]([O-])=O)cc2)C=C1C(=O)Nc3c(cccc3)C(=O)N	SAVI-Space-2024	rxn6038_0_a_kill_0	EN300-36539	Nc1c(cc(cc1)C(C)C)C(C)C	EN300-00716	S1c2c(cc([N+](=O)O)cc2)C=C1C(=O)O
S1c2c(cc([N+]([O-])=O)cc2)C=C1C(=O)Nc3c(cc(cc3)CC)C	618	fCSFP4	0.694	rxn6038_0_a_kill_0____EN300-114749____EN300-00716	N/A	S1c2c(cc([N+]([O-])=O)cc2)C=C1C(=O)Nc3c(cccc3)C(=O)N	SAVI-Space-2024	rxn6038_0_a_kill_0	EN300-114749	Nc1c(cc(cc1)CC)C	EN300-00716	S1c2c(cc([N+](=O)O)cc2)C=C1C(=O)O
S1c2c(cc([N+]([O-])=O)cc2)C=C1C(=O)Nc3c(ccc(c3C)C([O-])=O)C([O-])=O	619	fCSFP4	0.694	rxn6038_0_a_kill_0____EN300-1719575____EN300-00716	N/A	S1c2c(cc([N+]([O-])=O)cc2)C=C1C(=O)Nc3c(cccc3)C(=O)N	SAVI-Space-2024	rxn6038_0_a_kill_0	EN300-1719575	O=C(OC)c1c(N)c(c(cc1)C(=O)OC)C	EN300-00716	S1c2c(cc([N+](=O)O)cc2)C=C1C(=O)O
S1c2c(cc([N+]([O-])=O)cc2)C=C1C(=O)Nc3c(cncc3)C=O	620	fCSFP4	0.694	rxn6038_0_a_kill_0____EN300-73299____EN300-00716	N/A	S1c2c(cc([N+]([O-])=O)cc2)C=C1C(=O)Nc3c(cccc3)C(=O)N	SAVI-Space-2024	rxn6038_0_a_kill_0	EN300-73299	O=Cc1c(N)ccnc1	EN300-00716	S1c2c(cc([N+](=O)O)cc2)C=C1C(=O)O
S1c2c(cc([N+]([O-])=O)cc2)C=C1C(=O)Nc3c4OCOc4ccc3	621	fCSFP4	0.694	rxn6038_0_a_kill_0____EN300-131816____EN300-00716	N/A	S1c2c(cc([N+]([O-])=O)cc2)C=C1C(=O)Nc3c(cccc3)C(=O)N	SAVI-Space-2024	rxn6038_0_a_kill_0	EN300-131816	O1c2c(N)cccc2OC1	EN300-00716	S1c2c(cc([N+](=O)O)cc2)C=C1C(=O)O
S1c2c(cc([N+]([O-])=O)cc2)C=C1C(=O)Nc3c4c(ccc3)CCCC4	622	fCSFP4	0.694	rxn6038_0_a_kill_0____EN300-21575____EN300-00716	N/A	S1c2c(cc([N+]([O-])=O)cc2)C=C1C(=O)Nc3c(cccc3)C(=O)N	SAVI-Space-2024	rxn6038_0_a_kill_0	EN300-21575	Nc1c2c(ccc1)CCCC2	EN300-00716	S1c2c(cc([N+](=O)O)cc2)C=C1C(=O)O
S1c2c(cc([N+]([O-])=O)cc2)C=C1C(=O)Nc3c4c(ccc3)COC4	623	fCSFP4	0.694	rxn6038_0_a_kill_0____EN300-325321____EN300-00716	N/A	S1c2c(cc([N+]([O-])=O)cc2)C=C1C(=O)Nc3c(cccc3)C(=O)N	SAVI-Space-2024	rxn6038_0_a_kill_0	EN300-325321	O1Cc2c(N)cccc2C1	EN300-00716	S1c2c(cc([N+](=O)O)cc2)C=C1C(=O)O
S1c2c(cc([N+]([O-])=O)cc2)C=C1C(=O)Nc3cc(c(F)cc3)C([O-])=O	624	fCSFP4	0.694	rxn6038_0_a_kill_0____EN300-378910 EN300-27642"____EN300-00716"	N/A	S1c2c(cc([N+]([O-])=O)cc2)C=C1C(=O)Nc3c(cccc3)C(=O)N	SAVI-Space-2024	rxn6038_0_a_kill_0	EN300-378910 EN300-27642""	Fc1c(cc(N)cc1)C(=O)OC	EN300-00716	S1c2c(cc([N+](=O)O)cc2)C=C1C(=O)O
S1c2c(cc([N+]([O-])=O)cc2)C=C1C(=O)Nc3cc(c(cc3)C)C(=O)C	625	fCSFP4	0.694	rxn6038_0_a_kill_0____EN300-119212____EN300-00716	N/A	S1c2c(cc([N+]([O-])=O)cc2)C=C1C(=O)Nc3c(cccc3)C(=O)N	SAVI-Space-2024	rxn6038_0_a_kill_0	EN300-119212	O=C(c1c(ccc(N)c1)C)C	EN300-00716	S1c2c(cc([N+](=O)O)cc2)C=C1C(=O)O
S1c2c(cc([N+]([O-])=O)cc2)C=C1C(=O)Nc3cc(c(cc3)C)C([O-])=O	626	fCSFP4	0.694	rxn6038_0_a_kill_0____EN300-97828____EN300-00716	N/A	S1c2c(cc([N+]([O-])=O)cc2)C=C1C(=O)Nc3c(cccc3)C(=O)N	SAVI-Space-2024	rxn6038_0_a_kill_0	EN300-97828	O=C(OC)c1c(ccc(N)c1)C	EN300-00716	S1c2c(cc([N+](=O)O)cc2)C=C1C(=O)O
S=1=Nc2c(NC(=O)C=3Sc4c(cc([N+]([O-])=O)cc4)C3)cccc2N1	627	fCSFP4	0.694	rxn6038_0_a_kill_0____EN300-39617____EN300-00716	N/A	S1c2c(cc([N+]([O-])=O)cc2)C=C1C(=O)Nc3c(cccc3)C(=O)N	SAVI-Space-2024	rxn6038_0_a_kill_0	EN300-39617	S=1=Nc2c(N)cccc2N1	EN300-00716	S1c2c(cc([N+](=O)O)cc2)C=C1C(=O)O
S1c2c(cc([N+]([O-])=O)cc2)C=C1C(=O)Nc3c(ccc4c3cccc4)C([O-])=O	628	fCSFP4	0.694	rxn6038_0_a_kill_0____EN300-95098____EN300-00716	N/A	S1c2c(cc([N+]([O-])=O)cc2)C=C1C(=O)Nc3c(cccc3)C(=O)N	SAVI-Space-2024	rxn6038_0_a_kill_0	EN300-95098	O=C(OC)c1c(N)c2c(cc1)cccc2	EN300-00716	S1c2c(cc([N+](=O)O)cc2)C=C1C(=O)O
S1c2c(cc(F)cc2)C=C1C(=O)Nc3c(c(F)ccc3)C(=O)N	629	fCSFP4	0.693	rxn6038_0_a_kill_0____EN300-317036____EN300-11818	N/A	S1c2c(cc([N+]([O-])=O)cc2)C=C1C(=O)Nc3c(cccc3)C(=O)N	SAVI-Space-2024	rxn6038_0_a_kill_0	EN300-317036	Fc1c(c(N)ccc1)C(=O)N	EN300-11818	S1c2c(cc(F)cc2)C=C1C(=O)O
S1c2c(cc([N+]([O-])=O)cc2)C=C1C(=O)Nc3cc(C#Cc4ccccc4)ccc3	630	fCSFP4	0.693	rxn6038_0_a_kill_0____EN300-27443____EN300-00716	N/A	S1c2c(cc([N+]([O-])=O)cc2)C=C1C(=O)Nc3c(cccc3)C(=O)N	SAVI-Space-2024	rxn6038_0_a_kill_0	EN300-27443	Nc1cc(C#Cc2ccccc2)ccc1	EN300-00716	S1c2c(cc([N+](=O)O)cc2)C=C1C(=O)O
S1c2c(cc([N+]([O-])=O)cc2)C=C1C(=O)Nc3cc(ccc3)CCc4ccccc4	631	fCSFP4	0.693	rxn6038_0_a_kill_0____EN300-11953858____EN300-00716	N/A	S1c2c(cc([N+]([O-])=O)cc2)C=C1C(=O)Nc3c(cccc3)C(=O)N	SAVI-Space-2024	rxn6038_0_a_kill_0	EN300-11953858	Nc1cc(ccc1)CCc2ccccc2	EN300-00716	S1c2c(cc([N+](=O)O)cc2)C=C1C(=O)O
S1c2c(cc([N+]([O-])=O)cc2)C=C1C(=O)Nc3ccc(cc3)C(c4ccccc4)C	632	fCSFP4	0.693	rxn6038_0_a_kill_0____EN300-9282382____EN300-00716	N/A	S1c2c(cc([N+]([O-])=O)cc2)C=C1C(=O)Nc3c(cccc3)C(=O)N	SAVI-Space-2024	rxn6038_0_a_kill_0	EN300-9282382	Nc1ccc(cc1)C(c2ccccc2)C	EN300-00716	S1c2c(cc([N+](=O)O)cc2)C=C1C(=O)O
S1c2c(cc(cc2)C)C=C1C(=O)Nc3c(c(ccc3)C)C(=O)N	633	fCSFP4	0.693	rxn6038_0_a_kill_0____EN300-30883____EN300-100328	N/A	S1c2c(cc([N+]([O-])=O)cc2)C=C1C(=O)Nc3c(cccc3)C(=O)N	SAVI-Space-2024	rxn6038_0_a_kill_0	EN300-30883	O=C(N)c1c(N)cccc1C	EN300-100328	S1c2c(cc(cc2)C)C=C1C(=O)O
S1c2c(cc([N+]([O-])=O)cc2)C=C1C(=O)Nc3c(OC(C)C)c(ccc3)C([O-])=O	634	fCSFP4	0.693	rxn6038_0_a_kill_0____EN300-198538____EN300-00716	N/A	S1c2c(cc([N+]([O-])=O)cc2)C=C1C(=O)Nc3c(cccc3)C(=O)N	SAVI-Space-2024	rxn6038_0_a_kill_0	EN300-198538	O=C(OC)c1c(OC(C)C)c(N)ccc1	EN300-00716	S1c2c(cc([N+](=O)O)cc2)C=C1C(=O)O
S1c2c(cc([N+]([O-])=O)cc2)C=C1C(=O)Nc3c(c(F)ccc3)C(=O)OCC	635	fCSFP4	0.693	rxn6038_0_a_kill_0____EN300-126974____EN300-00716	N/A	S1c2c(cc([N+]([O-])=O)cc2)C=C1C(=O)Nc3c(cccc3)C(=O)N	SAVI-Space-2024	rxn6038_0_a_kill_0	EN300-126974	Fc1c(c(N)ccc1)C(=O)OCC	EN300-00716	S1c2c(cc([N+](=O)O)cc2)C=C1C(=O)O
S1c2c(cc([N+]([O-])=O)cc2)C=C1C(=O)Nc3c(cc(C#N)cc3)C(=C)C	636	fCSFP4	0.693	rxn6038_0_a_kill_0____EN300-22836005 EN300-26623723"____EN300-00716"	N/A	S1c2c(cc([N+]([O-])=O)cc2)C=C1C(=O)Nc3c(cccc3)C(=O)N	SAVI-Space-2024	rxn6038_0_a_kill_0	EN300-22836005 EN300-26623723""	N#Cc1cc(c(N)cc1)C(=C)C	EN300-00716	S1c2c(cc([N+](=O)O)cc2)C=C1C(=O)O
S1c2c(cc(F)cc2)C=C1C(=O)Nc3c(cc(cc3)C)C(=O)N	637	fCSFP4	0.692	rxn6038_0_a_kill_0____EN300-253963____EN300-11818	N/A	S1c2c(cc([N+]([O-])=O)cc2)C=C1C(=O)Nc3c(cccc3)C(=O)N	SAVI-Space-2024	rxn6038_0_a_kill_0	EN300-253963	O=C(N)c1c(N)ccc(c1)C	EN300-11818	S1c2c(cc(F)cc2)C=C1C(=O)O
S1c2c(cc(F)cc2)C=C1C(=O)Nc3c(ccc(c3)C)C(=O)N	638	fCSFP4	0.692	rxn6038_0_a_kill_0____EN300-267676____EN300-11818	N/A	S1c2c(cc([N+]([O-])=O)cc2)C=C1C(=O)Nc3c(cccc3)C(=O)N	SAVI-Space-2024	rxn6038_0_a_kill_0	EN300-267676	O=C(N)c1c(N)cc(cc1)C	EN300-11818	S1c2c(cc(F)cc2)C=C1C(=O)O
S1c2c(cc([N+]([O-])=O)cc2)C=C1C(=O)Nc3c(F)cccc3[N+]([O-])=O	639	fCSFP4	0.692	rxn6038_0_a_kill_0____EN300-106062____EN300-00716	N/A	S1c2c(cc([N+]([O-])=O)cc2)C=C1C(=O)Nc3c(cccc3)C(=O)N	SAVI-Space-2024	rxn6038_0_a_kill_0	EN300-106062	Fc1c(N)c([N+](=O)O)ccc1	EN300-00716	S1c2c(cc([N+](=O)O)cc2)C=C1C(=O)O
S1c2c(cc([N+]([O-])=O)cc2)C=C1C(=O)Nc3c([N+]([O-])=O)cccc3C	640	fCSFP4	0.692	rxn6038_0_a_kill_0____EN300-19545____EN300-00716	N/A	S1c2c(cc([N+]([O-])=O)cc2)C=C1C(=O)Nc3c(cccc3)C(=O)N	SAVI-Space-2024	rxn6038_0_a_kill_0	EN300-19545	O=[N+](O)c1c(N)c(ccc1)C	EN300-00716	S1c2c(cc([N+](=O)O)cc2)C=C1C(=O)O
S1c2c(cc(cc2)C)C=C1C(=O)Nc3c(cc(F)cc3)C(=O)N	641	fCSFP4	0.692	rxn6038_0_a_kill_0____EN300-43370____EN300-100328	N/A	S1c2c(cc([N+]([O-])=O)cc2)C=C1C(=O)Nc3c(cccc3)C(=O)N	SAVI-Space-2024	rxn6038_0_a_kill_0	EN300-43370	Fc1cc(c(N)cc1)C(=O)N	EN300-100328	S1c2c(cc(cc2)C)C=C1C(=O)O
S1c2c(cc(cc2)C)C=C1C(=O)Nc3c(ccc(F)c3)C(=O)N	642	fCSFP4	0.692	rxn6038_0_a_kill_0____EN300-41736____EN300-100328	N/A	S1c2c(cc([N+]([O-])=O)cc2)C=C1C(=O)Nc3c(cccc3)C(=O)N	SAVI-Space-2024	rxn6038_0_a_kill_0	EN300-41736	Fc1cc(N)c(cc1)C(=O)N	EN300-100328	S1c2c(cc(cc2)C)C=C1C(=O)O
S1c2c(cc([N+]([O-])=O)cc2)C=C1C(=O)Nc3c(OC)ccc(OC)c3	643	fCSFP4	0.692	rxn6038_0_a_kill_0____EN300-33970____EN300-00716	N/A	S1c2c(cc([N+]([O-])=O)cc2)C=C1C(=O)Nc3c(cccc3)C(=O)N	SAVI-Space-2024	rxn6038_0_a_kill_0	EN300-33970	O(c1c(N)cc(OC)cc1)C	EN300-00716	S1c2c(cc([N+](=O)O)cc2)C=C1C(=O)O
S1c2c(cc([N+]([O-])=O)cc2)C=C1C(=O)Nc3c(ccc(c3)CC)CC	644	fCSFP4	0.692	rxn6038_0_a_kill_0____EN300-95954____EN300-00716	N/A	S1c2c(cc([N+]([O-])=O)cc2)C=C1C(=O)Nc3c(cccc3)C(=O)N	SAVI-Space-2024	rxn6038_0_a_kill_0	EN300-95954	Nc1c(ccc(c1)CC)CC	EN300-00716	S1c2c(cc([N+](=O)O)cc2)C=C1C(=O)O
S1c2c(c([N+]([O-])=O)ccc2)C=C1C(=O)Nc3c(cccc3)C(=O)NN	645	fCSFP4	0.691	rxn6038_0_a_kill_0____EN300-03742____EN300-7431553	N/A	S1c2c(cc([N+]([O-])=O)cc2)C=C1C(=O)Nc3c(cccc3)C(=O)N	SAVI-Space-2024	rxn6038_0_a_kill_0	EN300-03742	O=C(NN)c1c(N)cccc1	EN300-7431553	S1c2c(c([N+](=O)O)ccc2)C=C1C(=O)O
S1c2c(cc([N+]([O-])=O)cc2)C=C1C(=O)Nc3c(F)c(c(F)cc3)C([O-])=O	646	fCSFP4	0.691	rxn6038_0_a_kill_0____EN300-217749____EN300-00716	N/A	S1c2c(cc([N+]([O-])=O)cc2)C=C1C(=O)Nc3c(cccc3)C(=O)N	SAVI-Space-2024	rxn6038_0_a_kill_0	EN300-217749	Fc1c(N)ccc(F)c1C(=O)OC	EN300-00716	S1c2c(cc([N+](=O)O)cc2)C=C1C(=O)O
S1c2c(cc([N+]([O-])=O)cc2)C=C1C(=O)Nc3c(c(c(cc3)C)C([O-])=O)C	647	fCSFP4	0.691	rxn6038_0_a_kill_0____EN300-372855____EN300-00716	N/A	S1c2c(cc([N+]([O-])=O)cc2)C=C1C(=O)Nc3c(cccc3)C(=O)N	SAVI-Space-2024	rxn6038_0_a_kill_0	EN300-372855	O=C(OC)c1c(c(N)ccc1C)C	EN300-00716	S1c2c(cc([N+](=O)O)cc2)C=C1C(=O)O
S1c2c(cc([N+]([O-])=O)cc2)C=C1C(=O)Nc3c(c4cnccc4)ccnc3	648	fCSFP4	0.691	rxn6038_0_a_kill_0____EN300-192945____EN300-00716	N/A	S1c2c(cc([N+]([O-])=O)cc2)C=C1C(=O)Nc3c(cccc3)C(=O)N	SAVI-Space-2024	rxn6038_0_a_kill_0	EN300-192945	n1cc(N)c(c2cnccc2)cc1	EN300-00716	S1c2c(cc([N+](=O)O)cc2)C=C1C(=O)O
S1c2c(cc([N+]([O-])=O)cc2)C=C1C(=O)Nc3c(nccc3)c4ccccc4	649	fCSFP4	0.691	rxn6038_0_a_kill_0____EN300-118133____EN300-00716	N/A	S1c2c(cc([N+]([O-])=O)cc2)C=C1C(=O)Nc3c(cccc3)C(=O)N	SAVI-Space-2024	rxn6038_0_a_kill_0	EN300-118133	n1c(c(N)ccc1)c2ccccc2	EN300-00716	S1c2c(cc([N+](=O)O)cc2)C=C1C(=O)O
S1c2c(cc([N+]([O-])=O)cc2)C=C1C(=O)NC3=CSC=C3	650	fCSFP4	0.691	rxn6038_0_a_kill_0____EN300-80184____EN300-00716	N/A	S1c2c(cc([N+]([O-])=O)cc2)C=C1C(=O)Nc3c(cccc3)C(=O)N	SAVI-Space-2024	rxn6038_0_a_kill_0	EN300-80184	S1C=C(N)C=C1	EN300-00716	S1c2c(cc([N+](=O)O)cc2)C=C1C(=O)O
S1c2c(cc([N+]([O-])=O)cc2)C=C1C(=O)Nc3cc4c(SC=C4)cc3	651	fCSFP4	0.691	rxn6038_0_a_kill_0____EN300-02739 EN300-35142"____EN300-00716"	N/A	S1c2c(cc([N+]([O-])=O)cc2)C=C1C(=O)Nc3c(cccc3)C(=O)N	SAVI-Space-2024	rxn6038_0_a_kill_0	EN300-02739 EN300-35142""	S1c2c(cc(N)cc2)C=C1	EN300-00716	S1c2c(cc([N+](=O)O)cc2)C=C1C(=O)O
S1c2c(cc([N+]([O-])=O)cc2)C=C1C(=O)Nc3ccc(cc3)C=O	652	fCSFP4	0.691	rxn6038_0_a_kill_0____EN300-85865____EN300-00716	N/A	S1c2c(cc([N+]([O-])=O)cc2)C=C1C(=O)Nc3c(cccc3)C(=O)N	SAVI-Space-2024	rxn6038_0_a_kill_0	EN300-85865	O=Cc1ccc(N)cc1	EN300-00716	S1c2c(cc([N+](=O)O)cc2)C=C1C(=O)O
S1c2c(cc([N+]([O-])=O)cc2)C=C1C(=O)Nc3ccc(cc3)CO	653	fCSFP4	0.691	rxn6038_0_a_kill_0____EN300-224917____EN300-00716	N/A	S1c2c(cc([N+]([O-])=O)cc2)C=C1C(=O)Nc3c(cccc3)C(=O)N	SAVI-Space-2024	rxn6038_0_a_kill_0	EN300-224917	O(COC)Cc1ccc(N)cc1	EN300-00716	S1c2c(cc([N+](=O)O)cc2)C=C1C(=O)O
S(=O)(=O)(NC)c1c(NC(=O)C=2Sc3c(cc([N+]([O-])=O)cc3)C2)cccc1	654	fCSFP4	0.690	rxn6038_0_a_kill_0____EN300-30706____EN300-00716	N/A	S1c2c(cc([N+]([O-])=O)cc2)C=C1C(=O)Nc3c(cccc3)C(=O)N	SAVI-Space-2024	rxn6038_0_a_kill_0	EN300-30706	S(=O)(=O)(NC)c1c(N)cccc1	EN300-00716	S1c2c(cc([N+](=O)O)cc2)C=C1C(=O)O
S(c1c(NC(=O)C=2Sc3c(cc([N+]([O-])=O)cc3)C2)cccc1)C4CCCC4	655	fCSFP4	0.690	rxn6038_0_a_kill_0____EN300-35990____EN300-00716	N/A	S1c2c(cc([N+]([O-])=O)cc2)C=C1C(=O)Nc3c(cccc3)C(=O)N	SAVI-Space-2024	rxn6038_0_a_kill_0	EN300-35990	S(c1c(N)cccc1)C2CCCC2	EN300-00716	S1c2c(cc([N+](=O)O)cc2)C=C1C(=O)O
S1c2c(cc([N+]([O-])=O)cc2)C=C1C(=O)Nc3c(N(C(C)C)C)cccc3	656	fCSFP4	0.690	rxn6038_0_a_kill_0____EN300-195525____EN300-00716	N/A	S1c2c(cc([N+]([O-])=O)cc2)C=C1C(=O)Nc3c(cccc3)C(=O)N	SAVI-Space-2024	rxn6038_0_a_kill_0	EN300-195525	N(c1c(N)cccc1)(C(C)C)C	EN300-00716	S1c2c(cc([N+](=O)O)cc2)C=C1C(=O)O
S1c2c(cc([N+]([O-])=O)cc2)C=C1C(=O)Nc3c(N4C(=O)CCC4=O)cccc3	657	fCSFP4	0.690	rxn6038_0_a_kill_0____EN300-74999____EN300-00716	N/A	S1c2c(cc([N+]([O-])=O)cc2)C=C1C(=O)Nc3c(cccc3)C(=O)N	SAVI-Space-2024	rxn6038_0_a_kill_0	EN300-74999	O=C1N(c2c(N)cccc2)C(=O)CC1	EN300-00716	S1c2c(cc([N+](=O)O)cc2)C=C1C(=O)O
S1c2c(cc([N+]([O-])=O)cc2)C=C1C(=O)Nc3c(OC4CCCC4)cccc3	658	fCSFP4	0.690	rxn6038_0_a_kill_0____EN300-44051____EN300-00716	N/A	S1c2c(cc([N+]([O-])=O)cc2)C=C1C(=O)Nc3c(cccc3)C(=O)N	SAVI-Space-2024	rxn6038_0_a_kill_0	EN300-44051	O(c1c(N)cccc1)C2CCCC2	EN300-00716	S1c2c(cc([N+](=O)O)cc2)C=C1C(=O)O
S1c2c(cc([N+]([O-])=O)cc2)C=C1C(=O)Nc3c(OC4CCCCC4)cccc3	659	fCSFP4	0.690	rxn6038_0_a_kill_0____EN300-229872 EN300-7430697"____EN300-00716"	N/A	S1c2c(cc([N+]([O-])=O)cc2)C=C1C(=O)Nc3c(cccc3)C(=O)N	SAVI-Space-2024	rxn6038_0_a_kill_0	EN300-229872 EN300-7430697""	O(c1c(N)cccc1)C2CCCCC2	EN300-00716	S1c2c(cc([N+](=O)O)cc2)C=C1C(=O)O
S1c2c(cc([N+]([O-])=O)cc2)C=C1C(=O)Nc3c(OCC(=C)C)cccc3	660	fCSFP4	0.690	rxn6038_0_a_kill_0____EN300-7792763____EN300-00716	N/A	S1c2c(cc([N+]([O-])=O)cc2)C=C1C(=O)Nc3c(cccc3)C(=O)N	SAVI-Space-2024	rxn6038_0_a_kill_0	EN300-7792763	O(c1c(N)cccc1)CC(=C)C	EN300-00716	S1c2c(cc([N+](=O)O)cc2)C=C1C(=O)O
S1c2c(cc([N+]([O-])=O)cc2)C=C1C(=O)Nc3c(OCCC(C)C)cccc3	661	fCSFP4	0.690	rxn6038_0_a_kill_0____EN300-269212____EN300-00716	N/A	S1c2c(cc([N+]([O-])=O)cc2)C=C1C(=O)Nc3c(cccc3)C(=O)N	SAVI-Space-2024	rxn6038_0_a_kill_0	EN300-269212	O(c1c(N)cccc1)CCC(C)C	EN300-00716	S1c2c(cc([N+](=O)O)cc2)C=C1C(=O)O
S1c2c(cc([N+]([O-])=O)cc2)C=C1C(=O)Nc3c(OCCC([O-])=O)cccc3	662	fCSFP4	0.690	rxn6038_0_a_kill_0____EN300-91593____EN300-00716	N/A	S1c2c(cc([N+]([O-])=O)cc2)C=C1C(=O)Nc3c(cccc3)C(=O)N	SAVI-Space-2024	rxn6038_0_a_kill_0	EN300-91593	O=C(OC)CCOc1c(N)cccc1	EN300-00716	S1c2c(cc([N+](=O)O)cc2)C=C1C(=O)O
S1c2c(cc([N+]([O-])=O)cc2)C=C1C(=O)Nc3c(OCC[NH+](C)C)cccc3	663	fCSFP4	0.690	rxn6038_0_a_kill_0____EN300-1294995____EN300-00716	N/A	S1c2c(cc([N+]([O-])=O)cc2)C=C1C(=O)Nc3c(cccc3)C(=O)N	SAVI-Space-2024	rxn6038_0_a_kill_0	EN300-1294995	O(c1c(N)cccc1)CCN(C)C	EN300-00716	S1c2c(cc([N+](=O)O)cc2)C=C1C(=O)O
S1c2c(cc([N+]([O-])=O)cc2)C=C1C(=O)Nc3c(OCc4ccncc4)cccc3	664	fCSFP4	0.690	rxn6038_0_a_kill_0____EN300-9121136____EN300-00716	N/A	S1c2c(cc([N+]([O-])=O)cc2)C=C1C(=O)Nc3c(cccc3)C(=O)N	SAVI-Space-2024	rxn6038_0_a_kill_0	EN300-9121136	O(c1c(N)cccc1)Cc2ccncc2	EN300-00716	S1c2c(cc([N+](=O)O)cc2)C=C1C(=O)O
S1c2c(cc([N+]([O-])=O)cc2)C=C1C(=O)Nc3c(cc4NN=Cc4c3)C([O-])=O	665	fCSFP4	0.690	rxn6038_0_a_kill_0____EN300-5133116____EN300-00716	N/A	S1c2c(cc([N+]([O-])=O)cc2)C=C1C(=O)Nc3c(cccc3)C(=O)N	SAVI-Space-2024	rxn6038_0_a_kill_0	EN300-5133116	O=C(OC)c1c(N)cc2c(NN=C2)c1	EN300-00716	S1c2c(cc([N+](=O)O)cc2)C=C1C(=O)O
S1c2c(cc([N+]([O-])=O)cc2)C=C1C(=O)Nc3c(cc4OCOc4c3)C(=O)C	666	fCSFP4	0.690	rxn6038_0_a_kill_0____EN300-18980____EN300-00716	N/A	S1c2c(cc([N+]([O-])=O)cc2)C=C1C(=O)Nc3c(cccc3)C(=O)N	SAVI-Space-2024	rxn6038_0_a_kill_0	EN300-18980	O=C(c1c(N)cc2OCOc2c1)C	EN300-00716	S1c2c(cc([N+](=O)O)cc2)C=C1C(=O)O
S1c2c(cc([N+]([O-])=O)cc2)C=C1C(=O)Nc3c(cccc3)C[NH+]4CCCC4	667	fCSFP4	0.690	rxn6038_0_a_kill_0____EN300-39026____EN300-00716	N/A	S1c2c(cc([N+]([O-])=O)cc2)C=C1C(=O)Nc3c(cccc3)C(=O)N	SAVI-Space-2024	rxn6038_0_a_kill_0	EN300-39026	N1(Cc2c(N)cccc2)CCCC1	EN300-00716	S1c2c(cc([N+](=O)O)cc2)C=C1C(=O)O
S1c2c(cc([N+]([O-])=O)cc2)C=C1C(=O)Nc3c(cccc3)C[NH+]4CCCCC4	668	fCSFP4	0.690	rxn6038_0_a_kill_0____EN300-265419____EN300-00716	N/A	S1c2c(cc([N+]([O-])=O)cc2)C=C1C(=O)Nc3c(cccc3)C(=O)N	SAVI-Space-2024	rxn6038_0_a_kill_0	EN300-265419	N1(Cc2c(N)cccc2)CCCCC1	EN300-00716	S1c2c(cc([N+](=O)O)cc2)C=C1C(=O)O
S1c2c(cc([N+]([O-])=O)cc2)C=C1C(=O)Nc3c(cnc(c3)C([O-])=O)C([O-])=O	669	fCSFP4	0.690	rxn6038_0_a_kill_0____EN300-7541113____EN300-00716	N/A	S1c2c(cc([N+]([O-])=O)cc2)C=C1C(=O)Nc3c(cccc3)C(=O)N	SAVI-Space-2024	rxn6038_0_a_kill_0	EN300-7541113	O=C(OC)c1ncc(c(N)c1)C(=O)OC	EN300-00716	S1c2c(cc([N+](=O)O)cc2)C=C1C(=O)O
S1c2c(cc([N+]([O-])=O)cc2)C=C1C(=O)Nc3cnc(c(c3)C(=O)N)C	670	fCSFP4	0.690	rxn6038_0_a_kill_0____EN300-88861____EN300-00716	N/A	S1c2c(cc([N+]([O-])=O)cc2)C=C1C(=O)Nc3c(cccc3)C(=O)N	SAVI-Space-2024	rxn6038_0_a_kill_0	EN300-88861	O=C(N)c1c(ncc(N)c1)C	EN300-00716	S1c2c(cc([N+](=O)O)cc2)C=C1C(=O)O
S1c2c(cc(F)cc2)C=C1C(=O)Nc3c(cccc3)C(=O)C	671	fCSFP4	0.690	rxn6038_0_a_kill_0____EN300-18094____EN300-11818	N/A	S1c2c(cc([N+]([O-])=O)cc2)C=C1C(=O)Nc3c(cccc3)C(=O)N	SAVI-Space-2024	rxn6038_0_a_kill_0	EN300-18094	O=C(c1c(N)cccc1)C	EN300-11818	S1c2c(cc(F)cc2)C=C1C(=O)O
S1c2c(cc(NC(=O)c3c(NN)cccc3)cc2)C=C1C([O-])=O	672	fCSFP4	0.690	rxn6038_0_a_kill_0____EN300-41620____EN300-08025	N/A	S1c2c(cc([N+]([O-])=O)cc2)C=C1C(=O)Nc3c(cccc3)C(=O)N	SAVI-Space-2024	rxn6038_0_a_kill_0	EN300-41620	S1c2c(cc(N)cc2)C=C1C(=O)OC	EN300-08025	O=C(O)c1c(NN)cccc1
S1c2c(cc([N+]([O-])=O)cc2)C=C1C(=O)Nc3cc(ccc3)CO	673	fCSFP4	0.690	rxn6038_0_a_kill_0____EN300-205878____EN300-00716	N/A	S1c2c(cc([N+]([O-])=O)cc2)C=C1C(=O)Nc3c(cccc3)C(=O)N	SAVI-Space-2024	rxn6038_0_a_kill_0	EN300-205878	O(C(C)(C)C)Cc1cc(N)ccc1	EN300-00716	S1c2c(cc([N+](=O)O)cc2)C=C1C(=O)O
S1c2c(ccc(F)c2)C=C1C(=O)Nc3c(cccc3)C(=O)NN	674	fCSFP4	0.690	rxn6038_0_a_kill_0____EN300-03742____EN300-13450	N/A	S1c2c(cc([N+]([O-])=O)cc2)C=C1C(=O)Nc3c(cccc3)C(=O)N	SAVI-Space-2024	rxn6038_0_a_kill_0	EN300-03742	O=C(NN)c1c(N)cccc1	EN300-13450	S1c2c(ccc(F)c2)C=C1C(=O)O
S1c2c(ccc(c2)C)C=C1C(=O)Nc3c(cccc3)C(=O)NN	675	fCSFP4	0.690	rxn6038_0_a_kill_0____EN300-03742____EN300-125418	N/A	S1c2c(cc([N+]([O-])=O)cc2)C=C1C(=O)Nc3c(cccc3)C(=O)N	SAVI-Space-2024	rxn6038_0_a_kill_0	EN300-03742	O=C(NN)c1c(N)cccc1	EN300-125418	S1c2c(ccc(c2)C)C=C1C(=O)O
S(=O)(=O)(c1cc(NC(=O)C=2Sc3c(cc([N+]([O-])=O)cc3)C2)c(cc1)C([O-])=O)C	676	fCSFP4	0.690	rxn6038_0_a_kill_0____EN300-217340____EN300-00716	N/A	S1c2c(cc([N+]([O-])=O)cc2)C=C1C(=O)Nc3c(cccc3)C(=O)N	SAVI-Space-2024	rxn6038_0_a_kill_0	EN300-217340	S(=O)(=O)(c1cc(N)c(cc1)C(=O)OC)C	EN300-00716	S1c2c(cc([N+](=O)O)cc2)C=C1C(=O)O
S(=O)(=O)(c1cc(c(NC(=O)C=2Sc3c(cc([N+]([O-])=O)cc3)C2)cc1)C([O-])=O)C	677	fCSFP4	0.690	rxn6038_0_a_kill_0____EN300-156475____EN300-00716	N/A	S1c2c(cc([N+]([O-])=O)cc2)C=C1C(=O)Nc3c(cccc3)C(=O)N	SAVI-Space-2024	rxn6038_0_a_kill_0	EN300-156475	S(=O)(=O)(c1cc(c(N)cc1)C(=O)OC)C	EN300-00716	S1c2c(cc([N+](=O)O)cc2)C=C1C(=O)O
S1c2c(cc([N+]([O-])=O)cc2)C=C1C(=O)Nc3c(OC)nc(cc3)C(=O)N	678	fCSFP4	0.690	rxn6038_0_a_kill_0____EN300-722370____EN300-00716	N/A	S1c2c(cc([N+]([O-])=O)cc2)C=C1C(=O)Nc3c(cccc3)C(=O)N	SAVI-Space-2024	rxn6038_0_a_kill_0	EN300-722370	O=C(N)c1nc(OC)c(N)cc1	EN300-00716	S1c2c(cc([N+](=O)O)cc2)C=C1C(=O)O
S1c2c(cc([N+]([O-])=O)cc2)C=C1C(=O)Nc3c(cc(OC)cc3)C(=O)OCC	679	fCSFP4	0.690	rxn6038_0_a_kill_0____EN300-6510875____EN300-00716	N/A	S1c2c(cc([N+]([O-])=O)cc2)C=C1C(=O)Nc3c(cccc3)C(=O)N	SAVI-Space-2024	rxn6038_0_a_kill_0	EN300-6510875	O=C(OCC)c1c(N)ccc(OC)c1	EN300-00716	S1c2c(cc([N+](=O)O)cc2)C=C1C(=O)O
S1c2c(cc([N+]([O-])=O)cc2)C=C1C(=O)Nc3c(cc(OCC)cc3)C(=O)OCC	680	fCSFP4	0.690	rxn6038_0_a_kill_0____EN300-366897____EN300-00716	N/A	S1c2c(cc([N+]([O-])=O)cc2)C=C1C(=O)Nc3c(cccc3)C(=O)N	SAVI-Space-2024	rxn6038_0_a_kill_0	EN300-366897	O=C(OCC)c1c(N)ccc(OCC)c1	EN300-00716	S1c2c(cc([N+](=O)O)cc2)C=C1C(=O)O
S1c2c(cc([N+]([O-])=O)cc2)C=C1C(=O)Nc3c(cc(P(=O)(C)C)cc3)C([O-])=O	681	fCSFP4	0.690	rxn6038_0_a_kill_0____EN300-6754646____EN300-00716	N/A	S1c2c(cc([N+]([O-])=O)cc2)C=C1C(=O)Nc3c(cccc3)C(=O)N	SAVI-Space-2024	rxn6038_0_a_kill_0	EN300-6754646	P(=O)(c1cc(c(N)cc1)C(=O)OC)(C)C	EN300-00716	S1c2c(cc([N+](=O)O)cc2)C=C1C(=O)O
S1c2c(cc([N+]([O-])=O)cc2)C=C1C(=O)Nc3c(ccc(P(=O)(C)C)c3)C([O-])=O	682	fCSFP4	0.690	rxn6038_0_a_kill_0____EN300-27151266____EN300-00716	N/A	S1c2c(cc([N+]([O-])=O)cc2)C=C1C(=O)Nc3c(cccc3)C(=O)N	SAVI-Space-2024	rxn6038_0_a_kill_0	EN300-27151266	P(=O)(c1cc(N)c(cc1)C(=O)OC)(C)C	EN300-00716	S1c2c(cc([N+](=O)O)cc2)C=C1C(=O)O
S1c2c(cc(N)cc2)C=C1C(=O)Nc3c(F)c(ccc3)C(=O)N	683	fCSFP4	0.690	rxn6038_0_a_kill_0____EN300-181913____EN300-6502803	N/A	S1c2c(cc([N+]([O-])=O)cc2)C=C1C(=O)Nc3c(cccc3)C(=O)N	SAVI-Space-2024	rxn6038_0_a_kill_0	EN300-181913	Fc1c(N)cccc1C(=O)N	EN300-6502803	S1c2c(cc(NC(=O)C)cc2)C=C1C(=O)O
S1c2c(cc(N)cc2)C=C1C(=O)Nc3c(c(ccc3)C(=O)N)C	684	fCSFP4	0.690	rxn6038_0_a_kill_0____EN300-37193____EN300-6502803	N/A	S1c2c(cc([N+]([O-])=O)cc2)C=C1C(=O)Nc3c(cccc3)C(=O)N	SAVI-Space-2024	rxn6038_0_a_kill_0	EN300-37193	O=C(N)c1c(c(N)ccc1)C	EN300-6502803	S1c2c(cc(NC(=O)C)cc2)C=C1C(=O)O
S1c2c(cc([N+]([O-])=O)cc2)C=C1C(=O)NC3=C(SC=C3)[N+]([O-])=O	685	fCSFP4	0.689	rxn6038_0_a_kill_0____EN300-97213____EN300-00716	N/A	S1c2c(cc([N+]([O-])=O)cc2)C=C1C(=O)Nc3c(cccc3)C(=O)N	SAVI-Space-2024	rxn6038_0_a_kill_0	EN300-97213	S1C([N+](=O)O)=C(N)C=C1	EN300-00716	S1c2c(cc([N+](=O)O)cc2)C=C1C(=O)O
S1c2c(cc([N+]([O-])=O)cc2)C=C1C(=O)NC=3C(=CSC3)CC	686	fCSFP4	0.689	rxn6038_0_a_kill_0____EN300-27751764____EN300-00716	N/A	S1c2c(cc([N+]([O-])=O)cc2)C=C1C(=O)Nc3c(cccc3)C(=O)N	SAVI-Space-2024	rxn6038_0_a_kill_0	EN300-27751764	S1C=C(N)C(=C1)CC	EN300-00716	S1c2c(cc([N+](=O)O)cc2)C=C1C(=O)O
S1c2c(cc([N+]([O-])=O)cc2)C=C1C(=O)Nc3c(F)cc(F)c(c3)C	687	fCSFP4	0.689	rxn6038_0_a_kill_0____EN300-1276313____EN300-00716	N/A	S1c2c(cc([N+]([O-])=O)cc2)C=C1C(=O)Nc3c(cccc3)C(=O)N	SAVI-Space-2024	rxn6038_0_a_kill_0	EN300-1276313	Fc1c(N)cc(c(F)c1)C	EN300-00716	S1c2c(cc([N+](=O)O)cc2)C=C1C(=O)O
S1c2c(cc([N+]([O-])=O)cc2)C=C1C(=O)Nc3c(F)cc(c(F)c3)C	688	fCSFP4	0.689	rxn6038_0_a_kill_0____EN300-174340____EN300-00716	N/A	S1c2c(cc([N+]([O-])=O)cc2)C=C1C(=O)Nc3c(cccc3)C(=O)N	SAVI-Space-2024	rxn6038_0_a_kill_0	EN300-174340	Fc1c(N)cc(F)c(c1)C	EN300-00716	S1c2c(cc([N+](=O)O)cc2)C=C1C(=O)O
S1c2c(cc([N+]([O-])=O)cc2)C=C1C(=O)Nc3c(F)cc(c(c3)C)C	689	fCSFP4	0.689	rxn6038_0_a_kill_0____EN300-1295838____EN300-00716	N/A	S1c2c(cc([N+]([O-])=O)cc2)C=C1C(=O)Nc3c(cccc3)C(=O)N	SAVI-Space-2024	rxn6038_0_a_kill_0	EN300-1295838	Fc1c(N)cc(c(c1)C)C	EN300-00716	S1c2c(cc([N+](=O)O)cc2)C=C1C(=O)O
S1c2c(cc([N+]([O-])=O)cc2)C=C1C(=O)Nc3c(cc(F)c(F)c3)C	690	fCSFP4	0.689	rxn6038_0_a_kill_0____EN300-1295879____EN300-00716	N/A	S1c2c(cc([N+]([O-])=O)cc2)C=C1C(=O)Nc3c(cccc3)C(=O)N	SAVI-Space-2024	rxn6038_0_a_kill_0	EN300-1295879	Fc1c(F)cc(c(N)c1)C	EN300-00716	S1c2c(cc([N+](=O)O)cc2)C=C1C(=O)O
S1c2c(cc([N+]([O-])=O)cc2)C=C1C(=O)Nc3c(cc(F)c(c3)C)C	691	fCSFP4	0.689	rxn6038_0_a_kill_0____EN300-181616 EN300-181617"____EN300-00716"	N/A	S1c2c(cc([N+]([O-])=O)cc2)C=C1C(=O)Nc3c(cccc3)C(=O)N	SAVI-Space-2024	rxn6038_0_a_kill_0	EN300-181616 EN300-181617""	Fc1c(cc(N)c(c1)C)C	EN300-00716	S1c2c(cc([N+](=O)O)cc2)C=C1C(=O)O
S1c2c(ccc(F)c2)C=C1C(=O)Nc3c(cc(cc3)C([O-])=O)C(=O)N	692	fCSFP4	0.689	rxn6038_0_a_kill_0____EN300-8649028____EN300-13450	N/A	S1c2c(cc([N+]([O-])=O)cc2)C=C1C(=O)Nc3c(cccc3)C(=O)N	SAVI-Space-2024	rxn6038_0_a_kill_0	EN300-8649028	O=C(OC)c1cc(c(N)cc1)C(=O)N	EN300-13450	S1c2c(ccc(F)c2)C=C1C(=O)O
S1c2c(ccc(F)c2)C=C1C(=O)Nc3c(cccc3)C(=NO)N	693	fCSFP4	0.689	rxn6038_0_a_kill_0____EN300-41306____EN300-13450	N/A	S1c2c(cc([N+]([O-])=O)cc2)C=C1C(=O)Nc3c(cccc3)C(=O)N	SAVI-Space-2024	rxn6038_0_a_kill_0	EN300-41306	ON=C(N)c1c(N)cccc1	EN300-13450	S1c2c(ccc(F)c2)C=C1C(=O)O
S1c2c(ccc(c2)C)C=C1C(=O)Nc3c(cc(cc3)C([O-])=O)C(=O)N	694	fCSFP4	0.689	rxn6038_0_a_kill_0____EN300-8649028____EN300-125418	N/A	S1c2c(cc([N+]([O-])=O)cc2)C=C1C(=O)Nc3c(cccc3)C(=O)N	SAVI-Space-2024	rxn6038_0_a_kill_0	EN300-8649028	O=C(OC)c1cc(c(N)cc1)C(=O)N	EN300-125418	S1c2c(ccc(c2)C)C=C1C(=O)O
S1c2c(ccc(c2)C)C=C1C(=O)Nc3c(cccc3)C(=NO)N	695	fCSFP4	0.689	rxn6038_0_a_kill_0____EN300-41306____EN300-125418	N/A	S1c2c(cc([N+]([O-])=O)cc2)C=C1C(=O)Nc3c(cccc3)C(=O)N	SAVI-Space-2024	rxn6038_0_a_kill_0	EN300-41306	ON=C(N)c1c(N)cccc1	EN300-125418	S1c2c(ccc(c2)C)C=C1C(=O)O
S(c1c(NC(=O)C=2Sc3c(cc([N+]([O-])=O)cc3)C2)ccc(c1)C)C	696	fCSFP4	0.689	rxn6038_0_a_kill_0____EN300-252883____EN300-00716	N/A	S1c2c(cc([N+]([O-])=O)cc2)C=C1C(=O)Nc3c(cccc3)C(=O)N	SAVI-Space-2024	rxn6038_0_a_kill_0	EN300-252883	S(c1c(N)ccc(c1)C)C	EN300-00716	S1c2c(cc([N+](=O)O)cc2)C=C1C(=O)O
S(c1c(NC(=O)C=2Sc3c(cc([N+]([O-])=O)cc3)C2)ccnc1)C	697	fCSFP4	0.689	rxn6038_0_a_kill_0____EN300-1674117____EN300-00716	N/A	S1c2c(cc([N+]([O-])=O)cc2)C=C1C(=O)Nc3c(cccc3)C(=O)N	SAVI-Space-2024	rxn6038_0_a_kill_0	EN300-1674117	S(c1c(N)ccnc1)C	EN300-00716	S1c2c(cc([N+](=O)O)cc2)C=C1C(=O)O
S1c2c(cc([N+]([O-])=O)cc2)C=C1C(=O)Nc3c(C#C)cncc3	698	fCSFP4	0.689	rxn6038_0_a_kill_0____EN300-2969293____EN300-00716	N/A	S1c2c(cc([N+]([O-])=O)cc2)C=C1C(=O)Nc3c(cccc3)C(=O)N	SAVI-Space-2024	rxn6038_0_a_kill_0	EN300-2969293	n1cc(C#C)c(N)cc1	EN300-00716	S1c2c(cc([N+](=O)O)cc2)C=C1C(=O)O
S1c2c(cc([N+]([O-])=O)cc2)C=C1C(=O)Nc3c(C#N)cncc3	699	fCSFP4	0.689	rxn6038_0_a_kill_0____EN300-71580____EN300-00716	N/A	S1c2c(cc([N+]([O-])=O)cc2)C=C1C(=O)Nc3c(cccc3)C(=O)N	SAVI-Space-2024	rxn6038_0_a_kill_0	EN300-71580	N#Cc1c(N)ccnc1	EN300-00716	S1c2c(cc([N+](=O)O)cc2)C=C1C(=O)O
S1c2c(cc([N+]([O-])=O)cc2)C=C1C(=O)Nc3c(F)c(C#N)ccc3	700	fCSFP4	0.689	rxn6038_0_a_kill_0____EN300-399136____EN300-00716	N/A	S1c2c(cc([N+]([O-])=O)cc2)C=C1C(=O)Nc3c(cccc3)C(=O)N	SAVI-Space-2024	rxn6038_0_a_kill_0	EN300-399136	Fc1c(N)cccc1C#N	EN300-00716	S1c2c(cc([N+](=O)O)cc2)C=C1C(=O)O
S1c2c(cc([N+]([O-])=O)cc2)C=C1C(=O)Nc3c(F)c(OC)ccc3	701	fCSFP4	0.689	rxn6038_0_a_kill_0____EN300-140044____EN300-00716	N/A	S1c2c(cc([N+]([O-])=O)cc2)C=C1C(=O)Nc3c(cccc3)C(=O)N	SAVI-Space-2024	rxn6038_0_a_kill_0	EN300-140044	Fc1c(OC)cccc1N	EN300-00716	S1c2c(cc([N+](=O)O)cc2)C=C1C(=O)O
S1c2c(cc([N+]([O-])=O)cc2)C=C1C(=O)Nc3c(F)c(ccc3)CC	702	fCSFP4	0.689	rxn6038_0_a_kill_0____EN300-2958712____EN300-00716	N/A	S1c2c(cc([N+]([O-])=O)cc2)C=C1C(=O)Nc3c(cccc3)C(=O)N	SAVI-Space-2024	rxn6038_0_a_kill_0	EN300-2958712	Fc1c(N)cccc1CC	EN300-00716	S1c2c(cc([N+](=O)O)cc2)C=C1C(=O)O
S1c2c(cc([N+]([O-])=O)cc2)C=C1C(=O)Nc3c(F)c4c(cc3)cccc4	703	fCSFP4	0.689	rxn6038_0_a_kill_0____EN300-3002808____EN300-00716	N/A	S1c2c(cc([N+]([O-])=O)cc2)C=C1C(=O)Nc3c(cccc3)C(=O)N	SAVI-Space-2024	rxn6038_0_a_kill_0	EN300-3002808	Fc1c(N)ccc2c1cccc2	EN300-00716	S1c2c(cc([N+](=O)O)cc2)C=C1C(=O)O
S1c2c(cc([N+]([O-])=O)cc2)C=C1C(=O)Nc3c(F)cc(C#C)cc3	704	fCSFP4	0.689	rxn6038_0_a_kill_0____EN300-378711____EN300-00716	N/A	S1c2c(cc([N+]([O-])=O)cc2)C=C1C(=O)Nc3c(cccc3)C(=O)N	SAVI-Space-2024	rxn6038_0_a_kill_0	EN300-378711	Fc1c(N)ccc(C#C)c1	EN300-00716	S1c2c(cc([N+](=O)O)cc2)C=C1C(=O)O
S1c2c(cc([N+]([O-])=O)cc2)C=C1C(=O)Nc3c(F)cc(C#N)cc3	705	fCSFP4	0.689	rxn6038_0_a_kill_0____EN300-86081____EN300-00716	N/A	S1c2c(cc([N+]([O-])=O)cc2)C=C1C(=O)Nc3c(cccc3)C(=O)N	SAVI-Space-2024	rxn6038_0_a_kill_0	EN300-86081	Fc1c(N)ccc(C#N)c1	EN300-00716	S1c2c(cc([N+](=O)O)cc2)C=C1C(=O)O
S1c2c(cc([N+]([O-])=O)cc2)C=C1C(=O)Nc3c(F)cc(OC)cc3	706	fCSFP4	0.689	rxn6038_0_a_kill_0____EN300-202298____EN300-00716	N/A	S1c2c(cc([N+]([O-])=O)cc2)C=C1C(=O)Nc3c(cccc3)C(=O)N	SAVI-Space-2024	rxn6038_0_a_kill_0	EN300-202298	Fc1c(N)ccc(OC)c1	EN300-00716	S1c2c(cc([N+](=O)O)cc2)C=C1C(=O)O
S1c2c(cc([N+]([O-])=O)cc2)C=C1C(=O)Nc3c(F)cc(cc3)C=C	707	fCSFP4	0.689	rxn6038_0_a_kill_0____EN300-2925544____EN300-00716	N/A	S1c2c(cc([N+]([O-])=O)cc2)C=C1C(=O)Nc3c(cccc3)C(=O)N	SAVI-Space-2024	rxn6038_0_a_kill_0	EN300-2925544	Fc1c(N)ccc(c1)C=C	EN300-00716	S1c2c(cc([N+](=O)O)cc2)C=C1C(=O)O
S1c2c(cc([N+]([O-])=O)cc2)C=C1C(=O)Nc3c(F)cc(cc3)CC	708	fCSFP4	0.689	rxn6038_0_a_kill_0____EN300-373896 EN300-7702154"____EN300-00716"	N/A	S1c2c(cc([N+]([O-])=O)cc2)C=C1C(=O)Nc3c(cccc3)C(=O)N	SAVI-Space-2024	rxn6038_0_a_kill_0	EN300-373896 EN300-7702154""	Fc1c(N)ccc(c1)CC	EN300-00716	S1c2c(cc([N+](=O)O)cc2)C=C1C(=O)O
S1c2c(cc([N+]([O-])=O)cc2)C=C1C(=O)Nc3c(OC)cc(cc3)C	709	fCSFP4	0.689	rxn6038_0_a_kill_0____EN300-57342 EN300-50066"____EN300-00716"	N/A	S1c2c(cc([N+]([O-])=O)cc2)C=C1C(=O)Nc3c(cccc3)C(=O)N	SAVI-Space-2024	rxn6038_0_a_kill_0	EN300-57342 EN300-50066""	O(c1c(N)ccc(c1)C)C	EN300-00716	S1c2c(cc([N+](=O)O)cc2)C=C1C(=O)O
S1c2c(cc([N+]([O-])=O)cc2)C=C1C(=O)Nc3c(OC)cncc3	710	fCSFP4	0.689	rxn6038_0_a_kill_0____EN300-1276331____EN300-00716	N/A	S1c2c(cc([N+]([O-])=O)cc2)C=C1C(=O)Nc3c(cccc3)C(=O)N	SAVI-Space-2024	rxn6038_0_a_kill_0	EN300-1276331	O(c1c(N)ccnc1)C	EN300-00716	S1c2c(cc([N+](=O)O)cc2)C=C1C(=O)O
S1c2c(cc([N+]([O-])=O)cc2)C=C1C(=O)Nc3c(c(C#N)ccc3)C	711	fCSFP4	0.689	rxn6038_0_a_kill_0____EN300-112929____EN300-00716	N/A	S1c2c(cc([N+]([O-])=O)cc2)C=C1C(=O)Nc3c(cccc3)C(=O)N	SAVI-Space-2024	rxn6038_0_a_kill_0	EN300-112929	N#Cc1c(c(N)ccc1)C	EN300-00716	S1c2c(cc([N+](=O)O)cc2)C=C1C(=O)O
S1c2c(cc([N+]([O-])=O)cc2)C=C1C(=O)Nc3c(cc(C#C)cc3)C	712	fCSFP4	0.689	rxn6038_0_a_kill_0____EN300-2985720____EN300-00716	N/A	S1c2c(cc([N+]([O-])=O)cc2)C=C1C(=O)Nc3c(cccc3)C(=O)N	SAVI-Space-2024	rxn6038_0_a_kill_0	EN300-2985720	Nc1c(cc(C#C)cc1)C	EN300-00716	S1c2c(cc([N+](=O)O)cc2)C=C1C(=O)O
S1c2c(cc([N+]([O-])=O)cc2)C=C1C(=O)Nc3c(cc(C#N)cc3)C	713	fCSFP4	0.689	rxn6038_0_a_kill_0____EN300-108962____EN300-00716	N/A	S1c2c(cc([N+]([O-])=O)cc2)C=C1C(=O)Nc3c(cccc3)C(=O)N	SAVI-Space-2024	rxn6038_0_a_kill_0	EN300-108962	N#Cc1cc(c(N)cc1)C	EN300-00716	S1c2c(cc([N+](=O)O)cc2)C=C1C(=O)O
S1c2c(cc([N+]([O-])=O)cc2)C=C1C(=O)Nc3c(cc([N+]([O-])=O)cc3)COC	714	fCSFP4	0.689	rxn6038_0_a_kill_0____EN300-104595____EN300-00716	N/A	S1c2c(cc([N+]([O-])=O)cc2)C=C1C(=O)Nc3c(cccc3)C(=O)N	SAVI-Space-2024	rxn6038_0_a_kill_0	EN300-104595	O=[N+](O)c1cc(c(N)cc1)COC	EN300-00716	S1c2c(cc([N+](=O)O)cc2)C=C1C(=O)O
S1c2c(cc([N+]([O-])=O)cc2)C=C1C(=O)Nc3c(cc(cc3)C)CC	715	fCSFP4	0.689	rxn6038_0_a_kill_0____EN300-93076____EN300-00716	N/A	S1c2c(cc([N+]([O-])=O)cc2)C=C1C(=O)Nc3c(cccc3)C(=O)N	SAVI-Space-2024	rxn6038_0_a_kill_0	EN300-93076	Nc1c(cc(cc1)C)CC	EN300-00716	S1c2c(cc([N+](=O)O)cc2)C=C1C(=O)O
S1c2c(cc([N+]([O-])=O)cc2)C=C1C(=O)Nc3c(cc(cc3)C4CC4)C5CC5	716	fCSFP4	0.689	rxn6038_0_a_kill_0____EN300-8128766____EN300-00716	N/A	S1c2c(cc([N+]([O-])=O)cc2)C=C1C(=O)Nc3c(cccc3)C(=O)N	SAVI-Space-2024	rxn6038_0_a_kill_0	EN300-8128766	Nc1c(cc(cc1)C2CC2)C3CC3	EN300-00716	S1c2c(cc([N+](=O)O)cc2)C=C1C(=O)O
S1c2c(cc([N+]([O-])=O)cc2)C=C1C(=O)Nc3cc(c(F)cc3)C(=O)C	717	fCSFP4	0.689	rxn6038_0_a_kill_0____EN300-198506____EN300-00716	N/A	S1c2c(cc([N+]([O-])=O)cc2)C=C1C(=O)Nc3c(cccc3)C(=O)N	SAVI-Space-2024	rxn6038_0_a_kill_0	EN300-198506	Fc1c(cc(N)cc1)C(=O)C	EN300-00716	S1c2c(cc([N+](=O)O)cc2)C=C1C(=O)O
S1C(C(=O)Nc2c(cccc2)C(=O)N)=CC=3SC(=CC13)C	718	fCSFP4	0.688	rxn6038_0_a_kill_0____EN300-17791____EN300-1272650	N/A	S1c2c(cc([N+]([O-])=O)cc2)C=C1C(=O)Nc3c(cccc3)C(=O)N	SAVI-Space-2024	rxn6038_0_a_kill_0	EN300-17791	O=C(N)c1c(N)cccc1	EN300-1272650	S1C(C(=O)O)=CC=2SC(=CC12)C
S1C(C([O-])=O)=CC2=C1SC(C(=O)Nc3c(cccc3)C(=O)N)=C2	719	fCSFP4	0.688	rxn6038_0_a_kill_0____EN300-17791____EN300-1719662	N/A	S1c2c(cc([N+]([O-])=O)cc2)C=C1C(=O)Nc3c(cccc3)C(=O)N	SAVI-Space-2024	rxn6038_0_a_kill_0	EN300-17791	O=C(N)c1c(N)cccc1	EN300-1719662	S1C(C(=O)OC)=CC2=C1SC(C(=O)O)=C2
S1c2c(cc([N+]([O-])=O)cc2)C=C1C(=O)Nc3cc(F)cc(F)c3	720	fCSFP4	0.688	rxn6038_0_a_kill_0____EN300-23894____EN300-00716	N/A	S1c2c(cc([N+]([O-])=O)cc2)C=C1C(=O)Nc3c(cccc3)C(=O)N	SAVI-Space-2024	rxn6038_0_a_kill_0	EN300-23894	Fc1cc(F)cc(N)c1	EN300-00716	S1c2c(cc([N+](=O)O)cc2)C=C1C(=O)O
S1c2c(cc([N+]([O-])=O)cc2)C=C1C(=O)Nc3cc(cc(c3)C)C	721	fCSFP4	0.688	rxn6038_0_a_kill_0____EN300-20193____EN300-00716	N/A	S1c2c(cc([N+]([O-])=O)cc2)C=C1C(=O)Nc3c(cccc3)C(=O)N	SAVI-Space-2024	rxn6038_0_a_kill_0	EN300-20193	Nc1cc(cc(c1)C)C	EN300-00716	S1c2c(cc([N+](=O)O)cc2)C=C1C(=O)O
S1c2c(cc([N+]([O-])=O)cc2)C=C1C(=O)Nc3c([N+]([O-])=O)cc(c(F)c3)C([O-])=O	722	fCSFP4	0.688	rxn6038_0_a_kill_0____EN300-177796____EN300-00716	N/A	S1c2c(cc([N+]([O-])=O)cc2)C=C1C(=O)Nc3c(cccc3)C(=O)N	SAVI-Space-2024	rxn6038_0_a_kill_0	EN300-177796	Fc1c(cc([N+](=O)O)c(N)c1)C(=O)OC	EN300-00716	S1c2c(cc([N+](=O)O)cc2)C=C1C(=O)O
S1c2c(cc([N+]([O-])=O)cc2)C=C1C(=O)Nc3c(ccc4c3cccc4)C(=O)C	723	fCSFP4	0.688	rxn6038_0_a_kill_0____EN300-301719____EN300-00716	N/A	S1c2c(cc([N+]([O-])=O)cc2)C=C1C(=O)Nc3c(cccc3)C(=O)N	SAVI-Space-2024	rxn6038_0_a_kill_0	EN300-301719	O=C(c1c(N)c2c(cc1)cccc2)C	EN300-00716	S1c2c(cc([N+](=O)O)cc2)C=C1C(=O)O
S1c2c(cc([N+]([O-])=O)cc2)C=C1C(=O)Nc3c(cccc3C(C)C)C([O-])=O	724	fCSFP4	0.688	rxn6038_0_a_kill_0____EN300-134640____EN300-00716	N/A	S1c2c(cc([N+]([O-])=O)cc2)C=C1C(=O)Nc3c(cccc3)C(=O)N	SAVI-Space-2024	rxn6038_0_a_kill_0	EN300-134640	O=C(OC)c1c(N)c(ccc1)C(C)C	EN300-00716	S1c2c(cc([N+](=O)O)cc2)C=C1C(=O)O
S1c2c(cc([N+]([O-])=O)cc2)C=C1C(=O)Nc3ccc(cc3)C(=O)c4ccncc4	725	fCSFP4	0.688	rxn6038_0_a_kill_0____EN300-4271392____EN300-00716	N/A	S1c2c(cc([N+]([O-])=O)cc2)C=C1C(=O)Nc3c(cccc3)C(=O)N	SAVI-Space-2024	rxn6038_0_a_kill_0	EN300-4271392	O=C(c1ccncc1)c2ccc(N)cc2	EN300-00716	S1c2c(cc([N+](=O)O)cc2)C=C1C(=O)O
S1c2c(cccc2)C=3SC(C(=O)Nc4c(cccc4)C(=O)N)=CC13	726	fCSFP4	0.688	rxn6038_0_a_kill_0____EN300-17791____EN300-14571	N/A	S1c2c(cc([N+]([O-])=O)cc2)C=C1C(=O)Nc3c(cccc3)C(=O)N	SAVI-Space-2024	rxn6038_0_a_kill_0	EN300-17791	O=C(N)c1c(N)cccc1	EN300-14571	S1c2c(cccc2)C=3SC(C(=O)O)=CC13
S1c2c(cc(C#N)cc2)C=C1C(=O)Nc3c(cccc3)C(=O)NN	727	fCSFP4	0.687	rxn6038_0_a_kill_0____EN300-03742____EN300-7407396	N/A	S1c2c(cc([N+]([O-])=O)cc2)C=C1C(=O)Nc3c(cccc3)C(=O)N	SAVI-Space-2024	rxn6038_0_a_kill_0	EN300-03742	O=C(NN)c1c(N)cccc1	EN300-7407396	S1c2c(cc(C#N)cc2)C=C1C(=O)O
S1c2c(cc(F)cc2)C=C1C(=O)Nc3c(cc(F)c(F)c3)C(=O)N	728	fCSFP4	0.687	rxn6038_0_a_kill_0____EN300-243345____EN300-11818	N/A	S1c2c(cc([N+]([O-])=O)cc2)C=C1C(=O)Nc3c(cccc3)C(=O)N	SAVI-Space-2024	rxn6038_0_a_kill_0	EN300-243345	Fc1c(F)cc(c(N)c1)C(=O)N	EN300-11818	S1c2c(cc(F)cc2)C=C1C(=O)O
S1c2c(cc([N+]([O-])=O)cc2)C=C1C(=O)Nc3ccc(cc3)CC(=O)N	729	fCSFP4	0.687	rxn6038_0_a_kill_0____EN300-36276____EN300-00716	N/A	S1c2c(cc([N+]([O-])=O)cc2)C=C1C(=O)Nc3c(cccc3)C(=O)N	SAVI-Space-2024	rxn6038_0_a_kill_0	EN300-36276	O=C(N)Cc1ccc(N)cc1	EN300-00716	S1c2c(cc([N+](=O)O)cc2)C=C1C(=O)O
S1c2c(cc([N+]([O-])=O)cc2)C=C1C(=O)Nc3c(F)cccc3O	730	fCSFP4	0.686	rxn6038_0_a_kill_0____EN300-78935____EN300-00716	N/A	S1c2c(cc([N+]([O-])=O)cc2)C=C1C(=O)Nc3c(cccc3)C(=O)N	SAVI-Space-2024	rxn6038_0_a_kill_0	EN300-78935	Fc1c(N)c(OCc2ccccc2)ccc1	EN300-00716	S1c2c(cc([N+](=O)O)cc2)C=C1C(=O)O
S1c2c(cc([N+]([O-])=O)cc2)C=C1C(=O)Nc3c(O)cccc3C	731	fCSFP4	0.686	rxn6038_0_a_kill_0____EN300-6746738____EN300-00716	N/A	S1c2c(cc([N+]([O-])=O)cc2)C=C1C(=O)Nc3c(cccc3)C(=O)N	SAVI-Space-2024	rxn6038_0_a_kill_0	EN300-6746738	O(c1c(N)c(ccc1)C)Cc2ccccc2	EN300-00716	S1c2c(cc([N+](=O)O)cc2)C=C1C(=O)O
S1c2c(cc([N+]([O-])=O)cc2)C=C1C(=O)Nc3c(cccc3C(C)C)C(C)C	732	fCSFP4	0.686	rxn6038_0_a_kill_0____EN300-19395____EN300-00716	N/A	S1c2c(cc([N+]([O-])=O)cc2)C=C1C(=O)Nc3c(cccc3)C(=O)N	SAVI-Space-2024	rxn6038_0_a_kill_0	EN300-19395	Nc1c(cccc1C(C)C)C(C)C	EN300-00716	S1c2c(cc([N+](=O)O)cc2)C=C1C(=O)O
S1c2c(cc(C#N)cc2)C=C1C(=O)Nc3c(cc(cc3)C([O-])=O)C(=O)N	733	fCSFP4	0.686	rxn6038_0_a_kill_0____EN300-8649028____EN300-7407396	N/A	S1c2c(cc([N+]([O-])=O)cc2)C=C1C(=O)Nc3c(cccc3)C(=O)N	SAVI-Space-2024	rxn6038_0_a_kill_0	EN300-8649028	O=C(OC)c1cc(c(N)cc1)C(=O)N	EN300-7407396	S1c2c(cc(C#N)cc2)C=C1C(=O)O
S1c2c(cc(C#N)cc2)C=C1C(=O)Nc3c(cccc3)C(=NO)N	734	fCSFP4	0.686	rxn6038_0_a_kill_0____EN300-41306____EN300-7407396	N/A	S1c2c(cc([N+]([O-])=O)cc2)C=C1C(=O)Nc3c(cccc3)C(=O)N	SAVI-Space-2024	rxn6038_0_a_kill_0	EN300-41306	ON=C(N)c1c(N)cccc1	EN300-7407396	S1c2c(cc(C#N)cc2)C=C1C(=O)O
S1c2c(cc([N+]([O-])=O)cc2)C=C1C(=O)Nc3c([N+]([O-])=O)ccc(OC)c3	735	fCSFP4	0.686	rxn6038_0_a_kill_0____EN300-67338____EN300-00716	N/A	S1c2c(cc([N+]([O-])=O)cc2)C=C1C(=O)Nc3c(cccc3)C(=O)N	SAVI-Space-2024	rxn6038_0_a_kill_0	EN300-67338	O=[N+](O)c1c(N)cc(OC)cc1	EN300-00716	S1c2c(cc([N+](=O)O)cc2)C=C1C(=O)O
S1c2c(cc([N+]([O-])=O)cc2)C=C1C(=O)Nc3ccc(Oc4c(F)cccc4)cc3	736	fCSFP4	0.686	rxn6038_0_a_kill_0____EN300-384533____EN300-00716	N/A	S1c2c(cc([N+]([O-])=O)cc2)C=C1C(=O)Nc3c(cccc3)C(=O)N	SAVI-Space-2024	rxn6038_0_a_kill_0	EN300-384533	Fc1c(Oc2ccc(N)cc2)cccc1	EN300-00716	S1c2c(cc([N+](=O)O)cc2)C=C1C(=O)O
S1c2c(cc([N+]([O-])=O)cc2)C=C1C(=O)Nc3ccc(Oc4c(cccc4)C)cc3	737	fCSFP4	0.686	rxn6038_0_a_kill_0____EN300-236267____EN300-00716	N/A	S1c2c(cc([N+]([O-])=O)cc2)C=C1C(=O)Nc3c(cccc3)C(=O)N	SAVI-Space-2024	rxn6038_0_a_kill_0	EN300-236267	O(c1c(cccc1)C)c2ccc(N)cc2	EN300-00716	S1c2c(cc([N+](=O)O)cc2)C=C1C(=O)O
S1c2c(cc([N+]([O-])=O)cc2)C=C1C(=O)Nc3c(C#N)cc(cc3)C([O-])=O	738	fCSFP4	0.685	rxn6038_0_a_kill_0____EN300-170826____EN300-00716	N/A	S1c2c(cc([N+]([O-])=O)cc2)C=C1C(=O)Nc3c(cccc3)C(=O)N	SAVI-Space-2024	rxn6038_0_a_kill_0	EN300-170826	O=C(OC)c1cc(C#N)c(N)cc1	EN300-00716	S1c2c(cc([N+](=O)O)cc2)C=C1C(=O)O
S1c2c(cc([N+]([O-])=O)cc2)C=C1C(=O)Nc3c(OC)cc(cc3)C([O-])=O	739	fCSFP4	0.685	rxn6038_0_a_kill_0____EN300-122300____EN300-00716	N/A	S1c2c(cc([N+]([O-])=O)cc2)C=C1C(=O)Nc3c(cccc3)C(=O)N	SAVI-Space-2024	rxn6038_0_a_kill_0	EN300-122300	O=C(OC)c1cc(OC)c(N)cc1	EN300-00716	S1c2c(cc([N+](=O)O)cc2)C=C1C(=O)O
S1c2c(cc([N+]([O-])=O)cc2)C=C1C(=O)Nc3c(OC)ccc(c3)C(=O)NN	740	fCSFP4	0.685	rxn6038_0_a_kill_0____EN300-8094335____EN300-00716	N/A	S1c2c(cc([N+]([O-])=O)cc2)C=C1C(=O)Nc3c(cccc3)C(=O)N	SAVI-Space-2024	rxn6038_0_a_kill_0	EN300-8094335	O=C(NN)c1cc(N)c(OC)cc1	EN300-00716	S1c2c(cc([N+](=O)O)cc2)C=C1C(=O)O
S1c2c(cc([N+]([O-])=O)cc2)C=C1C(=O)Nc3c(cc(cc3)C([O-])=O)CC	741	fCSFP4	0.685	rxn6038_0_a_kill_0____EN300-365543____EN300-00716	N/A	S1c2c(cc([N+]([O-])=O)cc2)C=C1C(=O)Nc3c(cccc3)C(=O)N	SAVI-Space-2024	rxn6038_0_a_kill_0	EN300-365543	O=C(OC)c1cc(c(N)cc1)CC	EN300-00716	S1c2c(cc([N+](=O)O)cc2)C=C1C(=O)O
S(=O)(=O)(c1c(NC(=O)C=2Sc3c(cc([N+]([O-])=O)cc3)C2)cccc1)CC	742	fCSFP4	0.685	rxn6038_0_a_kill_0____EN300-35799____EN300-00716	N/A	S1c2c(cc([N+]([O-])=O)cc2)C=C1C(=O)Nc3c(cccc3)C(=O)N	SAVI-Space-2024	rxn6038_0_a_kill_0	EN300-35799	S(=O)(=O)(c1c(N)cccc1)CC	EN300-00716	S1c2c(cc([N+](=O)O)cc2)C=C1C(=O)O
S(c1c(NC(=O)C=2Sc3c(cc([N+]([O-])=O)cc3)C2)cccc1)C(=O)N(C)C	743	fCSFP4	0.685	rxn6038_0_a_kill_0____EN300-67063____EN300-00716	N/A	S1c2c(cc([N+]([O-])=O)cc2)C=C1C(=O)Nc3c(cccc3)C(=O)N	SAVI-Space-2024	rxn6038_0_a_kill_0	EN300-67063	S(c1c(N)cccc1)C(=O)N(C)C	EN300-00716	S1c2c(cc([N+](=O)O)cc2)C=C1C(=O)O
S1c2c(cc([N+]([O-])=O)cc2)C=C1C(=O)NC3=C(OC=C3)C(=O)c4ccc(cc4)C	744	fCSFP4	0.685	rxn6038_0_a_kill_0____EN300-155322____EN300-00716	N/A	S1c2c(cc([N+]([O-])=O)cc2)C=C1C(=O)Nc3c(cccc3)C(=O)N	SAVI-Space-2024	rxn6038_0_a_kill_0	EN300-155322	O=C(c1ccc(cc1)C)C=2OC=CC2N	EN300-00716	S1c2c(cc([N+](=O)O)cc2)C=C1C(=O)O
S1c2c(cc([N+]([O-])=O)cc2)C=C1C(=O)Nc3c(N(CCC)C)cccc3	745	fCSFP4	0.685	rxn6038_0_a_kill_0____EN300-322583____EN300-00716	N/A	S1c2c(cc([N+]([O-])=O)cc2)C=C1C(=O)Nc3c(cccc3)C(=O)N	SAVI-Space-2024	rxn6038_0_a_kill_0	EN300-322583	N(c1c(N)cccc1)(CCC)C	EN300-00716	S1c2c(cc([N+](=O)O)cc2)C=C1C(=O)O
S1c2c(cc([N+]([O-])=O)cc2)C=C1C(=O)Nc3c(N4C=NC=C4)cccc3	746	fCSFP4	0.685	rxn6038_0_a_kill_0____EN300-31568____EN300-00716	N/A	S1c2c(cc([N+]([O-])=O)cc2)C=C1C(=O)Nc3c(cccc3)C(=O)N	SAVI-Space-2024	rxn6038_0_a_kill_0	EN300-31568	N1=CN(c2c(N)cccc2)C=C1	EN300-00716	S1c2c(cc([N+](=O)O)cc2)C=C1C(=O)O
S1c2c(cc([N+]([O-])=O)cc2)C=C1C(=O)Nc3c(OCC[NH+](CC)CC)cccc3	747	fCSFP4	0.685	rxn6038_0_a_kill_0____EN300-27472____EN300-00716	N/A	S1c2c(cc([N+]([O-])=O)cc2)C=C1C(=O)Nc3c(cccc3)C(=O)N	SAVI-Space-2024	rxn6038_0_a_kill_0	EN300-27472	O(c1c(N)cccc1)CCN(CC)CC	EN300-00716	S1c2c(cc([N+](=O)O)cc2)C=C1C(=O)O
S1c2c(cc([N+]([O-])=O)cc2)C=C1C(=O)Nc3c(cccc3)C4=NNC=C4	748	fCSFP4	0.685	rxn6038_0_a_kill_0____EN300-269169____EN300-00716	N/A	S1c2c(cc([N+]([O-])=O)cc2)C=C1C(=O)Nc3c(cccc3)C(=O)N	SAVI-Space-2024	rxn6038_0_a_kill_0	EN300-269169	N=1NC=CC1c2c(N)cccc2	EN300-00716	S1c2c(cc([N+](=O)O)cc2)C=C1C(=O)O
S1c2c(cc([N+]([O-])=O)cc2)C=C1C(=O)Nc3c(cccc3)C4=NNC=N4	749	fCSFP4	0.685	rxn6038_0_a_kill_0____EN300-115906____EN300-00716	N/A	S1c2c(cc([N+]([O-])=O)cc2)C=C1C(=O)Nc3c(cccc3)C(=O)N	SAVI-Space-2024	rxn6038_0_a_kill_0	EN300-115906	N=1N=CNC1c2c(N)cccc2	EN300-00716	S1c2c(cc([N+](=O)O)cc2)C=C1C(=O)O
S1c2c(cc([N+]([O-])=O)cc2)C=C1C(=O)Nc3c(cccc3)CC(=O)N(C)C	750	fCSFP4	0.685	rxn6038_0_a_kill_0____EN300-52310____EN300-00716	N/A	S1c2c(cc([N+]([O-])=O)cc2)C=C1C(=O)Nc3c(cccc3)C(=O)N	SAVI-Space-2024	rxn6038_0_a_kill_0	EN300-52310	O=C(N(C)C)Cc1c(N)cccc1	EN300-00716	S1c2c(cc([N+](=O)O)cc2)C=C1C(=O)O
S1c2c(cc([N+]([O-])=O)cc2)C=C1C(=O)Nc3c(cnc(F)c3)C([O-])=O	751	fCSFP4	0.685	rxn6038_0_a_kill_0____EN300-6496183____EN300-00716	N/A	S1c2c(cc([N+]([O-])=O)cc2)C=C1C(=O)Nc3c(cccc3)C(=O)N	SAVI-Space-2024	rxn6038_0_a_kill_0	EN300-6496183	Fc1ncc(c(N)c1)C(=O)OC	EN300-00716	S1c2c(cc([N+](=O)O)cc2)C=C1C(=O)O
S1c2c(cc([N+]([O-])=O)cc2)C=C1C(=O)Nc3c(cnc(c3)C)C(=O)C	752	fCSFP4	0.685	rxn6038_0_a_kill_0____EN300-6375435____EN300-00716	N/A	S1c2c(cc([N+]([O-])=O)cc2)C=C1C(=O)Nc3c(cccc3)C(=O)N	SAVI-Space-2024	rxn6038_0_a_kill_0	EN300-6375435	O=C(c1c(N)cc(nc1)C)C	EN300-00716	S1c2c(cc([N+](=O)O)cc2)C=C1C(=O)O
S(c1ccc(NC(=O)C=2Sc3c(cc([N+]([O-])=O)cc3)C2)cc1)C	753	fCSFP4	0.685	rxn6038_0_a_kill_0____EN300-21720____EN300-00716	N/A	S1c2c(cc([N+]([O-])=O)cc2)C=C1C(=O)Nc3c(cccc3)C(=O)N	SAVI-Space-2024	rxn6038_0_a_kill_0	EN300-21720	S(c1ccc(N)cc1)C	EN300-00716	S1c2c(cc([N+](=O)O)cc2)C=C1C(=O)O
S1C(C(=O)Nc2c(cccc2)C(=O)N)=CC3=C1SC=C3	754	fCSFP4	0.685	rxn6038_0_a_kill_0____EN300-17791____EN300-702736	N/A	S1c2c(cc([N+]([O-])=O)cc2)C=C1C(=O)Nc3c(cccc3)C(=O)N	SAVI-Space-2024	rxn6038_0_a_kill_0	EN300-17791	O=C(N)c1c(N)cccc1	EN300-702736	S1C(C(=O)O)=CC2=C1SC=C2
S1c2c(cc([N+]([O-])=O)cc2)C=C1C(=O)Nc3c(F)c(F)c(F)c(F)c3F	755	fCSFP4	0.685	rxn6038_0_a_kill_0____EN300-21241____EN300-00716	N/A	S1c2c(cc([N+]([O-])=O)cc2)C=C1C(=O)Nc3c(cccc3)C(=O)N	SAVI-Space-2024	rxn6038_0_a_kill_0	EN300-21241	Fc1c(F)c(F)c(N)c(F)c1F	EN300-00716	S1c2c(cc([N+](=O)O)cc2)C=C1C(=O)O
S1c2c(cc([N+]([O-])=O)cc2)C=C1C(=O)Nc3c(c(c(c(c3C)C)C)C)C	756	fCSFP4	0.685	rxn6038_0_a_kill_0____EN300-1265920____EN300-00716	N/A	S1c2c(cc([N+]([O-])=O)cc2)C=C1C(=O)Nc3c(cccc3)C(=O)N	SAVI-Space-2024	rxn6038_0_a_kill_0	EN300-1265920	Nc1c(c(c(c(c1C)C)C)C)C	EN300-00716	S1c2c(cc([N+](=O)O)cc2)C=C1C(=O)O
S1c2c(cc([N+]([O-])=O)cc2)C=C1C(=O)Nc3cc([N+]([O-])=O)cc(c3)C(=O)NN	757	fCSFP4	0.685	rxn6038_0_a_kill_0____EN300-07653____EN300-00716	N/A	S1c2c(cc([N+]([O-])=O)cc2)C=C1C(=O)Nc3c(cccc3)C(=O)N	SAVI-Space-2024	rxn6038_0_a_kill_0	EN300-07653	O=[N+](O)c1cc(N)cc(c1)C(=O)NN	EN300-00716	S1c2c(cc([N+](=O)O)cc2)C=C1C(=O)O
S1c2c(cc([N+]([O-])=O)cc2)C=C1C(=O)Nc3cc4SC=Cc4cc3	758	fCSFP4	0.685	rxn6038_0_a_kill_0____EN300-7419338____EN300-00716	N/A	S1c2c(cc([N+]([O-])=O)cc2)C=C1C(=O)Nc3c(cccc3)C(=O)N	SAVI-Space-2024	rxn6038_0_a_kill_0	EN300-7419338	S1c2c(ccc(N)c2)C=C1	EN300-00716	S1c2c(cc([N+](=O)O)cc2)C=C1C(=O)O
S1c2c(cc([N+]([O-])=O)cc2)C=C1C(=O)Nc3cc[n+]([O-])cc3	759	fCSFP4	0.685	rxn6038_0_a_kill_0____EN300-384316____EN300-00716	N/A	S1c2c(cc([N+]([O-])=O)cc2)C=C1C(=O)Nc3c(cccc3)C(=O)N	SAVI-Space-2024	rxn6038_0_a_kill_0	EN300-384316	O[n+]1ccc(N)cc1	EN300-00716	S1c2c(cc([N+](=O)O)cc2)C=C1C(=O)O
S1c2c(cc([N+]([O-])=O)cc2)C=C1C(=O)Nc3ccc(C#C)cc3	760	fCSFP4	0.685	rxn6038_0_a_kill_0____EN300-85313____EN300-00716	N/A	S1c2c(cc([N+]([O-])=O)cc2)C=C1C(=O)Nc3c(cccc3)C(=O)N	SAVI-Space-2024	rxn6038_0_a_kill_0	EN300-85313	Nc1ccc(C#C)cc1	EN300-00716	S1c2c(cc([N+](=O)O)cc2)C=C1C(=O)O
S1c2c(cc([N+]([O-])=O)cc2)C=C1C(=O)Nc3ccc(C#N)cc3	761	fCSFP4	0.685	rxn6038_0_a_kill_0____EN300-17909____EN300-00716	N/A	S1c2c(cc([N+]([O-])=O)cc2)C=C1C(=O)Nc3c(cccc3)C(=O)N	SAVI-Space-2024	rxn6038_0_a_kill_0	EN300-17909	N#Cc1ccc(N)cc1	EN300-00716	S1c2c(cc([N+](=O)O)cc2)C=C1C(=O)O
S1c2c(cc([N+]([O-])=O)cc2)C=C1C(=O)Nc3ccc(OC)cc3	762	fCSFP4	0.685	rxn6038_0_a_kill_0____EN300-7623936 EN300-17444"____EN300-00716"	N/A	S1c2c(cc([N+]([O-])=O)cc2)C=C1C(=O)Nc3c(cccc3)C(=O)N	SAVI-Space-2024	rxn6038_0_a_kill_0	EN300-7623936 EN300-17444""	O(c1ccc(N)cc1)C	EN300-00716	S1c2c(cc([N+](=O)O)cc2)C=C1C(=O)O
S1c2c(cc([N+]([O-])=O)cc2)C=C1C(=O)Nc3ccc(cc3)C=C	763	fCSFP4	0.685	rxn6038_0_a_kill_0____EN300-343558____EN300-00716	N/A	S1c2c(cc([N+]([O-])=O)cc2)C=C1C(=O)Nc3c(cccc3)C(=O)N	SAVI-Space-2024	rxn6038_0_a_kill_0	EN300-343558	Nc1ccc(cc1)C=C	EN300-00716	S1c2c(cc([N+](=O)O)cc2)C=C1C(=O)O
S1c2c(cc([N+]([O-])=O)cc2)C=C1C(=O)Nc3ccc(cc3)CC	764	fCSFP4	0.685	rxn6038_0_a_kill_0____EN300-20347____EN300-00716	N/A	S1c2c(cc([N+]([O-])=O)cc2)C=C1C(=O)Nc3c(cccc3)C(=O)N	SAVI-Space-2024	rxn6038_0_a_kill_0	EN300-20347	Nc1ccc(cc1)CC	EN300-00716	S1c2c(cc([N+](=O)O)cc2)C=C1C(=O)O
S(c1cc(NC(=O)C=2Sc3c(cc([N+]([O-])=O)cc3)C2)ccc1)C	765	fCSFP4	0.684	rxn6038_0_a_kill_0____EN300-19096____EN300-00716	N/A	S1c2c(cc([N+]([O-])=O)cc2)C=C1C(=O)Nc3c(cccc3)C(=O)N	SAVI-Space-2024	rxn6038_0_a_kill_0	EN300-19096	S(c1cc(N)ccc1)C	EN300-00716	S1c2c(cc([N+](=O)O)cc2)C=C1C(=O)O
S1c2c(cc([N+]([O-])=O)cc2)C=C1C(=O)Nc3cc(C#C)ccc3	766	fCSFP4	0.684	rxn6038_0_a_kill_0____EN300-26967____EN300-00716	N/A	S1c2c(cc([N+]([O-])=O)cc2)C=C1C(=O)Nc3c(cccc3)C(=O)N	SAVI-Space-2024	rxn6038_0_a_kill_0	EN300-26967	Nc1cc(C#C)ccc1	EN300-00716	S1c2c(cc([N+](=O)O)cc2)C=C1C(=O)O
S1c2c(cc([N+]([O-])=O)cc2)C=C1C(=O)Nc3cc(C#N)ccc3	767	fCSFP4	0.684	rxn6038_0_a_kill_0____EN300-20183____EN300-00716	N/A	S1c2c(cc([N+]([O-])=O)cc2)C=C1C(=O)Nc3c(cccc3)C(=O)N	SAVI-Space-2024	rxn6038_0_a_kill_0	EN300-20183	N#Cc1cc(N)ccc1	EN300-00716	S1c2c(cc([N+](=O)O)cc2)C=C1C(=O)O
S1c2c(cc([N+]([O-])=O)cc2)C=C1C(=O)Nc3cc(OC)ccc3	768	fCSFP4	0.684	rxn6038_0_a_kill_0____EN300-7418822 EN300-19067"____EN300-00716"	N/A	S1c2c(cc([N+]([O-])=O)cc2)C=C1C(=O)Nc3c(cccc3)C(=O)N	SAVI-Space-2024	rxn6038_0_a_kill_0	EN300-7418822 EN300-19067""	O(c1cc(N)ccc1)C	EN300-00716	S1c2c(cc([N+](=O)O)cc2)C=C1C(=O)O
S1c2c(cc([N+]([O-])=O)cc2)C=C1C(=O)Nc3cc(ccc3)C=C	769	fCSFP4	0.684	rxn6038_0_a_kill_0____EN300-109809____EN300-00716	N/A	S1c2c(cc([N+]([O-])=O)cc2)C=C1C(=O)Nc3c(cccc3)C(=O)N	SAVI-Space-2024	rxn6038_0_a_kill_0	EN300-109809	Nc1cc(ccc1)C=C	EN300-00716	S1c2c(cc([N+](=O)O)cc2)C=C1C(=O)O
S1c2c(cc([N+]([O-])=O)cc2)C=C1C(=O)Nc3cc(ccc3)CC	770	fCSFP4	0.684	rxn6038_0_a_kill_0____EN300-20538____EN300-00716	N/A	S1c2c(cc([N+]([O-])=O)cc2)C=C1C(=O)Nc3c(cccc3)C(=O)N	SAVI-Space-2024	rxn6038_0_a_kill_0	EN300-20538	Nc1cc(ccc1)CC	EN300-00716	S1c2c(cc([N+](=O)O)cc2)C=C1C(=O)O
S1c2c(cc([N+]([O-])=O)cc2)C=C1C(=O)Nc3cc(ccc3)CF	771	fCSFP4	0.684	rxn6038_0_a_kill_0____EN300-705010____EN300-00716	N/A	S1c2c(cc([N+]([O-])=O)cc2)C=C1C(=O)Nc3c(cccc3)C(=O)N	SAVI-Space-2024	rxn6038_0_a_kill_0	EN300-705010	FCc1cc(N)ccc1	EN300-00716	S1c2c(cc([N+](=O)O)cc2)C=C1C(=O)O
S1c2c(cc(cc2)C)C=C1C(=O)Nc3c(cccc3C)C(=O)N	772	fCSFP4	0.684	rxn6038_0_a_kill_0____EN300-29544____EN300-100328	N/A	S1c2c(cc([N+]([O-])=O)cc2)C=C1C(=O)Nc3c(cccc3)C(=O)N	SAVI-Space-2024	rxn6038_0_a_kill_0	EN300-29544	O=C(N)c1c(N)c(ccc1)C	EN300-100328	S1c2c(cc(cc2)C)C=C1C(=O)O
S1c2c(cc([N+]([O-])=O)cc2)C=C1C(=O)Nc3c(N4C=NC=C4)cc(cc3)C(=O)N	773	fCSFP4	0.684	rxn6038_0_a_kill_0____EN300-244920____EN300-00716	N/A	S1c2c(cc([N+]([O-])=O)cc2)C=C1C(=O)Nc3c(cccc3)C(=O)N	SAVI-Space-2024	rxn6038_0_a_kill_0	EN300-244920	O=C(N)c1cc(N2C=NC=C2)c(N)cc1	EN300-00716	S1c2c(cc([N+](=O)O)cc2)C=C1C(=O)O
S1c2c(cc(F)cc2)C=C1C(=O)Nc3c(c(ccc3)C(=O)N)C	774	fCSFP4	0.684	rxn6038_0_a_kill_0____EN300-37193____EN300-11818	N/A	S1c2c(cc([N+]([O-])=O)cc2)C=C1C(=O)Nc3c(cccc3)C(=O)N	SAVI-Space-2024	rxn6038_0_a_kill_0	EN300-37193	O=C(N)c1c(c(N)ccc1)C	EN300-11818	S1c2c(cc(F)cc2)C=C1C(=O)O
S1c2c(cc(cc2)C)C=C1C(=O)Nc3c(F)c(ccc3)C(=O)N	775	fCSFP4	0.684	rxn6038_0_a_kill_0____EN300-181913____EN300-100328	N/A	S1c2c(cc([N+]([O-])=O)cc2)C=C1C(=O)Nc3c(cccc3)C(=O)N	SAVI-Space-2024	rxn6038_0_a_kill_0	EN300-181913	Fc1c(N)cccc1C(=O)N	EN300-100328	S1c2c(cc(cc2)C)C=C1C(=O)O
S1c2c(cc([N+]([O-])=O)cc2)C=C1C(=O)Nc3cc(ncc3)C(=O)N	776	fCSFP4	0.683	rxn6038_0_a_kill_0____EN300-66492____EN300-00716	N/A	S1c2c(cc([N+]([O-])=O)cc2)C=C1C(=O)Nc3c(cccc3)C(=O)N	SAVI-Space-2024	rxn6038_0_a_kill_0	EN300-66492	O=C(N)c1nccc(N)c1	EN300-00716	S1c2c(cc([N+](=O)O)cc2)C=C1C(=O)O
S(c1c(NC(=O)C=2Sc3c(cc([N+]([O-])=O)cc3)C2)ccc(F)c1)C	777	fCSFP4	0.683	rxn6038_0_a_kill_0____EN300-262419____EN300-00716	N/A	S1c2c(cc([N+]([O-])=O)cc2)C=C1C(=O)Nc3c(cccc3)C(=O)N	SAVI-Space-2024	rxn6038_0_a_kill_0	EN300-262419	S(c1c(N)ccc(F)c1)C	EN300-00716	S1c2c(cc([N+](=O)O)cc2)C=C1C(=O)O
S1c2c(cc([N+]([O-])=O)cc2)C=C1C(=O)Nc3c(C#C)cc(F)cc3	778	fCSFP4	0.683	rxn6038_0_a_kill_0____EN300-2970694____EN300-00716	N/A	S1c2c(cc([N+]([O-])=O)cc2)C=C1C(=O)Nc3c(cccc3)C(=O)N	SAVI-Space-2024	rxn6038_0_a_kill_0	EN300-2970694	Fc1cc(C#C)c(N)cc1	EN300-00716	S1c2c(cc([N+](=O)O)cc2)C=C1C(=O)O
S1c2c(cc([N+]([O-])=O)cc2)C=C1C(=O)Nc3c(C#N)c(C#C)ccc3	779	fCSFP4	0.683	rxn6038_0_a_kill_0____EN300-27081370____EN300-00716	N/A	S1c2c(cc([N+]([O-])=O)cc2)C=C1C(=O)Nc3c(cccc3)C(=O)N	SAVI-Space-2024	rxn6038_0_a_kill_0	EN300-27081370	N#Cc1c(N)cccc1C#C	EN300-00716	S1c2c(cc([N+](=O)O)cc2)C=C1C(=O)O
S1c2c(cc([N+]([O-])=O)cc2)C=C1C(=O)Nc3c(C#N)cc(C#C)cc3	780	fCSFP4	0.683	rxn6038_0_a_kill_0____EN300-7551078____EN300-00716	N/A	S1c2c(cc([N+]([O-])=O)cc2)C=C1C(=O)Nc3c(cccc3)C(=O)N	SAVI-Space-2024	rxn6038_0_a_kill_0	EN300-7551078	N#Cc1c(N)ccc(C#C)c1	EN300-00716	S1c2c(cc([N+](=O)O)cc2)C=C1C(=O)O
S1c2c(cc([N+]([O-])=O)cc2)C=C1C(=O)Nc3c(C#N)cc(F)cc3	781	fCSFP4	0.683	rxn6038_0_a_kill_0____EN300-102377____EN300-00716	N/A	S1c2c(cc([N+]([O-])=O)cc2)C=C1C(=O)Nc3c(cccc3)C(=O)N	SAVI-Space-2024	rxn6038_0_a_kill_0	EN300-102377	Fc1cc(C#N)c(N)cc1	EN300-00716	S1c2c(cc([N+](=O)O)cc2)C=C1C(=O)O
S1c2c(cc([N+]([O-])=O)cc2)C=C1C(=O)Nc3c(C#N)cc(cc3)C	782	fCSFP4	0.683	rxn6038_0_a_kill_0____EN300-141868____EN300-00716	N/A	S1c2c(cc([N+]([O-])=O)cc2)C=C1C(=O)Nc3c(cccc3)C(=O)N	SAVI-Space-2024	rxn6038_0_a_kill_0	EN300-141868	N#Cc1c(N)ccc(c1)C	EN300-00716	S1c2c(cc([N+](=O)O)cc2)C=C1C(=O)O
S1c2c(cc([N+]([O-])=O)cc2)C=C1C(=O)Nc3c(OC)cc(F)cc3	783	fCSFP4	0.683	rxn6038_0_a_kill_0____EN300-31570____EN300-00716	N/A	S1c2c(cc([N+]([O-])=O)cc2)C=C1C(=O)Nc3c(cccc3)C(=O)N	SAVI-Space-2024	rxn6038_0_a_kill_0	EN300-31570	Fc1cc(OC)c(N)cc1	EN300-00716	S1c2c(cc([N+](=O)O)cc2)C=C1C(=O)O
S1c2c(cc([N+]([O-])=O)cc2)C=C1C(=O)Nc3c(OCC)cc(OCC)cc3	784	fCSFP4	0.683	rxn6038_0_a_kill_0____EN300-1704845 EN300-1295780"____EN300-00716"	N/A	S1c2c(cc([N+]([O-])=O)cc2)C=C1C(=O)Nc3c(cccc3)C(=O)N	SAVI-Space-2024	rxn6038_0_a_kill_0	EN300-1704845 EN300-1295780""	O(c1c(N)ccc(OCC)c1)CC	EN300-00716	S1c2c(cc([N+](=O)O)cc2)C=C1C(=O)O
S1c2c(cc([N+]([O-])=O)cc2)C=C1C(=O)Nc3c(c(F)ccc3)C(C)C	785	fCSFP4	0.683	rxn6038_0_a_kill_0____EN300-6767860____EN300-00716	N/A	S1c2c(cc([N+]([O-])=O)cc2)C=C1C(=O)Nc3c(cccc3)C(=O)N	SAVI-Space-2024	rxn6038_0_a_kill_0	EN300-6767860	Fc1c(c(N)ccc1)C(C)C	EN300-00716	S1c2c(cc([N+](=O)O)cc2)C=C1C(=O)O
S1c2c(cc([N+]([O-])=O)cc2)C=C1C(=O)Nc3c(c(N(C)C)ccc3)C	786	fCSFP4	0.683	rxn6038_0_a_kill_0____EN300-126370____EN300-00716	N/A	S1c2c(cc([N+]([O-])=O)cc2)C=C1C(=O)Nc3c(cccc3)C(=O)N	SAVI-Space-2024	rxn6038_0_a_kill_0	EN300-126370	N(c1c(c(N)ccc1)C)(C)C	EN300-00716	S1c2c(cc([N+](=O)O)cc2)C=C1C(=O)O
S1c2c(cc([N+]([O-])=O)cc2)C=C1C(=O)Nc3c(c(ccc3)C(C)C)C	787	fCSFP4	0.683	rxn6038_0_a_kill_0____EN300-22127927____EN300-00716	N/A	S1c2c(cc([N+]([O-])=O)cc2)C=C1C(=O)Nc3c(cccc3)C(=O)N	SAVI-Space-2024	rxn6038_0_a_kill_0	EN300-22127927	Nc1c(c(ccc1)C(C)C)C	EN300-00716	S1c2c(cc([N+](=O)O)cc2)C=C1C(=O)O
S1c2c(cc([N+]([O-])=O)cc2)C=C1C(=O)Nc3c(cc(F)cc3)C=C	788	fCSFP4	0.683	rxn6038_0_a_kill_0____EN300-218357____EN300-00716	N/A	S1c2c(cc([N+]([O-])=O)cc2)C=C1C(=O)Nc3c(cccc3)C(=O)N	SAVI-Space-2024	rxn6038_0_a_kill_0	EN300-218357	Fc1cc(c(N)cc1)C=C	EN300-00716	S1c2c(cc([N+](=O)O)cc2)C=C1C(=O)O
S1c2c(cc([N+]([O-])=O)cc2)C=C1C(=O)Nc3c(cc(F)cc3)CC	789	fCSFP4	0.683	rxn6038_0_a_kill_0____EN300-26681614 EN300-1228848"____EN300-00716"	N/A	S1c2c(cc([N+]([O-])=O)cc2)C=C1C(=O)Nc3c(cccc3)C(=O)N	SAVI-Space-2024	rxn6038_0_a_kill_0	EN300-26681614 EN300-1228848""	Fc1cc(c(N)cc1)CC	EN300-00716	S1c2c(cc([N+](=O)O)cc2)C=C1C(=O)O
S1c2c(cc([N+]([O-])=O)cc2)C=C1C(=O)Nc3c(cc(N(C)C)cc3)C	790	fCSFP4	0.683	rxn6038_0_a_kill_0____EN300-40962____EN300-00716	N/A	S1c2c(cc([N+]([O-])=O)cc2)C=C1C(=O)Nc3c(cccc3)C(=O)N	SAVI-Space-2024	rxn6038_0_a_kill_0	EN300-40962	N(c1cc(c(N)cc1)C)(C)C	EN300-00716	S1c2c(cc([N+](=O)O)cc2)C=C1C(=O)O
S1c2c(cc([N+]([O-])=O)cc2)C=C1C(=O)Nc3c(cc(cc3)C(C)C)C	791	fCSFP4	0.683	rxn6038_0_a_kill_0____EN300-2986801____EN300-00716	N/A	S1c2c(cc([N+]([O-])=O)cc2)C=C1C(=O)Nc3c(cccc3)C(=O)N	SAVI-Space-2024	rxn6038_0_a_kill_0	EN300-2986801	Nc1c(cc(cc1)C(C)C)C	EN300-00716	S1c2c(cc([N+](=O)O)cc2)C=C1C(=O)O
S1c2c(cc([N+]([O-])=O)cc2)C=C1C(=O)Nc3c(cncc3)B(O)O	792	fCSFP4	0.683	rxn6038_0_a_kill_0____EN300-74216____EN300-00716	N/A	S1c2c(cc([N+]([O-])=O)cc2)C=C1C(=O)Nc3c(cccc3)C(=O)N	SAVI-Space-2024	rxn6038_0_a_kill_0	EN300-74216	OB(O)c1c(N)ccnc1	EN300-00716	S1c2c(cc([N+](=O)O)cc2)C=C1C(=O)O
S1c2c(cc([N+]([O-])=O)cc2)C=C1C(=O)Nc3c(nccc3)C=O	793	fCSFP4	0.683	rxn6038_0_a_kill_0____EN300-180052____EN300-00716	N/A	S1c2c(cc([N+]([O-])=O)cc2)C=C1C(=O)Nc3c(cccc3)C(=O)N	SAVI-Space-2024	rxn6038_0_a_kill_0	EN300-180052	O=Cc1ncccc1N	EN300-00716	S1c2c(cc([N+](=O)O)cc2)C=C1C(=O)O
S1c2c(cc([N+]([O-])=O)cc2)C=C1C(=O)Nc3c4OCCOc4ccc3	794	fCSFP4	0.683	rxn6038_0_a_kill_0____EN300-119941 EN300-51150"____EN300-00716"	N/A	S1c2c(cc([N+]([O-])=O)cc2)C=C1C(=O)Nc3c(cccc3)C(=O)N	SAVI-Space-2024	rxn6038_0_a_kill_0	EN300-119941 EN300-51150""	O1c2c(N)cccc2OCC1	EN300-00716	S1c2c(cc([N+](=O)O)cc2)C=C1C(=O)O
S1c2c(cc([N+]([O-])=O)cc2)C=C1C(=O)Nc3c4c(ccc3)CNNC4	795	fCSFP4	0.683	rxn6038_0_a_kill_0____EN300-312852____EN300-00716	N/A	S1c2c(cc([N+]([O-])=O)cc2)C=C1C(=O)Nc3c(cccc3)C(=O)N	SAVI-Space-2024	rxn6038_0_a_kill_0	EN300-312852	N1NCc2c(c(N)ccc2)C1	EN300-00716	S1c2c(cc([N+](=O)O)cc2)C=C1C(=O)O
S1c2c(cc([N+]([O-])=O)cc2)C=C1C(=O)Nc3c(F)cc(c(c3)C([O-])=O)C	796	fCSFP4	0.683	rxn6038_0_a_kill_0____EN300-2008298____EN300-00716	N/A	S1c2c(cc([N+]([O-])=O)cc2)C=C1C(=O)Nc3c(cccc3)C(=O)N	SAVI-Space-2024	rxn6038_0_a_kill_0	EN300-2008298	Fc1c(N)cc(c(c1)C)C(=O)OC	EN300-00716	S1c2c(cc([N+](=O)O)cc2)C=C1C(=O)O
S1c2c(cc([N+]([O-])=O)cc2)C=C1C(=O)Nc3c(F)cc(c(c3)C)C([O-])=O	797	fCSFP4	0.683	rxn6038_0_a_kill_0____EN300-25991561____EN300-00716	N/A	S1c2c(cc([N+]([O-])=O)cc2)C=C1C(=O)Nc3c(cccc3)C(=O)N	SAVI-Space-2024	rxn6038_0_a_kill_0	EN300-25991561	Fc1c(N)cc(c(c1)C(=O)OC)C	EN300-00716	S1c2c(cc([N+](=O)O)cc2)C=C1C(=O)O
S1c2c(cc([N+]([O-])=O)cc2)C=C1C(=O)Nc3c(cc(F)c(c3)C([O-])=O)C	798	fCSFP4	0.683	rxn6038_0_a_kill_0____EN300-3069904 EN300-46619335"____EN300-00716"	N/A	S1c2c(cc([N+]([O-])=O)cc2)C=C1C(=O)Nc3c(cccc3)C(=O)N	SAVI-Space-2024	rxn6038_0_a_kill_0	EN300-3069904 EN300-46619335""	Fc1c(cc(N)c(c1)C)C(=O)OC	EN300-00716	S1c2c(cc([N+](=O)O)cc2)C=C1C(=O)O
S1c2c(cc([N+]([O-])=O)cc2)C=C1C(=O)Nc3c(cc(c(F)c3)C([O-])=O)C	799	fCSFP4	0.683	rxn6038_0_a_kill_0____EN300-1722117____EN300-00716	N/A	S1c2c(cc([N+]([O-])=O)cc2)C=C1C(=O)Nc3c(cccc3)C(=O)N	SAVI-Space-2024	rxn6038_0_a_kill_0	EN300-1722117	Fc1c(cc(c(N)c1)C)C(=O)OC	EN300-00716	S1c2c(cc([N+](=O)O)cc2)C=C1C(=O)O
S1c2c(cc([N+]([O-])=O)cc2)C=C1C(=O)Nc3c(cccc3C(C)(C)C)C([O-])=O	800	fCSFP4	0.683	rxn6038_0_a_kill_0____EN300-137143____EN300-00716	N/A	S1c2c(cc([N+]([O-])=O)cc2)C=C1C(=O)Nc3c(cccc3)C(=O)N	SAVI-Space-2024	rxn6038_0_a_kill_0	EN300-137143	O=C(OC)c1c(N)c(ccc1)C(C)(C)C	EN300-00716	S1c2c(cc([N+](=O)O)cc2)C=C1C(=O)O
S(=O)(=O)(NC(=O)C=1Sc2c(cc([N+]([O-])=O)cc2)C1)Cc3c(cccc3)C(=O)N	801	fCSFP4	0.682	rxn7009_0_a_kill_0____EN300-218793____EN300-00716	N/A	S1c2c(cc([N+]([O-])=O)cc2)C=C1C(=O)Nc3c(cccc3)C(=O)N	SAVI-Space-2024	rxn7009_0_a_kill_0	EN300-218793	S(=O)(=O)(N)Cc1c(cccc1)C(=O)N	EN300-00716	S1c2c(cc([N+](=O)O)cc2)C=C1C(=O)O
S1c2c(c([N+]([O-])=O)ccc2)C=C1C(=O)Nc3c(cccc3)C(=NO)N	802	fCSFP4	0.682	rxn6038_0_a_kill_0____EN300-41306____EN300-7431553	N/A	S1c2c(cc([N+]([O-])=O)cc2)C=C1C(=O)Nc3c(cccc3)C(=O)N	SAVI-Space-2024	rxn6038_0_a_kill_0	EN300-41306	ON=C(N)c1c(N)cccc1	EN300-7431553	S1c2c(c([N+](=O)O)ccc2)C=C1C(=O)O
S1c2c(cc([N+]([O-])=O)cc2)C=C1C(=O)NC=3C=NNC3	803	fCSFP4	0.682	rxn6038_0_a_kill_0____EN300-344637 EN300-32013"____EN300-00716"	N/A	S1c2c(cc([N+]([O-])=O)cc2)C=C1C(=O)Nc3c(cccc3)C(=O)N	SAVI-Space-2024	rxn6038_0_a_kill_0	EN300-344637 EN300-32013""	N=1NC=C(N)C1	EN300-00716	S1c2c(cc([N+](=O)O)cc2)C=C1C(=O)O
S1c2c(cc([N+]([O-])=O)cc2)C=C1C(=O)Nc3cc(F)cc([N+]([O-])=O)c3	804	fCSFP4	0.682	rxn6038_0_a_kill_0____EN300-79571____EN300-00716	N/A	S1c2c(cc([N+]([O-])=O)cc2)C=C1C(=O)Nc3c(cccc3)C(=O)N	SAVI-Space-2024	rxn6038_0_a_kill_0	EN300-79571	Fc1cc([N+](=O)O)cc(N)c1	EN300-00716	S1c2c(cc([N+](=O)O)cc2)C=C1C(=O)O
S1c2c(cc([N+]([O-])=O)cc2)C=C1C(=O)Nc3cc([N+]([O-])=O)cc(c3)C	805	fCSFP4	0.682	rxn6038_0_a_kill_0____EN300-64481____EN300-00716	N/A	S1c2c(cc([N+]([O-])=O)cc2)C=C1C(=O)Nc3c(cccc3)C(=O)N	SAVI-Space-2024	rxn6038_0_a_kill_0	EN300-64481	O=[N+](O)c1cc(N)cc(c1)C	EN300-00716	S1c2c(cc([N+](=O)O)cc2)C=C1C(=O)O
S1c2c(cc([N+]([O-])=O)cc2)C=C1C(=O)Nc3cncnc3	806	fCSFP4	0.682	rxn6038_0_a_kill_0____EN300-139664____EN300-00716	N/A	S1c2c(cc([N+]([O-])=O)cc2)C=C1C(=O)Nc3c(cccc3)C(=O)N	SAVI-Space-2024	rxn6038_0_a_kill_0	EN300-139664	n1cncc(N)c1	EN300-00716	S1c2c(cc([N+](=O)O)cc2)C=C1C(=O)O
S1c2c(ccc(F)c2)C=C1C(=O)Nc3c(cccc3)C(=O)c4ccccc4	807	fCSFP4	0.681	rxn6038_0_a_kill_0____EN300-18137____EN300-13450	N/A	S1c2c(cc([N+]([O-])=O)cc2)C=C1C(=O)Nc3c(cccc3)C(=O)N	SAVI-Space-2024	rxn6038_0_a_kill_0	EN300-18137	O=C(c1c(N)cccc1)c2ccccc2	EN300-13450	S1c2c(ccc(F)c2)C=C1C(=O)O
S1c2c(ccc(c2)C)C=C1C(=O)Nc3c(cccc3)C(=O)c4ccccc4	808	fCSFP4	0.681	rxn6038_0_a_kill_0____EN300-18137____EN300-125418	N/A	S1c2c(cc([N+]([O-])=O)cc2)C=C1C(=O)Nc3c(cccc3)C(=O)N	SAVI-Space-2024	rxn6038_0_a_kill_0	EN300-18137	O=C(c1c(N)cccc1)c2ccccc2	EN300-125418	S1c2c(ccc(c2)C)C=C1C(=O)O
S1c2c(cccc2)C=C1C(=O)Nc3c(F)c(ccc3)C(=O)N	809	fCSFP4	0.681	rxn6038_0_a_kill_0____EN300-181913____EN300-13076	N/A	S1c2c(cc([N+]([O-])=O)cc2)C=C1C(=O)Nc3c(cccc3)C(=O)N	SAVI-Space-2024	rxn6038_0_a_kill_0	EN300-181913	Fc1c(N)cccc1C(=O)N	EN300-13076	S1c2c(cccc2)C=C1C(=O)O
S1c2c(cccc2)C=C1C(=O)Nc3c(c(ccc3)C(=O)N)C	810	fCSFP4	0.681	rxn6038_0_a_kill_0____EN300-37193____EN300-13076	N/A	S1c2c(cc([N+]([O-])=O)cc2)C=C1C(=O)Nc3c(cccc3)C(=O)N	SAVI-Space-2024	rxn6038_0_a_kill_0	EN300-37193	O=C(N)c1c(c(N)ccc1)C	EN300-13076	S1c2c(cccc2)C=C1C(=O)O
S1c2c(cc([N+]([O-])=O)cc2)C=C1C(=O)Nc3cc(ccc3)C(=C)C	811	fCSFP4	0.681	rxn6038_0_a_kill_0____EN300-754548____EN300-00716	N/A	S1c2c(cc([N+]([O-])=O)cc2)C=C1C(=O)Nc3c(cccc3)C(=O)N	SAVI-Space-2024	rxn6038_0_a_kill_0	EN300-754548	Nc1cc(ccc1)C(=C)C	EN300-00716	S1c2c(cc([N+](=O)O)cc2)C=C1C(=O)O
S(c1c(cccc1)C(=O)N)C(=O)C=2Sc3c(cc([N+]([O-])=O)cc3)C2	812	fCSFP4	0.681	rxn6038_0_a_kill_0____EN300-72942____EN300-00716	N/A	S1c2c(cc([N+]([O-])=O)cc2)C=C1C(=O)Nc3c(cccc3)C(=O)N	SAVI-Space-2024	rxn6038_0_a_kill_0	EN300-72942	Sc1c(cccc1)C(=O)N	EN300-00716	S1c2c(cc([N+](=O)O)cc2)C=C1C(=O)O
S1c2c(cc([N+]([O-])=O)cc2)C=C1C(=O)Nc3c(F)cccc3C	813	fCSFP4	0.681	rxn6038_0_a_kill_0____EN300-98386____EN300-00716	N/A	S1c2c(cc([N+]([O-])=O)cc2)C=C1C(=O)Nc3c(cccc3)C(=O)N	SAVI-Space-2024	rxn6038_0_a_kill_0	EN300-98386	Fc1c(N)c(ccc1)C	EN300-00716	S1c2c(cc([N+](=O)O)cc2)C=C1C(=O)O
S1c2c(cc([N+]([O-])=O)cc2)C=C1C(=O)Nc3c(cccc3C4CC4)C5CC5	814	fCSFP4	0.681	rxn6038_0_a_kill_0____EN300-37364499____EN300-00716	N/A	S1c2c(cc([N+]([O-])=O)cc2)C=C1C(=O)Nc3c(cccc3)C(=O)N	SAVI-Space-2024	rxn6038_0_a_kill_0	EN300-37364499	Nc1c(cccc1C2CC2)C3CC3	EN300-00716	S1c2c(cc([N+](=O)O)cc2)C=C1C(=O)O
S1c2c(cc([N+]([O-])=O)cc2)C=C1C(=O)Oc3c(cccc3)C(=O)N	815	fCSFP4	0.681	rxn6038_0_a_kill_0____EN300-18542____EN300-00716	N/A	S1c2c(cc([N+]([O-])=O)cc2)C=C1C(=O)Nc3c(cccc3)C(=O)N	SAVI-Space-2024	rxn6038_0_a_kill_0	EN300-18542	O=C(N)c1c(O)cccc1	EN300-00716	S1c2c(cc([N+](=O)O)cc2)C=C1C(=O)O
S1c2c(cccc2)C=C1C(=O)Nc3c(cc(N(C)C)cc3)C(=O)N	816	fCSFP4	0.681	rxn6038_0_a_kill_0____EN300-122943____EN300-13076	N/A	S1c2c(cc([N+]([O-])=O)cc2)C=C1C(=O)Nc3c(cccc3)C(=O)N	SAVI-Space-2024	rxn6038_0_a_kill_0	EN300-122943	O=C(N)c1c(N)ccc(N(C)C)c1	EN300-13076	S1c2c(cccc2)C=C1C(=O)O
S=C(N)c1c(NC(=O)C=2Sc3c(ccc(OC)c3)C2)cccc1	817	fCSFP4	0.681	rxn6038_0_a_kill_0____EN300-14417____EN300-186698	N/A	S1c2c(cc([N+]([O-])=O)cc2)C=C1C(=O)Nc3c(cccc3)C(=O)N	SAVI-Space-2024	rxn6038_0_a_kill_0	EN300-14417	S=C(N)c1c(N)cccc1	EN300-186698	S1c2c(ccc(OC)c2)C=C1C(=O)O
[O-][N+](=O)c1cc2c(NC(C(=O)Nc3c(cccc3)C(=O)N)=C2)cc1	818	fCSFP4	0.681	rxn6038_0_a_kill_0____EN300-17791____EN300-49926	N/A	S1c2c(cc([N+]([O-])=O)cc2)C=C1C(=O)Nc3c(cccc3)C(=O)N	SAVI-Space-2024	rxn6038_0_a_kill_0	EN300-17791	O=C(N)c1c(N)cccc1	EN300-49926	O=[N+](O)c1cc2c(NC(C(=O)O)=C2)cc1
[O-][N+](=O)c1cc2c(OC(C(=O)Nc3c(cccc3)C(=O)N)=C2)cc1	819	fCSFP4	0.681	rxn6038_0_a_kill_0____EN300-17791____EN300-41648	N/A	S1c2c(cc([N+]([O-])=O)cc2)C=C1C(=O)Nc3c(cccc3)C(=O)N	SAVI-Space-2024	rxn6038_0_a_kill_0	EN300-17791	O=C(N)c1c(N)cccc1	EN300-41648	O=[N+](O)c1cc2c(OC(C(=O)O)=C2)cc1
S(c1cc(NC(=O)C=2Sc3c(cc([N+]([O-])=O)cc3)C2)c(cc1)C)C	820	fCSFP4	0.680	rxn6038_0_a_kill_0____EN300-126299____EN300-00716	N/A	S1c2c(cc([N+]([O-])=O)cc2)C=C1C(=O)Nc3c(cccc3)C(=O)N	SAVI-Space-2024	rxn6038_0_a_kill_0	EN300-126299	S(c1cc(N)c(cc1)C)C	EN300-00716	S1c2c(cc([N+](=O)O)cc2)C=C1C(=O)O
S1c2c(cc([N+]([O-])=O)cc2)C=C1C(=O)Nc3c(F)ccc(F)c3C([O-])=O	821	fCSFP4	0.680	rxn6038_0_a_kill_0____EN300-399362____EN300-00716	N/A	S1c2c(cc([N+]([O-])=O)cc2)C=C1C(=O)Nc3c(cccc3)C(=O)N	SAVI-Space-2024	rxn6038_0_a_kill_0	EN300-399362	Fc1c(N)c(c(F)cc1)C(=O)OC	EN300-00716	S1c2c(cc([N+](=O)O)cc2)C=C1C(=O)O
S1c2c(cc([N+]([O-])=O)cc2)C=C1C(=O)Nc3c(c(ccc3C)C)C([O-])=O	822	fCSFP4	0.680	rxn6038_0_a_kill_0____EN300-3025268____EN300-00716	N/A	S1c2c(cc([N+]([O-])=O)cc2)C=C1C(=O)Nc3c(cccc3)C(=O)N	SAVI-Space-2024	rxn6038_0_a_kill_0	EN300-3025268	O=C(OC)c1c(N)c(ccc1C)C	EN300-00716	S1c2c(cc([N+](=O)O)cc2)C=C1C(=O)O
S1c2c(cc([N+]([O-])=O)cc2)C=C1C(=O)Nc3c(ccc(OC)c3)C	823	fCSFP4	0.680	rxn6038_0_a_kill_0____EN300-85919____EN300-00716	N/A	S1c2c(cc([N+]([O-])=O)cc2)C=C1C(=O)Nc3c(cccc3)C(=O)N	SAVI-Space-2024	rxn6038_0_a_kill_0	EN300-85919	O(c1cc(N)c(cc1)C)C	EN300-00716	S1c2c(cc([N+](=O)O)cc2)C=C1C(=O)O
S1c2c(cc([N+]([O-])=O)cc2)C=C1C(=O)Nc3c(ccc([N+]([O-])=O)c3)C(C)(C)C	824	fCSFP4	0.680	rxn6038_0_a_kill_0____EN300-196852 EN300-7444369"____EN300-00716"	N/A	S1c2c(cc([N+]([O-])=O)cc2)C=C1C(=O)Nc3c(cccc3)C(=O)N	SAVI-Space-2024	rxn6038_0_a_kill_0	EN300-196852 EN300-7444369""	O=[N+](O)c1cc(N)c(cc1)C(C)(C)C	EN300-00716	S1c2c(cc([N+](=O)O)cc2)C=C1C(=O)O
S1c2c(cc([N+]([O-])=O)cc2)C=C1C(=O)Nc3c(ccc(c3)C(C)C)C(C)C	825	fCSFP4	0.680	rxn6038_0_a_kill_0____EN300-116060____EN300-00716	N/A	S1c2c(cc([N+]([O-])=O)cc2)C=C1C(=O)Nc3c(cccc3)C(=O)N	SAVI-Space-2024	rxn6038_0_a_kill_0	EN300-116060	Nc1c(ccc(c1)C(C)C)C(C)C	EN300-00716	S1c2c(cc([N+](=O)O)cc2)C=C1C(=O)O
S1c2c(cc([N+]([O-])=O)cc2)C=C1C(=O)Nc3c(ccc(c3)CC)C	826	fCSFP4	0.680	rxn6038_0_a_kill_0____EN300-2994141____EN300-00716	N/A	S1c2c(cc([N+]([O-])=O)cc2)C=C1C(=O)Nc3c(cccc3)C(=O)N	SAVI-Space-2024	rxn6038_0_a_kill_0	EN300-2994141	Nc1c(ccc(c1)CC)C	EN300-00716	S1c2c(cc([N+](=O)O)cc2)C=C1C(=O)O
S1c2c(cc([N+]([O-])=O)cc2)C=C1C(=O)Nc3c(ccnc3)C=O	827	fCSFP4	0.680	rxn6038_0_a_kill_0____EN300-93349____EN300-00716	N/A	S1c2c(cc([N+]([O-])=O)cc2)C=C1C(=O)Nc3c(cccc3)C(=O)N	SAVI-Space-2024	rxn6038_0_a_kill_0	EN300-93349	O=Cc1c(N)cncc1	EN300-00716	S1c2c(cc([N+](=O)O)cc2)C=C1C(=O)O
S1c2c(cc([N+]([O-])=O)cc2)C=C1C(=O)Nc3cc(c4c(cccc4)C)ccc3	828	fCSFP4	0.680	rxn6038_0_a_kill_0____EN300-7390271____EN300-00716	N/A	S1c2c(cc([N+]([O-])=O)cc2)C=C1C(=O)Nc3c(cccc3)C(=O)N	SAVI-Space-2024	rxn6038_0_a_kill_0	EN300-7390271	Nc1cc(c2c(cccc2)C)ccc1	EN300-00716	S1c2c(cc([N+](=O)O)cc2)C=C1C(=O)O
S1c2c(cc([N+]([O-])=O)cc2)C=C1C(=O)Nc3ccc(cc3)C=4OC(C(=O)N)=CC4	829	fCSFP4	0.680	rxn6038_0_a_kill_0____EN300-9463842____EN300-00716	N/A	S1c2c(cc([N+]([O-])=O)cc2)C=C1C(=O)Nc3c(cccc3)C(=O)N	SAVI-Space-2024	rxn6038_0_a_kill_0	EN300-9463842	O=C(N)C=1OC(c2ccc(N)cc2)=CC1	EN300-00716	S1c2c(cc([N+](=O)O)cc2)C=C1C(=O)O
S1c2c(cc([N+]([O-])=O)cc2)C=C1C(=O)NC=3C(=NNC3C)C(=O)N	830	fCSFP4	0.680	rxn6038_0_a_kill_0____EN300-67302____EN300-00716	N/A	S1c2c(cc([N+]([O-])=O)cc2)C=C1C(=O)Nc3c(cccc3)C(=O)N	SAVI-Space-2024	rxn6038_0_a_kill_0	EN300-67302	O=C(N)C1=NNC(=C1N)C	EN300-00716	S1c2c(cc([N+](=O)O)cc2)C=C1C(=O)O
S1c2c(cc([N+]([O-])=O)cc2)C=C1C(=O)Nc3cc(C#N)c(cc3)C([O-])=O	831	fCSFP4	0.680	rxn6038_0_a_kill_0____EN300-3113930____EN300-00716	N/A	S1c2c(cc([N+]([O-])=O)cc2)C=C1C(=O)Nc3c(cccc3)C(=O)N	SAVI-Space-2024	rxn6038_0_a_kill_0	EN300-3113930	O=C(OC)c1c(C#N)cc(N)cc1	EN300-00716	S1c2c(cc([N+](=O)O)cc2)C=C1C(=O)O
S1c2c(cc([N+]([O-])=O)cc2)C=C1C(=O)Nc3cc(OC)c(cc3)C(=O)C	832	fCSFP4	0.680	rxn6038_0_a_kill_0____EN300-7397660____EN300-00716	N/A	S1c2c(cc([N+]([O-])=O)cc2)C=C1C(=O)Nc3c(cccc3)C(=O)N	SAVI-Space-2024	rxn6038_0_a_kill_0	EN300-7397660	O=C(c1c(OC)cc(N)cc1)C	EN300-00716	S1c2c(cc([N+](=O)O)cc2)C=C1C(=O)O
S1c2c(cc([N+]([O-])=O)cc2)C=C1C(=O)Nc3cc(OC)c(cc3)C([O-])=O	833	fCSFP4	0.680	rxn6038_0_a_kill_0____EN300-180486____EN300-00716	N/A	S1c2c(cc([N+]([O-])=O)cc2)C=C1C(=O)Nc3c(cccc3)C(=O)N	SAVI-Space-2024	rxn6038_0_a_kill_0	EN300-180486	O=C(OC)c1c(OC)cc(N)cc1	EN300-00716	S1c2c(cc([N+](=O)O)cc2)C=C1C(=O)O
S(=O)(=O)(NCc1c(NC(=O)C=2Sc3c(cc([N+]([O-])=O)cc3)C2)cccc1)C	834	fCSFP4	0.680	rxn6038_0_a_kill_0____EN300-344535____EN300-00716	N/A	S1c2c(cc([N+]([O-])=O)cc2)C=C1C(=O)Nc3c(cccc3)C(=O)N	SAVI-Space-2024	rxn6038_0_a_kill_0	EN300-344535	S(=O)(=O)(NCc1c(N)cccc1)C	EN300-00716	S1c2c(cc([N+](=O)O)cc2)C=C1C(=O)O
S(c1c(NC(=O)C=2Sc3c(cc([N+]([O-])=O)cc3)C2)cccc1)CCC[NH+](C)C	835	fCSFP4	0.680	rxn6038_0_a_kill_0____EN300-8660279____EN300-00716	N/A	S1c2c(cc([N+]([O-])=O)cc2)C=C1C(=O)Nc3c(cccc3)C(=O)N	SAVI-Space-2024	rxn6038_0_a_kill_0	EN300-8660279	S(c1c(N)cccc1)CCCN(C)C	EN300-00716	S1c2c(cc([N+](=O)O)cc2)C=C1C(=O)O
S1c2c(cc([N+]([O-])=O)cc2)C=C1C(=O)NC3=C(SC(c4ccccc4)=C3)C([O-])=O	836	fCSFP4	0.680	rxn6038_0_a_kill_0____EN300-384296____EN300-00716	N/A	S1c2c(cc([N+]([O-])=O)cc2)C=C1C(=O)Nc3c(cccc3)C(=O)N	SAVI-Space-2024	rxn6038_0_a_kill_0	EN300-384296	S1C(c2ccccc2)=CC(N)=C1C(=O)OC	EN300-00716	S1c2c(cc([N+](=O)O)cc2)C=C1C(=O)O
S1c2c(cc([N+]([O-])=O)cc2)C=C1C(=O)NC=3C(C(=O)OCC)=CN(C3)C	837	fCSFP4	0.680	rxn6038_0_a_kill_0____EN300-705680____EN300-00716	N/A	S1c2c(cc([N+]([O-])=O)cc2)C=C1C(=O)Nc3c(cccc3)C(=O)N	SAVI-Space-2024	rxn6038_0_a_kill_0	EN300-705680	O=C(OCC)C=1C(N)=CN(C1)C	EN300-00716	S1c2c(cc([N+](=O)O)cc2)C=C1C(=O)O
S1c2c(cc([N+]([O-])=O)cc2)C=C1C(=O)Nc3c(N(C(=O)C)C)cccc3	838	fCSFP4	0.680	rxn6038_0_a_kill_0____EN300-79934____EN300-00716	N/A	S1c2c(cc([N+]([O-])=O)cc2)C=C1C(=O)Nc3c(cccc3)C(=O)N	SAVI-Space-2024	rxn6038_0_a_kill_0	EN300-79934	O=C(N(c1c(N)cccc1)C)C	EN300-00716	S1c2c(cc([N+](=O)O)cc2)C=C1C(=O)O
S1c2c(cc([N+]([O-])=O)cc2)C=C1C(=O)Nc3c(OC(C#N)C)cccc3	839	fCSFP4	0.680	rxn6038_0_a_kill_0____EN300-115811____EN300-00716	N/A	S1c2c(cc([N+]([O-])=O)cc2)C=C1C(=O)Nc3c(cccc3)C(=O)N	SAVI-Space-2024	rxn6038_0_a_kill_0	EN300-115811	O(c1c(N)cccc1)C(C#N)C	EN300-00716	S1c2c(cc([N+](=O)O)cc2)C=C1C(=O)O
S1c2c(cc([N+]([O-])=O)cc2)C=C1C(=O)Nc3c(OCCC[NH+](C)C)cccc3	840	fCSFP4	0.680	rxn6038_0_a_kill_0____EN300-51860988____EN300-00716	N/A	S1c2c(cc([N+]([O-])=O)cc2)C=C1C(=O)Nc3c(cccc3)C(=O)N	SAVI-Space-2024	rxn6038_0_a_kill_0	EN300-51860988	O(c1c(N)cccc1)CCCN(C)C	EN300-00716	S1c2c(cc([N+](=O)O)cc2)C=C1C(=O)O
S1c2c(cc([N+]([O-])=O)cc2)C=C1C(=O)Nc3c(P(=O)(CC)CC)cccc3	841	fCSFP4	0.680	rxn6038_0_a_kill_0____EN300-6760268____EN300-00716	N/A	S1c2c(cc([N+]([O-])=O)cc2)C=C1C(=O)Nc3c(cccc3)C(=O)N	SAVI-Space-2024	rxn6038_0_a_kill_0	EN300-6760268	P(=O)(c1c(N)cccc1)(CC)CC	EN300-00716	S1c2c(cc([N+](=O)O)cc2)C=C1C(=O)O
S1c2c(cc([N+]([O-])=O)cc2)C=C1C(=O)Nc3c(cc(F)c(F)c3)C(=O)OCC	842	fCSFP4	0.680	rxn6038_0_a_kill_0____EN300-86032____EN300-00716	N/A	S1c2c(cc([N+]([O-])=O)cc2)C=C1C(=O)Nc3c(cccc3)C(=O)N	SAVI-Space-2024	rxn6038_0_a_kill_0	EN300-86032	Fc1c(F)cc(c(N)c1)C(=O)OCC	EN300-00716	S1c2c(cc([N+](=O)O)cc2)C=C1C(=O)O
S1c2c(cc([N+]([O-])=O)cc2)C=C1C(=O)Nc3c(cc4OCCCOc4c3)C([O-])=O	843	fCSFP4	0.680	rxn6038_0_a_kill_0____EN300-80731____EN300-00716	N/A	S1c2c(cc([N+]([O-])=O)cc2)C=C1C(=O)Nc3c(cccc3)C(=O)N	SAVI-Space-2024	rxn6038_0_a_kill_0	EN300-80731	O=C(OC)c1c(N)cc2OCCCOc2c1	EN300-00716	S1c2c(cc([N+](=O)O)cc2)C=C1C(=O)O
S1c2c(cc([N+]([O-])=O)cc2)C=C1C(=O)Nc3c(cccc3)C4=NC(=C(N4)C)C	844	fCSFP4	0.680	rxn6038_0_a_kill_0____EN300-1165982____EN300-00716	N/A	S1c2c(cc([N+]([O-])=O)cc2)C=C1C(=O)Nc3c(cccc3)C(=O)N	SAVI-Space-2024	rxn6038_0_a_kill_0	EN300-1165982	N1=C(NC(=C1C)C)c2c(N)cccc2	EN300-00716	S1c2c(cc([N+](=O)O)cc2)C=C1C(=O)O
S1c2c(cc([N+]([O-])=O)cc2)C=C1C(=O)Nc3c(cccc3)C4=NNC(=N4)C	845	fCSFP4	0.680	rxn6038_0_a_kill_0____EN300-41152____EN300-00716	N/A	S1c2c(cc([N+]([O-])=O)cc2)C=C1C(=O)Nc3c(cccc3)C(=O)N	SAVI-Space-2024	rxn6038_0_a_kill_0	EN300-41152	N=1NC(=NC1C)c2c(N)cccc2	EN300-00716	S1c2c(cc([N+](=O)O)cc2)C=C1C(=O)O
S1c2c(cc([N+]([O-])=O)cc2)C=C1C(=O)Nc3c(cccc3)C=4C(=NNC4C)C	846	fCSFP4	0.680	rxn6038_0_a_kill_0____EN300-43004____EN300-00716	N/A	S1c2c(cc([N+]([O-])=O)cc2)C=C1C(=O)Nc3c(cccc3)C(=O)N	SAVI-Space-2024	rxn6038_0_a_kill_0	EN300-43004	N=1NC(=C(c2c(N)cccc2)C1C)C	EN300-00716	S1c2c(cc([N+](=O)O)cc2)C=C1C(=O)O
S1c2c(cc([N+]([O-])=O)cc2)C=C1C(=O)Nc3c(cccc3)C=4N=CNC4	847	fCSFP4	0.680	rxn6038_0_a_kill_0____EN300-28221501____EN300-00716	N/A	S1c2c(cc([N+]([O-])=O)cc2)C=C1C(=O)Nc3c(cccc3)C(=O)N	SAVI-Space-2024	rxn6038_0_a_kill_0	EN300-28221501	N=1C(c2c(N)cccc2)=CNC1	EN300-00716	S1c2c(cc([N+](=O)O)cc2)C=C1C(=O)O
S1c2c(cc([N+]([O-])=O)cc2)C=C1C(=O)Nc3c(cccc3)C=4ON=CC4	848	fCSFP4	0.680	rxn6038_0_a_kill_0____EN300-1590130____EN300-00716	N/A	S1c2c(cc([N+]([O-])=O)cc2)C=C1C(=O)Nc3c(cccc3)C(=O)N	SAVI-Space-2024	rxn6038_0_a_kill_0	EN300-1590130	O1N=CC=C1c2c(N)cccc2	EN300-00716	S1c2c(cc([N+](=O)O)cc2)C=C1C(=O)O
S1c2c(cc([N+]([O-])=O)cc2)C=C1C(=O)Nc3c(cccc3)CC(=O)OCC	849	fCSFP4	0.680	rxn6038_0_a_kill_0____EN300-76861 EN300-146022"____EN300-00716"	N/A	S1c2c(cc([N+]([O-])=O)cc2)C=C1C(=O)Nc3c(cccc3)C(=O)N	SAVI-Space-2024	rxn6038_0_a_kill_0	EN300-76861 EN300-146022""	O=C(OCC)Cc1c(N)cccc1	EN300-00716	S1c2c(cc([N+](=O)O)cc2)C=C1C(=O)O
S1c2c(cc([N+]([O-])=O)cc2)C=C1C(=O)Nc3c(cc(OC)cc3)C(=O)OC(C)C	850	fCSFP4	0.679	rxn6038_0_a_kill_0____EN300-701229____EN300-00716	N/A	S1c2c(cc([N+]([O-])=O)cc2)C=C1C(=O)Nc3c(cccc3)C(=O)N	SAVI-Space-2024	rxn6038_0_a_kill_0	EN300-701229	O=C(OC(C)C)c1c(N)ccc(OC)c1	EN300-00716	S1c2c(cc([N+](=O)O)cc2)C=C1C(=O)O
S1c2c(cccc2)C=C1C(=O)Nc3c(cccc3)C(=O)C	851	fCSFP4	0.679	rxn6038_0_a_kill_0____EN300-18094____EN300-13076	N/A	S1c2c(cc([N+]([O-])=O)cc2)C=C1C(=O)Nc3c(cccc3)C(=O)N	SAVI-Space-2024	rxn6038_0_a_kill_0	EN300-18094	O=C(c1c(N)cccc1)C	EN300-13076	S1c2c(cccc2)C=C1C(=O)O
S1c2c(cc([N+]([O-])=O)cc2)C=C1C(=O)Nc3cc4c(cnnc4)cc3	852	fCSFP4	0.679	rxn6038_0_a_kill_0____EN300-2492824____EN300-00716	N/A	S1c2c(cc([N+]([O-])=O)cc2)C=C1C(=O)Nc3c(cccc3)C(=O)N	SAVI-Space-2024	rxn6038_0_a_kill_0	EN300-2492824	n1ncc2c(c1)cc(N)cc2	EN300-00716	S1c2c(cc([N+](=O)O)cc2)C=C1C(=O)O
S1c2c(cc([N+]([O-])=O)cc2)C=C1C(=O)Nc3ccc(c4ccc(F)cc4)cc3	853	fCSFP4	0.679	rxn6038_0_a_kill_0____EN300-2687135____EN300-00716	N/A	S1c2c(cc([N+]([O-])=O)cc2)C=C1C(=O)Nc3c(cccc3)C(=O)N	SAVI-Space-2024	rxn6038_0_a_kill_0	EN300-2687135	Fc1ccc(c2ccc(N)cc2)cc1	EN300-00716	S1c2c(cc([N+](=O)O)cc2)C=C1C(=O)O
S1c2c(cc([N+]([O-])=O)cc2)C=C1C(=O)Nc3ccc(cc3)B(O)O	854	fCSFP4	0.679	rxn6038_0_a_kill_0____EN300-316295____EN300-00716	N/A	S1c2c(cc([N+]([O-])=O)cc2)C=C1C(=O)Nc3c(cccc3)C(=O)N	SAVI-Space-2024	rxn6038_0_a_kill_0	EN300-316295	OB(O)c1ccc(N)cc1	EN300-00716	S1c2c(cc([N+](=O)O)cc2)C=C1C(=O)O
S1C(C(=O)Nc2c(cccc2)C(=O)N)=CC=3NC=CC13	855	fCSFP4	0.678	rxn6038_0_a_kill_0____EN300-17791____EN300-103693	N/A	S1c2c(cc([N+]([O-])=O)cc2)C=C1C(=O)Nc3c(cccc3)C(=O)N	SAVI-Space-2024	rxn6038_0_a_kill_0	EN300-17791	O=C(N)c1c(N)cccc1	EN300-103693	S1C(C(=O)O)=CC=2NC=CC12
S1C(C(=O)Nc2c(cccc2)C(=O)N)=CC=3OC=CC13	856	fCSFP4	0.678	rxn6038_0_a_kill_0____EN300-17791____EN300-81532	N/A	S1c2c(cc([N+]([O-])=O)cc2)C=C1C(=O)Nc3c(cccc3)C(=O)N	SAVI-Space-2024	rxn6038_0_a_kill_0	EN300-17791	O=C(N)c1c(N)cccc1	EN300-81532	S1C(C(=O)O)=CC=2OC=CC12
S1c2c(cc(C#N)cc2)C=C1C(=O)Nc3c(cccc3)C(=O)c4ccccc4	857	fCSFP4	0.678	rxn6038_0_a_kill_0____EN300-18137____EN300-7407396	N/A	S1c2c(cc([N+]([O-])=O)cc2)C=C1C(=O)Nc3c(cccc3)C(=O)N	SAVI-Space-2024	rxn6038_0_a_kill_0	EN300-18137	O=C(c1c(N)cccc1)c2ccccc2	EN300-7407396	S1c2c(cc(C#N)cc2)C=C1C(=O)O
S1c2c(cc([N+]([O-])=O)cc2)C=C1C(=O)Nc3c(F)cc(F)cc3F	858	fCSFP4	0.678	rxn6038_0_a_kill_0____EN300-86057____EN300-00716	N/A	S1c2c(cc([N+]([O-])=O)cc2)C=C1C(=O)Nc3c(cccc3)C(=O)N	SAVI-Space-2024	rxn6038_0_a_kill_0	EN300-86057	Fc1c(N)c(F)cc(F)c1	EN300-00716	S1c2c(cc([N+](=O)O)cc2)C=C1C(=O)O
S1c2c(cc([N+]([O-])=O)cc2)C=C1C(=O)Nc3c(F)cc([N+]([O-])=O)cc3F	859	fCSFP4	0.678	rxn6038_0_a_kill_0____EN300-322933____EN300-00716	N/A	S1c2c(cc([N+]([O-])=O)cc2)C=C1C(=O)Nc3c(cccc3)C(=O)N	SAVI-Space-2024	rxn6038_0_a_kill_0	EN300-322933	Fc1c(N)c(F)cc([N+](=O)O)c1	EN300-00716	S1c2c(cc([N+](=O)O)cc2)C=C1C(=O)O
S1c2c(cc([N+]([O-])=O)cc2)C=C1C(=O)Nc3c(cc([N+]([O-])=O)cc3C)C	860	fCSFP4	0.678	rxn6038_0_a_kill_0____EN300-95928____EN300-00716	N/A	S1c2c(cc([N+]([O-])=O)cc2)C=C1C(=O)Nc3c(cccc3)C(=O)N	SAVI-Space-2024	rxn6038_0_a_kill_0	EN300-95928	O=[N+](O)c1cc(c(N)c(c1)C)C	EN300-00716	S1c2c(cc([N+](=O)O)cc2)C=C1C(=O)O
S1c2c(cc([N+]([O-])=O)cc2)C=C1C(=O)Nc3c(cc(cc3C)C)C	861	fCSFP4	0.678	rxn6038_0_a_kill_0____EN300-19092____EN300-00716	N/A	S1c2c(cc([N+]([O-])=O)cc2)C=C1C(=O)Nc3c(cccc3)C(=O)N	SAVI-Space-2024	rxn6038_0_a_kill_0	EN300-19092	Nc1c(cc(cc1C)C)C	EN300-00716	S1c2c(cc([N+](=O)O)cc2)C=C1C(=O)O
S1c2c(cc([N+]([O-])=O)cc2)C=C1C(=O)Nc3cc(c4ccccc4)cc(c3)C	862	fCSFP4	0.678	rxn6038_0_a_kill_0____EN300-1141870____EN300-00716	N/A	S1c2c(cc([N+]([O-])=O)cc2)C=C1C(=O)Nc3c(cccc3)C(=O)N	SAVI-Space-2024	rxn6038_0_a_kill_0	EN300-1141870	Nc1cc(c2ccccc2)cc(c1)C	EN300-00716	S1c2c(cc([N+](=O)O)cc2)C=C1C(=O)O
S1c2c(cc([N+]([O-])=O)cc2)C=C1C(=O)Nc3cc(ccc3)B(O)O	863	fCSFP4	0.678	rxn6038_0_a_kill_0____EN300-131925 EN300-107097"____EN300-00716"	N/A	S1c2c(cc([N+]([O-])=O)cc2)C=C1C(=O)Nc3c(cccc3)C(=O)N	SAVI-Space-2024	rxn6038_0_a_kill_0	EN300-131925 EN300-107097""	OB(O)c1cc(N)ccc1	EN300-00716	S1c2c(cc([N+](=O)O)cc2)C=C1C(=O)O
S1c2c(cc([N+]([O-])=O)cc2)C=C1C(=O)Nc3c(F)c(F)c(F)c(F)c3	864	fCSFP4	0.678	rxn6038_0_a_kill_0____EN300-128638____EN300-00716	N/A	S1c2c(cc([N+]([O-])=O)cc2)C=C1C(=O)Nc3c(cccc3)C(=O)N	SAVI-Space-2024	rxn6038_0_a_kill_0	EN300-128638	Fc1c(F)c(F)cc(N)c1F	EN300-00716	S1c2c(cc([N+](=O)O)cc2)C=C1C(=O)O
S1c2c(cc([N+]([O-])=O)cc2)C=C1C(=O)Nc3cc4c(cc3)CC4	865	fCSFP4	0.678	rxn6038_0_a_kill_0____EN300-7409053____EN300-00716	N/A	S1c2c(cc([N+]([O-])=O)cc2)C=C1C(=O)Nc3c(cccc3)C(=O)N	SAVI-Space-2024	rxn6038_0_a_kill_0	EN300-7409053	Nc1cc2c(cc1)CC2	EN300-00716	S1c2c(cc([N+](=O)O)cc2)C=C1C(=O)O
S1c2c(ccc(F)c2)C=C1C(=O)Nc3c(ccnc3)C(=O)N	866	fCSFP4	0.678	rxn6038_0_a_kill_0____EN300-85094 EN300-82906"____EN300-13450"	N/A	S1c2c(cc([N+]([O-])=O)cc2)C=C1C(=O)Nc3c(cccc3)C(=O)N	SAVI-Space-2024	rxn6038_0_a_kill_0	EN300-85094 EN300-82906""	O=C(N)c1c(N)cncc1	EN300-13450	S1c2c(ccc(F)c2)C=C1C(=O)O
S1c2c(ccc(c2)C)C=C1C(=O)Nc3c(ccnc3)C(=O)N	867	fCSFP4	0.678	rxn6038_0_a_kill_0____EN300-85094 EN300-82906"____EN300-125418"	N/A	S1c2c(cc([N+]([O-])=O)cc2)C=C1C(=O)Nc3c(cccc3)C(=O)N	SAVI-Space-2024	rxn6038_0_a_kill_0	EN300-85094 EN300-82906""	O=C(N)c1c(N)cncc1	EN300-125418	S1c2c(ccc(c2)C)C=C1C(=O)O
S1c2c(cc([N+]([O-])=O)cc2)C=C1C(=O)Nc3c(F)c(F)c(cc3)C	868	fCSFP4	0.678	rxn6038_0_a_kill_0____EN300-117703 EN300-7417064"____EN300-00716"	N/A	S1c2c(cc([N+]([O-])=O)cc2)C=C1C(=O)Nc3c(cccc3)C(=O)N	SAVI-Space-2024	rxn6038_0_a_kill_0	EN300-117703 EN300-7417064""	Fc1c(F)c(ccc1N)C	EN300-00716	S1c2c(cc([N+](=O)O)cc2)C=C1C(=O)O
S1c2c(cc([N+]([O-])=O)cc2)C=C1C(=O)Nc3c(F)cccc3c4ccccc4	869	fCSFP4	0.678	rxn6038_0_a_kill_0____EN300-19671202____EN300-00716	N/A	S1c2c(cc([N+]([O-])=O)cc2)C=C1C(=O)Nc3c(cccc3)C(=O)N	SAVI-Space-2024	rxn6038_0_a_kill_0	EN300-19671202	Fc1c(N)c(c2ccccc2)ccc1	EN300-00716	S1c2c(cc([N+](=O)O)cc2)C=C1C(=O)O
S1c2c(cc([N+]([O-])=O)cc2)C=C1C(=O)Nc3c(OC)c(OC)c(OC)cc3	870	fCSFP4	0.678	rxn6038_0_a_kill_0____EN300-67185 EN300-60344"____EN300-00716"	N/A	S1c2c(cc([N+]([O-])=O)cc2)C=C1C(=O)Nc3c(cccc3)C(=O)N	SAVI-Space-2024	rxn6038_0_a_kill_0	EN300-67185 EN300-60344""	O(c1c(OC)c(N)ccc1OC)C	EN300-00716	S1c2c(cc([N+](=O)O)cc2)C=C1C(=O)O
S1c2c(cc([N+]([O-])=O)cc2)C=C1C(=O)Nc3cc(c4cc(F)c(F)cc4)ccc3	871	fCSFP4	0.678	rxn6038_0_a_kill_0____EN300-246825____EN300-00716	N/A	S1c2c(cc([N+]([O-])=O)cc2)C=C1C(=O)Nc3c(cccc3)C(=O)N	SAVI-Space-2024	rxn6038_0_a_kill_0	EN300-246825	Fc1c(F)ccc(c2cc(N)ccc2)c1	EN300-00716	S1c2c(cc([N+](=O)O)cc2)C=C1C(=O)O
S1c2c(cc([N+]([O-])=O)cc2)C=C1C(=O)Nc3cc4c(NC(C(=O)N)=C4)cc3	872	fCSFP4	0.678	rxn6038_0_a_kill_0____EN300-45242____EN300-00716	N/A	S1c2c(cc([N+]([O-])=O)cc2)C=C1C(=O)Nc3c(cccc3)C(=O)N	SAVI-Space-2024	rxn6038_0_a_kill_0	EN300-45242	O=C(N)C=1Nc2c(cc(N)cc2)C1	EN300-00716	S1c2c(cc([N+](=O)O)cc2)C=C1C(=O)O
S1c2c(cc([N+]([O-])=O)cc2)C=C1C(=O)Nc3cc4c(OC(C(=O)N)=C4)cc3	873	fCSFP4	0.678	rxn6038_0_a_kill_0____EN300-41646 EN300-42096"____EN300-00716"	N/A	S1c2c(cc([N+]([O-])=O)cc2)C=C1C(=O)Nc3c(cccc3)C(=O)N	SAVI-Space-2024	rxn6038_0_a_kill_0	EN300-41646 EN300-42096""	O=C(N)C=1Oc2c(cc(N)cc2)C1	EN300-00716	S1c2c(cc([N+](=O)O)cc2)C=C1C(=O)O
S(F)(F)(F)(F)(F)c1cc(F)c(NC(=O)C=2Sc3c(cc([N+]([O-])=O)cc3)C2)cc1	874	fCSFP4	0.677	rxn6038_0_a_kill_0____EN300-45639326____EN300-00716	N/A	S1c2c(cc([N+]([O-])=O)cc2)C=C1C(=O)Nc3c(cccc3)C(=O)N	SAVI-Space-2024	rxn6038_0_a_kill_0	EN300-45639326	S(F)(F)(F)(F)(F)c1cc(F)c(N)cc1	EN300-00716	S1c2c(cc([N+](=O)O)cc2)C=C1C(=O)O
S(c1ncccc1NC(=O)C=2Sc3c(cc([N+]([O-])=O)cc3)C2)C	875	fCSFP4	0.677	rxn6038_0_a_kill_0____EN300-7369708____EN300-00716	N/A	S1c2c(cc([N+]([O-])=O)cc2)C=C1C(=O)Nc3c(cccc3)C(=O)N	SAVI-Space-2024	rxn6038_0_a_kill_0	EN300-7369708	S(c1ncccc1N)C	EN300-00716	S1c2c(cc([N+](=O)O)cc2)C=C1C(=O)O
S1c2c(cc([N+]([O-])=O)cc2)C=C1C(=O)NC3=C(SC([N+]([O-])=O)=C3)C([O-])=O	876	fCSFP4	0.677	rxn6038_0_a_kill_0____EN300-5255472____EN300-00716	N/A	S1c2c(cc([N+]([O-])=O)cc2)C=C1C(=O)Nc3c(cccc3)C(=O)N	SAVI-Space-2024	rxn6038_0_a_kill_0	EN300-5255472	S1C([N+](=O)O)=CC(N)=C1C(=O)OC	EN300-00716	S1c2c(cc([N+](=O)O)cc2)C=C1C(=O)O
S1c2c(cc([N+]([O-])=O)cc2)C=C1C(=O)Nc3c(F)c(ccc3)C(C)C	877	fCSFP4	0.677	rxn6038_0_a_kill_0____EN300-6398040____EN300-00716	N/A	S1c2c(cc([N+]([O-])=O)cc2)C=C1C(=O)Nc3c(cccc3)C(=O)N	SAVI-Space-2024	rxn6038_0_a_kill_0	EN300-6398040	Fc1c(N)cccc1C(C)C	EN300-00716	S1c2c(cc([N+](=O)O)cc2)C=C1C(=O)O
S1c2c(cc([N+]([O-])=O)cc2)C=C1C(=O)Nc3c(F)cc(N(C)C)cc3	878	fCSFP4	0.677	rxn6038_0_a_kill_0____EN300-207472____EN300-00716	N/A	S1c2c(cc([N+]([O-])=O)cc2)C=C1C(=O)Nc3c(cccc3)C(=O)N	SAVI-Space-2024	rxn6038_0_a_kill_0	EN300-207472	Fc1c(N)ccc(N(C)C)c1	EN300-00716	S1c2c(cc([N+](=O)O)cc2)C=C1C(=O)O
S1c2c(cc([N+]([O-])=O)cc2)C=C1C(=O)Nc3c(F)cc(cc3)C(C)C	879	fCSFP4	0.677	rxn6038_0_a_kill_0____EN300-1692342____EN300-00716	N/A	S1c2c(cc([N+]([O-])=O)cc2)C=C1C(=O)Nc3c(cccc3)C(=O)N	SAVI-Space-2024	rxn6038_0_a_kill_0	EN300-1692342	Fc1c(N)ccc(c1)C(C)C	EN300-00716	S1c2c(cc([N+](=O)O)cc2)C=C1C(=O)O
S1c2c(cc([N+]([O-])=O)cc2)C=C1C(=O)Nc3c(N(C)C)cncc3	880	fCSFP4	0.677	rxn6038_0_a_kill_0____EN300-131590 EN300-27780711"____EN300-00716"	N/A	S1c2c(cc([N+]([O-])=O)cc2)C=C1C(=O)Nc3c(cccc3)C(=O)N	SAVI-Space-2024	rxn6038_0_a_kill_0	EN300-131590 EN300-27780711""	n1cc(N(C)C)c(N)cc1	EN300-00716	S1c2c(cc([N+](=O)O)cc2)C=C1C(=O)O
S1c2c(cc([N+]([O-])=O)cc2)C=C1C(=O)Nc3c(OC)nccc3	881	fCSFP4	0.677	rxn6038_0_a_kill_0____EN300-42256____EN300-00716	N/A	S1c2c(cc([N+]([O-])=O)cc2)C=C1C(=O)Nc3c(cccc3)C(=O)N	SAVI-Space-2024	rxn6038_0_a_kill_0	EN300-42256	O(c1ncccc1N)C	EN300-00716	S1c2c(cc([N+](=O)O)cc2)C=C1C(=O)O
S1c2c(cc([N+]([O-])=O)cc2)C=C1C(=O)Nc3c(c(F)ccc3)C4CC4	882	fCSFP4	0.677	rxn6038_0_a_kill_0____EN300-51661459 EN300-6870988"____EN300-00716"	N/A	S1c2c(cc([N+]([O-])=O)cc2)C=C1C(=O)Nc3c(cccc3)C(=O)N	SAVI-Space-2024	rxn6038_0_a_kill_0	EN300-51661459 EN300-6870988""	Fc1c(c(N)ccc1)C2CC2	EN300-00716	S1c2c(cc([N+](=O)O)cc2)C=C1C(=O)O
S1c2c(cc([N+]([O-])=O)cc2)C=C1C(=O)Nc3c(c(ccc3)C)COC	883	fCSFP4	0.677	rxn6038_0_a_kill_0____EN300-1166868____EN300-00716	N/A	S1c2c(cc([N+]([O-])=O)cc2)C=C1C(=O)Nc3c(cccc3)C(=O)N	SAVI-Space-2024	rxn6038_0_a_kill_0	EN300-1166868	O(Cc1c(N)cccc1C)C	EN300-00716	S1c2c(cc([N+](=O)O)cc2)C=C1C(=O)O
S1c2c(cc([N+]([O-])=O)cc2)C=C1C(=O)Nc3c(cc(c4ccncc4)cc3)C	884	fCSFP4	0.677	rxn6038_0_a_kill_0____EN300-2624999____EN300-00716	N/A	S1c2c(cc([N+]([O-])=O)cc2)C=C1C(=O)Nc3c(cccc3)C(=O)N	SAVI-Space-2024	rxn6038_0_a_kill_0	EN300-2624999	n1ccc(c2cc(c(N)cc2)C)cc1	EN300-00716	S1c2c(cc([N+](=O)O)cc2)C=C1C(=O)O
S1c2c(cc([N+]([O-])=O)cc2)C=C1C(=O)Nc3c(cc(cc3)C(C)(C)C)C	885	fCSFP4	0.677	rxn6038_0_a_kill_0____EN300-37362212____EN300-00716	N/A	S1c2c(cc([N+]([O-])=O)cc2)C=C1C(=O)Nc3c(cccc3)C(=O)N	SAVI-Space-2024	rxn6038_0_a_kill_0	EN300-37362212	Nc1c(cc(cc1)C(C)(C)C)C	EN300-00716	S1c2c(cc([N+](=O)O)cc2)C=C1C(=O)O
S1c2c(cc([N+]([O-])=O)cc2)C=C1C(=O)Nc3c(cc(cc3)C)C(C)C	886	fCSFP4	0.677	rxn6038_0_a_kill_0____EN300-47314375____EN300-00716	N/A	S1c2c(cc([N+]([O-])=O)cc2)C=C1C(=O)Nc3c(cccc3)C(=O)N	SAVI-Space-2024	rxn6038_0_a_kill_0	EN300-47314375	Nc1c(cc(cc1)C)C(C)C	EN300-00716	S1c2c(cc([N+](=O)O)cc2)C=C1C(=O)O
S1c2c(cc([N+]([O-])=O)cc2)C=C1C(=O)Nc3c(cncc3)C(C)C	887	fCSFP4	0.677	rxn6038_0_a_kill_0____EN300-2964714____EN300-00716	N/A	S1c2c(cc([N+]([O-])=O)cc2)C=C1C(=O)Nc3c(cccc3)C(=O)N	SAVI-Space-2024	rxn6038_0_a_kill_0	EN300-2964714	n1cc(c(N)cc1)C(C)C	EN300-00716	S1c2c(cc([N+](=O)O)cc2)C=C1C(=O)O
S1c2c(cc([N+]([O-])=O)cc2)C=C1C(=O)Nc3c(nccc3)C#C	888	fCSFP4	0.677	rxn6038_0_a_kill_0____EN300-2976737____EN300-00716	N/A	S1c2c(cc([N+]([O-])=O)cc2)C=C1C(=O)Nc3c(cccc3)C(=O)N	SAVI-Space-2024	rxn6038_0_a_kill_0	EN300-2976737	n1c(C#C)c(N)ccc1	EN300-00716	S1c2c(cc([N+](=O)O)cc2)C=C1C(=O)O
S1c2c(cc([N+]([O-])=O)cc2)C=C1C(=O)Nc3c(nccc3)C#N	889	fCSFP4	0.677	rxn6038_0_a_kill_0____EN300-131175____EN300-00716	N/A	S1c2c(cc([N+]([O-])=O)cc2)C=C1C(=O)Nc3c(cccc3)C(=O)N	SAVI-Space-2024	rxn6038_0_a_kill_0	EN300-131175	N#Cc1ncccc1N	EN300-00716	S1c2c(cc([N+](=O)O)cc2)C=C1C(=O)O
S1c2c(cc([N+]([O-])=O)cc2)C=C1C(=O)Nc3c(nccc3)C=C	890	fCSFP4	0.677	rxn6038_0_a_kill_0____EN300-2970016____EN300-00716	N/A	S1c2c(cc([N+]([O-])=O)cc2)C=C1C(=O)Nc3c(cccc3)C(=O)N	SAVI-Space-2024	rxn6038_0_a_kill_0	EN300-2970016	n1c(c(N)ccc1)C=C	EN300-00716	S1c2c(cc([N+](=O)O)cc2)C=C1C(=O)O
S1c2c(cc([N+]([O-])=O)cc2)C=C1C(=O)Nc3c(nccc3)CC	891	fCSFP4	0.677	rxn6038_0_a_kill_0____EN300-266003____EN300-00716	N/A	S1c2c(cc([N+]([O-])=O)cc2)C=C1C(=O)Nc3c(cccc3)C(=O)N	SAVI-Space-2024	rxn6038_0_a_kill_0	EN300-266003	n1c(c(N)ccc1)CC	EN300-00716	S1c2c(cc([N+](=O)O)cc2)C=C1C(=O)O
S1c2c(cc([N+]([O-])=O)cc2)C=C1C(=O)Nc3c4OCCCOc4ccc3	892	fCSFP4	0.677	rxn6038_0_a_kill_0____EN300-345750____EN300-00716	N/A	S1c2c(cc([N+]([O-])=O)cc2)C=C1C(=O)Nc3c(cccc3)C(=O)N	SAVI-Space-2024	rxn6038_0_a_kill_0	EN300-345750	O1c2c(N)cccc2OCCC1	EN300-00716	S1c2c(cc([N+](=O)O)cc2)C=C1C(=O)O
S1c2c(cc([N+]([O-])=O)cc2)C=C1C(=O)NC3=C(SC=C3)C(=O)OCC	893	fCSFP4	0.677	rxn6038_0_a_kill_0____EN300-99526____EN300-00716	N/A	S1c2c(cc([N+]([O-])=O)cc2)C=C1C(=O)Nc3c(cccc3)C(=O)N	SAVI-Space-2024	rxn6038_0_a_kill_0	EN300-99526	S1C(C(=O)OCC)=C(N)C=C1	EN300-00716	S1c2c(cc([N+](=O)O)cc2)C=C1C(=O)O
S1c2c(cc([N+]([O-])=O)cc2)C=C1C(=O)Nc3c(N4C=CC=C4)cc(O)cc3	894	fCSFP4	0.677	rxn6038_0_a_kill_0____EN300-209609____EN300-00716	N/A	S1c2c(cc([N+]([O-])=O)cc2)C=C1C(=O)Nc3c(cccc3)C(=O)N	SAVI-Space-2024	rxn6038_0_a_kill_0	EN300-209609	O(c1cc(N2C=CC=C2)c(N)cc1)Cc3ccccc3	EN300-00716	S1c2c(cc([N+](=O)O)cc2)C=C1C(=O)O
S1c2c(cc([N+]([O-])=O)cc2)C=C1C(=O)Nc3c(c(F)c(cc3)C([O-])=O)C	895	fCSFP4	0.677	rxn6038_0_a_kill_0____EN300-174648____EN300-00716	N/A	S1c2c(cc([N+]([O-])=O)cc2)C=C1C(=O)Nc3c(cccc3)C(=O)N	SAVI-Space-2024	rxn6038_0_a_kill_0	EN300-174648	Fc1c(c(N)ccc1C(=O)OC)C	EN300-00716	S1c2c(cc([N+](=O)O)cc2)C=C1C(=O)O
S1c2c(cc([N+]([O-])=O)cc2)C=C1C(=O)Nc3c(c(c(F)cc3)C)C([O-])=O	896	fCSFP4	0.677	rxn6038_0_a_kill_0____EN300-1721791____EN300-00716	N/A	S1c2c(cc([N+]([O-])=O)cc2)C=C1C(=O)Nc3c(cccc3)C(=O)N	SAVI-Space-2024	rxn6038_0_a_kill_0	EN300-1721791	Fc1c(c(c(N)cc1)C(=O)OC)C	EN300-00716	S1c2c(cc([N+](=O)O)cc2)C=C1C(=O)O
S1c2c(cc([N+]([O-])=O)cc2)C=C1C(=O)Nc3c(c(ncc3)C([O-])=O)C([O-])=O	897	fCSFP4	0.677	rxn6038_0_a_kill_0____EN300-251900____EN300-00716	N/A	S1c2c(cc([N+]([O-])=O)cc2)C=C1C(=O)Nc3c(cccc3)C(=O)N	SAVI-Space-2024	rxn6038_0_a_kill_0	EN300-251900	O=C(OC)c1nccc(N)c1C(=O)OC	EN300-00716	S1c2c(cc([N+](=O)O)cc2)C=C1C(=O)O
S1c2c(cc([N+]([O-])=O)cc2)C=C1C(=O)Nc3c4c(c(cc3)C([O-])=O)CCCC4	898	fCSFP4	0.677	rxn6038_0_a_kill_0____EN300-2007746 EN300-337664"____EN300-00716"	N/A	S1c2c(cc([N+]([O-])=O)cc2)C=C1C(=O)Nc3c(cccc3)C(=O)N	SAVI-Space-2024	rxn6038_0_a_kill_0	EN300-2007746 EN300-337664""	O=C(OC)c1c2c(c(N)cc1)CCCC2	EN300-00716	S1c2c(cc([N+](=O)O)cc2)C=C1C(=O)O
S1c2c(cc([N+]([O-])=O)cc2)C=C1C(=O)NC=3C(=NN(C3)CC)C(=O)N	899	fCSFP4	0.677	rxn6038_0_a_kill_0____EN300-178097____EN300-00716	N/A	S1c2c(cc([N+]([O-])=O)cc2)C=C1C(=O)Nc3c(cccc3)C(=O)N	SAVI-Space-2024	rxn6038_0_a_kill_0	EN300-178097	O=C(N)C1=NN(C=C1N)CC	EN300-00716	S1c2c(cc([N+](=O)O)cc2)C=C1C(=O)O
S1c2c(cc(Nc3c(cccc3)C(=O)N)cc2)C=C1C([O-])=O	900	fCSFP4	0.676	rxn6041_0_a_kill_0____EN300-1232903____EN300-40113	N/A	S1c2c(cc([N+]([O-])=O)cc2)C=C1C(=O)Nc3c(cccc3)C(=O)N	SAVI-Space-2024	rxn6041_0_a_kill_0	EN300-1232903	Clc1c(cccc1)C(=O)N	EN300-40113	S1c2c(cc(N)cc2)C=C1C(=O)O
S1c2c(cc([N+]([O-])=O)cc2)C=C1C(=O)Nc3cc(cc(c3)C([O-])=O)C([O-])=O	901	fCSFP4	0.676	rxn6038_0_a_kill_0____EN300-33969____EN300-00716	N/A	S1c2c(cc([N+]([O-])=O)cc2)C=C1C(=O)Nc3c(cccc3)C(=O)N	SAVI-Space-2024	rxn6038_0_a_kill_0	EN300-33969	O=C(OC)c1cc(N)cc(c1)C(=O)OC	EN300-00716	S1c2c(cc([N+](=O)O)cc2)C=C1C(=O)O
S1c2c(ccc(c2)C)C=C1C(=O)Nc3c(cccc3)C(=O)C	902	fCSFP4	0.675	rxn6038_0_a_kill_0____EN300-18094____EN300-125418	N/A	S1c2c(cc([N+]([O-])=O)cc2)C=C1C(=O)Nc3c(cccc3)C(=O)N	SAVI-Space-2024	rxn6038_0_a_kill_0	EN300-18094	O=C(c1c(N)cccc1)C	EN300-125418	S1c2c(ccc(c2)C)C=C1C(=O)O
S1c2c(cc(N)cc2)C=C1C(=O)Nc3c(c(F)ccc3)C(=O)N	903	fCSFP4	0.675	rxn6038_0_a_kill_0____EN300-317036____EN300-6502803	N/A	S1c2c(cc([N+]([O-])=O)cc2)C=C1C(=O)Nc3c(cccc3)C(=O)N	SAVI-Space-2024	rxn6038_0_a_kill_0	EN300-317036	Fc1c(c(N)ccc1)C(=O)N	EN300-6502803	S1c2c(cc(NC(=O)C)cc2)C=C1C(=O)O
S1c2c(cc(N)cc2)C=C1C(=O)Nc3c(c(ccc3)C)C(=O)N	904	fCSFP4	0.675	rxn6038_0_a_kill_0____EN300-30883____EN300-6502803	N/A	S1c2c(cc([N+]([O-])=O)cc2)C=C1C(=O)Nc3c(cccc3)C(=O)N	SAVI-Space-2024	rxn6038_0_a_kill_0	EN300-30883	O=C(N)c1c(N)cccc1C	EN300-6502803	S1c2c(cc(NC(=O)C)cc2)C=C1C(=O)O
S1c2c(cc(N)cc2)C=C1C(=O)Nc3c(cc(F)c(F)c3)C(=O)N	905	fCSFP4	0.675	rxn6038_0_a_kill_0____EN300-243345____EN300-6502803	N/A	S1c2c(cc([N+]([O-])=O)cc2)C=C1C(=O)Nc3c(cccc3)C(=O)N	SAVI-Space-2024	rxn6038_0_a_kill_0	EN300-243345	Fc1c(F)cc(c(N)c1)C(=O)N	EN300-6502803	S1c2c(cc(NC(=O)C)cc2)C=C1C(=O)O
S1c2c(cc(N)cc2)C=C1C(=O)Nc3c(cccc3)C(=O)CC	906	fCSFP4	0.675	rxn6038_0_a_kill_0____EN300-243639____EN300-6502803	N/A	S1c2c(cc([N+]([O-])=O)cc2)C=C1C(=O)Nc3c(cccc3)C(=O)N	SAVI-Space-2024	rxn6038_0_a_kill_0	EN300-243639	O=C(c1c(N)cccc1)CC	EN300-6502803	S1c2c(cc(NC(=O)C)cc2)C=C1C(=O)O
S1c2c(cc([N+]([O-])=O)cc2)C=C1C(=O)Nc3c(F)c(F)ccc3F	907	fCSFP4	0.675	rxn6038_0_a_kill_0____EN300-46610247____EN300-00716	N/A	S1c2c(cc([N+]([O-])=O)cc2)C=C1C(=O)Nc3c(cccc3)C(=O)N	SAVI-Space-2024	rxn6038_0_a_kill_0	EN300-46610247	Fc1c(F)ccc(F)c1N	EN300-00716	S1c2c(cc([N+](=O)O)cc2)C=C1C(=O)O
S1c2c(cc([N+]([O-])=O)cc2)C=C1C(=O)Nc3c4c(ccc3)cccc4	908	fCSFP4	0.675	rxn6038_0_a_kill_0____EN300-18066____EN300-00716	N/A	S1c2c(cc([N+]([O-])=O)cc2)C=C1C(=O)Nc3c(cccc3)C(=O)N	SAVI-Space-2024	rxn6038_0_a_kill_0	EN300-18066	Nc1c2c(ccc1)cccc2	EN300-00716	S1c2c(cc([N+](=O)O)cc2)C=C1C(=O)O
S1c2c(cc([N+]([O-])=O)cc2)C=C1C(=O)Nc3cc(ccc3)C(=O)CC	909	fCSFP4	0.675	rxn6038_0_a_kill_0____EN300-113293____EN300-00716	N/A	S1c2c(cc([N+]([O-])=O)cc2)C=C1C(=O)Nc3c(cccc3)C(=O)N	SAVI-Space-2024	rxn6038_0_a_kill_0	EN300-113293	O=C(c1cc(N)ccc1)CC	EN300-00716	S1c2c(cc([N+](=O)O)cc2)C=C1C(=O)O
S1c2c(cc([N+]([O-])=O)cc2)C=C1C(=O)Nc3cc4c(cc(OC)c(OC)c4)cc3	910	fCSFP4	0.675	rxn6038_0_a_kill_0____EN300-299989____EN300-00716	N/A	S1c2c(cc([N+]([O-])=O)cc2)C=C1C(=O)Nc3c(cccc3)C(=O)N	SAVI-Space-2024	rxn6038_0_a_kill_0	EN300-299989	O(c1c(OC)cc2c(c1)cc(N)cc2)C	EN300-00716	S1c2c(cc([N+](=O)O)cc2)C=C1C(=O)O
S1c2c(ccc(F)c2)C=C1C(=O)Nc3c(F)c(ccc3)C(=O)N	911	fCSFP4	0.675	rxn6038_0_a_kill_0____EN300-181913____EN300-13450	N/A	S1c2c(cc([N+]([O-])=O)cc2)C=C1C(=O)Nc3c(cccc3)C(=O)N	SAVI-Space-2024	rxn6038_0_a_kill_0	EN300-181913	Fc1c(N)cccc1C(=O)N	EN300-13450	S1c2c(ccc(F)c2)C=C1C(=O)O
S1c2c(ccc(c2)C)C=C1C(=O)Nc3c(c(ccc3)C(=O)N)C	912	fCSFP4	0.675	rxn6038_0_a_kill_0____EN300-37193____EN300-125418	N/A	S1c2c(cc([N+]([O-])=O)cc2)C=C1C(=O)Nc3c(cccc3)C(=O)N	SAVI-Space-2024	rxn6038_0_a_kill_0	EN300-37193	O=C(N)c1c(c(N)ccc1)C	EN300-125418	S1c2c(ccc(c2)C)C=C1C(=O)O
S1c2c(cc(C#N)cc2)C=C1C(=O)Nc3c(ccnc3)C(=O)N	913	fCSFP4	0.675	rxn6038_0_a_kill_0____EN300-85094 EN300-82906"____EN300-7407396"	N/A	S1c2c(cc([N+]([O-])=O)cc2)C=C1C(=O)Nc3c(cccc3)C(=O)N	SAVI-Space-2024	rxn6038_0_a_kill_0	EN300-85094 EN300-82906""	O=C(N)c1c(N)cncc1	EN300-7407396	S1c2c(cc(C#N)cc2)C=C1C(=O)O
S1c2c(cc([N+]([O-])=O)cc2)C=C1C(=O)Nc3cc(N)c(F)cc3	914	fCSFP4	0.675	rxn6038_0_a_kill_0____EN300-36629____EN300-00716	N/A	S1c2c(cc([N+]([O-])=O)cc2)C=C1C(=O)Nc3c(cccc3)C(=O)N	SAVI-Space-2024	rxn6038_0_a_kill_0	EN300-36629	S(=O)(=O)(Nc1c(F)ccc(N)c1)c2ccc(cc2)C	EN300-00716	S1c2c(cc([N+](=O)O)cc2)C=C1C(=O)O
S1c2c(ccc(F)c2)C=C1C(=O)Nc3c(ccc(c3)C([O-])=O)C(=O)N	915	fCSFP4	0.675	rxn6038_0_a_kill_0____EN300-7387674____EN300-13450	N/A	S1c2c(cc([N+]([O-])=O)cc2)C=C1C(=O)Nc3c(cccc3)C(=O)N	SAVI-Space-2024	rxn6038_0_a_kill_0	EN300-7387674	O=C(OC)c1cc(N)c(cc1)C(=O)N	EN300-13450	S1c2c(ccc(F)c2)C=C1C(=O)O
S1c2c(ccc(c2)C)C=C1C(=O)Nc3c(ccc(c3)C([O-])=O)C(=O)N	916	fCSFP4	0.675	rxn6038_0_a_kill_0____EN300-7387674____EN300-125418	N/A	S1c2c(cc([N+]([O-])=O)cc2)C=C1C(=O)Nc3c(cccc3)C(=O)N	SAVI-Space-2024	rxn6038_0_a_kill_0	EN300-7387674	O=C(OC)c1cc(N)c(cc1)C(=O)N	EN300-125418	S1c2c(ccc(c2)C)C=C1C(=O)O
[O-][N+](=O)c1cc2NC(C(=O)Nc3c(cccc3)C(=O)N)=Cc2cc1	917	fCSFP4	0.675	rxn6038_0_a_kill_0____EN300-17791____EN300-132434	N/A	S1c2c(cc([N+]([O-])=O)cc2)C=C1C(=O)Nc3c(cccc3)C(=O)N	SAVI-Space-2024	rxn6038_0_a_kill_0	EN300-17791	O=C(N)c1c(N)cccc1	EN300-132434	O=[N+](O)c1cc2NC(C(=O)O)=Cc2cc1
S(c1c(NC(=O)C=2Sc3c(cc([N+]([O-])=O)cc3)C2)cc(cc1)C)C	918	fCSFP4	0.675	rxn6038_0_a_kill_0____EN300-333221____EN300-00716	N/A	S1c2c(cc([N+]([O-])=O)cc2)C=C1C(=O)Nc3c(cccc3)C(=O)N	SAVI-Space-2024	rxn6038_0_a_kill_0	EN300-333221	S(c1c(N)cc(cc1)C)C	EN300-00716	S1c2c(cc([N+](=O)O)cc2)C=C1C(=O)O
S(c1c(NC(=O)C=2Sc3c(cc([N+]([O-])=O)cc3)C2)cncc1)C	919	fCSFP4	0.675	rxn6038_0_a_kill_0____EN300-100961____EN300-00716	N/A	S1c2c(cc([N+]([O-])=O)cc2)C=C1C(=O)Nc3c(cccc3)C(=O)N	SAVI-Space-2024	rxn6038_0_a_kill_0	EN300-100961	S(c1c(N)cncc1)C	EN300-00716	S1c2c(cc([N+](=O)O)cc2)C=C1C(=O)O
S1c2c(cc([N+]([O-])=O)cc2)C=C1C(=O)Nc3c(C#N)ccnc3	920	fCSFP4	0.675	rxn6038_0_a_kill_0____EN300-100841____EN300-00716	N/A	S1c2c(cc([N+]([O-])=O)cc2)C=C1C(=O)Nc3c(cccc3)C(=O)N	SAVI-Space-2024	rxn6038_0_a_kill_0	EN300-100841	N#Cc1c(N)cncc1	EN300-00716	S1c2c(cc([N+](=O)O)cc2)C=C1C(=O)O
S1c2c(cc([N+]([O-])=O)cc2)C=C1C(=O)Nc3c(F)cc[n+]([O-])c3	921	fCSFP4	0.675	rxn6038_0_a_kill_0____EN300-27713346____EN300-00716	N/A	S1c2c(cc([N+]([O-])=O)cc2)C=C1C(=O)Nc3c(cccc3)C(=O)N	SAVI-Space-2024	rxn6038_0_a_kill_0	EN300-27713346	Fc1c(N)c[n+](O)cc1	EN300-00716	S1c2c(cc([N+](=O)O)cc2)C=C1C(=O)O
S1c2c(cc([N+]([O-])=O)cc2)C=C1C(=O)Nc3c(F)ccc(C#N)c3	922	fCSFP4	0.675	rxn6038_0_a_kill_0____EN300-221498____EN300-00716	N/A	S1c2c(cc([N+]([O-])=O)cc2)C=C1C(=O)Nc3c(cccc3)C(=O)N	SAVI-Space-2024	rxn6038_0_a_kill_0	EN300-221498	Fc1c(N)cc(C#N)cc1	EN300-00716	S1c2c(cc([N+](=O)O)cc2)C=C1C(=O)O
S1c2c(cc([N+]([O-])=O)cc2)C=C1C(=O)Nc3c(F)ccc(OC)c3	923	fCSFP4	0.675	rxn6038_0_a_kill_0____EN300-93472____EN300-00716	N/A	S1c2c(cc([N+]([O-])=O)cc2)C=C1C(=O)Nc3c(cccc3)C(=O)N	SAVI-Space-2024	rxn6038_0_a_kill_0	EN300-93472	Fc1c(N)cc(OC)cc1	EN300-00716	S1c2c(cc([N+](=O)O)cc2)C=C1C(=O)O
S1c2c(cc([N+]([O-])=O)cc2)C=C1C(=O)Nc3c(F)ccc(c3)CC	924	fCSFP4	0.675	rxn6038_0_a_kill_0____EN300-2991877____EN300-00716	N/A	S1c2c(cc([N+]([O-])=O)cc2)C=C1C(=O)Nc3c(cccc3)C(=O)N	SAVI-Space-2024	rxn6038_0_a_kill_0	EN300-2991877	Fc1c(N)cc(cc1)CC	EN300-00716	S1c2c(cc([N+](=O)O)cc2)C=C1C(=O)O
S1c2c(cc([N+]([O-])=O)cc2)C=C1C(=O)Nc3c(OC)ccc(c3)C	925	fCSFP4	0.675	rxn6038_0_a_kill_0____EN300-20247____EN300-00716	N/A	S1c2c(cc([N+]([O-])=O)cc2)C=C1C(=O)Nc3c(cccc3)C(=O)N	SAVI-Space-2024	rxn6038_0_a_kill_0	EN300-20247	O(c1c(N)cc(cc1)C)C	EN300-00716	S1c2c(cc([N+](=O)O)cc2)C=C1C(=O)O
S1c2c(cc([N+]([O-])=O)cc2)C=C1C(=O)Nc3c(OC)ccnc3	926	fCSFP4	0.675	rxn6038_0_a_kill_0____EN300-61074____EN300-00716	N/A	S1c2c(cc([N+]([O-])=O)cc2)C=C1C(=O)Nc3c(cccc3)C(=O)N	SAVI-Space-2024	rxn6038_0_a_kill_0	EN300-61074	O(c1c(N)cncc1)C	EN300-00716	S1c2c(cc([N+](=O)O)cc2)C=C1C(=O)O
S1c2c(cc([N+]([O-])=O)cc2)C=C1C(=O)Nc3c(OCC)ccc([N+]([O-])=O)c3	927	fCSFP4	0.675	rxn6038_0_a_kill_0____EN300-195001____EN300-00716	N/A	S1c2c(cc([N+]([O-])=O)cc2)C=C1C(=O)Nc3c(cccc3)C(=O)N	SAVI-Space-2024	rxn6038_0_a_kill_0	EN300-195001	O=[N+](O)c1cc(N)c(OCC)cc1	EN300-00716	S1c2c(cc([N+](=O)O)cc2)C=C1C(=O)O
S1c2c(cc([N+]([O-])=O)cc2)C=C1C(=O)Nc3c([N+]([O-])=O)ccc(N(C)C)c3	928	fCSFP4	0.675	rxn6038_0_a_kill_0____EN300-1084753____EN300-00716	N/A	S1c2c(cc([N+]([O-])=O)cc2)C=C1C(=O)Nc3c(cccc3)C(=O)N	SAVI-Space-2024	rxn6038_0_a_kill_0	EN300-1084753	O=[N+](O)c1c(N)cc(N(C)C)cc1	EN300-00716	S1c2c(cc([N+](=O)O)cc2)C=C1C(=O)O
S1c2c(cc([N+]([O-])=O)cc2)C=C1C(=O)Nc3c(ccc(C#C)c3)C	929	fCSFP4	0.675	rxn6038_0_a_kill_0____EN300-6461477____EN300-00716	N/A	S1c2c(cc([N+]([O-])=O)cc2)C=C1C(=O)Nc3c(cccc3)C(=O)N	SAVI-Space-2024	rxn6038_0_a_kill_0	EN300-6461477	Nc1c(ccc(C#C)c1)C	EN300-00716	S1c2c(cc([N+](=O)O)cc2)C=C1C(=O)O
S1c2c(cc([N+]([O-])=O)cc2)C=C1C(=O)Nc3c(ccc(C#N)c3)C	930	fCSFP4	0.675	rxn6038_0_a_kill_0____EN300-59664 EN300-60820"____EN300-00716"	N/A	S1c2c(cc([N+]([O-])=O)cc2)C=C1C(=O)Nc3c(cccc3)C(=O)N	SAVI-Space-2024	rxn6038_0_a_kill_0	EN300-59664 EN300-60820""	N#Cc1cc(N)c(cc1)C	EN300-00716	S1c2c(cc([N+](=O)O)cc2)C=C1C(=O)O
S1c2c(cc([N+]([O-])=O)cc2)C=C1C(=O)Nc3c(ccc(F)c3)C=O	931	fCSFP4	0.675	rxn6038_0_a_kill_0____EN300-7279731____EN300-00716	N/A	S1c2c(cc([N+]([O-])=O)cc2)C=C1C(=O)Nc3c(cccc3)C(=O)N	SAVI-Space-2024	rxn6038_0_a_kill_0	EN300-7279731	Fc1cc(N)c(cc1)C=O	EN300-00716	S1c2c(cc([N+](=O)O)cc2)C=C1C(=O)O
S1c2c(cc([N+]([O-])=O)cc2)C=C1C(=O)Nc3c(ccc(c3)C(C)(C)C)C(C)(C)C	932	fCSFP4	0.675	rxn6038_0_a_kill_0____EN300-27779116 EN300-7422774"____EN300-00716"	N/A	S1c2c(cc([N+]([O-])=O)cc2)C=C1C(=O)Nc3c(cccc3)C(=O)N	SAVI-Space-2024	rxn6038_0_a_kill_0	EN300-27779116 EN300-7422774""	Nc1c(ccc(c1)C(C)(C)C)C(C)(C)C	EN300-00716	S1c2c(cc([N+](=O)O)cc2)C=C1C(=O)O
S1c2c(cc([N+]([O-])=O)cc2)C=C1C(=O)Nc3c(ccc(c3)C)C=O	933	fCSFP4	0.675	rxn6038_0_a_kill_0____EN300-133035____EN300-00716	N/A	S1c2c(cc([N+]([O-])=O)cc2)C=C1C(=O)Nc3c(cccc3)C(=O)N	SAVI-Space-2024	rxn6038_0_a_kill_0	EN300-133035	O=Cc1c(N)cc(cc1)C	EN300-00716	S1c2c(cc([N+](=O)O)cc2)C=C1C(=O)O
S1c2c(cc([N+]([O-])=O)cc2)C=C1C(=O)Nc3c(ccc(c3)C)CC	934	fCSFP4	0.675	rxn6038_0_a_kill_0____EN300-2928411____EN300-00716	N/A	S1c2c(cc([N+]([O-])=O)cc2)C=C1C(=O)Nc3c(cccc3)C(=O)N	SAVI-Space-2024	rxn6038_0_a_kill_0	EN300-2928411	Nc1c(ccc(c1)C)CC	EN300-00716	S1c2c(cc([N+](=O)O)cc2)C=C1C(=O)O
S1c2c(cc([N+]([O-])=O)cc2)C=C1C(=O)Nc3c(ccc(c3)C4CC4)C5CC5	935	fCSFP4	0.675	rxn6038_0_a_kill_0____EN300-37336399____EN300-00716	N/A	S1c2c(cc([N+]([O-])=O)cc2)C=C1C(=O)Nc3c(cccc3)C(=O)N	SAVI-Space-2024	rxn6038_0_a_kill_0	EN300-37336399	Nc1c(ccc(c1)C2CC2)C3CC3	EN300-00716	S1c2c(cc([N+](=O)O)cc2)C=C1C(=O)O
S1c2c(cc([N+]([O-])=O)cc2)C=C1C(=O)Nc3c(ccnc3)C=C	936	fCSFP4	0.675	rxn6038_0_a_kill_0____EN300-2978190____EN300-00716	N/A	S1c2c(cc([N+]([O-])=O)cc2)C=C1C(=O)Nc3c(cccc3)C(=O)N	SAVI-Space-2024	rxn6038_0_a_kill_0	EN300-2978190	n1cc(N)c(cc1)C=C	EN300-00716	S1c2c(cc([N+](=O)O)cc2)C=C1C(=O)O
S1c2c(cc([N+]([O-])=O)cc2)C=C1C(=O)Nc3c(ccnc3)CC	937	fCSFP4	0.675	rxn6038_0_a_kill_0____EN300-264704____EN300-00716	N/A	S1c2c(cc([N+]([O-])=O)cc2)C=C1C(=O)Nc3c(cccc3)C(=O)N	SAVI-Space-2024	rxn6038_0_a_kill_0	EN300-264704	n1cc(N)c(cc1)CC	EN300-00716	S1c2c(cc([N+](=O)O)cc2)C=C1C(=O)O
S1c2c(cc([N+]([O-])=O)cc2)C=C1C(=O)Nc3cc(c(c4ccccc4)cc3)C	938	fCSFP4	0.675	rxn6038_0_a_kill_0____EN300-136797____EN300-00716	N/A	S1c2c(cc([N+]([O-])=O)cc2)C=C1C(=O)Nc3c(cccc3)C(=O)N	SAVI-Space-2024	rxn6038_0_a_kill_0	EN300-136797	Nc1cc(c(c2ccccc2)cc1)C	EN300-00716	S1c2c(cc([N+](=O)O)cc2)C=C1C(=O)O
S(=O)(=O)(N)c1c(NC(=O)C=2Sc3c(cc([N+]([O-])=O)cc3)C2)ccc([N+]([O-])=O)c1	939	fCSFP4	0.675	rxn6038_0_a_kill_0____EN300-220859____EN300-00716	N/A	S1c2c(cc([N+]([O-])=O)cc2)C=C1C(=O)Nc3c(cccc3)C(=O)N	SAVI-Space-2024	rxn6038_0_a_kill_0	EN300-220859	S(=O)(=O)(N)c1c(N)ccc([N+](=O)O)c1	EN300-00716	S1c2c(cc([N+](=O)O)cc2)C=C1C(=O)O
S(=O)(=O)(N)c1c([N+]([O-])=O)cccc1NC(=O)C=2Sc3c(cc([N+]([O-])=O)cc3)C2	940	fCSFP4	0.675	rxn6038_0_a_kill_0____EN300-262566____EN300-00716	N/A	S1c2c(cc([N+]([O-])=O)cc2)C=C1C(=O)Nc3c(cccc3)C(=O)N	SAVI-Space-2024	rxn6038_0_a_kill_0	EN300-262566	S(=O)(=O)(N)c1c([N+](=O)O)cccc1N	EN300-00716	S1c2c(cc([N+](=O)O)cc2)C=C1C(=O)O
S(c1ncccc1NC(=O)C=2Sc3c(cc([N+]([O-])=O)cc3)C2)c4ccccc4	941	fCSFP4	0.675	rxn6038_0_a_kill_0____EN300-68943____EN300-00716	N/A	S1c2c(cc([N+]([O-])=O)cc2)C=C1C(=O)Nc3c(cccc3)C(=O)N	SAVI-Space-2024	rxn6038_0_a_kill_0	EN300-68943	S(c1ncccc1N)c2ccccc2	EN300-00716	S1c2c(cc([N+](=O)O)cc2)C=C1C(=O)O
S1c2c(cc([N+]([O-])=O)cc2)C=C1C(=O)Nc3c(N(C)C)cc(cc3)C([O-])=O	942	fCSFP4	0.675	rxn6038_0_a_kill_0____EN300-175917____EN300-00716	N/A	S1c2c(cc([N+]([O-])=O)cc2)C=C1C(=O)Nc3c(cccc3)C(=O)N	SAVI-Space-2024	rxn6038_0_a_kill_0	EN300-175917	O=C(OC)c1cc(N(C)C)c(N)cc1	EN300-00716	S1c2c(cc([N+](=O)O)cc2)C=C1C(=O)O
S1c2c(cc([N+]([O-])=O)cc2)C=C1C(=O)Nc3c(Oc4ccccc4)nccc3	943	fCSFP4	0.675	rxn6038_0_a_kill_0____EN300-36953____EN300-00716	N/A	S1c2c(cc([N+]([O-])=O)cc2)C=C1C(=O)Nc3c(cccc3)C(=O)N	SAVI-Space-2024	rxn6038_0_a_kill_0	EN300-36953	O(c1ncccc1N)c2ccccc2	EN300-00716	S1c2c(cc([N+](=O)O)cc2)C=C1C(=O)O
S(=O)(=N)(c1c(NC(=O)C=2Sc3c(cc([N+]([O-])=O)cc3)C2)cccc1)C	944	fCSFP4	0.674	rxn6038_0_a_kill_0____EN300-307766____EN300-00716	N/A	S1c2c(cc([N+]([O-])=O)cc2)C=C1C(=O)Nc3c(cccc3)C(=O)N	SAVI-Space-2024	rxn6038_0_a_kill_0	EN300-307766	S(=O)(=N)(c1c(N)cccc1)C	EN300-00716	S1c2c(cc([N+](=O)O)cc2)C=C1C(=O)O
S(=O)(=O)(N(C)C)c1c(NC(=O)C=2Sc3c(cc([N+]([O-])=O)cc3)C2)cccc1	945	fCSFP4	0.674	rxn6038_0_a_kill_0____EN300-196029____EN300-00716	N/A	S1c2c(cc([N+]([O-])=O)cc2)C=C1C(=O)Nc3c(cccc3)C(=O)N	SAVI-Space-2024	rxn6038_0_a_kill_0	EN300-196029	S(=O)(=O)(N(C)C)c1c(N)cccc1	EN300-00716	S1c2c(cc([N+](=O)O)cc2)C=C1C(=O)O
S(=O)(=O)(c1c(NC(=O)C=2Sc3c(cc([N+]([O-])=O)cc3)C2)cccc1)C(C)C	946	fCSFP4	0.674	rxn6038_0_a_kill_0____EN300-65799____EN300-00716	N/A	S1c2c(cc([N+]([O-])=O)cc2)C=C1C(=O)Nc3c(cccc3)C(=O)N	SAVI-Space-2024	rxn6038_0_a_kill_0	EN300-65799	S(=O)(=O)(c1c(N)cccc1)C(C)C	EN300-00716	S1c2c(cc([N+](=O)O)cc2)C=C1C(=O)O
S(c1c(NC(=O)C=2Sc3c(cc([N+]([O-])=O)cc3)C2)cccc1)CC4=CSC=C4	947	fCSFP4	0.674	rxn6038_0_a_kill_0____EN300-15313____EN300-00716	N/A	S1c2c(cc([N+]([O-])=O)cc2)C=C1C(=O)Nc3c(cccc3)C(=O)N	SAVI-Space-2024	rxn6038_0_a_kill_0	EN300-15313	S(c1c(N)cccc1)CC2=CSC=C2	EN300-00716	S1c2c(cc([N+](=O)O)cc2)C=C1C(=O)O
S(c1ncccn1)Cc2c(NC(=O)C=3Sc4c(cc([N+]([O-])=O)cc4)C3)cccc2	948	fCSFP4	0.674	rxn6038_0_a_kill_0____EN300-42365____EN300-00716	N/A	S1c2c(cc([N+]([O-])=O)cc2)C=C1C(=O)Nc3c(cccc3)C(=O)N	SAVI-Space-2024	rxn6038_0_a_kill_0	EN300-42365	S(c1ncccn1)Cc2c(N)cccc2	EN300-00716	S1c2c(cc([N+](=O)O)cc2)C=C1C(=O)O
S1c2c(cc([N+]([O-])=O)cc2)C=C1C(=O)Nc3c(N4CC[NH+](CC)CC4)cccc3	949	fCSFP4	0.674	rxn6038_0_a_kill_0____EN300-11778____EN300-00716	N/A	S1c2c(cc([N+]([O-])=O)cc2)C=C1C(=O)Nc3c(cccc3)C(=O)N	SAVI-Space-2024	rxn6038_0_a_kill_0	EN300-11778	N1(c2c(N)cccc2)CCN(CC)CC1	EN300-00716	S1c2c(cc([N+](=O)O)cc2)C=C1C(=O)O
S1c2c(cc([N+]([O-])=O)cc2)C=C1C(=O)Nc3c(OC4CCOCC4)cccc3	950	fCSFP4	0.674	rxn6038_0_a_kill_0____EN300-2763973____EN300-00716	N/A	S1c2c(cc([N+]([O-])=O)cc2)C=C1C(=O)Nc3c(cccc3)C(=O)N	SAVI-Space-2024	rxn6038_0_a_kill_0	EN300-2763973	O(c1c(N)cccc1)C2CCOCC2	EN300-00716	S1c2c(cc([N+](=O)O)cc2)C=C1C(=O)O
S1c2c(cc([N+]([O-])=O)cc2)C=C1C(=O)Nc3c(c4c(F)cccc4)cc(cc3)C	951	fCSFP4	0.674	rxn6038_0_a_kill_0____EN300-7542759____EN300-00716	N/A	S1c2c(cc([N+]([O-])=O)cc2)C=C1C(=O)Nc3c(cccc3)C(=O)N	SAVI-Space-2024	rxn6038_0_a_kill_0	EN300-7542759	Fc1c(c2c(N)ccc(c2)C)cccc1	EN300-00716	S1c2c(cc([N+](=O)O)cc2)C=C1C(=O)O
S1c2c(cc([N+]([O-])=O)cc2)C=C1C(=O)Nc3c(c4nccnc4)cccc3	952	fCSFP4	0.674	rxn6038_0_a_kill_0____EN300-51815425____EN300-00716	N/A	S1c2c(cc([N+]([O-])=O)cc2)C=C1C(=O)Nc3c(cccc3)C(=O)N	SAVI-Space-2024	rxn6038_0_a_kill_0	EN300-51815425	n1c(c2c(N)cccc2)cncc1	EN300-00716	S1c2c(cc([N+](=O)O)cc2)C=C1C(=O)O
S1c2c(cc([N+]([O-])=O)cc2)C=C1C(=O)Nc3c(cccc3)C4COCC4	953	fCSFP4	0.674	rxn6038_0_a_kill_0____EN300-7885418____EN300-00716	N/A	S1c2c(cc([N+]([O-])=O)cc2)C=C1C(=O)Nc3c(cccc3)C(=O)N	SAVI-Space-2024	rxn6038_0_a_kill_0	EN300-7885418	O1CC(c2c(N)cccc2)CC1	EN300-00716	S1c2c(cc([N+](=O)O)cc2)C=C1C(=O)O
S1c2c(cc([N+]([O-])=O)cc2)C=C1C(=O)Nc3c(cccc3)C[NH+]4CCOCC4	954	fCSFP4	0.674	rxn6038_0_a_kill_0____EN300-50094____EN300-00716	N/A	S1c2c(cc([N+]([O-])=O)cc2)C=C1C(=O)Nc3c(cccc3)C(=O)N	SAVI-Space-2024	rxn6038_0_a_kill_0	EN300-50094	O1CCN(Cc2c(N)cccc2)CC1	EN300-00716	S1c2c(cc([N+](=O)O)cc2)C=C1C(=O)O
S1c2c(cc([N+]([O-])=O)cc2)C=C1C(=O)Nc3c(cccc3)C[NH+]4CCSCC4	955	fCSFP4	0.674	rxn6038_0_a_kill_0____EN300-60111____EN300-00716	N/A	S1c2c(cc([N+]([O-])=O)cc2)C=C1C(=O)Nc3c(cccc3)C(=O)N	SAVI-Space-2024	rxn6038_0_a_kill_0	EN300-60111	S1CCN(Cc2c(N)cccc2)CC1	EN300-00716	S1c2c(cc([N+](=O)O)cc2)C=C1C(=O)O
S1c2c(cc([N+]([O-])=O)cc2)C=C1C(=O)Nc3c(cccc3)C[NH+]4CC[NH+](CC4)C	956	fCSFP4	0.674	rxn6038_0_a_kill_0____EN300-23526761____EN300-00716	N/A	S1c2c(cc([N+]([O-])=O)cc2)C=C1C(=O)Nc3c(cccc3)C(=O)N	SAVI-Space-2024	rxn6038_0_a_kill_0	EN300-23526761	N1(Cc2c(N)cccc2)CCN(CC1)C	EN300-00716	S1c2c(cc([N+](=O)O)cc2)C=C1C(=O)O
S1c2c(c([N+]([O-])=O)ccc2)C=C1C(=O)Nc3c(cc(N(C)C)cc3)C(=O)N	957	fCSFP4	0.674	rxn6038_0_a_kill_0____EN300-122943____EN300-7431553	N/A	S1c2c(cc([N+]([O-])=O)cc2)C=C1C(=O)Nc3c(cccc3)C(=O)N	SAVI-Space-2024	rxn6038_0_a_kill_0	EN300-122943	O=C(N)c1c(N)ccc(N(C)C)c1	EN300-7431553	S1c2c(c([N+](=O)O)ccc2)C=C1C(=O)O
S1c2c(cc([N+]([O-])=O)cc2)C=C1C(=O)Nc3cc4c(cc(OC)cc4)cc3	958	fCSFP4	0.673	rxn6038_0_a_kill_0____EN300-201890____EN300-00716	N/A	S1c2c(cc([N+]([O-])=O)cc2)C=C1C(=O)Nc3c(cccc3)C(=O)N	SAVI-Space-2024	rxn6038_0_a_kill_0	EN300-201890	O(c1cc2c(cc(N)cc2)cc1)C	EN300-00716	S1c2c(cc([N+](=O)O)cc2)C=C1C(=O)O
S1c2c(cc([N+]([O-])=O)cc2)C=C1C(=O)Nc3cc4c(ccnc4)cc3	959	fCSFP4	0.673	rxn6038_0_a_kill_0____EN300-102435 EN300-1664792"____EN300-00716"	N/A	S1c2c(cc([N+]([O-])=O)cc2)C=C1C(=O)Nc3c(cccc3)C(=O)N	SAVI-Space-2024	rxn6038_0_a_kill_0	EN300-102435 EN300-1664792""	n1cc2c(cc1)ccc(N)c2	EN300-00716	S1c2c(cc([N+](=O)O)cc2)C=C1C(=O)O
S1c2c(cc([N+]([O-])=O)cc2)C=C1C(=O)Nc3cc4c(cncc4)cc3	960	fCSFP4	0.673	rxn6038_0_a_kill_0____EN300-91889 EN300-1699717"____EN300-00716"	N/A	S1c2c(cc([N+]([O-])=O)cc2)C=C1C(=O)Nc3c(cccc3)C(=O)N	SAVI-Space-2024	rxn6038_0_a_kill_0	EN300-91889 EN300-1699717""	n1cc2c(cc(N)cc2)cc1	EN300-00716	S1c2c(cc([N+](=O)O)cc2)C=C1C(=O)O
S1c2c(cc([N+]([O-])=O)cc2)C=C1C(=O)Nc3ccc(N(C)C)cc3	961	fCSFP4	0.673	rxn6038_0_a_kill_0____EN300-18618____EN300-00716	N/A	S1c2c(cc([N+]([O-])=O)cc2)C=C1C(=O)Nc3c(cccc3)C(=O)N	SAVI-Space-2024	rxn6038_0_a_kill_0	EN300-18618	N(c1ccc(N)cc1)(C)C	EN300-00716	S1c2c(cc([N+](=O)O)cc2)C=C1C(=O)O
S1c2c(cc([N+]([O-])=O)cc2)C=C1C(=O)Nc3ccc(c4ccncc4)cc3	962	fCSFP4	0.673	rxn6038_0_a_kill_0____EN300-212990____EN300-00716	N/A	S1c2c(cc([N+]([O-])=O)cc2)C=C1C(=O)Nc3c(cccc3)C(=O)N	SAVI-Space-2024	rxn6038_0_a_kill_0	EN300-212990	n1ccc(c2ccc(N)cc2)cc1	EN300-00716	S1c2c(cc([N+](=O)O)cc2)C=C1C(=O)O
S1c2c(cc([N+]([O-])=O)cc2)C=C1C(=O)Nc3ccc(cc3)C(C)C	963	fCSFP4	0.673	rxn6038_0_a_kill_0____EN300-19996____EN300-00716	N/A	S1c2c(cc([N+]([O-])=O)cc2)C=C1C(=O)Nc3c(cccc3)C(=O)N	SAVI-Space-2024	rxn6038_0_a_kill_0	EN300-19996	Nc1ccc(cc1)C(C)C	EN300-00716	S1c2c(cc([N+](=O)O)cc2)C=C1C(=O)O
S1c2c(cc([N+]([O-])=O)cc2)C=C1C(=O)Nc3ccc(cc3)CCO	964	fCSFP4	0.673	rxn6038_0_a_kill_0____EN300-8520249____EN300-00716	N/A	S1c2c(cc([N+]([O-])=O)cc2)C=C1C(=O)Nc3c(cccc3)C(=O)N	SAVI-Space-2024	rxn6038_0_a_kill_0	EN300-8520249	O(C(C)(C)C)CCc1ccc(N)cc1	EN300-00716	S1c2c(cc([N+](=O)O)cc2)C=C1C(=O)O
S1c2c(cc([N+]([O-])=O)cc2)C=C1C(=O)Nc3cnncc3	965	fCSFP4	0.673	rxn6038_0_a_kill_0____EN300-72823____EN300-00716	N/A	S1c2c(cc([N+]([O-])=O)cc2)C=C1C(=O)Nc3c(cccc3)C(=O)N	SAVI-Space-2024	rxn6038_0_a_kill_0	EN300-72823	n1nccc(N)c1	EN300-00716	S1c2c(cc([N+](=O)O)cc2)C=C1C(=O)O
S1c2c(cc(F)cc2)C=C1C(=O)Nc3c(F)cc(F)c(c3)C(=O)N	966	fCSFP4	0.672	rxn6038_0_a_kill_0____EN300-31700____EN300-11818	N/A	S1c2c(cc([N+]([O-])=O)cc2)C=C1C(=O)Nc3c(cccc3)C(=O)N	SAVI-Space-2024	rxn6038_0_a_kill_0	EN300-31700	Fc1c(N)cc(c(F)c1)C(=O)N	EN300-11818	S1c2c(cc(F)cc2)C=C1C(=O)O
S1c2c(cc([N+]([O-])=O)cc2)C=C1C(=O)Nc3c[n+]([O-])ccc3	967	fCSFP4	0.672	rxn6038_0_a_kill_0____EN300-307413____EN300-00716	N/A	S1c2c(cc([N+]([O-])=O)cc2)C=C1C(=O)Nc3c(cccc3)C(=O)N	SAVI-Space-2024	rxn6038_0_a_kill_0	EN300-307413	O[n+]1cc(N)ccc1	EN300-00716	S1c2c(cc([N+](=O)O)cc2)C=C1C(=O)O
S1c2c(cc([N+]([O-])=O)cc2)C=C1C(=O)Nc3cc(N(C)C)ccc3	968	fCSFP4	0.672	rxn6038_0_a_kill_0____EN300-33891____EN300-00716	N/A	S1c2c(cc([N+]([O-])=O)cc2)C=C1C(=O)Nc3c(cccc3)C(=O)N	SAVI-Space-2024	rxn6038_0_a_kill_0	EN300-33891	N(c1cc(N)ccc1)(C)C	EN300-00716	S1c2c(cc([N+](=O)O)cc2)C=C1C(=O)O
S1c2c(cc([N+]([O-])=O)cc2)C=C1C(=O)Nc3cc(c4ccc(cc4)C)ccc3	969	fCSFP4	0.672	rxn6038_0_a_kill_0____EN300-7424142____EN300-00716	N/A	S1c2c(cc([N+]([O-])=O)cc2)C=C1C(=O)Nc3c(cccc3)C(=O)N	SAVI-Space-2024	rxn6038_0_a_kill_0	EN300-7424142	Nc1cc(c2ccc(cc2)C)ccc1	EN300-00716	S1c2c(cc([N+](=O)O)cc2)C=C1C(=O)O
S1c2c(cc([N+]([O-])=O)cc2)C=C1C(=O)Nc3cc(c4ccncc4)ccc3	970	fCSFP4	0.672	rxn6038_0_a_kill_0____EN300-745515____EN300-00716	N/A	S1c2c(cc([N+]([O-])=O)cc2)C=C1C(=O)Nc3c(cccc3)C(=O)N	SAVI-Space-2024	rxn6038_0_a_kill_0	EN300-745515	n1ccc(c2cc(N)ccc2)cc1	EN300-00716	S1c2c(cc([N+](=O)O)cc2)C=C1C(=O)O
S1c2c(cc([N+]([O-])=O)cc2)C=C1C(=O)Nc3cc(ccc3)C(C)C	971	fCSFP4	0.672	rxn6038_0_a_kill_0____EN300-21207____EN300-00716	N/A	S1c2c(cc([N+]([O-])=O)cc2)C=C1C(=O)Nc3c(cccc3)C(=O)N	SAVI-Space-2024	rxn6038_0_a_kill_0	EN300-21207	Nc1cc(ccc1)C(C)C	EN300-00716	S1c2c(cc([N+](=O)O)cc2)C=C1C(=O)O
S1c2c(cc([N+]([O-])=O)cc2)C=C1C(=O)Nc3cc(ccc3)CCO	972	fCSFP4	0.672	rxn6038_0_a_kill_0____EN300-128100____EN300-00716	N/A	S1c2c(cc([N+]([O-])=O)cc2)C=C1C(=O)Nc3c(cccc3)C(=O)N	SAVI-Space-2024	rxn6038_0_a_kill_0	EN300-128100	O=C(OCCc1cc(N)ccc1)C	EN300-00716	S1c2c(cc([N+](=O)O)cc2)C=C1C(=O)O
S1c2c(cc([N+]([O-])=O)cc2)C=C1C(=O)Nc3ccc(N4C=CC=C4)cc3	973	fCSFP4	0.672	rxn6038_0_a_kill_0____EN300-96847____EN300-00716	N/A	S1c2c(cc([N+]([O-])=O)cc2)C=C1C(=O)Nc3c(cccc3)C(=O)N	SAVI-Space-2024	rxn6038_0_a_kill_0	EN300-96847	N1(c2ccc(N)cc2)C=CC=C1	EN300-00716	S1c2c(cc([N+](=O)O)cc2)C=C1C(=O)O
S1c2c(cc([N+]([O-])=O)cc2)C=C1C(=O)Nc3ccc(c4cc(F)ccc4)cc3	974	fCSFP4	0.672	rxn6038_0_a_kill_0____EN300-2687134____EN300-00716	N/A	S1c2c(cc([N+]([O-])=O)cc2)C=C1C(=O)Nc3c(cccc3)C(=O)N	SAVI-Space-2024	rxn6038_0_a_kill_0	EN300-2687134	Fc1cc(c2ccc(N)cc2)ccc1	EN300-00716	S1c2c(cc([N+](=O)O)cc2)C=C1C(=O)O
S1c2c(cc([N+]([O-])=O)cc2)C=C1C(=O)Nc3ccc(c4cc(ccc4)C)cc3	975	fCSFP4	0.672	rxn6038_0_a_kill_0____EN300-6746625____EN300-00716	N/A	S1c2c(cc([N+]([O-])=O)cc2)C=C1C(=O)Nc3c(cccc3)C(=O)N	SAVI-Space-2024	rxn6038_0_a_kill_0	EN300-6746625	Nc1ccc(c2cc(ccc2)C)cc1	EN300-00716	S1c2c(cc([N+](=O)O)cc2)C=C1C(=O)O
S1c2c(ccc(F)c2)C=C1C(=O)Nc3c(c(F)ccc3)C(=O)N	976	fCSFP4	0.672	rxn6038_0_a_kill_0____EN300-317036____EN300-13450	N/A	S1c2c(cc([N+]([O-])=O)cc2)C=C1C(=O)Nc3c(cccc3)C(=O)N	SAVI-Space-2024	rxn6038_0_a_kill_0	EN300-317036	Fc1c(c(N)ccc1)C(=O)N	EN300-13450	S1c2c(ccc(F)c2)C=C1C(=O)O
S1c2c(ccc(c2)C)C=C1C(=O)Nc3c(c(ccc3)C)C(=O)N	977	fCSFP4	0.672	rxn6038_0_a_kill_0____EN300-30883____EN300-125418	N/A	S1c2c(cc([N+]([O-])=O)cc2)C=C1C(=O)Nc3c(cccc3)C(=O)N	SAVI-Space-2024	rxn6038_0_a_kill_0	EN300-30883	O=C(N)c1c(N)cccc1C	EN300-125418	S1c2c(ccc(c2)C)C=C1C(=O)O
S1c2c(nccc2)C=C1C(=O)Nc3c(cccc3)C(=O)N	978	fCSFP4	0.672	rxn6038_0_a_kill_0____EN300-17791____EN300-122192	N/A	S1c2c(cc([N+]([O-])=O)cc2)C=C1C(=O)Nc3c(cccc3)C(=O)N	SAVI-Space-2024	rxn6038_0_a_kill_0	EN300-17791	O=C(N)c1c(N)cccc1	EN300-122192	S1c2c(nccc2)C=C1C(=O)O
S1c2c(cc([N+]([O-])=O)cc2)C=C1C(=O)Nc3c(F)c(F)cc(F)c3	979	fCSFP4	0.672	rxn6038_0_a_kill_0____EN300-65648____EN300-00716	N/A	S1c2c(cc([N+]([O-])=O)cc2)C=C1C(=O)Nc3c(cccc3)C(=O)N	SAVI-Space-2024	rxn6038_0_a_kill_0	EN300-65648	Fc1c(F)cc(F)cc1N	EN300-00716	S1c2c(cc([N+](=O)O)cc2)C=C1C(=O)O
S1c2c(cc([N+]([O-])=O)cc2)C=C1C(=O)Nc3c(c(cc(c3)C)C)C	980	fCSFP4	0.672	rxn6038_0_a_kill_0____EN300-1702298____EN300-00716	N/A	S1c2c(cc([N+]([O-])=O)cc2)C=C1C(=O)Nc3c(cccc3)C(=O)N	SAVI-Space-2024	rxn6038_0_a_kill_0	EN300-1702298	Nc1c(c(cc(c1)C)C)C	EN300-00716	S1c2c(cc([N+](=O)O)cc2)C=C1C(=O)O
S1c2c(cc([N+]([O-])=O)cc2)C=C1C(=O)Nc3cc(F)c([N+]([O-])=O)cc3	981	fCSFP4	0.672	rxn6038_0_a_kill_0____EN300-44948____EN300-00716	N/A	S1c2c(cc([N+]([O-])=O)cc2)C=C1C(=O)Nc3c(cccc3)C(=O)N	SAVI-Space-2024	rxn6038_0_a_kill_0	EN300-44948	Fc1c([N+](=O)O)ccc(N)c1	EN300-00716	S1c2c(cc([N+](=O)O)cc2)C=C1C(=O)O
S1c2c(cc([N+]([O-])=O)cc2)C=C1C(=O)Nc3cc(c([N+]([O-])=O)cc3)C	982	fCSFP4	0.672	rxn6038_0_a_kill_0____EN300-55738____EN300-00716	N/A	S1c2c(cc([N+]([O-])=O)cc2)C=C1C(=O)Nc3c(cccc3)C(=O)N	SAVI-Space-2024	rxn6038_0_a_kill_0	EN300-55738	O=[N+](O)c1c(cc(N)cc1)C	EN300-00716	S1c2c(cc([N+](=O)O)cc2)C=C1C(=O)O
S1c2c(ccc(F)c2)C=C1C(=O)Nc3c(cc(cc3)C)C(=O)N	983	fCSFP4	0.672	rxn6038_0_a_kill_0____EN300-253963____EN300-13450	N/A	S1c2c(cc([N+]([O-])=O)cc2)C=C1C(=O)Nc3c(cccc3)C(=O)N	SAVI-Space-2024	rxn6038_0_a_kill_0	EN300-253963	O=C(N)c1c(N)ccc(c1)C	EN300-13450	S1c2c(ccc(F)c2)C=C1C(=O)O
S1c2c(ccc(F)c2)C=C1C(=O)Nc3c(ccc(c3)C)C(=O)N	984	fCSFP4	0.672	rxn6038_0_a_kill_0____EN300-267676____EN300-13450	N/A	S1c2c(cc([N+]([O-])=O)cc2)C=C1C(=O)Nc3c(cccc3)C(=O)N	SAVI-Space-2024	rxn6038_0_a_kill_0	EN300-267676	O=C(N)c1c(N)cc(cc1)C	EN300-13450	S1c2c(ccc(F)c2)C=C1C(=O)O
S1c2c(ccc(c2)C)C=C1C(=O)Nc3c(cc(F)cc3)C(=O)N	985	fCSFP4	0.672	rxn6038_0_a_kill_0____EN300-43370____EN300-125418	N/A	S1c2c(cc([N+]([O-])=O)cc2)C=C1C(=O)Nc3c(cccc3)C(=O)N	SAVI-Space-2024	rxn6038_0_a_kill_0	EN300-43370	Fc1cc(c(N)cc1)C(=O)N	EN300-125418	S1c2c(ccc(c2)C)C=C1C(=O)O
S1c2c(ccc(c2)C)C=C1C(=O)Nc3c(ccc(F)c3)C(=O)N	986	fCSFP4	0.672	rxn6038_0_a_kill_0____EN300-41736____EN300-125418	N/A	S1c2c(cc([N+]([O-])=O)cc2)C=C1C(=O)Nc3c(cccc3)C(=O)N	SAVI-Space-2024	rxn6038_0_a_kill_0	EN300-41736	Fc1cc(N)c(cc1)C(=O)N	EN300-125418	S1c2c(ccc(c2)C)C=C1C(=O)O
S1c2c(cc(C#N)cc2)C=C1C(=O)Nc3c(ccc(c3)C([O-])=O)C(=O)N	987	fCSFP4	0.672	rxn6038_0_a_kill_0____EN300-7387674____EN300-7407396	N/A	S1c2c(cc([N+]([O-])=O)cc2)C=C1C(=O)Nc3c(cccc3)C(=O)N	SAVI-Space-2024	rxn6038_0_a_kill_0	EN300-7387674	O=C(OC)c1cc(N)c(cc1)C(=O)N	EN300-7407396	S1c2c(cc(C#N)cc2)C=C1C(=O)O
S1c2c(cc([N+]([O-])=O)cc2)C=C1C(=O)NC3=C(SC=C3)C#N	988	fCSFP4	0.672	rxn6038_0_a_kill_0____EN300-262435____EN300-00716	N/A	S1c2c(cc([N+]([O-])=O)cc2)C=C1C(=O)Nc3c(cccc3)C(=O)N	SAVI-Space-2024	rxn6038_0_a_kill_0	EN300-262435	S1C(C#N)=C(N)C=C1	EN300-00716	S1c2c(cc([N+](=O)O)cc2)C=C1C(=O)O
S1c2c(cc([N+]([O-])=O)cc2)C=C1C(=O)NC=3C(=CSC3)C4CC4	989	fCSFP4	0.672	rxn6038_0_a_kill_0____EN300-39847977____EN300-00716	N/A	S1c2c(cc([N+]([O-])=O)cc2)C=C1C(=O)Nc3c(cccc3)C(=O)N	SAVI-Space-2024	rxn6038_0_a_kill_0	EN300-39847977	S1C=C(N)C(=C1)C2CC2	EN300-00716	S1c2c(cc([N+](=O)O)cc2)C=C1C(=O)O
S1c2c(cc([N+]([O-])=O)cc2)C=C1C(=O)Nc3c(F)c(c(F)cc3)C	990	fCSFP4	0.672	rxn6038_0_a_kill_0____EN300-27148177____EN300-00716	N/A	S1c2c(cc([N+]([O-])=O)cc2)C=C1C(=O)Nc3c(cccc3)C(=O)N	SAVI-Space-2024	rxn6038_0_a_kill_0	EN300-27148177	Fc1c(N)ccc(F)c1C	EN300-00716	S1c2c(cc([N+](=O)O)cc2)C=C1C(=O)O
S1c2c(cc([N+]([O-])=O)cc2)C=C1C(=O)Nc3c(F)cc(cc3F)C(=[NH2+])N	991	fCSFP4	0.672	rxn6038_0_a_kill_0____EN300-215745 EN300-203667"____EN300-00716"	N/A	S1c2c(cc([N+]([O-])=O)cc2)C=C1C(=O)Nc3c(cccc3)C(=O)N	SAVI-Space-2024	rxn6038_0_a_kill_0	EN300-215745 EN300-203667""	Fc1c(N)c(F)cc(c1)C(=N)N	EN300-00716	S1c2c(cc([N+](=O)O)cc2)C=C1C(=O)O
S1c2c(cc([N+]([O-])=O)cc2)C=C1C(=O)Nc3c(F)nc(F)cc3	992	fCSFP4	0.672	rxn6038_0_a_kill_0____EN300-98251____EN300-00716	N/A	S1c2c(cc([N+]([O-])=O)cc2)C=C1C(=O)Nc3c(cccc3)C(=O)N	SAVI-Space-2024	rxn6038_0_a_kill_0	EN300-98251	Fc1nc(F)ccc1N	EN300-00716	S1c2c(cc([N+](=O)O)cc2)C=C1C(=O)O
S1c2c(cc([N+]([O-])=O)cc2)C=C1C(=O)Nc3c(OC)cnnc3	993	fCSFP4	0.672	rxn6038_0_a_kill_0____EN300-39672535____EN300-00716	N/A	S1c2c(cc([N+]([O-])=O)cc2)C=C1C(=O)Nc3c(cccc3)C(=O)N	SAVI-Space-2024	rxn6038_0_a_kill_0	EN300-39672535	O(c1c(N)cnnc1)C	EN300-00716	S1c2c(cc([N+](=O)O)cc2)C=C1C(=O)O
S1c2c(cc([N+]([O-])=O)cc2)C=C1C(=O)Nc3c(nc(cc3)C)C	994	fCSFP4	0.672	rxn6038_0_a_kill_0____EN300-95937____EN300-00716	N/A	S1c2c(cc([N+]([O-])=O)cc2)C=C1C(=O)Nc3c(cccc3)C(=O)N	SAVI-Space-2024	rxn6038_0_a_kill_0	EN300-95937	n1c(c(N)ccc1C)C	EN300-00716	S1c2c(cc([N+](=O)O)cc2)C=C1C(=O)O
S1c2c(cc([N+]([O-])=O)cc2)C=C1C(=O)Nc3c(nncc3)C	995	fCSFP4	0.672	rxn6038_0_a_kill_0____EN300-128201____EN300-00716	N/A	S1c2c(cc([N+]([O-])=O)cc2)C=C1C(=O)Nc3c(cccc3)C(=O)N	SAVI-Space-2024	rxn6038_0_a_kill_0	EN300-128201	n1nccc(N)c1C	EN300-00716	S1c2c(cc([N+](=O)O)cc2)C=C1C(=O)O
S(Cc1c(c(NC(=O)C=2Sc3c(cc([N+]([O-])=O)cc3)C2)ccc1)C)C	996	fCSFP4	0.672	rxn6038_0_a_kill_0____EN300-79706____EN300-00716	N/A	S1c2c(cc([N+]([O-])=O)cc2)C=C1C(=O)Nc3c(cccc3)C(=O)N	SAVI-Space-2024	rxn6038_0_a_kill_0	EN300-79706	S(Cc1c(c(N)ccc1)C)C	EN300-00716	S1c2c(cc([N+](=O)O)cc2)C=C1C(=O)O
S1N=C(C([O-])=O)C(NC(=O)C=2Sc3c(cc([N+]([O-])=O)cc3)C2)=C1	997	fCSFP4	0.672	rxn6038_0_a_kill_0____EN300-103167____EN300-00716	N/A	S1c2c(cc([N+]([O-])=O)cc2)C=C1C(=O)Nc3c(cccc3)C(=O)N	SAVI-Space-2024	rxn6038_0_a_kill_0	EN300-103167	S1N=C(C(=O)OC)C(N)=C1	EN300-00716	S1c2c(cc([N+](=O)O)cc2)C=C1C(=O)O
S1c2c(c([N+]([O-])=O)ccc2)C=C1C(=O)Nc3c(cccc3)C(=O)C	998	fCSFP4	0.672	rxn6038_0_a_kill_0____EN300-18094____EN300-7431553	N/A	S1c2c(cc([N+]([O-])=O)cc2)C=C1C(=O)Nc3c(cccc3)C(=O)N	SAVI-Space-2024	rxn6038_0_a_kill_0	EN300-18094	O=C(c1c(N)cccc1)C	EN300-7431553	S1c2c(c([N+](=O)O)ccc2)C=C1C(=O)O
S1c2c(cc([N+]([O-])=O)cc2)C=C1C(=O)NC3=C(SC(=C3)C)C([O-])=O	999	fCSFP4	0.672	rxn6038_0_a_kill_0____EN300-260448____EN300-00716	N/A	S1c2c(cc([N+]([O-])=O)cc2)C=C1C(=O)Nc3c(cccc3)C(=O)N	SAVI-Space-2024	rxn6038_0_a_kill_0	EN300-260448	S1C(C(=O)OC)=C(N)C=C1C	EN300-00716	S1c2c(cc([N+](=O)O)cc2)C=C1C(=O)O
S1c2c(cc([N+]([O-])=O)cc2)C=C1C(=O)NC=3C(=NNC3)C([O-])=O	1000	fCSFP4	0.672	rxn6038_0_a_kill_0____EN300-137313____EN300-00716	N/A	S1c2c(cc([N+]([O-])=O)cc2)C=C1C(=O)Nc3c(cccc3)C(=O)N	SAVI-Space-2024	rxn6038_0_a_kill_0	EN300-137313	O=C(OC)C1=NNC=C1N	EN300-00716	S1c2c(cc([N+](=O)O)cc2)C=C1C(=O)O
S1c2c(cc([N+]([O-])=O)cc2)C=C1C(=O)Nc3c(F)c(F)ccc3C(=O)C	1001	fCSFP4	0.672	rxn6038_0_a_kill_0____EN300-23243724____EN300-00716	N/A	S1c2c(cc([N+]([O-])=O)cc2)C=C1C(=O)Nc3c(cccc3)C(=O)N	SAVI-Space-2024	rxn6038_0_a_kill_0	EN300-23243724	Fc1c(F)ccc(c1N)C(=O)C	EN300-00716	S1c2c(cc([N+](=O)O)cc2)C=C1C(=O)O
S1c2c(cc([N+]([O-])=O)cc2)C=C1C(=O)Nc3c(F)c(c4ccncc4)ccc3	1002	fCSFP4	0.672	rxn6038_0_a_kill_0____EN300-26620133____EN300-00716	N/A	S1c2c(cc([N+]([O-])=O)cc2)C=C1C(=O)Nc3c(cccc3)C(=O)N	SAVI-Space-2024	rxn6038_0_a_kill_0	EN300-26620133	Fc1c(N)cccc1c2ccncc2	EN300-00716	S1c2c(cc([N+](=O)O)cc2)C=C1C(=O)O
S1c2c(cc([N+]([O-])=O)cc2)C=C1C(=O)Nc3c(F)c(ccc3)C4CC4	1003	fCSFP4	0.672	rxn6038_0_a_kill_0____EN300-27698984____EN300-00716	N/A	S1c2c(cc([N+]([O-])=O)cc2)C=C1C(=O)Nc3c(cccc3)C(=O)N	SAVI-Space-2024	rxn6038_0_a_kill_0	EN300-27698984	Fc1c(N)cccc1C2CC2	EN300-00716	S1c2c(cc([N+](=O)O)cc2)C=C1C(=O)O
S1c2c(cc([N+]([O-])=O)cc2)C=C1C(=O)Nc3c(F)cc(cc3)C(C)(C)C	1004	fCSFP4	0.672	rxn6038_0_a_kill_0____EN300-8227176____EN300-00716	N/A	S1c2c(cc([N+]([O-])=O)cc2)C=C1C(=O)Nc3c(cccc3)C(=O)N	SAVI-Space-2024	rxn6038_0_a_kill_0	EN300-8227176	Fc1c(N)ccc(c1)C(C)(C)C	EN300-00716	S1c2c(cc([N+](=O)O)cc2)C=C1C(=O)O
S1c2c(cc([N+]([O-])=O)cc2)C=C1C(=O)Nc3c(F)cc(cc3)C4CC4	1005	fCSFP4	0.672	rxn6038_0_a_kill_0____EN300-344939____EN300-00716	N/A	S1c2c(cc([N+]([O-])=O)cc2)C=C1C(=O)Nc3c(cccc3)C(=O)N	SAVI-Space-2024	rxn6038_0_a_kill_0	EN300-344939	Fc1c(N)ccc(c1)C2CC2	EN300-00716	S1c2c(cc([N+](=O)O)cc2)C=C1C(=O)O
S1c2c(cc([N+]([O-])=O)cc2)C=C1C(=O)Nc3c(OC)c(ccc3)CC	1006	fCSFP4	0.672	rxn6038_0_a_kill_0____EN300-190543____EN300-00716	N/A	S1c2c(cc([N+]([O-])=O)cc2)C=C1C(=O)Nc3c(cccc3)C(=O)N	SAVI-Space-2024	rxn6038_0_a_kill_0	EN300-190543	O(c1c(N)cccc1CC)C	EN300-00716	S1c2c(cc([N+](=O)O)cc2)C=C1C(=O)O
S1c2c(cc([N+]([O-])=O)cc2)C=C1C(=O)Nc3c(OC)ccc(c3)C([O-])=O	1007	fCSFP4	0.672	rxn6038_0_a_kill_0____EN300-731704____EN300-00716	N/A	S1c2c(cc([N+]([O-])=O)cc2)C=C1C(=O)Nc3c(cccc3)C(=O)N	SAVI-Space-2024	rxn6038_0_a_kill_0	EN300-731704	O=C(OC)c1cc(N)c(OC)cc1	EN300-00716	S1c2c(cc([N+](=O)O)cc2)C=C1C(=O)O
S1c2c(cc([N+]([O-])=O)cc2)C=C1C(=O)Nc3c([N+]([O-])=O)cc(OCC)cc3	1008	fCSFP4	0.672	rxn6038_0_a_kill_0____EN300-18082____EN300-00716	N/A	S1c2c(cc([N+]([O-])=O)cc2)C=C1C(=O)Nc3c(cccc3)C(=O)N	SAVI-Space-2024	rxn6038_0_a_kill_0	EN300-18082	O=[N+](O)c1c(N)ccc(OCC)c1	EN300-00716	S1c2c(cc([N+](=O)O)cc2)C=C1C(=O)O
S1c2c(cc([N+]([O-])=O)cc2)C=C1C(=O)Nc3c(c(F)c(F)c(F)c3)C([O-])=O	1009	fCSFP4	0.672	rxn6038_0_a_kill_0____EN300-5076099____EN300-00716	N/A	S1c2c(cc([N+]([O-])=O)cc2)C=C1C(=O)Nc3c(cccc3)C(=O)N	SAVI-Space-2024	rxn6038_0_a_kill_0	EN300-5076099	Fc1c(F)c(c(N)cc1F)C(=O)OC	EN300-00716	S1c2c(cc([N+](=O)O)cc2)C=C1C(=O)O
S1c2c(cc([N+]([O-])=O)cc2)C=C1C(=O)Nc3c(c(F)ccc3)COC	1010	fCSFP4	0.672	rxn6038_0_a_kill_0____EN300-1705914____EN300-00716	N/A	S1c2c(cc([N+]([O-])=O)cc2)C=C1C(=O)Nc3c(cccc3)C(=O)N	SAVI-Space-2024	rxn6038_0_a_kill_0	EN300-1705914	Fc1c(c(N)ccc1)COC	EN300-00716	S1c2c(cc([N+](=O)O)cc2)C=C1C(=O)O
S1c2c(cc([N+]([O-])=O)cc2)C=C1C(=O)Nc3c(c(OC)ccc3)C=O	1011	fCSFP4	0.672	rxn6038_0_a_kill_0____EN300-2970779____EN300-00716	N/A	S1c2c(cc([N+]([O-])=O)cc2)C=C1C(=O)Nc3c(cccc3)C(=O)N	SAVI-Space-2024	rxn6038_0_a_kill_0	EN300-2970779	O=Cc1c(OC)cccc1N	EN300-00716	S1c2c(cc([N+](=O)O)cc2)C=C1C(=O)O
S1c2c(cc([N+]([O-])=O)cc2)C=C1C(=O)Nc3c(c(OC)ccc3)CC	1012	fCSFP4	0.672	rxn6038_0_a_kill_0____EN300-7838640____EN300-00716	N/A	S1c2c(cc([N+]([O-])=O)cc2)C=C1C(=O)Nc3c(cccc3)C(=O)N	SAVI-Space-2024	rxn6038_0_a_kill_0	EN300-7838640	O(c1c(c(N)ccc1)CC)C	EN300-00716	S1c2c(cc([N+](=O)O)cc2)C=C1C(=O)O
S1c2c(cc([N+]([O-])=O)cc2)C=C1C(=O)Nc3c(c(ccc3)C4CC4)C	1013	fCSFP4	0.672	rxn6038_0_a_kill_0____EN300-7826934____EN300-00716	N/A	S1c2c(cc([N+]([O-])=O)cc2)C=C1C(=O)Nc3c(cccc3)C(=O)N	SAVI-Space-2024	rxn6038_0_a_kill_0	EN300-7826934	Nc1c(c(ccc1)C2CC2)C	EN300-00716	S1c2c(cc([N+](=O)O)cc2)C=C1C(=O)O
S1c2c(cc([N+]([O-])=O)cc2)C=C1C(=O)Nc3c(c(ccc3)COC)C	1014	fCSFP4	0.672	rxn6038_0_a_kill_0____EN300-188175____EN300-00716	N/A	S1c2c(cc([N+]([O-])=O)cc2)C=C1C(=O)Nc3c(cccc3)C(=O)N	SAVI-Space-2024	rxn6038_0_a_kill_0	EN300-188175	O(Cc1c(c(N)ccc1)C)C	EN300-00716	S1c2c(cc([N+](=O)O)cc2)C=C1C(=O)O
S1c2c(cc([N+]([O-])=O)cc2)C=C1C(=O)Nc3c(cc(F)cc3)C(C)C	1015	fCSFP4	0.672	rxn6038_0_a_kill_0____EN300-46894972____EN300-00716	N/A	S1c2c(cc([N+]([O-])=O)cc2)C=C1C(=O)Nc3c(cccc3)C(=O)N	SAVI-Space-2024	rxn6038_0_a_kill_0	EN300-46894972	Fc1cc(c(N)cc1)C(C)C	EN300-00716	S1c2c(cc([N+](=O)O)cc2)C=C1C(=O)O
S1c2c(cc([N+]([O-])=O)cc2)C=C1C(=O)Nc3c(cc(OCC)cc3)C	1016	fCSFP4	0.672	rxn6038_0_a_kill_0____EN300-50185____EN300-00716	N/A	S1c2c(cc([N+]([O-])=O)cc2)C=C1C(=O)Nc3c(cccc3)C(=O)N	SAVI-Space-2024	rxn6038_0_a_kill_0	EN300-50185	O(c1cc(c(N)cc1)C)CC	EN300-00716	S1c2c(cc([N+](=O)O)cc2)C=C1C(=O)O
S1c2c(cc([N+]([O-])=O)cc2)C=C1C(=O)Nc3c(cc(cc3)C4CC4)C	1017	fCSFP4	0.672	rxn6038_0_a_kill_0____EN300-203700____EN300-00716	N/A	S1c2c(cc([N+]([O-])=O)cc2)C=C1C(=O)Nc3c(cccc3)C(=O)N	SAVI-Space-2024	rxn6038_0_a_kill_0	EN300-203700	Nc1c(cc(cc1)C2CC2)C	EN300-00716	S1c2c(cc([N+](=O)O)cc2)C=C1C(=O)O
S1c2c(cc([N+]([O-])=O)cc2)C=C1C(=O)Nc3c(cc(cc3)COC)C	1018	fCSFP4	0.672	rxn6038_0_a_kill_0____EN300-6731304____EN300-00716	N/A	S1c2c(cc([N+]([O-])=O)cc2)C=C1C(=O)Nc3c(cccc3)C(=O)N	SAVI-Space-2024	rxn6038_0_a_kill_0	EN300-6731304	O(Cc1cc(c(N)cc1)C)C	EN300-00716	S1c2c(cc([N+](=O)O)cc2)C=C1C(=O)O
S1c2c(cc([N+]([O-])=O)cc2)C=C1C(=O)Nc3c(ccc(c3)C([O-])=O)CC	1019	fCSFP4	0.672	rxn6038_0_a_kill_0____EN300-200657____EN300-00716	N/A	S1c2c(cc([N+]([O-])=O)cc2)C=C1C(=O)Nc3c(cccc3)C(=O)N	SAVI-Space-2024	rxn6038_0_a_kill_0	EN300-200657	O=C(OC)c1cc(N)c(cc1)CC	EN300-00716	S1c2c(cc([N+](=O)O)cc2)C=C1C(=O)O
S1c2c(cc([N+]([O-])=O)cc2)C=C1C(=O)Nc3c(cncc3)C4CC4	1020	fCSFP4	0.672	rxn6038_0_a_kill_0____EN300-26982951____EN300-00716	N/A	S1c2c(cc([N+]([O-])=O)cc2)C=C1C(=O)Nc3c(cccc3)C(=O)N	SAVI-Space-2024	rxn6038_0_a_kill_0	EN300-26982951	n1cc(c(N)cc1)C2CC2	EN300-00716	S1c2c(cc([N+](=O)O)cc2)C=C1C(=O)O
S1c2c(cc([N+]([O-])=O)cc2)C=C1C(=O)Nc3c(N4C=CC=C4)cc(F)cc3	1021	fCSFP4	0.672	rxn6038_0_a_kill_0____EN300-127894____EN300-00716	N/A	S1c2c(cc([N+]([O-])=O)cc2)C=C1C(=O)Nc3c(cccc3)C(=O)N	SAVI-Space-2024	rxn6038_0_a_kill_0	EN300-127894	Fc1cc(N2C=CC=C2)c(N)cc1	EN300-00716	S1c2c(cc([N+](=O)O)cc2)C=C1C(=O)O
S1c2c(cc([N+]([O-])=O)cc2)C=C1C(=O)Nc3c([N+]([O-])=O)cc(cc3)C=4SC=CC4	1022	fCSFP4	0.672	rxn6038_0_a_kill_0____EN300-262723____EN300-00716	N/A	S1c2c(cc([N+]([O-])=O)cc2)C=C1C(=O)Nc3c(cccc3)C(=O)N	SAVI-Space-2024	rxn6038_0_a_kill_0	EN300-262723	S1C(c2cc([N+](=O)O)c(N)cc2)=CC=C1	EN300-00716	S1c2c(cc([N+](=O)O)cc2)C=C1C(=O)O
S1c2c(cc([N+]([O-])=O)cc2)C=C1C(=O)Nc3c(c(OC)c(OC)cc3)C(=O)C	1023	fCSFP4	0.672	rxn6038_0_a_kill_0____EN300-192410____EN300-00716	N/A	S1c2c(cc([N+]([O-])=O)cc2)C=C1C(=O)Nc3c(cccc3)C(=O)N	SAVI-Space-2024	rxn6038_0_a_kill_0	EN300-192410	O=C(c1c(OC)c(OC)ccc1N)C	EN300-00716	S1c2c(cc([N+](=O)O)cc2)C=C1C(=O)O
S1c2c(cc([N+]([O-])=O)cc2)C=C1C(=O)Nc3c(nc(cc3)C)C([O-])=O	1024	fCSFP4	0.672	rxn6038_0_a_kill_0____EN300-3002785____EN300-00716	N/A	S1c2c(cc([N+]([O-])=O)cc2)C=C1C(=O)Nc3c(cccc3)C(=O)N	SAVI-Space-2024	rxn6038_0_a_kill_0	EN300-3002785	O=C(OC)c1nc(ccc1N)C	EN300-00716	S1c2c(cc([N+](=O)O)cc2)C=C1C(=O)O
S1c2c(cc([N+]([O-])=O)cc2)C=C1C(=O)Nc3c(nccc3)C(=O)OCC	1025	fCSFP4	0.672	rxn6038_0_a_kill_0____EN300-69836____EN300-00716	N/A	S1c2c(cc([N+]([O-])=O)cc2)C=C1C(=O)Nc3c(cccc3)C(=O)N	SAVI-Space-2024	rxn6038_0_a_kill_0	EN300-69836	O=C(OCC)c1ncccc1N	EN300-00716	S1c2c(cc([N+](=O)O)cc2)C=C1C(=O)O
S1c2c(cc([N+]([O-])=O)cc2)C=C1C(=O)OCc3c(NC(=O)C=4SC=CC4)cccc3	1026	fCSFP4	0.672	rxn6031_0_a_kill_0____EN300-00716____EN300-178002	N/A	S1c2c(cc([N+]([O-])=O)cc2)C=C1C(=O)Nc3c(cccc3)C(=O)N	SAVI-Space-2024	rxn6031_0_a_kill_0	EN300-00716	S1c2c(cc([N+](=O)O)cc2)C=C1C(=O)O	EN300-178002	S1C(C(=O)Nc2c(cccc2)CO)=CC=C1
S(=O)(=O)(NCC(=O)N)c1c(NC(=O)C=2Sc3c(cc([N+]([O-])=O)cc3)C2)cccc1	1027	fCSFP4	0.672	rxn6038_0_a_kill_0____EN300-31869____EN300-00716	N/A	S1c2c(cc([N+]([O-])=O)cc2)C=C1C(=O)Nc3c(cccc3)C(=O)N	SAVI-Space-2024	rxn6038_0_a_kill_0	EN300-31869	S(=O)(=O)(NCC(=O)N)c1c(N)cccc1	EN300-00716	S1c2c(cc([N+](=O)O)cc2)C=C1C(=O)O
S1c2c(cc([N+]([O-])=O)cc2)C=C1C(=O)NC3=C(N(N=C3)CC)C(=O)N	1028	fCSFP4	0.672	rxn6038_0_a_kill_0____EN300-228688____EN300-00716	N/A	S1c2c(cc([N+]([O-])=O)cc2)C=C1C(=O)Nc3c(cccc3)C(=O)N	SAVI-Space-2024	rxn6038_0_a_kill_0	EN300-228688	O=C(N)C=1N(N=CC1N)CC	EN300-00716	S1c2c(cc([N+](=O)O)cc2)C=C1C(=O)O
S1c2c(cc(cc2)C(=O)Nc3c(cccc3)C(=O)N)C=C1	1029	fCSFP4	0.670	rxn6038_0_a_kill_0____EN300-17791____EN300-99092	N/A	S1c2c(cc([N+]([O-])=O)cc2)C=C1C(=O)Nc3c(cccc3)C(=O)N	SAVI-Space-2024	rxn6038_0_a_kill_0	EN300-17791	O=C(N)c1c(N)cccc1	EN300-99092	S1c2c(cc(cc2)C(=O)O)C=C1
S1c2c(cc([N+]([O-])=O)cc2)C=C1C(=O)Nc3cc([N+]([O-])=O)cc(c3)C([O-])=O	1030	fCSFP4	0.670	rxn6038_0_a_kill_0____EN300-77886____EN300-00716	N/A	S1c2c(cc([N+]([O-])=O)cc2)C=C1C(=O)Nc3c(cccc3)C(=O)N	SAVI-Space-2024	rxn6038_0_a_kill_0	EN300-77886	O=[N+](O)c1cc(N)cc(c1)C(=O)OC	EN300-00716	S1c2c(cc([N+](=O)O)cc2)C=C1C(=O)O
S1c2c(ccc(F)c2)C=C1C(=O)Nc3c(cccc3)C(=O)C	1031	fCSFP4	0.670	rxn6038_0_a_kill_0____EN300-18094____EN300-13450	N/A	S1c2c(cc([N+]([O-])=O)cc2)C=C1C(=O)Nc3c(cccc3)C(=O)N	SAVI-Space-2024	rxn6038_0_a_kill_0	EN300-18094	O=C(c1c(N)cccc1)C	EN300-13450	S1c2c(ccc(F)c2)C=C1C(=O)O
S1c2c(cncc2)C=C1C(=O)Nc3c(ccnc3)C(=O)N	1032	fCSFP4	0.670	rxn6038_0_a_kill_0____EN300-85094 EN300-82906"____EN300-2081724"	N/A	S1c2c(cc([N+]([O-])=O)cc2)C=C1C(=O)Nc3c(cccc3)C(=O)N	SAVI-Space-2024	rxn6038_0_a_kill_0	EN300-85094 EN300-82906""	O=C(N)c1c(N)cncc1	EN300-2081724	S1c2c(cncc2)C=C1C(=O)O
S=C(N)c1c(NC(=O)c2cc3c(SC(=C3)C)cc2)cccc1	1033	fCSFP4	0.670	rxn6038_0_a_kill_0____EN300-14417____EN300-3037326	N/A	S1c2c(cc([N+]([O-])=O)cc2)C=C1C(=O)Nc3c(cccc3)C(=O)N	SAVI-Space-2024	rxn6038_0_a_kill_0	EN300-14417	S=C(N)c1c(N)cccc1	EN300-3037326	S1c2c(cc(cc2)C(=O)O)C=C1C
S(c1ccc(NC(=O)C=2Sc3c(cc([N+]([O-])=O)cc3)C2)cc1)Cc4ccccc4	1034	fCSFP4	0.669	rxn6038_0_a_kill_0____EN300-9123949____EN300-00716	N/A	S1c2c(cc([N+]([O-])=O)cc2)C=C1C(=O)Nc3c(cccc3)C(=O)N	SAVI-Space-2024	rxn6038_0_a_kill_0	EN300-9123949	S(c1ccc(N)cc1)Cc2ccccc2	EN300-00716	S1c2c(cc([N+](=O)O)cc2)C=C1C(=O)O
S1c2c(cc(F)cc2)C=C1C(=O)Nc3c(c(ccc3)C)C(=O)N	1035	fCSFP4	0.669	rxn6038_0_a_kill_0____EN300-30883____EN300-11818	N/A	S1c2c(cc([N+]([O-])=O)cc2)C=C1C(=O)Nc3c(cccc3)C(=O)N	SAVI-Space-2024	rxn6038_0_a_kill_0	EN300-30883	O=C(N)c1c(N)cccc1C	EN300-11818	S1c2c(cc(F)cc2)C=C1C(=O)O
S1c2c(cc([N+]([O-])=O)cc2)C=C1C(=O)Nc3ccc(cc3)CCC(=O)N	1036	fCSFP4	0.669	rxn6038_0_a_kill_0____EN300-68211____EN300-00716	N/A	S1c2c(cc([N+]([O-])=O)cc2)C=C1C(=O)Nc3c(cccc3)C(=O)N	SAVI-Space-2024	rxn6038_0_a_kill_0	EN300-68211	O=C(N)CCc1ccc(N)cc1	EN300-00716	S1c2c(cc([N+](=O)O)cc2)C=C1C(=O)O
S1c2c(cc([N+]([O-])=O)cc2)C=C1C(=O)Nc3ccc(cc3)COc4ccccc4	1037	fCSFP4	0.669	rxn6038_0_a_kill_0____EN300-125759____EN300-00716	N/A	S1c2c(cc([N+]([O-])=O)cc2)C=C1C(=O)Nc3c(cccc3)C(=O)N	SAVI-Space-2024	rxn6038_0_a_kill_0	EN300-125759	O(c1ccccc1)Cc2ccc(N)cc2	EN300-00716	S1c2c(cc([N+](=O)O)cc2)C=C1C(=O)O
S1c2c(cc(cc2)C)C=C1C(=O)Nc3c(c(F)ccc3)C(=O)N	1038	fCSFP4	0.669	rxn6038_0_a_kill_0____EN300-317036____EN300-100328	N/A	S1c2c(cc([N+]([O-])=O)cc2)C=C1C(=O)Nc3c(cccc3)C(=O)N	SAVI-Space-2024	rxn6038_0_a_kill_0	EN300-317036	Fc1c(c(N)ccc1)C(=O)N	EN300-100328	S1c2c(cc(cc2)C)C=C1C(=O)O
S1c2c(cc(cc2)C)C=C1C(=O)Nc3c(cc(F)c(F)c3)C(=O)N	1039	fCSFP4	0.669	rxn6038_0_a_kill_0____EN300-243345____EN300-100328	N/A	S1c2c(cc([N+]([O-])=O)cc2)C=C1C(=O)Nc3c(cccc3)C(=O)N	SAVI-Space-2024	rxn6038_0_a_kill_0	EN300-243345	Fc1c(F)cc(c(N)c1)C(=O)N	EN300-100328	S1c2c(cc(cc2)C)C=C1C(=O)O
S1c2c(cc(C#N)cc2)C=C1C(=O)Nc3c(cc(F)cc3)C(=O)N	1040	fCSFP4	0.669	rxn6038_0_a_kill_0____EN300-43370____EN300-7407396	N/A	S1c2c(cc([N+]([O-])=O)cc2)C=C1C(=O)Nc3c(cccc3)C(=O)N	SAVI-Space-2024	rxn6038_0_a_kill_0	EN300-43370	Fc1cc(c(N)cc1)C(=O)N	EN300-7407396	S1c2c(cc(C#N)cc2)C=C1C(=O)O
S1c2c(cc(C#N)cc2)C=C1C(=O)Nc3c(cc(cc3)C)C(=O)N	1041	fCSFP4	0.669	rxn6038_0_a_kill_0____EN300-253963____EN300-7407396	N/A	S1c2c(cc([N+]([O-])=O)cc2)C=C1C(=O)Nc3c(cccc3)C(=O)N	SAVI-Space-2024	rxn6038_0_a_kill_0	EN300-253963	O=C(N)c1c(N)ccc(c1)C	EN300-7407396	S1c2c(cc(C#N)cc2)C=C1C(=O)O
S1c2c(cc(C#N)cc2)C=C1C(=O)Nc3c(ccc(F)c3)C(=O)N	1042	fCSFP4	0.669	rxn6038_0_a_kill_0____EN300-41736____EN300-7407396	N/A	S1c2c(cc([N+]([O-])=O)cc2)C=C1C(=O)Nc3c(cccc3)C(=O)N	SAVI-Space-2024	rxn6038_0_a_kill_0	EN300-41736	Fc1cc(N)c(cc1)C(=O)N	EN300-7407396	S1c2c(cc(C#N)cc2)C=C1C(=O)O
S1c2c(cc(C#N)cc2)C=C1C(=O)Nc3c(ccc(c3)C)C(=O)N	1043	fCSFP4	0.669	rxn6038_0_a_kill_0____EN300-267676____EN300-7407396	N/A	S1c2c(cc([N+]([O-])=O)cc2)C=C1C(=O)Nc3c(cccc3)C(=O)N	SAVI-Space-2024	rxn6038_0_a_kill_0	EN300-267676	O=C(N)c1c(N)cc(cc1)C	EN300-7407396	S1c2c(cc(C#N)cc2)C=C1C(=O)O
S1c2c(cc([N+]([O-])=O)cc2)C=C1C(=O)NC3=CNC(C(=O)N)=C3	1044	fCSFP4	0.669	rxn6038_0_a_kill_0____EN300-31490____EN300-00716	N/A	S1c2c(cc([N+]([O-])=O)cc2)C=C1C(=O)Nc3c(cccc3)C(=O)N	SAVI-Space-2024	rxn6038_0_a_kill_0	EN300-31490	O=C(N)C=1NC=C(N)C1	EN300-00716	S1c2c(cc([N+](=O)O)cc2)C=C1C(=O)O
S1c2c(cc([N+]([O-])=O)cc2)C=C1C(=O)Nc3c(C#N)cccc3C#C	1045	fCSFP4	0.669	rxn6038_0_a_kill_0____EN300-7550894____EN300-00716	N/A	S1c2c(cc([N+]([O-])=O)cc2)C=C1C(=O)Nc3c(cccc3)C(=O)N	SAVI-Space-2024	rxn6038_0_a_kill_0	EN300-7550894	N#Cc1c(N)c(C#C)ccc1	EN300-00716	S1c2c(cc([N+](=O)O)cc2)C=C1C(=O)O
S1c2c(cc([N+]([O-])=O)cc2)C=C1C(=O)Nc3c([N+]([O-])=O)cccc3C=O	1046	fCSFP4	0.669	rxn6038_0_a_kill_0____EN300-111923____EN300-00716	N/A	S1c2c(cc([N+]([O-])=O)cc2)C=C1C(=O)Nc3c(cccc3)C(=O)N	SAVI-Space-2024	rxn6038_0_a_kill_0	EN300-111923	O=[N+](O)c1c(N)c(ccc1)C=O	EN300-00716	S1c2c(cc([N+](=O)O)cc2)C=C1C(=O)O
S1c2c(cc([N+]([O-])=O)cc2)C=C1C(=O)Nc3cc(ccc3)CCC(=O)N	1047	fCSFP4	0.669	rxn6038_0_a_kill_0____EN300-1263179____EN300-00716	N/A	S1c2c(cc([N+]([O-])=O)cc2)C=C1C(=O)Nc3c(cccc3)C(=O)N	SAVI-Space-2024	rxn6038_0_a_kill_0	EN300-1263179	O=C(N)CCc1cc(N)ccc1	EN300-00716	S1c2c(cc([N+](=O)O)cc2)C=C1C(=O)O
S1c2c(cncc2)C=C1C(=O)Nc3c(cc(cc3)C([O-])=O)C(=O)N	1048	fCSFP4	0.669	rxn6038_0_a_kill_0____EN300-8649028____EN300-2081724	N/A	S1c2c(cc([N+]([O-])=O)cc2)C=C1C(=O)Nc3c(cccc3)C(=O)N	SAVI-Space-2024	rxn6038_0_a_kill_0	EN300-8649028	O=C(OC)c1cc(c(N)cc1)C(=O)N	EN300-2081724	S1c2c(cncc2)C=C1C(=O)O
S(c1c(NC(=O)C=2Sc3c(cc([N+]([O-])=O)cc3)C2)cc(F)cc1)C	1049	fCSFP4	0.669	rxn6038_0_a_kill_0____EN300-58758____EN300-00716	N/A	S1c2c(cc([N+]([O-])=O)cc2)C=C1C(=O)Nc3c(cccc3)C(=O)N	SAVI-Space-2024	rxn6038_0_a_kill_0	EN300-58758	S(c1c(N)cc(F)cc1)C	EN300-00716	S1c2c(cc([N+](=O)O)cc2)C=C1C(=O)O
S1c2c(cc([N+]([O-])=O)cc2)C=C1C(=O)Nc3c(C#C)ccc(F)c3	1050	fCSFP4	0.669	rxn6038_0_a_kill_0____EN300-4296249____EN300-00716	N/A	S1c2c(cc([N+]([O-])=O)cc2)C=C1C(=O)Nc3c(cccc3)C(=O)N	SAVI-Space-2024	rxn6038_0_a_kill_0	EN300-4296249	Fc1cc(N)c(C#C)cc1	EN300-00716	S1c2c(cc([N+](=O)O)cc2)C=C1C(=O)O
S1c2c(cc([N+]([O-])=O)cc2)C=C1C(=O)Nc3c(C#N)ccc(C#C)c3	1051	fCSFP4	0.669	rxn6038_0_a_kill_0____EN300-7551095____EN300-00716	N/A	S1c2c(cc([N+]([O-])=O)cc2)C=C1C(=O)Nc3c(cccc3)C(=O)N	SAVI-Space-2024	rxn6038_0_a_kill_0	EN300-7551095	N#Cc1c(N)cc(C#C)cc1	EN300-00716	S1c2c(cc([N+](=O)O)cc2)C=C1C(=O)O
S1c2c(cc([N+]([O-])=O)cc2)C=C1C(=O)Nc3c(C#N)ccc(F)c3	1052	fCSFP4	0.669	rxn6038_0_a_kill_0____EN300-316948____EN300-00716	N/A	S1c2c(cc([N+]([O-])=O)cc2)C=C1C(=O)Nc3c(cccc3)C(=O)N	SAVI-Space-2024	rxn6038_0_a_kill_0	EN300-316948	Fc1cc(N)c(C#N)cc1	EN300-00716	S1c2c(cc([N+](=O)O)cc2)C=C1C(=O)O
S1c2c(cc([N+]([O-])=O)cc2)C=C1C(=O)Nc3c(C#N)ccc(c3)C	1053	fCSFP4	0.669	rxn6038_0_a_kill_0____EN300-125624____EN300-00716	N/A	S1c2c(cc([N+]([O-])=O)cc2)C=C1C(=O)Nc3c(cccc3)C(=O)N	SAVI-Space-2024	rxn6038_0_a_kill_0	EN300-125624	N#Cc1c(N)cc(cc1)C	EN300-00716	S1c2c(cc([N+](=O)O)cc2)C=C1C(=O)O
S1c2c(cc([N+]([O-])=O)cc2)C=C1C(=O)Nc3c(F)c(ccc3F)C([O-])=O	1054	fCSFP4	0.669	rxn6038_0_a_kill_0____EN300-26983066____EN300-00716	N/A	S1c2c(cc([N+]([O-])=O)cc2)C=C1C(=O)Nc3c(cccc3)C(=O)N	SAVI-Space-2024	rxn6038_0_a_kill_0	EN300-26983066	Fc1c(N)c(F)ccc1C(=O)OC	EN300-00716	S1c2c(cc([N+](=O)O)cc2)C=C1C(=O)O
S1c2c(cc([N+]([O-])=O)cc2)C=C1C(=O)Nc3c(OC)ccc(F)c3	1055	fCSFP4	0.669	rxn6038_0_a_kill_0____EN300-80003____EN300-00716	N/A	S1c2c(cc([N+]([O-])=O)cc2)C=C1C(=O)Nc3c(cccc3)C(=O)N	SAVI-Space-2024	rxn6038_0_a_kill_0	EN300-80003	Fc1cc(N)c(OC)cc1	EN300-00716	S1c2c(cc([N+](=O)O)cc2)C=C1C(=O)O
S1c2c(cc([N+]([O-])=O)cc2)C=C1C(=O)Nc3c(OCC)ccc(OCC)c3	1056	fCSFP4	0.669	rxn6038_0_a_kill_0____EN300-21173____EN300-00716	N/A	S1c2c(cc([N+]([O-])=O)cc2)C=C1C(=O)Nc3c(cccc3)C(=O)N	SAVI-Space-2024	rxn6038_0_a_kill_0	EN300-21173	O(c1c(N)cc(OCC)cc1)CC	EN300-00716	S1c2c(cc([N+](=O)O)cc2)C=C1C(=O)O
S1c2c(cc([N+]([O-])=O)cc2)C=C1C(=O)Nc3c(c4cncnc4)ccnc3	1057	fCSFP4	0.669	rxn6038_0_a_kill_0____EN300-375376____EN300-00716	N/A	S1c2c(cc([N+]([O-])=O)cc2)C=C1C(=O)Nc3c(cccc3)C(=O)N	SAVI-Space-2024	rxn6038_0_a_kill_0	EN300-375376	n1cncc(c2c(N)cncc2)c1	EN300-00716	S1c2c(cc([N+](=O)O)cc2)C=C1C(=O)O
S1c2c(cc([N+]([O-])=O)cc2)C=C1C(=O)Nc3c(ccc(F)c3)CC	1058	fCSFP4	0.669	rxn6038_0_a_kill_0____EN300-27159221____EN300-00716	N/A	S1c2c(cc([N+]([O-])=O)cc2)C=C1C(=O)Nc3c(cccc3)C(=O)N	SAVI-Space-2024	rxn6038_0_a_kill_0	EN300-27159221	Fc1cc(N)c(cc1)CC	EN300-00716	S1c2c(cc([N+](=O)O)cc2)C=C1C(=O)O
S1c2c(cc([N+]([O-])=O)cc2)C=C1C(=O)Nc3c(ccc(N(C)C)c3)C	1059	fCSFP4	0.669	rxn6038_0_a_kill_0____EN300-715704____EN300-00716	N/A	S1c2c(cc([N+]([O-])=O)cc2)C=C1C(=O)Nc3c(cccc3)C(=O)N	SAVI-Space-2024	rxn6038_0_a_kill_0	EN300-715704	N(c1cc(N)c(cc1)C)(C)C	EN300-00716	S1c2c(cc([N+](=O)O)cc2)C=C1C(=O)O
S1c2c(cc([N+]([O-])=O)cc2)C=C1C(=O)Nc3c(ccc(c3)B(O)O)C	1060	fCSFP4	0.669	rxn6038_0_a_kill_0____EN300-316752____EN300-00716	N/A	S1c2c(cc([N+]([O-])=O)cc2)C=C1C(=O)Nc3c(cccc3)C(=O)N	SAVI-Space-2024	rxn6038_0_a_kill_0	EN300-316752	OB(O)c1cc(N)c(cc1)C	EN300-00716	S1c2c(cc([N+](=O)O)cc2)C=C1C(=O)O
S1c2c(cc([N+]([O-])=O)cc2)C=C1C(=O)Nc3c(ccc(c3)C(C)C)C	1061	fCSFP4	0.669	rxn6038_0_a_kill_0____EN300-127006____EN300-00716	N/A	S1c2c(cc([N+]([O-])=O)cc2)C=C1C(=O)Nc3c(cccc3)C(=O)N	SAVI-Space-2024	rxn6038_0_a_kill_0	EN300-127006	Nc1c(ccc(c1)C(C)C)C	EN300-00716	S1c2c(cc([N+](=O)O)cc2)C=C1C(=O)O
S1c2c(cc([N+]([O-])=O)cc2)C=C1C(=O)Nc3c(ccnc3)B(O)O	1062	fCSFP4	0.669	rxn6038_0_a_kill_0____EN300-1700741____EN300-00716	N/A	S1c2c(cc([N+]([O-])=O)cc2)C=C1C(=O)Nc3c(cccc3)C(=O)N	SAVI-Space-2024	rxn6038_0_a_kill_0	EN300-1700741	OB(O)c1c(N)cncc1	EN300-00716	S1c2c(cc([N+](=O)O)cc2)C=C1C(=O)O
S1c2c(cc([N+]([O-])=O)cc2)C=C1C(=O)Nc3cc(Oc4c(F)cccc4)ccc3	1063	fCSFP4	0.669	rxn6038_0_a_kill_0____EN300-391780____EN300-00716	N/A	S1c2c(cc([N+]([O-])=O)cc2)C=C1C(=O)Nc3c(cccc3)C(=O)N	SAVI-Space-2024	rxn6038_0_a_kill_0	EN300-391780	Fc1c(Oc2cc(N)ccc2)cccc1	EN300-00716	S1c2c(cc([N+](=O)O)cc2)C=C1C(=O)O
S1c2c(cc([N+]([O-])=O)cc2)C=C1C(=O)Nc3cc(Oc4c(cccc4)C)ccc3	1064	fCSFP4	0.669	rxn6038_0_a_kill_0____EN300-392851____EN300-00716	N/A	S1c2c(cc([N+]([O-])=O)cc2)C=C1C(=O)Nc3c(cccc3)C(=O)N	SAVI-Space-2024	rxn6038_0_a_kill_0	EN300-392851	O(c1c(cccc1)C)c2cc(N)ccc2	EN300-00716	S1c2c(cc([N+](=O)O)cc2)C=C1C(=O)O
S1c2c(cc([N+]([O-])=O)cc2)C=C1C(=O)Nc3cc(c(F)cc3)c4ccccc4	1065	fCSFP4	0.669	rxn6038_0_a_kill_0____EN300-27748169____EN300-00716	N/A	S1c2c(cc([N+]([O-])=O)cc2)C=C1C(=O)Nc3c(cccc3)C(=O)N	SAVI-Space-2024	rxn6038_0_a_kill_0	EN300-27748169	Fc1c(c2ccccc2)cc(N)cc1	EN300-00716	S1c2c(cc([N+](=O)O)cc2)C=C1C(=O)O
S1c2c(cc([N+]([O-])=O)cc2)C=C1C(=O)Nc3cc(c4c(cccc4)C)c(cc3)C	1066	fCSFP4	0.669	rxn6038_0_a_kill_0____EN300-1141847____EN300-00716	N/A	S1c2c(cc([N+]([O-])=O)cc2)C=C1C(=O)Nc3c(cccc3)C(=O)N	SAVI-Space-2024	rxn6038_0_a_kill_0	EN300-1141847	Nc1cc(c2c(cccc2)C)c(cc1)C	EN300-00716	S1c2c(cc([N+](=O)O)cc2)C=C1C(=O)O
S1c2c(cc([N+]([O-])=O)cc2)C=C1C(=O)Nc3cc(c4ccccc4)c(cc3)C	1067	fCSFP4	0.669	rxn6038_0_a_kill_0____EN300-26667636____EN300-00716	N/A	S1c2c(cc([N+]([O-])=O)cc2)C=C1C(=O)Nc3c(cccc3)C(=O)N	SAVI-Space-2024	rxn6038_0_a_kill_0	EN300-26667636	Nc1cc(c2ccccc2)c(cc1)C	EN300-00716	S1c2c(cc([N+](=O)O)cc2)C=C1C(=O)O
S1c2c(cc([N+]([O-])=O)cc2)C=C1C(=O)Nc3c(F)cc(cc3)C(=O)N(C)C	1068	fCSFP4	0.669	rxn6038_0_a_kill_0____EN300-252080 EN300-344275"____EN300-00716"	N/A	S1c2c(cc([N+]([O-])=O)cc2)C=C1C(=O)Nc3c(cccc3)C(=O)N	SAVI-Space-2024	rxn6038_0_a_kill_0	EN300-252080 EN300-344275""	Fc1c(N)ccc(c1)C(=O)N(C)C	EN300-00716	S1c2c(cc([N+](=O)O)cc2)C=C1C(=O)O
S1c2c(cc([N+]([O-])=O)cc2)C=C1C(=O)Nc3c(c(N4C=CC=C4)ccc3)C	1069	fCSFP4	0.669	rxn6038_0_a_kill_0____EN300-24504903____EN300-00716	N/A	S1c2c(cc([N+]([O-])=O)cc2)C=C1C(=O)Nc3c(cccc3)C(=O)N	SAVI-Space-2024	rxn6038_0_a_kill_0	EN300-24504903	N1(c2c(c(N)ccc2)C)C=CC=C1	EN300-00716	S1c2c(cc([N+](=O)O)cc2)C=C1C(=O)O
S1c2c(cc([N+]([O-])=O)cc2)C=C1C(=O)Nc3c(cc(cc3)C([O-])=O)C4CC4	1070	fCSFP4	0.669	rxn6038_0_a_kill_0____EN300-25666940____EN300-00716	N/A	S1c2c(cc([N+]([O-])=O)cc2)C=C1C(=O)Nc3c(cccc3)C(=O)N	SAVI-Space-2024	rxn6038_0_a_kill_0	EN300-25666940	O=C(OC)c1cc(c(N)cc1)C2CC2	EN300-00716	S1c2c(cc([N+](=O)O)cc2)C=C1C(=O)O
S1c2c(cc([N+]([O-])=O)cc2)C=C1C(=O)Nc3cc(c(cc3)C(=O)N(C)C)C	1071	fCSFP4	0.669	rxn6038_0_a_kill_0____EN300-83970____EN300-00716	N/A	S1c2c(cc([N+]([O-])=O)cc2)C=C1C(=O)Nc3c(cccc3)C(=O)N	SAVI-Space-2024	rxn6038_0_a_kill_0	EN300-83970	O=C(N(C)C)c1c(cc(N)cc1)C	EN300-00716	S1c2c(cc([N+](=O)O)cc2)C=C1C(=O)O
S(=O)(=O)(NCC)c1c(NC(=O)C=2Sc3c(cc([N+]([O-])=O)cc3)C2)cccc1	1072	fCSFP4	0.669	rxn6038_0_a_kill_0____EN300-30623____EN300-00716	N/A	S1c2c(cc([N+]([O-])=O)cc2)C=C1C(=O)Nc3c(cccc3)C(=O)N	SAVI-Space-2024	rxn6038_0_a_kill_0	EN300-30623	S(=O)(=O)(NCC)c1c(N)cccc1	EN300-00716	S1c2c(cc([N+](=O)O)cc2)C=C1C(=O)O
S(=O)(=O)(c1c(NC(=O)C=2Sc3c(cc([N+]([O-])=O)cc3)C2)cccc1)C4CC4	1073	fCSFP4	0.669	rxn6038_0_a_kill_0____EN300-658891____EN300-00716	N/A	S1c2c(cc([N+]([O-])=O)cc2)C=C1C(=O)Nc3c(cccc3)C(=O)N	SAVI-Space-2024	rxn6038_0_a_kill_0	EN300-658891	S(=O)(=O)(c1c(N)cccc1)C2CC2	EN300-00716	S1c2c(cc([N+](=O)O)cc2)C=C1C(=O)O
S1c2c(c([N+]([O-])=O)ccc2)C=C1C(=O)Nc3c(cc(F)c(F)c3)C(=O)N	1074	fCSFP4	0.669	rxn6038_0_a_kill_0____EN300-243345____EN300-7431553	N/A	S1c2c(cc([N+]([O-])=O)cc2)C=C1C(=O)Nc3c(cccc3)C(=O)N	SAVI-Space-2024	rxn6038_0_a_kill_0	EN300-243345	Fc1c(F)cc(c(N)c1)C(=O)N	EN300-7431553	S1c2c(c([N+](=O)O)ccc2)C=C1C(=O)O
S1c2c(cc([N+]([O-])=O)cc2)C=C1C(=O)Nc3c(N4N=CC=C4)cccc3	1075	fCSFP4	0.669	rxn6038_0_a_kill_0____EN300-37229____EN300-00716	N/A	S1c2c(cc([N+]([O-])=O)cc2)C=C1C(=O)Nc3c(cccc3)C(=O)N	SAVI-Space-2024	rxn6038_0_a_kill_0	EN300-37229	N=1N(c2c(N)cccc2)C=CC1	EN300-00716	S1c2c(cc([N+](=O)O)cc2)C=C1C(=O)O
S1c2c(cc([N+]([O-])=O)cc2)C=C1C(=O)Nc3c(OCC4CCCCC4)cccc3	1076	fCSFP4	0.669	rxn6038_0_a_kill_0____EN300-6494516____EN300-00716	N/A	S1c2c(cc([N+]([O-])=O)cc2)C=C1C(=O)Nc3c(cccc3)C(=O)N	SAVI-Space-2024	rxn6038_0_a_kill_0	EN300-6494516	O(c1c(N)cccc1)CC2CCCCC2	EN300-00716	S1c2c(cc([N+](=O)O)cc2)C=C1C(=O)O
S1c2c(cc([N+]([O-])=O)cc2)C=C1C(=O)Nc3c(OCc4cnccc4)cccc3	1077	fCSFP4	0.669	rxn6038_0_a_kill_0____EN300-762710____EN300-00716	N/A	S1c2c(cc([N+]([O-])=O)cc2)C=C1C(=O)Nc3c(cccc3)C(=O)N	SAVI-Space-2024	rxn6038_0_a_kill_0	EN300-762710	O(c1c(N)cccc1)Cc2cnccc2	EN300-00716	S1c2c(cc([N+](=O)O)cc2)C=C1C(=O)O
S1c2c(cc([N+]([O-])=O)cc2)C=C1C(=O)Nc3c(cc(F)c(OC)c3)C([O-])=O	1078	fCSFP4	0.669	rxn6038_0_a_kill_0____EN300-2008317____EN300-00716	N/A	S1c2c(cc([N+]([O-])=O)cc2)C=C1C(=O)Nc3c(cccc3)C(=O)N	SAVI-Space-2024	rxn6038_0_a_kill_0	EN300-2008317	Fc1c(OC)cc(N)c(c1)C(=O)OC	EN300-00716	S1c2c(cc([N+](=O)O)cc2)C=C1C(=O)O
S1c2c(cc([N+]([O-])=O)cc2)C=C1C(=O)Nc3c(cc(OC)c(F)c3)C([O-])=O	1079	fCSFP4	0.669	rxn6038_0_a_kill_0____EN300-130266____EN300-00716	N/A	S1c2c(cc([N+]([O-])=O)cc2)C=C1C(=O)Nc3c(cccc3)C(=O)N	SAVI-Space-2024	rxn6038_0_a_kill_0	EN300-130266	Fc1c(OC)cc(c(N)c1)C(=O)OC	EN300-00716	S1c2c(cc([N+](=O)O)cc2)C=C1C(=O)O
S1c2c(cc([N+]([O-])=O)cc2)C=C1C(=O)Nc3c(cc(OCC(=O)N)cc3)C	1080	fCSFP4	0.669	rxn6038_0_a_kill_0____EN300-51023____EN300-00716	N/A	S1c2c(cc([N+]([O-])=O)cc2)C=C1C(=O)Nc3c(cccc3)C(=O)N	SAVI-Space-2024	rxn6038_0_a_kill_0	EN300-51023	O=C(N)COc1cc(c(N)cc1)C	EN300-00716	S1c2c(cc([N+](=O)O)cc2)C=C1C(=O)O
S1c2c(cc([N+]([O-])=O)cc2)C=C1C(=O)Nc3c(cc(c(F)c3)C)C(=O)CC	1081	fCSFP4	0.669	rxn6038_0_a_kill_0____EN300-39915275____EN300-00716	N/A	S1c2c(cc([N+]([O-])=O)cc2)C=C1C(=O)Nc3c(cccc3)C(=O)N	SAVI-Space-2024	rxn6038_0_a_kill_0	EN300-39915275	Fc1c(cc(c(N)c1)C(=O)CC)C	EN300-00716	S1c2c(cc([N+](=O)O)cc2)C=C1C(=O)O
S1c2c(cc([N+]([O-])=O)cc2)C=C1C(=O)Nc3c(cccc3)C=4OC=NC4	1082	fCSFP4	0.669	rxn6038_0_a_kill_0____EN300-7361371____EN300-00716	N/A	S1c2c(cc([N+]([O-])=O)cc2)C=C1C(=O)Nc3c(cccc3)C(=O)N	SAVI-Space-2024	rxn6038_0_a_kill_0	EN300-7361371	O1C(c2c(N)cccc2)=CN=C1	EN300-00716	S1c2c(cc([N+](=O)O)cc2)C=C1C(=O)O
S1c2c(cc([N+]([O-])=O)cc2)C=C1C(=O)Nc3c(cccc3)C=4SC=CN4	1083	fCSFP4	0.669	rxn6038_0_a_kill_0____EN300-108037 EN300-106558"____EN300-00716"	N/A	S1c2c(cc([N+]([O-])=O)cc2)C=C1C(=O)Nc3c(cccc3)C(=O)N	SAVI-Space-2024	rxn6038_0_a_kill_0	EN300-108037 EN300-106558""	S1C(=NC=C1)c2c(N)cccc2	EN300-00716	S1c2c(cc([N+](=O)O)cc2)C=C1C(=O)O
S1c2c(cc([N+]([O-])=O)cc2)C=C1C(=O)OCc3c(NC(=O)c4ccc(F)cc4)cccc3	1084	fCSFP4	0.669	rxn6031_0_a_kill_0____EN300-00716____EN300-175019	N/A	S1c2c(cc([N+]([O-])=O)cc2)C=C1C(=O)Nc3c(cccc3)C(=O)N	SAVI-Space-2024	rxn6031_0_a_kill_0	EN300-00716	S1c2c(cc([N+](=O)O)cc2)C=C1C(=O)O	EN300-175019	Fc1ccc(cc1)C(=O)Nc2c(cccc2)CO
S(F)(=O)(=O)Oc1cc(NC(=O)C=2Sc3c(cc([N+]([O-])=O)cc3)C2)c(cc1)C([O-])=O	1085	fCSFP4	0.669	rxn6038_0_a_kill_0____EN300-7499304____EN300-00716	N/A	S1c2c(cc([N+]([O-])=O)cc2)C=C1C(=O)Nc3c(cccc3)C(=O)N	SAVI-Space-2024	rxn6038_0_a_kill_0	EN300-7499304	S(F)(=O)(=O)Oc1cc(N)c(cc1)C(=O)OC	EN300-00716	S1c2c(cc([N+](=O)O)cc2)C=C1C(=O)O
S1c2c(cc([N+]([O-])=O)cc2)C=C1C(=O)Nc3c(cc(N(C([O-])=O)C)cc3)C([O-])=O	1086	fCSFP4	0.669	rxn6038_0_a_kill_0____EN300-7443993____EN300-00716	N/A	S1c2c(cc([N+]([O-])=O)cc2)C=C1C(=O)Nc3c(cccc3)C(=O)N	SAVI-Space-2024	rxn6038_0_a_kill_0	EN300-7443993	O=C(OC(C)(C)C)N(c1cc(c(N)cc1)C(=O)OC)C	EN300-00716	S1c2c(cc([N+](=O)O)cc2)C=C1C(=O)O
S(F)(F)(F)(F)(F)c1ccc(NC(=O)C=2Sc3c(cc([N+]([O-])=O)cc3)C2)cc1	1087	fCSFP4	0.667	rxn6038_0_a_kill_0____EN300-129955____EN300-00716	N/A	S1c2c(cc([N+]([O-])=O)cc2)C=C1C(=O)Nc3c(cccc3)C(=O)N	SAVI-Space-2024	rxn6038_0_a_kill_0	EN300-129955	S(F)(F)(F)(F)(F)c1ccc(N)cc1	EN300-00716	S1c2c(cc([N+](=O)O)cc2)C=C1C(=O)O
S1N=Cc2c1ccc(NC(=O)C=3Sc4c(cc([N+]([O-])=O)cc4)C3)c2	1088	fCSFP4	0.667	rxn6038_0_a_kill_0____EN300-92037____EN300-00716	N/A	S1c2c(cc([N+]([O-])=O)cc2)C=C1C(=O)Nc3c(cccc3)C(=O)N	SAVI-Space-2024	rxn6038_0_a_kill_0	EN300-92037	S1N=Cc2c1ccc(N)c2	EN300-00716	S1c2c(cc([N+](=O)O)cc2)C=C1C(=O)O
S1c2c(cc([N+]([O-])=O)cc2)C=C1C(=O)NCc3ccc(cc3)C(=O)N	1089	fCSFP4	0.667	rxn6038_0_a_kill_0____EN300-17770____EN300-00716	N/A	S1c2c(cc([N+]([O-])=O)cc2)C=C1C(=O)Nc3c(cccc3)C(=O)N	SAVI-Space-2024	rxn6038_0_a_kill_0	EN300-17770	O=C(N)c1ccc(cc1)CN	EN300-00716	S1c2c(cc([N+](=O)O)cc2)C=C1C(=O)O
S1c2c(cc([N+]([O-])=O)cc2)C=C1C(=O)Nc3cc4c(cc3)ccc(c4)B(O)O	1090	fCSFP4	0.667	rxn6038_0_a_kill_0____EN300-395854____EN300-00716	N/A	S1c2c(cc([N+]([O-])=O)cc2)C=C1C(=O)Nc3c(cccc3)C(=O)N	SAVI-Space-2024	rxn6038_0_a_kill_0	EN300-395854	OB(O)c1cc2c(ccc(N)c2)cc1	EN300-00716	S1c2c(cc([N+](=O)O)cc2)C=C1C(=O)O
S1c2c(cc([N+]([O-])=O)cc2)C=C1C(=O)Nc3ccc(Oc4ccc(F)cc4)cc3	1091	fCSFP4	0.667	rxn6038_0_a_kill_0____EN300-211759____EN300-00716	N/A	S1c2c(cc([N+]([O-])=O)cc2)C=C1C(=O)Nc3c(cccc3)C(=O)N	SAVI-Space-2024	rxn6038_0_a_kill_0	EN300-211759	Fc1ccc(Oc2ccc(N)cc2)cc1	EN300-00716	S1c2c(cc([N+](=O)O)cc2)C=C1C(=O)O
S1c2c(cc([N+]([O-])=O)cc2)C=C1C(=O)Nc3ccc(Oc4ccc(cc4)C)cc3	1092	fCSFP4	0.667	rxn6038_0_a_kill_0____EN300-35512 EN300-17319"____EN300-00716"	N/A	S1c2c(cc([N+]([O-])=O)cc2)C=C1C(=O)Nc3c(cccc3)C(=O)N	SAVI-Space-2024	rxn6038_0_a_kill_0	EN300-35512 EN300-17319""	O(c1ccc(N)cc1)c2ccc(cc2)C	EN300-00716	S1c2c(cc([N+](=O)O)cc2)C=C1C(=O)O
S1c2c(cc([N+]([O-])=O)cc2)C=C1C(=O)Nc3ccc(cc3)C(C)(C)C	1093	fCSFP4	0.667	rxn6038_0_a_kill_0____EN300-19438____EN300-00716	N/A	S1c2c(cc([N+]([O-])=O)cc2)C=C1C(=O)Nc3c(cccc3)C(=O)N	SAVI-Space-2024	rxn6038_0_a_kill_0	EN300-19438	Nc1ccc(cc1)C(C)(C)C	EN300-00716	S1c2c(cc([N+](=O)O)cc2)C=C1C(=O)O
S1c2c(cc([N+]([O-])=O)cc2)C=C1C(=O)Nc3ccc(cc3)C4CC4	1094	fCSFP4	0.667	rxn6038_0_a_kill_0____EN300-2008129____EN300-00716	N/A	S1c2c(cc([N+]([O-])=O)cc2)C=C1C(=O)Nc3c(cccc3)C(=O)N	SAVI-Space-2024	rxn6038_0_a_kill_0	EN300-2008129	Nc1ccc(cc1)C2CC2	EN300-00716	S1c2c(cc([N+](=O)O)cc2)C=C1C(=O)O
S1c2c(cc([N+]([O-])=O)cc2)C=C1C(=O)Nc3ccc(cc3)C=CC	1095	fCSFP4	0.667	rxn6038_0_a_kill_0____EN300-212941____EN300-00716	N/A	S1c2c(cc([N+]([O-])=O)cc2)C=C1C(=O)Nc3c(cccc3)C(=O)N	SAVI-Space-2024	rxn6038_0_a_kill_0	EN300-212941	Nc1ccc(cc1)C=CC	EN300-00716	S1c2c(cc([N+](=O)O)cc2)C=C1C(=O)O
S1c2c(cc([N+]([O-])=O)cc2)C=C1C(=O)Nc3ccc(cc3)CCC	1096	fCSFP4	0.667	rxn6038_0_a_kill_0____EN300-21113____EN300-00716	N/A	S1c2c(cc([N+]([O-])=O)cc2)C=C1C(=O)Nc3c(cccc3)C(=O)N	SAVI-Space-2024	rxn6038_0_a_kill_0	EN300-21113	Nc1ccc(cc1)CCC	EN300-00716	S1c2c(cc([N+](=O)O)cc2)C=C1C(=O)O
S1c2c(cc([N+]([O-])=O)cc2)C=C1C(=O)Nc3ccc(cc3)CCF	1097	fCSFP4	0.667	rxn6038_0_a_kill_0____EN300-4264867____EN300-00716	N/A	S1c2c(cc([N+]([O-])=O)cc2)C=C1C(=O)Nc3c(cccc3)C(=O)N	SAVI-Space-2024	rxn6038_0_a_kill_0	EN300-4264867	FCCc1ccc(N)cc1	EN300-00716	S1c2c(cc([N+](=O)O)cc2)C=C1C(=O)O
S1c2c(cccc2)C=C1C(=O)Nc3c(c(F)ccc3)C(=O)N	1098	fCSFP4	0.667	rxn6038_0_a_kill_0____EN300-317036____EN300-13076	N/A	S1c2c(cc([N+]([O-])=O)cc2)C=C1C(=O)Nc3c(cccc3)C(=O)N	SAVI-Space-2024	rxn6038_0_a_kill_0	EN300-317036	Fc1c(c(N)ccc1)C(=O)N	EN300-13076	S1c2c(cccc2)C=C1C(=O)O
S1c2c(cccc2)C=C1C(=O)Nc3c(c(ccc3)C)C(=O)N	1099	fCSFP4	0.667	rxn6038_0_a_kill_0____EN300-30883____EN300-13076	N/A	S1c2c(cc([N+]([O-])=O)cc2)C=C1C(=O)Nc3c(cccc3)C(=O)N	SAVI-Space-2024	rxn6038_0_a_kill_0	EN300-30883	O=C(N)c1c(N)cccc1C	EN300-13076	S1c2c(cccc2)C=C1C(=O)O
S1c2c(cccc2)C=C1C(=O)Nc3c(cc(F)c(F)c3)C(=O)N	1100	fCSFP4	0.667	rxn6038_0_a_kill_0____EN300-243345____EN300-13076	N/A	S1c2c(cc([N+]([O-])=O)cc2)C=C1C(=O)Nc3c(cccc3)C(=O)N	SAVI-Space-2024	rxn6038_0_a_kill_0	EN300-243345	Fc1c(F)cc(c(N)c1)C(=O)N	EN300-13076	S1c2c(cccc2)C=C1C(=O)O
S(F)(F)(F)(F)(F)c1cc(NC(=O)C=2Sc3c(cc([N+]([O-])=O)cc3)C2)ccc1	1101	fCSFP4	0.667	rxn6038_0_a_kill_0____EN300-136698____EN300-00716	N/A	S1c2c(cc([N+]([O-])=O)cc2)C=C1C(=O)Nc3c(cccc3)C(=O)N	SAVI-Space-2024	rxn6038_0_a_kill_0	EN300-136698	S(F)(F)(F)(F)(F)c1cc(N)ccc1	EN300-00716	S1c2c(cc([N+](=O)O)cc2)C=C1C(=O)O
S1c2c(cc(C#N)cc2)C=C1C(=O)Nc3c(cccc3)C(=O)C	1102	fCSFP4	0.667	rxn6038_0_a_kill_0____EN300-18094____EN300-7407396	N/A	S1c2c(cc([N+]([O-])=O)cc2)C=C1C(=O)Nc3c(cccc3)C(=O)N	SAVI-Space-2024	rxn6038_0_a_kill_0	EN300-18094	O=C(c1c(N)cccc1)C	EN300-7407396	S1c2c(cc(C#N)cc2)C=C1C(=O)O
S1c2c(cc(N)cc2)C=C1C(=O)Nc3c(cccc3)C(=C)C	1103	fCSFP4	0.667	rxn6038_0_a_kill_0____EN300-94868____EN300-6502803	N/A	S1c2c(cc([N+]([O-])=O)cc2)C=C1C(=O)Nc3c(cccc3)C(=O)N	SAVI-Space-2024	rxn6038_0_a_kill_0	EN300-94868	Nc1c(cccc1)C(=C)C	EN300-6502803	S1c2c(cc(NC(=O)C)cc2)C=C1C(=O)O
S1c2c(cc(N)cc2)C=C1C(=O)Nc3c(cccc3C)C(=O)N	1104	fCSFP4	0.667	rxn6038_0_a_kill_0____EN300-29544____EN300-6502803	N/A	S1c2c(cc([N+]([O-])=O)cc2)C=C1C(=O)Nc3c(cccc3)C(=O)N	SAVI-Space-2024	rxn6038_0_a_kill_0	EN300-29544	O=C(N)c1c(N)c(ccc1)C	EN300-6502803	S1c2c(cc(NC(=O)C)cc2)C=C1C(=O)O
S1c2c(cc(NC(=O)c3c(cccc3)C(=[NH2+])N)cc2)C=C1C([O-])=O	1105	fCSFP4	0.667	rxn6038_0_a_kill_0____EN300-41620____EN300-7434939	N/A	S1c2c(cc([N+]([O-])=O)cc2)C=C1C(=O)Nc3c(cccc3)C(=O)N	SAVI-Space-2024	rxn6038_0_a_kill_0	EN300-41620	S1c2c(cc(N)cc2)C=C1C(=O)OC	EN300-7434939	O=C(O)c1c(cccc1)C(=N)N
S1c2c(cc([N+]([O-])=O)cc2)C=C1C(=O)NCc3cc(ccc3)C(=O)N	1106	fCSFP4	0.667	rxn6038_0_a_kill_0____EN300-31657 EN300-56381"____EN300-00716"	N/A	S1c2c(cc([N+]([O-])=O)cc2)C=C1C(=O)Nc3c(cccc3)C(=O)N	SAVI-Space-2024	rxn6038_0_a_kill_0	EN300-31657 EN300-56381""	O=C(N)c1cc(ccc1)CN	EN300-00716	S1c2c(cc([N+](=O)O)cc2)C=C1C(=O)O
S1c2c(cc([N+]([O-])=O)cc2)C=C1C(=O)Nc3c(F)cncc3F	1107	fCSFP4	0.667	rxn6038_0_a_kill_0____EN300-37113876____EN300-00716	N/A	S1c2c(cc([N+]([O-])=O)cc2)C=C1C(=O)Nc3c(cccc3)C(=O)N	SAVI-Space-2024	rxn6038_0_a_kill_0	EN300-37113876	Fc1c(N)c(F)cnc1	EN300-00716	S1c2c(cc([N+](=O)O)cc2)C=C1C(=O)O
S1c2c(cc([N+]([O-])=O)cc2)C=C1C(=O)Nc3c(cncc3C)C	1108	fCSFP4	0.667	rxn6038_0_a_kill_0____EN300-121444____EN300-00716	N/A	S1c2c(cc([N+]([O-])=O)cc2)C=C1C(=O)Nc3c(cccc3)C(=O)N	SAVI-Space-2024	rxn6038_0_a_kill_0	EN300-121444	n1cc(c(N)c(c1)C)C	EN300-00716	S1c2c(cc([N+](=O)O)cc2)C=C1C(=O)O
S1c2c(cc([N+]([O-])=O)cc2)C=C1C(=O)Nc3cc(ccc3)C(C)(C)C	1109	fCSFP4	0.667	rxn6038_0_a_kill_0____EN300-133117____EN300-00716	N/A	S1c2c(cc([N+]([O-])=O)cc2)C=C1C(=O)Nc3c(cccc3)C(=O)N	SAVI-Space-2024	rxn6038_0_a_kill_0	EN300-133117	Nc1cc(ccc1)C(C)(C)C	EN300-00716	S1c2c(cc([N+](=O)O)cc2)C=C1C(=O)O
S1c2c(cc([N+]([O-])=O)cc2)C=C1C(=O)Nc3cc(ccc3)C4CC4	1110	fCSFP4	0.667	rxn6038_0_a_kill_0____EN300-104089 EN300-6733777"____EN300-00716"	N/A	S1c2c(cc([N+]([O-])=O)cc2)C=C1C(=O)Nc3c(cccc3)C(=O)N	SAVI-Space-2024	rxn6038_0_a_kill_0	EN300-104089 EN300-6733777""	Nc1cc(ccc1)C2CC2	EN300-00716	S1c2c(cc([N+](=O)O)cc2)C=C1C(=O)O
S1c2c(cc([N+]([O-])=O)cc2)C=C1C(=O)Nc3cc(ccc3)CCC	1111	fCSFP4	0.667	rxn6038_0_a_kill_0____EN300-198311____EN300-00716	N/A	S1c2c(cc([N+]([O-])=O)cc2)C=C1C(=O)Nc3c(cccc3)C(=O)N	SAVI-Space-2024	rxn6038_0_a_kill_0	EN300-198311	Nc1cc(ccc1)CCC	EN300-00716	S1c2c(cc([N+](=O)O)cc2)C=C1C(=O)O
S1c2c(cc([N+]([O-])=O)cc2)C=C1C(=O)Nc3cc(ccc3)CCF	1112	fCSFP4	0.667	rxn6038_0_a_kill_0____EN300-6748451____EN300-00716	N/A	S1c2c(cc([N+]([O-])=O)cc2)C=C1C(=O)Nc3c(cccc3)C(=O)N	SAVI-Space-2024	rxn6038_0_a_kill_0	EN300-6748451	FCCc1cc(N)ccc1	EN300-00716	S1c2c(cc([N+](=O)O)cc2)C=C1C(=O)O
S1c2c(cc([N+]([O-])=O)cc2)C=C1C(=O)Nc3ccc(c4cnccc4)cc3	1113	fCSFP4	0.667	rxn6038_0_a_kill_0____EN300-314386____EN300-00716	N/A	S1c2c(cc([N+]([O-])=O)cc2)C=C1C(=O)Nc3c(cccc3)C(=O)N	SAVI-Space-2024	rxn6038_0_a_kill_0	EN300-314386	n1cc(c2ccc(N)cc2)ccc1	EN300-00716	S1c2c(cc([N+](=O)O)cc2)C=C1C(=O)O
S1c2c(cc(cc2)C)C=C1C(=O)Nc3c(cccc3)C(=O)CC	1114	fCSFP4	0.667	rxn6038_0_a_kill_0____EN300-243639____EN300-100328	N/A	S1c2c(cc([N+]([O-])=O)cc2)C=C1C(=O)Nc3c(cccc3)C(=O)N	SAVI-Space-2024	rxn6038_0_a_kill_0	EN300-243639	O=C(c1c(N)cccc1)CC	EN300-100328	S1c2c(cc(cc2)C)C=C1C(=O)O
S1c2c(ccc(F)c2)C=C1C(=O)Nc3c(cc(F)c(F)c3)C(=O)N	1115	fCSFP4	0.667	rxn6038_0_a_kill_0____EN300-243345____EN300-13450	N/A	S1c2c(cc([N+]([O-])=O)cc2)C=C1C(=O)Nc3c(cccc3)C(=O)N	SAVI-Space-2024	rxn6038_0_a_kill_0	EN300-243345	Fc1c(F)cc(c(N)c1)C(=O)N	EN300-13450	S1c2c(ccc(F)c2)C=C1C(=O)O
S1c2c(ccc(OC)c2)C=C1C(=O)Nc3c(cccc3)C(=O)NN	1116	fCSFP4	0.667	rxn6038_0_a_kill_0____EN300-03742____EN300-186698	N/A	S1c2c(cc([N+]([O-])=O)cc2)C=C1C(=O)Nc3c(cccc3)C(=O)N	SAVI-Space-2024	rxn6038_0_a_kill_0	EN300-03742	O=C(NN)c1c(N)cccc1	EN300-186698	S1c2c(ccc(OC)c2)C=C1C(=O)O
S=C(N)c1c(NC(=O)C=2Sc3c(cncc3)C2)cccc1	1117	fCSFP4	0.667	rxn6038_0_a_kill_0____EN300-14417____EN300-2081724	N/A	S1c2c(cc([N+]([O-])=O)cc2)C=C1C(=O)Nc3c(cccc3)C(=O)N	SAVI-Space-2024	rxn6038_0_a_kill_0	EN300-14417	S=C(N)c1c(N)cccc1	EN300-2081724	S1c2c(cncc2)C=C1C(=O)O
S1c2c(cc(N)cc2)C=C1C(=O)Nc3c(OC)c(ccc3)C(=O)N	1118	fCSFP4	0.667	rxn6038_0_a_kill_0____EN300-131359____EN300-6502803	N/A	S1c2c(cc([N+]([O-])=O)cc2)C=C1C(=O)Nc3c(cccc3)C(=O)N	SAVI-Space-2024	rxn6038_0_a_kill_0	EN300-131359	O=C(N)c1c(OC)c(N)ccc1	EN300-6502803	S1c2c(cc(NC(=O)C)cc2)C=C1C(=O)O
S1c2c(cc([N+]([O-])=O)cc2)C=C1C(=O)Nc3cc(C#N)c(C#N)cc3	1119	fCSFP4	0.667	rxn6038_0_a_kill_0____EN300-82112____EN300-00716	N/A	S1c2c(cc([N+]([O-])=O)cc2)C=C1C(=O)Nc3c(cccc3)C(=O)N	SAVI-Space-2024	rxn6038_0_a_kill_0	EN300-82112	N#Cc1c(C#N)ccc(N)c1	EN300-00716	S1c2c(cc([N+](=O)O)cc2)C=C1C(=O)O
S1c2c(cc([N+]([O-])=O)cc2)C=C1C(=O)Nc3cc(F)c(O)cc3	1120	fCSFP4	0.667	rxn6038_0_a_kill_0____EN300-27736889____EN300-00716	N/A	S1c2c(cc([N+]([O-])=O)cc2)C=C1C(=O)Nc3c(cccc3)C(=O)N	SAVI-Space-2024	rxn6038_0_a_kill_0	EN300-27736889	[Si](Oc1c(F)cc(N)cc1)(C(C)(C)C)(C)C	EN300-00716	S1c2c(cc([N+](=O)O)cc2)C=C1C(=O)O
S1c2c(cc([N+]([O-])=O)cc2)C=C1C(=O)Nc3cc(O)c(cc3)C	1121	fCSFP4	0.667	rxn6038_0_a_kill_0____EN300-6948719____EN300-00716	N/A	S1c2c(cc([N+]([O-])=O)cc2)C=C1C(=O)Nc3c(cccc3)C(=O)N	SAVI-Space-2024	rxn6038_0_a_kill_0	EN300-6948719	O(c1c(ccc(N)c1)C)Cc2ccccc2	EN300-00716	S1c2c(cc([N+](=O)O)cc2)C=C1C(=O)O
S1c2c(cc([N+]([O-])=O)cc2)C=C1C(=O)Nc3cc(OC)c(OC)cc3	1122	fCSFP4	0.667	rxn6038_0_a_kill_0____EN300-18226____EN300-00716	N/A	S1c2c(cc([N+]([O-])=O)cc2)C=C1C(=O)Nc3c(cccc3)C(=O)N	SAVI-Space-2024	rxn6038_0_a_kill_0	EN300-18226	O(c1c(OC)ccc(N)c1)C	EN300-00716	S1c2c(cc([N+](=O)O)cc2)C=C1C(=O)O
S1c2c(cc([N+]([O-])=O)cc2)C=C1C(=O)Nc3cc([N+]([O-])=O)c(F)cc3	1123	fCSFP4	0.667	rxn6038_0_a_kill_0____EN300-17970____EN300-00716	N/A	S1c2c(cc([N+]([O-])=O)cc2)C=C1C(=O)Nc3c(cccc3)C(=O)N	SAVI-Space-2024	rxn6038_0_a_kill_0	EN300-17970	Fc1c([N+](=O)O)cc(N)cc1	EN300-00716	S1c2c(cc([N+](=O)O)cc2)C=C1C(=O)O
S1c2c(cc([N+]([O-])=O)cc2)C=C1C(=O)Nc3cc([N+]([O-])=O)c(cc3)C	1124	fCSFP4	0.667	rxn6038_0_a_kill_0____EN300-19073____EN300-00716	N/A	S1c2c(cc([N+]([O-])=O)cc2)C=C1C(=O)Nc3c(cccc3)C(=O)N	SAVI-Space-2024	rxn6038_0_a_kill_0	EN300-19073	O=[N+](O)c1c(ccc(N)c1)C	EN300-00716	S1c2c(cc([N+](=O)O)cc2)C=C1C(=O)O
S1c2c(cc([N+]([O-])=O)cc2)C=C1C(=O)Nc3cc(c(cc3)CC)CC	1125	fCSFP4	0.667	rxn6038_0_a_kill_0____EN300-126034 EN300-124282"____EN300-00716"	N/A	S1c2c(cc([N+]([O-])=O)cc2)C=C1C(=O)Nc3c(cccc3)C(=O)N	SAVI-Space-2024	rxn6038_0_a_kill_0	EN300-126034 EN300-124282""	Nc1cc(c(cc1)CC)CC	EN300-00716	S1c2c(cc([N+](=O)O)cc2)C=C1C(=O)O
S1c2c(cc(cc2)C)C=C1C(=O)Nc3c(OC)c(ccc3)C(=O)N	1126	fCSFP4	0.667	rxn6038_0_a_kill_0____EN300-131359____EN300-100328	N/A	S1c2c(cc([N+]([O-])=O)cc2)C=C1C(=O)Nc3c(cccc3)C(=O)N	SAVI-Space-2024	rxn6038_0_a_kill_0	EN300-131359	O=C(N)c1c(OC)c(N)ccc1	EN300-100328	S1c2c(cc(cc2)C)C=C1C(=O)O
[O-][N+](=O)c1cc2c(nc(cc2)C(=O)Nc3c(cccc3)C(=O)N)cc1	1127	fCSFP4	0.667	rxn6038_0_a_kill_0____EN300-17791____EN300-104946	N/A	S1c2c(cc([N+]([O-])=O)cc2)C=C1C(=O)Nc3c(cccc3)C(=O)N	SAVI-Space-2024	rxn6038_0_a_kill_0	EN300-17791	O=C(N)c1c(N)cccc1	EN300-104946	O=[N+](O)c1cc2c(nc(cc2)C(=O)O)cc1
S1c2c(cc([N+]([O-])=O)cc2)C=C1C(=O)NC=3C(c4ccncc4)=CSC3	1128	fCSFP4	0.667	rxn6038_0_a_kill_0____EN300-7548975 EN300-47298732"____EN300-00716"	N/A	S1c2c(cc([N+]([O-])=O)cc2)C=C1C(=O)Nc3c(cccc3)C(=O)N	SAVI-Space-2024	rxn6038_0_a_kill_0	EN300-7548975 EN300-47298732""	S1C=C(N)C(c2ccncc2)=C1	EN300-00716	S1c2c(cc([N+](=O)O)cc2)C=C1C(=O)O
S1c2c(cc([N+]([O-])=O)cc2)C=C1C(=O)Nc3c(F)cc(F)cc3C([O-])=O	1129	fCSFP4	0.667	rxn6038_0_a_kill_0____EN300-2008304____EN300-00716	N/A	S1c2c(cc([N+]([O-])=O)cc2)C=C1C(=O)Nc3c(cccc3)C(=O)N	SAVI-Space-2024	rxn6038_0_a_kill_0	EN300-2008304	Fc1c(N)c(cc(F)c1)C(=O)OC	EN300-00716	S1c2c(cc([N+](=O)O)cc2)C=C1C(=O)O
S1c2c(cc([N+]([O-])=O)cc2)C=C1C(=O)Nc3c(F)cc(c(F)c3)C=O	1130	fCSFP4	0.667	rxn6038_0_a_kill_0____EN300-22933350____EN300-00716	N/A	S1c2c(cc([N+]([O-])=O)cc2)C=C1C(=O)Nc3c(cccc3)C(=O)N	SAVI-Space-2024	rxn6038_0_a_kill_0	EN300-22933350	Fc1c(N)cc(F)c(c1)C=O	EN300-00716	S1c2c(cc([N+](=O)O)cc2)C=C1C(=O)O
S1c2c(cc([N+]([O-])=O)cc2)C=C1C(=O)Nc3c(F)cccc3Oc4ccccc4	1131	fCSFP4	0.667	rxn6038_0_a_kill_0____EN300-71748____EN300-00716	N/A	S1c2c(cc([N+]([O-])=O)cc2)C=C1C(=O)Nc3c(cccc3)C(=O)N	SAVI-Space-2024	rxn6038_0_a_kill_0	EN300-71748	Fc1c(N)c(Oc2ccccc2)ccc1	EN300-00716	S1c2c(cc([N+](=O)O)cc2)C=C1C(=O)O
S1c2c(cc([N+]([O-])=O)cc2)C=C1C(=O)Nc3c(OC)cc(c(OC)c3)C	1132	fCSFP4	0.667	rxn6038_0_a_kill_0____EN300-4297701____EN300-00716	N/A	S1c2c(cc([N+]([O-])=O)cc2)C=C1C(=O)Nc3c(cccc3)C(=O)N	SAVI-Space-2024	rxn6038_0_a_kill_0	EN300-4297701	O(c1c(N)cc(OC)c(c1)C)C	EN300-00716	S1c2c(cc([N+](=O)O)cc2)C=C1C(=O)O
S1c2c(cc([N+]([O-])=O)cc2)C=C1C(=O)Nc3c(OC)cc(c(c3)C)C	1133	fCSFP4	0.667	rxn6038_0_a_kill_0____EN300-260119____EN300-00716	N/A	S1c2c(cc([N+]([O-])=O)cc2)C=C1C(=O)Nc3c(cccc3)C(=O)N	SAVI-Space-2024	rxn6038_0_a_kill_0	EN300-260119	O(c1c(N)cc(c(c1)C)C)C	EN300-00716	S1c2c(cc([N+](=O)O)cc2)C=C1C(=O)O
S1c2c(cc([N+]([O-])=O)cc2)C=C1C(=O)Nc3c([N+]([O-])=O)c(c(cc3)C)C	1134	fCSFP4	0.667	rxn6038_0_a_kill_0____EN300-45639626____EN300-00716	N/A	S1c2c(cc([N+]([O-])=O)cc2)C=C1C(=O)Nc3c(cccc3)C(=O)N	SAVI-Space-2024	rxn6038_0_a_kill_0	EN300-45639626	O=[N+](O)c1c(N)ccc(c1C)C	EN300-00716	S1c2c(cc([N+](=O)O)cc2)C=C1C(=O)O
S1c2c(cc([N+]([O-])=O)cc2)C=C1C(=O)Nc3c([N+]([O-])=O)cc(OC)c(OC)c3	1135	fCSFP4	0.667	rxn6038_0_a_kill_0____EN300-13715____EN300-00716	N/A	S1c2c(cc([N+]([O-])=O)cc2)C=C1C(=O)Nc3c(cccc3)C(=O)N	SAVI-Space-2024	rxn6038_0_a_kill_0	EN300-13715	O=[N+](O)c1c(N)cc(OC)c(OC)c1	EN300-00716	S1c2c(cc([N+](=O)O)cc2)C=C1C(=O)O
S1c2c(cc([N+]([O-])=O)cc2)C=C1C(=O)Nc3c(c(F)c(F)cc3)C	1136	fCSFP4	0.667	rxn6038_0_a_kill_0____EN300-27194233____EN300-00716	N/A	S1c2c(cc([N+]([O-])=O)cc2)C=C1C(=O)Nc3c(cccc3)C(=O)N	SAVI-Space-2024	rxn6038_0_a_kill_0	EN300-27194233	Fc1c(F)ccc(N)c1C	EN300-00716	S1c2c(cc([N+](=O)O)cc2)C=C1C(=O)O
S1c2c(cc([N+]([O-])=O)cc2)C=C1C(=O)Nc3c(cc(F)c(F)c3)C=O	1137	fCSFP4	0.667	rxn6038_0_a_kill_0____EN300-2970600____EN300-00716	N/A	S1c2c(cc([N+]([O-])=O)cc2)C=C1C(=O)Nc3c(cccc3)C(=O)N	SAVI-Space-2024	rxn6038_0_a_kill_0	EN300-2970600	Fc1c(F)cc(c(N)c1)C=O	EN300-00716	S1c2c(cc([N+](=O)O)cc2)C=C1C(=O)O
S1c2c(cc([N+]([O-])=O)cc2)C=C1C(=O)Nc3c(cc(OC)c(OC)c3)C	1138	fCSFP4	0.667	rxn6038_0_a_kill_0____EN300-05397 EN300-34110"____EN300-00716"	N/A	S1c2c(cc([N+]([O-])=O)cc2)C=C1C(=O)Nc3c(cccc3)C(=O)N	SAVI-Space-2024	rxn6038_0_a_kill_0	EN300-05397 EN300-34110""	O(c1c(OC)cc(c(N)c1)C)C	EN300-00716	S1c2c(cc([N+](=O)O)cc2)C=C1C(=O)O
S1c2c(cc([N+]([O-])=O)cc2)C=C1C(=O)Nc3c(cc(OC)c(c3)C)C	1139	fCSFP4	0.667	rxn6038_0_a_kill_0____EN300-182651____EN300-00716	N/A	S1c2c(cc([N+]([O-])=O)cc2)C=C1C(=O)Nc3c(cccc3)C(=O)N	SAVI-Space-2024	rxn6038_0_a_kill_0	EN300-182651	O(c1c(cc(N)c(c1)C)C)C	EN300-00716	S1c2c(cc([N+](=O)O)cc2)C=C1C(=O)O
S1c2c(cc([N+]([O-])=O)cc2)C=C1C(=O)Nc3c(cc(c(OC)c3)C)C	1140	fCSFP4	0.667	rxn6038_0_a_kill_0____EN300-194979____EN300-00716	N/A	S1c2c(cc([N+]([O-])=O)cc2)C=C1C(=O)Nc3c(cccc3)C(=O)N	SAVI-Space-2024	rxn6038_0_a_kill_0	EN300-194979	O(c1c(cc(c(N)c1)C)C)C	EN300-00716	S1c2c(cc([N+](=O)O)cc2)C=C1C(=O)O
S1c2c(cc([N+]([O-])=O)cc2)C=C1C(=O)Nc3c(cc(c(c3)C)C)C=O	1141	fCSFP4	0.667	rxn6038_0_a_kill_0____EN300-23312855____EN300-00716	N/A	S1c2c(cc([N+]([O-])=O)cc2)C=C1C(=O)Nc3c(cccc3)C(=O)N	SAVI-Space-2024	rxn6038_0_a_kill_0	EN300-23312855	O=Cc1c(N)cc(c(c1)C)C	EN300-00716	S1c2c(cc([N+](=O)O)cc2)C=C1C(=O)O
S1c2c(cc([N+]([O-])=O)cc2)C=C1C(=O)Nc3c(cc(c(c3)CC)C)C	1142	fCSFP4	0.667	rxn6038_0_a_kill_0____EN300-2991196____EN300-00716	N/A	S1c2c(cc([N+]([O-])=O)cc2)C=C1C(=O)Nc3c(cccc3)C(=O)N	SAVI-Space-2024	rxn6038_0_a_kill_0	EN300-2991196	Nc1c(cc(c(c1)CC)C)C	EN300-00716	S1c2c(cc([N+](=O)O)cc2)C=C1C(=O)O
S1c2c(ccc(OC)c2)C=C1C(=O)Nc3c(cc(cc3)C([O-])=O)C(=O)N	1143	fCSFP4	0.667	rxn6038_0_a_kill_0____EN300-8649028____EN300-186698	N/A	S1c2c(cc([N+]([O-])=O)cc2)C=C1C(=O)Nc3c(cccc3)C(=O)N	SAVI-Space-2024	rxn6038_0_a_kill_0	EN300-8649028	O=C(OC)c1cc(c(N)cc1)C(=O)N	EN300-186698	S1c2c(ccc(OC)c2)C=C1C(=O)O
S1c2c(ccc(OC)c2)C=C1C(=O)Nc3c(cccc3)C(=NO)N	1144	fCSFP4	0.667	rxn6038_0_a_kill_0____EN300-41306____EN300-186698	N/A	S1c2c(cc([N+]([O-])=O)cc2)C=C1C(=O)Nc3c(cccc3)C(=O)N	SAVI-Space-2024	rxn6038_0_a_kill_0	EN300-41306	ON=C(N)c1c(N)cccc1	EN300-186698	S1c2c(ccc(OC)c2)C=C1C(=O)O
S(C#N)c1cc(F)c(NC(=O)C=2Sc3c(cc([N+]([O-])=O)cc3)C2)cc1	1145	fCSFP4	0.667	rxn6038_0_a_kill_0____EN300-06899____EN300-00716	N/A	S1c2c(cc([N+]([O-])=O)cc2)C=C1C(=O)Nc3c(cccc3)C(=O)N	SAVI-Space-2024	rxn6038_0_a_kill_0	EN300-06899	S(C#N)c1cc(F)c(N)cc1	EN300-00716	S1c2c(cc([N+](=O)O)cc2)C=C1C(=O)O
S(C#N)c1cc(c(NC(=O)C=2Sc3c(cc([N+]([O-])=O)cc3)C2)cc1)C	1146	fCSFP4	0.667	rxn6038_0_a_kill_0____EN300-06887____EN300-00716	N/A	S1c2c(cc([N+]([O-])=O)cc2)C=C1C(=O)Nc3c(cccc3)C(=O)N	SAVI-Space-2024	rxn6038_0_a_kill_0	EN300-06887	S(C#N)c1cc(c(N)cc1)C	EN300-00716	S1c2c(cc([N+](=O)O)cc2)C=C1C(=O)O
S(c1c(NC(=O)C=2Sc3c(cc([N+]([O-])=O)cc3)C2)ccnc1)CC	1147	fCSFP4	0.667	rxn6038_0_a_kill_0____EN300-1674118____EN300-00716	N/A	S1c2c(cc([N+]([O-])=O)cc2)C=C1C(=O)Nc3c(cccc3)C(=O)N	SAVI-Space-2024	rxn6038_0_a_kill_0	EN300-1674118	S(c1c(N)ccnc1)CC	EN300-00716	S1c2c(cc([N+](=O)O)cc2)C=C1C(=O)O
S(c1c(cc(NC(=O)C=2Sc3c(cc([N+]([O-])=O)cc3)C2)cc1)C([O-])=O)C	1148	fCSFP4	0.667	rxn6038_0_a_kill_0____EN300-393391____EN300-00716	N/A	S1c2c(cc([N+]([O-])=O)cc2)C=C1C(=O)Nc3c(cccc3)C(=O)N	SAVI-Space-2024	rxn6038_0_a_kill_0	EN300-393391	S(c1c(cc(N)cc1)C(=O)OC)C	EN300-00716	S1c2c(cc([N+](=O)O)cc2)C=C1C(=O)O
S(c1cc(OC)c(NC(=O)C=2Sc3c(cc([N+]([O-])=O)cc3)C2)cc1)C	1149	fCSFP4	0.667	rxn6038_0_a_kill_0____EN300-99281 EN300-184263"____EN300-00716"	N/A	S1c2c(cc([N+]([O-])=O)cc2)C=C1C(=O)Nc3c(cccc3)C(=O)N	SAVI-Space-2024	rxn6038_0_a_kill_0	EN300-99281 EN300-184263""	S(c1cc(OC)c(N)cc1)C	EN300-00716	S1c2c(cc([N+](=O)O)cc2)C=C1C(=O)O
S1c2c(cc([N+]([O-])=O)cc2)C=C1C(=O)Nc3c(F)cc(N=[N+]=[N-])cc3	1150	fCSFP4	0.667	rxn6038_0_a_kill_0____EN300-7730016____EN300-00716	N/A	S1c2c(cc([N+]([O-])=O)cc2)C=C1C(=O)Nc3c(cccc3)C(=O)N	SAVI-Space-2024	rxn6038_0_a_kill_0	EN300-7730016	Fc1c(N)ccc(N=[N+]=[N-])c1	EN300-00716	S1c2c(cc([N+](=O)O)cc2)C=C1C(=O)O
S1c2c(cc([N+]([O-])=O)cc2)C=C1C(=O)Nc3c(F)cc(OCC)cc3	1151	fCSFP4	0.667	rxn6038_0_a_kill_0____EN300-254832 EN300-254833"____EN300-00716"	N/A	S1c2c(cc([N+]([O-])=O)cc2)C=C1C(=O)Nc3c(cccc3)C(=O)N	SAVI-Space-2024	rxn6038_0_a_kill_0	EN300-254832 EN300-254833""	Fc1c(N)ccc(OCC)c1	EN300-00716	S1c2c(cc([N+](=O)O)cc2)C=C1C(=O)O
S1c2c(cc([N+]([O-])=O)cc2)C=C1C(=O)Nc3c(F)ccc(c3)C(=O)CC	1152	fCSFP4	0.667	rxn6038_0_a_kill_0____EN300-1664728____EN300-00716	N/A	S1c2c(cc([N+]([O-])=O)cc2)C=C1C(=O)Nc3c(cccc3)C(=O)N	SAVI-Space-2024	rxn6038_0_a_kill_0	EN300-1664728	Fc1c(N)cc(cc1)C(=O)CC	EN300-00716	S1c2c(cc([N+](=O)O)cc2)C=C1C(=O)O
S1c2c(cc([N+]([O-])=O)cc2)C=C1C(=O)Nc3c(OC)c(C#N)ccc3	1153	fCSFP4	0.667	rxn6038_0_a_kill_0____EN300-1706110____EN300-00716	N/A	S1c2c(cc([N+]([O-])=O)cc2)C=C1C(=O)Nc3c(cccc3)C(=O)N	SAVI-Space-2024	rxn6038_0_a_kill_0	EN300-1706110	O(c1c(N)cccc1C#N)C	EN300-00716	S1c2c(cc([N+](=O)O)cc2)C=C1C(=O)O
S1c2c(cc([N+]([O-])=O)cc2)C=C1C(=O)Nc3c(OCC)cc(cc3)C	1154	fCSFP4	0.667	rxn6038_0_a_kill_0____EN300-45577____EN300-00716	N/A	S1c2c(cc([N+]([O-])=O)cc2)C=C1C(=O)Nc3c(cccc3)C(=O)N	SAVI-Space-2024	rxn6038_0_a_kill_0	EN300-45577	O(c1c(N)ccc(c1)C)CC	EN300-00716	S1c2c(cc([N+](=O)O)cc2)C=C1C(=O)O
S1c2c(cc([N+]([O-])=O)cc2)C=C1C(=O)Nc3c(c(N=[N+]=[N-])ccc3)C	1155	fCSFP4	0.667	rxn6038_0_a_kill_0____EN300-39849546____EN300-00716	N/A	S1c2c(cc([N+]([O-])=O)cc2)C=C1C(=O)Nc3c(cccc3)C(=O)N	SAVI-Space-2024	rxn6038_0_a_kill_0	EN300-39849546	[N+](=[N-])=Nc1c(c(N)ccc1)C	EN300-00716	S1c2c(cc([N+](=O)O)cc2)C=C1C(=O)O
S1c2c(cc([N+]([O-])=O)cc2)C=C1C(=O)Nc3c(cc(F)cc3)C4CC4	1156	fCSFP4	0.667	rxn6038_0_a_kill_0____EN300-6771928____EN300-00716	N/A	S1c2c(cc([N+]([O-])=O)cc2)C=C1C(=O)Nc3c(cccc3)C(=O)N	SAVI-Space-2024	rxn6038_0_a_kill_0	EN300-6771928	Fc1cc(c(N)cc1)C2CC2	EN300-00716	S1c2c(cc([N+](=O)O)cc2)C=C1C(=O)O
S1c2c(cc([N+]([O-])=O)cc2)C=C1C(=O)Nc3c(cc(N=[N+]=[N-])cc3)C	1157	fCSFP4	0.667	rxn6038_0_a_kill_0____EN300-7729698____EN300-00716	N/A	S1c2c(cc([N+]([O-])=O)cc2)C=C1C(=O)Nc3c(cccc3)C(=O)N	SAVI-Space-2024	rxn6038_0_a_kill_0	EN300-7729698	[N+](=[N-])=Nc1cc(c(N)cc1)C	EN300-00716	S1c2c(cc([N+](=O)O)cc2)C=C1C(=O)O
S1c2c(cc([N+]([O-])=O)cc2)C=C1C(=O)Nc3c(cc(OC)cc3)CC	1158	fCSFP4	0.667	rxn6038_0_a_kill_0____EN300-2995330____EN300-00716	N/A	S1c2c(cc([N+]([O-])=O)cc2)C=C1C(=O)Nc3c(cccc3)C(=O)N	SAVI-Space-2024	rxn6038_0_a_kill_0	EN300-2995330	O(c1cc(c(N)cc1)CC)C	EN300-00716	S1c2c(cc([N+](=O)O)cc2)C=C1C(=O)O
S1c2c(cc([N+]([O-])=O)cc2)C=C1C(=O)Nc3c(cc(Oc4ccncc4)cc3)C	1159	fCSFP4	0.667	rxn6038_0_a_kill_0____EN300-1710018____EN300-00716	N/A	S1c2c(cc([N+]([O-])=O)cc2)C=C1C(=O)Nc3c(cccc3)C(=O)N	SAVI-Space-2024	rxn6038_0_a_kill_0	EN300-1710018	O(c1cc(c(N)cc1)C)c2ccncc2	EN300-00716	S1c2c(cc([N+](=O)O)cc2)C=C1C(=O)O
S1c2c(cc([N+]([O-])=O)cc2)C=C1C(=O)Nc3c(cc(cc3)C)C4CC4	1160	fCSFP4	0.667	rxn6038_0_a_kill_0____EN300-6771929____EN300-00716	N/A	S1c2c(cc([N+]([O-])=O)cc2)C=C1C(=O)Nc3c(cccc3)C(=O)N	SAVI-Space-2024	rxn6038_0_a_kill_0	EN300-6771929	Nc1c(cc(cc1)C)C2CC2	EN300-00716	S1c2c(cc([N+](=O)O)cc2)C=C1C(=O)O
S1c2c(cc([N+]([O-])=O)cc2)C=C1C(=O)Nc3c(ccc(c3)C([O-])=O)B(O)O	1161	fCSFP4	0.667	rxn6038_0_a_kill_0____EN300-7358569____EN300-00716	N/A	S1c2c(cc([N+]([O-])=O)cc2)C=C1C(=O)Nc3c(cccc3)C(=O)N	SAVI-Space-2024	rxn6038_0_a_kill_0	EN300-7358569	O=C(OC)c1cc(N)c(cc1)B(O)O	EN300-00716	S1c2c(cc([N+](=O)O)cc2)C=C1C(=O)O
S1c2c(cc([N+]([O-])=O)cc2)C=C1C(=O)Nc3c(nccc3)C(C)C	1162	fCSFP4	0.667	rxn6038_0_a_kill_0____EN300-378547 EN300-45160203"____EN300-00716"	N/A	S1c2c(cc([N+]([O-])=O)cc2)C=C1C(=O)Nc3c(cccc3)C(=O)N	SAVI-Space-2024	rxn6038_0_a_kill_0	EN300-378547 EN300-45160203""	n1c(c(N)ccc1)C(C)C	EN300-00716	S1c2c(cc([N+](=O)O)cc2)C=C1C(=O)O
S1c2c(cc([N+]([O-])=O)cc2)C=C1C(=O)Nc3c(nccc3)N(C)C	1163	fCSFP4	0.667	rxn6038_0_a_kill_0____EN300-57889____EN300-00716	N/A	S1c2c(cc([N+]([O-])=O)cc2)C=C1C(=O)Nc3c(cccc3)C(=O)N	SAVI-Space-2024	rxn6038_0_a_kill_0	EN300-57889	n1c(N(C)C)c(N)ccc1	EN300-00716	S1c2c(cc([N+](=O)O)cc2)C=C1C(=O)O
S1c2c(cc([N+]([O-])=O)cc2)C=C1C(=O)Nc3c(nccc3)c4ccncc4	1164	fCSFP4	0.667	rxn6038_0_a_kill_0____EN300-120672____EN300-00716	N/A	S1c2c(cc([N+]([O-])=O)cc2)C=C1C(=O)Nc3c(cccc3)C(=O)N	SAVI-Space-2024	rxn6038_0_a_kill_0	EN300-120672	n1c(c(N)ccc1)c2ccncc2	EN300-00716	S1c2c(cc([N+](=O)O)cc2)C=C1C(=O)O
S1c2c(cc([N+]([O-])=O)cc2)C=C1C(=O)Nc3c(ncnc3)C([O-])=O	1165	fCSFP4	0.667	rxn6038_0_a_kill_0____EN300-6750847____EN300-00716	N/A	S1c2c(cc([N+]([O-])=O)cc2)C=C1C(=O)Nc3c(cccc3)C(=O)N	SAVI-Space-2024	rxn6038_0_a_kill_0	EN300-6750847	O=C(OC)c1ncncc1N	EN300-00716	S1c2c(cc([N+](=O)O)cc2)C=C1C(=O)O
S1c2c(cc([N+]([O-])=O)cc2)C=C1C(=O)Nc3c4c(ccc3)C5CCC4CC5	1166	fCSFP4	0.667	rxn6038_0_a_kill_0____EN300-37327984____EN300-00716	N/A	S1c2c(cc([N+]([O-])=O)cc2)C=C1C(=O)Nc3c(cccc3)C(=O)N	SAVI-Space-2024	rxn6038_0_a_kill_0	EN300-37327984	Nc1c2c(ccc1)C3CCC2CC3	EN300-00716	S1c2c(cc([N+](=O)O)cc2)C=C1C(=O)O
S1c2c(cc([N+]([O-])=O)cc2)C=C1C(=O)Nc3c4c(ccc3)C[NH+](C4)C	1167	fCSFP4	0.667	rxn6038_0_a_kill_0____EN300-188348____EN300-00716	N/A	S1c2c(cc([N+]([O-])=O)cc2)C=C1C(=O)Nc3c(cccc3)C(=O)N	SAVI-Space-2024	rxn6038_0_a_kill_0	EN300-188348	N1(Cc2c(N)cccc2C1)C	EN300-00716	S1c2c(cc([N+](=O)O)cc2)C=C1C(=O)O
S1c2c(cc([N+]([O-])=O)cc2)C=C1C(=O)Nc3cc(c(C#N)cc3)C([O-])=O	1168	fCSFP4	0.667	rxn6038_0_a_kill_0____EN300-3037197____EN300-00716	N/A	S1c2c(cc([N+]([O-])=O)cc2)C=C1C(=O)Nc3c(cccc3)C(=O)N	SAVI-Space-2024	rxn6038_0_a_kill_0	EN300-3037197	O=C(OC)c1c(C#N)ccc(N)c1	EN300-00716	S1c2c(cc([N+](=O)O)cc2)C=C1C(=O)O
S1c2c(cc([N+]([O-])=O)cc2)C=C1C(=O)Nc3cc(c(OC)cc3)C([O-])=O	1169	fCSFP4	0.667	rxn6038_0_a_kill_0____EN300-250136____EN300-00716	N/A	S1c2c(cc([N+]([O-])=O)cc2)C=C1C(=O)Nc3c(cccc3)C(=O)N	SAVI-Space-2024	rxn6038_0_a_kill_0	EN300-250136	O=C(OC)c1c(OC)ccc(N)c1	EN300-00716	S1c2c(cc([N+](=O)O)cc2)C=C1C(=O)O
S1c2c(cc([N+]([O-])=O)cc2)C=C1C(=O)Nc3cc(c(cc3)CC)C([O-])=O	1170	fCSFP4	0.667	rxn6038_0_a_kill_0____EN300-5015440____EN300-00716	N/A	S1c2c(cc([N+]([O-])=O)cc2)C=C1C(=O)Nc3c(cccc3)C(=O)N	SAVI-Space-2024	rxn6038_0_a_kill_0	EN300-5015440	O=C(OC)c1c(ccc(N)c1)CC	EN300-00716	S1c2c(cc([N+](=O)O)cc2)C=C1C(=O)O
S1c2c(c([N+]([O-])=O)ccc2)C=C1C(=O)Nc3c(F)c(ccc3)C(=O)N	1171	fCSFP4	0.667	rxn6038_0_a_kill_0____EN300-181913____EN300-7431553	N/A	S1c2c(cc([N+]([O-])=O)cc2)C=C1C(=O)Nc3c(cccc3)C(=O)N	SAVI-Space-2024	rxn6038_0_a_kill_0	EN300-181913	Fc1c(N)cccc1C(=O)N	EN300-7431553	S1c2c(c([N+](=O)O)ccc2)C=C1C(=O)O
S1c2c(c([N+]([O-])=O)ccc2)C=C1C(=O)Nc3c(c(ccc3)C(=O)N)C	1172	fCSFP4	0.667	rxn6038_0_a_kill_0____EN300-37193____EN300-7431553	N/A	S1c2c(cc([N+]([O-])=O)cc2)C=C1C(=O)Nc3c(cccc3)C(=O)N	SAVI-Space-2024	rxn6038_0_a_kill_0	EN300-37193	O=C(N)c1c(c(N)ccc1)C	EN300-7431553	S1c2c(c([N+](=O)O)ccc2)C=C1C(=O)O
S1c2c(cc([N+]([O-])=O)cc2)C(=C1C(=O)Nc3c(cccc3)C(=O)NN)C	1173	fCSFP4	0.667	rxn6038_0_a_kill_0____EN300-03742____EN300-11750267	N/A	S1c2c(cc([N+]([O-])=O)cc2)C=C1C(=O)Nc3c(cccc3)C(=O)N	SAVI-Space-2024	rxn6038_0_a_kill_0	EN300-03742	O=C(NN)c1c(N)cccc1	EN300-11750267	S1c2c(cc([N+](=O)O)cc2)C(=C1C(=O)O)C
S1c2c(cc([N+]([O-])=O)cc2)C(NC(=O)c3c(cccc3)C(=O)N)=C1C([O-])=O	1174	fCSFP4	0.667	rxn6038_0_a_kill_0____EN300-176815____EN300-223398	N/A	S1c2c(cc([N+]([O-])=O)cc2)C=C1C(=O)Nc3c(cccc3)C(=O)N	SAVI-Space-2024	rxn6038_0_a_kill_0	EN300-176815	S1c2c(cc([N+](=O)O)cc2)C(N)=C1C(=O)OC	EN300-223398	O=C(O)c1c(cccc1)C(=O)N
S1c2c(cc([N+]([O-])=O)cc2)C=C1C(=O)Nc3c4OCCOc4c(cc3)C([O-])=O	1175	fCSFP4	0.667	rxn6038_0_a_kill_0____EN300-45484132____EN300-00716	N/A	S1c2c(cc([N+]([O-])=O)cc2)C=C1C(=O)Nc3c(cccc3)C(=O)N	SAVI-Space-2024	rxn6038_0_a_kill_0	EN300-45484132	O=C(OC)c1c2OCCOc2c(N)cc1	EN300-00716	S1c2c(cc([N+](=O)O)cc2)C=C1C(=O)O
S1c2c(cc([N+]([O-])=O)cc2)C=C1C(=O)Nc3c(c(ccc3)C(=O)N4CCCC4)C	1176	fCSFP4	0.667	rxn6038_0_a_kill_0____EN300-61180____EN300-00716	N/A	S1c2c(cc([N+]([O-])=O)cc2)C=C1C(=O)Nc3c(cccc3)C(=O)N	SAVI-Space-2024	rxn6038_0_a_kill_0	EN300-61180	O=C(N1CCCC1)c2c(c(N)ccc2)C	EN300-00716	S1c2c(cc([N+](=O)O)cc2)C=C1C(=O)O
S1c2c(cc([N+]([O-])=O)cc2)C=C1C(=O)Nc3c(c(ccc3)C)C(=O)N4CCCC4	1177	fCSFP4	0.667	rxn6038_0_a_kill_0____EN300-40488____EN300-00716	N/A	S1c2c(cc([N+]([O-])=O)cc2)C=C1C(=O)Nc3c(cccc3)C(=O)N	SAVI-Space-2024	rxn6038_0_a_kill_0	EN300-40488	O=C(N1CCCC1)c2c(N)cccc2C	EN300-00716	S1c2c(cc([N+](=O)O)cc2)C=C1C(=O)O
S=C(N)c1c(NC(=O)C=2Sc3c(cc([N+]([O-])=O)cc3)C2C)cccc1	1178	fCSFP4	0.667	rxn6038_0_a_kill_0____EN300-14417____EN300-11750267	N/A	S1c2c(cc([N+]([O-])=O)cc2)C=C1C(=O)Nc3c(cccc3)C(=O)N	SAVI-Space-2024	rxn6038_0_a_kill_0	EN300-14417	S=C(N)c1c(N)cccc1	EN300-11750267	S1c2c(cc([N+](=O)O)cc2)C(=C1C(=O)O)C
S1c2c(c([N+]([O-])=O)ccc2)C=C1C(=O)Nc3c(cc(OCC)cc3)C(=O)N	1179	fCSFP4	0.664	rxn6038_0_a_kill_0____EN300-82166____EN300-7431553	N/A	S1c2c(cc([N+]([O-])=O)cc2)C=C1C(=O)Nc3c(cccc3)C(=O)N	SAVI-Space-2024	rxn6038_0_a_kill_0	EN300-82166	O=C(N)c1c(N)ccc(OCC)c1	EN300-7431553	S1c2c(c([N+](=O)O)ccc2)C=C1C(=O)O
S1c2c(cc([N+]([O-])=O)cc2)C=C1C(=O)Nc3c(cc(F)cc3)C(=O)N(OC)C	1180	fCSFP4	0.664	rxn6038_0_a_kill_0____EN300-203585____EN300-00716	N/A	S1c2c(cc([N+]([O-])=O)cc2)C=C1C(=O)Nc3c(cccc3)C(=O)N	SAVI-Space-2024	rxn6038_0_a_kill_0	EN300-203585	Fc1cc(c(N)cc1)C(=O)N(OC)C	EN300-00716	S1c2c(cc([N+](=O)O)cc2)C=C1C(=O)O
S(=O)(=O)(c1c(NC(=O)C=2Sc3c(cc([N+]([O-])=O)cc3)C2)cccc1)CC#N	1181	fCSFP4	0.664	rxn6038_0_a_kill_0____EN300-8057082____EN300-00716	N/A	S1c2c(cc([N+]([O-])=O)cc2)C=C1C(=O)Nc3c(cccc3)C(=O)N	SAVI-Space-2024	rxn6038_0_a_kill_0	EN300-8057082	S(=O)(=O)(c1c(N)cccc1)CC#N	EN300-00716	S1c2c(cc([N+](=O)O)cc2)C=C1C(=O)O
S1c2c(cc([N+]([O-])=O)cc2)C(NC(=O)c3c(NC(=O)N)cccc3)=C1C([O-])=O	1182	fCSFP4	0.664	rxn6038_0_a_kill_0____EN300-176815____EN300-65852	N/A	S1c2c(cc([N+]([O-])=O)cc2)C=C1C(=O)Nc3c(cccc3)C(=O)N	SAVI-Space-2024	rxn6038_0_a_kill_0	EN300-176815	S1c2c(cc([N+](=O)O)cc2)C(N)=C1C(=O)OC	EN300-65852	O=C(O)c1c(NC(=O)N)cccc1
S1c2c(cc([N+]([O-])=O)cc2)C=C1C(=O)Nc3c(N4N=CN=C4)cccc3	1183	fCSFP4	0.664	rxn6038_0_a_kill_0____EN300-30614____EN300-00716	N/A	S1c2c(cc([N+]([O-])=O)cc2)C=C1C(=O)Nc3c(cccc3)C(=O)N	SAVI-Space-2024	rxn6038_0_a_kill_0	EN300-30614	N=1N(c2c(N)cccc2)C=NC1	EN300-00716	S1c2c(cc([N+](=O)O)cc2)C=C1C(=O)O
S1c2c(cc([N+]([O-])=O)cc2)C=C1C(=O)Nc3c(cccc3)C(CC([O-])=O)C	1184	fCSFP4	0.664	rxn6038_0_a_kill_0____EN300-31497443____EN300-00716	N/A	S1c2c(cc([N+]([O-])=O)cc2)C=C1C(=O)Nc3c(cccc3)C(=O)N	SAVI-Space-2024	rxn6038_0_a_kill_0	EN300-31497443	O=C(OC(C)(C)C)CC(c1c(N)cccc1)C	EN300-00716	S1c2c(cc([N+](=O)O)cc2)C=C1C(=O)O
S1c2c(cc([N+]([O-])=O)cc2)C=C1C(=O)Nc3c(cccc3)CN(C(=O)C)C	1185	fCSFP4	0.664	rxn6038_0_a_kill_0____EN300-36021____EN300-00716	N/A	S1c2c(cc([N+]([O-])=O)cc2)C=C1C(=O)Nc3c(cccc3)C(=O)N	SAVI-Space-2024	rxn6038_0_a_kill_0	EN300-36021	O=C(N(Cc1c(N)cccc1)C)C	EN300-00716	S1c2c(cc([N+](=O)O)cc2)C=C1C(=O)O
S1c2c(cc([N+]([O-])=O)cc2)C=C1C(=O)Nc3c(cccc3)CN(C(=O)C)CC	1186	fCSFP4	0.664	rxn6038_0_a_kill_0____EN300-37198____EN300-00716	N/A	S1c2c(cc([N+]([O-])=O)cc2)C=C1C(=O)Nc3c(cccc3)C(=O)N	SAVI-Space-2024	rxn6038_0_a_kill_0	EN300-37198	O=C(N(Cc1c(N)cccc1)CC)C	EN300-00716	S1c2c(cc([N+](=O)O)cc2)C=C1C(=O)O
S1c2c(cc([N+]([O-])=O)cc2)C=C1C(=O)Nc3c(cccc3)CN(C([O-])=O)C	1187	fCSFP4	0.664	rxn6038_0_a_kill_0____EN300-35618____EN300-00716	N/A	S1c2c(cc([N+]([O-])=O)cc2)C=C1C(=O)Nc3c(cccc3)C(=O)N	SAVI-Space-2024	rxn6038_0_a_kill_0	EN300-35618	O=C(OC(C)(C)C)N(Cc1c(N)cccc1)C	EN300-00716	S1c2c(cc([N+](=O)O)cc2)C=C1C(=O)O
S1c2c(cc([N+]([O-])=O)cc2)C=C1C(=O)Nc3c(cccc3)CN(C([O-])=O)CC	1188	fCSFP4	0.664	rxn6038_0_a_kill_0____EN300-37079____EN300-00716	N/A	S1c2c(cc([N+]([O-])=O)cc2)C=C1C(=O)Nc3c(cccc3)C(=O)N	SAVI-Space-2024	rxn6038_0_a_kill_0	EN300-37079	O=C(OC(C)(C)C)N(Cc1c(N)cccc1)CC	EN300-00716	S1c2c(cc([N+](=O)O)cc2)C=C1C(=O)O
S1c2c(cc([N+]([O-])=O)cc2)C=C1C(=O)Nc3c(cccc3)CN4C=NC=C4	1189	fCSFP4	0.664	rxn6038_0_a_kill_0____EN300-55746____EN300-00716	N/A	S1c2c(cc([N+]([O-])=O)cc2)C=C1C(=O)Nc3c(cccc3)C(=O)N	SAVI-Space-2024	rxn6038_0_a_kill_0	EN300-55746	N1=CN(C=C1)Cc2c(N)cccc2	EN300-00716	S1c2c(cc([N+](=O)O)cc2)C=C1C(=O)O
S1c2c(cc([N+]([O-])=O)cc2)C=C1C(=O)Nc3cnc(OC)c(c3)C(=O)N	1190	fCSFP4	0.664	rxn6038_0_a_kill_0____EN300-102268____EN300-00716	N/A	S1c2c(cc([N+]([O-])=O)cc2)C=C1C(=O)Nc3c(cccc3)C(=O)N	SAVI-Space-2024	rxn6038_0_a_kill_0	EN300-102268	O=C(N)c1c(OC)ncc(N)c1	EN300-00716	S1c2c(cc([N+](=O)O)cc2)C=C1C(=O)O
S(=O)(=O)(N)c1c(F)cccc1NC(=O)C=2Sc3c(cc([N+]([O-])=O)cc3)C2	1191	fCSFP4	0.664	rxn6038_0_a_kill_0____EN300-68803____EN300-00716	N/A	S1c2c(cc([N+]([O-])=O)cc2)C=C1C(=O)Nc3c(cccc3)C(=O)N	SAVI-Space-2024	rxn6038_0_a_kill_0	EN300-68803	S(=O)(=O)(N)c1c(F)cccc1N	EN300-00716	S1c2c(cc([N+](=O)O)cc2)C=C1C(=O)O
S(=O)(=O)(N)c1cc([N+]([O-])=O)c(NC(=O)C=2Sc3c(cc([N+]([O-])=O)cc3)C2)cc1	1192	fCSFP4	0.664	rxn6038_0_a_kill_0____EN300-01192____EN300-00716	N/A	S1c2c(cc([N+]([O-])=O)cc2)C=C1C(=O)Nc3c(cccc3)C(=O)N	SAVI-Space-2024	rxn6038_0_a_kill_0	EN300-01192	S(=O)(=O)(N)c1cc([N+](=O)O)c(N)cc1	EN300-00716	S1c2c(cc([N+](=O)O)cc2)C=C1C(=O)O
S(c1c(NC(=O)C=2Sc3c(cc([N+]([O-])=O)cc3)C2)ccc(c1)C([O-])=O)CC	1193	fCSFP4	0.664	rxn6038_0_a_kill_0____EN300-4407753____EN300-00716	N/A	S1c2c(cc([N+]([O-])=O)cc2)C=C1C(=O)Nc3c(cccc3)C(=O)N	SAVI-Space-2024	rxn6038_0_a_kill_0	EN300-4407753	S(c1c(N)ccc(c1)C(=O)OC)CC	EN300-00716	S1c2c(cc([N+](=O)O)cc2)C=C1C(=O)O
S1c2c(cc([N+]([O-])=O)cc2)C=C1C(=O)Nc3c(F)ccc(N4C=CC=C4)c3	1194	fCSFP4	0.664	rxn6038_0_a_kill_0____EN300-64064____EN300-00716	N/A	S1c2c(cc([N+]([O-])=O)cc2)C=C1C(=O)Nc3c(cccc3)C(=O)N	SAVI-Space-2024	rxn6038_0_a_kill_0	EN300-64064	Fc1c(N)cc(N2C=CC=C2)cc1	EN300-00716	S1c2c(cc([N+](=O)O)cc2)C=C1C(=O)O
S1c2c(cc([N+]([O-])=O)cc2)C=C1C(=O)Nc3c(N4C=CC=C4)ccc(O)c3	1195	fCSFP4	0.664	rxn6038_0_a_kill_0____EN300-209635____EN300-00716	N/A	S1c2c(cc([N+]([O-])=O)cc2)C=C1C(=O)Nc3c(cccc3)C(=O)N	SAVI-Space-2024	rxn6038_0_a_kill_0	EN300-209635	O(c1cc(N)c(N2C=CC=C2)cc1)Cc3ccccc3	EN300-00716	S1c2c(cc([N+](=O)O)cc2)C=C1C(=O)O
S1c2c(cc([N+]([O-])=O)cc2)C=C1C(=O)Nc3c(OCC)cc(cc3)C([O-])=O	1196	fCSFP4	0.664	rxn6038_0_a_kill_0____EN300-384729____EN300-00716	N/A	S1c2c(cc([N+]([O-])=O)cc2)C=C1C(=O)Nc3c(cccc3)C(=O)N	SAVI-Space-2024	rxn6038_0_a_kill_0	EN300-384729	O=C(OC)c1cc(OCC)c(N)cc1	EN300-00716	S1c2c(cc([N+](=O)O)cc2)C=C1C(=O)O
S1c2c(cc([N+]([O-])=O)cc2)C=C1C(=O)Nc3c(c(c(F)cc3)C([O-])=O)C	1197	fCSFP4	0.664	rxn6038_0_a_kill_0____EN300-211091____EN300-00716	N/A	S1c2c(cc([N+]([O-])=O)cc2)C=C1C(=O)Nc3c(cccc3)C(=O)N	SAVI-Space-2024	rxn6038_0_a_kill_0	EN300-211091	Fc1c(c(c(N)cc1)C)C(=O)OC	EN300-00716	S1c2c(cc([N+](=O)O)cc2)C=C1C(=O)O
S1c2c(cc([N+]([O-])=O)cc2)C=C1C(=O)Nc3c(cc(cc3)C(=O)OCC)C	1198	fCSFP4	0.664	rxn6038_0_a_kill_0____EN300-99651____EN300-00716	N/A	S1c2c(cc([N+]([O-])=O)cc2)C=C1C(=O)Nc3c(cccc3)C(=O)N	SAVI-Space-2024	rxn6038_0_a_kill_0	EN300-99651	O=C(OCC)c1cc(c(N)cc1)C	EN300-00716	S1c2c(cc([N+](=O)O)cc2)C=C1C(=O)O
S1c2c(cc([N+]([O-])=O)cc2)C=C1C(=O)Nc3c(ccc(N4C=CC=C4)c3)C	1199	fCSFP4	0.664	rxn6038_0_a_kill_0____EN300-8051701____EN300-00716	N/A	S1c2c(cc([N+]([O-])=O)cc2)C=C1C(=O)Nc3c(cccc3)C(=O)N	SAVI-Space-2024	rxn6038_0_a_kill_0	EN300-8051701	N1(c2cc(N)c(cc2)C)C=CC=C1	EN300-00716	S1c2c(cc([N+](=O)O)cc2)C=C1C(=O)O
S1c2c(cc([N+]([O-])=O)cc2)C=C1C(=O)Nc3c(nccc3)c4ncccc4	1200	fCSFP4	0.664	rxn6038_0_a_kill_0____EN300-3012170____EN300-00716	N/A	S1c2c(cc([N+]([O-])=O)cc2)C=C1C(=O)Nc3c(cccc3)C(=O)N	SAVI-Space-2024	rxn6038_0_a_kill_0	EN300-3012170	n1c(c2ncccc2)c(N)ccc1	EN300-00716	S1c2c(cc([N+](=O)O)cc2)C=C1C(=O)O
S1c2c(cc([N+]([O-])=O)cc2)C=C1C(=O)Nc3c(nccc3C([O-])=O)N	1201	fCSFP4	0.664	rxn6038_0_a_kill_0____EN300-206850____EN300-00716	N/A	S1c2c(cc([N+]([O-])=O)cc2)C=C1C(=O)Nc3c(cccc3)C(=O)N	SAVI-Space-2024	rxn6038_0_a_kill_0	EN300-206850	O=C(OC)c1c(N)c(ncc1)N	EN300-00716	S1c2c(cc([N+](=O)O)cc2)C=C1C(=O)O
S1c2c(cc([N+]([O-])=O)cc2)C=C1C(=O)Nc3c(F)c(cc(F)c3)C([O-])=O	1202	fCSFP4	0.664	rxn6038_0_a_kill_0____EN300-139829____EN300-00716	N/A	S1c2c(cc([N+]([O-])=O)cc2)C=C1C(=O)Nc3c(cccc3)C(=O)N	SAVI-Space-2024	rxn6038_0_a_kill_0	EN300-139829	Fc1c(N)cc(F)cc1C(=O)OC	EN300-00716	S1c2c(cc([N+](=O)O)cc2)C=C1C(=O)O
S1c2c(cc([N+]([O-])=O)cc2)C=C1C(=O)Nc3c(F)ccc(c3)C(C)C	1203	fCSFP4	0.664	rxn6038_0_a_kill_0____EN300-27194115____EN300-00716	N/A	S1c2c(cc([N+]([O-])=O)cc2)C=C1C(=O)Nc3c(cccc3)C(=O)N	SAVI-Space-2024	rxn6038_0_a_kill_0	EN300-27194115	Fc1c(N)cc(cc1)C(C)C	EN300-00716	S1c2c(cc([N+](=O)O)cc2)C=C1C(=O)O
S1c2c(cc([N+]([O-])=O)cc2)C=C1C(=O)Nc3c(N(C)C)ccnc3	1204	fCSFP4	0.664	rxn6038_0_a_kill_0____EN300-42901 EN300-7472592"____EN300-00716"	N/A	S1c2c(cc([N+]([O-])=O)cc2)C=C1C(=O)Nc3c(cccc3)C(=O)N	SAVI-Space-2024	rxn6038_0_a_kill_0	EN300-42901 EN300-7472592""	n1cc(N)c(N(C)C)cc1	EN300-00716	S1c2c(cc([N+](=O)O)cc2)C=C1C(=O)O
S1c2c(cc([N+]([O-])=O)cc2)C=C1C(=O)Nc3c(c(cc(c3)C)C([O-])=O)C	1205	fCSFP4	0.664	rxn6038_0_a_kill_0____EN300-37440805____EN300-00716	N/A	S1c2c(cc([N+]([O-])=O)cc2)C=C1C(=O)Nc3c(cccc3)C(=O)N	SAVI-Space-2024	rxn6038_0_a_kill_0	EN300-37440805	O=C(OC)c1c(c(N)cc(c1)C)C	EN300-00716	S1c2c(cc([N+](=O)O)cc2)C=C1C(=O)O
S1c2c(cc([N+]([O-])=O)cc2)C=C1C(=O)Nc3c(c(cnc3)C([O-])=O)C	1206	fCSFP4	0.664	rxn6038_0_a_kill_0____EN300-19571376____EN300-00716	N/A	S1c2c(cc([N+]([O-])=O)cc2)C=C1C(=O)Nc3c(cccc3)C(=O)N	SAVI-Space-2024	rxn6038_0_a_kill_0	EN300-19571376	O=C(OC)c1c(c(N)cnc1)C	EN300-00716	S1c2c(cc([N+](=O)O)cc2)C=C1C(=O)O
S1c2c(cc([N+]([O-])=O)cc2)C=C1C(=O)Nc3c(ccc(c3)C(C)(C)C)C	1207	fCSFP4	0.664	rxn6038_0_a_kill_0____EN300-8144673____EN300-00716	N/A	S1c2c(cc([N+]([O-])=O)cc2)C=C1C(=O)Nc3c(cccc3)C(=O)N	SAVI-Space-2024	rxn6038_0_a_kill_0	EN300-8144673	Nc1c(ccc(c1)C(C)(C)C)C	EN300-00716	S1c2c(cc([N+](=O)O)cc2)C=C1C(=O)O
S1c2c(cc([N+]([O-])=O)cc2)C=C1C(=O)Nc3c(ccc(c3)C)C(C)C	1208	fCSFP4	0.664	rxn6038_0_a_kill_0____EN300-116281____EN300-00716	N/A	S1c2c(cc([N+]([O-])=O)cc2)C=C1C(=O)Nc3c(cccc3)C(=O)N	SAVI-Space-2024	rxn6038_0_a_kill_0	EN300-116281	Nc1c(ccc(c1)C)C(C)C	EN300-00716	S1c2c(cc([N+](=O)O)cc2)C=C1C(=O)O
S1c2c(cc([N+]([O-])=O)cc2)C=C1C(=O)Nc3c(ccc(c4ccncc4)c3)C	1209	fCSFP4	0.664	rxn6038_0_a_kill_0____EN300-64784____EN300-00716	N/A	S1c2c(cc([N+]([O-])=O)cc2)C=C1C(=O)Nc3c(cccc3)C(=O)N	SAVI-Space-2024	rxn6038_0_a_kill_0	EN300-64784	n1ccc(c2cc(N)c(cc2)C)cc1	EN300-00716	S1c2c(cc([N+](=O)O)cc2)C=C1C(=O)O
S1c2c(cc([N+]([O-])=O)cc2)C=C1C(=O)Nc3c(ccnc3)C(C)C	1210	fCSFP4	0.664	rxn6038_0_a_kill_0____EN300-46241716 EN300-311374"____EN300-00716"	N/A	S1c2c(cc([N+]([O-])=O)cc2)C=C1C(=O)Nc3c(cccc3)C(=O)N	SAVI-Space-2024	rxn6038_0_a_kill_0	EN300-46241716 EN300-311374""	n1cc(N)c(cc1)C(C)C	EN300-00716	S1c2c(cc([N+](=O)O)cc2)C=C1C(=O)O
S1c2c(cc([N+]([O-])=O)cc2)C=C1C(=O)Nc3c(nc(F)cc3)N	1211	fCSFP4	0.664	rxn6038_0_a_kill_0____EN300-92182____EN300-00716	N/A	S1c2c(cc([N+]([O-])=O)cc2)C=C1C(=O)Nc3c(cccc3)C(=O)N	SAVI-Space-2024	rxn6038_0_a_kill_0	EN300-92182	Fc1nc(N)c(N)cc1	EN300-00716	S1c2c(cc([N+](=O)O)cc2)C=C1C(=O)O
S1c2c(cc([N+]([O-])=O)cc2)C=C1C(=O)Nc3c(nc(cc3)C)N	1212	fCSFP4	0.664	rxn6038_0_a_kill_0____EN300-98276 EN300-130289"____EN300-00716"	N/A	S1c2c(cc([N+]([O-])=O)cc2)C=C1C(=O)Nc3c(cccc3)C(=O)N	SAVI-Space-2024	rxn6038_0_a_kill_0	EN300-98276 EN300-130289""	n1c(N)c(N)ccc1C	EN300-00716	S1c2c(cc([N+](=O)O)cc2)C=C1C(=O)O
S1c2c(cc([N+]([O-])=O)cc2)C=C1C(=O)Nc3cc(F)c(Oc4ccccc4)cc3	1213	fCSFP4	0.664	rxn6038_0_a_kill_0____EN300-651419____EN300-00716	N/A	S1c2c(cc([N+]([O-])=O)cc2)C=C1C(=O)Nc3c(cccc3)C(=O)N	SAVI-Space-2024	rxn6038_0_a_kill_0	EN300-651419	Fc1c(Oc2ccccc2)ccc(N)c1	EN300-00716	S1c2c(cc([N+](=O)O)cc2)C=C1C(=O)O
S1c2c(cc(N)cc2)C=C1C(=O)Nc3c(cc(N(C)C)cc3)C(=O)N	1214	fCSFP4	0.664	rxn6038_0_a_kill_0____EN300-122943____EN300-6502803	N/A	S1c2c(cc([N+]([O-])=O)cc2)C=C1C(=O)Nc3c(cccc3)C(=O)N	SAVI-Space-2024	rxn6038_0_a_kill_0	EN300-122943	O=C(N)c1c(N)ccc(N(C)C)c1	EN300-6502803	S1c2c(cc(NC(=O)C)cc2)C=C1C(=O)O
S1c2c(cc([N+]([O-])=O)cc2)C=C1C(=O)NC=3C(=NNC3)N	1215	fCSFP4	0.664	rxn6038_0_a_kill_0____EN300-142122____EN300-00716	N/A	S1c2c(cc([N+]([O-])=O)cc2)C=C1C(=O)Nc3c(cccc3)C(=O)N	SAVI-Space-2024	rxn6038_0_a_kill_0	EN300-142122	N=1NC(N)=C(N)C1	EN300-00716	S1c2c(cc([N+](=O)O)cc2)C=C1C(=O)O
S1c2c(cc([N+]([O-])=O)cc2)C=C1C(=O)NCc3c(cccc3)C([O-])=O	1216	fCSFP4	0.664	rxn6038_0_a_kill_0____EN300-199342____EN300-00716	N/A	S1c2c(cc([N+]([O-])=O)cc2)C=C1C(=O)Nc3c(cccc3)C(=O)N	SAVI-Space-2024	rxn6038_0_a_kill_0	EN300-199342	O=C(OC)c1c(cccc1)CN	EN300-00716	S1c2c(cc([N+](=O)O)cc2)C=C1C(=O)O
S1c2c(cc([N+]([O-])=O)cc2)C=C1C(=O)Nc3c(OC)cccc3[N+]([O-])=O	1217	fCSFP4	0.664	rxn6038_0_a_kill_0____EN300-136097____EN300-00716	N/A	S1c2c(cc([N+]([O-])=O)cc2)C=C1C(=O)Nc3c(cccc3)C(=O)N	SAVI-Space-2024	rxn6038_0_a_kill_0	EN300-136097	O=[N+](O)c1c(N)c(OC)ccc1	EN300-00716	S1c2c(cc([N+](=O)O)cc2)C=C1C(=O)O
S1c2c(cc([N+]([O-])=O)cc2)C=C1C(=O)Nc3cc(OCC(=O)N)ccc3	1218	fCSFP4	0.664	rxn6038_0_a_kill_0____EN300-27461____EN300-00716	N/A	S1c2c(cc([N+]([O-])=O)cc2)C=C1C(=O)Nc3c(cccc3)C(=O)N	SAVI-Space-2024	rxn6038_0_a_kill_0	EN300-27461	O=C(N)COc1cc(N)ccc1	EN300-00716	S1c2c(cc([N+](=O)O)cc2)C=C1C(=O)O
S1c2c(cc(cc2)C)C=C1C(=O)Nc3c(cc(N(C)C)cc3)C(=O)N	1219	fCSFP4	0.664	rxn6038_0_a_kill_0____EN300-122943____EN300-100328	N/A	S1c2c(cc([N+]([O-])=O)cc2)C=C1C(=O)Nc3c(cccc3)C(=O)N	SAVI-Space-2024	rxn6038_0_a_kill_0	EN300-122943	O=C(N)c1c(N)ccc(N(C)C)c1	EN300-100328	S1c2c(cc(cc2)C)C=C1C(=O)O
S(=O)(=O)(Nc1cc(NC(=O)C=2Sc3c(cc([N+]([O-])=O)cc3)C2)ccc1)N	1220	fCSFP4	0.664	rxn6038_0_a_kill_0____EN300-30447____EN300-00716	N/A	S1c2c(cc([N+]([O-])=O)cc2)C=C1C(=O)Nc3c(cccc3)C(=O)N	SAVI-Space-2024	rxn6038_0_a_kill_0	EN300-30447	S(=O)(=O)(Nc1cc(N)ccc1)N	EN300-00716	S1c2c(cc([N+](=O)O)cc2)C=C1C(=O)O
S1c2c(cc(N)cc2)C=C1C(=O)Nc3c(cccc3)C(=O)C(C)C	1221	fCSFP4	0.664	rxn6038_0_a_kill_0____EN300-119641____EN300-6502803	N/A	S1c2c(cc([N+]([O-])=O)cc2)C=C1C(=O)Nc3c(cccc3)C(=O)N	SAVI-Space-2024	rxn6038_0_a_kill_0	EN300-119641	O=C(c1c(N)cccc1)C(C)C	EN300-6502803	S1c2c(cc(NC(=O)C)cc2)C=C1C(=O)O
S1c2c(cc(N)cc2)C=C1C(=O)Nc3c(cccc3)C(=O)N(C)C	1222	fCSFP4	0.664	rxn6038_0_a_kill_0____EN300-35807____EN300-6502803	N/A	S1c2c(cc([N+]([O-])=O)cc2)C=C1C(=O)Nc3c(cccc3)C(=O)N	SAVI-Space-2024	rxn6038_0_a_kill_0	EN300-35807	O=C(N(C)C)c1c(N)cccc1	EN300-6502803	S1c2c(cc(NC(=O)C)cc2)C=C1C(=O)O
S1c2c(cc([N+]([O-])=O)cc2)C=C1C(=O)Nc3cc(N4C=CC=C4)ccc3	1223	fCSFP4	0.664	rxn6038_0_a_kill_0____EN300-30908 EN300-176256"____EN300-00716"	N/A	S1c2c(cc([N+]([O-])=O)cc2)C=C1C(=O)Nc3c(cccc3)C(=O)N	SAVI-Space-2024	rxn6038_0_a_kill_0	EN300-30908 EN300-176256""	N1(c2cc(N)ccc2)C=CC=C1	EN300-00716	S1c2c(cc([N+](=O)O)cc2)C=C1C(=O)O
S1c2c(cc([N+]([O-])=O)cc2)C=C1C(=O)Nc3cc(ccc3)C(=O)C(C)C	1224	fCSFP4	0.664	rxn6038_0_a_kill_0____EN300-1587504____EN300-00716	N/A	S1c2c(cc([N+]([O-])=O)cc2)C=C1C(=O)Nc3c(cccc3)C(=O)N	SAVI-Space-2024	rxn6038_0_a_kill_0	EN300-1587504	O=C(c1cc(N)ccc1)C(C)C	EN300-00716	S1c2c(cc([N+](=O)O)cc2)C=C1C(=O)O
S1c2c(cc([N+]([O-])=O)cc2)C=C1C(=O)Nc3cc(ccc3)C(=O)N(C)C	1225	fCSFP4	0.664	rxn6038_0_a_kill_0____EN300-27136____EN300-00716	N/A	S1c2c(cc([N+]([O-])=O)cc2)C=C1C(=O)Nc3c(cccc3)C(=O)N	SAVI-Space-2024	rxn6038_0_a_kill_0	EN300-27136	O=C(N(C)C)c1cc(N)ccc1	EN300-00716	S1c2c(cc([N+](=O)O)cc2)C=C1C(=O)O
S1c2c(cc([N+]([O-])=O)cc2)C=C1C(=O)Nc3ccc(OCC(=O)N)cc3	1226	fCSFP4	0.664	rxn6038_0_a_kill_0____EN300-30823____EN300-00716	N/A	S1c2c(cc([N+]([O-])=O)cc2)C=C1C(=O)Nc3c(cccc3)C(=O)N	SAVI-Space-2024	rxn6038_0_a_kill_0	EN300-30823	O=C(N)COc1ccc(N)cc1	EN300-00716	S1c2c(cc([N+](=O)O)cc2)C=C1C(=O)O
S1c2c(ccc(F)c2)C=C1C(=O)Nc3c(c(ccc3)C(=O)N)C	1227	fCSFP4	0.664	rxn6038_0_a_kill_0____EN300-37193____EN300-13450	N/A	S1c2c(cc([N+]([O-])=O)cc2)C=C1C(=O)Nc3c(cccc3)C(=O)N	SAVI-Space-2024	rxn6038_0_a_kill_0	EN300-37193	O=C(N)c1c(c(N)ccc1)C	EN300-13450	S1c2c(ccc(F)c2)C=C1C(=O)O
S1c2c(ccc(c2)C)C=C1C(=O)Nc3c(F)c(ccc3)C(=O)N	1228	fCSFP4	0.664	rxn6038_0_a_kill_0____EN300-181913____EN300-125418	N/A	S1c2c(cc([N+]([O-])=O)cc2)C=C1C(=O)Nc3c(cccc3)C(=O)N	SAVI-Space-2024	rxn6038_0_a_kill_0	EN300-181913	Fc1c(N)cccc1C(=O)N	EN300-125418	S1c2c(ccc(c2)C)C=C1C(=O)O
S1c2c(cc([N+]([O-])=O)cc2)C=C1C(=O)Nc3cc(c4cc(ccc4)C)cc(c3)C	1229	fCSFP4	0.664	rxn6038_0_a_kill_0____EN300-1141875____EN300-00716	N/A	S1c2c(cc([N+]([O-])=O)cc2)C=C1C(=O)Nc3c(cccc3)C(=O)N	SAVI-Space-2024	rxn6038_0_a_kill_0	EN300-1141875	Nc1cc(c2cc(ccc2)C)cc(c1)C	EN300-00716	S1c2c(cc([N+](=O)O)cc2)C=C1C(=O)O
S1c2c(cc([N+]([O-])=O)cc2)C=C1C(=O)Nc3ccc(cc3)C(=O)C(C)C	1230	fCSFP4	0.664	rxn6038_0_a_kill_0____EN300-85279____EN300-00716	N/A	S1c2c(cc([N+]([O-])=O)cc2)C=C1C(=O)Nc3c(cccc3)C(=O)N	SAVI-Space-2024	rxn6038_0_a_kill_0	EN300-85279	O=C(c1ccc(N)cc1)C(C)C	EN300-00716	S1c2c(cc([N+](=O)O)cc2)C=C1C(=O)O
S1c2c(cc([N+]([O-])=O)cc2)C=C1C(=O)Nc3ccc(cc3)C(=O)N(C)C	1231	fCSFP4	0.664	rxn6038_0_a_kill_0____EN300-09518____EN300-00716	N/A	S1c2c(cc([N+]([O-])=O)cc2)C=C1C(=O)Nc3c(cccc3)C(=O)N	SAVI-Space-2024	rxn6038_0_a_kill_0	EN300-09518	O=C(N(C)C)c1ccc(N)cc1	EN300-00716	S1c2c(cc([N+](=O)O)cc2)C=C1C(=O)O
S1c2c(cc(cc2)C(=O)Nc3c(cc(cc3)C)C(=O)N)C=C1C	1232	fCSFP4	0.664	rxn6038_0_a_kill_0____EN300-253963____EN300-3037326	N/A	S1c2c(cc([N+]([O-])=O)cc2)C=C1C(=O)Nc3c(cccc3)C(=O)N	SAVI-Space-2024	rxn6038_0_a_kill_0	EN300-253963	O=C(N)c1c(N)ccc(c1)C	EN300-3037326	S1c2c(cc(cc2)C(=O)O)C=C1C
S1c2c(ccc(c2)C)C=C1C(=O)Nc3c(cccc3C)C(=O)N	1233	fCSFP4	0.664	rxn6038_0_a_kill_0____EN300-29544____EN300-125418	N/A	S1c2c(cc([N+]([O-])=O)cc2)C=C1C(=O)Nc3c(cccc3)C(=O)N	SAVI-Space-2024	rxn6038_0_a_kill_0	EN300-29544	O=C(N)c1c(N)c(ccc1)C	EN300-125418	S1c2c(ccc(c2)C)C=C1C(=O)O
S1C(C(=O)Nc2c(cccc2)C(=O)N)=CC=3SC(=CC13)C[NH3+]	1234	fCSFP4	0.664	rxn6038_0_a_kill_0____EN300-17791____EN300-6498522	N/A	S1c2c(cc([N+]([O-])=O)cc2)C=C1C(=O)Nc3c(cccc3)C(=O)N	SAVI-Space-2024	rxn6038_0_a_kill_0	EN300-17791	O=C(N)c1c(N)cccc1	EN300-6498522	S1C(C(=O)O)=CC=2SC(=CC12)CNC(=O)OC(C)(C)C
S1c2c(cc([N+]([O-])=O)cc2)C=C1C(=O)Nc3cc(C#C)cc(C#C)c3	1235	fCSFP4	0.664	rxn6038_0_a_kill_0____EN300-2960257____EN300-00716	N/A	S1c2c(cc([N+]([O-])=O)cc2)C=C1C(=O)Nc3c(cccc3)C(=O)N	SAVI-Space-2024	rxn6038_0_a_kill_0	EN300-2960257	Nc1cc(C#C)cc(C#C)c1	EN300-00716	S1c2c(cc([N+](=O)O)cc2)C=C1C(=O)O
S1c2c(cc([N+]([O-])=O)cc2)C=C1C(=O)Nc3cc(C#N)cc(C#N)c3	1236	fCSFP4	0.664	rxn6038_0_a_kill_0____EN300-2960320____EN300-00716	N/A	S1c2c(cc([N+]([O-])=O)cc2)C=C1C(=O)Nc3c(cccc3)C(=O)N	SAVI-Space-2024	rxn6038_0_a_kill_0	EN300-2960320	N#Cc1cc(N)cc(C#N)c1	EN300-00716	S1c2c(cc([N+](=O)O)cc2)C=C1C(=O)O
S1c2c(cc([N+]([O-])=O)cc2)C=C1C(=O)Nc3cc(OC)cc(OC)c3	1237	fCSFP4	0.664	rxn6038_0_a_kill_0____EN300-20191____EN300-00716	N/A	S1c2c(cc([N+]([O-])=O)cc2)C=C1C(=O)Nc3c(cccc3)C(=O)N	SAVI-Space-2024	rxn6038_0_a_kill_0	EN300-20191	O(c1cc(OC)cc(N)c1)C	EN300-00716	S1c2c(cc([N+](=O)O)cc2)C=C1C(=O)O
S1c2c(cc([N+]([O-])=O)cc2)C=C1C(=O)Nc3cc(cc(c3)CC)CC	1238	fCSFP4	0.664	rxn6038_0_a_kill_0____EN300-6764297____EN300-00716	N/A	S1c2c(cc([N+]([O-])=O)cc2)C=C1C(=O)Nc3c(cccc3)C(=O)N	SAVI-Space-2024	rxn6038_0_a_kill_0	EN300-6764297	Nc1cc(cc(c1)CC)CC	EN300-00716	S1c2c(cc([N+](=O)O)cc2)C=C1C(=O)O
S1c2c(cc([N+]([O-])=O)cc2)C=C1C(=O)Nc3cncc([N+]([O-])=O)c3	1239	fCSFP4	0.664	rxn6038_0_a_kill_0____EN300-7699102____EN300-00716	N/A	S1c2c(cc([N+]([O-])=O)cc2)C=C1C(=O)Nc3c(cccc3)C(=O)N	SAVI-Space-2024	rxn6038_0_a_kill_0	EN300-7699102	O=[N+](O)c1cncc(N)c1	EN300-00716	S1c2c(cc([N+](=O)O)cc2)C=C1C(=O)O
S1c2c(cc([N+]([O-])=O)cc2)C=C1C(=O)NC=3C(=NN(C3)C(C)(C)C)C(=O)N	1240	fCSFP4	0.662	rxn6038_0_a_kill_0____EN300-26683095____EN300-00716	N/A	S1c2c(cc([N+]([O-])=O)cc2)C=C1C(=O)Nc3c(cccc3)C(=O)N	SAVI-Space-2024	rxn6038_0_a_kill_0	EN300-26683095	O=C(N)C1=NN(C=C1N)C(C)(C)C	EN300-00716	S1c2c(cc([N+](=O)O)cc2)C=C1C(=O)O
S1c2c(cc([N+]([O-])=O)cc2)C=C1C(=O)NC3CCN(c4c(cccc4)C(=O)N)CC3	1241	fCSFP4	0.662	rxn6038_0_a_kill_0____EN300-27699170____EN300-00716	N/A	S1c2c(cc([N+]([O-])=O)cc2)C=C1C(=O)Nc3c(cccc3)C(=O)N	SAVI-Space-2024	rxn6038_0_a_kill_0	EN300-27699170	O=C(N)c1c(N2CCC(N)CC2)cccc1	EN300-00716	S1c2c(cc([N+](=O)O)cc2)C=C1C(=O)O
S1c2c(cc([N+]([O-])=O)cc2)C=C1C(=O)Nc3c(OC)c(c(cc3)C([O-])=O)C	1242	fCSFP4	0.662	rxn6038_0_a_kill_0____EN300-2828897____EN300-00716	N/A	S1c2c(cc([N+]([O-])=O)cc2)C=C1C(=O)Nc3c(cccc3)C(=O)N	SAVI-Space-2024	rxn6038_0_a_kill_0	EN300-2828897	O=C(OC)c1c(c(OC)c(N)cc1)C	EN300-00716	S1c2c(cc([N+](=O)O)cc2)C=C1C(=O)O
S1c2c(cc([N+]([O-])=O)cc2)C=C1C(=O)Nc3c(OC)cc(c(c3)C)C([O-])=O	1243	fCSFP4	0.662	rxn6038_0_a_kill_0____EN300-8845588____EN300-00716	N/A	S1c2c(cc([N+]([O-])=O)cc2)C=C1C(=O)Nc3c(cccc3)C(=O)N	SAVI-Space-2024	rxn6038_0_a_kill_0	EN300-8845588	O=C(OC)c1c(cc(N)c(OC)c1)C	EN300-00716	S1c2c(cc([N+](=O)O)cc2)C=C1C(=O)O
S1c2c(cc([N+]([O-])=O)cc2)C=C1C(=O)Nc3c(c4OCOc4cc3)C([O-])=O	1244	fCSFP4	0.662	rxn6038_0_a_kill_0____EN300-226404____EN300-00716	N/A	S1c2c(cc([N+]([O-])=O)cc2)C=C1C(=O)Nc3c(cccc3)C(=O)N	SAVI-Space-2024	rxn6038_0_a_kill_0	EN300-226404	O=C(OC)c1c(N)ccc2OCOc12	EN300-00716	S1c2c(cc([N+](=O)O)cc2)C=C1C(=O)O
S(c1c(NC(=O)C=2Sc3c(cc([N+]([O-])=O)cc3)C2)ccc(F)c1)CC	1245	fCSFP4	0.661	rxn6038_0_a_kill_0____EN300-126920____EN300-00716	N/A	S1c2c(cc([N+]([O-])=O)cc2)C=C1C(=O)Nc3c(cccc3)C(=O)N	SAVI-Space-2024	rxn6038_0_a_kill_0	EN300-126920	S(c1c(N)ccc(F)c1)CC	EN300-00716	S1c2c(cc([N+](=O)O)cc2)C=C1C(=O)O
S(c1cc(C#N)c(NC(=O)C=2Sc3c(cc([N+]([O-])=O)cc3)C2)cc1)C	1246	fCSFP4	0.661	rxn6038_0_a_kill_0____EN300-193547____EN300-00716	N/A	S1c2c(cc([N+]([O-])=O)cc2)C=C1C(=O)Nc3c(cccc3)C(=O)N	SAVI-Space-2024	rxn6038_0_a_kill_0	EN300-193547	S(c1cc(C#N)c(N)cc1)C	EN300-00716	S1c2c(cc([N+](=O)O)cc2)C=C1C(=O)O
S1c2c(cc([N+]([O-])=O)cc2)C=C1C(=O)NC=3C(C([O-])=O)=C(SC3)C	1247	fCSFP4	0.661	rxn6038_0_a_kill_0____EN300-7904246____EN300-00716	N/A	S1c2c(cc([N+]([O-])=O)cc2)C=C1C(=O)Nc3c(cccc3)C(=O)N	SAVI-Space-2024	rxn6038_0_a_kill_0	EN300-7904246	S1C(=C(C(=O)OC)C(N)=C1)C	EN300-00716	S1c2c(cc([N+](=O)O)cc2)C=C1C(=O)O
S1c2c(cc([N+]([O-])=O)cc2)C=C1C(=O)Nc3c(C#C)cc(OC)cc3	1248	fCSFP4	0.661	rxn6038_0_a_kill_0____EN300-7550892____EN300-00716	N/A	S1c2c(cc([N+]([O-])=O)cc2)C=C1C(=O)Nc3c(cccc3)C(=O)N	SAVI-Space-2024	rxn6038_0_a_kill_0	EN300-7550892	O(c1cc(C#C)c(N)cc1)C	EN300-00716	S1c2c(cc([N+](=O)O)cc2)C=C1C(=O)O
S1c2c(cc([N+]([O-])=O)cc2)C=C1C(=O)Nc3c(C#N)cc(OC)cc3	1249	fCSFP4	0.661	rxn6038_0_a_kill_0____EN300-199832____EN300-00716	N/A	S1c2c(cc([N+]([O-])=O)cc2)C=C1C(=O)Nc3c(cccc3)C(=O)N	SAVI-Space-2024	rxn6038_0_a_kill_0	EN300-199832	O(c1cc(C#N)c(N)cc1)C	EN300-00716	S1c2c(cc([N+](=O)O)cc2)C=C1C(=O)O
S1c2c(cc([N+]([O-])=O)cc2)C=C1C(=O)Nc3c(C#N)cc(cc3)CC	1250	fCSFP4	0.661	rxn6038_0_a_kill_0____EN300-52926____EN300-00716	N/A	S1c2c(cc([N+]([O-])=O)cc2)C=C1C(=O)Nc3c(cccc3)C(=O)N	SAVI-Space-2024	rxn6038_0_a_kill_0	EN300-52926	N#Cc1c(N)ccc(c1)CC	EN300-00716	S1c2c(cc([N+](=O)O)cc2)C=C1C(=O)O
S1c2c(cc([N+]([O-])=O)cc2)C=C1C(=O)Nc3c(OC)cc(C#N)cc3	1251	fCSFP4	0.661	rxn6038_0_a_kill_0____EN300-136597____EN300-00716	N/A	S1c2c(cc([N+]([O-])=O)cc2)C=C1C(=O)Nc3c(cccc3)C(=O)N	SAVI-Space-2024	rxn6038_0_a_kill_0	EN300-136597	O(c1c(N)ccc(C#N)c1)C	EN300-00716	S1c2c(cc([N+](=O)O)cc2)C=C1C(=O)O
S1c2c(cc([N+]([O-])=O)cc2)C=C1C(=O)Nc3c(OCC)cc(F)cc3	1252	fCSFP4	0.661	rxn6038_0_a_kill_0____EN300-43682____EN300-00716	N/A	S1c2c(cc([N+]([O-])=O)cc2)C=C1C(=O)Nc3c(cccc3)C(=O)N	SAVI-Space-2024	rxn6038_0_a_kill_0	EN300-43682	Fc1cc(OCC)c(N)cc1	EN300-00716	S1c2c(cc([N+](=O)O)cc2)C=C1C(=O)O
S1c2c(cc([N+]([O-])=O)cc2)C=C1C(=O)Nc3c(OCCC)c(ccc3)C	1253	fCSFP4	0.661	rxn6038_0_a_kill_0____EN300-1295469____EN300-00716	N/A	S1c2c(cc([N+]([O-])=O)cc2)C=C1C(=O)Nc3c(cccc3)C(=O)N	SAVI-Space-2024	rxn6038_0_a_kill_0	EN300-1295469	O(c1c(N)cccc1C)CCC	EN300-00716	S1c2c(cc([N+](=O)O)cc2)C=C1C(=O)O
S1c2c(cc([N+]([O-])=O)cc2)C=C1C(=O)Nc3c([N+]([O-])=O)cc(cc3)C[NH+](C)C	1254	fCSFP4	0.661	rxn6038_0_a_kill_0____EN300-125829____EN300-00716	N/A	S1c2c(cc([N+]([O-])=O)cc2)C=C1C(=O)Nc3c(cccc3)C(=O)N	SAVI-Space-2024	rxn6038_0_a_kill_0	EN300-125829	O=[N+](O)c1c(N)ccc(c1)CN(C)C	EN300-00716	S1c2c(cc([N+](=O)O)cc2)C=C1C(=O)O
S1c2c(cc([N+]([O-])=O)cc2)C=C1C(=O)Nc3c(c(OC)cc(OC)c3)C(=O)C	1255	fCSFP4	0.661	rxn6038_0_a_kill_0____EN300-190614____EN300-00716	N/A	S1c2c(cc([N+]([O-])=O)cc2)C=C1C(=O)Nc3c(cccc3)C(=O)N	SAVI-Space-2024	rxn6038_0_a_kill_0	EN300-190614	O=C(c1c(OC)cc(OC)cc1N)C	EN300-00716	S1c2c(cc([N+](=O)O)cc2)C=C1C(=O)O
S1c2c(cc([N+]([O-])=O)cc2)C=C1C(=O)Nc3c(c(OC)cc(OC)c3)C([O-])=O	1256	fCSFP4	0.661	rxn6038_0_a_kill_0____EN300-6511423____EN300-00716	N/A	S1c2c(cc([N+]([O-])=O)cc2)C=C1C(=O)Nc3c(cccc3)C(=O)N	SAVI-Space-2024	rxn6038_0_a_kill_0	EN300-6511423	O=C(OC)c1c(OC)cc(OC)cc1N	EN300-00716	S1c2c(cc([N+](=O)O)cc2)C=C1C(=O)O
S1c2c(cc([N+]([O-])=O)cc2)C=C1C(=O)Nc3c(cc(C#C)cc3)CC	1257	fCSFP4	0.661	rxn6038_0_a_kill_0____EN300-4564702____EN300-00716	N/A	S1c2c(cc([N+]([O-])=O)cc2)C=C1C(=O)Nc3c(cccc3)C(=O)N	SAVI-Space-2024	rxn6038_0_a_kill_0	EN300-4564702	Nc1c(cc(C#C)cc1)CC	EN300-00716	S1c2c(cc([N+](=O)O)cc2)C=C1C(=O)O
S1c2c(cc([N+]([O-])=O)cc2)C=C1C(=O)Nc3c(cc(C#N)cc3)CC	1258	fCSFP4	0.661	rxn6038_0_a_kill_0____EN300-208814____EN300-00716	N/A	S1c2c(cc([N+]([O-])=O)cc2)C=C1C(=O)Nc3c(cccc3)C(=O)N	SAVI-Space-2024	rxn6038_0_a_kill_0	EN300-208814	N#Cc1cc(c(N)cc1)CC	EN300-00716	S1c2c(cc([N+](=O)O)cc2)C=C1C(=O)O
S1c2c(cc([N+]([O-])=O)cc2)C=C1C(=O)Nc3c(cc(F)cc3)COC	1259	fCSFP4	0.661	rxn6038_0_a_kill_0____EN300-140694____EN300-00716	N/A	S1c2c(cc([N+]([O-])=O)cc2)C=C1C(=O)Nc3c(cccc3)C(=O)N	SAVI-Space-2024	rxn6038_0_a_kill_0	EN300-140694	Fc1cc(c(N)cc1)COC	EN300-00716	S1c2c(cc([N+](=O)O)cc2)C=C1C(=O)O
S1c2c(cc([N+]([O-])=O)cc2)C=C1C(=O)Nc3c(cc(OC(C)C)cc3)C	1260	fCSFP4	0.661	rxn6038_0_a_kill_0____EN300-49933____EN300-00716	N/A	S1c2c(cc([N+]([O-])=O)cc2)C=C1C(=O)Nc3c(cccc3)C(=O)N	SAVI-Space-2024	rxn6038_0_a_kill_0	EN300-49933	O(c1cc(c(N)cc1)C)C(C)C	EN300-00716	S1c2c(cc([N+](=O)O)cc2)C=C1C(=O)O
S1c2c(cc([N+]([O-])=O)cc2)C=C1C(=O)Nc3c(cc(cc3)C[NH+](C)C)C	1261	fCSFP4	0.661	rxn6038_0_a_kill_0____EN300-251577____EN300-00716	N/A	S1c2c(cc([N+]([O-])=O)cc2)C=C1C(=O)Nc3c(cccc3)C(=O)N	SAVI-Space-2024	rxn6038_0_a_kill_0	EN300-251577	N(Cc1cc(c(N)cc1)C)(C)C	EN300-00716	S1c2c(cc([N+](=O)O)cc2)C=C1C(=O)O
S1c2c(cc([N+]([O-])=O)cc2)C=C1C(=O)Nc3c(ccc(c3)C(=O)N(C)C)C	1262	fCSFP4	0.661	rxn6038_0_a_kill_0____EN300-41315____EN300-00716	N/A	S1c2c(cc([N+]([O-])=O)cc2)C=C1C(=O)Nc3c(cccc3)C(=O)N	SAVI-Space-2024	rxn6038_0_a_kill_0	EN300-41315	O=C(N(C)C)c1cc(N)c(cc1)C	EN300-00716	S1c2c(cc([N+](=O)O)cc2)C=C1C(=O)O
S1c2c(cc([N+]([O-])=O)cc2)C=C1C(=O)Nc3c(ccc(c3)C([O-])=O)C(C)C	1263	fCSFP4	0.661	rxn6038_0_a_kill_0____EN300-156814____EN300-00716	N/A	S1c2c(cc([N+]([O-])=O)cc2)C=C1C(=O)Nc3c(cccc3)C(=O)N	SAVI-Space-2024	rxn6038_0_a_kill_0	EN300-156814	O=C(OC)c1cc(N)c(cc1)C(C)C	EN300-00716	S1c2c(cc([N+](=O)O)cc2)C=C1C(=O)O
S1c2c(cc([N+]([O-])=O)cc2)C=C1C(=O)Nc3c(nccc3)C4CC4	1264	fCSFP4	0.661	rxn6038_0_a_kill_0____EN300-396176____EN300-00716	N/A	S1c2c(cc([N+]([O-])=O)cc2)C=C1C(=O)Nc3c(cccc3)C(=O)N	SAVI-Space-2024	rxn6038_0_a_kill_0	EN300-396176	n1c(c(N)ccc1)C2CC2	EN300-00716	S1c2c(cc([N+](=O)O)cc2)C=C1C(=O)O
S1c2c(cc([N+]([O-])=O)cc2)C=C1C(=O)Nc3c4OCCc4ccc3	1265	fCSFP4	0.661	rxn6038_0_a_kill_0____EN300-314309____EN300-00716	N/A	S1c2c(cc([N+]([O-])=O)cc2)C=C1C(=O)Nc3c(cccc3)C(=O)N	SAVI-Space-2024	rxn6038_0_a_kill_0	EN300-314309	O1c2c(N)cccc2CC1	EN300-00716	S1c2c(cc([N+](=O)O)cc2)C=C1C(=O)O
S1c2c(cc([N+]([O-])=O)cc2)C=C1C(=O)Nc3c4c(OCC4)ccc3	1266	fCSFP4	0.661	rxn6038_0_a_kill_0____EN300-78743____EN300-00716	N/A	S1c2c(cc([N+]([O-])=O)cc2)C=C1C(=O)Nc3c(cccc3)C(=O)N	SAVI-Space-2024	rxn6038_0_a_kill_0	EN300-78743	O1c2c(c(N)ccc2)CC1	EN300-00716	S1c2c(cc([N+](=O)O)cc2)C=C1C(=O)O
S1c2c(cc([N+]([O-])=O)cc2)C=C1C(=O)Nc3c4c(ccc3)CCOC4	1267	fCSFP4	0.661	rxn6038_0_a_kill_0____EN300-307227____EN300-00716	N/A	S1c2c(cc([N+]([O-])=O)cc2)C=C1C(=O)Nc3c(cccc3)C(=O)N	SAVI-Space-2024	rxn6038_0_a_kill_0	EN300-307227	O1Cc2c(N)cccc2CC1	EN300-00716	S1c2c(cc([N+](=O)O)cc2)C=C1C(=O)O
S1c2c(cc([N+]([O-])=O)cc2)C=C1C(=O)Nc3c4c(ccc3)COCC4	1268	fCSFP4	0.661	rxn6038_0_a_kill_0____EN300-6496989____EN300-00716	N/A	S1c2c(cc([N+]([O-])=O)cc2)C=C1C(=O)Nc3c(cccc3)C(=O)N	SAVI-Space-2024	rxn6038_0_a_kill_0	EN300-6496989	O1Cc2c(c(N)ccc2)CC1	EN300-00716	S1c2c(cc([N+](=O)O)cc2)C=C1C(=O)O
S1c2c(cc([N+]([O-])=O)cc2)C=C1C(=O)Nc3cc(c(F)cc3)C(=O)CC	1269	fCSFP4	0.661	rxn6038_0_a_kill_0____EN300-1608208____EN300-00716	N/A	S1c2c(cc([N+]([O-])=O)cc2)C=C1C(=O)Nc3c(cccc3)C(=O)N	SAVI-Space-2024	rxn6038_0_a_kill_0	EN300-1608208	Fc1c(cc(N)cc1)C(=O)CC	EN300-00716	S1c2c(cc([N+](=O)O)cc2)C=C1C(=O)O
S1c2c(cc([N+]([O-])=O)cc2)C=C1C(=O)NC3=C(SC=C3)C(C)C	1270	fCSFP4	0.661	rxn6038_0_a_kill_0____EN300-27193235____EN300-00716	N/A	S1c2c(cc([N+]([O-])=O)cc2)C=C1C(=O)Nc3c(cccc3)C(=O)N	SAVI-Space-2024	rxn6038_0_a_kill_0	EN300-27193235	S1C(=C(N)C=C1)C(C)C	EN300-00716	S1c2c(cc([N+](=O)O)cc2)C=C1C(=O)O
S1c2c(cc([N+]([O-])=O)cc2)C=C1C(=O)Nc3c(C#C)cc(F)c(F)c3	1271	fCSFP4	0.661	rxn6038_0_a_kill_0____EN300-7551084____EN300-00716	N/A	S1c2c(cc([N+]([O-])=O)cc2)C=C1C(=O)Nc3c(cccc3)C(=O)N	SAVI-Space-2024	rxn6038_0_a_kill_0	EN300-7551084	Fc1c(F)cc(C#C)c(N)c1	EN300-00716	S1c2c(cc([N+](=O)O)cc2)C=C1C(=O)O
S1c2c(cc([N+]([O-])=O)cc2)C=C1C(=O)Nc3c(F)cc(C#N)c(F)c3	1272	fCSFP4	0.661	rxn6038_0_a_kill_0____EN300-217241____EN300-00716	N/A	S1c2c(cc([N+]([O-])=O)cc2)C=C1C(=O)Nc3c(cccc3)C(=O)N	SAVI-Space-2024	rxn6038_0_a_kill_0	EN300-217241	Fc1c(N)cc(F)c(C#N)c1	EN300-00716	S1c2c(cc([N+](=O)O)cc2)C=C1C(=O)O
S1c2c(cc([N+]([O-])=O)cc2)C=C1C(=O)Nc3c(F)cc(F)c(C#N)c3	1273	fCSFP4	0.661	rxn6038_0_a_kill_0____EN300-365101____EN300-00716	N/A	S1c2c(cc([N+]([O-])=O)cc2)C=C1C(=O)Nc3c(cccc3)C(=O)N	SAVI-Space-2024	rxn6038_0_a_kill_0	EN300-365101	Fc1c(N)cc(C#N)c(F)c1	EN300-00716	S1c2c(cc([N+](=O)O)cc2)C=C1C(=O)O
S1c2c(cc([N+]([O-])=O)cc2)C=C1C(=O)Nc3c(F)cc(F)c(OC)c3	1274	fCSFP4	0.661	rxn6038_0_a_kill_0____EN300-2944913____EN300-00716	N/A	S1c2c(cc([N+]([O-])=O)cc2)C=C1C(=O)Nc3c(cccc3)C(=O)N	SAVI-Space-2024	rxn6038_0_a_kill_0	EN300-2944913	Fc1c(OC)cc(N)c(F)c1	EN300-00716	S1c2c(cc([N+](=O)O)cc2)C=C1C(=O)O
S1c2c(cc([N+]([O-])=O)cc2)C=C1C(=O)Nc3c(F)cc(F)c(c3)CC	1275	fCSFP4	0.661	rxn6038_0_a_kill_0____EN300-37340896____EN300-00716	N/A	S1c2c(cc([N+]([O-])=O)cc2)C=C1C(=O)Nc3c(cccc3)C(=O)N	SAVI-Space-2024	rxn6038_0_a_kill_0	EN300-37340896	Fc1c(N)cc(c(F)c1)CC	EN300-00716	S1c2c(cc([N+](=O)O)cc2)C=C1C(=O)O
S1c2c(cc([N+]([O-])=O)cc2)C=C1C(=O)Nc3c(F)cc(OC)c(F)c3	1276	fCSFP4	0.661	rxn6038_0_a_kill_0____EN300-106400____EN300-00716	N/A	S1c2c(cc([N+]([O-])=O)cc2)C=C1C(=O)Nc3c(cccc3)C(=O)N	SAVI-Space-2024	rxn6038_0_a_kill_0	EN300-106400	Fc1c(OC)cc(F)c(N)c1	EN300-00716	S1c2c(cc([N+](=O)O)cc2)C=C1C(=O)O
S1c2c(cc([N+]([O-])=O)cc2)C=C1C(=O)Nc3c(F)cc(OC)c(OC)c3	1277	fCSFP4	0.661	rxn6038_0_a_kill_0____EN300-71883____EN300-00716	N/A	S1c2c(cc([N+]([O-])=O)cc2)C=C1C(=O)Nc3c(cccc3)C(=O)N	SAVI-Space-2024	rxn6038_0_a_kill_0	EN300-71883	Fc1c(N)cc(OC)c(OC)c1	EN300-00716	S1c2c(cc([N+](=O)O)cc2)C=C1C(=O)O
S1c2c(cc([N+]([O-])=O)cc2)C=C1C(=O)Nc3c(F)cc(c(F)c3)CC	1278	fCSFP4	0.661	rxn6038_0_a_kill_0____EN300-3154050____EN300-00716	N/A	S1c2c(cc([N+]([O-])=O)cc2)C=C1C(=O)Nc3c(cccc3)C(=O)N	SAVI-Space-2024	rxn6038_0_a_kill_0	EN300-3154050	Fc1c(N)cc(F)c(c1)CC	EN300-00716	S1c2c(cc([N+](=O)O)cc2)C=C1C(=O)O
S1c2c(cc([N+]([O-])=O)cc2)C=C1C(=O)Nc3c(F)cc4NC=Nc4c3	1279	fCSFP4	0.661	rxn6038_0_a_kill_0____EN300-7353693____EN300-00716	N/A	S1c2c(cc([N+]([O-])=O)cc2)C=C1C(=O)Nc3c(cccc3)C(=O)N	SAVI-Space-2024	rxn6038_0_a_kill_0	EN300-7353693	Fc1c(N)cc2NC=Nc2c1	EN300-00716	S1c2c(cc([N+](=O)O)cc2)C=C1C(=O)O
S1c2c(cc([N+]([O-])=O)cc2)C=C1C(=O)Nc3c(F)cc4NN=Nc4c3	1280	fCSFP4	0.661	rxn6038_0_a_kill_0____EN300-6730699____EN300-00716	N/A	S1c2c(cc([N+]([O-])=O)cc2)C=C1C(=O)Nc3c(cccc3)C(=O)N	SAVI-Space-2024	rxn6038_0_a_kill_0	EN300-6730699	Fc1c(N)cc2NN=Nc2c1	EN300-00716	S1c2c(cc([N+](=O)O)cc2)C=C1C(=O)O
S1c2c(cc([N+]([O-])=O)cc2)C=C1C(=O)Nc3c(OC)cc(F)c(F)c3	1281	fCSFP4	0.661	rxn6038_0_a_kill_0____EN300-215964____EN300-00716	N/A	S1c2c(cc([N+]([O-])=O)cc2)C=C1C(=O)Nc3c(cccc3)C(=O)N	SAVI-Space-2024	rxn6038_0_a_kill_0	EN300-215964	Fc1c(F)cc(N)c(OC)c1	EN300-00716	S1c2c(cc([N+](=O)O)cc2)C=C1C(=O)O
S1c2c(cc([N+]([O-])=O)cc2)C=C1C(=O)Nc3c(OC)cc(OC)c(F)c3	1282	fCSFP4	0.661	rxn6038_0_a_kill_0____EN300-89875____EN300-00716	N/A	S1c2c(cc([N+]([O-])=O)cc2)C=C1C(=O)Nc3c(cccc3)C(=O)N	SAVI-Space-2024	rxn6038_0_a_kill_0	EN300-89875	Fc1c(OC)cc(OC)c(N)c1	EN300-00716	S1c2c(cc([N+](=O)O)cc2)C=C1C(=O)O
S1c2c(cc([N+]([O-])=O)cc2)C=C1C(=O)Nc3c(cc(c(C#N)c3)C)C	1283	fCSFP4	0.661	rxn6038_0_a_kill_0____EN300-2960222____EN300-00716	N/A	S1c2c(cc([N+]([O-])=O)cc2)C=C1C(=O)Nc3c(cccc3)C(=O)N	SAVI-Space-2024	rxn6038_0_a_kill_0	EN300-2960222	N#Cc1c(cc(c(N)c1)C)C	EN300-00716	S1c2c(cc([N+](=O)O)cc2)C=C1C(=O)O
S1c2c(cc([N+]([O-])=O)cc2)C=C1C(=O)Nc3c(cc(nc3)C)C	1284	fCSFP4	0.661	rxn6038_0_a_kill_0____EN300-108804____EN300-00716	N/A	S1c2c(cc([N+]([O-])=O)cc2)C=C1C(=O)Nc3c(cccc3)C(=O)N	SAVI-Space-2024	rxn6038_0_a_kill_0	EN300-108804	n1c(cc(c(N)c1)C)C	EN300-00716	S1c2c(cc([N+](=O)O)cc2)C=C1C(=O)O
S1c2c(cc([N+]([O-])=O)cc2)C=C1C(=O)Nc3cc(c4c(cccc4)C)cc(c3)C	1285	fCSFP4	0.661	rxn6038_0_a_kill_0____EN300-26981091____EN300-00716	N/A	S1c2c(cc([N+]([O-])=O)cc2)C=C1C(=O)Nc3c(cccc3)C(=O)N	SAVI-Space-2024	rxn6038_0_a_kill_0	EN300-26981091	Nc1cc(c2c(cccc2)C)cc(c1)C	EN300-00716	S1c2c(cc([N+](=O)O)cc2)C=C1C(=O)O
S1c2c(cc(C#N)cc2)C=C1C(=O)Nc3c(F)c(ccc3)C(=O)N	1286	fCSFP4	0.661	rxn6038_0_a_kill_0____EN300-181913____EN300-7407396	N/A	S1c2c(cc([N+]([O-])=O)cc2)C=C1C(=O)Nc3c(cccc3)C(=O)N	SAVI-Space-2024	rxn6038_0_a_kill_0	EN300-181913	Fc1c(N)cccc1C(=O)N	EN300-7407396	S1c2c(cc(C#N)cc2)C=C1C(=O)O
S1c2c(cc(C#N)cc2)C=C1C(=O)Nc3c(c(ccc3)C(=O)N)C	1287	fCSFP4	0.661	rxn6038_0_a_kill_0____EN300-37193____EN300-7407396	N/A	S1c2c(cc([N+]([O-])=O)cc2)C=C1C(=O)Nc3c(cccc3)C(=O)N	SAVI-Space-2024	rxn6038_0_a_kill_0	EN300-37193	O=C(N)c1c(c(N)ccc1)C	EN300-7407396	S1c2c(cc(C#N)cc2)C=C1C(=O)O
S1c2c(cc(F)cc2)C=C1C(=O)Nc3c(OC)c(ccc3)C(=O)N	1288	fCSFP4	0.661	rxn6038_0_a_kill_0____EN300-131359____EN300-11818	N/A	S1c2c(cc([N+]([O-])=O)cc2)C=C1C(=O)Nc3c(cccc3)C(=O)N	SAVI-Space-2024	rxn6038_0_a_kill_0	EN300-131359	O=C(N)c1c(OC)c(N)ccc1	EN300-11818	S1c2c(cc(F)cc2)C=C1C(=O)O
S1c2c(cc([N+]([O-])=O)cc2)C=C1C(=O)NC3=C(SC(=C3)C)C	1289	fCSFP4	0.661	rxn6038_0_a_kill_0____EN300-6473270____EN300-00716	N/A	S1c2c(cc([N+]([O-])=O)cc2)C=C1C(=O)Nc3c(cccc3)C(=O)N	SAVI-Space-2024	rxn6038_0_a_kill_0	EN300-6473270	S1C(=C(N)C=C1C)C	EN300-00716	S1c2c(cc([N+](=O)O)cc2)C=C1C(=O)O
S1c2c(cc([N+]([O-])=O)cc2)C=C1C(=O)Nc3c(c(cnc3)C)C	1290	fCSFP4	0.661	rxn6038_0_a_kill_0____EN300-643074 EN300-28243685"____EN300-00716"	N/A	S1c2c(cc([N+]([O-])=O)cc2)C=C1C(=O)Nc3c(cccc3)C(=O)N	SAVI-Space-2024	rxn6038_0_a_kill_0	EN300-643074 EN300-28243685""	n1cc(N)c(c(c1)C)C	EN300-00716	S1c2c(cc([N+](=O)O)cc2)C=C1C(=O)O
S1c2c(cc([N+]([O-])=O)cc2)C=C1C(=O)Nc3cc(F)c(c(F)c3)C([O-])=O	1291	fCSFP4	0.661	rxn6038_0_a_kill_0____EN300-84899____EN300-00716	N/A	S1c2c(cc([N+]([O-])=O)cc2)C=C1C(=O)Nc3c(cccc3)C(=O)N	SAVI-Space-2024	rxn6038_0_a_kill_0	EN300-84899	Fc1c(c(F)cc(N)c1)C(=O)OC	EN300-00716	S1c2c(cc([N+](=O)O)cc2)C=C1C(=O)O
S1c2c(cc([N+]([O-])=O)cc2)C=C1C(=O)Nc3cc(F)c(cc3)C	1292	fCSFP4	0.661	rxn6038_0_a_kill_0____EN300-20223____EN300-00716	N/A	S1c2c(cc([N+]([O-])=O)cc2)C=C1C(=O)Nc3c(cccc3)C(=O)N	SAVI-Space-2024	rxn6038_0_a_kill_0	EN300-20223	Fc1c(ccc(N)c1)C	EN300-00716	S1c2c(cc([N+](=O)O)cc2)C=C1C(=O)O
S1c2c(cc([N+]([O-])=O)cc2)C=C1C(=O)Nc3cc(c(F)cc3)C	1293	fCSFP4	0.661	rxn6038_0_a_kill_0____EN300-65650____EN300-00716	N/A	S1c2c(cc([N+]([O-])=O)cc2)C=C1C(=O)Nc3c(cccc3)C(=O)N	SAVI-Space-2024	rxn6038_0_a_kill_0	EN300-65650	Fc1c(cc(N)cc1)C	EN300-00716	S1c2c(cc([N+](=O)O)cc2)C=C1C(=O)O
S1c2c(cc([N+]([O-])=O)cc2)C=C1C(=O)Nc3cc(c(c(c3)C)C(=O)C)C	1294	fCSFP4	0.661	rxn6038_0_a_kill_0____EN300-371726____EN300-00716	N/A	S1c2c(cc([N+]([O-])=O)cc2)C=C1C(=O)Nc3c(cccc3)C(=O)N	SAVI-Space-2024	rxn6038_0_a_kill_0	EN300-371726	O=C(c1c(cc(N)cc1C)C)C	EN300-00716	S1c2c(cc([N+](=O)O)cc2)C=C1C(=O)O
S1c2c(cc([N+]([O-])=O)cc2)C=C1C(=O)Nc3cc(c(c(c3)C)C([O-])=O)C	1295	fCSFP4	0.661	rxn6038_0_a_kill_0____EN300-3043064 EN300-8784530"____EN300-00716"	N/A	S1c2c(cc([N+]([O-])=O)cc2)C=C1C(=O)Nc3c(cccc3)C(=O)N	SAVI-Space-2024	rxn6038_0_a_kill_0	EN300-3043064 EN300-8784530""	O=C(OC)c1c(cc(N)cc1C)C	EN300-00716	S1c2c(cc([N+](=O)O)cc2)C=C1C(=O)O
S1c2c(cc([N+]([O-])=O)cc2)C=C1C(=O)Nc3cc4c(cc3)CCC4	1296	fCSFP4	0.661	rxn6038_0_a_kill_0____EN300-20837____EN300-00716	N/A	S1c2c(cc([N+]([O-])=O)cc2)C=C1C(=O)Nc3c(cccc3)C(=O)N	SAVI-Space-2024	rxn6038_0_a_kill_0	EN300-20837	Nc1cc2c(cc1)CCC2	EN300-00716	S1c2c(cc([N+](=O)O)cc2)C=C1C(=O)O
S(Cc1cc(NC(=O)C=2Sc3c(cc([N+]([O-])=O)cc3)C2)ccc1)C	1297	fCSFP4	0.661	rxn6038_0_a_kill_0____EN300-73739____EN300-00716	N/A	S1c2c(cc([N+]([O-])=O)cc2)C=C1C(=O)Nc3c(cccc3)C(=O)N	SAVI-Space-2024	rxn6038_0_a_kill_0	EN300-73739	S(Cc1cc(N)ccc1)C	EN300-00716	S1c2c(cc([N+](=O)O)cc2)C=C1C(=O)O
S(c1cc(NC(=O)C=2Sc3c(cc([N+]([O-])=O)cc3)C2)ccc1)CC	1298	fCSFP4	0.661	rxn6038_0_a_kill_0____EN300-76756____EN300-00716	N/A	S1c2c(cc([N+]([O-])=O)cc2)C=C1C(=O)Nc3c(cccc3)C(=O)N	SAVI-Space-2024	rxn6038_0_a_kill_0	EN300-76756	S(c1cc(N)ccc1)CC	EN300-00716	S1c2c(cc([N+](=O)O)cc2)C=C1C(=O)O
S1c2c(cc(F)cc2)C=C1C(=O)Nc3c(cccc3)C(=O)CC	1299	fCSFP4	0.661	rxn6038_0_a_kill_0____EN300-243639____EN300-11818	N/A	S1c2c(cc([N+]([O-])=O)cc2)C=C1C(=O)Nc3c(cccc3)C(=O)N	SAVI-Space-2024	rxn6038_0_a_kill_0	EN300-243639	O=C(c1c(N)cccc1)CC	EN300-11818	S1c2c(cc(F)cc2)C=C1C(=O)O
S1c2c(cc(F)cc2)C=C1C(=O)Nc3c(cccc3C)C(=O)N	1300	fCSFP4	0.661	rxn6038_0_a_kill_0____EN300-29544____EN300-11818	N/A	S1c2c(cc([N+]([O-])=O)cc2)C=C1C(=O)Nc3c(cccc3)C(=O)N	SAVI-Space-2024	rxn6038_0_a_kill_0	EN300-29544	O=C(N)c1c(N)c(ccc1)C	EN300-11818	S1c2c(cc(F)cc2)C=C1C(=O)O
S1c2c(cc(N)cc2)C=C1C(=O)Nc3c(F)cc(F)c(c3)C(=O)N	1301	fCSFP4	0.661	rxn6038_0_a_kill_0____EN300-31700____EN300-6502803	N/A	S1c2c(cc([N+]([O-])=O)cc2)C=C1C(=O)Nc3c(cccc3)C(=O)N	SAVI-Space-2024	rxn6038_0_a_kill_0	EN300-31700	Fc1c(N)cc(c(F)c1)C(=O)N	EN300-6502803	S1c2c(cc(NC(=O)C)cc2)C=C1C(=O)O
S1c2c(cc([N+]([O-])=O)cc2)C=C1C(=O)Nc3c([N+]([O-])=O)cc(cc3[N+]([O-])=O)C	1302	fCSFP4	0.661	rxn6038_0_a_kill_0____EN300-314744____EN300-00716	N/A	S1c2c(cc([N+]([O-])=O)cc2)C=C1C(=O)Nc3c(cccc3)C(=O)N	SAVI-Space-2024	rxn6038_0_a_kill_0	EN300-314744	O=[N+](O)c1c(N)c([N+](=O)O)cc(c1)C	EN300-00716	S1c2c(cc([N+](=O)O)cc2)C=C1C(=O)O
S1c2c(cc([N+]([O-])=O)cc2)C=C1C(=O)Nc3cc(N=[N+]=[N-])ccc3	1303	fCSFP4	0.661	rxn6038_0_a_kill_0____EN300-6213377 EN300-6488182"____EN300-00716"	N/A	S1c2c(cc([N+]([O-])=O)cc2)C=C1C(=O)Nc3c(cccc3)C(=O)N	SAVI-Space-2024	rxn6038_0_a_kill_0	EN300-6213377 EN300-6488182""	[N+](=[N-])=Nc1cc(N)ccc1	EN300-00716	S1c2c(cc([N+](=O)O)cc2)C=C1C(=O)O
S1c2c(cc([N+]([O-])=O)cc2)C=C1C(=O)Nc3cc(OCC)ccc3	1304	fCSFP4	0.661	rxn6038_0_a_kill_0____EN300-49840____EN300-00716	N/A	S1c2c(cc([N+]([O-])=O)cc2)C=C1C(=O)Nc3c(cccc3)C(=O)N	SAVI-Space-2024	rxn6038_0_a_kill_0	EN300-49840	O(c1cc(N)ccc1)CC	EN300-00716	S1c2c(cc([N+](=O)O)cc2)C=C1C(=O)O
S1c2c(cc([N+]([O-])=O)cc2)C=C1C(=O)Nc3cc(OCF)ccc3	1305	fCSFP4	0.661	rxn6038_0_a_kill_0____EN300-35863343____EN300-00716	N/A	S1c2c(cc([N+]([O-])=O)cc2)C=C1C(=O)Nc3c(cccc3)C(=O)N	SAVI-Space-2024	rxn6038_0_a_kill_0	EN300-35863343	FCOc1cc(N)ccc1	EN300-00716	S1c2c(cc([N+](=O)O)cc2)C=C1C(=O)O
S1c2c(cc([N+]([O-])=O)cc2)C=C1C(=O)Nc3cc(Oc4cc(ccc4)C)ccc3	1306	fCSFP4	0.661	rxn6038_0_a_kill_0____EN300-364922____EN300-00716	N/A	S1c2c(cc([N+]([O-])=O)cc2)C=C1C(=O)Nc3c(cccc3)C(=O)N	SAVI-Space-2024	rxn6038_0_a_kill_0	EN300-364922	O(c1cc(N)ccc1)c2cc(ccc2)C	EN300-00716	S1c2c(cc([N+](=O)O)cc2)C=C1C(=O)O
S1c2c(cc([N+]([O-])=O)cc2)C=C1C(=O)Nc3cc(Oc4ccncc4)ccc3	1307	fCSFP4	0.661	rxn6038_0_a_kill_0____EN300-75389____EN300-00716	N/A	S1c2c(cc([N+]([O-])=O)cc2)C=C1C(=O)Nc3c(cccc3)C(=O)N	SAVI-Space-2024	rxn6038_0_a_kill_0	EN300-75389	O(c1cc(N)ccc1)c2ccncc2	EN300-00716	S1c2c(cc([N+](=O)O)cc2)C=C1C(=O)O
S1c2c(cc([N+]([O-])=O)cc2)C=C1C(=O)Nc3cc(ccc3)CC#N	1308	fCSFP4	0.661	rxn6038_0_a_kill_0____EN300-189265____EN300-00716	N/A	S1c2c(cc([N+]([O-])=O)cc2)C=C1C(=O)Nc3c(cccc3)C(=O)N	SAVI-Space-2024	rxn6038_0_a_kill_0	EN300-189265	N#CCc1cc(N)ccc1	EN300-00716	S1c2c(cc([N+](=O)O)cc2)C=C1C(=O)O
S1c2c(cc([N+]([O-])=O)cc2)C=C1C(=O)Nc3cc(ccc3)CCCO	1309	fCSFP4	0.661	rxn6038_0_a_kill_0____EN300-132590____EN300-00716	N/A	S1c2c(cc([N+]([O-])=O)cc2)C=C1C(=O)Nc3c(cccc3)C(=O)N	SAVI-Space-2024	rxn6038_0_a_kill_0	EN300-132590	O=C(OCCCc1cc(N)ccc1)C	EN300-00716	S1c2c(cc([N+](=O)O)cc2)C=C1C(=O)O
S1c2c(cc([N+]([O-])=O)cc2)C=C1C(=O)Nc3cc(ccc3)COC	1310	fCSFP4	0.661	rxn6038_0_a_kill_0____EN300-31924____EN300-00716	N/A	S1c2c(cc([N+]([O-])=O)cc2)C=C1C(=O)Nc3c(cccc3)C(=O)N	SAVI-Space-2024	rxn6038_0_a_kill_0	EN300-31924	O(Cc1cc(N)ccc1)C	EN300-00716	S1c2c(cc([N+](=O)O)cc2)C=C1C(=O)O
S1c2c(cc([N+]([O-])=O)cc2)C=C1C(=O)Nc3cc4c(Nc5c4cccc5)cc3	1311	fCSFP4	0.661	rxn6038_0_a_kill_0____EN300-94650____EN300-00716	N/A	S1c2c(cc([N+]([O-])=O)cc2)C=C1C(=O)Nc3c(cccc3)C(=O)N	SAVI-Space-2024	rxn6038_0_a_kill_0	EN300-94650	N1c2c(c3c1cccc3)cc(N)cc2	EN300-00716	S1c2c(cc([N+](=O)O)cc2)C=C1C(=O)O
S1c2c(cc([N+]([O-])=O)cc2)C=C1C(=O)Nc3cc4c(Oc5c4cccc5)cc3	1312	fCSFP4	0.661	rxn6038_0_a_kill_0____EN300-33935____EN300-00716	N/A	S1c2c(cc([N+]([O-])=O)cc2)C=C1C(=O)Nc3c(cccc3)C(=O)N	SAVI-Space-2024	rxn6038_0_a_kill_0	EN300-33935	O1c2c(c3c1cccc3)cc(N)cc2	EN300-00716	S1c2c(cc([N+](=O)O)cc2)C=C1C(=O)O
S1c2c(cc([N+]([O-])=O)cc2)C=C1C(=O)Nc3ccc(Oc4cc(F)ccc4)cc3	1313	fCSFP4	0.661	rxn6038_0_a_kill_0____EN300-50893____EN300-00716	N/A	S1c2c(cc([N+]([O-])=O)cc2)C=C1C(=O)Nc3c(cccc3)C(=O)N	SAVI-Space-2024	rxn6038_0_a_kill_0	EN300-50893	Fc1cc(Oc2ccc(N)cc2)ccc1	EN300-00716	S1c2c(cc([N+](=O)O)cc2)C=C1C(=O)O
S1c2c(cc([N+]([O-])=O)cc2)C=C1C(=O)Nc3ccc(Oc4cc(ccc4)C)cc3	1314	fCSFP4	0.661	rxn6038_0_a_kill_0____EN300-35137____EN300-00716	N/A	S1c2c(cc([N+]([O-])=O)cc2)C=C1C(=O)Nc3c(cccc3)C(=O)N	SAVI-Space-2024	rxn6038_0_a_kill_0	EN300-35137	O(c1cc(ccc1)C)c2ccc(N)cc2	EN300-00716	S1c2c(cc([N+](=O)O)cc2)C=C1C(=O)O
S1c2c(cc([N+]([O-])=O)cc2)C=C1C(=O)Nc3cncc(c4ccccc4)c3	1315	fCSFP4	0.661	rxn6038_0_a_kill_0____EN300-239871____EN300-00716	N/A	S1c2c(cc([N+]([O-])=O)cc2)C=C1C(=O)Nc3c(cccc3)C(=O)N	SAVI-Space-2024	rxn6038_0_a_kill_0	EN300-239871	n1cc(N)cc(c2ccccc2)c1	EN300-00716	S1c2c(cc([N+](=O)O)cc2)C=C1C(=O)O
S1c2c(cc(cc2)C(=O)Nc3c(cc(cc3)C([O-])=O)C(=O)N)C=C1C	1316	fCSFP4	0.661	rxn6038_0_a_kill_0____EN300-8649028____EN300-3037326	N/A	S1c2c(cc([N+]([O-])=O)cc2)C=C1C(=O)Nc3c(cccc3)C(=O)N	SAVI-Space-2024	rxn6038_0_a_kill_0	EN300-8649028	O=C(OC)c1cc(c(N)cc1)C(=O)N	EN300-3037326	S1c2c(cc(cc2)C(=O)O)C=C1C
S=C(N)Cc1ccc(NC(=O)C=2Sc3c(cc([N+]([O-])=O)cc3)C2)cc1	1317	fCSFP4	0.661	rxn6038_0_a_kill_0____EN300-6767905____EN300-00716	N/A	S1c2c(cc([N+]([O-])=O)cc2)C=C1C(=O)Nc3c(cccc3)C(=O)N	SAVI-Space-2024	rxn6038_0_a_kill_0	EN300-6767905	S=C(N)Cc1ccc(N)cc1	EN300-00716	S1c2c(cc([N+](=O)O)cc2)C=C1C(=O)O
S(C#N)c1ccc(NC(=O)C=2Sc3c(cc([N+]([O-])=O)cc3)C2)cc1	1318	fCSFP4	0.661	rxn6038_0_a_kill_0____EN300-08037____EN300-00716	N/A	S1c2c(cc([N+]([O-])=O)cc2)C=C1C(=O)Nc3c(cccc3)C(=O)N	SAVI-Space-2024	rxn6038_0_a_kill_0	EN300-08037	S(C#N)c1ccc(N)cc1	EN300-00716	S1c2c(cc([N+](=O)O)cc2)C=C1C(=O)O
S(Cc1ccc(NC(=O)C=2Sc3c(cc([N+]([O-])=O)cc3)C2)cc1)C	1319	fCSFP4	0.661	rxn6038_0_a_kill_0____EN300-66647 EN300-39667093"____EN300-00716"	N/A	S1c2c(cc([N+]([O-])=O)cc2)C=C1C(=O)Nc3c(cccc3)C(=O)N	SAVI-Space-2024	rxn6038_0_a_kill_0	EN300-66647 EN300-39667093""	S(Cc1ccc(N)cc1)C	EN300-00716	S1c2c(cc([N+](=O)O)cc2)C=C1C(=O)O
S(c1ccncc1)c2ccc(NC(=O)C=3Sc4c(cc([N+]([O-])=O)cc4)C3)cc2	1320	fCSFP4	0.661	rxn6038_0_a_kill_0____EN300-113781____EN300-00716	N/A	S1c2c(cc([N+]([O-])=O)cc2)C=C1C(=O)Nc3c(cccc3)C(=O)N	SAVI-Space-2024	rxn6038_0_a_kill_0	EN300-113781	S(c1ccncc1)c2ccc(N)cc2	EN300-00716	S1c2c(cc([N+](=O)O)cc2)C=C1C(=O)O
S1c2c(cc([N+]([O-])=O)cc2)C=C1C(=O)Nc3cc4c(cc(N(C)C)cc4)cc3	1321	fCSFP4	0.661	rxn6038_0_a_kill_0____EN300-244805____EN300-00716	N/A	S1c2c(cc([N+]([O-])=O)cc2)C=C1C(=O)Nc3c(cccc3)C(=O)N	SAVI-Space-2024	rxn6038_0_a_kill_0	EN300-244805	N(c1cc2c(cc(N)cc2)cc1)(C)C	EN300-00716	S1c2c(cc([N+](=O)O)cc2)C=C1C(=O)O
S1c2c(cc([N+]([O-])=O)cc2)C=C1C(=O)Nc3ccc(N=[N+]=[N-])cc3	1322	fCSFP4	0.661	rxn6038_0_a_kill_0____EN300-263940____EN300-00716	N/A	S1c2c(cc([N+]([O-])=O)cc2)C=C1C(=O)Nc3c(cccc3)C(=O)N	SAVI-Space-2024	rxn6038_0_a_kill_0	EN300-263940	[N+](=[N-])=Nc1ccc(N)cc1	EN300-00716	S1c2c(cc([N+](=O)O)cc2)C=C1C(=O)O
S1c2c(cc([N+]([O-])=O)cc2)C=C1C(=O)Nc3ccc(OCC)cc3	1323	fCSFP4	0.661	rxn6038_0_a_kill_0____EN300-83355 EN300-83355 EN300-40007 EN300-17982"____EN300-00716"	N/A	S1c2c(cc([N+]([O-])=O)cc2)C=C1C(=O)Nc3c(cccc3)C(=O)N	SAVI-Space-2024	rxn6038_0_a_kill_0	EN300-83355 EN300-83355 EN300-40007 EN300-17982""	O(c1ccc(N)cc1)CC	EN300-00716	S1c2c(cc([N+](=O)O)cc2)C=C1C(=O)O
S1c2c(cc([N+]([O-])=O)cc2)C=C1C(=O)Nc3ccc(OCF)cc3	1324	fCSFP4	0.661	rxn6038_0_a_kill_0____EN300-28332035____EN300-00716	N/A	S1c2c(cc([N+]([O-])=O)cc2)C=C1C(=O)Nc3c(cccc3)C(=O)N	SAVI-Space-2024	rxn6038_0_a_kill_0	EN300-28332035	FCOc1ccc(N)cc1	EN300-00716	S1c2c(cc([N+](=O)O)cc2)C=C1C(=O)O
S1c2c(cc([N+]([O-])=O)cc2)C=C1C(=O)Nc3ccc(Oc4ccncc4)cc3	1325	fCSFP4	0.661	rxn6038_0_a_kill_0____EN300-60806____EN300-00716	N/A	S1c2c(cc([N+]([O-])=O)cc2)C=C1C(=O)Nc3c(cccc3)C(=O)N	SAVI-Space-2024	rxn6038_0_a_kill_0	EN300-60806	O(c1ccncc1)c2ccc(N)cc2	EN300-00716	S1c2c(cc([N+](=O)O)cc2)C=C1C(=O)O
S1c2c(cc([N+]([O-])=O)cc2)C=C1C(=O)Nc3ccc(cc3)CC#N	1326	fCSFP4	0.661	rxn6038_0_a_kill_0____EN300-18737____EN300-00716	N/A	S1c2c(cc([N+]([O-])=O)cc2)C=C1C(=O)Nc3c(cccc3)C(=O)N	SAVI-Space-2024	rxn6038_0_a_kill_0	EN300-18737	N#CCc1ccc(N)cc1	EN300-00716	S1c2c(cc([N+](=O)O)cc2)C=C1C(=O)O
S1c2c(cc([N+]([O-])=O)cc2)C=C1C(=O)Nc3ccc(cc3)COC	1327	fCSFP4	0.661	rxn6038_0_a_kill_0____EN300-119849____EN300-00716	N/A	S1c2c(cc([N+]([O-])=O)cc2)C=C1C(=O)Nc3c(cccc3)C(=O)N	SAVI-Space-2024	rxn6038_0_a_kill_0	EN300-119849	O(Cc1ccc(N)cc1)C	EN300-00716	S1c2c(cc([N+](=O)O)cc2)C=C1C(=O)O
S1c2c(cc([N+]([O-])=O)cc2)C=C1C(=O)Nc3ccc(cc3)Cc4ccncc4	1328	fCSFP4	0.661	rxn6038_0_a_kill_0____EN300-04981____EN300-00716	N/A	S1c2c(cc([N+]([O-])=O)cc2)C=C1C(=O)Nc3c(cccc3)C(=O)N	SAVI-Space-2024	rxn6038_0_a_kill_0	EN300-04981	n1ccc(cc1)Cc2ccc(N)cc2	EN300-00716	S1c2c(cc([N+](=O)O)cc2)C=C1C(=O)O
S1c2c(cc([N+]([O-])=O)cc2)C=C1C(=O)Nc3cnc(nc3)N	1329	fCSFP4	0.661	rxn6038_0_a_kill_0____EN300-36171____EN300-00716	N/A	S1c2c(cc([N+]([O-])=O)cc2)C=C1C(=O)Nc3c(cccc3)C(=O)N	SAVI-Space-2024	rxn6038_0_a_kill_0	EN300-36171	n1c(ncc(N)c1)N	EN300-00716	S1c2c(cc([N+](=O)O)cc2)C=C1C(=O)O
S1c2c(cncc2)C=C1C(=O)Nc3c(cccc3)C(=O)c4ccccc4	1330	fCSFP4	0.661	rxn6038_0_a_kill_0____EN300-18137____EN300-2081724	N/A	S1c2c(cc([N+]([O-])=O)cc2)C=C1C(=O)Nc3c(cccc3)C(=O)N	SAVI-Space-2024	rxn6038_0_a_kill_0	EN300-18137	O=C(c1c(N)cccc1)c2ccccc2	EN300-2081724	S1c2c(cncc2)C=C1C(=O)O
S1c2c(cc([N+]([O-])=O)cc2)C=C1C(=O)Nc3c(ccc(OC)c3)C(=O)N(OC)C	1331	fCSFP4	0.659	rxn6038_0_a_kill_0____EN300-172075____EN300-00716	N/A	S1c2c(cc([N+]([O-])=O)cc2)C=C1C(=O)Nc3c(cccc3)C(=O)N	SAVI-Space-2024	rxn6038_0_a_kill_0	EN300-172075	O=C(N(OC)C)c1c(N)cc(OC)cc1	EN300-00716	S1c2c(cc([N+](=O)O)cc2)C=C1C(=O)O
[truncated: 8,669 more rows]
