# Supplementary material for: Guiding Similarity Search in Chemical Fragment Spaces with Weighted Fingerprints
Source: J Chem Inf Model. 2026 Feb 10;66(4):2220–9. doi: 10.1021/acs.jcim.5c02952 (PMC12933719; doi:10.1021/acs.jcim.5c02952)
Supplement: Supplementary file 2 [file ci5c02952_si_002.zip › Supporting_Information_Data/Application_Scenario/G43_in_REAL_Space_weighted_c_1.csv]

#result-smiles	result-rank	fingerprint	primary-similarity	weighted-fingerprint-similarity	fingerprint-similarity	result-name	query-name	query-smiles	weighting-pattern-and-factor	weighting-min-feature-size	weighting-by-size	space	reaction-name	reagent1-name	reagent2-name	reagent3-name	reagent4-name	reagent5-name
S1c2c(cc([N+]([O-])=O)cc2)C=C1C(=O)Nc3c(cccc3)C(=O)N	1	fCSFP4	weighted-fingerprint-similarity	1.000	1.000	m_11bcb____124078____93605	N/A	S1c2c(cc([N+]([O-])=O)cc2)C=C1C(=O)Nc3c(cccc3)C(=O)N	[*;r]C(=O)[N;H]c1[c;H][c;H][c;H][c;H]c1C(=O)[N;H2]_20	2	false	REALSpace_70bn_2024-09	m_11bcb	124078	93605
S1c2c(cc(N)cc2)C=C1C(=O)Nc3c(cccc3)C(=O)N	2	fCSFP4	weighted-fingerprint-similarity	0.978	0.810	m_240690bck____7350998____13902326	N/A	S1c2c(cc([N+]([O-])=O)cc2)C=C1C(=O)Nc3c(cccc3)C(=O)N	[*;r]C(=O)[N;H]c1[c;H][c;H][c;H][c;H]c1C(=O)[N;H2]_20	2	false	REALSpace_70bn_2024-09	m_240690bck	7350998	13902326
Brc1cc2c(SC(C(=O)Nc3c(cccc3)C(=O)N)=C2)cc1	3	fCSFP4	weighted-fingerprint-similarity	0.977	0.802	m_11bcb____124078____12211778	N/A	S1c2c(cc([N+]([O-])=O)cc2)C=C1C(=O)Nc3c(cccc3)C(=O)N	[*;r]C(=O)[N;H]c1[c;H][c;H][c;H][c;H]c1C(=O)[N;H2]_20	2	false	REALSpace_70bn_2024-09	m_11bcb	124078	12211778
Clc1cc2c(SC(C(=O)Nc3c(cccc3)C(=O)N)=C2)cc1	4	fCSFP4	weighted-fingerprint-similarity	0.977	0.802	m_11bcb____124078____11948630	N/A	S1c2c(cc([N+]([O-])=O)cc2)C=C1C(=O)Nc3c(cccc3)C(=O)N	[*;r]C(=O)[N;H]c1[c;H][c;H][c;H][c;H]c1C(=O)[N;H2]_20	2	false	REALSpace_70bn_2024-09	m_11bcb	124078	11948630
Ic1cc2c(SC(C(=O)Nc3c(cccc3)C(=O)N)=C2)cc1	5	fCSFP4	weighted-fingerprint-similarity	0.977	0.802	m_11bcb____124078____26278040	N/A	S1c2c(cc([N+]([O-])=O)cc2)C=C1C(=O)Nc3c(cccc3)C(=O)N	[*;r]C(=O)[N;H]c1[c;H][c;H][c;H][c;H]c1C(=O)[N;H2]_20	2	false	REALSpace_70bn_2024-09	m_11bcb	124078	26278040
S1c2c(cc(F)cc2)C=C1C(=O)Nc3c(cccc3)C(=O)N	6	fCSFP4	weighted-fingerprint-similarity	0.977	0.802	m_11bcb____124078____107241	N/A	S1c2c(cc([N+]([O-])=O)cc2)C=C1C(=O)Nc3c(cccc3)C(=O)N	[*;r]C(=O)[N;H]c1[c;H][c;H][c;H][c;H]c1C(=O)[N;H2]_20	2	false	REALSpace_70bn_2024-09	m_11bcb	124078	107241
S1c2c(cc(cc2)C)C=C1C(=O)Nc3c(cccc3)C(=O)N	7	fCSFP4	weighted-fingerprint-similarity	0.977	0.802	m_11bcb____124078____10338218	N/A	S1c2c(cc([N+]([O-])=O)cc2)C=C1C(=O)Nc3c(cccc3)C(=O)N	[*;r]C(=O)[N;H]c1[c;H][c;H][c;H][c;H]c1C(=O)[N;H2]_20	2	false	REALSpace_70bn_2024-09	m_11bcb	124078	10338218
S1c2c(cccc2)C=C1C(=O)Nc3c(cccc3)C(=O)N	8	fCSFP4	weighted-fingerprint-similarity	0.977	0.794	m_11bcb____124078____109241	N/A	S1c2c(cc([N+]([O-])=O)cc2)C=C1C(=O)Nc3c(cccc3)C(=O)N	[*;r]C(=O)[N;H]c1[c;H][c;H][c;H][c;H]c1C(=O)[N;H2]_20	2	false	REALSpace_70bn_2024-09	m_11bcb	124078	109241
Brc1cc2SC(C(=O)Nc3c(cccc3)C(=O)N)=Cc2cc1	9	fCSFP4	weighted-fingerprint-similarity	0.974	0.778	m_11bcb____124078____10812350	N/A	S1c2c(cc([N+]([O-])=O)cc2)C=C1C(=O)Nc3c(cccc3)C(=O)N	[*;r]C(=O)[N;H]c1[c;H][c;H][c;H][c;H]c1C(=O)[N;H2]_20	2	false	REALSpace_70bn_2024-09	m_11bcb	124078	10812350
Clc1cc2SC(C(=O)Nc3c(cccc3)C(=O)N)=Cc2cc1	10	fCSFP4	weighted-fingerprint-similarity	0.974	0.778	m_11bcb____124078____13573928	N/A	S1c2c(cc([N+]([O-])=O)cc2)C=C1C(=O)Nc3c(cccc3)C(=O)N	[*;r]C(=O)[N;H]c1[c;H][c;H][c;H][c;H]c1C(=O)[N;H2]_20	2	false	REALSpace_70bn_2024-09	m_11bcb	124078	13573928
S1c2c(ccc(F)c2)C=C1C(=O)Nc3c(cccc3)C(=O)N	11	fCSFP4	weighted-fingerprint-similarity	0.974	0.778	m_11bcb____124078____116471	N/A	S1c2c(cc([N+]([O-])=O)cc2)C=C1C(=O)Nc3c(cccc3)C(=O)N	[*;r]C(=O)[N;H]c1[c;H][c;H][c;H][c;H]c1C(=O)[N;H2]_20	2	false	REALSpace_70bn_2024-09	m_11bcb	124078	116471
S1c2c(ccc(c2)C)C=C1C(=O)Nc3c(cccc3)C(=O)N	12	fCSFP4	weighted-fingerprint-similarity	0.974	0.778	m_11bcb____124078____26278268	N/A	S1c2c(cc([N+]([O-])=O)cc2)C=C1C(=O)Nc3c(cccc3)C(=O)N	[*;r]C(=O)[N;H]c1[c;H][c;H][c;H][c;H]c1C(=O)[N;H2]_20	2	false	REALSpace_70bn_2024-09	m_11bcb	124078	26278268
S1c2c(cc(C#N)cc2)C=C1C(=O)Nc3c(cccc3)C(=O)N	13	fCSFP4	weighted-fingerprint-similarity	0.972	0.773	m_11bcb____124078____27707050	N/A	S1c2c(cc([N+]([O-])=O)cc2)C=C1C(=O)Nc3c(cccc3)C(=O)N	[*;r]C(=O)[N;H]c1[c;H][c;H][c;H][c;H]c1C(=O)[N;H2]_20	2	false	REALSpace_70bn_2024-09	m_11bcb	124078	27707050
S1c2c(c([N+]([O-])=O)ccc2)C=C1C(=O)Nc3c(cccc3)C(=O)N	14	fCSFP4	weighted-fingerprint-similarity	0.971	0.771	m_11bcb____124078____26276910	N/A	S1c2c(cc([N+]([O-])=O)cc2)C=C1C(=O)Nc3c(cccc3)C(=O)N	[*;r]C(=O)[N;H]c1[c;H][c;H][c;H][c;H]c1C(=O)[N;H2]_20	2	false	REALSpace_70bn_2024-09	m_11bcb	124078	26276910
S1c2c(cc(cc2)C(F)(F)F)C=C1C(=O)Nc3c(cccc3)C(=O)N	15	fCSFP4	weighted-fingerprint-similarity	0.969	0.752	m_11bcb____124078____12111376	N/A	S1c2c(cc([N+]([O-])=O)cc2)C=C1C(=O)Nc3c(cccc3)C(=O)N	[*;r]C(=O)[N;H]c1[c;H][c;H][c;H][c;H]c1C(=O)[N;H2]_20	2	false	REALSpace_70bn_2024-09	m_11bcb	124078	12111376
S1c2c(ccc(OC)c2)C=C1C(=O)Nc3c(cccc3)C(=O)N	16	fCSFP4	weighted-fingerprint-similarity	0.969	0.750	m_11bcb____124078____12362482	N/A	S1c2c(cc([N+]([O-])=O)cc2)C=C1C(=O)Nc3c(cccc3)C(=O)N	[*;r]C(=O)[N;H]c1[c;H][c;H][c;H][c;H]c1C(=O)[N;H2]_20	2	false	REALSpace_70bn_2024-09	m_11bcb	124078	12362482
S1c2c(cc(cc2)C(=O)Nc3c(cccc3)C(=O)N)C=C1C	17	fCSFP4	weighted-fingerprint-similarity	0.969	0.741	m_11bcb____124078____26276502	N/A	S1c2c(cc([N+]([O-])=O)cc2)C=C1C(=O)Nc3c(cccc3)C(=O)N	[*;r]C(=O)[N;H]c1[c;H][c;H][c;H][c;H]c1C(=O)[N;H2]_20	2	false	REALSpace_70bn_2024-09	m_11bcb	124078	26276502
S1c2c(cncc2)C=C1C(=O)Nc3c(cccc3)C(=O)N	18	fCSFP4	weighted-fingerprint-similarity	0.968	0.736	m_11bcb____124078____26269780	N/A	S1c2c(cc([N+]([O-])=O)cc2)C=C1C(=O)Nc3c(cccc3)C(=O)N	[*;r]C(=O)[N;H]c1[c;H][c;H][c;H][c;H]c1C(=O)[N;H2]_20	2	false	REALSpace_70bn_2024-09	m_11bcb	124078	26269780
S1c2c(ccc(c2)C(F)(F)F)C=C1C(=O)Nc3c(cccc3)C(=O)N	19	fCSFP4	weighted-fingerprint-similarity	0.966	0.730	m_11bcb____124078____15260400	N/A	S1c2c(cc([N+]([O-])=O)cc2)C=C1C(=O)Nc3c(cccc3)C(=O)N	[*;r]C(=O)[N;H]c1[c;H][c;H][c;H][c;H]c1C(=O)[N;H2]_20	2	false	REALSpace_70bn_2024-09	m_11bcb	124078	15260400
S1c2c(ccnc2)C=C1C(=O)Nc3c(cccc3)C(=O)N	20	fCSFP4	weighted-fingerprint-similarity	0.966	0.721	m_11bcb____124078____10812190	N/A	S1c2c(cc([N+]([O-])=O)cc2)C=C1C(=O)Nc3c(cccc3)C(=O)N	[*;r]C(=O)[N;H]c1[c;H][c;H][c;H][c;H]c1C(=O)[N;H2]_20	2	false	REALSpace_70bn_2024-09	m_11bcb	124078	10812190
S1c2c(ccc(c2)C(=O)Nc3c(cccc3)C(=O)N)C=C1C	21	fCSFP4	weighted-fingerprint-similarity	0.966	0.718	m_11bcb____124078____25986834	N/A	S1c2c(cc([N+]([O-])=O)cc2)C=C1C(=O)Nc3c(cccc3)C(=O)N	[*;r]C(=O)[N;H]c1[c;H][c;H][c;H][c;H]c1C(=O)[N;H2]_20	2	false	REALSpace_70bn_2024-09	m_11bcb	124078	25986834
S1C(C(=O)Nc2c(cccc2)C(=O)N)=CC=3SC=CC13	22	fCSFP4	weighted-fingerprint-similarity	0.966	0.716	m_11bcb____124078____1180820	N/A	S1c2c(cc([N+]([O-])=O)cc2)C=C1C(=O)Nc3c(cccc3)C(=O)N	[*;r]C(=O)[N;H]c1[c;H][c;H][c;H][c;H]c1C(=O)[N;H2]_20	2	false	REALSpace_70bn_2024-09	m_11bcb	124078	1180820
S1c2c(cc(OC(F)(F)F)cc2)C=C1C(=O)Nc3c(cccc3)C(=O)N	23	fCSFP4	weighted-fingerprint-similarity	0.965	0.726	m_11bcb____124078____25976528	N/A	S1c2c(cc([N+]([O-])=O)cc2)C=C1C(=O)Nc3c(cccc3)C(=O)N	[*;r]C(=O)[N;H]c1[c;H][c;H][c;H][c;H]c1C(=O)[N;H2]_20	2	false	REALSpace_70bn_2024-09	m_11bcb	124078	25976528
S1c2c(cc([N+]([O-])=O)cc2)C(=C1C(=O)Nc3c(cccc3)C(=O)N)C	24	fCSFP4	weighted-fingerprint-similarity	0.963	0.728	m_11bcb____124078____22135382	N/A	S1c2c(cc([N+]([O-])=O)cc2)C=C1C(=O)Nc3c(cccc3)C(=O)N	[*;r]C(=O)[N;H]c1[c;H][c;H][c;H][c;H]c1C(=O)[N;H2]_20	2	false	REALSpace_70bn_2024-09	m_11bcb	124078	22135382
S1c2c(cc([N+]([O-])=O)cc2)C=C1C(=O)NCC(=O)Nc3c(cccc3)C(=O)N	25	fCSFP4	weighted-fingerprint-similarity	0.963	0.868	m_11bbb____22169958____93605	N/A	S1c2c(cc([N+]([O-])=O)cc2)C=C1C(=O)Nc3c(cccc3)C(=O)N	[*;r]C(=O)[N;H]c1[c;H][c;H][c;H][c;H]c1C(=O)[N;H2]_20	2	false	REALSpace_70bn_2024-09	m_11bbb	22169958	93605
BrC=1SC2=C(SC(C(=O)Nc3c(cccc3)C(=O)N)=C2)C1	26	fCSFP4	weighted-fingerprint-similarity	0.963	0.688	m_11bcb____124078____14320422	N/A	S1c2c(cc([N+]([O-])=O)cc2)C=C1C(=O)Nc3c(cccc3)C(=O)N	[*;r]C(=O)[N;H]c1[c;H][c;H][c;H][c;H]c1C(=O)[N;H2]_20	2	false	REALSpace_70bn_2024-09	m_11bcb	124078	14320422
ClC=1SC2=C(SC(C(=O)Nc3c(cccc3)C(=O)N)=C2)C1	27	fCSFP4	weighted-fingerprint-similarity	0.963	0.688	m_11bcb____124078____13757472	N/A	S1c2c(cc([N+]([O-])=O)cc2)C=C1C(=O)Nc3c(cccc3)C(=O)N	[*;r]C(=O)[N;H]c1[c;H][c;H][c;H][c;H]c1C(=O)[N;H2]_20	2	false	REALSpace_70bn_2024-09	m_11bcb	124078	13757472
S1C(C(=O)Nc2c(cccc2)C(=O)N)=CC=3SC(=CC13)C	28	fCSFP4	weighted-fingerprint-similarity	0.963	0.688	m_11bcb____124078____15260200	N/A	S1c2c(cc([N+]([O-])=O)cc2)C=C1C(=O)Nc3c(cccc3)C(=O)N	[*;r]C(=O)[N;H]c1[c;H][c;H][c;H][c;H]c1C(=O)[N;H2]_20	2	false	REALSpace_70bn_2024-09	m_11bcb	124078	15260200
S1C(C([O-])=O)=CC2=C1SC(C(=O)Nc3c(cccc3)C(=O)N)=C2	29	fCSFP4	weighted-fingerprint-similarity	0.963	0.688	m_188690bcb____21774664____14599916	N/A	S1c2c(cc([N+]([O-])=O)cc2)C=C1C(=O)Nc3c(cccc3)C(=O)N	[*;r]C(=O)[N;H]c1[c;H][c;H][c;H][c;H]c1C(=O)[N;H2]_20	2	false	REALSpace_70bn_2024-09	m_188690bcb	21774664	14599916
S1c2c(cc(NC(=O)OC(C)(C)C)cc2)C=C1C(=O)Nc3c(cccc3)C(=O)N	30	fCSFP4	weighted-fingerprint-similarity	0.962	0.708	m_11bcb____124078____25976524	N/A	S1c2c(cc([N+]([O-])=O)cc2)C=C1C(=O)Nc3c(cccc3)C(=O)N	[*;r]C(=O)[N;H]c1[c;H][c;H][c;H][c;H]c1C(=O)[N;H2]_20	2	false	REALSpace_70bn_2024-09	m_11bcb	124078	25976524
S1c2c(cccc2)C=3SC(C(=O)Nc4c(cccc4)C(=O)N)=CC13	31	fCSFP4	weighted-fingerprint-similarity	0.962	0.688	m_11bcb____124078____135052	N/A	S1c2c(cc([N+]([O-])=O)cc2)C=C1C(=O)Nc3c(cccc3)C(=O)N	[*;r]C(=O)[N;H]c1[c;H][c;H][c;H][c;H]c1C(=O)[N;H2]_20	2	false	REALSpace_70bn_2024-09	m_11bcb	124078	135052
S1C(C(=O)Nc2c(cccc2)C(=O)N)=CC3=C1SC=C3	32	fCSFP4	weighted-fingerprint-similarity	0.961	0.685	m_11bcb____124078____14179430	N/A	S1c2c(cc([N+]([O-])=O)cc2)C=C1C(=O)Nc3c(cccc3)C(=O)N	[*;r]C(=O)[N;H]c1[c;H][c;H][c;H][c;H]c1C(=O)[N;H2]_20	2	false	REALSpace_70bn_2024-09	m_11bcb	124078	14179430
BrC=1SC=2SC(C(=O)Nc3c(cccc3)C(=O)N)=CC2C1	33	fCSFP4	weighted-fingerprint-similarity	0.960	0.673	m_11bcb____124078____14320622	N/A	S1c2c(cc([N+]([O-])=O)cc2)C=C1C(=O)Nc3c(cccc3)C(=O)N	[*;r]C(=O)[N;H]c1[c;H][c;H][c;H][c;H]c1C(=O)[N;H2]_20	2	false	REALSpace_70bn_2024-09	m_11bcb	124078	14320622
S1c2c(cc(cc2)C(=O)Nc3c(cccc3)C(=O)N)C=C1	34	fCSFP4	weighted-fingerprint-similarity	0.960	0.670	m_11bcb____124078____7106640	N/A	S1c2c(cc([N+]([O-])=O)cc2)C=C1C(=O)Nc3c(cccc3)C(=O)N	[*;r]C(=O)[N;H]c1[c;H][c;H][c;H][c;H]c1C(=O)[N;H2]_20	2	false	REALSpace_70bn_2024-09	m_11bcb	124078	7106640
Brc1cc([N+]([O-])=O)c2SC(C(=O)Nc3c(cccc3)C(=O)N)=Cc2c1	35	fCSFP4	weighted-fingerprint-similarity	0.960	0.704	m_11bcb____124078____27042290	N/A	S1c2c(cc([N+]([O-])=O)cc2)C=C1C(=O)Nc3c(cccc3)C(=O)N	[*;r]C(=O)[N;H]c1[c;H][c;H][c;H][c;H]c1C(=O)[N;H2]_20	2	false	REALSpace_70bn_2024-09	m_11bcb	124078	27042290
S1C(C(=O)Nc2c(cccc2)C(=O)N)=CC=3NC=CC13	36	fCSFP4	weighted-fingerprint-similarity	0.959	0.678	m_22bdl____138522____9582622	N/A	S1c2c(cc([N+]([O-])=O)cc2)C=C1C(=O)Nc3c(cccc3)C(=O)N	[*;r]C(=O)[N;H]c1[c;H][c;H][c;H][c;H]c1C(=O)[N;H2]_20	2	false	REALSpace_70bn_2024-09	m_22bdl	138522	9582622
S1C(C(=O)Nc2c(cccc2)C(=O)N)=CC=3OC=CC13	37	fCSFP4	weighted-fingerprint-similarity	0.959	0.678	m_11bcb____124078____5137514	N/A	S1c2c(cc([N+]([O-])=O)cc2)C=C1C(=O)Nc3c(cccc3)C(=O)N	[*;r]C(=O)[N;H]c1[c;H][c;H][c;H][c;H]c1C(=O)[N;H2]_20	2	false	REALSpace_70bn_2024-09	m_11bcb	124078	5137514
O=C(Nc1c(cccc1)C(=O)N)c2cc3c(cc2)cccc3	38	fCSFP4	weighted-fingerprint-similarity	0.959	0.641	m_11bcb____124078____53559	N/A	S1c2c(cc([N+]([O-])=O)cc2)C=C1C(=O)Nc3c(cccc3)C(=O)N	[*;r]C(=O)[N;H]c1[c;H][c;H][c;H][c;H]c1C(=O)[N;H2]_20	2	false	REALSpace_70bn_2024-09	m_11bcb	124078	53559
[O-][N+](=O)c1ccc(cc1)C(=O)Nc2c(cccc2)C(=O)N	39	fCSFP4	weighted-fingerprint-similarity	0.959	0.637	m_11bcb____124078____53496	N/A	S1c2c(cc([N+]([O-])=O)cc2)C=C1C(=O)Nc3c(cccc3)C(=O)N	[*;r]C(=O)[N;H]c1[c;H][c;H][c;H][c;H]c1C(=O)[N;H2]_20	2	false	REALSpace_70bn_2024-09	m_11bcb	124078	53496
[O-][N+](=O)c1cc2c(NC(C(=O)Nc3c(cccc3)C(=O)N)=C2)cc1	40	fCSFP4	weighted-fingerprint-similarity	0.959	0.681	m_11bcb____124078____26271056	N/A	S1c2c(cc([N+]([O-])=O)cc2)C=C1C(=O)Nc3c(cccc3)C(=O)N	[*;r]C(=O)[N;H]c1[c;H][c;H][c;H][c;H]c1C(=O)[N;H2]_20	2	false	REALSpace_70bn_2024-09	m_11bcb	124078	26271056
[O-][N+](=O)c1cc2c(OC(C(=O)Nc3c(cccc3)C(=O)N)=C2)cc1	41	fCSFP4	weighted-fingerprint-similarity	0.959	0.681	m_11bcb____124078____788744	N/A	S1c2c(cc([N+]([O-])=O)cc2)C=C1C(=O)Nc3c(cccc3)C(=O)N	[*;r]C(=O)[N;H]c1[c;H][c;H][c;H][c;H]c1C(=O)[N;H2]_20	2	false	REALSpace_70bn_2024-09	m_11bcb	124078	788744
S1c2c(nccc2)C=C1C(=O)Nc3c(cccc3)C(=O)N	42	fCSFP4	weighted-fingerprint-similarity	0.958	0.672	m_11bcb____124078____12422648	N/A	S1c2c(cc([N+]([O-])=O)cc2)C=C1C(=O)Nc3c(cccc3)C(=O)N	[*;r]C(=O)[N;H]c1[c;H][c;H][c;H][c;H]c1C(=O)[N;H2]_20	2	false	REALSpace_70bn_2024-09	m_11bcb	124078	12422648
S1c2c(ccc(c2)C(=O)Nc3c(cccc3)C(=O)N)C=C1	43	fCSFP4	weighted-fingerprint-similarity	0.957	0.645	m_11bcb____124078____14415156	N/A	S1c2c(cc([N+]([O-])=O)cc2)C=C1C(=O)Nc3c(cccc3)C(=O)N	[*;r]C(=O)[N;H]c1[c;H][c;H][c;H][c;H]c1C(=O)[N;H2]_20	2	false	REALSpace_70bn_2024-09	m_11bcb	124078	14415156
[O-][N+](=O)c1cc2c(nc(cc2)C(=O)Nc3c(cccc3)C(=O)N)cc1	44	fCSFP4	weighted-fingerprint-similarity	0.956	0.667	m_11bcb____124078____19883100	N/A	S1c2c(cc([N+]([O-])=O)cc2)C=C1C(=O)Nc3c(cccc3)C(=O)N	[*;r]C(=O)[N;H]c1[c;H][c;H][c;H][c;H]c1C(=O)[N;H2]_20	2	false	REALSpace_70bn_2024-09	m_11bcb	124078	19883100
S1c2ncccc2C=C1C(=O)Nc3c(cccc3)C(=O)N	45	fCSFP4	weighted-fingerprint-similarity	0.956	0.655	m_11bcb____124078____10855274	N/A	S1c2c(cc([N+]([O-])=O)cc2)C=C1C(=O)Nc3c(cccc3)C(=O)N	[*;r]C(=O)[N;H]c1[c;H][c;H][c;H][c;H]c1C(=O)[N;H2]_20	2	false	REALSpace_70bn_2024-09	m_11bcb	124078	10855274
S1N=Cc2c1ccc(c2)C(=O)Nc3c(cccc3)C(=O)N	46	fCSFP4	weighted-fingerprint-similarity	0.956	0.646	m_11bcb____124078____15769022	N/A	S1c2c(cc([N+]([O-])=O)cc2)C=C1C(=O)Nc3c(cccc3)C(=O)N	[*;r]C(=O)[N;H]c1[c;H][c;H][c;H][c;H]c1C(=O)[N;H2]_20	2	false	REALSpace_70bn_2024-09	m_11bcb	124078	15769022
S1c2c(c3c1cccc3)cc(cc2)C(=O)Nc4c(cccc4)C(=O)N	47	fCSFP4	weighted-fingerprint-similarity	0.956	0.636	m_11ccb____124078____19892964	N/A	S1c2c(cc([N+]([O-])=O)cc2)C=C1C(=O)Nc3c(cccc3)C(=O)N	[*;r]C(=O)[N;H]c1[c;H][c;H][c;H][c;H]c1C(=O)[N;H2]_20	2	false	REALSpace_70bn_2024-09	m_11ccb	124078	19892964
O=C(Nc1c(cccc1)C(=O)N)c2cc3c(cc(O)cc3)cc2	48	fCSFP4	weighted-fingerprint-similarity	0.956	0.626	m_22bdl____138522____16784060	N/A	S1c2c(cc([N+]([O-])=O)cc2)C=C1C(=O)Nc3c(cccc3)C(=O)N	[*;r]C(=O)[N;H]c1[c;H][c;H][c;H][c;H]c1C(=O)[N;H2]_20	2	false	REALSpace_70bn_2024-09	m_22bdl	138522	16784060
[O-]C(=O)c1cc2c(cc(cc2)C(=O)Nc3c(cccc3)C(=O)N)cc1	49	fCSFP4	weighted-fingerprint-similarity	0.956	0.626	m_188690bcb____21774664____16528564	N/A	S1c2c(cc([N+]([O-])=O)cc2)C=C1C(=O)Nc3c(cccc3)C(=O)N	[*;r]C(=O)[N;H]c1[c;H][c;H][c;H][c;H]c1C(=O)[N;H2]_20	2	false	REALSpace_70bn_2024-09	m_188690bcb	21774664	16528564
[O-][N+](=O)c1cc(ccc1)C(=O)Nc2c(cccc2)C(=O)N	50	fCSFP4	weighted-fingerprint-similarity	0.956	0.619	m_11bcb____124078____53463	N/A	S1c2c(cc([N+]([O-])=O)cc2)C=C1C(=O)Nc3c(cccc3)C(=O)N	[*;r]C(=O)[N;H]c1[c;H][c;H][c;H][c;H]c1C(=O)[N;H2]_20	2	false	REALSpace_70bn_2024-09	m_11bcb	124078	53463
Clc1ncc2c(SC(C(=O)Nc3c(cccc3)C(=O)N)=C2)c1	51	fCSFP4	weighted-fingerprint-similarity	0.955	0.655	m_11bcb____124078____22009174	N/A	S1c2c(cc([N+]([O-])=O)cc2)C=C1C(=O)Nc3c(cccc3)C(=O)N	[*;r]C(=O)[N;H]c1[c;H][c;H][c;H][c;H]c1C(=O)[N;H2]_20	2	false	REALSpace_70bn_2024-09	m_11bcb	124078	22009174
S1C(C(=O)OC)=CC2=C1SC(C(=O)Nc3c(cccc3)C(=O)N)=C2	52	fCSFP4	weighted-fingerprint-similarity	0.955	0.643	m_11bcb____124078____14599882	N/A	S1c2c(cc([N+]([O-])=O)cc2)C=C1C(=O)Nc3c(cccc3)C(=O)N	[*;r]C(=O)[N;H]c1[c;H][c;H][c;H][c;H]c1C(=O)[N;H2]_20	2	false	REALSpace_70bn_2024-09	m_11bcb	124078	14599882
S1C([N+]([O-])=O)=CC=C1C(=O)Nc2c(cccc2)C(=O)N	53	fCSFP4	weighted-fingerprint-similarity	0.955	0.627	m_11bcb____124078____53995	N/A	S1c2c(cc([N+]([O-])=O)cc2)C=C1C(=O)Nc3c(cccc3)C(=O)N	[*;r]C(=O)[N;H]c1[c;H][c;H][c;H][c;H]c1C(=O)[N;H2]_20	2	false	REALSpace_70bn_2024-09	m_11bcb	124078	53995
O=C(Nc1c(cccc1)C(=O)N)c2cc3c(cc(N)cc3)cc2	54	fCSFP4	weighted-fingerprint-similarity	0.955	0.617	m_240690bck____7350998____24171802	N/A	S1c2c(cc([N+]([O-])=O)cc2)C=C1C(=O)Nc3c(cccc3)C(=O)N	[*;r]C(=O)[N;H]c1[c;H][c;H][c;H][c;H]c1C(=O)[N;H2]_20	2	false	REALSpace_70bn_2024-09	m_240690bck	7350998	24171802
Brc1c2c(SC(C(=O)Nc3c(cccc3)C(=O)N)=C2)ccc1	55	fCSFP4	weighted-fingerprint-similarity	0.954	0.650	m_11bcb____124078____14245944	N/A	S1c2c(cc([N+]([O-])=O)cc2)C=C1C(=O)Nc3c(cccc3)C(=O)N	[*;r]C(=O)[N;H]c1[c;H][c;H][c;H][c;H]c1C(=O)[N;H2]_20	2	false	REALSpace_70bn_2024-09	m_11bcb	124078	14245944
Clc1c2c(SC(C(=O)Nc3c(cccc3)C(=O)N)=C2)ccc1	56	fCSFP4	weighted-fingerprint-similarity	0.954	0.650	m_11bcb____124078____55547	N/A	S1c2c(cc([N+]([O-])=O)cc2)C=C1C(=O)Nc3c(cccc3)C(=O)N	[*;r]C(=O)[N;H]c1[c;H][c;H][c;H][c;H]c1C(=O)[N;H2]_20	2	false	REALSpace_70bn_2024-09	m_11bcb	124078	55547
S1c2c(c(F)ccc2)C=C1C(=O)Nc3c(cccc3)C(=O)N	57	fCSFP4	weighted-fingerprint-similarity	0.954	0.650	m_11bcb____124078____55625	N/A	S1c2c(cc([N+]([O-])=O)cc2)C=C1C(=O)Nc3c(cccc3)C(=O)N	[*;r]C(=O)[N;H]c1[c;H][c;H][c;H][c;H]c1C(=O)[N;H2]_20	2	false	REALSpace_70bn_2024-09	m_11bcb	124078	55625
S1c2c(c(ccc2)C)C=C1C(=O)Nc3c(cccc3)C(=O)N	58	fCSFP4	weighted-fingerprint-similarity	0.954	0.650	m_11bcb____124078____28369862	N/A	S1c2c(cc([N+]([O-])=O)cc2)C=C1C(=O)Nc3c(cccc3)C(=O)N	[*;r]C(=O)[N;H]c1[c;H][c;H][c;H][c;H]c1C(=O)[N;H2]_20	2	false	REALSpace_70bn_2024-09	m_11bcb	124078	28369862
Brc1cc2c(cc(cc2)C(=O)Nc3c(cccc3)C(=O)N)cc1	59	fCSFP4	weighted-fingerprint-similarity	0.954	0.611	m_11bcb____124078____7594426	N/A	S1c2c(cc([N+]([O-])=O)cc2)C=C1C(=O)Nc3c(cccc3)C(=O)N	[*;r]C(=O)[N;H]c1[c;H][c;H][c;H][c;H]c1C(=O)[N;H2]_20	2	false	REALSpace_70bn_2024-09	m_11bcb	124078	7594426
Brc1cc2c(cc1)ccc(c2)C(=O)Nc3c(cccc3)C(=O)N	60	fCSFP4	weighted-fingerprint-similarity	0.954	0.611	m_11bcb____124078____12623846	N/A	S1c2c(cc([N+]([O-])=O)cc2)C=C1C(=O)Nc3c(cccc3)C(=O)N	[*;r]C(=O)[N;H]c1[c;H][c;H][c;H][c;H]c1C(=O)[N;H2]_20	2	false	REALSpace_70bn_2024-09	m_11bcb	124078	12623846
Clc1cc2c(cc(cc2)C(=O)Nc3c(cccc3)C(=O)N)cc1	61	fCSFP4	weighted-fingerprint-similarity	0.954	0.611	m_11bcb____124078____19438224	N/A	S1c2c(cc([N+]([O-])=O)cc2)C=C1C(=O)Nc3c(cccc3)C(=O)N	[*;r]C(=O)[N;H]c1[c;H][c;H][c;H][c;H]c1C(=O)[N;H2]_20	2	false	REALSpace_70bn_2024-09	m_11bcb	124078	19438224
O=C(Nc1c(cccc1)C(=O)N)c2cc3c(cc(cc3)C)cc2	62	fCSFP4	weighted-fingerprint-similarity	0.954	0.611	m_11bcb____124078____15071058	N/A	S1c2c(cc([N+]([O-])=O)cc2)C=C1C(=O)Nc3c(cccc3)C(=O)N	[*;r]C(=O)[N;H]c1[c;H][c;H][c;H][c;H]c1C(=O)[N;H2]_20	2	false	REALSpace_70bn_2024-09	m_11bcb	124078	15071058
[O-][N+](=O)c1cc([N+]([O-])=O)cc(c1)C(=O)Nc2c(cccc2)C(=O)N	63	fCSFP4	weighted-fingerprint-similarity	0.953	0.600	m_11bcb____124078____53462	N/A	S1c2c(cc([N+]([O-])=O)cc2)C=C1C(=O)Nc3c(cccc3)C(=O)N	[*;r]C(=O)[N;H]c1[c;H][c;H][c;H][c;H]c1C(=O)[N;H2]_20	2	false	REALSpace_70bn_2024-09	m_11bcb	124078	53462
[O-][N+](=O)c1cc(cc(c1)C(=O)N)C(=O)Nc2c(cccc2)C(=O)N	64	fCSFP4	weighted-fingerprint-similarity	0.953	0.600	m_11bcb____124078____10268564	N/A	S1c2c(cc([N+]([O-])=O)cc2)C=C1C(=O)Nc3c(cccc3)C(=O)N	[*;r]C(=O)[N;H]c1[c;H][c;H][c;H][c;H]c1C(=O)[N;H2]_20	2	false	REALSpace_70bn_2024-09	m_11bcb	124078	10268564
Clc1nc2c(SC(C(=O)Nc3c(cccc3)C(=O)N)=C2)cc1	65	fCSFP4	weighted-fingerprint-similarity	0.953	0.648	m_11bcb____124078____11971988	N/A	S1c2c(cc([N+]([O-])=O)cc2)C=C1C(=O)Nc3c(cccc3)C(=O)N	[*;r]C(=O)[N;H]c1[c;H][c;H][c;H][c;H]c1C(=O)[N;H2]_20	2	false	REALSpace_70bn_2024-09	m_11bcb	124078	11971988
S1c2c(c(ccc2)C([O-])=O)C=C1C(=O)Nc3c(cccc3)C(=O)N	66	fCSFP4	weighted-fingerprint-similarity	0.952	0.642	m_188690bcb____21774664____14730582	N/A	S1c2c(cc([N+]([O-])=O)cc2)C=C1C(=O)Nc3c(cccc3)C(=O)N	[*;r]C(=O)[N;H]c1[c;H][c;H][c;H][c;H]c1C(=O)[N;H2]_20	2	false	REALSpace_70bn_2024-09	m_188690bcb	21774664	14730582
Brc1c2SC(C(=O)Nc3c(cccc3)C(=O)N)=Cc2ccc1	67	fCSFP4	weighted-fingerprint-similarity	0.952	0.633	m_11bcb____124078____16476166	N/A	S1c2c(cc([N+]([O-])=O)cc2)C=C1C(=O)Nc3c(cccc3)C(=O)N	[*;r]C(=O)[N;H]c1[c;H][c;H][c;H][c;H]c1C(=O)[N;H2]_20	2	false	REALSpace_70bn_2024-09	m_11bcb	124078	16476166
Brc1cnc2SC(C(=O)Nc3c(cccc3)C(=O)N)=Cc2c1	68	fCSFP4	weighted-fingerprint-similarity	0.952	0.633	m_11bcb____124078____22135478	N/A	S1c2c(cc([N+]([O-])=O)cc2)C=C1C(=O)Nc3c(cccc3)C(=O)N	[*;r]C(=O)[N;H]c1[c;H][c;H][c;H][c;H]c1C(=O)[N;H2]_20	2	false	REALSpace_70bn_2024-09	m_11bcb	124078	22135478
Clc1c2SC(C(=O)Nc3c(cccc3)C(=O)N)=Cc2ccc1	69	fCSFP4	weighted-fingerprint-similarity	0.952	0.633	m_11bcb____124078____11565822	N/A	S1c2c(cc([N+]([O-])=O)cc2)C=C1C(=O)Nc3c(cccc3)C(=O)N	[*;r]C(=O)[N;H]c1[c;H][c;H][c;H][c;H]c1C(=O)[N;H2]_20	2	false	REALSpace_70bn_2024-09	m_11bcb	124078	11565822
S1c2c(F)cccc2C=C1C(=O)Nc3c(cccc3)C(=O)N	70	fCSFP4	weighted-fingerprint-similarity	0.952	0.633	m_11bcb____124078____22136960	N/A	S1c2c(cc([N+]([O-])=O)cc2)C=C1C(=O)Nc3c(cccc3)C(=O)N	[*;r]C(=O)[N;H]c1[c;H][c;H][c;H][c;H]c1C(=O)[N;H2]_20	2	false	REALSpace_70bn_2024-09	m_11bcb	124078	22136960
S1c2c(cccc2C=C1C(=O)Nc3c(cccc3)C(=O)N)C	71	fCSFP4	weighted-fingerprint-similarity	0.952	0.633	m_11bcb____124078____10266764	N/A	S1c2c(cc([N+]([O-])=O)cc2)C=C1C(=O)Nc3c(cccc3)C(=O)N	[*;r]C(=O)[N;H]c1[c;H][c;H][c;H][c;H]c1C(=O)[N;H2]_20	2	false	REALSpace_70bn_2024-09	m_11bcb	124078	10266764
S1N=Cc2c1cc(cc2)C(=O)Nc3c(cccc3)C(=O)N	72	fCSFP4	weighted-fingerprint-similarity	0.952	0.617	m_11bcb____124078____22136542	N/A	S1c2c(cc([N+]([O-])=O)cc2)C=C1C(=O)Nc3c(cccc3)C(=O)N	[*;r]C(=O)[N;H]c1[c;H][c;H][c;H][c;H]c1C(=O)[N;H2]_20	2	false	REALSpace_70bn_2024-09	m_11bcb	124078	22136542
S(c1ccc([N+]([O-])=O)cc1)c2ccc(cc2)C(=O)Nc3c(cccc3)C(=O)N	73	fCSFP4	weighted-fingerprint-similarity	0.951	0.596	m_11bcb____124078____7344222	N/A	S1c2c(cc([N+]([O-])=O)cc2)C=C1C(=O)Nc3c(cccc3)C(=O)N	[*;r]C(=O)[N;H]c1[c;H][c;H][c;H][c;H]c1C(=O)[N;H2]_20	2	false	REALSpace_70bn_2024-09	m_11bcb	124078	7344222
S1c2c(c(F)c(F)cc2)C=C1C(=O)Nc3c(cccc3)C(=O)N	74	fCSFP4	weighted-fingerprint-similarity	0.951	0.637	m_11bcb____124078____22136674	N/A	S1c2c(cc([N+]([O-])=O)cc2)C=C1C(=O)Nc3c(cccc3)C(=O)N	[*;r]C(=O)[N;H]c1[c;H][c;H][c;H][c;H]c1C(=O)[N;H2]_20	2	false	REALSpace_70bn_2024-09	m_11bcb	124078	22136674
S1C(C(=O)Nc2c(cccc2)C(=O)N)=CC=3N(C=CC13)C	75	fCSFP4	weighted-fingerprint-similarity	0.951	0.634	m_11bcb____124078____22025148	N/A	S1c2c(cc([N+]([O-])=O)cc2)C=C1C(=O)Nc3c(cccc3)C(=O)N	[*;r]C(=O)[N;H]c1[c;H][c;H][c;H][c;H]c1C(=O)[N;H2]_20	2	false	REALSpace_70bn_2024-09	m_11bcb	124078	22025148
Brc1nc2SC(C(=O)Nc3c(cccc3)C(=O)N)=Cc2cc1	76	fCSFP4	weighted-fingerprint-similarity	0.951	0.631	m_11bcb____124078____23014922	N/A	S1c2c(cc([N+]([O-])=O)cc2)C=C1C(=O)Nc3c(cccc3)C(=O)N	[*;r]C(=O)[N;H]c1[c;H][c;H][c;H][c;H]c1C(=O)[N;H2]_20	2	false	REALSpace_70bn_2024-09	m_11bcb	124078	23014922
Clc1nc2SC(C(=O)Nc3c(cccc3)C(=O)N)=Cc2cc1	77	fCSFP4	weighted-fingerprint-similarity	0.951	0.631	m_11bcb____124078____15715802	N/A	S1c2c(cc([N+]([O-])=O)cc2)C=C1C(=O)Nc3c(cccc3)C(=O)N	[*;r]C(=O)[N;H]c1[c;H][c;H][c;H][c;H]c1C(=O)[N;H2]_20	2	false	REALSpace_70bn_2024-09	m_11bcb	124078	15715802
S1c2c(ncnc2)C=C1C(=O)Nc3c(cccc3)C(=O)N	78	fCSFP4	weighted-fingerprint-similarity	0.951	0.625	m_11bcb____124078____26281322	N/A	S1c2c(cc([N+]([O-])=O)cc2)C=C1C(=O)Nc3c(cccc3)C(=O)N	[*;r]C(=O)[N;H]c1[c;H][c;H][c;H][c;H]c1C(=O)[N;H2]_20	2	false	REALSpace_70bn_2024-09	m_11bcb	124078	26281322
O=C(Nc1c(cccc1)C(=O)N)c2c(O)cc3c(cc(O)cc3)c2	79	fCSFP4	weighted-fingerprint-similarity	0.951	0.598	m_22bdl____138522____16465860	N/A	S1c2c(cc([N+]([O-])=O)cc2)C=C1C(=O)Nc3c(cccc3)C(=O)N	[*;r]C(=O)[N;H]c1[c;H][c;H][c;H][c;H]c1C(=O)[N;H2]_20	2	false	REALSpace_70bn_2024-09	m_22bdl	138522	16465860
O=C(Nc1c(cccc1)C(=O)N)c2cc3c(cc(cc3)C=O)cc2	80	fCSFP4	weighted-fingerprint-similarity	0.950	0.595	m_22bdl____138522____25074094	N/A	S1c2c(cc([N+]([O-])=O)cc2)C=C1C(=O)Nc3c(cccc3)C(=O)N	[*;r]C(=O)[N;H]c1[c;H][c;H][c;H][c;H]c1C(=O)[N;H2]_20	2	false	REALSpace_70bn_2024-09	m_22bdl	138522	25074094
O=C(Nc1c(cccc1)C(=O)N)c2cc3c(cc(cc3)C[NH3+])cc2	81	fCSFP4	weighted-fingerprint-similarity	0.950	0.595	m_240690bck____7350998____15081452	N/A	S1c2c(cc([N+]([O-])=O)cc2)C=C1C(=O)Nc3c(cccc3)C(=O)N	[*;r]C(=O)[N;H]c1[c;H][c;H][c;H][c;H]c1C(=O)[N;H2]_20	2	false	REALSpace_70bn_2024-09	m_240690bck	7350998	15081452
[O-][N+](=O)c1c(cccc1)C(=O)Nc2c(cccc2)C(=O)N	82	fCSFP4	weighted-fingerprint-similarity	0.950	0.579	m_11bcb____124078____53458	N/A	S1c2c(cc([N+]([O-])=O)cc2)C=C1C(=O)Nc3c(cccc3)C(=O)N	[*;r]C(=O)[N;H]c1[c;H][c;H][c;H][c;H]c1C(=O)[N;H2]_20	2	false	REALSpace_70bn_2024-09	m_11bcb	124078	53458
O=C(Nc1c(cccc1)C(=O)N)c2cc3c(cc(C#N)cc3)cc2	83	fCSFP4	weighted-fingerprint-similarity	0.949	0.589	m_11bcb____124078____7873262	N/A	S1c2c(cc([N+]([O-])=O)cc2)C=C1C(=O)Nc3c(cccc3)C(=O)N	[*;r]C(=O)[N;H]c1[c;H][c;H][c;H][c;H]c1C(=O)[N;H2]_20	2	false	REALSpace_70bn_2024-09	m_11bcb	124078	7873262
O=C(Nc1c(cccc1)C(=O)N)c2cc3c(cc(OC)cc3)cc2	84	fCSFP4	weighted-fingerprint-similarity	0.949	0.589	m_11bcb____124078____99842	N/A	S1c2c(cc([N+]([O-])=O)cc2)C=C1C(=O)Nc3c(cccc3)C(=O)N	[*;r]C(=O)[N;H]c1[c;H][c;H][c;H][c;H]c1C(=O)[N;H2]_20	2	false	REALSpace_70bn_2024-09	m_11bcb	124078	99842
O=C(Nc1c(cccc1)C(=O)N)c2cc3c(cc(cc3)CC)cc2	85	fCSFP4	weighted-fingerprint-similarity	0.949	0.589	m_11bcb____124078____22136208	N/A	S1c2c(cc([N+]([O-])=O)cc2)C=C1C(=O)Nc3c(cccc3)C(=O)N	[*;r]C(=O)[N;H]c1[c;H][c;H][c;H][c;H]c1C(=O)[N;H2]_20	2	false	REALSpace_70bn_2024-09	m_11bcb	124078	22136208
O=C(Nc1c(cccc1)C(=O)N)c2cc3c(ccc(OC)c3)cc2	86	fCSFP4	weighted-fingerprint-similarity	0.949	0.589	m_11bcb____124078____10464982	N/A	S1c2c(cc([N+]([O-])=O)cc2)C=C1C(=O)Nc3c(cccc3)C(=O)N	[*;r]C(=O)[N;H]c1[c;H][c;H][c;H][c;H]c1C(=O)[N;H2]_20	2	false	REALSpace_70bn_2024-09	m_11bcb	124078	10464982
O=C(Nc1c(cccc1)C(=O)N)c2cc3c(ccnc3)cc2	87	fCSFP4	weighted-fingerprint-similarity	0.949	0.589	m_11bcb____124078____11733180	N/A	S1c2c(cc([N+]([O-])=O)cc2)C=C1C(=O)Nc3c(cccc3)C(=O)N	[*;r]C(=O)[N;H]c1[c;H][c;H][c;H][c;H]c1C(=O)[N;H2]_20	2	false	REALSpace_70bn_2024-09	m_11bcb	124078	11733180
O=C(Nc1c(cccc1)C(=O)N)c2cc3c(cncc3)cc2	88	fCSFP4	weighted-fingerprint-similarity	0.949	0.589	m_11bcb____124078____22138506	N/A	S1c2c(cc([N+]([O-])=O)cc2)C=C1C(=O)Nc3c(cccc3)C(=O)N	[*;r]C(=O)[N;H]c1[c;H][c;H][c;H][c;H]c1C(=O)[N;H2]_20	2	false	REALSpace_70bn_2024-09	m_11bcb	124078	22138506
[O-][N+](=O)c1ccc(C#Cc2ccc(cc2)C(=O)Nc3c(cccc3)C(=O)N)cc1	89	fCSFP4	weighted-fingerprint-similarity	0.949	0.586	m_11bcb____124078____27325374	N/A	S1c2c(cc([N+]([O-])=O)cc2)C=C1C(=O)Nc3c(cccc3)C(=O)N	[*;r]C(=O)[N;H]c1[c;H][c;H][c;H][c;H]c1C(=O)[N;H2]_20	2	false	REALSpace_70bn_2024-09	m_11bcb	124078	27325374
[O-][N+](=O)c1cc(O)cc(c1)C(=O)Nc2c(cccc2)C(=O)N	90	fCSFP4	weighted-fingerprint-similarity	0.949	0.578	m_22bdl____138522____7343738	N/A	S1c2c(cc([N+]([O-])=O)cc2)C=C1C(=O)Nc3c(cccc3)C(=O)N	[*;r]C(=O)[N;H]c1[c;H][c;H][c;H][c;H]c1C(=O)[N;H2]_20	2	false	REALSpace_70bn_2024-09	m_22bdl	138522	7343738
[O-][N+](=O)c1cc2c(N(C(C(=O)Nc3c(cccc3)C(=O)N)=C2)C)cc1	91	fCSFP4	weighted-fingerprint-similarity	0.949	0.633	m_11bcb____124078____22137756	N/A	S1c2c(cc([N+]([O-])=O)cc2)C=C1C(=O)Nc3c(cccc3)C(=O)N	[*;r]C(=O)[N;H]c1[c;H][c;H][c;H][c;H]c1C(=O)[N;H2]_20	2	false	REALSpace_70bn_2024-09	m_11bcb	124078	22137756
S1c2c(c(OC)ccc2)C=C1C(=O)Nc3c(cccc3)C(=O)N	92	fCSFP4	weighted-fingerprint-similarity	0.949	0.624	m_11bcb____124078____22137570	N/A	S1c2c(cc([N+]([O-])=O)cc2)C=C1C(=O)Nc3c(cccc3)C(=O)N	[*;r]C(=O)[N;H]c1[c;H][c;H][c;H][c;H]c1C(=O)[N;H2]_20	2	false	REALSpace_70bn_2024-09	m_11bcb	124078	22137570
[O-][N+](=O)c1c2c(cc(c1)C(=O)Nc3c(cccc3)C(=O)N)cccc2	93	fCSFP4	weighted-fingerprint-similarity	0.949	0.618	m_11bcb____124078____15611890	N/A	S1c2c(cc([N+]([O-])=O)cc2)C=C1C(=O)Nc3c(cccc3)C(=O)N	[*;r]C(=O)[N;H]c1[c;H][c;H][c;H][c;H]c1C(=O)[N;H2]_20	2	false	REALSpace_70bn_2024-09	m_11bcb	124078	15611890
S(=O)(=O)(N)C=1SC2=C(SC(C(=O)Nc3c(cccc3)C(=O)N)=C2)C1	94	fCSFP4	weighted-fingerprint-similarity	0.949	0.615	m_22bdl____138522____17664810	N/A	S1c2c(cc([N+]([O-])=O)cc2)C=C1C(=O)Nc3c(cccc3)C(=O)N	[*;r]C(=O)[N;H]c1[c;H][c;H][c;H][c;H]c1C(=O)[N;H2]_20	2	false	REALSpace_70bn_2024-09	m_22bdl	138522	17664810
O=C(OC)c1cc2c(cc(cc2)C(=O)Nc3c(cccc3)C(=O)N)cc1	95	fCSFP4	weighted-fingerprint-similarity	0.948	0.584	m_11bcb____124078____16528528	N/A	S1c2c(cc([N+]([O-])=O)cc2)C=C1C(=O)Nc3c(cccc3)C(=O)N	[*;r]C(=O)[N;H]c1[c;H][c;H][c;H][c;H]c1C(=O)[N;H2]_20	2	false	REALSpace_70bn_2024-09	m_11bcb	124078	16528528
[O-][N+](=O)c1c(ccc([N+]([O-])=O)c1)C(=O)Nc2c(cccc2)C(=O)N	96	fCSFP4	weighted-fingerprint-similarity	0.948	0.580	m_11bcb____124078____19505266	N/A	S1c2c(cc([N+]([O-])=O)cc2)C=C1C(=O)Nc3c(cccc3)C(=O)N	[*;r]C(=O)[N;H]c1[c;H][c;H][c;H][c;H]c1C(=O)[N;H2]_20	2	false	REALSpace_70bn_2024-09	m_11bcb	124078	19505266
Brc1cc([N+]([O-])=O)cc(c1)C(=O)Nc2c(cccc2)C(=O)N	97	fCSFP4	weighted-fingerprint-similarity	0.948	0.573	m_11bcb____124078____7426356	N/A	S1c2c(cc([N+]([O-])=O)cc2)C=C1C(=O)Nc3c(cccc3)C(=O)N	[*;r]C(=O)[N;H]c1[c;H][c;H][c;H][c;H]c1C(=O)[N;H2]_20	2	false	REALSpace_70bn_2024-09	m_11bcb	124078	7426356
Clc1cc([N+]([O-])=O)cc(c1)C(=O)Nc2c(cccc2)C(=O)N	98	fCSFP4	weighted-fingerprint-similarity	0.948	0.573	m_11bcb____124078____5136338	N/A	S1c2c(cc([N+]([O-])=O)cc2)C=C1C(=O)Nc3c(cccc3)C(=O)N	[*;r]C(=O)[N;H]c1[c;H][c;H][c;H][c;H]c1C(=O)[N;H2]_20	2	false	REALSpace_70bn_2024-09	m_11bcb	124078	5136338
Fc1cc([N+]([O-])=O)cc(c1)C(=O)Nc2c(cccc2)C(=O)N	99	fCSFP4	weighted-fingerprint-similarity	0.948	0.573	m_11bcb____124078____4509864	N/A	S1c2c(cc([N+]([O-])=O)cc2)C=C1C(=O)Nc3c(cccc3)C(=O)N	[*;r]C(=O)[N;H]c1[c;H][c;H][c;H][c;H]c1C(=O)[N;H2]_20	2	false	REALSpace_70bn_2024-09	m_11bcb	124078	4509864
Ic1cc([N+]([O-])=O)cc(c1)C(=O)Nc2c(cccc2)C(=O)N	100	fCSFP4	weighted-fingerprint-similarity	0.948	0.573	m_11bcb____124078____7963316	N/A	S1c2c(cc([N+]([O-])=O)cc2)C=C1C(=O)Nc3c(cccc3)C(=O)N	[*;r]C(=O)[N;H]c1[c;H][c;H][c;H][c;H]c1C(=O)[N;H2]_20	2	false	REALSpace_70bn_2024-09	m_11bcb	124078	7963316
[O-][N+](=O)c1cc(cc(c1)C(=O)Nc2c(cccc2)C(=O)N)C([O-])=O	101	fCSFP4	weighted-fingerprint-similarity	0.948	0.573	m_188690bcb____21774664____7326624	N/A	S1c2c(cc([N+]([O-])=O)cc2)C=C1C(=O)Nc3c(cccc3)C(=O)N	[*;r]C(=O)[N;H]c1[c;H][c;H][c;H][c;H]c1C(=O)[N;H2]_20	2	false	REALSpace_70bn_2024-09	m_188690bcb	21774664	7326624
[O-][N+](=O)c1cc(cc(c1)C)C(=O)Nc2c(cccc2)C(=O)N	102	fCSFP4	weighted-fingerprint-similarity	0.948	0.573	m_11bcb____124078____2008546	N/A	S1c2c(cc([N+]([O-])=O)cc2)C=C1C(=O)Nc3c(cccc3)C(=O)N	[*;r]C(=O)[N;H]c1[c;H][c;H][c;H][c;H]c1C(=O)[N;H2]_20	2	false	REALSpace_70bn_2024-09	m_11bcb	124078	2008546
Brc1c(Cl)c2c(SC(C(=O)Nc3c(cccc3)C(=O)N)=C2)cc1	103	fCSFP4	weighted-fingerprint-similarity	0.948	0.622	m_11bcb____124078____26273922	N/A	S1c2c(cc([N+]([O-])=O)cc2)C=C1C(=O)Nc3c(cccc3)C(=O)N	[*;r]C(=O)[N;H]c1[c;H][c;H][c;H][c;H]c1C(=O)[N;H2]_20	2	false	REALSpace_70bn_2024-09	m_11bcb	124078	26273922
Clc1nccc2SC(C(=O)Nc3c(cccc3)C(=O)N)=Cc12	104	fCSFP4	weighted-fingerprint-similarity	0.948	0.619	m_11bcb____124078____12547078	N/A	S1c2c(cc([N+]([O-])=O)cc2)C=C1C(=O)Nc3c(cccc3)C(=O)N	[*;r]C(=O)[N;H]c1[c;H][c;H][c;H][c;H]c1C(=O)[N;H2]_20	2	false	REALSpace_70bn_2024-09	m_11bcb	124078	12547078
BrC=1OC2=C(SC(C(=O)Nc3c(cccc3)C(=O)N)=C2)C1	105	fCSFP4	weighted-fingerprint-similarity	0.948	0.610	m_11bcb____124078____19261680	N/A	S1c2c(cc([N+]([O-])=O)cc2)C=C1C(=O)Nc3c(cccc3)C(=O)N	[*;r]C(=O)[N;H]c1[c;H][c;H][c;H][c;H]c1C(=O)[N;H2]_20	2	false	REALSpace_70bn_2024-09	m_11bcb	124078	19261680
S1c2c(N=C1N)cc(cc2)C(=O)Nc3c(cccc3)C(=O)N	106	fCSFP4	weighted-fingerprint-similarity	0.948	0.607	m_22bdd____138522____21811200	N/A	S1c2c(cc([N+]([O-])=O)cc2)C=C1C(=O)Nc3c(cccc3)C(=O)N	[*;r]C(=O)[N;H]c1[c;H][c;H][c;H][c;H]c1C(=O)[N;H2]_20	2	false	REALSpace_70bn_2024-09	m_22bdd	138522	21811200
S1C(C(=O)Nc2c(cccc2)C(=O)N)=CC=3N=NNC13	107	fCSFP4	weighted-fingerprint-similarity	0.948	0.597	m_22bdl____138522____25075372	N/A	S1c2c(cc([N+]([O-])=O)cc2)C=C1C(=O)Nc3c(cccc3)C(=O)N	[*;r]C(=O)[N;H]c1[c;H][c;H][c;H][c;H]c1C(=O)[N;H2]_20	2	false	REALSpace_70bn_2024-09	m_22bdl	138522	25075372
O=C(Nc1c(cccc1)C(=O)N)c2cc3c(cc(N(C)C)cc3)cc2	108	fCSFP4	weighted-fingerprint-similarity	0.947	0.579	m_11bcb____124078____15344606	N/A	S1c2c(cc([N+]([O-])=O)cc2)C=C1C(=O)Nc3c(cccc3)C(=O)N	[*;r]C(=O)[N;H]c1[c;H][c;H][c;H][c;H]c1C(=O)[N;H2]_20	2	false	REALSpace_70bn_2024-09	m_11bcb	124078	15344606
O=C(Nc1c(cccc1)C(=O)N)c2cc3c(cc(cc3)C(C)C)cc2	109	fCSFP4	weighted-fingerprint-similarity	0.947	0.579	m_11bcb____124078____22136282	N/A	S1c2c(cc([N+]([O-])=O)cc2)C=C1C(=O)Nc3c(cccc3)C(=O)N	[*;r]C(=O)[N;H]c1[c;H][c;H][c;H][c;H]c1C(=O)[N;H2]_20	2	false	REALSpace_70bn_2024-09	m_11bcb	124078	22136282
[O-][N+](=O)c1cc(O)c(cc1)C(=O)Nc2c(cccc2)C(=O)N	110	fCSFP4	weighted-fingerprint-similarity	0.947	0.575	m_22bdl____138522____8643284	N/A	S1c2c(cc([N+]([O-])=O)cc2)C=C1C(=O)Nc3c(cccc3)C(=O)N	[*;r]C(=O)[N;H]c1[c;H][c;H][c;H][c;H]c1C(=O)[N;H2]_20	2	false	REALSpace_70bn_2024-09	m_22bdl	138522	8643284
O=C(Nc1c(cccc1)C(=O)N)c2c(O)cc3c(c2)cccc3	111	fCSFP4	weighted-fingerprint-similarity	0.947	0.568	m_11ccb____124078____53488	N/A	S1c2c(cc([N+]([O-])=O)cc2)C=C1C(=O)Nc3c(cccc3)C(=O)N	[*;r]C(=O)[N;H]c1[c;H][c;H][c;H][c;H]c1C(=O)[N;H2]_20	2	false	REALSpace_70bn_2024-09	m_11ccb	124078	53488
[O-]C(=O)c1c(cc2c(c1)cccc2)C(=O)Nc3c(cccc3)C(=O)N	112	fCSFP4	weighted-fingerprint-similarity	0.947	0.568	m_58bbb____219315____20871682	N/A	S1c2c(cc([N+]([O-])=O)cc2)C=C1C(=O)Nc3c(cccc3)C(=O)N	[*;r]C(=O)[N;H]c1[c;H][c;H][c;H][c;H]c1C(=O)[N;H2]_20	2	false	REALSpace_70bn_2024-09	m_58bbb	219315	20871682
S1c2c(c(N(C)C)ccc2)C=C1C(=O)Nc3c(cccc3)C(=O)N	113	fCSFP4	weighted-fingerprint-similarity	0.947	0.614	m_11bcb____124078____13444782	N/A	S1c2c(cc([N+]([O-])=O)cc2)C=C1C(=O)Nc3c(cccc3)C(=O)N	[*;r]C(=O)[N;H]c1[c;H][c;H][c;H][c;H]c1C(=O)[N;H2]_20	2	false	REALSpace_70bn_2024-09	m_11bcb	124078	13444782
S1c2c(cccc2C=C1C(=O)Nc3c(cccc3)C(=O)N)CC	114	fCSFP4	weighted-fingerprint-similarity	0.947	0.608	m_11bcb____124078____27041882	N/A	S1c2c(cc([N+]([O-])=O)cc2)C=C1C(=O)Nc3c(cccc3)C(=O)N	[*;r]C(=O)[N;H]c1[c;H][c;H][c;H][c;H]c1C(=O)[N;H2]_20	2	false	REALSpace_70bn_2024-09	m_11bcb	124078	27041882
S1C(C(=O)Nc2c(cccc2)C(=O)N)=CC3=C1NC(C([O-])=O)=C3	115	fCSFP4	weighted-fingerprint-similarity	0.947	0.605	m_188690bcb____21774664____26982244	N/A	S1c2c(cc([N+]([O-])=O)cc2)C=C1C(=O)Nc3c(cccc3)C(=O)N	[*;r]C(=O)[N;H]c1[c;H][c;H][c;H][c;H]c1C(=O)[N;H2]_20	2	false	REALSpace_70bn_2024-09	m_188690bcb	21774664	26982244
S(=O)(=O)(N)C=1SC=2SC(C(=O)Nc3c(cccc3)C(=O)N)=CC2C1	116	fCSFP4	weighted-fingerprint-similarity	0.947	0.602	m_22bdl____138522____14484052	N/A	S1c2c(cc([N+]([O-])=O)cc2)C=C1C(=O)Nc3c(cccc3)C(=O)N	[*;r]C(=O)[N;H]c1[c;H][c;H][c;H][c;H]c1C(=O)[N;H2]_20	2	false	REALSpace_70bn_2024-09	m_22bdl	138522	14484052
S1C(C(=O)Nc2c(cccc2)C(=O)N)=CC=3SC(=NC13)N	117	fCSFP4	weighted-fingerprint-similarity	0.947	0.602	m_22bdl____138522____23465946	N/A	S1c2c(cc([N+]([O-])=O)cc2)C=C1C(=O)Nc3c(cccc3)C(=O)N	[*;r]C(=O)[N;H]c1[c;H][c;H][c;H][c;H]c1C(=O)[N;H2]_20	2	false	REALSpace_70bn_2024-09	m_22bdl	138522	23465946
S1c2c(N=C1C)cc(cc2)C(=O)Nc3c(cccc3)C(=O)N	118	fCSFP4	weighted-fingerprint-similarity	0.947	0.602	m_11bcb____124078____16736036	N/A	S1c2c(cc([N+]([O-])=O)cc2)C=C1C(=O)Nc3c(cccc3)C(=O)N	[*;r]C(=O)[N;H]c1[c;H][c;H][c;H][c;H]c1C(=O)[N;H2]_20	2	false	REALSpace_70bn_2024-09	m_11bcb	124078	16736036
Brc1c(ccc([N+]([O-])=O)c1)C(=O)Nc2c(cccc2)C(=O)N	119	fCSFP4	weighted-fingerprint-similarity	0.946	0.570	m_11bcb____124078____5456184	N/A	S1c2c(cc([N+]([O-])=O)cc2)C=C1C(=O)Nc3c(cccc3)C(=O)N	[*;r]C(=O)[N;H]c1[c;H][c;H][c;H][c;H]c1C(=O)[N;H2]_20	2	false	REALSpace_70bn_2024-09	m_11bcb	124078	5456184
Clc1c(ccc([N+]([O-])=O)c1)C(=O)Nc2c(cccc2)C(=O)N	120	fCSFP4	weighted-fingerprint-similarity	0.946	0.570	m_11bcb____124078____53594	N/A	S1c2c(cc([N+]([O-])=O)cc2)C=C1C(=O)Nc3c(cccc3)C(=O)N	[*;r]C(=O)[N;H]c1[c;H][c;H][c;H][c;H]c1C(=O)[N;H2]_20	2	false	REALSpace_70bn_2024-09	m_11bcb	124078	53594
Fc1c(ccc([N+]([O-])=O)c1)C(=O)Nc2c(cccc2)C(=O)N	121	fCSFP4	weighted-fingerprint-similarity	0.946	0.570	m_22bdl____138522____1128762	N/A	S1c2c(cc([N+]([O-])=O)cc2)C=C1C(=O)Nc3c(cccc3)C(=O)N	[*;r]C(=O)[N;H]c1[c;H][c;H][c;H][c;H]c1C(=O)[N;H2]_20	2	false	REALSpace_70bn_2024-09	m_22bdl	138522	1128762
Ic1c(ccc([N+]([O-])=O)c1)C(=O)Nc2c(cccc2)C(=O)N	122	fCSFP4	weighted-fingerprint-similarity	0.946	0.570	m_11bcb____124078____2679036	N/A	S1c2c(cc([N+]([O-])=O)cc2)C=C1C(=O)Nc3c(cccc3)C(=O)N	[*;r]C(=O)[N;H]c1[c;H][c;H][c;H][c;H]c1C(=O)[N;H2]_20	2	false	REALSpace_70bn_2024-09	m_11bcb	124078	2679036
[O-][N+](=O)c1cc(c(O)cc1)C(=O)Nc2c(cccc2)C(=O)N	123	fCSFP4	weighted-fingerprint-similarity	0.946	0.570	m_22bdl____138522____8164622	N/A	S1c2c(cc([N+]([O-])=O)cc2)C=C1C(=O)Nc3c(cccc3)C(=O)N	[*;r]C(=O)[N;H]c1[c;H][c;H][c;H][c;H]c1C(=O)[N;H2]_20	2	false	REALSpace_70bn_2024-09	m_22bdl	138522	8164622
[O-][N+](=O)c1cc(c(cc1)C(=O)Nc2c(cccc2)C(=O)N)C	124	fCSFP4	weighted-fingerprint-similarity	0.946	0.570	m_11bcb____124078____2563440	N/A	S1c2c(cc([N+]([O-])=O)cc2)C=C1C(=O)Nc3c(cccc3)C(=O)N	[*;r]C(=O)[N;H]c1[c;H][c;H][c;H][c;H]c1C(=O)[N;H2]_20	2	false	REALSpace_70bn_2024-09	m_11bcb	124078	2563440
[O-][N+](=O)c1c([N+]([O-])=O)ccc(c1)C(=O)Nc2c(cccc2)C(=O)N	125	fCSFP4	weighted-fingerprint-similarity	0.946	0.566	m_11bcb____124078____28469482	N/A	S1c2c(cc([N+]([O-])=O)cc2)C=C1C(=O)Nc3c(cccc3)C(=O)N	[*;r]C(=O)[N;H]c1[c;H][c;H][c;H][c;H]c1C(=O)[N;H2]_20	2	false	REALSpace_70bn_2024-09	m_11bcb	124078	28469482
S1c2c(c(ccc2)C(F)(F)F)C=C1C(=O)Nc3c(cccc3)C(=O)N	126	fCSFP4	weighted-fingerprint-similarity	0.946	0.609	m_11bcb____124078____18181808	N/A	S1c2c(cc([N+]([O-])=O)cc2)C=C1C(=O)Nc3c(cccc3)C(=O)N	[*;r]C(=O)[N;H]c1[c;H][c;H][c;H][c;H]c1C(=O)[N;H2]_20	2	false	REALSpace_70bn_2024-09	m_11bcb	124078	18181808
Brc1c(Cl)c2SC(C(=O)Nc3c(cccc3)C(=O)N)=Cc2cc1	127	fCSFP4	weighted-fingerprint-similarity	0.946	0.606	m_11bcb____124078____26273924	N/A	S1c2c(cc([N+]([O-])=O)cc2)C=C1C(=O)Nc3c(cccc3)C(=O)N	[*;r]C(=O)[N;H]c1[c;H][c;H][c;H][c;H]c1C(=O)[N;H2]_20	2	false	REALSpace_70bn_2024-09	m_11bcb	124078	26273924
Brc1c(F)c2SC(C(=O)Nc3c(cccc3)C(=O)N)=Cc2cc1	128	fCSFP4	weighted-fingerprint-similarity	0.946	0.606	m_11bcb____124078____27479920	N/A	S1c2c(cc([N+]([O-])=O)cc2)C=C1C(=O)Nc3c(cccc3)C(=O)N	[*;r]C(=O)[N;H]c1[c;H][c;H][c;H][c;H]c1C(=O)[N;H2]_20	2	false	REALSpace_70bn_2024-09	m_11bcb	124078	27479920
Brc1cc2N=C(Sc2cc1)C(=O)Nc3c(cccc3)C(=O)N	129	fCSFP4	weighted-fingerprint-similarity	0.946	0.603	m_11bcb____124078____23915044	N/A	S1c2c(cc([N+]([O-])=O)cc2)C=C1C(=O)Nc3c(cccc3)C(=O)N	[*;r]C(=O)[N;H]c1[c;H][c;H][c;H][c;H]c1C(=O)[N;H2]_20	2	false	REALSpace_70bn_2024-09	m_11bcb	124078	23915044
Clc1nccc2c1SC(C(=O)Nc3c(cccc3)C(=O)N)=C2	130	fCSFP4	weighted-fingerprint-similarity	0.946	0.603	m_11bcb____124078____12547222	N/A	S1c2c(cc([N+]([O-])=O)cc2)C=C1C(=O)Nc3c(cccc3)C(=O)N	[*;r]C(=O)[N;H]c1[c;H][c;H][c;H][c;H]c1C(=O)[N;H2]_20	2	false	REALSpace_70bn_2024-09	m_11bcb	124078	12547222
S1C(C(=O)Nc2c(cccc2)C(=O)N)=CC3=C1C(=O)NC=C3	131	fCSFP4	weighted-fingerprint-similarity	0.946	0.603	m_22bdl____138522____11620124	N/A	S1c2c(cc([N+]([O-])=O)cc2)C=C1C(=O)Nc3c(cccc3)C(=O)N	[*;r]C(=O)[N;H]c1[c;H][c;H][c;H][c;H]c1C(=O)[N;H2]_20	2	false	REALSpace_70bn_2024-09	m_22bdl	138522	11620124
S1c2c(N=C1C(=O)Nc3c(cccc3)C(=O)N)cc(F)cc2	132	fCSFP4	weighted-fingerprint-similarity	0.946	0.603	m_11bcb____124078____16520892	N/A	S1c2c(cc([N+]([O-])=O)cc2)C=C1C(=O)Nc3c(cccc3)C(=O)N	[*;r]C(=O)[N;H]c1[c;H][c;H][c;H][c;H]c1C(=O)[N;H2]_20	2	false	REALSpace_70bn_2024-09	m_11bcb	124078	16520892
S1c2c(N=C1N)ccc(c2)C(=O)Nc3c(cccc3)C(=O)N	133	fCSFP4	weighted-fingerprint-similarity	0.946	0.593	m_22bdl____138522____59532	N/A	S1c2c(cc([N+]([O-])=O)cc2)C=C1C(=O)Nc3c(cccc3)C(=O)N	[*;r]C(=O)[N;H]c1[c;H][c;H][c;H][c;H]c1C(=O)[N;H2]_20	2	false	REALSpace_70bn_2024-09	m_22bdl	138522	59532
S1N=Nc2c1ccc(c2)C(=O)Nc3c(cccc3)C(=O)N	134	fCSFP4	weighted-fingerprint-similarity	0.946	0.583	m_11bcb____124078____18328454	N/A	S1c2c(cc([N+]([O-])=O)cc2)C=C1C(=O)Nc3c(cccc3)C(=O)N	[*;r]C(=O)[N;H]c1[c;H][c;H][c;H][c;H]c1C(=O)[N;H2]_20	2	false	REALSpace_70bn_2024-09	m_11bcb	124078	18328454
S1c2c(N=C1)cc(cc2)C(=O)Nc3c(cccc3)C(=O)N	135	fCSFP4	weighted-fingerprint-similarity	0.946	0.583	m_11bcb____124078____13449186	N/A	S1c2c(cc([N+]([O-])=O)cc2)C=C1C(=O)Nc3c(cccc3)C(=O)N	[*;r]C(=O)[N;H]c1[c;H][c;H][c;H][c;H]c1C(=O)[N;H2]_20	2	false	REALSpace_70bn_2024-09	m_11bcb	124078	13449186
O=C(Nc1c(cccc1)C(=O)N)c2cc3c(NC=C3)cc2	136	fCSFP4	weighted-fingerprint-similarity	0.945	0.569	m_11bcb____124078____4146130	N/A	S1c2c(cc([N+]([O-])=O)cc2)C=C1C(=O)Nc3c(cccc3)C(=O)N	[*;r]C(=O)[N;H]c1[c;H][c;H][c;H][c;H]c1C(=O)[N;H2]_20	2	false	REALSpace_70bn_2024-09	m_11bcb	124078	4146130
O=C(Nc1c(cccc1)C(=O)N)c2cc3c(OC=C3)cc2	137	fCSFP4	weighted-fingerprint-similarity	0.945	0.569	m_11bcb____124078____12111320	N/A	S1c2c(cc([N+]([O-])=O)cc2)C=C1C(=O)Nc3c(cccc3)C(=O)N	[*;r]C(=O)[N;H]c1[c;H][c;H][c;H][c;H]c1C(=O)[N;H2]_20	2	false	REALSpace_70bn_2024-09	m_11bcb	124078	12111320
O=C(Nc1c(cccc1)C(=O)N)c2cc3c(cc(OC)c(OC)c3)cc2	138	fCSFP4	weighted-fingerprint-similarity	0.945	0.569	m_11bcb____124078____12107740	N/A	S1c2c(cc([N+]([O-])=O)cc2)C=C1C(=O)Nc3c(cccc3)C(=O)N	[*;r]C(=O)[N;H]c1[c;H][c;H][c;H][c;H]c1C(=O)[N;H2]_20	2	false	REALSpace_70bn_2024-09	m_11bcb	124078	12107740
Brc1c(cc([N+]([O-])=O)cc1)C(=O)Nc2c(cccc2)C(=O)N	139	fCSFP4	weighted-fingerprint-similarity	0.945	0.565	m_11bcb____124078____2562920	N/A	S1c2c(cc([N+]([O-])=O)cc2)C=C1C(=O)Nc3c(cccc3)C(=O)N	[*;r]C(=O)[N;H]c1[c;H][c;H][c;H][c;H]c1C(=O)[N;H2]_20	2	false	REALSpace_70bn_2024-09	m_11bcb	124078	2562920
Clc1c(cc([N+]([O-])=O)cc1)C(=O)Nc2c(cccc2)C(=O)N	140	fCSFP4	weighted-fingerprint-similarity	0.945	0.565	m_11bcb____124078____53490	N/A	S1c2c(cc([N+]([O-])=O)cc2)C=C1C(=O)Nc3c(cccc3)C(=O)N	[*;r]C(=O)[N;H]c1[c;H][c;H][c;H][c;H]c1C(=O)[N;H2]_20	2	false	REALSpace_70bn_2024-09	m_11bcb	124078	53490
Fc1c(cc([N+]([O-])=O)cc1)C(=O)Nc2c(cccc2)C(=O)N	141	fCSFP4	weighted-fingerprint-similarity	0.945	0.565	m_22bdl____138522____9963340	N/A	S1c2c(cc([N+]([O-])=O)cc2)C=C1C(=O)Nc3c(cccc3)C(=O)N	[*;r]C(=O)[N;H]c1[c;H][c;H][c;H][c;H]c1C(=O)[N;H2]_20	2	false	REALSpace_70bn_2024-09	m_22bdl	138522	9963340
Ic1c(cc([N+]([O-])=O)cc1)C(=O)Nc2c(cccc2)C(=O)N	142	fCSFP4	weighted-fingerprint-similarity	0.945	0.565	m_11bcb____124078____730938	N/A	S1c2c(cc([N+]([O-])=O)cc2)C=C1C(=O)Nc3c(cccc3)C(=O)N	[*;r]C(=O)[N;H]c1[c;H][c;H][c;H][c;H]c1C(=O)[N;H2]_20	2	false	REALSpace_70bn_2024-09	m_11bcb	124078	730938
[O-][N+](=O)c1cc(c(cc1)C)C(=O)Nc2c(cccc2)C(=O)N	143	fCSFP4	weighted-fingerprint-similarity	0.945	0.565	m_11bcb____124078____2163080	N/A	S1c2c(cc([N+]([O-])=O)cc2)C=C1C(=O)Nc3c(cccc3)C(=O)N	[*;r]C(=O)[N;H]c1[c;H][c;H][c;H][c;H]c1C(=O)[N;H2]_20	2	false	REALSpace_70bn_2024-09	m_11bcb	124078	2163080
[O-][N+](=O)c1cc(cc(c1)C[NH3+])C(=O)Nc2c(cccc2)C(=O)N	144	fCSFP4	weighted-fingerprint-similarity	0.945	0.558	m_240690bck____7350998____26661718	N/A	S1c2c(cc([N+]([O-])=O)cc2)C=C1C(=O)Nc3c(cccc3)C(=O)N	[*;r]C(=O)[N;H]c1[c;H][c;H][c;H][c;H]c1C(=O)[N;H2]_20	2	false	REALSpace_70bn_2024-09	m_240690bck	7350998	26661718
[O-][N+](=O)c1cncc(c1)C(=O)Nc2c(cccc2)C(=O)N	145	fCSFP4	weighted-fingerprint-similarity	0.945	0.558	m_11bcb____124078____22136438	N/A	S1c2c(cc([N+]([O-])=O)cc2)C=C1C(=O)Nc3c(cccc3)C(=O)N	[*;r]C(=O)[N;H]c1[c;H][c;H][c;H][c;H]c1C(=O)[N;H2]_20	2	false	REALSpace_70bn_2024-09	m_11bcb	124078	22136438
Clc1c(cc2c(c1)cccc2)C(=O)Nc3c(cccc3)C(=O)N	146	fCSFP4	weighted-fingerprint-similarity	0.945	0.554	m_11bcb____124078____19438264	N/A	S1c2c(cc([N+]([O-])=O)cc2)C=C1C(=O)Nc3c(cccc3)C(=O)N	[*;r]C(=O)[N;H]c1[c;H][c;H][c;H][c;H]c1C(=O)[N;H2]_20	2	false	REALSpace_70bn_2024-09	m_11bcb	124078	19438264
Fc1c(cc2c(c1)cccc2)C(=O)Nc3c(cccc3)C(=O)N	147	fCSFP4	weighted-fingerprint-similarity	0.945	0.554	m_11bcb____124078____12910482	N/A	S1c2c(cc([N+]([O-])=O)cc2)C=C1C(=O)Nc3c(cccc3)C(=O)N	[*;r]C(=O)[N;H]c1[c;H][c;H][c;H][c;H]c1C(=O)[N;H2]_20	2	false	REALSpace_70bn_2024-09	m_11bcb	124078	12910482
Ic1c(cc2c(c1)cccc2)C(=O)Nc3c(cccc3)C(=O)N	148	fCSFP4	weighted-fingerprint-similarity	0.945	0.554	m_11bcb____124078____6464574	N/A	S1c2c(cc([N+]([O-])=O)cc2)C=C1C(=O)Nc3c(cccc3)C(=O)N	[*;r]C(=O)[N;H]c1[c;H][c;H][c;H][c;H]c1C(=O)[N;H2]_20	2	false	REALSpace_70bn_2024-09	m_11bcb	124078	6464574
O=C(Nc1c(cccc1)C(=O)N)c2c(cc3c(c2)cccc3)C	149	fCSFP4	weighted-fingerprint-similarity	0.945	0.554	m_11bcb____124078____22136366	N/A	S1c2c(cc([N+]([O-])=O)cc2)C=C1C(=O)Nc3c(cccc3)C(=O)N	[*;r]C(=O)[N;H]c1[c;H][c;H][c;H][c;H]c1C(=O)[N;H2]_20	2	false	REALSpace_70bn_2024-09	m_11bcb	124078	22136366
S1c2c(c(ccc2)C(=O)OC)C=C1C(=O)Nc3c(cccc3)C(=O)N	150	fCSFP4	weighted-fingerprint-similarity	0.945	0.605	m_11bcb____124078____14730546	N/A	S1c2c(cc([N+]([O-])=O)cc2)C=C1C(=O)Nc3c(cccc3)C(=O)N	[*;r]C(=O)[N;H]c1[c;H][c;H][c;H][c;H]c1C(=O)[N;H2]_20	2	false	REALSpace_70bn_2024-09	m_11bcb	124078	14730546
S1C(C(=O)Nc2c(cccc2)C(=O)N)=CC=3SC(=NC13)Nc4ccccc4	151	fCSFP4	weighted-fingerprint-similarity	0.945	0.598	m_22bdl____138522____159327	N/A	S1c2c(cc([N+]([O-])=O)cc2)C=C1C(=O)Nc3c(cccc3)C(=O)N	[*;r]C(=O)[N;H]c1[c;H][c;H][c;H][c;H]c1C(=O)[N;H2]_20	2	false	REALSpace_70bn_2024-09	m_22bdl	138522	159327
S1c2ncc(cc2C=C1C(=O)Nc3c(cccc3)C(=O)N)C(F)(F)F	152	fCSFP4	weighted-fingerprint-similarity	0.945	0.598	m_11bcb____124078____27051836	N/A	S1c2c(cc([N+]([O-])=O)cc2)C=C1C(=O)Nc3c(cccc3)C(=O)N	[*;r]C(=O)[N;H]c1[c;H][c;H][c;H][c;H]c1C(=O)[N;H2]_20	2	false	REALSpace_70bn_2024-09	m_11bcb	124078	27051836
S1C(C(=O)Nc2c(cccc2)C(=O)N)=CC=C1C(=O)N	153	fCSFP4	weighted-fingerprint-similarity	0.945	0.528	m_11bcb____124078____2447488	N/A	S1c2c(cc([N+]([O-])=O)cc2)C=C1C(=O)Nc3c(cccc3)C(=O)N	[*;r]C(=O)[N;H]c1[c;H][c;H][c;H][c;H]c1C(=O)[N;H2]_20	2	false	REALSpace_70bn_2024-09	m_11bcb	124078	2447488
BrC=1Sc2c(N1)ccc(c2)C(=O)Nc3c(cccc3)C(=O)N	154	fCSFP4	weighted-fingerprint-similarity	0.945	0.589	m_11bcb____124078____19620052	N/A	S1c2c(cc([N+]([O-])=O)cc2)C=C1C(=O)Nc3c(cccc3)C(=O)N	[*;r]C(=O)[N;H]c1[c;H][c;H][c;H][c;H]c1C(=O)[N;H2]_20	2	false	REALSpace_70bn_2024-09	m_11bcb	124078	19620052
S1c2c(N=C1C)ccc(c2)C(=O)Nc3c(cccc3)C(=O)N	155	fCSFP4	weighted-fingerprint-similarity	0.945	0.589	m_11bcb____124078____9329560	N/A	S1c2c(cc([N+]([O-])=O)cc2)C=C1C(=O)Nc3c(cccc3)C(=O)N	[*;r]C(=O)[N;H]c1[c;H][c;H][c;H][c;H]c1C(=O)[N;H2]_20	2	false	REALSpace_70bn_2024-09	m_11bcb	124078	9329560
S1c2c(N=C1C(=O)Nc3c(cccc3)C(=O)N)cccc2	156	fCSFP4	weighted-fingerprint-similarity	0.945	0.579	m_22bdl____138522____18795926	N/A	S1c2c(cc([N+]([O-])=O)cc2)C=C1C(=O)Nc3c(cccc3)C(=O)N	[*;r]C(=O)[N;H]c1[c;H][c;H][c;H][c;H]c1C(=O)[N;H2]_20	2	false	REALSpace_70bn_2024-09	m_22bdl	138522	18795926
O=C(Nc1c(cccc1)C(=O)N)c2cc3c(nccc3)cc2	157	fCSFP4	weighted-fingerprint-similarity	0.944	0.564	m_11bcb____124078____2164944	N/A	S1c2c(cc([N+]([O-])=O)cc2)C=C1C(=O)Nc3c(cccc3)C(=O)N	[*;r]C(=O)[N;H]c1[c;H][c;H][c;H][c;H]c1C(=O)[N;H2]_20	2	false	REALSpace_70bn_2024-09	m_11bcb	124078	2164944
O=C(Nc1c(cccc1)C(=O)N)c2cc3NC=Cc3cc2	158	fCSFP4	weighted-fingerprint-similarity	0.944	0.560	m_11bcb____124078____731162	N/A	S1c2c(cc([N+]([O-])=O)cc2)C=C1C(=O)Nc3c(cccc3)C(=O)N	[*;r]C(=O)[N;H]c1[c;H][c;H][c;H][c;H]c1C(=O)[N;H2]_20	2	false	REALSpace_70bn_2024-09	m_11bcb	124078	731162
O=C(Nc1c(cccc1)C(=O)N)c2cc3OC=Cc3cc2	159	fCSFP4	weighted-fingerprint-similarity	0.944	0.560	m_11bcb____124078____15085392	N/A	S1c2c(cc([N+]([O-])=O)cc2)C=C1C(=O)Nc3c(cccc3)C(=O)N	[*;r]C(=O)[N;H]c1[c;H][c;H][c;H][c;H]c1C(=O)[N;H2]_20	2	false	REALSpace_70bn_2024-09	m_11bcb	124078	15085392
[O-][N+](=O)c1cc(OC)cc(c1)C(=O)Nc2c(cccc2)C(=O)N	160	fCSFP4	weighted-fingerprint-similarity	0.944	0.553	m_11bcb____124078____215970	N/A	S1c2c(cc([N+]([O-])=O)cc2)C=C1C(=O)Nc3c(cccc3)C(=O)N	[*;r]C(=O)[N;H]c1[c;H][c;H][c;H][c;H]c1C(=O)[N;H2]_20	2	false	REALSpace_70bn_2024-09	m_11bcb	124078	215970
S1c2c(cccc2C=C1C(=O)Nc3c(cccc3)C(=O)N)C(F)(F)F	161	fCSFP4	weighted-fingerprint-similarity	0.944	0.594	m_11bcb____124078____26278276	N/A	S1c2c(cc([N+]([O-])=O)cc2)C=C1C(=O)Nc3c(cccc3)C(=O)N	[*;r]C(=O)[N;H]c1[c;H][c;H][c;H][c;H]c1C(=O)[N;H2]_20	2	false	REALSpace_70bn_2024-09	m_11bcb	124078	26278276
Brc1cc2SC(=Nc2cc1)C(=O)Nc3c(cccc3)C(=O)N	162	fCSFP4	weighted-fingerprint-similarity	0.944	0.591	m_22bdl____138522____25683256	N/A	S1c2c(cc([N+]([O-])=O)cc2)C=C1C(=O)Nc3c(cccc3)C(=O)N	[*;r]C(=O)[N;H]c1[c;H][c;H][c;H][c;H]c1C(=O)[N;H2]_20	2	false	REALSpace_70bn_2024-09	m_22bdl	138522	25683256
S1C(C([O-])=O)=CC=2NC(C(=O)Nc3c(cccc3)C(=O)N)=CC12	163	fCSFP4	weighted-fingerprint-similarity	0.944	0.591	m_188690bcb____21774664____14936344	N/A	S1c2c(cc([N+]([O-])=O)cc2)C=C1C(=O)Nc3c(cccc3)C(=O)N	[*;r]C(=O)[N;H]c1[c;H][c;H][c;H][c;H]c1C(=O)[N;H2]_20	2	false	REALSpace_70bn_2024-09	m_188690bcb	21774664	14936344
S1c2c(N=C1C(=O)Nc3c(cccc3)C(=O)N)ccc(c2)C	164	fCSFP4	weighted-fingerprint-similarity	0.944	0.591	m_22bdl____138522____24597556	N/A	S1c2c(cc([N+]([O-])=O)cc2)C=C1C(=O)Nc3c(cccc3)C(=O)N	[*;r]C(=O)[N;H]c1[c;H][c;H][c;H][c;H]c1C(=O)[N;H2]_20	2	false	REALSpace_70bn_2024-09	m_22bdl	138522	24597556
[O-][N+](=O)c1c(cc2N=CNc2c1)C(=O)Nc3c(cccc3)C(=O)N	165	fCSFP4	weighted-fingerprint-similarity	0.943	0.574	m_22bdl____138522____15065820	N/A	S1c2c(cc([N+]([O-])=O)cc2)C=C1C(=O)Nc3c(cccc3)C(=O)N	[*;r]C(=O)[N;H]c1[c;H][c;H][c;H][c;H]c1C(=O)[N;H2]_20	2	false	REALSpace_70bn_2024-09	m_22bdl	138522	15065820
S1N=Nc2c1cc(cc2)C(=O)Nc3c(cccc3)C(=O)N	166	fCSFP4	weighted-fingerprint-similarity	0.943	0.570	m_11bcb____124078____26278442	N/A	S1c2c(cc([N+]([O-])=O)cc2)C=C1C(=O)Nc3c(cccc3)C(=O)N	[*;r]C(=O)[N;H]c1[c;H][c;H][c;H][c;H]c1C(=O)[N;H2]_20	2	false	REALSpace_70bn_2024-09	m_11bcb	124078	26278442
S1c2c(N=C1)ccc(c2)C(=O)Nc3c(cccc3)C(=O)N	167	fCSFP4	weighted-fingerprint-similarity	0.943	0.570	m_11bcb____124078____54119	N/A	S1c2c(cc([N+]([O-])=O)cc2)C=C1C(=O)Nc3c(cccc3)C(=O)N	[*;r]C(=O)[N;H]c1[c;H][c;H][c;H][c;H]c1C(=O)[N;H2]_20	2	false	REALSpace_70bn_2024-09	m_11bcb	124078	54119
O=C(Nc1c(cccc1)C(=O)N)c2ccc(cc2)C(=O)N	168	fCSFP4	weighted-fingerprint-similarity	0.943	0.500	m_11ccb____124078____92331	N/A	S1c2c(cc([N+]([O-])=O)cc2)C=C1C(=O)Nc3c(cccc3)C(=O)N	[*;r]C(=O)[N;H]c1[c;H][c;H][c;H][c;H]c1C(=O)[N;H2]_20	2	false	REALSpace_70bn_2024-09	m_11ccb	124078	92331
S1N=C2C(=C1)C=C(C(=O)Nc3c(cccc3)C(=O)N)C=C2	169	fCSFP4	weighted-fingerprint-similarity	0.943	0.563	m_11bcb____124078____26272296	N/A	S1c2c(cc([N+]([O-])=O)cc2)C=C1C(=O)Nc3c(cccc3)C(=O)N	[*;r]C(=O)[N;H]c1[c;H][c;H][c;H][c;H]c1C(=O)[N;H2]_20	2	false	REALSpace_70bn_2024-09	m_11bcb	124078	26272296
O=C(Nc1c(cccc1)C(=O)N)c2cc3ncccc3cc2	170	fCSFP4	weighted-fingerprint-similarity	0.943	0.556	m_11bcb____124078____12547506	N/A	S1c2c(cc([N+]([O-])=O)cc2)C=C1C(=O)Nc3c(cccc3)C(=O)N	[*;r]C(=O)[N;H]c1[c;H][c;H][c;H][c;H]c1C(=O)[N;H2]_20	2	false	REALSpace_70bn_2024-09	m_11bcb	124078	12547506
[O-][N+](=O)c1cnc(cc1)C(=O)Nc2c(cccc2)C(=O)N	171	fCSFP4	weighted-fingerprint-similarity	0.943	0.556	m_11bcb____124078____7115882	N/A	S1c2c(cc([N+]([O-])=O)cc2)C=C1C(=O)Nc3c(cccc3)C(=O)N	[*;r]C(=O)[N;H]c1[c;H][c;H][c;H][c;H]c1C(=O)[N;H2]_20	2	false	REALSpace_70bn_2024-09	m_11bcb	124078	7115882
S1N=C2C(=N1)C=CC(C(=O)Nc3c(cccc3)C(=O)N)=C2	172	fCSFP4	weighted-fingerprint-similarity	0.943	0.552	m_11bcb____124078____8164790	N/A	S1c2c(cc([N+]([O-])=O)cc2)C=C1C(=O)Nc3c(cccc3)C(=O)N	[*;r]C(=O)[N;H]c1[c;H][c;H][c;H][c;H]c1C(=O)[N;H2]_20	2	false	REALSpace_70bn_2024-09	m_11bcb	124078	8164790
[O-][N+](=O)c1cc(cc(c1)B(O)O)C(=O)Nc2c(cccc2)C(=O)N	173	fCSFP4	weighted-fingerprint-similarity	0.943	0.548	m_22bdl____138522____25074314	N/A	S1c2c(cc([N+]([O-])=O)cc2)C=C1C(=O)Nc3c(cccc3)C(=O)N	[*;r]C(=O)[N;H]c1[c;H][c;H][c;H][c;H]c1C(=O)[N;H2]_20	2	false	REALSpace_70bn_2024-09	m_22bdl	138522	25074314
S1c2c(cc(cc2)C([O-])=O)C(=C1C(=O)Nc3c(cccc3)C(=O)N)C	174	fCSFP4	weighted-fingerprint-similarity	0.943	0.595	m_188690bcb____21774664____22449848	N/A	S1c2c(cc([N+]([O-])=O)cc2)C=C1C(=O)Nc3c(cccc3)C(=O)N	[*;r]C(=O)[N;H]c1[c;H][c;H][c;H][c;H]c1C(=O)[N;H2]_20	2	false	REALSpace_70bn_2024-09	m_188690bcb	21774664	22449848
S1c2c(cc(cc2)C)C(=C1C(=O)Nc3c(cccc3)C(=O)N)C	175	fCSFP4	weighted-fingerprint-similarity	0.943	0.589	m_11ccb____124078____9421280	N/A	S1c2c(cc([N+]([O-])=O)cc2)C=C1C(=O)Nc3c(cccc3)C(=O)N	[*;r]C(=O)[N;H]c1[c;H][c;H][c;H][c;H]c1C(=O)[N;H2]_20	2	false	REALSpace_70bn_2024-09	m_11ccb	124078	9421280
Brc1c2c(SC(C(=O)Nc3c(cccc3)C(=O)N)=C2)cnc1	176	fCSFP4	weighted-fingerprint-similarity	0.943	0.586	m_11bcb____124078____11569782	N/A	S1c2c(cc([N+]([O-])=O)cc2)C=C1C(=O)Nc3c(cccc3)C(=O)N	[*;r]C(=O)[N;H]c1[c;H][c;H][c;H][c;H]c1C(=O)[N;H2]_20	2	false	REALSpace_70bn_2024-09	m_11bcb	124078	11569782
Clc1c2c(SC(C(=O)Nc3c(cccc3)C(=O)N)=C2)cnc1	177	fCSFP4	weighted-fingerprint-similarity	0.943	0.586	m_11bcb____124078____13033826	N/A	S1c2c(cc([N+]([O-])=O)cc2)C=C1C(=O)Nc3c(cccc3)C(=O)N	[*;r]C(=O)[N;H]c1[c;H][c;H][c;H][c;H]c1C(=O)[N;H2]_20	2	false	REALSpace_70bn_2024-09	m_11bcb	124078	13033826
S1c2c(c(F)cnc2)C=C1C(=O)Nc3c(cccc3)C(=O)N	178	fCSFP4	weighted-fingerprint-similarity	0.943	0.586	m_11bcb____124078____25986810	N/A	S1c2c(cc([N+]([O-])=O)cc2)C=C1C(=O)Nc3c(cccc3)C(=O)N	[*;r]C(=O)[N;H]c1[c;H][c;H][c;H][c;H]c1C(=O)[N;H2]_20	2	false	REALSpace_70bn_2024-09	m_11bcb	124078	25986810
Brc1c2SC(C(=O)Nc3c(cccc3)C(=O)N)=Cc2cnc1	179	fCSFP4	weighted-fingerprint-similarity	0.943	0.583	m_11bcb____124078____15084572	N/A	S1c2c(cc([N+]([O-])=O)cc2)C=C1C(=O)Nc3c(cccc3)C(=O)N	[*;r]C(=O)[N;H]c1[c;H][c;H][c;H][c;H]c1C(=O)[N;H2]_20	2	false	REALSpace_70bn_2024-09	m_11bcb	124078	15084572
S1C(C(=O)Nc2c(cccc2)C(=O)N)=CC3=C1N(N=C3)C	180	fCSFP4	weighted-fingerprint-similarity	0.943	0.583	m_11bcb____124078____14319918	N/A	S1c2c(cc([N+]([O-])=O)cc2)C=C1C(=O)Nc3c(cccc3)C(=O)N	[*;r]C(=O)[N;H]c1[c;H][c;H][c;H][c;H]c1C(=O)[N;H2]_20	2	false	REALSpace_70bn_2024-09	m_11bcb	124078	14319918
O=C(Nc1c(cccc1)C(=O)N)c2ccc(NC(=O)c3ccccc3)cc2	181	fCSFP4	weighted-fingerprint-similarity	0.942	0.495	m_11bcb____124078____303648	N/A	S1c2c(cc([N+]([O-])=O)cc2)C=C1C(=O)Nc3c(cccc3)C(=O)N	[*;r]C(=O)[N;H]c1[c;H][c;H][c;H][c;H]c1C(=O)[N;H2]_20	2	false	REALSpace_70bn_2024-09	m_11bcb	124078	303648
O=C(Nc1c(cccc1)C(=O)N)c2ccc(cc2)C(=O)Nc3ccccc3	182	fCSFP4	weighted-fingerprint-similarity	0.942	0.495	m_11bcb____124078____7873842	N/A	S1c2c(cc([N+]([O-])=O)cc2)C=C1C(=O)Nc3c(cccc3)C(=O)N	[*;r]C(=O)[N;H]c1[c;H][c;H][c;H][c;H]c1C(=O)[N;H2]_20	2	false	REALSpace_70bn_2024-09	m_11bcb	124078	7873842
O=C(Nc1c(cccc1)C(=O)N)c2cc3c(NN=C3)cc2	183	fCSFP4	weighted-fingerprint-similarity	0.942	0.555	m_22bdl____138522____465214	N/A	S1c2c(cc([N+]([O-])=O)cc2)C=C1C(=O)Nc3c(cccc3)C(=O)N	[*;r]C(=O)[N;H]c1[c;H][c;H][c;H][c;H]c1C(=O)[N;H2]_20	2	false	REALSpace_70bn_2024-09	m_22bdl	138522	465214
S1C([N+]([O-])=O)=CC(C(=O)Nc2c(cccc2)C(=O)N)=C1	184	fCSFP4	weighted-fingerprint-similarity	0.942	0.551	m_11bcb____124078____886272	N/A	S1c2c(cc([N+]([O-])=O)cc2)C=C1C(=O)Nc3c(cccc3)C(=O)N	[*;r]C(=O)[N;H]c1[c;H][c;H][c;H][c;H]c1C(=O)[N;H2]_20	2	false	REALSpace_70bn_2024-09	m_11bcb	124078	886272
[O-][N+](=O)c1cc(c(NCCO)cc1)C(=O)Nc2c(cccc2)C(=O)N	185	fCSFP4	weighted-fingerprint-similarity	0.942	0.551	m_22bdl____138522____24595820	N/A	S1c2c(cc([N+]([O-])=O)cc2)C=C1C(=O)Nc3c(cccc3)C(=O)N	[*;r]C(=O)[N;H]c1[c;H][c;H][c;H][c;H]c1C(=O)[N;H2]_20	2	false	REALSpace_70bn_2024-09	m_22bdl	138522	24595820
[O-][N+](=O)c1c(cc(O)cc1)C(=O)Nc2c(cccc2)C(=O)N	186	fCSFP4	weighted-fingerprint-similarity	0.942	0.547	m_22bdl____138522____24594310	N/A	S1c2c(cc([N+]([O-])=O)cc2)C=C1C(=O)Nc3c(cccc3)C(=O)N	[*;r]C(=O)[N;H]c1[c;H][c;H][c;H][c;H]c1C(=O)[N;H2]_20	2	false	REALSpace_70bn_2024-09	m_22bdl	138522	24594310
O=C(Nc1c(cccc1)C(=O)N)c2cc3N=CNc3cc2	187	fCSFP4	weighted-fingerprint-similarity	0.942	0.543	m_1626ccb____22015528____22013112	N/A	S1c2c(cc([N+]([O-])=O)cc2)C=C1C(=O)Nc3c(cccc3)C(=O)N	[*;r]C(=O)[N;H]c1[c;H][c;H][c;H][c;H]c1C(=O)[N;H2]_20	2	false	REALSpace_70bn_2024-09	m_1626ccb	22015528	22013112
O=C(Nc1c(cccc1)C(=O)N)c2cc3N=NNc3cc2	188	fCSFP4	weighted-fingerprint-similarity	0.942	0.543	m_22bdl____138522____151943	N/A	S1c2c(cc([N+]([O-])=O)cc2)C=C1C(=O)Nc3c(cccc3)C(=O)N	[*;r]C(=O)[N;H]c1[c;H][c;H][c;H][c;H]c1C(=O)[N;H2]_20	2	false	REALSpace_70bn_2024-09	m_22bdl	138522	151943
[O-][N+](=O)c1cc(cc(c1)C(=O)Nc2c(cccc2)C(=O)N)C(=O)OC	189	fCSFP4	weighted-fingerprint-similarity	0.942	0.543	m_11bcb____124078____53651	N/A	S1c2c(cc([N+]([O-])=O)cc2)C=C1C(=O)Nc3c(cccc3)C(=O)N	[*;r]C(=O)[N;H]c1[c;H][c;H][c;H][c;H]c1C(=O)[N;H2]_20	2	false	REALSpace_70bn_2024-09	m_11bcb	124078	53651
[O-][N+](=O)c1c(N)c(ccc1)C(=O)Nc2c(cccc2)C(=O)N	190	fCSFP4	weighted-fingerprint-similarity	0.942	0.539	m_22bdl____138522____6539984	N/A	S1c2c(cc([N+]([O-])=O)cc2)C=C1C(=O)Nc3c(cccc3)C(=O)N	[*;r]C(=O)[N;H]c1[c;H][c;H][c;H][c;H]c1C(=O)[N;H2]_20	2	false	REALSpace_70bn_2024-09	m_22bdl	138522	6539984
[O-][N+](=O)c1c(O)c(ccc1)C(=O)Nc2c(cccc2)C(=O)N	191	fCSFP4	weighted-fingerprint-similarity	0.942	0.539	m_1626ccb____22015528____22012860	N/A	S1c2c(cc([N+]([O-])=O)cc2)C=C1C(=O)Nc3c(cccc3)C(=O)N	[*;r]C(=O)[N;H]c1[c;H][c;H][c;H][c;H]c1C(=O)[N;H2]_20	2	false	REALSpace_70bn_2024-09	m_1626ccb	22015528	22012860
[O-][N+](=O)c1cc2NC=C(c2cc1)C(=O)Nc3c(cccc3)C(=O)N	192	fCSFP4	weighted-fingerprint-similarity	0.942	0.588	m_11bcb____124078____139366	N/A	S1c2c(cc([N+]([O-])=O)cc2)C=C1C(=O)Nc3c(cccc3)C(=O)N	[*;r]C(=O)[N;H]c1[c;H][c;H][c;H][c;H]c1C(=O)[N;H2]_20	2	false	REALSpace_70bn_2024-09	m_11bcb	124078	139366
[O-][N+](=O)c1cc2c(NC=C2C(=O)Nc3c(cccc3)C(=O)N)cc1	193	fCSFP4	weighted-fingerprint-similarity	0.942	0.588	m_11bcb____124078____2497668	N/A	S1c2c(cc([N+]([O-])=O)cc2)C=C1C(=O)Nc3c(cccc3)C(=O)N	[*;r]C(=O)[N;H]c1[c;H][c;H][c;H][c;H]c1C(=O)[N;H2]_20	2	false	REALSpace_70bn_2024-09	m_11bcb	124078	2497668
S1C(C(=O)Nc2ccc(cc2)C(=O)Nc3c(cccc3)C(=O)N)=CC=C1	194	fCSFP4	weighted-fingerprint-similarity	0.942	0.523	m_11bcb____124078____105137	N/A	S1c2c(cc([N+]([O-])=O)cc2)C=C1C(=O)Nc3c(cccc3)C(=O)N	[*;r]C(=O)[N;H]c1[c;H][c;H][c;H][c;H]c1C(=O)[N;H2]_20	2	false	REALSpace_70bn_2024-09	m_11bcb	124078	105137
BrC=1C=2SC(C(=O)Nc3c(cccc3)C(=O)N)=CC2SC1	195	fCSFP4	weighted-fingerprint-similarity	0.942	0.575	m_11bcb____124078____14038348	N/A	S1c2c(cc([N+]([O-])=O)cc2)C=C1C(=O)Nc3c(cccc3)C(=O)N	[*;r]C(=O)[N;H]c1[c;H][c;H][c;H][c;H]c1C(=O)[N;H2]_20	2	false	REALSpace_70bn_2024-09	m_11bcb	124078	14038348
O=C(Nc1c(cccc1)C(=O)N)c2cc3c(O)cccc3cc2	196	fCSFP4	weighted-fingerprint-similarity	0.941	0.550	m_22bdl____138522____13807970	N/A	S1c2c(cc([N+]([O-])=O)cc2)C=C1C(=O)Nc3c(cccc3)C(=O)N	[*;r]C(=O)[N;H]c1[c;H][c;H][c;H][c;H]c1C(=O)[N;H2]_20	2	false	REALSpace_70bn_2024-09	m_22bdl	138522	13807970
O=C(Nc1c(cccc1)C(=O)N)c2cc3c(ON=C3)cc2	197	fCSFP4	weighted-fingerprint-similarity	0.941	0.550	m_11bcb____124078____17844930	N/A	S1c2c(cc([N+]([O-])=O)cc2)C=C1C(=O)Nc3c(cccc3)C(=O)N	[*;r]C(=O)[N;H]c1[c;H][c;H][c;H][c;H]c1C(=O)[N;H2]_20	2	false	REALSpace_70bn_2024-09	m_11bcb	124078	17844930
O=C(Nc1c(cccc1)C(=O)N)c2cc3c(cc(cc3)C=4[N-]N=NN4)cc2	198	fCSFP4	weighted-fingerprint-similarity	0.941	0.550	m_280130bcb____17858516____17857234	N/A	S1c2c(cc([N+]([O-])=O)cc2)C=C1C(=O)Nc3c(cccc3)C(=O)N	[*;r]C(=O)[N;H]c1[c;H][c;H][c;H][c;H]c1C(=O)[N;H2]_20	2	false	REALSpace_70bn_2024-09	m_280130bcb	17858516	17857234
O=C(Nc1c(cccc1)C(=O)N)c2cc3c(cnc(c3)C)cc2	199	fCSFP4	weighted-fingerprint-similarity	0.941	0.550	m_11bcb____124078____16520942	N/A	S1c2c(cc([N+]([O-])=O)cc2)C=C1C(=O)Nc3c(cccc3)C(=O)N	[*;r]C(=O)[N;H]c1[c;H][c;H][c;H][c;H]c1C(=O)[N;H2]_20	2	false	REALSpace_70bn_2024-09	m_11bcb	124078	16520942
O=C(Nc1c(cccc1)C(=O)N)c2cc3c(ncnc3)cc2	200	fCSFP4	weighted-fingerprint-similarity	0.941	0.550	m_11bcb____124078____22136482	N/A	S1c2c(cc([N+]([O-])=O)cc2)C=C1C(=O)Nc3c(cccc3)C(=O)N	[*;r]C(=O)[N;H]c1[c;H][c;H][c;H][c;H]c1C(=O)[N;H2]_20	2	false	REALSpace_70bn_2024-09	m_11bcb	124078	22136482
S1N=C2C(=C1)C=CC(C(=O)Nc3c(cccc3)C(=O)N)=C2	201	fCSFP4	weighted-fingerprint-similarity	0.941	0.550	m_11bcb____124078____26280834	N/A	S1c2c(cc([N+]([O-])=O)cc2)C=C1C(=O)Nc3c(cccc3)C(=O)N	[*;r]C(=O)[N;H]c1[c;H][c;H][c;H][c;H]c1C(=O)[N;H2]_20	2	false	REALSpace_70bn_2024-09	m_11bcb	124078	26280834
S1c2c(cc(N)cc2)C=C1C(=O)NCC(=O)Nc3c(cccc3)C(=O)N	202	fCSFP4	weighted-fingerprint-similarity	0.941	0.706	m_240690bbs____21568102____13902326	N/A	S1c2c(cc([N+]([O-])=O)cc2)C=C1C(=O)Nc3c(cccc3)C(=O)N	[*;r]C(=O)[N;H]c1[c;H][c;H][c;H][c;H]c1C(=O)[N;H2]_20	2	false	REALSpace_70bn_2024-09	m_240690bbs	21568102	13902326
[O-][N+](=O)c1cc(OC)c(cc1)C(=O)Nc2c(cccc2)C(=O)N	203	fCSFP4	weighted-fingerprint-similarity	0.941	0.546	m_11bcb____124078____9297498	N/A	S1c2c(cc([N+]([O-])=O)cc2)C=C1C(=O)Nc3c(cccc3)C(=O)N	[*;r]C(=O)[N;H]c1[c;H][c;H][c;H][c;H]c1C(=O)[N;H2]_20	2	false	REALSpace_70bn_2024-09	m_11bcb	124078	9297498
[O-][N+](=O)c1cc(c(cc1)C(=O)Nc2c(cccc2)C(=O)N)CC	204	fCSFP4	weighted-fingerprint-similarity	0.941	0.546	m_11bcb____124078____15714058	N/A	S1c2c(cc([N+]([O-])=O)cc2)C=C1C(=O)Nc3c(cccc3)C(=O)N	[*;r]C(=O)[N;H]c1[c;H][c;H][c;H][c;H]c1C(=O)[N;H2]_20	2	false	REALSpace_70bn_2024-09	m_11bcb	124078	15714058
[O-][N+](=O)c1cc(ncc1)C(=O)Nc2c(cccc2)C(=O)N	205	fCSFP4	weighted-fingerprint-similarity	0.941	0.546	m_11bcb____124078____26271004	N/A	S1c2c(cc([N+]([O-])=O)cc2)C=C1C(=O)Nc3c(cccc3)C(=O)N	[*;r]C(=O)[N;H]c1[c;H][c;H][c;H][c;H]c1C(=O)[N;H2]_20	2	false	REALSpace_70bn_2024-09	m_11bcb	124078	26271004
Brc1cc(c([N+]([O-])=O)cc1)C(=O)Nc2c(cccc2)C(=O)N	206	fCSFP4	weighted-fingerprint-similarity	0.941	0.542	m_11bcb____124078____17637810	N/A	S1c2c(cc([N+]([O-])=O)cc2)C=C1C(=O)Nc3c(cccc3)C(=O)N	[*;r]C(=O)[N;H]c1[c;H][c;H][c;H][c;H]c1C(=O)[N;H2]_20	2	false	REALSpace_70bn_2024-09	m_11bcb	124078	17637810
Clc1cc(c([N+]([O-])=O)cc1)C(=O)Nc2c(cccc2)C(=O)N	207	fCSFP4	weighted-fingerprint-similarity	0.941	0.542	m_11bcb____124078____53658	N/A	S1c2c(cc([N+]([O-])=O)cc2)C=C1C(=O)Nc3c(cccc3)C(=O)N	[*;r]C(=O)[N;H]c1[c;H][c;H][c;H][c;H]c1C(=O)[N;H2]_20	2	false	REALSpace_70bn_2024-09	m_11bcb	124078	53658
Fc1cc(c([N+]([O-])=O)cc1)C(=O)Nc2c(cccc2)C(=O)N	208	fCSFP4	weighted-fingerprint-similarity	0.941	0.542	m_22bdl____138522____2164938	N/A	S1c2c(cc([N+]([O-])=O)cc2)C=C1C(=O)Nc3c(cccc3)C(=O)N	[*;r]C(=O)[N;H]c1[c;H][c;H][c;H][c;H]c1C(=O)[N;H2]_20	2	false	REALSpace_70bn_2024-09	m_22bdl	138522	2164938
O=C(Nc1c(cccc1)C(=O)N)c2cnc3c(c2)cccc3	209	fCSFP4	weighted-fingerprint-similarity	0.941	0.542	m_11bcb____124078____10903164	N/A	S1c2c(cc([N+]([O-])=O)cc2)C=C1C(=O)Nc3c(cccc3)C(=O)N	[*;r]C(=O)[N;H]c1[c;H][c;H][c;H][c;H]c1C(=O)[N;H2]_20	2	false	REALSpace_70bn_2024-09	m_11bcb	124078	10903164
[O-][N+](=O)c1c(NC)cc(cc1)C(=O)Nc2c(cccc2)C(=O)N	210	fCSFP4	weighted-fingerprint-similarity	0.941	0.542	m_11bcb____124078____27325360	N/A	S1c2c(cc([N+]([O-])=O)cc2)C=C1C(=O)Nc3c(cccc3)C(=O)N	[*;r]C(=O)[N;H]c1[c;H][c;H][c;H][c;H]c1C(=O)[N;H2]_20	2	false	REALSpace_70bn_2024-09	m_11bcb	124078	27325360
[O-][N+](=O)c1c(O)cc(cc1)C(=O)Nc2c(cccc2)C(=O)N	211	fCSFP4	weighted-fingerprint-similarity	0.941	0.542	m_22bdl____138522____467406	N/A	S1c2c(cc([N+]([O-])=O)cc2)C=C1C(=O)Nc3c(cccc3)C(=O)N	[*;r]C(=O)[N;H]c1[c;H][c;H][c;H][c;H]c1C(=O)[N;H2]_20	2	false	REALSpace_70bn_2024-09	m_22bdl	138522	467406
[O-][N+](=O)c1c(cc(cc1)C(=O)Nc2c(cccc2)C(=O)N)C([O-])=O	212	fCSFP4	weighted-fingerprint-similarity	0.941	0.542	m_188690bcb____21774664____27839404	N/A	S1c2c(cc([N+]([O-])=O)cc2)C=C1C(=O)Nc3c(cccc3)C(=O)N	[*;r]C(=O)[N;H]c1[c;H][c;H][c;H][c;H]c1C(=O)[N;H2]_20	2	false	REALSpace_70bn_2024-09	m_188690bcb	21774664	27839404
[O-][N+](=O)c1c(cc(cc1)C)C(=O)Nc2c(cccc2)C(=O)N	213	fCSFP4	weighted-fingerprint-similarity	0.941	0.542	m_11bcb____124078____6007762	N/A	S1c2c(cc([N+]([O-])=O)cc2)C=C1C(=O)Nc3c(cccc3)C(=O)N	[*;r]C(=O)[N;H]c1[c;H][c;H][c;H][c;H]c1C(=O)[N;H2]_20	2	false	REALSpace_70bn_2024-09	m_11bcb	124078	6007762
[O-][N+](=O)c1ncc(cc1)C(=O)Nc2c(cccc2)C(=O)N	214	fCSFP4	weighted-fingerprint-similarity	0.941	0.542	m_11bcb____124078____21415870	N/A	S1c2c(cc([N+]([O-])=O)cc2)C=C1C(=O)Nc3c(cccc3)C(=O)N	[*;r]C(=O)[N;H]c1[c;H][c;H][c;H][c;H]c1C(=O)[N;H2]_20	2	false	REALSpace_70bn_2024-09	m_11bcb	124078	21415870
FC(F)(F)c1cc([N+]([O-])=O)cc(c1)C(=O)Nc2c(cccc2)C(=O)N	215	fCSFP4	weighted-fingerprint-similarity	0.941	0.538	m_11bcb____124078____7633062	N/A	S1c2c(cc([N+]([O-])=O)cc2)C=C1C(=O)Nc3c(cccc3)C(=O)N	[*;r]C(=O)[N;H]c1[c;H][c;H][c;H][c;H]c1C(=O)[N;H2]_20	2	false	REALSpace_70bn_2024-09	m_11bcb	124078	7633062
O=C(N)c1c(NC(=O)C2=CC3=NON=C3C=C2)cccc1	216	fCSFP4	weighted-fingerprint-similarity	0.941	0.538	m_11bcb____124078____22035704	N/A	S1c2c(cc([N+]([O-])=O)cc2)C=C1C(=O)Nc3c(cccc3)C(=O)N	[*;r]C(=O)[N;H]c1[c;H][c;H][c;H][c;H]c1C(=O)[N;H2]_20	2	false	REALSpace_70bn_2024-09	m_11bcb	124078	22035704
O=C(Nc1c(cccc1)C(=O)N)c2cc3c(Nc4c3cccc4)cc2	217	fCSFP4	weighted-fingerprint-similarity	0.941	0.538	m_11bcb____124078____22610876	N/A	S1c2c(cc([N+]([O-])=O)cc2)C=C1C(=O)Nc3c(cccc3)C(=O)N	[*;r]C(=O)[N;H]c1[c;H][c;H][c;H][c;H]c1C(=O)[N;H2]_20	2	false	REALSpace_70bn_2024-09	m_11bcb	124078	22610876
O=C(Nc1c(cccc1)C(=O)N)c2cc3c(Oc4c3cccc4)cc2	218	fCSFP4	weighted-fingerprint-similarity	0.941	0.538	m_11ccb____124078____19892904	N/A	S1c2c(cc([N+]([O-])=O)cc2)C=C1C(=O)Nc3c(cccc3)C(=O)N	[*;r]C(=O)[N;H]c1[c;H][c;H][c;H][c;H]c1C(=O)[N;H2]_20	2	false	REALSpace_70bn_2024-09	m_11ccb	124078	19892904
O=C(Nc1c(cccc1)C(=O)N)c2cc3nccnc3cc2	219	fCSFP4	weighted-fingerprint-similarity	0.941	0.538	m_11bcb____124078____55058	N/A	S1c2c(cc([N+]([O-])=O)cc2)C=C1C(=O)Nc3c(cccc3)C(=O)N	[*;r]C(=O)[N;H]c1[c;H][c;H][c;H][c;H]c1C(=O)[N;H2]_20	2	false	REALSpace_70bn_2024-09	m_11bcb	124078	55058
[O-][N+](=O)c1c(Nc2ccccc2)ccc(c1)C(=O)Nc3c(cccc3)C(=O)N	220	fCSFP4	weighted-fingerprint-similarity	0.941	0.538	m_11ccb____124078____106944	N/A	S1c2c(cc([N+]([O-])=O)cc2)C=C1C(=O)Nc3c(cccc3)C(=O)N	[*;r]C(=O)[N;H]c1[c;H][c;H][c;H][c;H]c1C(=O)[N;H2]_20	2	false	REALSpace_70bn_2024-09	m_11ccb	124078	106944
Brc1c([N+]([O-])=O)cccc1C(=O)Nc2c(cccc2)C(=O)N	221	fCSFP4	weighted-fingerprint-similarity	0.941	0.534	m_11bcb____124078____8627428	N/A	S1c2c(cc([N+]([O-])=O)cc2)C=C1C(=O)Nc3c(cccc3)C(=O)N	[*;r]C(=O)[N;H]c1[c;H][c;H][c;H][c;H]c1C(=O)[N;H2]_20	2	false	REALSpace_70bn_2024-09	m_11bcb	124078	8627428
Clc1c([N+]([O-])=O)cccc1C(=O)Nc2c(cccc2)C(=O)N	222	fCSFP4	weighted-fingerprint-similarity	0.941	0.534	m_11bcb____124078____22009258	N/A	S1c2c(cc([N+]([O-])=O)cc2)C=C1C(=O)Nc3c(cccc3)C(=O)N	[*;r]C(=O)[N;H]c1[c;H][c;H][c;H][c;H]c1C(=O)[N;H2]_20	2	false	REALSpace_70bn_2024-09	m_11bcb	124078	22009258
Ic1c([N+]([O-])=O)cccc1C(=O)Nc2c(cccc2)C(=O)N	223	fCSFP4	weighted-fingerprint-similarity	0.941	0.534	m_22bdl____138522____8741102	N/A	S1c2c(cc([N+]([O-])=O)cc2)C=C1C(=O)Nc3c(cccc3)C(=O)N	[*;r]C(=O)[N;H]c1[c;H][c;H][c;H][c;H]c1C(=O)[N;H2]_20	2	false	REALSpace_70bn_2024-09	m_22bdl	138522	8741102
[O-][N+](=O)c1c(c(ccc1)C(=O)Nc2c(cccc2)C(=O)N)C	224	fCSFP4	weighted-fingerprint-similarity	0.941	0.534	m_11bcb____124078____53718	N/A	S1c2c(cc([N+]([O-])=O)cc2)C=C1C(=O)Nc3c(cccc3)C(=O)N	[*;r]C(=O)[N;H]c1[c;H][c;H][c;H][c;H]c1C(=O)[N;H2]_20	2	false	REALSpace_70bn_2024-09	m_11bcb	124078	53718
S1c2c(F)c(OC)ccc2C=C1C(=O)Nc3c(cccc3)C(=O)N	225	fCSFP4	weighted-fingerprint-similarity	0.941	0.583	m_11bcb____124078____22137416	N/A	S1c2c(cc([N+]([O-])=O)cc2)C=C1C(=O)Nc3c(cccc3)C(=O)N	[*;r]C(=O)[N;H]c1[c;H][c;H][c;H][c;H]c1C(=O)[N;H2]_20	2	false	REALSpace_70bn_2024-09	m_11bcb	124078	22137416
BrC=1c2c(SC1C(=O)Nc3c(cccc3)C(=O)N)ccc(Cl)c2	226	fCSFP4	weighted-fingerprint-similarity	0.941	0.580	m_22bdl____138522____28198986	N/A	S1c2c(cc([N+]([O-])=O)cc2)C=C1C(=O)Nc3c(cccc3)C(=O)N	[*;r]C(=O)[N;H]c1[c;H][c;H][c;H][c;H]c1C(=O)[N;H2]_20	2	false	REALSpace_70bn_2024-09	m_22bdl	138522	28198986
BrC=1c2c(SC1C(=O)Nc3c(cccc3)C(=O)N)ccc(F)c2	227	fCSFP4	weighted-fingerprint-similarity	0.941	0.580	m_22bdl____138522____28450622	N/A	S1c2c(cc([N+]([O-])=O)cc2)C=C1C(=O)Nc3c(cccc3)C(=O)N	[*;r]C(=O)[N;H]c1[c;H][c;H][c;H][c;H]c1C(=O)[N;H2]_20	2	false	REALSpace_70bn_2024-09	m_22bdl	138522	28450622
Brc1cc2c(SC(C(=O)Nc3c(cccc3)C(=O)N)=C2C)cc1	228	fCSFP4	weighted-fingerprint-similarity	0.941	0.580	m_11bcb____124078____10464962	N/A	S1c2c(cc([N+]([O-])=O)cc2)C=C1C(=O)Nc3c(cccc3)C(=O)N	[*;r]C(=O)[N;H]c1[c;H][c;H][c;H][c;H]c1C(=O)[N;H2]_20	2	false	REALSpace_70bn_2024-09	m_11bcb	124078	10464962
Clc1cc2c(SC(C(=O)Nc3c(cccc3)C(=O)N)=C2C)cc1	229	fCSFP4	weighted-fingerprint-similarity	0.941	0.580	m_11bcb____124078____9448226	N/A	S1c2c(cc([N+]([O-])=O)cc2)C=C1C(=O)Nc3c(cccc3)C(=O)N	[*;r]C(=O)[N;H]c1[c;H][c;H][c;H][c;H]c1C(=O)[N;H2]_20	2	false	REALSpace_70bn_2024-09	m_11bcb	124078	9448226
S1c2c(cc(F)cc2)C(=C1C(=O)Nc3c(cccc3)C(=O)N)C	230	fCSFP4	weighted-fingerprint-similarity	0.941	0.580	m_11bcb____124078____1275878	N/A	S1c2c(cc([N+]([O-])=O)cc2)C=C1C(=O)Nc3c(cccc3)C(=O)N	[*;r]C(=O)[N;H]c1[c;H][c;H][c;H][c;H]c1C(=O)[N;H2]_20	2	false	REALSpace_70bn_2024-09	m_11bcb	124078	1275878
Clc1cc2SC(C(=O)Nc3c(cccc3)C(=O)N)=C(Cl)c2cc1	231	fCSFP4	weighted-fingerprint-similarity	0.941	0.577	m_11ccb____124078____53732	N/A	S1c2c(cc([N+]([O-])=O)cc2)C=C1C(=O)Nc3c(cccc3)C(=O)N	[*;r]C(=O)[N;H]c1[c;H][c;H][c;H][c;H]c1C(=O)[N;H2]_20	2	false	REALSpace_70bn_2024-09	m_11ccb	124078	53732
S1c2c(N=C1C[NH3+])ccc(c2)C(=O)Nc3c(cccc3)C(=O)N	232	fCSFP4	weighted-fingerprint-similarity	0.941	0.570	m_240690bck____7350998____24763334	N/A	S1c2c(cc([N+]([O-])=O)cc2)C=C1C(=O)Nc3c(cccc3)C(=O)N	[*;r]C(=O)[N;H]c1[c;H][c;H][c;H][c;H]c1C(=O)[N;H2]_20	2	false	REALSpace_70bn_2024-09	m_240690bck	7350998	24763334
S1C(C([O-])=O)=CC=C1C(=O)Nc2c(cccc2)C(=O)N	233	fCSFP4	weighted-fingerprint-similarity	0.941	0.514	m_188690bcb____21774664____7065402	N/A	S1c2c(cc([N+]([O-])=O)cc2)C=C1C(=O)Nc3c(cccc3)C(=O)N	[*;r]C(=O)[N;H]c1[c;H][c;H][c;H][c;H]c1C(=O)[N;H2]_20	2	false	REALSpace_70bn_2024-09	m_188690bcb	21774664	7065402
S1C(=C2SC(C(=O)Nc3c(cccc3)C(=O)N)=CC2=C1C)C	234	fCSFP4	weighted-fingerprint-similarity	0.940	0.563	m_11bcb____124078____15068460	N/A	S1c2c(cc([N+]([O-])=O)cc2)C=C1C(=O)Nc3c(cccc3)C(=O)N	[*;r]C(=O)[N;H]c1[c;H][c;H][c;H][c;H]c1C(=O)[N;H2]_20	2	false	REALSpace_70bn_2024-09	m_11bcb	124078	15068460
S1c2c(F)ccc(F)c2C=C1C(=O)Nc3c(cccc3)C(=O)N	235	fCSFP4	weighted-fingerprint-similarity	0.940	0.563	m_11bcb____124078____22136392	N/A	S1c2c(cc([N+]([O-])=O)cc2)C=C1C(=O)Nc3c(cccc3)C(=O)N	[*;r]C(=O)[N;H]c1[c;H][c;H][c;H][c;H]c1C(=O)[N;H2]_20	2	false	REALSpace_70bn_2024-09	m_11bcb	124078	22136392
S1c2c(cccc2C=C1C)C(=O)Nc3c(cccc3)C(=O)N	236	fCSFP4	weighted-fingerprint-similarity	0.940	0.560	m_11bcb____124078____26278378	N/A	S1c2c(cc([N+]([O-])=O)cc2)C=C1C(=O)Nc3c(cccc3)C(=O)N	[*;r]C(=O)[N;H]c1[c;H][c;H][c;H][c;H]c1C(=O)[N;H2]_20	2	false	REALSpace_70bn_2024-09	m_11bcb	124078	26278378
O=C(Nc1c(cccc1)C(=O)N)c2ccc(O)cc2	237	fCSFP4	weighted-fingerprint-similarity	0.940	0.491	m_22bdl____138522____467328	N/A	S1c2c(cc([N+]([O-])=O)cc2)C=C1C(=O)Nc3c(cccc3)C(=O)N	[*;r]C(=O)[N;H]c1[c;H][c;H][c;H][c;H]c1C(=O)[N;H2]_20	2	false	REALSpace_70bn_2024-09	m_22bdl	138522	467328
O=C(Nc1c(cccc1)C(=O)N)c2cnc3c(c2)ccc(O)c3	238	fCSFP4	weighted-fingerprint-similarity	0.940	0.549	m_22bdl____138522____13142048	N/A	S1c2c(cc([N+]([O-])=O)cc2)C=C1C(=O)Nc3c(cccc3)C(=O)N	[*;r]C(=O)[N;H]c1[c;H][c;H][c;H][c;H]c1C(=O)[N;H2]_20	2	false	REALSpace_70bn_2024-09	m_22bdl	138522	13142048
O=C(Nc1c(cccc1)C(=O)N)c2cc(ccc2)C(=O)Nc3ccccc3	239	fCSFP4	weighted-fingerprint-similarity	0.940	0.486	m_11bcb____124078____10154948	N/A	S1c2c(cc([N+]([O-])=O)cc2)C=C1C(=O)Nc3c(cccc3)C(=O)N	[*;r]C(=O)[N;H]c1[c;H][c;H][c;H][c;H]c1C(=O)[N;H2]_20	2	false	REALSpace_70bn_2024-09	m_11bcb	124078	10154948
O=C(Nc1c(cccc1)C(=O)N)c2ccc(cc2)C(=O)c3ccccc3	240	fCSFP4	weighted-fingerprint-similarity	0.940	0.486	m_11bcb____124078____54273	N/A	S1c2c(cc([N+]([O-])=O)cc2)C=C1C(=O)Nc3c(cccc3)C(=O)N	[*;r]C(=O)[N;H]c1[c;H][c;H][c;H][c;H]c1C(=O)[N;H2]_20	2	false	REALSpace_70bn_2024-09	m_11bcb	124078	54273
Brc1c2c(cc(cc2)C(=O)Nc3c(cccc3)C(=O)N)ccc1	241	fCSFP4	weighted-fingerprint-similarity	0.940	0.545	m_11bcb____124078____9748648	N/A	S1c2c(cc([N+]([O-])=O)cc2)C=C1C(=O)Nc3c(cccc3)C(=O)N	[*;r]C(=O)[N;H]c1[c;H][c;H][c;H][c;H]c1C(=O)[N;H2]_20	2	false	REALSpace_70bn_2024-09	m_11bcb	124078	9748648
Brc1cnc2c(c1)cc(cc2)C(=O)Nc3c(cccc3)C(=O)N	242	fCSFP4	weighted-fingerprint-similarity	0.940	0.545	m_11bcb____124078____22136916	N/A	S1c2c(cc([N+]([O-])=O)cc2)C=C1C(=O)Nc3c(cccc3)C(=O)N	[*;r]C(=O)[N;H]c1[c;H][c;H][c;H][c;H]c1C(=O)[N;H2]_20	2	false	REALSpace_70bn_2024-09	m_11bcb	124078	22136916
Brc1cc2c(SC(C(=O)NCC(=O)Nc3c(cccc3)C(=O)N)=C2)cc1	243	fCSFP4	weighted-fingerprint-similarity	0.940	0.700	m_11bbb____22169958____12211778	N/A	S1c2c(cc([N+]([O-])=O)cc2)C=C1C(=O)Nc3c(cccc3)C(=O)N	[*;r]C(=O)[N;H]c1[c;H][c;H][c;H][c;H]c1C(=O)[N;H2]_20	2	false	REALSpace_70bn_2024-09	m_11bbb	22169958	12211778
Clc1cc2c(SC(C(=O)NCC(=O)Nc3c(cccc3)C(=O)N)=C2)cc1	244	fCSFP4	weighted-fingerprint-similarity	0.940	0.700	m_11bbb____22169958____11948630	N/A	S1c2c(cc([N+]([O-])=O)cc2)C=C1C(=O)Nc3c(cccc3)C(=O)N	[*;r]C(=O)[N;H]c1[c;H][c;H][c;H][c;H]c1C(=O)[N;H2]_20	2	false	REALSpace_70bn_2024-09	m_11bbb	22169958	11948630
Ic1cc2c(SC(C(=O)NCC(=O)Nc3c(cccc3)C(=O)N)=C2)cc1	245	fCSFP4	weighted-fingerprint-similarity	0.940	0.700	m_11bbb____22169958____26278040	N/A	S1c2c(cc([N+]([O-])=O)cc2)C=C1C(=O)Nc3c(cccc3)C(=O)N	[*;r]C(=O)[N;H]c1[c;H][c;H][c;H][c;H]c1C(=O)[N;H2]_20	2	false	REALSpace_70bn_2024-09	m_11bbb	22169958	26278040
O=C(Nc1c(cccc1)C(=O)N)c2cc3NN=Cc3cc2	246	fCSFP4	weighted-fingerprint-similarity	0.940	0.542	m_22bdl____138522____261232	N/A	S1c2c(cc([N+]([O-])=O)cc2)C=C1C(=O)Nc3c(cccc3)C(=O)N	[*;r]C(=O)[N;H]c1[c;H][c;H][c;H][c;H]c1C(=O)[N;H2]_20	2	false	REALSpace_70bn_2024-09	m_22bdl	138522	261232
O=C(Nc1c(cccc1)C(=O)N)c2cc3c(N)cccc3cc2	247	fCSFP4	weighted-fingerprint-similarity	0.940	0.542	m_240690bck____7350998____26257640	N/A	S1c2c(cc([N+]([O-])=O)cc2)C=C1C(=O)Nc3c(cccc3)C(=O)N	[*;r]C(=O)[N;H]c1[c;H][c;H][c;H][c;H]c1C(=O)[N;H2]_20	2	false	REALSpace_70bn_2024-09	m_240690bck	7350998	26257640
S(c1c(cc([N+]([O-])=O)cc1)C(=O)Nc2c(cccc2)C(=O)N)C	248	fCSFP4	weighted-fingerprint-similarity	0.940	0.542	m_11bcb____124078____13309432	N/A	S1c2c(cc([N+]([O-])=O)cc2)C=C1C(=O)Nc3c(cccc3)C(=O)N	[*;r]C(=O)[N;H]c1[c;H][c;H][c;H][c;H]c1C(=O)[N;H2]_20	2	false	REALSpace_70bn_2024-09	m_11bcb	124078	13309432
S1c2c(cc(F)cc2)C=C1C(=O)NCC(=O)Nc3c(cccc3)C(=O)N	249	fCSFP4	weighted-fingerprint-similarity	0.940	0.700	m_11bbb____22169958____107241	N/A	S1c2c(cc([N+]([O-])=O)cc2)C=C1C(=O)Nc3c(cccc3)C(=O)N	[*;r]C(=O)[N;H]c1[c;H][c;H][c;H][c;H]c1C(=O)[N;H2]_20	2	false	REALSpace_70bn_2024-09	m_11bbb	22169958	107241
S1c2c(cc(cc2)C)C=C1C(=O)NCC(=O)Nc3c(cccc3)C(=O)N	250	fCSFP4	weighted-fingerprint-similarity	0.940	0.700	m_11bbb____22169958____10338218	N/A	S1c2c(cc([N+]([O-])=O)cc2)C=C1C(=O)Nc3c(cccc3)C(=O)N	[*;r]C(=O)[N;H]c1[c;H][c;H][c;H][c;H]c1C(=O)[N;H2]_20	2	false	REALSpace_70bn_2024-09	m_11bbb	22169958	10338218
[O-][N+](=O)c1cc(c(OC)cc1)C(=O)Nc2c(cccc2)C(=O)N	251	fCSFP4	weighted-fingerprint-similarity	0.940	0.542	m_11bcb____124078____124648	N/A	S1c2c(cc([N+]([O-])=O)cc2)C=C1C(=O)Nc3c(cccc3)C(=O)N	[*;r]C(=O)[N;H]c1[c;H][c;H][c;H][c;H]c1C(=O)[N;H2]_20	2	false	REALSpace_70bn_2024-09	m_11bcb	124078	124648
[O-][N+](=O)c1cc(c(cc1)CC)C(=O)Nc2c(cccc2)C(=O)N	252	fCSFP4	weighted-fingerprint-similarity	0.940	0.542	m_11bcb____124078____15069460	N/A	S1c2c(cc([N+]([O-])=O)cc2)C=C1C(=O)Nc3c(cccc3)C(=O)N	[*;r]C(=O)[N;H]c1[c;H][c;H][c;H][c;H]c1C(=O)[N;H2]_20	2	false	REALSpace_70bn_2024-09	m_11bcb	124078	15069460
[O-][N+](=O)c1ccc(cc1)C=2C(C(=O)Nc3c(cccc3)C(=O)N)=CNC2	253	fCSFP4	weighted-fingerprint-similarity	0.940	0.542	m_11bcb____124078____26252368	N/A	S1c2c(cc([N+]([O-])=O)cc2)C=C1C(=O)Nc3c(cccc3)C(=O)N	[*;r]C(=O)[N;H]c1[c;H][c;H][c;H][c;H]c1C(=O)[N;H2]_20	2	false	REALSpace_70bn_2024-09	m_11bcb	124078	26252368
Clc1c([N+]([O-])=O)ccc(c1)C(=O)Nc2c(cccc2)C(=O)N	254	fCSFP4	weighted-fingerprint-similarity	0.940	0.538	m_11bcb____124078____7940742	N/A	S1c2c(cc([N+]([O-])=O)cc2)C=C1C(=O)Nc3c(cccc3)C(=O)N	[*;r]C(=O)[N;H]c1[c;H][c;H][c;H][c;H]c1C(=O)[N;H2]_20	2	false	REALSpace_70bn_2024-09	m_11bcb	124078	7940742
[O-][N+](=O)c1c(cc(cc1)C(=O)Nc2c(cccc2)C(=O)N)C	255	fCSFP4	weighted-fingerprint-similarity	0.940	0.538	m_11bcb____124078____53624	N/A	S1c2c(cc([N+]([O-])=O)cc2)C=C1C(=O)Nc3c(cccc3)C(=O)N	[*;r]C(=O)[N;H]c1[c;H][c;H][c;H][c;H]c1C(=O)[N;H2]_20	2	false	REALSpace_70bn_2024-09	m_11bcb	124078	53624
Brc1cc([N+]([O-])=O)c(cc1)C(=O)Nc2c(cccc2)C(=O)N	256	fCSFP4	weighted-fingerprint-similarity	0.940	0.534	m_11bcb____124078____6725954	N/A	S1c2c(cc([N+]([O-])=O)cc2)C=C1C(=O)Nc3c(cccc3)C(=O)N	[*;r]C(=O)[N;H]c1[c;H][c;H][c;H][c;H]c1C(=O)[N;H2]_20	2	false	REALSpace_70bn_2024-09	m_11bcb	124078	6725954
Clc1cc([N+]([O-])=O)c(cc1)C(=O)Nc2c(cccc2)C(=O)N	257	fCSFP4	weighted-fingerprint-similarity	0.940	0.534	m_22bdl____138522____58889	N/A	S1c2c(cc([N+]([O-])=O)cc2)C=C1C(=O)Nc3c(cccc3)C(=O)N	[*;r]C(=O)[N;H]c1[c;H][c;H][c;H][c;H]c1C(=O)[N;H2]_20	2	false	REALSpace_70bn_2024-09	m_22bdl	138522	58889
Fc1cc([N+]([O-])=O)c(cc1)C(=O)Nc2c(cccc2)C(=O)N	258	fCSFP4	weighted-fingerprint-similarity	0.940	0.534	m_11bcb____124078____7043922	N/A	S1c2c(cc([N+]([O-])=O)cc2)C=C1C(=O)Nc3c(cccc3)C(=O)N	[*;r]C(=O)[N;H]c1[c;H][c;H][c;H][c;H]c1C(=O)[N;H2]_20	2	false	REALSpace_70bn_2024-09	m_11bcb	124078	7043922
Ic1cc([N+]([O-])=O)c(cc1)C(=O)Nc2c(cccc2)C(=O)N	259	fCSFP4	weighted-fingerprint-similarity	0.940	0.534	m_11bcb____124078____9282180	N/A	S1c2c(cc([N+]([O-])=O)cc2)C=C1C(=O)Nc3c(cccc3)C(=O)N	[*;r]C(=O)[N;H]c1[c;H][c;H][c;H][c;H]c1C(=O)[N;H2]_20	2	false	REALSpace_70bn_2024-09	m_11bcb	124078	9282180
O=C(Nc1c(cccc1)C(=O)N)c2cc3Nc4c(c3cc2)cccc4	260	fCSFP4	weighted-fingerprint-similarity	0.940	0.534	m_11bcb____124078____20049676	N/A	S1c2c(cc([N+]([O-])=O)cc2)C=C1C(=O)Nc3c(cccc3)C(=O)N	[*;r]C(=O)[N;H]c1[c;H][c;H][c;H][c;H]c1C(=O)[N;H2]_20	2	false	REALSpace_70bn_2024-09	m_11bcb	124078	20049676
O=C(Nc1c(cccc1)C(=O)N)c2cc3Oc4c(c3cc2)cccc4	261	fCSFP4	weighted-fingerprint-similarity	0.940	0.534	m_11bcb____124078____10120232	N/A	S1c2c(cc([N+]([O-])=O)cc2)C=C1C(=O)Nc3c(cccc3)C(=O)N	[*;r]C(=O)[N;H]c1[c;H][c;H][c;H][c;H]c1C(=O)[N;H2]_20	2	false	REALSpace_70bn_2024-09	m_11bcb	124078	10120232
[O-][N+](=O)c1c(NC)ccc(c1)C(=O)Nc2c(cccc2)C(=O)N	262	fCSFP4	weighted-fingerprint-similarity	0.940	0.534	m_11bcb____124078____55354	N/A	S1c2c(cc([N+]([O-])=O)cc2)C=C1C(=O)Nc3c(cccc3)C(=O)N	[*;r]C(=O)[N;H]c1[c;H][c;H][c;H][c;H]c1C(=O)[N;H2]_20	2	false	REALSpace_70bn_2024-09	m_11bcb	124078	55354
[O-][N+](=O)c1c(ccc(c1)C)C(=O)Nc2c(cccc2)C(=O)N	263	fCSFP4	weighted-fingerprint-similarity	0.940	0.534	m_11bcb____124078____14788712	N/A	S1c2c(cc([N+]([O-])=O)cc2)C=C1C(=O)Nc3c(cccc3)C(=O)N	[*;r]C(=O)[N;H]c1[c;H][c;H][c;H][c;H]c1C(=O)[N;H2]_20	2	false	REALSpace_70bn_2024-09	m_11bcb	124078	14788712
O=C(Nc1c(cccc1)C(=O)N)c2c(OC)cc3c(c2)cccc3	264	fCSFP4	weighted-fingerprint-similarity	0.940	0.530	m_11bcb____124078____53692	N/A	S1c2c(cc([N+]([O-])=O)cc2)C=C1C(=O)Nc3c(cccc3)C(=O)N	[*;r]C(=O)[N;H]c1[c;H][c;H][c;H][c;H]c1C(=O)[N;H2]_20	2	false	REALSpace_70bn_2024-09	m_11bcb	124078	53692
[O-][N+](=O)C=1NC(C(=O)Nc2c(cccc2)C(=O)N)=CC1	265	fCSFP4	weighted-fingerprint-similarity	0.940	0.530	m_11bcb____124078____26275990	N/A	S1c2c(cc([N+]([O-])=O)cc2)C=C1C(=O)Nc3c(cccc3)C(=O)N	[*;r]C(=O)[N;H]c1[c;H][c;H][c;H][c;H]c1C(=O)[N;H2]_20	2	false	REALSpace_70bn_2024-09	m_11bcb	124078	26275990
[O-][N+](=O)C=1OC(C(=O)Nc2c(cccc2)C(=O)N)=CC1	266	fCSFP4	weighted-fingerprint-similarity	0.940	0.530	m_11bcb____124078____53459	N/A	S1c2c(cc([N+]([O-])=O)cc2)C=C1C(=O)Nc3c(cccc3)C(=O)N	[*;r]C(=O)[N;H]c1[c;H][c;H][c;H][c;H]c1C(=O)[N;H2]_20	2	false	REALSpace_70bn_2024-09	m_11bcb	124078	53459
S1c2c(cccc2)C=C1C(=O)NCC(=O)Nc3c(cccc3)C(=O)N	267	fCSFP4	weighted-fingerprint-similarity	0.940	0.690	m_11bbb____22169958____109241	N/A	S1c2c(cc([N+]([O-])=O)cc2)C=C1C(=O)Nc3c(cccc3)C(=O)N	[*;r]C(=O)[N;H]c1[c;H][c;H][c;H][c;H]c1C(=O)[N;H2]_20	2	false	REALSpace_70bn_2024-09	m_11bbb	22169958	109241
S1c2c(N=C1C(=O)Nc3c(cccc3)C(=O)N)ccc(OC)c2	268	fCSFP4	weighted-fingerprint-similarity	0.940	0.573	m_22bdl____138522____24596134	N/A	S1c2c(cc([N+]([O-])=O)cc2)C=C1C(=O)Nc3c(cccc3)C(=O)N	[*;r]C(=O)[N;H]c1[c;H][c;H][c;H][c;H]c1C(=O)[N;H2]_20	2	false	REALSpace_70bn_2024-09	m_22bdl	138522	24596134
BrC=1c2c(SC1C)ccc(c2)C(=O)Nc3c(cccc3)C(=O)N	269	fCSFP4	weighted-fingerprint-similarity	0.940	0.569	m_11bcb____124078____21458578	N/A	S1c2c(cc([N+]([O-])=O)cc2)C=C1C(=O)Nc3c(cccc3)C(=O)N	[*;r]C(=O)[N;H]c1[c;H][c;H][c;H][c;H]c1C(=O)[N;H2]_20	2	false	REALSpace_70bn_2024-09	m_11bcb	124078	21458578
S1C(C(=O)Nc2c(cccc2)C(=O)N)=CC3=C1NC(C(=O)OC)=C3	270	fCSFP4	weighted-fingerprint-similarity	0.940	0.569	m_11bcb____124078____27041676	N/A	S1c2c(cc([N+]([O-])=O)cc2)C=C1C(=O)Nc3c(cccc3)C(=O)N	[*;r]C(=O)[N;H]c1[c;H][c;H][c;H][c;H]c1C(=O)[N;H2]_20	2	false	REALSpace_70bn_2024-09	m_11bcb	124078	27041676
BrC=1c2c(SC1)ccc(c2)C(=O)Nc3c(cccc3)C(=O)N	271	fCSFP4	weighted-fingerprint-similarity	0.939	0.556	m_11bcb____124078____10685020	N/A	S1c2c(cc([N+]([O-])=O)cc2)C=C1C(=O)Nc3c(cccc3)C(=O)N	[*;r]C(=O)[N;H]c1[c;H][c;H][c;H][c;H]c1C(=O)[N;H2]_20	2	false	REALSpace_70bn_2024-09	m_11bcb	124078	10685020
BrC=1c2c(SC1C(=O)Nc3c(cccc3)C(=O)N)cccc2	272	fCSFP4	weighted-fingerprint-similarity	0.939	0.556	m_11bcb____124078____10339584	N/A	S1c2c(cc([N+]([O-])=O)cc2)C=C1C(=O)Nc3c(cccc3)C(=O)N	[*;r]C(=O)[N;H]c1[c;H][c;H][c;H][c;H]c1C(=O)[N;H2]_20	2	false	REALSpace_70bn_2024-09	m_11bcb	124078	10339584
ClC=1c2c(SC1C(=O)Nc3c(cccc3)C(=O)N)cccc2	273	fCSFP4	weighted-fingerprint-similarity	0.939	0.556	m_11bcb____124078____53729	N/A	S1c2c(cc([N+]([O-])=O)cc2)C=C1C(=O)Nc3c(cccc3)C(=O)N	[*;r]C(=O)[N;H]c1[c;H][c;H][c;H][c;H]c1C(=O)[N;H2]_20	2	false	REALSpace_70bn_2024-09	m_11bcb	124078	53729
S1c2c(cc(cc2)C(=O)Nc3c(cccc3)C(=O)N)C(=C1)C	274	fCSFP4	weighted-fingerprint-similarity	0.939	0.556	m_11bcb____124078____20049420	N/A	S1c2c(cc([N+]([O-])=O)cc2)C=C1C(=O)Nc3c(cccc3)C(=O)N	[*;r]C(=O)[N;H]c1[c;H][c;H][c;H][c;H]c1C(=O)[N;H2]_20	2	false	REALSpace_70bn_2024-09	m_11bcb	124078	20049420
S1c2c(cccc2)C(=C1C(=O)Nc3c(cccc3)C(=O)N)C	275	fCSFP4	weighted-fingerprint-similarity	0.939	0.556	m_11bcb____124078____138083	N/A	S1c2c(cc([N+]([O-])=O)cc2)C=C1C(=O)Nc3c(cccc3)C(=O)N	[*;r]C(=O)[N;H]c1[c;H][c;H][c;H][c;H]c1C(=O)[N;H2]_20	2	false	REALSpace_70bn_2024-09	m_11bcb	124078	138083
S1C(C(=O)Nc2c(cccc2)C(=O)N)=CC([N+]([O-])=O)=C1C	276	fCSFP4	weighted-fingerprint-similarity	0.939	0.548	m_11ccb____124078____530410	N/A	S1c2c(cc([N+]([O-])=O)cc2)C=C1C(=O)Nc3c(cccc3)C(=O)N	[*;r]C(=O)[N;H]c1[c;H][c;H][c;H][c;H]c1C(=O)[N;H2]_20	2	false	REALSpace_70bn_2024-09	m_11ccb	124078	530410
S1c2c(cc(nc2)C(=O)Nc3c(cccc3)C(=O)N)C=C1	277	fCSFP4	weighted-fingerprint-similarity	0.939	0.548	m_11bcb____124078____26269724	N/A	S1c2c(cc([N+]([O-])=O)cc2)C=C1C(=O)Nc3c(cccc3)C(=O)N	[*;r]C(=O)[N;H]c1[c;H][c;H][c;H][c;H]c1C(=O)[N;H2]_20	2	false	REALSpace_70bn_2024-09	m_11bcb	124078	26269724
[O-]C(=O)c1ccc(cc1)C(=O)Nc2c(cccc2)C(=O)N	278	fCSFP4	weighted-fingerprint-similarity	0.939	0.486	m_188690bcb____21774664____2734452	N/A	S1c2c(cc([N+]([O-])=O)cc2)C=C1C(=O)Nc3c(cccc3)C(=O)N	[*;r]C(=O)[N;H]c1[c;H][c;H][c;H][c;H]c1C(=O)[N;H2]_20	2	false	REALSpace_70bn_2024-09	m_188690bcb	21774664	2734452
S1c2ncc(cc2C=C1)C(=O)Nc3c(cccc3)C(=O)N	279	fCSFP4	weighted-fingerprint-similarity	0.939	0.545	m_11bcb____124078____12525600	N/A	S1c2c(cc([N+]([O-])=O)cc2)C=C1C(=O)Nc3c(cccc3)C(=O)N	[*;r]C(=O)[N;H]c1[c;H][c;H][c;H][c;H]c1C(=O)[N;H2]_20	2	false	REALSpace_70bn_2024-09	m_11bcb	124078	12525600
O=C(Nc1c(cccc1)C(=O)N)c2cc(NC(=O)c3ccccc3)ccc2	280	fCSFP4	weighted-fingerprint-similarity	0.939	0.481	m_11bcb____124078____27073692	N/A	S1c2c(cc([N+]([O-])=O)cc2)C=C1C(=O)Nc3c(cccc3)C(=O)N	[*;r]C(=O)[N;H]c1[c;H][c;H][c;H][c;H]c1C(=O)[N;H2]_20	2	false	REALSpace_70bn_2024-09	m_11bcb	124078	27073692
O=C(Nc1c(cccc1)C(=O)N)c2ccc(N)cc2	281	fCSFP4	weighted-fingerprint-similarity	0.939	0.481	m_240690bck____7350998____7368578	N/A	S1c2c(cc([N+]([O-])=O)cc2)C=C1C(=O)Nc3c(cccc3)C(=O)N	[*;r]C(=O)[N;H]c1[c;H][c;H][c;H][c;H]c1C(=O)[N;H2]_20	2	false	REALSpace_70bn_2024-09	m_240690bck	7350998	7368578
Brc1cc2c(ncc(c2)C(=O)Nc3c(cccc3)C(=O)N)cc1	282	fCSFP4	weighted-fingerprint-similarity	0.939	0.541	m_11bcb____124078____16481672	N/A	S1c2c(cc([N+]([O-])=O)cc2)C=C1C(=O)Nc3c(cccc3)C(=O)N	[*;r]C(=O)[N;H]c1[c;H][c;H][c;H][c;H]c1C(=O)[N;H2]_20	2	false	REALSpace_70bn_2024-09	m_11bcb	124078	16481672
Brc1cnc2c(c1)ccc(c2)C(=O)Nc3c(cccc3)C(=O)N	283	fCSFP4	weighted-fingerprint-similarity	0.939	0.541	m_11bcb____124078____26278602	N/A	S1c2c(cc([N+]([O-])=O)cc2)C=C1C(=O)Nc3c(cccc3)C(=O)N	[*;r]C(=O)[N;H]c1[c;H][c;H][c;H][c;H]c1C(=O)[N;H2]_20	2	false	REALSpace_70bn_2024-09	m_11bcb	124078	26278602
Clc1cc2c(ncc(c2)C(=O)Nc3c(cccc3)C(=O)N)cc1	284	fCSFP4	weighted-fingerprint-similarity	0.939	0.541	m_11bcb____124078____23175570	N/A	S1c2c(cc([N+]([O-])=O)cc2)C=C1C(=O)Nc3c(cccc3)C(=O)N	[*;r]C(=O)[N;H]c1[c;H][c;H][c;H][c;H]c1C(=O)[N;H2]_20	2	false	REALSpace_70bn_2024-09	m_11bcb	124078	23175570
Fc1cc2c(ncc(c2)C(=O)Nc3c(cccc3)C(=O)N)cc1	285	fCSFP4	weighted-fingerprint-similarity	0.939	0.541	m_11bcb____124078____7873190	N/A	S1c2c(cc([N+]([O-])=O)cc2)C=C1C(=O)Nc3c(cccc3)C(=O)N	[*;r]C(=O)[N;H]c1[c;H][c;H][c;H][c;H]c1C(=O)[N;H2]_20	2	false	REALSpace_70bn_2024-09	m_11bcb	124078	7873190
Ic1cnc2c(c1)ccc(c2)C(=O)Nc3c(cccc3)C(=O)N	286	fCSFP4	weighted-fingerprint-similarity	0.939	0.541	m_11bcb____124078____19883274	N/A	S1c2c(cc([N+]([O-])=O)cc2)C=C1C(=O)Nc3c(cccc3)C(=O)N	[*;r]C(=O)[N;H]c1[c;H][c;H][c;H][c;H]c1C(=O)[N;H2]_20	2	false	REALSpace_70bn_2024-09	m_11bcb	124078	19883274
O=C(Nc1c(cccc1)C(=O)N)c2cc3c(NC(=C3)C)cc2	287	fCSFP4	weighted-fingerprint-similarity	0.939	0.541	m_11bcb____124078____25923060	N/A	S1c2c(cc([N+]([O-])=O)cc2)C=C1C(=O)Nc3c(cccc3)C(=O)N	[*;r]C(=O)[N;H]c1[c;H][c;H][c;H][c;H]c1C(=O)[N;H2]_20	2	false	REALSpace_70bn_2024-09	m_11bcb	124078	25923060
O=C(Nc1c(cccc1)C(=O)N)c2cc3c(OC(=C3)C)cc2	288	fCSFP4	weighted-fingerprint-similarity	0.939	0.541	m_11bcb____124078____27325312	N/A	S1c2c(cc([N+]([O-])=O)cc2)C=C1C(=O)Nc3c(cccc3)C(=O)N	[*;r]C(=O)[N;H]c1[c;H][c;H][c;H][c;H]c1C(=O)[N;H2]_20	2	false	REALSpace_70bn_2024-09	m_11bcb	124078	27325312
O=C(Nc1c(cccc1)C(=O)N)c2cnc3c(c2)cc(cc3)C	289	fCSFP4	weighted-fingerprint-similarity	0.939	0.541	m_11bcb____124078____15245238	N/A	S1c2c(cc([N+]([O-])=O)cc2)C=C1C(=O)Nc3c(cccc3)C(=O)N	[*;r]C(=O)[N;H]c1[c;H][c;H][c;H][c;H]c1C(=O)[N;H2]_20	2	false	REALSpace_70bn_2024-09	m_11bcb	124078	15245238
Brc1c2c(ccc(c2)C(=O)Nc3c(cccc3)C(=O)N)ccc1	290	fCSFP4	weighted-fingerprint-similarity	0.939	0.537	m_11bcb____124078____15415404	N/A	S1c2c(cc([N+]([O-])=O)cc2)C=C1C(=O)Nc3c(cccc3)C(=O)N	[*;r]C(=O)[N;H]c1[c;H][c;H][c;H][c;H]c1C(=O)[N;H2]_20	2	false	REALSpace_70bn_2024-09	m_11bcb	124078	15415404
O=C(Nc1c(cccc1)C(=O)N)c2cc3ON=Cc3cc2	291	fCSFP4	weighted-fingerprint-similarity	0.939	0.537	m_22bdd____138522____20826448	N/A	S1c2c(cc([N+]([O-])=O)cc2)C=C1C(=O)Nc3c(cccc3)C(=O)N	[*;r]C(=O)[N;H]c1[c;H][c;H][c;H][c;H]c1C(=O)[N;H2]_20	2	false	REALSpace_70bn_2024-09	m_22bdd	138522	20826448
O=C(Nc1c(cccc1)C(=O)N)c2cc3ncncc3cc2	292	fCSFP4	weighted-fingerprint-similarity	0.939	0.537	m_11bcb____124078____26269822	N/A	S1c2c(cc([N+]([O-])=O)cc2)C=C1C(=O)Nc3c(cccc3)C(=O)N	[*;r]C(=O)[N;H]c1[c;H][c;H][c;H][c;H]c1C(=O)[N;H2]_20	2	false	REALSpace_70bn_2024-09	m_11bcb	124078	26269822
O=C(Nc1c(cccc1)C(=O)N)c2cnc3NC=Cc3c2	293	fCSFP4	weighted-fingerprint-similarity	0.939	0.529	m_11ccb____124078____15524600	N/A	S1c2c(cc([N+]([O-])=O)cc2)C=C1C(=O)Nc3c(cccc3)C(=O)N	[*;r]C(=O)[N;H]c1[c;H][c;H][c;H][c;H]c1C(=O)[N;H2]_20	2	false	REALSpace_70bn_2024-09	m_11ccb	124078	15524600
[O-][N+](=O)c1c(N)ccc(c1)C(=O)Nc2c(cccc2)C(=O)N	294	fCSFP4	weighted-fingerprint-similarity	0.939	0.529	m_11bcb____124078____53486	N/A	S1c2c(cc([N+]([O-])=O)cc2)C=C1C(=O)Nc3c(cccc3)C(=O)N	[*;r]C(=O)[N;H]c1[c;H][c;H][c;H][c;H]c1C(=O)[N;H2]_20	2	false	REALSpace_70bn_2024-09	m_11bcb	124078	53486
[O-][N+](=O)c1c(O)ccc(c1)C(=O)Nc2c(cccc2)C(=O)N	295	fCSFP4	weighted-fingerprint-similarity	0.939	0.529	m_22bdl____138522____8593032	N/A	S1c2c(cc([N+]([O-])=O)cc2)C=C1C(=O)Nc3c(cccc3)C(=O)N	[*;r]C(=O)[N;H]c1[c;H][c;H][c;H][c;H]c1C(=O)[N;H2]_20	2	false	REALSpace_70bn_2024-09	m_22bdl	138522	8593032
O=C(Nc1c(cccc1)C(=O)N)c2ncc3c(c2)cccc3	296	fCSFP4	weighted-fingerprint-similarity	0.939	0.525	m_11bcb____124078____13599842	N/A	S1c2c(cc([N+]([O-])=O)cc2)C=C1C(=O)Nc3c(cccc3)C(=O)N	[*;r]C(=O)[N;H]c1[c;H][c;H][c;H][c;H]c1C(=O)[N;H2]_20	2	false	REALSpace_70bn_2024-09	m_11bcb	124078	13599842
S(=O)(=O)(c1cnc2c(SC(C(=O)Nc3c(cccc3)C(=O)N)=C2)c1)C	297	fCSFP4	weighted-fingerprint-similarity	0.939	0.575	m_11bcb____124078____26276718	N/A	S1c2c(cc([N+]([O-])=O)cc2)C=C1C(=O)Nc3c(cccc3)C(=O)N	[*;r]C(=O)[N;H]c1[c;H][c;H][c;H][c;H]c1C(=O)[N;H2]_20	2	false	REALSpace_70bn_2024-09	m_11bcb	124078	26276718
Brc1cc2SC(C(=O)Nc3c(cccc3)C(=O)N)=C(Cl)c2cc1	298	fCSFP4	weighted-fingerprint-similarity	0.939	0.568	m_11bcb____124078____3603202	N/A	S1c2c(cc([N+]([O-])=O)cc2)C=C1C(=O)Nc3c(cccc3)C(=O)N	[*;r]C(=O)[N;H]c1[c;H][c;H][c;H][c;H]c1C(=O)[N;H2]_20	2	false	REALSpace_70bn_2024-09	m_11bcb	124078	3603202
Brc1cc2SC(C(=O)Nc3c(cccc3)C(=O)N)=C(c2cc1)C	299	fCSFP4	weighted-fingerprint-similarity	0.939	0.568	m_11bcb____124078____22545414	N/A	S1c2c(cc([N+]([O-])=O)cc2)C=C1C(=O)Nc3c(cccc3)C(=O)N	[*;r]C(=O)[N;H]c1[c;H][c;H][c;H][c;H]c1C(=O)[N;H2]_20	2	false	REALSpace_70bn_2024-09	m_11bcb	124078	22545414
ClC=1c2c(SC1C(=O)Nc3c(cccc3)C(=O)N)cc(F)cc2	300	fCSFP4	weighted-fingerprint-similarity	0.939	0.568	m_11bcb____124078____53744	N/A	S1c2c(cc([N+]([O-])=O)cc2)C=C1C(=O)Nc3c(cccc3)C(=O)N	[*;r]C(=O)[N;H]c1[c;H][c;H][c;H][c;H]c1C(=O)[N;H2]_20	2	false	REALSpace_70bn_2024-09	m_11bcb	124078	53744
ClC=1c2c(SC1C(=O)Nc3c(cccc3)C(=O)N)cc(cc2)C	301	fCSFP4	weighted-fingerprint-similarity	0.939	0.568	m_11bcb____124078____3391218	N/A	S1c2c(cc([N+]([O-])=O)cc2)C=C1C(=O)Nc3c(cccc3)C(=O)N	[*;r]C(=O)[N;H]c1[c;H][c;H][c;H][c;H]c1C(=O)[N;H2]_20	2	false	REALSpace_70bn_2024-09	m_11bcb	124078	3391218
Clc1cc2SC(C(=O)Nc3c(cccc3)C(=O)N)=C(c2cc1)C	302	fCSFP4	weighted-fingerprint-similarity	0.939	0.568	m_11bcb____124078____26272880	N/A	S1c2c(cc([N+]([O-])=O)cc2)C=C1C(=O)Nc3c(cccc3)C(=O)N	[*;r]C(=O)[N;H]c1[c;H][c;H][c;H][c;H]c1C(=O)[N;H2]_20	2	false	REALSpace_70bn_2024-09	m_11bcb	124078	26272880
S1c2c(ccc(F)c2)C(=C1C(=O)Nc3c(cccc3)C(=O)N)C	303	fCSFP4	weighted-fingerprint-similarity	0.939	0.568	m_11ccb____124078____10213000	N/A	S1c2c(cc([N+]([O-])=O)cc2)C=C1C(=O)Nc3c(cccc3)C(=O)N	[*;r]C(=O)[N;H]c1[c;H][c;H][c;H][c;H]c1C(=O)[N;H2]_20	2	false	REALSpace_70bn_2024-09	m_11ccb	124078	10213000
S1C(C(=O)Nc2c(cccc2)C(=O)N)=CC=3SC(=NC13)N(C)C	304	fCSFP4	weighted-fingerprint-similarity	0.939	0.565	m_11ccb____124078____1128240	N/A	S1c2c(cc([N+]([O-])=O)cc2)C=C1C(=O)Nc3c(cccc3)C(=O)N	[*;r]C(=O)[N;H]c1[c;H][c;H][c;H][c;H]c1C(=O)[N;H2]_20	2	false	REALSpace_70bn_2024-09	m_11ccb	124078	1128240
S1C(C(=O)Nc2cc(ccc2)C(=O)Nc3c(cccc3)C(=O)N)=CC=C1	305	fCSFP4	weighted-fingerprint-similarity	0.939	0.509	m_11bcb____124078____106948	N/A	S1c2c(cc([N+]([O-])=O)cc2)C=C1C(=O)Nc3c(cccc3)C(=O)N	[*;r]C(=O)[N;H]c1[c;H][c;H][c;H][c;H]c1C(=O)[N;H2]_20	2	false	REALSpace_70bn_2024-09	m_11bcb	124078	106948
S1C(c2ccccc2)=CC=C1C(=O)Nc3c(cccc3)C(=O)N	306	fCSFP4	weighted-fingerprint-similarity	0.939	0.509	m_11bcb____124078____55629	N/A	S1c2c(cc([N+]([O-])=O)cc2)C=C1C(=O)Nc3c(cccc3)C(=O)N	[*;r]C(=O)[N;H]c1[c;H][c;H][c;H][c;H]c1C(=O)[N;H2]_20	2	false	REALSpace_70bn_2024-09	m_11bcb	124078	55629
S1C(C(=O)Nc2c(cccc2)C(=O)N)=CC=C1C(=O)C	307	fCSFP4	weighted-fingerprint-similarity	0.938	0.500	m_11bcb____124078____135668	N/A	S1c2c(cc([N+]([O-])=O)cc2)C=C1C(=O)Nc3c(cccc3)C(=O)N	[*;r]C(=O)[N;H]c1[c;H][c;H][c;H][c;H]c1C(=O)[N;H2]_20	2	false	REALSpace_70bn_2024-09	m_11bcb	124078	135668
S1c2c(NC1=O)cc(cc2)C(=O)Nc3c(cccc3)C(=O)N	308	fCSFP4	weighted-fingerprint-similarity	0.938	0.551	m_22bdd____138522____21057832	N/A	S1c2c(cc([N+]([O-])=O)cc2)C=C1C(=O)Nc3c(cccc3)C(=O)N	[*;r]C(=O)[N;H]c1[c;H][c;H][c;H][c;H]c1C(=O)[N;H2]_20	2	false	REALSpace_70bn_2024-09	m_22bdd	138522	21057832
BrC=1SC=2NC(C(=O)Nc3c(cccc3)C(=O)N)=CC2C1	309	fCSFP4	weighted-fingerprint-similarity	0.938	0.548	m_11bcb____124078____26252456	N/A	S1c2c(cc([N+]([O-])=O)cc2)C=C1C(=O)Nc3c(cccc3)C(=O)N	[*;r]C(=O)[N;H]c1[c;H][c;H][c;H][c;H]c1C(=O)[N;H2]_20	2	false	REALSpace_70bn_2024-09	m_11bcb	124078	26252456
[O-][N+](=O)c1c(ccc2c1cccc2)C(=O)Nc3c(cccc3)C(=O)N	310	fCSFP4	weighted-fingerprint-similarity	0.938	0.544	m_22bdd____138522____21204920	N/A	S1c2c(cc([N+]([O-])=O)cc2)C=C1C(=O)Nc3c(cccc3)C(=O)N	[*;r]C(=O)[N;H]c1[c;H][c;H][c;H][c;H]c1C(=O)[N;H2]_20	2	false	REALSpace_70bn_2024-09	m_22bdd	138522	21204920
O=C(N)c1c(NC(=O)C=2Nc3c(cc(O)cc3)C2)cccc1	311	fCSFP4	weighted-fingerprint-similarity	0.938	0.540	m_22bdl____138522____15065644	N/A	S1c2c(cc([N+]([O-])=O)cc2)C=C1C(=O)Nc3c(cccc3)C(=O)N	[*;r]C(=O)[N;H]c1[c;H][c;H][c;H][c;H]c1C(=O)[N;H2]_20	2	false	REALSpace_70bn_2024-09	m_22bdl	138522	15065644
Brc1ccc(cc1)C(=O)Nc2c(cccc2)C(=O)N	312	fCSFP4	weighted-fingerprint-similarity	0.938	0.477	m_11bcb____124078____53472	N/A	S1c2c(cc([N+]([O-])=O)cc2)C=C1C(=O)Nc3c(cccc3)C(=O)N	[*;r]C(=O)[N;H]c1[c;H][c;H][c;H][c;H]c1C(=O)[N;H2]_20	2	false	REALSpace_70bn_2024-09	m_11bcb	124078	53472
Clc1ccc(cc1)C(=O)Nc2c(cccc2)C(=O)N	313	fCSFP4	weighted-fingerprint-similarity	0.938	0.477	m_11bcb____124078____53480	N/A	S1c2c(cc([N+]([O-])=O)cc2)C=C1C(=O)Nc3c(cccc3)C(=O)N	[*;r]C(=O)[N;H]c1[c;H][c;H][c;H][c;H]c1C(=O)[N;H2]_20	2	false	REALSpace_70bn_2024-09	m_11bcb	124078	53480
Fc1ccc(cc1)C(=O)Nc2c(cccc2)C(=O)N	314	fCSFP4	weighted-fingerprint-similarity	0.938	0.477	m_11bcb____124078____53477	N/A	S1c2c(cc([N+]([O-])=O)cc2)C=C1C(=O)Nc3c(cccc3)C(=O)N	[*;r]C(=O)[N;H]c1[c;H][c;H][c;H][c;H]c1C(=O)[N;H2]_20	2	false	REALSpace_70bn_2024-09	m_11bcb	124078	53477
Ic1ccc(cc1)C(=O)Nc2c(cccc2)C(=O)N	315	fCSFP4	weighted-fingerprint-similarity	0.938	0.477	m_11bcb____124078____53507	N/A	S1c2c(cc([N+]([O-])=O)cc2)C=C1C(=O)Nc3c(cccc3)C(=O)N	[*;r]C(=O)[N;H]c1[c;H][c;H][c;H][c;H]c1C(=O)[N;H2]_20	2	false	REALSpace_70bn_2024-09	m_11bcb	124078	53507
O=C(Nc1c(cccc1)C(=O)N)c2cc(ccc2)C(=O)c3ccccc3	316	fCSFP4	weighted-fingerprint-similarity	0.938	0.477	m_11bcb____124078____15613990	N/A	S1c2c(cc([N+]([O-])=O)cc2)C=C1C(=O)Nc3c(cccc3)C(=O)N	[*;r]C(=O)[N;H]c1[c;H][c;H][c;H][c;H]c1C(=O)[N;H2]_20	2	false	REALSpace_70bn_2024-09	m_11bcb	124078	15613990
O=C(Nc1c(cccc1)C(=O)N)c2ccc(c3ccccc3)cc2	317	fCSFP4	weighted-fingerprint-similarity	0.938	0.477	m_11bcb____124078____53612	N/A	S1c2c(cc([N+]([O-])=O)cc2)C=C1C(=O)Nc3c(cccc3)C(=O)N	[*;r]C(=O)[N;H]c1[c;H][c;H][c;H][c;H]c1C(=O)[N;H2]_20	2	false	REALSpace_70bn_2024-09	m_11bcb	124078	53612
O=C(Nc1c(cccc1)C(=O)N)c2ccc(cc2)C	318	fCSFP4	weighted-fingerprint-similarity	0.938	0.477	m_270062bbb____7596524____21392050	N/A	S1c2c(cc([N+]([O-])=O)cc2)C=C1C(=O)Nc3c(cccc3)C(=O)N	[*;r]C(=O)[N;H]c1[c;H][c;H][c;H][c;H]c1C(=O)[N;H2]_20	2	false	REALSpace_70bn_2024-09	m_270062bbb	7596524	21392050
Brc1cc2c(cc(nc2)C(=O)Nc3c(cccc3)C(=O)N)cc1	319	fCSFP4	weighted-fingerprint-similarity	0.938	0.537	m_11bcb____124078____16716462	N/A	S1c2c(cc([N+]([O-])=O)cc2)C=C1C(=O)Nc3c(cccc3)C(=O)N	[*;r]C(=O)[N;H]c1[c;H][c;H][c;H][c;H]c1C(=O)[N;H2]_20	2	false	REALSpace_70bn_2024-09	m_11bcb	124078	16716462
Brc1cc2c(cnc(c2)C(=O)Nc3c(cccc3)C(=O)N)cc1	320	fCSFP4	weighted-fingerprint-similarity	0.938	0.537	m_11bcb____124078____22138026	N/A	S1c2c(cc([N+]([O-])=O)cc2)C=C1C(=O)Nc3c(cccc3)C(=O)N	[*;r]C(=O)[N;H]c1[c;H][c;H][c;H][c;H]c1C(=O)[N;H2]_20	2	false	REALSpace_70bn_2024-09	m_11bcb	124078	22138026
Brc1cc2ncc(cc2cc1)C(=O)Nc3c(cccc3)C(=O)N	321	fCSFP4	weighted-fingerprint-similarity	0.938	0.537	m_11bcb____124078____16521336	N/A	S1c2c(cc([N+]([O-])=O)cc2)C=C1C(=O)Nc3c(cccc3)C(=O)N	[*;r]C(=O)[N;H]c1[c;H][c;H][c;H][c;H]c1C(=O)[N;H2]_20	2	false	REALSpace_70bn_2024-09	m_11bcb	124078	16521336
Clc1nc2c(cc(cc2)C(=O)Nc3c(cccc3)C(=O)N)cc1	322	fCSFP4	weighted-fingerprint-similarity	0.938	0.537	m_11bcb____124078____788576	N/A	S1c2c(cc([N+]([O-])=O)cc2)C=C1C(=O)Nc3c(cccc3)C(=O)N	[*;r]C(=O)[N;H]c1[c;H][c;H][c;H][c;H]c1C(=O)[N;H2]_20	2	false	REALSpace_70bn_2024-09	m_11bcb	124078	788576
Fc1cc2c(cc(nc2)C(=O)Nc3c(cccc3)C(=O)N)cc1	323	fCSFP4	weighted-fingerprint-similarity	0.938	0.537	m_11bcb____124078____17782914	N/A	S1c2c(cc([N+]([O-])=O)cc2)C=C1C(=O)Nc3c(cccc3)C(=O)N	[*;r]C(=O)[N;H]c1[c;H][c;H][c;H][c;H]c1C(=O)[N;H2]_20	2	false	REALSpace_70bn_2024-09	m_11bcb	124078	17782914
Fc1cc2c(cnc(c2)C(=O)Nc3c(cccc3)C(=O)N)cc1	324	fCSFP4	weighted-fingerprint-similarity	0.938	0.537	m_11bcb____124078____17782158	N/A	S1c2c(cc([N+]([O-])=O)cc2)C=C1C(=O)Nc3c(cccc3)C(=O)N	[*;r]C(=O)[N;H]c1[c;H][c;H][c;H][c;H]c1C(=O)[N;H2]_20	2	false	REALSpace_70bn_2024-09	m_11bcb	124078	17782158
Fc1cc2ncc(cc2cc1)C(=O)Nc3c(cccc3)C(=O)N	325	fCSFP4	weighted-fingerprint-similarity	0.938	0.537	m_11bcb____124078____26278282	N/A	S1c2c(cc([N+]([O-])=O)cc2)C=C1C(=O)Nc3c(cccc3)C(=O)N	[*;r]C(=O)[N;H]c1[c;H][c;H][c;H][c;H]c1C(=O)[N;H2]_20	2	false	REALSpace_70bn_2024-09	m_11bcb	124078	26278282
O=C(Nc1c(cccc1)C(=O)N)c2c3c(cc(O)cc3)ccc2	326	fCSFP4	weighted-fingerprint-similarity	0.938	0.537	m_22bdl____138522____11560602	N/A	S1c2c(cc([N+]([O-])=O)cc2)C=C1C(=O)Nc3c(cccc3)C(=O)N	[*;r]C(=O)[N;H]c1[c;H][c;H][c;H][c;H]c1C(=O)[N;H2]_20	2	false	REALSpace_70bn_2024-09	m_22bdl	138522	11560602
O=C(Nc1c(cccc1)C(=O)N)c2cc3OC(=Cc3cc2)C	327	fCSFP4	weighted-fingerprint-similarity	0.938	0.537	m_11bcb____124078____22137538	N/A	S1c2c(cc([N+]([O-])=O)cc2)C=C1C(=O)Nc3c(cccc3)C(=O)N	[*;r]C(=O)[N;H]c1[c;H][c;H][c;H][c;H]c1C(=O)[N;H2]_20	2	false	REALSpace_70bn_2024-09	m_11bcb	124078	22137538
O=C(Nc1c(cccc1)C(=O)N)c2cc3c(nc(cc3)C)cc2	328	fCSFP4	weighted-fingerprint-similarity	0.938	0.537	m_11bcb____124078____7593646	N/A	S1c2c(cc([N+]([O-])=O)cc2)C=C1C(=O)Nc3c(cccc3)C(=O)N	[*;r]C(=O)[N;H]c1[c;H][c;H][c;H][c;H]c1C(=O)[N;H2]_20	2	false	REALSpace_70bn_2024-09	m_11bcb	124078	7593646
O=C(Nc1c(cccc1)C(=O)N)c2cnc3c(c2)ccc(c3)C	329	fCSFP4	weighted-fingerprint-similarity	0.938	0.537	m_11bcb____124078____14721128	N/A	S1c2c(cc([N+]([O-])=O)cc2)C=C1C(=O)Nc3c(cccc3)C(=O)N	[*;r]C(=O)[N;H]c1[c;H][c;H][c;H][c;H]c1C(=O)[N;H2]_20	2	false	REALSpace_70bn_2024-09	m_11bcb	124078	14721128
O=C(Nc1c(cccc1)C(=O)N)c2ncc3c(c2)cc(cc3)C	330	fCSFP4	weighted-fingerprint-similarity	0.938	0.537	m_11bcb____124078____20073006	N/A	S1c2c(cc([N+]([O-])=O)cc2)C=C1C(=O)Nc3c(cccc3)C(=O)N	[*;r]C(=O)[N;H]c1[c;H][c;H][c;H][c;H]c1C(=O)[N;H2]_20	2	false	REALSpace_70bn_2024-09	m_11bcb	124078	20073006
FC(F)(F)c1c(ccc([N+]([O-])=O)c1)C(=O)Nc2c(cccc2)C(=O)N	331	fCSFP4	weighted-fingerprint-similarity	0.938	0.533	m_11bcb____124078____16905612	N/A	S1c2c(cc([N+]([O-])=O)cc2)C=C1C(=O)Nc3c(cccc3)C(=O)N	[*;r]C(=O)[N;H]c1[c;H][c;H][c;H][c;H]c1C(=O)[N;H2]_20	2	false	REALSpace_70bn_2024-09	m_11bcb	124078	16905612
Brc1c([N+]([O-])=O)cc(cc1)C(=O)Nc2c(cccc2)C(=O)N	332	fCSFP4	weighted-fingerprint-similarity	0.938	0.525	m_11bcb____124078____55226	N/A	S1c2c(cc([N+]([O-])=O)cc2)C=C1C(=O)Nc3c(cccc3)C(=O)N	[*;r]C(=O)[N;H]c1[c;H][c;H][c;H][c;H]c1C(=O)[N;H2]_20	2	false	REALSpace_70bn_2024-09	m_11bcb	124078	55226
Clc1c(Cl)cc([N+]([O-])=O)cc1C(=O)Nc2c(cccc2)C(=O)N	333	fCSFP4	weighted-fingerprint-similarity	0.938	0.525	m_11bcb____124078____9436346	N/A	S1c2c(cc([N+]([O-])=O)cc2)C=C1C(=O)Nc3c(cccc3)C(=O)N	[*;r]C(=O)[N;H]c1[c;H][c;H][c;H][c;H]c1C(=O)[N;H2]_20	2	false	REALSpace_70bn_2024-09	m_11bcb	124078	9436346
Clc1c([N+]([O-])=O)cc(cc1)C(=O)Nc2c(cccc2)C(=O)N	334	fCSFP4	weighted-fingerprint-similarity	0.938	0.525	m_11bcb____124078____53461	N/A	S1c2c(cc([N+]([O-])=O)cc2)C=C1C(=O)Nc3c(cccc3)C(=O)N	[*;r]C(=O)[N;H]c1[c;H][c;H][c;H][c;H]c1C(=O)[N;H2]_20	2	false	REALSpace_70bn_2024-09	m_11bcb	124078	53461
Fc1c([N+]([O-])=O)cc(cc1)C(=O)Nc2c(cccc2)C(=O)N	335	fCSFP4	weighted-fingerprint-similarity	0.938	0.525	m_11ccb____124078____109397	N/A	S1c2c(cc([N+]([O-])=O)cc2)C=C1C(=O)Nc3c(cccc3)C(=O)N	[*;r]C(=O)[N;H]c1[c;H][c;H][c;H][c;H]c1C(=O)[N;H2]_20	2	false	REALSpace_70bn_2024-09	m_11ccb	124078	109397
Ic1c([N+]([O-])=O)cc(cc1)C(=O)Nc2c(cccc2)C(=O)N	336	fCSFP4	weighted-fingerprint-similarity	0.938	0.525	m_11ccb____124078____2990894	N/A	S1c2c(cc([N+]([O-])=O)cc2)C=C1C(=O)Nc3c(cccc3)C(=O)N	[*;r]C(=O)[N;H]c1[c;H][c;H][c;H][c;H]c1C(=O)[N;H2]_20	2	false	REALSpace_70bn_2024-09	m_11ccb	124078	2990894
O=C(Nc1c(cccc1)C(=O)N)c2cc3N=C(Nc3cc2)N	337	fCSFP4	weighted-fingerprint-similarity	0.938	0.525	m_22bdl____138522____16783834	N/A	S1c2c(cc([N+]([O-])=O)cc2)C=C1C(=O)Nc3c(cccc3)C(=O)N	[*;r]C(=O)[N;H]c1[c;H][c;H][c;H][c;H]c1C(=O)[N;H2]_20	2	false	REALSpace_70bn_2024-09	m_22bdl	138522	16783834
O=C(Nc1c(cccc1)C(=O)N)c2cnc3ncccc3c2	338	fCSFP4	weighted-fingerprint-similarity	0.938	0.525	m_11bcb____124078____16715548	N/A	S1c2c(cc([N+]([O-])=O)cc2)C=C1C(=O)Nc3c(cccc3)C(=O)N	[*;r]C(=O)[N;H]c1[c;H][c;H][c;H][c;H]c1C(=O)[N;H2]_20	2	false	REALSpace_70bn_2024-09	m_11bcb	124078	16715548
[O-][N+](=O)C1=CNC(C(=O)Nc2c(cccc2)C(=O)N)=C1	339	fCSFP4	weighted-fingerprint-similarity	0.938	0.525	m_11bcb____124078____134786	N/A	S1c2c(cc([N+]([O-])=O)cc2)C=C1C(=O)Nc3c(cccc3)C(=O)N	[*;r]C(=O)[N;H]c1[c;H][c;H][c;H][c;H]c1C(=O)[N;H2]_20	2	false	REALSpace_70bn_2024-09	m_11bcb	124078	134786
[O-][N+](=O)c1c(ccc(c1)C(=O)Nc2c(cccc2)C(=O)N)C	340	fCSFP4	weighted-fingerprint-similarity	0.938	0.525	m_11bcb____124078____54676	N/A	S1c2c(cc([N+]([O-])=O)cc2)C=C1C(=O)Nc3c(cccc3)C(=O)N	[*;r]C(=O)[N;H]c1[c;H][c;H][c;H][c;H]c1C(=O)[N;H2]_20	2	false	REALSpace_70bn_2024-09	m_11bcb	124078	54676
[O-][N+](=O)c1cc(c(c(c1)C)C)C(=O)Nc2c(cccc2)C(=O)N	341	fCSFP4	weighted-fingerprint-similarity	0.938	0.525	m_11bcb____124078____25986666	N/A	S1c2c(cc([N+]([O-])=O)cc2)C=C1C(=O)Nc3c(cccc3)C(=O)N	[*;r]C(=O)[N;H]c1[c;H][c;H][c;H][c;H]c1C(=O)[N;H2]_20	2	false	REALSpace_70bn_2024-09	m_11bcb	124078	25986666
[O-][N+](=O)c1cc(cc(c1)C(=O)Nc2c(cccc2)C(=O)N)C(=O)OCC	342	fCSFP4	weighted-fingerprint-similarity	0.938	0.525	m_11bcb____124078____55572	N/A	S1c2c(cc([N+]([O-])=O)cc2)C=C1C(=O)Nc3c(cccc3)C(=O)N	[*;r]C(=O)[N;H]c1[c;H][c;H][c;H][c;H]c1C(=O)[N;H2]_20	2	false	REALSpace_70bn_2024-09	m_11bcb	124078	55572
[O-][N+](=O)c1c(c([N+]([O-])=O)cc(c1)C(=O)Nc2c(cccc2)C(=O)N)C	343	fCSFP4	weighted-fingerprint-similarity	0.938	0.521	m_11ccb____124078____53782	N/A	S1c2c(cc([N+]([O-])=O)cc2)C=C1C(=O)Nc3c(cccc3)C(=O)N	[*;r]C(=O)[N;H]c1[c;H][c;H][c;H][c;H]c1C(=O)[N;H2]_20	2	false	REALSpace_70bn_2024-09	m_11ccb	124078	53782
S1c2c(cc(OC)cc2)C(=C1C(=O)Nc3c(cccc3)C(=O)N)C	344	fCSFP4	weighted-fingerprint-similarity	0.938	0.567	m_11ccb____124078____5903370	N/A	S1c2c(cc([N+]([O-])=O)cc2)C=C1C(=O)Nc3c(cccc3)C(=O)N	[*;r]C(=O)[N;H]c1[c;H][c;H][c;H][c;H]c1C(=O)[N;H2]_20	2	false	REALSpace_70bn_2024-09	m_11ccb	124078	5903370
S1c2c(N=C1N(C)C)ccc(c2)C(=O)Nc3c(cccc3)C(=O)N	345	fCSFP4	weighted-fingerprint-similarity	0.938	0.557	m_11bcb____124078____19628218	N/A	S1c2c(cc([N+]([O-])=O)cc2)C=C1C(=O)Nc3c(cccc3)C(=O)N	[*;r]C(=O)[N;H]c1[c;H][c;H][c;H][c;H]c1C(=O)[N;H2]_20	2	false	REALSpace_70bn_2024-09	m_11bcb	124078	19628218
BrC=1SC2=C(NC(C(=O)Nc3c(cccc3)C(=O)N)=C2)C1	346	fCSFP4	weighted-fingerprint-similarity	0.937	0.547	m_11bcb____124078____25922660	N/A	S1c2c(cc([N+]([O-])=O)cc2)C=C1C(=O)Nc3c(cccc3)C(=O)N	[*;r]C(=O)[N;H]c1[c;H][c;H][c;H][c;H]c1C(=O)[N;H2]_20	2	false	REALSpace_70bn_2024-09	m_11bcb	124078	25922660
ClC=1SC2=C(NC(C(=O)Nc3c(cccc3)C(=O)N)=C2)C1	347	fCSFP4	weighted-fingerprint-similarity	0.937	0.547	m_11bcb____124078____25922622	N/A	S1c2c(cc([N+]([O-])=O)cc2)C=C1C(=O)Nc3c(cccc3)C(=O)N	[*;r]C(=O)[N;H]c1[c;H][c;H][c;H][c;H]c1C(=O)[N;H2]_20	2	false	REALSpace_70bn_2024-09	m_11bcb	124078	25922622
S1C(=CC=2NC(C(=O)Nc3c(cccc3)C(=O)N)=CC12)C	348	fCSFP4	weighted-fingerprint-similarity	0.937	0.547	m_11bcb____124078____25922642	N/A	S1c2c(cc([N+]([O-])=O)cc2)C=C1C(=O)Nc3c(cccc3)C(=O)N	[*;r]C(=O)[N;H]c1[c;H][c;H][c;H][c;H]c1C(=O)[N;H2]_20	2	false	REALSpace_70bn_2024-09	m_11bcb	124078	25922642
S1c2c(N=C1C(=O)Nc3c(cccc3)C(=O)N)cncc2	349	fCSFP4	weighted-fingerprint-similarity	0.937	0.547	m_11bcb____124078____22136506	N/A	S1c2c(cc([N+]([O-])=O)cc2)C=C1C(=O)Nc3c(cccc3)C(=O)N	[*;r]C(=O)[N;H]c1[c;H][c;H][c;H][c;H]c1C(=O)[N;H2]_20	2	false	REALSpace_70bn_2024-09	m_11bcb	124078	22136506
BrC=1c2c(SC1)cc(cc2)C(=O)Nc3c(cccc3)C(=O)N	350	fCSFP4	weighted-fingerprint-similarity	0.937	0.543	m_11bcb____124078____26273416	N/A	S1c2c(cc([N+]([O-])=O)cc2)C=C1C(=O)Nc3c(cccc3)C(=O)N	[*;r]C(=O)[N;H]c1[c;H][c;H][c;H][c;H]c1C(=O)[N;H2]_20	2	false	REALSpace_70bn_2024-09	m_11bcb	124078	26273416
S1c2c(ccc(c2)C(=O)Nc3c(cccc3)C(=O)N)C(=C1)C	351	fCSFP4	weighted-fingerprint-similarity	0.937	0.543	m_11bcb____124078____25986702	N/A	S1c2c(cc([N+]([O-])=O)cc2)C=C1C(=O)Nc3c(cccc3)C(=O)N	[*;r]C(=O)[N;H]c1[c;H][c;H][c;H][c;H]c1C(=O)[N;H2]_20	2	false	REALSpace_70bn_2024-09	m_11bcb	124078	25986702
O=C(N)c1c(NC(=O)C=2Nc3c(ccc(O)c3)C2)cccc1	352	fCSFP4	weighted-fingerprint-similarity	0.937	0.536	m_22bdl____138522____14391790	N/A	S1c2c(cc([N+]([O-])=O)cc2)C=C1C(=O)Nc3c(cccc3)C(=O)N	[*;r]C(=O)[N;H]c1[c;H][c;H][c;H][c;H]c1C(=O)[N;H2]_20	2	false	REALSpace_70bn_2024-09	m_22bdl	138522	14391790
S1c2c(cnc(c2)C(=O)Nc3c(cccc3)C(=O)N)C=C1	353	fCSFP4	weighted-fingerprint-similarity	0.937	0.536	m_11bcb____124078____15608350	N/A	S1c2c(cc([N+]([O-])=O)cc2)C=C1C(=O)Nc3c(cccc3)C(=O)N	[*;r]C(=O)[N;H]c1[c;H][c;H][c;H][c;H]c1C(=O)[N;H2]_20	2	false	REALSpace_70bn_2024-09	m_11bcb	124078	15608350
S1c2c(ncc(c2)C(=O)Nc3c(cccc3)C(=O)N)C=C1	354	fCSFP4	weighted-fingerprint-similarity	0.937	0.536	m_11bcb____124078____6008220	N/A	S1c2c(cc([N+]([O-])=O)cc2)C=C1C(=O)Nc3c(cccc3)C(=O)N	[*;r]C(=O)[N;H]c1[c;H][c;H][c;H][c;H]c1C(=O)[N;H2]_20	2	false	REALSpace_70bn_2024-09	m_11bcb	124078	6008220
[O-]C(=O)c1cc2c(NC(C(=O)Nc3c(cccc3)C(=O)N)=C2)cc1	355	fCSFP4	weighted-fingerprint-similarity	0.937	0.536	m_188690bcb____21774664____23868646	N/A	S1c2c(cc([N+]([O-])=O)cc2)C=C1C(=O)Nc3c(cccc3)C(=O)N	[*;r]C(=O)[N;H]c1[c;H][c;H][c;H][c;H]c1C(=O)[N;H2]_20	2	false	REALSpace_70bn_2024-09	m_188690bcb	21774664	23868646
O=C(Nc1c(cccc1)C(=O)N)c2cc(O)ccc2	356	fCSFP4	weighted-fingerprint-similarity	0.937	0.477	m_22bdl____138522____58865	N/A	S1c2c(cc([N+]([O-])=O)cc2)C=C1C(=O)Nc3c(cccc3)C(=O)N	[*;r]C(=O)[N;H]c1[c;H][c;H][c;H][c;H]c1C(=O)[N;H2]_20	2	false	REALSpace_70bn_2024-09	m_22bdl	138522	58865
[O-]C(=O)c1cc(ccc1)C(=O)Nc2c(cccc2)C(=O)N	357	fCSFP4	weighted-fingerprint-similarity	0.937	0.477	m_188690bcb____21774664____5369258	N/A	S1c2c(cc([N+]([O-])=O)cc2)C=C1C(=O)Nc3c(cccc3)C(=O)N	[*;r]C(=O)[N;H]c1[c;H][c;H][c;H][c;H]c1C(=O)[N;H2]_20	2	false	REALSpace_70bn_2024-09	m_188690bcb	21774664	5369258
O=C(Nc1c(cccc1)C(=O)N)C=2Nc3c(cc(N)cc3)C2	358	fCSFP4	weighted-fingerprint-similarity	0.937	0.532	m_240690bck____7350998____14722958	N/A	S1c2c(cc([N+]([O-])=O)cc2)C=C1C(=O)Nc3c(cccc3)C(=O)N	[*;r]C(=O)[N;H]c1[c;H][c;H][c;H][c;H]c1C(=O)[N;H2]_20	2	false	REALSpace_70bn_2024-09	m_240690bck	7350998	14722958
O=C(Nc1c(cccc1)C(=O)N)c2cc3c(N(C=C3)C)cc2	359	fCSFP4	weighted-fingerprint-similarity	0.937	0.532	m_11bcb____124078____13902196	N/A	S1c2c(cc([N+]([O-])=O)cc2)C=C1C(=O)Nc3c(cccc3)C(=O)N	[*;r]C(=O)[N;H]c1[c;H][c;H][c;H][c;H]c1C(=O)[N;H2]_20	2	false	REALSpace_70bn_2024-09	m_11bcb	124078	13902196
Brc1ccc(cc1)C(=O)Nc2ccc(cc2)C(=O)Nc3c(cccc3)C(=O)N	360	fCSFP4	weighted-fingerprint-similarity	0.937	0.472	m_1626bcb____22015528____22010794	N/A	S1c2c(cc([N+]([O-])=O)cc2)C=C1C(=O)Nc3c(cccc3)C(=O)N	[*;r]C(=O)[N;H]c1[c;H][c;H][c;H][c;H]c1C(=O)[N;H2]_20	2	false	REALSpace_70bn_2024-09	m_1626bcb	22015528	22010794
O=C(Nc1c(cccc1)C(=O)N)c2ccc(cc2)C(=O)C	361	fCSFP4	weighted-fingerprint-similarity	0.937	0.472	m_11bcb____124078____758930	N/A	S1c2c(cc([N+]([O-])=O)cc2)C=C1C(=O)Nc3c(cccc3)C(=O)N	[*;r]C(=O)[N;H]c1[c;H][c;H][c;H][c;H]c1C(=O)[N;H2]_20	2	false	REALSpace_70bn_2024-09	m_11bcb	124078	758930
Clc1nc2c(cc1)ccc(c2)C(=O)Nc3c(cccc3)C(=O)N	362	fCSFP4	weighted-fingerprint-similarity	0.937	0.528	m_11bcb____124078____23092026	N/A	S1c2c(cc([N+]([O-])=O)cc2)C=C1C(=O)Nc3c(cccc3)C(=O)N	[*;r]C(=O)[N;H]c1[c;H][c;H][c;H][c;H]c1C(=O)[N;H2]_20	2	false	REALSpace_70bn_2024-09	m_11bcb	124078	23092026
O=C(Nc1c(cccc1)C(=O)N)c2cc(O)c3c(c2)cccc3	363	fCSFP4	weighted-fingerprint-similarity	0.937	0.528	m_22bdl____138522____9475900	N/A	S1c2c(cc([N+]([O-])=O)cc2)C=C1C(=O)Nc3c(cccc3)C(=O)N	[*;r]C(=O)[N;H]c1[c;H][c;H][c;H][c;H]c1C(=O)[N;H2]_20	2	false	REALSpace_70bn_2024-09	m_22bdl	138522	9475900
Brc1cc2SC(C(=O)NCC(=O)Nc3c(cccc3)C(=O)N)=Cc2cc1	364	fCSFP4	weighted-fingerprint-similarity	0.937	0.680	m_11bbb____22169958____10812350	N/A	S1c2c(cc([N+]([O-])=O)cc2)C=C1C(=O)Nc3c(cccc3)C(=O)N	[*;r]C(=O)[N;H]c1[c;H][c;H][c;H][c;H]c1C(=O)[N;H2]_20	2	false	REALSpace_70bn_2024-09	m_11bbb	22169958	10812350
Clc1cc2SC(C(=O)NCC(=O)Nc3c(cccc3)C(=O)N)=Cc2cc1	365	fCSFP4	weighted-fingerprint-similarity	0.937	0.680	m_11bbb____22169958____13573928	N/A	S1c2c(cc([N+]([O-])=O)cc2)C=C1C(=O)Nc3c(cccc3)C(=O)N	[*;r]C(=O)[N;H]c1[c;H][c;H][c;H][c;H]c1C(=O)[N;H2]_20	2	false	REALSpace_70bn_2024-09	m_11bbb	22169958	13573928
O=C(Nc1c(cccc1)C(=O)N)c2c3c(cc(c2)C(=O)N)cccc3	366	fCSFP4	weighted-fingerprint-similarity	0.937	0.525	m_11bcb____124078____22386608	N/A	S1c2c(cc([N+]([O-])=O)cc2)C=C1C(=O)Nc3c(cccc3)C(=O)N	[*;r]C(=O)[N;H]c1[c;H][c;H][c;H][c;H]c1C(=O)[N;H2]_20	2	false	REALSpace_70bn_2024-09	m_11bcb	124078	22386608
S(c1cc(c([N+]([O-])=O)cc1)C(=O)Nc2c(cccc2)C(=O)N)C	367	fCSFP4	weighted-fingerprint-similarity	0.937	0.525	m_11bcb____124078____149915	N/A	S1c2c(cc([N+]([O-])=O)cc2)C=C1C(=O)Nc3c(cccc3)C(=O)N	[*;r]C(=O)[N;H]c1[c;H][c;H][c;H][c;H]c1C(=O)[N;H2]_20	2	false	REALSpace_70bn_2024-09	m_11bcb	124078	149915
S1c2c(ccc(F)c2)C=C1C(=O)NCC(=O)Nc3c(cccc3)C(=O)N	368	fCSFP4	weighted-fingerprint-similarity	0.937	0.680	m_11bbb____22169958____116471	N/A	S1c2c(cc([N+]([O-])=O)cc2)C=C1C(=O)Nc3c(cccc3)C(=O)N	[*;r]C(=O)[N;H]c1[c;H][c;H][c;H][c;H]c1C(=O)[N;H2]_20	2	false	REALSpace_70bn_2024-09	m_11bbb	22169958	116471
S1c2c(ccc(c2)C)C=C1C(=O)NCC(=O)Nc3c(cccc3)C(=O)N	369	fCSFP4	weighted-fingerprint-similarity	0.937	0.680	m_11bbb____22169958____26278268	N/A	S1c2c(cc([N+]([O-])=O)cc2)C=C1C(=O)Nc3c(cccc3)C(=O)N	[*;r]C(=O)[N;H]c1[c;H][c;H][c;H][c;H]c1C(=O)[N;H2]_20	2	false	REALSpace_70bn_2024-09	m_11bbb	22169958	26278268
[O-][N+](=O)c1c(cc(OC)cc1)C(=O)Nc2c(cccc2)C(=O)N	370	fCSFP4	weighted-fingerprint-similarity	0.937	0.525	m_11bcb____124078____1742588	N/A	S1c2c(cc([N+]([O-])=O)cc2)C=C1C(=O)Nc3c(cccc3)C(=O)N	[*;r]C(=O)[N;H]c1[c;H][c;H][c;H][c;H]c1C(=O)[N;H2]_20	2	false	REALSpace_70bn_2024-09	m_11bcb	124078	1742588
S1c2c(c(N3CC[NH2+]CC3)ccc2)C=C1C(=O)Nc4c(cccc4)C(=O)N	371	fCSFP4	weighted-fingerprint-similarity	0.937	0.569	m_240690bck____7350998____13902374	N/A	S1c2c(cc([N+]([O-])=O)cc2)C=C1C(=O)Nc3c(cccc3)C(=O)N	[*;r]C(=O)[N;H]c1[c;H][c;H][c;H][c;H]c1C(=O)[N;H2]_20	2	false	REALSpace_70bn_2024-09	m_240690bck	7350998	13902374
O=C(Nc1c(cccc1)C(=O)N)c2cc(NC(=O)c3cc4N=CNc4cc3)ccc2	372	fCSFP4	weighted-fingerprint-similarity	0.937	0.521	m_22bdl____138522____1199828	N/A	S1c2c(cc([N+]([O-])=O)cc2)C=C1C(=O)Nc3c(cccc3)C(=O)N	[*;r]C(=O)[N;H]c1[c;H][c;H][c;H][c;H]c1C(=O)[N;H2]_20	2	false	REALSpace_70bn_2024-09	m_22bdl	138522	1199828
O=C(Nc1c(cccc1)C(=O)N)c2cc3N=C(Nc3cc2)C	373	fCSFP4	weighted-fingerprint-similarity	0.937	0.521	m_22bdd____138522____8370950	N/A	S1c2c(cc([N+]([O-])=O)cc2)C=C1C(=O)Nc3c(cccc3)C(=O)N	[*;r]C(=O)[N;H]c1[c;H][c;H][c;H][c;H]c1C(=O)[N;H2]_20	2	false	REALSpace_70bn_2024-09	m_22bdd	138522	8370950
O=C(Nc1c(cccc1)C(=O)N)c2cc3NC(=O)Nc3cc2	374	fCSFP4	weighted-fingerprint-similarity	0.937	0.521	m_22bdl____138522____581952	N/A	S1c2c(cc([N+]([O-])=O)cc2)C=C1C(=O)Nc3c(cccc3)C(=O)N	[*;r]C(=O)[N;H]c1[c;H][c;H][c;H][c;H]c1C(=O)[N;H2]_20	2	false	REALSpace_70bn_2024-09	m_22bdl	138522	581952
[O-][N+](=O)c1c(c(cc([N+]([O-])=O)c1)C(=O)Nc2c(cccc2)C(=O)N)C	375	fCSFP4	weighted-fingerprint-similarity	0.937	0.521	m_11bcb____124078____53719	N/A	S1c2c(cc([N+]([O-])=O)cc2)C=C1C(=O)Nc3c(cccc3)C(=O)N	[*;r]C(=O)[N;H]c1[c;H][c;H][c;H][c;H]c1C(=O)[N;H2]_20	2	false	REALSpace_70bn_2024-09	m_11bcb	124078	53719
S1c2c(cc(cc2)C(=O)OC)C(=C1C(=O)Nc3c(cccc3)C(=O)N)C	376	fCSFP4	weighted-fingerprint-similarity	0.937	0.566	m_11bcb____124078____22449812	N/A	S1c2c(cc([N+]([O-])=O)cc2)C=C1C(=O)Nc3c(cccc3)C(=O)N	[*;r]C(=O)[N;H]c1[c;H][c;H][c;H][c;H]c1C(=O)[N;H2]_20	2	false	REALSpace_70bn_2024-09	m_11bcb	124078	22449812
[O-][N+](=O)c1c(OC)c(ccc1)C(=O)Nc2c(cccc2)C(=O)N	377	fCSFP4	weighted-fingerprint-similarity	0.937	0.517	m_11bcb____124078____9610044	N/A	S1c2c(cc([N+]([O-])=O)cc2)C=C1C(=O)Nc3c(cccc3)C(=O)N	[*;r]C(=O)[N;H]c1[c;H][c;H][c;H][c;H]c1C(=O)[N;H2]_20	2	false	REALSpace_70bn_2024-09	m_11bcb	124078	9610044
[O-][N+](=O)c1cc2NN=C(c2cc1)C(=O)Nc3c(cccc3)C(=O)N	378	fCSFP4	weighted-fingerprint-similarity	0.937	0.563	m_22bdl____138522____23833554	N/A	S1c2c(cc([N+]([O-])=O)cc2)C=C1C(=O)Nc3c(cccc3)C(=O)N	[*;r]C(=O)[N;H]c1[c;H][c;H][c;H][c;H]c1C(=O)[N;H2]_20	2	false	REALSpace_70bn_2024-09	m_22bdl	138522	23833554
[O-][N+](=O)c1cc2c(NN=C2C(=O)Nc3c(cccc3)C(=O)N)cc1	379	fCSFP4	weighted-fingerprint-similarity	0.937	0.563	m_22bdl____138522____495394	N/A	S1c2c(cc([N+]([O-])=O)cc2)C=C1C(=O)Nc3c(cccc3)C(=O)N	[*;r]C(=O)[N;H]c1[c;H][c;H][c;H][c;H]c1C(=O)[N;H2]_20	2	false	REALSpace_70bn_2024-09	m_22bdl	138522	495394
Clc1c([N+]([O-])=O)cc(c(Cl)c1)C(=O)Nc2c(cccc2)C(=O)N	380	fCSFP4	weighted-fingerprint-similarity	0.937	0.513	m_11bcb____124078____22135400	N/A	S1c2c(cc([N+]([O-])=O)cc2)C=C1C(=O)Nc3c(cccc3)C(=O)N	[*;r]C(=O)[N;H]c1[c;H][c;H][c;H][c;H]c1C(=O)[N;H2]_20	2	false	REALSpace_70bn_2024-09	m_11bcb	124078	22135400
Fc1c([N+]([O-])=O)cc(F)c(c1)C(=O)Nc2c(cccc2)C(=O)N	381	fCSFP4	weighted-fingerprint-similarity	0.937	0.513	m_11bcb____124078____7343818	N/A	S1c2c(cc([N+]([O-])=O)cc2)C=C1C(=O)Nc3c(cccc3)C(=O)N	[*;r]C(=O)[N;H]c1[c;H][c;H][c;H][c;H]c1C(=O)[N;H2]_20	2	false	REALSpace_70bn_2024-09	m_11bcb	124078	7343818
[O-][N+](=O)c1c(cc(c(c1)C(=O)Nc2c(cccc2)C(=O)N)C)C	382	fCSFP4	weighted-fingerprint-similarity	0.937	0.513	m_11bcb____124078____11351878	N/A	S1c2c(cc([N+]([O-])=O)cc2)C=C1C(=O)Nc3c(cccc3)C(=O)N	[*;r]C(=O)[N;H]c1[c;H][c;H][c;H][c;H]c1C(=O)[N;H2]_20	2	false	REALSpace_70bn_2024-09	m_11bcb	124078	11351878
S1c2c(N=C1C(=O)Nc3c(cccc3)C(=O)N)ccc(c2)C(C)(C)C	383	fCSFP4	weighted-fingerprint-similarity	0.937	0.560	m_22bdl____138522____24596920	N/A	S1c2c(cc([N+]([O-])=O)cc2)C=C1C(=O)Nc3c(cccc3)C(=O)N	[*;r]C(=O)[N;H]c1[c;H][c;H][c;H][c;H]c1C(=O)[N;H2]_20	2	false	REALSpace_70bn_2024-09	m_22bdl	138522	24596920
S1c2c(N=C1C(=O)Nc3c(cccc3)C(=O)N)ccc(c2)C(F)(F)F	384	fCSFP4	weighted-fingerprint-similarity	0.937	0.560	m_22bdl____138522____24596174	N/A	S1c2c(cc([N+]([O-])=O)cc2)C=C1C(=O)Nc3c(cccc3)C(=O)N	[*;r]C(=O)[N;H]c1[c;H][c;H][c;H][c;H]c1C(=O)[N;H2]_20	2	false	REALSpace_70bn_2024-09	m_22bdl	138522	24596174
S1C(C(=O)OC)=CC=2NC(C(=O)Nc3c(cccc3)C(=O)N)=CC12	385	fCSFP4	weighted-fingerprint-similarity	0.937	0.556	m_11bcb____124078____26252432	N/A	S1c2c(cc([N+]([O-])=O)cc2)C=C1C(=O)Nc3c(cccc3)C(=O)N	[*;r]C(=O)[N;H]c1[c;H][c;H][c;H][c;H]c1C(=O)[N;H2]_20	2	false	REALSpace_70bn_2024-09	m_11bcb	124078	26252432
[O-][N+](=O)c1c2NC(C(=O)Nc3c(cccc3)C(=O)N)=Cc2ccc1	386	fCSFP4	weighted-fingerprint-similarity	0.937	0.556	m_11bcb____124078____26270486	N/A	S1c2c(cc([N+]([O-])=O)cc2)C=C1C(=O)Nc3c(cccc3)C(=O)N	[*;r]C(=O)[N;H]c1[c;H][c;H][c;H][c;H]c1C(=O)[N;H2]_20	2	false	REALSpace_70bn_2024-09	m_11bcb	124078	26270486
S1c2c(cccc2)C(C([O-])=O)=C1C(=O)Nc3c(cccc3)C(=O)N	387	fCSFP4	weighted-fingerprint-similarity	0.936	0.546	m_188690bcb____21774664____15158388	N/A	S1c2c(cc([N+]([O-])=O)cc2)C=C1C(=O)Nc3c(cccc3)C(=O)N	[*;r]C(=O)[N;H]c1[c;H][c;H][c;H][c;H]c1C(=O)[N;H2]_20	2	false	REALSpace_70bn_2024-09	m_188690bcb	21774664	15158388
S1c2c(NC1=O)ccc(c2)C(=O)Nc3c(cccc3)C(=O)N	388	fCSFP4	weighted-fingerprint-similarity	0.936	0.539	m_11bcb____124078____19620174	N/A	S1c2c(cc([N+]([O-])=O)cc2)C=C1C(=O)Nc3c(cccc3)C(=O)N	[*;r]C(=O)[N;H]c1[c;H][c;H][c;H][c;H]c1C(=O)[N;H2]_20	2	false	REALSpace_70bn_2024-09	m_11bcb	124078	19620174
[O-]C(=O)c1cc2NC(C(=O)Nc3c(cccc3)C(=O)N)=Cc2cc1	389	fCSFP4	weighted-fingerprint-similarity	0.936	0.532	m_188690bcb____21774664____23915664	N/A	S1c2c(cc([N+]([O-])=O)cc2)C=C1C(=O)Nc3c(cccc3)C(=O)N	[*;r]C(=O)[N;H]c1[c;H][c;H][c;H][c;H]c1C(=O)[N;H2]_20	2	false	REALSpace_70bn_2024-09	m_188690bcb	21774664	23915664
[O-]C(=O)c1cc2c(nc(cc2)C(=O)Nc3c(cccc3)C(=O)N)cc1	390	fCSFP4	weighted-fingerprint-similarity	0.936	0.532	m_188690bcb____21774664____19876378	N/A	S1c2c(cc([N+]([O-])=O)cc2)C=C1C(=O)Nc3c(cccc3)C(=O)N	[*;r]C(=O)[N;H]c1[c;H][c;H][c;H][c;H]c1C(=O)[N;H2]_20	2	false	REALSpace_70bn_2024-09	m_188690bcb	21774664	19876378
O=C(Nc1c(cccc1)C(=O)N)c2ccc(cc2)CO	391	fCSFP4	weighted-fingerprint-similarity	0.936	0.473	m_22bdl____138522____60114	N/A	S1c2c(cc([N+]([O-])=O)cc2)C=C1C(=O)Nc3c(cccc3)C(=O)N	[*;r]C(=O)[N;H]c1[c;H][c;H][c;H][c;H]c1C(=O)[N;H2]_20	2	false	REALSpace_70bn_2024-09	m_22bdl	138522	60114
BrC=1SC(C(=O)Nc2c(cccc2)C(=O)N)=C([N+]([O-])=O)C1	392	fCSFP4	weighted-fingerprint-similarity	0.936	0.528	m_11bcb____124078____9406590	N/A	S1c2c(cc([N+]([O-])=O)cc2)C=C1C(=O)Nc3c(cccc3)C(=O)N	[*;r]C(=O)[N;H]c1[c;H][c;H][c;H][c;H]c1C(=O)[N;H2]_20	2	false	REALSpace_70bn_2024-09	m_11bcb	124078	9406590
Brc1cc2c(NC(C(=O)Nc3c(cccc3)C(=O)N)=C2)cc1	393	fCSFP4	weighted-fingerprint-similarity	0.936	0.528	m_11bcb____124078____25923122	N/A	S1c2c(cc([N+]([O-])=O)cc2)C=C1C(=O)Nc3c(cccc3)C(=O)N	[*;r]C(=O)[N;H]c1[c;H][c;H][c;H][c;H]c1C(=O)[N;H2]_20	2	false	REALSpace_70bn_2024-09	m_11bcb	124078	25923122
Brc1cc2c(OC(C(=O)Nc3c(cccc3)C(=O)N)=C2)cc1	394	fCSFP4	weighted-fingerprint-similarity	0.936	0.528	m_11bcb____124078____636768	N/A	S1c2c(cc([N+]([O-])=O)cc2)C=C1C(=O)Nc3c(cccc3)C(=O)N	[*;r]C(=O)[N;H]c1[c;H][c;H][c;H][c;H]c1C(=O)[N;H2]_20	2	false	REALSpace_70bn_2024-09	m_11bcb	124078	636768
ClC1=C(SC([N+]([O-])=O)=C1)C(=O)Nc2c(cccc2)C(=O)N	395	fCSFP4	weighted-fingerprint-similarity	0.936	0.528	m_11bcb____124078____22009600	N/A	S1c2c(cc([N+]([O-])=O)cc2)C=C1C(=O)Nc3c(cccc3)C(=O)N	[*;r]C(=O)[N;H]c1[c;H][c;H][c;H][c;H]c1C(=O)[N;H2]_20	2	false	REALSpace_70bn_2024-09	m_11bcb	124078	22009600
Clc1cc2c(NC(C(=O)Nc3c(cccc3)C(=O)N)=C2)cc1	396	fCSFP4	weighted-fingerprint-similarity	0.936	0.528	m_11bcb____124078____25923106	N/A	S1c2c(cc([N+]([O-])=O)cc2)C=C1C(=O)Nc3c(cccc3)C(=O)N	[*;r]C(=O)[N;H]c1[c;H][c;H][c;H][c;H]c1C(=O)[N;H2]_20	2	false	REALSpace_70bn_2024-09	m_11bcb	124078	25923106
Clc1cc2c(OC(C(=O)Nc3c(cccc3)C(=O)N)=C2)cc1	397	fCSFP4	weighted-fingerprint-similarity	0.936	0.528	m_11bcb____124078____133039	N/A	S1c2c(cc([N+]([O-])=O)cc2)C=C1C(=O)Nc3c(cccc3)C(=O)N	[*;r]C(=O)[N;H]c1[c;H][c;H][c;H][c;H]c1C(=O)[N;H2]_20	2	false	REALSpace_70bn_2024-09	m_11bcb	124078	133039
Fc1cc2c(NC(C(=O)Nc3c(cccc3)C(=O)N)=C2)cc1	398	fCSFP4	weighted-fingerprint-similarity	0.936	0.528	m_22bdl____138522____508510	N/A	S1c2c(cc([N+]([O-])=O)cc2)C=C1C(=O)Nc3c(cccc3)C(=O)N	[*;r]C(=O)[N;H]c1[c;H][c;H][c;H][c;H]c1C(=O)[N;H2]_20	2	false	REALSpace_70bn_2024-09	m_22bdl	138522	508510
Fc1cc2c(OC(C(=O)Nc3c(cccc3)C(=O)N)=C2)cc1	399	fCSFP4	weighted-fingerprint-similarity	0.936	0.528	m_11bcb____124078____5063768	N/A	S1c2c(cc([N+]([O-])=O)cc2)C=C1C(=O)Nc3c(cccc3)C(=O)N	[*;r]C(=O)[N;H]c1[c;H][c;H][c;H][c;H]c1C(=O)[N;H2]_20	2	false	REALSpace_70bn_2024-09	m_11bcb	124078	5063768
Ic1cc2c(NC(C(=O)Nc3c(cccc3)C(=O)N)=C2)cc1	400	fCSFP4	weighted-fingerprint-similarity	0.936	0.528	m_11bcb____124078____25923078	N/A	S1c2c(cc([N+]([O-])=O)cc2)C=C1C(=O)Nc3c(cccc3)C(=O)N	[*;r]C(=O)[N;H]c1[c;H][c;H][c;H][c;H]c1C(=O)[N;H2]_20	2	false	REALSpace_70bn_2024-09	m_11bcb	124078	25923078
O=C(N)c1c(NC(=O)C=2Oc3c(cc(cc3)C)C2)cccc1	401	fCSFP4	weighted-fingerprint-similarity	0.936	0.528	m_11bcb____124078____1182462	N/A	S1c2c(cc([N+]([O-])=O)cc2)C=C1C(=O)Nc3c(cccc3)C(=O)N	[*;r]C(=O)[N;H]c1[c;H][c;H][c;H][c;H]c1C(=O)[N;H2]_20	2	false	REALSpace_70bn_2024-09	m_11bcb	124078	1182462
O=C(Nc1c(cccc1)C(=O)N)C=2Nc3c(cc(c4ccccc4)cc3)C2	402	fCSFP4	weighted-fingerprint-similarity	0.936	0.528	m_11bcb____124078____25923040	N/A	S1c2c(cc([N+]([O-])=O)cc2)C=C1C(=O)Nc3c(cccc3)C(=O)N	[*;r]C(=O)[N;H]c1[c;H][c;H][c;H][c;H]c1C(=O)[N;H2]_20	2	false	REALSpace_70bn_2024-09	m_11bcb	124078	25923040
O=C(Nc1c(cccc1)C(=O)N)C=2Nc3c(cc(cc3)C)C2	403	fCSFP4	weighted-fingerprint-similarity	0.936	0.528	m_11bcb____124078____25923108	N/A	S1c2c(cc([N+]([O-])=O)cc2)C=C1C(=O)Nc3c(cccc3)C(=O)N	[*;r]C(=O)[N;H]c1[c;H][c;H][c;H][c;H]c1C(=O)[N;H2]_20	2	false	REALSpace_70bn_2024-09	m_11bcb	124078	25923108
O=C(Nc1c(cccc1)C(=O)N)c2nc3c(cc(O)cc3)cc2	404	fCSFP4	weighted-fingerprint-similarity	0.936	0.528	m_1626bcb____22015528____22130050	N/A	S1c2c(cc([N+]([O-])=O)cc2)C=C1C(=O)Nc3c(cccc3)C(=O)N	[*;r]C(=O)[N;H]c1[c;H][c;H][c;H][c;H]c1C(=O)[N;H2]_20	2	false	REALSpace_70bn_2024-09	m_1626bcb	22015528	22130050
O=C(Nc1c(cccc1)C(=O)N)c2cc(ccc2)C(=O)NC	405	fCSFP4	weighted-fingerprint-similarity	0.936	0.468	m_11bcb____124078____5905484	N/A	S1c2c(cc([N+]([O-])=O)cc2)C=C1C(=O)Nc3c(cccc3)C(=O)N	[*;r]C(=O)[N;H]c1[c;H][c;H][c;H][c;H]c1C(=O)[N;H2]_20	2	false	REALSpace_70bn_2024-09	m_11bcb	124078	5905484
O=C(Nc1c(cccc1)C(=O)N)c2ccc(NC(=O)c3ccncc3)cc2	406	fCSFP4	weighted-fingerprint-similarity	0.936	0.468	m_11bcb____124078____26277280	N/A	S1c2c(cc([N+]([O-])=O)cc2)C=C1C(=O)Nc3c(cccc3)C(=O)N	[*;r]C(=O)[N;H]c1[c;H][c;H][c;H][c;H]c1C(=O)[N;H2]_20	2	false	REALSpace_70bn_2024-09	m_11bcb	124078	26277280
Clc1cc2c(c(ccc2)C(=O)Nc3c(cccc3)C(=O)N)cc1	407	fCSFP4	weighted-fingerprint-similarity	0.936	0.524	m_11bcb____124078____14930424	N/A	S1c2c(cc([N+]([O-])=O)cc2)C=C1C(=O)Nc3c(cccc3)C(=O)N	[*;r]C(=O)[N;H]c1[c;H][c;H][c;H][c;H]c1C(=O)[N;H2]_20	2	false	REALSpace_70bn_2024-09	m_11bcb	124078	14930424
Fc1cc2c(c(ccc2)C(=O)Nc3c(cccc3)C(=O)N)cc1	408	fCSFP4	weighted-fingerprint-similarity	0.936	0.524	m_11bcb____124078____14651582	N/A	S1c2c(cc([N+]([O-])=O)cc2)C=C1C(=O)Nc3c(cccc3)C(=O)N	[*;r]C(=O)[N;H]c1[c;H][c;H][c;H][c;H]c1C(=O)[N;H2]_20	2	false	REALSpace_70bn_2024-09	m_11bcb	124078	14651582
O=C(Nc1c(cccc1)C(=O)N)c2c3c(cc(cc3)C)ccc2	409	fCSFP4	weighted-fingerprint-similarity	0.936	0.524	m_11bcb____124078____28252144	N/A	S1c2c(cc([N+]([O-])=O)cc2)C=C1C(=O)Nc3c(cccc3)C(=O)N	[*;r]C(=O)[N;H]c1[c;H][c;H][c;H][c;H]c1C(=O)[N;H2]_20	2	false	REALSpace_70bn_2024-09	m_11bcb	124078	28252144
O=C(Nc1c(cccc1)C(=O)N)c2cc3N(C=Cc3cc2)C	410	fCSFP4	weighted-fingerprint-similarity	0.936	0.524	m_11bcb____124078____12523116	N/A	S1c2c(cc([N+]([O-])=O)cc2)C=C1C(=O)Nc3c(cccc3)C(=O)N	[*;r]C(=O)[N;H]c1[c;H][c;H][c;H][c;H]c1C(=O)[N;H2]_20	2	false	REALSpace_70bn_2024-09	m_11bcb	124078	12523116
S(c1c(cc([N+]([O-])=O)cc1)C(=O)Nc2c(cccc2)C(=O)N)CC	411	fCSFP4	weighted-fingerprint-similarity	0.936	0.524	m_11bcb____124078____7945040	N/A	S1c2c(cc([N+]([O-])=O)cc2)C=C1C(=O)Nc3c(cccc3)C(=O)N	[*;r]C(=O)[N;H]c1[c;H][c;H][c;H][c;H]c1C(=O)[N;H2]_20	2	false	REALSpace_70bn_2024-09	m_11bcb	124078	7945040
S1c2c(cc(C#N)cc2)C=C1C(=O)NCC(=O)Nc3c(cccc3)C(=O)N	412	fCSFP4	weighted-fingerprint-similarity	0.936	0.677	m_11bbb____22169958____27707050	N/A	S1c2c(cc([N+]([O-])=O)cc2)C=C1C(=O)Nc3c(cccc3)C(=O)N	[*;r]C(=O)[N;H]c1[c;H][c;H][c;H][c;H]c1C(=O)[N;H2]_20	2	false	REALSpace_70bn_2024-09	m_11bbb	22169958	27707050
S(=O)(=O)(c1cc([N+]([O-])=O)cc(c1)C(=O)Nc2c(cccc2)C(=O)N)C	413	fCSFP4	weighted-fingerprint-similarity	0.936	0.516	m_11bcb____124078____1742466	N/A	S1c2c(cc([N+]([O-])=O)cc2)C=C1C(=O)Nc3c(cccc3)C(=O)N	[*;r]C(=O)[N;H]c1[c;H][c;H][c;H][c;H]c1C(=O)[N;H2]_20	2	false	REALSpace_70bn_2024-09	m_11bcb	124078	1742466
[O-][N+](=O)c1cc(nc(c1)C)C(=O)Nc2c(cccc2)C(=O)N	414	fCSFP4	weighted-fingerprint-similarity	0.936	0.516	m_11bcb____124078____11975846	N/A	S1c2c(cc([N+]([O-])=O)cc2)C=C1C(=O)Nc3c(cccc3)C(=O)N	[*;r]C(=O)[N;H]c1[c;H][c;H][c;H][c;H]c1C(=O)[N;H2]_20	2	false	REALSpace_70bn_2024-09	m_11bcb	124078	11975846
Fc1c(cc2c(c1)ccnc2)C(=O)Nc3c(cccc3)C(=O)N	415	fCSFP4	weighted-fingerprint-similarity	0.936	0.512	m_11bcb____124078____16526240	N/A	S1c2c(cc([N+]([O-])=O)cc2)C=C1C(=O)Nc3c(cccc3)C(=O)N	[*;r]C(=O)[N;H]c1[c;H][c;H][c;H][c;H]c1C(=O)[N;H2]_20	2	false	REALSpace_70bn_2024-09	m_11bcb	124078	16526240
Fc1c(cc2c(cncc2)c1)C(=O)Nc3c(cccc3)C(=O)N	416	fCSFP4	weighted-fingerprint-similarity	0.936	0.512	m_11bcb____124078____16717560	N/A	S1c2c(cc([N+]([O-])=O)cc2)C=C1C(=O)Nc3c(cccc3)C(=O)N	[*;r]C(=O)[N;H]c1[c;H][c;H][c;H][c;H]c1C(=O)[N;H2]_20	2	false	REALSpace_70bn_2024-09	m_11bcb	124078	16717560
O=C(N)c1c(NC(=O)C=2Oc3c(cccc3)C2)cccc1	417	fCSFP4	weighted-fingerprint-similarity	0.936	0.512	m_11bcb____124078____54257	N/A	S1c2c(cc([N+]([O-])=O)cc2)C=C1C(=O)Nc3c(cccc3)C(=O)N	[*;r]C(=O)[N;H]c1[c;H][c;H][c;H][c;H]c1C(=O)[N;H2]_20	2	false	REALSpace_70bn_2024-09	m_11bcb	124078	54257
O=C(Nc1c(cccc1)C(=O)N)C=2Nc3c(cccc3)C2	418	fCSFP4	weighted-fingerprint-similarity	0.936	0.512	m_11bcb____124078____55406	N/A	S1c2c(cc([N+]([O-])=O)cc2)C=C1C(=O)Nc3c(cccc3)C(=O)N	[*;r]C(=O)[N;H]c1[c;H][c;H][c;H][c;H]c1C(=O)[N;H2]_20	2	false	REALSpace_70bn_2024-09	m_11bcb	124078	55406
S1C(C(=O)Nc2c(cccc2)C(=O)N)=CC=C1CO	419	fCSFP4	weighted-fingerprint-similarity	0.935	0.491	m_22bdd____138522____20819714	N/A	S1c2c(cc([N+]([O-])=O)cc2)C=C1C(=O)Nc3c(cccc3)C(=O)N	[*;r]C(=O)[N;H]c1[c;H][c;H][c;H][c;H]c1C(=O)[N;H2]_20	2	false	REALSpace_70bn_2024-09	m_22bdd	138522	20819714
S1c2c(cc(cc2)C(=O)Nc3c(cccc3)C(=O)N)C(C=O)=C1	420	fCSFP4	weighted-fingerprint-similarity	0.935	0.538	m_22bdd____138522____21288224	N/A	S1c2c(cc([N+]([O-])=O)cc2)C=C1C(=O)Nc3c(cccc3)C(=O)N	[*;r]C(=O)[N;H]c1[c;H][c;H][c;H][c;H]c1C(=O)[N;H2]_20	2	false	REALSpace_70bn_2024-09	m_22bdd	138522	21288224
O=C(Nc1c(cccc1)C(=O)N)c2ccc(c3ccc(O)cc3)cc2	421	fCSFP4	weighted-fingerprint-similarity	0.935	0.468	m_22cdj____138522____59696	N/A	S1c2c(cc([N+]([O-])=O)cc2)C=C1C(=O)Nc3c(cccc3)C(=O)N	[*;r]C(=O)[N;H]c1[c;H][c;H][c;H][c;H]c1C(=O)[N;H2]_20	2	false	REALSpace_70bn_2024-09	m_22cdj	138522	59696
Brc1cc2NC(C(=O)Nc3c(cccc3)C(=O)N)=Cc2cc1	422	fCSFP4	weighted-fingerprint-similarity	0.935	0.524	m_11bcb____124078____25923102	N/A	S1c2c(cc([N+]([O-])=O)cc2)C=C1C(=O)Nc3c(cccc3)C(=O)N	[*;r]C(=O)[N;H]c1[c;H][c;H][c;H][c;H]c1C(=O)[N;H2]_20	2	false	REALSpace_70bn_2024-09	m_11bcb	124078	25923102
Brc1cc2OC(C(=O)Nc3c(cccc3)C(=O)N)=Cc2cc1	423	fCSFP4	weighted-fingerprint-similarity	0.935	0.524	m_11bcb____124078____15353388	N/A	S1c2c(cc([N+]([O-])=O)cc2)C=C1C(=O)Nc3c(cccc3)C(=O)N	[*;r]C(=O)[N;H]c1[c;H][c;H][c;H][c;H]c1C(=O)[N;H2]_20	2	false	REALSpace_70bn_2024-09	m_11bcb	124078	15353388
Clc1cc2NC(C(=O)Nc3c(cccc3)C(=O)N)=Cc2cc1	424	fCSFP4	weighted-fingerprint-similarity	0.935	0.524	m_11bcb____124078____25923030	N/A	S1c2c(cc([N+]([O-])=O)cc2)C=C1C(=O)Nc3c(cccc3)C(=O)N	[*;r]C(=O)[N;H]c1[c;H][c;H][c;H][c;H]c1C(=O)[N;H2]_20	2	false	REALSpace_70bn_2024-09	m_11bcb	124078	25923030
Clc1cc2OC(C(=O)Nc3c(cccc3)C(=O)N)=Cc2cc1	425	fCSFP4	weighted-fingerprint-similarity	0.935	0.524	m_11bcb____124078____16915852	N/A	S1c2c(cc([N+]([O-])=O)cc2)C=C1C(=O)Nc3c(cccc3)C(=O)N	[*;r]C(=O)[N;H]c1[c;H][c;H][c;H][c;H]c1C(=O)[N;H2]_20	2	false	REALSpace_70bn_2024-09	m_11bcb	124078	16915852
Fc1cc2NC(C(=O)Nc3c(cccc3)C(=O)N)=Cc2cc1	426	fCSFP4	weighted-fingerprint-similarity	0.935	0.524	m_11bcb____124078____25923114	N/A	S1c2c(cc([N+]([O-])=O)cc2)C=C1C(=O)Nc3c(cccc3)C(=O)N	[*;r]C(=O)[N;H]c1[c;H][c;H][c;H][c;H]c1C(=O)[N;H2]_20	2	false	REALSpace_70bn_2024-09	m_11bcb	124078	25923114
Fc1cc2OC(C(=O)Nc3c(cccc3)C(=O)N)=Cc2cc1	427	fCSFP4	weighted-fingerprint-similarity	0.935	0.524	m_11bcb____124078____18328662	N/A	S1c2c(cc([N+]([O-])=O)cc2)C=C1C(=O)Nc3c(cccc3)C(=O)N	[*;r]C(=O)[N;H]c1[c;H][c;H][c;H][c;H]c1C(=O)[N;H2]_20	2	false	REALSpace_70bn_2024-09	m_11bcb	124078	18328662
Ic1cc2NC(C(=O)Nc3c(cccc3)C(=O)N)=Cc2cc1	428	fCSFP4	weighted-fingerprint-similarity	0.935	0.524	m_11bcb____124078____25923046	N/A	S1c2c(cc([N+]([O-])=O)cc2)C=C1C(=O)Nc3c(cccc3)C(=O)N	[*;r]C(=O)[N;H]c1[c;H][c;H][c;H][c;H]c1C(=O)[N;H2]_20	2	false	REALSpace_70bn_2024-09	m_11bcb	124078	25923046
O=C(N)c1c(NC(=O)C=2Oc3c(ccc(c3)C)C2)cccc1	429	fCSFP4	weighted-fingerprint-similarity	0.935	0.524	m_11bcb____124078____26278368	N/A	S1c2c(cc([N+]([O-])=O)cc2)C=C1C(=O)Nc3c(cccc3)C(=O)N	[*;r]C(=O)[N;H]c1[c;H][c;H][c;H][c;H]c1C(=O)[N;H2]_20	2	false	REALSpace_70bn_2024-09	m_11bcb	124078	26278368
O=C(Nc1c(cccc1)C(=O)N)C=2Nc3c(ccc(c3)C)C2	430	fCSFP4	weighted-fingerprint-similarity	0.935	0.524	m_11bcb____124078____25923094	N/A	S1c2c(cc([N+]([O-])=O)cc2)C=C1C(=O)Nc3c(cccc3)C(=O)N	[*;r]C(=O)[N;H]c1[c;H][c;H][c;H][c;H]c1C(=O)[N;H2]_20	2	false	REALSpace_70bn_2024-09	m_11bcb	124078	25923094
O=C(Nc1c(cccc1)C(=O)N)C=2Nc3c(ccc(c4ccccc4)c3)C2	431	fCSFP4	weighted-fingerprint-similarity	0.935	0.524	m_11bcb____124078____238275	N/A	S1c2c(cc([N+]([O-])=O)cc2)C=C1C(=O)Nc3c(cccc3)C(=O)N	[*;r]C(=O)[N;H]c1[c;H][c;H][c;H][c;H]c1C(=O)[N;H2]_20	2	false	REALSpace_70bn_2024-09	m_11bcb	124078	238275
O=C(Nc1c(cccc1)C(=O)N)c2cc3NC(c4ccccc4)=Cc3cc2	432	fCSFP4	weighted-fingerprint-similarity	0.935	0.524	m_11ccb____124078____14047468	N/A	S1c2c(cc([N+]([O-])=O)cc2)C=C1C(=O)Nc3c(cccc3)C(=O)N	[*;r]C(=O)[N;H]c1[c;H][c;H][c;H][c;H]c1C(=O)[N;H2]_20	2	false	REALSpace_70bn_2024-09	m_11ccb	124078	14047468
O=C(Nc1c(cccc1)C(=O)N)c2cc3c(NC(=O)C=C3)cc2	433	fCSFP4	weighted-fingerprint-similarity	0.935	0.524	m_22bdl____138522____24596294	N/A	S1c2c(cc([N+]([O-])=O)cc2)C=C1C(=O)Nc3c(cccc3)C(=O)N	[*;r]C(=O)[N;H]c1[c;H][c;H][c;H][c;H]c1C(=O)[N;H2]_20	2	false	REALSpace_70bn_2024-09	m_22bdl	138522	24596294
O=C(Nc1c(cccc1)C(=O)N)c2cc3c(OC(=C3)C[NH3+])cc2	434	fCSFP4	weighted-fingerprint-similarity	0.935	0.524	m_240690bck____7350998____26098190	N/A	S1c2c(cc([N+]([O-])=O)cc2)C=C1C(=O)Nc3c(cccc3)C(=O)N	[*;r]C(=O)[N;H]c1[c;H][c;H][c;H][c;H]c1C(=O)[N;H2]_20	2	false	REALSpace_70bn_2024-09	m_240690bck	7350998	26098190
Fc1c(NC(=O)c2ccc(cc2)C(=O)Nc3c(cccc3)C(=O)N)cccc1	435	fCSFP4	weighted-fingerprint-similarity	0.935	0.464	m_11bcb____124078____26277626	N/A	S1c2c(cc([N+]([O-])=O)cc2)C=C1C(=O)Nc3c(cccc3)C(=O)N	[*;r]C(=O)[N;H]c1[c;H][c;H][c;H][c;H]c1C(=O)[N;H2]_20	2	false	REALSpace_70bn_2024-09	m_11bcb	124078	26277626
O=C(Nc1c(cccc1)C(=O)N)c2ccc(cc2)C=O	436	fCSFP4	weighted-fingerprint-similarity	0.935	0.464	m_22bdl____138522____2989382	N/A	S1c2c(cc([N+]([O-])=O)cc2)C=C1C(=O)Nc3c(cccc3)C(=O)N	[*;r]C(=O)[N;H]c1[c;H][c;H][c;H][c;H]c1C(=O)[N;H2]_20	2	false	REALSpace_70bn_2024-09	m_22bdl	138522	2989382
O=C(Nc1c(cccc1)C(=O)N)c2c(O)c3c(ccc(O)c3)cc2	437	fCSFP4	weighted-fingerprint-similarity	0.935	0.520	m_22bdl____138522____12206142	N/A	S1c2c(cc([N+]([O-])=O)cc2)C=C1C(=O)Nc3c(cccc3)C(=O)N	[*;r]C(=O)[N;H]c1[c;H][c;H][c;H][c;H]c1C(=O)[N;H2]_20	2	false	REALSpace_70bn_2024-09	m_22bdl	138522	12206142
O=C(Nc1c(cccc1)C(=O)N)c2cc3c(cccc3cc2)C[NH3+]	438	fCSFP4	weighted-fingerprint-similarity	0.935	0.520	m_240690bck____7350998____15080854	N/A	S1c2c(cc([N+]([O-])=O)cc2)C=C1C(=O)Nc3c(cccc3)C(=O)N	[*;r]C(=O)[N;H]c1[c;H][c;H][c;H][c;H]c1C(=O)[N;H2]_20	2	false	REALSpace_70bn_2024-09	m_240690bck	7350998	15080854
O=C(Nc1c(cccc1)C(=O)N)c2nc3c(cc(N)cc3)cc2	439	fCSFP4	weighted-fingerprint-similarity	0.935	0.520	m_240690bck____7350998____22877548	N/A	S1c2c(cc([N+]([O-])=O)cc2)C=C1C(=O)Nc3c(cccc3)C(=O)N	[*;r]C(=O)[N;H]c1[c;H][c;H][c;H][c;H]c1C(=O)[N;H2]_20	2	false	REALSpace_70bn_2024-09	m_240690bck	7350998	22877548
Brc1c2c(cc(c1)C(=O)Nc3c(cccc3)C(=O)N)cccc2	440	fCSFP4	weighted-fingerprint-similarity	0.935	0.516	m_11bcb____124078____10476196	N/A	S1c2c(cc([N+]([O-])=O)cc2)C=C1C(=O)Nc3c(cccc3)C(=O)N	[*;r]C(=O)[N;H]c1[c;H][c;H][c;H][c;H]c1C(=O)[N;H2]_20	2	false	REALSpace_70bn_2024-09	m_11bcb	124078	10476196
Brc1cc2c(cccc2cc1)C(=O)Nc3c(cccc3)C(=O)N	441	fCSFP4	weighted-fingerprint-similarity	0.935	0.516	m_11bcb____124078____22009746	N/A	S1c2c(cc([N+]([O-])=O)cc2)C=C1C(=O)Nc3c(cccc3)C(=O)N	[*;r]C(=O)[N;H]c1[c;H][c;H][c;H][c;H]c1C(=O)[N;H2]_20	2	false	REALSpace_70bn_2024-09	m_11bcb	124078	22009746
Fc1cc2c(cccc2cc1)C(=O)Nc3c(cccc3)C(=O)N	442	fCSFP4	weighted-fingerprint-similarity	0.935	0.516	m_11bcb____124078____28252156	N/A	S1c2c(cc([N+]([O-])=O)cc2)C=C1C(=O)Nc3c(cccc3)C(=O)N	[*;r]C(=O)[N;H]c1[c;H][c;H][c;H][c;H]c1C(=O)[N;H2]_20	2	false	REALSpace_70bn_2024-09	m_11bcb	124078	28252156
O=C(Nc1c(cccc1)C(=O)N)c2c3c(ccc(c3)C)ccc2	443	fCSFP4	weighted-fingerprint-similarity	0.935	0.516	m_11bcb____124078____25961744	N/A	S1c2c(cc([N+]([O-])=O)cc2)C=C1C(=O)Nc3c(cccc3)C(=O)N	[*;r]C(=O)[N;H]c1[c;H][c;H][c;H][c;H]c1C(=O)[N;H2]_20	2	false	REALSpace_70bn_2024-09	m_11bcb	124078	25961744
O=C(Nc1c(cccc1)C(=O)N)c2cc3N=C(Nc3cc2)CO	444	fCSFP4	weighted-fingerprint-similarity	0.935	0.516	m_22bdl____138522____14545812	N/A	S1c2c(cc([N+]([O-])=O)cc2)C=C1C(=O)Nc3c(cccc3)C(=O)N	[*;r]C(=O)[N;H]c1[c;H][c;H][c;H][c;H]c1C(=O)[N;H2]_20	2	false	REALSpace_70bn_2024-09	m_22bdl	138522	14545812
O=C(Nc1c(cccc1)C(=O)N)c2cnc3c(c2)ccnc3	445	fCSFP4	weighted-fingerprint-similarity	0.935	0.516	m_11bcb____124078____9736184	N/A	S1c2c(cc([N+]([O-])=O)cc2)C=C1C(=O)Nc3c(cccc3)C(=O)N	[*;r]C(=O)[N;H]c1[c;H][c;H][c;H][c;H]c1C(=O)[N;H2]_20	2	false	REALSpace_70bn_2024-09	m_11bcb	124078	9736184
O=C(Nc1c(cccc1)C(=O)N)c2cnc3c(cncc3)c2	446	fCSFP4	weighted-fingerprint-similarity	0.935	0.516	m_11bcb____124078____17596168	N/A	S1c2c(cc([N+]([O-])=O)cc2)C=C1C(=O)Nc3c(cccc3)C(=O)N	[*;r]C(=O)[N;H]c1[c;H][c;H][c;H][c;H]c1C(=O)[N;H2]_20	2	false	REALSpace_70bn_2024-09	m_11bcb	124078	17596168
S(c1c([N+]([O-])=O)ccc(c1)C(=O)Nc2c(cccc2)C(=O)N)C	447	fCSFP4	weighted-fingerprint-similarity	0.935	0.516	m_11bcb____124078____15158838	N/A	S1c2c(cc([N+]([O-])=O)cc2)C=C1C(=O)Nc3c(cccc3)C(=O)N	[*;r]C(=O)[N;H]c1[c;H][c;H][c;H][c;H]c1C(=O)[N;H2]_20	2	false	REALSpace_70bn_2024-09	m_11bcb	124078	15158838
S1N=C(C(=O)Nc2c(cccc2)C(=O)N)C=C1[N+]([O-])=O	448	fCSFP4	weighted-fingerprint-similarity	0.935	0.516	m_11bcb____124078____22385456	N/A	S1c2c(cc([N+]([O-])=O)cc2)C=C1C(=O)Nc3c(cccc3)C(=O)N	[*;r]C(=O)[N;H]c1[c;H][c;H][c;H][c;H]c1C(=O)[N;H2]_20	2	false	REALSpace_70bn_2024-09	m_11bcb	124078	22385456
[O-][N+](=O)c1c(C#N)cc(cc1)C(=O)Nc2c(cccc2)C(=O)N	449	fCSFP4	weighted-fingerprint-similarity	0.935	0.516	m_11bcb____124078____18357496	N/A	S1c2c(cc([N+]([O-])=O)cc2)C=C1C(=O)Nc3c(cccc3)C(=O)N	[*;r]C(=O)[N;H]c1[c;H][c;H][c;H][c;H]c1C(=O)[N;H2]_20	2	false	REALSpace_70bn_2024-09	m_11bcb	124078	18357496
[O-][N+](=O)c1c(OC)cc(cc1)C(=O)Nc2c(cccc2)C(=O)N	450	fCSFP4	weighted-fingerprint-similarity	0.935	0.516	m_11bcb____124078____2560578	N/A	S1c2c(cc([N+]([O-])=O)cc2)C=C1C(=O)Nc3c(cccc3)C(=O)N	[*;r]C(=O)[N;H]c1[c;H][c;H][c;H][c;H]c1C(=O)[N;H2]_20	2	false	REALSpace_70bn_2024-09	m_11bcb	124078	2560578
[O-][N+](=O)c1c(cc(cc1)C(=O)Nc2c(cccc2)C(=O)N)C(=O)OC	451	fCSFP4	weighted-fingerprint-similarity	0.935	0.516	m_11bcb____124078____27839466	N/A	S1c2c(cc([N+]([O-])=O)cc2)C=C1C(=O)Nc3c(cccc3)C(=O)N	[*;r]C(=O)[N;H]c1[c;H][c;H][c;H][c;H]c1C(=O)[N;H2]_20	2	false	REALSpace_70bn_2024-09	m_11bcb	124078	27839466
Brc1c(F)c(cc([N+]([O-])=O)c1)C(=O)Nc2c(cccc2)C(=O)N	452	fCSFP4	weighted-fingerprint-similarity	0.935	0.512	m_11bcb____124078____9316142	N/A	S1c2c(cc([N+]([O-])=O)cc2)C=C1C(=O)Nc3c(cccc3)C(=O)N	[*;r]C(=O)[N;H]c1[c;H][c;H][c;H][c;H]c1C(=O)[N;H2]_20	2	false	REALSpace_70bn_2024-09	m_11bcb	124078	9316142
Brc1c(c(cc([N+]([O-])=O)c1)C(=O)Nc2c(cccc2)C(=O)N)C	453	fCSFP4	weighted-fingerprint-similarity	0.935	0.512	m_11bcb____124078____9964328	N/A	S1c2c(cc([N+]([O-])=O)cc2)C=C1C(=O)Nc3c(cccc3)C(=O)N	[*;r]C(=O)[N;H]c1[c;H][c;H][c;H][c;H]c1C(=O)[N;H2]_20	2	false	REALSpace_70bn_2024-09	m_11bcb	124078	9964328
Clc1c(cc([N+]([O-])=O)cc1C)C(=O)Nc2c(cccc2)C(=O)N	454	fCSFP4	weighted-fingerprint-similarity	0.935	0.512	m_11bcb____124078____20049890	N/A	S1c2c(cc([N+]([O-])=O)cc2)C=C1C(=O)Nc3c(cccc3)C(=O)N	[*;r]C(=O)[N;H]c1[c;H][c;H][c;H][c;H]c1C(=O)[N;H2]_20	2	false	REALSpace_70bn_2024-09	m_11bcb	124078	20049890
Fc1c(cc([N+]([O-])=O)cc1C)C(=O)Nc2c(cccc2)C(=O)N	455	fCSFP4	weighted-fingerprint-similarity	0.935	0.512	m_11bcb____124078____9276314	N/A	S1c2c(cc([N+]([O-])=O)cc2)C=C1C(=O)Nc3c(cccc3)C(=O)N	[*;r]C(=O)[N;H]c1[c;H][c;H][c;H][c;H]c1C(=O)[N;H2]_20	2	false	REALSpace_70bn_2024-09	m_11bcb	124078	9276314
Ic1c(c(cc([N+]([O-])=O)c1)C(=O)Nc2c(cccc2)C(=O)N)C	456	fCSFP4	weighted-fingerprint-similarity	0.935	0.512	m_11bcb____124078____9868924	N/A	S1c2c(cc([N+]([O-])=O)cc2)C=C1C(=O)Nc3c(cccc3)C(=O)N	[*;r]C(=O)[N;H]c1[c;H][c;H][c;H][c;H]c1C(=O)[N;H2]_20	2	false	REALSpace_70bn_2024-09	m_11bcb	124078	9868924
Brc1cnc2ncc(cc2c1)C(=O)Nc3c(cccc3)C(=O)N	457	fCSFP4	weighted-fingerprint-similarity	0.935	0.504	m_11bcb____124078____9105016	N/A	S1c2c(cc([N+]([O-])=O)cc2)C=C1C(=O)Nc3c(cccc3)C(=O)N	[*;r]C(=O)[N;H]c1[c;H][c;H][c;H][c;H]c1C(=O)[N;H2]_20	2	false	REALSpace_70bn_2024-09	m_11bcb	124078	9105016
O=C(Nc1c(cccc1)C(=O)N)c2cnc3c(NC=C3)c2	458	fCSFP4	weighted-fingerprint-similarity	0.935	0.504	m_22bdl____138522____12890530	N/A	S1c2c(cc([N+]([O-])=O)cc2)C=C1C(=O)Nc3c(cccc3)C(=O)N	[*;r]C(=O)[N;H]c1[c;H][c;H][c;H][c;H]c1C(=O)[N;H2]_20	2	false	REALSpace_70bn_2024-09	m_22bdl	138522	12890530
[O-][N+](=O)C=1NN=C(C(=O)Nc2c(cccc2)C(=O)N)C1	459	fCSFP4	weighted-fingerprint-similarity	0.935	0.504	m_22bdl____138522____9984150	N/A	S1c2c(cc([N+]([O-])=O)cc2)C=C1C(=O)Nc3c(cccc3)C(=O)N	[*;r]C(=O)[N;H]c1[c;H][c;H][c;H][c;H]c1C(=O)[N;H2]_20	2	false	REALSpace_70bn_2024-09	m_22bdl	138522	9984150
Brc1c2OC(C(=O)Nc3c(cccc3)C(=O)N)=Cc2cc([N+]([O-])=O)c1	460	fCSFP4	weighted-fingerprint-similarity	0.935	0.551	m_11bcb____124078____21210350	N/A	S1c2c(cc([N+]([O-])=O)cc2)C=C1C(=O)Nc3c(cccc3)C(=O)N	[*;r]C(=O)[N;H]c1[c;H][c;H][c;H][c;H]c1C(=O)[N;H2]_20	2	false	REALSpace_70bn_2024-09	m_11bcb	124078	21210350
ClC=1c2c(SC1C(=O)Nc3c(cccc3)C(=O)N)cc(cc2)CC	461	fCSFP4	weighted-fingerprint-similarity	0.935	0.551	m_11bcb____124078____4786152	N/A	S1c2c(cc([N+]([O-])=O)cc2)C=C1C(=O)Nc3c(cccc3)C(=O)N	[*;r]C(=O)[N;H]c1[c;H][c;H][c;H][c;H]c1C(=O)[N;H2]_20	2	false	REALSpace_70bn_2024-09	m_11bcb	124078	4786152
S1C(C(=O)Nc2c(cccc2)C(=O)N)=CC=3SC(=NC13)Nc4c(cccc4)C	462	fCSFP4	weighted-fingerprint-similarity	0.935	0.548	m_11bcb____124078____26276212	N/A	S1c2c(cc([N+]([O-])=O)cc2)C=C1C(=O)Nc3c(cccc3)C(=O)N	[*;r]C(=O)[N;H]c1[c;H][c;H][c;H][c;H]c1C(=O)[N;H2]_20	2	false	REALSpace_70bn_2024-09	m_11bcb	124078	26276212
O=C(N)c1c(NC(=O)C2=CC=3N(C=CC3)C=C2)cccc1	463	fCSFP4	weighted-fingerprint-similarity	0.935	0.496	m_11bcb____124078____26280820	N/A	S1c2c(cc([N+]([O-])=O)cc2)C=C1C(=O)Nc3c(cccc3)C(=O)N	[*;r]C(=O)[N;H]c1[c;H][c;H][c;H][c;H]c1C(=O)[N;H2]_20	2	false	REALSpace_70bn_2024-09	m_11bcb	124078	26280820
O=C(Nc1c(cccc1)C(=O)N)c2c3c(ccc2)cccc3	464	fCSFP4	weighted-fingerprint-similarity	0.934	0.492	m_11bcb____124078____53711	N/A	S1c2c(cc([N+]([O-])=O)cc2)C=C1C(=O)Nc3c(cccc3)C(=O)N	[*;r]C(=O)[N;H]c1[c;H][c;H][c;H][c;H]c1C(=O)[N;H2]_20	2	false	REALSpace_70bn_2024-09	m_11bcb	124078	53711
S1C(C(=O)Nc2c(cccc2)C(=O)N)=CC(C([O-])=O)=C1	465	fCSFP4	weighted-fingerprint-similarity	0.934	0.492	m_188690bcb____21774664____15422736	N/A	S1c2c(cc([N+]([O-])=O)cc2)C=C1C(=O)Nc3c(cccc3)C(=O)N	[*;r]C(=O)[N;H]c1[c;H][c;H][c;H][c;H]c1C(=O)[N;H2]_20	2	false	REALSpace_70bn_2024-09	m_188690bcb	21774664	15422736
S1C(C(=O)Nc2c(cccc2)C(=O)N)=CC(c3ccccc3)=C1	466	fCSFP4	weighted-fingerprint-similarity	0.934	0.492	m_11ccb____124078____109270	N/A	S1c2c(cc([N+]([O-])=O)cc2)C=C1C(=O)Nc3c(cccc3)C(=O)N	[*;r]C(=O)[N;H]c1[c;H][c;H][c;H][c;H]c1C(=O)[N;H2]_20	2	false	REALSpace_70bn_2024-09	m_11ccb	124078	109270
S1c2c(cc(cc2)C)C(C(=O)Nc3c(cccc3)C(=O)N)=C1C	467	fCSFP4	weighted-fingerprint-similarity	0.934	0.541	m_22bdl____138522____24533462	N/A	S1c2c(cc([N+]([O-])=O)cc2)C=C1C(=O)Nc3c(cccc3)C(=O)N	[*;r]C(=O)[N;H]c1[c;H][c;H][c;H][c;H]c1C(=O)[N;H2]_20	2	false	REALSpace_70bn_2024-09	m_22bdl	138522	24533462
S1c2c(c([N+]([O-])=O)ccc2)C=C1C(=O)NCC(=O)Nc3c(cccc3)C(=O)N	468	fCSFP4	weighted-fingerprint-similarity	0.934	0.682	m_11bbb____22169958____26276910	N/A	S1c2c(cc([N+]([O-])=O)cc2)C=C1C(=O)Nc3c(cccc3)C(=O)N	[*;r]C(=O)[N;H]c1[c;H][c;H][c;H][c;H]c1C(=O)[N;H2]_20	2	false	REALSpace_70bn_2024-09	m_11bbb	22169958	26276910
S1C(C(=O)Nc2c(cccc2)C(=O)N)=CC=C1C=O	469	fCSFP4	weighted-fingerprint-similarity	0.934	0.483	m_22bdd____138522____12360516	N/A	S1c2c(cc([N+]([O-])=O)cc2)C=C1C(=O)Nc3c(cccc3)C(=O)N	[*;r]C(=O)[N;H]c1[c;H][c;H][c;H][c;H]c1C(=O)[N;H2]_20	2	false	REALSpace_70bn_2024-09	m_22bdd	138522	12360516
S1C(C(=O)Nc2c(cccc2)C(=O)N)=CC=C1C[NH3+]	470	fCSFP4	weighted-fingerprint-similarity	0.934	0.483	m_240690bck____7350998____13601532	N/A	S1c2c(cc([N+]([O-])=O)cc2)C=C1C(=O)Nc3c(cccc3)C(=O)N	[*;r]C(=O)[N;H]c1[c;H][c;H][c;H][c;H]c1C(=O)[N;H2]_20	2	false	REALSpace_70bn_2024-09	m_240690bck	7350998	13601532
S1c2c(cc(cc2)C(=O)Nc3c(cccc3)C(=O)N)C(C#N)=C1	471	fCSFP4	weighted-fingerprint-similarity	0.934	0.534	m_11ccb____124078____23409668	N/A	S1c2c(cc([N+]([O-])=O)cc2)C=C1C(=O)Nc3c(cccc3)C(=O)N	[*;r]C(=O)[N;H]c1[c;H][c;H][c;H][c;H]c1C(=O)[N;H2]_20	2	false	REALSpace_70bn_2024-09	m_11ccb	124078	23409668
S1c2c(cccc2)C(=C1C(=O)Nc3c(cccc3)C(=O)N)CC	472	fCSFP4	weighted-fingerprint-similarity	0.934	0.534	m_11bcb____124078____13948384	N/A	S1c2c(cc([N+]([O-])=O)cc2)C=C1C(=O)Nc3c(cccc3)C(=O)N	[*;r]C(=O)[N;H]c1[c;H][c;H][c;H][c;H]c1C(=O)[N;H2]_20	2	false	REALSpace_70bn_2024-09	m_11bcb	124078	13948384
Brc1cc2c(SC=C2C(=O)Nc3c(cccc3)C(=O)N)cc1	473	fCSFP4	weighted-fingerprint-similarity	0.934	0.531	m_11bcb____124078____20023720	N/A	S1c2c(cc([N+]([O-])=O)cc2)C=C1C(=O)Nc3c(cccc3)C(=O)N	[*;r]C(=O)[N;H]c1[c;H][c;H][c;H][c;H]c1C(=O)[N;H2]_20	2	false	REALSpace_70bn_2024-09	m_11bcb	124078	20023720
Clc1cc2c(SC=C2C(=O)Nc3c(cccc3)C(=O)N)cc1	474	fCSFP4	weighted-fingerprint-similarity	0.934	0.531	m_11bcb____124078____26252572	N/A	S1c2c(cc([N+]([O-])=O)cc2)C=C1C(=O)Nc3c(cccc3)C(=O)N	[*;r]C(=O)[N;H]c1[c;H][c;H][c;H][c;H]c1C(=O)[N;H2]_20	2	false	REALSpace_70bn_2024-09	m_11bcb	124078	26252572
S1C(C=O)=CC2=C1NC(C(=O)Nc3c(cccc3)C(=O)N)=C2	475	fCSFP4	weighted-fingerprint-similarity	0.934	0.531	m_22bdd____138522____21290800	N/A	S1c2c(cc([N+]([O-])=O)cc2)C=C1C(=O)Nc3c(cccc3)C(=O)N	[*;r]C(=O)[N;H]c1[c;H][c;H][c;H][c;H]c1C(=O)[N;H2]_20	2	false	REALSpace_70bn_2024-09	m_22bdd	138522	21290800
S1c2c(cc(F)cc2)C(C(=O)Nc3c(cccc3)C(=O)N)=C1	476	fCSFP4	weighted-fingerprint-similarity	0.934	0.531	m_11bcb____124078____20023744	N/A	S1c2c(cc([N+]([O-])=O)cc2)C=C1C(=O)Nc3c(cccc3)C(=O)N	[*;r]C(=O)[N;H]c1[c;H][c;H][c;H][c;H]c1C(=O)[N;H2]_20	2	false	REALSpace_70bn_2024-09	m_11bcb	124078	20023744
S1c2c(cc(cc2)C)C(C(=O)Nc3c(cccc3)C(=O)N)=C1	477	fCSFP4	weighted-fingerprint-similarity	0.934	0.531	m_11bcb____124078____19621694	N/A	S1c2c(cc([N+]([O-])=O)cc2)C=C1C(=O)Nc3c(cccc3)C(=O)N	[*;r]C(=O)[N;H]c1[c;H][c;H][c;H][c;H]c1C(=O)[N;H2]_20	2	false	REALSpace_70bn_2024-09	m_11bcb	124078	19621694
O=C(Nc1c(cccc1)C(=O)N)c2ccc(cc2)B(O)O	478	fCSFP4	weighted-fingerprint-similarity	0.934	0.464	m_22bdl____138522____12359970	N/A	S1c2c(cc([N+]([O-])=O)cc2)C=C1C(=O)Nc3c(cccc3)C(=O)N	[*;r]C(=O)[N;H]c1[c;H][c;H][c;H][c;H]c1C(=O)[N;H2]_20	2	false	REALSpace_70bn_2024-09	m_22bdl	138522	12359970
[O-]C(=O)c1ccc(c2ccc(cc2)C(=O)Nc3c(cccc3)C(=O)N)cc1	479	fCSFP4	weighted-fingerprint-similarity	0.934	0.464	m_188690ccb____21774664____21599982	N/A	S1c2c(cc([N+]([O-])=O)cc2)C=C1C(=O)Nc3c(cccc3)C(=O)N	[*;r]C(=O)[N;H]c1[c;H][c;H][c;H][c;H]c1C(=O)[N;H2]_20	2	false	REALSpace_70bn_2024-09	m_188690ccb	21774664	21599982
Clc1nccc2c1ccc(c2)C(=O)Nc3c(cccc3)C(=O)N	480	fCSFP4	weighted-fingerprint-similarity	0.934	0.520	m_11bcb____124078____20643204	N/A	S1c2c(cc([N+]([O-])=O)cc2)C=C1C(=O)Nc3c(cccc3)C(=O)N	[*;r]C(=O)[N;H]c1[c;H][c;H][c;H][c;H]c1C(=O)[N;H2]_20	2	false	REALSpace_70bn_2024-09	m_11bcb	124078	20643204
O=C(N)c1c(NC(=O)C2=CC=3C(=NN(C3)C)C=C2)cccc1	481	fCSFP4	weighted-fingerprint-similarity	0.934	0.520	m_11bcb____124078____22025504	N/A	S1c2c(cc([N+]([O-])=O)cc2)C=C1C(=O)Nc3c(cccc3)C(=O)N	[*;r]C(=O)[N;H]c1[c;H][c;H][c;H][c;H]c1C(=O)[N;H2]_20	2	false	REALSpace_70bn_2024-09	m_11bcb	124078	22025504
O=C(Nc1c(cccc1)C(=O)N)c2cc3OC(=Cc3cc2)C[NH3+]	482	fCSFP4	weighted-fingerprint-similarity	0.934	0.520	m_240690bck____7350998____21394564	N/A	S1c2c(cc([N+]([O-])=O)cc2)C=C1C(=O)Nc3c(cccc3)C(=O)N	[*;r]C(=O)[N;H]c1[c;H][c;H][c;H][c;H]c1C(=O)[N;H2]_20	2	false	REALSpace_70bn_2024-09	m_240690bck	7350998	21394564
O=C(Nc1c(cccc1)C(=O)N)c2cc3c(cc2)C(=O)NC=C3	483	fCSFP4	weighted-fingerprint-similarity	0.934	0.520	m_22bdl____138522____22000710	N/A	S1c2c(cc([N+]([O-])=O)cc2)C=C1C(=O)Nc3c(cccc3)C(=O)N	[*;r]C(=O)[N;H]c1[c;H][c;H][c;H][c;H]c1C(=O)[N;H2]_20	2	false	REALSpace_70bn_2024-09	m_22bdl	138522	22000710
O=C(Nc1c(cccc1)C(=O)N)c2cnc3c(c2)ccc(OC)c3	484	fCSFP4	weighted-fingerprint-similarity	0.934	0.520	m_11bcb____124078____13164506	N/A	S1c2c(cc([N+]([O-])=O)cc2)C=C1C(=O)Nc3c(cccc3)C(=O)N	[*;r]C(=O)[N;H]c1[c;H][c;H][c;H][c;H]c1C(=O)[N;H2]_20	2	false	REALSpace_70bn_2024-09	m_11bcb	124078	13164506
O=C(Nc1c(cccc1)C(=O)N)c2ncc3c(c2)ccc(OC)c3	485	fCSFP4	weighted-fingerprint-similarity	0.934	0.520	m_11bcb____124078____17511682	N/A	S1c2c(cc([N+]([O-])=O)cc2)C=C1C(=O)Nc3c(cccc3)C(=O)N	[*;r]C(=O)[N;H]c1[c;H][c;H][c;H][c;H]c1C(=O)[N;H2]_20	2	false	REALSpace_70bn_2024-09	m_11bcb	124078	17511682
O=C(Nc1c(cccc1)C(=O)N)c2ncc3c(cc(OC)cc3)c2	486	fCSFP4	weighted-fingerprint-similarity	0.934	0.520	m_11bcb____124078____17755724	N/A	S1c2c(cc([N+]([O-])=O)cc2)C=C1C(=O)Nc3c(cccc3)C(=O)N	[*;r]C(=O)[N;H]c1[c;H][c;H][c;H][c;H]c1C(=O)[N;H2]_20	2	false	REALSpace_70bn_2024-09	m_11bcb	124078	17755724
Clc1cc(Cl)cc(c1)C(=O)Nc2ccc(cc2)C(=O)Nc3c(cccc3)C(=O)N	487	fCSFP4	weighted-fingerprint-similarity	0.934	0.459	m_11bcb____124078____626670	N/A	S1c2c(cc([N+]([O-])=O)cc2)C=C1C(=O)Nc3c(cccc3)C(=O)N	[*;r]C(=O)[N;H]c1[c;H][c;H][c;H][c;H]c1C(=O)[N;H2]_20	2	false	REALSpace_70bn_2024-09	m_11bcb	124078	626670
Brc1cc2c(nc(cc2)C(=O)Nc3c(cccc3)C(=O)N)cc1	488	fCSFP4	weighted-fingerprint-similarity	0.934	0.516	m_11bcb____124078____19628564	N/A	S1c2c(cc([N+]([O-])=O)cc2)C=C1C(=O)Nc3c(cccc3)C(=O)N	[*;r]C(=O)[N;H]c1[c;H][c;H][c;H][c;H]c1C(=O)[N;H2]_20	2	false	REALSpace_70bn_2024-09	m_11bcb	124078	19628564
Clc1cc2c(nc(cc2)C(=O)Nc3c(cccc3)C(=O)N)cc1	489	fCSFP4	weighted-fingerprint-similarity	0.934	0.516	m_11ccb____124078____19628456	N/A	S1c2c(cc([N+]([O-])=O)cc2)C=C1C(=O)Nc3c(cccc3)C(=O)N	[*;r]C(=O)[N;H]c1[c;H][c;H][c;H][c;H]c1C(=O)[N;H2]_20	2	false	REALSpace_70bn_2024-09	m_11ccb	124078	19628456
Fc1cc2c(nc(cc2)C(=O)Nc3c(cccc3)C(=O)N)cc1	490	fCSFP4	weighted-fingerprint-similarity	0.934	0.516	m_11bcb____124078____17782032	N/A	S1c2c(cc([N+]([O-])=O)cc2)C=C1C(=O)Nc3c(cccc3)C(=O)N	[*;r]C(=O)[N;H]c1[c;H][c;H][c;H][c;H]c1C(=O)[N;H2]_20	2	false	REALSpace_70bn_2024-09	m_11bcb	124078	17782032
Ic1cc2c(nc(cc2)C(=O)Nc3c(cccc3)C(=O)N)cc1	491	fCSFP4	weighted-fingerprint-similarity	0.934	0.516	m_11bcb____124078____9632710	N/A	S1c2c(cc([N+]([O-])=O)cc2)C=C1C(=O)Nc3c(cccc3)C(=O)N	[*;r]C(=O)[N;H]c1[c;H][c;H][c;H][c;H]c1C(=O)[N;H2]_20	2	false	REALSpace_70bn_2024-09	m_11bcb	124078	9632710
O=C(Nc1c(cccc1)C(=O)N)c2cc3NC(=O)C=Cc3cc2	492	fCSFP4	weighted-fingerprint-similarity	0.934	0.516	m_22bdl____138522____24529768	N/A	S1c2c(cc([N+]([O-])=O)cc2)C=C1C(=O)Nc3c(cccc3)C(=O)N	[*;r]C(=O)[N;H]c1[c;H][c;H][c;H][c;H]c1C(=O)[N;H2]_20	2	false	REALSpace_70bn_2024-09	m_22bdl	138522	24529768
O=C(Nc1c(cccc1)C(=O)N)c2cc3c(OC)cccc3cc2	493	fCSFP4	weighted-fingerprint-similarity	0.934	0.516	m_11bcb____124078____27041946	N/A	S1c2c(cc([N+]([O-])=O)cc2)C=C1C(=O)Nc3c(cccc3)C(=O)N	[*;r]C(=O)[N;H]c1[c;H][c;H][c;H][c;H]c1C(=O)[N;H2]_20	2	false	REALSpace_70bn_2024-09	m_11bcb	124078	27041946
O=C(Nc1c(cccc1)C(=O)N)c2nc3c(cc(cc3)C)cc2	494	fCSFP4	weighted-fingerprint-similarity	0.934	0.516	m_11bcb____124078____10550008	N/A	S1c2c(cc([N+]([O-])=O)cc2)C=C1C(=O)Nc3c(cccc3)C(=O)N	[*;r]C(=O)[N;H]c1[c;H][c;H][c;H][c;H]c1C(=O)[N;H2]_20	2	false	REALSpace_70bn_2024-09	m_11bcb	124078	10550008
S1C=2NC(C(=O)Nc3c(cccc3)C(=O)N)=CC2C=C1	495	fCSFP4	weighted-fingerprint-similarity	0.934	0.516	m_11bcb____124078____241846	N/A	S1c2c(cc([N+]([O-])=O)cc2)C=C1C(=O)Nc3c(cccc3)C(=O)N	[*;r]C(=O)[N;H]c1[c;H][c;H][c;H][c;H]c1C(=O)[N;H2]_20	2	false	REALSpace_70bn_2024-09	m_11bcb	124078	241846
[O-][N+](=O)c1ccc(cc1)C2=NNC(C(=O)Nc3c(cccc3)C(=O)N)=C2	496	fCSFP4	weighted-fingerprint-similarity	0.934	0.516	m_22bdl____138522____10719800	N/A	S1c2c(cc([N+]([O-])=O)cc2)C=C1C(=O)Nc3c(cccc3)C(=O)N	[*;r]C(=O)[N;H]c1[c;H][c;H][c;H][c;H]c1C(=O)[N;H2]_20	2	false	REALSpace_70bn_2024-09	m_22bdl	138522	10719800
FC(F)(F)c1cc(c([N+]([O-])=O)cc1)C(=O)Nc2c(cccc2)C(=O)N	497	fCSFP4	weighted-fingerprint-similarity	0.934	0.512	m_11bcb____124078____10719284	N/A	S1c2c(cc([N+]([O-])=O)cc2)C=C1C(=O)Nc3c(cccc3)C(=O)N	[*;r]C(=O)[N;H]c1[c;H][c;H][c;H][c;H]c1C(=O)[N;H2]_20	2	false	REALSpace_70bn_2024-09	m_11bcb	124078	10719284
O=C(Nc1c(cccc1)C(=O)N)c2cc3N=C(Nc3cc2)c4ccccc4	498	fCSFP4	weighted-fingerprint-similarity	0.934	0.508	m_11ccb____124078____14941824	N/A	S1c2c(cc([N+]([O-])=O)cc2)C=C1C(=O)Nc3c(cccc3)C(=O)N	[*;r]C(=O)[N;H]c1[c;H][c;H][c;H][c;H]c1C(=O)[N;H2]_20	2	false	REALSpace_70bn_2024-09	m_11ccb	124078	14941824
O=C(Nc1c(cccc1)C(=O)N)c2cc3c(cc2)C(=O)NC3=O	499	fCSFP4	weighted-fingerprint-similarity	0.934	0.508	m_22bdl____138522____4595278	N/A	S1c2c(cc([N+]([O-])=O)cc2)C=C1C(=O)Nc3c(cccc3)C(=O)N	[*;r]C(=O)[N;H]c1[c;H][c;H][c;H][c;H]c1C(=O)[N;H2]_20	2	false	REALSpace_70bn_2024-09	m_22bdl	138522	4595278
O=C(Nc1c(cccc1)C(=O)N)c2cnc3c(nccc3)c2	500	fCSFP4	weighted-fingerprint-similarity	0.934	0.500	m_11bcb____124078____13756932	N/A	S1c2c(cc([N+]([O-])=O)cc2)C=C1C(=O)Nc3c(cccc3)C(=O)N	[*;r]C(=O)[N;H]c1[c;H][c;H][c;H][c;H]c1C(=O)[N;H2]_20	2	false	REALSpace_70bn_2024-09	m_11bcb	124078	13756932
S1C(C(=O)Nc2c(cccc2)C(=O)N)=CC=3SC(=NC13)N(CC)CC	501	fCSFP4	weighted-fingerprint-similarity	0.934	0.544	m_11bcb____124078____1129482	N/A	S1c2c(cc([N+]([O-])=O)cc2)C=C1C(=O)Nc3c(cccc3)C(=O)N	[*;r]C(=O)[N;H]c1[c;H][c;H][c;H][c;H]c1C(=O)[N;H2]_20	2	false	REALSpace_70bn_2024-09	m_11bcb	124078	1129482
Brc1ccc(cc1)C=2SC(C(=O)Nc3c(cccc3)C(=O)N)=CC2	502	fCSFP4	weighted-fingerprint-similarity	0.933	0.487	m_11bcb____124078____691420	N/A	S1c2c(cc([N+]([O-])=O)cc2)C=C1C(=O)Nc3c(cccc3)C(=O)N	[*;r]C(=O)[N;H]c1[c;H][c;H][c;H][c;H]c1C(=O)[N;H2]_20	2	false	REALSpace_70bn_2024-09	m_11bcb	124078	691420
Clc1ccc(cc1)C=2SC(C(=O)Nc3c(cccc3)C(=O)N)=CC2	503	fCSFP4	weighted-fingerprint-similarity	0.933	0.487	m_11bcb____124078____55602	N/A	S1c2c(cc([N+]([O-])=O)cc2)C=C1C(=O)Nc3c(cccc3)C(=O)N	[*;r]C(=O)[N;H]c1[c;H][c;H][c;H][c;H]c1C(=O)[N;H2]_20	2	false	REALSpace_70bn_2024-09	m_11bcb	124078	55602
S1C(NC(=O)c2ccc(OC)cc2)=CC=C1C(=O)Nc3c(cccc3)C(=O)N	504	fCSFP4	weighted-fingerprint-similarity	0.933	0.487	m_11ccb____124078____7044684	N/A	S1c2c(cc([N+]([O-])=O)cc2)C=C1C(=O)Nc3c(cccc3)C(=O)N	[*;r]C(=O)[N;H]c1[c;H][c;H][c;H][c;H]c1C(=O)[N;H2]_20	2	false	REALSpace_70bn_2024-09	m_11ccb	124078	7044684
S1C(c2ccc(F)cc2)=CC=C1C(=O)Nc3c(cccc3)C(=O)N	505	fCSFP4	weighted-fingerprint-similarity	0.933	0.487	m_11bcb____124078____101935	N/A	S1c2c(cc([N+]([O-])=O)cc2)C=C1C(=O)Nc3c(cccc3)C(=O)N	[*;r]C(=O)[N;H]c1[c;H][c;H][c;H][c;H]c1C(=O)[N;H2]_20	2	false	REALSpace_70bn_2024-09	m_11bcb	124078	101935
Clc1c2SC(C(=O)Nc3c(cccc3)C(=O)N)=Cc2ncc1	506	fCSFP4	weighted-fingerprint-similarity	0.933	0.534	m_11bcb____124078____20046256	N/A	S1c2c(cc([N+]([O-])=O)cc2)C=C1C(=O)Nc3c(cccc3)C(=O)N	[*;r]C(=O)[N;H]c1[c;H][c;H][c;H][c;H]c1C(=O)[N;H2]_20	2	false	REALSpace_70bn_2024-09	m_11bcb	124078	20046256
Clc1c2c(SC(C(=O)Nc3c(cccc3)C(=O)N)=C2)ncc1	507	fCSFP4	weighted-fingerprint-similarity	0.933	0.534	m_11bcb____124078____24465064	N/A	S1c2c(cc([N+]([O-])=O)cc2)C=C1C(=O)Nc3c(cccc3)C(=O)N	[*;r]C(=O)[N;H]c1[c;H][c;H][c;H][c;H]c1C(=O)[N;H2]_20	2	false	REALSpace_70bn_2024-09	m_11bcb	124078	24465064
[O-][N+](=O)c1c2nc(ccc2ccc1)C(=O)Nc3c(cccc3)C(=O)N	508	fCSFP4	weighted-fingerprint-similarity	0.933	0.534	m_11bcb____124078____16716756	N/A	S1c2c(cc([N+]([O-])=O)cc2)C=C1C(=O)Nc3c(cccc3)C(=O)N	[*;r]C(=O)[N;H]c1[c;H][c;H][c;H][c;H]c1C(=O)[N;H2]_20	2	false	REALSpace_70bn_2024-09	m_11bcb	124078	16716756
S(C=1SC(C(=O)Nc2c(cccc2)C(=O)N)=CC1)C	509	fCSFP4	weighted-fingerprint-similarity	0.933	0.479	m_11bcb____124078____22136946	N/A	S1c2c(cc([N+]([O-])=O)cc2)C=C1C(=O)Nc3c(cccc3)C(=O)N	[*;r]C(=O)[N;H]c1[c;H][c;H][c;H][c;H]c1C(=O)[N;H2]_20	2	false	REALSpace_70bn_2024-09	m_11bcb	124078	22136946
S1C(C#C)=CC=C1C(=O)Nc2c(cccc2)C(=O)N	510	fCSFP4	weighted-fingerprint-similarity	0.933	0.479	m_11bcb____124078____28252142	N/A	S1c2c(cc([N+]([O-])=O)cc2)C=C1C(=O)Nc3c(cccc3)C(=O)N	[*;r]C(=O)[N;H]c1[c;H][c;H][c;H][c;H]c1C(=O)[N;H2]_20	2	false	REALSpace_70bn_2024-09	m_11bcb	124078	28252142
S1C(C#N)=CC=C1C(=O)Nc2c(cccc2)C(=O)N	511	fCSFP4	weighted-fingerprint-similarity	0.933	0.479	m_11bcb____124078____6583032	N/A	S1c2c(cc([N+]([O-])=O)cc2)C=C1C(=O)Nc3c(cccc3)C(=O)N	[*;r]C(=O)[N;H]c1[c;H][c;H][c;H][c;H]c1C(=O)[N;H2]_20	2	false	REALSpace_70bn_2024-09	m_11bcb	124078	6583032
S1C(C(=O)Nc2c(cccc2)C(=O)N)=CC=C1CC	512	fCSFP4	weighted-fingerprint-similarity	0.933	0.479	m_11bcb____124078____117888	N/A	S1c2c(cc([N+]([O-])=O)cc2)C=C1C(=O)Nc3c(cccc3)C(=O)N	[*;r]C(=O)[N;H]c1[c;H][c;H][c;H][c;H]c1C(=O)[N;H2]_20	2	false	REALSpace_70bn_2024-09	m_11bcb	124078	117888
S1C(C(=O)OC)=CC=C1C(=O)Nc2c(cccc2)C(=O)N	513	fCSFP4	weighted-fingerprint-similarity	0.933	0.479	m_11bcb____124078____280670	N/A	S1c2c(cc([N+]([O-])=O)cc2)C=C1C(=O)Nc3c(cccc3)C(=O)N	[*;r]C(=O)[N;H]c1[c;H][c;H][c;H][c;H]c1C(=O)[N;H2]_20	2	false	REALSpace_70bn_2024-09	m_11bcb	124078	280670
S1C(OC)=CC=C1C(=O)Nc2c(cccc2)C(=O)N	514	fCSFP4	weighted-fingerprint-similarity	0.933	0.479	m_11bcb____124078____18904364	N/A	S1c2c(cc([N+]([O-])=O)cc2)C=C1C(=O)Nc3c(cccc3)C(=O)N	[*;r]C(=O)[N;H]c1[c;H][c;H][c;H][c;H]c1C(=O)[N;H2]_20	2	false	REALSpace_70bn_2024-09	m_11bcb	124078	18904364
S1c2c(c(O)cc(c2)C(=O)Nc3c(cccc3)C(=O)N)C=C1	515	fCSFP4	weighted-fingerprint-similarity	0.933	0.523	m_22bdl____138522____9436062	N/A	S1c2c(cc([N+]([O-])=O)cc2)C=C1C(=O)Nc3c(cccc3)C(=O)N	[*;r]C(=O)[N;H]c1[c;H][c;H][c;H][c;H]c1C(=O)[N;H2]_20	2	false	REALSpace_70bn_2024-09	m_22bdl	138522	9436062
S1c2c(cc(cc2C=C1)C(=O)Nc3c(cccc3)C(=O)N)C	516	fCSFP4	weighted-fingerprint-similarity	0.933	0.519	m_11bcb____124078____22009034	N/A	S1c2c(cc([N+]([O-])=O)cc2)C=C1C(=O)Nc3c(cccc3)C(=O)N	[*;r]C(=O)[N;H]c1[c;H][c;H][c;H][c;H]c1C(=O)[N;H2]_20	2	false	REALSpace_70bn_2024-09	m_11bcb	124078	22009034
Brc1c2c(cnc1)cc(cc2)C(=O)Nc3c(cccc3)C(=O)N	517	fCSFP4	weighted-fingerprint-similarity	0.933	0.516	m_11bcb____124078____16521512	N/A	S1c2c(cc([N+]([O-])=O)cc2)C=C1C(=O)Nc3c(cccc3)C(=O)N	[*;r]C(=O)[N;H]c1[c;H][c;H][c;H][c;H]c1C(=O)[N;H2]_20	2	false	REALSpace_70bn_2024-09	m_11bcb	124078	16521512
O=C(N)c1c(NC(=O)C=2Oc3c(cc(cc3)C=O)C2)cccc1	518	fCSFP4	weighted-fingerprint-similarity	0.933	0.516	m_22bdd____138522____21288580	N/A	S1c2c(cc([N+]([O-])=O)cc2)C=C1C(=O)Nc3c(cccc3)C(=O)N	[*;r]C(=O)[N;H]c1[c;H][c;H][c;H][c;H]c1C(=O)[N;H2]_20	2	false	REALSpace_70bn_2024-09	m_22bdd	138522	21288580
O=C(Nc1c(cccc1)C(=O)N)c2cc3c(N(N=C3)C)cc2	519	fCSFP4	weighted-fingerprint-similarity	0.933	0.516	m_11bcb____124078____23169844	N/A	S1c2c(cc([N+]([O-])=O)cc2)C=C1C(=O)Nc3c(cccc3)C(=O)N	[*;r]C(=O)[N;H]c1[c;H][c;H][c;H][c;H]c1C(=O)[N;H2]_20	2	false	REALSpace_70bn_2024-09	m_11bcb	124078	23169844
O=C(Nc1c(cccc1)C(=O)N)c2cc3c(nc(OC)cc3)cc2	520	fCSFP4	weighted-fingerprint-similarity	0.933	0.516	m_11bcb____124078____15415632	N/A	S1c2c(cc([N+]([O-])=O)cc2)C=C1C(=O)Nc3c(cccc3)C(=O)N	[*;r]C(=O)[N;H]c1[c;H][c;H][c;H][c;H]c1C(=O)[N;H2]_20	2	false	REALSpace_70bn_2024-09	m_11bcb	124078	15415632
BrC1=C(SC(C(=O)Nc2c(cccc2)C(=O)N)=C1)[N+]([O-])=O	521	fCSFP4	weighted-fingerprint-similarity	0.933	0.512	m_11bcb____124078____22009576	N/A	S1c2c(cc([N+]([O-])=O)cc2)C=C1C(=O)Nc3c(cccc3)C(=O)N	[*;r]C(=O)[N;H]c1[c;H][c;H][c;H][c;H]c1C(=O)[N;H2]_20	2	false	REALSpace_70bn_2024-09	m_11bcb	124078	22009576
S(c1c(cc([N+]([O-])=O)cc1)C(=O)Nc2c(cccc2)C(=O)N)CCC	522	fCSFP4	weighted-fingerprint-similarity	0.933	0.512	m_11bcb____124078____8602010	N/A	S1c2c(cc([N+]([O-])=O)cc2)C=C1C(=O)Nc3c(cccc3)C(=O)N	[*;r]C(=O)[N;H]c1[c;H][c;H][c;H][c;H]c1C(=O)[N;H2]_20	2	false	REALSpace_70bn_2024-09	m_11bcb	124078	8602010
S1c2c(cc(cc2)C(F)(F)F)C=C1C(=O)NCC(=O)Nc3c(cccc3)C(=O)N	523	fCSFP4	weighted-fingerprint-similarity	0.933	0.661	m_11bbb____22169958____12111376	N/A	S1c2c(cc([N+]([O-])=O)cc2)C=C1C(=O)Nc3c(cccc3)C(=O)N	[*;r]C(=O)[N;H]c1[c;H][c;H][c;H][c;H]c1C(=O)[N;H2]_20	2	false	REALSpace_70bn_2024-09	m_11bbb	22169958	12111376
[O-]C(=O)c1c2c(cc(c1)C(=O)Nc3c(cccc3)C(=O)N)cccc2	524	fCSFP4	weighted-fingerprint-similarity	0.933	0.512	m_188690bcb____21774664____22491092	N/A	S1c2c(cc([N+]([O-])=O)cc2)C=C1C(=O)Nc3c(cccc3)C(=O)N	[*;r]C(=O)[N;H]c1[c;H][c;H][c;H][c;H]c1C(=O)[N;H2]_20	2	false	REALSpace_70bn_2024-09	m_188690bcb	21774664	22491092
[O-]C(=O)c1cc(c2c(c1)cccc2)C(=O)Nc3c(cccc3)C(=O)N	525	fCSFP4	weighted-fingerprint-similarity	0.933	0.512	m_188690bcb____21774664____22607960	N/A	S1c2c(cc([N+]([O-])=O)cc2)C=C1C(=O)Nc3c(cccc3)C(=O)N	[*;r]C(=O)[N;H]c1[c;H][c;H][c;H][c;H]c1C(=O)[N;H2]_20	2	false	REALSpace_70bn_2024-09	m_188690bcb	21774664	22607960
Brc1cc(ccc1)C(=O)Nc2cc(ccc2)C(=O)Nc3c(cccc3)C(=O)N	526	fCSFP4	weighted-fingerprint-similarity	0.933	0.455	m_11bcb____124078____894958	N/A	S1c2c(cc([N+]([O-])=O)cc2)C=C1C(=O)Nc3c(cccc3)C(=O)N	[*;r]C(=O)[N;H]c1[c;H][c;H][c;H][c;H]c1C(=O)[N;H2]_20	2	false	REALSpace_70bn_2024-09	m_11bcb	124078	894958
Brc1cc(ccc1)C(=O)Nc2ccc(cc2)C(=O)Nc3c(cccc3)C(=O)N	527	fCSFP4	weighted-fingerprint-similarity	0.933	0.455	m_11bcb____124078____1181084	N/A	S1c2c(cc([N+]([O-])=O)cc2)C=C1C(=O)Nc3c(cccc3)C(=O)N	[*;r]C(=O)[N;H]c1[c;H][c;H][c;H][c;H]c1C(=O)[N;H2]_20	2	false	REALSpace_70bn_2024-09	m_11bcb	124078	1181084
Fc1ccc(cc1)C(=O)Nc2cc(ccc2)C(=O)Nc3c(cccc3)C(=O)N	528	fCSFP4	weighted-fingerprint-similarity	0.933	0.455	m_11bcb____124078____644964	N/A	S1c2c(cc([N+]([O-])=O)cc2)C=C1C(=O)Nc3c(cccc3)C(=O)N	[*;r]C(=O)[N;H]c1[c;H][c;H][c;H][c;H]c1C(=O)[N;H2]_20	2	false	REALSpace_70bn_2024-09	m_11bcb	124078	644964
Ic1c(cccc1)C(=O)Nc2ccc(cc2)C(=O)Nc3c(cccc3)C(=O)N	529	fCSFP4	weighted-fingerprint-similarity	0.933	0.455	m_11bcb____124078____924920	N/A	S1c2c(cc([N+]([O-])=O)cc2)C=C1C(=O)Nc3c(cccc3)C(=O)N	[*;r]C(=O)[N;H]c1[c;H][c;H][c;H][c;H]c1C(=O)[N;H2]_20	2	false	REALSpace_70bn_2024-09	m_11bcb	124078	924920
Brc1cc2nc(ccc2cc1)C(=O)Nc3c(cccc3)C(=O)N	530	fCSFP4	weighted-fingerprint-similarity	0.933	0.508	m_11bcb____124078____18317972	N/A	S1c2c(cc([N+]([O-])=O)cc2)C=C1C(=O)Nc3c(cccc3)C(=O)N	[*;r]C(=O)[N;H]c1[c;H][c;H][c;H][c;H]c1C(=O)[N;H2]_20	2	false	REALSpace_70bn_2024-09	m_11bcb	124078	18317972
Clc1cc2nc(ccc2cc1)C(=O)Nc3c(cccc3)C(=O)N	531	fCSFP4	weighted-fingerprint-similarity	0.933	0.508	m_11bcb____124078____6815376	N/A	S1c2c(cc([N+]([O-])=O)cc2)C=C1C(=O)Nc3c(cccc3)C(=O)N	[*;r]C(=O)[N;H]c1[c;H][c;H][c;H][c;H]c1C(=O)[N;H2]_20	2	false	REALSpace_70bn_2024-09	m_11bcb	124078	6815376
O=C(Nc1c(cccc1)C(=O)N)c2nc3c(cc2)ccc(c3)C	532	fCSFP4	weighted-fingerprint-similarity	0.933	0.508	m_11bcb____124078____19628494	N/A	S1c2c(cc([N+]([O-])=O)cc2)C=C1C(=O)Nc3c(cccc3)C(=O)N	[*;r]C(=O)[N;H]c1[c;H][c;H][c;H][c;H]c1C(=O)[N;H2]_20	2	false	REALSpace_70bn_2024-09	m_11bcb	124078	19628494
S1c2c(ccc(OC)c2)C=C1C(=O)NCC(=O)Nc3c(cccc3)C(=O)N	533	fCSFP4	weighted-fingerprint-similarity	0.933	0.659	m_11bbb____22169958____12362482	N/A	S1c2c(cc([N+]([O-])=O)cc2)C=C1C(=O)Nc3c(cccc3)C(=O)N	[*;r]C(=O)[N;H]c1[c;H][c;H][c;H][c;H]c1C(=O)[N;H2]_20	2	false	REALSpace_70bn_2024-09	m_11bbb	22169958	12362482
[O-][N+](=O)c1c(N(C)C)cc(cc1)C(=O)Nc2c(cccc2)C(=O)N	534	fCSFP4	weighted-fingerprint-similarity	0.933	0.508	m_11bcb____124078____15245428	N/A	S1c2c(cc([N+]([O-])=O)cc2)C=C1C(=O)Nc3c(cccc3)C(=O)N	[*;r]C(=O)[N;H]c1[c;H][c;H][c;H][c;H]c1C(=O)[N;H2]_20	2	false	REALSpace_70bn_2024-09	m_11bcb	124078	15245428
[O-][N+](=O)c1c(cc(OCC)cc1)C(=O)Nc2c(cccc2)C(=O)N	535	fCSFP4	weighted-fingerprint-similarity	0.933	0.508	m_11bcb____124078____9877530	N/A	S1c2c(cc([N+]([O-])=O)cc2)C=C1C(=O)Nc3c(cccc3)C(=O)N	[*;r]C(=O)[N;H]c1[c;H][c;H][c;H][c;H]c1C(=O)[N;H2]_20	2	false	REALSpace_70bn_2024-09	m_11bcb	124078	9877530
FC(F)(F)COc1cc([N+]([O-])=O)cc(c1)C(=O)Nc2c(cccc2)C(=O)N	536	fCSFP4	weighted-fingerprint-similarity	0.933	0.504	m_11bcb____124078____27041478	N/A	S1c2c(cc([N+]([O-])=O)cc2)C=C1C(=O)Nc3c(cccc3)C(=O)N	[*;r]C(=O)[N;H]c1[c;H][c;H][c;H][c;H]c1C(=O)[N;H2]_20	2	false	REALSpace_70bn_2024-09	m_11bcb	124078	27041478
FC(F)(F)c1cc([N+]([O-])=O)c(cc1)C(=O)Nc2c(cccc2)C(=O)N	537	fCSFP4	weighted-fingerprint-similarity	0.933	0.504	m_11bcb____124078____6200578	N/A	S1c2c(cc([N+]([O-])=O)cc2)C=C1C(=O)Nc3c(cccc3)C(=O)N	[*;r]C(=O)[N;H]c1[c;H][c;H][c;H][c;H]c1C(=O)[N;H2]_20	2	false	REALSpace_70bn_2024-09	m_11bcb	124078	6200578
O=C(Nc1c(cccc1)C(=O)N)c2cc3N=C(Nc3cc2)CC	538	fCSFP4	weighted-fingerprint-similarity	0.933	0.504	m_22bdl____138522____26978004	N/A	S1c2c(cc([N+]([O-])=O)cc2)C=C1C(=O)Nc3c(cccc3)C(=O)N	[*;r]C(=O)[N;H]c1[c;H][c;H][c;H][c;H]c1C(=O)[N;H2]_20	2	false	REALSpace_70bn_2024-09	m_22bdl	138522	26978004
O=C(Nc1c(cccc1)C(=O)N)c2cc3nc(c(nc3cc2)C)C	539	fCSFP4	weighted-fingerprint-similarity	0.933	0.504	m_11bcb____124078____116939	N/A	S1c2c(cc([N+]([O-])=O)cc2)C=C1C(=O)Nc3c(cccc3)C(=O)N	[*;r]C(=O)[N;H]c1[c;H][c;H][c;H][c;H]c1C(=O)[N;H2]_20	2	false	REALSpace_70bn_2024-09	m_11bcb	124078	116939
S(c1c([N+]([O-])=O)cc(cc1)C(=O)Nc2c(cccc2)C(=O)N)C	540	fCSFP4	weighted-fingerprint-similarity	0.933	0.504	m_11bcb____124078____55183	N/A	S1c2c(cc([N+]([O-])=O)cc2)C=C1C(=O)Nc3c(cccc3)C(=O)N	[*;r]C(=O)[N;H]c1[c;H][c;H][c;H][c;H]c1C(=O)[N;H2]_20	2	false	REALSpace_70bn_2024-09	m_11bcb	124078	55183
S1c2c(c(ccc2)C(=O)Nc3c(cccc3)C(=O)N)C=C1	541	fCSFP4	weighted-fingerprint-similarity	0.933	0.504	m_11bcb____124078____14414916	N/A	S1c2c(cc([N+]([O-])=O)cc2)C=C1C(=O)Nc3c(cccc3)C(=O)N	[*;r]C(=O)[N;H]c1[c;H][c;H][c;H][c;H]c1C(=O)[N;H2]_20	2	false	REALSpace_70bn_2024-09	m_11bcb	124078	14414916
S1c2c(cccc2)C(C(=O)Nc3c(cccc3)C(=O)N)=C1	542	fCSFP4	weighted-fingerprint-similarity	0.933	0.504	m_11bcb____124078____205296	N/A	S1c2c(cc([N+]([O-])=O)cc2)C=C1C(=O)Nc3c(cccc3)C(=O)N	[*;r]C(=O)[N;H]c1[c;H][c;H][c;H][c;H]c1C(=O)[N;H2]_20	2	false	REALSpace_70bn_2024-09	m_11bcb	124078	205296
[O-][N+](=O)c1c(C#N)ccc(c1)C(=O)Nc2c(cccc2)C(=O)N	543	fCSFP4	weighted-fingerprint-similarity	0.933	0.504	m_22bdd____138522____21060772	N/A	S1c2c(cc([N+]([O-])=O)cc2)C=C1C(=O)Nc3c(cccc3)C(=O)N	[*;r]C(=O)[N;H]c1[c;H][c;H][c;H][c;H]c1C(=O)[N;H2]_20	2	false	REALSpace_70bn_2024-09	m_22bdd	138522	21060772
[O-][N+](=O)c1c(OC)ccc(c1)C(=O)Nc2c(cccc2)C(=O)N	544	fCSFP4	weighted-fingerprint-similarity	0.933	0.504	m_11bcb____124078____53714	N/A	S1c2c(cc([N+]([O-])=O)cc2)C=C1C(=O)Nc3c(cccc3)C(=O)N	[*;r]C(=O)[N;H]c1[c;H][c;H][c;H][c;H]c1C(=O)[N;H2]_20	2	false	REALSpace_70bn_2024-09	m_11bcb	124078	53714
[O-][N+](=O)c1c(ccc(c1)C(=O)Nc2c(cccc2)C(=O)N)CC	545	fCSFP4	weighted-fingerprint-similarity	0.933	0.504	m_11bcb____124078____6442218	N/A	S1c2c(cc([N+]([O-])=O)cc2)C=C1C(=O)Nc3c(cccc3)C(=O)N	[*;r]C(=O)[N;H]c1[c;H][c;H][c;H][c;H]c1C(=O)[N;H2]_20	2	false	REALSpace_70bn_2024-09	m_11bcb	124078	6442218
[O-][N+](=O)c1c(ccc(c1)C(C)(C)C)C(=O)Nc2c(cccc2)C(=O)N	546	fCSFP4	weighted-fingerprint-similarity	0.933	0.504	m_11bcb____124078____15114662	N/A	S1c2c(cc([N+]([O-])=O)cc2)C=C1C(=O)Nc3c(cccc3)C(=O)N	[*;r]C(=O)[N;H]c1[c;H][c;H][c;H][c;H]c1C(=O)[N;H2]_20	2	false	REALSpace_70bn_2024-09	m_11bcb	124078	15114662
[O-][N+](=O)c1cnc(N)c(c1)C(=O)Nc2c(cccc2)C(=O)N	547	fCSFP4	weighted-fingerprint-similarity	0.933	0.504	m_22bdd____138522____8741110	N/A	S1c2c(cc([N+]([O-])=O)cc2)C=C1C(=O)Nc3c(cccc3)C(=O)N	[*;r]C(=O)[N;H]c1[c;H][c;H][c;H][c;H]c1C(=O)[N;H2]_20	2	false	REALSpace_70bn_2024-09	m_22bdd	138522	8741110
O=C(Nc1c(cccc1)C(=O)N)c2nnc3c(c2)cccc3	548	fCSFP4	weighted-fingerprint-similarity	0.933	0.500	m_11bcb____124078____12496052	N/A	S1c2c(cc([N+]([O-])=O)cc2)C=C1C(=O)Nc3c(cccc3)C(=O)N	[*;r]C(=O)[N;H]c1[c;H][c;H][c;H][c;H]c1C(=O)[N;H2]_20	2	false	REALSpace_70bn_2024-09	m_11bcb	124078	12496052
[O-][N+](=O)C=1N(C(C(=O)Nc2c(cccc2)C(=O)N)=CC1)C	549	fCSFP4	weighted-fingerprint-similarity	0.933	0.500	m_11bcb____124078____148778	N/A	S1c2c(cc([N+]([O-])=O)cc2)C=C1C(=O)Nc3c(cccc3)C(=O)N	[*;r]C(=O)[N;H]c1[c;H][c;H][c;H][c;H]c1C(=O)[N;H2]_20	2	false	REALSpace_70bn_2024-09	m_11bcb	124078	148778
[O-][N+](=O)c1c(c(cc(c1)C)C(=O)Nc2c(cccc2)C(=O)N)C	550	fCSFP4	weighted-fingerprint-similarity	0.933	0.500	m_11bcb____124078____21675296	N/A	S1c2c(cc([N+]([O-])=O)cc2)C=C1C(=O)Nc3c(cccc3)C(=O)N	[*;r]C(=O)[N;H]c1[c;H][c;H][c;H][c;H]c1C(=O)[N;H2]_20	2	false	REALSpace_70bn_2024-09	m_11bcb	124078	21675296
ClC=1c2c(SC1C(=O)Nc3c(cccc3)C(=O)N)cc(cc2)C(C)C	551	fCSFP4	weighted-fingerprint-similarity	0.933	0.543	m_11bcb____124078____4786136	N/A	S1c2c(cc([N+]([O-])=O)cc2)C=C1C(=O)Nc3c(cccc3)C(=O)N	[*;r]C(=O)[N;H]c1[c;H][c;H][c;H][c;H]c1C(=O)[N;H2]_20	2	false	REALSpace_70bn_2024-09	m_11bcb	124078	4786136
S1c2c(cc(cc2)C(=O)NCC(=O)Nc3c(cccc3)C(=O)N)C=C1C	552	fCSFP4	weighted-fingerprint-similarity	0.933	0.648	m_11bbb____22169958____26276502	N/A	S1c2c(cc([N+]([O-])=O)cc2)C=C1C(=O)Nc3c(cccc3)C(=O)N	[*;r]C(=O)[N;H]c1[c;H][c;H][c;H][c;H]c1C(=O)[N;H2]_20	2	false	REALSpace_70bn_2024-09	m_11bbb	22169958	26276502
O=C(Nc1c(cccc1)C(=O)N)c2nc3c(cc2)cccc3	553	fCSFP4	weighted-fingerprint-similarity	0.933	0.488	m_11bcb____124078____53489	N/A	S1c2c(cc([N+]([O-])=O)cc2)C=C1C(=O)Nc3c(cccc3)C(=O)N	[*;r]C(=O)[N;H]c1[c;H][c;H][c;H][c;H]c1C(=O)[N;H2]_20	2	false	REALSpace_70bn_2024-09	m_11bcb	124078	53489
Brc1cc2c(SC(=C2C(=O)Nc3c(cccc3)C(=O)N)C)cc1	554	fCSFP4	weighted-fingerprint-similarity	0.932	0.533	m_22bdd____138522____21203026	N/A	S1c2c(cc([N+]([O-])=O)cc2)C=C1C(=O)Nc3c(cccc3)C(=O)N	[*;r]C(=O)[N;H]c1[c;H][c;H][c;H][c;H]c1C(=O)[N;H2]_20	2	false	REALSpace_70bn_2024-09	m_22bdd	138522	21203026
Clc1cc2c(SC(=C2C(=O)Nc3c(cccc3)C(=O)N)C)cc1	555	fCSFP4	weighted-fingerprint-similarity	0.932	0.533	m_22bdd____138522____20885358	N/A	S1c2c(cc([N+]([O-])=O)cc2)C=C1C(=O)Nc3c(cccc3)C(=O)N	[*;r]C(=O)[N;H]c1[c;H][c;H][c;H][c;H]c1C(=O)[N;H2]_20	2	false	REALSpace_70bn_2024-09	m_22bdd	138522	20885358
S1c2c(N=C1C=3SC(C(=O)Nc4c(cccc4)C(=O)N)=CC3)cccc2	556	fCSFP4	weighted-fingerprint-similarity	0.932	0.533	m_11ccb____124078____53940	N/A	S1c2c(cc([N+]([O-])=O)cc2)C=C1C(=O)Nc3c(cccc3)C(=O)N	[*;r]C(=O)[N;H]c1[c;H][c;H][c;H][c;H]c1C(=O)[N;H2]_20	2	false	REALSpace_70bn_2024-09	m_11ccb	124078	53940
S1c2c(cc(F)cc2)C(C(=O)Nc3c(cccc3)C(=O)N)=C1C	557	fCSFP4	weighted-fingerprint-similarity	0.932	0.533	m_22bdd____138522____21060674	N/A	S1c2c(cc([N+]([O-])=O)cc2)C=C1C(=O)Nc3c(cccc3)C(=O)N	[*;r]C(=O)[N;H]c1[c;H][c;H][c;H][c;H]c1C(=O)[N;H2]_20	2	false	REALSpace_70bn_2024-09	m_22bdd	138522	21060674
S1C(c2ccncc2)=CC=C1C(=O)Nc3c(cccc3)C(=O)N	558	fCSFP4	weighted-fingerprint-similarity	0.932	0.483	m_11bcb____124078____13033724	N/A	S1c2c(cc([N+]([O-])=O)cc2)C=C1C(=O)Nc3c(cccc3)C(=O)N	[*;r]C(=O)[N;H]c1[c;H][c;H][c;H][c;H]c1C(=O)[N;H2]_20	2	false	REALSpace_70bn_2024-09	m_11bcb	124078	13033724
S1C(C(=O)Nc2c(cccc2)C(=O)N)=CC=3N=NN(C13)C	559	fCSFP4	weighted-fingerprint-similarity	0.932	0.530	m_11bcb____124078____22138804	N/A	S1c2c(cc([N+]([O-])=O)cc2)C=C1C(=O)Nc3c(cccc3)C(=O)N	[*;r]C(=O)[N;H]c1[c;H][c;H][c;H][c;H]c1C(=O)[N;H2]_20	2	false	REALSpace_70bn_2024-09	m_11bcb	124078	22138804
[O-][N+](=O)c1c(N)c(cc2c1cccc2)C(=O)Nc3c(cccc3)C(=O)N	560	fCSFP4	weighted-fingerprint-similarity	0.932	0.530	m_11bcb____124078____13033348	N/A	S1c2c(cc([N+]([O-])=O)cc2)C=C1C(=O)Nc3c(cccc3)C(=O)N	[*;r]C(=O)[N;H]c1[c;H][c;H][c;H][c;H]c1C(=O)[N;H2]_20	2	false	REALSpace_70bn_2024-09	m_11bcb	124078	13033348
S1C(C([O-])=O)=CC(C(=O)Nc2c(cccc2)C(=O)N)=C1	561	fCSFP4	weighted-fingerprint-similarity	0.932	0.479	m_188690bcb____21774664____16917628	N/A	S1c2c(cc([N+]([O-])=O)cc2)C=C1C(=O)Nc3c(cccc3)C(=O)N	[*;r]C(=O)[N;H]c1[c;H][c;H][c;H][c;H]c1C(=O)[N;H2]_20	2	false	REALSpace_70bn_2024-09	m_188690bcb	21774664	16917628
S1C(C(=O)Nc2c(cccc2)C(=O)N)=C(C=3SC=CC13)C	562	fCSFP4	weighted-fingerprint-similarity	0.932	0.523	m_11bcb____124078____654484	N/A	S1c2c(cc([N+]([O-])=O)cc2)C=C1C(=O)Nc3c(cccc3)C(=O)N	[*;r]C(=O)[N;H]c1[c;H][c;H][c;H][c;H]c1C(=O)[N;H2]_20	2	false	REALSpace_70bn_2024-09	m_11bcb	124078	654484
Brc1cc2SC=C(c2cc1)C(=O)Nc3c(cccc3)C(=O)N	563	fCSFP4	weighted-fingerprint-similarity	0.932	0.519	m_11bcb____124078____20020654	N/A	S1c2c(cc([N+]([O-])=O)cc2)C=C1C(=O)Nc3c(cccc3)C(=O)N	[*;r]C(=O)[N;H]c1[c;H][c;H][c;H][c;H]c1C(=O)[N;H2]_20	2	false	REALSpace_70bn_2024-09	m_11bcb	124078	20020654
Clc1cc2SC=C(c2cc1)C(=O)Nc3c(cccc3)C(=O)N	564	fCSFP4	weighted-fingerprint-similarity	0.932	0.519	m_11bcb____124078____22137808	N/A	S1c2c(cc([N+]([O-])=O)cc2)C=C1C(=O)Nc3c(cccc3)C(=O)N	[*;r]C(=O)[N;H]c1[c;H][c;H][c;H][c;H]c1C(=O)[N;H2]_20	2	false	REALSpace_70bn_2024-09	m_11bcb	124078	22137808
S1c2c(ccc(c2)C)C(C(=O)Nc3c(cccc3)C(=O)N)=C1	565	fCSFP4	weighted-fingerprint-similarity	0.932	0.519	m_11bcb____124078____9631326	N/A	S1c2c(cc([N+]([O-])=O)cc2)C=C1C(=O)Nc3c(cccc3)C(=O)N	[*;r]C(=O)[N;H]c1[c;H][c;H][c;H][c;H]c1C(=O)[N;H2]_20	2	false	REALSpace_70bn_2024-09	m_11bcb	124078	9631326
O=C(Nc1c(cccc1)C(=O)N)c2c(nc3c(cc(O)cc3)c2)C	566	fCSFP4	weighted-fingerprint-similarity	0.932	0.515	m_22bdl____138522____12622840	N/A	S1c2c(cc([N+]([O-])=O)cc2)C=C1C(=O)Nc3c(cccc3)C(=O)N	[*;r]C(=O)[N;H]c1[c;H][c;H][c;H][c;H]c1C(=O)[N;H2]_20	2	false	REALSpace_70bn_2024-09	m_22bdl	138522	12622840
O=C(N)c1c(NC(=O)C=2Nc3c(cc(OC)cc3)C2)cccc1	567	fCSFP4	weighted-fingerprint-similarity	0.932	0.512	m_11bcb____124078____25923116	N/A	S1c2c(cc([N+]([O-])=O)cc2)C=C1C(=O)Nc3c(cccc3)C(=O)N	[*;r]C(=O)[N;H]c1[c;H][c;H][c;H][c;H]c1C(=O)[N;H2]_20	2	false	REALSpace_70bn_2024-09	m_11bcb	124078	25923116
O=C(N)c1c(NC(=O)C=2Oc3c(cc(OC)cc3)C2)cccc1	568	fCSFP4	weighted-fingerprint-similarity	0.932	0.512	m_11bcb____124078____18234328	N/A	S1c2c(cc([N+]([O-])=O)cc2)C=C1C(=O)Nc3c(cccc3)C(=O)N	[*;r]C(=O)[N;H]c1[c;H][c;H][c;H][c;H]c1C(=O)[N;H2]_20	2	false	REALSpace_70bn_2024-09	m_11bcb	124078	18234328
O=C(Nc1c(cccc1)C(=O)N)C=2Nc3c(ccc(c3)C=O)C2	569	fCSFP4	weighted-fingerprint-similarity	0.932	0.512	m_22cdj____138522____13158378	N/A	S1c2c(cc([N+]([O-])=O)cc2)C=C1C(=O)Nc3c(cccc3)C(=O)N	[*;r]C(=O)[N;H]c1[c;H][c;H][c;H][c;H]c1C(=O)[N;H2]_20	2	false	REALSpace_70bn_2024-09	m_22cdj	138522	13158378
O=C(Nc1c(cccc1)C(=O)N)c2c(nc3c(c2)cc(cc3)C)C	570	fCSFP4	weighted-fingerprint-similarity	0.932	0.512	m_11bcb____124078____159834	N/A	S1c2c(cc([N+]([O-])=O)cc2)C=C1C(=O)Nc3c(cccc3)C(=O)N	[*;r]C(=O)[N;H]c1[c;H][c;H][c;H][c;H]c1C(=O)[N;H2]_20	2	false	REALSpace_70bn_2024-09	m_11bcb	124078	159834
O=C(N)c1c(NC(=O)C2=CC3=NN(C=C3C=C2)C)cccc1	571	fCSFP4	weighted-fingerprint-similarity	0.932	0.508	m_11bcb____124078____19504882	N/A	S1c2c(cc([N+]([O-])=O)cc2)C=C1C(=O)Nc3c(cccc3)C(=O)N	[*;r]C(=O)[N;H]c1[c;H][c;H][c;H][c;H]c1C(=O)[N;H2]_20	2	false	REALSpace_70bn_2024-09	m_11bcb	124078	19504882
O=C(N)c1c(NC(=O)C=2NN=C(c3cc4c(cc3)cccc4)C2)cccc1	572	fCSFP4	weighted-fingerprint-similarity	0.932	0.508	m_22bdl____138522____11403596	N/A	S1c2c(cc([N+]([O-])=O)cc2)C=C1C(=O)Nc3c(cccc3)C(=O)N	[*;r]C(=O)[N;H]c1[c;H][c;H][c;H][c;H]c1C(=O)[N;H2]_20	2	false	REALSpace_70bn_2024-09	m_22bdl	138522	11403596
O=C(Nc1c(cccc1)C(=O)N)c2c3c(cc(OC)cc3)ccc2	573	fCSFP4	weighted-fingerprint-similarity	0.932	0.508	m_11bcb____124078____26278306	N/A	S1c2c(cc([N+]([O-])=O)cc2)C=C1C(=O)Nc3c(cccc3)C(=O)N	[*;r]C(=O)[N;H]c1[c;H][c;H][c;H][c;H]c1C(=O)[N;H2]_20	2	false	REALSpace_70bn_2024-09	m_11bcb	124078	26278306
O=C(Nc1c(cccc1)C(=O)N)c2cc3nc(OC)ccc3cc2	574	fCSFP4	weighted-fingerprint-similarity	0.932	0.508	m_11bcb____124078____26272294	N/A	S1c2c(cc([N+]([O-])=O)cc2)C=C1C(=O)Nc3c(cccc3)C(=O)N	[*;r]C(=O)[N;H]c1[c;H][c;H][c;H][c;H]c1C(=O)[N;H2]_20	2	false	REALSpace_70bn_2024-09	m_11bcb	124078	26272294
S1C2=C(NC(C(=O)Nc3c(cccc3)C(=O)N)=C2)C=C1	575	fCSFP4	weighted-fingerprint-similarity	0.932	0.508	m_11bcb____124078____25922636	N/A	S1c2c(cc([N+]([O-])=O)cc2)C=C1C(=O)Nc3c(cccc3)C(=O)N	[*;r]C(=O)[N;H]c1[c;H][c;H][c;H][c;H]c1C(=O)[N;H2]_20	2	false	REALSpace_70bn_2024-09	m_11bcb	124078	25922636
O=C(Nc1c(cccc1)C(=O)N)c2cc(ccc2)C(=O)NCC	576	fCSFP4	weighted-fingerprint-similarity	0.932	0.451	m_11bcb____124078____25986708	N/A	S1c2c(cc([N+]([O-])=O)cc2)C=C1C(=O)Nc3c(cccc3)C(=O)N	[*;r]C(=O)[N;H]c1[c;H][c;H][c;H][c;H]c1C(=O)[N;H2]_20	2	false	REALSpace_70bn_2024-09	m_11bcb	124078	25986708
O=C(Nc1c(cccc1)C(=O)N)c2ccc(cc2)C(=O)NC(C)C	577	fCSFP4	weighted-fingerprint-similarity	0.932	0.451	m_11bcb____124078____8125568	N/A	S1c2c(cc([N+]([O-])=O)cc2)C=C1C(=O)Nc3c(cccc3)C(=O)N	[*;r]C(=O)[N;H]c1[c;H][c;H][c;H][c;H]c1C(=O)[N;H2]_20	2	false	REALSpace_70bn_2024-09	m_11bcb	124078	8125568
[O-][N+](=O)c1cc2c(NC(=O)C=C2C(=O)Nc3c(cccc3)C(=O)N)cc1	578	fCSFP4	weighted-fingerprint-similarity	0.932	0.546	m_22bdl____138522____4639480	N/A	S1c2c(cc([N+]([O-])=O)cc2)C=C1C(=O)Nc3c(cccc3)C(=O)N	[*;r]C(=O)[N;H]c1[c;H][c;H][c;H][c;H]c1C(=O)[N;H2]_20	2	false	REALSpace_70bn_2024-09	m_22bdl	138522	4639480
[O-][N+](=O)c1c(ccc(c1)C(=O)Nc2c(cccc2)C(=O)N)B(O)O	579	fCSFP4	weighted-fingerprint-similarity	0.932	0.500	m_22bdl____138522____24595366	N/A	S1c2c(cc([N+]([O-])=O)cc2)C=C1C(=O)Nc3c(cccc3)C(=O)N	[*;r]C(=O)[N;H]c1[c;H][c;H][c;H][c;H]c1C(=O)[N;H2]_20	2	false	REALSpace_70bn_2024-09	m_22bdl	138522	24595366
[O-][N+](=O)c1cnc(c(c1)C(=O)Nc2c(cccc2)C(=O)N)C	580	fCSFP4	weighted-fingerprint-similarity	0.932	0.500	m_11bcb____124078____131828	N/A	S1c2c(cc([N+]([O-])=O)cc2)C=C1C(=O)Nc3c(cccc3)C(=O)N	[*;r]C(=O)[N;H]c1[c;H][c;H][c;H][c;H]c1C(=O)[N;H2]_20	2	false	REALSpace_70bn_2024-09	m_11bcb	124078	131828
[O-][N+](=O)c1cc2c(NC(C(=O)Nc3c(cccc3)C(=O)N)=C2C)cc1	581	fCSFP4	weighted-fingerprint-similarity	0.932	0.543	m_11bcb____124078____26277122	N/A	S1c2c(cc([N+]([O-])=O)cc2)C=C1C(=O)Nc3c(cccc3)C(=O)N	[*;r]C(=O)[N;H]c1[c;H][c;H][c;H][c;H]c1C(=O)[N;H2]_20	2	false	REALSpace_70bn_2024-09	m_11bcb	124078	26277122
ClC=1c2c(SC1C(=O)Nc3c(cccc3)C(=O)N)cc(cc2)C(F)(F)F	582	fCSFP4	weighted-fingerprint-similarity	0.932	0.540	m_11bcb____124078____594614	N/A	S1c2c(cc([N+]([O-])=O)cc2)C=C1C(=O)Nc3c(cccc3)C(=O)N	[*;r]C(=O)[N;H]c1[c;H][c;H][c;H][c;H]c1C(=O)[N;H2]_20	2	false	REALSpace_70bn_2024-09	m_11bcb	124078	594614
S1c2c(cccc2C=C1)C(=O)Nc3c(cccc3)C(=O)N	583	fCSFP4	weighted-fingerprint-similarity	0.932	0.492	m_11bcb____124078____8859144	N/A	S1c2c(cc([N+]([O-])=O)cc2)C=C1C(=O)Nc3c(cccc3)C(=O)N	[*;r]C(=O)[N;H]c1[c;H][c;H][c;H][c;H]c1C(=O)[N;H2]_20	2	false	REALSpace_70bn_2024-09	m_11bcb	124078	8859144
S1c2c(cncc2)C=C1C(=O)NCC(=O)Nc3c(cccc3)C(=O)N	584	fCSFP4	weighted-fingerprint-similarity	0.932	0.645	m_11bbb____22169958____26269780	N/A	S1c2c(cc([N+]([O-])=O)cc2)C=C1C(=O)Nc3c(cccc3)C(=O)N	[*;r]C(=O)[N;H]c1[c;H][c;H][c;H][c;H]c1C(=O)[N;H2]_20	2	false	REALSpace_70bn_2024-09	m_11bbb	22169958	26269780
S1C(C(=O)Nc2c(cccc2)C(=O)N)=CC=3C(=O)Nc4c(cccc4)C13	585	fCSFP4	weighted-fingerprint-similarity	0.932	0.536	m_22bdl____138522____14482412	N/A	S1c2c(cc([N+]([O-])=O)cc2)C=C1C(=O)Nc3c(cccc3)C(=O)N	[*;r]C(=O)[N;H]c1[c;H][c;H][c;H][c;H]c1C(=O)[N;H2]_20	2	false	REALSpace_70bn_2024-09	m_22bdl	138522	14482412
S1C(C(=O)Nc2c(cccc2)C(=O)N)=CC=3SC(=NC13)N4CCCC4	586	fCSFP4	weighted-fingerprint-similarity	0.932	0.536	m_11bcb____124078____9610104	N/A	S1c2c(cc([N+]([O-])=O)cc2)C=C1C(=O)Nc3c(cccc3)C(=O)N	[*;r]C(=O)[N;H]c1[c;H][c;H][c;H][c;H]c1C(=O)[N;H2]_20	2	false	REALSpace_70bn_2024-09	m_11bcb	124078	9610104
S1C(C(=O)Nc2c(cccc2)C(=O)N)=CC=3SC(=O)N(C13)C	587	fCSFP4	weighted-fingerprint-similarity	0.932	0.533	m_11bcb____124078____22008952	N/A	S1c2c(cc([N+]([O-])=O)cc2)C=C1C(=O)Nc3c(cccc3)C(=O)N	[*;r]C(=O)[N;H]c1[c;H][c;H][c;H][c;H]c1C(=O)[N;H2]_20	2	false	REALSpace_70bn_2024-09	m_11bcb	124078	22008952
S1C(Oc2ccc(F)cc2)=CC=C1C(=O)Nc3c(cccc3)C(=O)N	588	fCSFP4	weighted-fingerprint-similarity	0.931	0.479	m_11bcb____124078____15245662	N/A	S1c2c(cc([N+]([O-])=O)cc2)C=C1C(=O)Nc3c(cccc3)C(=O)N	[*;r]C(=O)[N;H]c1[c;H][c;H][c;H][c;H]c1C(=O)[N;H2]_20	2	false	REALSpace_70bn_2024-09	m_11bcb	124078	15245662
Clc1c2c(SC(C(=O)Nc3c(cccc3)C(=O)N)=C2Cl)ccc1	589	fCSFP4	weighted-fingerprint-similarity	0.931	0.515	m_11bcb____124078____505080	N/A	S1c2c(cc([N+]([O-])=O)cc2)C=C1C(=O)Nc3c(cccc3)C(=O)N	[*;r]C(=O)[N;H]c1[c;H][c;H][c;H][c;H]c1C(=O)[N;H2]_20	2	false	REALSpace_70bn_2024-09	m_11bcb	124078	505080
S1C(=NC(C(=O)Nc2c(cccc2)C(=O)N)=C1)c3ccc([N+]([O-])=O)cc3	590	fCSFP4	weighted-fingerprint-similarity	0.931	0.511	m_11bcb____124078____2367088	N/A	S1c2c(cc([N+]([O-])=O)cc2)C=C1C(=O)Nc3c(cccc3)C(=O)N	[*;r]C(=O)[N;H]c1[c;H][c;H][c;H][c;H]c1C(=O)[N;H2]_20	2	false	REALSpace_70bn_2024-09	m_11bcb	124078	2367088
O=C(N)c1c(NC(=O)C=2Nc3c(ccc(OC)c3)C2)cccc1	591	fCSFP4	weighted-fingerprint-similarity	0.931	0.508	m_11bcb____124078____25923104	N/A	S1c2c(cc([N+]([O-])=O)cc2)C=C1C(=O)Nc3c(cccc3)C(=O)N	[*;r]C(=O)[N;H]c1[c;H][c;H][c;H][c;H]c1C(=O)[N;H2]_20	2	false	REALSpace_70bn_2024-09	m_11bcb	124078	25923104
O=C(N)c1c(NC(=O)C=2Oc3c(ccc(OC)c3)C2)cccc1	592	fCSFP4	weighted-fingerprint-similarity	0.931	0.508	m_11bcb____124078____26252624	N/A	S1c2c(cc([N+]([O-])=O)cc2)C=C1C(=O)Nc3c(cccc3)C(=O)N	[*;r]C(=O)[N;H]c1[c;H][c;H][c;H][c;H]c1C(=O)[N;H2]_20	2	false	REALSpace_70bn_2024-09	m_11bcb	124078	26252624
O=C(Nc1c(cccc1)C(=O)N)C=2Nc3c(ccc(c3)CC)C2	593	fCSFP4	weighted-fingerprint-similarity	0.931	0.508	m_11bcb____124078____25923096	N/A	S1c2c(cc([N+]([O-])=O)cc2)C=C1C(=O)Nc3c(cccc3)C(=O)N	[*;r]C(=O)[N;H]c1[c;H][c;H][c;H][c;H]c1C(=O)[N;H2]_20	2	false	REALSpace_70bn_2024-09	m_11bcb	124078	25923096
O=C(Nc1c(cccc1)C(=O)N)c2c(nc3c(c2)ccc(c3)C)C	594	fCSFP4	weighted-fingerprint-similarity	0.931	0.508	m_11bcb____124078____645030	N/A	S1c2c(cc([N+]([O-])=O)cc2)C=C1C(=O)Nc3c(cccc3)C(=O)N	[*;r]C(=O)[N;H]c1[c;H][c;H][c;H][c;H]c1C(=O)[N;H2]_20	2	false	REALSpace_70bn_2024-09	m_11bcb	124078	645030
O=C(Nc1c(cccc1)C(=O)N)c2cc3c(cc2)C(=O)NN=C3	595	fCSFP4	weighted-fingerprint-similarity	0.931	0.508	m_22bdl____138522____15766710	N/A	S1c2c(cc([N+]([O-])=O)cc2)C=C1C(=O)Nc3c(cccc3)C(=O)N	[*;r]C(=O)[N;H]c1[c;H][c;H][c;H][c;H]c1C(=O)[N;H2]_20	2	false	REALSpace_70bn_2024-09	m_22bdl	138522	15766710
S(c1cc2NC(C(=O)Nc3c(cccc3)C(=O)N)=Cc2cc1)C	596	fCSFP4	weighted-fingerprint-similarity	0.931	0.508	m_11bcb____124078____25923098	N/A	S1c2c(cc([N+]([O-])=O)cc2)C=C1C(=O)Nc3c(cccc3)C(=O)N	[*;r]C(=O)[N;H]c1[c;H][c;H][c;H][c;H]c1C(=O)[N;H2]_20	2	false	REALSpace_70bn_2024-09	m_11bcb	124078	25923098
S1c2c(cccc2)C(C(=O)Nc3c(cccc3)C(=O)N)=C1C	597	fCSFP4	weighted-fingerprint-similarity	0.931	0.508	m_22bdd____138522____20902800	N/A	S1c2c(cc([N+]([O-])=O)cc2)C=C1C(=O)Nc3c(cccc3)C(=O)N	[*;r]C(=O)[N;H]c1[c;H][c;H][c;H][c;H]c1C(=O)[N;H2]_20	2	false	REALSpace_70bn_2024-09	m_22bdd	138522	20902800
Brc1c2c(cnc1)ccc(c2)C(=O)Nc3c(cccc3)C(=O)N	598	fCSFP4	weighted-fingerprint-similarity	0.931	0.504	m_11bcb____124078____15084992	N/A	S1c2c(cc([N+]([O-])=O)cc2)C=C1C(=O)Nc3c(cccc3)C(=O)N	[*;r]C(=O)[N;H]c1[c;H][c;H][c;H][c;H]c1C(=O)[N;H2]_20	2	false	REALSpace_70bn_2024-09	m_11bcb	124078	15084992
O=C(Nc1c(cccc1)C(=O)N)c2cc3N(N=Cc3cc2)C	599	fCSFP4	weighted-fingerprint-similarity	0.931	0.504	m_11bcb____124078____22136450	N/A	S1c2c(cc([N+]([O-])=O)cc2)C=C1C(=O)Nc3c(cccc3)C(=O)N	[*;r]C(=O)[N;H]c1[c;H][c;H][c;H][c;H]c1C(=O)[N;H2]_20	2	false	REALSpace_70bn_2024-09	m_11bcb	124078	22136450
S(c1c(cc([N+]([O-])=O)cc1)C(=O)Nc2c(cccc2)C(=O)N)CCCC	600	fCSFP4	weighted-fingerprint-similarity	0.931	0.504	m_11bcb____124078____8334076	N/A	S1c2c(cc([N+]([O-])=O)cc2)C=C1C(=O)Nc3c(cccc3)C(=O)N	[*;r]C(=O)[N;H]c1[c;H][c;H][c;H][c;H]c1C(=O)[N;H2]_20	2	false	REALSpace_70bn_2024-09	m_11bcb	124078	8334076
[O-][N+](=O)c1ccc(N2N=CC(C(=O)Nc3c(cccc3)C(=O)N)=C2)cc1	601	fCSFP4	weighted-fingerprint-similarity	0.931	0.504	m_11bcb____124078____736008	N/A	S1c2c(cc([N+]([O-])=O)cc2)C=C1C(=O)Nc3c(cccc3)C(=O)N	[*;r]C(=O)[N;H]c1[c;H][c;H][c;H][c;H]c1C(=O)[N;H2]_20	2	false	REALSpace_70bn_2024-09	m_11bcb	124078	736008
O=C(Nc1c(cccc1)C(=O)N)c2ccc(cc2)C(=O)NC(C)(C)C	602	fCSFP4	weighted-fingerprint-similarity	0.931	0.447	m_11bcb____124078____2055044	N/A	S1c2c(cc([N+]([O-])=O)cc2)C=C1C(=O)Nc3c(cccc3)C(=O)N	[*;r]C(=O)[N;H]c1[c;H][c;H][c;H][c;H]c1C(=O)[N;H2]_20	2	false	REALSpace_70bn_2024-09	m_11bcb	124078	2055044
O=C(Nc1c(cccc1)C(=O)N)c2ccc(cc2)C(=O)NC3CC3	603	fCSFP4	weighted-fingerprint-similarity	0.931	0.447	m_11bcb____124078____7840512	N/A	S1c2c(cc([N+]([O-])=O)cc2)C=C1C(=O)Nc3c(cccc3)C(=O)N	[*;r]C(=O)[N;H]c1[c;H][c;H][c;H][c;H]c1C(=O)[N;H2]_20	2	false	REALSpace_70bn_2024-09	m_11bcb	124078	7840512
O=C(Nc1c(cccc1)C(=O)N)c2c3c(ccc(OC)c3)ccc2	604	fCSFP4	weighted-fingerprint-similarity	0.931	0.500	m_11bcb____124078____26277886	N/A	S1c2c(cc([N+]([O-])=O)cc2)C=C1C(=O)Nc3c(cccc3)C(=O)N	[*;r]C(=O)[N;H]c1[c;H][c;H][c;H][c;H]c1C(=O)[N;H2]_20	2	false	REALSpace_70bn_2024-09	m_11bcb	124078	26277886
Brc1cc(c2c(c1)cccc2)C(=O)Nc3c(cccc3)C(=O)N	605	fCSFP4	weighted-fingerprint-similarity	0.931	0.496	m_11bcb____124078____3936754	N/A	S1c2c(cc([N+]([O-])=O)cc2)C=C1C(=O)Nc3c(cccc3)C(=O)N	[*;r]C(=O)[N;H]c1[c;H][c;H][c;H][c;H]c1C(=O)[N;H2]_20	2	false	REALSpace_70bn_2024-09	m_11bcb	124078	3936754
Clc1cc(c2c(c1)cccc2)C(=O)Nc3c(cccc3)C(=O)N	606	fCSFP4	weighted-fingerprint-similarity	0.931	0.496	m_11bcb____124078____12054168	N/A	S1c2c(cc([N+]([O-])=O)cc2)C=C1C(=O)Nc3c(cccc3)C(=O)N	[*;r]C(=O)[N;H]c1[c;H][c;H][c;H][c;H]c1C(=O)[N;H2]_20	2	false	REALSpace_70bn_2024-09	m_11bcb	124078	12054168
FC(F)C1=Nc2c(N1)ccc(c2)C(=O)Nc3c(cccc3)C(=O)N	607	fCSFP4	weighted-fingerprint-similarity	0.931	0.496	m_11bcb____124078____3005942	N/A	S1c2c(cc([N+]([O-])=O)cc2)C=C1C(=O)Nc3c(cccc3)C(=O)N	[*;r]C(=O)[N;H]c1[c;H][c;H][c;H][c;H]c1C(=O)[N;H2]_20	2	false	REALSpace_70bn_2024-09	m_11bcb	124078	3005942
Fc1cc(c2c(c1)cccc2)C(=O)Nc3c(cccc3)C(=O)N	608	fCSFP4	weighted-fingerprint-similarity	0.931	0.496	m_11bcb____124078____16915810	N/A	S1c2c(cc([N+]([O-])=O)cc2)C=C1C(=O)Nc3c(cccc3)C(=O)N	[*;r]C(=O)[N;H]c1[c;H][c;H][c;H][c;H]c1C(=O)[N;H2]_20	2	false	REALSpace_70bn_2024-09	m_11bcb	124078	16915810
O=C(Nc1c(cccc1)C(=O)N)c2cc3N=C(N(C)C)Nc3cc2	609	fCSFP4	weighted-fingerprint-similarity	0.931	0.496	m_22bdl____138522____14174212	N/A	S1c2c(cc([N+]([O-])=O)cc2)C=C1C(=O)Nc3c(cccc3)C(=O)N	[*;r]C(=O)[N;H]c1[c;H][c;H][c;H][c;H]c1C(=O)[N;H2]_20	2	false	REALSpace_70bn_2024-09	m_22bdl	138522	14174212
O=C(Nc1c(cccc1)C(=O)N)c2cc3N=COc3cc2	610	fCSFP4	weighted-fingerprint-similarity	0.931	0.496	m_22bdl____138522____13422044	N/A	S1c2c(cc([N+]([O-])=O)cc2)C=C1C(=O)Nc3c(cccc3)C(=O)N	[*;r]C(=O)[N;H]c1[c;H][c;H][c;H][c;H]c1C(=O)[N;H2]_20	2	false	REALSpace_70bn_2024-09	m_22bdl	138522	13422044
O=C(Nc1c(cccc1)C(=O)N)c2cnc3OC=Cc3c2	611	fCSFP4	weighted-fingerprint-similarity	0.931	0.496	m_11bcb____124078____14651632	N/A	S1c2c(cc([N+]([O-])=O)cc2)C=C1C(=O)Nc3c(cccc3)C(=O)N	[*;r]C(=O)[N;H]c1[c;H][c;H][c;H][c;H]c1C(=O)[N;H2]_20	2	false	REALSpace_70bn_2024-09	m_11bcb	124078	14651632
[O-][N+](=O)c1c(N(C)C)ccc(c1)C(=O)Nc2c(cccc2)C(=O)N	612	fCSFP4	weighted-fingerprint-similarity	0.931	0.496	m_11bcb____124078____55351	N/A	S1c2c(cc([N+]([O-])=O)cc2)C=C1C(=O)Nc3c(cccc3)C(=O)N	[*;r]C(=O)[N;H]c1[c;H][c;H][c;H][c;H]c1C(=O)[N;H2]_20	2	false	REALSpace_70bn_2024-09	m_11bcb	124078	55351
[O-][N+](=O)c1c(ccc(c1)C(=O)Nc2c(cccc2)C(=O)N)C(C)C	613	fCSFP4	weighted-fingerprint-similarity	0.931	0.496	m_11bcb____124078____9155712	N/A	S1c2c(cc([N+]([O-])=O)cc2)C=C1C(=O)Nc3c(cccc3)C(=O)N	[*;r]C(=O)[N;H]c1[c;H][c;H][c;H][c;H]c1C(=O)[N;H2]_20	2	false	REALSpace_70bn_2024-09	m_11bcb	124078	9155712
Brc1c(O)c([N+]([O-])=O)cc(c1)C(=O)Nc2c(cccc2)C(=O)N	614	fCSFP4	weighted-fingerprint-similarity	0.931	0.492	m_22bdl____138522____19622402	N/A	S1c2c(cc([N+]([O-])=O)cc2)C=C1C(=O)Nc3c(cccc3)C(=O)N	[*;r]C(=O)[N;H]c1[c;H][c;H][c;H][c;H]c1C(=O)[N;H2]_20	2	false	REALSpace_70bn_2024-09	m_22bdl	138522	19622402
[O-][N+](=O)c1c(O)c(cc(c1)C(=O)Nc2c(cccc2)C(=O)N)C	615	fCSFP4	weighted-fingerprint-similarity	0.931	0.492	m_22bdl____138522____14181810	N/A	S1c2c(cc([N+]([O-])=O)cc2)C=C1C(=O)Nc3c(cccc3)C(=O)N	[*;r]C(=O)[N;H]c1[c;H][c;H][c;H][c;H]c1C(=O)[N;H2]_20	2	false	REALSpace_70bn_2024-09	m_22bdl	138522	14181810
[O-][N+](=O)c1c(c2NC(C(=O)Nc3c(cccc3)C(=O)N)=Cc2cc1)C	616	fCSFP4	weighted-fingerprint-similarity	0.931	0.536	m_11bcb____124078____26275852	N/A	S1c2c(cc([N+]([O-])=O)cc2)C=C1C(=O)Nc3c(cccc3)C(=O)N	[*;r]C(=O)[N;H]c1[c;H][c;H][c;H][c;H]c1C(=O)[N;H2]_20	2	false	REALSpace_70bn_2024-09	m_11bcb	124078	26275852
O=C(Nc1c(cccc1)C(=O)N)c2cnc3NN=Cc3c2	617	fCSFP4	weighted-fingerprint-similarity	0.931	0.488	m_11ccb____124078____15524602	N/A	S1c2c(cc([N+]([O-])=O)cc2)C=C1C(=O)Nc3c(cccc3)C(=O)N	[*;r]C(=O)[N;H]c1[c;H][c;H][c;H][c;H]c1C(=O)[N;H2]_20	2	false	REALSpace_70bn_2024-09	m_11ccb	124078	15524602
BrC1=CN2C(=CC(C(=O)Nc3c(cccc3)C(=O)N)=C2)C=C1	618	fCSFP4	weighted-fingerprint-similarity	0.931	0.484	m_11bcb____124078____9329148	N/A	S1c2c(cc([N+]([O-])=O)cc2)C=C1C(=O)Nc3c(cccc3)C(=O)N	[*;r]C(=O)[N;H]c1[c;H][c;H][c;H][c;H]c1C(=O)[N;H2]_20	2	false	REALSpace_70bn_2024-09	m_11bcb	124078	9329148
ClC1=CN2C(=CC(C(=O)Nc3c(cccc3)C(=O)N)=C2)C=C1	619	fCSFP4	weighted-fingerprint-similarity	0.931	0.484	m_11bcb____124078____22009030	N/A	S1c2c(cc([N+]([O-])=O)cc2)C=C1C(=O)Nc3c(cccc3)C(=O)N	[*;r]C(=O)[N;H]c1[c;H][c;H][c;H][c;H]c1C(=O)[N;H2]_20	2	false	REALSpace_70bn_2024-09	m_11bcb	124078	22009030
O=C(N)c1c(NC(=O)C2=CN3C(=C2)C=CC(=C3)C)cccc1	620	fCSFP4	weighted-fingerprint-similarity	0.931	0.484	m_11bcb____124078____22023516	N/A	S1c2c(cc([N+]([O-])=O)cc2)C=C1C(=O)Nc3c(cccc3)C(=O)N	[*;r]C(=O)[N;H]c1[c;H][c;H][c;H][c;H]c1C(=O)[N;H2]_20	2	false	REALSpace_70bn_2024-09	m_11bcb	124078	22023516
[O-][N+](=O)c1c2c(NC(C(=O)Nc3c(cccc3)C(=O)N)=C2)ccc1	621	fCSFP4	weighted-fingerprint-similarity	0.930	0.526	m_11bcb____124078____25976530	N/A	S1c2c(cc([N+]([O-])=O)cc2)C=C1C(=O)Nc3c(cccc3)C(=O)N	[*;r]C(=O)[N;H]c1[c;H][c;H][c;H][c;H]c1C(=O)[N;H2]_20	2	false	REALSpace_70bn_2024-09	m_11bcb	124078	25976530
S1C(C(=O)NCc2ccc(cc2)C(=O)Nc3c(cccc3)C(=O)N)=CC=C1	622	fCSFP4	weighted-fingerprint-similarity	0.930	0.475	m_11bcb____124078____820892	N/A	S1c2c(cc([N+]([O-])=O)cc2)C=C1C(=O)Nc3c(cccc3)C(=O)N	[*;r]C(=O)[N;H]c1[c;H][c;H][c;H][c;H]c1C(=O)[N;H2]_20	2	false	REALSpace_70bn_2024-09	m_11bcb	124078	820892
S1C(C(=O)Nc2c(cc(cc2)C(=O)Nc3c(cccc3)C(=O)N)C)=CC=C1	623	fCSFP4	weighted-fingerprint-similarity	0.930	0.475	m_11bcb____124078____7873854	N/A	S1c2c(cc([N+]([O-])=O)cc2)C=C1C(=O)Nc3c(cccc3)C(=O)N	[*;r]C(=O)[N;H]c1[c;H][c;H][c;H][c;H]c1C(=O)[N;H2]_20	2	false	REALSpace_70bn_2024-09	m_11bcb	124078	7873854
S1N=C2C([N+]([O-])=O)=CC(C(=O)Nc3c(cccc3)C(=O)N)=CC2=N1	624	fCSFP4	weighted-fingerprint-similarity	0.930	0.522	m_11bcb____124078____8794374	N/A	S1c2c(cc([N+]([O-])=O)cc2)C=C1C(=O)Nc3c(cccc3)C(=O)N	[*;r]C(=O)[N;H]c1[c;H][c;H][c;H][c;H]c1C(=O)[N;H2]_20	2	false	REALSpace_70bn_2024-09	m_11bcb	124078	8794374
S(CC=1c2c(SC1C(=O)Nc3c(cccc3)C(=O)N)cccc2)C	625	fCSFP4	weighted-fingerprint-similarity	0.930	0.519	m_11bcb____124078____5821090	N/A	S1c2c(cc([N+]([O-])=O)cc2)C=C1C(=O)Nc3c(cccc3)C(=O)N	[*;r]C(=O)[N;H]c1[c;H][c;H][c;H][c;H]c1C(=O)[N;H2]_20	2	false	REALSpace_70bn_2024-09	m_11bcb	124078	5821090
S1c2c(cccc2)C(=C1C(=O)Nc3c(cccc3)C(=O)N)COC	626	fCSFP4	weighted-fingerprint-similarity	0.930	0.519	m_11bcb____124078____2833480	N/A	S1c2c(cc([N+]([O-])=O)cc2)C=C1C(=O)Nc3c(cccc3)C(=O)N	[*;r]C(=O)[N;H]c1[c;H][c;H][c;H][c;H]c1C(=O)[N;H2]_20	2	false	REALSpace_70bn_2024-09	m_11bcb	124078	2833480
Clc1cc2c(nc(c(c2)C(=O)Nc3c(cccc3)C(=O)N)C)cc1	627	fCSFP4	weighted-fingerprint-similarity	0.930	0.504	m_11bcb____124078____206399	N/A	S1c2c(cc([N+]([O-])=O)cc2)C=C1C(=O)Nc3c(cccc3)C(=O)N	[*;r]C(=O)[N;H]c1[c;H][c;H][c;H][c;H]c1C(=O)[N;H2]_20	2	false	REALSpace_70bn_2024-09	m_11bcb	124078	206399
FC(F)(F)C=1Nc2c(ccc(c2)C(=O)Nc3c(cccc3)C(=O)N)C1	628	fCSFP4	weighted-fingerprint-similarity	0.930	0.504	m_11bcb____124078____26273642	N/A	S1c2c(cc([N+]([O-])=O)cc2)C=C1C(=O)Nc3c(cccc3)C(=O)N	[*;r]C(=O)[N;H]c1[c;H][c;H][c;H][c;H]c1C(=O)[N;H2]_20	2	false	REALSpace_70bn_2024-09	m_11bcb	124078	26273642
FC(F)c1cc2c(OC(C(=O)Nc3c(cccc3)C(=O)N)=C2)cc1	629	fCSFP4	weighted-fingerprint-similarity	0.930	0.504	m_11bcb____124078____26277744	N/A	S1c2c(cc([N+]([O-])=O)cc2)C=C1C(=O)Nc3c(cccc3)C(=O)N	[*;r]C(=O)[N;H]c1[c;H][c;H][c;H][c;H]c1C(=O)[N;H2]_20	2	false	REALSpace_70bn_2024-09	m_11bcb	124078	26277744
O=C(Nc1c(cccc1)C(=O)N)C=2Nc3c(cc(cc3)C(C)C)C2	630	fCSFP4	weighted-fingerprint-similarity	0.930	0.504	m_11bcb____124078____26277350	N/A	S1c2c(cc([N+]([O-])=O)cc2)C=C1C(=O)Nc3c(cccc3)C(=O)N	[*;r]C(=O)[N;H]c1[c;H][c;H][c;H][c;H]c1C(=O)[N;H2]_20	2	false	REALSpace_70bn_2024-09	m_11bcb	124078	26277350
O=C(OC)c1cc2c(NC(C(=O)Nc3c(cccc3)C(=O)N)=C2)cc1	631	fCSFP4	weighted-fingerprint-similarity	0.930	0.504	m_11bcb____124078____26277598	N/A	S1c2c(cc([N+]([O-])=O)cc2)C=C1C(=O)Nc3c(cccc3)C(=O)N	[*;r]C(=O)[N;H]c1[c;H][c;H][c;H][c;H]c1C(=O)[N;H2]_20	2	false	REALSpace_70bn_2024-09	m_11bcb	124078	26277598
O=C(Nc1c(cccc1)C(=O)N)c2nc3c(cc(OC)cc3)cc2	632	fCSFP4	weighted-fingerprint-similarity	0.930	0.500	m_11bcb____124078____214995	N/A	S1c2c(cc([N+]([O-])=O)cc2)C=C1C(=O)Nc3c(cccc3)C(=O)N	[*;r]C(=O)[N;H]c1[c;H][c;H][c;H][c;H]c1C(=O)[N;H2]_20	2	false	REALSpace_70bn_2024-09	m_11bcb	124078	214995
S(c1c(cc([N+]([O-])=O)cc1)C(=O)Nc2c(cccc2)C(=O)N)CC(C)C	633	fCSFP4	weighted-fingerprint-similarity	0.930	0.500	m_11bcb____124078____7945030	N/A	S1c2c(cc([N+]([O-])=O)cc2)C=C1C(=O)Nc3c(cccc3)C(=O)N	[*;r]C(=O)[N;H]c1[c;H][c;H][c;H][c;H]c1C(=O)[N;H2]_20	2	false	REALSpace_70bn_2024-09	m_11bcb	124078	7945030
S1C(=NC=2NC(C(=O)Nc3c(cccc3)C(=O)N)=CC12)C	634	fCSFP4	weighted-fingerprint-similarity	0.930	0.500	m_11bcb____124078____26269960	N/A	S1c2c(cc([N+]([O-])=O)cc2)C=C1C(=O)Nc3c(cccc3)C(=O)N	[*;r]C(=O)[N;H]c1[c;H][c;H][c;H][c;H]c1C(=O)[N;H2]_20	2	false	REALSpace_70bn_2024-09	m_11bcb	124078	26269960
Ic1c(cccc1)C(=O)Nc2cc(ccc2)C(=O)Nc3c(cccc3)C(=O)N	635	fCSFP4	weighted-fingerprint-similarity	0.930	0.443	m_11bcb____124078____924982	N/A	S1c2c(cc([N+]([O-])=O)cc2)C=C1C(=O)Nc3c(cccc3)C(=O)N	[*;r]C(=O)[N;H]c1[c;H][c;H][c;H][c;H]c1C(=O)[N;H2]_20	2	false	REALSpace_70bn_2024-09	m_11bcb	124078	924982
O=C(Nc1c(cccc1)C(=O)N)c2cc(NC(=O)c3ccccc3)c(cc2)C	636	fCSFP4	weighted-fingerprint-similarity	0.930	0.443	m_11bcb____124078____624888	N/A	S1c2c(cc([N+]([O-])=O)cc2)C=C1C(=O)Nc3c(cccc3)C(=O)N	[*;r]C(=O)[N;H]c1[c;H][c;H][c;H][c;H]c1C(=O)[N;H2]_20	2	false	REALSpace_70bn_2024-09	m_11bcb	124078	624888
O=C(Nc1c(cccc1)C(=O)N)c2ccc(cc2)C(=O)NCC=C	637	fCSFP4	weighted-fingerprint-similarity	0.930	0.443	m_11bcb____124078____14776424	N/A	S1c2c(cc([N+]([O-])=O)cc2)C=C1C(=O)Nc3c(cccc3)C(=O)N	[*;r]C(=O)[N;H]c1[c;H][c;H][c;H][c;H]c1C(=O)[N;H2]_20	2	false	REALSpace_70bn_2024-09	m_11bcb	124078	14776424
Clc1ccc(Sc2c([N+]([O-])=O)ccc(c2)C(=O)Nc3c(cccc3)C(=O)N)cc1	638	fCSFP4	weighted-fingerprint-similarity	0.930	0.496	m_11bcb____124078____8860196	N/A	S1c2c(cc([N+]([O-])=O)cc2)C=C1C(=O)Nc3c(cccc3)C(=O)N	[*;r]C(=O)[N;H]c1[c;H][c;H][c;H][c;H]c1C(=O)[N;H2]_20	2	false	REALSpace_70bn_2024-09	m_11bcb	124078	8860196
S1c2c(ccc(c2)C(F)(F)F)C=C1C(=O)NCC(=O)Nc3c(cccc3)C(=O)N	639	fCSFP4	weighted-fingerprint-similarity	0.930	0.643	m_11bbb____22169958____15260400	N/A	S1c2c(cc([N+]([O-])=O)cc2)C=C1C(=O)Nc3c(cccc3)C(=O)N	[*;r]C(=O)[N;H]c1[c;H][c;H][c;H][c;H]c1C(=O)[N;H2]_20	2	false	REALSpace_70bn_2024-09	m_11bbb	22169958	15260400
FC(F)(F)C1=Nc2c(N1)ccc(c2)C(=O)Nc3c(cccc3)C(=O)N	640	fCSFP4	weighted-fingerprint-similarity	0.930	0.492	m_22bdl____138522____16784118	N/A	S1c2c(cc([N+]([O-])=O)cc2)C=C1C(=O)Nc3c(cccc3)C(=O)N	[*;r]C(=O)[N;H]c1[c;H][c;H][c;H][c;H]c1C(=O)[N;H2]_20	2	false	REALSpace_70bn_2024-09	m_22bdl	138522	16784118
FC(F)(F)c1c([N+]([O-])=O)cc(cc1)C(=O)Nc2c(cccc2)C(=O)N	641	fCSFP4	weighted-fingerprint-similarity	0.930	0.492	m_11bcb____124078____22135326	N/A	S1c2c(cc([N+]([O-])=O)cc2)C=C1C(=O)Nc3c(cccc3)C(=O)N	[*;r]C(=O)[N;H]c1[c;H][c;H][c;H][c;H]c1C(=O)[N;H2]_20	2	false	REALSpace_70bn_2024-09	m_11bcb	124078	22135326
O=C(Nc1c(cccc1)C(=O)N)c2cc3N=C(Nc3cc2)C4CC4	642	fCSFP4	weighted-fingerprint-similarity	0.930	0.492	m_11ccb____124078____15144570	N/A	S1c2c(cc([N+]([O-])=O)cc2)C=C1C(=O)Nc3c(cccc3)C(=O)N	[*;r]C(=O)[N;H]c1[c;H][c;H][c;H][c;H]c1C(=O)[N;H2]_20	2	false	REALSpace_70bn_2024-09	m_11ccb	124078	15144570
[O-][N+](=O)C1=CN(C(C(=O)Nc2c(cccc2)C(=O)N)=C1)C	643	fCSFP4	weighted-fingerprint-similarity	0.930	0.492	m_11bcb____124078____148696	N/A	S1c2c(cc([N+]([O-])=O)cc2)C=C1C(=O)Nc3c(cccc3)C(=O)N	[*;r]C(=O)[N;H]c1[c;H][c;H][c;H][c;H]c1C(=O)[N;H2]_20	2	false	REALSpace_70bn_2024-09	m_11bcb	124078	148696
[O-][N+](=O)c1c(ccc(c1)C(=O)Nc2c(cccc2)C(=O)N)C(C)(C)C	644	fCSFP4	weighted-fingerprint-similarity	0.930	0.492	m_11bcb____124078____102189	N/A	S1c2c(cc([N+]([O-])=O)cc2)C=C1C(=O)Nc3c(cccc3)C(=O)N	[*;r]C(=O)[N;H]c1[c;H][c;H][c;H][c;H]c1C(=O)[N;H2]_20	2	false	REALSpace_70bn_2024-09	m_11bcb	124078	102189
[O-][N+](=O)c1c(ccc(c1)C(=O)Nc2c(cccc2)C(=O)N)CCC	645	fCSFP4	weighted-fingerprint-similarity	0.930	0.492	m_11bcb____124078____22137366	N/A	S1c2c(cc([N+]([O-])=O)cc2)C=C1C(=O)Nc3c(cccc3)C(=O)N	[*;r]C(=O)[N;H]c1[c;H][c;H][c;H][c;H]c1C(=O)[N;H2]_20	2	false	REALSpace_70bn_2024-09	m_11bcb	124078	22137366
Brc1nc2NC(C(=O)Nc3c(cccc3)C(=O)N)=Cc2cc1	646	fCSFP4	weighted-fingerprint-similarity	0.930	0.488	m_11bcb____124078____26277586	N/A	S1c2c(cc([N+]([O-])=O)cc2)C=C1C(=O)Nc3c(cccc3)C(=O)N	[*;r]C(=O)[N;H]c1[c;H][c;H][c;H][c;H]c1C(=O)[N;H2]_20	2	false	REALSpace_70bn_2024-09	m_11bcb	124078	26277586
[O-][N+](=O)c1c(nc(cc1)C(=O)Nc2c(cccc2)C(=O)N)N	647	fCSFP4	weighted-fingerprint-similarity	0.930	0.488	m_11bcb____124078____25921188	N/A	S1c2c(cc([N+]([O-])=O)cc2)C=C1C(=O)Nc3c(cccc3)C(=O)N	[*;r]C(=O)[N;H]c1[c;H][c;H][c;H][c;H]c1C(=O)[N;H2]_20	2	false	REALSpace_70bn_2024-09	m_11bcb	124078	25921188
Brc1cc2N=C(Nc2cc1)C(=O)Nc3c(cccc3)C(=O)N	648	fCSFP4	weighted-fingerprint-similarity	0.930	0.484	m_22bdl____138522____16946134	N/A	S1c2c(cc([N+]([O-])=O)cc2)C=C1C(=O)Nc3c(cccc3)C(=O)N	[*;r]C(=O)[N;H]c1[c;H][c;H][c;H][c;H]c1C(=O)[N;H2]_20	2	false	REALSpace_70bn_2024-09	m_22bdl	138522	16946134
S1c2c(ccnc2)C=C1C(=O)NCC(=O)Nc3c(cccc3)C(=O)N	649	fCSFP4	weighted-fingerprint-similarity	0.930	0.632	m_11bbb____22169958____10812190	N/A	S1c2c(cc([N+]([O-])=O)cc2)C=C1C(=O)Nc3c(cccc3)C(=O)N	[*;r]C(=O)[N;H]c1[c;H][c;H][c;H][c;H]c1C(=O)[N;H2]_20	2	false	REALSpace_70bn_2024-09	m_11bbb	22169958	10812190
O=C(N)c1c(NC(=O)C2=CN3C(=CC(=C3)C)C=C2)cccc1	650	fCSFP4	weighted-fingerprint-similarity	0.930	0.476	m_11bcb____124078____9736186	N/A	S1c2c(cc([N+]([O-])=O)cc2)C=C1C(=O)Nc3c(cccc3)C(=O)N	[*;r]C(=O)[N;H]c1[c;H][c;H][c;H][c;H]c1C(=O)[N;H2]_20	2	false	REALSpace_70bn_2024-09	m_11bcb	124078	9736186
O=C(Nc1c(cccc1)C(=O)N)c2nc3c4c(ccc3cc2)cccc4	651	fCSFP4	weighted-fingerprint-similarity	0.930	0.476	m_11bcb____124078____22135968	N/A	S1c2c(cc([N+]([O-])=O)cc2)C=C1C(=O)Nc3c(cccc3)C(=O)N	[*;r]C(=O)[N;H]c1[c;H][c;H][c;H][c;H]c1C(=O)[N;H2]_20	2	false	REALSpace_70bn_2024-09	m_11bcb	124078	22135968
S1c2c(ccc(c2)C(=O)NCC(=O)Nc3c(cccc3)C(=O)N)C=C1C	652	fCSFP4	weighted-fingerprint-similarity	0.930	0.629	m_11bbb____22169958____25986834	N/A	S1c2c(cc([N+]([O-])=O)cc2)C=C1C(=O)Nc3c(cccc3)C(=O)N	[*;r]C(=O)[N;H]c1[c;H][c;H][c;H][c;H]c1C(=O)[N;H2]_20	2	false	REALSpace_70bn_2024-09	m_11bbb	22169958	25986834
Clc1c(NC(=O)C=2SC=CC2)cc(cc1)C(=O)Nc3c(cccc3)C(=O)N	653	fCSFP4	weighted-fingerprint-similarity	0.929	0.472	m_11ccb____124078____53918	N/A	S1c2c(cc([N+]([O-])=O)cc2)C=C1C(=O)Nc3c(cccc3)C(=O)N	[*;r]C(=O)[N;H]c1[c;H][c;H][c;H][c;H]c1C(=O)[N;H2]_20	2	false	REALSpace_70bn_2024-09	m_11ccb	124078	53918
S1C(C(=O)NCC(=O)Nc2c(cccc2)C(=O)N)=CC=3SC=CC13	654	fCSFP4	weighted-fingerprint-similarity	0.929	0.626	m_11bbb____22169958____1180820	N/A	S1c2c(cc([N+]([O-])=O)cc2)C=C1C(=O)Nc3c(cccc3)C(=O)N	[*;r]C(=O)[N;H]c1[c;H][c;H][c;H][c;H]c1C(=O)[N;H2]_20	2	false	REALSpace_70bn_2024-09	m_11bbb	22169958	1180820
S1C(C(=O)Nc2ccc(NCC(=O)Nc3c(cccc3)C(=O)N)cc2)=CC=C1	655	fCSFP4	weighted-fingerprint-similarity	0.929	0.472	m_38bbb____27015490____27056596	N/A	S1c2c(cc([N+]([O-])=O)cc2)C=C1C(=O)Nc3c(cccc3)C(=O)N	[*;r]C(=O)[N;H]c1[c;H][c;H][c;H][c;H]c1C(=O)[N;H2]_20	2	false	REALSpace_70bn_2024-09	m_38bbb	27015490	27056596
S1c2nc(cc(c2C=C1C(=O)Nc3c(cccc3)C(=O)N)C)C	656	fCSFP4	weighted-fingerprint-similarity	0.929	0.518	m_11bcb____124078____102222	N/A	S1c2c(cc([N+]([O-])=O)cc2)C=C1C(=O)Nc3c(cccc3)C(=O)N	[*;r]C(=O)[N;H]c1[c;H][c;H][c;H][c;H]c1C(=O)[N;H2]_20	2	false	REALSpace_70bn_2024-09	m_11bcb	124078	102222
Brc1cc2nc(Cl)c(cc2cc1)C(=O)Nc3c(cccc3)C(=O)N	657	fCSFP4	weighted-fingerprint-similarity	0.929	0.500	m_11bcb____124078____18235400	N/A	S1c2c(cc([N+]([O-])=O)cc2)C=C1C(=O)Nc3c(cccc3)C(=O)N	[*;r]C(=O)[N;H]c1[c;H][c;H][c;H][c;H]c1C(=O)[N;H2]_20	2	false	REALSpace_70bn_2024-09	m_11bcb	124078	18235400
Clc1nc2c(cc1C(=O)Nc3c(cccc3)C(=O)N)ccc(F)c2	658	fCSFP4	weighted-fingerprint-similarity	0.929	0.500	m_11bcb____124078____14188874	N/A	S1c2c(cc([N+]([O-])=O)cc2)C=C1C(=O)Nc3c(cccc3)C(=O)N	[*;r]C(=O)[N;H]c1[c;H][c;H][c;H][c;H]c1C(=O)[N;H2]_20	2	false	REALSpace_70bn_2024-09	m_11bcb	124078	14188874
FC(F)(F)c1cc2c(NC(C(=O)Nc3c(cccc3)C(=O)N)=C2)cc1	659	fCSFP4	weighted-fingerprint-similarity	0.929	0.500	m_11bcb____124078____26277132	N/A	S1c2c(cc([N+]([O-])=O)cc2)C=C1C(=O)Nc3c(cccc3)C(=O)N	[*;r]C(=O)[N;H]c1[c;H][c;H][c;H][c;H]c1C(=O)[N;H2]_20	2	false	REALSpace_70bn_2024-09	m_11bcb	124078	26277132
Fc1cc2nc(c(cc2cc1)C(=O)Nc3c(cccc3)C(=O)N)C	660	fCSFP4	weighted-fingerprint-similarity	0.929	0.500	m_11bcb____124078____203731	N/A	S1c2c(cc([N+]([O-])=O)cc2)C=C1C(=O)Nc3c(cccc3)C(=O)N	[*;r]C(=O)[N;H]c1[c;H][c;H][c;H][c;H]c1C(=O)[N;H2]_20	2	false	REALSpace_70bn_2024-09	m_11bcb	124078	203731
O=C(Nc1c(cccc1)C(=O)N)C=2Nc3c(cc(cc3)C(C)(C)C)C2	661	fCSFP4	weighted-fingerprint-similarity	0.929	0.500	m_11bcb____124078____25923042	N/A	S1c2c(cc([N+]([O-])=O)cc2)C=C1C(=O)Nc3c(cccc3)C(=O)N	[*;r]C(=O)[N;H]c1[c;H][c;H][c;H][c;H]c1C(=O)[N;H2]_20	2	false	REALSpace_70bn_2024-09	m_11bcb	124078	25923042
O=C(Nc1c(cccc1)C(=O)N)C=2Nc3c(cc(cc3)C4CC4)C2	662	fCSFP4	weighted-fingerprint-similarity	0.929	0.500	m_11bcb____124078____25923126	N/A	S1c2c(cc([N+]([O-])=O)cc2)C=C1C(=O)Nc3c(cccc3)C(=O)N	[*;r]C(=O)[N;H]c1[c;H][c;H][c;H][c;H]c1C(=O)[N;H2]_20	2	false	REALSpace_70bn_2024-09	m_11bcb	124078	25923126
O=C(Nc1c(cccc1)C(=O)N)C=2Nc3c(ccc(c3)C(C)C)C2	663	fCSFP4	weighted-fingerprint-similarity	0.929	0.500	m_11bcb____124078____25923124	N/A	S1c2c(cc([N+]([O-])=O)cc2)C=C1C(=O)Nc3c(cccc3)C(=O)N	[*;r]C(=O)[N;H]c1[c;H][c;H][c;H][c;H]c1C(=O)[N;H2]_20	2	false	REALSpace_70bn_2024-09	m_11bcb	124078	25923124
O=C(Nc1c(cccc1)C(=O)N)c2cc3c(N(C=C3)Cc4ccccc4)cc2	664	fCSFP4	weighted-fingerprint-similarity	0.929	0.500	m_11bcb____124078____9329184	N/A	S1c2c(cc([N+]([O-])=O)cc2)C=C1C(=O)Nc3c(cccc3)C(=O)N	[*;r]C(=O)[N;H]c1[c;H][c;H][c;H][c;H]c1C(=O)[N;H2]_20	2	false	REALSpace_70bn_2024-09	m_11bcb	124078	9329184
O=C(Nc1c(cccc1)C(=O)N)c2cc3c(c(OC)ncc3)cc2	665	fCSFP4	weighted-fingerprint-similarity	0.929	0.500	m_11bcb____124078____26272842	N/A	S1c2c(cc([N+]([O-])=O)cc2)C=C1C(=O)Nc3c(cccc3)C(=O)N	[*;r]C(=O)[N;H]c1[c;H][c;H][c;H][c;H]c1C(=O)[N;H2]_20	2	false	REALSpace_70bn_2024-09	m_11bcb	124078	26272842
O=C(OC)c1cc2NC(C(=O)Nc3c(cccc3)C(=O)N)=Cc2cc1	666	fCSFP4	weighted-fingerprint-similarity	0.929	0.500	m_11bcb____124078____26252712	N/A	S1c2c(cc([N+]([O-])=O)cc2)C=C1C(=O)Nc3c(cccc3)C(=O)N	[*;r]C(=O)[N;H]c1[c;H][c;H][c;H][c;H]c1C(=O)[N;H2]_20	2	false	REALSpace_70bn_2024-09	m_11bcb	124078	26252712
O=C(OC)c1cc2c(nc(cc2)C(=O)Nc3c(cccc3)C(=O)N)cc1	667	fCSFP4	weighted-fingerprint-similarity	0.929	0.500	m_11bcb____124078____19876354	N/A	S1c2c(cc([N+]([O-])=O)cc2)C=C1C(=O)Nc3c(cccc3)C(=O)N	[*;r]C(=O)[N;H]c1[c;H][c;H][c;H][c;H]c1C(=O)[N;H2]_20	2	false	REALSpace_70bn_2024-09	m_11bcb	124078	19876354
O=C(Nc1c(cccc1)C(=O)N)c2cc3N(C=Cc3cc2)C(C)C	668	fCSFP4	weighted-fingerprint-similarity	0.929	0.496	m_11bcb____124078____16474720	N/A	S1c2c(cc([N+]([O-])=O)cc2)C=C1C(=O)Nc3c(cccc3)C(=O)N	[*;r]C(=O)[N;H]c1[c;H][c;H][c;H][c;H]c1C(=O)[N;H2]_20	2	false	REALSpace_70bn_2024-09	m_11bcb	124078	16474720
O=C(Nc1c(cccc1)C(=O)N)c2cc3c(cc2)C=NNC3=O	669	fCSFP4	weighted-fingerprint-similarity	0.929	0.496	m_11bcb____124078____20049848	N/A	S1c2c(cc([N+]([O-])=O)cc2)C=C1C(=O)Nc3c(cccc3)C(=O)N	[*;r]C(=O)[N;H]c1[c;H][c;H][c;H][c;H]c1C(=O)[N;H2]_20	2	false	REALSpace_70bn_2024-09	m_11bcb	124078	20049848
S1c2c(cc(OC(F)(F)F)cc2)C=C1C(=O)NCC(=O)Nc3c(cccc3)C(=O)N	670	fCSFP4	weighted-fingerprint-similarity	0.929	0.641	m_11bbb____22169958____25976528	N/A	S1c2c(cc([N+]([O-])=O)cc2)C=C1C(=O)Nc3c(cccc3)C(=O)N	[*;r]C(=O)[N;H]c1[c;H][c;H][c;H][c;H]c1C(=O)[N;H2]_20	2	false	REALSpace_70bn_2024-09	m_11bbb	22169958	25976528
[O-][N+](=O)c1ccc(N2N=C(C(=O)Nc3c(cccc3)C(=O)N)C=C2)cc1	671	fCSFP4	weighted-fingerprint-similarity	0.929	0.496	m_11bcb____124078____2163900	N/A	S1c2c(cc([N+]([O-])=O)cc2)C=C1C(=O)Nc3c(cccc3)C(=O)N	[*;r]C(=O)[N;H]c1[c;H][c;H][c;H][c;H]c1C(=O)[N;H2]_20	2	false	REALSpace_70bn_2024-09	m_11bcb	124078	2163900
O=C(Nc1c(NC(=O)CNc2c(cccc2)C(=O)N)cccc1)c3ccccc3	672	fCSFP4	weighted-fingerprint-similarity	0.929	0.440	m_22bdn____627904____9316016	N/A	S1c2c(cc([N+]([O-])=O)cc2)C=C1C(=O)Nc3c(cccc3)C(=O)N	[*;r]C(=O)[N;H]c1[c;H][c;H][c;H][c;H]c1C(=O)[N;H2]_20	2	false	REALSpace_70bn_2024-09	m_22bdn	627904	9316016
O=C(Nc1c(NCC(=O)Nc2c(cccc2)C(=O)N)cccc1)c3ccccc3	673	fCSFP4	weighted-fingerprint-similarity	0.929	0.440	m_38bbb____606770____27056596	N/A	S1c2c(cc([N+]([O-])=O)cc2)C=C1C(=O)Nc3c(cccc3)C(=O)N	[*;r]C(=O)[N;H]c1[c;H][c;H][c;H][c;H]c1C(=O)[N;H2]_20	2	false	REALSpace_70bn_2024-09	m_38bbb	606770	27056596
O=C(Nc1c(cccc1)C(=O)N)c2cc(NC(=O)c3cnccc3)ccc2	674	fCSFP4	weighted-fingerprint-similarity	0.929	0.440	m_11ccb____124078____624912	N/A	S1c2c(cc([N+]([O-])=O)cc2)C=C1C(=O)Nc3c(cccc3)C(=O)N	[*;r]C(=O)[N;H]c1[c;H][c;H][c;H][c;H]c1C(=O)[N;H2]_20	2	false	REALSpace_70bn_2024-09	m_11ccb	124078	624912
O=C(Nc1c(cccc1)C(=O)N)c2cc(ccc2)C(=O)NC3CC3	675	fCSFP4	weighted-fingerprint-similarity	0.929	0.440	m_11bcb____124078____9155730	N/A	S1c2c(cc([N+]([O-])=O)cc2)C=C1C(=O)Nc3c(cccc3)C(=O)N	[*;r]C(=O)[N;H]c1[c;H][c;H][c;H][c;H]c1C(=O)[N;H2]_20	2	false	REALSpace_70bn_2024-09	m_11bcb	124078	9155730
O=C(Nc1c(cccc1)C(=O)N)c2cc(ccc2)C(=O)NCCC	676	fCSFP4	weighted-fingerprint-similarity	0.929	0.440	m_11bcb____124078____5536152	N/A	S1c2c(cc([N+]([O-])=O)cc2)C=C1C(=O)Nc3c(cccc3)C(=O)N	[*;r]C(=O)[N;H]c1[c;H][c;H][c;H][c;H]c1C(=O)[N;H2]_20	2	false	REALSpace_70bn_2024-09	m_11bcb	124078	5536152
O=C(Nc1ccc(NCC(=O)Nc2c(cccc2)C(=O)N)cc1)c3ccccc3	677	fCSFP4	weighted-fingerprint-similarity	0.929	0.440	m_38bbb____27010410____27056596	N/A	S1c2c(cc([N+]([O-])=O)cc2)C=C1C(=O)Nc3c(cccc3)C(=O)N	[*;r]C(=O)[N;H]c1[c;H][c;H][c;H][c;H]c1C(=O)[N;H2]_20	2	false	REALSpace_70bn_2024-09	m_38bbb	27010410	27056596
O=C(Nc1ccccc1)c2c(NC(=O)CNc3c(cccc3)C(=O)N)cccc2	678	fCSFP4	weighted-fingerprint-similarity	0.929	0.440	m_38bcb____205113____56011	N/A	S1c2c(cc([N+]([O-])=O)cc2)C=C1C(=O)Nc3c(cccc3)C(=O)N	[*;r]C(=O)[N;H]c1[c;H][c;H][c;H][c;H]c1C(=O)[N;H2]_20	2	false	REALSpace_70bn_2024-09	m_38bcb	205113	56011
O=C(Nc1ccccc1)c2ccc(NCC(=O)Nc3c(cccc3)C(=O)N)cc2	679	fCSFP4	weighted-fingerprint-similarity	0.929	0.440	m_38bbb____2263376____27056596	N/A	S1c2c(cc([N+]([O-])=O)cc2)C=C1C(=O)Nc3c(cccc3)C(=O)N	[*;r]C(=O)[N;H]c1[c;H][c;H][c;H][c;H]c1C(=O)[N;H2]_20	2	false	REALSpace_70bn_2024-09	m_38bbb	2263376	27056596
[O-][N+](=O)c1c(OC(C)C)cc(cc1)C(=O)Nc2c(cccc2)C(=O)N	680	fCSFP4	weighted-fingerprint-similarity	0.929	0.492	m_11bcb____124078____10974482	N/A	S1c2c(cc([N+]([O-])=O)cc2)C=C1C(=O)Nc3c(cccc3)C(=O)N	[*;r]C(=O)[N;H]c1[c;H][c;H][c;H][c;H]c1C(=O)[N;H2]_20	2	false	REALSpace_70bn_2024-09	m_11bcb	124078	10974482
O=C(Nc1c(cccc1)C(=O)N)c2cc3N=C(OCC)Nc3cc2	681	fCSFP4	weighted-fingerprint-similarity	0.929	0.488	m_22bdl____138522____9395722	N/A	S1c2c(cc([N+]([O-])=O)cc2)C=C1C(=O)Nc3c(cccc3)C(=O)N	[*;r]C(=O)[N;H]c1[c;H][c;H][c;H][c;H]c1C(=O)[N;H2]_20	2	false	REALSpace_70bn_2024-09	m_22bdl	138522	9395722
S1N=Cc2c(cccc12)C(=O)Nc3c(cccc3)C(=O)N	682	fCSFP4	weighted-fingerprint-similarity	0.929	0.488	m_11bcb____124078____15143846	N/A	S1c2c(cc([N+]([O-])=O)cc2)C=C1C(=O)Nc3c(cccc3)C(=O)N	[*;r]C(=O)[N;H]c1[c;H][c;H][c;H][c;H]c1C(=O)[N;H2]_20	2	false	REALSpace_70bn_2024-09	m_11bcb	124078	15143846
O=C(Nc1c(cccc1)C(=O)N)c2c(cccc2)C(=O)NC(C)(C)C	683	fCSFP4	weighted-fingerprint-similarity	0.929	0.430	m_22bdl____138522____19445046	N/A	S1c2c(cc([N+]([O-])=O)cc2)C=C1C(=O)Nc3c(cccc3)C(=O)N	[*;r]C(=O)[N;H]c1[c;H][c;H][c;H][c;H]c1C(=O)[N;H2]_20	2	false	REALSpace_70bn_2024-09	m_22bdl	138522	19445046
O=C(N)c1c(NC(=O)C=2Nc3c(ccnc3)C2)cccc1	684	fCSFP4	weighted-fingerprint-similarity	0.929	0.484	m_11ccb____124078____15524608	N/A	S1c2c(cc([N+]([O-])=O)cc2)C=C1C(=O)Nc3c(cccc3)C(=O)N	[*;r]C(=O)[N;H]c1[c;H][c;H][c;H][c;H]c1C(=O)[N;H2]_20	2	false	REALSpace_70bn_2024-09	m_11ccb	124078	15524608
O=C(N)c1c(NC(=O)C=2Nc3c(cncc3)C2)cccc1	685	fCSFP4	weighted-fingerprint-similarity	0.929	0.484	m_11bcb____124078____15524650	N/A	S1c2c(cc([N+]([O-])=O)cc2)C=C1C(=O)Nc3c(cccc3)C(=O)N	[*;r]C(=O)[N;H]c1[c;H][c;H][c;H][c;H]c1C(=O)[N;H2]_20	2	false	REALSpace_70bn_2024-09	m_11bcb	124078	15524650
O=C(Nc1c(cccc1)C(=O)N)c2ncc3NC=Cc3c2	686	fCSFP4	weighted-fingerprint-similarity	0.929	0.484	m_11bcb____124078____26270112	N/A	S1c2c(cc([N+]([O-])=O)cc2)C=C1C(=O)Nc3c(cccc3)C(=O)N	[*;r]C(=O)[N;H]c1[c;H][c;H][c;H][c;H]c1C(=O)[N;H2]_20	2	false	REALSpace_70bn_2024-09	m_11bcb	124078	26270112
S1c2ncc(cc2N=C1)C(=O)Nc3c(cccc3)C(=O)N	687	fCSFP4	weighted-fingerprint-similarity	0.929	0.484	m_11bcb____124078____16893874	N/A	S1c2c(cc([N+]([O-])=O)cc2)C=C1C(=O)Nc3c(cccc3)C(=O)N	[*;r]C(=O)[N;H]c1[c;H][c;H][c;H][c;H]c1C(=O)[N;H2]_20	2	false	REALSpace_70bn_2024-09	m_11bcb	124078	16893874
[O-][N+](=O)c1c(nc(cc1)C(=O)Nc2c(cccc2)C(=O)N)C	688	fCSFP4	weighted-fingerprint-similarity	0.929	0.484	m_11bcb____124078____16472726	N/A	S1c2c(cc([N+]([O-])=O)cc2)C=C1C(=O)Nc3c(cccc3)C(=O)N	[*;r]C(=O)[N;H]c1[c;H][c;H][c;H][c;H]c1C(=O)[N;H2]_20	2	false	REALSpace_70bn_2024-09	m_11bcb	124078	16472726
O=C(N)c1c(NC(=O)C=2Nc3c(c4c(cc3)cccc4)C2)cccc1	689	fCSFP4	weighted-fingerprint-similarity	0.929	0.480	m_11bcb____124078____25921460	N/A	S1c2c(cc([N+]([O-])=O)cc2)C=C1C(=O)Nc3c(cccc3)C(=O)N	[*;r]C(=O)[N;H]c1[c;H][c;H][c;H][c;H]c1C(=O)[N;H2]_20	2	false	REALSpace_70bn_2024-09	m_11bcb	124078	25921460
O=C(N)c1c(NC(=O)C=2Nc3ncccc3C2)cccc1	690	fCSFP4	weighted-fingerprint-similarity	0.929	0.480	m_11bcb____124078____15524616	N/A	S1c2c(cc([N+]([O-])=O)cc2)C=C1C(=O)Nc3c(cccc3)C(=O)N	[*;r]C(=O)[N;H]c1[c;H][c;H][c;H][c;H]c1C(=O)[N;H2]_20	2	false	REALSpace_70bn_2024-09	m_11bcb	124078	15524616
O=C(N)c1c(NC(=O)C=2Oc3c(c4c(cc3)cccc4)C2)cccc1	691	fCSFP4	weighted-fingerprint-similarity	0.929	0.480	m_11bcb____124078____12211498	N/A	S1c2c(cc([N+]([O-])=O)cc2)C=C1C(=O)Nc3c(cccc3)C(=O)N	[*;r]C(=O)[N;H]c1[c;H][c;H][c;H][c;H]c1C(=O)[N;H2]_20	2	false	REALSpace_70bn_2024-09	m_11bcb	124078	12211498
Brc1cc([N+]([O-])=O)c2OC(C(=O)Nc3c(cccc3)C(=O)N)=Cc2c1	692	fCSFP4	weighted-fingerprint-similarity	0.929	0.521	m_11bcb____124078____22138036	N/A	S1c2c(cc([N+]([O-])=O)cc2)C=C1C(=O)Nc3c(cccc3)C(=O)N	[*;r]C(=O)[N;H]c1[c;H][c;H][c;H][c;H]c1C(=O)[N;H2]_20	2	false	REALSpace_70bn_2024-09	m_11bcb	124078	22138036
S1c2c(F)ccc(OC)c2C=C1C(=O)Nc3c(cccc3)C(=O)N	693	fCSFP4	weighted-fingerprint-similarity	0.928	0.514	m_11bcb____124078____28252212	N/A	S1c2c(cc([N+]([O-])=O)cc2)C=C1C(=O)Nc3c(cccc3)C(=O)N	[*;r]C(=O)[N;H]c1[c;H][c;H][c;H][c;H]c1C(=O)[N;H2]_20	2	false	REALSpace_70bn_2024-09	m_11bcb	124078	28252212
S1N=C(c2c1ccc(c2)C)C(=O)Nc3c(cccc3)C(=O)N	694	fCSFP4	weighted-fingerprint-similarity	0.928	0.504	m_11bcb____124078____10564990	N/A	S1c2c(cc([N+]([O-])=O)cc2)C=C1C(=O)Nc3c(cccc3)C(=O)N	[*;r]C(=O)[N;H]c1[c;H][c;H][c;H][c;H]c1C(=O)[N;H2]_20	2	false	REALSpace_70bn_2024-09	m_11bcb	124078	10564990
S1c2c(ccc(OC)c2)C(C(=O)Nc3c(cccc3)C(=O)N)=C1	695	fCSFP4	weighted-fingerprint-similarity	0.928	0.504	m_11bcb____124078____16657234	N/A	S1c2c(cc([N+]([O-])=O)cc2)C=C1C(=O)Nc3c(cccc3)C(=O)N	[*;r]C(=O)[N;H]c1[c;H][c;H][c;H][c;H]c1C(=O)[N;H2]_20	2	false	REALSpace_70bn_2024-09	m_11bcb	124078	16657234
O=C(N)c1c(NC(=O)C=2N(c3c(ccc(O)c3)C2)C)cccc1	696	fCSFP4	weighted-fingerprint-similarity	0.928	0.500	m_22bdl____138522____20644050	N/A	S1c2c(cc([N+]([O-])=O)cc2)C=C1C(=O)Nc3c(cccc3)C(=O)N	[*;r]C(=O)[N;H]c1[c;H][c;H][c;H][c;H]c1C(=O)[N;H2]_20	2	false	REALSpace_70bn_2024-09	m_22bdl	138522	20644050
S1C(=NC(C(=O)Nc2c(cccc2)C(=O)N)=C1)c3cc([N+]([O-])=O)ccc3	697	fCSFP4	weighted-fingerprint-similarity	0.928	0.500	m_11bcb____124078____2367102	N/A	S1c2c(cc([N+]([O-])=O)cc2)C=C1C(=O)Nc3c(cccc3)C(=O)N	[*;r]C(=O)[N;H]c1[c;H][c;H][c;H][c;H]c1C(=O)[N;H2]_20	2	false	REALSpace_70bn_2024-09	m_11bcb	124078	2367102
Clc1nc(cc2c1ccc(Cl)c2)C(=O)Nc3c(cccc3)C(=O)N	698	fCSFP4	weighted-fingerprint-similarity	0.928	0.496	m_11bcb____124078____20608028	N/A	S1c2c(cc([N+]([O-])=O)cc2)C=C1C(=O)Nc3c(cccc3)C(=O)N	[*;r]C(=O)[N;H]c1[c;H][c;H][c;H][c;H]c1C(=O)[N;H2]_20	2	false	REALSpace_70bn_2024-09	m_11bcb	124078	20608028
FC(F)(F)c1cc2NC(C(=O)Nc3c(cccc3)C(=O)N)=Cc2cc1	699	fCSFP4	weighted-fingerprint-similarity	0.928	0.496	m_11bcb____124078____25923044	N/A	S1c2c(cc([N+]([O-])=O)cc2)C=C1C(=O)Nc3c(cccc3)C(=O)N	[*;r]C(=O)[N;H]c1[c;H][c;H][c;H][c;H]c1C(=O)[N;H2]_20	2	false	REALSpace_70bn_2024-09	m_11bcb	124078	25923044
O=C(N)c1c(NC(=O)C=2N(c3c(cc(cc3)C)C2)C)cccc1	700	fCSFP4	weighted-fingerprint-similarity	0.928	0.496	m_11bcb____124078____26251748	N/A	S1c2c(cc([N+]([O-])=O)cc2)C=C1C(=O)Nc3c(cccc3)C(=O)N	[*;r]C(=O)[N;H]c1[c;H][c;H][c;H][c;H]c1C(=O)[N;H2]_20	2	false	REALSpace_70bn_2024-09	m_11bcb	124078	26251748
O=C(N)c1c(NC(=O)C=2Oc3c(cc(OCC)cc3)C2)cccc1	701	fCSFP4	weighted-fingerprint-similarity	0.928	0.496	m_11bcb____124078____25976534	N/A	S1c2c(cc([N+]([O-])=O)cc2)C=C1C(=O)Nc3c(cccc3)C(=O)N	[*;r]C(=O)[N;H]c1[c;H][c;H][c;H][c;H]c1C(=O)[N;H2]_20	2	false	REALSpace_70bn_2024-09	m_11bcb	124078	25976534
O=C(Nc1c(cccc1)C(=O)N)C=2Nc3c(ccc(c3)C(C)(C)C)C2	702	fCSFP4	weighted-fingerprint-similarity	0.928	0.496	m_11bcb____124078____25923032	N/A	S1c2c(cc([N+]([O-])=O)cc2)C=C1C(=O)Nc3c(cccc3)C(=O)N	[*;r]C(=O)[N;H]c1[c;H][c;H][c;H][c;H]c1C(=O)[N;H2]_20	2	false	REALSpace_70bn_2024-09	m_11bcb	124078	25923032
O=C(Nc1c(cccc1)C(=O)N)c2cc3c(N(C=C3)CCC[NH3+])cc2	703	fCSFP4	weighted-fingerprint-similarity	0.928	0.496	m_240690bck____7350998____7368738	N/A	S1c2c(cc([N+]([O-])=O)cc2)C=C1C(=O)Nc3c(cccc3)C(=O)N	[*;r]C(=O)[N;H]c1[c;H][c;H][c;H][c;H]c1C(=O)[N;H2]_20	2	false	REALSpace_70bn_2024-09	m_240690bck	7350998	7368738
O=C(Nc1c(cccc1)C(=O)N)c2nnc3c(c2)ccc(OC)c3	704	fCSFP4	weighted-fingerprint-similarity	0.928	0.496	m_11bcb____124078____22009250	N/A	S1c2c(cc([N+]([O-])=O)cc2)C=C1C(=O)Nc3c(cccc3)C(=O)N	[*;r]C(=O)[N;H]c1[c;H][c;H][c;H][c;H]c1C(=O)[N;H2]_20	2	false	REALSpace_70bn_2024-09	m_11bcb	124078	22009250
Clc1cc2c(c(cnc2)C(=O)Nc3c(cccc3)C(=O)N)cc1	705	fCSFP4	weighted-fingerprint-similarity	0.928	0.492	m_11bcb____124078____17596336	N/A	S1c2c(cc([N+]([O-])=O)cc2)C=C1C(=O)Nc3c(cccc3)C(=O)N	[*;r]C(=O)[N;H]c1[c;H][c;H][c;H][c;H]c1C(=O)[N;H2]_20	2	false	REALSpace_70bn_2024-09	m_11bcb	124078	17596336
[O-][N+](=O)c1cc(ccc1)C2=NC(C(=O)Nc3c(cccc3)C(=O)N)=CN2	706	fCSFP4	weighted-fingerprint-similarity	0.928	0.492	m_22bdl____138522____8633600	N/A	S1c2c(cc([N+]([O-])=O)cc2)C=C1C(=O)Nc3c(cccc3)C(=O)N	[*;r]C(=O)[N;H]c1[c;H][c;H][c;H][c;H]c1C(=O)[N;H2]_20	2	false	REALSpace_70bn_2024-09	m_22bdl	138522	8633600
O=C(Nc1c(cccc1)C(=O)N)c2cc(ccc2)C(=O)NCC#C	707	fCSFP4	weighted-fingerprint-similarity	0.928	0.436	m_11bcb____124078____28199298	N/A	S1c2c(cc([N+]([O-])=O)cc2)C=C1C(=O)Nc3c(cccc3)C(=O)N	[*;r]C(=O)[N;H]c1[c;H][c;H][c;H][c;H]c1C(=O)[N;H2]_20	2	false	REALSpace_70bn_2024-09	m_11bcb	124078	28199298
O=C(Nc1ccc(cc1)C(=O)NCC(=O)Nc2c(cccc2)C(=O)N)c3ccccc3	708	fCSFP4	weighted-fingerprint-similarity	0.928	0.436	m_11bbb____22169958____303648	N/A	S1c2c(cc([N+]([O-])=O)cc2)C=C1C(=O)Nc3c(cccc3)C(=O)N	[*;r]C(=O)[N;H]c1[c;H][c;H][c;H][c;H]c1C(=O)[N;H2]_20	2	false	REALSpace_70bn_2024-09	m_11bbb	22169958	303648
O=C(Nc1ccccc1)c2ccc(cc2)C(=O)NCC(=O)Nc3c(cccc3)C(=O)N	709	fCSFP4	weighted-fingerprint-similarity	0.928	0.436	m_11bbb____22169958____7873842	N/A	S1c2c(cc([N+]([O-])=O)cc2)C=C1C(=O)Nc3c(cccc3)C(=O)N	[*;r]C(=O)[N;H]c1[c;H][c;H][c;H][c;H]c1C(=O)[N;H2]_20	2	false	REALSpace_70bn_2024-09	m_11bbb	22169958	7873842
[O-][N+](=O)c1cc2c(N(N=C2C(=O)Nc3c(cccc3)C(=O)N)C)cc1	710	fCSFP4	weighted-fingerprint-similarity	0.928	0.528	m_11bcb____124078____22008904	N/A	S1c2c(cc([N+]([O-])=O)cc2)C=C1C(=O)Nc3c(cccc3)C(=O)N	[*;r]C(=O)[N;H]c1[c;H][c;H][c;H][c;H]c1C(=O)[N;H2]_20	2	false	REALSpace_70bn_2024-09	m_11bcb	124078	22008904
Clc1ccc(cc1)C2=Nc3c(N2)ccc(c3)C(=O)Nc4c(cccc4)C(=O)N	711	fCSFP4	weighted-fingerprint-similarity	0.928	0.485	m_11bcb____124078____7920198	N/A	S1c2c(cc([N+]([O-])=O)cc2)C=C1C(=O)Nc3c(cccc3)C(=O)N	[*;r]C(=O)[N;H]c1[c;H][c;H][c;H][c;H]c1C(=O)[N;H2]_20	2	false	REALSpace_70bn_2024-09	m_11bcb	124078	7920198
Fc1ccc(cc1)C2=Nc3c(N2)ccc(c3)C(=O)Nc4c(cccc4)C(=O)N	712	fCSFP4	weighted-fingerprint-similarity	0.928	0.485	m_11bcb____124078____15148760	N/A	S1c2c(cc([N+]([O-])=O)cc2)C=C1C(=O)Nc3c(cccc3)C(=O)N	[*;r]C(=O)[N;H]c1[c;H][c;H][c;H][c;H]c1C(=O)[N;H2]_20	2	false	REALSpace_70bn_2024-09	m_11bcb	124078	15148760
O=C(Nc1c(cccc1)C(=O)N)c2cc3N(C(=O)N(c3cc2)C)C	713	fCSFP4	weighted-fingerprint-similarity	0.928	0.485	m_11bcb____124078____18317884	N/A	S1c2c(cc([N+]([O-])=O)cc2)C=C1C(=O)Nc3c(cccc3)C(=O)N	[*;r]C(=O)[N;H]c1[c;H][c;H][c;H][c;H]c1C(=O)[N;H2]_20	2	false	REALSpace_70bn_2024-09	m_11bcb	124078	18317884
O=C(Nc1c(cccc1)C(=O)N)c2cc3nc(c(nc3cc2)CC)CC	714	fCSFP4	weighted-fingerprint-similarity	0.928	0.485	m_11bcb____124078____55077	N/A	S1c2c(cc([N+]([O-])=O)cc2)C=C1C(=O)Nc3c(cccc3)C(=O)N	[*;r]C(=O)[N;H]c1[c;H][c;H][c;H][c;H]c1C(=O)[N;H2]_20	2	false	REALSpace_70bn_2024-09	m_11bcb	124078	55077
O=C(N)c1c(NC(=O)C=2Oc3c(ccnc3)C2)cccc1	715	fCSFP4	weighted-fingerprint-similarity	0.928	0.481	m_11bcb____124078____23857334	N/A	S1c2c(cc([N+]([O-])=O)cc2)C=C1C(=O)Nc3c(cccc3)C(=O)N	[*;r]C(=O)[N;H]c1[c;H][c;H][c;H][c;H]c1C(=O)[N;H2]_20	2	false	REALSpace_70bn_2024-09	m_11bcb	124078	23857334
O=C(N)c1c(NC(=O)C=2Oc3c(cncc3)C2)cccc1	716	fCSFP4	weighted-fingerprint-similarity	0.928	0.481	m_11bcb____124078____10389286	N/A	S1c2c(cc([N+]([O-])=O)cc2)C=C1C(=O)Nc3c(cccc3)C(=O)N	[*;r]C(=O)[N;H]c1[c;H][c;H][c;H][c;H]c1C(=O)[N;H2]_20	2	false	REALSpace_70bn_2024-09	m_11bcb	124078	10389286
[O-]C(=O)c1nc2c(NC(C(=O)Nc3c(cccc3)C(=O)N)=C2)cc1	717	fCSFP4	weighted-fingerprint-similarity	0.928	0.477	m_188690bcb____21774664____21417250	N/A	S1c2c(cc([N+]([O-])=O)cc2)C=C1C(=O)Nc3c(cccc3)C(=O)N	[*;r]C(=O)[N;H]c1[c;H][c;H][c;H][c;H]c1C(=O)[N;H2]_20	2	false	REALSpace_70bn_2024-09	m_188690bcb	21774664	21417250
S1c2c(cc([N+]([O-])=O)cc2)C(=C1C(=O)NCC(=O)Nc3c(cccc3)C(=O)N)C	718	fCSFP4	weighted-fingerprint-similarity	0.927	0.647	m_11bbb____22169958____22135382	N/A	S1c2c(cc([N+]([O-])=O)cc2)C=C1C(=O)Nc3c(cccc3)C(=O)N	[*;r]C(=O)[N;H]c1[c;H][c;H][c;H][c;H]c1C(=O)[N;H2]_20	2	false	REALSpace_70bn_2024-09	m_11bbb	22169958	22135382
S1C(C(=O)Nc2cc(NCC(=O)Nc3c(cccc3)C(=O)N)ccc2)=CC=C1	719	fCSFP4	weighted-fingerprint-similarity	0.927	0.464	m_38bbb____27015282____27056596	N/A	S1c2c(cc([N+]([O-])=O)cc2)C=C1C(=O)Nc3c(cccc3)C(=O)N	[*;r]C(=O)[N;H]c1[c;H][c;H][c;H][c;H]c1C(=O)[N;H2]_20	2	false	REALSpace_70bn_2024-09	m_38bbb	27015282	27056596
S1C(C(=O)Nc2ccc(cc2)C(=O)NCC(=O)Nc3c(cccc3)C(=O)N)=CC=C1	720	fCSFP4	weighted-fingerprint-similarity	0.927	0.464	m_11bbb____22169958____105137	N/A	S1c2c(cc([N+]([O-])=O)cc2)C=C1C(=O)Nc3c(cccc3)C(=O)N	[*;r]C(=O)[N;H]c1[c;H][c;H][c;H][c;H]c1C(=O)[N;H2]_20	2	false	REALSpace_70bn_2024-09	m_11bbb	22169958	105137
S(C=1Sc2c(N1)cccc2)Cc3ccc(cc3)C(=O)Nc4c(cccc4)C(=O)N	721	fCSFP4	weighted-fingerprint-similarity	0.927	0.504	m_11bcb____124078____55185	N/A	S1c2c(cc([N+]([O-])=O)cc2)C=C1C(=O)Nc3c(cccc3)C(=O)N	[*;r]C(=O)[N;H]c1[c;H][c;H][c;H][c;H]c1C(=O)[N;H2]_20	2	false	REALSpace_70bn_2024-09	m_11bcb	124078	55185
S1c2c(cc(cc2)C(F)(F)F)C(C(=O)Nc3c(cccc3)C(=O)N)=C1	722	fCSFP4	weighted-fingerprint-similarity	0.927	0.504	m_11bcb____124078____22138418	N/A	S1c2c(cc([N+]([O-])=O)cc2)C=C1C(=O)Nc3c(cccc3)C(=O)N	[*;r]C(=O)[N;H]c1[c;H][c;H][c;H][c;H]c1C(=O)[N;H2]_20	2	false	REALSpace_70bn_2024-09	m_11bcb	124078	22138418
S1C(C(=O)Nc2c(NC(=O)CNc3c(cccc3)C(=O)N)cccc2)=CC=C1	723	fCSFP4	weighted-fingerprint-similarity	0.927	0.455	m_22bdn____2767566____9316016	N/A	S1c2c(cc([N+]([O-])=O)cc2)C=C1C(=O)Nc3c(cccc3)C(=O)N	[*;r]C(=O)[N;H]c1[c;H][c;H][c;H][c;H]c1C(=O)[N;H2]_20	2	false	REALSpace_70bn_2024-09	m_22bdn	2767566	9316016
S1C(C(=O)Nc2c(NCC(=O)Nc3c(cccc3)C(=O)N)cccc2)=CC=C1	724	fCSFP4	weighted-fingerprint-similarity	0.927	0.455	m_38bbb____2767568____27056596	N/A	S1c2c(cc([N+]([O-])=O)cc2)C=C1C(=O)Nc3c(cccc3)C(=O)N	[*;r]C(=O)[N;H]c1[c;H][c;H][c;H][c;H]c1C(=O)[N;H2]_20	2	false	REALSpace_70bn_2024-09	m_38bbb	2767568	27056596
Clc1cc2c(N(C(C(=O)Nc3c(cccc3)C(=O)N)=C2)C)cc1	725	fCSFP4	weighted-fingerprint-similarity	0.927	0.493	m_11ccb____124078____16899702	N/A	S1c2c(cc([N+]([O-])=O)cc2)C=C1C(=O)Nc3c(cccc3)C(=O)N	[*;r]C(=O)[N;H]c1[c;H][c;H][c;H][c;H]c1C(=O)[N;H2]_20	2	false	REALSpace_70bn_2024-09	m_11ccb	124078	16899702
FC(F)N1N=C2C(=C1)C=C(C(=O)Nc3c(cccc3)C(=O)N)C=C2	726	fCSFP4	weighted-fingerprint-similarity	0.927	0.493	m_11bcb____124078____22138282	N/A	S1c2c(cc([N+]([O-])=O)cc2)C=C1C(=O)Nc3c(cccc3)C(=O)N	[*;r]C(=O)[N;H]c1[c;H][c;H][c;H][c;H]c1C(=O)[N;H2]_20	2	false	REALSpace_70bn_2024-09	m_11bcb	124078	22138282
O=C(N)c1c(NC(=O)C=2Nc3c(ccc(OCC)c3)C2)cccc1	727	fCSFP4	weighted-fingerprint-similarity	0.927	0.493	m_11bcb____124078____25923036	N/A	S1c2c(cc([N+]([O-])=O)cc2)C=C1C(=O)Nc3c(cccc3)C(=O)N	[*;r]C(=O)[N;H]c1[c;H][c;H][c;H][c;H]c1C(=O)[N;H2]_20	2	false	REALSpace_70bn_2024-09	m_11bcb	124078	25923036
O=C(N)c1c(NC(=O)C=2Nc3c(ccc(c3)COC)C2)cccc1	728	fCSFP4	weighted-fingerprint-similarity	0.927	0.493	m_11bcb____124078____25923066	N/A	S1c2c(cc([N+]([O-])=O)cc2)C=C1C(=O)Nc3c(cccc3)C(=O)N	[*;r]C(=O)[N;H]c1[c;H][c;H][c;H][c;H]c1C(=O)[N;H2]_20	2	false	REALSpace_70bn_2024-09	m_11bcb	124078	25923066
O=C(Nc1c(cccc1)C(=O)N)c2c(nc3c(cc(OC)cc3)c2)C	729	fCSFP4	weighted-fingerprint-similarity	0.927	0.493	m_11bcb____124078____206403	N/A	S1c2c(cc([N+]([O-])=O)cc2)C=C1C(=O)Nc3c(cccc3)C(=O)N	[*;r]C(=O)[N;H]c1[c;H][c;H][c;H][c;H]c1C(=O)[N;H2]_20	2	false	REALSpace_70bn_2024-09	m_11bcb	124078	206403
FC(F)(F)c1cc2c(nc(cc2)C(=O)Nc3c(cccc3)C(=O)N)cc1	730	fCSFP4	weighted-fingerprint-similarity	0.927	0.489	m_11bcb____124078____28252258	N/A	S1c2c(cc([N+]([O-])=O)cc2)C=C1C(=O)Nc3c(cccc3)C(=O)N	[*;r]C(=O)[N;H]c1[c;H][c;H][c;H][c;H]c1C(=O)[N;H2]_20	2	false	REALSpace_70bn_2024-09	m_11bcb	124078	28252258
O=C(N)c1c(NC(=O)C2=CC3=NN(C=C3C=C2)CC)cccc1	731	fCSFP4	weighted-fingerprint-similarity	0.927	0.489	m_11bcb____124078____19504956	N/A	S1c2c(cc([N+]([O-])=O)cc2)C=C1C(=O)Nc3c(cccc3)C(=O)N	[*;r]C(=O)[N;H]c1[c;H][c;H][c;H][c;H]c1C(=O)[N;H2]_20	2	false	REALSpace_70bn_2024-09	m_11bcb	124078	19504956
O=C(Nc1c(cccc1)C(=O)N)c2nc3c(cc(cc3)C(C)(C)C)cc2	732	fCSFP4	weighted-fingerprint-similarity	0.927	0.489	m_11bcb____124078____26277600	N/A	S1c2c(cc([N+]([O-])=O)cc2)C=C1C(=O)Nc3c(cccc3)C(=O)N	[*;r]C(=O)[N;H]c1[c;H][c;H][c;H][c;H]c1C(=O)[N;H2]_20	2	false	REALSpace_70bn_2024-09	m_11bcb	124078	26277600
Brc1cc2c(nc(nc2)C(=O)Nc3c(cccc3)C(=O)N)cc1	733	fCSFP4	weighted-fingerprint-similarity	0.927	0.485	m_11bcb____124078____16892110	N/A	S1c2c(cc([N+]([O-])=O)cc2)C=C1C(=O)Nc3c(cccc3)C(=O)N	[*;r]C(=O)[N;H]c1[c;H][c;H][c;H][c;H]c1C(=O)[N;H2]_20	2	false	REALSpace_70bn_2024-09	m_11bcb	124078	16892110
O=C(Nc1c(cccc1)C(=O)N)c2cc(c3c(c2)ccnc3)C	734	fCSFP4	weighted-fingerprint-similarity	0.927	0.485	m_11bcb____124078____26276702	N/A	S1c2c(cc([N+]([O-])=O)cc2)C=C1C(=O)Nc3c(cccc3)C(=O)N	[*;r]C(=O)[N;H]c1[c;H][c;H][c;H][c;H]c1C(=O)[N;H2]_20	2	false	REALSpace_70bn_2024-09	m_11bcb	124078	26276702
O=C(Nc1c(cccc1)C(=O)N)c2ccc(NC(=O)C=3OC=CC3)cc2	735	fCSFP4	weighted-fingerprint-similarity	0.927	0.432	m_11bcb____124078____116975	N/A	S1c2c(cc([N+]([O-])=O)cc2)C=C1C(=O)Nc3c(cccc3)C(=O)N	[*;r]C(=O)[N;H]c1[c;H][c;H][c;H][c;H]c1C(=O)[N;H2]_20	2	false	REALSpace_70bn_2024-09	m_11bcb	124078	116975
O=C(Nc1c(cccc1)C(=O)N)c2ccc(cc2)C(=O)NCC(C)(C)C	736	fCSFP4	weighted-fingerprint-similarity	0.927	0.432	m_11bcb____124078____5728488	N/A	S1c2c(cc([N+]([O-])=O)cc2)C=C1C(=O)Nc3c(cccc3)C(=O)N	[*;r]C(=O)[N;H]c1[c;H][c;H][c;H][c;H]c1C(=O)[N;H2]_20	2	false	REALSpace_70bn_2024-09	m_11bcb	124078	5728488
O=C(Nc1c(cccc1)C(=O)N)c2ccc(cc2)C(=O)NCCOC	737	fCSFP4	weighted-fingerprint-similarity	0.927	0.432	m_11bcb____124078____19622046	N/A	S1c2c(cc([N+]([O-])=O)cc2)C=C1C(=O)Nc3c(cccc3)C(=O)N	[*;r]C(=O)[N;H]c1[c;H][c;H][c;H][c;H]c1C(=O)[N;H2]_20	2	false	REALSpace_70bn_2024-09	m_11bcb	124078	19622046
O=C(Nc1cc(NCC(=O)Nc2c(cccc2)C(=O)N)ccc1)c3ccccc3	738	fCSFP4	weighted-fingerprint-similarity	0.927	0.432	m_38bbb____27010412____27056596	N/A	S1c2c(cc([N+]([O-])=O)cc2)C=C1C(=O)Nc3c(cccc3)C(=O)N	[*;r]C(=O)[N;H]c1[c;H][c;H][c;H][c;H]c1C(=O)[N;H2]_20	2	false	REALSpace_70bn_2024-09	m_38bbb	27010412	27056596
O=C(Nc1ccc(cc1)C(=O)Nc2c(cccc2)C(=O)N)c3ncccc3	739	fCSFP4	weighted-fingerprint-similarity	0.927	0.432	m_11bcb____124078____22136138	N/A	S1c2c(cc([N+]([O-])=O)cc2)C=C1C(=O)Nc3c(cccc3)C(=O)N	[*;r]C(=O)[N;H]c1[c;H][c;H][c;H][c;H]c1C(=O)[N;H2]_20	2	false	REALSpace_70bn_2024-09	m_11bcb	124078	22136138
O=C(Nc1c(cccc1)C(=O)N)c2cc3N=CC(=O)Nc3cc2	740	fCSFP4	weighted-fingerprint-similarity	0.927	0.481	m_22bdl____138522____18320686	N/A	S1c2c(cc([N+]([O-])=O)cc2)C=C1C(=O)Nc3c(cccc3)C(=O)N	[*;r]C(=O)[N;H]c1[c;H][c;H][c;H][c;H]c1C(=O)[N;H2]_20	2	false	REALSpace_70bn_2024-09	m_22bdl	138522	18320686
O=C(Nc1c(cccc1)C(=O)N)c2cc3NC(=O)C=Nc3cc2	741	fCSFP4	weighted-fingerprint-similarity	0.927	0.481	m_22bdl____138522____14039232	N/A	S1c2c(cc([N+]([O-])=O)cc2)C=C1C(=O)Nc3c(cccc3)C(=O)N	[*;r]C(=O)[N;H]c1[c;H][c;H][c;H][c;H]c1C(=O)[N;H2]_20	2	false	REALSpace_70bn_2024-09	m_22bdl	138522	14039232
FC(F)(F)c1c2NC(C(=O)Nc3c(cccc3)C(=O)N)=Cc2cc([N+]([O-])=O)c1	742	fCSFP4	weighted-fingerprint-similarity	0.927	0.521	m_11bcb____124078____26275850	N/A	S1c2c(cc([N+]([O-])=O)cc2)C=C1C(=O)Nc3c(cccc3)C(=O)N	[*;r]C(=O)[N;H]c1[c;H][c;H][c;H][c;H]c1C(=O)[N;H2]_20	2	false	REALSpace_70bn_2024-09	m_11bcb	124078	26275850
O=C(Nc1c(cccc1)C(=O)N)c2ncc3OC=Cc3c2	743	fCSFP4	weighted-fingerprint-similarity	0.927	0.477	m_22bdl____138522____28247396	N/A	S1c2c(cc([N+]([O-])=O)cc2)C=C1C(=O)Nc3c(cccc3)C(=O)N	[*;r]C(=O)[N;H]c1[c;H][c;H][c;H][c;H]c1C(=O)[N;H2]_20	2	false	REALSpace_70bn_2024-09	m_22bdl	138522	28247396
O=C(Nc1c(cccc1)C(=O)N)c2nc(ccc2)C(=O)NC	744	fCSFP4	weighted-fingerprint-similarity	0.927	0.422	m_11bcb____124078____7116746	N/A	S1c2c(cc([N+]([O-])=O)cc2)C=C1C(=O)Nc3c(cccc3)C(=O)N	[*;r]C(=O)[N;H]c1[c;H][c;H][c;H][c;H]c1C(=O)[N;H2]_20	2	false	REALSpace_70bn_2024-09	m_11bcb	124078	7116746
O=C(Nc1c(cccc1)C(=O)N)c2nnc3NC=Cc3c2	745	fCSFP4	weighted-fingerprint-similarity	0.927	0.473	m_22bdl____138522____25801872	N/A	S1c2c(cc([N+]([O-])=O)cc2)C=C1C(=O)Nc3c(cccc3)C(=O)N	[*;r]C(=O)[N;H]c1[c;H][c;H][c;H][c;H]c1C(=O)[N;H2]_20	2	false	REALSpace_70bn_2024-09	m_22bdl	138522	25801872
S(=O)(=O)(N)c1cc(NC(=O)C=2SC(C(=O)Nc3c(cccc3)C(=O)N)=CC2)ccc1	746	fCSFP4	weighted-fingerprint-similarity	0.926	0.460	m_22bdl____138522____2759060	N/A	S1c2c(cc([N+]([O-])=O)cc2)C=C1C(=O)Nc3c(cccc3)C(=O)N	[*;r]C(=O)[N;H]c1[c;H][c;H][c;H][c;H]c1C(=O)[N;H2]_20	2	false	REALSpace_70bn_2024-09	m_22bdl	138522	2759060
S1c2c(cc(cc2)C(=O)Nc3c(cccc3)C(=O)N)C(C=4[N-]N=NN4)=C1	747	fCSFP4	weighted-fingerprint-similarity	0.926	0.504	m_280130bcb____17858516____23409686	N/A	S1c2c(cc([N+]([O-])=O)cc2)C=C1C(=O)Nc3c(cccc3)C(=O)N	[*;r]C(=O)[N;H]c1[c;H][c;H][c;H][c;H]c1C(=O)[N;H2]_20	2	false	REALSpace_70bn_2024-09	m_280130bcb	17858516	23409686
S1C(NC(=O)C=2OC=CC2)=CC=C1C(=O)Nc3c(cccc3)C(=O)N	748	fCSFP4	weighted-fingerprint-similarity	0.926	0.452	m_11bcb____124078____245046	N/A	S1c2c(cc([N+]([O-])=O)cc2)C=C1C(=O)Nc3c(cccc3)C(=O)N	[*;r]C(=O)[N;H]c1[c;H][c;H][c;H][c;H]c1C(=O)[N;H2]_20	2	false	REALSpace_70bn_2024-09	m_11bcb	124078	245046
[O-][N+](=O)c1c2c(NC=C2C(=O)Nc3c(cccc3)C(=O)N)ccc1	749	fCSFP4	weighted-fingerprint-similarity	0.926	0.496	m_11bcb____124078____25976566	N/A	S1c2c(cc([N+]([O-])=O)cc2)C=C1C(=O)Nc3c(cccc3)C(=O)N	[*;r]C(=O)[N;H]c1[c;H][c;H][c;H][c;H]c1C(=O)[N;H2]_20	2	false	REALSpace_70bn_2024-09	m_11bcb	124078	25976566
BrC=1SC2=C(SC(C(=O)NCC(=O)Nc3c(cccc3)C(=O)N)=C2)C1	750	fCSFP4	weighted-fingerprint-similarity	0.926	0.602	m_11bbb____22169958____14320422	N/A	S1c2c(cc([N+]([O-])=O)cc2)C=C1C(=O)Nc3c(cccc3)C(=O)N	[*;r]C(=O)[N;H]c1[c;H][c;H][c;H][c;H]c1C(=O)[N;H2]_20	2	false	REALSpace_70bn_2024-09	m_11bbb	22169958	14320422
ClC=1SC2=C(SC(C(=O)NCC(=O)Nc3c(cccc3)C(=O)N)=C2)C1	751	fCSFP4	weighted-fingerprint-similarity	0.926	0.602	m_11bbb____22169958____13757472	N/A	S1c2c(cc([N+]([O-])=O)cc2)C=C1C(=O)Nc3c(cccc3)C(=O)N	[*;r]C(=O)[N;H]c1[c;H][c;H][c;H][c;H]c1C(=O)[N;H2]_20	2	false	REALSpace_70bn_2024-09	m_11bbb	22169958	13757472
S1C(C(=O)NCC(=O)Nc2c(cccc2)C(=O)N)=CC=3SC(=CC13)C	752	fCSFP4	weighted-fingerprint-similarity	0.926	0.602	m_11bbb____22169958____15260200	N/A	S1c2c(cc([N+]([O-])=O)cc2)C=C1C(=O)Nc3c(cccc3)C(=O)N	[*;r]C(=O)[N;H]c1[c;H][c;H][c;H][c;H]c1C(=O)[N;H2]_20	2	false	REALSpace_70bn_2024-09	m_11bbb	22169958	15260200
S1C(C([O-])=O)=CC2=C1SC(C(=O)NCC(=O)Nc3c(cccc3)C(=O)N)=C2	753	fCSFP4	weighted-fingerprint-similarity	0.926	0.602	m_188690bbb____21791182____14599916	N/A	S1c2c(cc([N+]([O-])=O)cc2)C=C1C(=O)Nc3c(cccc3)C(=O)N	[*;r]C(=O)[N;H]c1[c;H][c;H][c;H][c;H]c1C(=O)[N;H2]_20	2	false	REALSpace_70bn_2024-09	m_188690bbb	21791182	14599916
Brc1cc2SN=C(c2cc1)C(=O)Nc3c(cccc3)C(=O)N	754	fCSFP4	weighted-fingerprint-similarity	0.926	0.493	m_11bcb____124078____15071708	N/A	S1c2c(cc([N+]([O-])=O)cc2)C=C1C(=O)Nc3c(cccc3)C(=O)N	[*;r]C(=O)[N;H]c1[c;H][c;H][c;H][c;H]c1C(=O)[N;H2]_20	2	false	REALSpace_70bn_2024-09	m_11bcb	124078	15071708
Brc1cc2c(c(Cl)nc(c2)C(=O)Nc3c(cccc3)C(=O)N)cc1	755	fCSFP4	weighted-fingerprint-similarity	0.926	0.489	m_11bcb____124078____22158068	N/A	S1c2c(cc([N+]([O-])=O)cc2)C=C1C(=O)Nc3c(cccc3)C(=O)N	[*;r]C(=O)[N;H]c1[c;H][c;H][c;H][c;H]c1C(=O)[N;H2]_20	2	false	REALSpace_70bn_2024-09	m_11bcb	124078	22158068
Clc1nc(cc2c1ccc(F)c2)C(=O)Nc3c(cccc3)C(=O)N	756	fCSFP4	weighted-fingerprint-similarity	0.926	0.489	m_11bcb____124078____20503010	N/A	S1c2c(cc([N+]([O-])=O)cc2)C=C1C(=O)Nc3c(cccc3)C(=O)N	[*;r]C(=O)[N;H]c1[c;H][c;H][c;H][c;H]c1C(=O)[N;H2]_20	2	false	REALSpace_70bn_2024-09	m_11bcb	124078	20503010
Clc1nc2c(cc(OC)cc2)cc1C(=O)Nc3c(cccc3)C(=O)N	757	fCSFP4	weighted-fingerprint-similarity	0.926	0.489	m_11ccb____124078____7348556	N/A	S1c2c(cc([N+]([O-])=O)cc2)C=C1C(=O)Nc3c(cccc3)C(=O)N	[*;r]C(=O)[N;H]c1[c;H][c;H][c;H][c;H]c1C(=O)[N;H2]_20	2	false	REALSpace_70bn_2024-09	m_11ccb	124078	7348556
FC(F)N1N=Cc2c1ccc(c2)C(=O)Nc3c(cccc3)C(=O)N	758	fCSFP4	weighted-fingerprint-similarity	0.926	0.489	m_11bcb____124078____22138280	N/A	S1c2c(cc([N+]([O-])=O)cc2)C=C1C(=O)Nc3c(cccc3)C(=O)N	[*;r]C(=O)[N;H]c1[c;H][c;H][c;H][c;H]c1C(=O)[N;H2]_20	2	false	REALSpace_70bn_2024-09	m_11bcb	124078	22138280
O=C(Nc1c(cccc1)C(=O)N)c2c(nc3c(c2)ccc(OC)c3)C	759	fCSFP4	weighted-fingerprint-similarity	0.926	0.489	m_11bcb____124078____158163	N/A	S1c2c(cc([N+]([O-])=O)cc2)C=C1C(=O)Nc3c(cccc3)C(=O)N	[*;r]C(=O)[N;H]c1[c;H][c;H][c;H][c;H]c1C(=O)[N;H2]_20	2	false	REALSpace_70bn_2024-09	m_11bcb	124078	158163
O=C(N)c1c(NC(=O)C=2OC(=CC2)COc3cc4c(cc3)cccc4)cccc1	760	fCSFP4	weighted-fingerprint-similarity	0.926	0.485	m_11bcb____124078____55159	N/A	S1c2c(cc([N+]([O-])=O)cc2)C=C1C(=O)Nc3c(cccc3)C(=O)N	[*;r]C(=O)[N;H]c1[c;H][c;H][c;H][c;H]c1C(=O)[N;H2]_20	2	false	REALSpace_70bn_2024-09	m_11bcb	124078	55159
O=C(Nc1c(cccc1)C(=O)N)c2cc3N(N=Cc3cc2)CC	761	fCSFP4	weighted-fingerprint-similarity	0.926	0.485	m_11bcb____124078____25961736	N/A	S1c2c(cc([N+]([O-])=O)cc2)C=C1C(=O)Nc3c(cccc3)C(=O)N	[*;r]C(=O)[N;H]c1[c;H][c;H][c;H][c;H]c1C(=O)[N;H2]_20	2	false	REALSpace_70bn_2024-09	m_11bcb	124078	25961736
S1c2c(cc(NC(=O)OC(C)(C)C)cc2)C=C1C(=O)NCC(=O)Nc3c(cccc3)C(=O)N	762	fCSFP4	weighted-fingerprint-similarity	0.926	0.627	m_11bbb____22169958____25976524	N/A	S1c2c(cc([N+]([O-])=O)cc2)C=C1C(=O)Nc3c(cccc3)C(=O)N	[*;r]C(=O)[N;H]c1[c;H][c;H][c;H][c;H]c1C(=O)[N;H2]_20	2	false	REALSpace_70bn_2024-09	m_11bbb	22169958	25976524
Fc1cc2c(cncc2cc1)C(=O)Nc3c(cccc3)C(=O)N	763	fCSFP4	weighted-fingerprint-similarity	0.926	0.481	m_11bcb____124078____14038236	N/A	S1c2c(cc([N+]([O-])=O)cc2)C=C1C(=O)Nc3c(cccc3)C(=O)N	[*;r]C(=O)[N;H]c1[c;H][c;H][c;H][c;H]c1C(=O)[N;H2]_20	2	false	REALSpace_70bn_2024-09	m_11bcb	124078	14038236
[O-][N+](=O)C=1C=NN(C1)Cc2ccc(cc2)C(=O)Nc3c(cccc3)C(=O)N	764	fCSFP4	weighted-fingerprint-similarity	0.926	0.481	m_11bcb____124078____13469012	N/A	S1c2c(cc([N+]([O-])=O)cc2)C=C1C(=O)Nc3c(cccc3)C(=O)N	[*;r]C(=O)[N;H]c1[c;H][c;H][c;H][c;H]c1C(=O)[N;H2]_20	2	false	REALSpace_70bn_2024-09	m_11bcb	124078	13469012
O=C(Nc1ccccc1)c2cc(ccc2)C(=O)NCC(=O)Nc3c(cccc3)C(=O)N	765	fCSFP4	weighted-fingerprint-similarity	0.926	0.429	m_11bbb____22169958____10154948	N/A	S1c2c(cc([N+]([O-])=O)cc2)C=C1C(=O)Nc3c(cccc3)C(=O)N	[*;r]C(=O)[N;H]c1[c;H][c;H][c;H][c;H]c1C(=O)[N;H2]_20	2	false	REALSpace_70bn_2024-09	m_11bbb	22169958	10154948
Fc1nc2c(NC(C(=O)Nc3c(cccc3)C(=O)N)=C2)cc1	766	fCSFP4	weighted-fingerprint-similarity	0.926	0.465	m_22bdl____138522____25493404	N/A	S1c2c(cc([N+]([O-])=O)cc2)C=C1C(=O)Nc3c(cccc3)C(=O)N	[*;r]C(=O)[N;H]c1[c;H][c;H][c;H][c;H]c1C(=O)[N;H2]_20	2	false	REALSpace_70bn_2024-09	m_22bdl	138522	25493404
S1C(C(=O)Nc2c(cccc2)C(=O)N)=CC=3C(=NN(C13)C)C	767	fCSFP4	weighted-fingerprint-similarity	0.925	0.504	m_11bcb____124078____216614	N/A	S1c2c(cc([N+]([O-])=O)cc2)C=C1C(=O)Nc3c(cccc3)C(=O)N	[*;r]C(=O)[N;H]c1[c;H][c;H][c;H][c;H]c1C(=O)[N;H2]_20	2	false	REALSpace_70bn_2024-09	m_11bcb	124078	216614
S1C(C(=O)Nc2ccc(NC(=O)NCC(=O)Nc3c(cccc3)C(=O)N)cc2)=CC=C1	768	fCSFP4	weighted-fingerprint-similarity	0.925	0.457	m_2430dbf____2496408____22586594	N/A	S1c2c(cc([N+]([O-])=O)cc2)C=C1C(=O)Nc3c(cccc3)C(=O)N	[*;r]C(=O)[N;H]c1[c;H][c;H][c;H][c;H]c1C(=O)[N;H2]_20	2	false	REALSpace_70bn_2024-09	m_2430dbf	2496408	22586594
S1c2c(cccc2)C=3SC(C(=O)NCC(=O)Nc4c(cccc4)C(=O)N)=CC13	769	fCSFP4	weighted-fingerprint-similarity	0.925	0.603	m_11bbb____22169958____135052	N/A	S1c2c(cc([N+]([O-])=O)cc2)C=C1C(=O)Nc3c(cccc3)C(=O)N	[*;r]C(=O)[N;H]c1[c;H][c;H][c;H][c;H]c1C(=O)[N;H2]_20	2	false	REALSpace_70bn_2024-09	m_11bbb	22169958	135052
S1c2c(N=C1NC(=O)c3ccc(NCC(=O)Nc4c(cccc4)C(=O)N)cc3)cccc2	770	fCSFP4	weighted-fingerprint-similarity	0.925	0.496	m_38bbb____27006688____27056596	N/A	S1c2c(cc([N+]([O-])=O)cc2)C=C1C(=O)Nc3c(cccc3)C(=O)N	[*;r]C(=O)[N;H]c1[c;H][c;H][c;H][c;H]c1C(=O)[N;H2]_20	2	false	REALSpace_70bn_2024-09	m_38bbb	27006688	27056596
S1C(C(=O)NCC(=O)Nc2c(cccc2)C(=O)N)=CC3=C1SC=C3	771	fCSFP4	weighted-fingerprint-similarity	0.925	0.600	m_11bbb____22169958____14179430	N/A	S1c2c(cc([N+]([O-])=O)cc2)C=C1C(=O)Nc3c(cccc3)C(=O)N	[*;r]C(=O)[N;H]c1[c;H][c;H][c;H][c;H]c1C(=O)[N;H2]_20	2	false	REALSpace_70bn_2024-09	m_11bbb	22169958	14179430
Brc1cc2c(Cl)nc(cc2cc1)C(=O)Nc3c(cccc3)C(=O)N	772	fCSFP4	weighted-fingerprint-similarity	0.925	0.485	m_11bcb____124078____13828176	N/A	S1c2c(cc([N+]([O-])=O)cc2)C=C1C(=O)Nc3c(cccc3)C(=O)N	[*;r]C(=O)[N;H]c1[c;H][c;H][c;H][c;H]c1C(=O)[N;H2]_20	2	false	REALSpace_70bn_2024-09	m_11bcb	124078	13828176
Brc1cc2c(cc1)C(=O)NC(C(=O)Nc3c(cccc3)C(=O)N)=C2	773	fCSFP4	weighted-fingerprint-similarity	0.925	0.485	m_22bdl____138522____17755928	N/A	S1c2c(cc([N+]([O-])=O)cc2)C=C1C(=O)Nc3c(cccc3)C(=O)N	[*;r]C(=O)[N;H]c1[c;H][c;H][c;H][c;H]c1C(=O)[N;H2]_20	2	false	REALSpace_70bn_2024-09	m_22bdl	138522	17755928
FC(F)Oc1cc2NC(C(=O)Nc3c(cccc3)C(=O)N)=Cc2cc1	774	fCSFP4	weighted-fingerprint-similarity	0.925	0.485	m_11bcb____124078____25923062	N/A	S1c2c(cc([N+]([O-])=O)cc2)C=C1C(=O)Nc3c(cccc3)C(=O)N	[*;r]C(=O)[N;H]c1[c;H][c;H][c;H][c;H]c1C(=O)[N;H2]_20	2	false	REALSpace_70bn_2024-09	m_11bcb	124078	25923062
FC(F)Oc1cc2OC(C(=O)Nc3c(cccc3)C(=O)N)=Cc2cc1	775	fCSFP4	weighted-fingerprint-similarity	0.925	0.485	m_11bcb____124078____8931130	N/A	S1c2c(cc([N+]([O-])=O)cc2)C=C1C(=O)Nc3c(cccc3)C(=O)N	[*;r]C(=O)[N;H]c1[c;H][c;H][c;H][c;H]c1C(=O)[N;H2]_20	2	false	REALSpace_70bn_2024-09	m_11bcb	124078	8931130
Fc1cc2c(NC(=O)C(C(=O)Nc3c(cccc3)C(=O)N)=C2)cc1	776	fCSFP4	weighted-fingerprint-similarity	0.925	0.485	m_22bdl____138522____12914222	N/A	S1c2c(cc([N+]([O-])=O)cc2)C=C1C(=O)Nc3c(cccc3)C(=O)N	[*;r]C(=O)[N;H]c1[c;H][c;H][c;H][c;H]c1C(=O)[N;H2]_20	2	false	REALSpace_70bn_2024-09	m_22bdl	138522	12914222
O=C(N)c1c(NC(=O)C=2Nc3c(ccc(OC(C)C)c3)C2)cccc1	777	fCSFP4	weighted-fingerprint-similarity	0.925	0.485	m_11bcb____124078____25923080	N/A	S1c2c(cc([N+]([O-])=O)cc2)C=C1C(=O)Nc3c(cccc3)C(=O)N	[*;r]C(=O)[N;H]c1[c;H][c;H][c;H][c;H]c1C(=O)[N;H2]_20	2	false	REALSpace_70bn_2024-09	m_11bcb	124078	25923080
O=C(Nc1c(cccc1)C(=O)N)C=2Nc3c(ccc(c3)CC(C)C)C2	778	fCSFP4	weighted-fingerprint-similarity	0.925	0.485	m_11bcb____124078____25923092	N/A	S1c2c(cc([N+]([O-])=O)cc2)C=C1C(=O)Nc3c(cccc3)C(=O)N	[*;r]C(=O)[N;H]c1[c;H][c;H][c;H][c;H]c1C(=O)[N;H2]_20	2	false	REALSpace_70bn_2024-09	m_11bcb	124078	25923092
O=C(Nc1c(cccc1)C(=O)N)c2cc3c(N(C=C3)CCOC)cc2	779	fCSFP4	weighted-fingerprint-similarity	0.925	0.485	m_11bcb____124078____15071880	N/A	S1c2c(cc([N+]([O-])=O)cc2)C=C1C(=O)Nc3c(cccc3)C(=O)N	[*;r]C(=O)[N;H]c1[c;H][c;H][c;H][c;H]c1C(=O)[N;H2]_20	2	false	REALSpace_70bn_2024-09	m_11bcb	124078	15071880
FC(F)CN1c2c(ccc(c2)C(=O)Nc3c(cccc3)C(=O)N)C=C1	780	fCSFP4	weighted-fingerprint-similarity	0.925	0.481	m_11bcb____124078____18182168	N/A	S1c2c(cc([N+]([O-])=O)cc2)C=C1C(=O)Nc3c(cccc3)C(=O)N	[*;r]C(=O)[N;H]c1[c;H][c;H][c;H][c;H]c1C(=O)[N;H2]_20	2	false	REALSpace_70bn_2024-09	m_11bcb	124078	18182168
FC(F)N1N=C2C(=C1)C=CC(C(=O)Nc3c(cccc3)C(=O)N)=C2	781	fCSFP4	weighted-fingerprint-similarity	0.925	0.481	m_11bcb____124078____22138340	N/A	S1c2c(cc([N+]([O-])=O)cc2)C=C1C(=O)Nc3c(cccc3)C(=O)N	[*;r]C(=O)[N;H]c1[c;H][c;H][c;H][c;H]c1C(=O)[N;H2]_20	2	false	REALSpace_70bn_2024-09	m_11bcb	124078	22138340
S1C=2N(C(C(=O)Nc3c(cccc3)C(=O)N)=CC2C=C1)C	782	fCSFP4	weighted-fingerprint-similarity	0.925	0.481	m_11bcb____124078____16658246	N/A	S1c2c(cc([N+]([O-])=O)cc2)C=C1C(=O)Nc3c(cccc3)C(=O)N	[*;r]C(=O)[N;H]c1[c;H][c;H][c;H][c;H]c1C(=O)[N;H2]_20	2	false	REALSpace_70bn_2024-09	m_11bcb	124078	16658246
Brc1cc2c(c(ncc2)C(=O)Nc3c(cccc3)C(=O)N)cc1	783	fCSFP4	weighted-fingerprint-similarity	0.925	0.478	m_11bcb____124078____20065370	N/A	S1c2c(cc([N+]([O-])=O)cc2)C=C1C(=O)Nc3c(cccc3)C(=O)N	[*;r]C(=O)[N;H]c1[c;H][c;H][c;H][c;H]c1C(=O)[N;H2]_20	2	false	REALSpace_70bn_2024-09	m_11bcb	124078	20065370
Fc1c(ccc(c1)C(=O)Nc2c(cccc2)C(=O)N)C(=O)NC	784	fCSFP4	weighted-fingerprint-similarity	0.925	0.425	m_11bcb____124078____22135994	N/A	S1c2c(cc([N+]([O-])=O)cc2)C=C1C(=O)Nc3c(cccc3)C(=O)N	[*;r]C(=O)[N;H]c1[c;H][c;H][c;H][c;H]c1C(=O)[N;H2]_20	2	false	REALSpace_70bn_2024-09	m_11bcb	124078	22135994
O=C(Nc1c(cccc1)C(=O)N)c2cc(ccc2)C(=O)NCC3CC3	785	fCSFP4	weighted-fingerprint-similarity	0.925	0.425	m_11bcb____124078____17844618	N/A	S1c2c(cc([N+]([O-])=O)cc2)C=C1C(=O)Nc3c(cccc3)C(=O)N	[*;r]C(=O)[N;H]c1[c;H][c;H][c;H][c;H]c1C(=O)[N;H2]_20	2	false	REALSpace_70bn_2024-09	m_11bcb	124078	17844618
O=C(Nc1cc(ccc1)C(=O)NCC(=O)Nc2c(cccc2)C(=O)N)c3ccccc3	786	fCSFP4	weighted-fingerprint-similarity	0.925	0.425	m_11bbb____22169958____27073692	N/A	S1c2c(cc([N+]([O-])=O)cc2)C=C1C(=O)Nc3c(cccc3)C(=O)N	[*;r]C(=O)[N;H]c1[c;H][c;H][c;H][c;H]c1C(=O)[N;H2]_20	2	false	REALSpace_70bn_2024-09	m_11bbb	22169958	27073692
O=C(Nc1ccc(NC(=O)c2ccccc2)cc1)NCC(=O)Nc3c(cccc3)C(=O)N	787	fCSFP4	weighted-fingerprint-similarity	0.925	0.425	m_2430bbf____22528674____22586594	N/A	S1c2c(cc([N+]([O-])=O)cc2)C=C1C(=O)Nc3c(cccc3)C(=O)N	[*;r]C(=O)[N;H]c1[c;H][c;H][c;H][c;H]c1C(=O)[N;H2]_20	2	false	REALSpace_70bn_2024-09	m_2430bbf	22528674	22586594
O=C(Nc1ccc(cc1)C(=O)Nc2ccccc2)NCC(=O)Nc3c(cccc3)C(=O)N	788	fCSFP4	weighted-fingerprint-similarity	0.925	0.425	m_2430bbc____2263308____22586594	N/A	S1c2c(cc([N+]([O-])=O)cc2)C=C1C(=O)Nc3c(cccc3)C(=O)N	[*;r]C(=O)[N;H]c1[c;H][c;H][c;H][c;H]c1C(=O)[N;H2]_20	2	false	REALSpace_70bn_2024-09	m_2430bbc	2263308	22586594
O=C(Nc1ccccc1)c2c(NC(=O)Cc3c(cccc3)C(=O)N)cccc2	789	fCSFP4	weighted-fingerprint-similarity	0.925	0.425	m_22bdn____2783782____9291912	N/A	S1c2c(cc([N+]([O-])=O)cc2)C=C1C(=O)Nc3c(cccc3)C(=O)N	[*;r]C(=O)[N;H]c1[c;H][c;H][c;H][c;H]c1C(=O)[N;H2]_20	2	false	REALSpace_70bn_2024-09	m_22bdn	2783782	9291912
O=C(Nc1c(cccc1)C(=O)N)c2cnc3NC(=O)C=Cc3c2	790	fCSFP4	weighted-fingerprint-similarity	0.925	0.474	m_22bdl____138522____16906346	N/A	S1c2c(cc([N+]([O-])=O)cc2)C=C1C(=O)Nc3c(cccc3)C(=O)N	[*;r]C(=O)[N;H]c1[c;H][c;H][c;H][c;H]c1C(=O)[N;H2]_20	2	false	REALSpace_70bn_2024-09	m_22bdl	138522	16906346
O=C(Nc1c(cccc1)C(=O)N)C=2Nc3nc(OC)ccc3C2	791	fCSFP4	weighted-fingerprint-similarity	0.925	0.470	m_11bcb____124078____22324126	N/A	S1c2c(cc([N+]([O-])=O)cc2)C=C1C(=O)Nc3c(cccc3)C(=O)N	[*;r]C(=O)[N;H]c1[c;H][c;H][c;H][c;H]c1C(=O)[N;H2]_20	2	false	REALSpace_70bn_2024-09	m_11bcb	124078	22324126
S1C(C(=O)Nc2cc(ccc2)C(=O)NCC(=O)Nc3c(cccc3)C(=O)N)=CC=C1	792	fCSFP4	weighted-fingerprint-similarity	0.924	0.453	m_11bbb____22169958____106948	N/A	S1c2c(cc([N+]([O-])=O)cc2)C=C1C(=O)Nc3c(cccc3)C(=O)N	[*;r]C(=O)[N;H]c1[c;H][c;H][c;H][c;H]c1C(=O)[N;H2]_20	2	false	REALSpace_70bn_2024-09	m_11bbb	22169958	106948
Brc1cc([N+]([O-])=O)c2SC(C(=O)NCC(=O)Nc3c(cccc3)C(=O)N)=Cc2c1	793	fCSFP4	weighted-fingerprint-similarity	0.924	0.626	m_11bbb____22169958____27042290	N/A	S1c2c(cc([N+]([O-])=O)cc2)C=C1C(=O)Nc3c(cccc3)C(=O)N	[*;r]C(=O)[N;H]c1[c;H][c;H][c;H][c;H]c1C(=O)[N;H2]_20	2	false	REALSpace_70bn_2024-09	m_11bbb	22169958	27042290
BrC=1SC=2SC(C(=O)NCC(=O)Nc3c(cccc3)C(=O)N)=CC2C1	794	fCSFP4	weighted-fingerprint-similarity	0.924	0.589	m_11bbb____22169958____14320622	N/A	S1c2c(cc([N+]([O-])=O)cc2)C=C1C(=O)Nc3c(cccc3)C(=O)N	[*;r]C(=O)[N;H]c1[c;H][c;H][c;H][c;H]c1C(=O)[N;H2]_20	2	false	REALSpace_70bn_2024-09	m_11bbb	22169958	14320622
Brc1cc2c(cc1)C=C(NC2=O)C(=O)Nc3c(cccc3)C(=O)N	795	fCSFP4	weighted-fingerprint-similarity	0.924	0.482	m_22bdl____138522____13772544	N/A	S1c2c(cc([N+]([O-])=O)cc2)C=C1C(=O)Nc3c(cccc3)C(=O)N	[*;r]C(=O)[N;H]c1[c;H][c;H][c;H][c;H]c1C(=O)[N;H2]_20	2	false	REALSpace_70bn_2024-09	m_22bdl	138522	13772544
Clc1cc2c(cc1)C=C(NC2=O)C(=O)Nc3c(cccc3)C(=O)N	796	fCSFP4	weighted-fingerprint-similarity	0.924	0.482	m_11bcb____124078____17783494	N/A	S1c2c(cc([N+]([O-])=O)cc2)C=C1C(=O)Nc3c(cccc3)C(=O)N	[*;r]C(=O)[N;H]c1[c;H][c;H][c;H][c;H]c1C(=O)[N;H2]_20	2	false	REALSpace_70bn_2024-09	m_11bcb	124078	17783494
FC(F)(F)Oc1cc2NC(C(=O)Nc3c(cccc3)C(=O)N)=Cc2cc1	797	fCSFP4	weighted-fingerprint-similarity	0.924	0.482	m_11bcb____124078____25923112	N/A	S1c2c(cc([N+]([O-])=O)cc2)C=C1C(=O)Nc3c(cccc3)C(=O)N	[*;r]C(=O)[N;H]c1[c;H][c;H][c;H][c;H]c1C(=O)[N;H2]_20	2	false	REALSpace_70bn_2024-09	m_11bcb	124078	25923112
Fc1cc2NC(=O)C(C(=O)Nc3c(cccc3)C(=O)N)=Cc2cc1	798	fCSFP4	weighted-fingerprint-similarity	0.924	0.482	m_1626ccb____22015528____22125214	N/A	S1c2c(cc([N+]([O-])=O)cc2)C=C1C(=O)Nc3c(cccc3)C(=O)N	[*;r]C(=O)[N;H]c1[c;H][c;H][c;H][c;H]c1C(=O)[N;H2]_20	2	false	REALSpace_70bn_2024-09	m_1626ccb	22015528	22125214
O=C(N)c1c(NC(=O)C=2N(c3c(cc(OC)cc3)C2)C)cccc1	799	fCSFP4	weighted-fingerprint-similarity	0.924	0.482	m_11ccb____124078____20644132	N/A	S1c2c(cc([N+]([O-])=O)cc2)C=C1C(=O)Nc3c(cccc3)C(=O)N	[*;r]C(=O)[N;H]c1[c;H][c;H][c;H][c;H]c1C(=O)[N;H2]_20	2	false	REALSpace_70bn_2024-09	m_11ccb	124078	20644132
O=C(N)c1c(NC(=O)C=2Nc3c(ccc(OCc4ccccc4)c3)C2)cccc1	800	fCSFP4	weighted-fingerprint-similarity	0.924	0.482	m_11bcb____124078____25923110	N/A	S1c2c(cc([N+]([O-])=O)cc2)C=C1C(=O)Nc3c(cccc3)C(=O)N	[*;r]C(=O)[N;H]c1[c;H][c;H][c;H][c;H]c1C(=O)[N;H2]_20	2	false	REALSpace_70bn_2024-09	m_11bcb	124078	25923110
O=C(Nc1c(cccc1)C(=O)N)c2cc3c(OC)nc(cc3cc2)C	801	fCSFP4	weighted-fingerprint-similarity	0.924	0.482	m_11bcb____124078____22138910	N/A	S1c2c(cc([N+]([O-])=O)cc2)C=C1C(=O)Nc3c(cccc3)C(=O)N	[*;r]C(=O)[N;H]c1[c;H][c;H][c;H][c;H]c1C(=O)[N;H2]_20	2	false	REALSpace_70bn_2024-09	m_11bcb	124078	22138910
S1c2c(cc(cc2)C(=O)NCC(=O)Nc3c(cccc3)C(=O)N)C=C1	802	fCSFP4	weighted-fingerprint-similarity	0.924	0.585	m_11bbb____22169958____7106640	N/A	S1c2c(cc([N+]([O-])=O)cc2)C=C1C(=O)Nc3c(cccc3)C(=O)N	[*;r]C(=O)[N;H]c1[c;H][c;H][c;H][c;H]c1C(=O)[N;H2]_20	2	false	REALSpace_70bn_2024-09	m_11bbb	22169958	7106640
FC(F)N1N=Cc2c1cc(cc2)C(=O)Nc3c(cccc3)C(=O)N	803	fCSFP4	weighted-fingerprint-similarity	0.924	0.478	m_11bcb____124078____26251854	N/A	S1c2c(cc([N+]([O-])=O)cc2)C=C1C(=O)Nc3c(cccc3)C(=O)N	[*;r]C(=O)[N;H]c1[c;H][c;H][c;H][c;H]c1C(=O)[N;H2]_20	2	false	REALSpace_70bn_2024-09	m_11bcb	124078	26251854
BrC=1OC(C(=O)Nc2ccc(cc2)C(=O)Nc3c(cccc3)C(=O)N)=CC1	804	fCSFP4	weighted-fingerprint-similarity	0.924	0.421	m_11bcb____124078____22136742	N/A	S1c2c(cc([N+]([O-])=O)cc2)C=C1C(=O)Nc3c(cccc3)C(=O)N	[*;r]C(=O)[N;H]c1[c;H][c;H][c;H][c;H]c1C(=O)[N;H2]_20	2	false	REALSpace_70bn_2024-09	m_11bcb	124078	22136742
Clc1ccc(cc1)C(=O)Nc2ccc(NCC(=O)Nc3c(cccc3)C(=O)N)cc2	805	fCSFP4	weighted-fingerprint-similarity	0.924	0.421	m_38bbb____27010416____27056596	N/A	S1c2c(cc([N+]([O-])=O)cc2)C=C1C(=O)Nc3c(cccc3)C(=O)N	[*;r]C(=O)[N;H]c1[c;H][c;H][c;H][c;H]c1C(=O)[N;H2]_20	2	false	REALSpace_70bn_2024-09	m_38bbb	27010416	27056596
O=C(Nc1c(cccc1)C(=O)N)c2cc(NC(=O)C=3OC=CC3)ccc2	806	fCSFP4	weighted-fingerprint-similarity	0.924	0.421	m_11bcb____124078____1043648	N/A	S1c2c(cc([N+]([O-])=O)cc2)C=C1C(=O)Nc3c(cccc3)C(=O)N	[*;r]C(=O)[N;H]c1[c;H][c;H][c;H][c;H]c1C(=O)[N;H2]_20	2	false	REALSpace_70bn_2024-09	m_11bcb	124078	1043648
S1C(C(=O)NCC(=O)Nc2c(cccc2)C(=O)N)=CC=3NC=CC13	807	fCSFP4	weighted-fingerprint-similarity	0.923	0.597	m_22bbn____15705892____9582622	N/A	S1c2c(cc([N+]([O-])=O)cc2)C=C1C(=O)Nc3c(cccc3)C(=O)N	[*;r]C(=O)[N;H]c1[c;H][c;H][c;H][c;H]c1C(=O)[N;H2]_20	2	false	REALSpace_70bn_2024-09	m_22bbn	15705892	9582622
S1C(C(=O)NCC(=O)Nc2c(cccc2)C(=O)N)=CC=3OC=CC13	808	fCSFP4	weighted-fingerprint-similarity	0.923	0.597	m_11bbb____22169958____5137514	N/A	S1c2c(cc([N+]([O-])=O)cc2)C=C1C(=O)Nc3c(cccc3)C(=O)N	[*;r]C(=O)[N;H]c1[c;H][c;H][c;H][c;H]c1C(=O)[N;H2]_20	2	false	REALSpace_70bn_2024-09	m_11bbb	22169958	5137514
S1C(C(=O)Nc2cc(NC(=O)NCC(=O)Nc3c(cccc3)C(=O)N)ccc2)=CC=C1	809	fCSFP4	weighted-fingerprint-similarity	0.923	0.450	m_2430bbc____739976____22586594	N/A	S1c2c(cc([N+]([O-])=O)cc2)C=C1C(=O)Nc3c(cccc3)C(=O)N	[*;r]C(=O)[N;H]c1[c;H][c;H][c;H][c;H]c1C(=O)[N;H2]_20	2	false	REALSpace_70bn_2024-09	m_2430bbc	739976	22586594
[O-][N+](=O)c1c2c(nccc2)c(cc1)C(=O)Nc3c(cccc3)C(=O)N	810	fCSFP4	weighted-fingerprint-similarity	0.923	0.486	m_11bcb____124078____7965102	N/A	S1c2c(cc([N+]([O-])=O)cc2)C=C1C(=O)Nc3c(cccc3)C(=O)N	[*;r]C(=O)[N;H]c1[c;H][c;H][c;H][c;H]c1C(=O)[N;H2]_20	2	false	REALSpace_70bn_2024-09	m_11bcb	124078	7965102
O=C(N)c1c(NC(=O)C=2N(c3c(ccc(OC)c3)C2)C)cccc1	811	fCSFP4	weighted-fingerprint-similarity	0.923	0.478	m_11ccb____124078____13902784	N/A	S1c2c(cc([N+]([O-])=O)cc2)C=C1C(=O)Nc3c(cccc3)C(=O)N	[*;r]C(=O)[N;H]c1[c;H][c;H][c;H][c;H]c1C(=O)[N;H2]_20	2	false	REALSpace_70bn_2024-09	m_11ccb	124078	13902784
FC(F)(F)Oc1cc2c(nc(cc2)C(=O)Nc3c(cccc3)C(=O)N)cc1	812	fCSFP4	weighted-fingerprint-similarity	0.923	0.474	m_11bcb____124078____28469592	N/A	S1c2c(cc([N+]([O-])=O)cc2)C=C1C(=O)Nc3c(cccc3)C(=O)N	[*;r]C(=O)[N;H]c1[c;H][c;H][c;H][c;H]c1C(=O)[N;H2]_20	2	false	REALSpace_70bn_2024-09	m_11bcb	124078	28469592
O=C(Nc1cc(ccc1)C(=O)NCC(=O)Nc2c(cccc2)C(=O)N)c3cc4N=CNc4cc3	813	fCSFP4	weighted-fingerprint-similarity	0.923	0.467	m_22bbn____15705892____1199828	N/A	S1c2c(cc([N+]([O-])=O)cc2)C=C1C(=O)Nc3c(cccc3)C(=O)N	[*;r]C(=O)[N;H]c1[c;H][c;H][c;H][c;H]c1C(=O)[N;H2]_20	2	false	REALSpace_70bn_2024-09	m_22bbn	15705892	1199828
Brc1ccc(cc1)C(=O)Nc2ccc(cc2)C(=O)NCC(=O)Nc3c(cccc3)C(=O)N	814	fCSFP4	weighted-fingerprint-similarity	0.923	0.418	m_22bbn____15705892____953008	N/A	S1c2c(cc([N+]([O-])=O)cc2)C=C1C(=O)Nc3c(cccc3)C(=O)N	[*;r]C(=O)[N;H]c1[c;H][c;H][c;H][c;H]c1C(=O)[N;H2]_20	2	false	REALSpace_70bn_2024-09	m_22bbn	15705892	953008
Brc1ccc(cc1)C(=O)Nc2ccc(cc2)CC(=O)Nc3c(cccc3)C(=O)N	815	fCSFP4	weighted-fingerprint-similarity	0.923	0.418	m_11bcb____124078____923894	N/A	S1c2c(cc([N+]([O-])=O)cc2)C=C1C(=O)Nc3c(cccc3)C(=O)N	[*;r]C(=O)[N;H]c1[c;H][c;H][c;H][c;H]c1C(=O)[N;H2]_20	2	false	REALSpace_70bn_2024-09	m_11bcb	124078	923894
O=C(Nc1cc(NC(=O)c2ccccc2)ccc1)NCC(=O)Nc3c(cccc3)C(=O)N	816	fCSFP4	weighted-fingerprint-similarity	0.923	0.418	m_2430bbc____848502____22586594	N/A	S1c2c(cc([N+]([O-])=O)cc2)C=C1C(=O)Nc3c(cccc3)C(=O)N	[*;r]C(=O)[N;H]c1[c;H][c;H][c;H][c;H]c1C(=O)[N;H2]_20	2	false	REALSpace_70bn_2024-09	m_2430bbc	848502	22586594
S1C(C(=O)Nc2c(cccc2)C(=O)N)=CC=3C(=NN(C13)C)c4ccccc4	817	fCSFP4	weighted-fingerprint-similarity	0.923	0.500	m_11bcb____124078____16951890	N/A	S1c2c(cc([N+]([O-])=O)cc2)C=C1C(=O)Nc3c(cccc3)C(=O)N	[*;r]C(=O)[N;H]c1[c;H][c;H][c;H][c;H]c1C(=O)[N;H2]_20	2	false	REALSpace_70bn_2024-09	m_11bcb	124078	16951890
S1C(C(=O)Nc2c(cccc2)C(=O)N)=CC=3C(=NN(c4ccccc4)C13)C	818	fCSFP4	weighted-fingerprint-similarity	0.923	0.500	m_11bcb____124078____53698	N/A	S1c2c(cc([N+]([O-])=O)cc2)C=C1C(=O)Nc3c(cccc3)C(=O)N	[*;r]C(=O)[N;H]c1[c;H][c;H][c;H][c;H]c1C(=O)[N;H2]_20	2	false	REALSpace_70bn_2024-09	m_11bcb	124078	53698
[O-][N+](=O)c1cc2c(NC(C(=O)NCC(=O)Nc3c(cccc3)C(=O)N)=C2)cc1	819	fCSFP4	weighted-fingerprint-similarity	0.923	0.602	m_11bbb____22169958____26271056	N/A	S1c2c(cc([N+]([O-])=O)cc2)C=C1C(=O)Nc3c(cccc3)C(=O)N	[*;r]C(=O)[N;H]c1[c;H][c;H][c;H][c;H]c1C(=O)[N;H2]_20	2	false	REALSpace_70bn_2024-09	m_11bbb	22169958	26271056
[O-][N+](=O)c1cc2c(OC(C(=O)NCC(=O)Nc3c(cccc3)C(=O)N)=C2)cc1	820	fCSFP4	weighted-fingerprint-similarity	0.923	0.602	m_11bbb____22169958____788744	N/A	S1c2c(cc([N+]([O-])=O)cc2)C=C1C(=O)Nc3c(cccc3)C(=O)N	[*;r]C(=O)[N;H]c1[c;H][c;H][c;H][c;H]c1C(=O)[N;H2]_20	2	false	REALSpace_70bn_2024-09	m_11bbb	22169958	788744
O=C(Nc1c(cccc1)C(=O)N)c2nc(ccc2)C(=O)NCC	821	fCSFP4	weighted-fingerprint-similarity	0.923	0.408	m_11bcb____124078____25986798	N/A	S1c2c(cc([N+]([O-])=O)cc2)C=C1C(=O)Nc3c(cccc3)C(=O)N	[*;r]C(=O)[N;H]c1[c;H][c;H][c;H][c;H]c1C(=O)[N;H2]_20	2	false	REALSpace_70bn_2024-09	m_11bcb	124078	25986798
S1c2c(nccc2)C=C1C(=O)NCC(=O)Nc3c(cccc3)C(=O)N	822	fCSFP4	weighted-fingerprint-similarity	0.922	0.592	m_11bbb____22169958____12422648	N/A	S1c2c(cc([N+]([O-])=O)cc2)C=C1C(=O)Nc3c(cccc3)C(=O)N	[*;r]C(=O)[N;H]c1[c;H][c;H][c;H][c;H]c1C(=O)[N;H2]_20	2	false	REALSpace_70bn_2024-09	m_11bbb	22169958	12422648
O=C(NCC(=O)Nc1c(cccc1)C(=O)N)c2cc3c(cc2)cccc3	823	fCSFP4	weighted-fingerprint-similarity	0.922	0.556	m_11bbb____22169958____53559	N/A	S1c2c(cc([N+]([O-])=O)cc2)C=C1C(=O)Nc3c(cccc3)C(=O)N	[*;r]C(=O)[N;H]c1[c;H][c;H][c;H][c;H]c1C(=O)[N;H2]_20	2	false	REALSpace_70bn_2024-09	m_11bbb	22169958	53559
[O-][N+](=O)c1ccc(cc1)C(=O)NCC(=O)Nc2c(cccc2)C(=O)N	824	fCSFP4	weighted-fingerprint-similarity	0.922	0.552	m_11bbb____22169958____53496	N/A	S1c2c(cc([N+]([O-])=O)cc2)C=C1C(=O)Nc3c(cccc3)C(=O)N	[*;r]C(=O)[N;H]c1[c;H][c;H][c;H][c;H]c1C(=O)[N;H2]_20	2	false	REALSpace_70bn_2024-09	m_11bbb	22169958	53496
O=C(N)c1c(NC(=O)C=2Nc3c(ccc(OCCCC)c3)C2)cccc1	825	fCSFP4	weighted-fingerprint-similarity	0.922	0.475	m_11bcb____124078____25923038	N/A	S1c2c(cc([N+]([O-])=O)cc2)C=C1C(=O)Nc3c(cccc3)C(=O)N	[*;r]C(=O)[N;H]c1[c;H][c;H][c;H][c;H]c1C(=O)[N;H2]_20	2	false	REALSpace_70bn_2024-09	m_11bcb	124078	25923038
O=C(NC)c1ncc(cc1)C(=O)Nc2c(cccc2)C(=O)N	826	fCSFP4	weighted-fingerprint-similarity	0.922	0.415	m_11bcb____124078____3219750	N/A	S1c2c(cc([N+]([O-])=O)cc2)C=C1C(=O)Nc3c(cccc3)C(=O)N	[*;r]C(=O)[N;H]c1[c;H][c;H][c;H][c;H]c1C(=O)[N;H2]_20	2	false	REALSpace_70bn_2024-09	m_11bcb	124078	3219750
O=C(Nc1c(cccc1)C(=O)N)c2ccc(cc2)C(=O)NCc3cc(ccc3)C	827	fCSFP4	weighted-fingerprint-similarity	0.922	0.415	m_11bcb____124078____10689578	N/A	S1c2c(cc([N+]([O-])=O)cc2)C=C1C(=O)Nc3c(cccc3)C(=O)N	[*;r]C(=O)[N;H]c1[c;H][c;H][c;H][c;H]c1C(=O)[N;H2]_20	2	false	REALSpace_70bn_2024-09	m_11bcb	124078	10689578
O=C(Nc1ccc(cc1)C(=O)NCC(=O)Nc2c(cccc2)C(=O)N)c3ccncc3	828	fCSFP4	weighted-fingerprint-similarity	0.922	0.415	m_11bbb____22169958____26277280	N/A	S1c2c(cc([N+]([O-])=O)cc2)C=C1C(=O)Nc3c(cccc3)C(=O)N	[*;r]C(=O)[N;H]c1[c;H][c;H][c;H][c;H]c1C(=O)[N;H2]_20	2	false	REALSpace_70bn_2024-09	m_11bbb	22169958	26277280
O=C(Nc1ccccc1)c2c(NC(=O)CCc3c(cccc3)C(=O)N)cccc2	829	fCSFP4	weighted-fingerprint-similarity	0.922	0.415	m_11dcb____159611____9479680	N/A	S1c2c(cc([N+]([O-])=O)cc2)C=C1C(=O)Nc3c(cccc3)C(=O)N	[*;r]C(=O)[N;H]c1[c;H][c;H][c;H][c;H]c1C(=O)[N;H2]_20	2	false	REALSpace_70bn_2024-09	m_11dcb	159611	9479680
O=C(OCC(=O)Nc1c(cccc1)C(=O)N)c2ccc(NC(=O)c3ccccc3)cc2	830	fCSFP4	weighted-fingerprint-similarity	0.922	0.415	m_1458cbb____480006____484982	N/A	S1c2c(cc([N+]([O-])=O)cc2)C=C1C(=O)Nc3c(cccc3)C(=O)N	[*;r]C(=O)[N;H]c1[c;H][c;H][c;H][c;H]c1C(=O)[N;H2]_20	2	false	REALSpace_70bn_2024-09	m_1458cbb	480006	484982
O=C(OCC(=O)Nc1c(cccc1)C(=O)N)c2ccc(cc2)C(=O)Nc3ccccc3	831	fCSFP4	weighted-fingerprint-similarity	0.922	0.415	m_1458cbb____7873848____484982	N/A	S1c2c(cc([N+]([O-])=O)cc2)C=C1C(=O)Nc3c(cccc3)C(=O)N	[*;r]C(=O)[N;H]c1[c;H][c;H][c;H][c;H]c1C(=O)[N;H2]_20	2	false	REALSpace_70bn_2024-09	m_1458cbb	7873848	484982
S1C(C(=O)Nc2ccc(cc2)C(=O)OCC(=O)Nc3c(cccc3)C(=O)N)=CC=C1	832	fCSFP4	weighted-fingerprint-similarity	0.921	0.443	m_1458cbb____474644____484982	N/A	S1c2c(cc([N+]([O-])=O)cc2)C=C1C(=O)Nc3c(cccc3)C(=O)N	[*;r]C(=O)[N;H]c1[c;H][c;H][c;H][c;H]c1C(=O)[N;H2]_20	2	false	REALSpace_70bn_2024-09	m_1458cbb	474644	484982
O=C(NCC(=O)NCC(=O)Nc1c(cccc1)C(=O)N)c2cc3c(cc2)cccc3	833	fCSFP4	weighted-fingerprint-similarity	0.921	0.551	m_11bbb____22169958____129566	N/A	S1c2c(cc([N+]([O-])=O)cc2)C=C1C(=O)Nc3c(cccc3)C(=O)N	[*;r]C(=O)[N;H]c1[c;H][c;H][c;H][c;H]c1C(=O)[N;H2]_20	2	false	REALSpace_70bn_2024-09	m_11bbb	22169958	129566
O=C(N)c1c(NC(=O)C=2C(=O)Nc3c(cc(OC)cc3)C2)cccc1	834	fCSFP4	weighted-fingerprint-similarity	0.921	0.471	m_22bdl____138522____851276	N/A	S1c2c(cc([N+]([O-])=O)cc2)C=C1C(=O)Nc3c(cccc3)C(=O)N	[*;r]C(=O)[N;H]c1[c;H][c;H][c;H][c;H]c1C(=O)[N;H2]_20	2	false	REALSpace_70bn_2024-09	m_22bdl	138522	851276
O=C(N)c1c(NC(=O)C=2Nc3c(ccc(OCCCCC)c3)C2)cccc1	835	fCSFP4	weighted-fingerprint-similarity	0.921	0.471	m_11bcb____124078____17641924	N/A	S1c2c(cc([N+]([O-])=O)cc2)C=C1C(=O)Nc3c(cccc3)C(=O)N	[*;r]C(=O)[N;H]c1[c;H][c;H][c;H][c;H]c1C(=O)[N;H2]_20	2	false	REALSpace_70bn_2024-09	m_11bcb	124078	17641924
S1C=C(C(=O)Nc2ccc(NCC(=O)Nc3c(cccc3)C(=O)N)cc2)C=C1	836	fCSFP4	weighted-fingerprint-similarity	0.921	0.416	m_38bbb____27005988____27056596	N/A	S1c2c(cc([N+]([O-])=O)cc2)C=C1C(=O)Nc3c(cccc3)C(=O)N	[*;r]C(=O)[N;H]c1[c;H][c;H][c;H][c;H]c1C(=O)[N;H2]_20	2	false	REALSpace_70bn_2024-09	m_38bbb	27005988	27056596
Brc1ccc(cc1)C(=O)Nc2cc(NCC(=O)Nc3c(cccc3)C(=O)N)ccc2	837	fCSFP4	weighted-fingerprint-similarity	0.921	0.411	m_38bbb____13230364____27056596	N/A	S1c2c(cc([N+]([O-])=O)cc2)C=C1C(=O)Nc3c(cccc3)C(=O)N	[*;r]C(=O)[N;H]c1[c;H][c;H][c;H][c;H]c1C(=O)[N;H2]_20	2	false	REALSpace_70bn_2024-09	m_38bbb	13230364	27056596
O=C(Nc1cc(NCC(=O)Nc2c(cccc2)C(=O)N)ccc1)c3ccncc3	838	fCSFP4	weighted-fingerprint-similarity	0.921	0.411	m_38bbb____27010414____27056596	N/A	S1c2c(cc([N+]([O-])=O)cc2)C=C1C(=O)Nc3c(cccc3)C(=O)N	[*;r]C(=O)[N;H]c1[c;H][c;H][c;H][c;H]c1C(=O)[N;H2]_20	2	false	REALSpace_70bn_2024-09	m_38bbb	27010414	27056596
O=C(Nc1ccccc1)c2c(NC(=O)COc3c(cccc3)C(=O)N)cccc2	839	fCSFP4	weighted-fingerprint-similarity	0.921	0.411	m_2624beb____818382____27216866	N/A	S1c2c(cc([N+]([O-])=O)cc2)C=C1C(=O)Nc3c(cccc3)C(=O)N	[*;r]C(=O)[N;H]c1[c;H][c;H][c;H][c;H]c1C(=O)[N;H2]_20	2	false	REALSpace_70bn_2024-09	m_2624beb	818382	27216866
O=C(OCC(=O)Nc1c(cccc1)C(=O)Nc2ccccc2)c3c(cccc3)C(=O)N	840	fCSFP4	weighted-fingerprint-similarity	0.921	0.411	m_1458bbb____25969416____485078	N/A	S1c2c(cc([N+]([O-])=O)cc2)C=C1C(=O)Nc3c(cccc3)C(=O)N	[*;r]C(=O)[N;H]c1[c;H][c;H][c;H][c;H]c1C(=O)[N;H2]_20	2	false	REALSpace_70bn_2024-09	m_1458bbb	25969416	485078
O=C(OCc1c(cccc1)C(=O)N)c2c(NC(=O)c3ccccc3)cccc2	841	fCSFP4	weighted-fingerprint-similarity	0.921	0.411	m_276436bbc____14077712____14089182	N/A	S1c2c(cc([N+]([O-])=O)cc2)C=C1C(=O)Nc3c(cccc3)C(=O)N	[*;r]C(=O)[N;H]c1[c;H][c;H][c;H][c;H]c1C(=O)[N;H2]_20	2	false	REALSpace_70bn_2024-09	m_276436bbc	14077712	14089182
S(c1c(cccc1)C(=O)N)CC(=O)Nc2c(cccc2)C(=O)Nc3ccccc3	842	fCSFP4	weighted-fingerprint-similarity	0.921	0.411	m_7byb____4549096____5986	N/A	S1c2c(cc([N+]([O-])=O)cc2)C=C1C(=O)Nc3c(cccc3)C(=O)N	[*;r]C(=O)[N;H]c1[c;H][c;H][c;H][c;H]c1C(=O)[N;H2]_20	2	false	REALSpace_70bn_2024-09	m_7byb	4549096	5986
S1c2c(ccc(c2)C(=O)NCC(=O)Nc3c(cccc3)C(=O)N)C=C1	843	fCSFP4	weighted-fingerprint-similarity	0.921	0.565	m_11bbb____22169958____14415156	N/A	S1c2c(cc([N+]([O-])=O)cc2)C=C1C(=O)Nc3c(cccc3)C(=O)N	[*;r]C(=O)[N;H]c1[c;H][c;H][c;H][c;H]c1C(=O)[N;H2]_20	2	false	REALSpace_70bn_2024-09	m_11bbb	22169958	14415156
[O-][N+](=O)c1cc2c(nc(cc2)C(=O)NCC(=O)Nc3c(cccc3)C(=O)N)cc1	844	fCSFP4	weighted-fingerprint-similarity	0.921	0.590	m_11bbb____22169958____19883100	N/A	S1c2c(cc([N+]([O-])=O)cc2)C=C1C(=O)Nc3c(cccc3)C(=O)N	[*;r]C(=O)[N;H]c1[c;H][c;H][c;H][c;H]c1C(=O)[N;H2]_20	2	false	REALSpace_70bn_2024-09	m_11bbb	22169958	19883100
S1c2ncccc2C=C1C(=O)NCC(=O)Nc3c(cccc3)C(=O)N	845	fCSFP4	weighted-fingerprint-similarity	0.920	0.577	m_11bbb____22169958____10855274	N/A	S1c2c(cc([N+]([O-])=O)cc2)C=C1C(=O)Nc3c(cccc3)C(=O)N	[*;r]C(=O)[N;H]c1[c;H][c;H][c;H][c;H]c1C(=O)[N;H2]_20	2	false	REALSpace_70bn_2024-09	m_11bbb	22169958	10855274
S1N=Cc2c1ccc(c2)C(=O)NCC(=O)Nc3c(cccc3)C(=O)N	846	fCSFP4	weighted-fingerprint-similarity	0.920	0.567	m_11bbb____22169958____15769022	N/A	S1c2c(cc([N+]([O-])=O)cc2)C=C1C(=O)Nc3c(cccc3)C(=O)N	[*;r]C(=O)[N;H]c1[c;H][c;H][c;H][c;H]c1C(=O)[N;H2]_20	2	false	REALSpace_70bn_2024-09	m_11bbb	22169958	15769022
Clc1ccc(cc1)C(=O)Nc2ccc(NC(=O)NCC(=O)Nc3c(cccc3)C(=O)N)cc2	847	fCSFP4	weighted-fingerprint-similarity	0.920	0.408	m_2430bbf____1289368____22586594	N/A	S1c2c(cc([N+]([O-])=O)cc2)C=C1C(=O)Nc3c(cccc3)C(=O)N	[*;r]C(=O)[N;H]c1[c;H][c;H][c;H][c;H]c1C(=O)[N;H2]_20	2	false	REALSpace_70bn_2024-09	m_2430bbf	1289368	22586594
Fc1cc(NC(=O)c2cc(NCC(=O)Nc3c(cccc3)C(=O)N)ccc2)ccc1	848	fCSFP4	weighted-fingerprint-similarity	0.920	0.408	m_38bbb____27015422____27056596	N/A	S1c2c(cc([N+]([O-])=O)cc2)C=C1C(=O)Nc3c(cccc3)C(=O)N	[*;r]C(=O)[N;H]c1[c;H][c;H][c;H][c;H]c1C(=O)[N;H2]_20	2	false	REALSpace_70bn_2024-09	m_38bbb	27015422	27056596
O=C(Nc1cc(NCC(=O)Nc2c(cccc2)C(=O)N)ccc1)c3cc(ccc3)C	849	fCSFP4	weighted-fingerprint-similarity	0.920	0.408	m_38bbb____27010402____27056596	N/A	S1c2c(cc([N+]([O-])=O)cc2)C=C1C(=O)Nc3c(cccc3)C(=O)N	[*;r]C(=O)[N;H]c1[c;H][c;H][c;H][c;H]c1C(=O)[N;H2]_20	2	false	REALSpace_70bn_2024-09	m_38bbb	27010402	27056596
O=C(Nc1ccc(OC)cc1)c2ccc(NCC(=O)Nc3c(cccc3)C(=O)N)cc2	850	fCSFP4	weighted-fingerprint-similarity	0.920	0.408	m_38bbb____56090____27056596	N/A	S1c2c(cc([N+]([O-])=O)cc2)C=C1C(=O)Nc3c(cccc3)C(=O)N	[*;r]C(=O)[N;H]c1[c;H][c;H][c;H][c;H]c1C(=O)[N;H2]_20	2	false	REALSpace_70bn_2024-09	m_38bbb	56090	27056596
O=C(Nc1ccncc1)c2cc(NCC(=O)Nc3c(cccc3)C(=O)N)ccc2	851	fCSFP4	weighted-fingerprint-similarity	0.920	0.408	m_38bbb____27008826____27056596	N/A	S1c2c(cc([N+]([O-])=O)cc2)C=C1C(=O)Nc3c(cccc3)C(=O)N	[*;r]C(=O)[N;H]c1[c;H][c;H][c;H][c;H]c1C(=O)[N;H2]_20	2	false	REALSpace_70bn_2024-09	m_38bbb	27008826	27056596
O=C(OCC(=O)Nc1c(cccc1)C(=O)N)c2cc(ccc2)C(=O)Nc3ccccc3	852	fCSFP4	weighted-fingerprint-similarity	0.920	0.408	m_1458cbb____10154958____484982	N/A	S1c2c(cc([N+]([O-])=O)cc2)C=C1C(=O)Nc3c(cccc3)C(=O)N	[*;r]C(=O)[N;H]c1[c;H][c;H][c;H][c;H]c1C(=O)[N;H2]_20	2	false	REALSpace_70bn_2024-09	m_1458cbb	10154958	484982
S=C1Nc2c(N1)ccc(c2)C(=O)Nc3c(cccc3)C(=O)N	853	fCSFP4	weighted-fingerprint-similarity	0.920	0.408	m_22bdl____138522____16784104	N/A	S1c2c(cc([N+]([O-])=O)cc2)C=C1C(=O)Nc3c(cccc3)C(=O)N	[*;r]C(=O)[N;H]c1[c;H][c;H][c;H][c;H]c1C(=O)[N;H2]_20	2	false	REALSpace_70bn_2024-09	m_22bdl	138522	16784104
S1c2c(c3c1cccc3)cc(cc2)C(=O)NCC(=O)Nc4c(cccc4)C(=O)N	854	fCSFP4	weighted-fingerprint-similarity	0.920	0.556	m_11cbb____22169958____19892964	N/A	S1c2c(cc([N+]([O-])=O)cc2)C=C1C(=O)Nc3c(cccc3)C(=O)N	[*;r]C(=O)[N;H]c1[c;H][c;H][c;H][c;H]c1C(=O)[N;H2]_20	2	false	REALSpace_70bn_2024-09	m_11cbb	22169958	19892964
O=C(Nc1c(cccc1)C(=O)N)c2nc(ccc2)C(=O)NC3CC3	855	fCSFP4	weighted-fingerprint-similarity	0.920	0.398	m_11bcb____124078____26277160	N/A	S1c2c(cc([N+]([O-])=O)cc2)C=C1C(=O)Nc3c(cccc3)C(=O)N	[*;r]C(=O)[N;H]c1[c;H][c;H][c;H][c;H]c1C(=O)[N;H2]_20	2	false	REALSpace_70bn_2024-09	m_11bcb	124078	26277160
O=C(NCC(=O)Nc1c(cccc1)C(=O)N)c2cc3c(cc(O)cc3)cc2	856	fCSFP4	weighted-fingerprint-similarity	0.919	0.545	m_22bbn____15705892____16784060	N/A	S1c2c(cc([N+]([O-])=O)cc2)C=C1C(=O)Nc3c(cccc3)C(=O)N	[*;r]C(=O)[N;H]c1[c;H][c;H][c;H][c;H]c1C(=O)[N;H2]_20	2	false	REALSpace_70bn_2024-09	m_22bbn	15705892	16784060
[O-]C(=O)c1cc2c(cc(cc2)C(=O)NCC(=O)Nc3c(cccc3)C(=O)N)cc1	857	fCSFP4	weighted-fingerprint-similarity	0.919	0.545	m_188690bbb____21791182____16528564	N/A	S1c2c(cc([N+]([O-])=O)cc2)C=C1C(=O)Nc3c(cccc3)C(=O)N	[*;r]C(=O)[N;H]c1[c;H][c;H][c;H][c;H]c1C(=O)[N;H2]_20	2	false	REALSpace_70bn_2024-09	m_188690bbb	21791182	16528564
Clc1ncc2c(SC(C(=O)NCC(=O)Nc3c(cccc3)C(=O)N)=C2)c1	858	fCSFP4	weighted-fingerprint-similarity	0.919	0.579	m_11bbb____22169958____22009174	N/A	S1c2c(cc([N+]([O-])=O)cc2)C=C1C(=O)Nc3c(cccc3)C(=O)N	[*;r]C(=O)[N;H]c1[c;H][c;H][c;H][c;H]c1C(=O)[N;H2]_20	2	false	REALSpace_70bn_2024-09	m_11bbb	22169958	22009174
S1C(NC(=O)c2ccc(OC)cc2)=CC=C1C(=O)NCC(=O)Nc3c(cccc3)C(=O)N	859	fCSFP4	weighted-fingerprint-similarity	0.919	0.436	m_11cbb____22169958____7044684	N/A	S1c2c(cc([N+]([O-])=O)cc2)C=C1C(=O)Nc3c(cccc3)C(=O)N	[*;r]C(=O)[N;H]c1[c;H][c;H][c;H][c;H]c1C(=O)[N;H2]_20	2	false	REALSpace_70bn_2024-09	m_11cbb	22169958	7044684
O=C(NCCC(=O)Nc1c(cccc1)C(=O)N)c2cc3c(cc2)cccc3	860	fCSFP4	weighted-fingerprint-similarity	0.919	0.542	m_11bcb____124078____517538	N/A	S1c2c(cc([N+]([O-])=O)cc2)C=C1C(=O)Nc3c(cccc3)C(=O)N	[*;r]C(=O)[N;H]c1[c;H][c;H][c;H][c;H]c1C(=O)[N;H2]_20	2	false	REALSpace_70bn_2024-09	m_11bcb	124078	517538
[O-][N+](=O)c1cc(ccc1)C(=O)NCC(=O)Nc2c(cccc2)C(=O)N	861	fCSFP4	weighted-fingerprint-similarity	0.919	0.538	m_11bbb____22169958____53463	N/A	S1c2c(cc([N+]([O-])=O)cc2)C=C1C(=O)Nc3c(cccc3)C(=O)N	[*;r]C(=O)[N;H]c1[c;H][c;H][c;H][c;H]c1C(=O)[N;H2]_20	2	false	REALSpace_70bn_2024-09	m_11bbb	22169958	53463
[O-][N+](=O)c1ccc(cc1)C(=O)NCCC(=O)Nc2c(cccc2)C(=O)N	862	fCSFP4	weighted-fingerprint-similarity	0.919	0.538	m_11bcb____124078____54679	N/A	S1c2c(cc([N+]([O-])=O)cc2)C=C1C(=O)Nc3c(cccc3)C(=O)N	[*;r]C(=O)[N;H]c1[c;H][c;H][c;H][c;H]c1C(=O)[N;H2]_20	2	false	REALSpace_70bn_2024-09	m_11bcb	124078	54679
S1C(C(=O)Nc2c(cccc2)C(=O)OCc3c(cccc3)C(=O)N)=CC=C1	863	fCSFP4	weighted-fingerprint-similarity	0.919	0.427	m_276436bbc____14077712____14090708	N/A	S1c2c(cc([N+]([O-])=O)cc2)C=C1C(=O)Nc3c(cccc3)C(=O)N	[*;r]C(=O)[N;H]c1[c;H][c;H][c;H][c;H]c1C(=O)[N;H2]_20	2	false	REALSpace_70bn_2024-09	m_276436bbc	14077712	14090708
S1C(C(=O)OC)=CC2=C1SC(C(=O)NCC(=O)Nc3c(cccc3)C(=O)N)=C2	864	fCSFP4	weighted-fingerprint-similarity	0.919	0.566	m_11bbb____22169958____14599882	N/A	S1c2c(cc([N+]([O-])=O)cc2)C=C1C(=O)Nc3c(cccc3)C(=O)N	[*;r]C(=O)[N;H]c1[c;H][c;H][c;H][c;H]c1C(=O)[N;H2]_20	2	false	REALSpace_70bn_2024-09	m_11bbb	22169958	14599882
Brc1cc(ccc1)C(=O)Nc2ccc(cc2)CC(=O)Nc3c(cccc3)C(=O)N	865	fCSFP4	weighted-fingerprint-similarity	0.919	0.405	m_11bcb____124078____923902	N/A	S1c2c(cc([N+]([O-])=O)cc2)C=C1C(=O)Nc3c(cccc3)C(=O)N	[*;r]C(=O)[N;H]c1[c;H][c;H][c;H][c;H]c1C(=O)[N;H2]_20	2	false	REALSpace_70bn_2024-09	m_11bcb	124078	923902
S1C([N+]([O-])=O)=CC=C1C(=O)NCC(=O)Nc2c(cccc2)C(=O)N	866	fCSFP4	weighted-fingerprint-similarity	0.919	0.548	m_11bbb____22169958____53995	N/A	S1c2c(cc([N+]([O-])=O)cc2)C=C1C(=O)Nc3c(cccc3)C(=O)N	[*;r]C(=O)[N;H]c1[c;H][c;H][c;H][c;H]c1C(=O)[N;H2]_20	2	false	REALSpace_70bn_2024-09	m_11bbb	22169958	53995
Brc1c2c(SC(C(=O)NCC(=O)Nc3c(cccc3)C(=O)N)=C2)ccc1	867	fCSFP4	weighted-fingerprint-similarity	0.918	0.575	m_11bbb____22169958____14245944	N/A	S1c2c(cc([N+]([O-])=O)cc2)C=C1C(=O)Nc3c(cccc3)C(=O)N	[*;r]C(=O)[N;H]c1[c;H][c;H][c;H][c;H]c1C(=O)[N;H2]_20	2	false	REALSpace_70bn_2024-09	m_11bbb	22169958	14245944
Clc1c2c(SC(C(=O)NCC(=O)Nc3c(cccc3)C(=O)N)=C2)ccc1	868	fCSFP4	weighted-fingerprint-similarity	0.918	0.575	m_11bbb____22169958____55547	N/A	S1c2c(cc([N+]([O-])=O)cc2)C=C1C(=O)Nc3c(cccc3)C(=O)N	[*;r]C(=O)[N;H]c1[c;H][c;H][c;H][c;H]c1C(=O)[N;H2]_20	2	false	REALSpace_70bn_2024-09	m_11bbb	22169958	55547
S1C(C(=O)Nc2cc(ccc2)C(=O)OCC(=O)Nc3c(cccc3)C(=O)N)=CC=C1	869	fCSFP4	weighted-fingerprint-similarity	0.918	0.433	m_1458cbb____474784____484982	N/A	S1c2c(cc([N+]([O-])=O)cc2)C=C1C(=O)Nc3c(cccc3)C(=O)N	[*;r]C(=O)[N;H]c1[c;H][c;H][c;H][c;H]c1C(=O)[N;H2]_20	2	false	REALSpace_70bn_2024-09	m_1458cbb	474784	484982
S1c2c(c(F)ccc2)C=C1C(=O)NCC(=O)Nc3c(cccc3)C(=O)N	870	fCSFP4	weighted-fingerprint-similarity	0.918	0.575	m_11bbb____22169958____55625	N/A	S1c2c(cc([N+]([O-])=O)cc2)C=C1C(=O)Nc3c(cccc3)C(=O)N	[*;r]C(=O)[N;H]c1[c;H][c;H][c;H][c;H]c1C(=O)[N;H2]_20	2	false	REALSpace_70bn_2024-09	m_11bbb	22169958	55625
S1c2c(c(ccc2)C)C=C1C(=O)NCC(=O)Nc3c(cccc3)C(=O)N	871	fCSFP4	weighted-fingerprint-similarity	0.918	0.575	m_11bbb____22169958____28369862	N/A	S1c2c(cc([N+]([O-])=O)cc2)C=C1C(=O)Nc3c(cccc3)C(=O)N	[*;r]C(=O)[N;H]c1[c;H][c;H][c;H][c;H]c1C(=O)[N;H2]_20	2	false	REALSpace_70bn_2024-09	m_11bbb	22169958	28369862
O=C(NCC(=O)Nc1c(cccc1)C(=O)N)c2cc3c(cc(N)cc3)cc2	872	fCSFP4	weighted-fingerprint-similarity	0.918	0.537	m_240690bbs____21568102____24171802	N/A	S1c2c(cc([N+]([O-])=O)cc2)C=C1C(=O)Nc3c(cccc3)C(=O)N	[*;r]C(=O)[N;H]c1[c;H][c;H][c;H][c;H]c1C(=O)[N;H2]_20	2	false	REALSpace_70bn_2024-09	m_240690bbs	21568102	24171802
[O-][N+](=O)c1cc(ccc1)C(=O)NCC(=O)NCC(=O)Nc2c(cccc2)C(=O)N	873	fCSFP4	weighted-fingerprint-similarity	0.918	0.533	m_11bbb____22169958____129545	N/A	S1c2c(cc([N+]([O-])=O)cc2)C=C1C(=O)Nc3c(cccc3)C(=O)N	[*;r]C(=O)[N;H]c1[c;H][c;H][c;H][c;H]c1C(=O)[N;H2]_20	2	false	REALSpace_70bn_2024-09	m_11bbb	22169958	129545
O=C(OCC(=O)Nc1c(cccc1)C(=O)N)c2ccc(cc2)C(=O)Nc3ccc(N)cc3	874	fCSFP4	weighted-fingerprint-similarity	0.918	0.402	m_1458cbb____23069036____484982	N/A	S1c2c(cc([N+]([O-])=O)cc2)C=C1C(=O)Nc3c(cccc3)C(=O)N	[*;r]C(=O)[N;H]c1[c;H][c;H][c;H][c;H]c1C(=O)[N;H2]_20	2	false	REALSpace_70bn_2024-09	m_1458cbb	23069036	484982
Clc1nc2c(SC(C(=O)NCC(=O)Nc3c(cccc3)C(=O)N)=C2)cc1	875	fCSFP4	weighted-fingerprint-similarity	0.918	0.574	m_11bbb____22169958____11971988	N/A	S1c2c(cc([N+]([O-])=O)cc2)C=C1C(=O)Nc3c(cccc3)C(=O)N	[*;r]C(=O)[N;H]c1[c;H][c;H][c;H][c;H]c1C(=O)[N;H2]_20	2	false	REALSpace_70bn_2024-09	m_11bbb	22169958	11971988
Brc1cc2c(cc(cc2)C(=O)NCC(=O)Nc3c(cccc3)C(=O)N)cc1	876	fCSFP4	weighted-fingerprint-similarity	0.917	0.533	m_11bbb____22169958____7594426	N/A	S1c2c(cc([N+]([O-])=O)cc2)C=C1C(=O)Nc3c(cccc3)C(=O)N	[*;r]C(=O)[N;H]c1[c;H][c;H][c;H][c;H]c1C(=O)[N;H2]_20	2	false	REALSpace_70bn_2024-09	m_11bbb	22169958	7594426
Brc1cc2c(cc1)ccc(c2)C(=O)NCC(=O)Nc3c(cccc3)C(=O)N	877	fCSFP4	weighted-fingerprint-similarity	0.917	0.533	m_11bbb____22169958____12623846	N/A	S1c2c(cc([N+]([O-])=O)cc2)C=C1C(=O)Nc3c(cccc3)C(=O)N	[*;r]C(=O)[N;H]c1[c;H][c;H][c;H][c;H]c1C(=O)[N;H2]_20	2	false	REALSpace_70bn_2024-09	m_11bbb	22169958	12623846
Clc1cc2c(cc(cc2)C(=O)NCC(=O)Nc3c(cccc3)C(=O)N)cc1	878	fCSFP4	weighted-fingerprint-similarity	0.917	0.533	m_11bbb____22169958____19438224	N/A	S1c2c(cc([N+]([O-])=O)cc2)C=C1C(=O)Nc3c(cccc3)C(=O)N	[*;r]C(=O)[N;H]c1[c;H][c;H][c;H][c;H]c1C(=O)[N;H2]_20	2	false	REALSpace_70bn_2024-09	m_11bbb	22169958	19438224
O=C(NCC(=O)Nc1c(cccc1)C(=O)N)c2cc3c(cc(cc3)C)cc2	879	fCSFP4	weighted-fingerprint-similarity	0.917	0.533	m_11bbb____22169958____15071058	N/A	S1c2c(cc([N+]([O-])=O)cc2)C=C1C(=O)Nc3c(cccc3)C(=O)N	[*;r]C(=O)[N;H]c1[c;H][c;H][c;H][c;H]c1C(=O)[N;H2]_20	2	false	REALSpace_70bn_2024-09	m_11bbb	22169958	15071058
[O-][N+](=O)c1cc([N+]([O-])=O)cc(c1)C(=O)NCC(=O)Nc2c(cccc2)C(=O)N	880	fCSFP4	weighted-fingerprint-similarity	0.917	0.521	m_11bbb____22169958____53462	N/A	S1c2c(cc([N+]([O-])=O)cc2)C=C1C(=O)Nc3c(cccc3)C(=O)N	[*;r]C(=O)[N;H]c1[c;H][c;H][c;H][c;H]c1C(=O)[N;H2]_20	2	false	REALSpace_70bn_2024-09	m_11bbb	22169958	53462
[O-][N+](=O)c1cc(cc(c1)C(=O)N)C(=O)NCC(=O)Nc2c(cccc2)C(=O)N	881	fCSFP4	weighted-fingerprint-similarity	0.917	0.521	m_11bbb____22169958____10268564	N/A	S1c2c(cc([N+]([O-])=O)cc2)C=C1C(=O)Nc3c(cccc3)C(=O)N	[*;r]C(=O)[N;H]c1[c;H][c;H][c;H][c;H]c1C(=O)[N;H2]_20	2	false	REALSpace_70bn_2024-09	m_11bbb	22169958	10268564
S1C=C(C(=O)Nc2ccc(NC(=O)NCC(=O)Nc3c(cccc3)C(=O)N)cc2)C=C1	882	fCSFP4	weighted-fingerprint-similarity	0.917	0.403	m_2430bbf____26894614____22586594	N/A	S1c2c(cc([N+]([O-])=O)cc2)C=C1C(=O)Nc3c(cccc3)C(=O)N	[*;r]C(=O)[N;H]c1[c;H][c;H][c;H][c;H]c1C(=O)[N;H2]_20	2	false	REALSpace_70bn_2024-09	m_2430bbf	26894614	22586594
O=C(Nc1c(cccc1)C(=O)N)c2cc3c(NN=C3C(=O)NC)cc2	883	fCSFP4	weighted-fingerprint-similarity	0.917	0.447	m_22bdl____138522____26977844	N/A	S1c2c(cc([N+]([O-])=O)cc2)C=C1C(=O)Nc3c(cccc3)C(=O)N	[*;r]C(=O)[N;H]c1[c;H][c;H][c;H][c;H]c1C(=O)[N;H2]_20	2	false	REALSpace_70bn_2024-09	m_22bdl	138522	26977844
Brc1ccc(cc1)C(=O)Nc2ccc(cc2)C(=O)OCC(=O)Nc3c(cccc3)C(=O)N	884	fCSFP4	weighted-fingerprint-similarity	0.917	0.398	m_1458cbb____953012____484982	N/A	S1c2c(cc([N+]([O-])=O)cc2)C=C1C(=O)Nc3c(cccc3)C(=O)N	[*;r]C(=O)[N;H]c1[c;H][c;H][c;H][c;H]c1C(=O)[N;H2]_20	2	false	REALSpace_70bn_2024-09	m_1458cbb	953012	484982
O=C(OCCOc1c(cccc1)C(=O)N)c2c(NC(=O)c3ccccc3)cccc2	885	fCSFP4	weighted-fingerprint-similarity	0.917	0.398	m_276436bbc____14077990____14089182	N/A	S1c2c(cc([N+]([O-])=O)cc2)C=C1C(=O)Nc3c(cccc3)C(=O)N	[*;r]C(=O)[N;H]c1[c;H][c;H][c;H][c;H]c1C(=O)[N;H2]_20	2	false	REALSpace_70bn_2024-09	m_276436bbc	14077990	14089182
S1c2c(c(ccc2)C([O-])=O)C=C1C(=O)NCC(=O)Nc3c(cccc3)C(=O)N	886	fCSFP4	weighted-fingerprint-similarity	0.917	0.569	m_188690bbb____21791182____14730582	N/A	S1c2c(cc([N+]([O-])=O)cc2)C=C1C(=O)Nc3c(cccc3)C(=O)N	[*;r]C(=O)[N;H]c1[c;H][c;H][c;H][c;H]c1C(=O)[N;H2]_20	2	false	REALSpace_70bn_2024-09	m_188690bbb	21791182	14730582
Brc1c2SC(C(=O)NCC(=O)Nc3c(cccc3)C(=O)N)=Cc2ccc1	887	fCSFP4	weighted-fingerprint-similarity	0.916	0.560	m_11bbb____22169958____16476166	N/A	S1c2c(cc([N+]([O-])=O)cc2)C=C1C(=O)Nc3c(cccc3)C(=O)N	[*;r]C(=O)[N;H]c1[c;H][c;H][c;H][c;H]c1C(=O)[N;H2]_20	2	false	REALSpace_70bn_2024-09	m_11bbb	22169958	16476166
Brc1cnc2SC(C(=O)NCC(=O)Nc3c(cccc3)C(=O)N)=Cc2c1	888	fCSFP4	weighted-fingerprint-similarity	0.916	0.560	m_11bbb____22169958____22135478	N/A	S1c2c(cc([N+]([O-])=O)cc2)C=C1C(=O)Nc3c(cccc3)C(=O)N	[*;r]C(=O)[N;H]c1[c;H][c;H][c;H][c;H]c1C(=O)[N;H2]_20	2	false	REALSpace_70bn_2024-09	m_11bbb	22169958	22135478
Clc1c2SC(C(=O)NCC(=O)Nc3c(cccc3)C(=O)N)=Cc2ccc1	889	fCSFP4	weighted-fingerprint-similarity	0.916	0.560	m_11bbb____22169958____11565822	N/A	S1c2c(cc([N+]([O-])=O)cc2)C=C1C(=O)Nc3c(cccc3)C(=O)N	[*;r]C(=O)[N;H]c1[c;H][c;H][c;H][c;H]c1C(=O)[N;H2]_20	2	false	REALSpace_70bn_2024-09	m_11bbb	22169958	11565822
S1c2c(F)cccc2C=C1C(=O)NCC(=O)Nc3c(cccc3)C(=O)N	890	fCSFP4	weighted-fingerprint-similarity	0.916	0.560	m_11bbb____22169958____22136960	N/A	S1c2c(cc([N+]([O-])=O)cc2)C=C1C(=O)Nc3c(cccc3)C(=O)N	[*;r]C(=O)[N;H]c1[c;H][c;H][c;H][c;H]c1C(=O)[N;H2]_20	2	false	REALSpace_70bn_2024-09	m_11bbb	22169958	22136960
S1c2c(cccc2C=C1C(=O)NCC(=O)Nc3c(cccc3)C(=O)N)C	891	fCSFP4	weighted-fingerprint-similarity	0.916	0.560	m_11bbb____22169958____10266764	N/A	S1c2c(cc([N+]([O-])=O)cc2)C=C1C(=O)Nc3c(cccc3)C(=O)N	[*;r]C(=O)[N;H]c1[c;H][c;H][c;H][c;H]c1C(=O)[N;H2]_20	2	false	REALSpace_70bn_2024-09	m_11bbb	22169958	10266764
S1N=Cc2c1cc(cc2)C(=O)NCC(=O)Nc3c(cccc3)C(=O)N	892	fCSFP4	weighted-fingerprint-similarity	0.916	0.543	m_11bbb____22169958____22136542	N/A	S1c2c(cc([N+]([O-])=O)cc2)C=C1C(=O)Nc3c(cccc3)C(=O)N	[*;r]C(=O)[N;H]c1[c;H][c;H][c;H][c;H]c1C(=O)[N;H2]_20	2	false	REALSpace_70bn_2024-09	m_11bbb	22169958	22136542
S1c2c(c(F)c(F)cc2)C=C1C(=O)NCC(=O)Nc3c(cccc3)C(=O)N	893	fCSFP4	weighted-fingerprint-similarity	0.916	0.565	m_11bbb____22169958____22136674	N/A	S1c2c(cc([N+]([O-])=O)cc2)C=C1C(=O)Nc3c(cccc3)C(=O)N	[*;r]C(=O)[N;H]c1[c;H][c;H][c;H][c;H]c1C(=O)[N;H2]_20	2	false	REALSpace_70bn_2024-09	m_11bbb	22169958	22136674
S1C(C(=O)NCC(=O)Nc2c(cccc2)C(=O)N)=CC=3N(C=CC13)C	894	fCSFP4	weighted-fingerprint-similarity	0.916	0.562	m_11bbb____22169958____22025148	N/A	S1c2c(cc([N+]([O-])=O)cc2)C=C1C(=O)Nc3c(cccc3)C(=O)N	[*;r]C(=O)[N;H]c1[c;H][c;H][c;H][c;H]c1C(=O)[N;H2]_20	2	false	REALSpace_70bn_2024-09	m_11bbb	22169958	22025148
Brc1nc2SC(C(=O)NCC(=O)Nc3c(cccc3)C(=O)N)=Cc2cc1	895	fCSFP4	weighted-fingerprint-similarity	0.915	0.559	m_11bbb____22169958____23014922	N/A	S1c2c(cc([N+]([O-])=O)cc2)C=C1C(=O)Nc3c(cccc3)C(=O)N	[*;r]C(=O)[N;H]c1[c;H][c;H][c;H][c;H]c1C(=O)[N;H2]_20	2	false	REALSpace_70bn_2024-09	m_11bbb	22169958	23014922
Clc1nc2SC(C(=O)NCC(=O)Nc3c(cccc3)C(=O)N)=Cc2cc1	896	fCSFP4	weighted-fingerprint-similarity	0.915	0.559	m_11bbb____22169958____15715802	N/A	S1c2c(cc([N+]([O-])=O)cc2)C=C1C(=O)Nc3c(cccc3)C(=O)N	[*;r]C(=O)[N;H]c1[c;H][c;H][c;H][c;H]c1C(=O)[N;H2]_20	2	false	REALSpace_70bn_2024-09	m_11bbb	22169958	15715802
O=C(NCC(=O)Nc1c(cccc1)C(=O)N)c2cc3c(cc(cc3)C[NH3+])cc2	897	fCSFP4	weighted-fingerprint-similarity	0.915	0.524	m_240690bbs____21568102____15081452	N/A	S1c2c(cc([N+]([O-])=O)cc2)C=C1C(=O)Nc3c(cccc3)C(=O)N	[*;r]C(=O)[N;H]c1[c;H][c;H][c;H][c;H]c1C(=O)[N;H2]_20	2	false	REALSpace_70bn_2024-09	m_240690bbs	21568102	15081452
S1C(C(=O)Nc2c(cccc2)C(=O)OCCOc3c(cccc3)C(=O)N)=CC=C1	898	fCSFP4	weighted-fingerprint-similarity	0.915	0.415	m_276436bbc____14077990____14090708	N/A	S1c2c(cc([N+]([O-])=O)cc2)C=C1C(=O)Nc3c(cccc3)C(=O)N	[*;r]C(=O)[N;H]c1[c;H][c;H][c;H][c;H]c1C(=O)[N;H2]_20	2	false	REALSpace_70bn_2024-09	m_276436bbc	14077990	14090708
S(c1ccc([N+]([O-])=O)cc1)c2ccc(cc2)C(=O)NCC(=O)Nc3c(cccc3)C(=O)N	899	fCSFP4	weighted-fingerprint-similarity	0.915	0.520	m_11bbb____22169958____7344222	N/A	S1c2c(cc([N+]([O-])=O)cc2)C=C1C(=O)Nc3c(cccc3)C(=O)N	[*;r]C(=O)[N;H]c1[c;H][c;H][c;H][c;H]c1C(=O)[N;H2]_20	2	false	REALSpace_70bn_2024-09	m_11bbb	22169958	7344222
S1c2c(ncnc2)C=C1C(=O)NCC(=O)Nc3c(cccc3)C(=O)N	900	fCSFP4	weighted-fingerprint-similarity	0.915	0.552	m_11bbb____22169958____26281322	N/A	S1c2c(cc([N+]([O-])=O)cc2)C=C1C(=O)Nc3c(cccc3)C(=O)N	[*;r]C(=O)[N;H]c1[c;H][c;H][c;H][c;H]c1C(=O)[N;H2]_20	2	false	REALSpace_70bn_2024-09	m_11bbb	22169958	26281322
O=C(NCC(=O)Nc1c(cccc1)C(=O)N)c2c(O)cc3c(cc(O)cc3)c2	901	fCSFP4	weighted-fingerprint-similarity	0.915	0.524	m_22bbn____15705892____16465860	N/A	S1c2c(cc([N+]([O-])=O)cc2)C=C1C(=O)Nc3c(cccc3)C(=O)N	[*;r]C(=O)[N;H]c1[c;H][c;H][c;H][c;H]c1C(=O)[N;H2]_20	2	false	REALSpace_70bn_2024-09	m_22bbn	15705892	16465860
O=C(NCC(=O)Nc1c(cccc1)C(=O)N)c2cc3c(cc(cc3)C=O)cc2	902	fCSFP4	weighted-fingerprint-similarity	0.914	0.520	m_22bbn____15705892____25074094	N/A	S1c2c(cc([N+]([O-])=O)cc2)C=C1C(=O)Nc3c(cccc3)C(=O)N	[*;r]C(=O)[N;H]c1[c;H][c;H][c;H][c;H]c1C(=O)[N;H2]_20	2	false	REALSpace_70bn_2024-09	m_22bbn	15705892	25074094
O=C(NCC(=O)Nc1c(cccc1)C(=O)N)c2cc3c(cc(cc3)CC)cc2	903	fCSFP4	weighted-fingerprint-similarity	0.914	0.520	m_11bbb____22169958____22136208	N/A	S1c2c(cc([N+]([O-])=O)cc2)C=C1C(=O)Nc3c(cccc3)C(=O)N	[*;r]C(=O)[N;H]c1[c;H][c;H][c;H][c;H]c1C(=O)[N;H2]_20	2	false	REALSpace_70bn_2024-09	m_11bbb	22169958	22136208
O=C(NCCC(=O)NCC(=O)Nc1c(cccc1)C(=O)N)c2cc3c(cc2)cccc3	904	fCSFP4	weighted-fingerprint-similarity	0.914	0.520	m_11bbb____22169958____517538	N/A	S1c2c(cc([N+]([O-])=O)cc2)C=C1C(=O)Nc3c(cccc3)C(=O)N	[*;r]C(=O)[N;H]c1[c;H][c;H][c;H][c;H]c1C(=O)[N;H2]_20	2	false	REALSpace_70bn_2024-09	m_11bbb	22169958	517538
[O-][N+](=O)c1ccc(cc1)C(=O)NCCC(=O)NCC(=O)Nc2c(cccc2)C(=O)N	905	fCSFP4	weighted-fingerprint-similarity	0.914	0.516	m_11bbb____22169958____54679	N/A	S1c2c(cc([N+]([O-])=O)cc2)C=C1C(=O)Nc3c(cccc3)C(=O)N	[*;r]C(=O)[N;H]c1[c;H][c;H][c;H][c;H]c1C(=O)[N;H2]_20	2	false	REALSpace_70bn_2024-09	m_11bbb	22169958	54679
S1C(=NC(C(=O)Nc2c(cccc2)C(=O)N)=C1)C(=O)NCC=C	906	fCSFP4	weighted-fingerprint-similarity	0.914	0.403	m_11bcb____124078____22009692	N/A	S1c2c(cc([N+]([O-])=O)cc2)C=C1C(=O)Nc3c(cccc3)C(=O)N	[*;r]C(=O)[N;H]c1[c;H][c;H][c;H][c;H]c1C(=O)[N;H2]_20	2	false	REALSpace_70bn_2024-09	m_11bcb	124078	22009692
[O-][N+](=O)c1c(cccc1)C(=O)NCC(=O)Nc2c(cccc2)C(=O)N	907	fCSFP4	weighted-fingerprint-similarity	0.914	0.504	m_11bbb____22169958____53458	N/A	S1c2c(cc([N+]([O-])=O)cc2)C=C1C(=O)Nc3c(cccc3)C(=O)N	[*;r]C(=O)[N;H]c1[c;H][c;H][c;H][c;H]c1C(=O)[N;H2]_20	2	false	REALSpace_70bn_2024-09	m_11bbb	22169958	53458
[O-][N+](=O)c1cc2c(N(C(C(=O)NCC(=O)Nc3c(cccc3)C(=O)N)=C2)C)cc1	908	fCSFP4	weighted-fingerprint-similarity	0.914	0.563	m_11bbb____22169958____22137756	N/A	S1c2c(cc([N+]([O-])=O)cc2)C=C1C(=O)Nc3c(cccc3)C(=O)N	[*;r]C(=O)[N;H]c1[c;H][c;H][c;H][c;H]c1C(=O)[N;H2]_20	2	false	REALSpace_70bn_2024-09	m_11bbb	22169958	22137756
S1c2c(c(OC)ccc2)C=C1C(=O)NCC(=O)Nc3c(cccc3)C(=O)N	909	fCSFP4	weighted-fingerprint-similarity	0.914	0.554	m_11bbb____22169958____22137570	N/A	S1c2c(cc([N+]([O-])=O)cc2)C=C1C(=O)Nc3c(cccc3)C(=O)N	[*;r]C(=O)[N;H]c1[c;H][c;H][c;H][c;H]c1C(=O)[N;H2]_20	2	false	REALSpace_70bn_2024-09	m_11bbb	22169958	22137570
S1C(C(=O)NC(=O)Nc2c(cccc2)C(=O)N)=CC=C1	910	fCSFP4	weighted-fingerprint-similarity	0.913	0.478	m_68bbb____28406332____21690592	N/A	S1c2c(cc([N+]([O-])=O)cc2)C=C1C(=O)Nc3c(cccc3)C(=O)N	[*;r]C(=O)[N;H]c1[c;H][c;H][c;H][c;H]c1C(=O)[N;H2]_20	2	false	REALSpace_70bn_2024-09	m_68bbb	28406332	21690592
O=C(NCC(=O)Nc1c(cccc1)C(=O)N)c2cc3c(cc(C#N)cc3)cc2	911	fCSFP4	weighted-fingerprint-similarity	0.913	0.516	m_11bbb____22169958____7873262	N/A	S1c2c(cc([N+]([O-])=O)cc2)C=C1C(=O)Nc3c(cccc3)C(=O)N	[*;r]C(=O)[N;H]c1[c;H][c;H][c;H][c;H]c1C(=O)[N;H2]_20	2	false	REALSpace_70bn_2024-09	m_11bbb	22169958	7873262
O=C(NCC(=O)Nc1c(cccc1)C(=O)N)c2cc3c(cc(OC)cc3)cc2	912	fCSFP4	weighted-fingerprint-similarity	0.913	0.516	m_11bbb____22169958____99842	N/A	S1c2c(cc([N+]([O-])=O)cc2)C=C1C(=O)Nc3c(cccc3)C(=O)N	[*;r]C(=O)[N;H]c1[c;H][c;H][c;H][c;H]c1C(=O)[N;H2]_20	2	false	REALSpace_70bn_2024-09	m_11bbb	22169958	99842
O=C(NCC(=O)Nc1c(cccc1)C(=O)N)c2cc3c(ccc(OC)c3)cc2	913	fCSFP4	weighted-fingerprint-similarity	0.913	0.516	m_11bbb____22169958____10464982	N/A	S1c2c(cc([N+]([O-])=O)cc2)C=C1C(=O)Nc3c(cccc3)C(=O)N	[*;r]C(=O)[N;H]c1[c;H][c;H][c;H][c;H]c1C(=O)[N;H2]_20	2	false	REALSpace_70bn_2024-09	m_11bbb	22169958	10464982
O=C(NCC(=O)Nc1c(cccc1)C(=O)N)c2cc3c(ccnc3)cc2	914	fCSFP4	weighted-fingerprint-similarity	0.913	0.516	m_11bbb____22169958____11733180	N/A	S1c2c(cc([N+]([O-])=O)cc2)C=C1C(=O)Nc3c(cccc3)C(=O)N	[*;r]C(=O)[N;H]c1[c;H][c;H][c;H][c;H]c1C(=O)[N;H2]_20	2	false	REALSpace_70bn_2024-09	m_11bbb	22169958	11733180
O=C(NCC(=O)Nc1c(cccc1)C(=O)N)c2cc3c(cncc3)cc2	915	fCSFP4	weighted-fingerprint-similarity	0.913	0.516	m_11bbb____22169958____22138506	N/A	S1c2c(cc([N+]([O-])=O)cc2)C=C1C(=O)Nc3c(cccc3)C(=O)N	[*;r]C(=O)[N;H]c1[c;H][c;H][c;H][c;H]c1C(=O)[N;H2]_20	2	false	REALSpace_70bn_2024-09	m_11bbb	22169958	22138506
[O-][N+](=O)c1c2c(cc(c1)C(=O)NCC(=O)Nc3c(cccc3)C(=O)N)cccc2	916	fCSFP4	weighted-fingerprint-similarity	0.913	0.547	m_11bbb____22169958____15611890	N/A	S1c2c(cc([N+]([O-])=O)cc2)C=C1C(=O)Nc3c(cccc3)C(=O)N	[*;r]C(=O)[N;H]c1[c;H][c;H][c;H][c;H]c1C(=O)[N;H2]_20	2	false	REALSpace_70bn_2024-09	m_11bbb	22169958	15611890
[O-][N+](=O)c1ccc(C#Cc2ccc(cc2)C(=O)NCC(=O)Nc3c(cccc3)C(=O)N)cc1	917	fCSFP4	weighted-fingerprint-similarity	0.913	0.512	m_11bbb____22169958____27325374	N/A	S1c2c(cc([N+]([O-])=O)cc2)C=C1C(=O)Nc3c(cccc3)C(=O)N	[*;r]C(=O)[N;H]c1[c;H][c;H][c;H][c;H]c1C(=O)[N;H2]_20	2	false	REALSpace_70bn_2024-09	m_11bbb	22169958	27325374
S(=O)(=O)(N)C=1SC2=C(SC(C(=O)NCC(=O)Nc3c(cccc3)C(=O)N)=C2)C1	918	fCSFP4	weighted-fingerprint-similarity	0.913	0.544	m_22bbn____15705892____17664810	N/A	S1c2c(cc([N+]([O-])=O)cc2)C=C1C(=O)Nc3c(cccc3)C(=O)N	[*;r]C(=O)[N;H]c1[c;H][c;H][c;H][c;H]c1C(=O)[N;H2]_20	2	false	REALSpace_70bn_2024-09	m_22bbn	15705892	17664810
[O-][N+](=O)c1cc(O)cc(c1)C(=O)NCC(=O)Nc2c(cccc2)C(=O)N	919	fCSFP4	weighted-fingerprint-similarity	0.913	0.504	m_22bbn____15705892____7343738	N/A	S1c2c(cc([N+]([O-])=O)cc2)C=C1C(=O)Nc3c(cccc3)C(=O)N	[*;r]C(=O)[N;H]c1[c;H][c;H][c;H][c;H]c1C(=O)[N;H2]_20	2	false	REALSpace_70bn_2024-09	m_22bbn	15705892	7343738
Brc1c(Cl)c2c(SC(C(=O)NCC(=O)Nc3c(cccc3)C(=O)N)=C2)cc1	920	fCSFP4	weighted-fingerprint-similarity	0.913	0.553	m_11bbb____22169958____26273922	N/A	S1c2c(cc([N+]([O-])=O)cc2)C=C1C(=O)Nc3c(cccc3)C(=O)N	[*;r]C(=O)[N;H]c1[c;H][c;H][c;H][c;H]c1C(=O)[N;H2]_20	2	false	REALSpace_70bn_2024-09	m_11bbb	22169958	26273922
Clc1nccc2SC(C(=O)NCC(=O)Nc3c(cccc3)C(=O)N)=Cc12	921	fCSFP4	weighted-fingerprint-similarity	0.913	0.550	m_11bbb____22169958____12547078	N/A	S1c2c(cc([N+]([O-])=O)cc2)C=C1C(=O)Nc3c(cccc3)C(=O)N	[*;r]C(=O)[N;H]c1[c;H][c;H][c;H][c;H]c1C(=O)[N;H2]_20	2	false	REALSpace_70bn_2024-09	m_11bbb	22169958	12547078
O=C(OC)c1cc2c(cc(cc2)C(=O)NCC(=O)Nc3c(cccc3)C(=O)N)cc1	922	fCSFP4	weighted-fingerprint-similarity	0.912	0.512	m_11bbb____22169958____16528528	N/A	S1c2c(cc([N+]([O-])=O)cc2)C=C1C(=O)Nc3c(cccc3)C(=O)N	[*;r]C(=O)[N;H]c1[c;H][c;H][c;H][c;H]c1C(=O)[N;H2]_20	2	false	REALSpace_70bn_2024-09	m_11bbb	22169958	16528528
S1c2c(cccc2C=C1C(=O)NCC(=O)Nc3c(cccc3)C(=O)N)CC	923	fCSFP4	weighted-fingerprint-similarity	0.912	0.543	m_11bbb____22169958____27041882	N/A	S1c2c(cc([N+]([O-])=O)cc2)C=C1C(=O)Nc3c(cccc3)C(=O)N	[*;r]C(=O)[N;H]c1[c;H][c;H][c;H][c;H]c1C(=O)[N;H2]_20	2	false	REALSpace_70bn_2024-09	m_11bbb	22169958	27041882
[O-][N+](=O)c1c(ccc([N+]([O-])=O)c1)C(=O)NCC(=O)Nc2c(cccc2)C(=O)N	924	fCSFP4	weighted-fingerprint-similarity	0.912	0.508	m_11bbb____22169958____19505266	N/A	S1c2c(cc([N+]([O-])=O)cc2)C=C1C(=O)Nc3c(cccc3)C(=O)N	[*;r]C(=O)[N;H]c1[c;H][c;H][c;H][c;H]c1C(=O)[N;H2]_20	2	false	REALSpace_70bn_2024-09	m_11bbb	22169958	19505266
[O-][N+](=O)c1cc(c(NC)cc1)C(=O)NCC(=O)Nc2c(cccc2)C(=O)N	925	fCSFP4	weighted-fingerprint-similarity	0.912	0.508	m_11cbb____22169958____105352	N/A	S1c2c(cc([N+]([O-])=O)cc2)C=C1C(=O)Nc3c(cccc3)C(=O)N	[*;r]C(=O)[N;H]c1[c;H][c;H][c;H][c;H]c1C(=O)[N;H2]_20	2	false	REALSpace_70bn_2024-09	m_11cbb	22169958	105352
BrC=1OC2=C(SC(C(=O)NCC(=O)Nc3c(cccc3)C(=O)N)=C2)C1	926	fCSFP4	weighted-fingerprint-similarity	0.912	0.540	m_11bbb____22169958____19261680	N/A	S1c2c(cc([N+]([O-])=O)cc2)C=C1C(=O)Nc3c(cccc3)C(=O)N	[*;r]C(=O)[N;H]c1[c;H][c;H][c;H][c;H]c1C(=O)[N;H2]_20	2	false	REALSpace_70bn_2024-09	m_11bbb	22169958	19261680
S1c2c(N=C1N)cc(cc2)C(=O)NCC(=O)Nc3c(cccc3)C(=O)N	927	fCSFP4	weighted-fingerprint-similarity	0.912	0.537	m_22bbf____15705892____21811200	N/A	S1c2c(cc([N+]([O-])=O)cc2)C=C1C(=O)Nc3c(cccc3)C(=O)N	[*;r]C(=O)[N;H]c1[c;H][c;H][c;H][c;H]c1C(=O)[N;H2]_20	2	false	REALSpace_70bn_2024-09	m_22bbf	15705892	21811200
Brc1cc([N+]([O-])=O)cc(c1)C(=O)NCC(=O)Nc2c(cccc2)C(=O)N	928	fCSFP4	weighted-fingerprint-similarity	0.912	0.500	m_11bbb____22169958____7426356	N/A	S1c2c(cc([N+]([O-])=O)cc2)C=C1C(=O)Nc3c(cccc3)C(=O)N	[*;r]C(=O)[N;H]c1[c;H][c;H][c;H][c;H]c1C(=O)[N;H2]_20	2	false	REALSpace_70bn_2024-09	m_11bbb	22169958	7426356
Clc1cc([N+]([O-])=O)cc(c1)C(=O)NCC(=O)Nc2c(cccc2)C(=O)N	929	fCSFP4	weighted-fingerprint-similarity	0.912	0.500	m_11bbb____22169958____5136338	N/A	S1c2c(cc([N+]([O-])=O)cc2)C=C1C(=O)Nc3c(cccc3)C(=O)N	[*;r]C(=O)[N;H]c1[c;H][c;H][c;H][c;H]c1C(=O)[N;H2]_20	2	false	REALSpace_70bn_2024-09	m_11bbb	22169958	5136338
Fc1cc([N+]([O-])=O)cc(c1)C(=O)NCC(=O)Nc2c(cccc2)C(=O)N	930	fCSFP4	weighted-fingerprint-similarity	0.912	0.500	m_11bbb____22169958____4509864	N/A	S1c2c(cc([N+]([O-])=O)cc2)C=C1C(=O)Nc3c(cccc3)C(=O)N	[*;r]C(=O)[N;H]c1[c;H][c;H][c;H][c;H]c1C(=O)[N;H2]_20	2	false	REALSpace_70bn_2024-09	m_11bbb	22169958	4509864
Ic1cc([N+]([O-])=O)cc(c1)C(=O)NCC(=O)Nc2c(cccc2)C(=O)N	931	fCSFP4	weighted-fingerprint-similarity	0.912	0.500	m_11bbb____22169958____7963316	N/A	S1c2c(cc([N+]([O-])=O)cc2)C=C1C(=O)Nc3c(cccc3)C(=O)N	[*;r]C(=O)[N;H]c1[c;H][c;H][c;H][c;H]c1C(=O)[N;H2]_20	2	false	REALSpace_70bn_2024-09	m_11bbb	22169958	7963316
[O-][N+](=O)c1cc(cc(c1)C(=O)NCC(=O)Nc2c(cccc2)C(=O)N)C([O-])=O	932	fCSFP4	weighted-fingerprint-similarity	0.912	0.500	m_188690bbb____21791182____7326624	N/A	S1c2c(cc([N+]([O-])=O)cc2)C=C1C(=O)Nc3c(cccc3)C(=O)N	[*;r]C(=O)[N;H]c1[c;H][c;H][c;H][c;H]c1C(=O)[N;H2]_20	2	false	REALSpace_70bn_2024-09	m_188690bbb	21791182	7326624
[O-][N+](=O)c1cc(cc(c1)C)C(=O)NCC(=O)Nc2c(cccc2)C(=O)N	933	fCSFP4	weighted-fingerprint-similarity	0.912	0.500	m_11bbb____22169958____2008546	N/A	S1c2c(cc([N+]([O-])=O)cc2)C=C1C(=O)Nc3c(cccc3)C(=O)N	[*;r]C(=O)[N;H]c1[c;H][c;H][c;H][c;H]c1C(=O)[N;H2]_20	2	false	REALSpace_70bn_2024-09	m_11bbb	22169958	2008546
S1C(C(=O)NCC(=O)Nc2c(cccc2)C(=O)N)=CC=3N=NNC13	934	fCSFP4	weighted-fingerprint-similarity	0.912	0.526	m_22bbn____15705892____25075372	N/A	S1c2c(cc([N+]([O-])=O)cc2)C=C1C(=O)Nc3c(cccc3)C(=O)N	[*;r]C(=O)[N;H]c1[c;H][c;H][c;H][c;H]c1C(=O)[N;H2]_20	2	false	REALSpace_70bn_2024-09	m_22bbn	15705892	25075372
S1c2c(c(N(C)C)ccc2)C=C1C(=O)NCC(=O)Nc3c(cccc3)C(=O)N	935	fCSFP4	weighted-fingerprint-similarity	0.912	0.546	m_11bbb____22169958____13444782	N/A	S1c2c(cc([N+]([O-])=O)cc2)C=C1C(=O)Nc3c(cccc3)C(=O)N	[*;r]C(=O)[N;H]c1[c;H][c;H][c;H][c;H]c1C(=O)[N;H2]_20	2	false	REALSpace_70bn_2024-09	m_11bbb	22169958	13444782
O=C(NCC(=O)Nc1c(cccc1)C(=O)N)c2cc3c(cc(N(C)C)cc3)cc2	936	fCSFP4	weighted-fingerprint-similarity	0.911	0.508	m_11bbb____22169958____15344606	N/A	S1c2c(cc([N+]([O-])=O)cc2)C=C1C(=O)Nc3c(cccc3)C(=O)N	[*;r]C(=O)[N;H]c1[c;H][c;H][c;H][c;H]c1C(=O)[N;H2]_20	2	false	REALSpace_70bn_2024-09	m_11bbb	22169958	15344606
O=C(NCC(=O)Nc1c(cccc1)C(=O)N)c2cc3c(cc(cc3)C(C)C)cc2	937	fCSFP4	weighted-fingerprint-similarity	0.911	0.508	m_11bbb____22169958____22136282	N/A	S1c2c(cc([N+]([O-])=O)cc2)C=C1C(=O)Nc3c(cccc3)C(=O)N	[*;r]C(=O)[N;H]c1[c;H][c;H][c;H][c;H]c1C(=O)[N;H2]_20	2	false	REALSpace_70bn_2024-09	m_11bbb	22169958	22136282
[O-][N+](=O)c1cc(O)c(cc1)C(=O)NCC(=O)Nc2c(cccc2)C(=O)N	938	fCSFP4	weighted-fingerprint-similarity	0.911	0.504	m_22bbn____15705892____8643284	N/A	S1c2c(cc([N+]([O-])=O)cc2)C=C1C(=O)Nc3c(cccc3)C(=O)N	[*;r]C(=O)[N;H]c1[c;H][c;H][c;H][c;H]c1C(=O)[N;H2]_20	2	false	REALSpace_70bn_2024-09	m_22bbn	15705892	8643284
[O-][N+](=O)c1cc(ccc1)C(=O)NC(C(=O)Nc2c(cccc2)C(=O)N)C	939	fCSFP4	weighted-fingerprint-similarity	0.911	0.504	m_11ccb____124078____55099	N/A	S1c2c(cc([N+]([O-])=O)cc2)C=C1C(=O)Nc3c(cccc3)C(=O)N	[*;r]C(=O)[N;H]c1[c;H][c;H][c;H][c;H]c1C(=O)[N;H2]_20	2	false	REALSpace_70bn_2024-09	m_11ccb	124078	55099
S1C(C(=O)NCC(=O)Nc2c(cccc2)C(=O)N)=CC3=C1NC(C([O-])=O)=C3	940	fCSFP4	weighted-fingerprint-similarity	0.911	0.536	m_188690bbb____21791182____26982244	N/A	S1c2c(cc([N+]([O-])=O)cc2)C=C1C(=O)Nc3c(cccc3)C(=O)N	[*;r]C(=O)[N;H]c1[c;H][c;H][c;H][c;H]c1C(=O)[N;H2]_20	2	false	REALSpace_70bn_2024-09	m_188690bbb	21791182	26982244
S(=O)(=O)(N)C=1SC=2SC(C(=O)NCC(=O)Nc3c(cccc3)C(=O)N)=CC2C1	941	fCSFP4	weighted-fingerprint-similarity	0.911	0.533	m_22bbn____15705892____14484052	N/A	S1c2c(cc([N+]([O-])=O)cc2)C=C1C(=O)Nc3c(cccc3)C(=O)N	[*;r]C(=O)[N;H]c1[c;H][c;H][c;H][c;H]c1C(=O)[N;H2]_20	2	false	REALSpace_70bn_2024-09	m_22bbn	15705892	14484052
S1C(=NC=2SC(C(=O)NCC(=O)Nc3c(cccc3)C(=O)N)=CC12)N	942	fCSFP4	weighted-fingerprint-similarity	0.911	0.533	m_22bbn____15705892____23465946	N/A	S1c2c(cc([N+]([O-])=O)cc2)C=C1C(=O)Nc3c(cccc3)C(=O)N	[*;r]C(=O)[N;H]c1[c;H][c;H][c;H][c;H]c1C(=O)[N;H2]_20	2	false	REALSpace_70bn_2024-09	m_22bbn	15705892	23465946
S1c2c(N=C1C)cc(cc2)C(=O)NCC(=O)Nc3c(cccc3)C(=O)N	943	fCSFP4	weighted-fingerprint-similarity	0.911	0.533	m_11bbb____22169958____16736036	N/A	S1c2c(cc([N+]([O-])=O)cc2)C=C1C(=O)Nc3c(cccc3)C(=O)N	[*;r]C(=O)[N;H]c1[c;H][c;H][c;H][c;H]c1C(=O)[N;H2]_20	2	false	REALSpace_70bn_2024-09	m_11bbb	22169958	16736036
O=C(NCC(=O)Nc1c(cccc1)C(=O)N)c2c(O)cc3c(c2)cccc3	944	fCSFP4	weighted-fingerprint-similarity	0.911	0.496	m_11cbb____22169958____53488	N/A	S1c2c(cc([N+]([O-])=O)cc2)C=C1C(=O)Nc3c(cccc3)C(=O)N	[*;r]C(=O)[N;H]c1[c;H][c;H][c;H][c;H]c1C(=O)[N;H2]_20	2	false	REALSpace_70bn_2024-09	m_11cbb	22169958	53488
S1c2c(c(ccc2)C(F)(F)F)C=C1C(=O)NCC(=O)Nc3c(cccc3)C(=O)N	945	fCSFP4	weighted-fingerprint-similarity	0.911	0.542	m_11bbb____22169958____18181808	N/A	S1c2c(cc([N+]([O-])=O)cc2)C=C1C(=O)Nc3c(cccc3)C(=O)N	[*;r]C(=O)[N;H]c1[c;H][c;H][c;H][c;H]c1C(=O)[N;H2]_20	2	false	REALSpace_70bn_2024-09	m_11bbb	22169958	18181808
Brc1c(Cl)c2SC(C(=O)NCC(=O)Nc3c(cccc3)C(=O)N)=Cc2cc1	946	fCSFP4	weighted-fingerprint-similarity	0.911	0.539	m_11bbb____22169958____26273924	N/A	S1c2c(cc([N+]([O-])=O)cc2)C=C1C(=O)Nc3c(cccc3)C(=O)N	[*;r]C(=O)[N;H]c1[c;H][c;H][c;H][c;H]c1C(=O)[N;H2]_20	2	false	REALSpace_70bn_2024-09	m_11bbb	22169958	26273924
Brc1c(F)c2SC(C(=O)NCC(=O)Nc3c(cccc3)C(=O)N)=Cc2cc1	947	fCSFP4	weighted-fingerprint-similarity	0.911	0.539	m_11bbb____22169958____27479920	N/A	S1c2c(cc([N+]([O-])=O)cc2)C=C1C(=O)Nc3c(cccc3)C(=O)N	[*;r]C(=O)[N;H]c1[c;H][c;H][c;H][c;H]c1C(=O)[N;H2]_20	2	false	REALSpace_70bn_2024-09	m_11bbb	22169958	27479920
Brc1cc2N=C(Sc2cc1)C(=O)NCC(=O)Nc3c(cccc3)C(=O)N	948	fCSFP4	weighted-fingerprint-similarity	0.910	0.536	m_11bbb____22169958____23915044	N/A	S1c2c(cc([N+]([O-])=O)cc2)C=C1C(=O)Nc3c(cccc3)C(=O)N	[*;r]C(=O)[N;H]c1[c;H][c;H][c;H][c;H]c1C(=O)[N;H2]_20	2	false	REALSpace_70bn_2024-09	m_11bbb	22169958	23915044
Clc1nccc2c1SC(C(=O)NCC(=O)Nc3c(cccc3)C(=O)N)=C2	949	fCSFP4	weighted-fingerprint-similarity	0.910	0.536	m_11bbb____22169958____12547222	N/A	S1c2c(cc([N+]([O-])=O)cc2)C=C1C(=O)Nc3c(cccc3)C(=O)N	[*;r]C(=O)[N;H]c1[c;H][c;H][c;H][c;H]c1C(=O)[N;H2]_20	2	false	REALSpace_70bn_2024-09	m_11bbb	22169958	12547222
S1C(C(=O)NCC(=O)Nc2c(cccc2)C(=O)N)=CC3=C1C(=O)NC=C3	950	fCSFP4	weighted-fingerprint-similarity	0.910	0.536	m_22bbn____15705892____11620124	N/A	S1c2c(cc([N+]([O-])=O)cc2)C=C1C(=O)Nc3c(cccc3)C(=O)N	[*;r]C(=O)[N;H]c1[c;H][c;H][c;H][c;H]c1C(=O)[N;H2]_20	2	false	REALSpace_70bn_2024-09	m_22bbn	15705892	11620124
S1c2c(N=C1C(=O)NCC(=O)Nc3c(cccc3)C(=O)N)cc(F)cc2	951	fCSFP4	weighted-fingerprint-similarity	0.910	0.536	m_11bbb____22169958____16520892	N/A	S1c2c(cc([N+]([O-])=O)cc2)C=C1C(=O)Nc3c(cccc3)C(=O)N	[*;r]C(=O)[N;H]c1[c;H][c;H][c;H][c;H]c1C(=O)[N;H2]_20	2	false	REALSpace_70bn_2024-09	m_11bbb	22169958	16520892
Brc1c(ccc([N+]([O-])=O)c1)C(=O)NCC(=O)Nc2c(cccc2)C(=O)N	952	fCSFP4	weighted-fingerprint-similarity	0.910	0.500	m_11bbb____22169958____5456184	N/A	S1c2c(cc([N+]([O-])=O)cc2)C=C1C(=O)Nc3c(cccc3)C(=O)N	[*;r]C(=O)[N;H]c1[c;H][c;H][c;H][c;H]c1C(=O)[N;H2]_20	2	false	REALSpace_70bn_2024-09	m_11bbb	22169958	5456184
Clc1c(ccc([N+]([O-])=O)c1)C(=O)NCC(=O)Nc2c(cccc2)C(=O)N	953	fCSFP4	weighted-fingerprint-similarity	0.910	0.500	m_11bbb____22169958____53594	N/A	S1c2c(cc([N+]([O-])=O)cc2)C=C1C(=O)Nc3c(cccc3)C(=O)N	[*;r]C(=O)[N;H]c1[c;H][c;H][c;H][c;H]c1C(=O)[N;H2]_20	2	false	REALSpace_70bn_2024-09	m_11bbb	22169958	53594
Fc1c(ccc([N+]([O-])=O)c1)C(=O)NCC(=O)Nc2c(cccc2)C(=O)N	954	fCSFP4	weighted-fingerprint-similarity	0.910	0.500	m_22bbn____15705892____1128762	N/A	S1c2c(cc([N+]([O-])=O)cc2)C=C1C(=O)Nc3c(cccc3)C(=O)N	[*;r]C(=O)[N;H]c1[c;H][c;H][c;H][c;H]c1C(=O)[N;H2]_20	2	false	REALSpace_70bn_2024-09	m_22bbn	15705892	1128762
Ic1c(ccc([N+]([O-])=O)c1)C(=O)NCC(=O)Nc2c(cccc2)C(=O)N	955	fCSFP4	weighted-fingerprint-similarity	0.910	0.500	m_11bbb____22169958____2679036	N/A	S1c2c(cc([N+]([O-])=O)cc2)C=C1C(=O)Nc3c(cccc3)C(=O)N	[*;r]C(=O)[N;H]c1[c;H][c;H][c;H][c;H]c1C(=O)[N;H2]_20	2	false	REALSpace_70bn_2024-09	m_11bbb	22169958	2679036
[O-][N+](=O)c1cc(c(O)cc1)C(=O)NCC(=O)Nc2c(cccc2)C(=O)N	956	fCSFP4	weighted-fingerprint-similarity	0.910	0.500	m_22bbn____15705892____8164622	N/A	S1c2c(cc([N+]([O-])=O)cc2)C=C1C(=O)Nc3c(cccc3)C(=O)N	[*;r]C(=O)[N;H]c1[c;H][c;H][c;H][c;H]c1C(=O)[N;H2]_20	2	false	REALSpace_70bn_2024-09	m_22bbn	15705892	8164622
[O-][N+](=O)c1cc(c(cc1)C(=O)NCC(=O)Nc2c(cccc2)C(=O)N)C	957	fCSFP4	weighted-fingerprint-similarity	0.910	0.500	m_11bbb____22169958____2563440	N/A	S1c2c(cc([N+]([O-])=O)cc2)C=C1C(=O)Nc3c(cccc3)C(=O)N	[*;r]C(=O)[N;H]c1[c;H][c;H][c;H][c;H]c1C(=O)[N;H2]_20	2	false	REALSpace_70bn_2024-09	m_11bbb	22169958	2563440
[O-][N+](=O)c1c([N+]([O-])=O)ccc(c1)C(=O)NCC(=O)Nc2c(cccc2)C(=O)N	958	fCSFP4	weighted-fingerprint-similarity	0.910	0.496	m_11bbb____22169958____28469482	N/A	S1c2c(cc([N+]([O-])=O)cc2)C=C1C(=O)Nc3c(cccc3)C(=O)N	[*;r]C(=O)[N;H]c1[c;H][c;H][c;H][c;H]c1C(=O)[N;H2]_20	2	false	REALSpace_70bn_2024-09	m_11bbb	22169958	28469482
[O-][N+](=O)c1cc(cc(c1)C[NH3+])C(=O)NCC(=O)Nc2c(cccc2)C(=O)N	959	fCSFP4	weighted-fingerprint-similarity	0.910	0.492	m_240690bbs____21568102____26661718	N/A	S1c2c(cc([N+]([O-])=O)cc2)C=C1C(=O)Nc3c(cccc3)C(=O)N	[*;r]C(=O)[N;H]c1[c;H][c;H][c;H][c;H]c1C(=O)[N;H2]_20	2	false	REALSpace_70bn_2024-09	m_240690bbs	21568102	26661718
S1c2c(N=C1N)ccc(c2)C(=O)NCC(=O)Nc3c(cccc3)C(=O)N	960	fCSFP4	weighted-fingerprint-similarity	0.910	0.526	m_22bbn____15705892____59532	N/A	S1c2c(cc([N+]([O-])=O)cc2)C=C1C(=O)Nc3c(cccc3)C(=O)N	[*;r]C(=O)[N;H]c1[c;H][c;H][c;H][c;H]c1C(=O)[N;H2]_20	2	false	REALSpace_70bn_2024-09	m_22bbn	15705892	59532
S1N=Nc2c1ccc(c2)C(=O)NCC(=O)Nc3c(cccc3)C(=O)N	961	fCSFP4	weighted-fingerprint-similarity	0.910	0.515	m_11bbb____22169958____18328454	N/A	S1c2c(cc([N+]([O-])=O)cc2)C=C1C(=O)Nc3c(cccc3)C(=O)N	[*;r]C(=O)[N;H]c1[c;H][c;H][c;H][c;H]c1C(=O)[N;H2]_20	2	false	REALSpace_70bn_2024-09	m_11bbb	22169958	18328454
S1c2c(N=C1)cc(cc2)C(=O)NCC(=O)Nc3c(cccc3)C(=O)N	962	fCSFP4	weighted-fingerprint-similarity	0.910	0.515	m_11bbb____22169958____13449186	N/A	S1c2c(cc([N+]([O-])=O)cc2)C=C1C(=O)Nc3c(cccc3)C(=O)N	[*;r]C(=O)[N;H]c1[c;H][c;H][c;H][c;H]c1C(=O)[N;H2]_20	2	false	REALSpace_70bn_2024-09	m_11bbb	22169958	13449186
S1c2c(cc([N+]([O-])=O)cc2)C=C1C(=O)OCC(=O)Nc3c(cccc3)C(=O)N	963	fCSFP4	weighted-fingerprint-similarity	0.910	0.785	m_1458cbb____477724____484982	N/A	S1c2c(cc([N+]([O-])=O)cc2)C=C1C(=O)Nc3c(cccc3)C(=O)N	[*;r]C(=O)[N;H]c1[c;H][c;H][c;H][c;H]c1C(=O)[N;H2]_20	2	false	REALSpace_70bn_2024-09	m_1458cbb	477724	484982
S1c2c(c(ccc2)C(=O)OC)C=C1C(=O)NCC(=O)Nc3c(cccc3)C(=O)N	964	fCSFP4	weighted-fingerprint-similarity	0.910	0.538	m_11bbb____22169958____14730546	N/A	S1c2c(cc([N+]([O-])=O)cc2)C=C1C(=O)Nc3c(cccc3)C(=O)N	[*;r]C(=O)[N;H]c1[c;H][c;H][c;H][c;H]c1C(=O)[N;H2]_20	2	false	REALSpace_70bn_2024-09	m_11bbb	22169958	14730546
O=C(NCC(=O)Nc1c(cccc1)C(=O)N)c2cc3c(NC=C3)cc2	965	fCSFP4	weighted-fingerprint-similarity	0.909	0.500	m_11bbb____22169958____4146130	N/A	S1c2c(cc([N+]([O-])=O)cc2)C=C1C(=O)Nc3c(cccc3)C(=O)N	[*;r]C(=O)[N;H]c1[c;H][c;H][c;H][c;H]c1C(=O)[N;H2]_20	2	false	REALSpace_70bn_2024-09	m_11bbb	22169958	4146130
O=C(NCC(=O)Nc1c(cccc1)C(=O)N)c2cc3c(OC=C3)cc2	966	fCSFP4	weighted-fingerprint-similarity	0.909	0.500	m_11bbb____22169958____12111320	N/A	S1c2c(cc([N+]([O-])=O)cc2)C=C1C(=O)Nc3c(cccc3)C(=O)N	[*;r]C(=O)[N;H]c1[c;H][c;H][c;H][c;H]c1C(=O)[N;H2]_20	2	false	REALSpace_70bn_2024-09	m_11bbb	22169958	12111320
O=C(NCC(=O)Nc1c(cccc1)C(=O)N)c2cc3c(cc(OC)c(OC)c3)cc2	967	fCSFP4	weighted-fingerprint-similarity	0.909	0.500	m_11bbb____22169958____12107740	N/A	S1c2c(cc([N+]([O-])=O)cc2)C=C1C(=O)Nc3c(cccc3)C(=O)N	[*;r]C(=O)[N;H]c1[c;H][c;H][c;H][c;H]c1C(=O)[N;H2]_20	2	false	REALSpace_70bn_2024-09	m_11bbb	22169958	12107740
O=C(NCC(=O)OCC(=O)Nc1c(cccc1)C(=O)N)c2cc3c(cc2)cccc3	968	fCSFP4	weighted-fingerprint-similarity	0.909	0.500	m_1458cbb____477308____484982	N/A	S1c2c(cc([N+]([O-])=O)cc2)C=C1C(=O)Nc3c(cccc3)C(=O)N	[*;r]C(=O)[N;H]c1[c;H][c;H][c;H][c;H]c1C(=O)[N;H2]_20	2	false	REALSpace_70bn_2024-09	m_1458cbb	477308	484982
S1C(=NC=2SC(C(=O)NCC(=O)Nc3c(cccc3)C(=O)N)=CC12)Nc4ccccc4	969	fCSFP4	weighted-fingerprint-similarity	0.909	0.532	m_22bbn____15705892____159327	N/A	S1c2c(cc([N+]([O-])=O)cc2)C=C1C(=O)Nc3c(cccc3)C(=O)N	[*;r]C(=O)[N;H]c1[c;H][c;H][c;H][c;H]c1C(=O)[N;H2]_20	2	false	REALSpace_70bn_2024-09	m_22bbn	15705892	159327
S1c2ncc(cc2C=C1C(=O)NCC(=O)Nc3c(cccc3)C(=O)N)C(F)(F)F	970	fCSFP4	weighted-fingerprint-similarity	0.909	0.532	m_11bbb____22169958____27051836	N/A	S1c2c(cc([N+]([O-])=O)cc2)C=C1C(=O)Nc3c(cccc3)C(=O)N	[*;r]C(=O)[N;H]c1[c;H][c;H][c;H][c;H]c1C(=O)[N;H2]_20	2	false	REALSpace_70bn_2024-09	m_11bbb	22169958	27051836
Brc1c(cc([N+]([O-])=O)cc1)C(=O)NCC(=O)Nc2c(cccc2)C(=O)N	971	fCSFP4	weighted-fingerprint-similarity	0.909	0.496	m_11bbb____22169958____2562920	N/A	S1c2c(cc([N+]([O-])=O)cc2)C=C1C(=O)Nc3c(cccc3)C(=O)N	[*;r]C(=O)[N;H]c1[c;H][c;H][c;H][c;H]c1C(=O)[N;H2]_20	2	false	REALSpace_70bn_2024-09	m_11bbb	22169958	2562920
Clc1c(cc([N+]([O-])=O)cc1)C(=O)NCC(=O)Nc2c(cccc2)C(=O)N	972	fCSFP4	weighted-fingerprint-similarity	0.909	0.496	m_11bbb____22169958____53490	N/A	S1c2c(cc([N+]([O-])=O)cc2)C=C1C(=O)Nc3c(cccc3)C(=O)N	[*;r]C(=O)[N;H]c1[c;H][c;H][c;H][c;H]c1C(=O)[N;H2]_20	2	false	REALSpace_70bn_2024-09	m_11bbb	22169958	53490
Fc1c(cc([N+]([O-])=O)cc1)C(=O)NCC(=O)Nc2c(cccc2)C(=O)N	973	fCSFP4	weighted-fingerprint-similarity	0.909	0.496	m_22bbn____15705892____9963340	N/A	S1c2c(cc([N+]([O-])=O)cc2)C=C1C(=O)Nc3c(cccc3)C(=O)N	[*;r]C(=O)[N;H]c1[c;H][c;H][c;H][c;H]c1C(=O)[N;H2]_20	2	false	REALSpace_70bn_2024-09	m_22bbn	15705892	9963340
Ic1c(cc([N+]([O-])=O)cc1)C(=O)NCC(=O)Nc2c(cccc2)C(=O)N	974	fCSFP4	weighted-fingerprint-similarity	0.909	0.496	m_11bbb____22169958____730938	N/A	S1c2c(cc([N+]([O-])=O)cc2)C=C1C(=O)Nc3c(cccc3)C(=O)N	[*;r]C(=O)[N;H]c1[c;H][c;H][c;H][c;H]c1C(=O)[N;H2]_20	2	false	REALSpace_70bn_2024-09	m_11bbb	22169958	730938
[O-][N+](=O)c1cc(c(cc1)C)C(=O)NCC(=O)Nc2c(cccc2)C(=O)N	975	fCSFP4	weighted-fingerprint-similarity	0.909	0.496	m_11bbb____22169958____2163080	N/A	S1c2c(cc([N+]([O-])=O)cc2)C=C1C(=O)Nc3c(cccc3)C(=O)N	[*;r]C(=O)[N;H]c1[c;H][c;H][c;H][c;H]c1C(=O)[N;H2]_20	2	false	REALSpace_70bn_2024-09	m_11bbb	22169958	2163080
[O-][N+](=O)c1cncc(c1)C(=O)NCC(=O)Nc2c(cccc2)C(=O)N	976	fCSFP4	weighted-fingerprint-similarity	0.909	0.488	m_11bbb____22169958____22136438	N/A	S1c2c(cc([N+]([O-])=O)cc2)C=C1C(=O)Nc3c(cccc3)C(=O)N	[*;r]C(=O)[N;H]c1[c;H][c;H][c;H][c;H]c1C(=O)[N;H2]_20	2	false	REALSpace_70bn_2024-09	m_11bbb	22169958	22136438
BrC=1Sc2c(N1)ccc(c2)C(=O)NCC(=O)Nc3c(cccc3)C(=O)N	977	fCSFP4	weighted-fingerprint-similarity	0.909	0.522	m_11bbb____22169958____19620052	N/A	S1c2c(cc([N+]([O-])=O)cc2)C=C1C(=O)Nc3c(cccc3)C(=O)N	[*;r]C(=O)[N;H]c1[c;H][c;H][c;H][c;H]c1C(=O)[N;H2]_20	2	false	REALSpace_70bn_2024-09	m_11bbb	22169958	19620052
S1c2c(N=C1C)ccc(c2)C(=O)NCC(=O)Nc3c(cccc3)C(=O)N	978	fCSFP4	weighted-fingerprint-similarity	0.909	0.522	m_11bbb____22169958____9329560	N/A	S1c2c(cc([N+]([O-])=O)cc2)C=C1C(=O)Nc3c(cccc3)C(=O)N	[*;r]C(=O)[N;H]c1[c;H][c;H][c;H][c;H]c1C(=O)[N;H2]_20	2	false	REALSpace_70bn_2024-09	m_11bbb	22169958	9329560
S1c2c(N=C1C(=O)NCC(=O)Nc3c(cccc3)C(=O)N)cccc2	979	fCSFP4	weighted-fingerprint-similarity	0.909	0.511	m_22bbn____15705892____18795926	N/A	S1c2c(cc([N+]([O-])=O)cc2)C=C1C(=O)Nc3c(cccc3)C(=O)N	[*;r]C(=O)[N;H]c1[c;H][c;H][c;H][c;H]c1C(=O)[N;H2]_20	2	false	REALSpace_70bn_2024-09	m_22bbn	15705892	18795926
S1c2c(cccc2C=C1C(=O)NCC(=O)Nc3c(cccc3)C(=O)N)C(F)(F)F	980	fCSFP4	weighted-fingerprint-similarity	0.909	0.528	m_11bbb____22169958____26278276	N/A	S1c2c(cc([N+]([O-])=O)cc2)C=C1C(=O)Nc3c(cccc3)C(=O)N	[*;r]C(=O)[N;H]c1[c;H][c;H][c;H][c;H]c1C(=O)[N;H2]_20	2	false	REALSpace_70bn_2024-09	m_11bbb	22169958	26278276
O=C(NCC(=O)Nc1c(cccc1)C(=O)N)c2cc3c(nccc3)cc2	981	fCSFP4	weighted-fingerprint-similarity	0.909	0.496	m_11bbb____22169958____2164944	N/A	S1c2c(cc([N+]([O-])=O)cc2)C=C1C(=O)Nc3c(cccc3)C(=O)N	[*;r]C(=O)[N;H]c1[c;H][c;H][c;H][c;H]c1C(=O)[N;H2]_20	2	false	REALSpace_70bn_2024-09	m_11bbb	22169958	2164944
Brc1cc2SC(=Nc2cc1)C(=O)NCC(=O)Nc3c(cccc3)C(=O)N	982	fCSFP4	weighted-fingerprint-similarity	0.908	0.525	m_22bbn____15705892____25683256	N/A	S1c2c(cc([N+]([O-])=O)cc2)C=C1C(=O)Nc3c(cccc3)C(=O)N	[*;r]C(=O)[N;H]c1[c;H][c;H][c;H][c;H]c1C(=O)[N;H2]_20	2	false	REALSpace_70bn_2024-09	m_22bbn	15705892	25683256
S1C(C([O-])=O)=CC=2NC(C(=O)NCC(=O)Nc3c(cccc3)C(=O)N)=CC12	983	fCSFP4	weighted-fingerprint-similarity	0.908	0.525	m_188690bbb____21791182____14936344	N/A	S1c2c(cc([N+]([O-])=O)cc2)C=C1C(=O)Nc3c(cccc3)C(=O)N	[*;r]C(=O)[N;H]c1[c;H][c;H][c;H][c;H]c1C(=O)[N;H2]_20	2	false	REALSpace_70bn_2024-09	m_188690bbb	21791182	14936344
S1c2c(N=C1C(=O)NCC(=O)Nc3c(cccc3)C(=O)N)ccc(c2)C	984	fCSFP4	weighted-fingerprint-similarity	0.908	0.525	m_22bbn____15705892____24597556	N/A	S1c2c(cc([N+]([O-])=O)cc2)C=C1C(=O)Nc3c(cccc3)C(=O)N	[*;r]C(=O)[N;H]c1[c;H][c;H][c;H][c;H]c1C(=O)[N;H2]_20	2	false	REALSpace_70bn_2024-09	m_22bbn	15705892	24597556
O=C(NCC(=O)Nc1c(cccc1)C(=O)N)c2cc3NC=Cc3cc2	985	fCSFP4	weighted-fingerprint-similarity	0.908	0.492	m_11bbb____22169958____731162	N/A	S1c2c(cc([N+]([O-])=O)cc2)C=C1C(=O)Nc3c(cccc3)C(=O)N	[*;r]C(=O)[N;H]c1[c;H][c;H][c;H][c;H]c1C(=O)[N;H2]_20	2	false	REALSpace_70bn_2024-09	m_11bbb	22169958	731162
O=C(NCC(=O)Nc1c(cccc1)C(=O)N)c2cc3OC=Cc3cc2	986	fCSFP4	weighted-fingerprint-similarity	0.908	0.492	m_11bbb____22169958____15085392	N/A	S1c2c(cc([N+]([O-])=O)cc2)C=C1C(=O)Nc3c(cccc3)C(=O)N	[*;r]C(=O)[N;H]c1[c;H][c;H][c;H][c;H]c1C(=O)[N;H2]_20	2	false	REALSpace_70bn_2024-09	m_11bbb	22169958	15085392
[O-][N+](=O)c1cc(OC)cc(c1)C(=O)NCC(=O)Nc2c(cccc2)C(=O)N	987	fCSFP4	weighted-fingerprint-similarity	0.908	0.484	m_11bbb____22169958____215970	N/A	S1c2c(cc([N+]([O-])=O)cc2)C=C1C(=O)Nc3c(cccc3)C(=O)N	[*;r]C(=O)[N;H]c1[c;H][c;H][c;H][c;H]c1C(=O)[N;H2]_20	2	false	REALSpace_70bn_2024-09	m_11bbb	22169958	215970
O=C(NCC(=O)Nc1c(cccc1)C(=O)N)c2ccccc2	988	fCSFP4	weighted-fingerprint-similarity	0.908	0.435	m_11bcb____124078____129535	N/A	S1c2c(cc([N+]([O-])=O)cc2)C=C1C(=O)Nc3c(cccc3)C(=O)N	[*;r]C(=O)[N;H]c1[c;H][c;H][c;H][c;H]c1C(=O)[N;H2]_20	2	false	REALSpace_70bn_2024-09	m_11bcb	124078	129535
O=C(Nc1ccccc1)c2ccc(cc2)CNc3c(cccc3)C(=O)N	989	fCSFP4	weighted-fingerprint-similarity	0.908	0.435	m_38bcb____205113____119186	N/A	S1c2c(cc([N+]([O-])=O)cc2)C=C1C(=O)Nc3c(cccc3)C(=O)N	[*;r]C(=O)[N;H]c1[c;H][c;H][c;H][c;H]c1C(=O)[N;H2]_20	2	false	REALSpace_70bn_2024-09	m_38bcb	205113	119186
[O-][N+](=O)c1c(cc2N=CNc2c1)C(=O)NCC(=O)Nc3c(cccc3)C(=O)N	990	fCSFP4	weighted-fingerprint-similarity	0.908	0.507	m_22bbn____15705892____15065820	N/A	S1c2c(cc([N+]([O-])=O)cc2)C=C1C(=O)Nc3c(cccc3)C(=O)N	[*;r]C(=O)[N;H]c1[c;H][c;H][c;H][c;H]c1C(=O)[N;H2]_20	2	false	REALSpace_70bn_2024-09	m_22bbn	15705892	15065820
S1N=Nc2c1cc(cc2)C(=O)NCC(=O)Nc3c(cccc3)C(=O)N	991	fCSFP4	weighted-fingerprint-similarity	0.908	0.504	m_11bbb____22169958____26278442	N/A	S1c2c(cc([N+]([O-])=O)cc2)C=C1C(=O)Nc3c(cccc3)C(=O)N	[*;r]C(=O)[N;H]c1[c;H][c;H][c;H][c;H]c1C(=O)[N;H2]_20	2	false	REALSpace_70bn_2024-09	m_11bbb	22169958	26278442
S1c2c(N=C1)ccc(c2)C(=O)NCC(=O)Nc3c(cccc3)C(=O)N	992	fCSFP4	weighted-fingerprint-similarity	0.908	0.504	m_11bbb____22169958____54119	N/A	S1c2c(cc([N+]([O-])=O)cc2)C=C1C(=O)Nc3c(cccc3)C(=O)N	[*;r]C(=O)[N;H]c1[c;H][c;H][c;H][c;H]c1C(=O)[N;H2]_20	2	false	REALSpace_70bn_2024-09	m_11bbb	22169958	54119
S1c2c(cc(cc2)C([O-])=O)C(=C1C(=O)NCC(=O)Nc3c(cccc3)C(=O)N)C	993	fCSFP4	weighted-fingerprint-similarity	0.908	0.531	m_188690bbb____21791182____22449848	N/A	S1c2c(cc([N+]([O-])=O)cc2)C=C1C(=O)Nc3c(cccc3)C(=O)N	[*;r]C(=O)[N;H]c1[c;H][c;H][c;H][c;H]c1C(=O)[N;H2]_20	2	false	REALSpace_70bn_2024-09	m_188690bbb	21791182	22449848
S1N=C2C(=C1)C=C(C(=O)NCC(=O)Nc3c(cccc3)C(=O)N)C=C2	994	fCSFP4	weighted-fingerprint-similarity	0.908	0.496	m_11bbb____22169958____26272296	N/A	S1c2c(cc([N+]([O-])=O)cc2)C=C1C(=O)Nc3c(cccc3)C(=O)N	[*;r]C(=O)[N;H]c1[c;H][c;H][c;H][c;H]c1C(=O)[N;H2]_20	2	false	REALSpace_70bn_2024-09	m_11bbb	22169958	26272296
S1c2c(cc(cc2)C)C(=C1C(=O)NCC(=O)Nc3c(cccc3)C(=O)N)C	995	fCSFP4	weighted-fingerprint-similarity	0.908	0.524	m_11cbb____22169958____9421280	N/A	S1c2c(cc([N+]([O-])=O)cc2)C=C1C(=O)Nc3c(cccc3)C(=O)N	[*;r]C(=O)[N;H]c1[c;H][c;H][c;H][c;H]c1C(=O)[N;H2]_20	2	false	REALSpace_70bn_2024-09	m_11cbb	22169958	9421280
Brc1c2c(SC(C(=O)NCC(=O)Nc3c(cccc3)C(=O)N)=C2)cnc1	996	fCSFP4	weighted-fingerprint-similarity	0.907	0.521	m_11bbb____22169958____11569782	N/A	S1c2c(cc([N+]([O-])=O)cc2)C=C1C(=O)Nc3c(cccc3)C(=O)N	[*;r]C(=O)[N;H]c1[c;H][c;H][c;H][c;H]c1C(=O)[N;H2]_20	2	false	REALSpace_70bn_2024-09	m_11bbb	22169958	11569782
Clc1c2c(SC(C(=O)NCC(=O)Nc3c(cccc3)C(=O)N)=C2)cnc1	997	fCSFP4	weighted-fingerprint-similarity	0.907	0.521	m_11bbb____22169958____13033826	N/A	S1c2c(cc([N+]([O-])=O)cc2)C=C1C(=O)Nc3c(cccc3)C(=O)N	[*;r]C(=O)[N;H]c1[c;H][c;H][c;H][c;H]c1C(=O)[N;H2]_20	2	false	REALSpace_70bn_2024-09	m_11bbb	22169958	13033826
S1c2c(c(F)cnc2)C=C1C(=O)NCC(=O)Nc3c(cccc3)C(=O)N	998	fCSFP4	weighted-fingerprint-similarity	0.907	0.521	m_11bbb____22169958____25986810	N/A	S1c2c(cc([N+]([O-])=O)cc2)C=C1C(=O)Nc3c(cccc3)C(=O)N	[*;r]C(=O)[N;H]c1[c;H][c;H][c;H][c;H]c1C(=O)[N;H2]_20	2	false	REALSpace_70bn_2024-09	m_11bbb	22169958	25986810
O=C(NCC(=O)Nc1c(cccc1)C(=O)N)c2cc3ncccc3cc2	999	fCSFP4	weighted-fingerprint-similarity	0.907	0.489	m_11bbb____22169958____12547506	N/A	S1c2c(cc([N+]([O-])=O)cc2)C=C1C(=O)Nc3c(cccc3)C(=O)N	[*;r]C(=O)[N;H]c1[c;H][c;H][c;H][c;H]c1C(=O)[N;H2]_20	2	false	REALSpace_70bn_2024-09	m_11bbb	22169958	12547506
[O-][N+](=O)c1cnc(cc1)C(=O)NCC(=O)Nc2c(cccc2)C(=O)N	1000	fCSFP4	weighted-fingerprint-similarity	0.907	0.489	m_11bbb____22169958____7115882	N/A	S1c2c(cc([N+]([O-])=O)cc2)C=C1C(=O)Nc3c(cccc3)C(=O)N	[*;r]C(=O)[N;H]c1[c;H][c;H][c;H][c;H]c1C(=O)[N;H2]_20	2	false	REALSpace_70bn_2024-09	m_11bbb	22169958	7115882
Brc1c2SC(C(=O)NCC(=O)Nc3c(cccc3)C(=O)N)=Cc2cnc1	1001	fCSFP4	weighted-fingerprint-similarity	0.907	0.518	m_11bbb____22169958____15084572	N/A	S1c2c(cc([N+]([O-])=O)cc2)C=C1C(=O)Nc3c(cccc3)C(=O)N	[*;r]C(=O)[N;H]c1[c;H][c;H][c;H][c;H]c1C(=O)[N;H2]_20	2	false	REALSpace_70bn_2024-09	m_11bbb	22169958	15084572
S1C(C(=O)NCC(=O)Nc2c(cccc2)C(=O)N)=CC3=C1N(N=C3)C	1002	fCSFP4	weighted-fingerprint-similarity	0.907	0.518	m_11bbb____22169958____14319918	N/A	S1c2c(cc([N+]([O-])=O)cc2)C=C1C(=O)Nc3c(cccc3)C(=O)N	[*;r]C(=O)[N;H]c1[c;H][c;H][c;H][c;H]c1C(=O)[N;H2]_20	2	false	REALSpace_70bn_2024-09	m_11bbb	22169958	14319918
S1N=C2C(=N1)C=CC(C(=O)NCC(=O)Nc3c(cccc3)C(=O)N)=C2	1003	fCSFP4	weighted-fingerprint-similarity	0.907	0.485	m_11bbb____22169958____8164790	N/A	S1c2c(cc([N+]([O-])=O)cc2)C=C1C(=O)Nc3c(cccc3)C(=O)N	[*;r]C(=O)[N;H]c1[c;H][c;H][c;H][c;H]c1C(=O)[N;H2]_20	2	false	REALSpace_70bn_2024-09	m_11bbb	22169958	8164790
[O-][N+](=O)c1cc(cc(c1)B(O)O)C(=O)NCC(=O)Nc2c(cccc2)C(=O)N	1004	fCSFP4	weighted-fingerprint-similarity	0.907	0.481	m_22bbn____15705892____25074314	N/A	S1c2c(cc([N+]([O-])=O)cc2)C=C1C(=O)Nc3c(cccc3)C(=O)N	[*;r]C(=O)[N;H]c1[c;H][c;H][c;H][c;H]c1C(=O)[N;H2]_20	2	false	REALSpace_70bn_2024-09	m_22bbn	15705892	25074314
O=C(NCC(=O)NCC(=O)Nc1c(cccc1)C(=O)N)c2ccccc2	1005	fCSFP4	weighted-fingerprint-similarity	0.907	0.431	m_11bbb____22169958____129535	N/A	S1c2c(cc([N+]([O-])=O)cc2)C=C1C(=O)Nc3c(cccc3)C(=O)N	[*;r]C(=O)[N;H]c1[c;H][c;H][c;H][c;H]c1C(=O)[N;H2]_20	2	false	REALSpace_70bn_2024-09	m_11bbb	22169958	129535
S1C(C(=O)Nc2ccc(NC(=O)CNc3c(cccc3)C(=O)N)cc2)=CC=C1	1006	fCSFP4	weighted-fingerprint-similarity	0.907	0.460	m_22bbn____2496398____9316016	N/A	S1c2c(cc([N+]([O-])=O)cc2)C=C1C(=O)Nc3c(cccc3)C(=O)N	[*;r]C(=O)[N;H]c1[c;H][c;H][c;H][c;H]c1C(=O)[N;H2]_20	2	false	REALSpace_70bn_2024-09	m_22bbn	2496398	9316016
[O-][N+](=O)c1cc2NC=C(c2cc1)C(=O)NCC(=O)Nc3c(cccc3)C(=O)N	1007	fCSFP4	weighted-fingerprint-similarity	0.907	0.524	m_11bbb____22169958____139366	N/A	S1c2c(cc([N+]([O-])=O)cc2)C=C1C(=O)Nc3c(cccc3)C(=O)N	[*;r]C(=O)[N;H]c1[c;H][c;H][c;H][c;H]c1C(=O)[N;H2]_20	2	false	REALSpace_70bn_2024-09	m_11bbb	22169958	139366
[O-][N+](=O)c1cc2c(NC=C2C(=O)NCC(=O)Nc3c(cccc3)C(=O)N)cc1	1008	fCSFP4	weighted-fingerprint-similarity	0.907	0.524	m_11bbb____22169958____2497668	N/A	S1c2c(cc([N+]([O-])=O)cc2)C=C1C(=O)Nc3c(cccc3)C(=O)N	[*;r]C(=O)[N;H]c1[c;H][c;H][c;H][c;H]c1C(=O)[N;H2]_20	2	false	REALSpace_70bn_2024-09	m_11bbb	22169958	2497668
O=C(NCC(=O)Nc1c(cccc1)C(=O)N)c2cc3c(NN=C3)cc2	1009	fCSFP4	weighted-fingerprint-similarity	0.907	0.489	m_22bbn____15705892____465214	N/A	S1c2c(cc([N+]([O-])=O)cc2)C=C1C(=O)Nc3c(cccc3)C(=O)N	[*;r]C(=O)[N;H]c1[c;H][c;H][c;H][c;H]c1C(=O)[N;H2]_20	2	false	REALSpace_70bn_2024-09	m_22bbn	15705892	465214
O=C(NCCC(=O)OCC(=O)Nc1c(cccc1)C(=O)N)c2cc3c(cc2)cccc3	1010	fCSFP4	weighted-fingerprint-similarity	0.907	0.489	m_1458cbb____517544____484982	N/A	S1c2c(cc([N+]([O-])=O)cc2)C=C1C(=O)Nc3c(cccc3)C(=O)N	[*;r]C(=O)[N;H]c1[c;H][c;H][c;H][c;H]c1C(=O)[N;H2]_20	2	false	REALSpace_70bn_2024-09	m_1458cbb	517544	484982
S1C(C(=O)NCC(=O)Nc2c(cccc2)C(=O)N)=CC=C1	1011	fCSFP4	weighted-fingerprint-similarity	0.907	0.451	m_11bcb____124078____129556	N/A	S1c2c(cc([N+]([O-])=O)cc2)C=C1C(=O)Nc3c(cccc3)C(=O)N	[*;r]C(=O)[N;H]c1[c;H][c;H][c;H][c;H]c1C(=O)[N;H2]_20	2	false	REALSpace_70bn_2024-09	m_11bcb	124078	129556
S1C([N+]([O-])=O)=CC(C(=O)NCC(=O)Nc2c(cccc2)C(=O)N)=C1	1012	fCSFP4	weighted-fingerprint-similarity	0.906	0.485	m_11bbb____22169958____886272	N/A	S1c2c(cc([N+]([O-])=O)cc2)C=C1C(=O)Nc3c(cccc3)C(=O)N	[*;r]C(=O)[N;H]c1[c;H][c;H][c;H][c;H]c1C(=O)[N;H2]_20	2	false	REALSpace_70bn_2024-09	m_11bbb	22169958	886272
[O-][N+](=O)c1cc(c(cc1)C(=O)NCC(=O)Nc2c(cccc2)C(=O)N)CC	1013	fCSFP4	weighted-fingerprint-similarity	0.906	0.485	m_11bbb____22169958____15714058	N/A	S1c2c(cc([N+]([O-])=O)cc2)C=C1C(=O)Nc3c(cccc3)C(=O)N	[*;r]C(=O)[N;H]c1[c;H][c;H][c;H][c;H]c1C(=O)[N;H2]_20	2	false	REALSpace_70bn_2024-09	m_11bbb	22169958	15714058
[O-][N+](=O)c1cc(ccc1)C(=O)NCC(=O)OCC(=O)Nc2c(cccc2)C(=O)N	1014	fCSFP4	weighted-fingerprint-similarity	0.906	0.485	m_1458cbb____472876____484982	N/A	S1c2c(cc([N+]([O-])=O)cc2)C=C1C(=O)Nc3c(cccc3)C(=O)N	[*;r]C(=O)[N;H]c1[c;H][c;H][c;H][c;H]c1C(=O)[N;H2]_20	2	false	REALSpace_70bn_2024-09	m_1458cbb	472876	484982
[O-][N+](=O)c1ccc(cc1)C(=O)NCCC(=O)OCC(=O)Nc2c(cccc2)C(=O)N	1015	fCSFP4	weighted-fingerprint-similarity	0.906	0.485	m_1458cbb____473080____484982	N/A	S1c2c(cc([N+]([O-])=O)cc2)C=C1C(=O)Nc3c(cccc3)C(=O)N	[*;r]C(=O)[N;H]c1[c;H][c;H][c;H][c;H]c1C(=O)[N;H2]_20	2	false	REALSpace_70bn_2024-09	m_1458cbb	473080	484982
[O-][N+](=O)c1c(cc(O)cc1)C(=O)NCC(=O)Nc2c(cccc2)C(=O)N	1016	fCSFP4	weighted-fingerprint-similarity	0.906	0.481	m_22bbn____15705892____9422572	N/A	S1c2c(cc([N+]([O-])=O)cc2)C=C1C(=O)Nc3c(cccc3)C(=O)N	[*;r]C(=O)[N;H]c1[c;H][c;H][c;H][c;H]c1C(=O)[N;H2]_20	2	false	REALSpace_70bn_2024-09	m_22bbn	15705892	9422572
BrC=1C=2SC(C(=O)NCC(=O)Nc3c(cccc3)C(=O)N)=CC2SC1	1017	fCSFP4	weighted-fingerprint-similarity	0.906	0.511	m_11bbb____22169958____14038348	N/A	S1c2c(cc([N+]([O-])=O)cc2)C=C1C(=O)Nc3c(cccc3)C(=O)N	[*;r]C(=O)[N;H]c1[c;H][c;H][c;H][c;H]c1C(=O)[N;H2]_20	2	false	REALSpace_70bn_2024-09	m_11bbb	22169958	14038348
S1c2c(N=C1C[NH3+])ccc(c2)C(=O)NCC(=O)Nc3c(cccc3)C(=O)N	1018	fCSFP4	weighted-fingerprint-similarity	0.906	0.511	m_240690bbs____21568102____24763334	N/A	S1c2c(cc([N+]([O-])=O)cc2)C=C1C(=O)Nc3c(cccc3)C(=O)N	[*;r]C(=O)[N;H]c1[c;H][c;H][c;H][c;H]c1C(=O)[N;H2]_20	2	false	REALSpace_70bn_2024-09	m_240690bbs	21568102	24763334
O=C(NCC(=O)Nc1c(cccc1)C(=O)N)c2cc3N=CNc3cc2	1019	fCSFP4	weighted-fingerprint-similarity	0.906	0.477	m_22bbn____15705892____59031	N/A	S1c2c(cc([N+]([O-])=O)cc2)C=C1C(=O)Nc3c(cccc3)C(=O)N	[*;r]C(=O)[N;H]c1[c;H][c;H][c;H][c;H]c1C(=O)[N;H2]_20	2	false	REALSpace_70bn_2024-09	m_22bbn	15705892	59031
O=C(NCC(=O)Nc1c(cccc1)C(=O)N)c2cc3N=NNc3cc2	1020	fCSFP4	weighted-fingerprint-similarity	0.906	0.477	m_22bbn____15705892____151943	N/A	S1c2c(cc([N+]([O-])=O)cc2)C=C1C(=O)Nc3c(cccc3)C(=O)N	[*;r]C(=O)[N;H]c1[c;H][c;H][c;H][c;H]c1C(=O)[N;H2]_20	2	false	REALSpace_70bn_2024-09	m_22bbn	15705892	151943
[O-][N+](=O)c1cc(cc(c1)C(=O)NCC(=O)Nc2c(cccc2)C(=O)N)C(=O)OC	1021	fCSFP4	weighted-fingerprint-similarity	0.906	0.477	m_11bbb____22169958____53651	N/A	S1c2c(cc([N+]([O-])=O)cc2)C=C1C(=O)Nc3c(cccc3)C(=O)N	[*;r]C(=O)[N;H]c1[c;H][c;H][c;H][c;H]c1C(=O)[N;H2]_20	2	false	REALSpace_70bn_2024-09	m_11bbb	22169958	53651
O=C(Nc1ccc(NC(=O)CNc2c(cccc2)C(=O)N)cc1)c3ccccc3	1022	fCSFP4	weighted-fingerprint-similarity	0.906	0.427	m_22bbl____20839508____9316016	N/A	S1c2c(cc([N+]([O-])=O)cc2)C=C1C(=O)Nc3c(cccc3)C(=O)N	[*;r]C(=O)[N;H]c1[c;H][c;H][c;H][c;H]c1C(=O)[N;H2]_20	2	false	REALSpace_70bn_2024-09	m_22bbl	20839508	9316016
O=C(Nc1ccccc1)c2ccc(NC(=O)CNc3c(cccc3)C(=O)N)cc2	1023	fCSFP4	weighted-fingerprint-similarity	0.906	0.427	m_22bbn____2263334____9316016	N/A	S1c2c(cc([N+]([O-])=O)cc2)C=C1C(=O)Nc3c(cccc3)C(=O)N	[*;r]C(=O)[N;H]c1[c;H][c;H][c;H][c;H]c1C(=O)[N;H2]_20	2	false	REALSpace_70bn_2024-09	m_22bbn	2263334	9316016
S1c2c(F)c(OC)ccc2C=C1C(=O)NCC(=O)Nc3c(cccc3)C(=O)N	1024	fCSFP4	weighted-fingerprint-similarity	0.906	0.521	m_11bbb____22169958____22137416	N/A	S1c2c(cc([N+]([O-])=O)cc2)C=C1C(=O)Nc3c(cccc3)C(=O)N	[*;r]C(=O)[N;H]c1[c;H][c;H][c;H][c;H]c1C(=O)[N;H2]_20	2	false	REALSpace_70bn_2024-09	m_11bbb	22169958	22137416
BrC=1c2c(SC1C(=O)NCC(=O)Nc3c(cccc3)C(=O)N)ccc(Cl)c2	1025	fCSFP4	weighted-fingerprint-similarity	0.906	0.517	m_11bbb____22169958____28199324	N/A	S1c2c(cc([N+]([O-])=O)cc2)C=C1C(=O)Nc3c(cccc3)C(=O)N	[*;r]C(=O)[N;H]c1[c;H][c;H][c;H][c;H]c1C(=O)[N;H2]_20	2	false	REALSpace_70bn_2024-09	m_11bbb	22169958	28199324
BrC=1c2c(SC1C(=O)NCC(=O)Nc3c(cccc3)C(=O)N)ccc(F)c2	1026	fCSFP4	weighted-fingerprint-similarity	0.906	0.517	m_11bbb____22169958____28450908	N/A	S1c2c(cc([N+]([O-])=O)cc2)C=C1C(=O)Nc3c(cccc3)C(=O)N	[*;r]C(=O)[N;H]c1[c;H][c;H][c;H][c;H]c1C(=O)[N;H2]_20	2	false	REALSpace_70bn_2024-09	m_11bbb	22169958	28450908
Brc1cc2c(SC(C(=O)NCC(=O)Nc3c(cccc3)C(=O)N)=C2C)cc1	1027	fCSFP4	weighted-fingerprint-similarity	0.906	0.517	m_11bbb____22169958____10464962	N/A	S1c2c(cc([N+]([O-])=O)cc2)C=C1C(=O)Nc3c(cccc3)C(=O)N	[*;r]C(=O)[N;H]c1[c;H][c;H][c;H][c;H]c1C(=O)[N;H2]_20	2	false	REALSpace_70bn_2024-09	m_11bbb	22169958	10464962
Clc1cc2c(SC(C(=O)NCC(=O)Nc3c(cccc3)C(=O)N)=C2C)cc1	1028	fCSFP4	weighted-fingerprint-similarity	0.906	0.517	m_11bbb____22169958____9448226	N/A	S1c2c(cc([N+]([O-])=O)cc2)C=C1C(=O)Nc3c(cccc3)C(=O)N	[*;r]C(=O)[N;H]c1[c;H][c;H][c;H][c;H]c1C(=O)[N;H2]_20	2	false	REALSpace_70bn_2024-09	m_11bbb	22169958	9448226
S1c2c(cc(F)cc2)C(=C1C(=O)NCC(=O)Nc3c(cccc3)C(=O)N)C	1029	fCSFP4	weighted-fingerprint-similarity	0.906	0.517	m_11bbb____22169958____1275878	N/A	S1c2c(cc([N+]([O-])=O)cc2)C=C1C(=O)Nc3c(cccc3)C(=O)N	[*;r]C(=O)[N;H]c1[c;H][c;H][c;H][c;H]c1C(=O)[N;H2]_20	2	false	REALSpace_70bn_2024-09	m_11bbb	22169958	1275878
O=C(NCC(=O)Nc1c(cccc1)C(=O)N)c2cc3c(O)cccc3cc2	1030	fCSFP4	weighted-fingerprint-similarity	0.906	0.485	m_22bbn____15705892____13807970	N/A	S1c2c(cc([N+]([O-])=O)cc2)C=C1C(=O)Nc3c(cccc3)C(=O)N	[*;r]C(=O)[N;H]c1[c;H][c;H][c;H][c;H]c1C(=O)[N;H2]_20	2	false	REALSpace_70bn_2024-09	m_22bbn	15705892	13807970
O=C(NCC(=O)Nc1c(cccc1)C(=O)N)c2cc3c(ON=C3)cc2	1031	fCSFP4	weighted-fingerprint-similarity	0.906	0.485	m_11bbb____22169958____17844930	N/A	S1c2c(cc([N+]([O-])=O)cc2)C=C1C(=O)Nc3c(cccc3)C(=O)N	[*;r]C(=O)[N;H]c1[c;H][c;H][c;H][c;H]c1C(=O)[N;H2]_20	2	false	REALSpace_70bn_2024-09	m_11bbb	22169958	17844930
O=C(NCC(=O)Nc1c(cccc1)C(=O)N)c2cc3c(cc(cc3)C=4[N-]N=NN4)cc2	1032	fCSFP4	weighted-fingerprint-similarity	0.906	0.485	m_280130bbb____17956926____17857234	N/A	S1c2c(cc([N+]([O-])=O)cc2)C=C1C(=O)Nc3c(cccc3)C(=O)N	[*;r]C(=O)[N;H]c1[c;H][c;H][c;H][c;H]c1C(=O)[N;H2]_20	2	false	REALSpace_70bn_2024-09	m_280130bbb	17956926	17857234
O=C(NCC(=O)Nc1c(cccc1)C(=O)N)c2cc3c(cnc(c3)C)cc2	1033	fCSFP4	weighted-fingerprint-similarity	0.906	0.485	m_11bbb____22169958____16520942	N/A	S1c2c(cc([N+]([O-])=O)cc2)C=C1C(=O)Nc3c(cccc3)C(=O)N	[*;r]C(=O)[N;H]c1[c;H][c;H][c;H][c;H]c1C(=O)[N;H2]_20	2	false	REALSpace_70bn_2024-09	m_11bbb	22169958	16520942
O=C(NCC(=O)Nc1c(cccc1)C(=O)N)c2cc3c(ncnc3)cc2	1034	fCSFP4	weighted-fingerprint-similarity	0.906	0.485	m_11bbb____22169958____22136482	N/A	S1c2c(cc([N+]([O-])=O)cc2)C=C1C(=O)Nc3c(cccc3)C(=O)N	[*;r]C(=O)[N;H]c1[c;H][c;H][c;H][c;H]c1C(=O)[N;H2]_20	2	false	REALSpace_70bn_2024-09	m_11bbb	22169958	22136482
S1N=C2C(=C1)C=CC(C(=O)NCC(=O)Nc3c(cccc3)C(=O)N)=C2	1035	fCSFP4	weighted-fingerprint-similarity	0.906	0.485	m_11bbb____22169958____26280834	N/A	S1c2c(cc([N+]([O-])=O)cc2)C=C1C(=O)Nc3c(cccc3)C(=O)N	[*;r]C(=O)[N;H]c1[c;H][c;H][c;H][c;H]c1C(=O)[N;H2]_20	2	false	REALSpace_70bn_2024-09	m_11bbb	22169958	26280834
S1C(C(=O)NCC(=O)NCC(=O)Nc2c(cccc2)C(=O)N)=CC=C1	1036	fCSFP4	weighted-fingerprint-similarity	0.906	0.447	m_11bbb____22169958____129556	N/A	S1c2c(cc([N+]([O-])=O)cc2)C=C1C(=O)Nc3c(cccc3)C(=O)N	[*;r]C(=O)[N;H]c1[c;H][c;H][c;H][c;H]c1C(=O)[N;H2]_20	2	false	REALSpace_70bn_2024-09	m_11bbb	22169958	129556
Clc1cc2SC(C(=O)NCC(=O)Nc3c(cccc3)C(=O)N)=C(Cl)c2cc1	1037	fCSFP4	weighted-fingerprint-similarity	0.906	0.514	m_11cbb____22169958____53732	N/A	S1c2c(cc([N+]([O-])=O)cc2)C=C1C(=O)Nc3c(cccc3)C(=O)N	[*;r]C(=O)[N;H]c1[c;H][c;H][c;H][c;H]c1C(=O)[N;H2]_20	2	false	REALSpace_70bn_2024-09	m_11cbb	22169958	53732
[O-][N+](=O)c1cc(OC)c(cc1)C(=O)NCC(=O)Nc2c(cccc2)C(=O)N	1038	fCSFP4	weighted-fingerprint-similarity	0.905	0.481	m_11bbb____22169958____9297498	N/A	S1c2c(cc([N+]([O-])=O)cc2)C=C1C(=O)Nc3c(cccc3)C(=O)N	[*;r]C(=O)[N;H]c1[c;H][c;H][c;H][c;H]c1C(=O)[N;H2]_20	2	false	REALSpace_70bn_2024-09	m_11bbb	22169958	9297498
[O-][N+](=O)c1cc(c(cc1)CC)C(=O)NCC(=O)Nc2c(cccc2)C(=O)N	1039	fCSFP4	weighted-fingerprint-similarity	0.905	0.481	m_11bbb____22169958____15069460	N/A	S1c2c(cc([N+]([O-])=O)cc2)C=C1C(=O)Nc3c(cccc3)C(=O)N	[*;r]C(=O)[N;H]c1[c;H][c;H][c;H][c;H]c1C(=O)[N;H2]_20	2	false	REALSpace_70bn_2024-09	m_11bbb	22169958	15069460
[O-][N+](=O)c1cc(ncc1)C(=O)NCC(=O)Nc2c(cccc2)C(=O)N	1040	fCSFP4	weighted-fingerprint-similarity	0.905	0.481	m_11bbb____22169958____26271004	N/A	S1c2c(cc([N+]([O-])=O)cc2)C=C1C(=O)Nc3c(cccc3)C(=O)N	[*;r]C(=O)[N;H]c1[c;H][c;H][c;H][c;H]c1C(=O)[N;H2]_20	2	false	REALSpace_70bn_2024-09	m_11bbb	22169958	26271004
Brc1cc(c([N+]([O-])=O)cc1)C(=O)NCC(=O)Nc2c(cccc2)C(=O)N	1041	fCSFP4	weighted-fingerprint-similarity	0.905	0.477	m_11bbb____22169958____17637810	N/A	S1c2c(cc([N+]([O-])=O)cc2)C=C1C(=O)Nc3c(cccc3)C(=O)N	[*;r]C(=O)[N;H]c1[c;H][c;H][c;H][c;H]c1C(=O)[N;H2]_20	2	false	REALSpace_70bn_2024-09	m_11bbb	22169958	17637810
Clc1cc(c([N+]([O-])=O)cc1)C(=O)NCC(=O)Nc2c(cccc2)C(=O)N	1042	fCSFP4	weighted-fingerprint-similarity	0.905	0.477	m_11bbb____22169958____53658	N/A	S1c2c(cc([N+]([O-])=O)cc2)C=C1C(=O)Nc3c(cccc3)C(=O)N	[*;r]C(=O)[N;H]c1[c;H][c;H][c;H][c;H]c1C(=O)[N;H2]_20	2	false	REALSpace_70bn_2024-09	m_11bbb	22169958	53658
Fc1cc(c([N+]([O-])=O)cc1)C(=O)NCC(=O)Nc2c(cccc2)C(=O)N	1043	fCSFP4	weighted-fingerprint-similarity	0.905	0.477	m_22bbn____15705892____2164938	N/A	S1c2c(cc([N+]([O-])=O)cc2)C=C1C(=O)Nc3c(cccc3)C(=O)N	[*;r]C(=O)[N;H]c1[c;H][c;H][c;H][c;H]c1C(=O)[N;H2]_20	2	false	REALSpace_70bn_2024-09	m_22bbn	15705892	2164938
O=C(NCC(=O)Nc1c(cccc1)C(=O)N)c2cnc3c(c2)cccc3	1044	fCSFP4	weighted-fingerprint-similarity	0.905	0.477	m_11bbb____22169958____10903164	N/A	S1c2c(cc([N+]([O-])=O)cc2)C=C1C(=O)Nc3c(cccc3)C(=O)N	[*;r]C(=O)[N;H]c1[c;H][c;H][c;H][c;H]c1C(=O)[N;H2]_20	2	false	REALSpace_70bn_2024-09	m_11bbb	22169958	10903164
[O-][N+](=O)c1c(O)cc(cc1)C(=O)NCC(=O)Nc2c(cccc2)C(=O)N	1045	fCSFP4	weighted-fingerprint-similarity	0.905	0.477	m_22bbn____15705892____467406	N/A	S1c2c(cc([N+]([O-])=O)cc2)C=C1C(=O)Nc3c(cccc3)C(=O)N	[*;r]C(=O)[N;H]c1[c;H][c;H][c;H][c;H]c1C(=O)[N;H2]_20	2	false	REALSpace_70bn_2024-09	m_22bbn	15705892	467406
[O-][N+](=O)c1c(cc(cc1)C)C(=O)NCC(=O)Nc2c(cccc2)C(=O)N	1046	fCSFP4	weighted-fingerprint-similarity	0.905	0.477	m_11bbb____22169958____6007762	N/A	S1c2c(cc([N+]([O-])=O)cc2)C=C1C(=O)Nc3c(cccc3)C(=O)N	[*;r]C(=O)[N;H]c1[c;H][c;H][c;H][c;H]c1C(=O)[N;H2]_20	2	false	REALSpace_70bn_2024-09	m_11bbb	22169958	6007762
[O-][N+](=O)c1ncc(cc1)C(=O)NCC(=O)Nc2c(cccc2)C(=O)N	1047	fCSFP4	weighted-fingerprint-similarity	0.905	0.477	m_11bbb____22169958____21415870	N/A	S1c2c(cc([N+]([O-])=O)cc2)C=C1C(=O)Nc3c(cccc3)C(=O)N	[*;r]C(=O)[N;H]c1[c;H][c;H][c;H][c;H]c1C(=O)[N;H2]_20	2	false	REALSpace_70bn_2024-09	m_11bbb	22169958	21415870
FC(F)(F)c1cc([N+]([O-])=O)cc(c1)C(=O)NCC(=O)Nc2c(cccc2)C(=O)N	1048	fCSFP4	weighted-fingerprint-similarity	0.905	0.473	m_11bbb____22169958____7633062	N/A	S1c2c(cc([N+]([O-])=O)cc2)C=C1C(=O)Nc3c(cccc3)C(=O)N	[*;r]C(=O)[N;H]c1[c;H][c;H][c;H][c;H]c1C(=O)[N;H2]_20	2	false	REALSpace_70bn_2024-09	m_11bbb	22169958	7633062
O=C(N)c1c(NC(=O)CNC(=O)C2=CC3=NON=C3C=C2)cccc1	1049	fCSFP4	weighted-fingerprint-similarity	0.905	0.473	m_11bbb____22169958____22035704	N/A	S1c2c(cc([N+]([O-])=O)cc2)C=C1C(=O)Nc3c(cccc3)C(=O)N	[*;r]C(=O)[N;H]c1[c;H][c;H][c;H][c;H]c1C(=O)[N;H2]_20	2	false	REALSpace_70bn_2024-09	m_11bbb	22169958	22035704
O=C(NCC(=O)NCC(=O)Nc1c(cccc1)C(=O)N)c2cc3N=NNc3cc2	1050	fCSFP4	weighted-fingerprint-similarity	0.905	0.473	m_22bbn____15705892____6506064	N/A	S1c2c(cc([N+]([O-])=O)cc2)C=C1C(=O)Nc3c(cccc3)C(=O)N	[*;r]C(=O)[N;H]c1[c;H][c;H][c;H][c;H]c1C(=O)[N;H2]_20	2	false	REALSpace_70bn_2024-09	m_22bbn	15705892	6506064
O=C(NCC(=O)Nc1c(cccc1)C(=O)N)c2cc3c(Nc4c3cccc4)cc2	1051	fCSFP4	weighted-fingerprint-similarity	0.905	0.473	m_11bbb____22169958____22610876	N/A	S1c2c(cc([N+]([O-])=O)cc2)C=C1C(=O)Nc3c(cccc3)C(=O)N	[*;r]C(=O)[N;H]c1[c;H][c;H][c;H][c;H]c1C(=O)[N;H2]_20	2	false	REALSpace_70bn_2024-09	m_11bbb	22169958	22610876
O=C(NCC(=O)Nc1c(cccc1)C(=O)N)c2cc3c(Oc4c3cccc4)cc2	1052	fCSFP4	weighted-fingerprint-similarity	0.905	0.473	m_11cbb____22169958____19892904	N/A	S1c2c(cc([N+]([O-])=O)cc2)C=C1C(=O)Nc3c(cccc3)C(=O)N	[*;r]C(=O)[N;H]c1[c;H][c;H][c;H][c;H]c1C(=O)[N;H2]_20	2	false	REALSpace_70bn_2024-09	m_11cbb	22169958	19892904
O=C(NCC(=O)Nc1c(cccc1)C(=O)N)c2cc3nccnc3cc2	1053	fCSFP4	weighted-fingerprint-similarity	0.905	0.473	m_11bbb____22169958____55058	N/A	S1c2c(cc([N+]([O-])=O)cc2)C=C1C(=O)Nc3c(cccc3)C(=O)N	[*;r]C(=O)[N;H]c1[c;H][c;H][c;H][c;H]c1C(=O)[N;H2]_20	2	false	REALSpace_70bn_2024-09	m_11bbb	22169958	55058
S1C(=C2SC(C(=O)NCC(=O)Nc3c(cccc3)C(=O)N)=CC2=C1C)C	1054	fCSFP4	weighted-fingerprint-similarity	0.905	0.500	m_11bbb____22169958____15068460	N/A	S1c2c(cc([N+]([O-])=O)cc2)C=C1C(=O)Nc3c(cccc3)C(=O)N	[*;r]C(=O)[N;H]c1[c;H][c;H][c;H][c;H]c1C(=O)[N;H2]_20	2	false	REALSpace_70bn_2024-09	m_11bbb	22169958	15068460
S1c2c(F)ccc(F)c2C=C1C(=O)NCC(=O)Nc3c(cccc3)C(=O)N	1055	fCSFP4	weighted-fingerprint-similarity	0.905	0.500	m_11bbb____22169958____22136392	N/A	S1c2c(cc([N+]([O-])=O)cc2)C=C1C(=O)Nc3c(cccc3)C(=O)N	[*;r]C(=O)[N;H]c1[c;H][c;H][c;H][c;H]c1C(=O)[N;H2]_20	2	false	REALSpace_70bn_2024-09	m_11bbb	22169958	22136392
O=C(NCCC(=O)Nc1c(cccc1)C(=O)N)c2ccccc2	1056	fCSFP4	weighted-fingerprint-similarity	0.905	0.424	m_11bcb____124078____54524	N/A	S1c2c(cc([N+]([O-])=O)cc2)C=C1C(=O)Nc3c(cccc3)C(=O)N	[*;r]C(=O)[N;H]c1[c;H][c;H][c;H][c;H]c1C(=O)[N;H2]_20	2	false	REALSpace_70bn_2024-09	m_11bcb	124078	54524
O=C(Nc1ccccc1)c2cc(ccc2)CNc3c(cccc3)C(=O)N	1057	fCSFP4	weighted-fingerprint-similarity	0.905	0.424	m_38bcb____205113____27060514	N/A	S1c2c(cc([N+]([O-])=O)cc2)C=C1C(=O)Nc3c(cccc3)C(=O)N	[*;r]C(=O)[N;H]c1[c;H][c;H][c;H][c;H]c1C(=O)[N;H2]_20	2	false	REALSpace_70bn_2024-09	m_38bcb	205113	27060514
S1c2c(cccc2C=C1C)C(=O)NCC(=O)Nc3c(cccc3)C(=O)N	1058	fCSFP4	weighted-fingerprint-similarity	0.905	0.496	m_11bbb____22169958____26278378	N/A	S1c2c(cc([N+]([O-])=O)cc2)C=C1C(=O)Nc3c(cccc3)C(=O)N	[*;r]C(=O)[N;H]c1[c;H][c;H][c;H][c;H]c1C(=O)[N;H2]_20	2	false	REALSpace_70bn_2024-09	m_11bbb	22169958	26278378
S1C(C(=O)Nc2cc(NC(=O)CNc3c(cccc3)C(=O)N)ccc2)=CC=C1	1059	fCSFP4	weighted-fingerprint-similarity	0.905	0.452	m_22bbn____246146____9316016	N/A	S1c2c(cc([N+]([O-])=O)cc2)C=C1C(=O)Nc3c(cccc3)C(=O)N	[*;r]C(=O)[N;H]c1[c;H][c;H][c;H][c;H]c1C(=O)[N;H2]_20	2	false	REALSpace_70bn_2024-09	m_22bbn	246146	9316016
O=C(NCC(=O)Nc1c(cccc1)C(=O)N)c2cnc3c(c2)ccc(O)c3	1060	fCSFP4	weighted-fingerprint-similarity	0.905	0.485	m_22bbn____15705892____13142048	N/A	S1c2c(cc([N+]([O-])=O)cc2)C=C1C(=O)Nc3c(cccc3)C(=O)N	[*;r]C(=O)[N;H]c1[c;H][c;H][c;H][c;H]c1C(=O)[N;H2]_20	2	false	REALSpace_70bn_2024-09	m_22bbn	15705892	13142048
Brc1c2c(cc(cc2)C(=O)NCC(=O)Nc3c(cccc3)C(=O)N)ccc1	1061	fCSFP4	weighted-fingerprint-similarity	0.905	0.481	m_11bbb____22169958____9748648	N/A	S1c2c(cc([N+]([O-])=O)cc2)C=C1C(=O)Nc3c(cccc3)C(=O)N	[*;r]C(=O)[N;H]c1[c;H][c;H][c;H][c;H]c1C(=O)[N;H2]_20	2	false	REALSpace_70bn_2024-09	m_11bbb	22169958	9748648
Brc1cnc2c(c1)cc(cc2)C(=O)NCC(=O)Nc3c(cccc3)C(=O)N	1062	fCSFP4	weighted-fingerprint-similarity	0.905	0.481	m_11bbb____22169958____22136916	N/A	S1c2c(cc([N+]([O-])=O)cc2)C=C1C(=O)Nc3c(cccc3)C(=O)N	[*;r]C(=O)[N;H]c1[c;H][c;H][c;H][c;H]c1C(=O)[N;H2]_20	2	false	REALSpace_70bn_2024-09	m_11bbb	22169958	22136916
S1c2c(N=C1C(=O)NCC(=O)Nc3c(cccc3)C(=O)N)ccc(OC)c2	1063	fCSFP4	weighted-fingerprint-similarity	0.905	0.510	m_22bbn____15705892____24596134	N/A	S1c2c(cc([N+]([O-])=O)cc2)C=C1C(=O)Nc3c(cccc3)C(=O)N	[*;r]C(=O)[N;H]c1[c;H][c;H][c;H][c;H]c1C(=O)[N;H2]_20	2	false	REALSpace_70bn_2024-09	m_22bbn	15705892	24596134
O=C(NCC(=O)Nc1c(cccc1)C(=O)N)c2cc3NN=Cc3cc2	1064	fCSFP4	weighted-fingerprint-similarity	0.905	0.478	m_22bbn____15705892____261232	N/A	S1c2c(cc([N+]([O-])=O)cc2)C=C1C(=O)Nc3c(cccc3)C(=O)N	[*;r]C(=O)[N;H]c1[c;H][c;H][c;H][c;H]c1C(=O)[N;H2]_20	2	false	REALSpace_70bn_2024-09	m_22bbn	15705892	261232
O=C(NCC(=O)Nc1c(cccc1)C(=O)N)c2cc3c(N)cccc3cc2	1065	fCSFP4	weighted-fingerprint-similarity	0.905	0.478	m_240690bbs____21568102____26257640	N/A	S1c2c(cc([N+]([O-])=O)cc2)C=C1C(=O)Nc3c(cccc3)C(=O)N	[*;r]C(=O)[N;H]c1[c;H][c;H][c;H][c;H]c1C(=O)[N;H2]_20	2	false	REALSpace_70bn_2024-09	m_240690bbs	21568102	26257640
S(c1c(cc([N+]([O-])=O)cc1)C(=O)NCC(=O)Nc2c(cccc2)C(=O)N)C	1066	fCSFP4	weighted-fingerprint-similarity	0.905	0.478	m_11bbb____22169958____13309432	N/A	S1c2c(cc([N+]([O-])=O)cc2)C=C1C(=O)Nc3c(cccc3)C(=O)N	[*;r]C(=O)[N;H]c1[c;H][c;H][c;H][c;H]c1C(=O)[N;H2]_20	2	false	REALSpace_70bn_2024-09	m_11bbb	22169958	13309432
[O-][N+](=O)c1cc(c(OC)cc1)C(=O)NCC(=O)Nc2c(cccc2)C(=O)N	1067	fCSFP4	weighted-fingerprint-similarity	0.905	0.478	m_11bbb____22169958____124648	N/A	S1c2c(cc([N+]([O-])=O)cc2)C=C1C(=O)Nc3c(cccc3)C(=O)N	[*;r]C(=O)[N;H]c1[c;H][c;H][c;H][c;H]c1C(=O)[N;H2]_20	2	false	REALSpace_70bn_2024-09	m_11bbb	22169958	124648
[O-][N+](=O)c1ccc(cc1)C=2C(C(=O)NCC(=O)Nc3c(cccc3)C(=O)N)=CNC2	1068	fCSFP4	weighted-fingerprint-similarity	0.905	0.478	m_11bbb____22169958____26252368	N/A	S1c2c(cc([N+]([O-])=O)cc2)C=C1C(=O)Nc3c(cccc3)C(=O)N	[*;r]C(=O)[N;H]c1[c;H][c;H][c;H][c;H]c1C(=O)[N;H2]_20	2	false	REALSpace_70bn_2024-09	m_11bbb	22169958	26252368
BrC=1c2c(SC1C)ccc(c2)C(=O)NCC(=O)Nc3c(cccc3)C(=O)N	1069	fCSFP4	weighted-fingerprint-similarity	0.904	0.507	m_11bbb____22169958____21458578	N/A	S1c2c(cc([N+]([O-])=O)cc2)C=C1C(=O)Nc3c(cccc3)C(=O)N	[*;r]C(=O)[N;H]c1[c;H][c;H][c;H][c;H]c1C(=O)[N;H2]_20	2	false	REALSpace_70bn_2024-09	m_11bbb	22169958	21458578
S1C(C(=O)NCC(=O)Nc2c(cccc2)C(=O)N)=CC3=C1NC(C(=O)OC)=C3	1070	fCSFP4	weighted-fingerprint-similarity	0.904	0.507	m_11bbb____22169958____27041676	N/A	S1c2c(cc([N+]([O-])=O)cc2)C=C1C(=O)Nc3c(cccc3)C(=O)N	[*;r]C(=O)[N;H]c1[c;H][c;H][c;H][c;H]c1C(=O)[N;H2]_20	2	false	REALSpace_70bn_2024-09	m_11bbb	22169958	27041676
Clc1c([N+]([O-])=O)ccc(c1)C(=O)NCC(=O)Nc2c(cccc2)C(=O)N	1071	fCSFP4	weighted-fingerprint-similarity	0.904	0.474	m_11bbb____22169958____7940742	N/A	S1c2c(cc([N+]([O-])=O)cc2)C=C1C(=O)Nc3c(cccc3)C(=O)N	[*;r]C(=O)[N;H]c1[c;H][c;H][c;H][c;H]c1C(=O)[N;H2]_20	2	false	REALSpace_70bn_2024-09	m_11bbb	22169958	7940742
[O-][N+](=O)c1c(cc(cc1)C(=O)NCC(=O)Nc2c(cccc2)C(=O)N)C	1072	fCSFP4	weighted-fingerprint-similarity	0.904	0.474	m_11bbb____22169958____53624	N/A	S1c2c(cc([N+]([O-])=O)cc2)C=C1C(=O)Nc3c(cccc3)C(=O)N	[*;r]C(=O)[N;H]c1[c;H][c;H][c;H][c;H]c1C(=O)[N;H2]_20	2	false	REALSpace_70bn_2024-09	m_11bbb	22169958	53624
[O-][N+](=O)C=1NC(C(=O)NCC(=O)Nc2c(cccc2)C(=O)N)=CC1	1073	fCSFP4	weighted-fingerprint-similarity	0.904	0.466	m_11bbb____22169958____26275990	N/A	S1c2c(cc([N+]([O-])=O)cc2)C=C1C(=O)Nc3c(cccc3)C(=O)N	[*;r]C(=O)[N;H]c1[c;H][c;H][c;H][c;H]c1C(=O)[N;H2]_20	2	false	REALSpace_70bn_2024-09	m_11bbb	22169958	26275990
[O-][N+](=O)C=1OC(C(=O)NCC(=O)Nc2c(cccc2)C(=O)N)=CC1	1074	fCSFP4	weighted-fingerprint-similarity	0.904	0.466	m_11bbb____22169958____53459	N/A	S1c2c(cc([N+]([O-])=O)cc2)C=C1C(=O)Nc3c(cccc3)C(=O)N	[*;r]C(=O)[N;H]c1[c;H][c;H][c;H][c;H]c1C(=O)[N;H2]_20	2	false	REALSpace_70bn_2024-09	m_11bbb	22169958	53459
O=C(NCC(=O)Nc1c(cccc1)C(=O)N)c2ccc(O)cc2	1075	fCSFP4	weighted-fingerprint-similarity	0.904	0.425	m_22bdd____138522____15129756	N/A	S1c2c(cc([N+]([O-])=O)cc2)C=C1C(=O)Nc3c(cccc3)C(=O)N	[*;r]C(=O)[N;H]c1[c;H][c;H][c;H][c;H]c1C(=O)[N;H2]_20	2	false	REALSpace_70bn_2024-09	m_22bdd	138522	15129756
BrC=1c2c(SC1)ccc(c2)C(=O)NCC(=O)Nc3c(cccc3)C(=O)N	1076	fCSFP4	weighted-fingerprint-similarity	0.904	0.493	m_11bbb____22169958____10685020	N/A	S1c2c(cc([N+]([O-])=O)cc2)C=C1C(=O)Nc3c(cccc3)C(=O)N	[*;r]C(=O)[N;H]c1[c;H][c;H][c;H][c;H]c1C(=O)[N;H2]_20	2	false	REALSpace_70bn_2024-09	m_11bbb	22169958	10685020
ClC=1c2c(SC1C(=O)NCC(=O)Nc3c(cccc3)C(=O)N)cccc2	1077	fCSFP4	weighted-fingerprint-similarity	0.904	0.493	m_11ccb____124078____129577	N/A	S1c2c(cc([N+]([O-])=O)cc2)C=C1C(=O)Nc3c(cccc3)C(=O)N	[*;r]C(=O)[N;H]c1[c;H][c;H][c;H][c;H]c1C(=O)[N;H2]_20	2	false	REALSpace_70bn_2024-09	m_11ccb	124078	129577
S1c2c(cc(cc2)C(=O)NCC(=O)Nc3c(cccc3)C(=O)N)C(=C1)C	1078	fCSFP4	weighted-fingerprint-similarity	0.904	0.493	m_11bbb____22169958____20049420	N/A	S1c2c(cc([N+]([O-])=O)cc2)C=C1C(=O)Nc3c(cccc3)C(=O)N	[*;r]C(=O)[N;H]c1[c;H][c;H][c;H][c;H]c1C(=O)[N;H2]_20	2	false	REALSpace_70bn_2024-09	m_11bbb	22169958	20049420
O=C(Nc1cc(NC(=O)CNc2c(cccc2)C(=O)N)ccc1)c3ccccc3	1079	fCSFP4	weighted-fingerprint-similarity	0.904	0.420	m_22bbn____848494____9316016	N/A	S1c2c(cc([N+]([O-])=O)cc2)C=C1C(=O)Nc3c(cccc3)C(=O)N	[*;r]C(=O)[N;H]c1[c;H][c;H][c;H][c;H]c1C(=O)[N;H2]_20	2	false	REALSpace_70bn_2024-09	m_22bbn	848494	9316016
S1c2c(cc(nc2)C(=O)NCC(=O)Nc3c(cccc3)C(=O)N)C=C1	1080	fCSFP4	weighted-fingerprint-similarity	0.904	0.486	m_11bbb____22169958____26269724	N/A	S1c2c(cc([N+]([O-])=O)cc2)C=C1C(=O)Nc3c(cccc3)C(=O)N	[*;r]C(=O)[N;H]c1[c;H][c;H][c;H][c;H]c1C(=O)[N;H2]_20	2	false	REALSpace_70bn_2024-09	m_11bbb	22169958	26269724
S(=O)(=O)(c1cnc2c(SC(C(=O)NCC(=O)Nc3c(cccc3)C(=O)N)=C2)c1)C	1081	fCSFP4	weighted-fingerprint-similarity	0.904	0.514	m_11bbb____22169958____26276718	N/A	S1c2c(cc([N+]([O-])=O)cc2)C=C1C(=O)Nc3c(cccc3)C(=O)N	[*;r]C(=O)[N;H]c1[c;H][c;H][c;H][c;H]c1C(=O)[N;H2]_20	2	false	REALSpace_70bn_2024-09	m_11bbb	22169958	26276718
S1c2ncc(cc2C=C1)C(=O)NCC(=O)Nc3c(cccc3)C(=O)N	1082	fCSFP4	weighted-fingerprint-similarity	0.904	0.482	m_11bbb____22169958____12525600	N/A	S1c2c(cc([N+]([O-])=O)cc2)C=C1C(=O)Nc3c(cccc3)C(=O)N	[*;r]C(=O)[N;H]c1[c;H][c;H][c;H][c;H]c1C(=O)[N;H2]_20	2	false	REALSpace_70bn_2024-09	m_11bbb	22169958	12525600
Brc1cc2c(ncc(c2)C(=O)NCC(=O)Nc3c(cccc3)C(=O)N)cc1	1083	fCSFP4	weighted-fingerprint-similarity	0.904	0.478	m_11bbb____22169958____16481672	N/A	S1c2c(cc([N+]([O-])=O)cc2)C=C1C(=O)Nc3c(cccc3)C(=O)N	[*;r]C(=O)[N;H]c1[c;H][c;H][c;H][c;H]c1C(=O)[N;H2]_20	2	false	REALSpace_70bn_2024-09	m_11bbb	22169958	16481672
Brc1cnc2c(c1)ccc(c2)C(=O)NCC(=O)Nc3c(cccc3)C(=O)N	1084	fCSFP4	weighted-fingerprint-similarity	0.904	0.478	m_11bbb____22169958____26278602	N/A	S1c2c(cc([N+]([O-])=O)cc2)C=C1C(=O)Nc3c(cccc3)C(=O)N	[*;r]C(=O)[N;H]c1[c;H][c;H][c;H][c;H]c1C(=O)[N;H2]_20	2	false	REALSpace_70bn_2024-09	m_11bbb	22169958	26278602
Clc1cc2c(ncc(c2)C(=O)NCC(=O)Nc3c(cccc3)C(=O)N)cc1	1085	fCSFP4	weighted-fingerprint-similarity	0.904	0.478	m_11bbb____22169958____23175570	N/A	S1c2c(cc([N+]([O-])=O)cc2)C=C1C(=O)Nc3c(cccc3)C(=O)N	[*;r]C(=O)[N;H]c1[c;H][c;H][c;H][c;H]c1C(=O)[N;H2]_20	2	false	REALSpace_70bn_2024-09	m_11bbb	22169958	23175570
Fc1cc2c(ncc(c2)C(=O)NCC(=O)Nc3c(cccc3)C(=O)N)cc1	1086	fCSFP4	weighted-fingerprint-similarity	0.904	0.478	m_11bbb____22169958____7873190	N/A	S1c2c(cc([N+]([O-])=O)cc2)C=C1C(=O)Nc3c(cccc3)C(=O)N	[*;r]C(=O)[N;H]c1[c;H][c;H][c;H][c;H]c1C(=O)[N;H2]_20	2	false	REALSpace_70bn_2024-09	m_11bbb	22169958	7873190
Ic1cnc2c(c1)ccc(c2)C(=O)NCC(=O)Nc3c(cccc3)C(=O)N	1087	fCSFP4	weighted-fingerprint-similarity	0.904	0.478	m_11bbb____22169958____19883274	N/A	S1c2c(cc([N+]([O-])=O)cc2)C=C1C(=O)Nc3c(cccc3)C(=O)N	[*;r]C(=O)[N;H]c1[c;H][c;H][c;H][c;H]c1C(=O)[N;H2]_20	2	false	REALSpace_70bn_2024-09	m_11bbb	22169958	19883274
O=C(NCC(=O)Nc1c(cccc1)C(=O)N)c2cc3c(NC(=C3)C)cc2	1088	fCSFP4	weighted-fingerprint-similarity	0.904	0.478	m_11bbb____22169958____25923060	N/A	S1c2c(cc([N+]([O-])=O)cc2)C=C1C(=O)Nc3c(cccc3)C(=O)N	[*;r]C(=O)[N;H]c1[c;H][c;H][c;H][c;H]c1C(=O)[N;H2]_20	2	false	REALSpace_70bn_2024-09	m_11bbb	22169958	25923060
O=C(NCC(=O)Nc1c(cccc1)C(=O)N)c2cc3c(OC(=C3)C)cc2	1089	fCSFP4	weighted-fingerprint-similarity	0.904	0.478	m_11bbb____22169958____27325312	N/A	S1c2c(cc([N+]([O-])=O)cc2)C=C1C(=O)Nc3c(cccc3)C(=O)N	[*;r]C(=O)[N;H]c1[c;H][c;H][c;H][c;H]c1C(=O)[N;H2]_20	2	false	REALSpace_70bn_2024-09	m_11bbb	22169958	27325312
O=C(NCC(=O)Nc1c(cccc1)C(=O)N)c2cnc3c(c2)cc(cc3)C	1090	fCSFP4	weighted-fingerprint-similarity	0.904	0.478	m_11bbb____22169958____15245238	N/A	S1c2c(cc([N+]([O-])=O)cc2)C=C1C(=O)Nc3c(cccc3)C(=O)N	[*;r]C(=O)[N;H]c1[c;H][c;H][c;H][c;H]c1C(=O)[N;H2]_20	2	false	REALSpace_70bn_2024-09	m_11bbb	22169958	15245238
Brc1cc2SC(C(=O)NCC(=O)Nc3c(cccc3)C(=O)N)=C(Cl)c2cc1	1091	fCSFP4	weighted-fingerprint-similarity	0.904	0.507	m_11bbb____22169958____3603202	N/A	S1c2c(cc([N+]([O-])=O)cc2)C=C1C(=O)Nc3c(cccc3)C(=O)N	[*;r]C(=O)[N;H]c1[c;H][c;H][c;H][c;H]c1C(=O)[N;H2]_20	2	false	REALSpace_70bn_2024-09	m_11bbb	22169958	3603202
Brc1cc2SC(C(=O)NCC(=O)Nc3c(cccc3)C(=O)N)=C(c2cc1)C	1092	fCSFP4	weighted-fingerprint-similarity	0.904	0.507	m_11bbb____22169958____22545414	N/A	S1c2c(cc([N+]([O-])=O)cc2)C=C1C(=O)Nc3c(cccc3)C(=O)N	[*;r]C(=O)[N;H]c1[c;H][c;H][c;H][c;H]c1C(=O)[N;H2]_20	2	false	REALSpace_70bn_2024-09	m_11bbb	22169958	22545414
ClC=1c2c(SC1C(=O)NCC(=O)Nc3c(cccc3)C(=O)N)cc(F)cc2	1093	fCSFP4	weighted-fingerprint-similarity	0.904	0.507	m_11bbb____22169958____53744	N/A	S1c2c(cc([N+]([O-])=O)cc2)C=C1C(=O)Nc3c(cccc3)C(=O)N	[*;r]C(=O)[N;H]c1[c;H][c;H][c;H][c;H]c1C(=O)[N;H2]_20	2	false	REALSpace_70bn_2024-09	m_11bbb	22169958	53744
ClC=1c2c(SC1C(=O)NCC(=O)Nc3c(cccc3)C(=O)N)cc(cc2)C	1094	fCSFP4	weighted-fingerprint-similarity	0.904	0.507	m_11bbb____22169958____3391218	N/A	S1c2c(cc([N+]([O-])=O)cc2)C=C1C(=O)Nc3c(cccc3)C(=O)N	[*;r]C(=O)[N;H]c1[c;H][c;H][c;H][c;H]c1C(=O)[N;H2]_20	2	false	REALSpace_70bn_2024-09	m_11bbb	22169958	3391218
Clc1cc2SC(C(=O)NCC(=O)Nc3c(cccc3)C(=O)N)=C(c2cc1)C	1095	fCSFP4	weighted-fingerprint-similarity	0.904	0.507	m_11bbb____22169958____26272880	N/A	S1c2c(cc([N+]([O-])=O)cc2)C=C1C(=O)Nc3c(cccc3)C(=O)N	[*;r]C(=O)[N;H]c1[c;H][c;H][c;H][c;H]c1C(=O)[N;H2]_20	2	false	REALSpace_70bn_2024-09	m_11bbb	22169958	26272880
S1c2c(ccc(F)c2)C(=C1C(=O)NCC(=O)Nc3c(cccc3)C(=O)N)C	1096	fCSFP4	weighted-fingerprint-similarity	0.904	0.507	m_11cbb____22169958____10213000	N/A	S1c2c(cc([N+]([O-])=O)cc2)C=C1C(=O)Nc3c(cccc3)C(=O)N	[*;r]C(=O)[N;H]c1[c;H][c;H][c;H][c;H]c1C(=O)[N;H2]_20	2	false	REALSpace_70bn_2024-09	m_11cbb	22169958	10213000
S1C(C(=O)NCCC(=O)Nc2c(cccc2)C(=O)N)=CC=C1	1097	fCSFP4	weighted-fingerprint-similarity	0.904	0.440	m_11bcb____124078____94295	N/A	S1c2c(cc([N+]([O-])=O)cc2)C=C1C(=O)Nc3c(cccc3)C(=O)N	[*;r]C(=O)[N;H]c1[c;H][c;H][c;H][c;H]c1C(=O)[N;H2]_20	2	false	REALSpace_70bn_2024-09	m_11bcb	124078	94295
Brc1c2c(ccc(c2)C(=O)NCC(=O)Nc3c(cccc3)C(=O)N)ccc1	1098	fCSFP4	weighted-fingerprint-similarity	0.904	0.474	m_11bbb____22169958____15415404	N/A	S1c2c(cc([N+]([O-])=O)cc2)C=C1C(=O)Nc3c(cccc3)C(=O)N	[*;r]C(=O)[N;H]c1[c;H][c;H][c;H][c;H]c1C(=O)[N;H2]_20	2	false	REALSpace_70bn_2024-09	m_11bbb	22169958	15415404
O=C(NCC(=O)Nc1c(cccc1)C(=O)N)c2cc3ON=Cc3cc2	1099	fCSFP4	weighted-fingerprint-similarity	0.904	0.474	m_22bbf____15705892____20826448	N/A	S1c2c(cc([N+]([O-])=O)cc2)C=C1C(=O)Nc3c(cccc3)C(=O)N	[*;r]C(=O)[N;H]c1[c;H][c;H][c;H][c;H]c1C(=O)[N;H2]_20	2	false	REALSpace_70bn_2024-09	m_22bbf	15705892	20826448
O=C(NCC(=O)Nc1c(cccc1)C(=O)N)c2cc3ncncc3cc2	1100	fCSFP4	weighted-fingerprint-similarity	0.904	0.474	m_11bbb____22169958____26269822	N/A	S1c2c(cc([N+]([O-])=O)cc2)C=C1C(=O)Nc3c(cccc3)C(=O)N	[*;r]C(=O)[N;H]c1[c;H][c;H][c;H][c;H]c1C(=O)[N;H2]_20	2	false	REALSpace_70bn_2024-09	m_11bbb	22169958	26269822
S1C(=NC=2SC(C(=O)NCC(=O)Nc3c(cccc3)C(=O)N)=CC12)N(C)C	1101	fCSFP4	weighted-fingerprint-similarity	0.903	0.503	m_11cbb____22169958____1128240	N/A	S1c2c(cc([N+]([O-])=O)cc2)C=C1C(=O)Nc3c(cccc3)C(=O)N	[*;r]C(=O)[N;H]c1[c;H][c;H][c;H][c;H]c1C(=O)[N;H2]_20	2	false	REALSpace_70bn_2024-09	m_11cbb	22169958	1128240
[O-][N+](=O)c1c(cc(cc1)C(=O)NCC(=O)NCC(=O)Nc2c(cccc2)C(=O)N)C	1102	fCSFP4	weighted-fingerprint-similarity	0.903	0.470	m_22bbn____15705892____59523	N/A	S1c2c(cc([N+]([O-])=O)cc2)C=C1C(=O)Nc3c(cccc3)C(=O)N	[*;r]C(=O)[N;H]c1[c;H][c;H][c;H][c;H]c1C(=O)[N;H2]_20	2	false	REALSpace_70bn_2024-09	m_22bbn	15705892	59523
O=C(NCC(=O)Nc1c(cccc1)C(=O)N)c2cnc3NC=Cc3c2	1103	fCSFP4	weighted-fingerprint-similarity	0.903	0.466	m_11cbb____22169958____15524600	N/A	S1c2c(cc([N+]([O-])=O)cc2)C=C1C(=O)Nc3c(cccc3)C(=O)N	[*;r]C(=O)[N;H]c1[c;H][c;H][c;H][c;H]c1C(=O)[N;H2]_20	2	false	REALSpace_70bn_2024-09	m_11cbb	22169958	15524600
S1c2c(cc([N+]([O-])=O)cc2)C=C1C[NH2+]CC(=O)Nc3c(cccc3)C(=O)N	1104	fCSFP4	weighted-fingerprint-similarity	0.903	0.738	m_270004bbb____24793994____24721728	N/A	S1c2c(cc([N+]([O-])=O)cc2)C=C1C(=O)Nc3c(cccc3)C(=O)N	[*;r]C(=O)[N;H]c1[c;H][c;H][c;H][c;H]c1C(=O)[N;H2]_20	2	false	REALSpace_70bn_2024-09	m_270004bbb	24793994	24721728
O=C(NCC(=O)NCC(=O)Nc1c(cccc1)C(=O)N)c2ccc(O)cc2	1105	fCSFP4	weighted-fingerprint-similarity	0.903	0.421	m_22bbf____15705892____15129756	N/A	S1c2c(cc([N+]([O-])=O)cc2)C=C1C(=O)Nc3c(cccc3)C(=O)N	[*;r]C(=O)[N;H]c1[c;H][c;H][c;H][c;H]c1C(=O)[N;H2]_20	2	false	REALSpace_70bn_2024-09	m_22bbf	15705892	15129756
S1c2c(NC1=O)cc(cc2)C(=O)NCC(=O)Nc3c(cccc3)C(=O)N	1106	fCSFP4	weighted-fingerprint-similarity	0.903	0.489	m_22bbf____15705892____21057832	N/A	S1c2c(cc([N+]([O-])=O)cc2)C=C1C(=O)Nc3c(cccc3)C(=O)N	[*;r]C(=O)[N;H]c1[c;H][c;H][c;H][c;H]c1C(=O)[N;H2]_20	2	false	REALSpace_70bn_2024-09	m_22bbf	15705892	21057832
O=C(NCCCC(=O)Nc1c(cccc1)C(=O)N)c2ccccc2	1107	fCSFP4	weighted-fingerprint-similarity	0.903	0.417	m_11bcb____124078____94301	N/A	S1c2c(cc([N+]([O-])=O)cc2)C=C1C(=O)Nc3c(cccc3)C(=O)N	[*;r]C(=O)[N;H]c1[c;H][c;H][c;H][c;H]c1C(=O)[N;H2]_20	2	false	REALSpace_70bn_2024-09	m_11bcb	124078	94301
O=C(Nc1c(NC(=O)Cc2c(cccc2)C(=O)N)cccc1)c3ccccc3	1108	fCSFP4	weighted-fingerprint-similarity	0.903	0.417	m_22bdn____627904____9291912	N/A	S1c2c(cc([N+]([O-])=O)cc2)C=C1C(=O)Nc3c(cccc3)C(=O)N	[*;r]C(=O)[N;H]c1[c;H][c;H][c;H][c;H]c1C(=O)[N;H2]_20	2	false	REALSpace_70bn_2024-09	m_22bdn	627904	9291912
BrC=1SC=2NC(C(=O)NCC(=O)Nc3c(cccc3)C(=O)N)=CC2C1	1109	fCSFP4	weighted-fingerprint-similarity	0.903	0.486	m_11bbb____22169958____26252456	N/A	S1c2c(cc([N+]([O-])=O)cc2)C=C1C(=O)Nc3c(cccc3)C(=O)N	[*;r]C(=O)[N;H]c1[c;H][c;H][c;H][c;H]c1C(=O)[N;H2]_20	2	false	REALSpace_70bn_2024-09	m_11bbb	22169958	26252456
S1c2c(N=C1NC(=O)c3ccc(NC(=O)CNc4c(cccc4)C(=O)N)cc3)cccc2	1110	fCSFP4	weighted-fingerprint-similarity	0.903	0.486	m_22bbl____20850060____9316016	N/A	S1c2c(cc([N+]([O-])=O)cc2)C=C1C(=O)Nc3c(cccc3)C(=O)N	[*;r]C(=O)[N;H]c1[c;H][c;H][c;H][c;H]c1C(=O)[N;H2]_20	2	false	REALSpace_70bn_2024-09	m_22bbl	20850060	9316016
[O-][N+](=O)c1c(ccc2c1cccc2)C(=O)NCC(=O)Nc3c(cccc3)C(=O)N	1111	fCSFP4	weighted-fingerprint-similarity	0.903	0.482	m_11bbb____22169958____22249292	N/A	S1c2c(cc([N+]([O-])=O)cc2)C=C1C(=O)Nc3c(cccc3)C(=O)N	[*;r]C(=O)[N;H]c1[c;H][c;H][c;H][c;H]c1C(=O)[N;H2]_20	2	false	REALSpace_70bn_2024-09	m_11bbb	22169958	22249292
O=C(N)c1c(NC(=O)CNC(=O)C=2Nc3c(cc(O)cc3)C2)cccc1	1112	fCSFP4	weighted-fingerprint-similarity	0.903	0.478	m_22bbn____15705892____15065644	N/A	S1c2c(cc([N+]([O-])=O)cc2)C=C1C(=O)Nc3c(cccc3)C(=O)N	[*;r]C(=O)[N;H]c1[c;H][c;H][c;H][c;H]c1C(=O)[N;H2]_20	2	false	REALSpace_70bn_2024-09	m_22bbn	15705892	15065644
S1c2c(cc(OC)cc2)C(=C1C(=O)NCC(=O)Nc3c(cccc3)C(=O)N)C	1113	fCSFP4	weighted-fingerprint-similarity	0.903	0.507	m_11cbb____22169958____5903370	N/A	S1c2c(cc([N+]([O-])=O)cc2)C=C1C(=O)Nc3c(cccc3)C(=O)N	[*;r]C(=O)[N;H]c1[c;H][c;H][c;H][c;H]c1C(=O)[N;H2]_20	2	false	REALSpace_70bn_2024-09	m_11cbb	22169958	5903370
Brc1cc2c(cc(nc2)C(=O)NCC(=O)Nc3c(cccc3)C(=O)N)cc1	1114	fCSFP4	weighted-fingerprint-similarity	0.903	0.474	m_11bbb____22169958____16716462	N/A	S1c2c(cc([N+]([O-])=O)cc2)C=C1C(=O)Nc3c(cccc3)C(=O)N	[*;r]C(=O)[N;H]c1[c;H][c;H][c;H][c;H]c1C(=O)[N;H2]_20	2	false	REALSpace_70bn_2024-09	m_11bbb	22169958	16716462
Brc1cc2c(cnc(c2)C(=O)NCC(=O)Nc3c(cccc3)C(=O)N)cc1	1115	fCSFP4	weighted-fingerprint-similarity	0.903	0.474	m_11bbb____22169958____22138026	N/A	S1c2c(cc([N+]([O-])=O)cc2)C=C1C(=O)Nc3c(cccc3)C(=O)N	[*;r]C(=O)[N;H]c1[c;H][c;H][c;H][c;H]c1C(=O)[N;H2]_20	2	false	REALSpace_70bn_2024-09	m_11bbb	22169958	22138026
Brc1cc2ncc(cc2cc1)C(=O)NCC(=O)Nc3c(cccc3)C(=O)N	1116	fCSFP4	weighted-fingerprint-similarity	0.903	0.474	m_11bbb____22169958____16521336	N/A	S1c2c(cc([N+]([O-])=O)cc2)C=C1C(=O)Nc3c(cccc3)C(=O)N	[*;r]C(=O)[N;H]c1[c;H][c;H][c;H][c;H]c1C(=O)[N;H2]_20	2	false	REALSpace_70bn_2024-09	m_11bbb	22169958	16521336
Clc1nc2c(cc(cc2)C(=O)NCC(=O)Nc3c(cccc3)C(=O)N)cc1	1117	fCSFP4	weighted-fingerprint-similarity	0.903	0.474	m_11bbb____22169958____788576	N/A	S1c2c(cc([N+]([O-])=O)cc2)C=C1C(=O)Nc3c(cccc3)C(=O)N	[*;r]C(=O)[N;H]c1[c;H][c;H][c;H][c;H]c1C(=O)[N;H2]_20	2	false	REALSpace_70bn_2024-09	m_11bbb	22169958	788576
Fc1cc2c(cc(nc2)C(=O)NCC(=O)Nc3c(cccc3)C(=O)N)cc1	1118	fCSFP4	weighted-fingerprint-similarity	0.903	0.474	m_11bbb____22169958____17782914	N/A	S1c2c(cc([N+]([O-])=O)cc2)C=C1C(=O)Nc3c(cccc3)C(=O)N	[*;r]C(=O)[N;H]c1[c;H][c;H][c;H][c;H]c1C(=O)[N;H2]_20	2	false	REALSpace_70bn_2024-09	m_11bbb	22169958	17782914
Fc1cc2c(cnc(c2)C(=O)NCC(=O)Nc3c(cccc3)C(=O)N)cc1	1119	fCSFP4	weighted-fingerprint-similarity	0.903	0.474	m_11bbb____22169958____17782158	N/A	S1c2c(cc([N+]([O-])=O)cc2)C=C1C(=O)Nc3c(cccc3)C(=O)N	[*;r]C(=O)[N;H]c1[c;H][c;H][c;H][c;H]c1C(=O)[N;H2]_20	2	false	REALSpace_70bn_2024-09	m_11bbb	22169958	17782158
Fc1cc2ncc(cc2cc1)C(=O)NCC(=O)Nc3c(cccc3)C(=O)N	1120	fCSFP4	weighted-fingerprint-similarity	0.903	0.474	m_11bbb____22169958____26278282	N/A	S1c2c(cc([N+]([O-])=O)cc2)C=C1C(=O)Nc3c(cccc3)C(=O)N	[*;r]C(=O)[N;H]c1[c;H][c;H][c;H][c;H]c1C(=O)[N;H2]_20	2	false	REALSpace_70bn_2024-09	m_11bbb	22169958	26278282
O=C(NCC(=O)Nc1c(cccc1)C(=O)N)c2c3c(cc(O)cc3)ccc2	1121	fCSFP4	weighted-fingerprint-similarity	0.903	0.474	m_22bbn____15705892____11560602	N/A	S1c2c(cc([N+]([O-])=O)cc2)C=C1C(=O)Nc3c(cccc3)C(=O)N	[*;r]C(=O)[N;H]c1[c;H][c;H][c;H][c;H]c1C(=O)[N;H2]_20	2	false	REALSpace_70bn_2024-09	m_22bbn	15705892	11560602
O=C(NCC(=O)Nc1c(cccc1)C(=O)N)c2cc3OC(=Cc3cc2)C	1122	fCSFP4	weighted-fingerprint-similarity	0.903	0.474	m_11bbb____22169958____22137538	N/A	S1c2c(cc([N+]([O-])=O)cc2)C=C1C(=O)Nc3c(cccc3)C(=O)N	[*;r]C(=O)[N;H]c1[c;H][c;H][c;H][c;H]c1C(=O)[N;H2]_20	2	false	REALSpace_70bn_2024-09	m_11bbb	22169958	22137538
O=C(NCC(=O)Nc1c(cccc1)C(=O)N)c2cc3c(nc(cc3)C)cc2	1123	fCSFP4	weighted-fingerprint-similarity	0.903	0.474	m_11bbb____22169958____7593646	N/A	S1c2c(cc([N+]([O-])=O)cc2)C=C1C(=O)Nc3c(cccc3)C(=O)N	[*;r]C(=O)[N;H]c1[c;H][c;H][c;H][c;H]c1C(=O)[N;H2]_20	2	false	REALSpace_70bn_2024-09	m_11bbb	22169958	7593646
O=C(NCC(=O)Nc1c(cccc1)C(=O)N)c2cnc3c(c2)ccc(c3)C	1124	fCSFP4	weighted-fingerprint-similarity	0.903	0.474	m_11bbb____22169958____14721128	N/A	S1c2c(cc([N+]([O-])=O)cc2)C=C1C(=O)Nc3c(cccc3)C(=O)N	[*;r]C(=O)[N;H]c1[c;H][c;H][c;H][c;H]c1C(=O)[N;H2]_20	2	false	REALSpace_70bn_2024-09	m_11bbb	22169958	14721128
O=C(NCC(=O)Nc1c(cccc1)C(=O)N)c2ncc3c(c2)cc(cc3)C	1125	fCSFP4	weighted-fingerprint-similarity	0.903	0.474	m_11bbb____22169958____20073006	N/A	S1c2c(cc([N+]([O-])=O)cc2)C=C1C(=O)Nc3c(cccc3)C(=O)N	[*;r]C(=O)[N;H]c1[c;H][c;H][c;H][c;H]c1C(=O)[N;H2]_20	2	false	REALSpace_70bn_2024-09	m_11bbb	22169958	20073006
BrC=1SC(C(=O)NCC(=O)Nc2c(cccc2)C(=O)N)=CC1	1126	fCSFP4	weighted-fingerprint-similarity	0.903	0.437	m_11bcb____124078____22136752	N/A	S1c2c(cc([N+]([O-])=O)cc2)C=C1C(=O)Nc3c(cccc3)C(=O)N	[*;r]C(=O)[N;H]c1[c;H][c;H][c;H][c;H]c1C(=O)[N;H2]_20	2	false	REALSpace_70bn_2024-09	m_11bcb	124078	22136752
S1C(C(=O)NCC(=O)Nc2c(cccc2)C(=O)N)=CC=C1C	1127	fCSFP4	weighted-fingerprint-similarity	0.903	0.437	m_11bcb____124078____129541	N/A	S1c2c(cc([N+]([O-])=O)cc2)C=C1C(=O)Nc3c(cccc3)C(=O)N	[*;r]C(=O)[N;H]c1[c;H][c;H][c;H][c;H]c1C(=O)[N;H2]_20	2	false	REALSpace_70bn_2024-09	m_11bcb	124078	129541
[O-][N+](=O)c1cc(c(N(C)C)cc1)C(=O)NCC(=O)Nc2c(cccc2)C(=O)N	1128	fCSFP4	weighted-fingerprint-similarity	0.903	0.471	m_11bbb____22169958____55378	N/A	S1c2c(cc([N+]([O-])=O)cc2)C=C1C(=O)Nc3c(cccc3)C(=O)N	[*;r]C(=O)[N;H]c1[c;H][c;H][c;H][c;H]c1C(=O)[N;H2]_20	2	false	REALSpace_70bn_2024-09	m_11bbb	22169958	55378
S=C(Nc1c(cccc1)C(=O)N)NC(=O)c2cc3c(cc2)cccc3	1129	fCSFP4	weighted-fingerprint-similarity	0.903	0.557	m_8bbb____82187____27545882	N/A	S1c2c(cc([N+]([O-])=O)cc2)C=C1C(=O)Nc3c(cccc3)C(=O)N	[*;r]C(=O)[N;H]c1[c;H][c;H][c;H][c;H]c1C(=O)[N;H2]_20	2	false	REALSpace_70bn_2024-09	m_8bbb	82187	27545882
S1c2c(N=C1N(C)C)ccc(c2)C(=O)NCC(=O)Nc3c(cccc3)C(=O)N	1130	fCSFP4	weighted-fingerprint-similarity	0.902	0.497	m_11bbb____22169958____19628218	N/A	S1c2c(cc([N+]([O-])=O)cc2)C=C1C(=O)Nc3c(cccc3)C(=O)N	[*;r]C(=O)[N;H]c1[c;H][c;H][c;H][c;H]c1C(=O)[N;H2]_20	2	false	REALSpace_70bn_2024-09	m_11bbb	22169958	19628218
Clc1c([N+]([O-])=O)cc(cc1)C(=O)NCC(=O)Nc2c(cccc2)C(=O)N	1131	fCSFP4	weighted-fingerprint-similarity	0.902	0.463	m_11bcb____124078____22135910	N/A	S1c2c(cc([N+]([O-])=O)cc2)C=C1C(=O)Nc3c(cccc3)C(=O)N	[*;r]C(=O)[N;H]c1[c;H][c;H][c;H][c;H]c1C(=O)[N;H2]_20	2	false	REALSpace_70bn_2024-09	m_11bcb	124078	22135910
[O-][N+](=O)c1c(ccc(c1)C(=O)NCC(=O)Nc2c(cccc2)C(=O)N)C	1132	fCSFP4	weighted-fingerprint-similarity	0.902	0.463	m_11bcb____124078____152247	N/A	S1c2c(cc([N+]([O-])=O)cc2)C=C1C(=O)Nc3c(cccc3)C(=O)N	[*;r]C(=O)[N;H]c1[c;H][c;H][c;H][c;H]c1C(=O)[N;H2]_20	2	false	REALSpace_70bn_2024-09	m_11bcb	124078	152247
Clc1c(c([N+]([O-])=O)ccc1)C(=O)NCC(=O)Nc2c(cccc2)C(=O)N	1133	fCSFP4	weighted-fingerprint-similarity	0.902	0.455	m_11bcb____124078____22135666	N/A	S1c2c(cc([N+]([O-])=O)cc2)C=C1C(=O)Nc3c(cccc3)C(=O)N	[*;r]C(=O)[N;H]c1[c;H][c;H][c;H][c;H]c1C(=O)[N;H2]_20	2	false	REALSpace_70bn_2024-09	m_11bcb	124078	22135666
BrC=1SC2=C(NC(C(=O)NCC(=O)Nc3c(cccc3)C(=O)N)=C2)C1	1134	fCSFP4	weighted-fingerprint-similarity	0.902	0.486	m_11bbb____22169958____25922660	N/A	S1c2c(cc([N+]([O-])=O)cc2)C=C1C(=O)Nc3c(cccc3)C(=O)N	[*;r]C(=O)[N;H]c1[c;H][c;H][c;H][c;H]c1C(=O)[N;H2]_20	2	false	REALSpace_70bn_2024-09	m_11bbb	22169958	25922660
ClC=1SC2=C(NC(C(=O)NCC(=O)Nc3c(cccc3)C(=O)N)=C2)C1	1135	fCSFP4	weighted-fingerprint-similarity	0.902	0.486	m_11bbb____22169958____25922622	N/A	S1c2c(cc([N+]([O-])=O)cc2)C=C1C(=O)Nc3c(cccc3)C(=O)N	[*;r]C(=O)[N;H]c1[c;H][c;H][c;H][c;H]c1C(=O)[N;H2]_20	2	false	REALSpace_70bn_2024-09	m_11bbb	22169958	25922622
S1C(=CC=2NC(C(=O)NCC(=O)Nc3c(cccc3)C(=O)N)=CC12)C	1136	fCSFP4	weighted-fingerprint-similarity	0.902	0.486	m_11bbb____22169958____25922642	N/A	S1c2c(cc([N+]([O-])=O)cc2)C=C1C(=O)Nc3c(cccc3)C(=O)N	[*;r]C(=O)[N;H]c1[c;H][c;H][c;H][c;H]c1C(=O)[N;H2]_20	2	false	REALSpace_70bn_2024-09	m_11bbb	22169958	25922642
S1c2c(N=C1C(=O)NCC(=O)Nc3c(cccc3)C(=O)N)cncc2	1137	fCSFP4	weighted-fingerprint-similarity	0.902	0.486	m_11bbb____22169958____22136506	N/A	S1c2c(cc([N+]([O-])=O)cc2)C=C1C(=O)Nc3c(cccc3)C(=O)N	[*;r]C(=O)[N;H]c1[c;H][c;H][c;H][c;H]c1C(=O)[N;H2]_20	2	false	REALSpace_70bn_2024-09	m_11bbb	22169958	22136506
Brc1ccc(cc1)C(=O)NCC(=O)Nc2c(cccc2)C(=O)N	1138	fCSFP4	weighted-fingerprint-similarity	0.902	0.413	m_11bcb____124078____129552	N/A	S1c2c(cc([N+]([O-])=O)cc2)C=C1C(=O)Nc3c(cccc3)C(=O)N	[*;r]C(=O)[N;H]c1[c;H][c;H][c;H][c;H]c1C(=O)[N;H2]_20	2	false	REALSpace_70bn_2024-09	m_11bcb	124078	129552
Clc1ccc(cc1)C(=O)NCC(=O)Nc2c(cccc2)C(=O)N	1139	fCSFP4	weighted-fingerprint-similarity	0.902	0.413	m_11bcb____124078____129560	N/A	S1c2c(cc([N+]([O-])=O)cc2)C=C1C(=O)Nc3c(cccc3)C(=O)N	[*;r]C(=O)[N;H]c1[c;H][c;H][c;H][c;H]c1C(=O)[N;H2]_20	2	false	REALSpace_70bn_2024-09	m_11bcb	124078	129560
Fc1ccc(cc1)C(=O)NCC(=O)Nc2c(cccc2)C(=O)N	1140	fCSFP4	weighted-fingerprint-similarity	0.902	0.413	m_11bcb____124078____22009426	N/A	S1c2c(cc([N+]([O-])=O)cc2)C=C1C(=O)Nc3c(cccc3)C(=O)N	[*;r]C(=O)[N;H]c1[c;H][c;H][c;H][c;H]c1C(=O)[N;H2]_20	2	false	REALSpace_70bn_2024-09	m_11bcb	124078	22009426
O=C(NC)c1ccc(NCC(=O)Nc2c(cccc2)C(=O)N)cc1	1141	fCSFP4	weighted-fingerprint-similarity	0.902	0.413	m_38dbb____119039____27056596	N/A	S1c2c(cc([N+]([O-])=O)cc2)C=C1C(=O)Nc3c(cccc3)C(=O)N	[*;r]C(=O)[N;H]c1[c;H][c;H][c;H][c;H]c1C(=O)[N;H2]_20	2	false	REALSpace_70bn_2024-09	m_38dbb	119039	27056596
O=C(NC)c1ccc(cc1)CC(=O)Nc2c(cccc2)C(=O)N	1142	fCSFP4	weighted-fingerprint-similarity	0.902	0.413	m_11bcb____124078____16480656	N/A	S1c2c(cc([N+]([O-])=O)cc2)C=C1C(=O)Nc3c(cccc3)C(=O)N	[*;r]C(=O)[N;H]c1[c;H][c;H][c;H][c;H]c1C(=O)[N;H2]_20	2	false	REALSpace_70bn_2024-09	m_11bcb	124078	16480656
O=C(NCC(=O)Nc1c(cccc1)C(=O)N)c2ccc(c3ccccc3)cc2	1143	fCSFP4	weighted-fingerprint-similarity	0.902	0.413	m_11bcb____124078____129544	N/A	S1c2c(cc([N+]([O-])=O)cc2)C=C1C(=O)Nc3c(cccc3)C(=O)N	[*;r]C(=O)[N;H]c1[c;H][c;H][c;H][c;H]c1C(=O)[N;H2]_20	2	false	REALSpace_70bn_2024-09	m_11bcb	124078	129544
O=C(NCC(=O)Nc1c(cccc1)C(=O)N)c2ccc(cc2)C	1144	fCSFP4	weighted-fingerprint-similarity	0.902	0.413	m_11ccb____124078____129537	N/A	S1c2c(cc([N+]([O-])=O)cc2)C=C1C(=O)Nc3c(cccc3)C(=O)N	[*;r]C(=O)[N;H]c1[c;H][c;H][c;H][c;H]c1C(=O)[N;H2]_20	2	false	REALSpace_70bn_2024-09	m_11ccb	124078	129537
O=C(NCC(=O)Nc1c(cccc1)C(=O)N)c2ccncc2	1145	fCSFP4	weighted-fingerprint-similarity	0.902	0.413	m_11bcb____124078____14915902	N/A	S1c2c(cc([N+]([O-])=O)cc2)C=C1C(=O)Nc3c(cccc3)C(=O)N	[*;r]C(=O)[N;H]c1[c;H][c;H][c;H][c;H]c1C(=O)[N;H2]_20	2	false	REALSpace_70bn_2024-09	m_11bcb	124078	14915902
BrC=1c2c(SC1)cc(cc2)C(=O)NCC(=O)Nc3c(cccc3)C(=O)N	1146	fCSFP4	weighted-fingerprint-similarity	0.902	0.482	m_11bbb____22169958____26273416	N/A	S1c2c(cc([N+]([O-])=O)cc2)C=C1C(=O)Nc3c(cccc3)C(=O)N	[*;r]C(=O)[N;H]c1[c;H][c;H][c;H][c;H]c1C(=O)[N;H2]_20	2	false	REALSpace_70bn_2024-09	m_11bbb	22169958	26273416
S1c2c(ccc(c2)C(=O)NCC(=O)Nc3c(cccc3)C(=O)N)C(=C1)C	1147	fCSFP4	weighted-fingerprint-similarity	0.902	0.482	m_11bbb____22169958____25986702	N/A	S1c2c(cc([N+]([O-])=O)cc2)C=C1C(=O)Nc3c(cccc3)C(=O)N	[*;r]C(=O)[N;H]c1[c;H][c;H][c;H][c;H]c1C(=O)[N;H2]_20	2	false	REALSpace_70bn_2024-09	m_11bbb	22169958	25986702
S1c2c(c(N3CC[NH2+]CC3)ccc2)C=C1C(=O)NCC(=O)Nc4c(cccc4)C(=O)N	1148	fCSFP4	weighted-fingerprint-similarity	0.902	0.510	m_240690bbs____21568102____13902374	N/A	S1c2c(cc([N+]([O-])=O)cc2)C=C1C(=O)Nc3c(cccc3)C(=O)N	[*;r]C(=O)[N;H]c1[c;H][c;H][c;H][c;H]c1C(=O)[N;H2]_20	2	false	REALSpace_70bn_2024-09	m_240690bbs	21568102	13902374
S1c2c(cc(cc2)C(=O)OC)C(=C1C(=O)NCC(=O)Nc3c(cccc3)C(=O)N)C	1149	fCSFP4	weighted-fingerprint-similarity	0.902	0.507	m_11bbb____22169958____22449812	N/A	S1c2c(cc([N+]([O-])=O)cc2)C=C1C(=O)Nc3c(cccc3)C(=O)N	[*;r]C(=O)[N;H]c1[c;H][c;H][c;H][c;H]c1C(=O)[N;H2]_20	2	false	REALSpace_70bn_2024-09	m_11bbb	22169958	22449812
O=C(N)c1c(NC(=O)CNC(=O)C=2Nc3c(ccc(O)c3)C2)cccc1	1150	fCSFP4	weighted-fingerprint-similarity	0.902	0.475	m_22bbn____15705892____14391790	N/A	S1c2c(cc([N+]([O-])=O)cc2)C=C1C(=O)Nc3c(cccc3)C(=O)N	[*;r]C(=O)[N;H]c1[c;H][c;H][c;H][c;H]c1C(=O)[N;H2]_20	2	false	REALSpace_70bn_2024-09	m_22bbn	15705892	14391790
S1c2c(cnc(c2)C(=O)NCC(=O)Nc3c(cccc3)C(=O)N)C=C1	1151	fCSFP4	weighted-fingerprint-similarity	0.902	0.475	m_11bbb____22169958____15608350	N/A	S1c2c(cc([N+]([O-])=O)cc2)C=C1C(=O)Nc3c(cccc3)C(=O)N	[*;r]C(=O)[N;H]c1[c;H][c;H][c;H][c;H]c1C(=O)[N;H2]_20	2	false	REALSpace_70bn_2024-09	m_11bbb	22169958	15608350
S1c2c(ncc(c2)C(=O)NCC(=O)Nc3c(cccc3)C(=O)N)C=C1	1152	fCSFP4	weighted-fingerprint-similarity	0.902	0.475	m_11bbb____22169958____6008220	N/A	S1c2c(cc([N+]([O-])=O)cc2)C=C1C(=O)Nc3c(cccc3)C(=O)N	[*;r]C(=O)[N;H]c1[c;H][c;H][c;H][c;H]c1C(=O)[N;H2]_20	2	false	REALSpace_70bn_2024-09	m_11bbb	22169958	6008220
[O-]C(=O)c1cc2c(NC(C(=O)NCC(=O)Nc3c(cccc3)C(=O)N)=C2)cc1	1153	fCSFP4	weighted-fingerprint-similarity	0.902	0.475	m_188690bbb____21791182____23868646	N/A	S1c2c(cc([N+]([O-])=O)cc2)C=C1C(=O)Nc3c(cccc3)C(=O)N	[*;r]C(=O)[N;H]c1[c;H][c;H][c;H][c;H]c1C(=O)[N;H2]_20	2	false	REALSpace_70bn_2024-09	m_188690bbb	21791182	23868646
[O-][N+](=O)c1cc2NN=C(c2cc1)C(=O)NCC(=O)Nc3c(cccc3)C(=O)N	1154	fCSFP4	weighted-fingerprint-similarity	0.902	0.503	m_22bbn____15705892____23833554	N/A	S1c2c(cc([N+]([O-])=O)cc2)C=C1C(=O)Nc3c(cccc3)C(=O)N	[*;r]C(=O)[N;H]c1[c;H][c;H][c;H][c;H]c1C(=O)[N;H2]_20	2	false	REALSpace_70bn_2024-09	m_22bbn	15705892	23833554
[O-][N+](=O)c1cc2c(NN=C2C(=O)NCC(=O)Nc3c(cccc3)C(=O)N)cc1	1155	fCSFP4	weighted-fingerprint-similarity	0.902	0.503	m_22bbn____15705892____495394	N/A	S1c2c(cc([N+]([O-])=O)cc2)C=C1C(=O)Nc3c(cccc3)C(=O)N	[*;r]C(=O)[N;H]c1[c;H][c;H][c;H][c;H]c1C(=O)[N;H2]_20	2	false	REALSpace_70bn_2024-09	m_22bbn	15705892	495394
O=C(NCC(=O)Nc1c(cccc1)C(=O)N)C=2Nc3c(cc(N)cc3)C2	1156	fCSFP4	weighted-fingerprint-similarity	0.902	0.471	m_240690bbs____21568102____14722958	N/A	S1c2c(cc([N+]([O-])=O)cc2)C=C1C(=O)Nc3c(cccc3)C(=O)N	[*;r]C(=O)[N;H]c1[c;H][c;H][c;H][c;H]c1C(=O)[N;H2]_20	2	false	REALSpace_70bn_2024-09	m_240690bbs	21568102	14722958
O=C(NCC(=O)Nc1c(cccc1)C(=O)N)c2cc3c(N(C=C3)C)cc2	1157	fCSFP4	weighted-fingerprint-similarity	0.902	0.471	m_11bbb____22169958____13902196	N/A	S1c2c(cc([N+]([O-])=O)cc2)C=C1C(=O)Nc3c(cccc3)C(=O)N	[*;r]C(=O)[N;H]c1[c;H][c;H][c;H][c;H]c1C(=O)[N;H2]_20	2	false	REALSpace_70bn_2024-09	m_11bbb	22169958	13902196
S1c2c(N=C1C(=O)NCC(=O)Nc3c(cccc3)C(=O)N)ccc(c2)C(C)(C)C	1158	fCSFP4	weighted-fingerprint-similarity	0.902	0.500	m_22bbn____15705892____24596920	N/A	S1c2c(cc([N+]([O-])=O)cc2)C=C1C(=O)Nc3c(cccc3)C(=O)N	[*;r]C(=O)[N;H]c1[c;H][c;H][c;H][c;H]c1C(=O)[N;H2]_20	2	false	REALSpace_70bn_2024-09	m_22bbn	15705892	24596920
S1c2c(N=C1C(=O)NCC(=O)Nc3c(cccc3)C(=O)N)ccc(c2)C(F)(F)F	1159	fCSFP4	weighted-fingerprint-similarity	0.902	0.500	m_22bbn____15705892____24596174	N/A	S1c2c(cc([N+]([O-])=O)cc2)C=C1C(=O)Nc3c(cccc3)C(=O)N	[*;r]C(=O)[N;H]c1[c;H][c;H][c;H][c;H]c1C(=O)[N;H2]_20	2	false	REALSpace_70bn_2024-09	m_22bbn	15705892	24596174
BrC=1SC(C(=O)NCC(=O)NCC(=O)Nc2c(cccc2)C(=O)N)=CC1	1160	fCSFP4	weighted-fingerprint-similarity	0.902	0.433	m_11bbb____22169958____22136752	N/A	S1c2c(cc([N+]([O-])=O)cc2)C=C1C(=O)Nc3c(cccc3)C(=O)N	[*;r]C(=O)[N;H]c1[c;H][c;H][c;H][c;H]c1C(=O)[N;H2]_20	2	false	REALSpace_70bn_2024-09	m_11bbb	22169958	22136752
S1C(C(=O)NCC(=O)NCC(=O)Nc2c(cccc2)C(=O)N)=CC=C1C	1161	fCSFP4	weighted-fingerprint-similarity	0.902	0.433	m_11bbb____22169958____129541	N/A	S1c2c(cc([N+]([O-])=O)cc2)C=C1C(=O)Nc3c(cccc3)C(=O)N	[*;r]C(=O)[N;H]c1[c;H][c;H][c;H][c;H]c1C(=O)[N;H2]_20	2	false	REALSpace_70bn_2024-09	m_11bbb	22169958	129541
S1C(C(=O)Nc2c(NC(=O)Cc3c(cccc3)C(=O)N)cccc2)=CC=C1	1162	fCSFP4	weighted-fingerprint-similarity	0.902	0.433	m_22bdn____2767566____9291912	N/A	S1c2c(cc([N+]([O-])=O)cc2)C=C1C(=O)Nc3c(cccc3)C(=O)N	[*;r]C(=O)[N;H]c1[c;H][c;H][c;H][c;H]c1C(=O)[N;H2]_20	2	false	REALSpace_70bn_2024-09	m_22bdn	2767566	9291912
Clc1nc2c(cc1)ccc(c2)C(=O)NCC(=O)Nc3c(cccc3)C(=O)N	1163	fCSFP4	weighted-fingerprint-similarity	0.902	0.467	m_11bbb____22169958____23092026	N/A	S1c2c(cc([N+]([O-])=O)cc2)C=C1C(=O)Nc3c(cccc3)C(=O)N	[*;r]C(=O)[N;H]c1[c;H][c;H][c;H][c;H]c1C(=O)[N;H2]_20	2	false	REALSpace_70bn_2024-09	m_11bbb	22169958	23092026
S1C(C(=O)OC)=CC=2NC(C(=O)NCC(=O)Nc3c(cccc3)C(=O)N)=CC12	1164	fCSFP4	weighted-fingerprint-similarity	0.902	0.497	m_11bbb____22169958____26252432	N/A	S1c2c(cc([N+]([O-])=O)cc2)C=C1C(=O)Nc3c(cccc3)C(=O)N	[*;r]C(=O)[N;H]c1[c;H][c;H][c;H][c;H]c1C(=O)[N;H2]_20	2	false	REALSpace_70bn_2024-09	m_11bbb	22169958	26252432
[O-][N+](=O)c1c2NC(C(=O)NCC(=O)Nc3c(cccc3)C(=O)N)=Cc2ccc1	1165	fCSFP4	weighted-fingerprint-similarity	0.902	0.497	m_11bbb____22169958____26270486	N/A	S1c2c(cc([N+]([O-])=O)cc2)C=C1C(=O)Nc3c(cccc3)C(=O)N	[*;r]C(=O)[N;H]c1[c;H][c;H][c;H][c;H]c1C(=O)[N;H2]_20	2	false	REALSpace_70bn_2024-09	m_11bbb	22169958	26270486
Clc1c([N+]([O-])=O)cc(cc1)C(=O)NCC(=O)NCC(=O)Nc2c(cccc2)C(=O)N	1166	fCSFP4	weighted-fingerprint-similarity	0.901	0.459	m_11bbb____22169958____22135910	N/A	S1c2c(cc([N+]([O-])=O)cc2)C=C1C(=O)Nc3c(cccc3)C(=O)N	[*;r]C(=O)[N;H]c1[c;H][c;H][c;H][c;H]c1C(=O)[N;H2]_20	2	false	REALSpace_70bn_2024-09	m_11bbb	22169958	22135910
O=C(NCCCC(=O)Nc1c(cccc1)C(=O)N)c2cc3N=NNc3cc2	1167	fCSFP4	weighted-fingerprint-similarity	0.901	0.459	m_22cdj____138522____7042646	N/A	S1c2c(cc([N+]([O-])=O)cc2)C=C1C(=O)Nc3c(cccc3)C(=O)N	[*;r]C(=O)[N;H]c1[c;H][c;H][c;H][c;H]c1C(=O)[N;H2]_20	2	false	REALSpace_70bn_2024-09	m_22cdj	138522	7042646
[O-][N+](=O)c1c(ccc(c1)C(=O)NCC(=O)NCC(=O)Nc2c(cccc2)C(=O)N)C	1168	fCSFP4	weighted-fingerprint-similarity	0.901	0.459	m_11bbb____22169958____152247	N/A	S1c2c(cc([N+]([O-])=O)cc2)C=C1C(=O)Nc3c(cccc3)C(=O)N	[*;r]C(=O)[N;H]c1[c;H][c;H][c;H][c;H]c1C(=O)[N;H2]_20	2	false	REALSpace_70bn_2024-09	m_11bbb	22169958	152247
O=C(NCC(=O)Nc1c(cccc1)C(=O)N)c2cc(O)ccc2	1169	fCSFP4	weighted-fingerprint-similarity	0.901	0.415	m_22bdl____138522____8900130	N/A	S1c2c(cc([N+]([O-])=O)cc2)C=C1C(=O)Nc3c(cccc3)C(=O)N	[*;r]C(=O)[N;H]c1[c;H][c;H][c;H][c;H]c1C(=O)[N;H2]_20	2	false	REALSpace_70bn_2024-09	m_22bdl	138522	8900130
Brc1ccc(cc1)C(=O)NCC(=O)NCC(=O)Nc2c(cccc2)C(=O)N	1170	fCSFP4	weighted-fingerprint-similarity	0.901	0.410	m_11bbb____22169958____129552	N/A	S1c2c(cc([N+]([O-])=O)cc2)C=C1C(=O)Nc3c(cccc3)C(=O)N	[*;r]C(=O)[N;H]c1[c;H][c;H][c;H][c;H]c1C(=O)[N;H2]_20	2	false	REALSpace_70bn_2024-09	m_11bbb	22169958	129552
Clc1ccc(cc1)C(=O)NCC(=O)NCC(=O)Nc2c(cccc2)C(=O)N	1171	fCSFP4	weighted-fingerprint-similarity	0.901	0.410	m_11bbb____22169958____129560	N/A	S1c2c(cc([N+]([O-])=O)cc2)C=C1C(=O)Nc3c(cccc3)C(=O)N	[*;r]C(=O)[N;H]c1[c;H][c;H][c;H][c;H]c1C(=O)[N;H2]_20	2	false	REALSpace_70bn_2024-09	m_11bbb	22169958	129560
Clc1ccc(cc1)C(=O)Nc2ccc(NC(=O)CNc3c(cccc3)C(=O)N)cc2	1172	fCSFP4	weighted-fingerprint-similarity	0.901	0.410	m_22bbn____1289358____9316016	N/A	S1c2c(cc([N+]([O-])=O)cc2)C=C1C(=O)Nc3c(cccc3)C(=O)N	[*;r]C(=O)[N;H]c1[c;H][c;H][c;H][c;H]c1C(=O)[N;H2]_20	2	false	REALSpace_70bn_2024-09	m_22bbn	1289358	9316016
Fc1ccc(cc1)C(=O)NCC(=O)NCC(=O)Nc2c(cccc2)C(=O)N	1173	fCSFP4	weighted-fingerprint-similarity	0.901	0.410	m_11bbb____22169958____22009426	N/A	S1c2c(cc([N+]([O-])=O)cc2)C=C1C(=O)Nc3c(cccc3)C(=O)N	[*;r]C(=O)[N;H]c1[c;H][c;H][c;H][c;H]c1C(=O)[N;H2]_20	2	false	REALSpace_70bn_2024-09	m_11bbb	22169958	22009426
O=C(NCC(=O)NCC(=O)Nc1c(cccc1)C(=O)N)c2ccc(cc2)C	1174	fCSFP4	weighted-fingerprint-similarity	0.901	0.410	m_11cbb____22169958____129537	N/A	S1c2c(cc([N+]([O-])=O)cc2)C=C1C(=O)Nc3c(cccc3)C(=O)N	[*;r]C(=O)[N;H]c1[c;H][c;H][c;H][c;H]c1C(=O)[N;H2]_20	2	false	REALSpace_70bn_2024-09	m_11cbb	22169958	129537
O=C(NCC(=O)NCC(=O)Nc1c(cccc1)C(=O)N)c2ccncc2	1175	fCSFP4	weighted-fingerprint-similarity	0.901	0.410	m_11bbb____22169958____14915902	N/A	S1c2c(cc([N+]([O-])=O)cc2)C=C1C(=O)Nc3c(cccc3)C(=O)N	[*;r]C(=O)[N;H]c1[c;H][c;H][c;H][c;H]c1C(=O)[N;H2]_20	2	false	REALSpace_70bn_2024-09	m_11bbb	22169958	14915902
O=C(NCC(=O)Nc1c(cccc1)C(=O)N)NCCNC(=O)c2ccccc2	1176	fCSFP4	weighted-fingerprint-similarity	0.901	0.410	m_2708bbb____906838____23881176	N/A	S1c2c(cc([N+]([O-])=O)cc2)C=C1C(=O)Nc3c(cccc3)C(=O)N	[*;r]C(=O)[N;H]c1[c;H][c;H][c;H][c;H]c1C(=O)[N;H2]_20	2	false	REALSpace_70bn_2024-09	m_2708bbb	906838	23881176
O=C(NCC(=O)Nc1c(cccc1)C(=O)N)c2cc(ccc2)C(=O)NCC	1177	fCSFP4	weighted-fingerprint-similarity	0.901	0.410	m_11bbb____22169958____25986708	N/A	S1c2c(cc([N+]([O-])=O)cc2)C=C1C(=O)Nc3c(cccc3)C(=O)N	[*;r]C(=O)[N;H]c1[c;H][c;H][c;H][c;H]c1C(=O)[N;H2]_20	2	false	REALSpace_70bn_2024-09	m_11bbb	22169958	25986708
S1c2c(NC1=O)ccc(c2)C(=O)NCC(=O)Nc3c(cccc3)C(=O)N	1178	fCSFP4	weighted-fingerprint-similarity	0.901	0.479	m_11bbb____22169958____19620174	N/A	S1c2c(cc([N+]([O-])=O)cc2)C=C1C(=O)Nc3c(cccc3)C(=O)N	[*;r]C(=O)[N;H]c1[c;H][c;H][c;H][c;H]c1C(=O)[N;H2]_20	2	false	REALSpace_70bn_2024-09	m_11bbb	22169958	19620174
S1c2c(cc([N+]([O-])=O)cc2)C=C1C(=O)Nc3c(cc(O)cc3)C(=O)N	1179	fCSFP4	weighted-fingerprint-similarity	0.901	0.873	m_22bdl____13142064____138468	N/A	S1c2c(cc([N+]([O-])=O)cc2)C=C1C(=O)Nc3c(cccc3)C(=O)N	[*;r]C(=O)[N;H]c1[c;H][c;H][c;H][c;H]c1C(=O)[N;H2]_20	2	false	REALSpace_70bn_2024-09	m_22bdl	13142064	138468
S1c2c(cc([N+]([O-])=O)cc2)C=C1C(=O)Nc3c(ccc(O)c3)C(=O)N	1180	fCSFP4	weighted-fingerprint-similarity	0.901	0.873	m_22bdl____27034224____138468	N/A	S1c2c(cc([N+]([O-])=O)cc2)C=C1C(=O)Nc3c(cccc3)C(=O)N	[*;r]C(=O)[N;H]c1[c;H][c;H][c;H][c;H]c1C(=O)[N;H2]_20	2	false	REALSpace_70bn_2024-09	m_22bdl	27034224	138468
S1c2c(cc([N+]([O-])=O)cc2)C=C1C(=O)Nc3c(ccnc3)C(=O)N	1181	fCSFP4	weighted-fingerprint-similarity	0.901	0.873	m_11bcb____25793318____93605	N/A	S1c2c(cc([N+]([O-])=O)cc2)C=C1C(=O)Nc3c(cccc3)C(=O)N	[*;r]C(=O)[N;H]c1[c;H][c;H][c;H][c;H]c1C(=O)[N;H2]_20	2	false	REALSpace_70bn_2024-09	m_11bcb	25793318	93605
[O-]C(=O)c1cc2NC(C(=O)NCC(=O)Nc3c(cccc3)C(=O)N)=Cc2cc1	1182	fCSFP4	weighted-fingerprint-similarity	0.901	0.471	m_188690bbb____21791182____23915664	N/A	S1c2c(cc([N+]([O-])=O)cc2)C=C1C(=O)Nc3c(cccc3)C(=O)N	[*;r]C(=O)[N;H]c1[c;H][c;H][c;H][c;H]c1C(=O)[N;H2]_20	2	false	REALSpace_70bn_2024-09	m_188690bbb	21791182	23915664
[O-]C(=O)c1cc2c(nc(cc2)C(=O)NCC(=O)Nc3c(cccc3)C(=O)N)cc1	1183	fCSFP4	weighted-fingerprint-similarity	0.901	0.471	m_188690bbb____21791182____19876378	N/A	S1c2c(cc([N+]([O-])=O)cc2)C=C1C(=O)Nc3c(cccc3)C(=O)N	[*;r]C(=O)[N;H]c1[c;H][c;H][c;H][c;H]c1C(=O)[N;H2]_20	2	false	REALSpace_70bn_2024-09	m_188690bbb	21791182	19876378
Fc1c(c(F)ccc1)C(=O)NC(=O)Nc2c(cccc2)C(=O)N	1184	fCSFP4	weighted-fingerprint-similarity	0.901	0.395	m_68bbb____28406332____27755734	N/A	S1c2c(cc([N+]([O-])=O)cc2)C=C1C(=O)Nc3c(cccc3)C(=O)N	[*;r]C(=O)[N;H]c1[c;H][c;H][c;H][c;H]c1C(=O)[N;H2]_20	2	false	REALSpace_70bn_2024-09	m_68bbb	28406332	27755734
Brc1cc2c(NC(C(=O)NCC(=O)Nc3c(cccc3)C(=O)N)=C2)cc1	1185	fCSFP4	weighted-fingerprint-similarity	0.901	0.468	m_11bbb____22169958____25923122	N/A	S1c2c(cc([N+]([O-])=O)cc2)C=C1C(=O)Nc3c(cccc3)C(=O)N	[*;r]C(=O)[N;H]c1[c;H][c;H][c;H][c;H]c1C(=O)[N;H2]_20	2	false	REALSpace_70bn_2024-09	m_11bbb	22169958	25923122
Brc1cc2c(OC(C(=O)NCC(=O)Nc3c(cccc3)C(=O)N)=C2)cc1	1186	fCSFP4	weighted-fingerprint-similarity	0.901	0.468	m_11bbb____22169958____636768	N/A	S1c2c(cc([N+]([O-])=O)cc2)C=C1C(=O)Nc3c(cccc3)C(=O)N	[*;r]C(=O)[N;H]c1[c;H][c;H][c;H][c;H]c1C(=O)[N;H2]_20	2	false	REALSpace_70bn_2024-09	m_11bbb	22169958	636768
Clc1cc2c(NC(C(=O)NCC(=O)Nc3c(cccc3)C(=O)N)=C2)cc1	1187	fCSFP4	weighted-fingerprint-similarity	0.901	0.468	m_11bbb____22169958____25923106	N/A	S1c2c(cc([N+]([O-])=O)cc2)C=C1C(=O)Nc3c(cccc3)C(=O)N	[*;r]C(=O)[N;H]c1[c;H][c;H][c;H][c;H]c1C(=O)[N;H2]_20	2	false	REALSpace_70bn_2024-09	m_11bbb	22169958	25923106
Clc1cc2c(OC(C(=O)NCC(=O)Nc3c(cccc3)C(=O)N)=C2)cc1	1188	fCSFP4	weighted-fingerprint-similarity	0.901	0.468	m_11bbb____22169958____133039	N/A	S1c2c(cc([N+]([O-])=O)cc2)C=C1C(=O)Nc3c(cccc3)C(=O)N	[*;r]C(=O)[N;H]c1[c;H][c;H][c;H][c;H]c1C(=O)[N;H2]_20	2	false	REALSpace_70bn_2024-09	m_11bbb	22169958	133039
Fc1cc2c(NC(C(=O)NCC(=O)Nc3c(cccc3)C(=O)N)=C2)cc1	1189	fCSFP4	weighted-fingerprint-similarity	0.901	0.468	m_22bbn____15705892____508510	N/A	S1c2c(cc([N+]([O-])=O)cc2)C=C1C(=O)Nc3c(cccc3)C(=O)N	[*;r]C(=O)[N;H]c1[c;H][c;H][c;H][c;H]c1C(=O)[N;H2]_20	2	false	REALSpace_70bn_2024-09	m_22bbn	15705892	508510
Fc1cc2c(OC(C(=O)NCC(=O)Nc3c(cccc3)C(=O)N)=C2)cc1	1190	fCSFP4	weighted-fingerprint-similarity	0.901	0.468	m_11bbb____22169958____5063768	N/A	S1c2c(cc([N+]([O-])=O)cc2)C=C1C(=O)Nc3c(cccc3)C(=O)N	[*;r]C(=O)[N;H]c1[c;H][c;H][c;H][c;H]c1C(=O)[N;H2]_20	2	false	REALSpace_70bn_2024-09	m_11bbb	22169958	5063768
Ic1cc2c(NC(C(=O)NCC(=O)Nc3c(cccc3)C(=O)N)=C2)cc1	1191	fCSFP4	weighted-fingerprint-similarity	0.901	0.468	m_11bbb____22169958____25923078	N/A	S1c2c(cc([N+]([O-])=O)cc2)C=C1C(=O)Nc3c(cccc3)C(=O)N	[*;r]C(=O)[N;H]c1[c;H][c;H][c;H][c;H]c1C(=O)[N;H2]_20	2	false	REALSpace_70bn_2024-09	m_11bbb	22169958	25923078
O=C(N)c1c(NC(=O)CNC(=O)C=2Oc3c(cc(cc3)C)C2)cccc1	1192	fCSFP4	weighted-fingerprint-similarity	0.901	0.468	m_11bbb____22169958____1182462	N/A	S1c2c(cc([N+]([O-])=O)cc2)C=C1C(=O)Nc3c(cccc3)C(=O)N	[*;r]C(=O)[N;H]c1[c;H][c;H][c;H][c;H]c1C(=O)[N;H2]_20	2	false	REALSpace_70bn_2024-09	m_11bbb	22169958	1182462
O=C(NC)C=1Nc2c(cc(NCC(=O)Nc3c(cccc3)C(=O)N)cc2)C1	1193	fCSFP4	weighted-fingerprint-similarity	0.901	0.468	m_38bbb____27010648____27056596	N/A	S1c2c(cc([N+]([O-])=O)cc2)C=C1C(=O)Nc3c(cccc3)C(=O)N	[*;r]C(=O)[N;H]c1[c;H][c;H][c;H][c;H]c1C(=O)[N;H2]_20	2	false	REALSpace_70bn_2024-09	m_38bbb	27010648	27056596
O=C(NCC(=O)Nc1c(cccc1)C(=O)N)C=2Nc3c(cc(c4ccccc4)cc3)C2	1194	fCSFP4	weighted-fingerprint-similarity	0.901	0.468	m_11bbb____22169958____25923040	N/A	S1c2c(cc([N+]([O-])=O)cc2)C=C1C(=O)Nc3c(cccc3)C(=O)N	[*;r]C(=O)[N;H]c1[c;H][c;H][c;H][c;H]c1C(=O)[N;H2]_20	2	false	REALSpace_70bn_2024-09	m_11bbb	22169958	25923040
O=C(NCC(=O)Nc1c(cccc1)C(=O)N)C=2Nc3c(cc(cc3)C)C2	1195	fCSFP4	weighted-fingerprint-similarity	0.901	0.468	m_11bbb____22169958____25923108	N/A	S1c2c(cc([N+]([O-])=O)cc2)C=C1C(=O)Nc3c(cccc3)C(=O)N	[*;r]C(=O)[N;H]c1[c;H][c;H][c;H][c;H]c1C(=O)[N;H2]_20	2	false	REALSpace_70bn_2024-09	m_11bbb	22169958	25923108
O=C(NCC(=O)Nc1c(cccc1)C(=O)N)c2cc3c(OC(=C3)C[NH3+])cc2	1196	fCSFP4	weighted-fingerprint-similarity	0.901	0.468	m_240690bbs____21568102____26098190	N/A	S1c2c(cc([N+]([O-])=O)cc2)C=C1C(=O)Nc3c(cccc3)C(=O)N	[*;r]C(=O)[N;H]c1[c;H][c;H][c;H][c;H]c1C(=O)[N;H2]_20	2	false	REALSpace_70bn_2024-09	m_240690bbs	21568102	26098190
O=C(NCC(=O)Nc1c(cccc1)C(=O)N)c2nc3c(cc(O)cc3)cc2	1197	fCSFP4	weighted-fingerprint-similarity	0.901	0.468	m_22bbn____15705892____19883172	N/A	S1c2c(cc([N+]([O-])=O)cc2)C=C1C(=O)Nc3c(cccc3)C(=O)N	[*;r]C(=O)[N;H]c1[c;H][c;H][c;H][c;H]c1C(=O)[N;H2]_20	2	false	REALSpace_70bn_2024-09	m_22bbn	15705892	19883172
ClC=1c2c(SC1C(=O)NCC(=O)Nc3c(cccc3)C(=O)N)cc(cc2)CC	1198	fCSFP4	weighted-fingerprint-similarity	0.901	0.497	m_11bbb____22169958____4786152	N/A	S1c2c(cc([N+]([O-])=O)cc2)C=C1C(=O)Nc3c(cccc3)C(=O)N	[*;r]C(=O)[N;H]c1[c;H][c;H][c;H][c;H]c1C(=O)[N;H2]_20	2	false	REALSpace_70bn_2024-09	m_11bbb	22169958	4786152
S1C(C(=O)NC(=O)NCC(=O)Nc2c(cccc2)C(=O)N)=CC=C1	1199	fCSFP4	weighted-fingerprint-similarity	0.901	0.430	m_68bbb____23353854____21690592	N/A	S1c2c(cc([N+]([O-])=O)cc2)C=C1C(=O)Nc3c(cccc3)C(=O)N	[*;r]C(=O)[N;H]c1[c;H][c;H][c;H][c;H]c1C(=O)[N;H2]_20	2	false	REALSpace_70bn_2024-09	m_68bbb	23353854	21690592
Clc1cc2c(c(ccc2)C(=O)NCC(=O)Nc3c(cccc3)C(=O)N)cc1	1200	fCSFP4	weighted-fingerprint-similarity	0.901	0.464	m_11bbb____22169958____14930424	N/A	S1c2c(cc([N+]([O-])=O)cc2)C=C1C(=O)Nc3c(cccc3)C(=O)N	[*;r]C(=O)[N;H]c1[c;H][c;H][c;H][c;H]c1C(=O)[N;H2]_20	2	false	REALSpace_70bn_2024-09	m_11bbb	22169958	14930424
Fc1cc2c(c(ccc2)C(=O)NCC(=O)Nc3c(cccc3)C(=O)N)cc1	1201	fCSFP4	weighted-fingerprint-similarity	0.901	0.464	m_11bbb____22169958____14651582	N/A	S1c2c(cc([N+]([O-])=O)cc2)C=C1C(=O)Nc3c(cccc3)C(=O)N	[*;r]C(=O)[N;H]c1[c;H][c;H][c;H][c;H]c1C(=O)[N;H2]_20	2	false	REALSpace_70bn_2024-09	m_11bbb	22169958	14651582
O=C(NCC(=O)Nc1c(cccc1)C(=O)N)c2c3c(cc(cc3)C)ccc2	1202	fCSFP4	weighted-fingerprint-similarity	0.901	0.464	m_11bbb____22169958____28252144	N/A	S1c2c(cc([N+]([O-])=O)cc2)C=C1C(=O)Nc3c(cccc3)C(=O)N	[*;r]C(=O)[N;H]c1[c;H][c;H][c;H][c;H]c1C(=O)[N;H2]_20	2	false	REALSpace_70bn_2024-09	m_11bbb	22169958	28252144
[O-][N+](=O)c1ccc(cc1)C(=O)NCC([NH2+]CC(=O)Nc2c(cccc2)C(=O)N)C(C)C	1203	fCSFP4	weighted-fingerprint-similarity	0.901	0.464	m_270004bbd____24793994____24722258	N/A	S1c2c(cc([N+]([O-])=O)cc2)C=C1C(=O)Nc3c(cccc3)C(=O)N	[*;r]C(=O)[N;H]c1[c;H][c;H][c;H][c;H]c1C(=O)[N;H2]_20	2	false	REALSpace_70bn_2024-09	m_270004bbd	24793994	24722258
O=C(NCC(=O)Nc1c(cccc1)C(=O)N)C=2Nc3c(cccc3)C2	1204	fCSFP4	weighted-fingerprint-similarity	0.900	0.452	m_11bcb____124078____26269954	N/A	S1c2c(cc([N+]([O-])=O)cc2)C=C1C(=O)Nc3c(cccc3)C(=O)N	[*;r]C(=O)[N;H]c1[c;H][c;H][c;H][c;H]c1C(=O)[N;H2]_20	2	false	REALSpace_70bn_2024-09	m_11bcb	124078	26269954
S1c2c(cc(cc2)C(=O)NCC(=O)Nc3c(cccc3)C(=O)N)C(C=O)=C1	1205	fCSFP4	weighted-fingerprint-similarity	0.900	0.479	m_22bbf____15705892____21288224	N/A	S1c2c(cc([N+]([O-])=O)cc2)C=C1C(=O)Nc3c(cccc3)C(=O)N	[*;r]C(=O)[N;H]c1[c;H][c;H][c;H][c;H]c1C(=O)[N;H2]_20	2	false	REALSpace_70bn_2024-09	m_22bbf	15705892	21288224
O=C(NC(C(=O)Nc1c(cccc1)C(=O)N)C)c2ccccc2	1206	fCSFP4	weighted-fingerprint-similarity	0.900	0.407	m_1626bcb____22015528____23091476	N/A	S1c2c(cc([N+]([O-])=O)cc2)C=C1C(=O)Nc3c(cccc3)C(=O)N	[*;r]C(=O)[N;H]c1[c;H][c;H][c;H][c;H]c1C(=O)[N;H2]_20	2	false	REALSpace_70bn_2024-09	m_1626bcb	22015528	23091476
O=C(NCC(=O)Nc1c(cccc1)C(=O)N)c2cc(ccc2)C(=O)NC	1207	fCSFP4	weighted-fingerprint-similarity	0.900	0.407	m_11bbb____22169958____5905484	N/A	S1c2c(cc([N+]([O-])=O)cc2)C=C1C(=O)Nc3c(cccc3)C(=O)N	[*;r]C(=O)[N;H]c1[c;H][c;H][c;H][c;H]c1C(=O)[N;H2]_20	2	false	REALSpace_70bn_2024-09	m_11bbb	22169958	5905484
O=C(NCC(=O)Nc1c(cccc1)C(=O)N)c2ccc(Oc3ccccc3)cc2	1208	fCSFP4	weighted-fingerprint-similarity	0.900	0.407	m_11ccb____124078____129538	N/A	S1c2c(cc([N+]([O-])=O)cc2)C=C1C(=O)Nc3c(cccc3)C(=O)N	[*;r]C(=O)[N;H]c1[c;H][c;H][c;H][c;H]c1C(=O)[N;H2]_20	2	false	REALSpace_70bn_2024-09	m_11ccb	124078	129538
O=C(NCC)c1ccc(NCC(=O)Nc2c(cccc2)C(=O)N)cc1	1209	fCSFP4	weighted-fingerprint-similarity	0.900	0.407	m_38bbb____26976158____27056596	N/A	S1c2c(cc([N+]([O-])=O)cc2)C=C1C(=O)Nc3c(cccc3)C(=O)N	[*;r]C(=O)[N;H]c1[c;H][c;H][c;H][c;H]c1C(=O)[N;H2]_20	2	false	REALSpace_70bn_2024-09	m_38bbb	26976158	27056596
O=C(NCCC(=O)NCC(=O)Nc1c(cccc1)C(=O)N)c2ccccc2	1210	fCSFP4	weighted-fingerprint-similarity	0.900	0.407	m_11bbb____22169958____54524	N/A	S1c2c(cc([N+]([O-])=O)cc2)C=C1C(=O)Nc3c(cccc3)C(=O)N	[*;r]C(=O)[N;H]c1[c;H][c;H][c;H][c;H]c1C(=O)[N;H2]_20	2	false	REALSpace_70bn_2024-09	m_11bbb	22169958	54524
O=C(Nc1c(NC(=O)CCc2c(cccc2)C(=O)N)cccc1)c3ccccc3	1211	fCSFP4	weighted-fingerprint-similarity	0.900	0.407	m_11bbb____954386____9479680	N/A	S1c2c(cc([N+]([O-])=O)cc2)C=C1C(=O)Nc3c(cccc3)C(=O)N	[*;r]C(=O)[N;H]c1[c;H][c;H][c;H][c;H]c1C(=O)[N;H2]_20	2	false	REALSpace_70bn_2024-09	m_11bbb	954386	9479680
S1C(C(=O)NCc2ccc(cc2)C(=O)NCC(=O)Nc3c(cccc3)C(=O)N)=CC=C1	1212	fCSFP4	weighted-fingerprint-similarity	0.900	0.435	m_11bbb____22169958____820892	N/A	S1c2c(cc([N+]([O-])=O)cc2)C=C1C(=O)Nc3c(cccc3)C(=O)N	[*;r]C(=O)[N;H]c1[c;H][c;H][c;H][c;H]c1C(=O)[N;H2]_20	2	false	REALSpace_70bn_2024-09	m_11bbb	22169958	820892
Brc1cc(NC(=O)C=2Sc3c(cc([N+]([O-])=O)cc3)C2)c(cc1)C(=O)N	1213	fCSFP4	weighted-fingerprint-similarity	0.900	0.865	m_11bcb____25793388____93605	N/A	S1c2c(cc([N+]([O-])=O)cc2)C=C1C(=O)Nc3c(cccc3)C(=O)N	[*;r]C(=O)[N;H]c1[c;H][c;H][c;H][c;H]c1C(=O)[N;H2]_20	2	false	REALSpace_70bn_2024-09	m_11bcb	25793388	93605
Brc1cc(c(NC(=O)C=2Sc3c(cc([N+]([O-])=O)cc3)C2)cc1)C(=O)N	1214	fCSFP4	weighted-fingerprint-similarity	0.900	0.865	m_11dcb____1009424____93605	N/A	S1c2c(cc([N+]([O-])=O)cc2)C=C1C(=O)Nc3c(cccc3)C(=O)N	[*;r]C(=O)[N;H]c1[c;H][c;H][c;H][c;H]c1C(=O)[N;H2]_20	2	false	REALSpace_70bn_2024-09	m_11dcb	1009424	93605
Clc1cc(NC(=O)C=2Sc3c(cc([N+]([O-])=O)cc3)C2)c(cc1)C(=O)N	1215	fCSFP4	weighted-fingerprint-similarity	0.900	0.865	m_11bcb____598874____93605	N/A	S1c2c(cc([N+]([O-])=O)cc2)C=C1C(=O)Nc3c(cccc3)C(=O)N	[*;r]C(=O)[N;H]c1[c;H][c;H][c;H][c;H]c1C(=O)[N;H2]_20	2	false	REALSpace_70bn_2024-09	m_11bcb	598874	93605
Clc1cc(c(NC(=O)C=2Sc3c(cc([N+]([O-])=O)cc3)C2)cc1)C(=O)N	1216	fCSFP4	weighted-fingerprint-similarity	0.900	0.865	m_11dcb____1742730____93605	N/A	S1c2c(cc([N+]([O-])=O)cc2)C=C1C(=O)Nc3c(cccc3)C(=O)N	[*;r]C(=O)[N;H]c1[c;H][c;H][c;H][c;H]c1C(=O)[N;H2]_20	2	false	REALSpace_70bn_2024-09	m_11dcb	1742730	93605
S1c2c(cc([N+]([O-])=O)cc2)C=C1C(=O)Nc3c(cc(F)cc3)C(=O)N	1217	fCSFP4	weighted-fingerprint-similarity	0.900	0.865	m_11dcb____924508____93605	N/A	S1c2c(cc([N+]([O-])=O)cc2)C=C1C(=O)Nc3c(cccc3)C(=O)N	[*;r]C(=O)[N;H]c1[c;H][c;H][c;H][c;H]c1C(=O)[N;H2]_20	2	false	REALSpace_70bn_2024-09	m_11dcb	924508	93605
S1c2c(cc([N+]([O-])=O)cc2)C=C1C(=O)Nc3c(cc(cc3)C)C(=O)N	1218	fCSFP4	weighted-fingerprint-similarity	0.900	0.865	m_11dcb____11573116____93605	N/A	S1c2c(cc([N+]([O-])=O)cc2)C=C1C(=O)Nc3c(cccc3)C(=O)N	[*;r]C(=O)[N;H]c1[c;H][c;H][c;H][c;H]c1C(=O)[N;H2]_20	2	false	REALSpace_70bn_2024-09	m_11dcb	11573116	93605
S1c2c(cc([N+]([O-])=O)cc2)C=C1C(=O)Nc3c(ccc(c3)C)C(=O)N	1219	fCSFP4	weighted-fingerprint-similarity	0.900	0.865	m_11dcb____11764524____93605	N/A	S1c2c(cc([N+]([O-])=O)cc2)C=C1C(=O)Nc3c(cccc3)C(=O)N	[*;r]C(=O)[N;H]c1[c;H][c;H][c;H][c;H]c1C(=O)[N;H2]_20	2	false	REALSpace_70bn_2024-09	m_11dcb	11764524	93605
Brc1c2OC(C(=O)NCC(=O)Nc3c(cccc3)C(=O)N)=Cc2cc([N+]([O-])=O)c1	1220	fCSFP4	weighted-fingerprint-similarity	0.900	0.493	m_11bbb____22169958____21210350	N/A	S1c2c(cc([N+]([O-])=O)cc2)C=C1C(=O)Nc3c(cccc3)C(=O)N	[*;r]C(=O)[N;H]c1[c;H][c;H][c;H][c;H]c1C(=O)[N;H2]_20	2	false	REALSpace_70bn_2024-09	m_11bbb	22169958	21210350
Brc1cc2NC(C(=O)NCC(=O)Nc3c(cccc3)C(=O)N)=Cc2cc1	1221	fCSFP4	weighted-fingerprint-similarity	0.900	0.464	m_11bbb____22169958____25923102	N/A	S1c2c(cc([N+]([O-])=O)cc2)C=C1C(=O)Nc3c(cccc3)C(=O)N	[*;r]C(=O)[N;H]c1[c;H][c;H][c;H][c;H]c1C(=O)[N;H2]_20	2	false	REALSpace_70bn_2024-09	m_11bbb	22169958	25923102
Brc1cc2OC(C(=O)NCC(=O)Nc3c(cccc3)C(=O)N)=Cc2cc1	1222	fCSFP4	weighted-fingerprint-similarity	0.900	0.464	m_11bbb____22169958____15353388	N/A	S1c2c(cc([N+]([O-])=O)cc2)C=C1C(=O)Nc3c(cccc3)C(=O)N	[*;r]C(=O)[N;H]c1[c;H][c;H][c;H][c;H]c1C(=O)[N;H2]_20	2	false	REALSpace_70bn_2024-09	m_11bbb	22169958	15353388
Clc1cc2NC(C(=O)NCC(=O)Nc3c(cccc3)C(=O)N)=Cc2cc1	1223	fCSFP4	weighted-fingerprint-similarity	0.900	0.464	m_11bbb____22169958____25923030	N/A	S1c2c(cc([N+]([O-])=O)cc2)C=C1C(=O)Nc3c(cccc3)C(=O)N	[*;r]C(=O)[N;H]c1[c;H][c;H][c;H][c;H]c1C(=O)[N;H2]_20	2	false	REALSpace_70bn_2024-09	m_11bbb	22169958	25923030
Clc1cc2OC(C(=O)NCC(=O)Nc3c(cccc3)C(=O)N)=Cc2cc1	1224	fCSFP4	weighted-fingerprint-similarity	0.900	0.464	m_11bbb____22169958____16915852	N/A	S1c2c(cc([N+]([O-])=O)cc2)C=C1C(=O)Nc3c(cccc3)C(=O)N	[*;r]C(=O)[N;H]c1[c;H][c;H][c;H][c;H]c1C(=O)[N;H2]_20	2	false	REALSpace_70bn_2024-09	m_11bbb	22169958	16915852
Fc1cc2NC(C(=O)NCC(=O)Nc3c(cccc3)C(=O)N)=Cc2cc1	1225	fCSFP4	weighted-fingerprint-similarity	0.900	0.464	m_11bbb____22169958____25923114	N/A	S1c2c(cc([N+]([O-])=O)cc2)C=C1C(=O)Nc3c(cccc3)C(=O)N	[*;r]C(=O)[N;H]c1[c;H][c;H][c;H][c;H]c1C(=O)[N;H2]_20	2	false	REALSpace_70bn_2024-09	m_11bbb	22169958	25923114
Fc1cc2OC(C(=O)NCC(=O)Nc3c(cccc3)C(=O)N)=Cc2cc1	1226	fCSFP4	weighted-fingerprint-similarity	0.900	0.464	m_11bbb____22169958____18328662	N/A	S1c2c(cc([N+]([O-])=O)cc2)C=C1C(=O)Nc3c(cccc3)C(=O)N	[*;r]C(=O)[N;H]c1[c;H][c;H][c;H][c;H]c1C(=O)[N;H2]_20	2	false	REALSpace_70bn_2024-09	m_11bbb	22169958	18328662
Ic1cc2NC(C(=O)NCC(=O)Nc3c(cccc3)C(=O)N)=Cc2cc1	1227	fCSFP4	weighted-fingerprint-similarity	0.900	0.464	m_11bbb____22169958____25923046	N/A	S1c2c(cc([N+]([O-])=O)cc2)C=C1C(=O)Nc3c(cccc3)C(=O)N	[*;r]C(=O)[N;H]c1[c;H][c;H][c;H][c;H]c1C(=O)[N;H2]_20	2	false	REALSpace_70bn_2024-09	m_11bbb	22169958	25923046
O=C(N)c1c(NC(=O)CNC(=O)C=2Oc3c(ccc(c3)C)C2)cccc1	1228	fCSFP4	weighted-fingerprint-similarity	0.900	0.464	m_11bbb____22169958____26278368	N/A	S1c2c(cc([N+]([O-])=O)cc2)C=C1C(=O)Nc3c(cccc3)C(=O)N	[*;r]C(=O)[N;H]c1[c;H][c;H][c;H][c;H]c1C(=O)[N;H2]_20	2	false	REALSpace_70bn_2024-09	m_11bbb	22169958	26278368
O=C(NCC(=O)Nc1c(cccc1)C(=O)N)C=2Nc3c(ccc(c3)C)C2	1229	fCSFP4	weighted-fingerprint-similarity	0.900	0.464	m_11bbb____22169958____25923094	N/A	S1c2c(cc([N+]([O-])=O)cc2)C=C1C(=O)Nc3c(cccc3)C(=O)N	[*;r]C(=O)[N;H]c1[c;H][c;H][c;H][c;H]c1C(=O)[N;H2]_20	2	false	REALSpace_70bn_2024-09	m_11bbb	22169958	25923094
O=C(NCC(=O)Nc1c(cccc1)C(=O)N)C=2Nc3c(ccc(c4ccccc4)c3)C2	1230	fCSFP4	weighted-fingerprint-similarity	0.900	0.464	m_11bbb____22169958____238275	N/A	S1c2c(cc([N+]([O-])=O)cc2)C=C1C(=O)Nc3c(cccc3)C(=O)N	[*;r]C(=O)[N;H]c1[c;H][c;H][c;H][c;H]c1C(=O)[N;H2]_20	2	false	REALSpace_70bn_2024-09	m_11bbb	22169958	238275
O=C(NCC(=O)Nc1c(cccc1)C(=O)N)c2cc3c(NC(=O)C=C3)cc2	1231	fCSFP4	weighted-fingerprint-similarity	0.900	0.464	m_22bbn____15705892____24596294	N/A	S1c2c(cc([N+]([O-])=O)cc2)C=C1C(=O)Nc3c(cccc3)C(=O)N	[*;r]C(=O)[N;H]c1[c;H][c;H][c;H][c;H]c1C(=O)[N;H2]_20	2	false	REALSpace_70bn_2024-09	m_22bbn	15705892	24596294
O=C(NCC(=O)Nc1c(cccc1)C(=O)N)c2nc3c(cc(N)cc3)cc2	1232	fCSFP4	weighted-fingerprint-similarity	0.900	0.460	m_240690bbs____21568102____22877548	N/A	S1c2c(cc([N+]([O-])=O)cc2)C=C1C(=O)Nc3c(cccc3)C(=O)N	[*;r]C(=O)[N;H]c1[c;H][c;H][c;H][c;H]c1C(=O)[N;H2]_20	2	false	REALSpace_70bn_2024-09	m_240690bbs	21568102	22877548
S(CCC(NC(=O)c1cc([N+]([O-])=O)ccc1)C(=O)Nc2c(cccc2)C(=O)N)C	1233	fCSFP4	weighted-fingerprint-similarity	0.900	0.460	m_11ccb____124078____54620	N/A	S1c2c(cc([N+]([O-])=O)cc2)C=C1C(=O)Nc3c(cccc3)C(=O)N	[*;r]C(=O)[N;H]c1[c;H][c;H][c;H][c;H]c1C(=O)[N;H2]_20	2	false	REALSpace_70bn_2024-09	m_11ccb	124078	54620
S1c2c(cc(cc2)C)C(C(=O)NCC(=O)Nc3c(cccc3)C(=O)N)=C1C	1234	fCSFP4	weighted-fingerprint-similarity	0.899	0.483	m_11bbb____22169958____25977320	N/A	S1c2c(cc([N+]([O-])=O)cc2)C=C1C(=O)Nc3c(cccc3)C(=O)N	[*;r]C(=O)[N;H]c1[c;H][c;H][c;H][c;H]c1C(=O)[N;H2]_20	2	false	REALSpace_70bn_2024-09	m_11bbb	22169958	25977320
S1c2c(cc(cc2)C(=O)NCC(=O)Nc3c(cccc3)C(=O)N)C(C#N)=C1	1235	fCSFP4	weighted-fingerprint-similarity	0.899	0.476	m_11cbb____22169958____23409668	N/A	S1c2c(cc([N+]([O-])=O)cc2)C=C1C(=O)Nc3c(cccc3)C(=O)N	[*;r]C(=O)[N;H]c1[c;H][c;H][c;H][c;H]c1C(=O)[N;H2]_20	2	false	REALSpace_70bn_2024-09	m_11cbb	22169958	23409668
O=C(NCCO)c1ccc(NCC(=O)Nc2c(cccc2)C(=O)N)cc1	1236	fCSFP4	weighted-fingerprint-similarity	0.899	0.408	m_38bbb____26975956____27056596	N/A	S1c2c(cc([N+]([O-])=O)cc2)C=C1C(=O)Nc3c(cccc3)C(=O)N	[*;r]C(=O)[N;H]c1[c;H][c;H][c;H][c;H]c1C(=O)[N;H2]_20	2	false	REALSpace_70bn_2024-09	m_38bbb	26975956	27056596
Brc1cc2c(SC=C2C(=O)NCC(=O)Nc3c(cccc3)C(=O)N)cc1	1237	fCSFP4	weighted-fingerprint-similarity	0.899	0.472	m_11bbb____22169958____20023720	N/A	S1c2c(cc([N+]([O-])=O)cc2)C=C1C(=O)Nc3c(cccc3)C(=O)N	[*;r]C(=O)[N;H]c1[c;H][c;H][c;H][c;H]c1C(=O)[N;H2]_20	2	false	REALSpace_70bn_2024-09	m_11bbb	22169958	20023720
Clc1cc2c(SC=C2C(=O)NCC(=O)Nc3c(cccc3)C(=O)N)cc1	1238	fCSFP4	weighted-fingerprint-similarity	0.899	0.472	m_11bbb____22169958____26252572	N/A	S1c2c(cc([N+]([O-])=O)cc2)C=C1C(=O)Nc3c(cccc3)C(=O)N	[*;r]C(=O)[N;H]c1[c;H][c;H][c;H][c;H]c1C(=O)[N;H2]_20	2	false	REALSpace_70bn_2024-09	m_11bbb	22169958	26252572
S1C(C=O)=CC2=C1NC(C(=O)NCC(=O)Nc3c(cccc3)C(=O)N)=C2	1239	fCSFP4	weighted-fingerprint-similarity	0.899	0.472	m_22bbf____15705892____21290800	N/A	S1c2c(cc([N+]([O-])=O)cc2)C=C1C(=O)Nc3c(cccc3)C(=O)N	[*;r]C(=O)[N;H]c1[c;H][c;H][c;H][c;H]c1C(=O)[N;H2]_20	2	false	REALSpace_70bn_2024-09	m_22bbf	15705892	21290800
S1c2c(cc(F)cc2)C(C(=O)NCC(=O)Nc3c(cccc3)C(=O)N)=C1	1240	fCSFP4	weighted-fingerprint-similarity	0.899	0.472	m_11bbb____22169958____20023744	N/A	S1c2c(cc([N+]([O-])=O)cc2)C=C1C(=O)Nc3c(cccc3)C(=O)N	[*;r]C(=O)[N;H]c1[c;H][c;H][c;H][c;H]c1C(=O)[N;H2]_20	2	false	REALSpace_70bn_2024-09	m_11bbb	22169958	20023744
S1c2c(cc(cc2)C)C(C(=O)NCC(=O)Nc3c(cccc3)C(=O)N)=C1	1241	fCSFP4	weighted-fingerprint-similarity	0.899	0.472	m_11bbb____22169958____19621694	N/A	S1c2c(cc([N+]([O-])=O)cc2)C=C1C(=O)Nc3c(cccc3)C(=O)N	[*;r]C(=O)[N;H]c1[c;H][c;H][c;H][c;H]c1C(=O)[N;H2]_20	2	false	REALSpace_70bn_2024-09	m_11bbb	22169958	19621694
Brc1cc(ccc1)C(=O)NCC(=O)Nc2c(cccc2)C(=O)N	1242	fCSFP4	weighted-fingerprint-similarity	0.899	0.403	m_11ccb____124078____129565	N/A	S1c2c(cc([N+]([O-])=O)cc2)C=C1C(=O)Nc3c(cccc3)C(=O)N	[*;r]C(=O)[N;H]c1[c;H][c;H][c;H][c;H]c1C(=O)[N;H2]_20	2	false	REALSpace_70bn_2024-09	m_11ccb	124078	129565
Brc1ccc(cc1)C(=O)NCCC(=O)Nc2c(cccc2)C(=O)N	1243	fCSFP4	weighted-fingerprint-similarity	0.899	0.403	m_11bcb____124078____54799	N/A	S1c2c(cc([N+]([O-])=O)cc2)C=C1C(=O)Nc3c(cccc3)C(=O)N	[*;r]C(=O)[N;H]c1[c;H][c;H][c;H][c;H]c1C(=O)[N;H2]_20	2	false	REALSpace_70bn_2024-09	m_11bcb	124078	54799
Clc1ccc(cc1)C(=O)NCCC(=O)Nc2c(cccc2)C(=O)N	1244	fCSFP4	weighted-fingerprint-similarity	0.899	0.403	m_11bcb____124078____54520	N/A	S1c2c(cc([N+]([O-])=O)cc2)C=C1C(=O)Nc3c(cccc3)C(=O)N	[*;r]C(=O)[N;H]c1[c;H][c;H][c;H][c;H]c1C(=O)[N;H2]_20	2	false	REALSpace_70bn_2024-09	m_11bcb	124078	54520
Clc1ccc(cc1)C(=O)Nc2cc(ccc2)CNc3c(cccc3)C(=O)N	1245	fCSFP4	weighted-fingerprint-similarity	0.899	0.403	m_207cdb____26288410____121302	N/A	S1c2c(cc([N+]([O-])=O)cc2)C=C1C(=O)Nc3c(cccc3)C(=O)N	[*;r]C(=O)[N;H]c1[c;H][c;H][c;H][c;H]c1C(=O)[N;H2]_20	2	false	REALSpace_70bn_2024-09	m_207cdb	26288410	121302
Fc1cc(ccc1)C(=O)NCC(=O)Nc2c(cccc2)C(=O)N	1246	fCSFP4	weighted-fingerprint-similarity	0.899	0.403	m_11bcb____124078____129557	N/A	S1c2c(cc([N+]([O-])=O)cc2)C=C1C(=O)Nc3c(cccc3)C(=O)N	[*;r]C(=O)[N;H]c1[c;H][c;H][c;H][c;H]c1C(=O)[N;H2]_20	2	false	REALSpace_70bn_2024-09	m_11bcb	124078	129557
Fc1ccc(cc1)C(=O)NCCC(=O)Nc2c(cccc2)C(=O)N	1247	fCSFP4	weighted-fingerprint-similarity	0.899	0.403	m_11bcb____124078____1281670	N/A	S1c2c(cc([N+]([O-])=O)cc2)C=C1C(=O)Nc3c(cccc3)C(=O)N	[*;r]C(=O)[N;H]c1[c;H][c;H][c;H][c;H]c1C(=O)[N;H2]_20	2	false	REALSpace_70bn_2024-09	m_11bcb	124078	1281670
O=C(NC)c1cc(NCC(=O)Nc2c(cccc2)C(=O)N)ccc1	1248	fCSFP4	weighted-fingerprint-similarity	0.899	0.403	m_38bbb____238626____27056596	N/A	S1c2c(cc([N+]([O-])=O)cc2)C=C1C(=O)Nc3c(cccc3)C(=O)N	[*;r]C(=O)[N;H]c1[c;H][c;H][c;H][c;H]c1C(=O)[N;H2]_20	2	false	REALSpace_70bn_2024-09	m_38bbb	238626	27056596
O=C(NC)c1ccc(cc1)C=CC(=O)Nc2c(cccc2)C(=O)N	1249	fCSFP4	weighted-fingerprint-similarity	0.899	0.403	m_11bcb____124078____470136	N/A	S1c2c(cc([N+]([O-])=O)cc2)C=C1C(=O)Nc3c(cccc3)C(=O)N	[*;r]C(=O)[N;H]c1[c;H][c;H][c;H][c;H]c1C(=O)[N;H2]_20	2	false	REALSpace_70bn_2024-09	m_11bcb	124078	470136
O=C(NCC(=O)Nc1c(cccc1)C(=O)N)c2ccc(cc2)C(=O)NCC=C	1250	fCSFP4	weighted-fingerprint-similarity	0.899	0.403	m_11bbb____22169958____14776424	N/A	S1c2c(cc([N+]([O-])=O)cc2)C=C1C(=O)Nc3c(cccc3)C(=O)N	[*;r]C(=O)[N;H]c1[c;H][c;H][c;H][c;H]c1C(=O)[N;H2]_20	2	false	REALSpace_70bn_2024-09	m_11bbb	22169958	14776424
O=C(NCCC(=O)Nc1c(cccc1)C(=O)N)c2ccncc2	1251	fCSFP4	weighted-fingerprint-similarity	0.899	0.403	m_11bcb____124078____23793090	N/A	S1c2c(cc([N+]([O-])=O)cc2)C=C1C(=O)Nc3c(cccc3)C(=O)N	[*;r]C(=O)[N;H]c1[c;H][c;H][c;H][c;H]c1C(=O)[N;H2]_20	2	false	REALSpace_70bn_2024-09	m_11bcb	124078	23793090
O=C(NCCOCC(=O)Nc1c(cccc1)C(=O)N)c2ccccc2	1252	fCSFP4	weighted-fingerprint-similarity	0.899	0.403	m_11bcb____124078____8698838	N/A	S1c2c(cc([N+]([O-])=O)cc2)C=C1C(=O)Nc3c(cccc3)C(=O)N	[*;r]C(=O)[N;H]c1[c;H][c;H][c;H][c;H]c1C(=O)[N;H2]_20	2	false	REALSpace_70bn_2024-09	m_11bcb	124078	8698838
O=C(Nc1cc(ccc1)CNc2c(cccc2)C(=O)N)c3ccc(cc3)C	1253	fCSFP4	weighted-fingerprint-similarity	0.899	0.403	m_207cdb____26288410____121262	N/A	S1c2c(cc([N+]([O-])=O)cc2)C=C1C(=O)Nc3c(cccc3)C(=O)N	[*;r]C(=O)[N;H]c1[c;H][c;H][c;H][c;H]c1C(=O)[N;H2]_20	2	false	REALSpace_70bn_2024-09	m_207cdb	26288410	121262
Fc1cc(F)cc(c1)C(=O)NCC(=O)Nc2c(cccc2)C(=O)N	1254	fCSFP4	weighted-fingerprint-similarity	0.899	0.398	m_11bcb____124078____22137758	N/A	S1c2c(cc([N+]([O-])=O)cc2)C=C1C(=O)Nc3c(cccc3)C(=O)N	[*;r]C(=O)[N;H]c1[c;H][c;H][c;H][c;H]c1C(=O)[N;H2]_20	2	false	REALSpace_70bn_2024-09	m_11bcb	124078	22137758
O=C(NCC(=O)Nc1c(cccc1)C(=O)N)c2cc(cc(c2)C)C	1255	fCSFP4	weighted-fingerprint-similarity	0.899	0.398	m_11bcb____124078____129554	N/A	S1c2c(cc([N+]([O-])=O)cc2)C=C1C(=O)Nc3c(cccc3)C(=O)N	[*;r]C(=O)[N;H]c1[c;H][c;H][c;H][c;H]c1C(=O)[N;H2]_20	2	false	REALSpace_70bn_2024-09	m_11bcb	124078	129554
Clc1nccc2c1ccc(c2)C(=O)NCC(=O)Nc3c(cccc3)C(=O)N	1256	fCSFP4	weighted-fingerprint-similarity	0.899	0.461	m_11bbb____22169958____20643204	N/A	S1c2c(cc([N+]([O-])=O)cc2)C=C1C(=O)Nc3c(cccc3)C(=O)N	[*;r]C(=O)[N;H]c1[c;H][c;H][c;H][c;H]c1C(=O)[N;H2]_20	2	false	REALSpace_70bn_2024-09	m_11bbb	22169958	20643204
O=C(N)c1c(NC(=O)CNC(=O)C2=CC=3C(=NN(C3)C)C=C2)cccc1	1257	fCSFP4	weighted-fingerprint-similarity	0.899	0.461	m_11bbb____22169958____22025504	N/A	S1c2c(cc([N+]([O-])=O)cc2)C=C1C(=O)Nc3c(cccc3)C(=O)N	[*;r]C(=O)[N;H]c1[c;H][c;H][c;H][c;H]c1C(=O)[N;H2]_20	2	false	REALSpace_70bn_2024-09	m_11bbb	22169958	22025504
O=C(NCC(=O)Nc1c(cccc1)C(=O)N)c2cc3c(cc2)C(=O)NC=C3	1258	fCSFP4	weighted-fingerprint-similarity	0.899	0.461	m_22bbn____15705892____22000710	N/A	S1c2c(cc([N+]([O-])=O)cc2)C=C1C(=O)Nc3c(cccc3)C(=O)N	[*;r]C(=O)[N;H]c1[c;H][c;H][c;H][c;H]c1C(=O)[N;H2]_20	2	false	REALSpace_70bn_2024-09	m_22bbn	15705892	22000710
O=C(NCC(=O)Nc1c(cccc1)C(=O)N)c2cnc3c(c2)ccc(OC)c3	1259	fCSFP4	weighted-fingerprint-similarity	0.899	0.461	m_11bbb____22169958____13164506	N/A	S1c2c(cc([N+]([O-])=O)cc2)C=C1C(=O)Nc3c(cccc3)C(=O)N	[*;r]C(=O)[N;H]c1[c;H][c;H][c;H][c;H]c1C(=O)[N;H2]_20	2	false	REALSpace_70bn_2024-09	m_11bbb	22169958	13164506
O=C(NCC(=O)Nc1c(cccc1)C(=O)N)c2ncc3c(c2)ccc(OC)c3	1260	fCSFP4	weighted-fingerprint-similarity	0.899	0.461	m_11bbb____22169958____17511682	N/A	S1c2c(cc([N+]([O-])=O)cc2)C=C1C(=O)Nc3c(cccc3)C(=O)N	[*;r]C(=O)[N;H]c1[c;H][c;H][c;H][c;H]c1C(=O)[N;H2]_20	2	false	REALSpace_70bn_2024-09	m_11bbb	22169958	17511682
O=C(NCC(=O)Nc1c(cccc1)C(=O)N)c2ncc3c(cc(OC)cc3)c2	1261	fCSFP4	weighted-fingerprint-similarity	0.899	0.461	m_11bbb____22169958____17755724	N/A	S1c2c(cc([N+]([O-])=O)cc2)C=C1C(=O)Nc3c(cccc3)C(=O)N	[*;r]C(=O)[N;H]c1[c;H][c;H][c;H][c;H]c1C(=O)[N;H2]_20	2	false	REALSpace_70bn_2024-09	m_11bbb	22169958	17755724
Brc1cc2c(nc(cc2)C(=O)NCC(=O)Nc3c(cccc3)C(=O)N)cc1	1262	fCSFP4	weighted-fingerprint-similarity	0.899	0.457	m_11bbb____22169958____19628564	N/A	S1c2c(cc([N+]([O-])=O)cc2)C=C1C(=O)Nc3c(cccc3)C(=O)N	[*;r]C(=O)[N;H]c1[c;H][c;H][c;H][c;H]c1C(=O)[N;H2]_20	2	false	REALSpace_70bn_2024-09	m_11bbb	22169958	19628564
Clc1cc2c(nc(cc2)C(=O)NCC(=O)Nc3c(cccc3)C(=O)N)cc1	1263	fCSFP4	weighted-fingerprint-similarity	0.899	0.457	m_11cbb____22169958____19628456	N/A	S1c2c(cc([N+]([O-])=O)cc2)C=C1C(=O)Nc3c(cccc3)C(=O)N	[*;r]C(=O)[N;H]c1[c;H][c;H][c;H][c;H]c1C(=O)[N;H2]_20	2	false	REALSpace_70bn_2024-09	m_11cbb	22169958	19628456
Fc1cc2c(nc(cc2)C(=O)NCC(=O)Nc3c(cccc3)C(=O)N)cc1	1264	fCSFP4	weighted-fingerprint-similarity	0.899	0.457	m_11bbb____22169958____17782032	N/A	S1c2c(cc([N+]([O-])=O)cc2)C=C1C(=O)Nc3c(cccc3)C(=O)N	[*;r]C(=O)[N;H]c1[c;H][c;H][c;H][c;H]c1C(=O)[N;H2]_20	2	false	REALSpace_70bn_2024-09	m_11bbb	22169958	17782032
Ic1cc2c(nc(cc2)C(=O)NCC(=O)Nc3c(cccc3)C(=O)N)cc1	1265	fCSFP4	weighted-fingerprint-similarity	0.899	0.457	m_11bbb____22169958____9632710	N/A	S1c2c(cc([N+]([O-])=O)cc2)C=C1C(=O)Nc3c(cccc3)C(=O)N	[*;r]C(=O)[N;H]c1[c;H][c;H][c;H][c;H]c1C(=O)[N;H2]_20	2	false	REALSpace_70bn_2024-09	m_11bbb	22169958	9632710
O=C(NCC(=O)Nc1c(cccc1)C(=O)N)c2cc3NC(=O)C=Cc3cc2	1266	fCSFP4	weighted-fingerprint-similarity	0.899	0.457	m_22bbn____15705892____24529768	N/A	S1c2c(cc([N+]([O-])=O)cc2)C=C1C(=O)Nc3c(cccc3)C(=O)N	[*;r]C(=O)[N;H]c1[c;H][c;H][c;H][c;H]c1C(=O)[N;H2]_20	2	false	REALSpace_70bn_2024-09	m_22bbn	15705892	24529768
O=C(NCC(=O)Nc1c(cccc1)C(=O)N)c2nc3c(cc(cc3)C)cc2	1267	fCSFP4	weighted-fingerprint-similarity	0.899	0.457	m_11bbb____22169958____10550008	N/A	S1c2c(cc([N+]([O-])=O)cc2)C=C1C(=O)Nc3c(cccc3)C(=O)N	[*;r]C(=O)[N;H]c1[c;H][c;H][c;H][c;H]c1C(=O)[N;H2]_20	2	false	REALSpace_70bn_2024-09	m_11bbb	22169958	10550008
[O-][N+](=O)c1cc(ccc1)C(=O)NC(C(=O)NCC(=O)Nc2c(cccc2)C(=O)N)C	1268	fCSFP4	weighted-fingerprint-similarity	0.899	0.457	m_11cbb____22169958____55099	N/A	S1c2c(cc([N+]([O-])=O)cc2)C=C1C(=O)Nc3c(cccc3)C(=O)N	[*;r]C(=O)[N;H]c1[c;H][c;H][c;H][c;H]c1C(=O)[N;H2]_20	2	false	REALSpace_70bn_2024-09	m_11cbb	22169958	55099
[O-][N+](=O)c1ccc(cc1)C2=NNC(C(=O)NCC(=O)Nc3c(cccc3)C(=O)N)=C2	1269	fCSFP4	weighted-fingerprint-similarity	0.899	0.457	m_22bbn____15705892____10719800	N/A	S1c2c(cc([N+]([O-])=O)cc2)C=C1C(=O)Nc3c(cccc3)C(=O)N	[*;r]C(=O)[N;H]c1[c;H][c;H][c;H][c;H]c1C(=O)[N;H2]_20	2	false	REALSpace_70bn_2024-09	m_22bbn	15705892	10719800
S1C(C(=O)NC(C(=O)Nc2c(cccc2)C(=O)N)C)=CC=C1	1270	fCSFP4	weighted-fingerprint-similarity	0.899	0.423	m_22bdl____138522____215270	N/A	S1c2c(cc([N+]([O-])=O)cc2)C=C1C(=O)Nc3c(cccc3)C(=O)N	[*;r]C(=O)[N;H]c1[c;H][c;H][c;H][c;H]c1C(=O)[N;H2]_20	2	false	REALSpace_70bn_2024-09	m_22bdl	138522	215270
S1C(C(=O)NCCC(=O)NCC(=O)Nc2c(cccc2)C(=O)N)=CC=C1	1271	fCSFP4	weighted-fingerprint-similarity	0.899	0.423	m_11bbb____22169958____94295	N/A	S1c2c(cc([N+]([O-])=O)cc2)C=C1C(=O)Nc3c(cccc3)C(=O)N	[*;r]C(=O)[N;H]c1[c;H][c;H][c;H][c;H]c1C(=O)[N;H2]_20	2	false	REALSpace_70bn_2024-09	m_11bbb	22169958	94295
S1C(C(=O)Nc2c(NC(=O)CCc3c(cccc3)C(=O)N)cccc2)=CC=C1	1272	fCSFP4	weighted-fingerprint-similarity	0.899	0.423	m_11bbb____2767562____9479680	N/A	S1c2c(cc([N+]([O-])=O)cc2)C=C1C(=O)Nc3c(cccc3)C(=O)N	[*;r]C(=O)[N;H]c1[c;H][c;H][c;H][c;H]c1C(=O)[N;H2]_20	2	false	REALSpace_70bn_2024-09	m_11bbb	2767562	9479680
[O-][N+](=O)c1c2nc(ccc2ccc1)C(=O)NCC(=O)Nc3c(cccc3)C(=O)N	1273	fCSFP4	weighted-fingerprint-similarity	0.898	0.476	m_11bbb____22169958____16716756	N/A	S1c2c(cc([N+]([O-])=O)cc2)C=C1C(=O)Nc3c(cccc3)C(=O)N	[*;r]C(=O)[N;H]c1[c;H][c;H][c;H][c;H]c1C(=O)[N;H2]_20	2	false	REALSpace_70bn_2024-09	m_11bbb	22169958	16716756
S1C=C(C(=O)Nc2ccc(NC(=O)CNc3c(cccc3)C(=O)N)cc2)C=C1	1274	fCSFP4	weighted-fingerprint-similarity	0.898	0.405	m_22bbl____24202202____9316016	N/A	S1c2c(cc([N+]([O-])=O)cc2)C=C1C(=O)Nc3c(cccc3)C(=O)N	[*;r]C(=O)[N;H]c1[c;H][c;H][c;H][c;H]c1C(=O)[N;H2]_20	2	false	REALSpace_70bn_2024-09	m_22bbl	24202202	9316016
Brc1ccc(cc1)C(=O)Nc2cc(NC(=O)CNc3c(cccc3)C(=O)N)ccc2	1275	fCSFP4	weighted-fingerprint-similarity	0.898	0.400	m_22bbn____13230360____9316016	N/A	S1c2c(cc([N+]([O-])=O)cc2)C=C1C(=O)Nc3c(cccc3)C(=O)N	[*;r]C(=O)[N;H]c1[c;H][c;H][c;H][c;H]c1C(=O)[N;H2]_20	2	false	REALSpace_70bn_2024-09	m_22bbn	13230360	9316016
O=C(N)c1c(NC(=O)CNC(=O)C2=COC=C2)cccc1	1276	fCSFP4	weighted-fingerprint-similarity	0.898	0.400	m_11bcb____124078____22135872	N/A	S1c2c(cc([N+]([O-])=O)cc2)C=C1C(=O)Nc3c(cccc3)C(=O)N	[*;r]C(=O)[N;H]c1[c;H][c;H][c;H][c;H]c1C(=O)[N;H2]_20	2	false	REALSpace_70bn_2024-09	m_11bcb	124078	22135872
O=C(NCC(=O)Nc1c(cccc1)C(=O)N)c2ccc(C#N)cc2	1277	fCSFP4	weighted-fingerprint-similarity	0.898	0.400	m_11bcb____124078____22009472	N/A	S1c2c(cc([N+]([O-])=O)cc2)C=C1C(=O)Nc3c(cccc3)C(=O)N	[*;r]C(=O)[N;H]c1[c;H][c;H][c;H][c;H]c1C(=O)[N;H2]_20	2	false	REALSpace_70bn_2024-09	m_11bcb	124078	22009472
O=C(NCC(=O)Nc1c(cccc1)C(=O)N)c2ccc(OC)cc2	1278	fCSFP4	weighted-fingerprint-similarity	0.898	0.400	m_11ccb____124078____129536	N/A	S1c2c(cc([N+]([O-])=O)cc2)C=C1C(=O)Nc3c(cccc3)C(=O)N	[*;r]C(=O)[N;H]c1[c;H][c;H][c;H][c;H]c1C(=O)[N;H2]_20	2	false	REALSpace_70bn_2024-09	m_11ccb	124078	129536
O=C(NCC(=O)Nc1c(cccc1)C(=O)N)c2cnccc2	1279	fCSFP4	weighted-fingerprint-similarity	0.898	0.400	m_22bdl____138522____7289918	N/A	S1c2c(cc([N+]([O-])=O)cc2)C=C1C(=O)Nc3c(cccc3)C(=O)N	[*;r]C(=O)[N;H]c1[c;H][c;H][c;H][c;H]c1C(=O)[N;H2]_20	2	false	REALSpace_70bn_2024-09	m_22bdl	138522	7289918
O=C(Nc1cc(NC(=O)CNc2c(cccc2)C(=O)N)ccc1)c3ccncc3	1280	fCSFP4	weighted-fingerprint-similarity	0.898	0.400	m_22bbn____586290____9316016	N/A	S1c2c(cc([N+]([O-])=O)cc2)C=C1C(=O)Nc3c(cccc3)C(=O)N	[*;r]C(=O)[N;H]c1[c;H][c;H][c;H][c;H]c1C(=O)[N;H2]_20	2	false	REALSpace_70bn_2024-09	m_22bbn	586290	9316016
O=C(Nc1ccc(cc1)C(=O)NC)NCC(=O)Nc2c(cccc2)C(=O)N	1281	fCSFP4	weighted-fingerprint-similarity	0.898	0.400	m_2430bbc____738368____22586594	N/A	S1c2c(cc([N+]([O-])=O)cc2)C=C1C(=O)Nc3c(cccc3)C(=O)N	[*;r]C(=O)[N;H]c1[c;H][c;H][c;H][c;H]c1C(=O)[N;H2]_20	2	false	REALSpace_70bn_2024-09	m_2430bbc	738368	22586594
S(c1ccc(cc1)C(=O)NC)CC(=O)Nc2c(cccc2)C(=O)N	1282	fCSFP4	weighted-fingerprint-similarity	0.898	0.400	m_7cbf____14590938____5324	N/A	S1c2c(cc([N+]([O-])=O)cc2)C=C1C(=O)Nc3c(cccc3)C(=O)N	[*;r]C(=O)[N;H]c1[c;H][c;H][c;H][c;H]c1C(=O)[N;H2]_20	2	false	REALSpace_70bn_2024-09	m_7cbf	14590938	5324
S1c2c(c(O)cc(c2)C(=O)NCC(=O)Nc3c(cccc3)C(=O)N)C=C1	1283	fCSFP4	weighted-fingerprint-similarity	0.898	0.465	m_22bbn____15705892____9436062	N/A	S1c2c(cc([N+]([O-])=O)cc2)C=C1C(=O)Nc3c(cccc3)C(=O)N	[*;r]C(=O)[N;H]c1[c;H][c;H][c;H][c;H]c1C(=O)[N;H2]_20	2	false	REALSpace_70bn_2024-09	m_22bbn	15705892	9436062
O=C(NC)c1cc(NCC(=O)Nc2c(cccc2)C(=O)N)cc(c1)C(=O)NC	1284	fCSFP4	weighted-fingerprint-similarity	0.898	0.395	m_38bbb____26975784____27056596	N/A	S1c2c(cc([N+]([O-])=O)cc2)C=C1C(=O)Nc3c(cccc3)C(=O)N	[*;r]C(=O)[N;H]c1[c;H][c;H][c;H][c;H]c1C(=O)[N;H2]_20	2	false	REALSpace_70bn_2024-09	m_38bbb	26975784	27056596
Brc1c(cccc1)C(=O)NCC(=O)Nc2c(cccc2)C(=O)N	1285	fCSFP4	weighted-fingerprint-similarity	0.898	0.390	m_11bcb____124078____129582	N/A	S1c2c(cc([N+]([O-])=O)cc2)C=C1C(=O)Nc3c(cccc3)C(=O)N	[*;r]C(=O)[N;H]c1[c;H][c;H][c;H][c;H]c1C(=O)[N;H2]_20	2	false	REALSpace_70bn_2024-09	m_11bcb	124078	129582
Fc1c(cccc1)C(=O)NCC(=O)Nc2c(cccc2)C(=O)N	1286	fCSFP4	weighted-fingerprint-similarity	0.898	0.390	m_11bcb____124078____129546	N/A	S1c2c(cc([N+]([O-])=O)cc2)C=C1C(=O)Nc3c(cccc3)C(=O)N	[*;r]C(=O)[N;H]c1[c;H][c;H][c;H][c;H]c1C(=O)[N;H2]_20	2	false	REALSpace_70bn_2024-09	m_11bcb	124078	129546
Ic1c(cccc1)C(=O)NCC(=O)Nc2c(cccc2)C(=O)N	1287	fCSFP4	weighted-fingerprint-similarity	0.898	0.390	m_11bcb____124078____129579	N/A	S1c2c(cc([N+]([O-])=O)cc2)C=C1C(=O)Nc3c(cccc3)C(=O)N	[*;r]C(=O)[N;H]c1[c;H][c;H][c;H][c;H]c1C(=O)[N;H2]_20	2	false	REALSpace_70bn_2024-09	m_11bcb	124078	129579
O=C(NCC(=O)Nc1c(cccc1)C(=O)N)c2c(cccc2)C	1288	fCSFP4	weighted-fingerprint-similarity	0.898	0.390	m_11bcb____124078____129583	N/A	S1c2c(cc([N+]([O-])=O)cc2)C=C1C(=O)Nc3c(cccc3)C(=O)N	[*;r]C(=O)[N;H]c1[c;H][c;H][c;H][c;H]c1C(=O)[N;H2]_20	2	false	REALSpace_70bn_2024-09	m_11bcb	124078	129583
ClC=1c2c(SC1C(=O)NCC(=O)Nc3c(cccc3)C(=O)N)cc(cc2)C(C)C	1289	fCSFP4	weighted-fingerprint-similarity	0.898	0.487	m_11bbb____22169958____4786136	N/A	S1c2c(cc([N+]([O-])=O)cc2)C=C1C(=O)Nc3c(cccc3)C(=O)N	[*;r]C(=O)[N;H]c1[c;H][c;H][c;H][c;H]c1C(=O)[N;H2]_20	2	false	REALSpace_70bn_2024-09	m_11bbb	22169958	4786136
O=C(N)c1c(NC(=O)CNC(=O)C=2Oc3c(cc(cc3)C=O)C2)cccc1	1290	fCSFP4	weighted-fingerprint-similarity	0.898	0.458	m_22bbf____15705892____21288580	N/A	S1c2c(cc([N+]([O-])=O)cc2)C=C1C(=O)Nc3c(cccc3)C(=O)N	[*;r]C(=O)[N;H]c1[c;H][c;H][c;H][c;H]c1C(=O)[N;H2]_20	2	false	REALSpace_70bn_2024-09	m_22bbf	15705892	21288580
Brc1cc2c(SC(=C2C(=O)NCC(=O)Nc3c(cccc3)C(=O)N)C)cc1	1291	fCSFP4	weighted-fingerprint-similarity	0.898	0.477	m_11bbb____22169958____22255188	N/A	S1c2c(cc([N+]([O-])=O)cc2)C=C1C(=O)Nc3c(cccc3)C(=O)N	[*;r]C(=O)[N;H]c1[c;H][c;H][c;H][c;H]c1C(=O)[N;H2]_20	2	false	REALSpace_70bn_2024-09	m_11bbb	22169958	22255188
Clc1cc2c(SC(=C2C(=O)NCC(=O)Nc3c(cccc3)C(=O)N)C)cc1	1292	fCSFP4	weighted-fingerprint-similarity	0.898	0.477	m_11bbb____22169958____22255180	N/A	S1c2c(cc([N+]([O-])=O)cc2)C=C1C(=O)Nc3c(cccc3)C(=O)N	[*;r]C(=O)[N;H]c1[c;H][c;H][c;H][c;H]c1C(=O)[N;H2]_20	2	false	REALSpace_70bn_2024-09	m_11bbb	22169958	22255180
S1c2c(cc(F)cc2)C(C(=O)NCC(=O)Nc3c(cccc3)C(=O)N)=C1C	1293	fCSFP4	weighted-fingerprint-similarity	0.898	0.477	m_11bbb____22169958____22255184	N/A	S1c2c(cc([N+]([O-])=O)cc2)C=C1C(=O)Nc3c(cccc3)C(=O)N	[*;r]C(=O)[N;H]c1[c;H][c;H][c;H][c;H]c1C(=O)[N;H2]_20	2	false	REALSpace_70bn_2024-09	m_11bbb	22169958	22255184
S(c1c([N+]([O-])=O)cc(cc1)C(=O)NCC(=O)Nc2c(cccc2)C(=O)N)C	1294	fCSFP4	weighted-fingerprint-similarity	0.898	0.446	m_22bdl____138522____60453	N/A	S1c2c(cc([N+]([O-])=O)cc2)C=C1C(=O)Nc3c(cccc3)C(=O)N	[*;r]C(=O)[N;H]c1[c;H][c;H][c;H][c;H]c1C(=O)[N;H2]_20	2	false	REALSpace_70bn_2024-09	m_22bdl	138522	60453
[O-][N+](=O)c1c(OC)ccc(c1)C(=O)NCC(=O)Nc2c(cccc2)C(=O)N	1295	fCSFP4	weighted-fingerprint-similarity	0.898	0.446	m_11ccb____124078____129550	N/A	S1c2c(cc([N+]([O-])=O)cc2)C=C1C(=O)Nc3c(cccc3)C(=O)N	[*;r]C(=O)[N;H]c1[c;H][c;H][c;H][c;H]c1C(=O)[N;H2]_20	2	false	REALSpace_70bn_2024-09	m_11ccb	124078	129550
[O-][N+](=O)c1c(N)c(cc2c1cccc2)C(=O)NCC(=O)Nc3c(cccc3)C(=O)N	1296	fCSFP4	weighted-fingerprint-similarity	0.897	0.473	m_11bbb____22169958____13033348	N/A	S1c2c(cc([N+]([O-])=O)cc2)C=C1C(=O)Nc3c(cccc3)C(=O)N	[*;r]C(=O)[N;H]c1[c;H][c;H][c;H][c;H]c1C(=O)[N;H2]_20	2	false	REALSpace_70bn_2024-09	m_11bbb	22169958	13033348
O=C(NCCC(=O)Nc1c(cccc1)C(=O)N)C=2Nc3c(cccc3)C2	1297	fCSFP4	weighted-fingerprint-similarity	0.897	0.442	m_11ccb____124078____12525734	N/A	S1c2c(cc([N+]([O-])=O)cc2)C=C1C(=O)Nc3c(cccc3)C(=O)N	[*;r]C(=O)[N;H]c1[c;H][c;H][c;H][c;H]c1C(=O)[N;H2]_20	2	false	REALSpace_70bn_2024-09	m_11ccb	124078	12525734
O=C(NC(C(=O)Nc1c(cccc1)C(=O)N)CO)c2ccccc2	1298	fCSFP4	weighted-fingerprint-similarity	0.897	0.402	m_22cdj____138522____9703994	N/A	S1c2c(cc([N+]([O-])=O)cc2)C=C1C(=O)Nc3c(cccc3)C(=O)N	[*;r]C(=O)[N;H]c1[c;H][c;H][c;H][c;H]c1C(=O)[N;H2]_20	2	false	REALSpace_70bn_2024-09	m_22cdj	138522	9703994
O=C(NCCCO)c1ccc(NCC(=O)Nc2c(cccc2)C(=O)N)cc1	1299	fCSFP4	weighted-fingerprint-similarity	0.897	0.402	m_38bbb____5181482____27056596	N/A	S1c2c(cc([N+]([O-])=O)cc2)C=C1C(=O)Nc3c(cccc3)C(=O)N	[*;r]C(=O)[N;H]c1[c;H][c;H][c;H][c;H]c1C(=O)[N;H2]_20	2	false	REALSpace_70bn_2024-09	m_38bbb	5181482	27056596
S1C=C(C(=O)NCCC(=O)Nc2c(cccc2)C(=O)N)C=C1	1300	fCSFP4	weighted-fingerprint-similarity	0.897	0.402	m_11bcb____124078____105375	N/A	S1c2c(cc([N+]([O-])=O)cc2)C=C1C(=O)Nc3c(cccc3)C(=O)N	[*;r]C(=O)[N;H]c1[c;H][c;H][c;H][c;H]c1C(=O)[N;H2]_20	2	false	REALSpace_70bn_2024-09	m_11bcb	124078	105375
Clc1ccc(cc1)C(=O)NCCCC(=O)Nc2c(cccc2)C(=O)N	1301	fCSFP4	weighted-fingerprint-similarity	0.897	0.397	m_11bcb____124078____54030	N/A	S1c2c(cc([N+]([O-])=O)cc2)C=C1C(=O)Nc3c(cccc3)C(=O)N	[*;r]C(=O)[N;H]c1[c;H][c;H][c;H][c;H]c1C(=O)[N;H2]_20	2	false	REALSpace_70bn_2024-09	m_11bcb	124078	54030
Fc1cc(NC(=O)c2cc(NC(=O)CNc3c(cccc3)C(=O)N)ccc2)ccc1	1302	fCSFP4	weighted-fingerprint-similarity	0.897	0.397	m_22bbn____1033706____9316016	N/A	S1c2c(cc([N+]([O-])=O)cc2)C=C1C(=O)Nc3c(cccc3)C(=O)N	[*;r]C(=O)[N;H]c1[c;H][c;H][c;H][c;H]c1C(=O)[N;H2]_20	2	false	REALSpace_70bn_2024-09	m_22bbn	1033706	9316016
Fc1ccc(cc1)C(=O)NCCCC(=O)Nc2c(cccc2)C(=O)N	1303	fCSFP4	weighted-fingerprint-similarity	0.897	0.397	m_11bcb____124078____1316864	N/A	S1c2c(cc([N+]([O-])=O)cc2)C=C1C(=O)Nc3c(cccc3)C(=O)N	[*;r]C(=O)[N;H]c1[c;H][c;H][c;H][c;H]c1C(=O)[N;H2]_20	2	false	REALSpace_70bn_2024-09	m_11bcb	124078	1316864
O=C(NC(CC(=O)Nc1c(cccc1)C(=O)N)C)c2ccccc2	1304	fCSFP4	weighted-fingerprint-similarity	0.897	0.397	m_11bcb____124078____22009464	N/A	S1c2c(cc([N+]([O-])=O)cc2)C=C1C(=O)Nc3c(cccc3)C(=O)N	[*;r]C(=O)[N;H]c1[c;H][c;H][c;H][c;H]c1C(=O)[N;H2]_20	2	false	REALSpace_70bn_2024-09	m_11bcb	124078	22009464
O=C(NC)c1ccc(cc1)C[NH2+]CC(=O)Nc2c(cccc2)C(=O)N	1305	fCSFP4	weighted-fingerprint-similarity	0.897	0.397	m_270004bbb____24793994____7548160	N/A	S1c2c(cc([N+]([O-])=O)cc2)C=C1C(=O)Nc3c(cccc3)C(=O)N	[*;r]C(=O)[N;H]c1[c;H][c;H][c;H][c;H]c1C(=O)[N;H2]_20	2	false	REALSpace_70bn_2024-09	m_270004bbb	24793994	7548160
O=C(NCC)c1cc(NCC(=O)Nc2c(cccc2)C(=O)N)ccc1	1306	fCSFP4	weighted-fingerprint-similarity	0.897	0.397	m_38dbb____130668____27056596	N/A	S1c2c(cc([N+]([O-])=O)cc2)C=C1C(=O)Nc3c(cccc3)C(=O)N	[*;r]C(=O)[N;H]c1[c;H][c;H][c;H][c;H]c1C(=O)[N;H2]_20	2	false	REALSpace_70bn_2024-09	m_38dbb	130668	27056596
O=C(NCCC)c1ccc(NCC(=O)Nc2c(cccc2)C(=O)N)cc1	1307	fCSFP4	weighted-fingerprint-similarity	0.897	0.397	m_38bbb____26975994____27056596	N/A	S1c2c(cc([N+]([O-])=O)cc2)C=C1C(=O)Nc3c(cccc3)C(=O)N	[*;r]C(=O)[N;H]c1[c;H][c;H][c;H][c;H]c1C(=O)[N;H2]_20	2	false	REALSpace_70bn_2024-09	m_38bbb	26975994	27056596
O=C(NCc1ccccc1)c2ccc(NCC(=O)Nc3c(cccc3)C(=O)N)cc2	1308	fCSFP4	weighted-fingerprint-similarity	0.897	0.397	m_38bbb____26975986____27056596	N/A	S1c2c(cc([N+]([O-])=O)cc2)C=C1C(=O)Nc3c(cccc3)C(=O)N	[*;r]C(=O)[N;H]c1[c;H][c;H][c;H][c;H]c1C(=O)[N;H2]_20	2	false	REALSpace_70bn_2024-09	m_38bbb	26975986	27056596
O=C(Nc1cc(NC(=O)CNc2c(cccc2)C(=O)N)ccc1)c3cc(ccc3)C	1309	fCSFP4	weighted-fingerprint-similarity	0.897	0.397	m_22bbl____21813234____9316016	N/A	S1c2c(cc([N+]([O-])=O)cc2)C=C1C(=O)Nc3c(cccc3)C(=O)N	[*;r]C(=O)[N;H]c1[c;H][c;H][c;H][c;H]c1C(=O)[N;H2]_20	2	false	REALSpace_70bn_2024-09	m_22bbl	21813234	9316016
O=C(Nc1ccc(OC)cc1)c2ccc(NC(=O)CNc3c(cccc3)C(=O)N)cc2	1310	fCSFP4	weighted-fingerprint-similarity	0.897	0.397	m_22bbn____57794____9316016	N/A	S1c2c(cc([N+]([O-])=O)cc2)C=C1C(=O)Nc3c(cccc3)C(=O)N	[*;r]C(=O)[N;H]c1[c;H][c;H][c;H][c;H]c1C(=O)[N;H2]_20	2	false	REALSpace_70bn_2024-09	m_22bbn	57794	9316016
O=C(Nc1ccncc1)c2cc(NC(=O)CNc3c(cccc3)C(=O)N)ccc2	1311	fCSFP4	weighted-fingerprint-similarity	0.897	0.397	m_22bbn____2560796____9316016	N/A	S1c2c(cc([N+]([O-])=O)cc2)C=C1C(=O)Nc3c(cccc3)C(=O)N	[*;r]C(=O)[N;H]c1[c;H][c;H][c;H][c;H]c1C(=O)[N;H2]_20	2	false	REALSpace_70bn_2024-09	m_22bbn	2560796	9316016
[O-][N+](=O)c1cc2c(NC(=O)C=C2C(=O)NCC(=O)Nc3c(cccc3)C(=O)N)cc1	1312	fCSFP4	weighted-fingerprint-similarity	0.897	0.490	m_22bbn____15705892____4639480	N/A	S1c2c(cc([N+]([O-])=O)cc2)C=C1C(=O)Nc3c(cccc3)C(=O)N	[*;r]C(=O)[N;H]c1[c;H][c;H][c;H][c;H]c1C(=O)[N;H2]_20	2	false	REALSpace_70bn_2024-09	m_22bbn	15705892	4639480
Brc1cc2SC=C(c2cc1)C(=O)NCC(=O)Nc3c(cccc3)C(=O)N	1313	fCSFP4	weighted-fingerprint-similarity	0.897	0.462	m_11bbb____22169958____20020654	N/A	S1c2c(cc([N+]([O-])=O)cc2)C=C1C(=O)Nc3c(cccc3)C(=O)N	[*;r]C(=O)[N;H]c1[c;H][c;H][c;H][c;H]c1C(=O)[N;H2]_20	2	false	REALSpace_70bn_2024-09	m_11bbb	22169958	20020654
Clc1cc2SC=C(c2cc1)C(=O)NCC(=O)Nc3c(cccc3)C(=O)N	1314	fCSFP4	weighted-fingerprint-similarity	0.897	0.462	m_11bbb____22169958____22137808	N/A	S1c2c(cc([N+]([O-])=O)cc2)C=C1C(=O)Nc3c(cccc3)C(=O)N	[*;r]C(=O)[N;H]c1[c;H][c;H][c;H][c;H]c1C(=O)[N;H2]_20	2	false	REALSpace_70bn_2024-09	m_11bbb	22169958	22137808
S1c2c(ccc(c2)C)C(C(=O)NCC(=O)Nc3c(cccc3)C(=O)N)=C1	1315	fCSFP4	weighted-fingerprint-similarity	0.897	0.462	m_11bbb____22169958____9631326	N/A	S1c2c(cc([N+]([O-])=O)cc2)C=C1C(=O)Nc3c(cccc3)C(=O)N	[*;r]C(=O)[N;H]c1[c;H][c;H][c;H][c;H]c1C(=O)[N;H2]_20	2	false	REALSpace_70bn_2024-09	m_11bbb	22169958	9631326
[O-][N+](=O)c1cc2c(NC(C(=O)NCC(=O)Nc3c(cccc3)C(=O)N)=C2C)cc1	1316	fCSFP4	weighted-fingerprint-similarity	0.897	0.487	m_11bbb____22169958____26277122	N/A	S1c2c(cc([N+]([O-])=O)cc2)C=C1C(=O)Nc3c(cccc3)C(=O)N	[*;r]C(=O)[N;H]c1[c;H][c;H][c;H][c;H]c1C(=O)[N;H2]_20	2	false	REALSpace_70bn_2024-09	m_11bbb	22169958	26277122
ClC=1c2c(SC1C(=O)NCC(=O)Nc3c(cccc3)C(=O)N)cc(cc2)C(F)(F)F	1317	fCSFP4	weighted-fingerprint-similarity	0.897	0.484	m_11bbb____22169958____594614	N/A	S1c2c(cc([N+]([O-])=O)cc2)C=C1C(=O)Nc3c(cccc3)C(=O)N	[*;r]C(=O)[N;H]c1[c;H][c;H][c;H][c;H]c1C(=O)[N;H2]_20	2	false	REALSpace_70bn_2024-09	m_11bbb	22169958	594614
O=C(N)c1c(NC(=O)CNC(=O)C=2Nc3c(cc(OC)cc3)C2)cccc1	1318	fCSFP4	weighted-fingerprint-similarity	0.897	0.455	m_11bbb____22169958____25923116	N/A	S1c2c(cc([N+]([O-])=O)cc2)C=C1C(=O)Nc3c(cccc3)C(=O)N	[*;r]C(=O)[N;H]c1[c;H][c;H][c;H][c;H]c1C(=O)[N;H2]_20	2	false	REALSpace_70bn_2024-09	m_11bbb	22169958	25923116
O=C(N)c1c(NC(=O)CNC(=O)C=2Oc3c(cc(OC)cc3)C2)cccc1	1319	fCSFP4	weighted-fingerprint-similarity	0.897	0.455	m_11bbb____22169958____18234328	N/A	S1c2c(cc([N+]([O-])=O)cc2)C=C1C(=O)Nc3c(cccc3)C(=O)N	[*;r]C(=O)[N;H]c1[c;H][c;H][c;H][c;H]c1C(=O)[N;H2]_20	2	false	REALSpace_70bn_2024-09	m_11bbb	22169958	18234328
O=C(NCC(=O)Nc1c(cccc1)C(=O)N)C=2Nc3c(ccc(c3)C=O)C2	1320	fCSFP4	weighted-fingerprint-similarity	0.897	0.455	m_22cbl____15705892____13158378	N/A	S1c2c(cc([N+]([O-])=O)cc2)C=C1C(=O)Nc3c(cccc3)C(=O)N	[*;r]C(=O)[N;H]c1[c;H][c;H][c;H][c;H]c1C(=O)[N;H2]_20	2	false	REALSpace_70bn_2024-09	m_22cbl	15705892	13158378
[truncated: 8,680 more rows]
