# Supplementary material for: Guiding Similarity Search in Chemical Fragment Spaces with Weighted Fingerprints
Source: J Chem Inf Model. 2026 Feb 10;66(4):2220–9. doi: 10.1021/acs.jcim.5c02952 (PMC12933719; doi:10.1021/acs.jcim.5c02952)
Supplement: Supplementary file 2 [file ci5c02952_si_002.zip › Supporting_Information_Data/Application_Scenario/G43_in_SAVI_Space_weighted_b_1.csv]

#result-smiles	result-rank	fingerprint	primary-similarity	weighted-fingerprint-similarity	fingerprint-similarity	result-name	query-name	query-smiles	weighting-pattern-and-factor	weighting-min-feature-size	weighting-by-size	space	reaction-name	reagent1-name	reagent1-smiles	reagent2-name	reagent2-smiles	reagent3-name	reagent3-smiles	reagent4-name	reagent4-smiles	reagent5-name	reagent5-smiles
S1c2c(cc([N+]([O-])=O)cc2)C=C1C(=O)Nc3c(cccc3)C(=O)N	1	fCSFP4	weighted-fingerprint-similarity	1.000	1.000	rxn6038_0_a_kill_0____EN300-17791____EN300-00716	N/A	S1c2c(cc([N+]([O-])=O)cc2)C=C1C(=O)Nc3c(cccc3)C(=O)N	[*;R2][#6;r][#6;r]C(=O)[N;H]c1[c;H][c;H][c;H][c;H]c1[!#1]_20	2	false	SAVI-Space-2024	rxn6038_0_a_kill_0	EN300-17791	O=C(N)c1c(N)cccc1	EN300-00716	S1c2c(cc([N+](=O)O)cc2)C=C1C(=O)O
S=C(N)c1c(NC(=O)C=2Sc3c(cc([N+]([O-])=O)cc3)C2)cccc1	2	fCSFP4	weighted-fingerprint-similarity	0.988	0.907	rxn6038_0_a_kill_0____EN300-14417____EN300-00716	N/A	S1c2c(cc([N+]([O-])=O)cc2)C=C1C(=O)Nc3c(cccc3)C(=O)N	[*;R2][#6;r][#6;r]C(=O)[N;H]c1[c;H][c;H][c;H][c;H]c1[!#1]_20	2	false	SAVI-Space-2024	rxn6038_0_a_kill_0	EN300-14417	S=C(N)c1c(N)cccc1	EN300-00716	S1c2c(cc([N+](=O)O)cc2)C=C1C(=O)O
S1c2c(cc([N+]([O-])=O)cc2)C=C1C(=O)Nc3c(cccc3)C(=O)NN	3	fCSFP4	weighted-fingerprint-similarity	0.987	0.895	rxn6038_0_a_kill_0____EN300-03742____EN300-00716	N/A	S1c2c(cc([N+]([O-])=O)cc2)C=C1C(=O)Nc3c(cccc3)C(=O)N	[*;R2][#6;r][#6;r]C(=O)[N;H]c1[c;H][c;H][c;H][c;H]c1[!#1]_20	2	false	SAVI-Space-2024	rxn6038_0_a_kill_0	EN300-03742	O=C(NN)c1c(N)cccc1	EN300-00716	S1c2c(cc([N+](=O)O)cc2)C=C1C(=O)O
S1c2c(cc([N+]([O-])=O)cc2)C=C1C(=O)Nc3c(cccc3)C(=O)c4ccccc4	4	fCSFP4	weighted-fingerprint-similarity	0.986	0.886	rxn6038_0_a_kill_0____EN300-18137____EN300-00716	N/A	S1c2c(cc([N+]([O-])=O)cc2)C=C1C(=O)Nc3c(cccc3)C(=O)N	[*;R2][#6;r][#6;r]C(=O)[N;H]c1[c;H][c;H][c;H][c;H]c1[!#1]_20	2	false	SAVI-Space-2024	rxn6038_0_a_kill_0	EN300-18137	O=C(c1c(N)cccc1)c2ccccc2	EN300-00716	S1c2c(cc([N+](=O)O)cc2)C=C1C(=O)O
S1c2c(cc([N+]([O-])=O)cc2)C=C1C(=O)Nc3c(cccc3)C(=NO)N	5	fCSFP4	weighted-fingerprint-similarity	0.984	0.874	rxn6038_0_a_kill_0____EN300-41306____EN300-00716	N/A	S1c2c(cc([N+]([O-])=O)cc2)C=C1C(=O)Nc3c(cccc3)C(=O)N	[*;R2][#6;r][#6;r]C(=O)[N;H]c1[c;H][c;H][c;H][c;H]c1[!#1]_20	2	false	SAVI-Space-2024	rxn6038_0_a_kill_0	EN300-41306	ON=C(N)c1c(N)cccc1	EN300-00716	S1c2c(cc([N+](=O)O)cc2)C=C1C(=O)O
S1c2c(cc([N+]([O-])=O)cc2)C=C1C(=O)Nc3c(cccc3)C(=O)C	6	fCSFP4	weighted-fingerprint-similarity	0.983	0.869	rxn6038_0_a_kill_0____EN300-18094____EN300-00716	N/A	S1c2c(cc([N+]([O-])=O)cc2)C=C1C(=O)Nc3c(cccc3)C(=O)N	[*;R2][#6;r][#6;r]C(=O)[N;H]c1[c;H][c;H][c;H][c;H]c1[!#1]_20	2	false	SAVI-Space-2024	rxn6038_0_a_kill_0	EN300-18094	O=C(c1c(N)cccc1)C	EN300-00716	S1c2c(cc([N+](=O)O)cc2)C=C1C(=O)O
S1c2c(cc([N+]([O-])=O)cc2)C=C1C(=O)Nc3c(cccc3)C(=O)CC	7	fCSFP4	weighted-fingerprint-similarity	0.978	0.830	rxn6038_0_a_kill_0____EN300-243639____EN300-00716	N/A	S1c2c(cc([N+]([O-])=O)cc2)C=C1C(=O)Nc3c(cccc3)C(=O)N	[*;R2][#6;r][#6;r]C(=O)[N;H]c1[c;H][c;H][c;H][c;H]c1[!#1]_20	2	false	SAVI-Space-2024	rxn6038_0_a_kill_0	EN300-243639	O=C(c1c(N)cccc1)CC	EN300-00716	S1c2c(cc([N+](=O)O)cc2)C=C1C(=O)O
S1c2c(cc([N+]([O-])=O)cc2)C=C1C(=O)Nc3c(cccc3)C(=C)C	8	fCSFP4	weighted-fingerprint-similarity	0.977	0.821	rxn6038_0_a_kill_0____EN300-94868____EN300-00716	N/A	S1c2c(cc([N+]([O-])=O)cc2)C=C1C(=O)Nc3c(cccc3)C(=O)N	[*;R2][#6;r][#6;r]C(=O)[N;H]c1[c;H][c;H][c;H][c;H]c1[!#1]_20	2	false	SAVI-Space-2024	rxn6038_0_a_kill_0	EN300-94868	Nc1c(cccc1)C(=C)C	EN300-00716	S1c2c(cc([N+](=O)O)cc2)C=C1C(=O)O
S1c2c(cc(N)cc2)C=C1C(=O)Nc3c(cccc3)C(=O)N	9	fCSFP4	weighted-fingerprint-similarity	0.976	0.810	rxn6038_0_a_kill_0____EN300-17791____EN300-6502803	N/A	S1c2c(cc([N+]([O-])=O)cc2)C=C1C(=O)Nc3c(cccc3)C(=O)N	[*;R2][#6;r][#6;r]C(=O)[N;H]c1[c;H][c;H][c;H][c;H]c1[!#1]_20	2	false	SAVI-Space-2024	rxn6038_0_a_kill_0	EN300-17791	O=C(N)c1c(N)cccc1	EN300-6502803	S1c2c(cc(NC(=O)C)cc2)C=C1C(=O)O
S1c2c(cc([N+]([O-])=O)cc2)C=C1C(=O)Nc3c(cccc3)C(=O)C(C)C	10	fCSFP4	weighted-fingerprint-similarity	0.975	0.816	rxn6038_0_a_kill_0____EN300-119641____EN300-00716	N/A	S1c2c(cc([N+]([O-])=O)cc2)C=C1C(=O)Nc3c(cccc3)C(=O)N	[*;R2][#6;r][#6;r]C(=O)[N;H]c1[c;H][c;H][c;H][c;H]c1[!#1]_20	2	false	SAVI-Space-2024	rxn6038_0_a_kill_0	EN300-119641	O=C(c1c(N)cccc1)C(C)C	EN300-00716	S1c2c(cc([N+](=O)O)cc2)C=C1C(=O)O
S1c2c(cc([N+]([O-])=O)cc2)C=C1C(=O)Nc3c(cccc3)C(=O)N(C)C	11	fCSFP4	weighted-fingerprint-similarity	0.975	0.816	rxn6038_0_a_kill_0____EN300-35807____EN300-00716	N/A	S1c2c(cc([N+]([O-])=O)cc2)C=C1C(=O)Nc3c(cccc3)C(=O)N	[*;R2][#6;r][#6;r]C(=O)[N;H]c1[c;H][c;H][c;H][c;H]c1[!#1]_20	2	false	SAVI-Space-2024	rxn6038_0_a_kill_0	EN300-35807	O=C(N(C)C)c1c(N)cccc1	EN300-00716	S1c2c(cc([N+](=O)O)cc2)C=C1C(=O)O
S1c2c(cc(F)cc2)C=C1C(=O)Nc3c(cccc3)C(=O)N	12	fCSFP4	weighted-fingerprint-similarity	0.975	0.802	rxn6038_0_a_kill_0____EN300-17791____EN300-11818	N/A	S1c2c(cc([N+]([O-])=O)cc2)C=C1C(=O)Nc3c(cccc3)C(=O)N	[*;R2][#6;r][#6;r]C(=O)[N;H]c1[c;H][c;H][c;H][c;H]c1[!#1]_20	2	false	SAVI-Space-2024	rxn6038_0_a_kill_0	EN300-17791	O=C(N)c1c(N)cccc1	EN300-11818	S1c2c(cc(F)cc2)C=C1C(=O)O
S1c2c(cc(cc2)C)C=C1C(=O)Nc3c(cccc3)C(=O)N	13	fCSFP4	weighted-fingerprint-similarity	0.975	0.802	rxn6038_0_a_kill_0____EN300-17791____EN300-100328	N/A	S1c2c(cc([N+]([O-])=O)cc2)C=C1C(=O)Nc3c(cccc3)C(=O)N	[*;R2][#6;r][#6;r]C(=O)[N;H]c1[c;H][c;H][c;H][c;H]c1[!#1]_20	2	false	SAVI-Space-2024	rxn6038_0_a_kill_0	EN300-17791	O=C(N)c1c(N)cccc1	EN300-100328	S1c2c(cc(cc2)C)C=C1C(=O)O
S1c2c(cccc2)C=C1C(=O)Nc3c(cccc3)C(=O)N	14	fCSFP4	weighted-fingerprint-similarity	0.975	0.794	rxn6038_0_a_kill_0____EN300-17791____EN300-13076	N/A	S1c2c(cc([N+]([O-])=O)cc2)C=C1C(=O)Nc3c(cccc3)C(=O)N	[*;R2][#6;r][#6;r]C(=O)[N;H]c1[c;H][c;H][c;H][c;H]c1[!#1]_20	2	false	SAVI-Space-2024	rxn6038_0_a_kill_0	EN300-17791	O=C(N)c1c(N)cccc1	EN300-13076	S1c2c(cccc2)C=C1C(=O)O
S1c2c(cc([N+]([O-])=O)cc2)C=C1C(=O)Nc3c(cncc3)C(=O)c4ccccc4	15	fCSFP4	weighted-fingerprint-similarity	0.974	0.809	rxn6038_0_a_kill_0____EN300-11959864____EN300-00716	N/A	S1c2c(cc([N+]([O-])=O)cc2)C=C1C(=O)Nc3c(cccc3)C(=O)N	[*;R2][#6;r][#6;r]C(=O)[N;H]c1[c;H][c;H][c;H][c;H]c1[!#1]_20	2	false	SAVI-Space-2024	rxn6038_0_a_kill_0	EN300-11959864	O=C(c1c(N)ccnc1)c2ccccc2	EN300-00716	S1c2c(cc([N+](=O)O)cc2)C=C1C(=O)O
S1c2c(ccc(F)c2)C=C1C(=O)Nc3c(cccc3)C(=O)N	16	fCSFP4	weighted-fingerprint-similarity	0.972	0.778	rxn6038_0_a_kill_0____EN300-17791____EN300-13450	N/A	S1c2c(cc([N+]([O-])=O)cc2)C=C1C(=O)Nc3c(cccc3)C(=O)N	[*;R2][#6;r][#6;r]C(=O)[N;H]c1[c;H][c;H][c;H][c;H]c1[!#1]_20	2	false	SAVI-Space-2024	rxn6038_0_a_kill_0	EN300-17791	O=C(N)c1c(N)cccc1	EN300-13450	S1c2c(ccc(F)c2)C=C1C(=O)O
S1c2c(ccc(c2)C)C=C1C(=O)Nc3c(cccc3)C(=O)N	17	fCSFP4	weighted-fingerprint-similarity	0.972	0.778	rxn6038_0_a_kill_0____EN300-17791____EN300-125418	N/A	S1c2c(cc([N+]([O-])=O)cc2)C=C1C(=O)Nc3c(cccc3)C(=O)N	[*;R2][#6;r][#6;r]C(=O)[N;H]c1[c;H][c;H][c;H][c;H]c1[!#1]_20	2	false	SAVI-Space-2024	rxn6038_0_a_kill_0	EN300-17791	O=C(N)c1c(N)cccc1	EN300-125418	S1c2c(ccc(c2)C)C=C1C(=O)O
S1c2c(cc([N+]([O-])=O)cc2)C=C1C(=O)Nc3c(cccc3)C(=O)C(=C)C	18	fCSFP4	weighted-fingerprint-similarity	0.971	0.788	rxn6038_0_a_kill_0____EN300-206357____EN300-00716	N/A	S1c2c(cc([N+]([O-])=O)cc2)C=C1C(=O)Nc3c(cccc3)C(=O)N	[*;R2][#6;r][#6;r]C(=O)[N;H]c1[c;H][c;H][c;H][c;H]c1[!#1]_20	2	false	SAVI-Space-2024	rxn6038_0_a_kill_0	EN300-206357	O=C(c1c(N)cccc1)C(=C)C	EN300-00716	S1c2c(cc([N+](=O)O)cc2)C=C1C(=O)O
S1c2c(cc(C#N)cc2)C=C1C(=O)Nc3c(cccc3)C(=O)N	19	fCSFP4	weighted-fingerprint-similarity	0.971	0.773	rxn6038_0_a_kill_0____EN300-17791____EN300-7407396	N/A	S1c2c(cc([N+]([O-])=O)cc2)C=C1C(=O)Nc3c(cccc3)C(=O)N	[*;R2][#6;r][#6;r]C(=O)[N;H]c1[c;H][c;H][c;H][c;H]c1[!#1]_20	2	false	SAVI-Space-2024	rxn6038_0_a_kill_0	EN300-17791	O=C(N)c1c(N)cccc1	EN300-7407396	S1c2c(cc(C#N)cc2)C=C1C(=O)O
S1c2c(cc([N+]([O-])=O)cc2)C=C1C(=O)Nc3c(cccc3)C(=O)C(OC)OC	20	fCSFP4	weighted-fingerprint-similarity	0.970	0.782	rxn6038_0_a_kill_0____EN300-8641691____EN300-00716	N/A	S1c2c(cc([N+]([O-])=O)cc2)C=C1C(=O)Nc3c(cccc3)C(=O)N	[*;R2][#6;r][#6;r]C(=O)[N;H]c1[c;H][c;H][c;H][c;H]c1[!#1]_20	2	false	SAVI-Space-2024	rxn6038_0_a_kill_0	EN300-8641691	O=C(c1c(N)cccc1)C(OC)OC	EN300-00716	S1c2c(cc([N+](=O)O)cc2)C=C1C(=O)O
S1c2c(cc([N+]([O-])=O)cc2)C=C1C(=O)Nc3c(cccc3)C(=O)N(CC)CC	21	fCSFP4	weighted-fingerprint-similarity	0.970	0.782	rxn6038_0_a_kill_0____EN300-52651____EN300-00716	N/A	S1c2c(cc([N+]([O-])=O)cc2)C=C1C(=O)Nc3c(cccc3)C(=O)N	[*;R2][#6;r][#6;r]C(=O)[N;H]c1[c;H][c;H][c;H][c;H]c1[!#1]_20	2	false	SAVI-Space-2024	rxn6038_0_a_kill_0	EN300-52651	O=C(N(CC)CC)c1c(N)cccc1	EN300-00716	S1c2c(cc([N+](=O)O)cc2)C=C1C(=O)O
S1c2c(c([N+]([O-])=O)ccc2)C=C1C(=O)Nc3c(cccc3)C(=O)N	22	fCSFP4	weighted-fingerprint-similarity	0.969	0.771	rxn6038_0_a_kill_0____EN300-17791____EN300-7431553	N/A	S1c2c(cc([N+]([O-])=O)cc2)C=C1C(=O)Nc3c(cccc3)C(=O)N	[*;R2][#6;r][#6;r]C(=O)[N;H]c1[c;H][c;H][c;H][c;H]c1[!#1]_20	2	false	SAVI-Space-2024	rxn6038_0_a_kill_0	EN300-17791	O=C(N)c1c(N)cccc1	EN300-7431553	S1c2c(c([N+](=O)O)ccc2)C=C1C(=O)O
S1c2c(cc([N+]([O-])=O)cc2)C=C1C(=O)Nc3c(cccc3)C(=O)C4CCCC4	23	fCSFP4	weighted-fingerprint-similarity	0.968	0.769	rxn6038_0_a_kill_0____EN300-83240____EN300-00716	N/A	S1c2c(cc([N+]([O-])=O)cc2)C=C1C(=O)Nc3c(cccc3)C(=O)N	[*;R2][#6;r][#6;r]C(=O)[N;H]c1[c;H][c;H][c;H][c;H]c1[!#1]_20	2	false	SAVI-Space-2024	rxn6038_0_a_kill_0	EN300-83240	O=C(c1c(N)cccc1)C2CCCC2	EN300-00716	S1c2c(cc([N+](=O)O)cc2)C=C1C(=O)O
S1c2c(cc([N+]([O-])=O)cc2)C=C1C(=O)Nc3c(cccc3)C(=O)CC[NH+](C)C	24	fCSFP4	weighted-fingerprint-similarity	0.968	0.769	rxn6038_0_a_kill_0____EN300-37455285 EN300-8620185"____EN300-00716"	N/A	S1c2c(cc([N+]([O-])=O)cc2)C=C1C(=O)Nc3c(cccc3)C(=O)N	[*;R2][#6;r][#6;r]C(=O)[N;H]c1[c;H][c;H][c;H][c;H]c1[!#1]_20	2	false	SAVI-Space-2024	rxn6038_0_a_kill_0	EN300-37455285 EN300-8620185""	O=C(c1c(N)cccc1)CCN(C)C	EN300-00716	S1c2c(cc([N+](=O)O)cc2)C=C1C(=O)O
S1c2c(cc([N+]([O-])=O)cc2)C=C1C(=O)Nc3c(cccc3)C(=O)N4CCCC4	25	fCSFP4	weighted-fingerprint-similarity	0.968	0.769	rxn6038_0_a_kill_0____EN300-09445____EN300-00716	N/A	S1c2c(cc([N+]([O-])=O)cc2)C=C1C(=O)Nc3c(cccc3)C(=O)N	[*;R2][#6;r][#6;r]C(=O)[N;H]c1[c;H][c;H][c;H][c;H]c1[!#1]_20	2	false	SAVI-Space-2024	rxn6038_0_a_kill_0	EN300-09445	O=C(N1CCCC1)c2c(N)cccc2	EN300-00716	S1c2c(cc([N+](=O)O)cc2)C=C1C(=O)O
S1c2c(cc([N+]([O-])=O)cc2)C=C1C(=O)Nc3c(cccc3)C(=O)N4CCCCC4	26	fCSFP4	weighted-fingerprint-similarity	0.968	0.769	rxn6038_0_a_kill_0____EN300-09702____EN300-00716	N/A	S1c2c(cc([N+]([O-])=O)cc2)C=C1C(=O)Nc3c(cccc3)C(=O)N	[*;R2][#6;r][#6;r]C(=O)[N;H]c1[c;H][c;H][c;H][c;H]c1[!#1]_20	2	false	SAVI-Space-2024	rxn6038_0_a_kill_0	EN300-09702	O=C(N1CCCCC1)c2c(N)cccc2	EN300-00716	S1c2c(cc([N+](=O)O)cc2)C=C1C(=O)O
S1c2c(ccc(OC)c2)C=C1C(=O)Nc3c(cccc3)C(=O)N	27	fCSFP4	weighted-fingerprint-similarity	0.967	0.750	rxn6038_0_a_kill_0____EN300-17791____EN300-186698	N/A	S1c2c(cc([N+]([O-])=O)cc2)C=C1C(=O)Nc3c(cccc3)C(=O)N	[*;R2][#6;r][#6;r]C(=O)[N;H]c1[c;H][c;H][c;H][c;H]c1[!#1]_20	2	false	SAVI-Space-2024	rxn6038_0_a_kill_0	EN300-17791	O=C(N)c1c(N)cccc1	EN300-186698	S1c2c(ccc(OC)c2)C=C1C(=O)O
S1c2c(cc(cc2)C(=O)Nc3c(cccc3)C(=O)N)C=C1C	28	fCSFP4	weighted-fingerprint-similarity	0.967	0.741	rxn6038_0_a_kill_0____EN300-17791____EN300-3037326	N/A	S1c2c(cc([N+]([O-])=O)cc2)C=C1C(=O)Nc3c(cccc3)C(=O)N	[*;R2][#6;r][#6;r]C(=O)[N;H]c1[c;H][c;H][c;H][c;H]c1[!#1]_20	2	false	SAVI-Space-2024	rxn6038_0_a_kill_0	EN300-17791	O=C(N)c1c(N)cccc1	EN300-3037326	S1c2c(cc(cc2)C(=O)O)C=C1C
S(=O)(=O)(N)CC(=O)c1c(NC(=O)C=2Sc3c(cc([N+]([O-])=O)cc3)C2)cccc1	29	fCSFP4	weighted-fingerprint-similarity	0.966	0.764	rxn6038_0_a_kill_0____EN300-195374____EN300-00716	N/A	S1c2c(cc([N+]([O-])=O)cc2)C=C1C(=O)Nc3c(cccc3)C(=O)N	[*;R2][#6;r][#6;r]C(=O)[N;H]c1[c;H][c;H][c;H][c;H]c1[!#1]_20	2	false	SAVI-Space-2024	rxn6038_0_a_kill_0	EN300-195374	S(=O)(=O)(N)CC(=O)c1c(N)cccc1	EN300-00716	S1c2c(cc([N+](=O)O)cc2)C=C1C(=O)O
S1c2c(cncc2)C=C1C(=O)Nc3c(cccc3)C(=O)N	30	fCSFP4	weighted-fingerprint-similarity	0.966	0.736	rxn6038_0_a_kill_0____EN300-17791____EN300-2081724	N/A	S1c2c(cc([N+]([O-])=O)cc2)C=C1C(=O)Nc3c(cccc3)C(=O)N	[*;R2][#6;r][#6;r]C(=O)[N;H]c1[c;H][c;H][c;H][c;H]c1[!#1]_20	2	false	SAVI-Space-2024	rxn6038_0_a_kill_0	EN300-17791	O=C(N)c1c(N)cccc1	EN300-2081724	S1c2c(cncc2)C=C1C(=O)O
S1C(C(=O)Nc2c(cccc2)C(=O)N)=CC=3C1=CSC3	31	fCSFP4	weighted-fingerprint-similarity	0.966	0.729	rxn6038_0_a_kill_0____EN300-17791____EN300-299321	N/A	S1c2c(cc([N+]([O-])=O)cc2)C=C1C(=O)Nc3c(cccc3)C(=O)N	[*;R2][#6;r][#6;r]C(=O)[N;H]c1[c;H][c;H][c;H][c;H]c1[!#1]_20	2	false	SAVI-Space-2024	rxn6038_0_a_kill_0	EN300-17791	O=C(N)c1c(N)cccc1	EN300-299321	S1C(C(=O)O)=CC=2C1=CSC2
S1c2c(cc([N+]([O-])=O)cc2)C=C1C(=O)Nc3c(cccc3)C(=O)CC4CCC4	32	fCSFP4	weighted-fingerprint-similarity	0.965	0.756	rxn6038_0_a_kill_0____EN300-1590182____EN300-00716	N/A	S1c2c(cc([N+]([O-])=O)cc2)C=C1C(=O)Nc3c(cccc3)C(=O)N	[*;R2][#6;r][#6;r]C(=O)[N;H]c1[c;H][c;H][c;H][c;H]c1[!#1]_20	2	false	SAVI-Space-2024	rxn6038_0_a_kill_0	EN300-1590182	O=C(c1c(N)cccc1)CC2CCC2	EN300-00716	S1c2c(cc([N+](=O)O)cc2)C=C1C(=O)O
S1c2c(cc([N+]([O-])=O)cc2)C=C1C(=O)Nc3c(cccc3)C(=O)N(OC)C	33	fCSFP4	weighted-fingerprint-similarity	0.965	0.756	rxn6038_0_a_kill_0____EN300-61925____EN300-00716	N/A	S1c2c(cc([N+]([O-])=O)cc2)C=C1C(=O)Nc3c(cccc3)C(=O)N	[*;R2][#6;r][#6;r]C(=O)[N;H]c1[c;H][c;H][c;H][c;H]c1[!#1]_20	2	false	SAVI-Space-2024	rxn6038_0_a_kill_0	EN300-61925	O=C(N(OC)C)c1c(N)cccc1	EN300-00716	S1c2c(cc([N+](=O)O)cc2)C=C1C(=O)O
S=C(N)c1c(NC(=O)C=2Sc3c(cc(N)cc3)C2)cccc1	34	fCSFP4	weighted-fingerprint-similarity	0.965	0.732	rxn6038_0_a_kill_0____EN300-14417____EN300-6502803	N/A	S1c2c(cc([N+]([O-])=O)cc2)C=C1C(=O)Nc3c(cccc3)C(=O)N	[*;R2][#6;r][#6;r]C(=O)[N;H]c1[c;H][c;H][c;H][c;H]c1[!#1]_20	2	false	SAVI-Space-2024	rxn6038_0_a_kill_0	EN300-14417	S=C(N)c1c(N)cccc1	EN300-6502803	S1c2c(cc(NC(=O)C)cc2)C=C1C(=O)O
S(=O)(=NC(=O)c1c(NC(=O)C=2Sc3c(cc([N+]([O-])=O)cc3)C2)cccc1)(C)C	35	fCSFP4	weighted-fingerprint-similarity	0.964	0.750	rxn6038_0_a_kill_0____EN300-222626____EN300-00716	N/A	S1c2c(cc([N+]([O-])=O)cc2)C=C1C(=O)Nc3c(cccc3)C(=O)N	[*;R2][#6;r][#6;r]C(=O)[N;H]c1[c;H][c;H][c;H][c;H]c1[!#1]_20	2	false	SAVI-Space-2024	rxn6038_0_a_kill_0	EN300-222626	S(=O)(=NC(=O)c1c(N)cccc1)(C)C	EN300-00716	S1c2c(cc([N+](=O)O)cc2)C=C1C(=O)O
S1c2c(cc([N+]([O-])=O)cc2)C=C1C(=O)Nc3c(cccc3)C(=O)N4CCOCC4	36	fCSFP4	weighted-fingerprint-similarity	0.964	0.750	rxn6038_0_a_kill_0____EN300-29552____EN300-00716	N/A	S1c2c(cc([N+]([O-])=O)cc2)C=C1C(=O)Nc3c(cccc3)C(=O)N	[*;R2][#6;r][#6;r]C(=O)[N;H]c1[c;H][c;H][c;H][c;H]c1[!#1]_20	2	false	SAVI-Space-2024	rxn6038_0_a_kill_0	EN300-29552	O=C(N1CCOCC1)c2c(N)cccc2	EN300-00716	S1c2c(cc([N+](=O)O)cc2)C=C1C(=O)O
S1c2c(cc([N+]([O-])=O)cc2)C=C1C(=O)Nc3c(cccc3)C(=O)N4CCSCC4	37	fCSFP4	weighted-fingerprint-similarity	0.964	0.750	rxn6038_0_a_kill_0____EN300-186522____EN300-00716	N/A	S1c2c(cc([N+]([O-])=O)cc2)C=C1C(=O)Nc3c(cccc3)C(=O)N	[*;R2][#6;r][#6;r]C(=O)[N;H]c1[c;H][c;H][c;H][c;H]c1[!#1]_20	2	false	SAVI-Space-2024	rxn6038_0_a_kill_0	EN300-186522	S1CCN(C(=O)c2c(N)cccc2)CC1	EN300-00716	S1c2c(cc([N+](=O)O)cc2)C=C1C(=O)O
S=C(N)c1c(NC(=O)C=2Sc3c(cc(F)cc3)C2)cccc1	38	fCSFP4	weighted-fingerprint-similarity	0.964	0.726	rxn6038_0_a_kill_0____EN300-14417____EN300-11818	N/A	S1c2c(cc([N+]([O-])=O)cc2)C=C1C(=O)Nc3c(cccc3)C(=O)N	[*;R2][#6;r][#6;r]C(=O)[N;H]c1[c;H][c;H][c;H][c;H]c1[!#1]_20	2	false	SAVI-Space-2024	rxn6038_0_a_kill_0	EN300-14417	S=C(N)c1c(N)cccc1	EN300-11818	S1c2c(cc(F)cc2)C=C1C(=O)O
S=C(N)c1c(NC(=O)C=2Sc3c(cc(cc3)C)C2)cccc1	39	fCSFP4	weighted-fingerprint-similarity	0.964	0.726	rxn6038_0_a_kill_0____EN300-14417____EN300-100328	N/A	S1c2c(cc([N+]([O-])=O)cc2)C=C1C(=O)Nc3c(cccc3)C(=O)N	[*;R2][#6;r][#6;r]C(=O)[N;H]c1[c;H][c;H][c;H][c;H]c1[!#1]_20	2	false	SAVI-Space-2024	rxn6038_0_a_kill_0	EN300-14417	S=C(N)c1c(N)cccc1	EN300-100328	S1c2c(cc(cc2)C)C=C1C(=O)O
S1c2c(cc(NC(=O)c3c(NC(=O)N)cccc3)cc2)C=C1C([O-])=O	40	fCSFP4	weighted-fingerprint-similarity	0.964	0.723	rxn6038_0_a_kill_0____EN300-41620____EN300-65852	N/A	S1c2c(cc([N+]([O-])=O)cc2)C=C1C(=O)Nc3c(cccc3)C(=O)N	[*;R2][#6;r][#6;r]C(=O)[N;H]c1[c;H][c;H][c;H][c;H]c1[!#1]_20	2	false	SAVI-Space-2024	rxn6038_0_a_kill_0	EN300-41620	S1c2c(cc(N)cc2)C=C1C(=O)OC	EN300-65852	O=C(O)c1c(NC(=O)N)cccc1
S1c2c(ccnc2)C=C1C(=O)Nc3c(cccc3)C(=O)N	41	fCSFP4	weighted-fingerprint-similarity	0.964	0.721	rxn6038_0_a_kill_0____EN300-17791____EN300-235229	N/A	S1c2c(cc([N+]([O-])=O)cc2)C=C1C(=O)Nc3c(cccc3)C(=O)N	[*;R2][#6;r][#6;r]C(=O)[N;H]c1[c;H][c;H][c;H][c;H]c1[!#1]_20	2	false	SAVI-Space-2024	rxn6038_0_a_kill_0	EN300-17791	O=C(N)c1c(N)cccc1	EN300-235229	S1c2c(ccnc2)C=C1C(=O)O
S1c2c(cc(N)cc2)C=C1C(=O)Nc3c(cccc3)C(=O)NN	42	fCSFP4	weighted-fingerprint-similarity	0.964	0.718	rxn6038_0_a_kill_0____EN300-03742____EN300-6502803	N/A	S1c2c(cc([N+]([O-])=O)cc2)C=C1C(=O)Nc3c(cccc3)C(=O)N	[*;R2][#6;r][#6;r]C(=O)[N;H]c1[c;H][c;H][c;H][c;H]c1[!#1]_20	2	false	SAVI-Space-2024	rxn6038_0_a_kill_0	EN300-03742	O=C(NN)c1c(N)cccc1	EN300-6502803	S1c2c(cc(NC(=O)C)cc2)C=C1C(=O)O
S1c2c(cc(N)cc2)C=C1C(=O)Nc3c(cccc3)C(=O)c4ccccc4	43	fCSFP4	weighted-fingerprint-similarity	0.964	0.718	rxn6038_0_a_kill_0____EN300-18137____EN300-6502803	N/A	S1c2c(cc([N+]([O-])=O)cc2)C=C1C(=O)Nc3c(cccc3)C(=O)N	[*;R2][#6;r][#6;r]C(=O)[N;H]c1[c;H][c;H][c;H][c;H]c1[!#1]_20	2	false	SAVI-Space-2024	rxn6038_0_a_kill_0	EN300-18137	O=C(c1c(N)cccc1)c2ccccc2	EN300-6502803	S1c2c(cc(NC(=O)C)cc2)C=C1C(=O)O
S1c2c(ccc(c2)C(=O)Nc3c(cccc3)C(=O)N)C=C1C	44	fCSFP4	weighted-fingerprint-similarity	0.964	0.718	rxn6038_0_a_kill_0____EN300-17791____EN300-3043007	N/A	S1c2c(cc([N+]([O-])=O)cc2)C=C1C(=O)Nc3c(cccc3)C(=O)N	[*;R2][#6;r][#6;r]C(=O)[N;H]c1[c;H][c;H][c;H][c;H]c1[!#1]_20	2	false	SAVI-Space-2024	rxn6038_0_a_kill_0	EN300-17791	O=C(N)c1c(N)cccc1	EN300-3043007	S1c2c(ccc(c2)C(=O)O)C=C1C
S1C(C(=O)Nc2c(cccc2)C(=O)N)=CC=3SC=CC13	45	fCSFP4	weighted-fingerprint-similarity	0.964	0.716	rxn6038_0_a_kill_0____EN300-17791____EN300-51369	N/A	S1c2c(cc([N+]([O-])=O)cc2)C=C1C(=O)Nc3c(cccc3)C(=O)N	[*;R2][#6;r][#6;r]C(=O)[N;H]c1[c;H][c;H][c;H][c;H]c1[!#1]_20	2	false	SAVI-Space-2024	rxn6038_0_a_kill_0	EN300-17791	O=C(N)c1c(N)cccc1	EN300-51369	S1C(C(=O)O)=CC=2SC=CC12
S=C(N)c1c(NC(=O)C=2Sc3c(cccc3)C2)cccc1	46	fCSFP4	weighted-fingerprint-similarity	0.964	0.716	rxn6038_0_a_kill_0____EN300-14417____EN300-13076	N/A	S1c2c(cc([N+]([O-])=O)cc2)C=C1C(=O)Nc3c(cccc3)C(=O)N	[*;R2][#6;r][#6;r]C(=O)[N;H]c1[c;H][c;H][c;H][c;H]c1[!#1]_20	2	false	SAVI-Space-2024	rxn6038_0_a_kill_0	EN300-14417	S=C(N)c1c(N)cccc1	EN300-13076	S1c2c(cccc2)C=C1C(=O)O
S1c2c(cccc2)C=C1C(=O)Nc3c(cccc3)C(=O)c4ccccc4	47	fCSFP4	weighted-fingerprint-similarity	0.963	0.710	rxn6038_0_a_kill_0____EN300-18137____EN300-13076	N/A	S1c2c(cc([N+]([O-])=O)cc2)C=C1C(=O)Nc3c(cccc3)C(=O)N	[*;R2][#6;r][#6;r]C(=O)[N;H]c1[c;H][c;H][c;H][c;H]c1[!#1]_20	2	false	SAVI-Space-2024	rxn6038_0_a_kill_0	EN300-18137	O=C(c1c(N)cccc1)c2ccccc2	EN300-13076	S1c2c(cccc2)C=C1C(=O)O
S1c2c(cc([N+]([O-])=O)cc2)C=C1C(=O)Nc3c(cccc3)C(=O)N(C(C)C)C	48	fCSFP4	weighted-fingerprint-similarity	0.963	0.744	rxn6038_0_a_kill_0____EN300-266982____EN300-00716	N/A	S1c2c(cc([N+]([O-])=O)cc2)C=C1C(=O)Nc3c(cccc3)C(=O)N	[*;R2][#6;r][#6;r]C(=O)[N;H]c1[c;H][c;H][c;H][c;H]c1[!#1]_20	2	false	SAVI-Space-2024	rxn6038_0_a_kill_0	EN300-266982	O=C(N(C(C)C)C)c1c(N)cccc1	EN300-00716	S1c2c(cc([N+](=O)O)cc2)C=C1C(=O)O
S1c2c(cc(F)cc2)C=C1C(=O)Nc3c(cccc3)C(=O)NN	49	fCSFP4	weighted-fingerprint-similarity	0.962	0.712	rxn6038_0_a_kill_0____EN300-03742____EN300-11818	N/A	S1c2c(cc([N+]([O-])=O)cc2)C=C1C(=O)Nc3c(cccc3)C(=O)N	[*;R2][#6;r][#6;r]C(=O)[N;H]c1[c;H][c;H][c;H][c;H]c1[!#1]_20	2	false	SAVI-Space-2024	rxn6038_0_a_kill_0	EN300-03742	O=C(NN)c1c(N)cccc1	EN300-11818	S1c2c(cc(F)cc2)C=C1C(=O)O
S1c2c(cc(cc2)C)C=C1C(=O)Nc3c(cccc3)C(=O)NN	50	fCSFP4	weighted-fingerprint-similarity	0.962	0.712	rxn6038_0_a_kill_0____EN300-03742____EN300-100328	N/A	S1c2c(cc([N+]([O-])=O)cc2)C=C1C(=O)Nc3c(cccc3)C(=O)N	[*;R2][#6;r][#6;r]C(=O)[N;H]c1[c;H][c;H][c;H][c;H]c1[!#1]_20	2	false	SAVI-Space-2024	rxn6038_0_a_kill_0	EN300-03742	O=C(NN)c1c(N)cccc1	EN300-100328	S1c2c(cc(cc2)C)C=C1C(=O)O
S1c2c(cc(NC(=O)c3c(NC(=O)c4ccccc4)cccc3)cc2)C=C1C([O-])=O	51	fCSFP4	weighted-fingerprint-similarity	0.962	0.709	rxn6038_0_a_kill_0____EN300-41620____EN300-07527	N/A	S1c2c(cc([N+]([O-])=O)cc2)C=C1C(=O)Nc3c(cccc3)C(=O)N	[*;R2][#6;r][#6;r]C(=O)[N;H]c1[c;H][c;H][c;H][c;H]c1[!#1]_20	2	false	SAVI-Space-2024	rxn6038_0_a_kill_0	EN300-41620	S1c2c(cc(N)cc2)C=C1C(=O)OC	EN300-07527	O=C(O)c1c(NC(=O)c2ccccc2)cccc1
S1c2c(cccc2)C=C1C(=O)Nc3c(cccc3)C(=O)NN	52	fCSFP4	weighted-fingerprint-similarity	0.962	0.701	rxn6038_0_a_kill_0____EN300-03742____EN300-13076	N/A	S1c2c(cc([N+]([O-])=O)cc2)C=C1C(=O)Nc3c(cccc3)C(=O)N	[*;R2][#6;r][#6;r]C(=O)[N;H]c1[c;H][c;H][c;H][c;H]c1[!#1]_20	2	false	SAVI-Space-2024	rxn6038_0_a_kill_0	EN300-03742	O=C(NN)c1c(N)cccc1	EN300-13076	S1c2c(cccc2)C=C1C(=O)O
S1c2c(cc(N)cc2)C=C1C(=O)Nc3c(cccc3)C(=NO)N	53	fCSFP4	weighted-fingerprint-similarity	0.961	0.716	rxn6038_0_a_kill_0____EN300-41306____EN300-6502803	N/A	S1c2c(cc([N+]([O-])=O)cc2)C=C1C(=O)Nc3c(cccc3)C(=O)N	[*;R2][#6;r][#6;r]C(=O)[N;H]c1[c;H][c;H][c;H][c;H]c1[!#1]_20	2	false	SAVI-Space-2024	rxn6038_0_a_kill_0	EN300-41306	ON=C(N)c1c(N)cccc1	EN300-6502803	S1c2c(cc(NC(=O)C)cc2)C=C1C(=O)O
S1c2c(cc(F)cc2)C=C1C(=O)Nc3c(cccc3)C([O-])=O	54	fCSFP4	weighted-fingerprint-similarity	0.961	0.705	rxn7022_0_a_kill_0____EN300-101521____EN300-7435755	N/A	S1c2c(cc([N+]([O-])=O)cc2)C=C1C(=O)Nc3c(cccc3)C(=O)N	[*;R2][#6;r][#6;r]C(=O)[N;H]c1[c;H][c;H][c;H][c;H]c1[!#1]_20	2	false	SAVI-Space-2024	rxn7022_0_a_kill_0	EN300-101521	O=C(OC)c1c(cccc1)B(O)O	EN300-7435755	S1c2c(cc(F)cc2)C=C1C(=O)N
S1c2c(cc(N)cc2)C=C1C(=O)Nc3c(cccc3)C(=O)C	55	fCSFP4	weighted-fingerprint-similarity	0.961	0.705	rxn6038_0_a_kill_0____EN300-18094____EN300-6502803	N/A	S1c2c(cc([N+]([O-])=O)cc2)C=C1C(=O)Nc3c(cccc3)C(=O)N	[*;R2][#6;r][#6;r]C(=O)[N;H]c1[c;H][c;H][c;H][c;H]c1[!#1]_20	2	false	SAVI-Space-2024	rxn6038_0_a_kill_0	EN300-18094	O=C(c1c(N)cccc1)C	EN300-6502803	S1c2c(cc(NC(=O)C)cc2)C=C1C(=O)O
S1c2c(cc(F)cc2)C=C1C(=O)Nc3c(cccc3)C(=O)c4ccccc4	56	fCSFP4	weighted-fingerprint-similarity	0.961	0.703	rxn6038_0_a_kill_0____EN300-18137____EN300-11818	N/A	S1c2c(cc([N+]([O-])=O)cc2)C=C1C(=O)Nc3c(cccc3)C(=O)N	[*;R2][#6;r][#6;r]C(=O)[N;H]c1[c;H][c;H][c;H][c;H]c1[!#1]_20	2	false	SAVI-Space-2024	rxn6038_0_a_kill_0	EN300-18137	O=C(c1c(N)cccc1)c2ccccc2	EN300-11818	S1c2c(cc(F)cc2)C=C1C(=O)O
S1c2c(cc(cc2)C)C=C1C(=O)Nc3c(cccc3)C(=O)c4ccccc4	57	fCSFP4	weighted-fingerprint-similarity	0.961	0.703	rxn6038_0_a_kill_0____EN300-18137____EN300-100328	N/A	S1c2c(cc([N+]([O-])=O)cc2)C=C1C(=O)Nc3c(cccc3)C(=O)N	[*;R2][#6;r][#6;r]C(=O)[N;H]c1[c;H][c;H][c;H][c;H]c1[!#1]_20	2	false	SAVI-Space-2024	rxn6038_0_a_kill_0	EN300-18137	O=C(c1c(N)cccc1)c2ccccc2	EN300-100328	S1c2c(cc(cc2)C)C=C1C(=O)O
S1c2c(cc(F)cc2)C=C1C(=O)Nc3c(cccc3)C(=NO)N	58	fCSFP4	weighted-fingerprint-similarity	0.960	0.709	rxn6038_0_a_kill_0____EN300-41306____EN300-11818	N/A	S1c2c(cc([N+]([O-])=O)cc2)C=C1C(=O)Nc3c(cccc3)C(=O)N	[*;R2][#6;r][#6;r]C(=O)[N;H]c1[c;H][c;H][c;H][c;H]c1[!#1]_20	2	false	SAVI-Space-2024	rxn6038_0_a_kill_0	EN300-41306	ON=C(N)c1c(N)cccc1	EN300-11818	S1c2c(cc(F)cc2)C=C1C(=O)O
S1c2c(cc(cc2)C)C=C1C(=O)Nc3c(cccc3)C(=NO)N	59	fCSFP4	weighted-fingerprint-similarity	0.960	0.709	rxn6038_0_a_kill_0____EN300-41306____EN300-100328	N/A	S1c2c(cc([N+]([O-])=O)cc2)C=C1C(=O)Nc3c(cccc3)C(=O)N	[*;R2][#6;r][#6;r]C(=O)[N;H]c1[c;H][c;H][c;H][c;H]c1[!#1]_20	2	false	SAVI-Space-2024	rxn6038_0_a_kill_0	EN300-41306	ON=C(N)c1c(N)cccc1	EN300-100328	S1c2c(cc(cc2)C)C=C1C(=O)O
S=C(N)c1c(NC(=O)C=2Sc3c(ccc(F)c3)C2)cccc1	60	fCSFP4	weighted-fingerprint-similarity	0.960	0.704	rxn6038_0_a_kill_0____EN300-14417____EN300-13450	N/A	S1c2c(cc([N+]([O-])=O)cc2)C=C1C(=O)Nc3c(cccc3)C(=O)N	[*;R2][#6;r][#6;r]C(=O)[N;H]c1[c;H][c;H][c;H][c;H]c1[!#1]_20	2	false	SAVI-Space-2024	rxn6038_0_a_kill_0	EN300-14417	S=C(N)c1c(N)cccc1	EN300-13450	S1c2c(ccc(F)c2)C=C1C(=O)O
S=C(N)c1c(NC(=O)C=2Sc3c(ccc(c3)C)C2)cccc1	61	fCSFP4	weighted-fingerprint-similarity	0.960	0.704	rxn6038_0_a_kill_0____EN300-14417____EN300-125418	N/A	S1c2c(cc([N+]([O-])=O)cc2)C=C1C(=O)Nc3c(cccc3)C(=O)N	[*;R2][#6;r][#6;r]C(=O)[N;H]c1[c;H][c;H][c;H][c;H]c1[!#1]_20	2	false	SAVI-Space-2024	rxn6038_0_a_kill_0	EN300-14417	S=C(N)c1c(N)cccc1	EN300-125418	S1c2c(ccc(c2)C)C=C1C(=O)O
S1c2c(cccc2)C=C1C(=O)Nc3c(cccc3)C(=NO)N	62	fCSFP4	weighted-fingerprint-similarity	0.960	0.699	rxn6038_0_a_kill_0____EN300-41306____EN300-13076	N/A	S1c2c(cc([N+]([O-])=O)cc2)C=C1C(=O)Nc3c(cccc3)C(=O)N	[*;R2][#6;r][#6;r]C(=O)[N;H]c1[c;H][c;H][c;H][c;H]c1[!#1]_20	2	false	SAVI-Space-2024	rxn6038_0_a_kill_0	EN300-41306	ON=C(N)c1c(N)cccc1	EN300-13076	S1c2c(cccc2)C=C1C(=O)O
S1c2c(cc(NC(=O)c3c(NC([O-])=O)cccc3)cc2)C=C1C([O-])=O	63	fCSFP4	weighted-fingerprint-similarity	0.960	0.696	rxn6038_0_a_kill_0____EN300-41620____EN300-69733	N/A	S1c2c(cc([N+]([O-])=O)cc2)C=C1C(=O)Nc3c(cccc3)C(=O)N	[*;R2][#6;r][#6;r]C(=O)[N;H]c1[c;H][c;H][c;H][c;H]c1[!#1]_20	2	false	SAVI-Space-2024	rxn6038_0_a_kill_0	EN300-41620	S1c2c(cc(N)cc2)C=C1C(=O)OC	EN300-69733	O=C(OC)Nc1c(cccc1)C(=O)O
S1c2c(cc(cc2)C)C=C1C(=O)Nc3c(cccc3)C(=O)C	64	fCSFP4	weighted-fingerprint-similarity	0.960	0.696	rxn6038_0_a_kill_0____EN300-18094____EN300-100328	N/A	S1c2c(cc([N+]([O-])=O)cc2)C=C1C(=O)Nc3c(cccc3)C(=O)N	[*;R2][#6;r][#6;r]C(=O)[N;H]c1[c;H][c;H][c;H][c;H]c1[!#1]_20	2	false	SAVI-Space-2024	rxn6038_0_a_kill_0	EN300-18094	O=C(c1c(N)cccc1)C	EN300-100328	S1c2c(cc(cc2)C)C=C1C(=O)O
S1C(C(=O)Nc2c(cccc2)C(=O)N)=CC=3SC(=CC13)C	65	fCSFP4	weighted-fingerprint-similarity	0.960	0.688	rxn6038_0_a_kill_0____EN300-17791____EN300-1272650	N/A	S1c2c(cc([N+]([O-])=O)cc2)C=C1C(=O)Nc3c(cccc3)C(=O)N	[*;R2][#6;r][#6;r]C(=O)[N;H]c1[c;H][c;H][c;H][c;H]c1[!#1]_20	2	false	SAVI-Space-2024	rxn6038_0_a_kill_0	EN300-17791	O=C(N)c1c(N)cccc1	EN300-1272650	S1C(C(=O)O)=CC=2SC(=CC12)C
S1C(C([O-])=O)=CC2=C1SC(C(=O)Nc3c(cccc3)C(=O)N)=C2	66	fCSFP4	weighted-fingerprint-similarity	0.960	0.688	rxn6038_0_a_kill_0____EN300-17791____EN300-1719662	N/A	S1c2c(cc([N+]([O-])=O)cc2)C=C1C(=O)Nc3c(cccc3)C(=O)N	[*;R2][#6;r][#6;r]C(=O)[N;H]c1[c;H][c;H][c;H][c;H]c1[!#1]_20	2	false	SAVI-Space-2024	rxn6038_0_a_kill_0	EN300-17791	O=C(N)c1c(N)cccc1	EN300-1719662	S1C(C(=O)OC)=CC2=C1SC(C(=O)O)=C2
S=C(N)c1c(NC(=O)C=2Sc3c(cc(C#N)cc3)C2)cccc1	67	fCSFP4	weighted-fingerprint-similarity	0.959	0.701	rxn6038_0_a_kill_0____EN300-14417____EN300-7407396	N/A	S1c2c(cc([N+]([O-])=O)cc2)C=C1C(=O)Nc3c(cccc3)C(=O)N	[*;R2][#6;r][#6;r]C(=O)[N;H]c1[c;H][c;H][c;H][c;H]c1[!#1]_20	2	false	SAVI-Space-2024	rxn6038_0_a_kill_0	EN300-14417	S=C(N)c1c(N)cccc1	EN300-7407396	S1c2c(cc(C#N)cc2)C=C1C(=O)O
S1c2c(cc(F)cc2)C=C1C(=O)Nc3c(cccc3)C(=O)C	68	fCSFP4	weighted-fingerprint-similarity	0.959	0.690	rxn6038_0_a_kill_0____EN300-18094____EN300-11818	N/A	S1c2c(cc([N+]([O-])=O)cc2)C=C1C(=O)Nc3c(cccc3)C(=O)N	[*;R2][#6;r][#6;r]C(=O)[N;H]c1[c;H][c;H][c;H][c;H]c1[!#1]_20	2	false	SAVI-Space-2024	rxn6038_0_a_kill_0	EN300-18094	O=C(c1c(N)cccc1)C	EN300-11818	S1c2c(cc(F)cc2)C=C1C(=O)O
S1c2c(ccc(F)c2)C=C1C(=O)Nc3c(cccc3)C(=O)NN	69	fCSFP4	weighted-fingerprint-similarity	0.959	0.690	rxn6038_0_a_kill_0____EN300-03742____EN300-13450	N/A	S1c2c(cc([N+]([O-])=O)cc2)C=C1C(=O)Nc3c(cccc3)C(=O)N	[*;R2][#6;r][#6;r]C(=O)[N;H]c1[c;H][c;H][c;H][c;H]c1[!#1]_20	2	false	SAVI-Space-2024	rxn6038_0_a_kill_0	EN300-03742	O=C(NN)c1c(N)cccc1	EN300-13450	S1c2c(ccc(F)c2)C=C1C(=O)O
S1c2c(ccc(c2)C)C=C1C(=O)Nc3c(cccc3)C(=O)NN	70	fCSFP4	weighted-fingerprint-similarity	0.959	0.690	rxn6038_0_a_kill_0____EN300-03742____EN300-125418	N/A	S1c2c(cc([N+]([O-])=O)cc2)C=C1C(=O)Nc3c(cccc3)C(=O)N	[*;R2][#6;r][#6;r]C(=O)[N;H]c1[c;H][c;H][c;H][c;H]c1[!#1]_20	2	false	SAVI-Space-2024	rxn6038_0_a_kill_0	EN300-03742	O=C(NN)c1c(N)cccc1	EN300-125418	S1c2c(ccc(c2)C)C=C1C(=O)O
S1c2c(cccc2)C=3SC(C(=O)Nc4c(cccc4)C(=O)N)=CC13	71	fCSFP4	weighted-fingerprint-similarity	0.959	0.688	rxn6038_0_a_kill_0____EN300-17791____EN300-14571	N/A	S1c2c(cc([N+]([O-])=O)cc2)C=C1C(=O)Nc3c(cccc3)C(=O)N	[*;R2][#6;r][#6;r]C(=O)[N;H]c1[c;H][c;H][c;H][c;H]c1[!#1]_20	2	false	SAVI-Space-2024	rxn6038_0_a_kill_0	EN300-17791	O=C(N)c1c(N)cccc1	EN300-14571	S1c2c(cccc2)C=3SC(C(=O)O)=CC13
S1C(C(=O)Nc2c(cccc2)C(=O)N)=CC3=C1SC=C3	72	fCSFP4	weighted-fingerprint-similarity	0.959	0.685	rxn6038_0_a_kill_0____EN300-17791____EN300-702736	N/A	S1c2c(cc([N+]([O-])=O)cc2)C=C1C(=O)Nc3c(cccc3)C(=O)N	[*;R2][#6;r][#6;r]C(=O)[N;H]c1[c;H][c;H][c;H][c;H]c1[!#1]_20	2	false	SAVI-Space-2024	rxn6038_0_a_kill_0	EN300-17791	O=C(N)c1c(N)cccc1	EN300-702736	S1C(C(=O)O)=CC2=C1SC=C2
S1c2c(cccc2)C=C1C(=O)Nc3c(cccc3)C(=O)C	73	fCSFP4	weighted-fingerprint-similarity	0.959	0.679	rxn6038_0_a_kill_0____EN300-18094____EN300-13076	N/A	S1c2c(cc([N+]([O-])=O)cc2)C=C1C(=O)Nc3c(cccc3)C(=O)N	[*;R2][#6;r][#6;r]C(=O)[N;H]c1[c;H][c;H][c;H][c;H]c1[!#1]_20	2	false	SAVI-Space-2024	rxn6038_0_a_kill_0	EN300-18094	O=C(c1c(N)cccc1)C	EN300-13076	S1c2c(cccc2)C=C1C(=O)O
S1c2c(cc(C#N)cc2)C=C1C(=O)Nc3c(cccc3)C(=O)NN	74	fCSFP4	weighted-fingerprint-similarity	0.958	0.687	rxn6038_0_a_kill_0____EN300-03742____EN300-7407396	N/A	S1c2c(cc([N+]([O-])=O)cc2)C=C1C(=O)Nc3c(cccc3)C(=O)N	[*;R2][#6;r][#6;r]C(=O)[N;H]c1[c;H][c;H][c;H][c;H]c1[!#1]_20	2	false	SAVI-Space-2024	rxn6038_0_a_kill_0	EN300-03742	O=C(NN)c1c(N)cccc1	EN300-7407396	S1c2c(cc(C#N)cc2)C=C1C(=O)O
S1c2c(ccc(F)c2)C=C1C(=O)Nc3c(cccc3)C(=O)c4ccccc4	75	fCSFP4	weighted-fingerprint-similarity	0.958	0.681	rxn6038_0_a_kill_0____EN300-18137____EN300-13450	N/A	S1c2c(cc([N+]([O-])=O)cc2)C=C1C(=O)Nc3c(cccc3)C(=O)N	[*;R2][#6;r][#6;r]C(=O)[N;H]c1[c;H][c;H][c;H][c;H]c1[!#1]_20	2	false	SAVI-Space-2024	rxn6038_0_a_kill_0	EN300-18137	O=C(c1c(N)cccc1)c2ccccc2	EN300-13450	S1c2c(ccc(F)c2)C=C1C(=O)O
S1c2c(ccc(c2)C)C=C1C(=O)Nc3c(cccc3)C(=O)c4ccccc4	76	fCSFP4	weighted-fingerprint-similarity	0.958	0.681	rxn6038_0_a_kill_0____EN300-18137____EN300-125418	N/A	S1c2c(cc([N+]([O-])=O)cc2)C=C1C(=O)Nc3c(cccc3)C(=O)N	[*;R2][#6;r][#6;r]C(=O)[N;H]c1[c;H][c;H][c;H][c;H]c1[!#1]_20	2	false	SAVI-Space-2024	rxn6038_0_a_kill_0	EN300-18137	O=C(c1c(N)cccc1)c2ccccc2	EN300-125418	S1c2c(ccc(c2)C)C=C1C(=O)O
S1c2c(cc(cc2)C(=O)Nc3c(cccc3)C(=O)N)C=C1	77	fCSFP4	weighted-fingerprint-similarity	0.958	0.670	rxn6038_0_a_kill_0____EN300-17791____EN300-99092	N/A	S1c2c(cc([N+]([O-])=O)cc2)C=C1C(=O)Nc3c(cccc3)C(=O)N	[*;R2][#6;r][#6;r]C(=O)[N;H]c1[c;H][c;H][c;H][c;H]c1[!#1]_20	2	false	SAVI-Space-2024	rxn6038_0_a_kill_0	EN300-17791	O=C(N)c1c(N)cccc1	EN300-99092	S1c2c(cc(cc2)C(=O)O)C=C1
S=C(N)c1c(NC(=O)C=2Sc3c(c([N+]([O-])=O)ccc3)C2)cccc1	78	fCSFP4	weighted-fingerprint-similarity	0.957	0.704	rxn6038_0_a_kill_0____EN300-14417____EN300-7431553	N/A	S1c2c(cc([N+]([O-])=O)cc2)C=C1C(=O)Nc3c(cccc3)C(=O)N	[*;R2][#6;r][#6;r]C(=O)[N;H]c1[c;H][c;H][c;H][c;H]c1[!#1]_20	2	false	SAVI-Space-2024	rxn6038_0_a_kill_0	EN300-14417	S=C(N)c1c(N)cccc1	EN300-7431553	S1c2c(c([N+](=O)O)ccc2)C=C1C(=O)O
S1c2c(c([N+]([O-])=O)ccc2)C=C1C(=O)Nc3c(cccc3)C(=O)c4ccccc4	79	fCSFP4	weighted-fingerprint-similarity	0.957	0.699	rxn6038_0_a_kill_0____EN300-18137____EN300-7431553	N/A	S1c2c(cc([N+]([O-])=O)cc2)C=C1C(=O)Nc3c(cccc3)C(=O)N	[*;R2][#6;r][#6;r]C(=O)[N;H]c1[c;H][c;H][c;H][c;H]c1[!#1]_20	2	false	SAVI-Space-2024	rxn6038_0_a_kill_0	EN300-18137	O=C(c1c(N)cccc1)c2ccccc2	EN300-7431553	S1c2c(c([N+](=O)O)ccc2)C=C1C(=O)O
S1c2c(ccc(F)c2)C=C1C(=O)Nc3c(cccc3)C(=NO)N	80	fCSFP4	weighted-fingerprint-similarity	0.957	0.689	rxn6038_0_a_kill_0____EN300-41306____EN300-13450	N/A	S1c2c(cc([N+]([O-])=O)cc2)C=C1C(=O)Nc3c(cccc3)C(=O)N	[*;R2][#6;r][#6;r]C(=O)[N;H]c1[c;H][c;H][c;H][c;H]c1[!#1]_20	2	false	SAVI-Space-2024	rxn6038_0_a_kill_0	EN300-41306	ON=C(N)c1c(N)cccc1	EN300-13450	S1c2c(ccc(F)c2)C=C1C(=O)O
S1c2c(ccc(c2)C)C=C1C(=O)Nc3c(cccc3)C(=NO)N	81	fCSFP4	weighted-fingerprint-similarity	0.957	0.689	rxn6038_0_a_kill_0____EN300-41306____EN300-125418	N/A	S1c2c(cc([N+]([O-])=O)cc2)C=C1C(=O)Nc3c(cccc3)C(=O)N	[*;R2][#6;r][#6;r]C(=O)[N;H]c1[c;H][c;H][c;H][c;H]c1[!#1]_20	2	false	SAVI-Space-2024	rxn6038_0_a_kill_0	EN300-41306	ON=C(N)c1c(N)cccc1	EN300-125418	S1c2c(ccc(c2)C)C=C1C(=O)O
S1C(C(=O)Nc2c(cccc2)C(=O)N)=CC=3NC=CC13	82	fCSFP4	weighted-fingerprint-similarity	0.957	0.678	rxn6038_0_a_kill_0____EN300-17791____EN300-103693	N/A	S1c2c(cc([N+]([O-])=O)cc2)C=C1C(=O)Nc3c(cccc3)C(=O)N	[*;R2][#6;r][#6;r]C(=O)[N;H]c1[c;H][c;H][c;H][c;H]c1[!#1]_20	2	false	SAVI-Space-2024	rxn6038_0_a_kill_0	EN300-17791	O=C(N)c1c(N)cccc1	EN300-103693	S1C(C(=O)O)=CC=2NC=CC12
S1C(C(=O)Nc2c(cccc2)C(=O)N)=CC=3OC=CC13	83	fCSFP4	weighted-fingerprint-similarity	0.957	0.678	rxn6038_0_a_kill_0____EN300-17791____EN300-81532	N/A	S1c2c(cc([N+]([O-])=O)cc2)C=C1C(=O)Nc3c(cccc3)C(=O)N	[*;R2][#6;r][#6;r]C(=O)[N;H]c1[c;H][c;H][c;H][c;H]c1[!#1]_20	2	false	SAVI-Space-2024	rxn6038_0_a_kill_0	EN300-17791	O=C(N)c1c(N)cccc1	EN300-81532	S1C(C(=O)O)=CC=2OC=CC12
S1c2c(cc(C#N)cc2)C=C1C(=O)Nc3c(cccc3)C(=O)c4ccccc4	84	fCSFP4	weighted-fingerprint-similarity	0.957	0.678	rxn6038_0_a_kill_0____EN300-18137____EN300-7407396	N/A	S1c2c(cc([N+]([O-])=O)cc2)C=C1C(=O)Nc3c(cccc3)C(=O)N	[*;R2][#6;r][#6;r]C(=O)[N;H]c1[c;H][c;H][c;H][c;H]c1[!#1]_20	2	false	SAVI-Space-2024	rxn6038_0_a_kill_0	EN300-18137	O=C(c1c(N)cccc1)c2ccccc2	EN300-7407396	S1c2c(cc(C#N)cc2)C=C1C(=O)O
S1c2c(ccc(c2)C)C=C1C(=O)Nc3c(cccc3)C(=O)C	85	fCSFP4	weighted-fingerprint-similarity	0.957	0.675	rxn6038_0_a_kill_0____EN300-18094____EN300-125418	N/A	S1c2c(cc([N+]([O-])=O)cc2)C=C1C(=O)Nc3c(cccc3)C(=O)N	[*;R2][#6;r][#6;r]C(=O)[N;H]c1[c;H][c;H][c;H][c;H]c1[!#1]_20	2	false	SAVI-Space-2024	rxn6038_0_a_kill_0	EN300-18094	O=C(c1c(N)cccc1)C	EN300-125418	S1c2c(ccc(c2)C)C=C1C(=O)O
O=C(Nc1c(cccc1)C(=O)N)c2cc3c(cc2)cccc3	86	fCSFP4	weighted-fingerprint-similarity	0.956	0.641	rxn6038_0_a_kill_0____EN300-17791____EN300-19820	N/A	S1c2c(cc([N+]([O-])=O)cc2)C=C1C(=O)Nc3c(cccc3)C(=O)N	[*;R2][#6;r][#6;r]C(=O)[N;H]c1[c;H][c;H][c;H][c;H]c1[!#1]_20	2	false	SAVI-Space-2024	rxn6038_0_a_kill_0	EN300-17791	O=C(N)c1c(N)cccc1	EN300-19820	O=C(O)c1cc2c(cc1)cccc2
S1c2c(c([N+]([O-])=O)ccc2)C=C1C(=O)Nc3c(cccc3)C(=O)NN	87	fCSFP4	weighted-fingerprint-similarity	0.956	0.691	rxn6038_0_a_kill_0____EN300-03742____EN300-7431553	N/A	S1c2c(cc([N+]([O-])=O)cc2)C=C1C(=O)Nc3c(cccc3)C(=O)N	[*;R2][#6;r][#6;r]C(=O)[N;H]c1[c;H][c;H][c;H][c;H]c1[!#1]_20	2	false	SAVI-Space-2024	rxn6038_0_a_kill_0	EN300-03742	O=C(NN)c1c(N)cccc1	EN300-7431553	S1c2c(c([N+](=O)O)ccc2)C=C1C(=O)O
S1c2c(cc(C#N)cc2)C=C1C(=O)Nc3c(cccc3)C(=NO)N	88	fCSFP4	weighted-fingerprint-similarity	0.956	0.686	rxn6038_0_a_kill_0____EN300-41306____EN300-7407396	N/A	S1c2c(cc([N+]([O-])=O)cc2)C=C1C(=O)Nc3c(cccc3)C(=O)N	[*;R2][#6;r][#6;r]C(=O)[N;H]c1[c;H][c;H][c;H][c;H]c1[!#1]_20	2	false	SAVI-Space-2024	rxn6038_0_a_kill_0	EN300-41306	ON=C(N)c1c(N)cccc1	EN300-7407396	S1c2c(cc(C#N)cc2)C=C1C(=O)O
S=C(N)c1c(NC(=O)C=2Sc3c(ccc(OC)c3)C2)cccc1	89	fCSFP4	weighted-fingerprint-similarity	0.956	0.681	rxn6038_0_a_kill_0____EN300-14417____EN300-186698	N/A	S1c2c(cc([N+]([O-])=O)cc2)C=C1C(=O)Nc3c(cccc3)C(=O)N	[*;R2][#6;r][#6;r]C(=O)[N;H]c1[c;H][c;H][c;H][c;H]c1[!#1]_20	2	false	SAVI-Space-2024	rxn6038_0_a_kill_0	EN300-14417	S=C(N)c1c(N)cccc1	EN300-186698	S1c2c(ccc(OC)c2)C=C1C(=O)O
[O-][N+](=O)c1cc2c(NC(C(=O)Nc3c(cccc3)C(=O)N)=C2)cc1	90	fCSFP4	weighted-fingerprint-similarity	0.956	0.681	rxn6038_0_a_kill_0____EN300-17791____EN300-49926	N/A	S1c2c(cc([N+]([O-])=O)cc2)C=C1C(=O)Nc3c(cccc3)C(=O)N	[*;R2][#6;r][#6;r]C(=O)[N;H]c1[c;H][c;H][c;H][c;H]c1[!#1]_20	2	false	SAVI-Space-2024	rxn6038_0_a_kill_0	EN300-17791	O=C(N)c1c(N)cccc1	EN300-49926	O=[N+](O)c1cc2c(NC(C(=O)O)=C2)cc1
[O-][N+](=O)c1cc2c(OC(C(=O)Nc3c(cccc3)C(=O)N)=C2)cc1	91	fCSFP4	weighted-fingerprint-similarity	0.956	0.681	rxn6038_0_a_kill_0____EN300-17791____EN300-41648	N/A	S1c2c(cc([N+]([O-])=O)cc2)C=C1C(=O)Nc3c(cccc3)C(=O)N	[*;R2][#6;r][#6;r]C(=O)[N;H]c1[c;H][c;H][c;H][c;H]c1[!#1]_20	2	false	SAVI-Space-2024	rxn6038_0_a_kill_0	EN300-17791	O=C(N)c1c(N)cccc1	EN300-41648	O=[N+](O)c1cc2c(OC(C(=O)O)=C2)cc1
S1c2c(cc(N)cc2)C=C1C(=O)Nc3c(cccc3)C(=O)CC	92	fCSFP4	weighted-fingerprint-similarity	0.956	0.675	rxn6038_0_a_kill_0____EN300-243639____EN300-6502803	N/A	S1c2c(cc([N+]([O-])=O)cc2)C=C1C(=O)Nc3c(cccc3)C(=O)N	[*;R2][#6;r][#6;r]C(=O)[N;H]c1[c;H][c;H][c;H][c;H]c1[!#1]_20	2	false	SAVI-Space-2024	rxn6038_0_a_kill_0	EN300-243639	O=C(c1c(N)cccc1)CC	EN300-6502803	S1c2c(cc(NC(=O)C)cc2)C=C1C(=O)O
S1c2c(cc(NC(=O)c3c(NC(=O)C=4SC=CC4)cccc3)cc2)C=C1C([O-])=O	93	fCSFP4	weighted-fingerprint-similarity	0.956	0.675	rxn6038_0_a_kill_0____EN300-41620____EN300-27871	N/A	S1c2c(cc([N+]([O-])=O)cc2)C=C1C(=O)Nc3c(cccc3)C(=O)N	[*;R2][#6;r][#6;r]C(=O)[N;H]c1[c;H][c;H][c;H][c;H]c1[!#1]_20	2	false	SAVI-Space-2024	rxn6038_0_a_kill_0	EN300-41620	S1c2c(cc(N)cc2)C=C1C(=O)OC	EN300-27871	S1C(C(=O)Nc2c(cccc2)C(=O)O)=CC=C1
S1c2c(nccc2)C=C1C(=O)Nc3c(cccc3)C(=O)N	94	fCSFP4	weighted-fingerprint-similarity	0.956	0.672	rxn6038_0_a_kill_0____EN300-17791____EN300-122192	N/A	S1c2c(cc([N+]([O-])=O)cc2)C=C1C(=O)Nc3c(cccc3)C(=O)N	[*;R2][#6;r][#6;r]C(=O)[N;H]c1[c;H][c;H][c;H][c;H]c1[!#1]_20	2	false	SAVI-Space-2024	rxn6038_0_a_kill_0	EN300-17791	O=C(N)c1c(N)cccc1	EN300-122192	S1c2c(nccc2)C=C1C(=O)O
S1c2c(ccc(F)c2)C=C1C(=O)Nc3c(cccc3)C(=O)C	95	fCSFP4	weighted-fingerprint-similarity	0.956	0.670	rxn6038_0_a_kill_0____EN300-18094____EN300-13450	N/A	S1c2c(cc([N+]([O-])=O)cc2)C=C1C(=O)Nc3c(cccc3)C(=O)N	[*;R2][#6;r][#6;r]C(=O)[N;H]c1[c;H][c;H][c;H][c;H]c1[!#1]_20	2	false	SAVI-Space-2024	rxn6038_0_a_kill_0	EN300-18094	O=C(c1c(N)cccc1)C	EN300-13450	S1c2c(ccc(F)c2)C=C1C(=O)O
S=C(N)c1c(NC(=O)c2cc3c(SC(=C3)C)cc2)cccc1	96	fCSFP4	weighted-fingerprint-similarity	0.956	0.670	rxn6038_0_a_kill_0____EN300-14417____EN300-3037326	N/A	S1c2c(cc([N+]([O-])=O)cc2)C=C1C(=O)Nc3c(cccc3)C(=O)N	[*;R2][#6;r][#6;r]C(=O)[N;H]c1[c;H][c;H][c;H][c;H]c1[!#1]_20	2	false	SAVI-Space-2024	rxn6038_0_a_kill_0	EN300-14417	S=C(N)c1c(N)cccc1	EN300-3037326	S1c2c(cc(cc2)C(=O)O)C=C1C
S1C(C(=O)Nc2c(cccc2)C(=O)N)=CC=3SC(=CC13)C[NH3+]	97	fCSFP4	weighted-fingerprint-similarity	0.956	0.664	rxn6038_0_a_kill_0____EN300-17791____EN300-6498522	N/A	S1c2c(cc([N+]([O-])=O)cc2)C=C1C(=O)Nc3c(cccc3)C(=O)N	[*;R2][#6;r][#6;r]C(=O)[N;H]c1[c;H][c;H][c;H][c;H]c1[!#1]_20	2	false	SAVI-Space-2024	rxn6038_0_a_kill_0	EN300-17791	O=C(N)c1c(N)cccc1	EN300-6498522	S1C(C(=O)O)=CC=2SC(=CC12)CNC(=O)OC(C)(C)C
[O-][N+](=O)c1cc2NC(C(=O)Nc3c(cccc3)C(=O)N)=Cc2cc1	98	fCSFP4	weighted-fingerprint-similarity	0.955	0.675	rxn6038_0_a_kill_0____EN300-17791____EN300-132434	N/A	S1c2c(cc([N+]([O-])=O)cc2)C=C1C(=O)Nc3c(cccc3)C(=O)N	[*;R2][#6;r][#6;r]C(=O)[N;H]c1[c;H][c;H][c;H][c;H]c1[!#1]_20	2	false	SAVI-Space-2024	rxn6038_0_a_kill_0	EN300-17791	O=C(N)c1c(N)cccc1	EN300-132434	O=[N+](O)c1cc2NC(C(=O)O)=Cc2cc1
S1c2c(cc(C#N)cc2)C=C1C(=O)Nc3c(cccc3)C(=O)C	99	fCSFP4	weighted-fingerprint-similarity	0.955	0.667	rxn6038_0_a_kill_0____EN300-18094____EN300-7407396	N/A	S1c2c(cc([N+]([O-])=O)cc2)C=C1C(=O)Nc3c(cccc3)C(=O)N	[*;R2][#6;r][#6;r]C(=O)[N;H]c1[c;H][c;H][c;H][c;H]c1[!#1]_20	2	false	SAVI-Space-2024	rxn6038_0_a_kill_0	EN300-18094	O=C(c1c(N)cccc1)C	EN300-7407396	S1c2c(cc(C#N)cc2)C=C1C(=O)O
S1c2c(cc(N)cc2)C=C1C(=O)Nc3c(cccc3)C(=C)C	100	fCSFP4	weighted-fingerprint-similarity	0.955	0.667	rxn6038_0_a_kill_0____EN300-94868____EN300-6502803	N/A	S1c2c(cc([N+]([O-])=O)cc2)C=C1C(=O)Nc3c(cccc3)C(=O)N	[*;R2][#6;r][#6;r]C(=O)[N;H]c1[c;H][c;H][c;H][c;H]c1[!#1]_20	2	false	SAVI-Space-2024	rxn6038_0_a_kill_0	EN300-94868	Nc1c(cccc1)C(=C)C	EN300-6502803	S1c2c(cc(NC(=O)C)cc2)C=C1C(=O)O
S1c2c(cc(cc2)C)C=C1C(=O)Nc3c(cccc3)C(=O)CC	101	fCSFP4	weighted-fingerprint-similarity	0.955	0.667	rxn6038_0_a_kill_0____EN300-243639____EN300-100328	N/A	S1c2c(cc([N+]([O-])=O)cc2)C=C1C(=O)Nc3c(cccc3)C(=O)N	[*;R2][#6;r][#6;r]C(=O)[N;H]c1[c;H][c;H][c;H][c;H]c1[!#1]_20	2	false	SAVI-Space-2024	rxn6038_0_a_kill_0	EN300-243639	O=C(c1c(N)cccc1)CC	EN300-100328	S1c2c(cc(cc2)C)C=C1C(=O)O
S1c2c(ccc(OC)c2)C=C1C(=O)Nc3c(cccc3)C(=O)NN	102	fCSFP4	weighted-fingerprint-similarity	0.955	0.667	rxn6038_0_a_kill_0____EN300-03742____EN300-186698	N/A	S1c2c(cc([N+]([O-])=O)cc2)C=C1C(=O)Nc3c(cccc3)C(=O)N	[*;R2][#6;r][#6;r]C(=O)[N;H]c1[c;H][c;H][c;H][c;H]c1[!#1]_20	2	false	SAVI-Space-2024	rxn6038_0_a_kill_0	EN300-03742	O=C(NN)c1c(N)cccc1	EN300-186698	S1c2c(ccc(OC)c2)C=C1C(=O)O
S=C(N)c1c(NC(=O)C=2Sc3c(cncc3)C2)cccc1	103	fCSFP4	weighted-fingerprint-similarity	0.955	0.667	rxn6038_0_a_kill_0____EN300-14417____EN300-2081724	N/A	S1c2c(cc([N+]([O-])=O)cc2)C=C1C(=O)Nc3c(cccc3)C(=O)N	[*;R2][#6;r][#6;r]C(=O)[N;H]c1[c;H][c;H][c;H][c;H]c1[!#1]_20	2	false	SAVI-Space-2024	rxn6038_0_a_kill_0	EN300-14417	S=C(N)c1c(N)cccc1	EN300-2081724	S1c2c(cncc2)C=C1C(=O)O
S1c2c(cncc2)C=C1C(=O)Nc3c(cccc3)C(=O)c4ccccc4	104	fCSFP4	weighted-fingerprint-similarity	0.954	0.661	rxn6038_0_a_kill_0____EN300-18137____EN300-2081724	N/A	S1c2c(cc([N+]([O-])=O)cc2)C=C1C(=O)Nc3c(cccc3)C(=O)N	[*;R2][#6;r][#6;r]C(=O)[N;H]c1[c;H][c;H][c;H][c;H]c1[!#1]_20	2	false	SAVI-Space-2024	rxn6038_0_a_kill_0	EN300-18137	O=C(c1c(N)cccc1)c2ccccc2	EN300-2081724	S1c2c(cncc2)C=C1C(=O)O
S=C(N)c1c(NC(=O)C=2SC=3C(=CSC3)C2)cccc1	105	fCSFP4	weighted-fingerprint-similarity	0.954	0.658	rxn6038_0_a_kill_0____EN300-14417____EN300-299321	N/A	S1c2c(cc([N+]([O-])=O)cc2)C=C1C(=O)Nc3c(cccc3)C(=O)N	[*;R2][#6;r][#6;r]C(=O)[N;H]c1[c;H][c;H][c;H][c;H]c1[!#1]_20	2	false	SAVI-Space-2024	rxn6038_0_a_kill_0	EN300-14417	S=C(N)c1c(N)cccc1	EN300-299321	S1C(C(=O)O)=CC=2C1=CSC2
S1c2c(cc(cc2)C(=O)Nc3c(cccc3)C(=O)NN)C=C1C	106	fCSFP4	weighted-fingerprint-similarity	0.954	0.655	rxn6038_0_a_kill_0____EN300-03742____EN300-3037326	N/A	S1c2c(cc([N+]([O-])=O)cc2)C=C1C(=O)Nc3c(cccc3)C(=O)N	[*;R2][#6;r][#6;r]C(=O)[N;H]c1[c;H][c;H][c;H][c;H]c1[!#1]_20	2	false	SAVI-Space-2024	rxn6038_0_a_kill_0	EN300-03742	O=C(NN)c1c(N)cccc1	EN300-3037326	S1c2c(cc(cc2)C(=O)O)C=C1C
S1C(C(=O)Nc2c(cccc2)C(=O)c3ccccc3)=CC=4C1=CSC4	107	fCSFP4	weighted-fingerprint-similarity	0.954	0.652	rxn6038_0_a_kill_0____EN300-18137____EN300-299321	N/A	S1c2c(cc([N+]([O-])=O)cc2)C=C1C(=O)Nc3c(cccc3)C(=O)N	[*;R2][#6;r][#6;r]C(=O)[N;H]c1[c;H][c;H][c;H][c;H]c1[!#1]_20	2	false	SAVI-Space-2024	rxn6038_0_a_kill_0	EN300-18137	O=C(c1c(N)cccc1)c2ccccc2	EN300-299321	S1C(C(=O)O)=CC=2C1=CSC2
S1c2c(cc(cc2)C(=O)Nc3c(cccc3)C(=O)c4ccccc4)C=C1C	108	fCSFP4	weighted-fingerprint-similarity	0.954	0.652	rxn6038_0_a_kill_0____EN300-18137____EN300-3037326	N/A	S1c2c(cc([N+]([O-])=O)cc2)C=C1C(=O)Nc3c(cccc3)C(=O)N	[*;R2][#6;r][#6;r]C(=O)[N;H]c1[c;H][c;H][c;H][c;H]c1[!#1]_20	2	false	SAVI-Space-2024	rxn6038_0_a_kill_0	EN300-18137	O=C(c1c(N)cccc1)c2ccccc2	EN300-3037326	S1c2c(cc(cc2)C(=O)O)C=C1C
S1c2c(ccc(c2)C(=O)Nc3c(cccc3)C(=O)N)C=C1	109	fCSFP4	weighted-fingerprint-similarity	0.954	0.645	rxn6038_0_a_kill_0____EN300-17791____EN300-248323	N/A	S1c2c(cc([N+]([O-])=O)cc2)C=C1C(=O)Nc3c(cccc3)C(=O)N	[*;R2][#6;r][#6;r]C(=O)[N;H]c1[c;H][c;H][c;H][c;H]c1[!#1]_20	2	false	SAVI-Space-2024	rxn6038_0_a_kill_0	EN300-17791	O=C(N)c1c(N)cccc1	EN300-248323	S1c2c(ccc(c2)C(=O)O)C=C1
S1c2c(cc(N)cc2)C=C1C(=O)Nc3c(cccc3)C(=O)C(C)C	110	fCSFP4	weighted-fingerprint-similarity	0.953	0.664	rxn6038_0_a_kill_0____EN300-119641____EN300-6502803	N/A	S1c2c(cc([N+]([O-])=O)cc2)C=C1C(=O)Nc3c(cccc3)C(=O)N	[*;R2][#6;r][#6;r]C(=O)[N;H]c1[c;H][c;H][c;H][c;H]c1[!#1]_20	2	false	SAVI-Space-2024	rxn6038_0_a_kill_0	EN300-119641	O=C(c1c(N)cccc1)C(C)C	EN300-6502803	S1c2c(cc(NC(=O)C)cc2)C=C1C(=O)O
S1c2c(cc(N)cc2)C=C1C(=O)Nc3c(cccc3)C(=O)N(C)C	111	fCSFP4	weighted-fingerprint-similarity	0.953	0.664	rxn6038_0_a_kill_0____EN300-35807____EN300-6502803	N/A	S1c2c(cc([N+]([O-])=O)cc2)C=C1C(=O)Nc3c(cccc3)C(=O)N	[*;R2][#6;r][#6;r]C(=O)[N;H]c1[c;H][c;H][c;H][c;H]c1[!#1]_20	2	false	SAVI-Space-2024	rxn6038_0_a_kill_0	EN300-35807	O=C(N(C)C)c1c(N)cccc1	EN300-6502803	S1c2c(cc(NC(=O)C)cc2)C=C1C(=O)O
S1c2c(cc(F)cc2)C=C1C(=O)Nc3c(cccc3)C(=O)CC	112	fCSFP4	weighted-fingerprint-similarity	0.953	0.661	rxn6038_0_a_kill_0____EN300-243639____EN300-11818	N/A	S1c2c(cc([N+]([O-])=O)cc2)C=C1C(=O)Nc3c(cccc3)C(=O)N	[*;R2][#6;r][#6;r]C(=O)[N;H]c1[c;H][c;H][c;H][c;H]c1[!#1]_20	2	false	SAVI-Space-2024	rxn6038_0_a_kill_0	EN300-243639	O=C(c1c(N)cccc1)CC	EN300-11818	S1c2c(cc(F)cc2)C=C1C(=O)O
S1c2c(cc(cc2)C)C=C1C(=O)Nc3c(cccc3)C(=C)C	113	fCSFP4	weighted-fingerprint-similarity	0.953	0.658	rxn6038_0_a_kill_0____EN300-94868____EN300-100328	N/A	S1c2c(cc([N+]([O-])=O)cc2)C=C1C(=O)Nc3c(cccc3)C(=O)N	[*;R2][#6;r][#6;r]C(=O)[N;H]c1[c;H][c;H][c;H][c;H]c1[!#1]_20	2	false	SAVI-Space-2024	rxn6038_0_a_kill_0	EN300-94868	Nc1c(cccc1)C(=C)C	EN300-100328	S1c2c(cc(cc2)C)C=C1C(=O)O
S1c2c(ccc(OC)c2)C=C1C(=O)Nc3c(cccc3)C(=O)c4ccccc4	114	fCSFP4	weighted-fingerprint-similarity	0.953	0.658	rxn6038_0_a_kill_0____EN300-18137____EN300-186698	N/A	S1c2c(cc([N+]([O-])=O)cc2)C=C1C(=O)Nc3c(cccc3)C(=O)N	[*;R2][#6;r][#6;r]C(=O)[N;H]c1[c;H][c;H][c;H][c;H]c1[!#1]_20	2	false	SAVI-Space-2024	rxn6038_0_a_kill_0	EN300-18137	O=C(c1c(N)cccc1)c2ccccc2	EN300-186698	S1c2c(ccc(OC)c2)C=C1C(=O)O
S1c2ncccc2C=C1C(=O)Nc3c(cccc3)C(=O)N	115	fCSFP4	weighted-fingerprint-similarity	0.953	0.655	rxn6038_0_a_kill_0____EN300-17791____EN300-248266	N/A	S1c2c(cc([N+]([O-])=O)cc2)C=C1C(=O)Nc3c(cccc3)C(=O)N	[*;R2][#6;r][#6;r]C(=O)[N;H]c1[c;H][c;H][c;H][c;H]c1[!#1]_20	2	false	SAVI-Space-2024	rxn6038_0_a_kill_0	EN300-17791	O=C(N)c1c(N)cccc1	EN300-248266	S1c2ncccc2C=C1C(=O)O
S1c2c(cncc2)C=C1C(=O)Nc3c(cccc3)C(=O)NN	116	fCSFP4	weighted-fingerprint-similarity	0.953	0.652	rxn6038_0_a_kill_0____EN300-03742____EN300-2081724	N/A	S1c2c(cc([N+]([O-])=O)cc2)C=C1C(=O)Nc3c(cccc3)C(=O)N	[*;R2][#6;r][#6;r]C(=O)[N;H]c1[c;H][c;H][c;H][c;H]c1[!#1]_20	2	false	SAVI-Space-2024	rxn6038_0_a_kill_0	EN300-03742	O=C(NN)c1c(N)cccc1	EN300-2081724	S1c2c(cncc2)C=C1C(=O)O
S1c2c(cccc2)C=C1C(=O)Nc3c(cccc3)C(=O)CC	117	fCSFP4	weighted-fingerprint-similarity	0.953	0.649	rxn6038_0_a_kill_0____EN300-243639____EN300-13076	N/A	S1c2c(cc([N+]([O-])=O)cc2)C=C1C(=O)Nc3c(cccc3)C(=O)N	[*;R2][#6;r][#6;r]C(=O)[N;H]c1[c;H][c;H][c;H][c;H]c1[!#1]_20	2	false	SAVI-Space-2024	rxn6038_0_a_kill_0	EN300-243639	O=C(c1c(N)cccc1)CC	EN300-13076	S1c2c(cccc2)C=C1C(=O)O
S1N=Cc2c1ccc(c2)C(=O)Nc3c(cccc3)C(=O)N	118	fCSFP4	weighted-fingerprint-similarity	0.953	0.646	rxn6038_0_a_kill_0____EN300-17791____EN300-6759452	N/A	S1c2c(cc([N+]([O-])=O)cc2)C=C1C(=O)Nc3c(cccc3)C(=O)N	[*;R2][#6;r][#6;r]C(=O)[N;H]c1[c;H][c;H][c;H][c;H]c1[!#1]_20	2	false	SAVI-Space-2024	rxn6038_0_a_kill_0	EN300-17791	O=C(N)c1c(N)cccc1	EN300-6759452	S1N=Cc2c1ccc(c2)C(=O)O
S1C(C(=O)Nc2c(cccc2)C(=O)NN)=CC=3C1=CSC3	119	fCSFP4	weighted-fingerprint-similarity	0.953	0.643	rxn6038_0_a_kill_0____EN300-03742____EN300-299321	N/A	S1c2c(cc([N+]([O-])=O)cc2)C=C1C(=O)Nc3c(cccc3)C(=O)N	[*;R2][#6;r][#6;r]C(=O)[N;H]c1[c;H][c;H][c;H][c;H]c1[!#1]_20	2	false	SAVI-Space-2024	rxn6038_0_a_kill_0	EN300-03742	O=C(NN)c1c(N)cccc1	EN300-299321	S1C(C(=O)O)=CC=2C1=CSC2
S1c2c(c3c1cccc3)cc(cc2)C(=O)Nc4c(cccc4)C(=O)N	120	fCSFP4	weighted-fingerprint-similarity	0.953	0.636	rxn6038_0_a_kill_0____EN300-17791____EN300-11735132	N/A	S1c2c(cc([N+]([O-])=O)cc2)C=C1C(=O)Nc3c(cccc3)C(=O)N	[*;R2][#6;r][#6;r]C(=O)[N;H]c1[c;H][c;H][c;H][c;H]c1[!#1]_20	2	false	SAVI-Space-2024	rxn6038_0_a_kill_0	EN300-17791	O=C(N)c1c(N)cccc1	EN300-11735132	S1c2c(c3c1cccc3)cc(cc2)C(=O)O
S1c2c(c([N+]([O-])=O)ccc2)C=C1C(=O)Nc3c(cccc3)C(=NO)N	121	fCSFP4	weighted-fingerprint-similarity	0.953	0.682	rxn6038_0_a_kill_0____EN300-41306____EN300-7431553	N/A	S1c2c(cc([N+]([O-])=O)cc2)C=C1C(=O)Nc3c(cccc3)C(=O)N	[*;R2][#6;r][#6;r]C(=O)[N;H]c1[c;H][c;H][c;H][c;H]c1[!#1]_20	2	false	SAVI-Space-2024	rxn6038_0_a_kill_0	EN300-41306	ON=C(N)c1c(N)cccc1	EN300-7431553	S1c2c(c([N+](=O)O)ccc2)C=C1C(=O)O
O=C(Nc1c(cccc1)C(=O)N)c2cc3c(cc(O)cc3)cc2	122	fCSFP4	weighted-fingerprint-similarity	0.953	0.626	rxn6038_0_a_kill_0____EN300-17791____EN300-18419109	N/A	S1c2c(cc([N+]([O-])=O)cc2)C=C1C(=O)Nc3c(cccc3)C(=O)N	[*;R2][#6;r][#6;r]C(=O)[N;H]c1[c;H][c;H][c;H][c;H]c1[!#1]_20	2	false	SAVI-Space-2024	rxn6038_0_a_kill_0	EN300-17791	O=C(N)c1c(N)cccc1	EN300-18419109	O=C(O)c1cc2c(cc(OCc3ccccc3)cc2)cc1
[O-]C(=O)c1cc2c(cc(cc2)C(=O)Nc3c(cccc3)C(=O)N)cc1	123	fCSFP4	weighted-fingerprint-similarity	0.953	0.626	rxn6038_0_a_kill_0____EN300-17791____EN300-6473017	N/A	S1c2c(cc([N+]([O-])=O)cc2)C=C1C(=O)Nc3c(cccc3)C(=O)N	[*;R2][#6;r][#6;r]C(=O)[N;H]c1[c;H][c;H][c;H][c;H]c1[!#1]_20	2	false	SAVI-Space-2024	rxn6038_0_a_kill_0	EN300-17791	O=C(N)c1c(N)cccc1	EN300-6473017	O=C(OC)c1cc2c(cc(cc2)C(=O)O)cc1
S1c2c(c([N+]([O-])=O)ccc2)C=C1C(=O)Nc3c(cccc3)C(=O)C	124	fCSFP4	weighted-fingerprint-similarity	0.953	0.672	rxn6038_0_a_kill_0____EN300-18094____EN300-7431553	N/A	S1c2c(cc([N+]([O-])=O)cc2)C=C1C(=O)Nc3c(cccc3)C(=O)N	[*;R2][#6;r][#6;r]C(=O)[N;H]c1[c;H][c;H][c;H][c;H]c1[!#1]_20	2	false	SAVI-Space-2024	rxn6038_0_a_kill_0	EN300-18094	O=C(c1c(N)cccc1)C	EN300-7431553	S1c2c(c([N+](=O)O)ccc2)C=C1C(=O)O
S1c2c(ccc(OC)c2)C=C1C(=O)Nc3c(cccc3)C(=NO)N	125	fCSFP4	weighted-fingerprint-similarity	0.953	0.667	rxn6038_0_a_kill_0____EN300-41306____EN300-186698	N/A	S1c2c(cc([N+]([O-])=O)cc2)C=C1C(=O)Nc3c(cccc3)C(=O)N	[*;R2][#6;r][#6;r]C(=O)[N;H]c1[c;H][c;H][c;H][c;H]c1[!#1]_20	2	false	SAVI-Space-2024	rxn6038_0_a_kill_0	EN300-41306	ON=C(N)c1c(N)cccc1	EN300-186698	S1c2c(ccc(OC)c2)C=C1C(=O)O
S1c2c(cc(N)cc2)C=C1C(=O)Nc3c(cncc3)C(=O)c4ccccc4	126	fCSFP4	weighted-fingerprint-similarity	0.952	0.658	rxn6038_0_a_kill_0____EN300-11959864____EN300-6502803	N/A	S1c2c(cc([N+]([O-])=O)cc2)C=C1C(=O)Nc3c(cccc3)C(=O)N	[*;R2][#6;r][#6;r]C(=O)[N;H]c1[c;H][c;H][c;H][c;H]c1[!#1]_20	2	false	SAVI-Space-2024	rxn6038_0_a_kill_0	EN300-11959864	O=C(c1c(N)ccnc1)c2ccccc2	EN300-6502803	S1c2c(cc(NC(=O)C)cc2)C=C1C(=O)O
S1c2c(cc(NC(=O)c3c(NC(=O)C4=CSC=C4)cccc3)cc2)C=C1C([O-])=O	127	fCSFP4	weighted-fingerprint-similarity	0.952	0.655	rxn6038_0_a_kill_0____EN300-41620____EN300-24080	N/A	S1c2c(cc([N+]([O-])=O)cc2)C=C1C(=O)Nc3c(cccc3)C(=O)N	[*;R2][#6;r][#6;r]C(=O)[N;H]c1[c;H][c;H][c;H][c;H]c1[!#1]_20	2	false	SAVI-Space-2024	rxn6038_0_a_kill_0	EN300-41620	S1c2c(cc(N)cc2)C=C1C(=O)OC	EN300-24080	S1C=C(C(=O)Nc2c(cccc2)C(=O)O)C=C1
S1c2c(cc(cc2)C(=O)Nc3c(cccc3)C(=NO)N)C=C1C	128	fCSFP4	weighted-fingerprint-similarity	0.952	0.655	rxn6038_0_a_kill_0____EN300-41306____EN300-3037326	N/A	S1c2c(cc([N+]([O-])=O)cc2)C=C1C(=O)Nc3c(cccc3)C(=O)N	[*;R2][#6;r][#6;r]C(=O)[N;H]c1[c;H][c;H][c;H][c;H]c1[!#1]_20	2	false	SAVI-Space-2024	rxn6038_0_a_kill_0	EN300-41306	ON=C(N)c1c(N)cccc1	EN300-3037326	S1c2c(cc(cc2)C(=O)O)C=C1C
S1c2c(cc(cc2)C)C=C1C(=O)Nc3c(cccc3)C(=O)C(C)C	129	fCSFP4	weighted-fingerprint-similarity	0.952	0.655	rxn6038_0_a_kill_0____EN300-119641____EN300-100328	N/A	S1c2c(cc([N+]([O-])=O)cc2)C=C1C(=O)Nc3c(cccc3)C(=O)N	[*;R2][#6;r][#6;r]C(=O)[N;H]c1[c;H][c;H][c;H][c;H]c1[!#1]_20	2	false	SAVI-Space-2024	rxn6038_0_a_kill_0	EN300-119641	O=C(c1c(N)cccc1)C(C)C	EN300-100328	S1c2c(cc(cc2)C)C=C1C(=O)O
S1c2c(cc(cc2)C)C=C1C(=O)Nc3c(cccc3)C(=O)N(C)C	130	fCSFP4	weighted-fingerprint-similarity	0.952	0.655	rxn6038_0_a_kill_0____EN300-35807____EN300-100328	N/A	S1c2c(cc([N+]([O-])=O)cc2)C=C1C(=O)Nc3c(cccc3)C(=O)N	[*;R2][#6;r][#6;r]C(=O)[N;H]c1[c;H][c;H][c;H][c;H]c1[!#1]_20	2	false	SAVI-Space-2024	rxn6038_0_a_kill_0	EN300-35807	O=C(N(C)C)c1c(N)cccc1	EN300-100328	S1c2c(cc(cc2)C)C=C1C(=O)O
S1c2c(cc(F)cc2)C=C1C(=O)Nc3c(cccc3)C(=C)C	131	fCSFP4	weighted-fingerprint-similarity	0.952	0.653	rxn6038_0_a_kill_0____EN300-94868____EN300-11818	N/A	S1c2c(cc([N+]([O-])=O)cc2)C=C1C(=O)Nc3c(cccc3)C(=O)N	[*;R2][#6;r][#6;r]C(=O)[N;H]c1[c;H][c;H][c;H][c;H]c1[!#1]_20	2	false	SAVI-Space-2024	rxn6038_0_a_kill_0	EN300-94868	Nc1c(cccc1)C(=C)C	EN300-11818	S1c2c(cc(F)cc2)C=C1C(=O)O
S1c2c(ccc(OC)c2)C=C1C(=O)Nc3c(cccc3)C(=O)C	132	fCSFP4	weighted-fingerprint-similarity	0.952	0.653	rxn6038_0_a_kill_0____EN300-18094____EN300-186698	N/A	S1c2c(cc([N+]([O-])=O)cc2)C=C1C(=O)Nc3c(cccc3)C(=O)N	[*;R2][#6;r][#6;r]C(=O)[N;H]c1[c;H][c;H][c;H][c;H]c1[!#1]_20	2	false	SAVI-Space-2024	rxn6038_0_a_kill_0	EN300-18094	O=C(c1c(N)cccc1)C	EN300-186698	S1c2c(ccc(OC)c2)C=C1C(=O)O
S=C(N)c1c(NC(=O)C=2Sc3c(ccnc3)C2)cccc1	133	fCSFP4	weighted-fingerprint-similarity	0.952	0.653	rxn6038_0_a_kill_0____EN300-14417____EN300-235229	N/A	S1c2c(cc([N+]([O-])=O)cc2)C=C1C(=O)Nc3c(cccc3)C(=O)N	[*;R2][#6;r][#6;r]C(=O)[N;H]c1[c;H][c;H][c;H][c;H]c1[!#1]_20	2	false	SAVI-Space-2024	rxn6038_0_a_kill_0	EN300-14417	S=C(N)c1c(N)cccc1	EN300-235229	S1c2c(ccnc2)C=C1C(=O)O
S1c2c(cccc2)C=C1C(=O)Nc3c(cncc3)C(=O)c4ccccc4	134	fCSFP4	weighted-fingerprint-similarity	0.952	0.650	rxn6038_0_a_kill_0____EN300-11959864____EN300-13076	N/A	S1c2c(cc([N+]([O-])=O)cc2)C=C1C(=O)Nc3c(cccc3)C(=O)N	[*;R2][#6;r][#6;r]C(=O)[N;H]c1[c;H][c;H][c;H][c;H]c1[!#1]_20	2	false	SAVI-Space-2024	rxn6038_0_a_kill_0	EN300-11959864	O=C(c1c(N)ccnc1)c2ccccc2	EN300-13076	S1c2c(cccc2)C=C1C(=O)O
S=C(N)c1c(NC(=O)c2cc3SC(=Cc3cc2)C)cccc1	135	fCSFP4	weighted-fingerprint-similarity	0.952	0.650	rxn6038_0_a_kill_0____EN300-14417____EN300-3043007	N/A	S1c2c(cc([N+]([O-])=O)cc2)C=C1C(=O)Nc3c(cccc3)C(=O)N	[*;R2][#6;r][#6;r]C(=O)[N;H]c1[c;H][c;H][c;H][c;H]c1[!#1]_20	2	false	SAVI-Space-2024	rxn6038_0_a_kill_0	EN300-14417	S=C(N)c1c(N)cccc1	EN300-3043007	S1c2c(ccc(c2)C(=O)O)C=C1C
S1c2c(ccnc2)C=C1C(=O)Nc3c(cccc3)C(=O)c4ccccc4	136	fCSFP4	weighted-fingerprint-similarity	0.952	0.647	rxn6038_0_a_kill_0____EN300-18137____EN300-235229	N/A	S1c2c(cc([N+]([O-])=O)cc2)C=C1C(=O)Nc3c(cccc3)C(=O)N	[*;R2][#6;r][#6;r]C(=O)[N;H]c1[c;H][c;H][c;H][c;H]c1[!#1]_20	2	false	SAVI-Space-2024	rxn6038_0_a_kill_0	EN300-18137	O=C(c1c(N)cccc1)c2ccccc2	EN300-235229	S1c2c(ccnc2)C=C1C(=O)O
S=C(N)c1c(NC(=O)C=2SC3=C(SC=C3)C2)cccc1	137	fCSFP4	weighted-fingerprint-similarity	0.952	0.647	rxn6038_0_a_kill_0____EN300-14417____EN300-51369	N/A	S1c2c(cc([N+]([O-])=O)cc2)C=C1C(=O)Nc3c(cccc3)C(=O)N	[*;R2][#6;r][#6;r]C(=O)[N;H]c1[c;H][c;H][c;H][c;H]c1[!#1]_20	2	false	SAVI-Space-2024	rxn6038_0_a_kill_0	EN300-14417	S=C(N)c1c(N)cccc1	EN300-51369	S1C(C(=O)O)=CC=2SC=CC12
S1C(C(=O)Nc2c(cccc2)C(=O)c3ccccc3)=CC=4SC=CC14	138	fCSFP4	weighted-fingerprint-similarity	0.952	0.640	rxn6038_0_a_kill_0____EN300-18137____EN300-51369	N/A	S1c2c(cc([N+]([O-])=O)cc2)C=C1C(=O)Nc3c(cccc3)C(=O)N	[*;R2][#6;r][#6;r]C(=O)[N;H]c1[c;H][c;H][c;H][c;H]c1[!#1]_20	2	false	SAVI-Space-2024	rxn6038_0_a_kill_0	EN300-18137	O=C(c1c(N)cccc1)c2ccccc2	EN300-51369	S1C(C(=O)O)=CC=2SC=CC12
S1c2c(cc(cc2)C(=O)Nc3c(cccc3)C(=O)C)C=C1C	139	fCSFP4	weighted-fingerprint-similarity	0.952	0.640	rxn6038_0_a_kill_0____EN300-18094____EN300-3037326	N/A	S1c2c(cc([N+]([O-])=O)cc2)C=C1C(=O)Nc3c(cccc3)C(=O)N	[*;R2][#6;r][#6;r]C(=O)[N;H]c1[c;H][c;H][c;H][c;H]c1[!#1]_20	2	false	SAVI-Space-2024	rxn6038_0_a_kill_0	EN300-18094	O=C(c1c(N)cccc1)C	EN300-3037326	S1c2c(cc(cc2)C(=O)O)C=C1C
S1c2c(cccc2)C=C1C(=O)Nc3c(cccc3)C(=C)C	140	fCSFP4	weighted-fingerprint-similarity	0.952	0.640	rxn6038_0_a_kill_0____EN300-94868____EN300-13076	N/A	S1c2c(cc([N+]([O-])=O)cc2)C=C1C(=O)Nc3c(cccc3)C(=O)N	[*;R2][#6;r][#6;r]C(=O)[N;H]c1[c;H][c;H][c;H][c;H]c1[!#1]_20	2	false	SAVI-Space-2024	rxn6038_0_a_kill_0	EN300-94868	Nc1c(cccc1)C(=C)C	EN300-13076	S1c2c(cccc2)C=C1C(=O)O
O=C(Nc1c(cccc1)C(=O)N)c2cc3c(cc(N)cc3)cc2	141	fCSFP4	weighted-fingerprint-similarity	0.952	0.617	rxn6038_0_a_kill_0____EN300-17791____EN300-6493092	N/A	S1c2c(cc([N+]([O-])=O)cc2)C=C1C(=O)Nc3c(cccc3)C(=O)N	[*;R2][#6;r][#6;r]C(=O)[N;H]c1[c;H][c;H][c;H][c;H]c1[!#1]_20	2	false	SAVI-Space-2024	rxn6038_0_a_kill_0	EN300-17791	O=C(N)c1c(N)cccc1	EN300-6493092	O=C(OC(C)(C)C)Nc1cc2c(cc(cc2)C(=O)O)cc1
S1c2c(cc(NC(=O)c3c(NC(=O)N)cccc3)cc2)C=C1C(=O)OCC	142	fCSFP4	weighted-fingerprint-similarity	0.951	0.656	rxn6038_0_a_kill_0____EN300-117151 EN300-36304"____EN300-65852"	N/A	S1c2c(cc([N+]([O-])=O)cc2)C=C1C(=O)Nc3c(cccc3)C(=O)N	[*;R2][#6;r][#6;r]C(=O)[N;H]c1[c;H][c;H][c;H][c;H]c1[!#1]_20	2	false	SAVI-Space-2024	rxn6038_0_a_kill_0	EN300-117151 EN300-36304""	S1c2c(cc(N)cc2)C=C1C(=O)OCC	EN300-65852	O=C(O)c1c(NC(=O)N)cccc1
S1c2c(cncc2)C=C1C(=O)Nc3c(cccc3)C(=NO)N	143	fCSFP4	weighted-fingerprint-similarity	0.951	0.653	rxn6038_0_a_kill_0____EN300-41306____EN300-2081724	N/A	S1c2c(cc([N+]([O-])=O)cc2)C=C1C(=O)Nc3c(cccc3)C(=O)N	[*;R2][#6;r][#6;r]C(=O)[N;H]c1[c;H][c;H][c;H][c;H]c1[!#1]_20	2	false	SAVI-Space-2024	rxn6038_0_a_kill_0	EN300-41306	ON=C(N)c1c(N)cccc1	EN300-2081724	S1c2c(cncc2)C=C1C(=O)O
S1c2c(c(F)ccc2)C=C1C(=O)Nc3c(cccc3)C(=O)N	144	fCSFP4	weighted-fingerprint-similarity	0.951	0.650	rxn6038_0_a_kill_0____EN300-17791____EN300-11183	N/A	S1c2c(cc([N+]([O-])=O)cc2)C=C1C(=O)Nc3c(cccc3)C(=O)N	[*;R2][#6;r][#6;r]C(=O)[N;H]c1[c;H][c;H][c;H][c;H]c1[!#1]_20	2	false	SAVI-Space-2024	rxn6038_0_a_kill_0	EN300-17791	O=C(N)c1c(N)cccc1	EN300-11183	S1c2c(c(F)ccc2)C=C1C(=O)O
S1c2c(c(ccc2)C)C=C1C(=O)Nc3c(cccc3)C(=O)N	145	fCSFP4	weighted-fingerprint-similarity	0.951	0.650	rxn6038_0_a_kill_0____EN300-17791____EN300-55226	N/A	S1c2c(cc([N+]([O-])=O)cc2)C=C1C(=O)Nc3c(cccc3)C(=O)N	[*;R2][#6;r][#6;r]C(=O)[N;H]c1[c;H][c;H][c;H][c;H]c1[!#1]_20	2	false	SAVI-Space-2024	rxn6038_0_a_kill_0	EN300-17791	O=C(N)c1c(N)cccc1	EN300-55226	S1c2c(c(ccc2)C)C=C1C(=O)O
S1c2c(cc(F)cc2)C=C1C(=O)Nc3c(cccc3)C(=O)C(C)C	146	fCSFP4	weighted-fingerprint-similarity	0.951	0.650	rxn6038_0_a_kill_0____EN300-119641____EN300-11818	N/A	S1c2c(cc([N+]([O-])=O)cc2)C=C1C(=O)Nc3c(cccc3)C(=O)N	[*;R2][#6;r][#6;r]C(=O)[N;H]c1[c;H][c;H][c;H][c;H]c1[!#1]_20	2	false	SAVI-Space-2024	rxn6038_0_a_kill_0	EN300-119641	O=C(c1c(N)cccc1)C(C)C	EN300-11818	S1c2c(cc(F)cc2)C=C1C(=O)O
S1c2c(cc(F)cc2)C=C1C(=O)Nc3c(cccc3)C(=O)N(C)C	147	fCSFP4	weighted-fingerprint-similarity	0.951	0.650	rxn6038_0_a_kill_0____EN300-35807____EN300-11818	N/A	S1c2c(cc([N+]([O-])=O)cc2)C=C1C(=O)Nc3c(cccc3)C(=O)N	[*;R2][#6;r][#6;r]C(=O)[N;H]c1[c;H][c;H][c;H][c;H]c1[!#1]_20	2	false	SAVI-Space-2024	rxn6038_0_a_kill_0	EN300-35807	O=C(N(C)C)c1c(N)cccc1	EN300-11818	S1c2c(cc(F)cc2)C=C1C(=O)O
S1c2c(cc(NC(=O)c3c(NC(=O)C=C)cccc3)cc2)C=C1C([O-])=O	148	fCSFP4	weighted-fingerprint-similarity	0.951	0.650	rxn6038_0_a_kill_0____EN300-41620____EN300-195746	N/A	S1c2c(cc([N+]([O-])=O)cc2)C=C1C(=O)Nc3c(cccc3)C(=O)N	[*;R2][#6;r][#6;r]C(=O)[N;H]c1[c;H][c;H][c;H][c;H]c1[!#1]_20	2	false	SAVI-Space-2024	rxn6038_0_a_kill_0	EN300-41620	S1c2c(cc(N)cc2)C=C1C(=O)OC	EN300-195746	O=C(O)c1c(NC(=O)C=C)cccc1
S1c2c(cc(NC(=O)c3c(NC(=O)CC)cccc3)cc2)C=C1C([O-])=O	149	fCSFP4	weighted-fingerprint-similarity	0.951	0.650	rxn6038_0_a_kill_0____EN300-41620____EN300-219199	N/A	S1c2c(cc([N+]([O-])=O)cc2)C=C1C(=O)Nc3c(cccc3)C(=O)N	[*;R2][#6;r][#6;r]C(=O)[N;H]c1[c;H][c;H][c;H][c;H]c1[!#1]_20	2	false	SAVI-Space-2024	rxn6038_0_a_kill_0	EN300-41620	S1c2c(cc(N)cc2)C=C1C(=O)OC	EN300-219199	O=C(O)c1c(NC(=O)CC)cccc1
S1c2c(ccc(c2)C)C=C1C(=O)Nc3c(cccc3)C(=O)CC	150	fCSFP4	weighted-fingerprint-similarity	0.951	0.647	rxn6038_0_a_kill_0____EN300-243639____EN300-125418	N/A	S1c2c(cc([N+]([O-])=O)cc2)C=C1C(=O)Nc3c(cccc3)C(=O)N	[*;R2][#6;r][#6;r]C(=O)[N;H]c1[c;H][c;H][c;H][c;H]c1[!#1]_20	2	false	SAVI-Space-2024	rxn6038_0_a_kill_0	EN300-243639	O=C(c1c(N)cccc1)CC	EN300-125418	S1c2c(ccc(c2)C)C=C1C(=O)O
S1C(C(=O)Nc2c(cccc2)C(=NO)N)=CC=3C1=CSC3	151	fCSFP4	weighted-fingerprint-similarity	0.951	0.644	rxn6038_0_a_kill_0____EN300-41306____EN300-299321	N/A	S1c2c(cc([N+]([O-])=O)cc2)C=C1C(=O)Nc3c(cccc3)C(=O)N	[*;R2][#6;r][#6;r]C(=O)[N;H]c1[c;H][c;H][c;H][c;H]c1[!#1]_20	2	false	SAVI-Space-2024	rxn6038_0_a_kill_0	EN300-41306	ON=C(N)c1c(N)cccc1	EN300-299321	S1C(C(=O)O)=CC=2C1=CSC2
S1c2c(cccc2)C=C1C(=O)Nc3c(cccc3)C(=O)C(C)C	152	fCSFP4	weighted-fingerprint-similarity	0.951	0.638	rxn6038_0_a_kill_0____EN300-119641____EN300-13076	N/A	S1c2c(cc([N+]([O-])=O)cc2)C=C1C(=O)Nc3c(cccc3)C(=O)N	[*;R2][#6;r][#6;r]C(=O)[N;H]c1[c;H][c;H][c;H][c;H]c1[!#1]_20	2	false	SAVI-Space-2024	rxn6038_0_a_kill_0	EN300-119641	O=C(c1c(N)cccc1)C(C)C	EN300-13076	S1c2c(cccc2)C=C1C(=O)O
S1c2c(cccc2)C=C1C(=O)Nc3c(cccc3)C(=O)N(C)C	153	fCSFP4	weighted-fingerprint-similarity	0.951	0.638	rxn6038_0_a_kill_0____EN300-35807____EN300-13076	N/A	S1c2c(cc([N+]([O-])=O)cc2)C=C1C(=O)Nc3c(cccc3)C(=O)N	[*;R2][#6;r][#6;r]C(=O)[N;H]c1[c;H][c;H][c;H][c;H]c1[!#1]_20	2	false	SAVI-Space-2024	rxn6038_0_a_kill_0	EN300-35807	O=C(N(C)C)c1c(N)cccc1	EN300-13076	S1c2c(cccc2)C=C1C(=O)O
S1c2c(ccnc2)C=C1C(=O)Nc3c(cccc3)C(=O)NN	154	fCSFP4	weighted-fingerprint-similarity	0.951	0.638	rxn6038_0_a_kill_0____EN300-03742____EN300-235229	N/A	S1c2c(cc([N+]([O-])=O)cc2)C=C1C(=O)Nc3c(cccc3)C(=O)N	[*;R2][#6;r][#6;r]C(=O)[N;H]c1[c;H][c;H][c;H][c;H]c1[!#1]_20	2	false	SAVI-Space-2024	rxn6038_0_a_kill_0	EN300-03742	O=C(NN)c1c(N)cccc1	EN300-235229	S1c2c(ccnc2)C=C1C(=O)O
S1c2c(ccc(c2)C(=O)Nc3c(cccc3)C(=O)NN)C=C1C	155	fCSFP4	weighted-fingerprint-similarity	0.951	0.635	rxn6038_0_a_kill_0____EN300-03742____EN300-3043007	N/A	S1c2c(cc([N+]([O-])=O)cc2)C=C1C(=O)Nc3c(cccc3)C(=O)N	[*;R2][#6;r][#6;r]C(=O)[N;H]c1[c;H][c;H][c;H][c;H]c1[!#1]_20	2	false	SAVI-Space-2024	rxn6038_0_a_kill_0	EN300-03742	O=C(NN)c1c(N)cccc1	EN300-3043007	S1c2c(ccc(c2)C(=O)O)C=C1C
S1C(C(=O)Nc2c(cccc2)C(=O)NN)=CC=3SC=CC13	156	fCSFP4	weighted-fingerprint-similarity	0.951	0.632	rxn6038_0_a_kill_0____EN300-03742____EN300-51369	N/A	S1c2c(cc([N+]([O-])=O)cc2)C=C1C(=O)Nc3c(cccc3)C(=O)N	[*;R2][#6;r][#6;r]C(=O)[N;H]c1[c;H][c;H][c;H][c;H]c1[!#1]_20	2	false	SAVI-Space-2024	rxn6038_0_a_kill_0	EN300-03742	O=C(NN)c1c(N)cccc1	EN300-51369	S1C(C(=O)O)=CC=2SC=CC12
S1c2c(ccc(c2)C(=O)Nc3c(cccc3)C(=O)c4ccccc4)C=C1C	157	fCSFP4	weighted-fingerprint-similarity	0.951	0.632	rxn6038_0_a_kill_0____EN300-18137____EN300-3043007	N/A	S1c2c(cc([N+]([O-])=O)cc2)C=C1C(=O)Nc3c(cccc3)C(=O)N	[*;R2][#6;r][#6;r]C(=O)[N;H]c1[c;H][c;H][c;H][c;H]c1[!#1]_20	2	false	SAVI-Space-2024	rxn6038_0_a_kill_0	EN300-18137	O=C(c1c(N)cccc1)c2ccccc2	EN300-3043007	S1c2c(ccc(c2)C(=O)O)C=C1C
O=C(Nc1c(cccc1)C(=O)N)c2cc3c(cc(cc3)C)cc2	158	fCSFP4	weighted-fingerprint-similarity	0.951	0.611	rxn6038_0_a_kill_0____EN300-17791____EN300-300685	N/A	S1c2c(cc([N+]([O-])=O)cc2)C=C1C(=O)Nc3c(cccc3)C(=O)N	[*;R2][#6;r][#6;r]C(=O)[N;H]c1[c;H][c;H][c;H][c;H]c1[!#1]_20	2	false	SAVI-Space-2024	rxn6038_0_a_kill_0	EN300-17791	O=C(N)c1c(N)cccc1	EN300-300685	O=C(O)c1cc2c(cc(cc2)C)cc1
O=C(Nc1c(cccc1)C(=O)N)c2cc3c(cc2)ccc(c3)C	159	fCSFP4	weighted-fingerprint-similarity	0.951	0.611	rxn6038_0_a_kill_0____EN300-17791____EN300-207165	N/A	S1c2c(cc([N+]([O-])=O)cc2)C=C1C(=O)Nc3c(cccc3)C(=O)N	[*;R2][#6;r][#6;r]C(=O)[N;H]c1[c;H][c;H][c;H][c;H]c1[!#1]_20	2	false	SAVI-Space-2024	rxn6038_0_a_kill_0	EN300-17791	O=C(N)c1c(N)cccc1	EN300-207165	O=C(O)c1cc2c(cc1)ccc(c2)C
S1c2c(cc(F)cc2)C=C1C(=O)Nc3c(cncc3)C(=O)c4ccccc4	160	fCSFP4	weighted-fingerprint-similarity	0.950	0.645	rxn6038_0_a_kill_0____EN300-11959864____EN300-11818	N/A	S1c2c(cc([N+]([O-])=O)cc2)C=C1C(=O)Nc3c(cccc3)C(=O)N	[*;R2][#6;r][#6;r]C(=O)[N;H]c1[c;H][c;H][c;H][c;H]c1[!#1]_20	2	false	SAVI-Space-2024	rxn6038_0_a_kill_0	EN300-11959864	O=C(c1c(N)ccnc1)c2ccccc2	EN300-11818	S1c2c(cc(F)cc2)C=C1C(=O)O
S1c2c(cc(cc2)C)C=C1C(=O)Nc3c(cncc3)C(=O)c4ccccc4	161	fCSFP4	weighted-fingerprint-similarity	0.950	0.645	rxn6038_0_a_kill_0____EN300-11959864____EN300-100328	N/A	S1c2c(cc([N+]([O-])=O)cc2)C=C1C(=O)Nc3c(cccc3)C(=O)N	[*;R2][#6;r][#6;r]C(=O)[N;H]c1[c;H][c;H][c;H][c;H]c1[!#1]_20	2	false	SAVI-Space-2024	rxn6038_0_a_kill_0	EN300-11959864	O=C(c1c(N)ccnc1)c2ccccc2	EN300-100328	S1c2c(cc(cc2)C)C=C1C(=O)O
S1c2c(cc(NC(=O)c3c(NC(=O)c4ccccc4)cccc3)cc2)C=C1C(=O)OCC	162	fCSFP4	weighted-fingerprint-similarity	0.950	0.642	rxn6038_0_a_kill_0____EN300-117151 EN300-36304"____EN300-07527"	N/A	S1c2c(cc([N+]([O-])=O)cc2)C=C1C(=O)Nc3c(cccc3)C(=O)N	[*;R2][#6;r][#6;r]C(=O)[N;H]c1[c;H][c;H][c;H][c;H]c1[!#1]_20	2	false	SAVI-Space-2024	rxn6038_0_a_kill_0	EN300-117151 EN300-36304""	S1c2c(cc(N)cc2)C=C1C(=O)OCC	EN300-07527	O=C(O)c1c(NC(=O)c2ccccc2)cccc1
S1c2c(ccc(F)c2)C=C1C(=O)Nc3c(cccc3)C(=O)CC	163	fCSFP4	weighted-fingerprint-similarity	0.950	0.642	rxn6038_0_a_kill_0____EN300-243639____EN300-13450	N/A	S1c2c(cc([N+]([O-])=O)cc2)C=C1C(=O)Nc3c(cccc3)C(=O)N	[*;R2][#6;r][#6;r]C(=O)[N;H]c1[c;H][c;H][c;H][c;H]c1[!#1]_20	2	false	SAVI-Space-2024	rxn6038_0_a_kill_0	EN300-243639	O=C(c1c(N)cccc1)CC	EN300-13450	S1c2c(ccc(F)c2)C=C1C(=O)O
S1c2c(ccc(c2)C)C=C1C(=O)Nc3c(cccc3)C(=C)C	164	fCSFP4	weighted-fingerprint-similarity	0.950	0.639	rxn6038_0_a_kill_0____EN300-94868____EN300-125418	N/A	S1c2c(cc([N+]([O-])=O)cc2)C=C1C(=O)Nc3c(cccc3)C(=O)N	[*;R2][#6;r][#6;r]C(=O)[N;H]c1[c;H][c;H][c;H][c;H]c1[!#1]_20	2	false	SAVI-Space-2024	rxn6038_0_a_kill_0	EN300-94868	Nc1c(cccc1)C(=C)C	EN300-125418	S1c2c(ccc(c2)C)C=C1C(=O)O
S1c2c(cncc2)C=C1C(=O)Nc3c(cccc3)C(=O)C	165	fCSFP4	weighted-fingerprint-similarity	0.950	0.632	rxn6038_0_a_kill_0____EN300-18094____EN300-2081724	N/A	S1c2c(cc([N+]([O-])=O)cc2)C=C1C(=O)Nc3c(cccc3)C(=O)N	[*;R2][#6;r][#6;r]C(=O)[N;H]c1[c;H][c;H][c;H][c;H]c1[!#1]_20	2	false	SAVI-Space-2024	rxn6038_0_a_kill_0	EN300-18094	O=C(c1c(N)cccc1)C	EN300-2081724	S1c2c(cncc2)C=C1C(=O)O
S1C(C(=O)Nc2c(cccc2)C(=O)C)=CC=3C1=CSC3	166	fCSFP4	weighted-fingerprint-similarity	0.950	0.623	rxn6038_0_a_kill_0____EN300-18094____EN300-299321	N/A	S1c2c(cc([N+]([O-])=O)cc2)C=C1C(=O)Nc3c(cccc3)C(=O)N	[*;R2][#6;r][#6;r]C(=O)[N;H]c1[c;H][c;H][c;H][c;H]c1[!#1]_20	2	false	SAVI-Space-2024	rxn6038_0_a_kill_0	EN300-18094	O=C(c1c(N)cccc1)C	EN300-299321	S1C(C(=O)O)=CC=2C1=CSC2
S1c2c(c(ccc2)C([O-])=O)C=C1C(=O)Nc3c(cccc3)C(=O)N	167	fCSFP4	weighted-fingerprint-similarity	0.949	0.642	rxn6038_0_a_kill_0____EN300-17791____EN300-1704354	N/A	S1c2c(cc([N+]([O-])=O)cc2)C=C1C(=O)Nc3c(cccc3)C(=O)N	[*;R2][#6;r][#6;r]C(=O)[N;H]c1[c;H][c;H][c;H][c;H]c1[!#1]_20	2	false	SAVI-Space-2024	rxn6038_0_a_kill_0	EN300-17791	O=C(N)c1c(N)cccc1	EN300-1704354	S1c2c(c(ccc2)C(=O)OC)C=C1C(=O)O
S1c2c(cc(N)cc2)C=C1C(=O)Nc3c(cccc3)C(=O)C(=C)C	168	fCSFP4	weighted-fingerprint-similarity	0.949	0.642	rxn6038_0_a_kill_0____EN300-206357____EN300-6502803	N/A	S1c2c(cc([N+]([O-])=O)cc2)C=C1C(=O)Nc3c(cccc3)C(=O)N	[*;R2][#6;r][#6;r]C(=O)[N;H]c1[c;H][c;H][c;H][c;H]c1[!#1]_20	2	false	SAVI-Space-2024	rxn6038_0_a_kill_0	EN300-206357	O=C(c1c(N)cccc1)C(=C)C	EN300-6502803	S1c2c(cc(NC(=O)C)cc2)C=C1C(=O)O
S1c2c(cc(C#N)cc2)C=C1C(=O)Nc3c(cccc3)C(=O)CC	169	fCSFP4	weighted-fingerprint-similarity	0.949	0.639	rxn6038_0_a_kill_0____EN300-243639____EN300-7407396	N/A	S1c2c(cc([N+]([O-])=O)cc2)C=C1C(=O)Nc3c(cccc3)C(=O)N	[*;R2][#6;r][#6;r]C(=O)[N;H]c1[c;H][c;H][c;H][c;H]c1[!#1]_20	2	false	SAVI-Space-2024	rxn6038_0_a_kill_0	EN300-243639	O=C(c1c(N)cccc1)CC	EN300-7407396	S1c2c(cc(C#N)cc2)C=C1C(=O)O
S1c2c(cc(F)c(OC)c2)C=C1C(=O)Nc3c(cccc3)C(=O)N	170	fCSFP4	weighted-fingerprint-similarity	0.949	0.639	rxn6038_0_a_kill_0____EN300-17791____EN300-23275049	N/A	S1c2c(cc([N+]([O-])=O)cc2)C=C1C(=O)Nc3c(cccc3)C(=O)N	[*;R2][#6;r][#6;r]C(=O)[N;H]c1[c;H][c;H][c;H][c;H]c1[!#1]_20	2	false	SAVI-Space-2024	rxn6038_0_a_kill_0	EN300-17791	O=C(N)c1c(N)cccc1	EN300-23275049	S1c2c(cc(F)c(OC)c2)C=C1C(=O)O
S1c2c(cc(NC(=O)c3c(NC(=O)C(C)C)cccc3)cc2)C=C1C([O-])=O	171	fCSFP4	weighted-fingerprint-similarity	0.949	0.639	rxn6038_0_a_kill_0____EN300-41620____EN300-9120927	N/A	S1c2c(cc([N+]([O-])=O)cc2)C=C1C(=O)Nc3c(cccc3)C(=O)N	[*;R2][#6;r][#6;r]C(=O)[N;H]c1[c;H][c;H][c;H][c;H]c1[!#1]_20	2	false	SAVI-Space-2024	rxn6038_0_a_kill_0	EN300-41620	S1c2c(cc(N)cc2)C=C1C(=O)OC	EN300-9120927	O=C(O)c1c(NC(=O)C(C)C)cccc1
S1c2c(ccnc2)C=C1C(=O)Nc3c(cccc3)C(=NO)N	172	fCSFP4	weighted-fingerprint-similarity	0.949	0.639	rxn6038_0_a_kill_0____EN300-41306____EN300-235229	N/A	S1c2c(cc([N+]([O-])=O)cc2)C=C1C(=O)Nc3c(cccc3)C(=O)N	[*;R2][#6;r][#6;r]C(=O)[N;H]c1[c;H][c;H][c;H][c;H]c1[!#1]_20	2	false	SAVI-Space-2024	rxn6038_0_a_kill_0	EN300-41306	ON=C(N)c1c(N)cccc1	EN300-235229	S1c2c(ccnc2)C=C1C(=O)O
S1c2c(ccc(c2)C(=O)Nc3c(cccc3)C(=NO)N)C=C1C	173	fCSFP4	weighted-fingerprint-similarity	0.949	0.636	rxn6038_0_a_kill_0____EN300-41306____EN300-3043007	N/A	S1c2c(cc([N+]([O-])=O)cc2)C=C1C(=O)Nc3c(cccc3)C(=O)N	[*;R2][#6;r][#6;r]C(=O)[N;H]c1[c;H][c;H][c;H][c;H]c1[!#1]_20	2	false	SAVI-Space-2024	rxn6038_0_a_kill_0	EN300-41306	ON=C(N)c1c(N)cccc1	EN300-3043007	S1c2c(ccc(c2)C(=O)O)C=C1C
S1c2c(ccc(c2)C)C=C1C(=O)Nc3c(cccc3)C(=O)C(C)C	174	fCSFP4	weighted-fingerprint-similarity	0.949	0.636	rxn6038_0_a_kill_0____EN300-119641____EN300-125418	N/A	S1c2c(cc([N+]([O-])=O)cc2)C=C1C(=O)Nc3c(cccc3)C(=O)N	[*;R2][#6;r][#6;r]C(=O)[N;H]c1[c;H][c;H][c;H][c;H]c1[!#1]_20	2	false	SAVI-Space-2024	rxn6038_0_a_kill_0	EN300-119641	O=C(c1c(N)cccc1)C(C)C	EN300-125418	S1c2c(ccc(c2)C)C=C1C(=O)O
S1c2c(ccc(c2)C)C=C1C(=O)Nc3c(cccc3)C(=O)N(C)C	175	fCSFP4	weighted-fingerprint-similarity	0.949	0.636	rxn6038_0_a_kill_0____EN300-35807____EN300-125418	N/A	S1c2c(cc([N+]([O-])=O)cc2)C=C1C(=O)Nc3c(cccc3)C(=O)N	[*;R2][#6;r][#6;r]C(=O)[N;H]c1[c;H][c;H][c;H][c;H]c1[!#1]_20	2	false	SAVI-Space-2024	rxn6038_0_a_kill_0	EN300-35807	O=C(N(C)C)c1c(N)cccc1	EN300-125418	S1c2c(ccc(c2)C)C=C1C(=O)O
S1C(C(=O)Nc2c(cccc2)C(=NO)N)=CC=3SC=CC13	176	fCSFP4	weighted-fingerprint-similarity	0.949	0.633	rxn6038_0_a_kill_0____EN300-41306____EN300-51369	N/A	S1c2c(cc([N+]([O-])=O)cc2)C=C1C(=O)Nc3c(cccc3)C(=O)N	[*;R2][#6;r][#6;r]C(=O)[N;H]c1[c;H][c;H][c;H][c;H]c1[!#1]_20	2	false	SAVI-Space-2024	rxn6038_0_a_kill_0	EN300-41306	ON=C(N)c1c(N)cccc1	EN300-51369	S1C(C(=O)O)=CC=2SC=CC12
S1c2c(F)cccc2C=C1C(=O)Nc3c(cccc3)C(=O)N	177	fCSFP4	weighted-fingerprint-similarity	0.949	0.633	rxn6038_0_a_kill_0____EN300-17791____EN300-156934	N/A	S1c2c(cc([N+]([O-])=O)cc2)C=C1C(=O)Nc3c(cccc3)C(=O)N	[*;R2][#6;r][#6;r]C(=O)[N;H]c1[c;H][c;H][c;H][c;H]c1[!#1]_20	2	false	SAVI-Space-2024	rxn6038_0_a_kill_0	EN300-17791	O=C(N)c1c(N)cccc1	EN300-156934	S1c2c(F)cccc2C=C1C(=O)O
S1c2c(ccc(F)c2)C=C1C(=O)Nc3c(cccc3)C(=C)C	178	fCSFP4	weighted-fingerprint-similarity	0.949	0.633	rxn6038_0_a_kill_0____EN300-94868____EN300-13450	N/A	S1c2c(cc([N+]([O-])=O)cc2)C=C1C(=O)Nc3c(cccc3)C(=O)N	[*;R2][#6;r][#6;r]C(=O)[N;H]c1[c;H][c;H][c;H][c;H]c1[!#1]_20	2	false	SAVI-Space-2024	rxn6038_0_a_kill_0	EN300-94868	Nc1c(cccc1)C(=C)C	EN300-13450	S1c2c(ccc(F)c2)C=C1C(=O)O
S1c2c(cccc2C=C1C(=O)Nc3c(cccc3)C(=O)N)C	179	fCSFP4	weighted-fingerprint-similarity	0.949	0.633	rxn6038_0_a_kill_0____EN300-17791____EN300-215016	N/A	S1c2c(cc([N+]([O-])=O)cc2)C=C1C(=O)Nc3c(cccc3)C(=O)N	[*;R2][#6;r][#6;r]C(=O)[N;H]c1[c;H][c;H][c;H][c;H]c1[!#1]_20	2	false	SAVI-Space-2024	rxn6038_0_a_kill_0	EN300-17791	O=C(N)c1c(N)cccc1	EN300-215016	S1c2c(cccc2C=C1C(=O)O)C
S1c2c(cncc2)C=C1C(=O)Nc3c(cncc3)C(=O)c4ccccc4	180	fCSFP4	weighted-fingerprint-similarity	0.949	0.633	rxn6038_0_a_kill_0____EN300-11959864____EN300-2081724	N/A	S1c2c(cc([N+]([O-])=O)cc2)C=C1C(=O)Nc3c(cccc3)C(=O)N	[*;R2][#6;r][#6;r]C(=O)[N;H]c1[c;H][c;H][c;H][c;H]c1[!#1]_20	2	false	SAVI-Space-2024	rxn6038_0_a_kill_0	EN300-11959864	O=C(c1c(N)ccnc1)c2ccccc2	EN300-2081724	S1c2c(cncc2)C=C1C(=O)O
S1c2c(cccc2)C=C1C(=O)CNC(=O)c3c(NC(=O)c4ccccc4)cccc3	181	fCSFP4	weighted-fingerprint-similarity	0.949	0.630	rxn6038_0_a_kill_0____EN300-364364____EN300-07527	N/A	S1c2c(cc([N+]([O-])=O)cc2)C=C1C(=O)Nc3c(cccc3)C(=O)N	[*;R2][#6;r][#6;r]C(=O)[N;H]c1[c;H][c;H][c;H][c;H]c1[!#1]_20	2	false	SAVI-Space-2024	rxn6038_0_a_kill_0	EN300-364364	S1c2c(cccc2)C=C1C(=O)CN	EN300-07527	O=C(O)c1c(NC(=O)c2ccccc2)cccc1
S1C(C(=O)Nc2c(cccc2)C(=O)N)=CC3=C1NN=C3	182	fCSFP4	weighted-fingerprint-similarity	0.949	0.627	rxn6038_0_a_kill_0____EN300-17791____EN300-736645	N/A	S1c2c(cc([N+]([O-])=O)cc2)C=C1C(=O)Nc3c(cccc3)C(=O)N	[*;R2][#6;r][#6;r]C(=O)[N;H]c1[c;H][c;H][c;H][c;H]c1[!#1]_20	2	false	SAVI-Space-2024	rxn6038_0_a_kill_0	EN300-17791	O=C(N)c1c(N)cccc1	EN300-736645	S1C(C(=O)O)=CC2=C1NN=C2
S1c2c(ccc(c2)C(=O)Nc3c(cccc3)C(=O)C)C=C1C	183	fCSFP4	weighted-fingerprint-similarity	0.949	0.621	rxn6038_0_a_kill_0____EN300-18094____EN300-3043007	N/A	S1c2c(cc([N+]([O-])=O)cc2)C=C1C(=O)Nc3c(cccc3)C(=O)N	[*;R2][#6;r][#6;r]C(=O)[N;H]c1[c;H][c;H][c;H][c;H]c1[!#1]_20	2	false	SAVI-Space-2024	rxn6038_0_a_kill_0	EN300-18094	O=C(c1c(N)cccc1)C	EN300-3043007	S1c2c(ccc(c2)C(=O)O)C=C1C
S=C(N)c1c(NC(=O)C=2SC3=C(SC(=C3)C)C2)cccc1	184	fCSFP4	weighted-fingerprint-similarity	0.949	0.621	rxn6038_0_a_kill_0____EN300-14417____EN300-1272650	N/A	S1c2c(cc([N+]([O-])=O)cc2)C=C1C(=O)Nc3c(cccc3)C(=O)N	[*;R2][#6;r][#6;r]C(=O)[N;H]c1[c;H][c;H][c;H][c;H]c1[!#1]_20	2	false	SAVI-Space-2024	rxn6038_0_a_kill_0	EN300-14417	S=C(N)c1c(N)cccc1	EN300-1272650	S1C(C(=O)O)=CC=2SC(=CC12)C
S=C(N)c1c(NC(=O)C=2SC=3SC(C([O-])=O)=CC3C2)cccc1	185	fCSFP4	weighted-fingerprint-similarity	0.949	0.621	rxn6038_0_a_kill_0____EN300-14417____EN300-1719662	N/A	S1c2c(cc([N+]([O-])=O)cc2)C=C1C(=O)Nc3c(cccc3)C(=O)N	[*;R2][#6;r][#6;r]C(=O)[N;H]c1[c;H][c;H][c;H][c;H]c1[!#1]_20	2	false	SAVI-Space-2024	rxn6038_0_a_kill_0	EN300-14417	S=C(N)c1c(N)cccc1	EN300-1719662	S1C(C(=O)OC)=CC2=C1SC(C(=O)O)=C2
S1N=Cc2c1cc(cc2)C(=O)Nc3c(cccc3)C(=O)N	186	fCSFP4	weighted-fingerprint-similarity	0.949	0.617	rxn6038_0_a_kill_0____EN300-17791____EN300-103995	N/A	S1c2c(cc([N+]([O-])=O)cc2)C=C1C(=O)Nc3c(cccc3)C(=O)N	[*;R2][#6;r][#6;r]C(=O)[N;H]c1[c;H][c;H][c;H][c;H]c1[!#1]_20	2	false	SAVI-Space-2024	rxn6038_0_a_kill_0	EN300-17791	O=C(N)c1c(N)cccc1	EN300-103995	S1N=Cc2c1cc(cc2)C(=O)O
S1C(C(=O)Nc2c(cccc2)C(=O)c3ccccc3)=CC=4SC(=CC14)C	187	fCSFP4	weighted-fingerprint-similarity	0.949	0.614	rxn6038_0_a_kill_0____EN300-18137____EN300-1272650	N/A	S1c2c(cc([N+]([O-])=O)cc2)C=C1C(=O)Nc3c(cccc3)C(=O)N	[*;R2][#6;r][#6;r]C(=O)[N;H]c1[c;H][c;H][c;H][c;H]c1[!#1]_20	2	false	SAVI-Space-2024	rxn6038_0_a_kill_0	EN300-18137	O=C(c1c(N)cccc1)c2ccccc2	EN300-1272650	S1C(C(=O)O)=CC=2SC(=CC12)C
S1C(C([O-])=O)=CC2=C1SC(C(=O)Nc3c(cccc3)C(=O)c4ccccc4)=C2	188	fCSFP4	weighted-fingerprint-similarity	0.949	0.614	rxn6038_0_a_kill_0____EN300-18137____EN300-1719662	N/A	S1c2c(cc([N+]([O-])=O)cc2)C=C1C(=O)Nc3c(cccc3)C(=O)N	[*;R2][#6;r][#6;r]C(=O)[N;H]c1[c;H][c;H][c;H][c;H]c1[!#1]_20	2	false	SAVI-Space-2024	rxn6038_0_a_kill_0	EN300-18137	O=C(c1c(N)cccc1)c2ccccc2	EN300-1719662	S1C(C(=O)OC)=CC2=C1SC(C(=O)O)=C2
S1c2c(c(F)c(F)cc2)C=C1C(=O)Nc3c(cccc3)C(=O)N	189	fCSFP4	weighted-fingerprint-similarity	0.948	0.637	rxn6038_0_a_kill_0____EN300-17791____EN300-396523	N/A	S1c2c(cc([N+]([O-])=O)cc2)C=C1C(=O)Nc3c(cccc3)C(=O)N	[*;R2][#6;r][#6;r]C(=O)[N;H]c1[c;H][c;H][c;H][c;H]c1[!#1]_20	2	false	SAVI-Space-2024	rxn6038_0_a_kill_0	EN300-17791	O=C(N)c1c(N)cccc1	EN300-396523	S1c2c(c(F)c(F)cc2)C=C1C(=O)O
S1c2c(cc(N)cc2)C=C1C(=O)Nc3c(cccc3)C(=O)C(OC)OC	190	fCSFP4	weighted-fingerprint-similarity	0.948	0.637	rxn6038_0_a_kill_0____EN300-8641691____EN300-6502803	N/A	S1c2c(cc([N+]([O-])=O)cc2)C=C1C(=O)Nc3c(cccc3)C(=O)N	[*;R2][#6;r][#6;r]C(=O)[N;H]c1[c;H][c;H][c;H][c;H]c1[!#1]_20	2	false	SAVI-Space-2024	rxn6038_0_a_kill_0	EN300-8641691	O=C(c1c(N)cccc1)C(OC)OC	EN300-6502803	S1c2c(cc(NC(=O)C)cc2)C=C1C(=O)O
S1c2c(cc(N)cc2)C=C1C(=O)Nc3c(cccc3)C(=O)N(CC)CC	191	fCSFP4	weighted-fingerprint-similarity	0.948	0.637	rxn6038_0_a_kill_0____EN300-52651____EN300-6502803	N/A	S1c2c(cc([N+]([O-])=O)cc2)C=C1C(=O)Nc3c(cccc3)C(=O)N	[*;R2][#6;r][#6;r]C(=O)[N;H]c1[c;H][c;H][c;H][c;H]c1[!#1]_20	2	false	SAVI-Space-2024	rxn6038_0_a_kill_0	EN300-52651	O=C(N(CC)CC)c1c(N)cccc1	EN300-6502803	S1c2c(cc(NC(=O)C)cc2)C=C1C(=O)O
S1C(C(=O)Nc2c(cccc2)C(=O)N)=CC=3N(C=CC13)C	192	fCSFP4	weighted-fingerprint-similarity	0.948	0.634	rxn6038_0_a_kill_0____EN300-17791____EN300-7881227	N/A	S1c2c(cc([N+]([O-])=O)cc2)C=C1C(=O)Nc3c(cccc3)C(=O)N	[*;R2][#6;r][#6;r]C(=O)[N;H]c1[c;H][c;H][c;H][c;H]c1[!#1]_20	2	false	SAVI-Space-2024	rxn6038_0_a_kill_0	EN300-17791	O=C(N)c1c(N)cccc1	EN300-7881227	S1C(C(=O)O)=CC=2N(C=CC12)C
S1c2c(cc(NC(=O)c3c(NC(=O)C(C)(C)C)cccc3)cc2)C=C1C([O-])=O	193	fCSFP4	weighted-fingerprint-similarity	0.948	0.634	rxn6038_0_a_kill_0____EN300-41620____EN300-56220	N/A	S1c2c(cc([N+]([O-])=O)cc2)C=C1C(=O)Nc3c(cccc3)C(=O)N	[*;R2][#6;r][#6;r]C(=O)[N;H]c1[c;H][c;H][c;H][c;H]c1[!#1]_20	2	false	SAVI-Space-2024	rxn6038_0_a_kill_0	EN300-41620	S1c2c(cc(N)cc2)C=C1C(=O)OC	EN300-56220	O=C(O)c1c(NC(=O)C(C)(C)C)cccc1
S1c2c(cc(NC(=O)c3c(NC(=O)C4CC4)cccc3)cc2)C=C1C([O-])=O	194	fCSFP4	weighted-fingerprint-similarity	0.948	0.634	rxn6038_0_a_kill_0____EN300-41620____EN300-223569	N/A	S1c2c(cc([N+]([O-])=O)cc2)C=C1C(=O)Nc3c(cccc3)C(=O)N	[*;R2][#6;r][#6;r]C(=O)[N;H]c1[c;H][c;H][c;H][c;H]c1[!#1]_20	2	false	SAVI-Space-2024	rxn6038_0_a_kill_0	EN300-41620	S1c2c(cc(N)cc2)C=C1C(=O)OC	EN300-223569	O=C(O)c1c(NC(=O)C2CC2)cccc1
S1c2c(cc(NC(=O)c3c(NC(=O)NC(C)C)cccc3)cc2)C=C1C([O-])=O	195	fCSFP4	weighted-fingerprint-similarity	0.948	0.634	rxn6038_0_a_kill_0____EN300-41620____EN300-18898	N/A	S1c2c(cc([N+]([O-])=O)cc2)C=C1C(=O)Nc3c(cccc3)C(=O)N	[*;R2][#6;r][#6;r]C(=O)[N;H]c1[c;H][c;H][c;H][c;H]c1[!#1]_20	2	false	SAVI-Space-2024	rxn6038_0_a_kill_0	EN300-41620	S1c2c(cc(N)cc2)C=C1C(=O)OC	EN300-18898	O=C(O)c1c(NC(=O)NC(C)C)cccc1
S1c2c(cc(c3c(NC(=O)c4c(NC)cccc4)cccc3)cc2)C=C1C([O-])=O	196	fCSFP4	weighted-fingerprint-similarity	0.948	0.634	rxn6006_0_a_kill_0____EN300-06936____EN300-26248707	N/A	S1c2c(cc([N+]([O-])=O)cc2)C=C1C(=O)Nc3c(cccc3)C(=O)N	[*;R2][#6;r][#6;r]C(=O)[N;H]c1[c;H][c;H][c;H][c;H]c1[!#1]_20	2	false	SAVI-Space-2024	rxn6006_0_a_kill_0	EN300-06936	Clc1c(NC(=O)c2c(NC)cccc2)cccc1	EN300-26248707	S1c2c(cc(cc2)B(O)O)C=C1C(=O)OC
S1c2c(cc(cc2)C)C=C1C(=O)Nc3c(cccc3)C(=O)C(=C)C	197	fCSFP4	weighted-fingerprint-similarity	0.948	0.634	rxn6038_0_a_kill_0____EN300-206357____EN300-100328	N/A	S1c2c(cc([N+]([O-])=O)cc2)C=C1C(=O)Nc3c(cccc3)C(=O)N	[*;R2][#6;r][#6;r]C(=O)[N;H]c1[c;H][c;H][c;H][c;H]c1[!#1]_20	2	false	SAVI-Space-2024	rxn6038_0_a_kill_0	EN300-206357	O=C(c1c(N)cccc1)C(=C)C	EN300-100328	S1c2c(cc(cc2)C)C=C1C(=O)O
S1c2c(cc(C#N)cc2)C=C1C(=O)Nc3c(cccc3)C(=C)C	198	fCSFP4	weighted-fingerprint-similarity	0.948	0.631	rxn6038_0_a_kill_0____EN300-94868____EN300-7407396	N/A	S1c2c(cc([N+]([O-])=O)cc2)C=C1C(=O)Nc3c(cccc3)C(=O)N	[*;R2][#6;r][#6;r]C(=O)[N;H]c1[c;H][c;H][c;H][c;H]c1[!#1]_20	2	false	SAVI-Space-2024	rxn6038_0_a_kill_0	EN300-94868	Nc1c(cccc1)C(=C)C	EN300-7407396	S1c2c(cc(C#N)cc2)C=C1C(=O)O
S1c2c(ccc(F)c2)C=C1C(=O)Nc3c(cccc3)C(=O)C(C)C	199	fCSFP4	weighted-fingerprint-similarity	0.948	0.631	rxn6038_0_a_kill_0____EN300-119641____EN300-13450	N/A	S1c2c(cc([N+]([O-])=O)cc2)C=C1C(=O)Nc3c(cccc3)C(=O)N	[*;R2][#6;r][#6;r]C(=O)[N;H]c1[c;H][c;H][c;H][c;H]c1[!#1]_20	2	false	SAVI-Space-2024	rxn6038_0_a_kill_0	EN300-119641	O=C(c1c(N)cccc1)C(C)C	EN300-13450	S1c2c(ccc(F)c2)C=C1C(=O)O
S1c2c(ccc(F)c2)C=C1C(=O)Nc3c(cccc3)C(=O)N(C)C	200	fCSFP4	weighted-fingerprint-similarity	0.948	0.631	rxn6038_0_a_kill_0____EN300-35807____EN300-13450	N/A	S1c2c(cc([N+]([O-])=O)cc2)C=C1C(=O)Nc3c(cccc3)C(=O)N	[*;R2][#6;r][#6;r]C(=O)[N;H]c1[c;H][c;H][c;H][c;H]c1[!#1]_20	2	false	SAVI-Space-2024	rxn6038_0_a_kill_0	EN300-35807	O=C(N(C)C)c1c(N)cccc1	EN300-13450	S1c2c(ccc(F)c2)C=C1C(=O)O
S1c2c(ncnc2)C=C1C(=O)Nc3c(cccc3)C(=O)N	201	fCSFP4	weighted-fingerprint-similarity	0.948	0.625	rxn6038_0_a_kill_0____EN300-17791____EN300-325761	N/A	S1c2c(cc([N+]([O-])=O)cc2)C=C1C(=O)Nc3c(cccc3)C(=O)N	[*;R2][#6;r][#6;r]C(=O)[N;H]c1[c;H][c;H][c;H][c;H]c1[!#1]_20	2	false	SAVI-Space-2024	rxn6038_0_a_kill_0	EN300-17791	O=C(N)c1c(N)cccc1	EN300-325761	S1c2c(ncnc2)C=C1C(=O)O
S=C(N)c1c(NC(=O)C=2SC=3c4c(SC3C2)cccc4)cccc1	202	fCSFP4	weighted-fingerprint-similarity	0.948	0.622	rxn6038_0_a_kill_0____EN300-14417____EN300-14571	N/A	S1c2c(cc([N+]([O-])=O)cc2)C=C1C(=O)Nc3c(cccc3)C(=O)N	[*;R2][#6;r][#6;r]C(=O)[N;H]c1[c;H][c;H][c;H][c;H]c1[!#1]_20	2	false	SAVI-Space-2024	rxn6038_0_a_kill_0	EN300-14417	S=C(N)c1c(N)cccc1	EN300-14571	S1c2c(cccc2)C=3SC(C(=O)O)=CC13
S1c2c(ccnc2)C=C1C(=O)Nc3c(cccc3)C(=O)C	203	fCSFP4	weighted-fingerprint-similarity	0.948	0.619	rxn6038_0_a_kill_0____EN300-18094____EN300-235229	N/A	S1c2c(cc([N+]([O-])=O)cc2)C=C1C(=O)Nc3c(cccc3)C(=O)N	[*;R2][#6;r][#6;r]C(=O)[N;H]c1[c;H][c;H][c;H][c;H]c1[!#1]_20	2	false	SAVI-Space-2024	rxn6038_0_a_kill_0	EN300-18094	O=C(c1c(N)cccc1)C	EN300-235229	S1c2c(ccnc2)C=C1C(=O)O
S=C(N)c1c(NC(=O)C=2SC=3SC=CC3C2)cccc1	204	fCSFP4	weighted-fingerprint-similarity	0.948	0.619	rxn6038_0_a_kill_0____EN300-14417____EN300-702736	N/A	S1c2c(cc([N+]([O-])=O)cc2)C=C1C(=O)Nc3c(cccc3)C(=O)N	[*;R2][#6;r][#6;r]C(=O)[N;H]c1[c;H][c;H][c;H][c;H]c1[!#1]_20	2	false	SAVI-Space-2024	rxn6038_0_a_kill_0	EN300-14417	S=C(N)c1c(N)cccc1	EN300-702736	S1C(C(=O)O)=CC2=C1SC=C2
S1c2c(cccc2)C=3SC(C(=O)Nc4c(cccc4)C(=O)c5ccccc5)=CC13	205	fCSFP4	weighted-fingerprint-similarity	0.948	0.615	rxn6038_0_a_kill_0____EN300-18137____EN300-14571	N/A	S1c2c(cc([N+]([O-])=O)cc2)C=C1C(=O)Nc3c(cccc3)C(=O)N	[*;R2][#6;r][#6;r]C(=O)[N;H]c1[c;H][c;H][c;H][c;H]c1[!#1]_20	2	false	SAVI-Space-2024	rxn6038_0_a_kill_0	EN300-18137	O=C(c1c(N)cccc1)c2ccccc2	EN300-14571	S1c2c(cccc2)C=3SC(C(=O)O)=CC13
S1C(C(=O)Nc2c(cccc2)C(=O)C)=CC=3SC=CC13	206	fCSFP4	weighted-fingerprint-similarity	0.947	0.612	rxn6038_0_a_kill_0____EN300-18094____EN300-51369	N/A	S1c2c(cc([N+]([O-])=O)cc2)C=C1C(=O)Nc3c(cccc3)C(=O)N	[*;R2][#6;r][#6;r]C(=O)[N;H]c1[c;H][c;H][c;H][c;H]c1[!#1]_20	2	false	SAVI-Space-2024	rxn6038_0_a_kill_0	EN300-18094	O=C(c1c(N)cccc1)C	EN300-51369	S1C(C(=O)O)=CC=2SC=CC12
S1C(C(=O)Nc2c(cccc2)C(=O)c3ccccc3)=CC4=C1SC=C4	207	fCSFP4	weighted-fingerprint-similarity	0.947	0.612	rxn6038_0_a_kill_0____EN300-18137____EN300-702736	N/A	S1c2c(cc([N+]([O-])=O)cc2)C=C1C(=O)Nc3c(cccc3)C(=O)N	[*;R2][#6;r][#6;r]C(=O)[N;H]c1[c;H][c;H][c;H][c;H]c1[!#1]_20	2	false	SAVI-Space-2024	rxn6038_0_a_kill_0	EN300-18137	O=C(c1c(N)cccc1)c2ccccc2	EN300-702736	S1C(C(=O)O)=CC2=C1SC=C2
S1C(C(=O)Nc2c(cccc2)C(=O)NN)=CC=3SC(=CC13)C	208	fCSFP4	weighted-fingerprint-similarity	0.947	0.605	rxn6038_0_a_kill_0____EN300-03742____EN300-1272650	N/A	S1c2c(cc([N+]([O-])=O)cc2)C=C1C(=O)Nc3c(cccc3)C(=O)N	[*;R2][#6;r][#6;r]C(=O)[N;H]c1[c;H][c;H][c;H][c;H]c1[!#1]_20	2	false	SAVI-Space-2024	rxn6038_0_a_kill_0	EN300-03742	O=C(NN)c1c(N)cccc1	EN300-1272650	S1C(C(=O)O)=CC=2SC(=CC12)C
S1C(C([O-])=O)=CC2=C1SC(C(=O)Nc3c(cccc3)C(=O)NN)=C2	209	fCSFP4	weighted-fingerprint-similarity	0.947	0.605	rxn6038_0_a_kill_0____EN300-03742____EN300-1719662	N/A	S1c2c(cc([N+]([O-])=O)cc2)C=C1C(=O)Nc3c(cccc3)C(=O)N	[*;R2][#6;r][#6;r]C(=O)[N;H]c1[c;H][c;H][c;H][c;H]c1[!#1]_20	2	false	SAVI-Space-2024	rxn6038_0_a_kill_0	EN300-03742	O=C(NN)c1c(N)cccc1	EN300-1719662	S1C(C(=O)OC)=CC2=C1SC(C(=O)O)=C2
S1c2c(c([N+]([O-])=O)ccc2)C=C1C(=O)Nc3c(cccc3)C(=O)CC	210	fCSFP4	weighted-fingerprint-similarity	0.947	0.646	rxn6038_0_a_kill_0____EN300-243639____EN300-7431553	N/A	S1c2c(cc([N+]([O-])=O)cc2)C=C1C(=O)Nc3c(cccc3)C(=O)N	[*;R2][#6;r][#6;r]C(=O)[N;H]c1[c;H][c;H][c;H][c;H]c1[!#1]_20	2	false	SAVI-Space-2024	rxn6038_0_a_kill_0	EN300-243639	O=C(c1c(N)cccc1)CC	EN300-7431553	S1c2c(c([N+](=O)O)ccc2)C=C1C(=O)O
O=C(Nc1c(cccc1)C(=O)N)c2cc3c(cc(cc3)C=O)cc2	211	fCSFP4	weighted-fingerprint-similarity	0.947	0.595	rxn6038_0_a_kill_0____EN300-17791____EN300-732935	N/A	S1c2c(cc([N+]([O-])=O)cc2)C=C1C(=O)Nc3c(cccc3)C(=O)N	[*;R2][#6;r][#6;r]C(=O)[N;H]c1[c;H][c;H][c;H][c;H]c1[!#1]_20	2	false	SAVI-Space-2024	rxn6038_0_a_kill_0	EN300-17791	O=C(N)c1c(N)cccc1	EN300-732935	O=C(O)c1cc2c(cc(cc2)C=O)cc1
O=C(Nc1c(cccc1)C(=O)N)c2cc3c(cc(cc3)C[NH3+])cc2	212	fCSFP4	weighted-fingerprint-similarity	0.947	0.595	rxn6038_0_a_kill_0____EN300-17791____EN300-1720302	N/A	S1c2c(cc([N+]([O-])=O)cc2)C=C1C(=O)Nc3c(cccc3)C(=O)N	[*;R2][#6;r][#6;r]C(=O)[N;H]c1[c;H][c;H][c;H][c;H]c1[!#1]_20	2	false	SAVI-Space-2024	rxn6038_0_a_kill_0	EN300-17791	O=C(N)c1c(N)cccc1	EN300-1720302	O=C(OC(C)(C)C)NCc1cc2c(cc(cc2)C(=O)O)cc1
S1c2c(c(ccc2)C=O)C=C1C(=O)Nc3c(cccc3)C(=O)N	213	fCSFP4	weighted-fingerprint-similarity	0.947	0.629	rxn6038_0_a_kill_0____EN300-17791____EN300-6472589	N/A	S1c2c(cc([N+]([O-])=O)cc2)C=C1C(=O)Nc3c(cccc3)C(=O)N	[*;R2][#6;r][#6;r]C(=O)[N;H]c1[c;H][c;H][c;H][c;H]c1[!#1]_20	2	false	SAVI-Space-2024	rxn6038_0_a_kill_0	EN300-17791	O=C(N)c1c(N)cccc1	EN300-6472589	S1c2c(c(ccc2)C=O)C=C1C(=O)O
S1c2c(cc(C#N)cc2)C=C1C(=O)Nc3c(cccc3)C(=O)C(C)C	214	fCSFP4	weighted-fingerprint-similarity	0.947	0.629	rxn6038_0_a_kill_0____EN300-119641____EN300-7407396	N/A	S1c2c(cc([N+]([O-])=O)cc2)C=C1C(=O)Nc3c(cccc3)C(=O)N	[*;R2][#6;r][#6;r]C(=O)[N;H]c1[c;H][c;H][c;H][c;H]c1[!#1]_20	2	false	SAVI-Space-2024	rxn6038_0_a_kill_0	EN300-119641	O=C(c1c(N)cccc1)C(C)C	EN300-7407396	S1c2c(cc(C#N)cc2)C=C1C(=O)O
S1c2c(cc(C#N)cc2)C=C1C(=O)Nc3c(cccc3)C(=O)N(C)C	215	fCSFP4	weighted-fingerprint-similarity	0.947	0.629	rxn6038_0_a_kill_0____EN300-35807____EN300-7407396	N/A	S1c2c(cc([N+]([O-])=O)cc2)C=C1C(=O)Nc3c(cccc3)C(=O)N	[*;R2][#6;r][#6;r]C(=O)[N;H]c1[c;H][c;H][c;H][c;H]c1[!#1]_20	2	false	SAVI-Space-2024	rxn6038_0_a_kill_0	EN300-35807	O=C(N(C)C)c1c(N)cccc1	EN300-7407396	S1c2c(cc(C#N)cc2)C=C1C(=O)O
S1c2c(cc(F)cc2)C=C1C(=O)Nc3c(cccc3)C(=O)C(=C)C	216	fCSFP4	weighted-fingerprint-similarity	0.947	0.629	rxn6038_0_a_kill_0____EN300-206357____EN300-11818	N/A	S1c2c(cc([N+]([O-])=O)cc2)C=C1C(=O)Nc3c(cccc3)C(=O)N	[*;R2][#6;r][#6;r]C(=O)[N;H]c1[c;H][c;H][c;H][c;H]c1[!#1]_20	2	false	SAVI-Space-2024	rxn6038_0_a_kill_0	EN300-206357	O=C(c1c(N)cccc1)C(=C)C	EN300-11818	S1c2c(cc(F)cc2)C=C1C(=O)O
S1c2c(cc(NC(=O)c3c(NC(=O)C=4OC=CC4)cccc3)cc2)C=C1C([O-])=O	217	fCSFP4	weighted-fingerprint-similarity	0.947	0.629	rxn6038_0_a_kill_0____EN300-41620____EN300-03951	N/A	S1c2c(cc([N+]([O-])=O)cc2)C=C1C(=O)Nc3c(cccc3)C(=O)N	[*;R2][#6;r][#6;r]C(=O)[N;H]c1[c;H][c;H][c;H][c;H]c1[!#1]_20	2	false	SAVI-Space-2024	rxn6038_0_a_kill_0	EN300-41620	S1c2c(cc(N)cc2)C=C1C(=O)OC	EN300-03951	O=C(O)c1c(NC(=O)C=2OC=CC2)cccc1
S1c2c(cc(NC(=O)c3c(NC(=O)CC#N)cccc3)cc2)C=C1C([O-])=O	218	fCSFP4	weighted-fingerprint-similarity	0.947	0.629	rxn6038_0_a_kill_0____EN300-41620____EN300-05252	N/A	S1c2c(cc([N+]([O-])=O)cc2)C=C1C(=O)Nc3c(cccc3)C(=O)N	[*;R2][#6;r][#6;r]C(=O)[N;H]c1[c;H][c;H][c;H][c;H]c1[!#1]_20	2	false	SAVI-Space-2024	rxn6038_0_a_kill_0	EN300-41620	S1c2c(cc(N)cc2)C=C1C(=O)OC	EN300-05252	O=C(O)c1c(NC(=O)CC#N)cccc1
S1c2c(cc(NC(=O)c3c(NC([O-])=O)cccc3)cc2)C=C1C(=O)OCC	219	fCSFP4	weighted-fingerprint-similarity	0.947	0.629	rxn6038_0_a_kill_0____EN300-117151 EN300-36304"____EN300-69733"	N/A	S1c2c(cc([N+]([O-])=O)cc2)C=C1C(=O)Nc3c(cccc3)C(=O)N	[*;R2][#6;r][#6;r]C(=O)[N;H]c1[c;H][c;H][c;H][c;H]c1[!#1]_20	2	false	SAVI-Space-2024	rxn6038_0_a_kill_0	EN300-117151 EN300-36304""	S1c2c(cc(N)cc2)C=C1C(=O)OCC	EN300-69733	O=C(OC)Nc1c(cccc1)C(=O)O
S1c2c(cc(cc2)C)C=C1C(=O)Nc3c(cccc3)C(=O)C(OC)OC	220	fCSFP4	weighted-fingerprint-similarity	0.947	0.629	rxn6038_0_a_kill_0____EN300-8641691____EN300-100328	N/A	S1c2c(cc([N+]([O-])=O)cc2)C=C1C(=O)Nc3c(cccc3)C(=O)N	[*;R2][#6;r][#6;r]C(=O)[N;H]c1[c;H][c;H][c;H][c;H]c1[!#1]_20	2	false	SAVI-Space-2024	rxn6038_0_a_kill_0	EN300-8641691	O=C(c1c(N)cccc1)C(OC)OC	EN300-100328	S1c2c(cc(cc2)C)C=C1C(=O)O
S1c2c(cc(cc2)C)C=C1C(=O)Nc3c(cccc3)C(=O)N(CC)CC	221	fCSFP4	weighted-fingerprint-similarity	0.947	0.629	rxn6038_0_a_kill_0____EN300-52651____EN300-100328	N/A	S1c2c(cc([N+]([O-])=O)cc2)C=C1C(=O)Nc3c(cccc3)C(=O)N	[*;R2][#6;r][#6;r]C(=O)[N;H]c1[c;H][c;H][c;H][c;H]c1[!#1]_20	2	false	SAVI-Space-2024	rxn6038_0_a_kill_0	EN300-52651	O=C(N(CC)CC)c1c(N)cccc1	EN300-100328	S1c2c(cc(cc2)C)C=C1C(=O)O
S1c2c(ccc(F)c2)C=C1C(=O)Nc3c(cncc3)C(=O)c4ccccc4	222	fCSFP4	weighted-fingerprint-similarity	0.947	0.626	rxn6038_0_a_kill_0____EN300-11959864____EN300-13450	N/A	S1c2c(cc([N+]([O-])=O)cc2)C=C1C(=O)Nc3c(cccc3)C(=O)N	[*;R2][#6;r][#6;r]C(=O)[N;H]c1[c;H][c;H][c;H][c;H]c1[!#1]_20	2	false	SAVI-Space-2024	rxn6038_0_a_kill_0	EN300-11959864	O=C(c1c(N)ccnc1)c2ccccc2	EN300-13450	S1c2c(ccc(F)c2)C=C1C(=O)O
S1c2c(ccc(OC)c2)C=C1C(=O)Nc3c(cccc3)C(=O)CC	223	fCSFP4	weighted-fingerprint-similarity	0.947	0.626	rxn6038_0_a_kill_0____EN300-243639____EN300-186698	N/A	S1c2c(cc([N+]([O-])=O)cc2)C=C1C(=O)Nc3c(cccc3)C(=O)N	[*;R2][#6;r][#6;r]C(=O)[N;H]c1[c;H][c;H][c;H][c;H]c1[!#1]_20	2	false	SAVI-Space-2024	rxn6038_0_a_kill_0	EN300-243639	O=C(c1c(N)cccc1)CC	EN300-186698	S1c2c(ccc(OC)c2)C=C1C(=O)O
S1c2c(ccc(c2)C)C=C1C(=O)Nc3c(cncc3)C(=O)c4ccccc4	224	fCSFP4	weighted-fingerprint-similarity	0.947	0.626	rxn6038_0_a_kill_0____EN300-11959864____EN300-125418	N/A	S1c2c(cc([N+]([O-])=O)cc2)C=C1C(=O)Nc3c(cccc3)C(=O)N	[*;R2][#6;r][#6;r]C(=O)[N;H]c1[c;H][c;H][c;H][c;H]c1[!#1]_20	2	false	SAVI-Space-2024	rxn6038_0_a_kill_0	EN300-11959864	O=C(c1c(N)ccnc1)c2ccccc2	EN300-125418	S1c2c(ccc(c2)C)C=C1C(=O)O
S1c2c(ccnc2)C=C1C(=O)Nc3c(cncc3)C(=O)c4ccccc4	225	fCSFP4	weighted-fingerprint-similarity	0.947	0.620	rxn6038_0_a_kill_0____EN300-11959864____EN300-235229	N/A	S1c2c(cc([N+]([O-])=O)cc2)C=C1C(=O)Nc3c(cccc3)C(=O)N	[*;R2][#6;r][#6;r]C(=O)[N;H]c1[c;H][c;H][c;H][c;H]c1[!#1]_20	2	false	SAVI-Space-2024	rxn6038_0_a_kill_0	EN300-11959864	O=C(c1c(N)ccnc1)c2ccccc2	EN300-235229	S1c2c(ccnc2)C=C1C(=O)O
S1c2c(cccc2)C=C1C(=O)Nc3c(cccc3)C(=O)C(=C)C	226	fCSFP4	weighted-fingerprint-similarity	0.947	0.617	rxn6038_0_a_kill_0____EN300-206357____EN300-13076	N/A	S1c2c(cc([N+]([O-])=O)cc2)C=C1C(=O)Nc3c(cccc3)C(=O)N	[*;R2][#6;r][#6;r]C(=O)[N;H]c1[c;H][c;H][c;H][c;H]c1[!#1]_20	2	false	SAVI-Space-2024	rxn6038_0_a_kill_0	EN300-206357	O=C(c1c(N)cccc1)C(=C)C	EN300-13076	S1c2c(cccc2)C=C1C(=O)O
S1c2c(cc(cc2)C(=O)Nc3c(cccc3)C(=O)CC)C=C1C	227	fCSFP4	weighted-fingerprint-similarity	0.947	0.613	rxn6038_0_a_kill_0____EN300-243639____EN300-3037326	N/A	S1c2c(cc([N+]([O-])=O)cc2)C=C1C(=O)Nc3c(cccc3)C(=O)N	[*;R2][#6;r][#6;r]C(=O)[N;H]c1[c;H][c;H][c;H][c;H]c1[!#1]_20	2	false	SAVI-Space-2024	rxn6038_0_a_kill_0	EN300-243639	O=C(c1c(N)cccc1)CC	EN300-3037326	S1c2c(cc(cc2)C(=O)O)C=C1C
S1c2c(cccc2)C=3SC(C(=O)Nc4c(cccc4)C(=O)NN)=CC13	228	fCSFP4	weighted-fingerprint-similarity	0.946	0.607	rxn6038_0_a_kill_0____EN300-03742____EN300-14571	N/A	S1c2c(cc([N+]([O-])=O)cc2)C=C1C(=O)Nc3c(cccc3)C(=O)N	[*;R2][#6;r][#6;r]C(=O)[N;H]c1[c;H][c;H][c;H][c;H]c1[!#1]_20	2	false	SAVI-Space-2024	rxn6038_0_a_kill_0	EN300-03742	O=C(NN)c1c(N)cccc1	EN300-14571	S1c2c(cccc2)C=3SC(C(=O)O)=CC13
S1C(C(=O)Nc2c(cccc2)C(=O)NN)=CC3=C1SC=C3	229	fCSFP4	weighted-fingerprint-similarity	0.946	0.603	rxn6038_0_a_kill_0____EN300-03742____EN300-702736	N/A	S1c2c(cc([N+]([O-])=O)cc2)C=C1C(=O)Nc3c(cccc3)C(=O)N	[*;R2][#6;r][#6;r]C(=O)[N;H]c1[c;H][c;H][c;H][c;H]c1[!#1]_20	2	false	SAVI-Space-2024	rxn6038_0_a_kill_0	EN300-03742	O=C(NN)c1c(N)cccc1	EN300-702736	S1C(C(=O)O)=CC2=C1SC=C2
S=C(N)c1c(NC(=O)c2cc3c(SC=C3)cc2)cccc1	230	fCSFP4	weighted-fingerprint-similarity	0.946	0.603	rxn6038_0_a_kill_0____EN300-14417____EN300-99092	N/A	S1c2c(cc([N+]([O-])=O)cc2)C=C1C(=O)Nc3c(cccc3)C(=O)N	[*;R2][#6;r][#6;r]C(=O)[N;H]c1[c;H][c;H][c;H][c;H]c1[!#1]_20	2	false	SAVI-Space-2024	rxn6038_0_a_kill_0	EN300-14417	S=C(N)c1c(N)cccc1	EN300-99092	S1c2c(cc(cc2)C(=O)O)C=C1
S1c2c(c([N+]([O-])=O)ccc2)C=C1C(=O)Nc3c(cncc3)C(=O)c4ccccc4	231	fCSFP4	weighted-fingerprint-similarity	0.946	0.647	rxn6038_0_a_kill_0____EN300-11959864____EN300-7431553	N/A	S1c2c(cc([N+]([O-])=O)cc2)C=C1C(=O)Nc3c(cccc3)C(=O)N	[*;R2][#6;r][#6;r]C(=O)[N;H]c1[c;H][c;H][c;H][c;H]c1[!#1]_20	2	false	SAVI-Space-2024	rxn6038_0_a_kill_0	EN300-11959864	O=C(c1c(N)ccnc1)c2ccccc2	EN300-7431553	S1c2c(c([N+](=O)O)ccc2)C=C1C(=O)O
O=C(Nc1c(cccc1)C(=O)N)c2cc3c(cc(C#N)cc3)cc2	232	fCSFP4	weighted-fingerprint-similarity	0.946	0.589	rxn6038_0_a_kill_0____EN300-17791____EN300-119561	N/A	S1c2c(cc([N+]([O-])=O)cc2)C=C1C(=O)Nc3c(cccc3)C(=O)N	[*;R2][#6;r][#6;r]C(=O)[N;H]c1[c;H][c;H][c;H][c;H]c1[!#1]_20	2	false	SAVI-Space-2024	rxn6038_0_a_kill_0	EN300-17791	O=C(N)c1c(N)cccc1	EN300-119561	O=C(O)c1cc2c(cc(C#N)cc2)cc1
O=C(Nc1c(cccc1)C(=O)N)c2cc3c(cc(OC)cc3)cc2	233	fCSFP4	weighted-fingerprint-similarity	0.946	0.589	rxn6038_0_a_kill_0____EN300-17791____EN300-12075	N/A	S1c2c(cc([N+]([O-])=O)cc2)C=C1C(=O)Nc3c(cccc3)C(=O)N	[*;R2][#6;r][#6;r]C(=O)[N;H]c1[c;H][c;H][c;H][c;H]c1[!#1]_20	2	false	SAVI-Space-2024	rxn6038_0_a_kill_0	EN300-17791	O=C(N)c1c(N)cccc1	EN300-12075	O=C(O)c1cc2c(cc(OC)cc2)cc1
O=C(Nc1c(cccc1)C(=O)N)c2cc3c(cc(cc3)CC)cc2	234	fCSFP4	weighted-fingerprint-similarity	0.946	0.589	rxn6038_0_a_kill_0____EN300-17791____EN300-25421259	N/A	S1c2c(cc([N+]([O-])=O)cc2)C=C1C(=O)Nc3c(cccc3)C(=O)N	[*;R2][#6;r][#6;r]C(=O)[N;H]c1[c;H][c;H][c;H][c;H]c1[!#1]_20	2	false	SAVI-Space-2024	rxn6038_0_a_kill_0	EN300-17791	O=C(N)c1c(N)cccc1	EN300-25421259	O=C(O)c1cc2c(cc(cc2)CC)cc1
O=C(Nc1c(cccc1)C(=O)N)c2cc3c(ccc(OC)c3)cc2	235	fCSFP4	weighted-fingerprint-similarity	0.946	0.589	rxn6038_0_a_kill_0____EN300-17791____EN300-222086	N/A	S1c2c(cc([N+]([O-])=O)cc2)C=C1C(=O)Nc3c(cccc3)C(=O)N	[*;R2][#6;r][#6;r]C(=O)[N;H]c1[c;H][c;H][c;H][c;H]c1[!#1]_20	2	false	SAVI-Space-2024	rxn6038_0_a_kill_0	EN300-17791	O=C(N)c1c(N)cccc1	EN300-222086	O=C(O)c1cc2c(ccc(OC)c2)cc1
O=C(Nc1c(cccc1)C(=O)N)c2cc3c(ccnc3)cc2	236	fCSFP4	weighted-fingerprint-similarity	0.946	0.589	rxn6038_0_a_kill_0____EN300-17791____EN300-120935 EN300-45673400""	N/A	S1c2c(cc([N+]([O-])=O)cc2)C=C1C(=O)Nc3c(cccc3)C(=O)N	[*;R2][#6;r][#6;r]C(=O)[N;H]c1[c;H][c;H][c;H][c;H]c1[!#1]_20	2	false	SAVI-Space-2024	rxn6038_0_a_kill_0	EN300-17791	O=C(N)c1c(N)cccc1	EN300-120935 EN300-45673400""	O=C(O)c1cc2c(ccnc2)cc1
O=C(Nc1c(cccc1)C(=O)N)c2cc3c(cncc3)cc2	237	fCSFP4	weighted-fingerprint-similarity	0.946	0.589	rxn6038_0_a_kill_0____EN300-17791____EN300-97898 EN300-28338487""	N/A	S1c2c(cc([N+]([O-])=O)cc2)C=C1C(=O)Nc3c(cccc3)C(=O)N	[*;R2][#6;r][#6;r]C(=O)[N;H]c1[c;H][c;H][c;H][c;H]c1[!#1]_20	2	false	SAVI-Space-2024	rxn6038_0_a_kill_0	EN300-17791	O=C(N)c1c(N)cccc1	EN300-97898 EN300-28338487""	O=C(O)c1cc2c(cncc2)cc1
S1c2c(c([N+]([O-])=O)ccc2)C=C1C(=O)Nc3c(cccc3)C(=C)C	238	fCSFP4	weighted-fingerprint-similarity	0.946	0.638	rxn6038_0_a_kill_0____EN300-94868____EN300-7431553	N/A	S1c2c(cc([N+]([O-])=O)cc2)C=C1C(=O)Nc3c(cccc3)C(=O)N	[*;R2][#6;r][#6;r]C(=O)[N;H]c1[c;H][c;H][c;H][c;H]c1[!#1]_20	2	false	SAVI-Space-2024	rxn6038_0_a_kill_0	EN300-94868	Nc1c(cccc1)C(=C)C	EN300-7431553	S1c2c(c([N+](=O)O)ccc2)C=C1C(=O)O
S1c2nc3c(cc2C=C1C(=O)Nc4c(cccc4)C(=O)N)ccc(OC)c3	239	fCSFP4	weighted-fingerprint-similarity	0.946	0.633	rxn6038_0_a_kill_0____EN300-17791____EN300-10373	N/A	S1c2c(cc([N+]([O-])=O)cc2)C=C1C(=O)Nc3c(cccc3)C(=O)N	[*;R2][#6;r][#6;r]C(=O)[N;H]c1[c;H][c;H][c;H][c;H]c1[!#1]_20	2	false	SAVI-Space-2024	rxn6038_0_a_kill_0	EN300-17791	O=C(N)c1c(N)cccc1	EN300-10373	S1c2nc3c(cc2C=C1C(=O)O)ccc(OC)c3
[O-][N+](=O)c1cc2c(N(C(C(=O)Nc3c(cccc3)C(=O)N)=C2)C)cc1	240	fCSFP4	weighted-fingerprint-similarity	0.946	0.633	rxn6038_0_a_kill_0____EN300-17791____EN300-50485	N/A	S1c2c(cc([N+]([O-])=O)cc2)C=C1C(=O)Nc3c(cccc3)C(=O)N	[*;R2][#6;r][#6;r]C(=O)[N;H]c1[c;H][c;H][c;H][c;H]c1[!#1]_20	2	false	SAVI-Space-2024	rxn6038_0_a_kill_0	EN300-17791	O=C(N)c1c(N)cccc1	EN300-50485	O=[N+](O)c1cc2c(N(C(C(=O)O)=C2)C)cc1
S1c2c(cc(N)cc2)C=C1C(=O)Nc3c(cccc3)C(=O)C4CCCC4	241	fCSFP4	weighted-fingerprint-similarity	0.946	0.627	rxn6038_0_a_kill_0____EN300-83240____EN300-6502803	N/A	S1c2c(cc([N+]([O-])=O)cc2)C=C1C(=O)Nc3c(cccc3)C(=O)N	[*;R2][#6;r][#6;r]C(=O)[N;H]c1[c;H][c;H][c;H][c;H]c1[!#1]_20	2	false	SAVI-Space-2024	rxn6038_0_a_kill_0	EN300-83240	O=C(c1c(N)cccc1)C2CCCC2	EN300-6502803	S1c2c(cc(NC(=O)C)cc2)C=C1C(=O)O
S1c2c(cc(N)cc2)C=C1C(=O)Nc3c(cccc3)C(=O)CC[NH+](C)C	242	fCSFP4	weighted-fingerprint-similarity	0.946	0.627	rxn6038_0_a_kill_0____EN300-37455285 EN300-8620185"____EN300-6502803"	N/A	S1c2c(cc([N+]([O-])=O)cc2)C=C1C(=O)Nc3c(cccc3)C(=O)N	[*;R2][#6;r][#6;r]C(=O)[N;H]c1[c;H][c;H][c;H][c;H]c1[!#1]_20	2	false	SAVI-Space-2024	rxn6038_0_a_kill_0	EN300-37455285 EN300-8620185""	O=C(c1c(N)cccc1)CCN(C)C	EN300-6502803	S1c2c(cc(NC(=O)C)cc2)C=C1C(=O)O
S1c2c(cc(N)cc2)C=C1C(=O)Nc3c(cccc3)C(=O)N4CCCC4	243	fCSFP4	weighted-fingerprint-similarity	0.946	0.627	rxn6038_0_a_kill_0____EN300-09445____EN300-6502803	N/A	S1c2c(cc([N+]([O-])=O)cc2)C=C1C(=O)Nc3c(cccc3)C(=O)N	[*;R2][#6;r][#6;r]C(=O)[N;H]c1[c;H][c;H][c;H][c;H]c1[!#1]_20	2	false	SAVI-Space-2024	rxn6038_0_a_kill_0	EN300-09445	O=C(N1CCCC1)c2c(N)cccc2	EN300-6502803	S1c2c(cc(NC(=O)C)cc2)C=C1C(=O)O
S1c2c(cc(N)cc2)C=C1C(=O)Nc3c(cccc3)C(=O)N4CCCCC4	244	fCSFP4	weighted-fingerprint-similarity	0.946	0.627	rxn6038_0_a_kill_0____EN300-09702____EN300-6502803	N/A	S1c2c(cc([N+]([O-])=O)cc2)C=C1C(=O)Nc3c(cccc3)C(=O)N	[*;R2][#6;r][#6;r]C(=O)[N;H]c1[c;H][c;H][c;H][c;H]c1[!#1]_20	2	false	SAVI-Space-2024	rxn6038_0_a_kill_0	EN300-09702	O=C(N1CCCCC1)c2c(N)cccc2	EN300-6502803	S1c2c(cc(NC(=O)C)cc2)C=C1C(=O)O
S1c2c(c(OC)ccc2)C=C1C(=O)Nc3c(cccc3)C(=O)N	245	fCSFP4	weighted-fingerprint-similarity	0.946	0.624	rxn6038_0_a_kill_0____EN300-17791____EN300-805094	N/A	S1c2c(cc([N+]([O-])=O)cc2)C=C1C(=O)Nc3c(cccc3)C(=O)N	[*;R2][#6;r][#6;r]C(=O)[N;H]c1[c;H][c;H][c;H][c;H]c1[!#1]_20	2	false	SAVI-Space-2024	rxn6038_0_a_kill_0	EN300-17791	O=C(N)c1c(N)cccc1	EN300-805094	S1c2c(c(OC)ccc2)C=C1C(=O)O
S1c2c(cc(C#N)cc2)C=C1C(=O)Nc3c(cncc3)C(=O)c4ccccc4	246	fCSFP4	weighted-fingerprint-similarity	0.946	0.624	rxn6038_0_a_kill_0____EN300-11959864____EN300-7407396	N/A	S1c2c(cc([N+]([O-])=O)cc2)C=C1C(=O)Nc3c(cccc3)C(=O)N	[*;R2][#6;r][#6;r]C(=O)[N;H]c1[c;H][c;H][c;H][c;H]c1[!#1]_20	2	false	SAVI-Space-2024	rxn6038_0_a_kill_0	EN300-11959864	O=C(c1c(N)ccnc1)c2ccccc2	EN300-7407396	S1c2c(cc(C#N)cc2)C=C1C(=O)O
S1c2c(cc(F)cc2)C=C1C(=O)Nc3c(cccc3)C(=O)C(OC)OC	247	fCSFP4	weighted-fingerprint-similarity	0.946	0.624	rxn6038_0_a_kill_0____EN300-8641691____EN300-11818	N/A	S1c2c(cc([N+]([O-])=O)cc2)C=C1C(=O)Nc3c(cccc3)C(=O)N	[*;R2][#6;r][#6;r]C(=O)[N;H]c1[c;H][c;H][c;H][c;H]c1[!#1]_20	2	false	SAVI-Space-2024	rxn6038_0_a_kill_0	EN300-8641691	O=C(c1c(N)cccc1)C(OC)OC	EN300-11818	S1c2c(cc(F)cc2)C=C1C(=O)O
S1c2c(cc(F)cc2)C=C1C(=O)Nc3c(cccc3)C(=O)N(CC)CC	248	fCSFP4	weighted-fingerprint-similarity	0.946	0.624	rxn6038_0_a_kill_0____EN300-52651____EN300-11818	N/A	S1c2c(cc([N+]([O-])=O)cc2)C=C1C(=O)Nc3c(cccc3)C(=O)N	[*;R2][#6;r][#6;r]C(=O)[N;H]c1[c;H][c;H][c;H][c;H]c1[!#1]_20	2	false	SAVI-Space-2024	rxn6038_0_a_kill_0	EN300-52651	O=C(N(CC)CC)c1c(N)cccc1	EN300-11818	S1c2c(cc(F)cc2)C=C1C(=O)O
S1c2c(cc(OC(=O)c3c(NC(=O)c4ccccc4)cccc3)cc2)C=C1C(=O)C	249	fCSFP4	weighted-fingerprint-similarity	0.946	0.621	rxn6038_0_a_kill_0____EN300-205210____EN300-07527	N/A	S1c2c(cc([N+]([O-])=O)cc2)C=C1C(=O)Nc3c(cccc3)C(=O)N	[*;R2][#6;r][#6;r]C(=O)[N;H]c1[c;H][c;H][c;H][c;H]c1[!#1]_20	2	false	SAVI-Space-2024	rxn6038_0_a_kill_0	EN300-205210	S1c2c(cc(O)cc2)C=C1C(=O)C	EN300-07527	O=C(O)c1c(NC(=O)c2ccccc2)cccc1
S1C(C(=O)Nc2c(cccc2)C(=O)N)=CC3=C1N(C=C3)C	250	fCSFP4	weighted-fingerprint-similarity	0.946	0.618	rxn6038_0_a_kill_0____EN300-17791____EN300-7880176	N/A	S1c2c(cc([N+]([O-])=O)cc2)C=C1C(=O)Nc3c(cccc3)C(=O)N	[*;R2][#6;r][#6;r]C(=O)[N;H]c1[c;H][c;H][c;H][c;H]c1[!#1]_20	2	false	SAVI-Space-2024	rxn6038_0_a_kill_0	EN300-17791	O=C(N)c1c(N)cccc1	EN300-7880176	S1C(C(=O)O)=CC2=C1N(C=C2)C
S1c2c(ccc(OC)c2)C=C1C(=O)Nc3c(cccc3)C(=C)C	251	fCSFP4	weighted-fingerprint-similarity	0.946	0.618	rxn6038_0_a_kill_0____EN300-94868____EN300-186698	N/A	S1c2c(cc([N+]([O-])=O)cc2)C=C1C(=O)Nc3c(cccc3)C(=O)N	[*;R2][#6;r][#6;r]C(=O)[N;H]c1[c;H][c;H][c;H][c;H]c1[!#1]_20	2	false	SAVI-Space-2024	rxn6038_0_a_kill_0	EN300-94868	Nc1c(cccc1)C(=C)C	EN300-186698	S1c2c(ccc(OC)c2)C=C1C(=O)O
[O-][N+](=O)c1c2c(cc(c1)C(=O)Nc3c(cccc3)C(=O)N)cccc2	252	fCSFP4	weighted-fingerprint-similarity	0.946	0.618	rxn6038_0_a_kill_0____EN300-17791____EN300-6735089	N/A	S1c2c(cc([N+]([O-])=O)cc2)C=C1C(=O)Nc3c(cccc3)C(=O)N	[*;R2][#6;r][#6;r]C(=O)[N;H]c1[c;H][c;H][c;H][c;H]c1[!#1]_20	2	false	SAVI-Space-2024	rxn6038_0_a_kill_0	EN300-17791	O=C(N)c1c(N)cccc1	EN300-6735089	O=[N+](O)c1c2c(cc(c1)C(=O)O)cccc2
S(=O)(=O)(N)C=1SC2=C(SC(C(=O)Nc3c(cccc3)C(=O)N)=C2)C1	253	fCSFP4	weighted-fingerprint-similarity	0.946	0.615	rxn6038_0_a_kill_0____EN300-17791____EN300-7536800	N/A	S1c2c(cc([N+]([O-])=O)cc2)C=C1C(=O)Nc3c(cccc3)C(=O)N	[*;R2][#6;r][#6;r]C(=O)[N;H]c1[c;H][c;H][c;H][c;H]c1[!#1]_20	2	false	SAVI-Space-2024	rxn6038_0_a_kill_0	EN300-17791	O=C(N)c1c(N)cccc1	EN300-7536800	S(=O)(=O)(N)C=1SC2=C(SC(C(=O)O)=C2)C1
S=C(N)c1c(NC(=O)C=2SC3=C(NC=C3)C2)cccc1	254	fCSFP4	weighted-fingerprint-similarity	0.946	0.615	rxn6038_0_a_kill_0____EN300-14417____EN300-103693	N/A	S1c2c(cc([N+]([O-])=O)cc2)C=C1C(=O)Nc3c(cccc3)C(=O)N	[*;R2][#6;r][#6;r]C(=O)[N;H]c1[c;H][c;H][c;H][c;H]c1[!#1]_20	2	false	SAVI-Space-2024	rxn6038_0_a_kill_0	EN300-14417	S=C(N)c1c(N)cccc1	EN300-103693	S1C(C(=O)O)=CC=2NC=CC12
S=C(N)c1c(NC(=O)C=2SC3=C(OC=C3)C2)cccc1	255	fCSFP4	weighted-fingerprint-similarity	0.946	0.615	rxn6038_0_a_kill_0____EN300-14417____EN300-81532	N/A	S1c2c(cc([N+]([O-])=O)cc2)C=C1C(=O)Nc3c(cccc3)C(=O)N	[*;R2][#6;r][#6;r]C(=O)[N;H]c1[c;H][c;H][c;H][c;H]c1[!#1]_20	2	false	SAVI-Space-2024	rxn6038_0_a_kill_0	EN300-14417	S=C(N)c1c(N)cccc1	EN300-81532	S1C(C(=O)O)=CC=2OC=CC12
S1c2c(cccc2)C=C1C(=O)Nc3c(cccc3)C(=O)C(OC)OC	256	fCSFP4	weighted-fingerprint-similarity	0.945	0.612	rxn6038_0_a_kill_0____EN300-8641691____EN300-13076	N/A	S1c2c(cc([N+]([O-])=O)cc2)C=C1C(=O)Nc3c(cccc3)C(=O)N	[*;R2][#6;r][#6;r]C(=O)[N;H]c1[c;H][c;H][c;H][c;H]c1[!#1]_20	2	false	SAVI-Space-2024	rxn6038_0_a_kill_0	EN300-8641691	O=C(c1c(N)cccc1)C(OC)OC	EN300-13076	S1c2c(cccc2)C=C1C(=O)O
S1c2c(cccc2)C=C1C(=O)Nc3c(cccc3)C(=O)N(CC)CC	257	fCSFP4	weighted-fingerprint-similarity	0.945	0.612	rxn6038_0_a_kill_0____EN300-52651____EN300-13076	N/A	S1c2c(cc([N+]([O-])=O)cc2)C=C1C(=O)Nc3c(cccc3)C(=O)N	[*;R2][#6;r][#6;r]C(=O)[N;H]c1[c;H][c;H][c;H][c;H]c1[!#1]_20	2	false	SAVI-Space-2024	rxn6038_0_a_kill_0	EN300-52651	O=C(N(CC)CC)c1c(N)cccc1	EN300-13076	S1c2c(cccc2)C=C1C(=O)O
S1C(C(=O)Nc2c(cccc2)C(=NO)N)=CC=3SC(=CC13)C	258	fCSFP4	weighted-fingerprint-similarity	0.945	0.608	rxn6038_0_a_kill_0____EN300-41306____EN300-1272650	N/A	S1c2c(cc([N+]([O-])=O)cc2)C=C1C(=O)Nc3c(cccc3)C(=O)N	[*;R2][#6;r][#6;r]C(=O)[N;H]c1[c;H][c;H][c;H][c;H]c1[!#1]_20	2	false	SAVI-Space-2024	rxn6038_0_a_kill_0	EN300-41306	ON=C(N)c1c(N)cccc1	EN300-1272650	S1C(C(=O)O)=CC=2SC(=CC12)C
S1C(C(=O)Nc2c(cccc2)C(=O)c3ccccc3)=CC=4NC=CC14	259	fCSFP4	weighted-fingerprint-similarity	0.945	0.608	rxn6038_0_a_kill_0____EN300-18137____EN300-103693	N/A	S1c2c(cc([N+]([O-])=O)cc2)C=C1C(=O)Nc3c(cccc3)C(=O)N	[*;R2][#6;r][#6;r]C(=O)[N;H]c1[c;H][c;H][c;H][c;H]c1[!#1]_20	2	false	SAVI-Space-2024	rxn6038_0_a_kill_0	EN300-18137	O=C(c1c(N)cccc1)c2ccccc2	EN300-103693	S1C(C(=O)O)=CC=2NC=CC12
S1C(C(=O)Nc2c(cccc2)C(=O)c3ccccc3)=CC=4OC=CC14	260	fCSFP4	weighted-fingerprint-similarity	0.945	0.608	rxn6038_0_a_kill_0____EN300-18137____EN300-81532	N/A	S1c2c(cc([N+]([O-])=O)cc2)C=C1C(=O)Nc3c(cccc3)C(=O)N	[*;R2][#6;r][#6;r]C(=O)[N;H]c1[c;H][c;H][c;H][c;H]c1[!#1]_20	2	false	SAVI-Space-2024	rxn6038_0_a_kill_0	EN300-18137	O=C(c1c(N)cccc1)c2ccccc2	EN300-81532	S1C(C(=O)O)=CC=2OC=CC12
S1c2c(cc(cc2)C(=O)Nc3c(cccc3)C(=C)C)C=C1C	261	fCSFP4	weighted-fingerprint-similarity	0.945	0.605	rxn6038_0_a_kill_0____EN300-94868____EN300-3037326	N/A	S1c2c(cc([N+]([O-])=O)cc2)C=C1C(=O)Nc3c(cccc3)C(=O)N	[*;R2][#6;r][#6;r]C(=O)[N;H]c1[c;H][c;H][c;H][c;H]c1[!#1]_20	2	false	SAVI-Space-2024	rxn6038_0_a_kill_0	EN300-94868	Nc1c(cccc1)C(=C)C	EN300-3037326	S1c2c(cc(cc2)C(=O)O)C=C1C
S1C(C(=O)Nc2c(cccc2)C(=O)c3ccccc3)=CC=4SC(=CC14)C[NH3+]	262	fCSFP4	weighted-fingerprint-similarity	0.945	0.602	rxn6038_0_a_kill_0____EN300-18137____EN300-6498522	N/A	S1c2c(cc([N+]([O-])=O)cc2)C=C1C(=O)Nc3c(cccc3)C(=O)N	[*;R2][#6;r][#6;r]C(=O)[N;H]c1[c;H][c;H][c;H][c;H]c1[!#1]_20	2	false	SAVI-Space-2024	rxn6038_0_a_kill_0	EN300-18137	O=C(c1c(N)cccc1)c2ccccc2	EN300-6498522	S1C(C(=O)O)=CC=2SC(=CC12)CNC(=O)OC(C)(C)C
S1C(C(=O)Nc2c(cccc2)C(=O)C)=CC=3SC(=CC13)C	263	fCSFP4	weighted-fingerprint-similarity	0.945	0.591	rxn6038_0_a_kill_0____EN300-18094____EN300-1272650	N/A	S1c2c(cc([N+]([O-])=O)cc2)C=C1C(=O)Nc3c(cccc3)C(=O)N	[*;R2][#6;r][#6;r]C(=O)[N;H]c1[c;H][c;H][c;H][c;H]c1[!#1]_20	2	false	SAVI-Space-2024	rxn6038_0_a_kill_0	EN300-18094	O=C(c1c(N)cccc1)C	EN300-1272650	S1C(C(=O)O)=CC=2SC(=CC12)C
S1c2c(cc(cc2)C(=O)Nc3c(cccc3)C(=O)NN)C=C1	264	fCSFP4	weighted-fingerprint-similarity	0.945	0.588	rxn6038_0_a_kill_0____EN300-03742____EN300-99092	N/A	S1c2c(cc([N+]([O-])=O)cc2)C=C1C(=O)Nc3c(cccc3)C(=O)N	[*;R2][#6;r][#6;r]C(=O)[N;H]c1[c;H][c;H][c;H][c;H]c1[!#1]_20	2	false	SAVI-Space-2024	rxn6038_0_a_kill_0	EN300-03742	O=C(NN)c1c(N)cccc1	EN300-99092	S1c2c(cc(cc2)C(=O)O)C=C1
S1c2c(c([N+]([O-])=O)ccc2)C=C1C(=O)Nc3c(cccc3)C(=O)C(C)C	265	fCSFP4	weighted-fingerprint-similarity	0.945	0.636	rxn6038_0_a_kill_0____EN300-119641____EN300-7431553	N/A	S1c2c(cc([N+]([O-])=O)cc2)C=C1C(=O)Nc3c(cccc3)C(=O)N	[*;R2][#6;r][#6;r]C(=O)[N;H]c1[c;H][c;H][c;H][c;H]c1[!#1]_20	2	false	SAVI-Space-2024	rxn6038_0_a_kill_0	EN300-119641	O=C(c1c(N)cccc1)C(C)C	EN300-7431553	S1c2c(c([N+](=O)O)ccc2)C=C1C(=O)O
S1c2c(c([N+]([O-])=O)ccc2)C=C1C(=O)Nc3c(cccc3)C(=O)N(C)C	266	fCSFP4	weighted-fingerprint-similarity	0.945	0.636	rxn6038_0_a_kill_0____EN300-35807____EN300-7431553	N/A	S1c2c(cc([N+]([O-])=O)cc2)C=C1C(=O)Nc3c(cccc3)C(=O)N	[*;R2][#6;r][#6;r]C(=O)[N;H]c1[c;H][c;H][c;H][c;H]c1[!#1]_20	2	false	SAVI-Space-2024	rxn6038_0_a_kill_0	EN300-35807	O=C(N(C)C)c1c(N)cccc1	EN300-7431553	S1c2c(c([N+](=O)O)ccc2)C=C1C(=O)O
S1c2c(cc(cc2)C(=O)Nc3c(cccc3)C(=O)c4ccccc4)C=C1	267	fCSFP4	weighted-fingerprint-similarity	0.945	0.584	rxn6038_0_a_kill_0____EN300-18137____EN300-99092	N/A	S1c2c(cc([N+]([O-])=O)cc2)C=C1C(=O)Nc3c(cccc3)C(=O)N	[*;R2][#6;r][#6;r]C(=O)[N;H]c1[c;H][c;H][c;H][c;H]c1[!#1]_20	2	false	SAVI-Space-2024	rxn6038_0_a_kill_0	EN300-18137	O=C(c1c(N)cccc1)c2ccccc2	EN300-99092	S1c2c(cc(cc2)C(=O)O)C=C1
S=C(N)c1c(NC(=O)c2cc3c(cc2)cccc3)cccc1	268	fCSFP4	weighted-fingerprint-similarity	0.945	0.573	rxn6038_0_a_kill_0____EN300-14417____EN300-19820	N/A	S1c2c(cc([N+]([O-])=O)cc2)C=C1C(=O)Nc3c(cccc3)C(=O)N	[*;R2][#6;r][#6;r]C(=O)[N;H]c1[c;H][c;H][c;H][c;H]c1[!#1]_20	2	false	SAVI-Space-2024	rxn6038_0_a_kill_0	EN300-14417	S=C(N)c1c(N)cccc1	EN300-19820	O=C(O)c1cc2c(cc1)cccc2
S1c2c(cc(NC(=O)c3c(NC(=O)CC(C)C)cccc3)cc2)C=C1C([O-])=O	269	fCSFP4	weighted-fingerprint-similarity	0.945	0.619	rxn6038_0_a_kill_0____EN300-41620____EN300-28860	N/A	S1c2c(cc([N+]([O-])=O)cc2)C=C1C(=O)Nc3c(cccc3)C(=O)N	[*;R2][#6;r][#6;r]C(=O)[N;H]c1[c;H][c;H][c;H][c;H]c1[!#1]_20	2	false	SAVI-Space-2024	rxn6038_0_a_kill_0	EN300-41620	S1c2c(cc(N)cc2)C=C1C(=O)OC	EN300-28860	O=C(O)c1c(NC(=O)CC(C)C)cccc1
S1c2c(cc(cc2)C)C=C1C(=O)Nc3c(cccc3)C(=O)CC[NH+](C)C	270	fCSFP4	weighted-fingerprint-similarity	0.945	0.619	rxn6038_0_a_kill_0____EN300-37455285 EN300-8620185"____EN300-100328"	N/A	S1c2c(cc([N+]([O-])=O)cc2)C=C1C(=O)Nc3c(cccc3)C(=O)N	[*;R2][#6;r][#6;r]C(=O)[N;H]c1[c;H][c;H][c;H][c;H]c1[!#1]_20	2	false	SAVI-Space-2024	rxn6038_0_a_kill_0	EN300-37455285 EN300-8620185""	O=C(c1c(N)cccc1)CCN(C)C	EN300-100328	S1c2c(cc(cc2)C)C=C1C(=O)O
S=C(N)c1c(NC(=O)C=2Nc3c(cc([N+]([O-])=O)cc3)C2)cccc1	271	fCSFP4	weighted-fingerprint-similarity	0.945	0.619	rxn6038_0_a_kill_0____EN300-14417____EN300-49926	N/A	S1c2c(cc([N+]([O-])=O)cc2)C=C1C(=O)Nc3c(cccc3)C(=O)N	[*;R2][#6;r][#6;r]C(=O)[N;H]c1[c;H][c;H][c;H][c;H]c1[!#1]_20	2	false	SAVI-Space-2024	rxn6038_0_a_kill_0	EN300-14417	S=C(N)c1c(N)cccc1	EN300-49926	O=[N+](O)c1cc2c(NC(C(=O)O)=C2)cc1
S=C(N)c1c(NC(=O)C=2Oc3c(cc([N+]([O-])=O)cc3)C2)cccc1	272	fCSFP4	weighted-fingerprint-similarity	0.945	0.619	rxn6038_0_a_kill_0____EN300-14417____EN300-41648	N/A	S1c2c(cc([N+]([O-])=O)cc2)C=C1C(=O)Nc3c(cccc3)C(=O)N	[*;R2][#6;r][#6;r]C(=O)[N;H]c1[c;H][c;H][c;H][c;H]c1[!#1]_20	2	false	SAVI-Space-2024	rxn6038_0_a_kill_0	EN300-14417	S=C(N)c1c(N)cccc1	EN300-41648	O=[N+](O)c1cc2c(OC(C(=O)O)=C2)cc1
S1c2c(cc(Oc3c(NC(=O)c4c(NC)cccc4)cccc3)cc2)C=C1C(=O)C	273	fCSFP4	weighted-fingerprint-similarity	0.945	0.616	rxn6039_0_a_kill_0____EN300-205210____EN300-06936	N/A	S1c2c(cc([N+]([O-])=O)cc2)C=C1C(=O)Nc3c(cccc3)C(=O)N	[*;R2][#6;r][#6;r]C(=O)[N;H]c1[c;H][c;H][c;H][c;H]c1[!#1]_20	2	false	SAVI-Space-2024	rxn6039_0_a_kill_0	EN300-205210	S1c2c(cc(O)cc2)C=C1C(=O)C	EN300-06936	Clc1c(NC(=O)c2c(NC)cccc2)cccc1
S1c2c(ccc(OC)c2)C=C1C(=O)Nc3c(cccc3)C(=O)C(C)C	274	fCSFP4	weighted-fingerprint-similarity	0.945	0.616	rxn6038_0_a_kill_0____EN300-119641____EN300-186698	N/A	S1c2c(cc([N+]([O-])=O)cc2)C=C1C(=O)Nc3c(cccc3)C(=O)N	[*;R2][#6;r][#6;r]C(=O)[N;H]c1[c;H][c;H][c;H][c;H]c1[!#1]_20	2	false	SAVI-Space-2024	rxn6038_0_a_kill_0	EN300-119641	O=C(c1c(N)cccc1)C(C)C	EN300-186698	S1c2c(ccc(OC)c2)C=C1C(=O)O
S1c2c(ccc(OC)c2)C=C1C(=O)Nc3c(cccc3)C(=O)N(C)C	275	fCSFP4	weighted-fingerprint-similarity	0.945	0.616	rxn6038_0_a_kill_0____EN300-35807____EN300-186698	N/A	S1c2c(cc([N+]([O-])=O)cc2)C=C1C(=O)Nc3c(cccc3)C(=O)N	[*;R2][#6;r][#6;r]C(=O)[N;H]c1[c;H][c;H][c;H][c;H]c1[!#1]_20	2	false	SAVI-Space-2024	rxn6038_0_a_kill_0	EN300-35807	O=C(N(C)C)c1c(N)cccc1	EN300-186698	S1c2c(ccc(OC)c2)C=C1C(=O)O
S1c2c(ccc(c2)C)C=C1C(=O)Nc3c(cccc3)C(=O)C(=C)C	276	fCSFP4	weighted-fingerprint-similarity	0.945	0.616	rxn6038_0_a_kill_0____EN300-206357____EN300-125418	N/A	S1c2c(cc([N+]([O-])=O)cc2)C=C1C(=O)Nc3c(cccc3)C(=O)N	[*;R2][#6;r][#6;r]C(=O)[N;H]c1[c;H][c;H][c;H][c;H]c1[!#1]_20	2	false	SAVI-Space-2024	rxn6038_0_a_kill_0	EN300-206357	O=C(c1c(N)cccc1)C(=C)C	EN300-125418	S1c2c(ccc(c2)C)C=C1C(=O)O
S1c2c(cccc2)C=3SC(C(=O)Nc4c(cccc4)C(=NO)N)=CC13	277	fCSFP4	weighted-fingerprint-similarity	0.944	0.610	rxn6038_0_a_kill_0____EN300-41306____EN300-14571	N/A	S1c2c(cc([N+]([O-])=O)cc2)C=C1C(=O)Nc3c(cccc3)C(=O)N	[*;R2][#6;r][#6;r]C(=O)[N;H]c1[c;H][c;H][c;H][c;H]c1[!#1]_20	2	false	SAVI-Space-2024	rxn6038_0_a_kill_0	EN300-41306	ON=C(N)c1c(N)cccc1	EN300-14571	S1c2c(cccc2)C=3SC(C(=O)O)=CC13
S1c2c(cccc2)C=C1C(=O)N3CCN(C(=O)c4c(NC(=O)c5ccccc5)cccc4)CC3	278	fCSFP4	weighted-fingerprint-similarity	0.944	0.610	rxn6038_0_a_kill_0____EN300-189168____EN300-07527	N/A	S1c2c(cc([N+]([O-])=O)cc2)C=C1C(=O)Nc3c(cccc3)C(=O)N	[*;R2][#6;r][#6;r]C(=O)[N;H]c1[c;H][c;H][c;H][c;H]c1[!#1]_20	2	false	SAVI-Space-2024	rxn6038_0_a_kill_0	EN300-189168	S1c2c(cccc2)C=C1C(=O)N3CCNCC3	EN300-07527	O=C(O)c1c(NC(=O)c2ccccc2)cccc1
S=C(N)c1c(NC(=O)C=2Sc3c(nccc3)C2)cccc1	279	fCSFP4	weighted-fingerprint-similarity	0.944	0.610	rxn6038_0_a_kill_0____EN300-14417____EN300-122192	N/A	S1c2c(cc([N+]([O-])=O)cc2)C=C1C(=O)Nc3c(cccc3)C(=O)N	[*;R2][#6;r][#6;r]C(=O)[N;H]c1[c;H][c;H][c;H][c;H]c1[!#1]_20	2	false	SAVI-Space-2024	rxn6038_0_a_kill_0	EN300-14417	S=C(N)c1c(N)cccc1	EN300-122192	S1c2c(nccc2)C=C1C(=O)O
S1C(C(=O)Nc2c(cccc2)C(=NO)N)=CC3=C1SC=C3	280	fCSFP4	weighted-fingerprint-similarity	0.944	0.607	rxn6038_0_a_kill_0____EN300-41306____EN300-702736	N/A	S1c2c(cc([N+]([O-])=O)cc2)C=C1C(=O)Nc3c(cccc3)C(=O)N	[*;R2][#6;r][#6;r]C(=O)[N;H]c1[c;H][c;H][c;H][c;H]c1[!#1]_20	2	false	SAVI-Space-2024	rxn6038_0_a_kill_0	EN300-41306	ON=C(N)c1c(N)cccc1	EN300-702736	S1C(C(=O)O)=CC2=C1SC=C2
S1c2c(N=C1N)cc(cc2)C(=O)Nc3c(cccc3)C(=O)N	281	fCSFP4	weighted-fingerprint-similarity	0.944	0.607	rxn6038_0_a_kill_0____EN300-17791____EN300-49961	N/A	S1c2c(cc([N+]([O-])=O)cc2)C=C1C(=O)Nc3c(cccc3)C(=O)N	[*;R2][#6;r][#6;r]C(=O)[N;H]c1[c;H][c;H][c;H][c;H]c1[!#1]_20	2	false	SAVI-Space-2024	rxn6038_0_a_kill_0	EN300-17791	O=C(N)c1c(N)cccc1	EN300-49961	S1c2c(N=C1N)cc(cc2)C(=O)O
S1c2c(cncc2)C=C1C(=O)Nc3c(cccc3)C(=O)CC	282	fCSFP4	weighted-fingerprint-similarity	0.944	0.607	rxn6038_0_a_kill_0____EN300-243639____EN300-2081724	N/A	S1c2c(cc([N+]([O-])=O)cc2)C=C1C(=O)Nc3c(cccc3)C(=O)N	[*;R2][#6;r][#6;r]C(=O)[N;H]c1[c;H][c;H][c;H][c;H]c1[!#1]_20	2	false	SAVI-Space-2024	rxn6038_0_a_kill_0	EN300-243639	O=C(c1c(N)cccc1)CC	EN300-2081724	S1c2c(cncc2)C=C1C(=O)O
[O-][N+](=O)c1cc2c(ncc(c2)C(=O)Nc3c(cccc3)C([O-])=O)cc1	283	fCSFP4	weighted-fingerprint-similarity	0.944	0.607	rxn2201_1_a_kill_0____EN300-05252____EN300-175026	N/A	S1c2c(cc([N+]([O-])=O)cc2)C=C1C(=O)Nc3c(cccc3)C(=O)N	[*;R2][#6;r][#6;r]C(=O)[N;H]c1[c;H][c;H][c;H][c;H]c1[!#1]_20	2	false	SAVI-Space-2024	rxn2201_1_a_kill_0	EN300-05252	O=C(O)c1c(NC(=O)CC#N)cccc1	EN300-175026	O=[N+](O)c1cc(c(N)cc1)C=O
S1c2c(cc(cc2)C(=O)Nc3c(cccc3)C(=O)C(C)C)C=C1C	284	fCSFP4	weighted-fingerprint-similarity	0.944	0.603	rxn6038_0_a_kill_0____EN300-119641____EN300-3037326	N/A	S1c2c(cc([N+]([O-])=O)cc2)C=C1C(=O)Nc3c(cccc3)C(=O)N	[*;R2][#6;r][#6;r]C(=O)[N;H]c1[c;H][c;H][c;H][c;H]c1[!#1]_20	2	false	SAVI-Space-2024	rxn6038_0_a_kill_0	EN300-119641	O=C(c1c(N)cccc1)C(C)C	EN300-3037326	S1c2c(cc(cc2)C(=O)O)C=C1C
S1c2c(cc(cc2)C(=O)Nc3c(cccc3)C(=O)N(C)C)C=C1C	285	fCSFP4	weighted-fingerprint-similarity	0.944	0.603	rxn6038_0_a_kill_0____EN300-35807____EN300-3037326	N/A	S1c2c(cc([N+]([O-])=O)cc2)C=C1C(=O)Nc3c(cccc3)C(=O)N	[*;R2][#6;r][#6;r]C(=O)[N;H]c1[c;H][c;H][c;H][c;H]c1[!#1]_20	2	false	SAVI-Space-2024	rxn6038_0_a_kill_0	EN300-35807	O=C(N(C)C)c1c(N)cccc1	EN300-3037326	S1c2c(cc(cc2)C(=O)O)C=C1C
S1c2c(nccc2)C=C1C(=O)Nc3c(cccc3)C(=O)c4ccccc4	286	fCSFP4	weighted-fingerprint-similarity	0.944	0.603	rxn6038_0_a_kill_0____EN300-18137____EN300-122192	N/A	S1c2c(cc([N+]([O-])=O)cc2)C=C1C(=O)Nc3c(cccc3)C(=O)N	[*;R2][#6;r][#6;r]C(=O)[N;H]c1[c;H][c;H][c;H][c;H]c1[!#1]_20	2	false	SAVI-Space-2024	rxn6038_0_a_kill_0	EN300-18137	O=C(c1c(N)cccc1)c2ccccc2	EN300-122192	S1c2c(nccc2)C=C1C(=O)O
S1C(C(=O)Nc2c(cccc2)C(=O)NN)=CC=3NC=CC13	287	fCSFP4	weighted-fingerprint-similarity	0.944	0.600	rxn6038_0_a_kill_0____EN300-03742____EN300-103693	N/A	S1c2c(cc([N+]([O-])=O)cc2)C=C1C(=O)Nc3c(cccc3)C(=O)N	[*;R2][#6;r][#6;r]C(=O)[N;H]c1[c;H][c;H][c;H][c;H]c1[!#1]_20	2	false	SAVI-Space-2024	rxn6038_0_a_kill_0	EN300-03742	O=C(NN)c1c(N)cccc1	EN300-103693	S1C(C(=O)O)=CC=2NC=CC12
S1C(C(=O)Nc2c(cccc2)C(=O)NN)=CC=3OC=CC13	288	fCSFP4	weighted-fingerprint-similarity	0.944	0.600	rxn6038_0_a_kill_0____EN300-03742____EN300-81532	N/A	S1c2c(cc([N+]([O-])=O)cc2)C=C1C(=O)Nc3c(cccc3)C(=O)N	[*;R2][#6;r][#6;r]C(=O)[N;H]c1[c;H][c;H][c;H][c;H]c1[!#1]_20	2	false	SAVI-Space-2024	rxn6038_0_a_kill_0	EN300-03742	O=C(NN)c1c(N)cccc1	EN300-81532	S1C(C(=O)O)=CC=2OC=CC12
S1C(C([O-])=O)=CC2=C1SC(C(=O)Nc3c(cccc3)C(=NO)N)=C2	289	fCSFP4	weighted-fingerprint-similarity	0.944	0.600	rxn6038_0_a_kill_0____EN300-41306____EN300-1719662	N/A	S1c2c(cc([N+]([O-])=O)cc2)C=C1C(=O)Nc3c(cccc3)C(=O)N	[*;R2][#6;r][#6;r]C(=O)[N;H]c1[c;H][c;H][c;H][c;H]c1[!#1]_20	2	false	SAVI-Space-2024	rxn6038_0_a_kill_0	EN300-41306	ON=C(N)c1c(N)cccc1	EN300-1719662	S1C(C(=O)OC)=CC2=C1SC(C(=O)O)=C2
S=C(N)c1c(NC(=O)C=2SC3=C(SC(=C3)C[NH3+])C2)cccc1	290	fCSFP4	weighted-fingerprint-similarity	0.944	0.600	rxn6038_0_a_kill_0____EN300-14417____EN300-6498522	N/A	S1c2c(cc([N+]([O-])=O)cc2)C=C1C(=O)Nc3c(cccc3)C(=O)N	[*;R2][#6;r][#6;r]C(=O)[N;H]c1[c;H][c;H][c;H][c;H]c1[!#1]_20	2	false	SAVI-Space-2024	rxn6038_0_a_kill_0	EN300-14417	S=C(N)c1c(N)cccc1	EN300-6498522	S1C(C(=O)O)=CC=2SC(=CC12)CNC(=O)OC(C)(C)C
S1C(C(=O)Nc2c(cccc2)C(=O)CC)=CC=3C1=CSC3	291	fCSFP4	weighted-fingerprint-similarity	0.944	0.597	rxn6038_0_a_kill_0____EN300-243639____EN300-299321	N/A	S1c2c(cc([N+]([O-])=O)cc2)C=C1C(=O)Nc3c(cccc3)C(=O)N	[*;R2][#6;r][#6;r]C(=O)[N;H]c1[c;H][c;H][c;H][c;H]c1[!#1]_20	2	false	SAVI-Space-2024	rxn6038_0_a_kill_0	EN300-243639	O=C(c1c(N)cccc1)CC	EN300-299321	S1C(C(=O)O)=CC=2C1=CSC2
S1C(C(=O)Nc2c(cccc2)C(=O)N)=CC=3N=NNC13	292	fCSFP4	weighted-fingerprint-similarity	0.944	0.597	rxn6038_0_a_kill_0____EN300-17791____EN300-45584163	N/A	S1c2c(cc([N+]([O-])=O)cc2)C=C1C(=O)Nc3c(cccc3)C(=O)N	[*;R2][#6;r][#6;r]C(=O)[N;H]c1[c;H][c;H][c;H][c;H]c1[!#1]_20	2	false	SAVI-Space-2024	rxn6038_0_a_kill_0	EN300-17791	O=C(N)c1c(N)cccc1	EN300-45584163	S1C(C(=O)O)=CC=2NN=NC12
S1C(C([O-])=O)=CC2=C1SC(C(=O)Nc3c(cccc3)C(=O)C)=C2	293	fCSFP4	weighted-fingerprint-similarity	0.944	0.586	rxn6038_0_a_kill_0____EN300-18094____EN300-1719662	N/A	S1c2c(cc([N+]([O-])=O)cc2)C=C1C(=O)Nc3c(cccc3)C(=O)N	[*;R2][#6;r][#6;r]C(=O)[N;H]c1[c;H][c;H][c;H][c;H]c1[!#1]_20	2	false	SAVI-Space-2024	rxn6038_0_a_kill_0	EN300-18094	O=C(c1c(N)cccc1)C	EN300-1719662	S1C(C(=O)OC)=CC2=C1SC(C(=O)O)=C2
O=C(Nc1c(cccc1)C(=O)N)c2cc3c(cc(N(C)C)cc3)cc2	294	fCSFP4	weighted-fingerprint-similarity	0.944	0.579	rxn6038_0_a_kill_0____EN300-17791____EN300-226602	N/A	S1c2c(cc([N+]([O-])=O)cc2)C=C1C(=O)Nc3c(cccc3)C(=O)N	[*;R2][#6;r][#6;r]C(=O)[N;H]c1[c;H][c;H][c;H][c;H]c1[!#1]_20	2	false	SAVI-Space-2024	rxn6038_0_a_kill_0	EN300-17791	O=C(N)c1c(N)cccc1	EN300-226602	O=C(O)c1cc2c(cc(N(C)C)cc2)cc1
O=C(Nc1c(cccc1)C(=O)N)c2cc3c(cc(cc3)C(C)C)cc2	295	fCSFP4	weighted-fingerprint-similarity	0.944	0.579	rxn6038_0_a_kill_0____EN300-17791____EN300-10841619	N/A	S1c2c(cc([N+]([O-])=O)cc2)C=C1C(=O)Nc3c(cccc3)C(=O)N	[*;R2][#6;r][#6;r]C(=O)[N;H]c1[c;H][c;H][c;H][c;H]c1[!#1]_20	2	false	SAVI-Space-2024	rxn6038_0_a_kill_0	EN300-17791	O=C(N)c1c(N)cccc1	EN300-10841619	O=C(O)c1cc2c(cc(cc2)C(C)C)cc1
S(=O)(=O)(N)CC(=O)c1c(NC(=O)C=2Sc3c(cc(N)cc3)C2)cccc1	296	fCSFP4	weighted-fingerprint-similarity	0.944	0.617	rxn6038_0_a_kill_0____EN300-195374____EN300-6502803	N/A	S1c2c(cc([N+]([O-])=O)cc2)C=C1C(=O)Nc3c(cccc3)C(=O)N	[*;R2][#6;r][#6;r]C(=O)[N;H]c1[c;H][c;H][c;H][c;H]c1[!#1]_20	2	false	SAVI-Space-2024	rxn6038_0_a_kill_0	EN300-195374	S(=O)(=O)(N)CC(=O)c1c(N)cccc1	EN300-6502803	S1c2c(cc(NC(=O)C)cc2)C=C1C(=O)O
S1c2c(cc(N)cc2)C=C1C(=O)Nc3c(cccc3)C(=O)CC4CCC4	297	fCSFP4	weighted-fingerprint-similarity	0.944	0.617	rxn6038_0_a_kill_0____EN300-1590182____EN300-6502803	N/A	S1c2c(cc([N+]([O-])=O)cc2)C=C1C(=O)Nc3c(cccc3)C(=O)N	[*;R2][#6;r][#6;r]C(=O)[N;H]c1[c;H][c;H][c;H][c;H]c1[!#1]_20	2	false	SAVI-Space-2024	rxn6038_0_a_kill_0	EN300-1590182	O=C(c1c(N)cccc1)CC2CCC2	EN300-6502803	S1c2c(cc(NC(=O)C)cc2)C=C1C(=O)O
S1c2c(cc(N)cc2)C=C1C(=O)Nc3c(cccc3)C(=O)N(OC)C	298	fCSFP4	weighted-fingerprint-similarity	0.944	0.617	rxn6038_0_a_kill_0____EN300-61925____EN300-6502803	N/A	S1c2c(cc([N+]([O-])=O)cc2)C=C1C(=O)Nc3c(cccc3)C(=O)N	[*;R2][#6;r][#6;r]C(=O)[N;H]c1[c;H][c;H][c;H][c;H]c1[!#1]_20	2	false	SAVI-Space-2024	rxn6038_0_a_kill_0	EN300-61925	O=C(N(OC)C)c1c(N)cccc1	EN300-6502803	S1c2c(cc(NC(=O)C)cc2)C=C1C(=O)O
S1c2c(c(N(C)C)ccc2)C=C1C(=O)Nc3c(cccc3)C(=O)N	299	fCSFP4	weighted-fingerprint-similarity	0.944	0.614	rxn6038_0_a_kill_0____EN300-17791____EN300-755111	N/A	S1c2c(cc([N+]([O-])=O)cc2)C=C1C(=O)Nc3c(cccc3)C(=O)N	[*;R2][#6;r][#6;r]C(=O)[N;H]c1[c;H][c;H][c;H][c;H]c1[!#1]_20	2	false	SAVI-Space-2024	rxn6038_0_a_kill_0	EN300-17791	O=C(N)c1c(N)cccc1	EN300-755111	S1c2c(c(N(C)C)ccc2)C=C1C(=O)O
S1c2c(cc(F)cc2)C=C1C(=O)Nc3c(cccc3)C(=O)C4CCCC4	300	fCSFP4	weighted-fingerprint-similarity	0.944	0.614	rxn6038_0_a_kill_0____EN300-83240____EN300-11818	N/A	S1c2c(cc([N+]([O-])=O)cc2)C=C1C(=O)Nc3c(cccc3)C(=O)N	[*;R2][#6;r][#6;r]C(=O)[N;H]c1[c;H][c;H][c;H][c;H]c1[!#1]_20	2	false	SAVI-Space-2024	rxn6038_0_a_kill_0	EN300-83240	O=C(c1c(N)cccc1)C2CCCC2	EN300-11818	S1c2c(cc(F)cc2)C=C1C(=O)O
S1c2c(cc(F)cc2)C=C1C(=O)Nc3c(cccc3)C(=O)CC[NH+](C)C	301	fCSFP4	weighted-fingerprint-similarity	0.944	0.614	rxn6038_0_a_kill_0____EN300-37455285 EN300-8620185"____EN300-11818"	N/A	S1c2c(cc([N+]([O-])=O)cc2)C=C1C(=O)Nc3c(cccc3)C(=O)N	[*;R2][#6;r][#6;r]C(=O)[N;H]c1[c;H][c;H][c;H][c;H]c1[!#1]_20	2	false	SAVI-Space-2024	rxn6038_0_a_kill_0	EN300-37455285 EN300-8620185""	O=C(c1c(N)cccc1)CCN(C)C	EN300-11818	S1c2c(cc(F)cc2)C=C1C(=O)O
S1c2c(cc(F)cc2)C=C1C(=O)Nc3c(cccc3)C(=O)N4CCCC4	302	fCSFP4	weighted-fingerprint-similarity	0.944	0.614	rxn6038_0_a_kill_0____EN300-09445____EN300-11818	N/A	S1c2c(cc([N+]([O-])=O)cc2)C=C1C(=O)Nc3c(cccc3)C(=O)N	[*;R2][#6;r][#6;r]C(=O)[N;H]c1[c;H][c;H][c;H][c;H]c1[!#1]_20	2	false	SAVI-Space-2024	rxn6038_0_a_kill_0	EN300-09445	O=C(N1CCCC1)c2c(N)cccc2	EN300-11818	S1c2c(cc(F)cc2)C=C1C(=O)O
S1c2c(cc(F)cc2)C=C1C(=O)Nc3c(cccc3)C(=O)N4CCCCC4	303	fCSFP4	weighted-fingerprint-similarity	0.944	0.614	rxn6038_0_a_kill_0____EN300-09702____EN300-11818	N/A	S1c2c(cc([N+]([O-])=O)cc2)C=C1C(=O)Nc3c(cccc3)C(=O)N	[*;R2][#6;r][#6;r]C(=O)[N;H]c1[c;H][c;H][c;H][c;H]c1[!#1]_20	2	false	SAVI-Space-2024	rxn6038_0_a_kill_0	EN300-09702	O=C(N1CCCCC1)c2c(N)cccc2	EN300-11818	S1c2c(cc(F)cc2)C=C1C(=O)O
S1c2c(cc(NC(=O)c3c(NC(=O)C4=NNC=C4)cccc3)cc2)C=C1C([O-])=O	304	fCSFP4	weighted-fingerprint-similarity	0.944	0.614	rxn6038_0_a_kill_0____EN300-41620____EN300-54337	N/A	S1c2c(cc([N+]([O-])=O)cc2)C=C1C(=O)Nc3c(cccc3)C(=O)N	[*;R2][#6;r][#6;r]C(=O)[N;H]c1[c;H][c;H][c;H][c;H]c1[!#1]_20	2	false	SAVI-Space-2024	rxn6038_0_a_kill_0	EN300-41620	S1c2c(cc(N)cc2)C=C1C(=O)OC	EN300-54337	O=C(O)c1c(NC(=O)C2=NNC=C2)cccc1
S1c2c(cc(NC(=O)c3c(NC(=O)C4CCC4)cccc3)cc2)C=C1C([O-])=O	305	fCSFP4	weighted-fingerprint-similarity	0.944	0.614	rxn6038_0_a_kill_0____EN300-41620____EN300-998777	N/A	S1c2c(cc([N+]([O-])=O)cc2)C=C1C(=O)Nc3c(cccc3)C(=O)N	[*;R2][#6;r][#6;r]C(=O)[N;H]c1[c;H][c;H][c;H][c;H]c1[!#1]_20	2	false	SAVI-Space-2024	rxn6038_0_a_kill_0	EN300-41620	S1c2c(cc(N)cc2)C=C1C(=O)OC	EN300-998777	O=C(O)c1c(NC(=O)C2CCC2)cccc1
S1c2c(cc(NC(=O)c3c(NC(=O)C=4SC=CC4)cccc3)cc2)C=C1C(=O)OCC	306	fCSFP4	weighted-fingerprint-similarity	0.944	0.614	rxn6038_0_a_kill_0____EN300-117151 EN300-36304"____EN300-27871"	N/A	S1c2c(cc([N+]([O-])=O)cc2)C=C1C(=O)Nc3c(cccc3)C(=O)N	[*;R2][#6;r][#6;r]C(=O)[N;H]c1[c;H][c;H][c;H][c;H]c1[!#1]_20	2	false	SAVI-Space-2024	rxn6038_0_a_kill_0	EN300-117151 EN300-36304""	S1c2c(cc(N)cc2)C=C1C(=O)OCC	EN300-27871	S1C(C(=O)Nc2c(cccc2)C(=O)O)=CC=C1
S1c2c(cc(cc2)C)C=C1C(=O)Nc3c(cccc3)C(=O)C4CCCC4	307	fCSFP4	weighted-fingerprint-similarity	0.944	0.614	rxn6038_0_a_kill_0____EN300-83240____EN300-100328	N/A	S1c2c(cc([N+]([O-])=O)cc2)C=C1C(=O)Nc3c(cccc3)C(=O)N	[*;R2][#6;r][#6;r]C(=O)[N;H]c1[c;H][c;H][c;H][c;H]c1[!#1]_20	2	false	SAVI-Space-2024	rxn6038_0_a_kill_0	EN300-83240	O=C(c1c(N)cccc1)C2CCCC2	EN300-100328	S1c2c(cc(cc2)C)C=C1C(=O)O
S1c2c(cc(cc2)C)C=C1C(=O)Nc3c(cccc3)C(=O)N4CCCC4	308	fCSFP4	weighted-fingerprint-similarity	0.944	0.614	rxn6038_0_a_kill_0____EN300-09445____EN300-100328	N/A	S1c2c(cc([N+]([O-])=O)cc2)C=C1C(=O)Nc3c(cccc3)C(=O)N	[*;R2][#6;r][#6;r]C(=O)[N;H]c1[c;H][c;H][c;H][c;H]c1[!#1]_20	2	false	SAVI-Space-2024	rxn6038_0_a_kill_0	EN300-09445	O=C(N1CCCC1)c2c(N)cccc2	EN300-100328	S1c2c(cc(cc2)C)C=C1C(=O)O
S1c2c(cc(cc2)C)C=C1C(=O)Nc3c(cccc3)C(=O)N4CCCCC4	309	fCSFP4	weighted-fingerprint-similarity	0.944	0.614	rxn6038_0_a_kill_0____EN300-09702____EN300-100328	N/A	S1c2c(cc([N+]([O-])=O)cc2)C=C1C(=O)Nc3c(cccc3)C(=O)N	[*;R2][#6;r][#6;r]C(=O)[N;H]c1[c;H][c;H][c;H][c;H]c1[!#1]_20	2	false	SAVI-Space-2024	rxn6038_0_a_kill_0	EN300-09702	O=C(N1CCCCC1)c2c(N)cccc2	EN300-100328	S1c2c(cc(cc2)C)C=C1C(=O)O
S=C(N)c1c(NC(=O)C=2Nc3c(ccc([N+]([O-])=O)c3)C2)cccc1	310	fCSFP4	weighted-fingerprint-similarity	0.944	0.614	rxn6038_0_a_kill_0____EN300-14417____EN300-132434	N/A	S1c2c(cc([N+]([O-])=O)cc2)C=C1C(=O)Nc3c(cccc3)C(=O)N	[*;R2][#6;r][#6;r]C(=O)[N;H]c1[c;H][c;H][c;H][c;H]c1[!#1]_20	2	false	SAVI-Space-2024	rxn6038_0_a_kill_0	EN300-14417	S=C(N)c1c(N)cccc1	EN300-132434	O=[N+](O)c1cc2NC(C(=O)O)=Cc2cc1
S1c2c(ccc(F)c2)C=C1C(=O)Nc3c(cccc3)C(=O)C(=C)C	311	fCSFP4	weighted-fingerprint-similarity	0.943	0.611	rxn6038_0_a_kill_0____EN300-206357____EN300-13450	N/A	S1c2c(cc([N+]([O-])=O)cc2)C=C1C(=O)Nc3c(cccc3)C(=O)N	[*;R2][#6;r][#6;r]C(=O)[N;H]c1[c;H][c;H][c;H][c;H]c1[!#1]_20	2	false	SAVI-Space-2024	rxn6038_0_a_kill_0	EN300-206357	O=C(c1c(N)cccc1)C(=C)C	EN300-13450	S1c2c(ccc(F)c2)C=C1C(=O)O
S1c2c(ccc(c2)C)C=C1C(=O)Nc3c(cccc3)C(=O)C(OC)OC	312	fCSFP4	weighted-fingerprint-similarity	0.943	0.611	rxn6038_0_a_kill_0____EN300-8641691____EN300-125418	N/A	S1c2c(cc([N+]([O-])=O)cc2)C=C1C(=O)Nc3c(cccc3)C(=O)N	[*;R2][#6;r][#6;r]C(=O)[N;H]c1[c;H][c;H][c;H][c;H]c1[!#1]_20	2	false	SAVI-Space-2024	rxn6038_0_a_kill_0	EN300-8641691	O=C(c1c(N)cccc1)C(OC)OC	EN300-125418	S1c2c(ccc(c2)C)C=C1C(=O)O
S1c2c(ccc(c2)C)C=C1C(=O)Nc3c(cccc3)C(=O)N(CC)CC	313	fCSFP4	weighted-fingerprint-similarity	0.943	0.611	rxn6038_0_a_kill_0____EN300-52651____EN300-125418	N/A	S1c2c(cc([N+]([O-])=O)cc2)C=C1C(=O)Nc3c(cccc3)C(=O)N	[*;R2][#6;r][#6;r]C(=O)[N;H]c1[c;H][c;H][c;H][c;H]c1[!#1]_20	2	false	SAVI-Space-2024	rxn6038_0_a_kill_0	EN300-52651	O=C(N(CC)CC)c1c(N)cccc1	EN300-125418	S1c2c(ccc(c2)C)C=C1C(=O)O
O=C(NN)c1c(NC(=O)c2cc3c(cc2)cccc3)cccc1	314	fCSFP4	weighted-fingerprint-similarity	0.943	0.556	rxn6038_0_a_kill_0____EN300-03742____EN300-19820	N/A	S1c2c(cc([N+]([O-])=O)cc2)C=C1C(=O)Nc3c(cccc3)C(=O)N	[*;R2][#6;r][#6;r]C(=O)[N;H]c1[c;H][c;H][c;H][c;H]c1[!#1]_20	2	false	SAVI-Space-2024	rxn6038_0_a_kill_0	EN300-03742	O=C(NN)c1c(N)cccc1	EN300-19820	O=C(O)c1cc2c(cc1)cccc2
S1C(C(=O)Nc2c(cccc2)C(=O)N)=CC3=C1NC(=O)C=C3	315	fCSFP4	weighted-fingerprint-similarity	0.943	0.608	rxn6038_0_a_kill_0____EN300-17791____EN300-6501413	N/A	S1c2c(cc([N+]([O-])=O)cc2)C=C1C(=O)Nc3c(cccc3)C(=O)N	[*;R2][#6;r][#6;r]C(=O)[N;H]c1[c;H][c;H][c;H][c;H]c1[!#1]_20	2	false	SAVI-Space-2024	rxn6038_0_a_kill_0	EN300-17791	O=C(N)c1c(N)cccc1	EN300-6501413	S1c2nc(O)ccc2C=C1C(=O)O
S1c2c(OC)cccc2C=C1C(=O)Nc3c(cccc3)C(=O)N	316	fCSFP4	weighted-fingerprint-similarity	0.943	0.608	rxn6038_0_a_kill_0____EN300-17791____EN300-185765	N/A	S1c2c(cc([N+]([O-])=O)cc2)C=C1C(=O)Nc3c(cccc3)C(=O)N	[*;R2][#6;r][#6;r]C(=O)[N;H]c1[c;H][c;H][c;H][c;H]c1[!#1]_20	2	false	SAVI-Space-2024	rxn6038_0_a_kill_0	EN300-17791	O=C(N)c1c(N)cccc1	EN300-185765	S1c2c(OC)cccc2C=C1C(=O)O
S1c2c(cccc2C=C1C(=O)Nc3c(cccc3)C(=O)N)CC	317	fCSFP4	weighted-fingerprint-similarity	0.943	0.608	rxn6038_0_a_kill_0____EN300-17791____EN300-46611174	N/A	S1c2c(cc([N+]([O-])=O)cc2)C=C1C(=O)Nc3c(cccc3)C(=O)N	[*;R2][#6;r][#6;r]C(=O)[N;H]c1[c;H][c;H][c;H][c;H]c1[!#1]_20	2	false	SAVI-Space-2024	rxn6038_0_a_kill_0	EN300-17791	O=C(N)c1c(N)cccc1	EN300-46611174	S1c2c(cccc2C=C1C(=O)O)CC
O=C(Nc1c(cccc1)C(=O)c2ccccc2)c3cc4c(cc3)cccc4	318	fCSFP4	weighted-fingerprint-similarity	0.943	0.551	rxn6038_0_a_kill_0____EN300-18137____EN300-19820	N/A	S1c2c(cc([N+]([O-])=O)cc2)C=C1C(=O)Nc3c(cccc3)C(=O)N	[*;R2][#6;r][#6;r]C(=O)[N;H]c1[c;H][c;H][c;H][c;H]c1[!#1]_20	2	false	SAVI-Space-2024	rxn6038_0_a_kill_0	EN300-18137	O=C(c1c(N)cccc1)c2ccccc2	EN300-19820	O=C(O)c1cc2c(cc1)cccc2
S1C(C(=O)Nc2c(cccc2)C(=O)N)=CC3=C1NC(C([O-])=O)=C3	319	fCSFP4	weighted-fingerprint-similarity	0.943	0.605	rxn6038_0_a_kill_0____EN300-17791____EN300-44829499	N/A	S1c2c(cc([N+]([O-])=O)cc2)C=C1C(=O)Nc3c(cccc3)C(=O)N	[*;R2][#6;r][#6;r]C(=O)[N;H]c1[c;H][c;H][c;H][c;H]c1[!#1]_20	2	false	SAVI-Space-2024	rxn6038_0_a_kill_0	EN300-17791	O=C(N)c1c(N)cccc1	EN300-44829499	S1C(C(=O)O)=CC2=C1NC(C(=O)OC)=C2
[O-][N+](=O)c1cc2c(NC(C(=O)Nc3c(cccc3)C(=O)NN)=C2)cc1	320	fCSFP4	weighted-fingerprint-similarity	0.943	0.605	rxn6038_0_a_kill_0____EN300-03742____EN300-49926	N/A	S1c2c(cc([N+]([O-])=O)cc2)C=C1C(=O)Nc3c(cccc3)C(=O)N	[*;R2][#6;r][#6;r]C(=O)[N;H]c1[c;H][c;H][c;H][c;H]c1[!#1]_20	2	false	SAVI-Space-2024	rxn6038_0_a_kill_0	EN300-03742	O=C(NN)c1c(N)cccc1	EN300-49926	O=[N+](O)c1cc2c(NC(C(=O)O)=C2)cc1
[O-][N+](=O)c1cc2c(OC(C(=O)Nc3c(cccc3)C(=O)NN)=C2)cc1	321	fCSFP4	weighted-fingerprint-similarity	0.943	0.605	rxn6038_0_a_kill_0____EN300-03742____EN300-41648	N/A	S1c2c(cc([N+]([O-])=O)cc2)C=C1C(=O)Nc3c(cccc3)C(=O)N	[*;R2][#6;r][#6;r]C(=O)[N;H]c1[c;H][c;H][c;H][c;H]c1[!#1]_20	2	false	SAVI-Space-2024	rxn6038_0_a_kill_0	EN300-03742	O=C(NN)c1c(N)cccc1	EN300-41648	O=[N+](O)c1cc2c(OC(C(=O)O)=C2)cc1
S(=O)(=O)(N)C=1SC=2SC(C(=O)Nc3c(cccc3)C(=O)N)=CC2C1	322	fCSFP4	weighted-fingerprint-similarity	0.943	0.602	rxn6038_0_a_kill_0____EN300-17791____EN300-1698469	N/A	S1c2c(cc([N+]([O-])=O)cc2)C=C1C(=O)Nc3c(cccc3)C(=O)N	[*;R2][#6;r][#6;r]C(=O)[N;H]c1[c;H][c;H][c;H][c;H]c1[!#1]_20	2	false	SAVI-Space-2024	rxn6038_0_a_kill_0	EN300-17791	O=C(N)c1c(N)cccc1	EN300-1698469	S(=O)(=O)(N)C=1SC=2SC(C(=O)O)=CC2C1
S1C(C(=O)Nc2c(cccc2)C(=O)N)=CC=3SC(=NC13)N	323	fCSFP4	weighted-fingerprint-similarity	0.943	0.602	rxn6038_0_a_kill_0____EN300-17791____EN300-255511 EN300-255512""	N/A	S1c2c(cc([N+]([O-])=O)cc2)C=C1C(=O)Nc3c(cccc3)C(=O)N	[*;R2][#6;r][#6;r]C(=O)[N;H]c1[c;H][c;H][c;H][c;H]c1[!#1]_20	2	false	SAVI-Space-2024	rxn6038_0_a_kill_0	EN300-17791	O=C(N)c1c(N)cccc1	EN300-255511 EN300-255512""	S1C(C(=O)O)=CC=2SC(=NC12)N
S1c2c(N=C1C)cc(cc2)C(=O)Nc3c(cccc3)C(=O)N	324	fCSFP4	weighted-fingerprint-similarity	0.943	0.602	rxn6038_0_a_kill_0____EN300-17791____EN300-321529	N/A	S1c2c(cc([N+]([O-])=O)cc2)C=C1C(=O)Nc3c(cccc3)C(=O)N	[*;R2][#6;r][#6;r]C(=O)[N;H]c1[c;H][c;H][c;H][c;H]c1[!#1]_20	2	false	SAVI-Space-2024	rxn6038_0_a_kill_0	EN300-17791	O=C(N)c1c(N)cccc1	EN300-321529	S1c2c(N=C1C)cc(cc2)C(=O)O
S1c2c(cccc2)C=C1C(=O)Nc3c(cccc3)C(=O)C4CCCC4	325	fCSFP4	weighted-fingerprint-similarity	0.943	0.602	rxn6038_0_a_kill_0____EN300-83240____EN300-13076	N/A	S1c2c(cc([N+]([O-])=O)cc2)C=C1C(=O)Nc3c(cccc3)C(=O)N	[*;R2][#6;r][#6;r]C(=O)[N;H]c1[c;H][c;H][c;H][c;H]c1[!#1]_20	2	false	SAVI-Space-2024	rxn6038_0_a_kill_0	EN300-83240	O=C(c1c(N)cccc1)C2CCCC2	EN300-13076	S1c2c(cccc2)C=C1C(=O)O
S1c2c(cccc2)C=C1C(=O)Nc3c(cccc3)C(=O)CC[NH+](C)C	326	fCSFP4	weighted-fingerprint-similarity	0.943	0.602	rxn6038_0_a_kill_0____EN300-37455285 EN300-8620185"____EN300-13076"	N/A	S1c2c(cc([N+]([O-])=O)cc2)C=C1C(=O)Nc3c(cccc3)C(=O)N	[*;R2][#6;r][#6;r]C(=O)[N;H]c1[c;H][c;H][c;H][c;H]c1[!#1]_20	2	false	SAVI-Space-2024	rxn6038_0_a_kill_0	EN300-37455285 EN300-8620185""	O=C(c1c(N)cccc1)CCN(C)C	EN300-13076	S1c2c(cccc2)C=C1C(=O)O
S1c2c(cccc2)C=C1C(=O)Nc3c(cccc3)C(=O)N4CCCC4	327	fCSFP4	weighted-fingerprint-similarity	0.943	0.602	rxn6038_0_a_kill_0____EN300-09445____EN300-13076	N/A	S1c2c(cc([N+]([O-])=O)cc2)C=C1C(=O)Nc3c(cccc3)C(=O)N	[*;R2][#6;r][#6;r]C(=O)[N;H]c1[c;H][c;H][c;H][c;H]c1[!#1]_20	2	false	SAVI-Space-2024	rxn6038_0_a_kill_0	EN300-09445	O=C(N1CCCC1)c2c(N)cccc2	EN300-13076	S1c2c(cccc2)C=C1C(=O)O
S1c2c(cccc2)C=C1C(=O)Nc3c(cccc3)C(=O)N4CCCCC4	328	fCSFP4	weighted-fingerprint-similarity	0.943	0.602	rxn6038_0_a_kill_0____EN300-09702____EN300-13076	N/A	S1c2c(cc([N+]([O-])=O)cc2)C=C1C(=O)Nc3c(cccc3)C(=O)N	[*;R2][#6;r][#6;r]C(=O)[N;H]c1[c;H][c;H][c;H][c;H]c1[!#1]_20	2	false	SAVI-Space-2024	rxn6038_0_a_kill_0	EN300-09702	O=C(N1CCCCC1)c2c(N)cccc2	EN300-13076	S1c2c(cccc2)C=C1C(=O)O
[O-][N+](=O)c1cc2ncc(cc2cc1)C(=O)Nc3c(cccc3)C([O-])=O	329	fCSFP4	weighted-fingerprint-similarity	0.943	0.602	rxn2201_1_a_kill_0____EN300-05252____EN300-133520	N/A	S1c2c(cc([N+]([O-])=O)cc2)C=C1C(=O)Nc3c(cccc3)C(=O)N	[*;R2][#6;r][#6;r]C(=O)[N;H]c1[c;H][c;H][c;H][c;H]c1[!#1]_20	2	false	SAVI-Space-2024	rxn2201_1_a_kill_0	EN300-05252	O=C(O)c1c(NC(=O)CC#N)cccc1	EN300-133520	O=[N+](O)c1cc(N)c(cc1)C=O
S1C(C(=O)Nc2c(cncc2)C(=O)c3ccccc3)=CC=4C1=CSC4	330	fCSFP4	weighted-fingerprint-similarity	0.943	0.598	rxn6038_0_a_kill_0____EN300-11959864____EN300-299321	N/A	S1c2c(cc([N+]([O-])=O)cc2)C=C1C(=O)Nc3c(cccc3)C(=O)N	[*;R2][#6;r][#6;r]C(=O)[N;H]c1[c;H][c;H][c;H][c;H]c1[!#1]_20	2	false	SAVI-Space-2024	rxn6038_0_a_kill_0	EN300-11959864	O=C(c1c(N)ccnc1)c2ccccc2	EN300-299321	S1C(C(=O)O)=CC=2C1=CSC2
S1c2c(cc(cc2)C(=O)Nc3c(cncc3)C(=O)c4ccccc4)C=C1C	331	fCSFP4	weighted-fingerprint-similarity	0.943	0.598	rxn6038_0_a_kill_0____EN300-11959864____EN300-3037326	N/A	S1c2c(cc([N+]([O-])=O)cc2)C=C1C(=O)Nc3c(cccc3)C(=O)N	[*;R2][#6;r][#6;r]C(=O)[N;H]c1[c;H][c;H][c;H][c;H]c1[!#1]_20	2	false	SAVI-Space-2024	rxn6038_0_a_kill_0	EN300-11959864	O=C(c1c(N)ccnc1)c2ccccc2	EN300-3037326	S1c2c(cc(cc2)C(=O)O)C=C1C
S1c2c(cncc2)C=C1C(=O)Nc3c(cccc3)C(=C)C	332	fCSFP4	weighted-fingerprint-similarity	0.943	0.598	rxn6038_0_a_kill_0____EN300-94868____EN300-2081724	N/A	S1c2c(cc([N+]([O-])=O)cc2)C=C1C(=O)Nc3c(cccc3)C(=O)N	[*;R2][#6;r][#6;r]C(=O)[N;H]c1[c;H][c;H][c;H][c;H]c1[!#1]_20	2	false	SAVI-Space-2024	rxn6038_0_a_kill_0	EN300-94868	Nc1c(cccc1)C(=C)C	EN300-2081724	S1c2c(cncc2)C=C1C(=O)O
S1c2c(ccc(c2)C(=O)Nc3c(cccc3)C(=O)CC)C=C1C	333	fCSFP4	weighted-fingerprint-similarity	0.943	0.595	rxn6038_0_a_kill_0____EN300-243639____EN300-3043007	N/A	S1c2c(cc([N+]([O-])=O)cc2)C=C1C(=O)Nc3c(cccc3)C(=O)N	[*;R2][#6;r][#6;r]C(=O)[N;H]c1[c;H][c;H][c;H][c;H]c1[!#1]_20	2	false	SAVI-Space-2024	rxn6038_0_a_kill_0	EN300-243639	O=C(c1c(N)cccc1)CC	EN300-3043007	S1c2c(ccc(c2)C(=O)O)C=C1C
S1c2c(nccc2)C=C1C(=O)Nc3c(cccc3)C(=O)NN	334	fCSFP4	weighted-fingerprint-similarity	0.943	0.595	rxn6038_0_a_kill_0____EN300-03742____EN300-122192	N/A	S1c2c(cc([N+]([O-])=O)cc2)C=C1C(=O)Nc3c(cccc3)C(=O)N	[*;R2][#6;r][#6;r]C(=O)[N;H]c1[c;H][c;H][c;H][c;H]c1[!#1]_20	2	false	SAVI-Space-2024	rxn6038_0_a_kill_0	EN300-03742	O=C(NN)c1c(N)cccc1	EN300-122192	S1c2c(nccc2)C=C1C(=O)O
S1c2c(cc(cc2)C(=O)Nc3c(cccc3)C(=NO)N)C=C1	335	fCSFP4	weighted-fingerprint-similarity	0.943	0.592	rxn6038_0_a_kill_0____EN300-41306____EN300-99092	N/A	S1c2c(cc([N+]([O-])=O)cc2)C=C1C(=O)Nc3c(cccc3)C(=O)N	[*;R2][#6;r][#6;r]C(=O)[N;H]c1[c;H][c;H][c;H][c;H]c1[!#1]_20	2	false	SAVI-Space-2024	rxn6038_0_a_kill_0	EN300-41306	ON=C(N)c1c(N)cccc1	EN300-99092	S1c2c(cc(cc2)C(=O)O)C=C1
S1C(C(=O)Nc2c(cccc2)C(=C)C)=CC=3C1=CSC3	336	fCSFP4	weighted-fingerprint-similarity	0.943	0.588	rxn6038_0_a_kill_0____EN300-94868____EN300-299321	N/A	S1c2c(cc([N+]([O-])=O)cc2)C=C1C(=O)Nc3c(cccc3)C(=O)N	[*;R2][#6;r][#6;r]C(=O)[N;H]c1[c;H][c;H][c;H][c;H]c1[!#1]_20	2	false	SAVI-Space-2024	rxn6038_0_a_kill_0	EN300-94868	Nc1c(cccc1)C(=C)C	EN300-299321	S1C(C(=O)O)=CC=2C1=CSC2
S1c2c(cccc2)C=3SC(C(=O)Nc4c(cccc4)C(=O)C)=CC13	337	fCSFP4	weighted-fingerprint-similarity	0.943	0.588	rxn6038_0_a_kill_0____EN300-18094____EN300-14571	N/A	S1c2c(cc([N+]([O-])=O)cc2)C=C1C(=O)Nc3c(cccc3)C(=O)N	[*;R2][#6;r][#6;r]C(=O)[N;H]c1[c;H][c;H][c;H][c;H]c1[!#1]_20	2	false	SAVI-Space-2024	rxn6038_0_a_kill_0	EN300-18094	O=C(c1c(N)cccc1)C	EN300-14571	S1c2c(cccc2)C=3SC(C(=O)O)=CC13
S1C(C(=O)Nc2c(cccc2)C(=O)C)=CC3=C1SC=C3	338	fCSFP4	weighted-fingerprint-similarity	0.943	0.585	rxn6038_0_a_kill_0____EN300-18094____EN300-702736	N/A	S1c2c(cc([N+]([O-])=O)cc2)C=C1C(=O)Nc3c(cccc3)C(=O)N	[*;R2][#6;r][#6;r]C(=O)[N;H]c1[c;H][c;H][c;H][c;H]c1[!#1]_20	2	false	SAVI-Space-2024	rxn6038_0_a_kill_0	EN300-18094	O=C(c1c(N)cccc1)C	EN300-702736	S1C(C(=O)O)=CC2=C1SC=C2
S1C(C(=O)Nc2c(cccc2)C(=O)NN)=CC=3SC(=CC13)C[NH3+]	339	fCSFP4	weighted-fingerprint-similarity	0.943	0.585	rxn6038_0_a_kill_0____EN300-03742____EN300-6498522	N/A	S1c2c(cc([N+]([O-])=O)cc2)C=C1C(=O)Nc3c(cccc3)C(=O)N	[*;R2][#6;r][#6;r]C(=O)[N;H]c1[c;H][c;H][c;H][c;H]c1[!#1]_20	2	false	SAVI-Space-2024	rxn6038_0_a_kill_0	EN300-03742	O=C(NN)c1c(N)cccc1	EN300-6498522	S1C(C(=O)O)=CC=2SC(=CC12)CNC(=O)OC(C)(C)C
S=C(N)c1c(NC(=O)c2cc3SC=Cc3cc2)cccc1	340	fCSFP4	weighted-fingerprint-similarity	0.943	0.581	rxn6038_0_a_kill_0____EN300-14417____EN300-248323	N/A	S1c2c(cc([N+]([O-])=O)cc2)C=C1C(=O)Nc3c(cccc3)C(=O)N	[*;R2][#6;r][#6;r]C(=O)[N;H]c1[c;H][c;H][c;H][c;H]c1[!#1]_20	2	false	SAVI-Space-2024	rxn6038_0_a_kill_0	EN300-14417	S=C(N)c1c(N)cccc1	EN300-248323	S1c2c(ccc(c2)C(=O)O)C=C1
S1c2c(cccc2)C=C1C(=O)Nc3c(cc(cc3)C([O-])=O)C(=O)N	341	fCSFP4	weighted-fingerprint-similarity	0.943	0.735	rxn6038_0_a_kill_0____EN300-8649028____EN300-13076	N/A	S1c2c(cc([N+]([O-])=O)cc2)C=C1C(=O)Nc3c(cccc3)C(=O)N	[*;R2][#6;r][#6;r]C(=O)[N;H]c1[c;H][c;H][c;H][c;H]c1[!#1]_20	2	false	SAVI-Space-2024	rxn6038_0_a_kill_0	EN300-8649028	O=C(OC)c1cc(c(N)cc1)C(=O)N	EN300-13076	S1c2c(cccc2)C=C1C(=O)O
S(=O)(=NC(=O)c1c(NC(=O)C=2Sc3c(cc(N)cc3)C2)cccc1)(C)C	342	fCSFP4	weighted-fingerprint-similarity	0.943	0.612	rxn6038_0_a_kill_0____EN300-222626____EN300-6502803	N/A	S1c2c(cc([N+]([O-])=O)cc2)C=C1C(=O)Nc3c(cccc3)C(=O)N	[*;R2][#6;r][#6;r]C(=O)[N;H]c1[c;H][c;H][c;H][c;H]c1[!#1]_20	2	false	SAVI-Space-2024	rxn6038_0_a_kill_0	EN300-222626	S(=O)(=NC(=O)c1c(N)cccc1)(C)C	EN300-6502803	S1c2c(cc(NC(=O)C)cc2)C=C1C(=O)O
S(=O)(=O)(N)CC(=O)c1c(NC(=O)C=2Sc3c(cc(F)cc3)C2)cccc1	343	fCSFP4	weighted-fingerprint-similarity	0.943	0.612	rxn6038_0_a_kill_0____EN300-195374____EN300-11818	N/A	S1c2c(cc([N+]([O-])=O)cc2)C=C1C(=O)Nc3c(cccc3)C(=O)N	[*;R2][#6;r][#6;r]C(=O)[N;H]c1[c;H][c;H][c;H][c;H]c1[!#1]_20	2	false	SAVI-Space-2024	rxn6038_0_a_kill_0	EN300-195374	S(=O)(=O)(N)CC(=O)c1c(N)cccc1	EN300-11818	S1c2c(cc(F)cc2)C=C1C(=O)O
S(=O)(=O)(N)CC(=O)c1c(NC(=O)C=2Sc3c(cc(cc3)C)C2)cccc1	344	fCSFP4	weighted-fingerprint-similarity	0.943	0.612	rxn6038_0_a_kill_0____EN300-195374____EN300-100328	N/A	S1c2c(cc([N+]([O-])=O)cc2)C=C1C(=O)Nc3c(cccc3)C(=O)N	[*;R2][#6;r][#6;r]C(=O)[N;H]c1[c;H][c;H][c;H][c;H]c1[!#1]_20	2	false	SAVI-Space-2024	rxn6038_0_a_kill_0	EN300-195374	S(=O)(=O)(N)CC(=O)c1c(N)cccc1	EN300-100328	S1c2c(cc(cc2)C)C=C1C(=O)O
S1c2c(cc(N)cc2)C=C1C(=O)Nc3c(cccc3)C(=O)N4CCOCC4	345	fCSFP4	weighted-fingerprint-similarity	0.943	0.612	rxn6038_0_a_kill_0____EN300-29552____EN300-6502803	N/A	S1c2c(cc([N+]([O-])=O)cc2)C=C1C(=O)Nc3c(cccc3)C(=O)N	[*;R2][#6;r][#6;r]C(=O)[N;H]c1[c;H][c;H][c;H][c;H]c1[!#1]_20	2	false	SAVI-Space-2024	rxn6038_0_a_kill_0	EN300-29552	O=C(N1CCOCC1)c2c(N)cccc2	EN300-6502803	S1c2c(cc(NC(=O)C)cc2)C=C1C(=O)O
S1c2c(cc(N)cc2)C=C1C(=O)Nc3c(cccc3)C(=O)N4CCSCC4	346	fCSFP4	weighted-fingerprint-similarity	0.943	0.612	rxn6038_0_a_kill_0____EN300-186522____EN300-6502803	N/A	S1c2c(cc([N+]([O-])=O)cc2)C=C1C(=O)Nc3c(cccc3)C(=O)N	[*;R2][#6;r][#6;r]C(=O)[N;H]c1[c;H][c;H][c;H][c;H]c1[!#1]_20	2	false	SAVI-Space-2024	rxn6038_0_a_kill_0	EN300-186522	S1CCN(C(=O)c2c(N)cccc2)CC1	EN300-6502803	S1c2c(cc(NC(=O)C)cc2)C=C1C(=O)O
O=C(Nc1c(cccc1)C(=O)N)c2c(N)cc3c(c2)cccc3	347	fCSFP4	weighted-fingerprint-similarity	0.942	0.559	rxn6038_0_a_kill_0____EN300-17791____EN300-18571	N/A	S1c2c(cc([N+]([O-])=O)cc2)C=C1C(=O)Nc3c(cccc3)C(=O)N	[*;R2][#6;r][#6;r]C(=O)[N;H]c1[c;H][c;H][c;H][c;H]c1[!#1]_20	2	false	SAVI-Space-2024	rxn6038_0_a_kill_0	EN300-17791	O=C(N)c1c(N)cccc1	EN300-18571	O=C(O)c1c(NC(=O)C)cc2c(c1)cccc2
S1c2c(cc(C#N)cc2)C=C1C(=O)Nc3c(cccc3)C(=O)C(=C)C	348	fCSFP4	weighted-fingerprint-similarity	0.942	0.609	rxn6038_0_a_kill_0____EN300-206357____EN300-7407396	N/A	S1c2c(cc([N+]([O-])=O)cc2)C=C1C(=O)Nc3c(cccc3)C(=O)N	[*;R2][#6;r][#6;r]C(=O)[N;H]c1[c;H][c;H][c;H][c;H]c1[!#1]_20	2	false	SAVI-Space-2024	rxn6038_0_a_kill_0	EN300-206357	O=C(c1c(N)cccc1)C(=C)C	EN300-7407396	S1c2c(cc(C#N)cc2)C=C1C(=O)O
S1c2c(cc(cc2)C)C=C1C(=O)Nc3c(cccc3)C(=O)N(OC)C	349	fCSFP4	weighted-fingerprint-similarity	0.942	0.609	rxn6038_0_a_kill_0____EN300-61925____EN300-100328	N/A	S1c2c(cc([N+]([O-])=O)cc2)C=C1C(=O)Nc3c(cccc3)C(=O)N	[*;R2][#6;r][#6;r]C(=O)[N;H]c1[c;H][c;H][c;H][c;H]c1[!#1]_20	2	false	SAVI-Space-2024	rxn6038_0_a_kill_0	EN300-61925	O=C(N(OC)C)c1c(N)cccc1	EN300-100328	S1c2c(cc(cc2)C)C=C1C(=O)O
S1c2c(cc(NC(=O)c3c(NC(=O)CC)cccc3)cc2)C=C1C(=O)OCC	350	fCSFP4	weighted-fingerprint-similarity	0.942	0.606	rxn6038_0_a_kill_0____EN300-117151 EN300-36304"____EN300-219199"	N/A	S1c2c(cc([N+]([O-])=O)cc2)C=C1C(=O)Nc3c(cccc3)C(=O)N	[*;R2][#6;r][#6;r]C(=O)[N;H]c1[c;H][c;H][c;H][c;H]c1[!#1]_20	2	false	SAVI-Space-2024	rxn6038_0_a_kill_0	EN300-117151 EN300-36304""	S1c2c(cc(N)cc2)C=C1C(=O)OCC	EN300-219199	O=C(O)c1c(NC(=O)CC)cccc1
S1c2c(ccc(F)c2)C=C1C(=O)Nc3c(cccc3)C(=O)C(OC)OC	351	fCSFP4	weighted-fingerprint-similarity	0.942	0.606	rxn6038_0_a_kill_0____EN300-8641691____EN300-13450	N/A	S1c2c(cc([N+]([O-])=O)cc2)C=C1C(=O)Nc3c(cccc3)C(=O)N	[*;R2][#6;r][#6;r]C(=O)[N;H]c1[c;H][c;H][c;H][c;H]c1[!#1]_20	2	false	SAVI-Space-2024	rxn6038_0_a_kill_0	EN300-8641691	O=C(c1c(N)cccc1)C(OC)OC	EN300-13450	S1c2c(ccc(F)c2)C=C1C(=O)O
S1c2c(ccc(F)c2)C=C1C(=O)Nc3c(cccc3)C(=O)N(CC)CC	352	fCSFP4	weighted-fingerprint-similarity	0.942	0.606	rxn6038_0_a_kill_0____EN300-52651____EN300-13450	N/A	S1c2c(cc([N+]([O-])=O)cc2)C=C1C(=O)Nc3c(cccc3)C(=O)N	[*;R2][#6;r][#6;r]C(=O)[N;H]c1[c;H][c;H][c;H][c;H]c1[!#1]_20	2	false	SAVI-Space-2024	rxn6038_0_a_kill_0	EN300-52651	O=C(N(CC)CC)c1c(N)cccc1	EN300-13450	S1c2c(ccc(F)c2)C=C1C(=O)O
S1c2c(ccc(OC)c2)C=C1C(=O)Nc3c(cncc3)C(=O)c4ccccc4	353	fCSFP4	weighted-fingerprint-similarity	0.942	0.606	rxn6038_0_a_kill_0____EN300-11959864____EN300-186698	N/A	S1c2c(cc([N+]([O-])=O)cc2)C=C1C(=O)Nc3c(cccc3)C(=O)N	[*;R2][#6;r][#6;r]C(=O)[N;H]c1[c;H][c;H][c;H][c;H]c1[!#1]_20	2	false	SAVI-Space-2024	rxn6038_0_a_kill_0	EN300-11959864	O=C(c1c(N)ccnc1)c2ccccc2	EN300-186698	S1c2c(ccc(OC)c2)C=C1C(=O)O
[O-]C(=O)c1c(NC(=O)c2cc3c(cc2)cccc3)cccc1	354	fCSFP4	weighted-fingerprint-similarity	0.942	0.550	rxn7022_0_a_kill_0____EN300-101521____EN300-212934	N/A	S1c2c(cc([N+]([O-])=O)cc2)C=C1C(=O)Nc3c(cccc3)C(=O)N	[*;R2][#6;r][#6;r]C(=O)[N;H]c1[c;H][c;H][c;H][c;H]c1[!#1]_20	2	false	SAVI-Space-2024	rxn7022_0_a_kill_0	EN300-101521	O=C(OC)c1c(cccc1)B(O)O	EN300-212934	O=C(N)c1cc2c(cc1)cccc2
S1C(C(=O)Nc2c(cccc2)C(=NO)N)=CC=3NC=CC13	355	fCSFP4	weighted-fingerprint-similarity	0.942	0.603	rxn6038_0_a_kill_0____EN300-41306____EN300-103693	N/A	S1c2c(cc([N+]([O-])=O)cc2)C=C1C(=O)Nc3c(cccc3)C(=O)N	[*;R2][#6;r][#6;r]C(=O)[N;H]c1[c;H][c;H][c;H][c;H]c1[!#1]_20	2	false	SAVI-Space-2024	rxn6038_0_a_kill_0	EN300-41306	ON=C(N)c1c(N)cccc1	EN300-103693	S1C(C(=O)O)=CC=2NC=CC12
S1C(C(=O)Nc2c(cccc2)C(=NO)N)=CC=3OC=CC13	356	fCSFP4	weighted-fingerprint-similarity	0.942	0.603	rxn6038_0_a_kill_0____EN300-41306____EN300-81532	N/A	S1c2c(cc([N+]([O-])=O)cc2)C=C1C(=O)Nc3c(cccc3)C(=O)N	[*;R2][#6;r][#6;r]C(=O)[N;H]c1[c;H][c;H][c;H][c;H]c1[!#1]_20	2	false	SAVI-Space-2024	rxn6038_0_a_kill_0	EN300-41306	ON=C(N)c1c(N)cccc1	EN300-81532	S1C(C(=O)O)=CC=2OC=CC12
S1C(C(=O)Nc2c(cccc2)C(=O)N)=CC3=C1C(=O)NC=C3	357	fCSFP4	weighted-fingerprint-similarity	0.942	0.603	rxn6038_0_a_kill_0____EN300-17791____EN300-262404	N/A	S1c2c(cc([N+]([O-])=O)cc2)C=C1C(=O)Nc3c(cccc3)C(=O)N	[*;R2][#6;r][#6;r]C(=O)[N;H]c1[c;H][c;H][c;H][c;H]c1[!#1]_20	2	false	SAVI-Space-2024	rxn6038_0_a_kill_0	EN300-17791	O=C(N)c1c(N)cccc1	EN300-262404	S1C(C(=O)O)=CC2=C1C(=O)NC=C2
S(=O)(=O)(N)CC(=O)c1c(NC(=O)C=2Sc3c(cccc3)C2)cccc1	358	fCSFP4	weighted-fingerprint-similarity	0.942	0.600	rxn6038_0_a_kill_0____EN300-195374____EN300-13076	N/A	S1c2c(cc([N+]([O-])=O)cc2)C=C1C(=O)Nc3c(cccc3)C(=O)N	[*;R2][#6;r][#6;r]C(=O)[N;H]c1[c;H][c;H][c;H][c;H]c1[!#1]_20	2	false	SAVI-Space-2024	rxn6038_0_a_kill_0	EN300-195374	S(=O)(=O)(N)CC(=O)c1c(N)cccc1	EN300-13076	S1c2c(cccc2)C=C1C(=O)O
[O-][N+](=O)c1cc2NC(C(=O)Nc3c(cccc3)C(=O)NN)=Cc2cc1	359	fCSFP4	weighted-fingerprint-similarity	0.942	0.600	rxn6038_0_a_kill_0____EN300-03742____EN300-132434	N/A	S1c2c(cc([N+]([O-])=O)cc2)C=C1C(=O)Nc3c(cccc3)C(=O)N	[*;R2][#6;r][#6;r]C(=O)[N;H]c1[c;H][c;H][c;H][c;H]c1[!#1]_20	2	false	SAVI-Space-2024	rxn6038_0_a_kill_0	EN300-03742	O=C(NN)c1c(N)cccc1	EN300-132434	O=[N+](O)c1cc2NC(C(=O)O)=Cc2cc1
S1c2c(cncc2)C=C1C(=O)Nc3c(cccc3)C(=O)C(C)C	360	fCSFP4	weighted-fingerprint-similarity	0.942	0.597	rxn6038_0_a_kill_0____EN300-119641____EN300-2081724	N/A	S1c2c(cc([N+]([O-])=O)cc2)C=C1C(=O)Nc3c(cccc3)C(=O)N	[*;R2][#6;r][#6;r]C(=O)[N;H]c1[c;H][c;H][c;H][c;H]c1[!#1]_20	2	false	SAVI-Space-2024	rxn6038_0_a_kill_0	EN300-119641	O=C(c1c(N)cccc1)C(C)C	EN300-2081724	S1c2c(cncc2)C=C1C(=O)O
S1c2c(cncc2)C=C1C(=O)Nc3c(cccc3)C(=O)N(C)C	361	fCSFP4	weighted-fingerprint-similarity	0.942	0.597	rxn6038_0_a_kill_0____EN300-35807____EN300-2081724	N/A	S1c2c(cc([N+]([O-])=O)cc2)C=C1C(=O)Nc3c(cccc3)C(=O)N	[*;R2][#6;r][#6;r]C(=O)[N;H]c1[c;H][c;H][c;H][c;H]c1[!#1]_20	2	false	SAVI-Space-2024	rxn6038_0_a_kill_0	EN300-35807	O=C(N(C)C)c1c(N)cccc1	EN300-2081724	S1c2c(cncc2)C=C1C(=O)O
[O-][N+](=O)c1cc2c(NC(C(=O)Nc3c(cccc3)C(=O)c4ccccc4)=C2)cc1	362	fCSFP4	weighted-fingerprint-similarity	0.942	0.597	rxn6038_0_a_kill_0____EN300-18137____EN300-49926	N/A	S1c2c(cc([N+]([O-])=O)cc2)C=C1C(=O)Nc3c(cccc3)C(=O)N	[*;R2][#6;r][#6;r]C(=O)[N;H]c1[c;H][c;H][c;H][c;H]c1[!#1]_20	2	false	SAVI-Space-2024	rxn6038_0_a_kill_0	EN300-18137	O=C(c1c(N)cccc1)c2ccccc2	EN300-49926	O=[N+](O)c1cc2c(NC(C(=O)O)=C2)cc1
[O-][N+](=O)c1cc2c(OC(C(=O)Nc3c(cccc3)C(=O)c4ccccc4)=C2)cc1	363	fCSFP4	weighted-fingerprint-similarity	0.942	0.597	rxn6038_0_a_kill_0____EN300-18137____EN300-41648	N/A	S1c2c(cc([N+]([O-])=O)cc2)C=C1C(=O)Nc3c(cccc3)C(=O)N	[*;R2][#6;r][#6;r]C(=O)[N;H]c1[c;H][c;H][c;H][c;H]c1[!#1]_20	2	false	SAVI-Space-2024	rxn6038_0_a_kill_0	EN300-18137	O=C(c1c(N)cccc1)c2ccccc2	EN300-41648	O=[N+](O)c1cc2c(OC(C(=O)O)=C2)cc1
S1c2c(N=C1N)ccc(c2)C(=O)Nc3c(cccc3)C(=O)N	364	fCSFP4	weighted-fingerprint-similarity	0.942	0.593	rxn6038_0_a_kill_0____EN300-17791____EN300-00921 EN300-35251""	N/A	S1c2c(cc([N+]([O-])=O)cc2)C=C1C(=O)Nc3c(cccc3)C(=O)N	[*;R2][#6;r][#6;r]C(=O)[N;H]c1[c;H][c;H][c;H][c;H]c1[!#1]_20	2	false	SAVI-Space-2024	rxn6038_0_a_kill_0	EN300-17791	O=C(N)c1c(N)cccc1	EN300-00921 EN300-35251""	S1c2c(N=C1N)ccc(c2)C(=O)O
S1c2c(ccnc2)C=C1C(=O)Nc3c(cccc3)C(=O)CC	365	fCSFP4	weighted-fingerprint-similarity	0.942	0.593	rxn6038_0_a_kill_0____EN300-243639____EN300-235229	N/A	S1c2c(cc([N+]([O-])=O)cc2)C=C1C(=O)Nc3c(cccc3)C(=O)N	[*;R2][#6;r][#6;r]C(=O)[N;H]c1[c;H][c;H][c;H][c;H]c1[!#1]_20	2	false	SAVI-Space-2024	rxn6038_0_a_kill_0	EN300-243639	O=C(c1c(N)cccc1)CC	EN300-235229	S1c2c(ccnc2)C=C1C(=O)O
S=C(N)c1c(NC(=O)C=2Sc3ncccc3C2)cccc1	366	fCSFP4	weighted-fingerprint-similarity	0.942	0.593	rxn6038_0_a_kill_0____EN300-14417____EN300-248266	N/A	S1c2c(cc([N+]([O-])=O)cc2)C=C1C(=O)Nc3c(cccc3)C(=O)N	[*;R2][#6;r][#6;r]C(=O)[N;H]c1[c;H][c;H][c;H][c;H]c1[!#1]_20	2	false	SAVI-Space-2024	rxn6038_0_a_kill_0	EN300-14417	S=C(N)c1c(N)cccc1	EN300-248266	S1c2ncccc2C=C1C(=O)O
S1C(C(=O)Nc2c(cccc2)C(=O)C(C)C)=CC=3C1=CSC3	367	fCSFP4	weighted-fingerprint-similarity	0.942	0.587	rxn6038_0_a_kill_0____EN300-119641____EN300-299321	N/A	S1c2c(cc([N+]([O-])=O)cc2)C=C1C(=O)Nc3c(cccc3)C(=O)N	[*;R2][#6;r][#6;r]C(=O)[N;H]c1[c;H][c;H][c;H][c;H]c1[!#1]_20	2	false	SAVI-Space-2024	rxn6038_0_a_kill_0	EN300-119641	O=C(c1c(N)cccc1)C(C)C	EN300-299321	S1C(C(=O)O)=CC=2C1=CSC2
S1C(C(=O)Nc2c(cccc2)C(=O)CC)=CC=3SC=CC13	368	fCSFP4	weighted-fingerprint-similarity	0.942	0.587	rxn6038_0_a_kill_0____EN300-243639____EN300-51369	N/A	S1c2c(cc([N+]([O-])=O)cc2)C=C1C(=O)Nc3c(cccc3)C(=O)N	[*;R2][#6;r][#6;r]C(=O)[N;H]c1[c;H][c;H][c;H][c;H]c1[!#1]_20	2	false	SAVI-Space-2024	rxn6038_0_a_kill_0	EN300-243639	O=C(c1c(N)cccc1)CC	EN300-51369	S1C(C(=O)O)=CC=2SC=CC12
S1C(C(=O)Nc2c(cccc2)C(=O)N(C)C)=CC=3C1=CSC3	369	fCSFP4	weighted-fingerprint-similarity	0.942	0.587	rxn6038_0_a_kill_0____EN300-35807____EN300-299321	N/A	S1c2c(cc([N+]([O-])=O)cc2)C=C1C(=O)Nc3c(cccc3)C(=O)N	[*;R2][#6;r][#6;r]C(=O)[N;H]c1[c;H][c;H][c;H][c;H]c1[!#1]_20	2	false	SAVI-Space-2024	rxn6038_0_a_kill_0	EN300-35807	O=C(N(C)C)c1c(N)cccc1	EN300-299321	S1C(C(=O)O)=CC=2C1=CSC2
S1c2c(ccc(c2)C(=O)Nc3c(cccc3)C(=C)C)C=C1C	370	fCSFP4	weighted-fingerprint-similarity	0.942	0.587	rxn6038_0_a_kill_0____EN300-94868____EN300-3043007	N/A	S1c2c(cc([N+]([O-])=O)cc2)C=C1C(=O)Nc3c(cccc3)C(=O)N	[*;R2][#6;r][#6;r]C(=O)[N;H]c1[c;H][c;H][c;H][c;H]c1[!#1]_20	2	false	SAVI-Space-2024	rxn6038_0_a_kill_0	EN300-94868	Nc1c(cccc1)C(=C)C	EN300-3043007	S1c2c(ccc(c2)C(=O)O)C=C1C
S1c2ncccc2C=C1C(=O)Nc3c(cccc3)C(=O)c4ccccc4	371	fCSFP4	weighted-fingerprint-similarity	0.942	0.587	rxn6038_0_a_kill_0____EN300-18137____EN300-248266	N/A	S1c2c(cc([N+]([O-])=O)cc2)C=C1C(=O)Nc3c(cccc3)C(=O)N	[*;R2][#6;r][#6;r]C(=O)[N;H]c1[c;H][c;H][c;H][c;H]c1[!#1]_20	2	false	SAVI-Space-2024	rxn6038_0_a_kill_0	EN300-18137	O=C(c1c(N)cccc1)c2ccccc2	EN300-248266	S1c2ncccc2C=C1C(=O)O
S1N=Nc2c1ccc(c2)C(=O)Nc3c(cccc3)C(=O)N	372	fCSFP4	weighted-fingerprint-similarity	0.942	0.583	rxn6038_0_a_kill_0____EN300-17791____EN300-1723285	N/A	S1c2c(cc([N+]([O-])=O)cc2)C=C1C(=O)Nc3c(cccc3)C(=O)N	[*;R2][#6;r][#6;r]C(=O)[N;H]c1[c;H][c;H][c;H][c;H]c1[!#1]_20	2	false	SAVI-Space-2024	rxn6038_0_a_kill_0	EN300-17791	O=C(N)c1c(N)cccc1	EN300-1723285	S1N=Nc2c1ccc(c2)C(=O)O
S1c2c(N=C1)cc(cc2)C(=O)Nc3c(cccc3)C(=O)N	373	fCSFP4	weighted-fingerprint-similarity	0.942	0.583	rxn6038_0_a_kill_0____EN300-17791____EN300-123358	N/A	S1c2c(cc([N+]([O-])=O)cc2)C=C1C(=O)Nc3c(cccc3)C(=O)N	[*;R2][#6;r][#6;r]C(=O)[N;H]c1[c;H][c;H][c;H][c;H]c1[!#1]_20	2	false	SAVI-Space-2024	rxn6038_0_a_kill_0	EN300-17791	O=C(N)c1c(N)cccc1	EN300-123358	S1c2c(N=C1)cc(cc2)C(=O)O
S=C(N)c1c(NC(=O)c2cc3c(SN=C3)cc2)cccc1	374	fCSFP4	weighted-fingerprint-similarity	0.942	0.583	rxn6038_0_a_kill_0____EN300-14417____EN300-6759452	N/A	S1c2c(cc([N+]([O-])=O)cc2)C=C1C(=O)Nc3c(cccc3)C(=O)N	[*;R2][#6;r][#6;r]C(=O)[N;H]c1[c;H][c;H][c;H][c;H]c1[!#1]_20	2	false	SAVI-Space-2024	rxn6038_0_a_kill_0	EN300-14417	S=C(N)c1c(N)cccc1	EN300-6759452	S1N=Cc2c1ccc(c2)C(=O)O
S=C(N)c1c(NC(=O)c2cc3c(Sc4c3cccc4)cc2)cccc1	375	fCSFP4	weighted-fingerprint-similarity	0.942	0.573	rxn6038_0_a_kill_0____EN300-14417____EN300-11735132	N/A	S1c2c(cc([N+]([O-])=O)cc2)C=C1C(=O)Nc3c(cccc3)C(=O)N	[*;R2][#6;r][#6;r]C(=O)[N;H]c1[c;H][c;H][c;H][c;H]c1[!#1]_20	2	false	SAVI-Space-2024	rxn6038_0_a_kill_0	EN300-14417	S=C(N)c1c(N)cccc1	EN300-11735132	S1c2c(c3c1cccc3)cc(cc2)C(=O)O
O=C(Nc1c(cccc1)C(=O)N)c2cc3c(NC=C3)cc2	376	fCSFP4	weighted-fingerprint-similarity	0.942	0.569	rxn6038_0_a_kill_0____EN300-17791____EN300-69795	N/A	S1c2c(cc([N+]([O-])=O)cc2)C=C1C(=O)Nc3c(cccc3)C(=O)N	[*;R2][#6;r][#6;r]C(=O)[N;H]c1[c;H][c;H][c;H][c;H]c1[!#1]_20	2	false	SAVI-Space-2024	rxn6038_0_a_kill_0	EN300-17791	O=C(N)c1c(N)cccc1	EN300-69795	O=C(O)c1cc2c(NC=C2)cc1
O=C(Nc1c(cccc1)C(=O)N)c2cc3c(OC=C3)cc2	377	fCSFP4	weighted-fingerprint-similarity	0.942	0.569	rxn6038_0_a_kill_0____EN300-17791____EN300-149548	N/A	S1c2c(cc([N+]([O-])=O)cc2)C=C1C(=O)Nc3c(cccc3)C(=O)N	[*;R2][#6;r][#6;r]C(=O)[N;H]c1[c;H][c;H][c;H][c;H]c1[!#1]_20	2	false	SAVI-Space-2024	rxn6038_0_a_kill_0	EN300-17791	O=C(N)c1c(N)cccc1	EN300-149548	O=C(O)c1cc2c(OC=C2)cc1
O=C(Nc1c(cccc1)C(=O)N)c2cc3c(cc(OC)c(OC)c3)cc2	378	fCSFP4	weighted-fingerprint-similarity	0.942	0.569	rxn6038_0_a_kill_0____EN300-17791____EN300-295210	N/A	S1c2c(cc([N+]([O-])=O)cc2)C=C1C(=O)Nc3c(cccc3)C(=O)N	[*;R2][#6;r][#6;r]C(=O)[N;H]c1[c;H][c;H][c;H][c;H]c1[!#1]_20	2	false	SAVI-Space-2024	rxn6038_0_a_kill_0	EN300-17791	O=C(N)c1c(N)cccc1	EN300-295210	O=C(O)c1cc2c(cc(OC)c(OC)c2)cc1
S1c2c(cc(cc2)C(=O)Nc3c(cccc3)C(=O)C)C=C1	379	fCSFP4	weighted-fingerprint-similarity	0.942	0.569	rxn6038_0_a_kill_0____EN300-18094____EN300-99092	N/A	S1c2c(cc([N+]([O-])=O)cc2)C=C1C(=O)Nc3c(cccc3)C(=O)N	[*;R2][#6;r][#6;r]C(=O)[N;H]c1[c;H][c;H][c;H][c;H]c1[!#1]_20	2	false	SAVI-Space-2024	rxn6038_0_a_kill_0	EN300-18094	O=C(c1c(N)cccc1)C	EN300-99092	S1c2c(cc(cc2)C(=O)O)C=C1
S1c2c(ccc(c2)C(=O)Nc3c(cccc3)C(=O)NN)C=C1	380	fCSFP4	weighted-fingerprint-similarity	0.942	0.565	rxn6038_0_a_kill_0____EN300-03742____EN300-248323	N/A	S1c2c(cc([N+]([O-])=O)cc2)C=C1C(=O)Nc3c(cccc3)C(=O)N	[*;R2][#6;r][#6;r]C(=O)[N;H]c1[c;H][c;H][c;H][c;H]c1[!#1]_20	2	false	SAVI-Space-2024	rxn6038_0_a_kill_0	EN300-03742	O=C(NN)c1c(N)cccc1	EN300-248323	S1c2c(ccc(c2)C(=O)O)C=C1
O=C(Nc1c(cccc1)C(=NO)N)c2cc3c(cc2)cccc3	381	fCSFP4	weighted-fingerprint-similarity	0.942	0.561	rxn6038_0_a_kill_0____EN300-41306____EN300-19820	N/A	S1c2c(cc([N+]([O-])=O)cc2)C=C1C(=O)Nc3c(cccc3)C(=O)N	[*;R2][#6;r][#6;r]C(=O)[N;H]c1[c;H][c;H][c;H][c;H]c1[!#1]_20	2	false	SAVI-Space-2024	rxn6038_0_a_kill_0	EN300-41306	ON=C(N)c1c(N)cccc1	EN300-19820	O=C(O)c1cc2c(cc1)cccc2
S1c2c(ccc(c2)C(=O)Nc3c(cccc3)C(=O)c4ccccc4)C=C1	382	fCSFP4	weighted-fingerprint-similarity	0.942	0.561	rxn6038_0_a_kill_0____EN300-18137____EN300-248323	N/A	S1c2c(cc([N+]([O-])=O)cc2)C=C1C(=O)Nc3c(cccc3)C(=O)N	[*;R2][#6;r][#6;r]C(=O)[N;H]c1[c;H][c;H][c;H][c;H]c1[!#1]_20	2	false	SAVI-Space-2024	rxn6038_0_a_kill_0	EN300-18137	O=C(c1c(N)cccc1)c2ccccc2	EN300-248323	S1c2c(ccc(c2)C(=O)O)C=C1
S=C(N)c1c(NC(=O)c2cc3c(cc(O)cc3)cc2)cccc1	383	fCSFP4	weighted-fingerprint-similarity	0.942	0.561	rxn6038_0_a_kill_0____EN300-14417____EN300-18419109	N/A	S1c2c(cc([N+]([O-])=O)cc2)C=C1C(=O)Nc3c(cccc3)C(=O)N	[*;R2][#6;r][#6;r]C(=O)[N;H]c1[c;H][c;H][c;H][c;H]c1[!#1]_20	2	false	SAVI-Space-2024	rxn6038_0_a_kill_0	EN300-14417	S=C(N)c1c(N)cccc1	EN300-18419109	O=C(O)c1cc2c(cc(OCc3ccccc3)cc2)cc1
S=C(N)c1c(NC(=O)c2cc3c(cc(cc3)C([O-])=O)cc2)cccc1	384	fCSFP4	weighted-fingerprint-similarity	0.942	0.561	rxn6038_0_a_kill_0____EN300-14417____EN300-6473017	N/A	S1c2c(cc([N+]([O-])=O)cc2)C=C1C(=O)Nc3c(cccc3)C(=O)N	[*;R2][#6;r][#6;r]C(=O)[N;H]c1[c;H][c;H][c;H][c;H]c1[!#1]_20	2	false	SAVI-Space-2024	rxn6038_0_a_kill_0	EN300-14417	S=C(N)c1c(N)cccc1	EN300-6473017	O=C(OC)c1cc2c(cc(cc2)C(=O)O)cc1
[O-]C(=O)c1cc2c(cc(NC(=O)c3c(NC(=O)N)cccc3)cc2)cc1	385	fCSFP4	weighted-fingerprint-similarity	0.941	0.558	rxn6038_0_a_kill_0____EN300-7418961____EN300-65852	N/A	S1c2c(cc([N+]([O-])=O)cc2)C=C1C(=O)Nc3c(cccc3)C(=O)N	[*;R2][#6;r][#6;r]C(=O)[N;H]c1[c;H][c;H][c;H][c;H]c1[!#1]_20	2	false	SAVI-Space-2024	rxn6038_0_a_kill_0	EN300-7418961	O=C(OC)c1cc2c(cc(N)cc2)cc1	EN300-65852	O=C(O)c1c(NC(=O)N)cccc1
S1c2c(cc(N)cc2)C=C1C(=O)Nc3c(cccc3)C(=O)N(C(C)C)C	386	fCSFP4	weighted-fingerprint-similarity	0.941	0.608	rxn6038_0_a_kill_0____EN300-266982____EN300-6502803	N/A	S1c2c(cc([N+]([O-])=O)cc2)C=C1C(=O)Nc3c(cccc3)C(=O)N	[*;R2][#6;r][#6;r]C(=O)[N;H]c1[c;H][c;H][c;H][c;H]c1[!#1]_20	2	false	SAVI-Space-2024	rxn6038_0_a_kill_0	EN300-266982	O=C(N(C(C)C)C)c1c(N)cccc1	EN300-6502803	S1c2c(cc(NC(=O)C)cc2)C=C1C(=O)O
Fc1c(cc2c(c1)cccc2)C(=O)Nc3c(cccc3)C(=O)N	387	fCSFP4	weighted-fingerprint-similarity	0.941	0.554	rxn6038_0_a_kill_0____EN300-17791____EN300-120903	N/A	S1c2c(cc([N+]([O-])=O)cc2)C=C1C(=O)Nc3c(cccc3)C(=O)N	[*;R2][#6;r][#6;r]C(=O)[N;H]c1[c;H][c;H][c;H][c;H]c1[!#1]_20	2	false	SAVI-Space-2024	rxn6038_0_a_kill_0	EN300-17791	O=C(N)c1c(N)cccc1	EN300-120903	Fc1c(cc2c(c1)cccc2)C(=O)O
O=C(Nc1c(cccc1)C(=O)N)c2c(cc3c(c2)cccc3)C	388	fCSFP4	weighted-fingerprint-similarity	0.941	0.554	rxn6038_0_a_kill_0____EN300-17791____EN300-133615	N/A	S1c2c(cc([N+]([O-])=O)cc2)C=C1C(=O)Nc3c(cccc3)C(=O)N	[*;R2][#6;r][#6;r]C(=O)[N;H]c1[c;H][c;H][c;H][c;H]c1[!#1]_20	2	false	SAVI-Space-2024	rxn6038_0_a_kill_0	EN300-17791	O=C(N)c1c(N)cccc1	EN300-133615	O=C(O)c1c(cc2c(c1)cccc2)C
S(=O)(=NC(=O)c1c(NC(=O)C=2Sc3c(cc(cc3)C)C2)cccc1)(C)C	389	fCSFP4	weighted-fingerprint-similarity	0.941	0.605	rxn6038_0_a_kill_0____EN300-222626____EN300-100328	N/A	S1c2c(cc([N+]([O-])=O)cc2)C=C1C(=O)Nc3c(cccc3)C(=O)N	[*;R2][#6;r][#6;r]C(=O)[N;H]c1[c;H][c;H][c;H][c;H]c1[!#1]_20	2	false	SAVI-Space-2024	rxn6038_0_a_kill_0	EN300-222626	S(=O)(=NC(=O)c1c(N)cccc1)(C)C	EN300-100328	S1c2c(cc(cc2)C)C=C1C(=O)O
S1c2c(cc(C#N)cc2)C=C1C(=O)Nc3c(cccc3)C(=O)C(OC)OC	390	fCSFP4	weighted-fingerprint-similarity	0.941	0.605	rxn6038_0_a_kill_0____EN300-8641691____EN300-7407396	N/A	S1c2c(cc([N+]([O-])=O)cc2)C=C1C(=O)Nc3c(cccc3)C(=O)N	[*;R2][#6;r][#6;r]C(=O)[N;H]c1[c;H][c;H][c;H][c;H]c1[!#1]_20	2	false	SAVI-Space-2024	rxn6038_0_a_kill_0	EN300-8641691	O=C(c1c(N)cccc1)C(OC)OC	EN300-7407396	S1c2c(cc(C#N)cc2)C=C1C(=O)O
S1c2c(cc(C#N)cc2)C=C1C(=O)Nc3c(cccc3)C(=O)N(CC)CC	391	fCSFP4	weighted-fingerprint-similarity	0.941	0.605	rxn6038_0_a_kill_0____EN300-52651____EN300-7407396	N/A	S1c2c(cc([N+]([O-])=O)cc2)C=C1C(=O)Nc3c(cccc3)C(=O)N	[*;R2][#6;r][#6;r]C(=O)[N;H]c1[c;H][c;H][c;H][c;H]c1[!#1]_20	2	false	SAVI-Space-2024	rxn6038_0_a_kill_0	EN300-52651	O=C(N(CC)CC)c1c(N)cccc1	EN300-7407396	S1c2c(cc(C#N)cc2)C=C1C(=O)O
S1c2c(cc(F)cc2)C=C1C(=O)Nc3c(cccc3)C(=O)CC4CCC4	392	fCSFP4	weighted-fingerprint-similarity	0.941	0.605	rxn6038_0_a_kill_0____EN300-1590182____EN300-11818	N/A	S1c2c(cc([N+]([O-])=O)cc2)C=C1C(=O)Nc3c(cccc3)C(=O)N	[*;R2][#6;r][#6;r]C(=O)[N;H]c1[c;H][c;H][c;H][c;H]c1[!#1]_20	2	false	SAVI-Space-2024	rxn6038_0_a_kill_0	EN300-1590182	O=C(c1c(N)cccc1)CC2CCC2	EN300-11818	S1c2c(cc(F)cc2)C=C1C(=O)O
S1c2c(cc(F)cc2)C=C1C(=O)Nc3c(cccc3)C(=O)N(OC)C	393	fCSFP4	weighted-fingerprint-similarity	0.941	0.605	rxn6038_0_a_kill_0____EN300-61925____EN300-11818	N/A	S1c2c(cc([N+]([O-])=O)cc2)C=C1C(=O)Nc3c(cccc3)C(=O)N	[*;R2][#6;r][#6;r]C(=O)[N;H]c1[c;H][c;H][c;H][c;H]c1[!#1]_20	2	false	SAVI-Space-2024	rxn6038_0_a_kill_0	EN300-61925	O=C(N(OC)C)c1c(N)cccc1	EN300-11818	S1c2c(cc(F)cc2)C=C1C(=O)O
S1c2c(cc(NC(=O)c3c(NC(=O)C4=NNC=N4)cccc3)cc2)C=C1C([O-])=O	394	fCSFP4	weighted-fingerprint-similarity	0.941	0.605	rxn6038_0_a_kill_0____EN300-41620____EN300-1720635	N/A	S1c2c(cc([N+]([O-])=O)cc2)C=C1C(=O)Nc3c(cccc3)C(=O)N	[*;R2][#6;r][#6;r]C(=O)[N;H]c1[c;H][c;H][c;H][c;H]c1[!#1]_20	2	false	SAVI-Space-2024	rxn6038_0_a_kill_0	EN300-41620	S1c2c(cc(N)cc2)C=C1C(=O)OC	EN300-1720635	O=C(O)c1c(NC(=O)C2=NNC=N2)cccc1
S1c2c(cc(NC(=O)c3c(NC(=O)C4CCCC4)cccc3)cc2)C=C1C([O-])=O	395	fCSFP4	weighted-fingerprint-similarity	0.941	0.605	rxn6038_0_a_kill_0____EN300-41620____EN300-23410690	N/A	S1c2c(cc([N+]([O-])=O)cc2)C=C1C(=O)Nc3c(cccc3)C(=O)N	[*;R2][#6;r][#6;r]C(=O)[N;H]c1[c;H][c;H][c;H][c;H]c1[!#1]_20	2	false	SAVI-Space-2024	rxn6038_0_a_kill_0	EN300-41620	S1c2c(cc(N)cc2)C=C1C(=O)OC	EN300-23410690	O=C(O)c1c(NC(=O)C2CCCC2)cccc1
S1c2c(cc(NC(=O)c3c(NC(=O)N4CCCCC4)cccc3)cc2)C=C1C([O-])=O	396	fCSFP4	weighted-fingerprint-similarity	0.941	0.605	rxn6038_0_a_kill_0____EN300-41620____EN300-6490164	N/A	S1c2c(cc([N+]([O-])=O)cc2)C=C1C(=O)Nc3c(cccc3)C(=O)N	[*;R2][#6;r][#6;r]C(=O)[N;H]c1[c;H][c;H][c;H][c;H]c1[!#1]_20	2	false	SAVI-Space-2024	rxn6038_0_a_kill_0	EN300-41620	S1c2c(cc(N)cc2)C=C1C(=O)OC	EN300-6490164	O=C(O)c1c(NC(=O)N2CCCCC2)cccc1
S1c2c(cc(cc2)C)C=C1C(=O)Nc3c(cccc3)C(=O)CC4CCC4	397	fCSFP4	weighted-fingerprint-similarity	0.941	0.605	rxn6038_0_a_kill_0____EN300-1590182____EN300-100328	N/A	S1c2c(cc([N+]([O-])=O)cc2)C=C1C(=O)Nc3c(cccc3)C(=O)N	[*;R2][#6;r][#6;r]C(=O)[N;H]c1[c;H][c;H][c;H][c;H]c1[!#1]_20	2	false	SAVI-Space-2024	rxn6038_0_a_kill_0	EN300-1590182	O=C(c1c(N)cccc1)CC2CCC2	EN300-100328	S1c2c(cc(cc2)C)C=C1C(=O)O
S1c2c(ccc(OC)c2)C=C1C(=O)Nc3c(cccc3)C(=O)C(OC)OC	398	fCSFP4	weighted-fingerprint-similarity	0.941	0.602	rxn6038_0_a_kill_0____EN300-8641691____EN300-186698	N/A	S1c2c(cc([N+]([O-])=O)cc2)C=C1C(=O)Nc3c(cccc3)C(=O)N	[*;R2][#6;r][#6;r]C(=O)[N;H]c1[c;H][c;H][c;H][c;H]c1[!#1]_20	2	false	SAVI-Space-2024	rxn6038_0_a_kill_0	EN300-8641691	O=C(c1c(N)cccc1)C(OC)OC	EN300-186698	S1c2c(ccc(OC)c2)C=C1C(=O)O
S1c2c(ccc(c2)C)C=C1C(=O)Nc3c(cccc3)C(=O)CC[NH+](C)C	399	fCSFP4	weighted-fingerprint-similarity	0.941	0.602	rxn6038_0_a_kill_0____EN300-37455285 EN300-8620185"____EN300-125418"	N/A	S1c2c(cc([N+]([O-])=O)cc2)C=C1C(=O)Nc3c(cccc3)C(=O)N	[*;R2][#6;r][#6;r]C(=O)[N;H]c1[c;H][c;H][c;H][c;H]c1[!#1]_20	2	false	SAVI-Space-2024	rxn6038_0_a_kill_0	EN300-37455285 EN300-8620185""	O=C(c1c(N)cccc1)CCN(C)C	EN300-125418	S1c2c(ccc(c2)C)C=C1C(=O)O
[O-]C(=O)c1cc2c(cc(NC(=O)c3c(NC(=O)c4ccccc4)cccc3)cc2)cc1	400	fCSFP4	weighted-fingerprint-similarity	0.941	0.545	rxn6038_0_a_kill_0____EN300-7418961____EN300-07527	N/A	S1c2c(cc([N+]([O-])=O)cc2)C=C1C(=O)Nc3c(cccc3)C(=O)N	[*;R2][#6;r][#6;r]C(=O)[N;H]c1[c;H][c;H][c;H][c;H]c1[!#1]_20	2	false	SAVI-Space-2024	rxn6038_0_a_kill_0	EN300-7418961	O=C(OC)c1cc2c(cc(N)cc2)cc1	EN300-07527	O=C(O)c1c(NC(=O)c2ccccc2)cccc1
S1C(C(=O)Nc2c(cccc2)C(=O)N)=CC=3SC(=NC13)Nc4ccccc4	401	fCSFP4	weighted-fingerprint-similarity	0.941	0.598	rxn6038_0_a_kill_0____EN300-17791____EN300-14047	N/A	S1c2c(cc([N+]([O-])=O)cc2)C=C1C(=O)Nc3c(cccc3)C(=O)N	[*;R2][#6;r][#6;r]C(=O)[N;H]c1[c;H][c;H][c;H][c;H]c1[!#1]_20	2	false	SAVI-Space-2024	rxn6038_0_a_kill_0	EN300-17791	O=C(N)c1c(N)cccc1	EN300-14047	S1C(C(=O)O)=CC=2SC(=NC12)Nc3ccccc3
S1c2c(nccc2)C=C1C(=O)Nc3c(cccc3)C(=NO)N	402	fCSFP4	weighted-fingerprint-similarity	0.941	0.598	rxn6038_0_a_kill_0____EN300-41306____EN300-122192	N/A	S1c2c(cc([N+]([O-])=O)cc2)C=C1C(=O)Nc3c(cccc3)C(=O)N	[*;R2][#6;r][#6;r]C(=O)[N;H]c1[c;H][c;H][c;H][c;H]c1[!#1]_20	2	false	SAVI-Space-2024	rxn6038_0_a_kill_0	EN300-41306	ON=C(N)c1c(N)cccc1	EN300-122192	S1c2c(nccc2)C=C1C(=O)O
S1c2c(cccc2)C=C1C(=O)Nc3c(cccc3)C(=O)CC4CCC4	403	fCSFP4	weighted-fingerprint-similarity	0.941	0.592	rxn6038_0_a_kill_0____EN300-1590182____EN300-13076	N/A	S1c2c(cc([N+]([O-])=O)cc2)C=C1C(=O)Nc3c(cccc3)C(=O)N	[*;R2][#6;r][#6;r]C(=O)[N;H]c1[c;H][c;H][c;H][c;H]c1[!#1]_20	2	false	SAVI-Space-2024	rxn6038_0_a_kill_0	EN300-1590182	O=C(c1c(N)cccc1)CC2CCC2	EN300-13076	S1c2c(cccc2)C=C1C(=O)O
S1c2c(cccc2)C=C1C(=O)Nc3c(cccc3)C(=O)N(OC)C	404	fCSFP4	weighted-fingerprint-similarity	0.941	0.592	rxn6038_0_a_kill_0____EN300-61925____EN300-13076	N/A	S1c2c(cc([N+]([O-])=O)cc2)C=C1C(=O)Nc3c(cccc3)C(=O)N	[*;R2][#6;r][#6;r]C(=O)[N;H]c1[c;H][c;H][c;H][c;H]c1[!#1]_20	2	false	SAVI-Space-2024	rxn6038_0_a_kill_0	EN300-61925	O=C(N(OC)C)c1c(N)cccc1	EN300-13076	S1c2c(cccc2)C=C1C(=O)O
[O-][N+](=O)c1cc2NC(C(=O)Nc3c(cccc3)C(=O)c4ccccc4)=Cc2cc1	405	fCSFP4	weighted-fingerprint-similarity	0.941	0.592	rxn6038_0_a_kill_0____EN300-18137____EN300-132434	N/A	S1c2c(cc([N+]([O-])=O)cc2)C=C1C(=O)Nc3c(cccc3)C(=O)N	[*;R2][#6;r][#6;r]C(=O)[N;H]c1[c;H][c;H][c;H][c;H]c1[!#1]_20	2	false	SAVI-Space-2024	rxn6038_0_a_kill_0	EN300-18137	O=C(c1c(N)cccc1)c2ccccc2	EN300-132434	O=[N+](O)c1cc2NC(C(=O)O)=Cc2cc1
S1C(C(=O)Nc2c(cccc2)C(=NO)N)=CC=3SC(=CC13)C[NH3+]	406	fCSFP4	weighted-fingerprint-similarity	0.941	0.589	rxn6038_0_a_kill_0____EN300-41306____EN300-6498522	N/A	S1c2c(cc([N+]([O-])=O)cc2)C=C1C(=O)Nc3c(cccc3)C(=O)N	[*;R2][#6;r][#6;r]C(=O)[N;H]c1[c;H][c;H][c;H][c;H]c1[!#1]_20	2	false	SAVI-Space-2024	rxn6038_0_a_kill_0	EN300-41306	ON=C(N)c1c(N)cccc1	EN300-6498522	S1C(C(=O)O)=CC=2SC(=CC12)CNC(=O)OC(C)(C)C
S1C(C(=O)Nc2c(cncc2)C(=O)c3ccccc3)=CC=4SC=CC14	407	fCSFP4	weighted-fingerprint-similarity	0.941	0.589	rxn6038_0_a_kill_0____EN300-11959864____EN300-51369	N/A	S1c2c(cc([N+]([O-])=O)cc2)C=C1C(=O)Nc3c(cccc3)C(=O)N	[*;R2][#6;r][#6;r]C(=O)[N;H]c1[c;H][c;H][c;H][c;H]c1[!#1]_20	2	false	SAVI-Space-2024	rxn6038_0_a_kill_0	EN300-11959864	O=C(c1c(N)ccnc1)c2ccccc2	EN300-51369	S1C(C(=O)O)=CC=2SC=CC12
S1c2c(N=C1C)ccc(c2)C(=O)Nc3c(cccc3)C(=O)N	408	fCSFP4	weighted-fingerprint-similarity	0.941	0.589	rxn6038_0_a_kill_0____EN300-17791____EN300-124154	N/A	S1c2c(cc([N+]([O-])=O)cc2)C=C1C(=O)Nc3c(cccc3)C(=O)N	[*;R2][#6;r][#6;r]C(=O)[N;H]c1[c;H][c;H][c;H][c;H]c1[!#1]_20	2	false	SAVI-Space-2024	rxn6038_0_a_kill_0	EN300-17791	O=C(N)c1c(N)cccc1	EN300-124154	S1c2c(N=C1C)ccc(c2)C(=O)O
S1c2c(ccc(c2)C(=O)Nc3c(cccc3)C(=O)C(C)C)C=C1C	409	fCSFP4	weighted-fingerprint-similarity	0.941	0.585	rxn6038_0_a_kill_0____EN300-119641____EN300-3043007	N/A	S1c2c(cc([N+]([O-])=O)cc2)C=C1C(=O)Nc3c(cccc3)C(=O)N	[*;R2][#6;r][#6;r]C(=O)[N;H]c1[c;H][c;H][c;H][c;H]c1[!#1]_20	2	false	SAVI-Space-2024	rxn6038_0_a_kill_0	EN300-119641	O=C(c1c(N)cccc1)C(C)C	EN300-3043007	S1c2c(ccc(c2)C(=O)O)C=C1C
S1c2c(ccc(c2)C(=O)Nc3c(cccc3)C(=O)N(C)C)C=C1C	410	fCSFP4	weighted-fingerprint-similarity	0.941	0.585	rxn6038_0_a_kill_0____EN300-35807____EN300-3043007	N/A	S1c2c(cc([N+]([O-])=O)cc2)C=C1C(=O)Nc3c(cccc3)C(=O)N	[*;R2][#6;r][#6;r]C(=O)[N;H]c1[c;H][c;H][c;H][c;H]c1[!#1]_20	2	false	SAVI-Space-2024	rxn6038_0_a_kill_0	EN300-35807	O=C(N(C)C)c1c(N)cccc1	EN300-3043007	S1c2c(ccc(c2)C(=O)O)C=C1C
S1c2c(ccnc2)C=C1C(=O)Nc3c(cccc3)C(=C)C	411	fCSFP4	weighted-fingerprint-similarity	0.941	0.585	rxn6038_0_a_kill_0____EN300-94868____EN300-235229	N/A	S1c2c(cc([N+]([O-])=O)cc2)C=C1C(=O)Nc3c(cccc3)C(=O)N	[*;R2][#6;r][#6;r]C(=O)[N;H]c1[c;H][c;H][c;H][c;H]c1[!#1]_20	2	false	SAVI-Space-2024	rxn6038_0_a_kill_0	EN300-94868	Nc1c(cccc1)C(=C)C	EN300-235229	S1c2c(ccnc2)C=C1C(=O)O
S1C(C(=O)Nc2c(cccc2)C(=O)C)=CC=3NC=CC13	412	fCSFP4	weighted-fingerprint-similarity	0.941	0.582	rxn6038_0_a_kill_0____EN300-18094____EN300-103693	N/A	S1c2c(cc([N+]([O-])=O)cc2)C=C1C(=O)Nc3c(cccc3)C(=O)N	[*;R2][#6;r][#6;r]C(=O)[N;H]c1[c;H][c;H][c;H][c;H]c1[!#1]_20	2	false	SAVI-Space-2024	rxn6038_0_a_kill_0	EN300-18094	O=C(c1c(N)cccc1)C	EN300-103693	S1C(C(=O)O)=CC=2NC=CC12
S1C(C(=O)Nc2c(cccc2)C(=O)C)=CC=3OC=CC13	413	fCSFP4	weighted-fingerprint-similarity	0.941	0.582	rxn6038_0_a_kill_0____EN300-18094____EN300-81532	N/A	S1c2c(cc([N+]([O-])=O)cc2)C=C1C(=O)Nc3c(cccc3)C(=O)N	[*;R2][#6;r][#6;r]C(=O)[N;H]c1[c;H][c;H][c;H][c;H]c1[!#1]_20	2	false	SAVI-Space-2024	rxn6038_0_a_kill_0	EN300-18094	O=C(c1c(N)cccc1)C	EN300-81532	S1C(C(=O)O)=CC=2OC=CC12
S1C(C(=O)Nc2c(cccc2)C(=C)C)=CC=3SC=CC13	414	fCSFP4	weighted-fingerprint-similarity	0.941	0.579	rxn6038_0_a_kill_0____EN300-94868____EN300-51369	N/A	S1c2c(cc([N+]([O-])=O)cc2)C=C1C(=O)Nc3c(cccc3)C(=O)N	[*;R2][#6;r][#6;r]C(=O)[N;H]c1[c;H][c;H][c;H][c;H]c1[!#1]_20	2	false	SAVI-Space-2024	rxn6038_0_a_kill_0	EN300-94868	Nc1c(cccc1)C(=C)C	EN300-51369	S1C(C(=O)O)=CC=2SC=CC12
S1c2ncccc2C=C1C(=O)Nc3c(cccc3)C(=O)NN	415	fCSFP4	weighted-fingerprint-similarity	0.941	0.579	rxn6038_0_a_kill_0____EN300-03742____EN300-248266	N/A	S1c2c(cc([N+]([O-])=O)cc2)C=C1C(=O)Nc3c(cccc3)C(=O)N	[*;R2][#6;r][#6;r]C(=O)[N;H]c1[c;H][c;H][c;H][c;H]c1[!#1]_20	2	false	SAVI-Space-2024	rxn6038_0_a_kill_0	EN300-03742	O=C(NN)c1c(N)cccc1	EN300-248266	S1c2ncccc2C=C1C(=O)O
S1C(C(=O)Nc2c(cccc2)C(=O)C)=CC=3SC(=CC13)C[NH3+]	416	fCSFP4	weighted-fingerprint-similarity	0.941	0.575	rxn6038_0_a_kill_0____EN300-18094____EN300-6498522	N/A	S1c2c(cc([N+]([O-])=O)cc2)C=C1C(=O)Nc3c(cccc3)C(=O)N	[*;R2][#6;r][#6;r]C(=O)[N;H]c1[c;H][c;H][c;H][c;H]c1[!#1]_20	2	false	SAVI-Space-2024	rxn6038_0_a_kill_0	EN300-18094	O=C(c1c(N)cccc1)C	EN300-6498522	S1C(C(=O)O)=CC=2SC(=CC12)CNC(=O)OC(C)(C)C
S1c2c(c([N+]([O-])=O)ccc2)C=C1C(=O)Nc3c(cccc3)C(=O)C(=C)C	417	fCSFP4	weighted-fingerprint-similarity	0.941	0.618	rxn6038_0_a_kill_0____EN300-206357____EN300-7431553	N/A	S1c2c(cc([N+]([O-])=O)cc2)C=C1C(=O)Nc3c(cccc3)C(=O)N	[*;R2][#6;r][#6;r]C(=O)[N;H]c1[c;H][c;H][c;H][c;H]c1[!#1]_20	2	false	SAVI-Space-2024	rxn6038_0_a_kill_0	EN300-206357	O=C(c1c(N)cccc1)C(=C)C	EN300-7431553	S1c2c(c([N+](=O)O)ccc2)C=C1C(=O)O
S1N=Cc2c1ccc(c2)C(=O)Nc3c(cccc3)C(=O)NN	418	fCSFP4	weighted-fingerprint-similarity	0.941	0.568	rxn6038_0_a_kill_0____EN300-03742____EN300-6759452	N/A	S1c2c(cc([N+]([O-])=O)cc2)C=C1C(=O)Nc3c(cccc3)C(=O)N	[*;R2][#6;r][#6;r]C(=O)[N;H]c1[c;H][c;H][c;H][c;H]c1[!#1]_20	2	false	SAVI-Space-2024	rxn6038_0_a_kill_0	EN300-03742	O=C(NN)c1c(N)cccc1	EN300-6759452	S1N=Cc2c1ccc(c2)C(=O)O
O=C(Nc1c(cccc1)C(=O)N)c2cc3c(nccc3)cc2	419	fCSFP4	weighted-fingerprint-similarity	0.941	0.564	rxn6038_0_a_kill_0____EN300-17791____EN300-39293 EN300-72452""	N/A	S1c2c(cc([N+]([O-])=O)cc2)C=C1C(=O)Nc3c(cccc3)C(=O)N	[*;R2][#6;r][#6;r]C(=O)[N;H]c1[c;H][c;H][c;H][c;H]c1[!#1]_20	2	false	SAVI-Space-2024	rxn6038_0_a_kill_0	EN300-17791	O=C(N)c1c(N)cccc1	EN300-39293 EN300-72452""	O=C(O)c1cc2c(nccc2)cc1
S1N=Cc2c1ccc(c2)C(=O)Nc3c(cccc3)C(=O)c4ccccc4	420	fCSFP4	weighted-fingerprint-similarity	0.941	0.564	rxn6038_0_a_kill_0____EN300-18137____EN300-6759452	N/A	S1c2c(cc([N+]([O-])=O)cc2)C=C1C(=O)Nc3c(cccc3)C(=O)N	[*;R2][#6;r][#6;r]C(=O)[N;H]c1[c;H][c;H][c;H][c;H]c1[!#1]_20	2	false	SAVI-Space-2024	rxn6038_0_a_kill_0	EN300-18137	O=C(c1c(N)cccc1)c2ccccc2	EN300-6759452	S1N=Cc2c1ccc(c2)C(=O)O
O=C(Nc1c(cccc1)C(=O)N)c2cc3NC=Cc3cc2	421	fCSFP4	weighted-fingerprint-similarity	0.940	0.560	rxn6038_0_a_kill_0____EN300-17791____EN300-39568	N/A	S1c2c(cc([N+]([O-])=O)cc2)C=C1C(=O)Nc3c(cccc3)C(=O)N	[*;R2][#6;r][#6;r]C(=O)[N;H]c1[c;H][c;H][c;H][c;H]c1[!#1]_20	2	false	SAVI-Space-2024	rxn6038_0_a_kill_0	EN300-17791	O=C(N)c1c(N)cccc1	EN300-39568	O=C(O)c1cc2NC=Cc2cc1
O=C(Nc1c(cccc1)C(=O)N)c2cc3OC=Cc3cc2	422	fCSFP4	weighted-fingerprint-similarity	0.940	0.560	rxn6038_0_a_kill_0____EN300-17791____EN300-78569	N/A	S1c2c(cc([N+]([O-])=O)cc2)C=C1C(=O)Nc3c(cccc3)C(=O)N	[*;R2][#6;r][#6;r]C(=O)[N;H]c1[c;H][c;H][c;H][c;H]c1[!#1]_20	2	false	SAVI-Space-2024	rxn6038_0_a_kill_0	EN300-17791	O=C(N)c1c(N)cccc1	EN300-78569	O=C(O)c1cc2OC=Cc2cc1
S1c2c(c3c1cccc3)cc(cc2)C(=O)Nc4c(cccc4)C(=O)NN	423	fCSFP4	weighted-fingerprint-similarity	0.940	0.557	rxn6038_0_a_kill_0____EN300-03742____EN300-11735132	N/A	S1c2c(cc([N+]([O-])=O)cc2)C=C1C(=O)Nc3c(cccc3)C(=O)N	[*;R2][#6;r][#6;r]C(=O)[N;H]c1[c;H][c;H][c;H][c;H]c1[!#1]_20	2	false	SAVI-Space-2024	rxn6038_0_a_kill_0	EN300-03742	O=C(NN)c1c(N)cccc1	EN300-11735132	S1c2c(c3c1cccc3)cc(cc2)C(=O)O
S1c2c(c(c(F)cc2)C=O)C=C1C(=O)Nc3c(cccc3)C(=O)N	424	fCSFP4	weighted-fingerprint-similarity	0.940	0.603	rxn6038_0_a_kill_0____EN300-17791____EN300-6739580	N/A	S1c2c(cc([N+]([O-])=O)cc2)C=C1C(=O)Nc3c(cccc3)C(=O)N	[*;R2][#6;r][#6;r]C(=O)[N;H]c1[c;H][c;H][c;H][c;H]c1[!#1]_20	2	false	SAVI-Space-2024	rxn6038_0_a_kill_0	EN300-17791	O=C(N)c1c(N)cccc1	EN300-6739580	S1c2c(c(c(F)cc2)C=O)C=C1C(=O)O
S1c2c(c3c1cccc3)cc(cc2)C(=O)Nc4c(cccc4)C(=O)c5ccccc5	425	fCSFP4	weighted-fingerprint-similarity	0.940	0.553	rxn6038_0_a_kill_0____EN300-18137____EN300-11735132	N/A	S1c2c(cc([N+]([O-])=O)cc2)C=C1C(=O)Nc3c(cccc3)C(=O)N	[*;R2][#6;r][#6;r]C(=O)[N;H]c1[c;H][c;H][c;H][c;H]c1[!#1]_20	2	false	SAVI-Space-2024	rxn6038_0_a_kill_0	EN300-18137	O=C(c1c(N)cccc1)c2ccccc2	EN300-11735132	S1c2c(c3c1cccc3)cc(cc2)C(=O)O
S=C(N)c1c(NC(=O)c2cc3c(cc(N)cc3)cc2)cccc1	426	fCSFP4	weighted-fingerprint-similarity	0.940	0.553	rxn6038_0_a_kill_0____EN300-14417____EN300-6493092	N/A	S1c2c(cc([N+]([O-])=O)cc2)C=C1C(=O)Nc3c(cccc3)C(=O)N	[*;R2][#6;r][#6;r]C(=O)[N;H]c1[c;H][c;H][c;H][c;H]c1[!#1]_20	2	false	SAVI-Space-2024	rxn6038_0_a_kill_0	EN300-14417	S=C(N)c1c(N)cccc1	EN300-6493092	O=C(OC(C)(C)C)Nc1cc2c(cc(cc2)C(=O)O)cc1
S(=O)(=NC(=O)c1c(NC(=O)C=2Sc3c(cc(F)cc3)C2)cccc1)(C)C	427	fCSFP4	weighted-fingerprint-similarity	0.940	0.600	rxn6038_0_a_kill_0____EN300-222626____EN300-11818	N/A	S1c2c(cc([N+]([O-])=O)cc2)C=C1C(=O)Nc3c(cccc3)C(=O)N	[*;R2][#6;r][#6;r]C(=O)[N;H]c1[c;H][c;H][c;H][c;H]c1[!#1]_20	2	false	SAVI-Space-2024	rxn6038_0_a_kill_0	EN300-222626	S(=O)(=NC(=O)c1c(N)cccc1)(C)C	EN300-11818	S1c2c(cc(F)cc2)C=C1C(=O)O
S1c2c(cc(F)cc2)C=C1C(=O)Nc3c(cccc3)C(=O)N4CCOCC4	428	fCSFP4	weighted-fingerprint-similarity	0.940	0.600	rxn6038_0_a_kill_0____EN300-29552____EN300-11818	N/A	S1c2c(cc([N+]([O-])=O)cc2)C=C1C(=O)Nc3c(cccc3)C(=O)N	[*;R2][#6;r][#6;r]C(=O)[N;H]c1[c;H][c;H][c;H][c;H]c1[!#1]_20	2	false	SAVI-Space-2024	rxn6038_0_a_kill_0	EN300-29552	O=C(N1CCOCC1)c2c(N)cccc2	EN300-11818	S1c2c(cc(F)cc2)C=C1C(=O)O
S1c2c(cc(F)cc2)C=C1C(=O)Nc3c(cccc3)C(=O)N4CCSCC4	429	fCSFP4	weighted-fingerprint-similarity	0.940	0.600	rxn6038_0_a_kill_0____EN300-186522____EN300-11818	N/A	S1c2c(cc([N+]([O-])=O)cc2)C=C1C(=O)Nc3c(cccc3)C(=O)N	[*;R2][#6;r][#6;r]C(=O)[N;H]c1[c;H][c;H][c;H][c;H]c1[!#1]_20	2	false	SAVI-Space-2024	rxn6038_0_a_kill_0	EN300-186522	S1CCN(C(=O)c2c(N)cccc2)CC1	EN300-11818	S1c2c(cc(F)cc2)C=C1C(=O)O
S1c2c(cc(cc2)C)C=C1C(=O)Nc3c(cccc3)C(=O)N(C(C)C)C	430	fCSFP4	weighted-fingerprint-similarity	0.940	0.600	rxn6038_0_a_kill_0____EN300-266982____EN300-100328	N/A	S1c2c(cc([N+]([O-])=O)cc2)C=C1C(=O)Nc3c(cccc3)C(=O)N	[*;R2][#6;r][#6;r]C(=O)[N;H]c1[c;H][c;H][c;H][c;H]c1[!#1]_20	2	false	SAVI-Space-2024	rxn6038_0_a_kill_0	EN300-266982	O=C(N(C(C)C)C)c1c(N)cccc1	EN300-100328	S1c2c(cc(cc2)C)C=C1C(=O)O
S1c2c(cc(cc2)C)C=C1C(=O)Nc3c(cccc3)C(=O)N4CCOCC4	431	fCSFP4	weighted-fingerprint-similarity	0.940	0.600	rxn6038_0_a_kill_0____EN300-29552____EN300-100328	N/A	S1c2c(cc([N+]([O-])=O)cc2)C=C1C(=O)Nc3c(cccc3)C(=O)N	[*;R2][#6;r][#6;r]C(=O)[N;H]c1[c;H][c;H][c;H][c;H]c1[!#1]_20	2	false	SAVI-Space-2024	rxn6038_0_a_kill_0	EN300-29552	O=C(N1CCOCC1)c2c(N)cccc2	EN300-100328	S1c2c(cc(cc2)C)C=C1C(=O)O
S1c2c(cc(cc2)C)C=C1C(=O)Nc3c(cccc3)C(=O)N4CCSCC4	432	fCSFP4	weighted-fingerprint-similarity	0.940	0.600	rxn6038_0_a_kill_0____EN300-186522____EN300-100328	N/A	S1c2c(cc([N+]([O-])=O)cc2)C=C1C(=O)Nc3c(cccc3)C(=O)N	[*;R2][#6;r][#6;r]C(=O)[N;H]c1[c;H][c;H][c;H][c;H]c1[!#1]_20	2	false	SAVI-Space-2024	rxn6038_0_a_kill_0	EN300-186522	S1CCN(C(=O)c2c(N)cccc2)CC1	EN300-100328	S1c2c(cc(cc2)C)C=C1C(=O)O
[O-][N+](=O)c1cc2c(NC(C(=O)Nc3c(cccc3)C(=NO)N)=C2)cc1	433	fCSFP4	weighted-fingerprint-similarity	0.940	0.600	rxn6038_0_a_kill_0____EN300-41306____EN300-49926	N/A	S1c2c(cc([N+]([O-])=O)cc2)C=C1C(=O)Nc3c(cccc3)C(=O)N	[*;R2][#6;r][#6;r]C(=O)[N;H]c1[c;H][c;H][c;H][c;H]c1[!#1]_20	2	false	SAVI-Space-2024	rxn6038_0_a_kill_0	EN300-41306	ON=C(N)c1c(N)cccc1	EN300-49926	O=[N+](O)c1cc2c(NC(C(=O)O)=C2)cc1
[O-][N+](=O)c1cc2c(OC(C(=O)Nc3c(cccc3)C(=NO)N)=C2)cc1	434	fCSFP4	weighted-fingerprint-similarity	0.940	0.600	rxn6038_0_a_kill_0____EN300-41306____EN300-41648	N/A	S1c2c(cc([N+]([O-])=O)cc2)C=C1C(=O)Nc3c(cccc3)C(=O)N	[*;R2][#6;r][#6;r]C(=O)[N;H]c1[c;H][c;H][c;H][c;H]c1[!#1]_20	2	false	SAVI-Space-2024	rxn6038_0_a_kill_0	EN300-41306	ON=C(N)c1c(N)cccc1	EN300-41648	O=[N+](O)c1cc2c(OC(C(=O)O)=C2)cc1
S1c2c(cc(NC(=O)c3c(NC(=O)C4=CSC=C4)cccc3)cc2)C=C1C(=O)OCC	435	fCSFP4	weighted-fingerprint-similarity	0.940	0.597	rxn6038_0_a_kill_0____EN300-117151 EN300-36304"____EN300-24080"	N/A	S1c2c(cc([N+]([O-])=O)cc2)C=C1C(=O)Nc3c(cccc3)C(=O)N	[*;R2][#6;r][#6;r]C(=O)[N;H]c1[c;H][c;H][c;H][c;H]c1[!#1]_20	2	false	SAVI-Space-2024	rxn6038_0_a_kill_0	EN300-117151 EN300-36304""	S1c2c(cc(N)cc2)C=C1C(=O)OCC	EN300-24080	S1C=C(C(=O)Nc2c(cccc2)C(=O)O)C=C1
S1c2c(ccc(F)c2)C=C1C(=O)Nc3c(cccc3)C(=O)C4CCCC4	436	fCSFP4	weighted-fingerprint-similarity	0.940	0.597	rxn6038_0_a_kill_0____EN300-83240____EN300-13450	N/A	S1c2c(cc([N+]([O-])=O)cc2)C=C1C(=O)Nc3c(cccc3)C(=O)N	[*;R2][#6;r][#6;r]C(=O)[N;H]c1[c;H][c;H][c;H][c;H]c1[!#1]_20	2	false	SAVI-Space-2024	rxn6038_0_a_kill_0	EN300-83240	O=C(c1c(N)cccc1)C2CCCC2	EN300-13450	S1c2c(ccc(F)c2)C=C1C(=O)O
S1c2c(ccc(F)c2)C=C1C(=O)Nc3c(cccc3)C(=O)CC[NH+](C)C	437	fCSFP4	weighted-fingerprint-similarity	0.940	0.597	rxn6038_0_a_kill_0____EN300-37455285 EN300-8620185"____EN300-13450"	N/A	S1c2c(cc([N+]([O-])=O)cc2)C=C1C(=O)Nc3c(cccc3)C(=O)N	[*;R2][#6;r][#6;r]C(=O)[N;H]c1[c;H][c;H][c;H][c;H]c1[!#1]_20	2	false	SAVI-Space-2024	rxn6038_0_a_kill_0	EN300-37455285 EN300-8620185""	O=C(c1c(N)cccc1)CCN(C)C	EN300-13450	S1c2c(ccc(F)c2)C=C1C(=O)O
S1c2c(ccc(F)c2)C=C1C(=O)Nc3c(cccc3)C(=O)N4CCCC4	438	fCSFP4	weighted-fingerprint-similarity	0.940	0.597	rxn6038_0_a_kill_0____EN300-09445____EN300-13450	N/A	S1c2c(cc([N+]([O-])=O)cc2)C=C1C(=O)Nc3c(cccc3)C(=O)N	[*;R2][#6;r][#6;r]C(=O)[N;H]c1[c;H][c;H][c;H][c;H]c1[!#1]_20	2	false	SAVI-Space-2024	rxn6038_0_a_kill_0	EN300-09445	O=C(N1CCCC1)c2c(N)cccc2	EN300-13450	S1c2c(ccc(F)c2)C=C1C(=O)O
S1c2c(ccc(F)c2)C=C1C(=O)Nc3c(cccc3)C(=O)N4CCCCC4	439	fCSFP4	weighted-fingerprint-similarity	0.940	0.597	rxn6038_0_a_kill_0____EN300-09702____EN300-13450	N/A	S1c2c(cc([N+]([O-])=O)cc2)C=C1C(=O)Nc3c(cccc3)C(=O)N	[*;R2][#6;r][#6;r]C(=O)[N;H]c1[c;H][c;H][c;H][c;H]c1[!#1]_20	2	false	SAVI-Space-2024	rxn6038_0_a_kill_0	EN300-09702	O=C(N1CCCCC1)c2c(N)cccc2	EN300-13450	S1c2c(ccc(F)c2)C=C1C(=O)O
S1c2c(ccc(OC)c2)C=C1C(=O)Nc3c(cccc3)C(=O)C(=C)C	440	fCSFP4	weighted-fingerprint-similarity	0.940	0.597	rxn6038_0_a_kill_0____EN300-206357____EN300-186698	N/A	S1c2c(cc([N+]([O-])=O)cc2)C=C1C(=O)Nc3c(cccc3)C(=O)N	[*;R2][#6;r][#6;r]C(=O)[N;H]c1[c;H][c;H][c;H][c;H]c1[!#1]_20	2	false	SAVI-Space-2024	rxn6038_0_a_kill_0	EN300-206357	O=C(c1c(N)cccc1)C(=C)C	EN300-186698	S1c2c(ccc(OC)c2)C=C1C(=O)O
S1c2c(ccc(c2)C)C=C1C(=O)Nc3c(cccc3)C(=O)C4CCCC4	441	fCSFP4	weighted-fingerprint-similarity	0.940	0.597	rxn6038_0_a_kill_0____EN300-83240____EN300-125418	N/A	S1c2c(cc([N+]([O-])=O)cc2)C=C1C(=O)Nc3c(cccc3)C(=O)N	[*;R2][#6;r][#6;r]C(=O)[N;H]c1[c;H][c;H][c;H][c;H]c1[!#1]_20	2	false	SAVI-Space-2024	rxn6038_0_a_kill_0	EN300-83240	O=C(c1c(N)cccc1)C2CCCC2	EN300-125418	S1c2c(ccc(c2)C)C=C1C(=O)O
S1c2c(ccc(c2)C)C=C1C(=O)Nc3c(cccc3)C(=O)N4CCCC4	442	fCSFP4	weighted-fingerprint-similarity	0.940	0.597	rxn6038_0_a_kill_0____EN300-09445____EN300-125418	N/A	S1c2c(cc([N+]([O-])=O)cc2)C=C1C(=O)Nc3c(cccc3)C(=O)N	[*;R2][#6;r][#6;r]C(=O)[N;H]c1[c;H][c;H][c;H][c;H]c1[!#1]_20	2	false	SAVI-Space-2024	rxn6038_0_a_kill_0	EN300-09445	O=C(N1CCCC1)c2c(N)cccc2	EN300-125418	S1c2c(ccc(c2)C)C=C1C(=O)O
S1c2c(ccc(c2)C)C=C1C(=O)Nc3c(cccc3)C(=O)N4CCCCC4	443	fCSFP4	weighted-fingerprint-similarity	0.940	0.597	rxn6038_0_a_kill_0____EN300-09702____EN300-125418	N/A	S1c2c(cc([N+]([O-])=O)cc2)C=C1C(=O)Nc3c(cccc3)C(=O)N	[*;R2][#6;r][#6;r]C(=O)[N;H]c1[c;H][c;H][c;H][c;H]c1[!#1]_20	2	false	SAVI-Space-2024	rxn6038_0_a_kill_0	EN300-09702	O=C(N1CCCCC1)c2c(N)cccc2	EN300-125418	S1c2c(ccc(c2)C)C=C1C(=O)O
O=C(NN)c1c(NC(=O)c2cc3c(cc(O)cc3)cc2)cccc1	444	fCSFP4	weighted-fingerprint-similarity	0.940	0.545	rxn6038_0_a_kill_0____EN300-03742____EN300-18419109	N/A	S1c2c(cc([N+]([O-])=O)cc2)C=C1C(=O)Nc3c(cccc3)C(=O)N	[*;R2][#6;r][#6;r]C(=O)[N;H]c1[c;H][c;H][c;H][c;H]c1[!#1]_20	2	false	SAVI-Space-2024	rxn6038_0_a_kill_0	EN300-03742	O=C(NN)c1c(N)cccc1	EN300-18419109	O=C(O)c1cc2c(cc(OCc3ccccc3)cc2)cc1
[O-]C(=O)c1cc2c(cc(cc2)C(=O)Nc3c(cccc3)C(=O)NN)cc1	445	fCSFP4	weighted-fingerprint-similarity	0.940	0.545	rxn6038_0_a_kill_0____EN300-03742____EN300-6473017	N/A	S1c2c(cc([N+]([O-])=O)cc2)C=C1C(=O)Nc3c(cccc3)C(=O)N	[*;R2][#6;r][#6;r]C(=O)[N;H]c1[c;H][c;H][c;H][c;H]c1[!#1]_20	2	false	SAVI-Space-2024	rxn6038_0_a_kill_0	EN300-03742	O=C(NN)c1c(N)cccc1	EN300-6473017	O=C(OC)c1cc2c(cc(cc2)C(=O)O)cc1
O=C(Nc1c(cccc1)C(=O)c2ccccc2)c3cc4c(cc(N)cc4)cc3	446	fCSFP4	weighted-fingerprint-similarity	0.940	0.541	rxn6038_0_a_kill_0____EN300-18137____EN300-6493092	N/A	S1c2c(cc([N+]([O-])=O)cc2)C=C1C(=O)Nc3c(cccc3)C(=O)N	[*;R2][#6;r][#6;r]C(=O)[N;H]c1[c;H][c;H][c;H][c;H]c1[!#1]_20	2	false	SAVI-Space-2024	rxn6038_0_a_kill_0	EN300-18137	O=C(c1c(N)cccc1)c2ccccc2	EN300-6493092	O=C(OC(C)(C)C)Nc1cc2c(cc(cc2)C(=O)O)cc1
O=C(Nc1c(cccc1)C(=O)c2ccccc2)c3cc4c(cc(O)cc4)cc3	447	fCSFP4	weighted-fingerprint-similarity	0.940	0.541	rxn6038_0_a_kill_0____EN300-18137____EN300-18419109	N/A	S1c2c(cc([N+]([O-])=O)cc2)C=C1C(=O)Nc3c(cccc3)C(=O)N	[*;R2][#6;r][#6;r]C(=O)[N;H]c1[c;H][c;H][c;H][c;H]c1[!#1]_20	2	false	SAVI-Space-2024	rxn6038_0_a_kill_0	EN300-18137	O=C(c1c(N)cccc1)c2ccccc2	EN300-18419109	O=C(O)c1cc2c(cc(OCc3ccccc3)cc2)cc1
[O-]C(=O)c1cc2c(cc(cc2)C(=O)Nc3c(cccc3)C(=O)c4ccccc4)cc1	448	fCSFP4	weighted-fingerprint-similarity	0.940	0.541	rxn6038_0_a_kill_0____EN300-18137____EN300-6473017	N/A	S1c2c(cc([N+]([O-])=O)cc2)C=C1C(=O)Nc3c(cccc3)C(=O)N	[*;R2][#6;r][#6;r]C(=O)[N;H]c1[c;H][c;H][c;H][c;H]c1[!#1]_20	2	false	SAVI-Space-2024	rxn6038_0_a_kill_0	EN300-18137	O=C(c1c(N)cccc1)c2ccccc2	EN300-6473017	O=C(OC)c1cc2c(cc(cc2)C(=O)O)cc1
S1C(C([O-])=O)=CC=2NC(C(=O)Nc3c(cccc3)C(=O)N)=CC12	449	fCSFP4	weighted-fingerprint-similarity	0.940	0.591	rxn6038_0_a_kill_0____EN300-17791____EN300-2008492	N/A	S1c2c(cc([N+]([O-])=O)cc2)C=C1C(=O)Nc3c(cccc3)C(=O)N	[*;R2][#6;r][#6;r]C(=O)[N;H]c1[c;H][c;H][c;H][c;H]c1[!#1]_20	2	false	SAVI-Space-2024	rxn6038_0_a_kill_0	EN300-17791	O=C(N)c1c(N)cccc1	EN300-2008492	S1C(C(=O)OC)=CC=2NC(C(=O)O)=CC12
S=C(N)c1c(NC(=O)C=2Sc3c(c(F)ccc3)C2)cccc1	450	fCSFP4	weighted-fingerprint-similarity	0.940	0.591	rxn6038_0_a_kill_0____EN300-14417____EN300-11183	N/A	S1c2c(cc([N+]([O-])=O)cc2)C=C1C(=O)Nc3c(cccc3)C(=O)N	[*;R2][#6;r][#6;r]C(=O)[N;H]c1[c;H][c;H][c;H][c;H]c1[!#1]_20	2	false	SAVI-Space-2024	rxn6038_0_a_kill_0	EN300-14417	S=C(N)c1c(N)cccc1	EN300-11183	S1c2c(c(F)ccc2)C=C1C(=O)O
S=C(N)c1c(NC(=O)C=2Sc3c(c(ccc3)C)C2)cccc1	451	fCSFP4	weighted-fingerprint-similarity	0.940	0.591	rxn6038_0_a_kill_0____EN300-14417____EN300-55226	N/A	S1c2c(cc([N+]([O-])=O)cc2)C=C1C(=O)Nc3c(cccc3)C(=O)N	[*;R2][#6;r][#6;r]C(=O)[N;H]c1[c;H][c;H][c;H][c;H]c1[!#1]_20	2	false	SAVI-Space-2024	rxn6038_0_a_kill_0	EN300-14417	S=C(N)c1c(N)cccc1	EN300-55226	S1c2c(c(ccc2)C)C=C1C(=O)O
O=C(Nc1c(cccc1)C(=O)C)c2cc3c(cc2)cccc3	452	fCSFP4	weighted-fingerprint-similarity	0.940	0.536	rxn6038_0_a_kill_0____EN300-18094____EN300-19820	N/A	S1c2c(cc([N+]([O-])=O)cc2)C=C1C(=O)Nc3c(cccc3)C(=O)N	[*;R2][#6;r][#6;r]C(=O)[N;H]c1[c;H][c;H][c;H][c;H]c1[!#1]_20	2	false	SAVI-Space-2024	rxn6038_0_a_kill_0	EN300-18094	O=C(c1c(N)cccc1)C	EN300-19820	O=C(O)c1cc2c(cc1)cccc2
S(=O)(=NC(=O)c1c(NC(=O)C=2Sc3c(cccc3)C2)cccc1)(C)C	453	fCSFP4	weighted-fingerprint-similarity	0.940	0.587	rxn6038_0_a_kill_0____EN300-222626____EN300-13076	N/A	S1c2c(cc([N+]([O-])=O)cc2)C=C1C(=O)Nc3c(cccc3)C(=O)N	[*;R2][#6;r][#6;r]C(=O)[N;H]c1[c;H][c;H][c;H][c;H]c1[!#1]_20	2	false	SAVI-Space-2024	rxn6038_0_a_kill_0	EN300-222626	S(=O)(=NC(=O)c1c(N)cccc1)(C)C	EN300-13076	S1c2c(cccc2)C=C1C(=O)O
S1c2c(cccc2)C=C1C(=O)Nc3c(cccc3)C(=O)N4CCOCC4	454	fCSFP4	weighted-fingerprint-similarity	0.940	0.587	rxn6038_0_a_kill_0____EN300-29552____EN300-13076	N/A	S1c2c(cc([N+]([O-])=O)cc2)C=C1C(=O)Nc3c(cccc3)C(=O)N	[*;R2][#6;r][#6;r]C(=O)[N;H]c1[c;H][c;H][c;H][c;H]c1[!#1]_20	2	false	SAVI-Space-2024	rxn6038_0_a_kill_0	EN300-29552	O=C(N1CCOCC1)c2c(N)cccc2	EN300-13076	S1c2c(cccc2)C=C1C(=O)O
S1c2c(cccc2)C=C1C(=O)Nc3c(cccc3)C(=O)N4CCSCC4	455	fCSFP4	weighted-fingerprint-similarity	0.940	0.587	rxn6038_0_a_kill_0____EN300-186522____EN300-13076	N/A	S1c2c(cc([N+]([O-])=O)cc2)C=C1C(=O)Nc3c(cccc3)C(=O)N	[*;R2][#6;r][#6;r]C(=O)[N;H]c1[c;H][c;H][c;H][c;H]c1[!#1]_20	2	false	SAVI-Space-2024	rxn6038_0_a_kill_0	EN300-186522	S1CCN(C(=O)c2c(N)cccc2)CC1	EN300-13076	S1c2c(cccc2)C=C1C(=O)O
[O-][N+](=O)c1cc2c(NC(C(=O)Nc3c(cccc3)C(=O)C)=C2)cc1	456	fCSFP4	weighted-fingerprint-similarity	0.940	0.587	rxn6038_0_a_kill_0____EN300-18094____EN300-49926	N/A	S1c2c(cc([N+]([O-])=O)cc2)C=C1C(=O)Nc3c(cccc3)C(=O)N	[*;R2][#6;r][#6;r]C(=O)[N;H]c1[c;H][c;H][c;H][c;H]c1[!#1]_20	2	false	SAVI-Space-2024	rxn6038_0_a_kill_0	EN300-18094	O=C(c1c(N)cccc1)C	EN300-49926	O=[N+](O)c1cc2c(NC(C(=O)O)=C2)cc1
[O-][N+](=O)c1cc2c(OC(C(=O)Nc3c(cccc3)C(=O)C)=C2)cc1	457	fCSFP4	weighted-fingerprint-similarity	0.940	0.587	rxn6038_0_a_kill_0____EN300-18094____EN300-41648	N/A	S1c2c(cc([N+]([O-])=O)cc2)C=C1C(=O)Nc3c(cccc3)C(=O)N	[*;R2][#6;r][#6;r]C(=O)[N;H]c1[c;H][c;H][c;H][c;H]c1[!#1]_20	2	false	SAVI-Space-2024	rxn6038_0_a_kill_0	EN300-18094	O=C(c1c(N)cccc1)C	EN300-41648	O=[N+](O)c1cc2c(OC(C(=O)O)=C2)cc1
S1c2c(c(F)ccc2)C=C1C(=O)Nc3c(cccc3)C(=O)c4ccccc4	458	fCSFP4	weighted-fingerprint-similarity	0.940	0.584	rxn6038_0_a_kill_0____EN300-18137____EN300-11183	N/A	S1c2c(cc([N+]([O-])=O)cc2)C=C1C(=O)Nc3c(cccc3)C(=O)N	[*;R2][#6;r][#6;r]C(=O)[N;H]c1[c;H][c;H][c;H][c;H]c1[!#1]_20	2	false	SAVI-Space-2024	rxn6038_0_a_kill_0	EN300-18137	O=C(c1c(N)cccc1)c2ccccc2	EN300-11183	S1c2c(c(F)ccc2)C=C1C(=O)O
S1c2c(c(ccc2)C)C=C1C(=O)Nc3c(cccc3)C(=O)c4ccccc4	459	fCSFP4	weighted-fingerprint-similarity	0.940	0.584	rxn6038_0_a_kill_0____EN300-18137____EN300-55226	N/A	S1c2c(cc([N+]([O-])=O)cc2)C=C1C(=O)Nc3c(cccc3)C(=O)N	[*;R2][#6;r][#6;r]C(=O)[N;H]c1[c;H][c;H][c;H][c;H]c1[!#1]_20	2	false	SAVI-Space-2024	rxn6038_0_a_kill_0	EN300-18137	O=C(c1c(N)cccc1)c2ccccc2	EN300-55226	S1c2c(c(ccc2)C)C=C1C(=O)O
S1c2c(cc(cc2)C(=O)Nc3c(cccc3)C(=O)C(=C)C)C=C1C	460	fCSFP4	weighted-fingerprint-similarity	0.940	0.584	rxn6038_0_a_kill_0____EN300-206357____EN300-3037326	N/A	S1c2c(cc([N+]([O-])=O)cc2)C=C1C(=O)Nc3c(cccc3)C(=O)N	[*;R2][#6;r][#6;r]C(=O)[N;H]c1[c;H][c;H][c;H][c;H]c1[!#1]_20	2	false	SAVI-Space-2024	rxn6038_0_a_kill_0	EN300-206357	O=C(c1c(N)cccc1)C(=C)C	EN300-3037326	S1c2c(cc(cc2)C(=O)O)C=C1C
S1c2c(ccnc2)C=C1C(=O)Nc3c(cccc3)C(=O)C(C)C	461	fCSFP4	weighted-fingerprint-similarity	0.940	0.584	rxn6038_0_a_kill_0____EN300-119641____EN300-235229	N/A	S1c2c(cc([N+]([O-])=O)cc2)C=C1C(=O)Nc3c(cccc3)C(=O)N	[*;R2][#6;r][#6;r]C(=O)[N;H]c1[c;H][c;H][c;H][c;H]c1[!#1]_20	2	false	SAVI-Space-2024	rxn6038_0_a_kill_0	EN300-119641	O=C(c1c(N)cccc1)C(C)C	EN300-235229	S1c2c(ccnc2)C=C1C(=O)O
S1c2c(ccnc2)C=C1C(=O)Nc3c(cccc3)C(=O)N(C)C	462	fCSFP4	weighted-fingerprint-similarity	0.940	0.584	rxn6038_0_a_kill_0____EN300-35807____EN300-235229	N/A	S1c2c(cc([N+]([O-])=O)cc2)C=C1C(=O)Nc3c(cccc3)C(=O)N	[*;R2][#6;r][#6;r]C(=O)[N;H]c1[c;H][c;H][c;H][c;H]c1[!#1]_20	2	false	SAVI-Space-2024	rxn6038_0_a_kill_0	EN300-35807	O=C(N(C)C)c1c(N)cccc1	EN300-235229	S1c2c(ccnc2)C=C1C(=O)O
S1c2c(ccc(c2)C(=O)Nc3c(cncc3)C(=O)c4ccccc4)C=C1C	463	fCSFP4	weighted-fingerprint-similarity	0.940	0.581	rxn6038_0_a_kill_0____EN300-11959864____EN300-3043007	N/A	S1c2c(cc([N+]([O-])=O)cc2)C=C1C(=O)Nc3c(cccc3)C(=O)N	[*;R2][#6;r][#6;r]C(=O)[N;H]c1[c;H][c;H][c;H][c;H]c1[!#1]_20	2	false	SAVI-Space-2024	rxn6038_0_a_kill_0	EN300-11959864	O=C(c1c(N)ccnc1)c2ccccc2	EN300-3043007	S1c2c(ccc(c2)C(=O)O)C=C1C
S1C(C(=O)Nc2c(cccc2)C(=O)C(C)C)=CC=3SC=CC13	464	fCSFP4	weighted-fingerprint-similarity	0.940	0.577	rxn6038_0_a_kill_0____EN300-119641____EN300-51369	N/A	S1c2c(cc([N+]([O-])=O)cc2)C=C1C(=O)Nc3c(cccc3)C(=O)N	[*;R2][#6;r][#6;r]C(=O)[N;H]c1[c;H][c;H][c;H][c;H]c1[!#1]_20	2	false	SAVI-Space-2024	rxn6038_0_a_kill_0	EN300-119641	O=C(c1c(N)cccc1)C(C)C	EN300-51369	S1C(C(=O)O)=CC=2SC=CC12
S1C(C(=O)Nc2c(cccc2)C(=O)N(C)C)=CC=3SC=CC13	465	fCSFP4	weighted-fingerprint-similarity	0.940	0.577	rxn6038_0_a_kill_0____EN300-35807____EN300-51369	N/A	S1c2c(cc([N+]([O-])=O)cc2)C=C1C(=O)Nc3c(cccc3)C(=O)N	[*;R2][#6;r][#6;r]C(=O)[N;H]c1[c;H][c;H][c;H][c;H]c1[!#1]_20	2	false	SAVI-Space-2024	rxn6038_0_a_kill_0	EN300-35807	O=C(N(C)C)c1c(N)cccc1	EN300-51369	S1C(C(=O)O)=CC=2SC=CC12
S1c2c(nccc2)C=C1C(=O)Nc3c(cccc3)C(=O)C	466	fCSFP4	weighted-fingerprint-similarity	0.940	0.577	rxn6038_0_a_kill_0____EN300-18094____EN300-122192	N/A	S1c2c(cc([N+]([O-])=O)cc2)C=C1C(=O)Nc3c(cccc3)C(=O)N	[*;R2][#6;r][#6;r]C(=O)[N;H]c1[c;H][c;H][c;H][c;H]c1[!#1]_20	2	false	SAVI-Space-2024	rxn6038_0_a_kill_0	EN300-18094	O=C(c1c(N)cccc1)C	EN300-122192	S1c2c(nccc2)C=C1C(=O)O
[O-][N+](=O)c1c(cc2N=CNc2c1)C(=O)Nc3c(cccc3)C(=O)N	467	fCSFP4	weighted-fingerprint-similarity	0.940	0.574	rxn6038_0_a_kill_0____EN300-17791____EN300-6486870	N/A	S1c2c(cc([N+]([O-])=O)cc2)C=C1C(=O)Nc3c(cccc3)C(=O)N	[*;R2][#6;r][#6;r]C(=O)[N;H]c1[c;H][c;H][c;H][c;H]c1[!#1]_20	2	false	SAVI-Space-2024	rxn6038_0_a_kill_0	EN300-17791	O=C(N)c1c(N)cccc1	EN300-6486870	O=[N+](O)c1c(cc2NC=Nc2c1)C(=O)O
S1N=Nc2c1cc(cc2)C(=O)Nc3c(cccc3)C(=O)N	468	fCSFP4	weighted-fingerprint-similarity	0.940	0.570	rxn6038_0_a_kill_0____EN300-17791____EN300-1723284	N/A	S1c2c(cc([N+]([O-])=O)cc2)C=C1C(=O)Nc3c(cccc3)C(=O)N	[*;R2][#6;r][#6;r]C(=O)[N;H]c1[c;H][c;H][c;H][c;H]c1[!#1]_20	2	false	SAVI-Space-2024	rxn6038_0_a_kill_0	EN300-17791	O=C(N)c1c(N)cccc1	EN300-1723284	S1N=Nc2c1cc(cc2)C(=O)O
S1c2c(N=C1)ccc(c2)C(=O)Nc3c(cccc3)C(=O)N	469	fCSFP4	weighted-fingerprint-similarity	0.940	0.570	rxn6038_0_a_kill_0____EN300-17791____EN300-00928	N/A	S1c2c(cc([N+]([O-])=O)cc2)C=C1C(=O)Nc3c(cccc3)C(=O)N	[*;R2][#6;r][#6;r]C(=O)[N;H]c1[c;H][c;H][c;H][c;H]c1[!#1]_20	2	false	SAVI-Space-2024	rxn6038_0_a_kill_0	EN300-17791	O=C(N)c1c(N)cccc1	EN300-00928	S1c2c(N=C1)ccc(c2)C(=O)O
S1c2c(ccc(c2)C(=O)Nc3c(cccc3)C(=NO)N)C=C1	470	fCSFP4	weighted-fingerprint-similarity	0.940	0.570	rxn6038_0_a_kill_0____EN300-41306____EN300-248323	N/A	S1c2c(cc([N+]([O-])=O)cc2)C=C1C(=O)Nc3c(cccc3)C(=O)N	[*;R2][#6;r][#6;r]C(=O)[N;H]c1[c;H][c;H][c;H][c;H]c1[!#1]_20	2	false	SAVI-Space-2024	rxn6038_0_a_kill_0	EN300-41306	ON=C(N)c1c(N)cccc1	EN300-248323	S1c2c(ccc(c2)C(=O)O)C=C1
S1c2c(c([N+]([O-])=O)ccc2)C=C1C(=O)Nc3c(cccc3)C(=O)C(OC)OC	471	fCSFP4	weighted-fingerprint-similarity	0.940	0.613	rxn6038_0_a_kill_0____EN300-8641691____EN300-7431553	N/A	S1c2c(cc([N+]([O-])=O)cc2)C=C1C(=O)Nc3c(cccc3)C(=O)N	[*;R2][#6;r][#6;r]C(=O)[N;H]c1[c;H][c;H][c;H][c;H]c1[!#1]_20	2	false	SAVI-Space-2024	rxn6038_0_a_kill_0	EN300-8641691	O=C(c1c(N)cccc1)C(OC)OC	EN300-7431553	S1c2c(c([N+](=O)O)ccc2)C=C1C(=O)O
S1c2c(c([N+]([O-])=O)ccc2)C=C1C(=O)Nc3c(cccc3)C(=O)N(CC)CC	472	fCSFP4	weighted-fingerprint-similarity	0.940	0.613	rxn6038_0_a_kill_0____EN300-52651____EN300-7431553	N/A	S1c2c(cc([N+]([O-])=O)cc2)C=C1C(=O)Nc3c(cccc3)C(=O)N	[*;R2][#6;r][#6;r]C(=O)[N;H]c1[c;H][c;H][c;H][c;H]c1[!#1]_20	2	false	SAVI-Space-2024	rxn6038_0_a_kill_0	EN300-52651	O=C(N(CC)CC)c1c(N)cccc1	EN300-7431553	S1c2c(c([N+](=O)O)ccc2)C=C1C(=O)O
S1C(C(=O)Nc2c(cccc2)C(=O)CC)=CC=3SC(=CC13)C	473	fCSFP4	weighted-fingerprint-similarity	0.940	0.567	rxn6038_0_a_kill_0____EN300-243639____EN300-1272650	N/A	S1c2c(cc([N+]([O-])=O)cc2)C=C1C(=O)Nc3c(cccc3)C(=O)N	[*;R2][#6;r][#6;r]C(=O)[N;H]c1[c;H][c;H][c;H][c;H]c1[!#1]_20	2	false	SAVI-Space-2024	rxn6038_0_a_kill_0	EN300-243639	O=C(c1c(N)cccc1)CC	EN300-1272650	S1C(C(=O)O)=CC=2SC(=CC12)C
S1N=C2C(=C1)C=C(C(=O)Nc3c(cccc3)C(=O)N)C=C2	474	fCSFP4	weighted-fingerprint-similarity	0.940	0.563	rxn6038_0_a_kill_0____EN300-17791____EN300-1589194	N/A	S1c2c(cc([N+]([O-])=O)cc2)C=C1C(=O)Nc3c(cccc3)C(=O)N	[*;R2][#6;r][#6;r]C(=O)[N;H]c1[c;H][c;H][c;H][c;H]c1[!#1]_20	2	false	SAVI-Space-2024	rxn6038_0_a_kill_0	EN300-17791	O=C(N)c1c(N)cccc1	EN300-1589194	S1N=C2C(=C1)C=C(C(=O)O)C=C2
O=C(Nc1c(cccc1)C(=O)N)c2cc3ncccc3cc2	475	fCSFP4	weighted-fingerprint-similarity	0.939	0.556	rxn6038_0_a_kill_0____EN300-17791____EN300-97215	N/A	S1c2c(cc([N+]([O-])=O)cc2)C=C1C(=O)Nc3c(cccc3)C(=O)N	[*;R2][#6;r][#6;r]C(=O)[N;H]c1[c;H][c;H][c;H][c;H]c1[!#1]_20	2	false	SAVI-Space-2024	rxn6038_0_a_kill_0	EN300-17791	O=C(N)c1c(N)cccc1	EN300-97215	O=C(O)c1cc2ncccc2cc1
S1N=C2C(=N1)C=CC(C(=O)Nc3c(cccc3)C(=O)N)=C2	476	fCSFP4	weighted-fingerprint-similarity	0.939	0.552	rxn6038_0_a_kill_0____EN300-17791____EN300-110458	N/A	S1c2c(cc([N+]([O-])=O)cc2)C=C1C(=O)Nc3c(cccc3)C(=O)N	[*;R2][#6;r][#6;r]C(=O)[N;H]c1[c;H][c;H][c;H][c;H]c1[!#1]_20	2	false	SAVI-Space-2024	rxn6038_0_a_kill_0	EN300-17791	O=C(N)c1c(N)cccc1	EN300-110458	S1N=C2C(=N1)C=CC(C(=O)O)=C2
S=C(N)c1c(NC(=O)c2cc3c(cc(cc3)C)cc2)cccc1	477	fCSFP4	weighted-fingerprint-similarity	0.939	0.548	rxn6038_0_a_kill_0____EN300-14417____EN300-300685	N/A	S1c2c(cc([N+]([O-])=O)cc2)C=C1C(=O)Nc3c(cccc3)C(=O)N	[*;R2][#6;r][#6;r]C(=O)[N;H]c1[c;H][c;H][c;H][c;H]c1[!#1]_20	2	false	SAVI-Space-2024	rxn6038_0_a_kill_0	EN300-14417	S=C(N)c1c(N)cccc1	EN300-300685	O=C(O)c1cc2c(cc(cc2)C)cc1
S=C(N)c1c(NC(=O)c2cc3c(cc2)ccc(c3)C)cccc1	478	fCSFP4	weighted-fingerprint-similarity	0.939	0.548	rxn6038_0_a_kill_0____EN300-14417____EN300-207165	N/A	S1c2c(cc([N+]([O-])=O)cc2)C=C1C(=O)Nc3c(cccc3)C(=O)N	[*;R2][#6;r][#6;r]C(=O)[N;H]c1[c;H][c;H][c;H][c;H]c1[!#1]_20	2	false	SAVI-Space-2024	rxn6038_0_a_kill_0	EN300-14417	S=C(N)c1c(N)cccc1	EN300-207165	O=C(O)c1cc2c(cc1)ccc(c2)C
S(=O)(=O)(N)CC(=O)c1c(NC(=O)C=2Sc3c(ccc(F)c3)C2)cccc1	479	fCSFP4	weighted-fingerprint-similarity	0.939	0.595	rxn6038_0_a_kill_0____EN300-195374____EN300-13450	N/A	S1c2c(cc([N+]([O-])=O)cc2)C=C1C(=O)Nc3c(cccc3)C(=O)N	[*;R2][#6;r][#6;r]C(=O)[N;H]c1[c;H][c;H][c;H][c;H]c1[!#1]_20	2	false	SAVI-Space-2024	rxn6038_0_a_kill_0	EN300-195374	S(=O)(=O)(N)CC(=O)c1c(N)cccc1	EN300-13450	S1c2c(ccc(F)c2)C=C1C(=O)O
S(=O)(=O)(N)CC(=O)c1c(NC(=O)C=2Sc3c(ccc(c3)C)C2)cccc1	480	fCSFP4	weighted-fingerprint-similarity	0.939	0.595	rxn6038_0_a_kill_0____EN300-195374____EN300-125418	N/A	S1c2c(cc([N+]([O-])=O)cc2)C=C1C(=O)Nc3c(cccc3)C(=O)N	[*;R2][#6;r][#6;r]C(=O)[N;H]c1[c;H][c;H][c;H][c;H]c1[!#1]_20	2	false	SAVI-Space-2024	rxn6038_0_a_kill_0	EN300-195374	S(=O)(=O)(N)CC(=O)c1c(N)cccc1	EN300-125418	S1c2c(ccc(c2)C)C=C1C(=O)O
S1c2c(cc(C#N)cc2)C=C1C(=O)Nc3c(cccc3)C(=O)C4CCCC4	481	fCSFP4	weighted-fingerprint-similarity	0.939	0.595	rxn6038_0_a_kill_0____EN300-83240____EN300-7407396	N/A	S1c2c(cc([N+]([O-])=O)cc2)C=C1C(=O)Nc3c(cccc3)C(=O)N	[*;R2][#6;r][#6;r]C(=O)[N;H]c1[c;H][c;H][c;H][c;H]c1[!#1]_20	2	false	SAVI-Space-2024	rxn6038_0_a_kill_0	EN300-83240	O=C(c1c(N)cccc1)C2CCCC2	EN300-7407396	S1c2c(cc(C#N)cc2)C=C1C(=O)O
S1c2c(cc(C#N)cc2)C=C1C(=O)Nc3c(cccc3)C(=O)CC[NH+](C)C	482	fCSFP4	weighted-fingerprint-similarity	0.939	0.595	rxn6038_0_a_kill_0____EN300-37455285 EN300-8620185"____EN300-7407396"	N/A	S1c2c(cc([N+]([O-])=O)cc2)C=C1C(=O)Nc3c(cccc3)C(=O)N	[*;R2][#6;r][#6;r]C(=O)[N;H]c1[c;H][c;H][c;H][c;H]c1[!#1]_20	2	false	SAVI-Space-2024	rxn6038_0_a_kill_0	EN300-37455285 EN300-8620185""	O=C(c1c(N)cccc1)CCN(C)C	EN300-7407396	S1c2c(cc(C#N)cc2)C=C1C(=O)O
S1c2c(cc(C#N)cc2)C=C1C(=O)Nc3c(cccc3)C(=O)N4CCCC4	483	fCSFP4	weighted-fingerprint-similarity	0.939	0.595	rxn6038_0_a_kill_0____EN300-09445____EN300-7407396	N/A	S1c2c(cc([N+]([O-])=O)cc2)C=C1C(=O)Nc3c(cccc3)C(=O)N	[*;R2][#6;r][#6;r]C(=O)[N;H]c1[c;H][c;H][c;H][c;H]c1[!#1]_20	2	false	SAVI-Space-2024	rxn6038_0_a_kill_0	EN300-09445	O=C(N1CCCC1)c2c(N)cccc2	EN300-7407396	S1c2c(cc(C#N)cc2)C=C1C(=O)O
S1c2c(cc(C#N)cc2)C=C1C(=O)Nc3c(cccc3)C(=O)N4CCCCC4	484	fCSFP4	weighted-fingerprint-similarity	0.939	0.595	rxn6038_0_a_kill_0____EN300-09702____EN300-7407396	N/A	S1c2c(cc([N+]([O-])=O)cc2)C=C1C(=O)Nc3c(cccc3)C(=O)N	[*;R2][#6;r][#6;r]C(=O)[N;H]c1[c;H][c;H][c;H][c;H]c1[!#1]_20	2	false	SAVI-Space-2024	rxn6038_0_a_kill_0	EN300-09702	O=C(N1CCCCC1)c2c(N)cccc2	EN300-7407396	S1c2c(cc(C#N)cc2)C=C1C(=O)O
S1c2c(cc(F)cc2)C=C1C(=O)Nc3c(cccc3)C(=O)N(C(C)C)C	485	fCSFP4	weighted-fingerprint-similarity	0.939	0.595	rxn6038_0_a_kill_0____EN300-266982____EN300-11818	N/A	S1c2c(cc([N+]([O-])=O)cc2)C=C1C(=O)Nc3c(cccc3)C(=O)N	[*;R2][#6;r][#6;r]C(=O)[N;H]c1[c;H][c;H][c;H][c;H]c1[!#1]_20	2	false	SAVI-Space-2024	rxn6038_0_a_kill_0	EN300-266982	O=C(N(C(C)C)C)c1c(N)cccc1	EN300-11818	S1c2c(cc(F)cc2)C=C1C(=O)O
S1c2c(cc(OC(=O)c3c(NC(=O)C=4SC=CC4)cccc3)cc2)C=C1C(=O)C	486	fCSFP4	weighted-fingerprint-similarity	0.939	0.595	rxn6038_0_a_kill_0____EN300-205210____EN300-27871	N/A	S1c2c(cc([N+]([O-])=O)cc2)C=C1C(=O)Nc3c(cccc3)C(=O)N	[*;R2][#6;r][#6;r]C(=O)[N;H]c1[c;H][c;H][c;H][c;H]c1[!#1]_20	2	false	SAVI-Space-2024	rxn6038_0_a_kill_0	EN300-205210	S1c2c(cc(O)cc2)C=C1C(=O)C	EN300-27871	S1C(C(=O)Nc2c(cccc2)C(=O)O)=CC=C1
[O-][N+](=O)c1cc2NC(C(=O)Nc3c(cccc3)C(=NO)N)=Cc2cc1	487	fCSFP4	weighted-fingerprint-similarity	0.939	0.595	rxn6038_0_a_kill_0____EN300-41306____EN300-132434	N/A	S1c2c(cc([N+]([O-])=O)cc2)C=C1C(=O)Nc3c(cccc3)C(=O)N	[*;R2][#6;r][#6;r]C(=O)[N;H]c1[c;H][c;H][c;H][c;H]c1[!#1]_20	2	false	SAVI-Space-2024	rxn6038_0_a_kill_0	EN300-41306	ON=C(N)c1c(N)cccc1	EN300-132434	O=[N+](O)c1cc2NC(C(=O)O)=Cc2cc1
S1c2c(cc(NC(=O)c3c(NC(=O)C=C)cccc3)cc2)C=C1C(=O)OCC	488	fCSFP4	weighted-fingerprint-similarity	0.939	0.592	rxn6038_0_a_kill_0____EN300-117151 EN300-36304"____EN300-195746"	N/A	S1c2c(cc([N+]([O-])=O)cc2)C=C1C(=O)Nc3c(cccc3)C(=O)N	[*;R2][#6;r][#6;r]C(=O)[N;H]c1[c;H][c;H][c;H][c;H]c1[!#1]_20	2	false	SAVI-Space-2024	rxn6038_0_a_kill_0	EN300-117151 EN300-36304""	S1c2c(cc(N)cc2)C=C1C(=O)OCC	EN300-195746	O=C(O)c1c(NC(=O)C=C)cccc1
S1c2c(ccc(OC)c2)C=C1C(=O)Nc3c(cccc3)C(=O)N(CC)CC	489	fCSFP4	weighted-fingerprint-similarity	0.939	0.592	rxn6038_0_a_kill_0____EN300-52651____EN300-186698	N/A	S1c2c(cc([N+]([O-])=O)cc2)C=C1C(=O)Nc3c(cccc3)C(=O)N	[*;R2][#6;r][#6;r]C(=O)[N;H]c1[c;H][c;H][c;H][c;H]c1[!#1]_20	2	false	SAVI-Space-2024	rxn6038_0_a_kill_0	EN300-52651	O=C(N(CC)CC)c1c(N)cccc1	EN300-186698	S1c2c(ccc(OC)c2)C=C1C(=O)O
S1c2c(ccc(c2)C)C=C1C(=O)Nc3c(cccc3)C(=O)N(OC)C	490	fCSFP4	weighted-fingerprint-similarity	0.939	0.592	rxn6038_0_a_kill_0____EN300-61925____EN300-125418	N/A	S1c2c(cc([N+]([O-])=O)cc2)C=C1C(=O)Nc3c(cccc3)C(=O)N	[*;R2][#6;r][#6;r]C(=O)[N;H]c1[c;H][c;H][c;H][c;H]c1[!#1]_20	2	false	SAVI-Space-2024	rxn6038_0_a_kill_0	EN300-61925	O=C(N(OC)C)c1c(N)cccc1	EN300-125418	S1c2c(ccc(c2)C)C=C1C(=O)O
O=C(NN)c1c(NC(=O)c2cc3c(cc(N)cc3)cc2)cccc1	491	fCSFP4	weighted-fingerprint-similarity	0.939	0.536	rxn6038_0_a_kill_0____EN300-03742____EN300-6493092	N/A	S1c2c(cc([N+]([O-])=O)cc2)C=C1C(=O)Nc3c(cccc3)C(=O)N	[*;R2][#6;r][#6;r]C(=O)[N;H]c1[c;H][c;H][c;H][c;H]c1[!#1]_20	2	false	SAVI-Space-2024	rxn6038_0_a_kill_0	EN300-03742	O=C(NN)c1c(N)cccc1	EN300-6493092	O=C(OC(C)(C)C)Nc1cc2c(cc(cc2)C(=O)O)cc1
S1c2c(c(F)cnc2)C=C1C(=O)Nc3c(cccc3)C(=O)N	492	fCSFP4	weighted-fingerprint-similarity	0.939	0.586	rxn6038_0_a_kill_0____EN300-17791____EN300-8138562	N/A	S1c2c(cc([N+]([O-])=O)cc2)C=C1C(=O)Nc3c(cccc3)C(=O)N	[*;R2][#6;r][#6;r]C(=O)[N;H]c1[c;H][c;H][c;H][c;H]c1[!#1]_20	2	false	SAVI-Space-2024	rxn6038_0_a_kill_0	EN300-17791	O=C(N)c1c(N)cccc1	EN300-8138562	S1c2c(c(F)cnc2)C=C1C(=O)O
S1c2c(cccc2)C=C1C(=O)CNC(=O)c3c(NC(=O)C4=CSC=C4)cccc3	493	fCSFP4	weighted-fingerprint-similarity	0.939	0.586	rxn6038_0_a_kill_0____EN300-364364____EN300-24080	N/A	S1c2c(cc([N+]([O-])=O)cc2)C=C1C(=O)Nc3c(cccc3)C(=O)N	[*;R2][#6;r][#6;r]C(=O)[N;H]c1[c;H][c;H][c;H][c;H]c1[!#1]_20	2	false	SAVI-Space-2024	rxn6038_0_a_kill_0	EN300-364364	S1c2c(cccc2)C=C1C(=O)CN	EN300-24080	S1C=C(C(=O)Nc2c(cccc2)C(=O)O)C=C1
S1C(C(=O)Nc2c(cccc2)C(=O)N)=CC3=C1N(N=C3)C	494	fCSFP4	weighted-fingerprint-similarity	0.939	0.583	rxn6038_0_a_kill_0____EN300-17791____EN300-1278253	N/A	S1c2c(cc([N+]([O-])=O)cc2)C=C1C(=O)Nc3c(cccc3)C(=O)N	[*;R2][#6;r][#6;r]C(=O)[N;H]c1[c;H][c;H][c;H][c;H]c1[!#1]_20	2	false	SAVI-Space-2024	rxn6038_0_a_kill_0	EN300-17791	O=C(N)c1c(N)cccc1	EN300-1278253	S1C(C(=O)O)=CC2=C1N(N=C2)C
S1c2c(c(NC(=O)c3c(NC(=O)N)cccc3)ccc2)C=C1C([O-])=O	495	fCSFP4	weighted-fingerprint-similarity	0.939	0.583	rxn6038_0_a_kill_0____EN300-399879____EN300-65852	N/A	S1c2c(cc([N+]([O-])=O)cc2)C=C1C(=O)Nc3c(cccc3)C(=O)N	[*;R2][#6;r][#6;r]C(=O)[N;H]c1[c;H][c;H][c;H][c;H]c1[!#1]_20	2	false	SAVI-Space-2024	rxn6038_0_a_kill_0	EN300-399879	S1c2c(c(N)ccc2)C=C1C(=O)OC	EN300-65852	O=C(O)c1c(NC(=O)N)cccc1
S1c2c(cccc2)C=C1C(=O)Nc3c(cccc3)C(=O)N(C(C)C)C	496	fCSFP4	weighted-fingerprint-similarity	0.939	0.583	rxn6038_0_a_kill_0____EN300-266982____EN300-13076	N/A	S1c2c(cc([N+]([O-])=O)cc2)C=C1C(=O)Nc3c(cccc3)C(=O)N	[*;R2][#6;r][#6;r]C(=O)[N;H]c1[c;H][c;H][c;H][c;H]c1[!#1]_20	2	false	SAVI-Space-2024	rxn6038_0_a_kill_0	EN300-266982	O=C(N(C(C)C)C)c1c(N)cccc1	EN300-13076	S1c2c(cccc2)C=C1C(=O)O
S1c2c(cncc2C=C1C(=O)Nc3c(cccc3)C(=O)N)C	497	fCSFP4	weighted-fingerprint-similarity	0.939	0.583	rxn6038_0_a_kill_0____EN300-17791____EN300-784656	N/A	S1c2c(cc([N+]([O-])=O)cc2)C=C1C(=O)Nc3c(cccc3)C(=O)N	[*;R2][#6;r][#6;r]C(=O)[N;H]c1[c;H][c;H][c;H][c;H]c1[!#1]_20	2	false	SAVI-Space-2024	rxn6038_0_a_kill_0	EN300-17791	O=C(N)c1c(N)cccc1	EN300-784656	S1c2c(cncc2C=C1C(=O)O)C
S1c2ncccc2C=C1C(=O)Nc3c(cccc3)C(=NO)N	498	fCSFP4	weighted-fingerprint-similarity	0.939	0.583	rxn6038_0_a_kill_0____EN300-41306____EN300-248266	N/A	S1c2c(cc([N+]([O-])=O)cc2)C=C1C(=O)Nc3c(cccc3)C(=O)N	[*;R2][#6;r][#6;r]C(=O)[N;H]c1[c;H][c;H][c;H][c;H]c1[!#1]_20	2	false	SAVI-Space-2024	rxn6038_0_a_kill_0	EN300-41306	ON=C(N)c1c(N)cccc1	EN300-248266	S1c2ncccc2C=C1C(=O)O
[O-][N+](=O)c1cc2NC(C(=O)Nc3c(cccc3)C(=O)C)=Cc2cc1	499	fCSFP4	weighted-fingerprint-similarity	0.939	0.583	rxn6038_0_a_kill_0____EN300-18094____EN300-132434	N/A	S1c2c(cc([N+]([O-])=O)cc2)C=C1C(=O)Nc3c(cccc3)C(=O)N	[*;R2][#6;r][#6;r]C(=O)[N;H]c1[c;H][c;H][c;H][c;H]c1[!#1]_20	2	false	SAVI-Space-2024	rxn6038_0_a_kill_0	EN300-18094	O=C(c1c(N)cccc1)C	EN300-132434	O=[N+](O)c1cc2NC(C(=O)O)=Cc2cc1
S1c2c(cc(cc2)C(=O)Nc3c(cccc3)C(=O)C(OC)OC)C=C1C	500	fCSFP4	weighted-fingerprint-similarity	0.939	0.579	rxn6038_0_a_kill_0____EN300-8641691____EN300-3037326	N/A	S1c2c(cc([N+]([O-])=O)cc2)C=C1C(=O)Nc3c(cccc3)C(=O)N	[*;R2][#6;r][#6;r]C(=O)[N;H]c1[c;H][c;H][c;H][c;H]c1[!#1]_20	2	false	SAVI-Space-2024	rxn6038_0_a_kill_0	EN300-8641691	O=C(c1c(N)cccc1)C(OC)OC	EN300-3037326	S1c2c(cc(cc2)C(=O)O)C=C1C
S1c2c(cc(cc2)C(=O)Nc3c(cccc3)C(=O)N(CC)CC)C=C1C	501	fCSFP4	weighted-fingerprint-similarity	0.939	0.579	rxn6038_0_a_kill_0____EN300-52651____EN300-3037326	N/A	S1c2c(cc([N+]([O-])=O)cc2)C=C1C(=O)Nc3c(cccc3)C(=O)N	[*;R2][#6;r][#6;r]C(=O)[N;H]c1[c;H][c;H][c;H][c;H]c1[!#1]_20	2	false	SAVI-Space-2024	rxn6038_0_a_kill_0	EN300-52651	O=C(N(CC)CC)c1c(N)cccc1	EN300-3037326	S1c2c(cc(cc2)C(=O)O)C=C1C
S1c2c(c(F)ccc2)C=C1C(=O)Nc3c(cccc3)C(=O)NN	502	fCSFP4	weighted-fingerprint-similarity	0.939	0.576	rxn6038_0_a_kill_0____EN300-03742____EN300-11183	N/A	S1c2c(cc([N+]([O-])=O)cc2)C=C1C(=O)Nc3c(cccc3)C(=O)N	[*;R2][#6;r][#6;r]C(=O)[N;H]c1[c;H][c;H][c;H][c;H]c1[!#1]_20	2	false	SAVI-Space-2024	rxn6038_0_a_kill_0	EN300-03742	O=C(NN)c1c(N)cccc1	EN300-11183	S1c2c(c(F)ccc2)C=C1C(=O)O
S1c2c(c(ccc2)C)C=C1C(=O)Nc3c(cccc3)C(=O)NN	503	fCSFP4	weighted-fingerprint-similarity	0.939	0.576	rxn6038_0_a_kill_0____EN300-03742____EN300-55226	N/A	S1c2c(cc([N+]([O-])=O)cc2)C=C1C(=O)Nc3c(cccc3)C(=O)N	[*;R2][#6;r][#6;r]C(=O)[N;H]c1[c;H][c;H][c;H][c;H]c1[!#1]_20	2	false	SAVI-Space-2024	rxn6038_0_a_kill_0	EN300-03742	O=C(NN)c1c(N)cccc1	EN300-55226	S1c2c(c(ccc2)C)C=C1C(=O)O
S1N=Cc2c1ccc(c2)C(=O)Nc3c(cccc3)C(=NO)N	504	fCSFP4	weighted-fingerprint-similarity	0.939	0.573	rxn6038_0_a_kill_0____EN300-41306____EN300-6759452	N/A	S1c2c(cc([N+]([O-])=O)cc2)C=C1C(=O)Nc3c(cccc3)C(=O)N	[*;R2][#6;r][#6;r]C(=O)[N;H]c1[c;H][c;H][c;H][c;H]c1[!#1]_20	2	false	SAVI-Space-2024	rxn6038_0_a_kill_0	EN300-41306	ON=C(N)c1c(N)cccc1	EN300-6759452	S1N=Cc2c1ccc(c2)C(=O)O
S1C(C([O-])=O)=CC2=C1SC(C(=O)Nc3c(cccc3)C(=O)CC)=C2	505	fCSFP4	weighted-fingerprint-similarity	0.939	0.562	rxn6038_0_a_kill_0____EN300-243639____EN300-1719662	N/A	S1c2c(cc([N+]([O-])=O)cc2)C=C1C(=O)Nc3c(cccc3)C(=O)N	[*;R2][#6;r][#6;r]C(=O)[N;H]c1[c;H][c;H][c;H][c;H]c1[!#1]_20	2	false	SAVI-Space-2024	rxn6038_0_a_kill_0	EN300-243639	O=C(c1c(N)cccc1)CC	EN300-1719662	S1C(C(=O)OC)=CC2=C1SC(C(=O)O)=C2
S1c2c(c3c1cccc3)cc(cc2)C(=O)Nc4c(cccc4)C(=NO)N	506	fCSFP4	weighted-fingerprint-similarity	0.939	0.562	rxn6038_0_a_kill_0____EN300-41306____EN300-11735132	N/A	S1c2c(cc([N+]([O-])=O)cc2)C=C1C(=O)Nc3c(cccc3)C(=O)N	[*;R2][#6;r][#6;r]C(=O)[N;H]c1[c;H][c;H][c;H][c;H]c1[!#1]_20	2	false	SAVI-Space-2024	rxn6038_0_a_kill_0	EN300-41306	ON=C(N)c1c(N)cccc1	EN300-11735132	S1c2c(c3c1cccc3)cc(cc2)C(=O)O
S1C(C(=O)Nc2c(cccc2)C(=C)C)=CC=3SC(=CC13)C	507	fCSFP4	weighted-fingerprint-similarity	0.938	0.558	rxn6038_0_a_kill_0____EN300-94868____EN300-1272650	N/A	S1c2c(cc([N+]([O-])=O)cc2)C=C1C(=O)Nc3c(cccc3)C(=O)N	[*;R2][#6;r][#6;r]C(=O)[N;H]c1[c;H][c;H][c;H][c;H]c1[!#1]_20	2	false	SAVI-Space-2024	rxn6038_0_a_kill_0	EN300-94868	Nc1c(cccc1)C(=C)C	EN300-1272650	S1C(C(=O)O)=CC=2SC(=CC12)C
O=C(Nc1c(cccc1)C(=O)N)c2cc3c(NN=C3)cc2	508	fCSFP4	weighted-fingerprint-similarity	0.938	0.555	rxn6038_0_a_kill_0____EN300-17791____EN300-29732	N/A	S1c2c(cc([N+]([O-])=O)cc2)C=C1C(=O)Nc3c(cccc3)C(=O)N	[*;R2][#6;r][#6;r]C(=O)[N;H]c1[c;H][c;H][c;H][c;H]c1[!#1]_20	2	false	SAVI-Space-2024	rxn6038_0_a_kill_0	EN300-17791	O=C(N)c1c(N)cccc1	EN300-29732	O=C(O)c1cc2c(NN=C2)cc1
O=C(Nc1c(cccc1)C(=O)N)c2cc3c(cnc(N)c3)cc2	509	fCSFP4	weighted-fingerprint-similarity	0.938	0.555	rxn6038_0_a_kill_0____EN300-17791____EN300-46880548	N/A	S1c2c(cc([N+]([O-])=O)cc2)C=C1C(=O)Nc3c(cccc3)C(=O)N	[*;R2][#6;r][#6;r]C(=O)[N;H]c1[c;H][c;H][c;H][c;H]c1[!#1]_20	2	false	SAVI-Space-2024	rxn6038_0_a_kill_0	EN300-17791	O=C(N)c1c(N)cccc1	EN300-46880548	O=C(O)c1cc2c(cnc(N)c2)cc1
S1c2c(ccc(c2)C(=O)Nc3c(cccc3)C(=O)C)C=C1	510	fCSFP4	weighted-fingerprint-similarity	0.938	0.547	rxn6038_0_a_kill_0____EN300-18094____EN300-248323	N/A	S1c2c(cc([N+]([O-])=O)cc2)C=C1C(=O)Nc3c(cccc3)C(=O)N	[*;R2][#6;r][#6;r]C(=O)[N;H]c1[c;H][c;H][c;H][c;H]c1[!#1]_20	2	false	SAVI-Space-2024	rxn6038_0_a_kill_0	EN300-18094	O=C(c1c(N)cccc1)C	EN300-248323	S1c2c(ccc(c2)C(=O)O)C=C1
S(=O)(=O)(N)CC(=O)c1c(NC(=O)C=2Sc3c(cc(C#N)cc3)C2)cccc1	511	fCSFP4	weighted-fingerprint-similarity	0.938	0.594	rxn6038_0_a_kill_0____EN300-195374____EN300-7407396	N/A	S1c2c(cc([N+]([O-])=O)cc2)C=C1C(=O)Nc3c(cccc3)C(=O)N	[*;R2][#6;r][#6;r]C(=O)[N;H]c1[c;H][c;H][c;H][c;H]c1[!#1]_20	2	false	SAVI-Space-2024	rxn6038_0_a_kill_0	EN300-195374	S(=O)(=O)(N)CC(=O)c1c(N)cccc1	EN300-7407396	S1c2c(cc(C#N)cc2)C=C1C(=O)O
O=C(Nc1c(cccc1)C(=O)N)c2cc3N=CNc3cc2	512	fCSFP4	weighted-fingerprint-similarity	0.938	0.543	rxn6038_0_a_kill_0____EN300-17791____EN300-17352	N/A	S1c2c(cc([N+]([O-])=O)cc2)C=C1C(=O)Nc3c(cccc3)C(=O)N	[*;R2][#6;r][#6;r]C(=O)[N;H]c1[c;H][c;H][c;H][c;H]c1[!#1]_20	2	false	SAVI-Space-2024	rxn6038_0_a_kill_0	EN300-17791	O=C(N)c1c(N)cccc1	EN300-17352	O=C(O)c1cc2N=CNc2cc1
O=C(Nc1c(cccc1)C(=O)N)c2cc3N=NNc3cc2	513	fCSFP4	weighted-fingerprint-similarity	0.938	0.543	rxn6038_0_a_kill_0____EN300-17791____EN300-09511	N/A	S1c2c(cc([N+]([O-])=O)cc2)C=C1C(=O)Nc3c(cccc3)C(=O)N	[*;R2][#6;r][#6;r]C(=O)[N;H]c1[c;H][c;H][c;H][c;H]c1[!#1]_20	2	false	SAVI-Space-2024	rxn6038_0_a_kill_0	EN300-17791	O=C(N)c1c(N)cccc1	EN300-09511	O=C(O)c1cc2N=NNc2cc1
S(=O)(=NC(=O)c1c(NC(=O)C=2Sc3c(ccc(c3)C)C2)cccc1)(C)C	514	fCSFP4	weighted-fingerprint-similarity	0.938	0.588	rxn6038_0_a_kill_0____EN300-222626____EN300-125418	N/A	S1c2c(cc([N+]([O-])=O)cc2)C=C1C(=O)Nc3c(cccc3)C(=O)N	[*;R2][#6;r][#6;r]C(=O)[N;H]c1[c;H][c;H][c;H][c;H]c1[!#1]_20	2	false	SAVI-Space-2024	rxn6038_0_a_kill_0	EN300-222626	S(=O)(=NC(=O)c1c(N)cccc1)(C)C	EN300-125418	S1c2c(ccc(c2)C)C=C1C(=O)O
S1c2c(cc(NC(=O)c3c(NC(=O)C(C)C)cccc3)cc2)C=C1C(=O)OCC	515	fCSFP4	weighted-fingerprint-similarity	0.938	0.588	rxn6038_0_a_kill_0____EN300-117151 EN300-36304"____EN300-9120927"	N/A	S1c2c(cc([N+]([O-])=O)cc2)C=C1C(=O)Nc3c(cccc3)C(=O)N	[*;R2][#6;r][#6;r]C(=O)[N;H]c1[c;H][c;H][c;H][c;H]c1[!#1]_20	2	false	SAVI-Space-2024	rxn6038_0_a_kill_0	EN300-117151 EN300-36304""	S1c2c(cc(N)cc2)C=C1C(=O)OCC	EN300-9120927	O=C(O)c1c(NC(=O)C(C)C)cccc1
S1c2c(ccc(F)c2)C=C1C(=O)Nc3c(cccc3)C(=O)CC4CCC4	516	fCSFP4	weighted-fingerprint-similarity	0.938	0.588	rxn6038_0_a_kill_0____EN300-1590182____EN300-13450	N/A	S1c2c(cc([N+]([O-])=O)cc2)C=C1C(=O)Nc3c(cccc3)C(=O)N	[*;R2][#6;r][#6;r]C(=O)[N;H]c1[c;H][c;H][c;H][c;H]c1[!#1]_20	2	false	SAVI-Space-2024	rxn6038_0_a_kill_0	EN300-1590182	O=C(c1c(N)cccc1)CC2CCC2	EN300-13450	S1c2c(ccc(F)c2)C=C1C(=O)O
S1c2c(ccc(F)c2)C=C1C(=O)Nc3c(cccc3)C(=O)N(OC)C	517	fCSFP4	weighted-fingerprint-similarity	0.938	0.588	rxn6038_0_a_kill_0____EN300-61925____EN300-13450	N/A	S1c2c(cc([N+]([O-])=O)cc2)C=C1C(=O)Nc3c(cccc3)C(=O)N	[*;R2][#6;r][#6;r]C(=O)[N;H]c1[c;H][c;H][c;H][c;H]c1[!#1]_20	2	false	SAVI-Space-2024	rxn6038_0_a_kill_0	EN300-61925	O=C(N(OC)C)c1c(N)cccc1	EN300-13450	S1c2c(ccc(F)c2)C=C1C(=O)O
S1c2c(ccc(c2)C)C=C1C(=O)Nc3c(cccc3)C(=O)CC4CCC4	518	fCSFP4	weighted-fingerprint-similarity	0.938	0.588	rxn6038_0_a_kill_0____EN300-1590182____EN300-125418	N/A	S1c2c(cc([N+]([O-])=O)cc2)C=C1C(=O)Nc3c(cccc3)C(=O)N	[*;R2][#6;r][#6;r]C(=O)[N;H]c1[c;H][c;H][c;H][c;H]c1[!#1]_20	2	false	SAVI-Space-2024	rxn6038_0_a_kill_0	EN300-1590182	O=C(c1c(N)cccc1)CC2CCC2	EN300-125418	S1c2c(ccc(c2)C)C=C1C(=O)O
S=C(N)c1c(NC(=O)C=2Sc3c(c(ccc3)C([O-])=O)C2)cccc1	519	fCSFP4	weighted-fingerprint-similarity	0.938	0.585	rxn6038_0_a_kill_0____EN300-14417____EN300-1704354	N/A	S1c2c(cc([N+]([O-])=O)cc2)C=C1C(=O)Nc3c(cccc3)C(=O)N	[*;R2][#6;r][#6;r]C(=O)[N;H]c1[c;H][c;H][c;H][c;H]c1[!#1]_20	2	false	SAVI-Space-2024	rxn6038_0_a_kill_0	EN300-14417	S=C(N)c1c(N)cccc1	EN300-1704354	S1c2c(c(ccc2)C(=O)OC)C=C1C(=O)O
O=C(NN)c1c(NC(=O)c2cc3c(cc(cc3)C)cc2)cccc1	520	fCSFP4	weighted-fingerprint-similarity	0.938	0.531	rxn6038_0_a_kill_0____EN300-03742____EN300-300685	N/A	S1c2c(cc([N+]([O-])=O)cc2)C=C1C(=O)Nc3c(cccc3)C(=O)N	[*;R2][#6;r][#6;r]C(=O)[N;H]c1[c;H][c;H][c;H][c;H]c1[!#1]_20	2	false	SAVI-Space-2024	rxn6038_0_a_kill_0	EN300-03742	O=C(NN)c1c(N)cccc1	EN300-300685	O=C(O)c1cc2c(cc(cc2)C)cc1
O=C(NN)c1c(NC(=O)c2cc3c(cc2)ccc(c3)C)cccc1	521	fCSFP4	weighted-fingerprint-similarity	0.938	0.531	rxn6038_0_a_kill_0____EN300-03742____EN300-207165	N/A	S1c2c(cc([N+]([O-])=O)cc2)C=C1C(=O)Nc3c(cccc3)C(=O)N	[*;R2][#6;r][#6;r]C(=O)[N;H]c1[c;H][c;H][c;H][c;H]c1[!#1]_20	2	false	SAVI-Space-2024	rxn6038_0_a_kill_0	EN300-03742	O=C(NN)c1c(N)cccc1	EN300-207165	O=C(O)c1cc2c(cc1)ccc(c2)C
[O-]C(=O)Nc1c(cccc1)C(=O)Nc2cc3c(cc(cc3)C([O-])=O)cc2	522	fCSFP4	weighted-fingerprint-similarity	0.938	0.531	rxn6038_0_a_kill_0____EN300-7418961____EN300-69733	N/A	S1c2c(cc([N+]([O-])=O)cc2)C=C1C(=O)Nc3c(cccc3)C(=O)N	[*;R2][#6;r][#6;r]C(=O)[N;H]c1[c;H][c;H][c;H][c;H]c1[!#1]_20	2	false	SAVI-Space-2024	rxn6038_0_a_kill_0	EN300-7418961	O=C(OC)c1cc2c(cc(N)cc2)cc1	EN300-69733	O=C(OC)Nc1c(cccc1)C(=O)O
S=C(N)c1c(NC(=O)C=2Sc3c(cc(F)c(OC)c3)C2)cccc1	523	fCSFP4	weighted-fingerprint-similarity	0.938	0.581	rxn6038_0_a_kill_0____EN300-14417____EN300-23275049	N/A	S1c2c(cc([N+]([O-])=O)cc2)C=C1C(=O)Nc3c(cccc3)C(=O)N	[*;R2][#6;r][#6;r]C(=O)[N;H]c1[c;H][c;H][c;H][c;H]c1[!#1]_20	2	false	SAVI-Space-2024	rxn6038_0_a_kill_0	EN300-14417	S=C(N)c1c(N)cccc1	EN300-23275049	S1c2c(cc(F)c(OC)c2)C=C1C(=O)O
O=C(Nc1c(cccc1)C(=O)c2ccccc2)c3cc4c(cc(cc4)C)cc3	524	fCSFP4	weighted-fingerprint-similarity	0.938	0.527	rxn6038_0_a_kill_0____EN300-18137____EN300-300685	N/A	S1c2c(cc([N+]([O-])=O)cc2)C=C1C(=O)Nc3c(cccc3)C(=O)N	[*;R2][#6;r][#6;r]C(=O)[N;H]c1[c;H][c;H][c;H][c;H]c1[!#1]_20	2	false	SAVI-Space-2024	rxn6038_0_a_kill_0	EN300-18137	O=C(c1c(N)cccc1)c2ccccc2	EN300-300685	O=C(O)c1cc2c(cc(cc2)C)cc1
O=C(Nc1c(cccc1)C(=O)c2ccccc2)c3cc4c(cc3)ccc(c4)C	525	fCSFP4	weighted-fingerprint-similarity	0.938	0.527	rxn6038_0_a_kill_0____EN300-18137____EN300-207165	N/A	S1c2c(cc([N+]([O-])=O)cc2)C=C1C(=O)Nc3c(cccc3)C(=O)N	[*;R2][#6;r][#6;r]C(=O)[N;H]c1[c;H][c;H][c;H][c;H]c1[!#1]_20	2	false	SAVI-Space-2024	rxn6038_0_a_kill_0	EN300-18137	O=C(c1c(N)cccc1)c2ccccc2	EN300-207165	O=C(O)c1cc2c(cc1)ccc(c2)C
S1C(C(=O)Nc2c(cccc2)C(=O)N)=CC=3c4c(N(C13)C)cccc4	526	fCSFP4	weighted-fingerprint-similarity	0.938	0.578	rxn6038_0_a_kill_0____EN300-17791____EN300-09890	N/A	S1c2c(cc([N+]([O-])=O)cc2)C=C1C(=O)Nc3c(cccc3)C(=O)N	[*;R2][#6;r][#6;r]C(=O)[N;H]c1[c;H][c;H][c;H][c;H]c1[!#1]_20	2	false	SAVI-Space-2024	rxn6038_0_a_kill_0	EN300-17791	O=C(N)c1c(N)cccc1	EN300-09890	S1C(C(=O)O)=CC=2c3c(N(C12)C)cccc3
S1c2c(c(ccc2)C([O-])=O)C=C1C(=O)Nc3c(cccc3)C(=O)c4ccccc4	527	fCSFP4	weighted-fingerprint-similarity	0.938	0.578	rxn6038_0_a_kill_0____EN300-18137____EN300-1704354	N/A	S1c2c(cc([N+]([O-])=O)cc2)C=C1C(=O)Nc3c(cccc3)C(=O)N	[*;R2][#6;r][#6;r]C(=O)[N;H]c1[c;H][c;H][c;H][c;H]c1[!#1]_20	2	false	SAVI-Space-2024	rxn6038_0_a_kill_0	EN300-18137	O=C(c1c(N)cccc1)c2ccccc2	EN300-1704354	S1c2c(c(ccc2)C(=O)OC)C=C1C(=O)O
S1c2c(cncc2)C=C1C(=O)Nc3c(cccc3)C(=O)C(=C)C	528	fCSFP4	weighted-fingerprint-similarity	0.938	0.578	rxn6038_0_a_kill_0____EN300-206357____EN300-2081724	N/A	S1c2c(cc([N+]([O-])=O)cc2)C=C1C(=O)Nc3c(cccc3)C(=O)N	[*;R2][#6;r][#6;r]C(=O)[N;H]c1[c;H][c;H][c;H][c;H]c1[!#1]_20	2	false	SAVI-Space-2024	rxn6038_0_a_kill_0	EN300-206357	O=C(c1c(N)cccc1)C(=C)C	EN300-2081724	S1c2c(cncc2)C=C1C(=O)O
S1C(C(=O)Nc2c(cncc2)C(=O)c3ccccc3)=CC=4NC=CC14	529	fCSFP4	weighted-fingerprint-similarity	0.938	0.575	rxn6038_0_a_kill_0____EN300-11959864____EN300-103693	N/A	S1c2c(cc([N+]([O-])=O)cc2)C=C1C(=O)Nc3c(cccc3)C(=O)N	[*;R2][#6;r][#6;r]C(=O)[N;H]c1[c;H][c;H][c;H][c;H]c1[!#1]_20	2	false	SAVI-Space-2024	rxn6038_0_a_kill_0	EN300-11959864	O=C(c1c(N)ccnc1)c2ccccc2	EN300-103693	S1C(C(=O)O)=CC=2NC=CC12
S1c2c(cc(F)c(OC)c2)C=C1C(=O)Nc3c(cccc3)C(=O)c4ccccc4	530	fCSFP4	weighted-fingerprint-similarity	0.938	0.575	rxn6038_0_a_kill_0____EN300-18137____EN300-23275049	N/A	S1c2c(cc([N+]([O-])=O)cc2)C=C1C(=O)Nc3c(cccc3)C(=O)N	[*;R2][#6;r][#6;r]C(=O)[N;H]c1[c;H][c;H][c;H][c;H]c1[!#1]_20	2	false	SAVI-Space-2024	rxn6038_0_a_kill_0	EN300-18137	O=C(c1c(N)cccc1)c2ccccc2	EN300-23275049	S1c2c(cc(F)c(OC)c2)C=C1C(=O)O
S=C(N)c1c(NC(=O)C=2Sc3c(F)cccc3C2)cccc1	531	fCSFP4	weighted-fingerprint-similarity	0.938	0.575	rxn6038_0_a_kill_0____EN300-14417____EN300-156934	N/A	S1c2c(cc([N+]([O-])=O)cc2)C=C1C(=O)Nc3c(cccc3)C(=O)N	[*;R2][#6;r][#6;r]C(=O)[N;H]c1[c;H][c;H][c;H][c;H]c1[!#1]_20	2	false	SAVI-Space-2024	rxn6038_0_a_kill_0	EN300-14417	S=C(N)c1c(N)cccc1	EN300-156934	S1c2c(F)cccc2C=C1C(=O)O
S=C(N)c1c(NC(=O)C=2Sc3c(cccc3C2)C)cccc1	532	fCSFP4	weighted-fingerprint-similarity	0.938	0.575	rxn6038_0_a_kill_0____EN300-14417____EN300-215016	N/A	S1c2c(cc([N+]([O-])=O)cc2)C=C1C(=O)Nc3c(cccc3)C(=O)N	[*;R2][#6;r][#6;r]C(=O)[N;H]c1[c;H][c;H][c;H][c;H]c1[!#1]_20	2	false	SAVI-Space-2024	rxn6038_0_a_kill_0	EN300-14417	S=C(N)c1c(N)cccc1	EN300-215016	S1c2c(cccc2C=C1C(=O)O)C
S1C(C(=O)Nc2c(cccc2)C(=O)C(=C)C)=CC=3C1=CSC3	533	fCSFP4	weighted-fingerprint-similarity	0.938	0.568	rxn6038_0_a_kill_0____EN300-206357____EN300-299321	N/A	S1c2c(cc([N+]([O-])=O)cc2)C=C1C(=O)Nc3c(cccc3)C(=O)N	[*;R2][#6;r][#6;r]C(=O)[N;H]c1[c;H][c;H][c;H][c;H]c1[!#1]_20	2	false	SAVI-Space-2024	rxn6038_0_a_kill_0	EN300-206357	O=C(c1c(N)cccc1)C(=C)C	EN300-299321	S1C(C(=O)O)=CC=2C1=CSC2
S1c2c(F)cccc2C=C1C(=O)Nc3c(cccc3)C(=O)c4ccccc4	534	fCSFP4	weighted-fingerprint-similarity	0.938	0.568	rxn6038_0_a_kill_0____EN300-18137____EN300-156934	N/A	S1c2c(cc([N+]([O-])=O)cc2)C=C1C(=O)Nc3c(cccc3)C(=O)N	[*;R2][#6;r][#6;r]C(=O)[N;H]c1[c;H][c;H][c;H][c;H]c1[!#1]_20	2	false	SAVI-Space-2024	rxn6038_0_a_kill_0	EN300-18137	O=C(c1c(N)cccc1)c2ccccc2	EN300-156934	S1c2c(F)cccc2C=C1C(=O)O
S1c2c(cccc2C=C1C(=O)Nc3c(cccc3)C(=O)c4ccccc4)C	535	fCSFP4	weighted-fingerprint-similarity	0.938	0.568	rxn6038_0_a_kill_0____EN300-18137____EN300-215016	N/A	S1c2c(cc([N+]([O-])=O)cc2)C=C1C(=O)Nc3c(cccc3)C(=O)N	[*;R2][#6;r][#6;r]C(=O)[N;H]c1[c;H][c;H][c;H][c;H]c1[!#1]_20	2	false	SAVI-Space-2024	rxn6038_0_a_kill_0	EN300-18137	O=C(c1c(N)cccc1)c2ccccc2	EN300-215016	S1c2c(cccc2C=C1C(=O)O)C
S=C(N)c1c(NC(=O)C=2SC=3NN=CC3C2)cccc1	536	fCSFP4	weighted-fingerprint-similarity	0.938	0.568	rxn6038_0_a_kill_0____EN300-14417____EN300-736645	N/A	S1c2c(cc([N+]([O-])=O)cc2)C=C1C(=O)Nc3c(cccc3)C(=O)N	[*;R2][#6;r][#6;r]C(=O)[N;H]c1[c;H][c;H][c;H][c;H]c1[!#1]_20	2	false	SAVI-Space-2024	rxn6038_0_a_kill_0	EN300-14417	S=C(N)c1c(N)cccc1	EN300-736645	S1C(C(=O)O)=CC2=C1NN=C2
S1C(C(=O)Nc2c(cncc2)C(=O)c3ccccc3)=CC=4SC(=CC14)C	537	fCSFP4	weighted-fingerprint-similarity	0.938	0.565	rxn6038_0_a_kill_0____EN300-11959864____EN300-1272650	N/A	S1c2c(cc([N+]([O-])=O)cc2)C=C1C(=O)Nc3c(cccc3)C(=O)N	[*;R2][#6;r][#6;r]C(=O)[N;H]c1[c;H][c;H][c;H][c;H]c1[!#1]_20	2	false	SAVI-Space-2024	rxn6038_0_a_kill_0	EN300-11959864	O=C(c1c(N)ccnc1)c2ccccc2	EN300-1272650	S1C(C(=O)O)=CC=2SC(=CC12)C
S1C(C([O-])=O)=CC2=C1SC(C(=O)Nc3c(cncc3)C(=O)c4ccccc4)=C2	538	fCSFP4	weighted-fingerprint-similarity	0.938	0.565	rxn6038_0_a_kill_0____EN300-11959864____EN300-1719662	N/A	S1c2c(cc([N+]([O-])=O)cc2)C=C1C(=O)Nc3c(cccc3)C(=O)N	[*;R2][#6;r][#6;r]C(=O)[N;H]c1[c;H][c;H][c;H][c;H]c1[!#1]_20	2	false	SAVI-Space-2024	rxn6038_0_a_kill_0	EN300-11959864	O=C(c1c(N)ccnc1)c2ccccc2	EN300-1719662	S1C(C(=O)OC)=CC2=C1SC(C(=O)O)=C2
S1c2c(cccc2)C=3SC(C(=O)Nc4c(cccc4)C(=O)CC)=CC13	539	fCSFP4	weighted-fingerprint-similarity	0.938	0.565	rxn6038_0_a_kill_0____EN300-243639____EN300-14571	N/A	S1c2c(cc([N+]([O-])=O)cc2)C=C1C(=O)Nc3c(cccc3)C(=O)N	[*;R2][#6;r][#6;r]C(=O)[N;H]c1[c;H][c;H][c;H][c;H]c1[!#1]_20	2	false	SAVI-Space-2024	rxn6038_0_a_kill_0	EN300-243639	O=C(c1c(N)cccc1)CC	EN300-14571	S1c2c(cccc2)C=3SC(C(=O)O)=CC13
S1C(C(=O)Nc2c(cccc2)C(=O)CC)=CC3=C1SC=C3	540	fCSFP4	weighted-fingerprint-similarity	0.938	0.561	rxn6038_0_a_kill_0____EN300-243639____EN300-702736	N/A	S1c2c(cc([N+]([O-])=O)cc2)C=C1C(=O)Nc3c(cccc3)C(=O)N	[*;R2][#6;r][#6;r]C(=O)[N;H]c1[c;H][c;H][c;H][c;H]c1[!#1]_20	2	false	SAVI-Space-2024	rxn6038_0_a_kill_0	EN300-243639	O=C(c1c(N)cccc1)CC	EN300-702736	S1C(C(=O)O)=CC2=C1SC=C2
S1C(C(=O)Nc2c(cccc2)C(=O)c3ccccc3)=CC4=C1NN=C4	541	fCSFP4	weighted-fingerprint-similarity	0.938	0.561	rxn6038_0_a_kill_0____EN300-18137____EN300-736645	N/A	S1c2c(cc([N+]([O-])=O)cc2)C=C1C(=O)Nc3c(cccc3)C(=O)N	[*;R2][#6;r][#6;r]C(=O)[N;H]c1[c;H][c;H][c;H][c;H]c1[!#1]_20	2	false	SAVI-Space-2024	rxn6038_0_a_kill_0	EN300-18137	O=C(c1c(N)cccc1)c2ccccc2	EN300-736645	S1C(C(=O)O)=CC2=C1NN=C2
S1c2ncccc2C=C1C(=O)Nc3c(cccc3)C(=O)C	542	fCSFP4	weighted-fingerprint-similarity	0.938	0.561	rxn6038_0_a_kill_0____EN300-18094____EN300-248266	N/A	S1c2c(cc([N+]([O-])=O)cc2)C=C1C(=O)Nc3c(cccc3)C(=O)N	[*;R2][#6;r][#6;r]C(=O)[N;H]c1[c;H][c;H][c;H][c;H]c1[!#1]_20	2	false	SAVI-Space-2024	rxn6038_0_a_kill_0	EN300-18094	O=C(c1c(N)cccc1)C	EN300-248266	S1c2ncccc2C=C1C(=O)O
S1c2c(c([N+]([O-])=O)ccc2)C=C1C(=O)Nc3c(cccc3)C(=O)C4CCCC4	543	fCSFP4	weighted-fingerprint-similarity	0.938	0.604	rxn6038_0_a_kill_0____EN300-83240____EN300-7431553	N/A	S1c2c(cc([N+]([O-])=O)cc2)C=C1C(=O)Nc3c(cccc3)C(=O)N	[*;R2][#6;r][#6;r]C(=O)[N;H]c1[c;H][c;H][c;H][c;H]c1[!#1]_20	2	false	SAVI-Space-2024	rxn6038_0_a_kill_0	EN300-83240	O=C(c1c(N)cccc1)C2CCCC2	EN300-7431553	S1c2c(c([N+](=O)O)ccc2)C=C1C(=O)O
S1c2c(c([N+]([O-])=O)ccc2)C=C1C(=O)Nc3c(cccc3)C(=O)CC[NH+](C)C	544	fCSFP4	weighted-fingerprint-similarity	0.938	0.604	rxn6038_0_a_kill_0____EN300-37455285 EN300-8620185"____EN300-7431553"	N/A	S1c2c(cc([N+]([O-])=O)cc2)C=C1C(=O)Nc3c(cccc3)C(=O)N	[*;R2][#6;r][#6;r]C(=O)[N;H]c1[c;H][c;H][c;H][c;H]c1[!#1]_20	2	false	SAVI-Space-2024	rxn6038_0_a_kill_0	EN300-37455285 EN300-8620185""	O=C(c1c(N)cccc1)CCN(C)C	EN300-7431553	S1c2c(c([N+](=O)O)ccc2)C=C1C(=O)O
S1c2c(c([N+]([O-])=O)ccc2)C=C1C(=O)Nc3c(cccc3)C(=O)N4CCCC4	545	fCSFP4	weighted-fingerprint-similarity	0.938	0.604	rxn6038_0_a_kill_0____EN300-09445____EN300-7431553	N/A	S1c2c(cc([N+]([O-])=O)cc2)C=C1C(=O)Nc3c(cccc3)C(=O)N	[*;R2][#6;r][#6;r]C(=O)[N;H]c1[c;H][c;H][c;H][c;H]c1[!#1]_20	2	false	SAVI-Space-2024	rxn6038_0_a_kill_0	EN300-09445	O=C(N1CCCC1)c2c(N)cccc2	EN300-7431553	S1c2c(c([N+](=O)O)ccc2)C=C1C(=O)O
S1c2c(c([N+]([O-])=O)ccc2)C=C1C(=O)Nc3c(cccc3)C(=O)N4CCCCC4	546	fCSFP4	weighted-fingerprint-similarity	0.938	0.604	rxn6038_0_a_kill_0____EN300-09702____EN300-7431553	N/A	S1c2c(cc([N+]([O-])=O)cc2)C=C1C(=O)Nc3c(cccc3)C(=O)N	[*;R2][#6;r][#6;r]C(=O)[N;H]c1[c;H][c;H][c;H][c;H]c1[!#1]_20	2	false	SAVI-Space-2024	rxn6038_0_a_kill_0	EN300-09702	O=C(N1CCCCC1)c2c(N)cccc2	EN300-7431553	S1c2c(c([N+](=O)O)ccc2)C=C1C(=O)O
S1C(C(=O)Nc2c(cccc2)C(=O)C(C)C)=CC=3SC(=CC13)C	547	fCSFP4	weighted-fingerprint-similarity	0.937	0.557	rxn6038_0_a_kill_0____EN300-119641____EN300-1272650	N/A	S1c2c(cc([N+]([O-])=O)cc2)C=C1C(=O)Nc3c(cccc3)C(=O)N	[*;R2][#6;r][#6;r]C(=O)[N;H]c1[c;H][c;H][c;H][c;H]c1[!#1]_20	2	false	SAVI-Space-2024	rxn6038_0_a_kill_0	EN300-119641	O=C(c1c(N)cccc1)C(C)C	EN300-1272650	S1C(C(=O)O)=CC=2SC(=CC12)C
S1C(C(=O)Nc2c(cccc2)C(=O)N(C)C)=CC=3SC(=CC13)C	548	fCSFP4	weighted-fingerprint-similarity	0.937	0.557	rxn6038_0_a_kill_0____EN300-35807____EN300-1272650	N/A	S1c2c(cc([N+]([O-])=O)cc2)C=C1C(=O)Nc3c(cccc3)C(=O)N	[*;R2][#6;r][#6;r]C(=O)[N;H]c1[c;H][c;H][c;H][c;H]c1[!#1]_20	2	false	SAVI-Space-2024	rxn6038_0_a_kill_0	EN300-35807	O=C(N(C)C)c1c(N)cccc1	EN300-1272650	S1C(C(=O)O)=CC=2SC(=CC12)C
S=C(N)c1c(NC(=O)c2cc3SN=Cc3cc2)cccc1	549	fCSFP4	weighted-fingerprint-similarity	0.937	0.557	rxn6038_0_a_kill_0____EN300-14417____EN300-103995	N/A	S1c2c(cc([N+]([O-])=O)cc2)C=C1C(=O)Nc3c(cccc3)C(=O)N	[*;R2][#6;r][#6;r]C(=O)[N;H]c1[c;H][c;H][c;H][c;H]c1[!#1]_20	2	false	SAVI-Space-2024	rxn6038_0_a_kill_0	EN300-14417	S=C(N)c1c(N)cccc1	EN300-103995	S1N=Cc2c1cc(cc2)C(=O)O
S1C(C([O-])=O)=CC2=C1SC(C(=O)Nc3c(cccc3)C(=C)C)=C2	550	fCSFP4	weighted-fingerprint-similarity	0.937	0.554	rxn6038_0_a_kill_0____EN300-94868____EN300-1719662	N/A	S1c2c(cc([N+]([O-])=O)cc2)C=C1C(=O)Nc3c(cccc3)C(=O)N	[*;R2][#6;r][#6;r]C(=O)[N;H]c1[c;H][c;H][c;H][c;H]c1[!#1]_20	2	false	SAVI-Space-2024	rxn6038_0_a_kill_0	EN300-94868	Nc1c(cccc1)C(=C)C	EN300-1719662	S1C(C(=O)OC)=CC2=C1SC(C(=O)O)=C2
O=C(Nc1c(cccc1)C(=O)N)c2cc3c(ON=C3)cc2	551	fCSFP4	weighted-fingerprint-similarity	0.937	0.550	rxn6038_0_a_kill_0____EN300-17791____EN300-247051	N/A	S1c2c(cc([N+]([O-])=O)cc2)C=C1C(=O)Nc3c(cccc3)C(=O)N	[*;R2][#6;r][#6;r]C(=O)[N;H]c1[c;H][c;H][c;H][c;H]c1[!#1]_20	2	false	SAVI-Space-2024	rxn6038_0_a_kill_0	EN300-17791	O=C(N)c1c(N)cccc1	EN300-247051	O=C(O)c1cc2c(ON=C2)cc1
O=C(Nc1c(cccc1)C(=O)N)c2cc3c(cnc(c3)C)cc2	552	fCSFP4	weighted-fingerprint-similarity	0.937	0.550	rxn6038_0_a_kill_0____EN300-17791____EN300-2672008	N/A	S1c2c(cc([N+]([O-])=O)cc2)C=C1C(=O)Nc3c(cccc3)C(=O)N	[*;R2][#6;r][#6;r]C(=O)[N;H]c1[c;H][c;H][c;H][c;H]c1[!#1]_20	2	false	SAVI-Space-2024	rxn6038_0_a_kill_0	EN300-17791	O=C(N)c1c(N)cccc1	EN300-2672008	O=C(O)c1cc2c(cnc(c2)C)cc1
O=C(Nc1c(cccc1)C(=O)N)c2cc3c(ncnc3)cc2	553	fCSFP4	weighted-fingerprint-similarity	0.937	0.550	rxn6038_0_a_kill_0____EN300-17791____EN300-91139	N/A	S1c2c(cc([N+]([O-])=O)cc2)C=C1C(=O)Nc3c(cccc3)C(=O)N	[*;R2][#6;r][#6;r]C(=O)[N;H]c1[c;H][c;H][c;H][c;H]c1[!#1]_20	2	false	SAVI-Space-2024	rxn6038_0_a_kill_0	EN300-17791	O=C(N)c1c(N)cccc1	EN300-91139	O=C(O)c1cc2c(ncnc2)cc1
S1N=C2C(=C1)C=CC(C(=O)Nc3c(cccc3)C(=O)N)=C2	554	fCSFP4	weighted-fingerprint-similarity	0.937	0.550	rxn6038_0_a_kill_0____EN300-17791____EN300-25688401	N/A	S1c2c(cc([N+]([O-])=O)cc2)C=C1C(=O)Nc3c(cccc3)C(=O)N	[*;R2][#6;r][#6;r]C(=O)[N;H]c1[c;H][c;H][c;H][c;H]c1[!#1]_20	2	false	SAVI-Space-2024	rxn6038_0_a_kill_0	EN300-17791	O=C(N)c1c(N)cccc1	EN300-25688401	S1N=C2C(=C1)C=CC(C(=O)O)=C2
S1N=Cc2c1ccc(c2)C(=O)Nc3c(cccc3)C(=O)C	555	fCSFP4	weighted-fingerprint-similarity	0.937	0.550	rxn6038_0_a_kill_0____EN300-18094____EN300-6759452	N/A	S1c2c(cc([N+]([O-])=O)cc2)C=C1C(=O)Nc3c(cccc3)C(=O)N	[*;R2][#6;r][#6;r]C(=O)[N;H]c1[c;H][c;H][c;H][c;H]c1[!#1]_20	2	false	SAVI-Space-2024	rxn6038_0_a_kill_0	EN300-18094	O=C(c1c(N)cccc1)C	EN300-6759452	S1N=Cc2c1ccc(c2)C(=O)O
O=C(Nc1c(cccc1)C(=NO)N)c2cc3c(cc(N)cc3)cc2	556	fCSFP4	weighted-fingerprint-similarity	0.937	0.542	rxn6038_0_a_kill_0____EN300-41306____EN300-6493092	N/A	S1c2c(cc([N+]([O-])=O)cc2)C=C1C(=O)Nc3c(cccc3)C(=O)N	[*;R2][#6;r][#6;r]C(=O)[N;H]c1[c;H][c;H][c;H][c;H]c1[!#1]_20	2	false	SAVI-Space-2024	rxn6038_0_a_kill_0	EN300-41306	ON=C(N)c1c(N)cccc1	EN300-6493092	O=C(OC(C)(C)C)Nc1cc2c(cc(cc2)C(=O)O)cc1
O=C(Nc1c(cccc1)C(=NO)N)c2cc3c(cc(O)cc3)cc2	557	fCSFP4	weighted-fingerprint-similarity	0.937	0.542	rxn6038_0_a_kill_0____EN300-41306____EN300-18419109	N/A	S1c2c(cc([N+]([O-])=O)cc2)C=C1C(=O)Nc3c(cccc3)C(=O)N	[*;R2][#6;r][#6;r]C(=O)[N;H]c1[c;H][c;H][c;H][c;H]c1[!#1]_20	2	false	SAVI-Space-2024	rxn6038_0_a_kill_0	EN300-41306	ON=C(N)c1c(N)cccc1	EN300-18419109	O=C(O)c1cc2c(cc(OCc3ccccc3)cc2)cc1
O=C(Nc1c(cccc1)C(=O)N)c2cnc3c(c2)cccc3	558	fCSFP4	weighted-fingerprint-similarity	0.937	0.542	rxn6038_0_a_kill_0____EN300-17791____EN300-55633	N/A	S1c2c(cc([N+]([O-])=O)cc2)C=C1C(=O)Nc3c(cccc3)C(=O)N	[*;R2][#6;r][#6;r]C(=O)[N;H]c1[c;H][c;H][c;H][c;H]c1[!#1]_20	2	false	SAVI-Space-2024	rxn6038_0_a_kill_0	EN300-17791	O=C(N)c1c(N)cccc1	EN300-55633	O=C(O)c1cnc2c(c1)cccc2
[O-]C(=O)c1cc2c(cc(cc2)C(=O)Nc3c(cccc3)C(=NO)N)cc1	559	fCSFP4	weighted-fingerprint-similarity	0.937	0.542	rxn6038_0_a_kill_0____EN300-41306____EN300-6473017	N/A	S1c2c(cc([N+]([O-])=O)cc2)C=C1C(=O)Nc3c(cccc3)C(=O)N	[*;R2][#6;r][#6;r]C(=O)[N;H]c1[c;H][c;H][c;H][c;H]c1[!#1]_20	2	false	SAVI-Space-2024	rxn6038_0_a_kill_0	EN300-41306	ON=C(N)c1c(N)cccc1	EN300-6473017	O=C(OC)c1cc2c(cc(cc2)C(=O)O)cc1
S1c2c(cc(C#N)cc2)C=C1C(=O)Nc3c(cccc3)C(=O)CC4CCC4	560	fCSFP4	weighted-fingerprint-similarity	0.937	0.586	rxn6038_0_a_kill_0____EN300-1590182____EN300-7407396	N/A	S1c2c(cc([N+]([O-])=O)cc2)C=C1C(=O)Nc3c(cccc3)C(=O)N	[*;R2][#6;r][#6;r]C(=O)[N;H]c1[c;H][c;H][c;H][c;H]c1[!#1]_20	2	false	SAVI-Space-2024	rxn6038_0_a_kill_0	EN300-1590182	O=C(c1c(N)cccc1)CC2CCC2	EN300-7407396	S1c2c(cc(C#N)cc2)C=C1C(=O)O
S1c2c(cc(C#N)cc2)C=C1C(=O)Nc3c(cccc3)C(=O)N(OC)C	561	fCSFP4	weighted-fingerprint-similarity	0.937	0.586	rxn6038_0_a_kill_0____EN300-61925____EN300-7407396	N/A	S1c2c(cc([N+]([O-])=O)cc2)C=C1C(=O)Nc3c(cccc3)C(=O)N	[*;R2][#6;r][#6;r]C(=O)[N;H]c1[c;H][c;H][c;H][c;H]c1[!#1]_20	2	false	SAVI-Space-2024	rxn6038_0_a_kill_0	EN300-61925	O=C(N(OC)C)c1c(N)cccc1	EN300-7407396	S1c2c(cc(C#N)cc2)C=C1C(=O)O
O=C(N)c1c(NC(=O)C2=CC3=NON=C3C=C2)cccc1	562	fCSFP4	weighted-fingerprint-similarity	0.937	0.538	rxn6038_0_a_kill_0____EN300-17791____EN300-97477	N/A	S1c2c(cc([N+]([O-])=O)cc2)C=C1C(=O)Nc3c(cccc3)C(=O)N	[*;R2][#6;r][#6;r]C(=O)[N;H]c1[c;H][c;H][c;H][c;H]c1[!#1]_20	2	false	SAVI-Space-2024	rxn6038_0_a_kill_0	EN300-17791	O=C(N)c1c(N)cccc1	EN300-97477	O=C(O)C1=CC2=NON=C2C=C1
O=C(Nc1c(cccc1)C(=O)N)c2cc3c(Nc4c3cccc4)cc2	563	fCSFP4	weighted-fingerprint-similarity	0.937	0.538	rxn6038_0_a_kill_0____EN300-17791____EN300-156879	N/A	S1c2c(cc([N+]([O-])=O)cc2)C=C1C(=O)Nc3c(cccc3)C(=O)N	[*;R2][#6;r][#6;r]C(=O)[N;H]c1[c;H][c;H][c;H][c;H]c1[!#1]_20	2	false	SAVI-Space-2024	rxn6038_0_a_kill_0	EN300-17791	O=C(N)c1c(N)cccc1	EN300-156879	O=C(O)c1cc2c(Nc3c2cccc3)cc1
O=C(Nc1c(cccc1)C(=O)N)c2cc3c(Oc4c3cccc4)cc2	564	fCSFP4	weighted-fingerprint-similarity	0.937	0.538	rxn6038_0_a_kill_0____EN300-17791____EN300-1603435	N/A	S1c2c(cc([N+]([O-])=O)cc2)C=C1C(=O)Nc3c(cccc3)C(=O)N	[*;R2][#6;r][#6;r]C(=O)[N;H]c1[c;H][c;H][c;H][c;H]c1[!#1]_20	2	false	SAVI-Space-2024	rxn6038_0_a_kill_0	EN300-17791	O=C(N)c1c(N)cccc1	EN300-1603435	O=C(O)c1cc2c(Oc3c2cccc3)cc1
O=C(Nc1c(cccc1)C(=O)N)c2cc3nccnc3cc2	565	fCSFP4	weighted-fingerprint-similarity	0.937	0.538	rxn6038_0_a_kill_0____EN300-17791____EN300-17566	N/A	S1c2c(cc([N+]([O-])=O)cc2)C=C1C(=O)Nc3c(cccc3)C(=O)N	[*;R2][#6;r][#6;r]C(=O)[N;H]c1[c;H][c;H][c;H][c;H]c1[!#1]_20	2	false	SAVI-Space-2024	rxn6038_0_a_kill_0	EN300-17791	O=C(N)c1c(N)cccc1	EN300-17566	O=C(O)c1cc2nccnc2cc1
S1c2c(c3c1cccc3)cc(cc2)C(=O)Nc4c(cccc4)C(=O)C	566	fCSFP4	weighted-fingerprint-similarity	0.937	0.538	rxn6038_0_a_kill_0____EN300-18094____EN300-11735132	N/A	S1c2c(cc([N+]([O-])=O)cc2)C=C1C(=O)Nc3c(cccc3)C(=O)N	[*;R2][#6;r][#6;r]C(=O)[N;H]c1[c;H][c;H][c;H][c;H]c1[!#1]_20	2	false	SAVI-Space-2024	rxn6038_0_a_kill_0	EN300-18094	O=C(c1c(N)cccc1)C	EN300-11735132	S1c2c(c3c1cccc3)cc(cc2)C(=O)O
S(=O)(=NC(=O)c1c(NC(=O)C=2Sc3c(ccc(F)c3)C2)cccc1)(C)C	567	fCSFP4	weighted-fingerprint-similarity	0.937	0.583	rxn6038_0_a_kill_0____EN300-222626____EN300-13450	N/A	S1c2c(cc([N+]([O-])=O)cc2)C=C1C(=O)Nc3c(cccc3)C(=O)N	[*;R2][#6;r][#6;r]C(=O)[N;H]c1[c;H][c;H][c;H][c;H]c1[!#1]_20	2	false	SAVI-Space-2024	rxn6038_0_a_kill_0	EN300-222626	S(=O)(=NC(=O)c1c(N)cccc1)(C)C	EN300-13450	S1c2c(ccc(F)c2)C=C1C(=O)O
S1c2c(F)c(OC)ccc2C=C1C(=O)Nc3c(cccc3)C(=O)N	568	fCSFP4	weighted-fingerprint-similarity	0.937	0.583	rxn6038_0_a_kill_0____EN300-17791____EN300-26238609	N/A	S1c2c(cc([N+]([O-])=O)cc2)C=C1C(=O)Nc3c(cccc3)C(=O)N	[*;R2][#6;r][#6;r]C(=O)[N;H]c1[c;H][c;H][c;H][c;H]c1[!#1]_20	2	false	SAVI-Space-2024	rxn6038_0_a_kill_0	EN300-17791	O=C(N)c1c(N)cccc1	EN300-26238609	S1c2c(F)c(OC)ccc2C=C1C(=O)O
S1c2c(OC)c(F)ccc2C=C1C(=O)Nc3c(cccc3)C(=O)N	569	fCSFP4	weighted-fingerprint-similarity	0.937	0.583	rxn6038_0_a_kill_0____EN300-17791____EN300-21119918	N/A	S1c2c(cc([N+]([O-])=O)cc2)C=C1C(=O)Nc3c(cccc3)C(=O)N	[*;R2][#6;r][#6;r]C(=O)[N;H]c1[c;H][c;H][c;H][c;H]c1[!#1]_20	2	false	SAVI-Space-2024	rxn6038_0_a_kill_0	EN300-17791	O=C(N)c1c(N)cccc1	EN300-21119918	S1c2c(OC)c(F)ccc2C=C1C(=O)O
S1c2c(cc(NC(=O)c3c(NC(=O)C(C)(C)C)cccc3)cc2)C=C1C(=O)OCC	570	fCSFP4	weighted-fingerprint-similarity	0.937	0.583	rxn6038_0_a_kill_0____EN300-117151 EN300-36304"____EN300-56220"	N/A	S1c2c(cc([N+]([O-])=O)cc2)C=C1C(=O)Nc3c(cccc3)C(=O)N	[*;R2][#6;r][#6;r]C(=O)[N;H]c1[c;H][c;H][c;H][c;H]c1[!#1]_20	2	false	SAVI-Space-2024	rxn6038_0_a_kill_0	EN300-117151 EN300-36304""	S1c2c(cc(N)cc2)C=C1C(=O)OCC	EN300-56220	O=C(O)c1c(NC(=O)C(C)(C)C)cccc1
S1c2c(cc(NC(=O)c3c(NC(=O)NC(C)C)cccc3)cc2)C=C1C(=O)OCC	571	fCSFP4	weighted-fingerprint-similarity	0.937	0.583	rxn6038_0_a_kill_0____EN300-117151 EN300-36304"____EN300-18898"	N/A	S1c2c(cc([N+]([O-])=O)cc2)C=C1C(=O)Nc3c(cccc3)C(=O)N	[*;R2][#6;r][#6;r]C(=O)[N;H]c1[c;H][c;H][c;H][c;H]c1[!#1]_20	2	false	SAVI-Space-2024	rxn6038_0_a_kill_0	EN300-117151 EN300-36304""	S1c2c(cc(N)cc2)C=C1C(=O)OCC	EN300-18898	O=C(O)c1c(NC(=O)NC(C)C)cccc1
S1c2c(ccc(F)c2)C=C1C(=O)Nc3c(cccc3)C(=O)N4CCOCC4	572	fCSFP4	weighted-fingerprint-similarity	0.937	0.583	rxn6038_0_a_kill_0____EN300-29552____EN300-13450	N/A	S1c2c(cc([N+]([O-])=O)cc2)C=C1C(=O)Nc3c(cccc3)C(=O)N	[*;R2][#6;r][#6;r]C(=O)[N;H]c1[c;H][c;H][c;H][c;H]c1[!#1]_20	2	false	SAVI-Space-2024	rxn6038_0_a_kill_0	EN300-29552	O=C(N1CCOCC1)c2c(N)cccc2	EN300-13450	S1c2c(ccc(F)c2)C=C1C(=O)O
S1c2c(ccc(F)c2)C=C1C(=O)Nc3c(cccc3)C(=O)N4CCSCC4	573	fCSFP4	weighted-fingerprint-similarity	0.937	0.583	rxn6038_0_a_kill_0____EN300-186522____EN300-13450	N/A	S1c2c(cc([N+]([O-])=O)cc2)C=C1C(=O)Nc3c(cccc3)C(=O)N	[*;R2][#6;r][#6;r]C(=O)[N;H]c1[c;H][c;H][c;H][c;H]c1[!#1]_20	2	false	SAVI-Space-2024	rxn6038_0_a_kill_0	EN300-186522	S1CCN(C(=O)c2c(N)cccc2)CC1	EN300-13450	S1c2c(ccc(F)c2)C=C1C(=O)O
S1c2c(ccc(OC)c2)C=C1C(=O)Nc3c(cccc3)C(=O)CC[NH+](C)C	574	fCSFP4	weighted-fingerprint-similarity	0.937	0.583	rxn6038_0_a_kill_0____EN300-37455285 EN300-8620185"____EN300-186698"	N/A	S1c2c(cc([N+]([O-])=O)cc2)C=C1C(=O)Nc3c(cccc3)C(=O)N	[*;R2][#6;r][#6;r]C(=O)[N;H]c1[c;H][c;H][c;H][c;H]c1[!#1]_20	2	false	SAVI-Space-2024	rxn6038_0_a_kill_0	EN300-37455285 EN300-8620185""	O=C(c1c(N)cccc1)CCN(C)C	EN300-186698	S1c2c(ccc(OC)c2)C=C1C(=O)O
S1c2c(ccc(OC)c2)C=C1C(=O)Nc3c(cccc3)C(=O)N(OC)C	575	fCSFP4	weighted-fingerprint-similarity	0.937	0.583	rxn6038_0_a_kill_0____EN300-61925____EN300-186698	N/A	S1c2c(cc([N+]([O-])=O)cc2)C=C1C(=O)Nc3c(cccc3)C(=O)N	[*;R2][#6;r][#6;r]C(=O)[N;H]c1[c;H][c;H][c;H][c;H]c1[!#1]_20	2	false	SAVI-Space-2024	rxn6038_0_a_kill_0	EN300-61925	O=C(N(OC)C)c1c(N)cccc1	EN300-186698	S1c2c(ccc(OC)c2)C=C1C(=O)O
S1c2c(ccc(c2)C)C=C1C(=O)Nc3c(cccc3)C(=O)N(C(C)C)C	576	fCSFP4	weighted-fingerprint-similarity	0.937	0.583	rxn6038_0_a_kill_0____EN300-266982____EN300-125418	N/A	S1c2c(cc([N+]([O-])=O)cc2)C=C1C(=O)Nc3c(cccc3)C(=O)N	[*;R2][#6;r][#6;r]C(=O)[N;H]c1[c;H][c;H][c;H][c;H]c1[!#1]_20	2	false	SAVI-Space-2024	rxn6038_0_a_kill_0	EN300-266982	O=C(N(C(C)C)C)c1c(N)cccc1	EN300-125418	S1c2c(ccc(c2)C)C=C1C(=O)O
S1c2c(ccc(c2)C)C=C1C(=O)Nc3c(cccc3)C(=O)N4CCOCC4	577	fCSFP4	weighted-fingerprint-similarity	0.937	0.583	rxn6038_0_a_kill_0____EN300-29552____EN300-125418	N/A	S1c2c(cc([N+]([O-])=O)cc2)C=C1C(=O)Nc3c(cccc3)C(=O)N	[*;R2][#6;r][#6;r]C(=O)[N;H]c1[c;H][c;H][c;H][c;H]c1[!#1]_20	2	false	SAVI-Space-2024	rxn6038_0_a_kill_0	EN300-29552	O=C(N1CCOCC1)c2c(N)cccc2	EN300-125418	S1c2c(ccc(c2)C)C=C1C(=O)O
S1c2c(ccc(c2)C)C=C1C(=O)Nc3c(cccc3)C(=O)N4CCSCC4	578	fCSFP4	weighted-fingerprint-similarity	0.937	0.583	rxn6038_0_a_kill_0____EN300-186522____EN300-125418	N/A	S1c2c(cc([N+]([O-])=O)cc2)C=C1C(=O)Nc3c(cccc3)C(=O)N	[*;R2][#6;r][#6;r]C(=O)[N;H]c1[c;H][c;H][c;H][c;H]c1[!#1]_20	2	false	SAVI-Space-2024	rxn6038_0_a_kill_0	EN300-186522	S1CCN(C(=O)c2c(N)cccc2)CC1	EN300-125418	S1c2c(ccc(c2)C)C=C1C(=O)O
O=C(Nc1c(cc2c(c1)cccc2)C(=O)Nc3c(cccc3)C(=O)N)C#C	579	fCSFP4	weighted-fingerprint-similarity	0.937	0.534	rxn6038_0_a_kill_0____EN300-17791____EN300-384513	N/A	S1c2c(cc([N+]([O-])=O)cc2)C=C1C(=O)Nc3c(cccc3)C(=O)N	[*;R2][#6;r][#6;r]C(=O)[N;H]c1[c;H][c;H][c;H][c;H]c1[!#1]_20	2	false	SAVI-Space-2024	rxn6038_0_a_kill_0	EN300-17791	O=C(N)c1c(N)cccc1	EN300-384513	O=C(Nc1c(cc2c(c1)cccc2)C(=O)O)C#C
O=C(Nc1c(cccc1)C(=O)N)c2c(NC(=O)CC)cc3c(c2)cccc3	580	fCSFP4	weighted-fingerprint-similarity	0.937	0.534	rxn6038_0_a_kill_0____EN300-17791____EN300-61866	N/A	S1c2c(cc([N+]([O-])=O)cc2)C=C1C(=O)Nc3c(cccc3)C(=O)N	[*;R2][#6;r][#6;r]C(=O)[N;H]c1[c;H][c;H][c;H][c;H]c1[!#1]_20	2	false	SAVI-Space-2024	rxn6038_0_a_kill_0	EN300-17791	O=C(N)c1c(N)cccc1	EN300-61866	O=C(O)c1c(NC(=O)CC)cc2c(c1)cccc2
S1c2c(c(F)ccc2)C=C1C(=O)Nc3c(cccc3)C(=NO)N	581	fCSFP4	weighted-fingerprint-similarity	0.937	0.580	rxn6038_0_a_kill_0____EN300-41306____EN300-11183	N/A	S1c2c(cc([N+]([O-])=O)cc2)C=C1C(=O)Nc3c(cccc3)C(=O)N	[*;R2][#6;r][#6;r]C(=O)[N;H]c1[c;H][c;H][c;H][c;H]c1[!#1]_20	2	false	SAVI-Space-2024	rxn6038_0_a_kill_0	EN300-41306	ON=C(N)c1c(N)cccc1	EN300-11183	S1c2c(c(F)ccc2)C=C1C(=O)O
S1c2c(c(ccc2)C)C=C1C(=O)Nc3c(cccc3)C(=NO)N	582	fCSFP4	weighted-fingerprint-similarity	0.937	0.580	rxn6038_0_a_kill_0____EN300-41306____EN300-55226	N/A	S1c2c(cc([N+]([O-])=O)cc2)C=C1C(=O)Nc3c(cccc3)C(=O)N	[*;R2][#6;r][#6;r]C(=O)[N;H]c1[c;H][c;H][c;H][c;H]c1[!#1]_20	2	false	SAVI-Space-2024	rxn6038_0_a_kill_0	EN300-41306	ON=C(N)c1c(N)cccc1	EN300-55226	S1c2c(c(ccc2)C)C=C1C(=O)O
S=C(N)c1c(NC(=O)C=2Sc3c(c(F)c(F)cc3)C2)cccc1	583	fCSFP4	weighted-fingerprint-similarity	0.937	0.580	rxn6038_0_a_kill_0____EN300-14417____EN300-396523	N/A	S1c2c(cc([N+]([O-])=O)cc2)C=C1C(=O)Nc3c(cccc3)C(=O)N	[*;R2][#6;r][#6;r]C(=O)[N;H]c1[c;H][c;H][c;H][c;H]c1[!#1]_20	2	false	SAVI-Space-2024	rxn6038_0_a_kill_0	EN300-14417	S=C(N)c1c(N)cccc1	EN300-396523	S1c2c(c(F)c(F)cc2)C=C1C(=O)O
S=C(N)c1c(NC(=O)C=2SC3=C(N(C=C3)C)C2)cccc1	584	fCSFP4	weighted-fingerprint-similarity	0.937	0.577	rxn6038_0_a_kill_0____EN300-14417____EN300-7881227	N/A	S1c2c(cc([N+]([O-])=O)cc2)C=C1C(=O)Nc3c(cccc3)C(=O)N	[*;R2][#6;r][#6;r]C(=O)[N;H]c1[c;H][c;H][c;H][c;H]c1[!#1]_20	2	false	SAVI-Space-2024	rxn6038_0_a_kill_0	EN300-14417	S=C(N)c1c(N)cccc1	EN300-7881227	S1C(C(=O)O)=CC=2N(C=CC12)C
O=C(Nc1c(cccc1)C(=O)C)c2cc3c(cc(N)cc3)cc2	585	fCSFP4	weighted-fingerprint-similarity	0.937	0.526	rxn6038_0_a_kill_0____EN300-18094____EN300-6493092	N/A	S1c2c(cc([N+]([O-])=O)cc2)C=C1C(=O)Nc3c(cccc3)C(=O)N	[*;R2][#6;r][#6;r]C(=O)[N;H]c1[c;H][c;H][c;H][c;H]c1[!#1]_20	2	false	SAVI-Space-2024	rxn6038_0_a_kill_0	EN300-18094	O=C(c1c(N)cccc1)C	EN300-6493092	O=C(OC(C)(C)C)Nc1cc2c(cc(cc2)C(=O)O)cc1
O=C(Nc1c(cccc1)C(=O)C)c2cc3c(cc(O)cc3)cc2	586	fCSFP4	weighted-fingerprint-similarity	0.937	0.526	rxn6038_0_a_kill_0____EN300-18094____EN300-18419109	N/A	S1c2c(cc([N+]([O-])=O)cc2)C=C1C(=O)Nc3c(cccc3)C(=O)N	[*;R2][#6;r][#6;r]C(=O)[N;H]c1[c;H][c;H][c;H][c;H]c1[!#1]_20	2	false	SAVI-Space-2024	rxn6038_0_a_kill_0	EN300-18094	O=C(c1c(N)cccc1)C	EN300-18419109	O=C(O)c1cc2c(cc(OCc3ccccc3)cc2)cc1
[O-]C(=O)c1cc2c(cc(cc2)C(=O)Nc3c(cccc3)C(=O)C)cc1	587	fCSFP4	weighted-fingerprint-similarity	0.937	0.526	rxn6038_0_a_kill_0____EN300-18094____EN300-6473017	N/A	S1c2c(cc([N+]([O-])=O)cc2)C=C1C(=O)Nc3c(cccc3)C(=O)N	[*;R2][#6;r][#6;r]C(=O)[N;H]c1[c;H][c;H][c;H][c;H]c1[!#1]_20	2	false	SAVI-Space-2024	rxn6038_0_a_kill_0	EN300-18094	O=C(c1c(N)cccc1)C	EN300-6473017	O=C(OC)c1cc2c(cc(cc2)C(=O)O)cc1
S1c2c(c(F)c(F)cc2)C=C1C(=O)Nc3c(cccc3)C(=O)c4ccccc4	588	fCSFP4	weighted-fingerprint-similarity	0.937	0.574	rxn6038_0_a_kill_0____EN300-18137____EN300-396523	N/A	S1c2c(cc([N+]([O-])=O)cc2)C=C1C(=O)Nc3c(cccc3)C(=O)N	[*;R2][#6;r][#6;r]C(=O)[N;H]c1[c;H][c;H][c;H][c;H]c1[!#1]_20	2	false	SAVI-Space-2024	rxn6038_0_a_kill_0	EN300-18137	O=C(c1c(N)cccc1)c2ccccc2	EN300-396523	S1c2c(c(F)c(F)cc2)C=C1C(=O)O
S1c2c(cncc2)C=C1C(=O)Nc3c(cccc3)C(=O)C(OC)OC	589	fCSFP4	weighted-fingerprint-similarity	0.937	0.574	rxn6038_0_a_kill_0____EN300-8641691____EN300-2081724	N/A	S1c2c(cc([N+]([O-])=O)cc2)C=C1C(=O)Nc3c(cccc3)C(=O)N	[*;R2][#6;r][#6;r]C(=O)[N;H]c1[c;H][c;H][c;H][c;H]c1[!#1]_20	2	false	SAVI-Space-2024	rxn6038_0_a_kill_0	EN300-8641691	O=C(c1c(N)cccc1)C(OC)OC	EN300-2081724	S1c2c(cncc2)C=C1C(=O)O
S1c2c(cncc2)C=C1C(=O)Nc3c(cccc3)C(=O)N(CC)CC	590	fCSFP4	weighted-fingerprint-similarity	0.937	0.574	rxn6038_0_a_kill_0____EN300-52651____EN300-2081724	N/A	S1c2c(cc([N+]([O-])=O)cc2)C=C1C(=O)Nc3c(cccc3)C(=O)N	[*;R2][#6;r][#6;r]C(=O)[N;H]c1[c;H][c;H][c;H][c;H]c1[!#1]_20	2	false	SAVI-Space-2024	rxn6038_0_a_kill_0	EN300-52651	O=C(N(CC)CC)c1c(N)cccc1	EN300-2081724	S1c2c(cncc2)C=C1C(=O)O
S1c2c(cc(NC(=O)c3c(NN)cccc3)cc2)C=C1C([O-])=O	591	fCSFP4	weighted-fingerprint-similarity	0.937	0.690	rxn6038_0_a_kill_0____EN300-41620____EN300-08025	N/A	S1c2c(cc([N+]([O-])=O)cc2)C=C1C(=O)Nc3c(cccc3)C(=O)N	[*;R2][#6;r][#6;r]C(=O)[N;H]c1[c;H][c;H][c;H][c;H]c1[!#1]_20	2	false	SAVI-Space-2024	rxn6038_0_a_kill_0	EN300-41620	S1c2c(cc(N)cc2)C=C1C(=O)OC	EN300-08025	O=C(O)c1c(NN)cccc1
S1C(C(=O)Nc2c(cccc2)C(=O)c3ccccc3)=CC=4N(C=CC14)C	592	fCSFP4	weighted-fingerprint-similarity	0.937	0.570	rxn6038_0_a_kill_0____EN300-18137____EN300-7881227	N/A	S1c2c(cc([N+]([O-])=O)cc2)C=C1C(=O)Nc3c(cccc3)C(=O)N	[*;R2][#6;r][#6;r]C(=O)[N;H]c1[c;H][c;H][c;H][c;H]c1[!#1]_20	2	false	SAVI-Space-2024	rxn6038_0_a_kill_0	EN300-18137	O=C(c1c(N)cccc1)c2ccccc2	EN300-7881227	S1C(C(=O)O)=CC=2N(C=CC12)C
S1c2c(N=C1C[NH3+])ccc(c2)C(=O)Nc3c(cccc3)C(=O)N	593	fCSFP4	weighted-fingerprint-similarity	0.937	0.570	rxn6038_0_a_kill_0____EN300-17791____EN300-34815002	N/A	S1c2c(cc([N+]([O-])=O)cc2)C=C1C(=O)Nc3c(cccc3)C(=O)N	[*;R2][#6;r][#6;r]C(=O)[N;H]c1[c;H][c;H][c;H][c;H]c1[!#1]_20	2	false	SAVI-Space-2024	rxn6038_0_a_kill_0	EN300-17791	O=C(N)c1c(N)cccc1	EN300-34815002	S1c2c(N=C1CNC(=O)OC(C)(C)C)ccc(c2)C(=O)O
S1c2c(c(ccc2)C([O-])=O)C=C1C(=O)Nc3c(cccc3)C(=O)NN	594	fCSFP4	weighted-fingerprint-similarity	0.937	0.570	rxn6038_0_a_kill_0____EN300-03742____EN300-1704354	N/A	S1c2c(cc([N+]([O-])=O)cc2)C=C1C(=O)Nc3c(cccc3)C(=O)N	[*;R2][#6;r][#6;r]C(=O)[N;H]c1[c;H][c;H][c;H][c;H]c1[!#1]_20	2	false	SAVI-Space-2024	rxn6038_0_a_kill_0	EN300-03742	O=C(NN)c1c(N)cccc1	EN300-1704354	S1c2c(c(ccc2)C(=O)OC)C=C1C(=O)O
S1c2c(cc(cc2)C(=O)Nc3c(cccc3)C(=O)CC[NH+](C)C)C=C1C	595	fCSFP4	weighted-fingerprint-similarity	0.937	0.570	rxn6038_0_a_kill_0____EN300-37455285 EN300-8620185"____EN300-3037326"	N/A	S1c2c(cc([N+]([O-])=O)cc2)C=C1C(=O)Nc3c(cccc3)C(=O)N	[*;R2][#6;r][#6;r]C(=O)[N;H]c1[c;H][c;H][c;H][c;H]c1[!#1]_20	2	false	SAVI-Space-2024	rxn6038_0_a_kill_0	EN300-37455285 EN300-8620185""	O=C(c1c(N)cccc1)CCN(C)C	EN300-3037326	S1c2c(cc(cc2)C(=O)O)C=C1C
S1c2c(nccc2)C=C1C(=O)Nc3c(cncc3)C(=O)c4ccccc4	596	fCSFP4	weighted-fingerprint-similarity	0.937	0.570	rxn6038_0_a_kill_0____EN300-11959864____EN300-122192	N/A	S1c2c(cc([N+]([O-])=O)cc2)C=C1C(=O)Nc3c(cccc3)C(=O)N	[*;R2][#6;r][#6;r]C(=O)[N;H]c1[c;H][c;H][c;H][c;H]c1[!#1]_20	2	false	SAVI-Space-2024	rxn6038_0_a_kill_0	EN300-11959864	O=C(c1c(N)ccnc1)c2ccccc2	EN300-122192	S1c2c(nccc2)C=C1C(=O)O
S1c2c(NC(=O)c3c(NC(=O)N)cccc3)cccc2C=C1C([O-])=O	597	fCSFP4	weighted-fingerprint-similarity	0.937	0.567	rxn6038_0_a_kill_0____EN300-222654____EN300-65852	N/A	S1c2c(cc([N+]([O-])=O)cc2)C=C1C(=O)Nc3c(cccc3)C(=O)N	[*;R2][#6;r][#6;r]C(=O)[N;H]c1[c;H][c;H][c;H][c;H]c1[!#1]_20	2	false	SAVI-Space-2024	rxn6038_0_a_kill_0	EN300-222654	S1c2c(N)cccc2C=C1C(=O)OC	EN300-65852	O=C(O)c1c(NC(=O)N)cccc1
S1c2c(cc(F)c(OC)c2)C=C1C(=O)Nc3c(cccc3)C(=O)NN	598	fCSFP4	weighted-fingerprint-similarity	0.937	0.567	rxn6038_0_a_kill_0____EN300-03742____EN300-23275049	N/A	S1c2c(cc([N+]([O-])=O)cc2)C=C1C(=O)Nc3c(cccc3)C(=O)N	[*;R2][#6;r][#6;r]C(=O)[N;H]c1[c;H][c;H][c;H][c;H]c1[!#1]_20	2	false	SAVI-Space-2024	rxn6038_0_a_kill_0	EN300-03742	O=C(NN)c1c(N)cccc1	EN300-23275049	S1c2c(cc(F)c(OC)c2)C=C1C(=O)O
S1c2c(ccc(c2)C(=O)Nc3c(cccc3)C(=O)C(=C)C)C=C1C	599	fCSFP4	weighted-fingerprint-similarity	0.937	0.567	rxn6038_0_a_kill_0____EN300-206357____EN300-3043007	N/A	S1c2c(cc([N+]([O-])=O)cc2)C=C1C(=O)Nc3c(cccc3)C(=O)N	[*;R2][#6;r][#6;r]C(=O)[N;H]c1[c;H][c;H][c;H][c;H]c1[!#1]_20	2	false	SAVI-Space-2024	rxn6038_0_a_kill_0	EN300-206357	O=C(c1c(N)cccc1)C(=C)C	EN300-3043007	S1c2c(ccc(c2)C(=O)O)C=C1C
S1c2c(cccc2)C=3SC(C(=O)Nc4c(cncc4)C(=O)c5ccccc5)=CC13	600	fCSFP4	weighted-fingerprint-similarity	0.937	0.567	rxn6038_0_a_kill_0____EN300-11959864____EN300-14571	N/A	S1c2c(cc([N+]([O-])=O)cc2)C=C1C(=O)Nc3c(cccc3)C(=O)N	[*;R2][#6;r][#6;r]C(=O)[N;H]c1[c;H][c;H][c;H][c;H]c1[!#1]_20	2	false	SAVI-Space-2024	rxn6038_0_a_kill_0	EN300-11959864	O=C(c1c(N)ccnc1)c2ccccc2	EN300-14571	S1c2c(cccc2)C=3SC(C(=O)O)=CC13
S=C(N)c1c(NC(=O)C=2Sc3c(ncnc3)C2)cccc1	601	fCSFP4	weighted-fingerprint-similarity	0.937	0.567	rxn6038_0_a_kill_0____EN300-14417____EN300-325761	N/A	S1c2c(cc([N+]([O-])=O)cc2)C=C1C(=O)Nc3c(cccc3)C(=O)N	[*;R2][#6;r][#6;r]C(=O)[N;H]c1[c;H][c;H][c;H][c;H]c1[!#1]_20	2	false	SAVI-Space-2024	rxn6038_0_a_kill_0	EN300-14417	S=C(N)c1c(N)cccc1	EN300-325761	S1c2c(ncnc2)C=C1C(=O)O
S1C(=C2SC(C(=O)Nc3c(cccc3)C(=O)N)=CC2=C1C)C	602	fCSFP4	weighted-fingerprint-similarity	0.937	0.563	rxn6038_0_a_kill_0____EN300-17791____EN300-6478125	N/A	S1c2c(cc([N+]([O-])=O)cc2)C=C1C(=O)Nc3c(cccc3)C(=O)N	[*;R2][#6;r][#6;r]C(=O)[N;H]c1[c;H][c;H][c;H][c;H]c1[!#1]_20	2	false	SAVI-Space-2024	rxn6038_0_a_kill_0	EN300-17791	O=C(N)c1c(N)cccc1	EN300-6478125	S1C(=C2SC(C(=O)O)=CC2=C1C)C
S1C(C(=O)Nc2c(cccc2)C(=O)C(OC)OC)=CC=3C1=CSC3	603	fCSFP4	weighted-fingerprint-similarity	0.937	0.563	rxn6038_0_a_kill_0____EN300-8641691____EN300-299321	N/A	S1c2c(cc([N+]([O-])=O)cc2)C=C1C(=O)Nc3c(cccc3)C(=O)N	[*;R2][#6;r][#6;r]C(=O)[N;H]c1[c;H][c;H][c;H][c;H]c1[!#1]_20	2	false	SAVI-Space-2024	rxn6038_0_a_kill_0	EN300-8641691	O=C(c1c(N)cccc1)C(OC)OC	EN300-299321	S1C(C(=O)O)=CC=2C1=CSC2
S1C(C(=O)Nc2c(cccc2)C(=O)N(CC)CC)=CC=3C1=CSC3	604	fCSFP4	weighted-fingerprint-similarity	0.937	0.563	rxn6038_0_a_kill_0____EN300-52651____EN300-299321	N/A	S1c2c(cc([N+]([O-])=O)cc2)C=C1C(=O)Nc3c(cccc3)C(=O)N	[*;R2][#6;r][#6;r]C(=O)[N;H]c1[c;H][c;H][c;H][c;H]c1[!#1]_20	2	false	SAVI-Space-2024	rxn6038_0_a_kill_0	EN300-52651	O=C(N(CC)CC)c1c(N)cccc1	EN300-299321	S1C(C(=O)O)=CC=2C1=CSC2
S1C(C(=O)Nc2c(cncc2)C(=O)c3ccccc3)=CC4=C1SC=C4	605	fCSFP4	weighted-fingerprint-similarity	0.937	0.563	rxn6038_0_a_kill_0____EN300-11959864____EN300-702736	N/A	S1c2c(cc([N+]([O-])=O)cc2)C=C1C(=O)Nc3c(cccc3)C(=O)N	[*;R2][#6;r][#6;r]C(=O)[N;H]c1[c;H][c;H][c;H][c;H]c1[!#1]_20	2	false	SAVI-Space-2024	rxn6038_0_a_kill_0	EN300-11959864	O=C(c1c(N)ccnc1)c2ccccc2	EN300-702736	S1C(C(=O)O)=CC2=C1SC=C2
S1c2c(F)ccc(F)c2C=C1C(=O)Nc3c(cccc3)C(=O)N	606	fCSFP4	weighted-fingerprint-similarity	0.937	0.563	rxn6038_0_a_kill_0____EN300-17791____EN300-302159	N/A	S1c2c(cc([N+]([O-])=O)cc2)C=C1C(=O)Nc3c(cccc3)C(=O)N	[*;R2][#6;r][#6;r]C(=O)[N;H]c1[c;H][c;H][c;H][c;H]c1[!#1]_20	2	false	SAVI-Space-2024	rxn6038_0_a_kill_0	EN300-17791	O=C(N)c1c(N)cccc1	EN300-302159	S1c2c(F)ccc(F)c2C=C1C(=O)O
S1c2c(c(ccc2)C)C=C1C(=O)Nc3c(cccc3)C(=O)C	607	fCSFP4	weighted-fingerprint-similarity	0.937	0.563	rxn6038_0_a_kill_0____EN300-18094____EN300-55226	N/A	S1c2c(cc([N+]([O-])=O)cc2)C=C1C(=O)Nc3c(cccc3)C(=O)N	[*;R2][#6;r][#6;r]C(=O)[N;H]c1[c;H][c;H][c;H][c;H]c1[!#1]_20	2	false	SAVI-Space-2024	rxn6038_0_a_kill_0	EN300-18094	O=C(c1c(N)cccc1)C	EN300-55226	S1c2c(c(ccc2)C)C=C1C(=O)O
S(=O)(=O)(N)CC(=O)c1c(NC(=O)C=2Sc3c(c([N+]([O-])=O)ccc3)C2)cccc1	608	fCSFP4	weighted-fingerprint-similarity	0.937	0.603	rxn6038_0_a_kill_0____EN300-195374____EN300-7431553	N/A	S1c2c(cc([N+]([O-])=O)cc2)C=C1C(=O)Nc3c(cccc3)C(=O)N	[*;R2][#6;r][#6;r]C(=O)[N;H]c1[c;H][c;H][c;H][c;H]c1[!#1]_20	2	false	SAVI-Space-2024	rxn6038_0_a_kill_0	EN300-195374	S(=O)(=O)(N)CC(=O)c1c(N)cccc1	EN300-7431553	S1c2c(c([N+](=O)O)ccc2)C=C1C(=O)O
S1c2c(F)cccc2C=C1C(=O)Nc3c(cccc3)C(=O)NN	609	fCSFP4	weighted-fingerprint-similarity	0.936	0.560	rxn6038_0_a_kill_0____EN300-03742____EN300-156934	N/A	S1c2c(cc([N+]([O-])=O)cc2)C=C1C(=O)Nc3c(cccc3)C(=O)N	[*;R2][#6;r][#6;r]C(=O)[N;H]c1[c;H][c;H][c;H][c;H]c1[!#1]_20	2	false	SAVI-Space-2024	rxn6038_0_a_kill_0	EN300-03742	O=C(NN)c1c(N)cccc1	EN300-156934	S1c2c(F)cccc2C=C1C(=O)O
S1c2c(cccc2C=C1C(=O)Nc3c(cccc3)C(=O)NN)C	610	fCSFP4	weighted-fingerprint-similarity	0.936	0.560	rxn6038_0_a_kill_0____EN300-03742____EN300-215016	N/A	S1c2c(cc([N+]([O-])=O)cc2)C=C1C(=O)Nc3c(cccc3)C(=O)N	[*;R2][#6;r][#6;r]C(=O)[N;H]c1[c;H][c;H][c;H][c;H]c1[!#1]_20	2	false	SAVI-Space-2024	rxn6038_0_a_kill_0	EN300-03742	O=C(NN)c1c(N)cccc1	EN300-215016	S1c2c(cccc2C=C1C(=O)O)C
S1c2c(ncnc2)C=C1C(=O)Nc3c(cccc3)C(=O)c4ccccc4	611	fCSFP4	weighted-fingerprint-similarity	0.936	0.560	rxn6038_0_a_kill_0____EN300-18137____EN300-325761	N/A	S1c2c(cc([N+]([O-])=O)cc2)C=C1C(=O)Nc3c(cccc3)C(=O)N	[*;R2][#6;r][#6;r]C(=O)[N;H]c1[c;H][c;H][c;H][c;H]c1[!#1]_20	2	false	SAVI-Space-2024	rxn6038_0_a_kill_0	EN300-18137	O=C(c1c(N)cccc1)c2ccccc2	EN300-325761	S1c2c(ncnc2)C=C1C(=O)O
S1C(C(=O)Nc2c(cccc2)C(=O)CC)=CC=3SC(=CC13)C[NH3+]	612	fCSFP4	weighted-fingerprint-similarity	0.936	0.556	rxn6038_0_a_kill_0____EN300-243639____EN300-6498522	N/A	S1c2c(cc([N+]([O-])=O)cc2)C=C1C(=O)Nc3c(cccc3)C(=O)N	[*;R2][#6;r][#6;r]C(=O)[N;H]c1[c;H][c;H][c;H][c;H]c1[!#1]_20	2	false	SAVI-Space-2024	rxn6038_0_a_kill_0	EN300-243639	O=C(c1c(N)cccc1)CC	EN300-6498522	S1C(C(=O)O)=CC=2SC(=CC12)CNC(=O)OC(C)(C)C
S1c2c(cccc2)C=3SC(C(=O)Nc4c(cccc4)C(=C)C)=CC13	613	fCSFP4	weighted-fingerprint-similarity	0.936	0.556	rxn6038_0_a_kill_0____EN300-94868____EN300-14571	N/A	S1c2c(cc([N+]([O-])=O)cc2)C=C1C(=O)Nc3c(cccc3)C(=O)N	[*;R2][#6;r][#6;r]C(=O)[N;H]c1[c;H][c;H][c;H][c;H]c1[!#1]_20	2	false	SAVI-Space-2024	rxn6038_0_a_kill_0	EN300-94868	Nc1c(cccc1)C(=C)C	EN300-14571	S1c2c(cccc2)C=3SC(C(=O)O)=CC13
S1C(C(=O)Nc2c(cccc2)C(=C)C)=CC3=C1SC=C3	614	fCSFP4	weighted-fingerprint-similarity	0.936	0.553	rxn6038_0_a_kill_0____EN300-94868____EN300-702736	N/A	S1c2c(cc([N+]([O-])=O)cc2)C=C1C(=O)Nc3c(cccc3)C(=O)N	[*;R2][#6;r][#6;r]C(=O)[N;H]c1[c;H][c;H][c;H][c;H]c1[!#1]_20	2	false	SAVI-Space-2024	rxn6038_0_a_kill_0	EN300-94868	Nc1c(cccc1)C(=C)C	EN300-702736	S1C(C(=O)O)=CC2=C1SC=C2
S1C(C(=O)Nc2c(cccc2)C(=O)NN)=CC3=C1NN=C3	615	fCSFP4	weighted-fingerprint-similarity	0.936	0.553	rxn6038_0_a_kill_0____EN300-03742____EN300-736645	N/A	S1c2c(cc([N+]([O-])=O)cc2)C=C1C(=O)Nc3c(cccc3)C(=O)N	[*;R2][#6;r][#6;r]C(=O)[N;H]c1[c;H][c;H][c;H][c;H]c1[!#1]_20	2	false	SAVI-Space-2024	rxn6038_0_a_kill_0	EN300-03742	O=C(NN)c1c(N)cccc1	EN300-736645	S1C(C(=O)O)=CC2=C1NN=C2
S1C(C([O-])=O)=CC2=C1SC(C(=O)Nc3c(cccc3)C(=O)C(C)C)=C2	616	fCSFP4	weighted-fingerprint-similarity	0.936	0.553	rxn6038_0_a_kill_0____EN300-119641____EN300-1719662	N/A	S1c2c(cc([N+]([O-])=O)cc2)C=C1C(=O)Nc3c(cccc3)C(=O)N	[*;R2][#6;r][#6;r]C(=O)[N;H]c1[c;H][c;H][c;H][c;H]c1[!#1]_20	2	false	SAVI-Space-2024	rxn6038_0_a_kill_0	EN300-119641	O=C(c1c(N)cccc1)C(C)C	EN300-1719662	S1C(C(=O)OC)=CC2=C1SC(C(=O)O)=C2
S1C(C([O-])=O)=CC2=C1SC(C(=O)Nc3c(cccc3)C(=O)N(C)C)=C2	617	fCSFP4	weighted-fingerprint-similarity	0.936	0.553	rxn6038_0_a_kill_0____EN300-35807____EN300-1719662	N/A	S1c2c(cc([N+]([O-])=O)cc2)C=C1C(=O)Nc3c(cccc3)C(=O)N	[*;R2][#6;r][#6;r]C(=O)[N;H]c1[c;H][c;H][c;H][c;H]c1[!#1]_20	2	false	SAVI-Space-2024	rxn6038_0_a_kill_0	EN300-35807	O=C(N(C)C)c1c(N)cccc1	EN300-1719662	S1C(C(=O)OC)=CC2=C1SC(C(=O)O)=C2
S1c2c(cc(cc2)C(=O)Nc3c(cccc3)C(=O)CC)C=C1	618	fCSFP4	weighted-fingerprint-similarity	0.936	0.545	rxn6038_0_a_kill_0____EN300-243639____EN300-99092	N/A	S1c2c(cc([N+]([O-])=O)cc2)C=C1C(=O)Nc3c(cccc3)C(=O)N	[*;R2][#6;r][#6;r]C(=O)[N;H]c1[c;H][c;H][c;H][c;H]c1[!#1]_20	2	false	SAVI-Space-2024	rxn6038_0_a_kill_0	EN300-243639	O=C(c1c(N)cccc1)CC	EN300-99092	S1c2c(cc(cc2)C(=O)O)C=C1
O=C(Nc1c(cccc1)C(=O)N)c2cc3NN=Cc3cc2	619	fCSFP4	weighted-fingerprint-similarity	0.936	0.542	rxn6038_0_a_kill_0____EN300-17791____EN300-27462	N/A	S1c2c(cc([N+]([O-])=O)cc2)C=C1C(=O)Nc3c(cccc3)C(=O)N	[*;R2][#6;r][#6;r]C(=O)[N;H]c1[c;H][c;H][c;H][c;H]c1[!#1]_20	2	false	SAVI-Space-2024	rxn6038_0_a_kill_0	EN300-17791	O=C(N)c1c(N)cccc1	EN300-27462	O=C(O)C1=CC2=NNC=C2C=C1
O=C(Nc1c(cccc1)C(=O)N)c2cc3c(N)cccc3cc2	620	fCSFP4	weighted-fingerprint-similarity	0.936	0.542	rxn6038_0_a_kill_0____EN300-17791____EN300-34228793	N/A	S1c2c(cc([N+]([O-])=O)cc2)C=C1C(=O)Nc3c(cccc3)C(=O)N	[*;R2][#6;r][#6;r]C(=O)[N;H]c1[c;H][c;H][c;H][c;H]c1[!#1]_20	2	false	SAVI-Space-2024	rxn6038_0_a_kill_0	EN300-17791	O=C(N)c1c(N)cccc1	EN300-34228793	O=C(OC(C)(C)C)Nc1c2c(ccc(c2)C(=O)O)ccc1
S1N=Cc2c1cc(cc2)C(=O)Nc3c(cccc3)C(=O)NN	621	fCSFP4	weighted-fingerprint-similarity	0.936	0.542	rxn6038_0_a_kill_0____EN300-03742____EN300-103995	N/A	S1c2c(cc([N+]([O-])=O)cc2)C=C1C(=O)Nc3c(cccc3)C(=O)N	[*;R2][#6;r][#6;r]C(=O)[N;H]c1[c;H][c;H][c;H][c;H]c1[!#1]_20	2	false	SAVI-Space-2024	rxn6038_0_a_kill_0	EN300-03742	O=C(NN)c1c(N)cccc1	EN300-103995	S1N=Cc2c1cc(cc2)C(=O)O
O=C(Nc1c(cccc1)C(=NO)N)c2cc3c(cc(cc3)C)cc2	622	fCSFP4	weighted-fingerprint-similarity	0.936	0.538	rxn6038_0_a_kill_0____EN300-41306____EN300-300685	N/A	S1c2c(cc([N+]([O-])=O)cc2)C=C1C(=O)Nc3c(cccc3)C(=O)N	[*;R2][#6;r][#6;r]C(=O)[N;H]c1[c;H][c;H][c;H][c;H]c1[!#1]_20	2	false	SAVI-Space-2024	rxn6038_0_a_kill_0	EN300-41306	ON=C(N)c1c(N)cccc1	EN300-300685	O=C(O)c1cc2c(cc(cc2)C)cc1
O=C(Nc1c(cccc1)C(=NO)N)c2cc3c(cc2)ccc(c3)C	623	fCSFP4	weighted-fingerprint-similarity	0.936	0.538	rxn6038_0_a_kill_0____EN300-41306____EN300-207165	N/A	S1c2c(cc([N+]([O-])=O)cc2)C=C1C(=O)Nc3c(cccc3)C(=O)N	[*;R2][#6;r][#6;r]C(=O)[N;H]c1[c;H][c;H][c;H][c;H]c1[!#1]_20	2	false	SAVI-Space-2024	rxn6038_0_a_kill_0	EN300-41306	ON=C(N)c1c(N)cccc1	EN300-207165	O=C(O)c1cc2c(cc1)ccc(c2)C
S1N=Cc2c1cc(cc2)C(=O)Nc3c(cccc3)C(=O)c4ccccc4	624	fCSFP4	weighted-fingerprint-similarity	0.936	0.538	rxn6038_0_a_kill_0____EN300-18137____EN300-103995	N/A	S1c2c(cc([N+]([O-])=O)cc2)C=C1C(=O)Nc3c(cccc3)C(=O)N	[*;R2][#6;r][#6;r]C(=O)[N;H]c1[c;H][c;H][c;H][c;H]c1[!#1]_20	2	false	SAVI-Space-2024	rxn6038_0_a_kill_0	EN300-18137	O=C(c1c(N)cccc1)c2ccccc2	EN300-103995	S1N=Cc2c1cc(cc2)C(=O)O
S(=O)(=NC(=O)c1c(NC(=O)C=2Sc3c(cc(C#N)cc3)C2)cccc1)(C)C	625	fCSFP4	weighted-fingerprint-similarity	0.936	0.582	rxn6038_0_a_kill_0____EN300-222626____EN300-7407396	N/A	S1c2c(cc([N+]([O-])=O)cc2)C=C1C(=O)Nc3c(cccc3)C(=O)N	[*;R2][#6;r][#6;r]C(=O)[N;H]c1[c;H][c;H][c;H][c;H]c1[!#1]_20	2	false	SAVI-Space-2024	rxn6038_0_a_kill_0	EN300-222626	S(=O)(=NC(=O)c1c(N)cccc1)(C)C	EN300-7407396	S1c2c(cc(C#N)cc2)C=C1C(=O)O
S1c2c(cc(C#N)cc2)C=C1C(=O)Nc3c(cccc3)C(=O)N4CCOCC4	626	fCSFP4	weighted-fingerprint-similarity	0.936	0.582	rxn6038_0_a_kill_0____EN300-29552____EN300-7407396	N/A	S1c2c(cc([N+]([O-])=O)cc2)C=C1C(=O)Nc3c(cccc3)C(=O)N	[*;R2][#6;r][#6;r]C(=O)[N;H]c1[c;H][c;H][c;H][c;H]c1[!#1]_20	2	false	SAVI-Space-2024	rxn6038_0_a_kill_0	EN300-29552	O=C(N1CCOCC1)c2c(N)cccc2	EN300-7407396	S1c2c(cc(C#N)cc2)C=C1C(=O)O
S1c2c(cc(C#N)cc2)C=C1C(=O)Nc3c(cccc3)C(=O)N4CCSCC4	627	fCSFP4	weighted-fingerprint-similarity	0.936	0.582	rxn6038_0_a_kill_0____EN300-186522____EN300-7407396	N/A	S1c2c(cc([N+]([O-])=O)cc2)C=C1C(=O)Nc3c(cccc3)C(=O)N	[*;R2][#6;r][#6;r]C(=O)[N;H]c1[c;H][c;H][c;H][c;H]c1[!#1]_20	2	false	SAVI-Space-2024	rxn6038_0_a_kill_0	EN300-186522	S1CCN(C(=O)c2c(N)cccc2)CC1	EN300-7407396	S1c2c(cc(C#N)cc2)C=C1C(=O)O
O=C(Nc1c(cccc1)C(=O)N)c2cc3Nc4c(c3cc2)cccc4	628	fCSFP4	weighted-fingerprint-similarity	0.936	0.534	rxn6038_0_a_kill_0____EN300-17791____EN300-205926	N/A	S1c2c(cc([N+]([O-])=O)cc2)C=C1C(=O)Nc3c(cccc3)C(=O)N	[*;R2][#6;r][#6;r]C(=O)[N;H]c1[c;H][c;H][c;H][c;H]c1[!#1]_20	2	false	SAVI-Space-2024	rxn6038_0_a_kill_0	EN300-17791	O=C(N)c1c(N)cccc1	EN300-205926	O=C(O)c1cc2Nc3c(c2cc1)cccc3
O=C(Nc1c(cccc1)C(=O)N)c2cc3Oc4c(c3cc2)cccc4	629	fCSFP4	weighted-fingerprint-similarity	0.936	0.534	rxn6038_0_a_kill_0____EN300-17791____EN300-207274	N/A	S1c2c(cc([N+]([O-])=O)cc2)C=C1C(=O)Nc3c(cccc3)C(=O)N	[*;R2][#6;r][#6;r]C(=O)[N;H]c1[c;H][c;H][c;H][c;H]c1[!#1]_20	2	false	SAVI-Space-2024	rxn6038_0_a_kill_0	EN300-17791	O=C(N)c1c(N)cccc1	EN300-207274	O=C(O)c1cc2Oc3c(c2cc1)cccc3
S=C(N)c1c(NC(=O)c2cc3c(cc(cc3)C=O)cc2)cccc1	630	fCSFP4	weighted-fingerprint-similarity	0.936	0.534	rxn6038_0_a_kill_0____EN300-14417____EN300-732935	N/A	S1c2c(cc([N+]([O-])=O)cc2)C=C1C(=O)Nc3c(cccc3)C(=O)N	[*;R2][#6;r][#6;r]C(=O)[N;H]c1[c;H][c;H][c;H][c;H]c1[!#1]_20	2	false	SAVI-Space-2024	rxn6038_0_a_kill_0	EN300-14417	S=C(N)c1c(N)cccc1	EN300-732935	O=C(O)c1cc2c(cc(cc2)C=O)cc1
S=C(N)c1c(NC(=O)c2cc3c(cc(cc3)C[NH3+])cc2)cccc1	631	fCSFP4	weighted-fingerprint-similarity	0.936	0.534	rxn6038_0_a_kill_0____EN300-14417____EN300-1720302	N/A	S1c2c(cc([N+]([O-])=O)cc2)C=C1C(=O)Nc3c(cccc3)C(=O)N	[*;R2][#6;r][#6;r]C(=O)[N;H]c1[c;H][c;H][c;H][c;H]c1[!#1]_20	2	false	SAVI-Space-2024	rxn6038_0_a_kill_0	EN300-14417	S=C(N)c1c(N)cccc1	EN300-1720302	O=C(OC(C)(C)C)NCc1cc2c(cc(cc2)C(=O)O)cc1
S1c2c(cc(NC(=O)c3c(NC(=O)C4CC4)cccc3)cc2)C=C1C(=O)OCC	632	fCSFP4	weighted-fingerprint-similarity	0.936	0.579	rxn6038_0_a_kill_0____EN300-117151 EN300-36304"____EN300-223569"	N/A	S1c2c(cc([N+]([O-])=O)cc2)C=C1C(=O)Nc3c(cccc3)C(=O)N	[*;R2][#6;r][#6;r]C(=O)[N;H]c1[c;H][c;H][c;H][c;H]c1[!#1]_20	2	false	SAVI-Space-2024	rxn6038_0_a_kill_0	EN300-117151 EN300-36304""	S1c2c(cc(N)cc2)C=C1C(=O)OCC	EN300-223569	O=C(O)c1c(NC(=O)C2CC2)cccc1
S1c2c(cc(NC(=O)c3c(NC(=O)CC#N)cccc3)cc2)C=C1C(=O)OCC	633	fCSFP4	weighted-fingerprint-similarity	0.936	0.579	rxn6038_0_a_kill_0____EN300-117151 EN300-36304"____EN300-05252"	N/A	S1c2c(cc([N+]([O-])=O)cc2)C=C1C(=O)Nc3c(cccc3)C(=O)N	[*;R2][#6;r][#6;r]C(=O)[N;H]c1[c;H][c;H][c;H][c;H]c1[!#1]_20	2	false	SAVI-Space-2024	rxn6038_0_a_kill_0	EN300-117151 EN300-36304""	S1c2c(cc(N)cc2)C=C1C(=O)OCC	EN300-05252	O=C(O)c1c(NC(=O)CC#N)cccc1
S1c2c(cc(OC(=O)c3c(NC(=O)C4=CSC=C4)cccc3)cc2)C=C1C(=O)C	634	fCSFP4	weighted-fingerprint-similarity	0.936	0.579	rxn6038_0_a_kill_0____EN300-205210____EN300-24080	N/A	S1c2c(cc([N+]([O-])=O)cc2)C=C1C(=O)Nc3c(cccc3)C(=O)N	[*;R2][#6;r][#6;r]C(=O)[N;H]c1[c;H][c;H][c;H][c;H]c1[!#1]_20	2	false	SAVI-Space-2024	rxn6038_0_a_kill_0	EN300-205210	S1c2c(cc(O)cc2)C=C1C(=O)C	EN300-24080	S1C=C(C(=O)Nc2c(cccc2)C(=O)O)C=C1
S1c2c(ccc(F)c2)C=C1C(=O)Nc3c(cccc3)C(=O)N(C(C)C)C	635	fCSFP4	weighted-fingerprint-similarity	0.936	0.579	rxn6038_0_a_kill_0____EN300-266982____EN300-13450	N/A	S1c2c(cc([N+]([O-])=O)cc2)C=C1C(=O)Nc3c(cccc3)C(=O)N	[*;R2][#6;r][#6;r]C(=O)[N;H]c1[c;H][c;H][c;H][c;H]c1[!#1]_20	2	false	SAVI-Space-2024	rxn6038_0_a_kill_0	EN300-266982	O=C(N(C(C)C)C)c1c(N)cccc1	EN300-13450	S1c2c(ccc(F)c2)C=C1C(=O)O
S1c2c(ccc(OC)c2)C=C1C(=O)Nc3c(cccc3)C(=O)C4CCCC4	636	fCSFP4	weighted-fingerprint-similarity	0.936	0.579	rxn6038_0_a_kill_0____EN300-83240____EN300-186698	N/A	S1c2c(cc([N+]([O-])=O)cc2)C=C1C(=O)Nc3c(cccc3)C(=O)N	[*;R2][#6;r][#6;r]C(=O)[N;H]c1[c;H][c;H][c;H][c;H]c1[!#1]_20	2	false	SAVI-Space-2024	rxn6038_0_a_kill_0	EN300-83240	O=C(c1c(N)cccc1)C2CCCC2	EN300-186698	S1c2c(ccc(OC)c2)C=C1C(=O)O
S1c2c(ccc(OC)c2)C=C1C(=O)Nc3c(cccc3)C(=O)N4CCCC4	637	fCSFP4	weighted-fingerprint-similarity	0.936	0.579	rxn6038_0_a_kill_0____EN300-09445____EN300-186698	N/A	S1c2c(cc([N+]([O-])=O)cc2)C=C1C(=O)Nc3c(cccc3)C(=O)N	[*;R2][#6;r][#6;r]C(=O)[N;H]c1[c;H][c;H][c;H][c;H]c1[!#1]_20	2	false	SAVI-Space-2024	rxn6038_0_a_kill_0	EN300-09445	O=C(N1CCCC1)c2c(N)cccc2	EN300-186698	S1c2c(ccc(OC)c2)C=C1C(=O)O
S1c2c(ccc(OC)c2)C=C1C(=O)Nc3c(cccc3)C(=O)N4CCCCC4	638	fCSFP4	weighted-fingerprint-similarity	0.936	0.579	rxn6038_0_a_kill_0____EN300-09702____EN300-186698	N/A	S1c2c(cc([N+]([O-])=O)cc2)C=C1C(=O)Nc3c(cccc3)C(=O)N	[*;R2][#6;r][#6;r]C(=O)[N;H]c1[c;H][c;H][c;H][c;H]c1[!#1]_20	2	false	SAVI-Space-2024	rxn6038_0_a_kill_0	EN300-09702	O=C(N1CCCCC1)c2c(N)cccc2	EN300-186698	S1c2c(ccc(OC)c2)C=C1C(=O)O
O=C(Nc1c(cccc1)C(=O)N)c2c(OC)cc3c(c2)cccc3	639	fCSFP4	weighted-fingerprint-similarity	0.936	0.530	rxn6038_0_a_kill_0____EN300-17791____EN300-00001	N/A	S1c2c(cc([N+]([O-])=O)cc2)C=C1C(=O)Nc3c(cccc3)C(=O)N	[*;R2][#6;r][#6;r]C(=O)[N;H]c1[c;H][c;H][c;H][c;H]c1[!#1]_20	2	false	SAVI-Space-2024	rxn6038_0_a_kill_0	EN300-17791	O=C(N)c1c(N)cccc1	EN300-00001	O=C(O)c1c(OC)cc2c(c1)cccc2
S=C(N)c1c(NC(=O)C=2Sc3c(c(ccc3)C=O)C2)cccc1	640	fCSFP4	weighted-fingerprint-similarity	0.936	0.573	rxn6038_0_a_kill_0____EN300-14417____EN300-6472589	N/A	S1c2c(cc([N+]([O-])=O)cc2)C=C1C(=O)Nc3c(cccc3)C(=O)N	[*;R2][#6;r][#6;r]C(=O)[N;H]c1[c;H][c;H][c;H][c;H]c1[!#1]_20	2	false	SAVI-Space-2024	rxn6038_0_a_kill_0	EN300-14417	S=C(N)c1c(N)cccc1	EN300-6472589	S1c2c(c(ccc2)C=O)C=C1C(=O)O
O=C(Nc1c(cccc1)C(=O)c2ccccc2)c3cc4c(cc(cc4)C[NH3+])cc3	641	fCSFP4	weighted-fingerprint-similarity	0.936	0.522	rxn6038_0_a_kill_0____EN300-18137____EN300-1720302	N/A	S1c2c(cc([N+]([O-])=O)cc2)C=C1C(=O)Nc3c(cccc3)C(=O)N	[*;R2][#6;r][#6;r]C(=O)[N;H]c1[c;H][c;H][c;H][c;H]c1[!#1]_20	2	false	SAVI-Space-2024	rxn6038_0_a_kill_0	EN300-18137	O=C(c1c(N)cccc1)c2ccccc2	EN300-1720302	O=C(OC(C)(C)C)NCc1cc2c(cc(cc2)C(=O)O)cc1
O=C(Nc1c(cccc1)C(=O)C)c2cc3c(cc(cc3)C)cc2	642	fCSFP4	weighted-fingerprint-similarity	0.936	0.518	rxn6038_0_a_kill_0____EN300-18094____EN300-300685	N/A	S1c2c(cc([N+]([O-])=O)cc2)C=C1C(=O)Nc3c(cccc3)C(=O)N	[*;R2][#6;r][#6;r]C(=O)[N;H]c1[c;H][c;H][c;H][c;H]c1[!#1]_20	2	false	SAVI-Space-2024	rxn6038_0_a_kill_0	EN300-18094	O=C(c1c(N)cccc1)C	EN300-300685	O=C(O)c1cc2c(cc(cc2)C)cc1
O=C(Nc1c(cccc1)C(=O)C)c2cc3c(cc2)ccc(c3)C	643	fCSFP4	weighted-fingerprint-similarity	0.936	0.518	rxn6038_0_a_kill_0____EN300-18094____EN300-207165	N/A	S1c2c(cc([N+]([O-])=O)cc2)C=C1C(=O)Nc3c(cccc3)C(=O)N	[*;R2][#6;r][#6;r]C(=O)[N;H]c1[c;H][c;H][c;H][c;H]c1[!#1]_20	2	false	SAVI-Space-2024	rxn6038_0_a_kill_0	EN300-18094	O=C(c1c(N)cccc1)C	EN300-207165	O=C(O)c1cc2c(cc1)ccc(c2)C
[O-]C(=O)c1c(NC(=O)c2c(NC(=O)N)cccc2)cc3c(c1)cccc3	644	fCSFP4	weighted-fingerprint-similarity	0.936	0.518	rxn6038_0_a_kill_0____EN300-42147____EN300-65852	N/A	S1c2c(cc([N+]([O-])=O)cc2)C=C1C(=O)Nc3c(cccc3)C(=O)N	[*;R2][#6;r][#6;r]C(=O)[N;H]c1[c;H][c;H][c;H][c;H]c1[!#1]_20	2	false	SAVI-Space-2024	rxn6038_0_a_kill_0	EN300-42147	O=C(OC)c1c(N)cc2c(c1)cccc2	EN300-65852	O=C(O)c1c(NC(=O)N)cccc1
S(C=1Sc2c(N1)ccc(c2)C(=O)Nc3c(cccc3)C(=O)N)C	645	fCSFP4	weighted-fingerprint-similarity	0.936	0.566	rxn6038_0_a_kill_0____EN300-17791____EN300-5176806	N/A	S1c2c(cc([N+]([O-])=O)cc2)C=C1C(=O)Nc3c(cccc3)C(=O)N	[*;R2][#6;r][#6;r]C(=O)[N;H]c1[c;H][c;H][c;H][c;H]c1[!#1]_20	2	false	SAVI-Space-2024	rxn6038_0_a_kill_0	EN300-17791	O=C(N)c1c(N)cccc1	EN300-5176806	S(C=1Sc2c(N1)ccc(c2)C(=O)O)C
S1c2c(c(F)c(F)cc2)C=C1C(=O)Nc3c(cccc3)C(=O)NN	646	fCSFP4	weighted-fingerprint-similarity	0.936	0.566	rxn6038_0_a_kill_0____EN300-03742____EN300-396523	N/A	S1c2c(cc([N+]([O-])=O)cc2)C=C1C(=O)Nc3c(cccc3)C(=O)N	[*;R2][#6;r][#6;r]C(=O)[N;H]c1[c;H][c;H][c;H][c;H]c1[!#1]_20	2	false	SAVI-Space-2024	rxn6038_0_a_kill_0	EN300-03742	O=C(NN)c1c(N)cccc1	EN300-396523	S1c2c(c(F)c(F)cc2)C=C1C(=O)O
S1c2c(c(ccc2)C=O)C=C1C(=O)Nc3c(cccc3)C(=O)c4ccccc4	647	fCSFP4	weighted-fingerprint-similarity	0.936	0.566	rxn6038_0_a_kill_0____EN300-18137____EN300-6472589	N/A	S1c2c(cc([N+]([O-])=O)cc2)C=C1C(=O)Nc3c(cccc3)C(=O)N	[*;R2][#6;r][#6;r]C(=O)[N;H]c1[c;H][c;H][c;H][c;H]c1[!#1]_20	2	false	SAVI-Space-2024	rxn6038_0_a_kill_0	EN300-18137	O=C(c1c(N)cccc1)c2ccccc2	EN300-6472589	S1c2c(c(ccc2)C=O)C=C1C(=O)O
S1c2c(cc(cc2)C(=O)Nc3c(cccc3)C(=O)C4CCCC4)C=C1C	648	fCSFP4	weighted-fingerprint-similarity	0.936	0.566	rxn6038_0_a_kill_0____EN300-83240____EN300-3037326	N/A	S1c2c(cc([N+]([O-])=O)cc2)C=C1C(=O)Nc3c(cccc3)C(=O)N	[*;R2][#6;r][#6;r]C(=O)[N;H]c1[c;H][c;H][c;H][c;H]c1[!#1]_20	2	false	SAVI-Space-2024	rxn6038_0_a_kill_0	EN300-83240	O=C(c1c(N)cccc1)C2CCCC2	EN300-3037326	S1c2c(cc(cc2)C(=O)O)C=C1C
S1c2c(cc(cc2)C(=O)Nc3c(cccc3)C(=O)N4CCCC4)C=C1C	649	fCSFP4	weighted-fingerprint-similarity	0.936	0.566	rxn6038_0_a_kill_0____EN300-09445____EN300-3037326	N/A	S1c2c(cc([N+]([O-])=O)cc2)C=C1C(=O)Nc3c(cccc3)C(=O)N	[*;R2][#6;r][#6;r]C(=O)[N;H]c1[c;H][c;H][c;H][c;H]c1[!#1]_20	2	false	SAVI-Space-2024	rxn6038_0_a_kill_0	EN300-09445	O=C(N1CCCC1)c2c(N)cccc2	EN300-3037326	S1c2c(cc(cc2)C(=O)O)C=C1C
S1c2c(cc(cc2)C(=O)Nc3c(cccc3)C(=O)N4CCCCC4)C=C1C	650	fCSFP4	weighted-fingerprint-similarity	0.936	0.566	rxn6038_0_a_kill_0____EN300-09702____EN300-3037326	N/A	S1c2c(cc([N+]([O-])=O)cc2)C=C1C(=O)Nc3c(cccc3)C(=O)N	[*;R2][#6;r][#6;r]C(=O)[N;H]c1[c;H][c;H][c;H][c;H]c1[!#1]_20	2	false	SAVI-Space-2024	rxn6038_0_a_kill_0	EN300-09702	O=C(N1CCCCC1)c2c(N)cccc2	EN300-3037326	S1c2c(cc(cc2)C(=O)O)C=C1C
S1c2c(ccnc2)C=C1C(=O)Nc3c(cccc3)C(=O)C(=C)C	651	fCSFP4	weighted-fingerprint-similarity	0.936	0.566	rxn6038_0_a_kill_0____EN300-206357____EN300-235229	N/A	S1c2c(cc([N+]([O-])=O)cc2)C=C1C(=O)Nc3c(cccc3)C(=O)N	[*;R2][#6;r][#6;r]C(=O)[N;H]c1[c;H][c;H][c;H][c;H]c1[!#1]_20	2	false	SAVI-Space-2024	rxn6038_0_a_kill_0	EN300-206357	O=C(c1c(N)cccc1)C(=C)C	EN300-235229	S1c2c(ccnc2)C=C1C(=O)O
S1C(C(=O)Nc2c(cccc2)C(=O)NN)=CC=3N(C=CC13)C	652	fCSFP4	weighted-fingerprint-similarity	0.936	0.563	rxn6038_0_a_kill_0____EN300-03742____EN300-7881227	N/A	S1c2c(cc([N+]([O-])=O)cc2)C=C1C(=O)Nc3c(cccc3)C(=O)N	[*;R2][#6;r][#6;r]C(=O)[N;H]c1[c;H][c;H][c;H][c;H]c1[!#1]_20	2	false	SAVI-Space-2024	rxn6038_0_a_kill_0	EN300-03742	O=C(NN)c1c(N)cccc1	EN300-7881227	S1C(C(=O)O)=CC=2N(C=CC12)C
S1c2c(ccc(c2)C(=O)Nc3c(cccc3)C(=O)C(OC)OC)C=C1C	653	fCSFP4	weighted-fingerprint-similarity	0.936	0.563	rxn6038_0_a_kill_0____EN300-8641691____EN300-3043007	N/A	S1c2c(cc([N+]([O-])=O)cc2)C=C1C(=O)Nc3c(cccc3)C(=O)N	[*;R2][#6;r][#6;r]C(=O)[N;H]c1[c;H][c;H][c;H][c;H]c1[!#1]_20	2	false	SAVI-Space-2024	rxn6038_0_a_kill_0	EN300-8641691	O=C(c1c(N)cccc1)C(OC)OC	EN300-3043007	S1c2c(ccc(c2)C(=O)O)C=C1C
S1c2c(ccc(c2)C(=O)Nc3c(cccc3)C(=O)N(CC)CC)C=C1C	654	fCSFP4	weighted-fingerprint-similarity	0.936	0.563	rxn6038_0_a_kill_0____EN300-52651____EN300-3043007	N/A	S1c2c(cc([N+]([O-])=O)cc2)C=C1C(=O)Nc3c(cccc3)C(=O)N	[*;R2][#6;r][#6;r]C(=O)[N;H]c1[c;H][c;H][c;H][c;H]c1[!#1]_20	2	false	SAVI-Space-2024	rxn6038_0_a_kill_0	EN300-52651	O=C(N(CC)CC)c1c(N)cccc1	EN300-3043007	S1c2c(ccc(c2)C(=O)O)C=C1C
S(=O)(=O)(N)C=1SC2=C(SC(C(=O)Nc3c(cccc3)C(=O)c4ccccc4)=C2)C1	655	fCSFP4	weighted-fingerprint-similarity	0.935	0.559	rxn6038_0_a_kill_0____EN300-18137____EN300-7536800	N/A	S1c2c(cc([N+]([O-])=O)cc2)C=C1C(=O)Nc3c(cccc3)C(=O)N	[*;R2][#6;r][#6;r]C(=O)[N;H]c1[c;H][c;H][c;H][c;H]c1[!#1]_20	2	false	SAVI-Space-2024	rxn6038_0_a_kill_0	EN300-18137	O=C(c1c(N)cccc1)c2ccccc2	EN300-7536800	S(=O)(=O)(N)C=1SC2=C(SC(C(=O)O)=C2)C1
S1C(C(=O)Nc2c(cccc2)C(=O)C(=C)C)=CC=3SC=CC13	656	fCSFP4	weighted-fingerprint-similarity	0.935	0.559	rxn6038_0_a_kill_0____EN300-206357____EN300-51369	N/A	S1c2c(cc([N+]([O-])=O)cc2)C=C1C(=O)Nc3c(cccc3)C(=O)N	[*;R2][#6;r][#6;r]C(=O)[N;H]c1[c;H][c;H][c;H][c;H]c1[!#1]_20	2	false	SAVI-Space-2024	rxn6038_0_a_kill_0	EN300-206357	O=C(c1c(N)cccc1)C(=C)C	EN300-51369	S1C(C(=O)O)=CC=2SC=CC12
S1C(C(=O)Nc2c(cccc2)C(=O)CC)=CC=3NC=CC13	657	fCSFP4	weighted-fingerprint-similarity	0.935	0.559	rxn6038_0_a_kill_0____EN300-243639____EN300-103693	N/A	S1c2c(cc([N+]([O-])=O)cc2)C=C1C(=O)Nc3c(cccc3)C(=O)N	[*;R2][#6;r][#6;r]C(=O)[N;H]c1[c;H][c;H][c;H][c;H]c1[!#1]_20	2	false	SAVI-Space-2024	rxn6038_0_a_kill_0	EN300-243639	O=C(c1c(N)cccc1)CC	EN300-103693	S1C(C(=O)O)=CC=2NC=CC12
S1C(C(=O)Nc2c(cccc2)C(=O)CC)=CC=3OC=CC13	658	fCSFP4	weighted-fingerprint-similarity	0.935	0.559	rxn6038_0_a_kill_0____EN300-243639____EN300-81532	N/A	S1c2c(cc([N+]([O-])=O)cc2)C=C1C(=O)Nc3c(cccc3)C(=O)N	[*;R2][#6;r][#6;r]C(=O)[N;H]c1[c;H][c;H][c;H][c;H]c1[!#1]_20	2	false	SAVI-Space-2024	rxn6038_0_a_kill_0	EN300-243639	O=C(c1c(N)cccc1)CC	EN300-81532	S1C(C(=O)O)=CC=2OC=CC12
S1c2c(c(F)ccc2)C=C1C(=O)Nc3c(cccc3)C(=O)C	659	fCSFP4	weighted-fingerprint-similarity	0.935	0.559	rxn6038_0_a_kill_0____EN300-18094____EN300-11183	N/A	S1c2c(cc([N+]([O-])=O)cc2)C=C1C(=O)Nc3c(cccc3)C(=O)N	[*;R2][#6;r][#6;r]C(=O)[N;H]c1[c;H][c;H][c;H][c;H]c1[!#1]_20	2	false	SAVI-Space-2024	rxn6038_0_a_kill_0	EN300-18094	O=C(c1c(N)cccc1)C	EN300-11183	S1c2c(c(F)ccc2)C=C1C(=O)O
S1c2c(c(NC(=O)c3c(NC([O-])=O)cccc3)ccc2)C=C1C([O-])=O	660	fCSFP4	weighted-fingerprint-similarity	0.935	0.559	rxn6038_0_a_kill_0____EN300-399879____EN300-69733	N/A	S1c2c(cc([N+]([O-])=O)cc2)C=C1C(=O)Nc3c(cccc3)C(=O)N	[*;R2][#6;r][#6;r]C(=O)[N;H]c1[c;H][c;H][c;H][c;H]c1[!#1]_20	2	false	SAVI-Space-2024	rxn6038_0_a_kill_0	EN300-399879	S1c2c(c(N)ccc2)C=C1C(=O)OC	EN300-69733	O=C(OC)Nc1c(cccc1)C(=O)O
S1c2c(cc(cc2)C(=O)Nc3c(cccc3)C(=O)N)C(=C1)C	661	fCSFP4	weighted-fingerprint-similarity	0.935	0.556	rxn6038_0_a_kill_0____EN300-17791____EN300-8091539	N/A	S1c2c(cc([N+]([O-])=O)cc2)C=C1C(=O)Nc3c(cccc3)C(=O)N	[*;R2][#6;r][#6;r]C(=O)[N;H]c1[c;H][c;H][c;H][c;H]c1[!#1]_20	2	false	SAVI-Space-2024	rxn6038_0_a_kill_0	EN300-17791	O=C(N)c1c(N)cccc1	EN300-8091539	S1c2c(cc(cc2)C(=O)O)C(=C1)C
S1c2c(cccc2)C=3SC(C(=O)Nc4c(cccc4)C(=O)C(C)C)=CC13	662	fCSFP4	weighted-fingerprint-similarity	0.935	0.556	rxn6038_0_a_kill_0____EN300-119641____EN300-14571	N/A	S1c2c(cc([N+]([O-])=O)cc2)C=C1C(=O)Nc3c(cccc3)C(=O)N	[*;R2][#6;r][#6;r]C(=O)[N;H]c1[c;H][c;H][c;H][c;H]c1[!#1]_20	2	false	SAVI-Space-2024	rxn6038_0_a_kill_0	EN300-119641	O=C(c1c(N)cccc1)C(C)C	EN300-14571	S1c2c(cccc2)C=3SC(C(=O)O)=CC13
S1c2c(cccc2)C=3SC(C(=O)Nc4c(cccc4)C(=O)N(C)C)=CC13	663	fCSFP4	weighted-fingerprint-similarity	0.935	0.556	rxn6038_0_a_kill_0____EN300-35807____EN300-14571	N/A	S1c2c(cc([N+]([O-])=O)cc2)C=C1C(=O)Nc3c(cccc3)C(=O)N	[*;R2][#6;r][#6;r]C(=O)[N;H]c1[c;H][c;H][c;H][c;H]c1[!#1]_20	2	false	SAVI-Space-2024	rxn6038_0_a_kill_0	EN300-35807	O=C(N(C)C)c1c(N)cccc1	EN300-14571	S1c2c(cccc2)C=3SC(C(=O)O)=CC13
S1c2c(c([N+]([O-])=O)ccc2)C=C1C(=O)Nc3c(cccc3)C(=O)CC4CCC4	664	fCSFP4	weighted-fingerprint-similarity	0.935	0.596	rxn6038_0_a_kill_0____EN300-1590182____EN300-7431553	N/A	S1c2c(cc([N+]([O-])=O)cc2)C=C1C(=O)Nc3c(cccc3)C(=O)N	[*;R2][#6;r][#6;r]C(=O)[N;H]c1[c;H][c;H][c;H][c;H]c1[!#1]_20	2	false	SAVI-Space-2024	rxn6038_0_a_kill_0	EN300-1590182	O=C(c1c(N)cccc1)CC2CCC2	EN300-7431553	S1c2c(c([N+](=O)O)ccc2)C=C1C(=O)O
S1c2c(c([N+]([O-])=O)ccc2)C=C1C(=O)Nc3c(cccc3)C(=O)N(OC)C	665	fCSFP4	weighted-fingerprint-similarity	0.935	0.596	rxn6038_0_a_kill_0____EN300-61925____EN300-7431553	N/A	S1c2c(cc([N+]([O-])=O)cc2)C=C1C(=O)Nc3c(cccc3)C(=O)N	[*;R2][#6;r][#6;r]C(=O)[N;H]c1[c;H][c;H][c;H][c;H]c1[!#1]_20	2	false	SAVI-Space-2024	rxn6038_0_a_kill_0	EN300-61925	O=C(N(OC)C)c1c(N)cccc1	EN300-7431553	S1c2c(c([N+](=O)O)ccc2)C=C1C(=O)O
S1C(C(=O)Nc2c(cccc2)C(=O)C(C)C)=CC3=C1SC=C3	666	fCSFP4	weighted-fingerprint-similarity	0.935	0.552	rxn6038_0_a_kill_0____EN300-119641____EN300-702736	N/A	S1c2c(cc([N+]([O-])=O)cc2)C=C1C(=O)Nc3c(cccc3)C(=O)N	[*;R2][#6;r][#6;r]C(=O)[N;H]c1[c;H][c;H][c;H][c;H]c1[!#1]_20	2	false	SAVI-Space-2024	rxn6038_0_a_kill_0	EN300-119641	O=C(c1c(N)cccc1)C(C)C	EN300-702736	S1C(C(=O)O)=CC2=C1SC=C2
S1C(C(=O)Nc2c(cccc2)C(=O)N(C)C)=CC3=C1SC=C3	667	fCSFP4	weighted-fingerprint-similarity	0.935	0.552	rxn6038_0_a_kill_0____EN300-35807____EN300-702736	N/A	S1c2c(cc([N+]([O-])=O)cc2)C=C1C(=O)Nc3c(cccc3)C(=O)N	[*;R2][#6;r][#6;r]C(=O)[N;H]c1[c;H][c;H][c;H][c;H]c1[!#1]_20	2	false	SAVI-Space-2024	rxn6038_0_a_kill_0	EN300-35807	O=C(N(C)C)c1c(N)cccc1	EN300-702736	S1C(C(=O)O)=CC2=C1SC=C2
S1c2c(ncnc2)C=C1C(=O)Nc3c(cccc3)C(=O)NN	668	fCSFP4	weighted-fingerprint-similarity	0.935	0.552	rxn6038_0_a_kill_0____EN300-03742____EN300-325761	N/A	S1c2c(cc([N+]([O-])=O)cc2)C=C1C(=O)Nc3c(cccc3)C(=O)N	[*;R2][#6;r][#6;r]C(=O)[N;H]c1[c;H][c;H][c;H][c;H]c1[!#1]_20	2	false	SAVI-Space-2024	rxn6038_0_a_kill_0	EN300-03742	O=C(NN)c1c(N)cccc1	EN300-325761	S1c2c(ncnc2)C=C1C(=O)O
S1c2c(cc(nc2)C(=O)Nc3c(cccc3)C(=O)N)C=C1	669	fCSFP4	weighted-fingerprint-similarity	0.935	0.548	rxn6038_0_a_kill_0____EN300-17791____EN300-222695	N/A	S1c2c(cc([N+]([O-])=O)cc2)C=C1C(=O)Nc3c(cccc3)C(=O)N	[*;R2][#6;r][#6;r]C(=O)[N;H]c1[c;H][c;H][c;H][c;H]c1[!#1]_20	2	false	SAVI-Space-2024	rxn6038_0_a_kill_0	EN300-17791	O=C(N)c1c(N)cccc1	EN300-222695	S1c2c(cc(nc2)C(=O)O)C=C1
S1c2ncc(cc2C=C1)C(=O)Nc3c(cccc3)C(=O)N	670	fCSFP4	weighted-fingerprint-similarity	0.935	0.545	rxn6038_0_a_kill_0____EN300-17791____EN300-156381	N/A	S1c2c(cc([N+]([O-])=O)cc2)C=C1C(=O)Nc3c(cccc3)C(=O)N	[*;R2][#6;r][#6;r]C(=O)[N;H]c1[c;H][c;H][c;H][c;H]c1[!#1]_20	2	false	SAVI-Space-2024	rxn6038_0_a_kill_0	EN300-17791	O=C(N)c1c(N)cccc1	EN300-156381	S1c2ncc(cc2C=C1)C(=O)O
Fc1cc2c(ncc(c2)C(=O)Nc3c(cccc3)C(=O)N)cc1	671	fCSFP4	weighted-fingerprint-similarity	0.935	0.541	rxn6038_0_a_kill_0____EN300-17791____EN300-118923	N/A	S1c2c(cc([N+]([O-])=O)cc2)C=C1C(=O)Nc3c(cccc3)C(=O)N	[*;R2][#6;r][#6;r]C(=O)[N;H]c1[c;H][c;H][c;H][c;H]c1[!#1]_20	2	false	SAVI-Space-2024	rxn6038_0_a_kill_0	EN300-17791	O=C(N)c1c(N)cccc1	EN300-118923	Fc1cc2c(ncc(c2)C(=O)O)cc1
O=C(Nc1c(cccc1)C(=O)N)c2cc3c(NC(=C3)C)cc2	672	fCSFP4	weighted-fingerprint-similarity	0.935	0.541	rxn6038_0_a_kill_0____EN300-17791____EN300-87386	N/A	S1c2c(cc([N+]([O-])=O)cc2)C=C1C(=O)Nc3c(cccc3)C(=O)N	[*;R2][#6;r][#6;r]C(=O)[N;H]c1[c;H][c;H][c;H][c;H]c1[!#1]_20	2	false	SAVI-Space-2024	rxn6038_0_a_kill_0	EN300-17791	O=C(N)c1c(N)cccc1	EN300-87386	O=C(O)c1cc2c(NC(=C2)C)cc1
O=C(Nc1c(cccc1)C(=O)N)c2cc3c(OC(=C3)C)cc2	673	fCSFP4	weighted-fingerprint-similarity	0.935	0.541	rxn6038_0_a_kill_0____EN300-17791____EN300-395444	N/A	S1c2c(cc([N+]([O-])=O)cc2)C=C1C(=O)Nc3c(cccc3)C(=O)N	[*;R2][#6;r][#6;r]C(=O)[N;H]c1[c;H][c;H][c;H][c;H]c1[!#1]_20	2	false	SAVI-Space-2024	rxn6038_0_a_kill_0	EN300-17791	O=C(N)c1c(N)cccc1	EN300-395444	O=C(O)c1cc2c(OC(=C2)C)cc1
O=C(Nc1c(cccc1)C(=O)N)c2cc3c(nc(N)cc3)cc2	674	fCSFP4	weighted-fingerprint-similarity	0.935	0.541	rxn6038_0_a_kill_0____EN300-17791____EN300-10004809	N/A	S1c2c(cc([N+]([O-])=O)cc2)C=C1C(=O)Nc3c(cccc3)C(=O)N	[*;R2][#6;r][#6;r]C(=O)[N;H]c1[c;H][c;H][c;H][c;H]c1[!#1]_20	2	false	SAVI-Space-2024	rxn6038_0_a_kill_0	EN300-17791	O=C(N)c1c(N)cccc1	EN300-10004809	O=C(O)c1cc2c(nc(N)cc2)cc1
O=C(Nc1c(cccc1)C(=O)N)c2cc3ncc(cc3cc2)C	675	fCSFP4	weighted-fingerprint-similarity	0.935	0.541	rxn6038_0_a_kill_0____EN300-17791____EN300-7422647	N/A	S1c2c(cc([N+]([O-])=O)cc2)C=C1C(=O)Nc3c(cccc3)C(=O)N	[*;R2][#6;r][#6;r]C(=O)[N;H]c1[c;H][c;H][c;H][c;H]c1[!#1]_20	2	false	SAVI-Space-2024	rxn6038_0_a_kill_0	EN300-17791	O=C(N)c1c(N)cccc1	EN300-7422647	O=C(O)c1cc2ncc(cc2cc1)C
O=C(Nc1c(cccc1)C(=O)N)c2cnc3c(c2)cc(cc3)C	676	fCSFP4	weighted-fingerprint-similarity	0.935	0.541	rxn6038_0_a_kill_0____EN300-17791____EN300-246232	N/A	S1c2c(cc([N+]([O-])=O)cc2)C=C1C(=O)Nc3c(cccc3)C(=O)N	[*;R2][#6;r][#6;r]C(=O)[N;H]c1[c;H][c;H][c;H][c;H]c1[!#1]_20	2	false	SAVI-Space-2024	rxn6038_0_a_kill_0	EN300-17791	O=C(N)c1c(N)cccc1	EN300-246232	O=C(O)c1cnc2c(c1)cc(cc2)C
O=C(Nc1c(cccc1)C(=O)N)c2cc3ON=Cc3cc2	677	fCSFP4	weighted-fingerprint-similarity	0.935	0.537	rxn6038_0_a_kill_0____EN300-17791____EN300-1460831	N/A	S1c2c(cc([N+]([O-])=O)cc2)C=C1C(=O)Nc3c(cccc3)C(=O)N	[*;R2][#6;r][#6;r]C(=O)[N;H]c1[c;H][c;H][c;H][c;H]c1[!#1]_20	2	false	SAVI-Space-2024	rxn6038_0_a_kill_0	EN300-17791	O=C(N)c1c(N)cccc1	EN300-1460831	O=C(O)c1cc2ON=Cc2cc1
O=C(Nc1c(cccc1)C(=O)N)c2cc3ncncc3cc2	678	fCSFP4	weighted-fingerprint-similarity	0.935	0.537	rxn6038_0_a_kill_0____EN300-17791____EN300-7389189	N/A	S1c2c(cc([N+]([O-])=O)cc2)C=C1C(=O)Nc3c(cccc3)C(=O)N	[*;R2][#6;r][#6;r]C(=O)[N;H]c1[c;H][c;H][c;H][c;H]c1[!#1]_20	2	false	SAVI-Space-2024	rxn6038_0_a_kill_0	EN300-17791	O=C(N)c1c(N)cccc1	EN300-7389189	O=C(O)c1cc2ncncc2cc1
S1c2c(cc(cc2)C(=O)Nc3c(cccc3)C(=C)C)C=C1	679	fCSFP4	weighted-fingerprint-similarity	0.935	0.537	rxn6038_0_a_kill_0____EN300-94868____EN300-99092	N/A	S1c2c(cc([N+]([O-])=O)cc2)C=C1C(=O)Nc3c(cccc3)C(=O)N	[*;R2][#6;r][#6;r]C(=O)[N;H]c1[c;H][c;H][c;H][c;H]c1[!#1]_20	2	false	SAVI-Space-2024	rxn6038_0_a_kill_0	EN300-94868	Nc1c(cccc1)C(=C)C	EN300-99092	S1c2c(cc(cc2)C(=O)O)C=C1
S(=O)(=O)(N)CC(=O)c1c(NC(=O)C=2Sc3c(ccc(OC)c3)C2)cccc1	680	fCSFP4	weighted-fingerprint-similarity	0.935	0.578	rxn6038_0_a_kill_0____EN300-195374____EN300-186698	N/A	S1c2c(cc([N+]([O-])=O)cc2)C=C1C(=O)Nc3c(cccc3)C(=O)N	[*;R2][#6;r][#6;r]C(=O)[N;H]c1[c;H][c;H][c;H][c;H]c1[!#1]_20	2	false	SAVI-Space-2024	rxn6038_0_a_kill_0	EN300-195374	S(=O)(=O)(N)CC(=O)c1c(N)cccc1	EN300-186698	S1c2c(ccc(OC)c2)C=C1C(=O)O
S1c2c(cc(C#N)cc2)C=C1C(=O)Nc3c(cccc3)C(=O)N(C(C)C)C	681	fCSFP4	weighted-fingerprint-similarity	0.935	0.578	rxn6038_0_a_kill_0____EN300-266982____EN300-7407396	N/A	S1c2c(cc([N+]([O-])=O)cc2)C=C1C(=O)Nc3c(cccc3)C(=O)N	[*;R2][#6;r][#6;r]C(=O)[N;H]c1[c;H][c;H][c;H][c;H]c1[!#1]_20	2	false	SAVI-Space-2024	rxn6038_0_a_kill_0	EN300-266982	O=C(N(C(C)C)C)c1c(N)cccc1	EN300-7407396	S1c2c(cc(C#N)cc2)C=C1C(=O)O
S=C(N)c1c(NC(=O)C=2N(c3c(cc([N+]([O-])=O)cc3)C2)C)cccc1	682	fCSFP4	weighted-fingerprint-similarity	0.935	0.578	rxn6038_0_a_kill_0____EN300-14417____EN300-50485	N/A	S1c2c(cc([N+]([O-])=O)cc2)C=C1C(=O)Nc3c(cccc3)C(=O)N	[*;R2][#6;r][#6;r]C(=O)[N;H]c1[c;H][c;H][c;H][c;H]c1[!#1]_20	2	false	SAVI-Space-2024	rxn6038_0_a_kill_0	EN300-14417	S=C(N)c1c(N)cccc1	EN300-50485	O=[N+](O)c1cc2c(N(C(C(=O)O)=C2)C)cc1
S=C(N)c1c(NC(=O)C=2Sc3nc4c(cc3C2)ccc(OC)c4)cccc1	683	fCSFP4	weighted-fingerprint-similarity	0.935	0.578	rxn6038_0_a_kill_0____EN300-14417____EN300-10373	N/A	S1c2c(cc([N+]([O-])=O)cc2)C=C1C(=O)Nc3c(cccc3)C(=O)N	[*;R2][#6;r][#6;r]C(=O)[N;H]c1[c;H][c;H][c;H][c;H]c1[!#1]_20	2	false	SAVI-Space-2024	rxn6038_0_a_kill_0	EN300-14417	S=C(N)c1c(N)cccc1	EN300-10373	S1c2nc3c(cc2C=C1C(=O)O)ccc(OC)c3
O=C(Nc1c(cccc1)C(=O)N)c2cc3c(c4c(c(c3cc2)C)cccc4)C	684	fCSFP4	weighted-fingerprint-similarity	0.935	0.529	rxn6038_0_a_kill_0____EN300-17791____EN300-28247667	N/A	S1c2c(cc([N+]([O-])=O)cc2)C=C1C(=O)Nc3c(cccc3)C(=O)N	[*;R2][#6;r][#6;r]C(=O)[N;H]c1[c;H][c;H][c;H][c;H]c1[!#1]_20	2	false	SAVI-Space-2024	rxn6038_0_a_kill_0	EN300-17791	O=C(N)c1c(N)cccc1	EN300-28247667	O=C(O)c1cc2c(c3c(c(c2cc1)C)cccc3)C
O=C(Nc1c(cccc1)C(=O)N)c2cnc3NC=Cc3c2	685	fCSFP4	weighted-fingerprint-similarity	0.935	0.529	rxn6038_0_a_kill_0____EN300-17791____EN300-112991	N/A	S1c2c(cc([N+]([O-])=O)cc2)C=C1C(=O)Nc3c(cccc3)C(=O)N	[*;R2][#6;r][#6;r]C(=O)[N;H]c1[c;H][c;H][c;H][c;H]c1[!#1]_20	2	false	SAVI-Space-2024	rxn6038_0_a_kill_0	EN300-17791	O=C(N)c1c(N)cccc1	EN300-112991	O=C(O)c1cnc2NC=Cc2c1
S=C(N)c1c(NC(=O)c2cc3c(cc(C#N)cc3)cc2)cccc1	686	fCSFP4	weighted-fingerprint-similarity	0.935	0.529	rxn6038_0_a_kill_0____EN300-14417____EN300-119561	N/A	S1c2c(cc([N+]([O-])=O)cc2)C=C1C(=O)Nc3c(cccc3)C(=O)N	[*;R2][#6;r][#6;r]C(=O)[N;H]c1[c;H][c;H][c;H][c;H]c1[!#1]_20	2	false	SAVI-Space-2024	rxn6038_0_a_kill_0	EN300-14417	S=C(N)c1c(N)cccc1	EN300-119561	O=C(O)c1cc2c(cc(C#N)cc2)cc1
S=C(N)c1c(NC(=O)c2cc3c(cc(OC)cc3)cc2)cccc1	687	fCSFP4	weighted-fingerprint-similarity	0.935	0.529	rxn6038_0_a_kill_0____EN300-14417____EN300-12075	N/A	S1c2c(cc([N+]([O-])=O)cc2)C=C1C(=O)Nc3c(cccc3)C(=O)N	[*;R2][#6;r][#6;r]C(=O)[N;H]c1[c;H][c;H][c;H][c;H]c1[!#1]_20	2	false	SAVI-Space-2024	rxn6038_0_a_kill_0	EN300-14417	S=C(N)c1c(N)cccc1	EN300-12075	O=C(O)c1cc2c(cc(OC)cc2)cc1
S=C(N)c1c(NC(=O)c2cc3c(cc(cc3)CC)cc2)cccc1	688	fCSFP4	weighted-fingerprint-similarity	0.935	0.529	rxn6038_0_a_kill_0____EN300-14417____EN300-25421259	N/A	S1c2c(cc([N+]([O-])=O)cc2)C=C1C(=O)Nc3c(cccc3)C(=O)N	[*;R2][#6;r][#6;r]C(=O)[N;H]c1[c;H][c;H][c;H][c;H]c1[!#1]_20	2	false	SAVI-Space-2024	rxn6038_0_a_kill_0	EN300-14417	S=C(N)c1c(N)cccc1	EN300-25421259	O=C(O)c1cc2c(cc(cc2)CC)cc1
S=C(N)c1c(NC(=O)c2cc3c(ccc(OC)c3)cc2)cccc1	689	fCSFP4	weighted-fingerprint-similarity	0.935	0.529	rxn6038_0_a_kill_0____EN300-14417____EN300-222086	N/A	S1c2c(cc([N+]([O-])=O)cc2)C=C1C(=O)Nc3c(cccc3)C(=O)N	[*;R2][#6;r][#6;r]C(=O)[N;H]c1[c;H][c;H][c;H][c;H]c1[!#1]_20	2	false	SAVI-Space-2024	rxn6038_0_a_kill_0	EN300-14417	S=C(N)c1c(N)cccc1	EN300-222086	O=C(O)c1cc2c(ccc(OC)c2)cc1
S=C(N)c1c(NC(=O)c2cc3c(ccnc3)cc2)cccc1	690	fCSFP4	weighted-fingerprint-similarity	0.935	0.529	rxn6038_0_a_kill_0____EN300-14417____EN300-120935 EN300-45673400""	N/A	S1c2c(cc([N+]([O-])=O)cc2)C=C1C(=O)Nc3c(cccc3)C(=O)N	[*;R2][#6;r][#6;r]C(=O)[N;H]c1[c;H][c;H][c;H][c;H]c1[!#1]_20	2	false	SAVI-Space-2024	rxn6038_0_a_kill_0	EN300-14417	S=C(N)c1c(N)cccc1	EN300-120935 EN300-45673400""	O=C(O)c1cc2c(ccnc2)cc1
S=C(N)c1c(NC(=O)c2cc3c(cncc3)cc2)cccc1	691	fCSFP4	weighted-fingerprint-similarity	0.935	0.529	rxn6038_0_a_kill_0____EN300-14417____EN300-97898 EN300-28338487""	N/A	S1c2c(cc([N+]([O-])=O)cc2)C=C1C(=O)Nc3c(cccc3)C(=O)N	[*;R2][#6;r][#6;r]C(=O)[N;H]c1[c;H][c;H][c;H][c;H]c1[!#1]_20	2	false	SAVI-Space-2024	rxn6038_0_a_kill_0	EN300-14417	S=C(N)c1c(N)cccc1	EN300-97898 EN300-28338487""	O=C(O)c1cc2c(cncc2)cc1
S(=O)(=O)(c1cnc2c(SC(C(=O)Nc3c(cccc3)C(=O)N)=C2)c1)C	692	fCSFP4	weighted-fingerprint-similarity	0.935	0.575	rxn6038_0_a_kill_0____EN300-17791____EN300-37443712	N/A	S1c2c(cc([N+]([O-])=O)cc2)C=C1C(=O)Nc3c(cccc3)C(=O)N	[*;R2][#6;r][#6;r]C(=O)[N;H]c1[c;H][c;H][c;H][c;H]c1[!#1]_20	2	false	SAVI-Space-2024	rxn6038_0_a_kill_0	EN300-17791	O=C(N)c1c(N)cccc1	EN300-37443712	S(=O)(=O)(c1cnc2c(SC(C(=O)O)=C2)c1)C
S1c2c(cc(NC(=O)c3c(NC(=O)C=4OC=CC4)cccc3)cc2)C=C1C(=O)OCC	693	fCSFP4	weighted-fingerprint-similarity	0.935	0.575	rxn6038_0_a_kill_0____EN300-117151 EN300-36304"____EN300-03951"	N/A	S1c2c(cc([N+]([O-])=O)cc2)C=C1C(=O)Nc3c(cccc3)C(=O)N	[*;R2][#6;r][#6;r]C(=O)[N;H]c1[c;H][c;H][c;H][c;H]c1[!#1]_20	2	false	SAVI-Space-2024	rxn6038_0_a_kill_0	EN300-117151 EN300-36304""	S1c2c(cc(N)cc2)C=C1C(=O)OCC	EN300-03951	O=C(O)c1c(NC(=O)C=2OC=CC2)cccc1
S1c2c(cc(NC(=O)c3c(NC(=O)CC(C)C)cccc3)cc2)C=C1C(=O)OCC	694	fCSFP4	weighted-fingerprint-similarity	0.935	0.575	rxn6038_0_a_kill_0____EN300-117151 EN300-36304"____EN300-28860"	N/A	S1c2c(cc([N+]([O-])=O)cc2)C=C1C(=O)Nc3c(cccc3)C(=O)N	[*;R2][#6;r][#6;r]C(=O)[N;H]c1[c;H][c;H][c;H][c;H]c1[!#1]_20	2	false	SAVI-Space-2024	rxn6038_0_a_kill_0	EN300-117151 EN300-36304""	S1c2c(cc(N)cc2)C=C1C(=O)OCC	EN300-28860	O=C(O)c1c(NC(=O)CC(C)C)cccc1
O=C(Nc1c(cccc1)C(=O)N)c2c(NC(=O)C(C)C)cc3c(c2)cccc3	695	fCSFP4	weighted-fingerprint-similarity	0.935	0.525	rxn6038_0_a_kill_0____EN300-17791____EN300-105592	N/A	S1c2c(cc([N+]([O-])=O)cc2)C=C1C(=O)Nc3c(cccc3)C(=O)N	[*;R2][#6;r][#6;r]C(=O)[N;H]c1[c;H][c;H][c;H][c;H]c1[!#1]_20	2	false	SAVI-Space-2024	rxn6038_0_a_kill_0	EN300-17791	O=C(N)c1c(N)cccc1	EN300-105592	O=C(O)c1c(NC(=O)C(C)C)cc2c(c1)cccc2
O=C(Nc1c(cccc1)C(=O)N)c2ncc3c(c2)cccc3	696	fCSFP4	weighted-fingerprint-similarity	0.935	0.525	rxn6038_0_a_kill_0____EN300-17791____EN300-114923	N/A	S1c2c(cc([N+]([O-])=O)cc2)C=C1C(=O)Nc3c(cccc3)C(=O)N	[*;R2][#6;r][#6;r]C(=O)[N;H]c1[c;H][c;H][c;H][c;H]c1[!#1]_20	2	false	SAVI-Space-2024	rxn6038_0_a_kill_0	EN300-17791	O=C(N)c1c(N)cccc1	EN300-114923	O=C(O)c1ncc2c(c1)cccc2
S1c2c(cc(F)c(OC)c2)C=C1C(=O)Nc3c(cccc3)C(=NO)N	697	fCSFP4	weighted-fingerprint-similarity	0.935	0.571	rxn6038_0_a_kill_0____EN300-41306____EN300-23275049	N/A	S1c2c(cc([N+]([O-])=O)cc2)C=C1C(=O)Nc3c(cccc3)C(=O)N	[*;R2][#6;r][#6;r]C(=O)[N;H]c1[c;H][c;H][c;H][c;H]c1[!#1]_20	2	false	SAVI-Space-2024	rxn6038_0_a_kill_0	EN300-41306	ON=C(N)c1c(N)cccc1	EN300-23275049	S1c2c(cc(F)c(OC)c2)C=C1C(=O)O
S=C(N)c1c(NC(=O)C=2Sc3c(c(OC)ccc3)C2)cccc1	698	fCSFP4	weighted-fingerprint-similarity	0.935	0.568	rxn6038_0_a_kill_0____EN300-14417____EN300-805094	N/A	S1c2c(cc([N+]([O-])=O)cc2)C=C1C(=O)Nc3c(cccc3)C(=O)N	[*;R2][#6;r][#6;r]C(=O)[N;H]c1[c;H][c;H][c;H][c;H]c1[!#1]_20	2	false	SAVI-Space-2024	rxn6038_0_a_kill_0	EN300-14417	S=C(N)c1c(N)cccc1	EN300-805094	S1c2c(c(OC)ccc2)C=C1C(=O)O
O=C(NN)c1c(NC(=O)c2cc3c(cc(cc3)C=O)cc2)cccc1	699	fCSFP4	weighted-fingerprint-similarity	0.935	0.517	rxn6038_0_a_kill_0____EN300-03742____EN300-732935	N/A	S1c2c(cc([N+]([O-])=O)cc2)C=C1C(=O)Nc3c(cccc3)C(=O)N	[*;R2][#6;r][#6;r]C(=O)[N;H]c1[c;H][c;H][c;H][c;H]c1[!#1]_20	2	false	SAVI-Space-2024	rxn6038_0_a_kill_0	EN300-03742	O=C(NN)c1c(N)cccc1	EN300-732935	O=C(O)c1cc2c(cc(cc2)C=O)cc1
O=C(NN)c1c(NC(=O)c2cc3c(cc(cc3)C[NH3+])cc2)cccc1	700	fCSFP4	weighted-fingerprint-similarity	0.935	0.517	rxn6038_0_a_kill_0____EN300-03742____EN300-1720302	N/A	S1c2c(cc([N+]([O-])=O)cc2)C=C1C(=O)Nc3c(cccc3)C(=O)N	[*;R2][#6;r][#6;r]C(=O)[N;H]c1[c;H][c;H][c;H][c;H]c1[!#1]_20	2	false	SAVI-Space-2024	rxn6038_0_a_kill_0	EN300-03742	O=C(NN)c1c(N)cccc1	EN300-1720302	O=C(OC(C)(C)C)NCc1cc2c(cc(cc2)C(=O)O)cc1
S(=O)(=O)(N)CC(=O)c1c(NC(=O)c2cc3c(SC(=C3)C)cc2)cccc1	701	fCSFP4	weighted-fingerprint-similarity	0.935	0.565	rxn6038_0_a_kill_0____EN300-195374____EN300-3037326	N/A	S1c2c(cc([N+]([O-])=O)cc2)C=C1C(=O)Nc3c(cccc3)C(=O)N	[*;R2][#6;r][#6;r]C(=O)[N;H]c1[c;H][c;H][c;H][c;H]c1[!#1]_20	2	false	SAVI-Space-2024	rxn6038_0_a_kill_0	EN300-195374	S(=O)(=O)(N)CC(=O)c1c(N)cccc1	EN300-3037326	S1c2c(cc(cc2)C(=O)O)C=C1C
S1C(C(=O)Nc2c(cccc2)C(=O)N)=CC=3SC(=NC13)N(C)C	702	fCSFP4	weighted-fingerprint-similarity	0.935	0.565	rxn6038_0_a_kill_0____EN300-17791____EN300-51062	N/A	S1c2c(cc([N+]([O-])=O)cc2)C=C1C(=O)Nc3c(cccc3)C(=O)N	[*;R2][#6;r][#6;r]C(=O)[N;H]c1[c;H][c;H][c;H][c;H]c1[!#1]_20	2	false	SAVI-Space-2024	rxn6038_0_a_kill_0	EN300-17791	O=C(N)c1c(N)cccc1	EN300-51062	S1C(C(=O)O)=CC=2SC(=NC12)N(C)C
S1C(C(=O)Nc2c(cccc2)C(=O)N)=CC=3SC=C(C([O-])=O)C13	703	fCSFP4	weighted-fingerprint-similarity	0.935	0.565	rxn6038_0_a_kill_0____EN300-17791____EN300-1666372	N/A	S1c2c(cc([N+]([O-])=O)cc2)C=C1C(=O)Nc3c(cccc3)C(=O)N	[*;R2][#6;r][#6;r]C(=O)[N;H]c1[c;H][c;H][c;H][c;H]c1[!#1]_20	2	false	SAVI-Space-2024	rxn6038_0_a_kill_0	EN300-17791	O=C(N)c1c(N)cccc1	EN300-1666372	S1C(C(=O)O)=CC=2SC=C(C(=O)OC)C12
S1c2c(F)cccc2C=C1C(=O)Nc3c(cccc3)C(=NO)N	704	fCSFP4	weighted-fingerprint-similarity	0.935	0.565	rxn6038_0_a_kill_0____EN300-41306____EN300-156934	N/A	S1c2c(cc([N+]([O-])=O)cc2)C=C1C(=O)Nc3c(cccc3)C(=O)N	[*;R2][#6;r][#6;r]C(=O)[N;H]c1[c;H][c;H][c;H][c;H]c1[!#1]_20	2	false	SAVI-Space-2024	rxn6038_0_a_kill_0	EN300-41306	ON=C(N)c1c(N)cccc1	EN300-156934	S1c2c(F)cccc2C=C1C(=O)O
S1c2c(cccc2C=C1C(=O)Nc3c(cccc3)C(=NO)N)C	705	fCSFP4	weighted-fingerprint-similarity	0.935	0.565	rxn6038_0_a_kill_0____EN300-41306____EN300-215016	N/A	S1c2c(cc([N+]([O-])=O)cc2)C=C1C(=O)Nc3c(cccc3)C(=O)N	[*;R2][#6;r][#6;r]C(=O)[N;H]c1[c;H][c;H][c;H][c;H]c1[!#1]_20	2	false	SAVI-Space-2024	rxn6038_0_a_kill_0	EN300-41306	ON=C(N)c1c(N)cccc1	EN300-215016	S1c2c(cccc2C=C1C(=O)O)C
S1c2c(cncc2)C=C1C(=O)Nc3c(cccc3)C(=O)C4CCCC4	706	fCSFP4	weighted-fingerprint-similarity	0.935	0.565	rxn6038_0_a_kill_0____EN300-83240____EN300-2081724	N/A	S1c2c(cc([N+]([O-])=O)cc2)C=C1C(=O)Nc3c(cccc3)C(=O)N	[*;R2][#6;r][#6;r]C(=O)[N;H]c1[c;H][c;H][c;H][c;H]c1[!#1]_20	2	false	SAVI-Space-2024	rxn6038_0_a_kill_0	EN300-83240	O=C(c1c(N)cccc1)C2CCCC2	EN300-2081724	S1c2c(cncc2)C=C1C(=O)O
S1c2c(cncc2)C=C1C(=O)Nc3c(cccc3)C(=O)CC[NH+](C)C	707	fCSFP4	weighted-fingerprint-similarity	0.935	0.565	rxn6038_0_a_kill_0____EN300-37455285 EN300-8620185"____EN300-2081724"	N/A	S1c2c(cc([N+]([O-])=O)cc2)C=C1C(=O)Nc3c(cccc3)C(=O)N	[*;R2][#6;r][#6;r]C(=O)[N;H]c1[c;H][c;H][c;H][c;H]c1[!#1]_20	2	false	SAVI-Space-2024	rxn6038_0_a_kill_0	EN300-37455285 EN300-8620185""	O=C(c1c(N)cccc1)CCN(C)C	EN300-2081724	S1c2c(cncc2)C=C1C(=O)O
S1c2c(cncc2)C=C1C(=O)Nc3c(cccc3)C(=O)N4CCCC4	708	fCSFP4	weighted-fingerprint-similarity	0.935	0.565	rxn6038_0_a_kill_0____EN300-09445____EN300-2081724	N/A	S1c2c(cc([N+]([O-])=O)cc2)C=C1C(=O)Nc3c(cccc3)C(=O)N	[*;R2][#6;r][#6;r]C(=O)[N;H]c1[c;H][c;H][c;H][c;H]c1[!#1]_20	2	false	SAVI-Space-2024	rxn6038_0_a_kill_0	EN300-09445	O=C(N1CCCC1)c2c(N)cccc2	EN300-2081724	S1c2c(cncc2)C=C1C(=O)O
S1c2c(cncc2)C=C1C(=O)Nc3c(cccc3)C(=O)N4CCCCC4	709	fCSFP4	weighted-fingerprint-similarity	0.935	0.565	rxn6038_0_a_kill_0____EN300-09702____EN300-2081724	N/A	S1c2c(cc([N+]([O-])=O)cc2)C=C1C(=O)Nc3c(cccc3)C(=O)N	[*;R2][#6;r][#6;r]C(=O)[N;H]c1[c;H][c;H][c;H][c;H]c1[!#1]_20	2	false	SAVI-Space-2024	rxn6038_0_a_kill_0	EN300-09702	O=C(N1CCCCC1)c2c(N)cccc2	EN300-2081724	S1c2c(cncc2)C=C1C(=O)O
[O-][N+](=O)c1cc2c(NC(C(=O)Nc3c(cccc3)C(=O)CC)=C2)cc1	710	fCSFP4	weighted-fingerprint-similarity	0.935	0.565	rxn6038_0_a_kill_0____EN300-243639____EN300-49926	N/A	S1c2c(cc([N+]([O-])=O)cc2)C=C1C(=O)Nc3c(cccc3)C(=O)N	[*;R2][#6;r][#6;r]C(=O)[N;H]c1[c;H][c;H][c;H][c;H]c1[!#1]_20	2	false	SAVI-Space-2024	rxn6038_0_a_kill_0	EN300-243639	O=C(c1c(N)cccc1)CC	EN300-49926	O=[N+](O)c1cc2c(NC(C(=O)O)=C2)cc1
[O-][N+](=O)c1cc2c(OC(C(=O)Nc3c(cccc3)C(=O)CC)=C2)cc1	711	fCSFP4	weighted-fingerprint-similarity	0.935	0.565	rxn6038_0_a_kill_0____EN300-243639____EN300-41648	N/A	S1c2c(cc([N+]([O-])=O)cc2)C=C1C(=O)Nc3c(cccc3)C(=O)N	[*;R2][#6;r][#6;r]C(=O)[N;H]c1[c;H][c;H][c;H][c;H]c1[!#1]_20	2	false	SAVI-Space-2024	rxn6038_0_a_kill_0	EN300-243639	O=C(c1c(N)cccc1)CC	EN300-41648	O=[N+](O)c1cc2c(OC(C(=O)O)=C2)cc1
O=C(Nc1c(cccc1)C(=O)CC)c2cc3c(cc2)cccc3	712	fCSFP4	weighted-fingerprint-similarity	0.935	0.513	rxn6038_0_a_kill_0____EN300-243639____EN300-19820	N/A	S1c2c(cc([N+]([O-])=O)cc2)C=C1C(=O)Nc3c(cccc3)C(=O)N	[*;R2][#6;r][#6;r]C(=O)[N;H]c1[c;H][c;H][c;H][c;H]c1[!#1]_20	2	false	SAVI-Space-2024	rxn6038_0_a_kill_0	EN300-243639	O=C(c1c(N)cccc1)CC	EN300-19820	O=C(O)c1cc2c(cc1)cccc2
O=C(Nc1c(cccc1)C(=O)c2ccccc2)c3cc4c(cc(cc4)C=O)cc3	713	fCSFP4	weighted-fingerprint-similarity	0.935	0.513	rxn6038_0_a_kill_0____EN300-18137____EN300-732935	N/A	S1c2c(cc([N+]([O-])=O)cc2)C=C1C(=O)Nc3c(cccc3)C(=O)N	[*;R2][#6;r][#6;r]C(=O)[N;H]c1[c;H][c;H][c;H][c;H]c1[!#1]_20	2	false	SAVI-Space-2024	rxn6038_0_a_kill_0	EN300-18137	O=C(c1c(N)cccc1)c2ccccc2	EN300-732935	O=C(O)c1cc2c(cc(cc2)C=O)cc1
S1C(C(=O)Nc2c(cncc2)C(=O)c3ccccc3)=CC=4OC=CC14	714	fCSFP4	weighted-fingerprint-similarity	0.935	0.562	rxn6038_0_a_kill_0____EN300-11959864____EN300-81532	N/A	S1c2c(cc([N+]([O-])=O)cc2)C=C1C(=O)Nc3c(cccc3)C(=O)N	[*;R2][#6;r][#6;r]C(=O)[N;H]c1[c;H][c;H][c;H][c;H]c1[!#1]_20	2	false	SAVI-Space-2024	rxn6038_0_a_kill_0	EN300-11959864	O=C(c1c(N)ccnc1)c2ccccc2	EN300-81532	S1C(C(=O)O)=CC=2OC=CC12
S1c2c(c(OC)ccc2)C=C1C(=O)Nc3c(cccc3)C(=O)c4ccccc4	715	fCSFP4	weighted-fingerprint-similarity	0.935	0.562	rxn6038_0_a_kill_0____EN300-18137____EN300-805094	N/A	S1c2c(cc([N+]([O-])=O)cc2)C=C1C(=O)Nc3c(cccc3)C(=O)N	[*;R2][#6;r][#6;r]C(=O)[N;H]c1[c;H][c;H][c;H][c;H]c1[!#1]_20	2	false	SAVI-Space-2024	rxn6038_0_a_kill_0	EN300-18137	O=C(c1c(N)cccc1)c2ccccc2	EN300-805094	S1c2c(c(OC)ccc2)C=C1C(=O)O
S1c2c(cc(cc2)C(=O)Nc3c(cccc3)C(=O)N(OC)C)C=C1C	716	fCSFP4	weighted-fingerprint-similarity	0.935	0.562	rxn6038_0_a_kill_0____EN300-61925____EN300-3037326	N/A	S1c2c(cc([N+]([O-])=O)cc2)C=C1C(=O)Nc3c(cccc3)C(=O)N	[*;R2][#6;r][#6;r]C(=O)[N;H]c1[c;H][c;H][c;H][c;H]c1[!#1]_20	2	false	SAVI-Space-2024	rxn6038_0_a_kill_0	EN300-61925	O=C(N(OC)C)c1c(N)cccc1	EN300-3037326	S1c2c(cc(cc2)C(=O)O)C=C1C
S1c2c(ccnc2)C=C1C(=O)Nc3c(cccc3)C(=O)C(OC)OC	717	fCSFP4	weighted-fingerprint-similarity	0.935	0.562	rxn6038_0_a_kill_0____EN300-8641691____EN300-235229	N/A	S1c2c(cc([N+]([O-])=O)cc2)C=C1C(=O)Nc3c(cccc3)C(=O)N	[*;R2][#6;r][#6;r]C(=O)[N;H]c1[c;H][c;H][c;H][c;H]c1[!#1]_20	2	false	SAVI-Space-2024	rxn6038_0_a_kill_0	EN300-8641691	O=C(c1c(N)cccc1)C(OC)OC	EN300-235229	S1c2c(ccnc2)C=C1C(=O)O
S1c2c(ccnc2)C=C1C(=O)Nc3c(cccc3)C(=O)N(CC)CC	718	fCSFP4	weighted-fingerprint-similarity	0.935	0.562	rxn6038_0_a_kill_0____EN300-52651____EN300-235229	N/A	S1c2c(cc([N+]([O-])=O)cc2)C=C1C(=O)Nc3c(cccc3)C(=O)N	[*;R2][#6;r][#6;r]C(=O)[N;H]c1[c;H][c;H][c;H][c;H]c1[!#1]_20	2	false	SAVI-Space-2024	rxn6038_0_a_kill_0	EN300-52651	O=C(N(CC)CC)c1c(N)cccc1	EN300-235229	S1c2c(ccnc2)C=C1C(=O)O
S=C(N)c1c(NC(=O)C=2SC=3N(C=CC3C2)C)cccc1	719	fCSFP4	weighted-fingerprint-similarity	0.935	0.562	rxn6038_0_a_kill_0____EN300-14417____EN300-7880176	N/A	S1c2c(cc([N+]([O-])=O)cc2)C=C1C(=O)Nc3c(cccc3)C(=O)N	[*;R2][#6;r][#6;r]C(=O)[N;H]c1[c;H][c;H][c;H][c;H]c1[!#1]_20	2	false	SAVI-Space-2024	rxn6038_0_a_kill_0	EN300-14417	S=C(N)c1c(N)cccc1	EN300-7880176	S1C(C(=O)O)=CC2=C1N(C=C2)C
S=C(N)c1c(NC(=O)c2cc([N+]([O-])=O)c3c(c2)cccc3)cccc1	720	fCSFP4	weighted-fingerprint-similarity	0.935	0.562	rxn6038_0_a_kill_0____EN300-14417____EN300-6735089	N/A	S1c2c(cc([N+]([O-])=O)cc2)C=C1C(=O)Nc3c(cccc3)C(=O)N	[*;R2][#6;r][#6;r]C(=O)[N;H]c1[c;H][c;H][c;H][c;H]c1[!#1]_20	2	false	SAVI-Space-2024	rxn6038_0_a_kill_0	EN300-14417	S=C(N)c1c(N)cccc1	EN300-6735089	O=[N+](O)c1c2c(cc(c1)C(=O)O)cccc2
S(=O)(=O)(N)C=1SC2=C(SC(C(=O)Nc3c(cccc3)C(=S)N)=C2)C1	721	fCSFP4	weighted-fingerprint-similarity	0.934	0.558	rxn6038_0_a_kill_0____EN300-14417____EN300-7536800	N/A	S1c2c(cc([N+]([O-])=O)cc2)C=C1C(=O)Nc3c(cccc3)C(=O)N	[*;R2][#6;r][#6;r]C(=O)[N;H]c1[c;H][c;H][c;H][c;H]c1[!#1]_20	2	false	SAVI-Space-2024	rxn6038_0_a_kill_0	EN300-14417	S=C(N)c1c(N)cccc1	EN300-7536800	S(=O)(=O)(N)C=1SC2=C(SC(C(=O)O)=C2)C1
S1C(C(=O)Nc2c(cccc2)C(=NO)N)=CC3=C1NN=C3	722	fCSFP4	weighted-fingerprint-similarity	0.934	0.558	rxn6038_0_a_kill_0____EN300-41306____EN300-736645	N/A	S1c2c(cc([N+]([O-])=O)cc2)C=C1C(=O)Nc3c(cccc3)C(=O)N	[*;R2][#6;r][#6;r]C(=O)[N;H]c1[c;H][c;H][c;H][c;H]c1[!#1]_20	2	false	SAVI-Space-2024	rxn6038_0_a_kill_0	EN300-41306	ON=C(N)c1c(N)cccc1	EN300-736645	S1C(C(=O)O)=CC2=C1NN=C2
S1c2c(c(ccc2)C=O)C=C1C(=O)Nc3c(cccc3)C(=O)NN	723	fCSFP4	weighted-fingerprint-similarity	0.934	0.558	rxn6038_0_a_kill_0____EN300-03742____EN300-6472589	N/A	S1c2c(cc([N+]([O-])=O)cc2)C=C1C(=O)Nc3c(cccc3)C(=O)N	[*;R2][#6;r][#6;r]C(=O)[N;H]c1[c;H][c;H][c;H][c;H]c1[!#1]_20	2	false	SAVI-Space-2024	rxn6038_0_a_kill_0	EN300-03742	O=C(NN)c1c(N)cccc1	EN300-6472589	S1c2c(c(ccc2)C=O)C=C1C(=O)O
S1C(C(=O)Nc2c(cccc2)C(=O)C(OC)OC)=CC=3SC=CC13	724	fCSFP4	weighted-fingerprint-similarity	0.934	0.555	rxn6038_0_a_kill_0____EN300-8641691____EN300-51369	N/A	S1c2c(cc([N+]([O-])=O)cc2)C=C1C(=O)Nc3c(cccc3)C(=O)N	[*;R2][#6;r][#6;r]C(=O)[N;H]c1[c;H][c;H][c;H][c;H]c1[!#1]_20	2	false	SAVI-Space-2024	rxn6038_0_a_kill_0	EN300-8641691	O=C(c1c(N)cccc1)C(OC)OC	EN300-51369	S1C(C(=O)O)=CC=2SC=CC12
S1C(C(=O)Nc2c(cccc2)C(=O)C3CCCC3)=CC=4C1=CSC4	725	fCSFP4	weighted-fingerprint-similarity	0.934	0.555	rxn6038_0_a_kill_0____EN300-83240____EN300-299321	N/A	S1c2c(cc([N+]([O-])=O)cc2)C=C1C(=O)Nc3c(cccc3)C(=O)N	[*;R2][#6;r][#6;r]C(=O)[N;H]c1[c;H][c;H][c;H][c;H]c1[!#1]_20	2	false	SAVI-Space-2024	rxn6038_0_a_kill_0	EN300-83240	O=C(c1c(N)cccc1)C2CCCC2	EN300-299321	S1C(C(=O)O)=CC=2C1=CSC2
S1C(C(=O)Nc2c(cccc2)C(=O)CC[NH+](C)C)=CC=3C1=CSC3	726	fCSFP4	weighted-fingerprint-similarity	0.934	0.555	rxn6038_0_a_kill_0____EN300-37455285 EN300-8620185"____EN300-299321"	N/A	S1c2c(cc([N+]([O-])=O)cc2)C=C1C(=O)Nc3c(cccc3)C(=O)N	[*;R2][#6;r][#6;r]C(=O)[N;H]c1[c;H][c;H][c;H][c;H]c1[!#1]_20	2	false	SAVI-Space-2024	rxn6038_0_a_kill_0	EN300-37455285 EN300-8620185""	O=C(c1c(N)cccc1)CCN(C)C	EN300-299321	S1C(C(=O)O)=CC=2C1=CSC2
S1C(C(=O)Nc2c(cccc2)C(=O)N(CC)CC)=CC=3SC=CC13	727	fCSFP4	weighted-fingerprint-similarity	0.934	0.555	rxn6038_0_a_kill_0____EN300-52651____EN300-51369	N/A	S1c2c(cc([N+]([O-])=O)cc2)C=C1C(=O)Nc3c(cccc3)C(=O)N	[*;R2][#6;r][#6;r]C(=O)[N;H]c1[c;H][c;H][c;H][c;H]c1[!#1]_20	2	false	SAVI-Space-2024	rxn6038_0_a_kill_0	EN300-52651	O=C(N(CC)CC)c1c(N)cccc1	EN300-51369	S1C(C(=O)O)=CC=2SC=CC12
S1C(C(=O)Nc2c(cccc2)C(=O)N3CCCC3)=CC=4C1=CSC4	728	fCSFP4	weighted-fingerprint-similarity	0.934	0.555	rxn6038_0_a_kill_0____EN300-09445____EN300-299321	N/A	S1c2c(cc([N+]([O-])=O)cc2)C=C1C(=O)Nc3c(cccc3)C(=O)N	[*;R2][#6;r][#6;r]C(=O)[N;H]c1[c;H][c;H][c;H][c;H]c1[!#1]_20	2	false	SAVI-Space-2024	rxn6038_0_a_kill_0	EN300-09445	O=C(N1CCCC1)c2c(N)cccc2	EN300-299321	S1C(C(=O)O)=CC=2C1=CSC2
S1C(C(=O)Nc2c(cccc2)C(=O)N3CCCCC3)=CC=4C1=CSC4	729	fCSFP4	weighted-fingerprint-similarity	0.934	0.555	rxn6038_0_a_kill_0____EN300-09702____EN300-299321	N/A	S1c2c(cc([N+]([O-])=O)cc2)C=C1C(=O)Nc3c(cccc3)C(=O)N	[*;R2][#6;r][#6;r]C(=O)[N;H]c1[c;H][c;H][c;H][c;H]c1[!#1]_20	2	false	SAVI-Space-2024	rxn6038_0_a_kill_0	EN300-09702	O=C(N1CCCCC1)c2c(N)cccc2	EN300-299321	S1C(C(=O)O)=CC=2C1=CSC2
S1C(C(=O)Nc2c(cccc2)C(=O)c3ccccc3)=CC4=C1N(C=C4)C	730	fCSFP4	weighted-fingerprint-similarity	0.934	0.555	rxn6038_0_a_kill_0____EN300-18137____EN300-7880176	N/A	S1c2c(cc([N+]([O-])=O)cc2)C=C1C(=O)Nc3c(cccc3)C(=O)N	[*;R2][#6;r][#6;r]C(=O)[N;H]c1[c;H][c;H][c;H][c;H]c1[!#1]_20	2	false	SAVI-Space-2024	rxn6038_0_a_kill_0	EN300-18137	O=C(c1c(N)cccc1)c2ccccc2	EN300-7880176	S1C(C(=O)O)=CC2=C1N(C=C2)C
S1C(C(=O)Nc2c(cncc2)C(=O)c3ccccc3)=CC=4SC(=CC14)C[NH3+]	731	fCSFP4	weighted-fingerprint-similarity	0.934	0.555	rxn6038_0_a_kill_0____EN300-11959864____EN300-6498522	N/A	S1c2c(cc([N+]([O-])=O)cc2)C=C1C(=O)Nc3c(cccc3)C(=O)N	[*;R2][#6;r][#6;r]C(=O)[N;H]c1[c;H][c;H][c;H][c;H]c1[!#1]_20	2	false	SAVI-Space-2024	rxn6038_0_a_kill_0	EN300-11959864	O=C(c1c(N)ccnc1)c2ccccc2	EN300-6498522	S1C(C(=O)O)=CC=2SC(=CC12)CNC(=O)OC(C)(C)C
S1c2c(cc(F)c(OC)c2)C=C1C(=O)Nc3c(cccc3)C(=O)C	732	fCSFP4	weighted-fingerprint-similarity	0.934	0.555	rxn6038_0_a_kill_0____EN300-18094____EN300-23275049	N/A	S1c2c(cc([N+]([O-])=O)cc2)C=C1C(=O)Nc3c(cccc3)C(=O)N	[*;R2][#6;r][#6;r]C(=O)[N;H]c1[c;H][c;H][c;H][c;H]c1[!#1]_20	2	false	SAVI-Space-2024	rxn6038_0_a_kill_0	EN300-18094	O=C(c1c(N)cccc1)C	EN300-23275049	S1c2c(cc(F)c(OC)c2)C=C1C(=O)O
S1c2c(nccc2)C=C1C(=O)Nc3c(cccc3)C(=O)CC	733	fCSFP4	weighted-fingerprint-similarity	0.934	0.555	rxn6038_0_a_kill_0____EN300-243639____EN300-122192	N/A	S1c2c(cc([N+]([O-])=O)cc2)C=C1C(=O)Nc3c(cccc3)C(=O)N	[*;R2][#6;r][#6;r]C(=O)[N;H]c1[c;H][c;H][c;H][c;H]c1[!#1]_20	2	false	SAVI-Space-2024	rxn6038_0_a_kill_0	EN300-243639	O=C(c1c(N)cccc1)CC	EN300-122192	S1c2c(nccc2)C=C1C(=O)O
S1c2ncccc2C=C1C(=O)Nc3c(cncc3)C(=O)c4ccccc4	734	fCSFP4	weighted-fingerprint-similarity	0.934	0.555	rxn6038_0_a_kill_0____EN300-11959864____EN300-248266	N/A	S1c2c(cc([N+]([O-])=O)cc2)C=C1C(=O)Nc3c(cccc3)C(=O)N	[*;R2][#6;r][#6;r]C(=O)[N;H]c1[c;H][c;H][c;H][c;H]c1[!#1]_20	2	false	SAVI-Space-2024	rxn6038_0_a_kill_0	EN300-11959864	O=C(c1c(N)ccnc1)c2ccccc2	EN300-248266	S1c2ncccc2C=C1C(=O)O
S1C(C(=O)Nc2c(cccc2)C(=C)C)=CC=3NC=CC13	735	fCSFP4	weighted-fingerprint-similarity	0.934	0.551	rxn6038_0_a_kill_0____EN300-94868____EN300-103693	N/A	S1c2c(cc([N+]([O-])=O)cc2)C=C1C(=O)Nc3c(cccc3)C(=O)N	[*;R2][#6;r][#6;r]C(=O)[N;H]c1[c;H][c;H][c;H][c;H]c1[!#1]_20	2	false	SAVI-Space-2024	rxn6038_0_a_kill_0	EN300-94868	Nc1c(cccc1)C(=C)C	EN300-103693	S1C(C(=O)O)=CC=2NC=CC12
S1C(C(=O)Nc2c(cccc2)C(=C)C)=CC=3OC=CC13	736	fCSFP4	weighted-fingerprint-similarity	0.934	0.551	rxn6038_0_a_kill_0____EN300-94868____EN300-81532	N/A	S1c2c(cc([N+]([O-])=O)cc2)C=C1C(=O)Nc3c(cccc3)C(=O)N	[*;R2][#6;r][#6;r]C(=O)[N;H]c1[c;H][c;H][c;H][c;H]c1[!#1]_20	2	false	SAVI-Space-2024	rxn6038_0_a_kill_0	EN300-94868	Nc1c(cccc1)C(=C)C	EN300-81532	S1C(C(=O)O)=CC=2OC=CC12
S1c2c(NC1=O)cc(cc2)C(=O)Nc3c(cccc3)C(=O)N	737	fCSFP4	weighted-fingerprint-similarity	0.934	0.551	rxn6038_0_a_kill_0____EN300-17791____EN300-3043022	N/A	S1c2c(cc([N+]([O-])=O)cc2)C=C1C(=O)Nc3c(cccc3)C(=O)N	[*;R2][#6;r][#6;r]C(=O)[N;H]c1[c;H][c;H][c;H][c;H]c1[!#1]_20	2	false	SAVI-Space-2024	rxn6038_0_a_kill_0	EN300-17791	O=C(N)c1c(N)cccc1	EN300-3043022	S1c2c(NC1=O)cc(cc2)C(=O)O
[O-][N+](=O)c1c2c(cc(c1)C(=O)Nc3c(cccc3)C(=O)c4ccccc4)cccc2	738	fCSFP4	weighted-fingerprint-similarity	0.934	0.551	rxn6038_0_a_kill_0____EN300-18137____EN300-6735089	N/A	S1c2c(cc([N+]([O-])=O)cc2)C=C1C(=O)Nc3c(cccc3)C(=O)N	[*;R2][#6;r][#6;r]C(=O)[N;H]c1[c;H][c;H][c;H][c;H]c1[!#1]_20	2	false	SAVI-Space-2024	rxn6038_0_a_kill_0	EN300-18137	O=C(c1c(N)cccc1)c2ccccc2	EN300-6735089	O=[N+](O)c1c2c(cc(c1)C(=O)O)cccc2
S(=O)(=NC(=O)c1c(NC(=O)C=2Sc3c(c([N+]([O-])=O)ccc3)C2)cccc1)(C)C	739	fCSFP4	weighted-fingerprint-similarity	0.934	0.592	rxn6038_0_a_kill_0____EN300-222626____EN300-7431553	N/A	S1c2c(cc([N+]([O-])=O)cc2)C=C1C(=O)Nc3c(cccc3)C(=O)N	[*;R2][#6;r][#6;r]C(=O)[N;H]c1[c;H][c;H][c;H][c;H]c1[!#1]_20	2	false	SAVI-Space-2024	rxn6038_0_a_kill_0	EN300-222626	S(=O)(=NC(=O)c1c(N)cccc1)(C)C	EN300-7431553	S1c2c(c([N+](=O)O)ccc2)C=C1C(=O)O
S1c2c(c([N+]([O-])=O)ccc2)C=C1C(=O)Nc3c(cccc3)C(=O)N4CCOCC4	740	fCSFP4	weighted-fingerprint-similarity	0.934	0.592	rxn6038_0_a_kill_0____EN300-29552____EN300-7431553	N/A	S1c2c(cc([N+]([O-])=O)cc2)C=C1C(=O)Nc3c(cccc3)C(=O)N	[*;R2][#6;r][#6;r]C(=O)[N;H]c1[c;H][c;H][c;H][c;H]c1[!#1]_20	2	false	SAVI-Space-2024	rxn6038_0_a_kill_0	EN300-29552	O=C(N1CCOCC1)c2c(N)cccc2	EN300-7431553	S1c2c(c([N+](=O)O)ccc2)C=C1C(=O)O
S1c2c(c([N+]([O-])=O)ccc2)C=C1C(=O)Nc3c(cccc3)C(=O)N4CCSCC4	741	fCSFP4	weighted-fingerprint-similarity	0.934	0.592	rxn6038_0_a_kill_0____EN300-186522____EN300-7431553	N/A	S1c2c(cc([N+]([O-])=O)cc2)C=C1C(=O)Nc3c(cccc3)C(=O)N	[*;R2][#6;r][#6;r]C(=O)[N;H]c1[c;H][c;H][c;H][c;H]c1[!#1]_20	2	false	SAVI-Space-2024	rxn6038_0_a_kill_0	EN300-186522	S1CCN(C(=O)c2c(N)cccc2)CC1	EN300-7431553	S1c2c(c([N+](=O)O)ccc2)C=C1C(=O)O
S1N=Cc2c1cc(cc2)C(=O)Nc3c(cccc3)C(=NO)N	742	fCSFP4	weighted-fingerprint-similarity	0.934	0.548	rxn6038_0_a_kill_0____EN300-41306____EN300-103995	N/A	S1c2c(cc([N+]([O-])=O)cc2)C=C1C(=O)Nc3c(cccc3)C(=O)N	[*;R2][#6;r][#6;r]C(=O)[N;H]c1[c;H][c;H][c;H][c;H]c1[!#1]_20	2	false	SAVI-Space-2024	rxn6038_0_a_kill_0	EN300-41306	ON=C(N)c1c(N)cccc1	EN300-103995	S1N=Cc2c1cc(cc2)C(=O)O
S1c2c(cccc2C=C1C(=O)Nc3c(cccc3)C(=O)C)C	743	fCSFP4	weighted-fingerprint-similarity	0.934	0.548	rxn6038_0_a_kill_0____EN300-18094____EN300-215016	N/A	S1c2c(cc([N+]([O-])=O)cc2)C=C1C(=O)Nc3c(cccc3)C(=O)N	[*;R2][#6;r][#6;r]C(=O)[N;H]c1[c;H][c;H][c;H][c;H]c1[!#1]_20	2	false	SAVI-Space-2024	rxn6038_0_a_kill_0	EN300-18094	O=C(c1c(N)cccc1)C	EN300-215016	S1c2c(cccc2C=C1C(=O)O)C
S1C(C(=O)Nc2c(cccc2)C(=C)C)=CC=3SC(=CC13)C[NH3+]	744	fCSFP4	weighted-fingerprint-similarity	0.934	0.544	rxn6038_0_a_kill_0____EN300-94868____EN300-6498522	N/A	S1c2c(cc([N+]([O-])=O)cc2)C=C1C(=O)Nc3c(cccc3)C(=O)N	[*;R2][#6;r][#6;r]C(=O)[N;H]c1[c;H][c;H][c;H][c;H]c1[!#1]_20	2	false	SAVI-Space-2024	rxn6038_0_a_kill_0	EN300-94868	Nc1c(cccc1)C(=C)C	EN300-6498522	S1C(C(=O)O)=CC=2SC(=CC12)CNC(=O)OC(C)(C)C
Fc1cc2c(cc(nc2)C(=O)Nc3c(cccc3)C(=O)N)cc1	745	fCSFP4	weighted-fingerprint-similarity	0.934	0.537	rxn6038_0_a_kill_0____EN300-17791____EN300-223427 EN300-7543244""	N/A	S1c2c(cc([N+]([O-])=O)cc2)C=C1C(=O)Nc3c(cccc3)C(=O)N	[*;R2][#6;r][#6;r]C(=O)[N;H]c1[c;H][c;H][c;H][c;H]c1[!#1]_20	2	false	SAVI-Space-2024	rxn6038_0_a_kill_0	EN300-17791	O=C(N)c1c(N)cccc1	EN300-223427 EN300-7543244""	Fc1cc2c(cc(nc2)C(=O)O)cc1
Fc1cc2c(cnc(c2)C(=O)Nc3c(cccc3)C(=O)N)cc1	746	fCSFP4	weighted-fingerprint-similarity	0.934	0.537	rxn6038_0_a_kill_0____EN300-17791____EN300-398294 EN300-23888341""	N/A	S1c2c(cc([N+]([O-])=O)cc2)C=C1C(=O)Nc3c(cccc3)C(=O)N	[*;R2][#6;r][#6;r]C(=O)[N;H]c1[c;H][c;H][c;H][c;H]c1[!#1]_20	2	false	SAVI-Space-2024	rxn6038_0_a_kill_0	EN300-17791	O=C(N)c1c(N)cccc1	EN300-398294 EN300-23888341""	Fc1cc2c(cnc(c2)C(=O)O)cc1
Fc1cc2ncc(cc2cc1)C(=O)Nc3c(cccc3)C(=O)N	747	fCSFP4	weighted-fingerprint-similarity	0.934	0.537	rxn6038_0_a_kill_0____EN300-17791____EN300-384250	N/A	S1c2c(cc([N+]([O-])=O)cc2)C=C1C(=O)Nc3c(cccc3)C(=O)N	[*;R2][#6;r][#6;r]C(=O)[N;H]c1[c;H][c;H][c;H][c;H]c1[!#1]_20	2	false	SAVI-Space-2024	rxn6038_0_a_kill_0	EN300-17791	O=C(N)c1c(N)cccc1	EN300-384250	Fc1cc2ncc(cc2cc1)C(=O)O
O=C(Nc1c(cccc1)C(=O)N)c2cc3OC(=Cc3cc2)C	748	fCSFP4	weighted-fingerprint-similarity	0.934	0.537	rxn6038_0_a_kill_0____EN300-17791____EN300-205306	N/A	S1c2c(cc([N+]([O-])=O)cc2)C=C1C(=O)Nc3c(cccc3)C(=O)N	[*;R2][#6;r][#6;r]C(=O)[N;H]c1[c;H][c;H][c;H][c;H]c1[!#1]_20	2	false	SAVI-Space-2024	rxn6038_0_a_kill_0	EN300-17791	O=C(N)c1c(N)cccc1	EN300-205306	O=C(O)c1cc2OC(=Cc2cc1)C
O=C(Nc1c(cccc1)C(=O)N)c2cc3c(nc(cc3)C)cc2	749	fCSFP4	weighted-fingerprint-similarity	0.934	0.537	rxn6038_0_a_kill_0____EN300-17791____EN300-114196	N/A	S1c2c(cc([N+]([O-])=O)cc2)C=C1C(=O)Nc3c(cccc3)C(=O)N	[*;R2][#6;r][#6;r]C(=O)[N;H]c1[c;H][c;H][c;H][c;H]c1[!#1]_20	2	false	SAVI-Space-2024	rxn6038_0_a_kill_0	EN300-17791	O=C(N)c1c(N)cccc1	EN300-114196	O=C(O)c1cc2c(nc(cc2)C)cc1
O=C(Nc1c(cccc1)C(=O)N)c2cnc3c(c2)ccc(c3)C	750	fCSFP4	weighted-fingerprint-similarity	0.934	0.537	rxn6038_0_a_kill_0____EN300-17791____EN300-1719206	N/A	S1c2c(cc([N+]([O-])=O)cc2)C=C1C(=O)Nc3c(cccc3)C(=O)N	[*;R2][#6;r][#6;r]C(=O)[N;H]c1[c;H][c;H][c;H][c;H]c1[!#1]_20	2	false	SAVI-Space-2024	rxn6038_0_a_kill_0	EN300-17791	O=C(N)c1c(N)cccc1	EN300-1719206	O=C(O)c1cnc2c(c1)ccc(c2)C
O=C(Nc1c(cccc1)C(=O)N)c2ncc3c(c2)cc(cc3)C	751	fCSFP4	weighted-fingerprint-similarity	0.934	0.537	rxn6038_0_a_kill_0____EN300-17791____EN300-27738786	N/A	S1c2c(cc([N+]([O-])=O)cc2)C=C1C(=O)Nc3c(cccc3)C(=O)N	[*;R2][#6;r][#6;r]C(=O)[N;H]c1[c;H][c;H][c;H][c;H]c1[!#1]_20	2	false	SAVI-Space-2024	rxn6038_0_a_kill_0	EN300-17791	O=C(N)c1c(N)cccc1	EN300-27738786	O=C(O)c1ncc2c(c1)cc(cc2)C
S1c2c(cc(cc2)C(=O)Nc3c(cccc3)C(=O)C(C)C)C=C1	752	fCSFP4	weighted-fingerprint-similarity	0.934	0.537	rxn6038_0_a_kill_0____EN300-119641____EN300-99092	N/A	S1c2c(cc([N+]([O-])=O)cc2)C=C1C(=O)Nc3c(cccc3)C(=O)N	[*;R2][#6;r][#6;r]C(=O)[N;H]c1[c;H][c;H][c;H][c;H]c1[!#1]_20	2	false	SAVI-Space-2024	rxn6038_0_a_kill_0	EN300-119641	O=C(c1c(N)cccc1)C(C)C	EN300-99092	S1c2c(cc(cc2)C(=O)O)C=C1
S1c2c(cc(cc2)C(=O)Nc3c(cccc3)C(=O)N(C)C)C=C1	753	fCSFP4	weighted-fingerprint-similarity	0.934	0.537	rxn6038_0_a_kill_0____EN300-35807____EN300-99092	N/A	S1c2c(cc([N+]([O-])=O)cc2)C=C1C(=O)Nc3c(cccc3)C(=O)N	[*;R2][#6;r][#6;r]C(=O)[N;H]c1[c;H][c;H][c;H][c;H]c1[!#1]_20	2	false	SAVI-Space-2024	rxn6038_0_a_kill_0	EN300-35807	O=C(N(C)C)c1c(N)cccc1	EN300-99092	S1c2c(cc(cc2)C(=O)O)C=C1
S1c2c(cc(cc2)C(=O)Nc3c(cncc3)C(=O)c4ccccc4)C=C1	754	fCSFP4	weighted-fingerprint-similarity	0.934	0.537	rxn6038_0_a_kill_0____EN300-11959864____EN300-99092	N/A	S1c2c(cc([N+]([O-])=O)cc2)C=C1C(=O)Nc3c(cccc3)C(=O)N	[*;R2][#6;r][#6;r]C(=O)[N;H]c1[c;H][c;H][c;H][c;H]c1[!#1]_20	2	false	SAVI-Space-2024	rxn6038_0_a_kill_0	EN300-11959864	O=C(c1c(N)ccnc1)c2ccccc2	EN300-99092	S1c2c(cc(cc2)C(=O)O)C=C1
O=C(Nc1c(cccc1)C(=O)N)c2cc3nc(N)ccc3cc2	755	fCSFP4	weighted-fingerprint-similarity	0.934	0.533	rxn6038_0_a_kill_0____EN300-17791____EN300-45187009	N/A	S1c2c(cc([N+]([O-])=O)cc2)C=C1C(=O)Nc3c(cccc3)C(=O)N	[*;R2][#6;r][#6;r]C(=O)[N;H]c1[c;H][c;H][c;H][c;H]c1[!#1]_20	2	false	SAVI-Space-2024	rxn6038_0_a_kill_0	EN300-17791	O=C(N)c1c(N)cccc1	EN300-45187009	O=C(O)c1cc2nc(N)ccc2cc1
O=C(Nc1c(cccc1)C(=O)N)c2cc3N=C(Nc3cc2)N	756	fCSFP4	weighted-fingerprint-similarity	0.934	0.525	rxn6038_0_a_kill_0____EN300-17791____EN300-181552	N/A	S1c2c(cc([N+]([O-])=O)cc2)C=C1C(=O)Nc3c(cccc3)C(=O)N	[*;R2][#6;r][#6;r]C(=O)[N;H]c1[c;H][c;H][c;H][c;H]c1[!#1]_20	2	false	SAVI-Space-2024	rxn6038_0_a_kill_0	EN300-17791	O=C(N)c1c(N)cccc1	EN300-181552	O=C(O)c1cc2N=C(Nc2cc1)N
O=C(Nc1c(cccc1)C(=O)N)c2cnc3ncccc3c2	757	fCSFP4	weighted-fingerprint-similarity	0.934	0.525	rxn6038_0_a_kill_0____EN300-17791____EN300-248761	N/A	S1c2c(cc([N+]([O-])=O)cc2)C=C1C(=O)Nc3c(cccc3)C(=O)N	[*;R2][#6;r][#6;r]C(=O)[N;H]c1[c;H][c;H][c;H][c;H]c1[!#1]_20	2	false	SAVI-Space-2024	rxn6038_0_a_kill_0	EN300-17791	O=C(N)c1c(N)cccc1	EN300-248761	O=C(O)c1cnc2ncccc2c1
S(=O)(=NC(=O)c1c(NC(=O)C=2Sc3c(ccc(OC)c3)C2)cccc1)(C)C	758	fCSFP4	weighted-fingerprint-similarity	0.934	0.570	rxn6038_0_a_kill_0____EN300-222626____EN300-186698	N/A	S1c2c(cc([N+]([O-])=O)cc2)C=C1C(=O)Nc3c(cccc3)C(=O)N	[*;R2][#6;r][#6;r]C(=O)[N;H]c1[c;H][c;H][c;H][c;H]c1[!#1]_20	2	false	SAVI-Space-2024	rxn6038_0_a_kill_0	EN300-222626	S(=O)(=NC(=O)c1c(N)cccc1)(C)C	EN300-186698	S1c2c(ccc(OC)c2)C=C1C(=O)O
S1c2c(c(F)c(F)cc2)C=C1C(=O)Nc3c(cccc3)C(=NO)N	759	fCSFP4	weighted-fingerprint-similarity	0.934	0.570	rxn6038_0_a_kill_0____EN300-41306____EN300-396523	N/A	S1c2c(cc([N+]([O-])=O)cc2)C=C1C(=O)Nc3c(cccc3)C(=O)N	[*;R2][#6;r][#6;r]C(=O)[N;H]c1[c;H][c;H][c;H][c;H]c1[!#1]_20	2	false	SAVI-Space-2024	rxn6038_0_a_kill_0	EN300-41306	ON=C(N)c1c(N)cccc1	EN300-396523	S1c2c(c(F)c(F)cc2)C=C1C(=O)O
S1c2c(ccc(OC)c2)C=C1C(=O)Nc3c(cccc3)C(=O)CC4CCC4	760	fCSFP4	weighted-fingerprint-similarity	0.934	0.570	rxn6038_0_a_kill_0____EN300-1590182____EN300-186698	N/A	S1c2c(cc([N+]([O-])=O)cc2)C=C1C(=O)Nc3c(cccc3)C(=O)N	[*;R2][#6;r][#6;r]C(=O)[N;H]c1[c;H][c;H][c;H][c;H]c1[!#1]_20	2	false	SAVI-Space-2024	rxn6038_0_a_kill_0	EN300-1590182	O=C(c1c(N)cccc1)CC2CCC2	EN300-186698	S1c2c(ccc(OC)c2)C=C1C(=O)O
O=C(Nc1c(cccc1)C(=O)N)c2c(NC(=O)C3CC3)cc4c(c2)cccc4	761	fCSFP4	weighted-fingerprint-similarity	0.934	0.521	rxn6038_0_a_kill_0____EN300-17791____EN300-18572	N/A	S1c2c(cc([N+]([O-])=O)cc2)C=C1C(=O)Nc3c(cccc3)C(=O)N	[*;R2][#6;r][#6;r]C(=O)[N;H]c1[c;H][c;H][c;H][c;H]c1[!#1]_20	2	false	SAVI-Space-2024	rxn6038_0_a_kill_0	EN300-17791	O=C(N)c1c(N)cccc1	EN300-18572	O=C(O)c1c(NC(=O)C2CC2)cc3c(c1)cccc3
S1C(C(=O)Nc2c(cccc2)C(=NO)N)=CC=3N(C=CC13)C	762	fCSFP4	weighted-fingerprint-similarity	0.934	0.567	rxn6038_0_a_kill_0____EN300-41306____EN300-7881227	N/A	S1c2c(cc([N+]([O-])=O)cc2)C=C1C(=O)Nc3c(cccc3)C(=O)N	[*;R2][#6;r][#6;r]C(=O)[N;H]c1[c;H][c;H][c;H][c;H]c1[!#1]_20	2	false	SAVI-Space-2024	rxn6038_0_a_kill_0	EN300-41306	ON=C(N)c1c(N)cccc1	EN300-7881227	S1C(C(=O)O)=CC=2N(C=CC12)C
S1c2c(c(ccc2)C([O-])=O)C=C1C(=O)Nc3c(cccc3)C(=NO)N	763	fCSFP4	weighted-fingerprint-similarity	0.934	0.567	rxn6038_0_a_kill_0____EN300-41306____EN300-1704354	N/A	S1c2c(cc([N+]([O-])=O)cc2)C=C1C(=O)Nc3c(cccc3)C(=O)N	[*;R2][#6;r][#6;r]C(=O)[N;H]c1[c;H][c;H][c;H][c;H]c1[!#1]_20	2	false	SAVI-Space-2024	rxn6038_0_a_kill_0	EN300-41306	ON=C(N)c1c(N)cccc1	EN300-1704354	S1c2c(c(ccc2)C(=O)OC)C=C1C(=O)O
S(=O)(=O)(N)CC(=O)c1c(NC(=O)C=2Sc3c(cncc3)C2)cccc1	764	fCSFP4	weighted-fingerprint-similarity	0.934	0.564	rxn6038_0_a_kill_0____EN300-195374____EN300-2081724	N/A	S1c2c(cc([N+]([O-])=O)cc2)C=C1C(=O)Nc3c(cccc3)C(=O)N	[*;R2][#6;r][#6;r]C(=O)[N;H]c1[c;H][c;H][c;H][c;H]c1[!#1]_20	2	false	SAVI-Space-2024	rxn6038_0_a_kill_0	EN300-195374	S(=O)(=O)(N)CC(=O)c1c(N)cccc1	EN300-2081724	S1c2c(cncc2)C=C1C(=O)O
S1c2nc3c(cc2C=C1C(=O)Nc4c(cccc4)C(=O)NN)ccc(OC)c3	765	fCSFP4	weighted-fingerprint-similarity	0.934	0.564	rxn6038_0_a_kill_0____EN300-03742____EN300-10373	N/A	S1c2c(cc([N+]([O-])=O)cc2)C=C1C(=O)Nc3c(cccc3)C(=O)N	[*;R2][#6;r][#6;r]C(=O)[N;H]c1[c;H][c;H][c;H][c;H]c1[!#1]_20	2	false	SAVI-Space-2024	rxn6038_0_a_kill_0	EN300-03742	O=C(NN)c1c(N)cccc1	EN300-10373	S1c2nc3c(cc2C=C1C(=O)O)ccc(OC)c3
[O-][N+](=O)c1cc2c(N(C(C(=O)Nc3c(cccc3)C(=O)NN)=C2)C)cc1	766	fCSFP4	weighted-fingerprint-similarity	0.934	0.564	rxn6038_0_a_kill_0____EN300-03742____EN300-50485	N/A	S1c2c(cc([N+]([O-])=O)cc2)C=C1C(=O)Nc3c(cccc3)C(=O)N	[*;R2][#6;r][#6;r]C(=O)[N;H]c1[c;H][c;H][c;H][c;H]c1[!#1]_20	2	false	SAVI-Space-2024	rxn6038_0_a_kill_0	EN300-03742	O=C(NN)c1c(N)cccc1	EN300-50485	O=[N+](O)c1cc2c(N(C(C(=O)O)=C2)C)cc1
O=C(NN)c1c(NC(=O)c2cc3c(cc(C#N)cc3)cc2)cccc1	767	fCSFP4	weighted-fingerprint-similarity	0.934	0.513	rxn6038_0_a_kill_0____EN300-03742____EN300-119561	N/A	S1c2c(cc([N+]([O-])=O)cc2)C=C1C(=O)Nc3c(cccc3)C(=O)N	[*;R2][#6;r][#6;r]C(=O)[N;H]c1[c;H][c;H][c;H][c;H]c1[!#1]_20	2	false	SAVI-Space-2024	rxn6038_0_a_kill_0	EN300-03742	O=C(NN)c1c(N)cccc1	EN300-119561	O=C(O)c1cc2c(cc(C#N)cc2)cc1
O=C(NN)c1c(NC(=O)c2cc3c(cc(OC)cc3)cc2)cccc1	768	fCSFP4	weighted-fingerprint-similarity	0.934	0.513	rxn6038_0_a_kill_0____EN300-03742____EN300-12075	N/A	S1c2c(cc([N+]([O-])=O)cc2)C=C1C(=O)Nc3c(cccc3)C(=O)N	[*;R2][#6;r][#6;r]C(=O)[N;H]c1[c;H][c;H][c;H][c;H]c1[!#1]_20	2	false	SAVI-Space-2024	rxn6038_0_a_kill_0	EN300-03742	O=C(NN)c1c(N)cccc1	EN300-12075	O=C(O)c1cc2c(cc(OC)cc2)cc1
O=C(NN)c1c(NC(=O)c2cc3c(cc(cc3)CC)cc2)cccc1	769	fCSFP4	weighted-fingerprint-similarity	0.934	0.513	rxn6038_0_a_kill_0____EN300-03742____EN300-25421259	N/A	S1c2c(cc([N+]([O-])=O)cc2)C=C1C(=O)Nc3c(cccc3)C(=O)N	[*;R2][#6;r][#6;r]C(=O)[N;H]c1[c;H][c;H][c;H][c;H]c1[!#1]_20	2	false	SAVI-Space-2024	rxn6038_0_a_kill_0	EN300-03742	O=C(NN)c1c(N)cccc1	EN300-25421259	O=C(O)c1cc2c(cc(cc2)CC)cc1
O=C(NN)c1c(NC(=O)c2cc3c(ccc(OC)c3)cc2)cccc1	770	fCSFP4	weighted-fingerprint-similarity	0.934	0.513	rxn6038_0_a_kill_0____EN300-03742____EN300-222086	N/A	S1c2c(cc([N+]([O-])=O)cc2)C=C1C(=O)Nc3c(cccc3)C(=O)N	[*;R2][#6;r][#6;r]C(=O)[N;H]c1[c;H][c;H][c;H][c;H]c1[!#1]_20	2	false	SAVI-Space-2024	rxn6038_0_a_kill_0	EN300-03742	O=C(NN)c1c(N)cccc1	EN300-222086	O=C(O)c1cc2c(ccc(OC)c2)cc1
O=C(NN)c1c(NC(=O)c2cc3c(ccnc3)cc2)cccc1	771	fCSFP4	weighted-fingerprint-similarity	0.934	0.513	rxn6038_0_a_kill_0____EN300-03742____EN300-120935 EN300-45673400""	N/A	S1c2c(cc([N+]([O-])=O)cc2)C=C1C(=O)Nc3c(cccc3)C(=O)N	[*;R2][#6;r][#6;r]C(=O)[N;H]c1[c;H][c;H][c;H][c;H]c1[!#1]_20	2	false	SAVI-Space-2024	rxn6038_0_a_kill_0	EN300-03742	O=C(NN)c1c(N)cccc1	EN300-120935 EN300-45673400""	O=C(O)c1cc2c(ccnc2)cc1
O=C(NN)c1c(NC(=O)c2cc3c(cncc3)cc2)cccc1	772	fCSFP4	weighted-fingerprint-similarity	0.934	0.513	rxn6038_0_a_kill_0____EN300-03742____EN300-97898 EN300-28338487""	N/A	S1c2c(cc([N+]([O-])=O)cc2)C=C1C(=O)Nc3c(cccc3)C(=O)N	[*;R2][#6;r][#6;r]C(=O)[N;H]c1[c;H][c;H][c;H][c;H]c1[!#1]_20	2	false	SAVI-Space-2024	rxn6038_0_a_kill_0	EN300-03742	O=C(NN)c1c(N)cccc1	EN300-97898 EN300-28338487""	O=C(O)c1cc2c(cncc2)cc1
[O-][N+](=O)c1cc2NC(C(=O)Nc3c(cccc3)C(=O)CC)=Cc2cc1	773	fCSFP4	weighted-fingerprint-similarity	0.934	0.561	rxn6038_0_a_kill_0____EN300-243639____EN300-132434	N/A	S1c2c(cc([N+]([O-])=O)cc2)C=C1C(=O)Nc3c(cccc3)C(=O)N	[*;R2][#6;r][#6;r]C(=O)[N;H]c1[c;H][c;H][c;H][c;H]c1[!#1]_20	2	false	SAVI-Space-2024	rxn6038_0_a_kill_0	EN300-243639	O=C(c1c(N)cccc1)CC	EN300-132434	O=[N+](O)c1cc2NC(C(=O)O)=Cc2cc1
O=C(Nc1c(cccc1)C(=O)c2ccccc2)c3cc4c(cc(C#N)cc4)cc3	774	fCSFP4	weighted-fingerprint-similarity	0.933	0.509	rxn6038_0_a_kill_0____EN300-18137____EN300-119561	N/A	S1c2c(cc([N+]([O-])=O)cc2)C=C1C(=O)Nc3c(cccc3)C(=O)N	[*;R2][#6;r][#6;r]C(=O)[N;H]c1[c;H][c;H][c;H][c;H]c1[!#1]_20	2	false	SAVI-Space-2024	rxn6038_0_a_kill_0	EN300-18137	O=C(c1c(N)cccc1)c2ccccc2	EN300-119561	O=C(O)c1cc2c(cc(C#N)cc2)cc1
O=C(Nc1c(cccc1)C(=O)c2ccccc2)c3cc4c(cc(OC)cc4)cc3	775	fCSFP4	weighted-fingerprint-similarity	0.933	0.509	rxn6038_0_a_kill_0____EN300-18137____EN300-12075	N/A	S1c2c(cc([N+]([O-])=O)cc2)C=C1C(=O)Nc3c(cccc3)C(=O)N	[*;R2][#6;r][#6;r]C(=O)[N;H]c1[c;H][c;H][c;H][c;H]c1[!#1]_20	2	false	SAVI-Space-2024	rxn6038_0_a_kill_0	EN300-18137	O=C(c1c(N)cccc1)c2ccccc2	EN300-12075	O=C(O)c1cc2c(cc(OC)cc2)cc1
O=C(Nc1c(cccc1)C(=O)c2ccccc2)c3cc4c(cc(cc4)CC)cc3	776	fCSFP4	weighted-fingerprint-similarity	0.933	0.509	rxn6038_0_a_kill_0____EN300-18137____EN300-25421259	N/A	S1c2c(cc([N+]([O-])=O)cc2)C=C1C(=O)Nc3c(cccc3)C(=O)N	[*;R2][#6;r][#6;r]C(=O)[N;H]c1[c;H][c;H][c;H][c;H]c1[!#1]_20	2	false	SAVI-Space-2024	rxn6038_0_a_kill_0	EN300-18137	O=C(c1c(N)cccc1)c2ccccc2	EN300-25421259	O=C(O)c1cc2c(cc(cc2)CC)cc1
O=C(Nc1c(cccc1)C(=O)c2ccccc2)c3cc4c(ccc(OC)c4)cc3	777	fCSFP4	weighted-fingerprint-similarity	0.933	0.509	rxn6038_0_a_kill_0____EN300-18137____EN300-222086	N/A	S1c2c(cc([N+]([O-])=O)cc2)C=C1C(=O)Nc3c(cccc3)C(=O)N	[*;R2][#6;r][#6;r]C(=O)[N;H]c1[c;H][c;H][c;H][c;H]c1[!#1]_20	2	false	SAVI-Space-2024	rxn6038_0_a_kill_0	EN300-18137	O=C(c1c(N)cccc1)c2ccccc2	EN300-222086	O=C(O)c1cc2c(ccc(OC)c2)cc1
O=C(Nc1c(cccc1)C(=O)c2ccccc2)c3cc4c(ccnc4)cc3	778	fCSFP4	weighted-fingerprint-similarity	0.933	0.509	rxn6038_0_a_kill_0____EN300-18137____EN300-120935 EN300-45673400""	N/A	S1c2c(cc([N+]([O-])=O)cc2)C=C1C(=O)Nc3c(cccc3)C(=O)N	[*;R2][#6;r][#6;r]C(=O)[N;H]c1[c;H][c;H][c;H][c;H]c1[!#1]_20	2	false	SAVI-Space-2024	rxn6038_0_a_kill_0	EN300-18137	O=C(c1c(N)cccc1)c2ccccc2	EN300-120935 EN300-45673400""	O=C(O)c1cc2c(ccnc2)cc1
O=C(Nc1c(cccc1)C(=O)c2ccccc2)c3cc4c(cncc4)cc3	779	fCSFP4	weighted-fingerprint-similarity	0.933	0.509	rxn6038_0_a_kill_0____EN300-18137____EN300-97898 EN300-28338487""	N/A	S1c2c(cc([N+]([O-])=O)cc2)C=C1C(=O)Nc3c(cccc3)C(=O)N	[*;R2][#6;r][#6;r]C(=O)[N;H]c1[c;H][c;H][c;H][c;H]c1[!#1]_20	2	false	SAVI-Space-2024	rxn6038_0_a_kill_0	EN300-18137	O=C(c1c(N)cccc1)c2ccccc2	EN300-97898 EN300-28338487""	O=C(O)c1cc2c(cncc2)cc1
S(=O)(=NC(=O)c1c(NC(=O)c2cc3c(SC(=C3)C)cc2)cccc1)(C)C	780	fCSFP4	weighted-fingerprint-similarity	0.933	0.557	rxn6038_0_a_kill_0____EN300-222626____EN300-3037326	N/A	S1c2c(cc([N+]([O-])=O)cc2)C=C1C(=O)Nc3c(cccc3)C(=O)N	[*;R2][#6;r][#6;r]C(=O)[N;H]c1[c;H][c;H][c;H][c;H]c1[!#1]_20	2	false	SAVI-Space-2024	rxn6038_0_a_kill_0	EN300-222626	S(=O)(=NC(=O)c1c(N)cccc1)(C)C	EN300-3037326	S1c2c(cc(cc2)C(=O)O)C=C1C
S1c2c(N=C1N(C)C)ccc(c2)C(=O)Nc3c(cccc3)C(=O)N	781	fCSFP4	weighted-fingerprint-similarity	0.933	0.557	rxn6038_0_a_kill_0____EN300-17791____EN300-9454041	N/A	S1c2c(cc([N+]([O-])=O)cc2)C=C1C(=O)Nc3c(cccc3)C(=O)N	[*;R2][#6;r][#6;r]C(=O)[N;H]c1[c;H][c;H][c;H][c;H]c1[!#1]_20	2	false	SAVI-Space-2024	rxn6038_0_a_kill_0	EN300-17791	O=C(N)c1c(N)cccc1	EN300-9454041	S1c2c(N=C1N(C)C)ccc(c2)C(=O)O
S1c2c(cc(cc2)C(=O)Nc3c(cccc3)C(=O)CC4CCC4)C=C1C	782	fCSFP4	weighted-fingerprint-similarity	0.933	0.557	rxn6038_0_a_kill_0____EN300-1590182____EN300-3037326	N/A	S1c2c(cc([N+]([O-])=O)cc2)C=C1C(=O)Nc3c(cccc3)C(=O)N	[*;R2][#6;r][#6;r]C(=O)[N;H]c1[c;H][c;H][c;H][c;H]c1[!#1]_20	2	false	SAVI-Space-2024	rxn6038_0_a_kill_0	EN300-1590182	O=C(c1c(N)cccc1)CC2CCC2	EN300-3037326	S1c2c(cc(cc2)C(=O)O)C=C1C
S1c2c(ncnc2)C=C1C(=O)Nc3c(cccc3)C(=NO)N	783	fCSFP4	weighted-fingerprint-similarity	0.933	0.557	rxn6038_0_a_kill_0____EN300-41306____EN300-325761	N/A	S1c2c(cc([N+]([O-])=O)cc2)C=C1C(=O)Nc3c(cccc3)C(=O)N	[*;R2][#6;r][#6;r]C(=O)[N;H]c1[c;H][c;H][c;H][c;H]c1[!#1]_20	2	false	SAVI-Space-2024	rxn6038_0_a_kill_0	EN300-41306	ON=C(N)c1c(N)cccc1	EN300-325761	S1c2c(ncnc2)C=C1C(=O)O
[O-][N+](=O)c1cc2c(NC(C(=O)Nc3c(cccc3)C(=C)C)=C2)cc1	784	fCSFP4	weighted-fingerprint-similarity	0.933	0.557	rxn6038_0_a_kill_0____EN300-94868____EN300-49926	N/A	S1c2c(cc([N+]([O-])=O)cc2)C=C1C(=O)Nc3c(cccc3)C(=O)N	[*;R2][#6;r][#6;r]C(=O)[N;H]c1[c;H][c;H][c;H][c;H]c1[!#1]_20	2	false	SAVI-Space-2024	rxn6038_0_a_kill_0	EN300-94868	Nc1c(cccc1)C(=C)C	EN300-49926	O=[N+](O)c1cc2c(NC(C(=O)O)=C2)cc1
[O-][N+](=O)c1cc2c(OC(C(=O)Nc3c(cccc3)C(=C)C)=C2)cc1	785	fCSFP4	weighted-fingerprint-similarity	0.933	0.557	rxn6038_0_a_kill_0____EN300-94868____EN300-41648	N/A	S1c2c(cc([N+]([O-])=O)cc2)C=C1C(=O)Nc3c(cccc3)C(=O)N	[*;R2][#6;r][#6;r]C(=O)[N;H]c1[c;H][c;H][c;H][c;H]c1[!#1]_20	2	false	SAVI-Space-2024	rxn6038_0_a_kill_0	EN300-94868	Nc1c(cccc1)C(=C)C	EN300-41648	O=[N+](O)c1cc2c(OC(C(=O)O)=C2)cc1
O=C(Nc1c(cccc1)C(=C)C)c2cc3c(cc2)cccc3	786	fCSFP4	weighted-fingerprint-similarity	0.933	0.504	rxn6038_0_a_kill_0____EN300-94868____EN300-19820	N/A	S1c2c(cc([N+]([O-])=O)cc2)C=C1C(=O)Nc3c(cccc3)C(=O)N	[*;R2][#6;r][#6;r]C(=O)[N;H]c1[c;H][c;H][c;H][c;H]c1[!#1]_20	2	false	SAVI-Space-2024	rxn6038_0_a_kill_0	EN300-94868	Nc1c(cccc1)C(=C)C	EN300-19820	O=C(O)c1cc2c(cc1)cccc2
S(=O)(=O)(N)CC(=O)c1c(NC(=O)C=2SC=3C(=CSC3)C2)cccc1	787	fCSFP4	weighted-fingerprint-similarity	0.933	0.554	rxn6038_0_a_kill_0____EN300-195374____EN300-299321	N/A	S1c2c(cc([N+]([O-])=O)cc2)C=C1C(=O)Nc3c(cccc3)C(=O)N	[*;R2][#6;r][#6;r]C(=O)[N;H]c1[c;H][c;H][c;H][c;H]c1[!#1]_20	2	false	SAVI-Space-2024	rxn6038_0_a_kill_0	EN300-195374	S(=O)(=O)(N)CC(=O)c1c(N)cccc1	EN300-299321	S1C(C(=O)O)=CC=2C1=CSC2
S1c2c(c(OC)ccc2)C=C1C(=O)Nc3c(cccc3)C(=O)NN	788	fCSFP4	weighted-fingerprint-similarity	0.933	0.554	rxn6038_0_a_kill_0____EN300-03742____EN300-805094	N/A	S1c2c(cc([N+]([O-])=O)cc2)C=C1C(=O)Nc3c(cccc3)C(=O)N	[*;R2][#6;r][#6;r]C(=O)[N;H]c1[c;H][c;H][c;H][c;H]c1[!#1]_20	2	false	SAVI-Space-2024	rxn6038_0_a_kill_0	EN300-03742	O=C(NN)c1c(N)cccc1	EN300-805094	S1c2c(c(OC)ccc2)C=C1C(=O)O
S1c2c(c(ccc2)C([O-])=O)C=C1C(=O)Nc3c(cccc3)C(=O)C	789	fCSFP4	weighted-fingerprint-similarity	0.933	0.554	rxn6038_0_a_kill_0____EN300-18094____EN300-1704354	N/A	S1c2c(cc([N+]([O-])=O)cc2)C=C1C(=O)Nc3c(cccc3)C(=O)N	[*;R2][#6;r][#6;r]C(=O)[N;H]c1[c;H][c;H][c;H][c;H]c1[!#1]_20	2	false	SAVI-Space-2024	rxn6038_0_a_kill_0	EN300-18094	O=C(c1c(N)cccc1)C	EN300-1704354	S1c2c(c(ccc2)C(=O)OC)C=C1C(=O)O
S1c2c(ccc(c2)C(=O)Nc3c(cccc3)C(=O)CC[NH+](C)C)C=C1C	790	fCSFP4	weighted-fingerprint-similarity	0.933	0.554	rxn6038_0_a_kill_0____EN300-37455285 EN300-8620185"____EN300-3043007"	N/A	S1c2c(cc([N+]([O-])=O)cc2)C=C1C(=O)Nc3c(cccc3)C(=O)N	[*;R2][#6;r][#6;r]C(=O)[N;H]c1[c;H][c;H][c;H][c;H]c1[!#1]_20	2	false	SAVI-Space-2024	rxn6038_0_a_kill_0	EN300-37455285 EN300-8620185""	O=C(c1c(N)cccc1)CCN(C)C	EN300-3043007	S1c2c(ccc(c2)C(=O)O)C=C1C
S1C(C(=O)Nc2c(cccc2)C(=O)C(C)C)=CC=3NC=CC13	791	fCSFP4	weighted-fingerprint-similarity	0.933	0.550	rxn6038_0_a_kill_0____EN300-119641____EN300-103693	N/A	S1c2c(cc([N+]([O-])=O)cc2)C=C1C(=O)Nc3c(cccc3)C(=O)N	[*;R2][#6;r][#6;r]C(=O)[N;H]c1[c;H][c;H][c;H][c;H]c1[!#1]_20	2	false	SAVI-Space-2024	rxn6038_0_a_kill_0	EN300-119641	O=C(c1c(N)cccc1)C(C)C	EN300-103693	S1C(C(=O)O)=CC=2NC=CC12
S1C(C(=O)Nc2c(cccc2)C(=O)C(C)C)=CC=3OC=CC13	792	fCSFP4	weighted-fingerprint-similarity	0.933	0.550	rxn6038_0_a_kill_0____EN300-119641____EN300-81532	N/A	S1c2c(cc([N+]([O-])=O)cc2)C=C1C(=O)Nc3c(cccc3)C(=O)N	[*;R2][#6;r][#6;r]C(=O)[N;H]c1[c;H][c;H][c;H][c;H]c1[!#1]_20	2	false	SAVI-Space-2024	rxn6038_0_a_kill_0	EN300-119641	O=C(c1c(N)cccc1)C(C)C	EN300-81532	S1C(C(=O)O)=CC=2OC=CC12
S1C(C(=O)Nc2c(cccc2)C(=O)C)=CC=3N(C=CC13)C	793	fCSFP4	weighted-fingerprint-similarity	0.933	0.550	rxn6038_0_a_kill_0____EN300-18094____EN300-7881227	N/A	S1c2c(cc([N+]([O-])=O)cc2)C=C1C(=O)Nc3c(cccc3)C(=O)N	[*;R2][#6;r][#6;r]C(=O)[N;H]c1[c;H][c;H][c;H][c;H]c1[!#1]_20	2	false	SAVI-Space-2024	rxn6038_0_a_kill_0	EN300-18094	O=C(c1c(N)cccc1)C	EN300-7881227	S1C(C(=O)O)=CC=2N(C=CC12)C
S1C(C(=O)Nc2c(cccc2)C(=O)N(C)C)=CC=3NC=CC13	794	fCSFP4	weighted-fingerprint-similarity	0.933	0.550	rxn6038_0_a_kill_0____EN300-35807____EN300-103693	N/A	S1c2c(cc([N+]([O-])=O)cc2)C=C1C(=O)Nc3c(cccc3)C(=O)N	[*;R2][#6;r][#6;r]C(=O)[N;H]c1[c;H][c;H][c;H][c;H]c1[!#1]_20	2	false	SAVI-Space-2024	rxn6038_0_a_kill_0	EN300-35807	O=C(N(C)C)c1c(N)cccc1	EN300-103693	S1C(C(=O)O)=CC=2NC=CC12
S1C(C(=O)Nc2c(cccc2)C(=O)N(C)C)=CC=3OC=CC13	795	fCSFP4	weighted-fingerprint-similarity	0.933	0.550	rxn6038_0_a_kill_0____EN300-35807____EN300-81532	N/A	S1c2c(cc([N+]([O-])=O)cc2)C=C1C(=O)Nc3c(cccc3)C(=O)N	[*;R2][#6;r][#6;r]C(=O)[N;H]c1[c;H][c;H][c;H][c;H]c1[!#1]_20	2	false	SAVI-Space-2024	rxn6038_0_a_kill_0	EN300-35807	O=C(N(C)C)c1c(N)cccc1	EN300-81532	S1C(C(=O)O)=CC=2OC=CC12
S=C(N)c1c(NC(=O)c2cc3N=C(Sc3cc2)N)cccc1	796	fCSFP4	weighted-fingerprint-similarity	0.933	0.550	rxn6038_0_a_kill_0____EN300-14417____EN300-49961	N/A	S1c2c(cc([N+]([O-])=O)cc2)C=C1C(=O)Nc3c(cccc3)C(=O)N	[*;R2][#6;r][#6;r]C(=O)[N;H]c1[c;H][c;H][c;H][c;H]c1[!#1]_20	2	false	SAVI-Space-2024	rxn6038_0_a_kill_0	EN300-14417	S=C(N)c1c(N)cccc1	EN300-49961	S1c2c(N=C1N)cc(cc2)C(=O)O
S1c2c(c([N+]([O-])=O)ccc2)C=C1C(=O)Nc3c(cccc3)C(=O)N(C(C)C)C	797	fCSFP4	weighted-fingerprint-similarity	0.933	0.587	rxn6038_0_a_kill_0____EN300-266982____EN300-7431553	N/A	S1c2c(cc([N+]([O-])=O)cc2)C=C1C(=O)Nc3c(cccc3)C(=O)N	[*;R2][#6;r][#6;r]C(=O)[N;H]c1[c;H][c;H][c;H][c;H]c1[!#1]_20	2	false	SAVI-Space-2024	rxn6038_0_a_kill_0	EN300-266982	O=C(N(C(C)C)C)c1c(N)cccc1	EN300-7431553	S1c2c(c([N+](=O)O)ccc2)C=C1C(=O)O
S(=O)(=O)(N)C=1SC=2SC(C(=O)Nc3c(cccc3)C(=O)c4ccccc4)=CC2C1	798	fCSFP4	weighted-fingerprint-similarity	0.933	0.547	rxn6038_0_a_kill_0____EN300-18137____EN300-1698469	N/A	S1c2c(cc([N+]([O-])=O)cc2)C=C1C(=O)Nc3c(cccc3)C(=O)N	[*;R2][#6;r][#6;r]C(=O)[N;H]c1[c;H][c;H][c;H][c;H]c1[!#1]_20	2	false	SAVI-Space-2024	rxn6038_0_a_kill_0	EN300-18137	O=C(c1c(N)cccc1)c2ccccc2	EN300-1698469	S(=O)(=O)(N)C=1SC=2SC(C(=O)O)=CC2C1
S1C(=CC=2NC(C(=O)Nc3c(cccc3)C(=O)N)=CC12)C	799	fCSFP4	weighted-fingerprint-similarity	0.933	0.547	rxn6038_0_a_kill_0____EN300-17791____EN300-311735	N/A	S1c2c(cc([N+]([O-])=O)cc2)C=C1C(=O)Nc3c(cccc3)C(=O)N	[*;R2][#6;r][#6;r]C(=O)[N;H]c1[c;H][c;H][c;H][c;H]c1[!#1]_20	2	false	SAVI-Space-2024	rxn6038_0_a_kill_0	EN300-17791	O=C(N)c1c(N)cccc1	EN300-311735	S1C(=CC=2NC(C(=O)O)=CC12)C
S1C(C(=O)Nc2c(cccc2)C(=O)NN)=CC3=C1N(C=C3)C	800	fCSFP4	weighted-fingerprint-similarity	0.933	0.547	rxn6038_0_a_kill_0____EN300-03742____EN300-7880176	N/A	S1c2c(cc([N+]([O-])=O)cc2)C=C1C(=O)Nc3c(cccc3)C(=O)N	[*;R2][#6;r][#6;r]C(=O)[N;H]c1[c;H][c;H][c;H][c;H]c1[!#1]_20	2	false	SAVI-Space-2024	rxn6038_0_a_kill_0	EN300-03742	O=C(NN)c1c(N)cccc1	EN300-7880176	S1C(C(=O)O)=CC2=C1N(C=C2)C
S1C(C(=O)Nc2c(cccc2)C(=O)c3ccccc3)=CC=4SC(=NC14)N	801	fCSFP4	weighted-fingerprint-similarity	0.933	0.547	rxn6038_0_a_kill_0____EN300-18137____EN300-255511 EN300-255512""	N/A	S1c2c(cc([N+]([O-])=O)cc2)C=C1C(=O)Nc3c(cccc3)C(=O)N	[*;R2][#6;r][#6;r]C(=O)[N;H]c1[c;H][c;H][c;H][c;H]c1[!#1]_20	2	false	SAVI-Space-2024	rxn6038_0_a_kill_0	EN300-18137	O=C(c1c(N)cccc1)c2ccccc2	EN300-255511 EN300-255512""	S1C(C(=O)O)=CC=2SC(=NC12)N
S1C(F)=CC=2NC(C(=O)Nc3c(cccc3)C(=O)N)=CC12	802	fCSFP4	weighted-fingerprint-similarity	0.933	0.547	rxn6038_0_a_kill_0____EN300-17791____EN300-4276384	N/A	S1c2c(cc([N+]([O-])=O)cc2)C=C1C(=O)Nc3c(cccc3)C(=O)N	[*;R2][#6;r][#6;r]C(=O)[N;H]c1[c;H][c;H][c;H][c;H]c1[!#1]_20	2	false	SAVI-Space-2024	rxn6038_0_a_kill_0	EN300-17791	O=C(N)c1c(N)cccc1	EN300-4276384	S1C(F)=CC=2NC(C(=O)O)=CC12
S1c2c(nccc2)C=C1C(=O)Nc3c(cccc3)C(=C)C	803	fCSFP4	weighted-fingerprint-similarity	0.933	0.547	rxn6038_0_a_kill_0____EN300-94868____EN300-122192	N/A	S1c2c(cc([N+]([O-])=O)cc2)C=C1C(=O)Nc3c(cccc3)C(=O)N	[*;R2][#6;r][#6;r]C(=O)[N;H]c1[c;H][c;H][c;H][c;H]c1[!#1]_20	2	false	SAVI-Space-2024	rxn6038_0_a_kill_0	EN300-94868	Nc1c(cccc1)C(=C)C	EN300-122192	S1c2c(nccc2)C=C1C(=O)O
[O-][N+](=O)c1c2c(cc(c1)C(=O)Nc3c(cccc3)C(=O)NN)cccc2	804	fCSFP4	weighted-fingerprint-similarity	0.933	0.547	rxn6038_0_a_kill_0____EN300-03742____EN300-6735089	N/A	S1c2c(cc([N+]([O-])=O)cc2)C=C1C(=O)Nc3c(cccc3)C(=O)N	[*;R2][#6;r][#6;r]C(=O)[N;H]c1[c;H][c;H][c;H][c;H]c1[!#1]_20	2	false	SAVI-Space-2024	rxn6038_0_a_kill_0	EN300-03742	O=C(NN)c1c(N)cccc1	EN300-6735089	O=[N+](O)c1c2c(cc(c1)C(=O)O)cccc2
S(=O)(=O)(N)C=1SC2=C(SC(C(=O)Nc3c(cccc3)C(=O)NN)=C2)C1	805	fCSFP4	weighted-fingerprint-similarity	0.933	0.543	rxn6038_0_a_kill_0____EN300-03742____EN300-7536800	N/A	S1c2c(cc([N+]([O-])=O)cc2)C=C1C(=O)Nc3c(cccc3)C(=O)N	[*;R2][#6;r][#6;r]C(=O)[N;H]c1[c;H][c;H][c;H][c;H]c1[!#1]_20	2	false	SAVI-Space-2024	rxn6038_0_a_kill_0	EN300-03742	O=C(NN)c1c(N)cccc1	EN300-7536800	S(=O)(=O)(N)C=1SC2=C(SC(C(=O)O)=C2)C1
S1C(C(=O)Nc2c(cccc2)C(=O)C(C)C)=CC=3SC(=CC13)C[NH3+]	806	fCSFP4	weighted-fingerprint-similarity	0.933	0.543	rxn6038_0_a_kill_0____EN300-119641____EN300-6498522	N/A	S1c2c(cc([N+]([O-])=O)cc2)C=C1C(=O)Nc3c(cccc3)C(=O)N	[*;R2][#6;r][#6;r]C(=O)[N;H]c1[c;H][c;H][c;H][c;H]c1[!#1]_20	2	false	SAVI-Space-2024	rxn6038_0_a_kill_0	EN300-119641	O=C(c1c(N)cccc1)C(C)C	EN300-6498522	S1C(C(=O)O)=CC=2SC(=CC12)CNC(=O)OC(C)(C)C
S1C(C(=O)Nc2c(cccc2)C(=O)N(C)C)=CC=3SC(=CC13)C[NH3+]	807	fCSFP4	weighted-fingerprint-similarity	0.933	0.543	rxn6038_0_a_kill_0____EN300-35807____EN300-6498522	N/A	S1c2c(cc([N+]([O-])=O)cc2)C=C1C(=O)Nc3c(cccc3)C(=O)N	[*;R2][#6;r][#6;r]C(=O)[N;H]c1[c;H][c;H][c;H][c;H]c1[!#1]_20	2	false	SAVI-Space-2024	rxn6038_0_a_kill_0	EN300-35807	O=C(N(C)C)c1c(N)cccc1	EN300-6498522	S1C(C(=O)O)=CC=2SC(=CC12)CNC(=O)OC(C)(C)C
S1c2c(F)cccc2C=C1C(=O)Nc3c(cccc3)C(=O)C	808	fCSFP4	weighted-fingerprint-similarity	0.933	0.543	rxn6038_0_a_kill_0____EN300-18094____EN300-156934	N/A	S1c2c(cc([N+]([O-])=O)cc2)C=C1C(=O)Nc3c(cccc3)C(=O)N	[*;R2][#6;r][#6;r]C(=O)[N;H]c1[c;H][c;H][c;H][c;H]c1[!#1]_20	2	false	SAVI-Space-2024	rxn6038_0_a_kill_0	EN300-18094	O=C(c1c(N)cccc1)C	EN300-156934	S1c2c(F)cccc2C=C1C(=O)O
S1c2c(NC(=O)c3c(NC([O-])=O)cccc3)cccc2C=C1C([O-])=O	809	fCSFP4	weighted-fingerprint-similarity	0.933	0.543	rxn6038_0_a_kill_0____EN300-222654____EN300-69733	N/A	S1c2c(cc([N+]([O-])=O)cc2)C=C1C(=O)Nc3c(cccc3)C(=O)N	[*;R2][#6;r][#6;r]C(=O)[N;H]c1[c;H][c;H][c;H][c;H]c1[!#1]_20	2	false	SAVI-Space-2024	rxn6038_0_a_kill_0	EN300-222654	S1c2c(N)cccc2C=C1C(=O)OC	EN300-69733	O=C(OC)Nc1c(cccc1)C(=O)O
S1c2c(ccc(c2)C(=O)Nc3c(cccc3)C(=O)N)C(=C1)C	810	fCSFP4	weighted-fingerprint-similarity	0.933	0.543	rxn6038_0_a_kill_0____EN300-17791____EN300-7353028	N/A	S1c2c(cc([N+]([O-])=O)cc2)C=C1C(=O)Nc3c(cccc3)C(=O)N	[*;R2][#6;r][#6;r]C(=O)[N;H]c1[c;H][c;H][c;H][c;H]c1[!#1]_20	2	false	SAVI-Space-2024	rxn6038_0_a_kill_0	EN300-17791	O=C(N)c1c(N)cccc1	EN300-7353028	S1c2c(ccc(c2)C(=O)O)C(=C1)C
S1C(C(=O)Nc2c(cccc2)C(=O)C(=C)C)=CC=3SC(=CC13)C	811	fCSFP4	weighted-fingerprint-similarity	0.933	0.540	rxn6038_0_a_kill_0____EN300-206357____EN300-1272650	N/A	S1c2c(cc([N+]([O-])=O)cc2)C=C1C(=O)Nc3c(cccc3)C(=O)N	[*;R2][#6;r][#6;r]C(=O)[N;H]c1[c;H][c;H][c;H][c;H]c1[!#1]_20	2	false	SAVI-Space-2024	rxn6038_0_a_kill_0	EN300-206357	O=C(c1c(N)cccc1)C(=C)C	EN300-1272650	S1C(C(=O)O)=CC=2SC(=CC12)C
S1c2c(N=C1N)cc(cc2)C(=O)Nc3c(cccc3)C(=O)c4ccccc4	812	fCSFP4	weighted-fingerprint-similarity	0.933	0.540	rxn6038_0_a_kill_0____EN300-18137____EN300-49961	N/A	S1c2c(cc([N+]([O-])=O)cc2)C=C1C(=O)Nc3c(cccc3)C(=O)N	[*;R2][#6;r][#6;r]C(=O)[N;H]c1[c;H][c;H][c;H][c;H]c1[!#1]_20	2	false	SAVI-Space-2024	rxn6038_0_a_kill_0	EN300-18137	O=C(c1c(N)cccc1)c2ccccc2	EN300-49961	S1c2c(N=C1N)cc(cc2)C(=O)O
S=C(N)c1c(NC(=O)C=2SC=3NN=NC3C2)cccc1	813	fCSFP4	weighted-fingerprint-similarity	0.933	0.540	rxn6038_0_a_kill_0____EN300-14417____EN300-45584163	N/A	S1c2c(cc([N+]([O-])=O)cc2)C=C1C(=O)Nc3c(cccc3)C(=O)N	[*;R2][#6;r][#6;r]C(=O)[N;H]c1[c;H][c;H][c;H][c;H]c1[!#1]_20	2	false	SAVI-Space-2024	rxn6038_0_a_kill_0	EN300-14417	S=C(N)c1c(N)cccc1	EN300-45584163	S1C(C(=O)O)=CC=2NN=NC12
O=C(N)c1c(NC(=O)C=2Nc3c(ccc(O)c3)C2)cccc1	814	fCSFP4	weighted-fingerprint-similarity	0.933	0.536	rxn6038_0_a_kill_0____EN300-17791____EN300-15100	N/A	S1c2c(cc([N+]([O-])=O)cc2)C=C1C(=O)Nc3c(cccc3)C(=O)N	[*;R2][#6;r][#6;r]C(=O)[N;H]c1[c;H][c;H][c;H][c;H]c1[!#1]_20	2	false	SAVI-Space-2024	rxn6038_0_a_kill_0	EN300-17791	O=C(N)c1c(N)cccc1	EN300-15100	O=C(O)C=1Nc2c(ccc(OCc3ccccc3)c2)C1
S1C(C(=O)Nc2c(cccc2)C(=O)C)=CC3=C1NN=C3	815	fCSFP4	weighted-fingerprint-similarity	0.933	0.536	rxn6038_0_a_kill_0____EN300-18094____EN300-736645	N/A	S1c2c(cc([N+]([O-])=O)cc2)C=C1C(=O)Nc3c(cccc3)C(=O)N	[*;R2][#6;r][#6;r]C(=O)[N;H]c1[c;H][c;H][c;H][c;H]c1[!#1]_20	2	false	SAVI-Space-2024	rxn6038_0_a_kill_0	EN300-18094	O=C(c1c(N)cccc1)C	EN300-736645	S1C(C(=O)O)=CC2=C1NN=C2
S1c2c(cnc(c2)C(=O)Nc3c(cccc3)C(=O)N)C=C1	816	fCSFP4	weighted-fingerprint-similarity	0.933	0.536	rxn6038_0_a_kill_0____EN300-17791____EN300-54452	N/A	S1c2c(cc([N+]([O-])=O)cc2)C=C1C(=O)Nc3c(cccc3)C(=O)N	[*;R2][#6;r][#6;r]C(=O)[N;H]c1[c;H][c;H][c;H][c;H]c1[!#1]_20	2	false	SAVI-Space-2024	rxn6038_0_a_kill_0	EN300-17791	O=C(N)c1c(N)cccc1	EN300-54452	S1c2c(cnc(c2)C(=O)O)C=C1
S1c2c(ncc(c2)C(=O)Nc3c(cccc3)C(=O)N)C=C1	817	fCSFP4	weighted-fingerprint-similarity	0.933	0.536	rxn6038_0_a_kill_0____EN300-17791____EN300-77986	N/A	S1c2c(cc([N+]([O-])=O)cc2)C=C1C(=O)Nc3c(cccc3)C(=O)N	[*;R2][#6;r][#6;r]C(=O)[N;H]c1[c;H][c;H][c;H][c;H]c1[!#1]_20	2	false	SAVI-Space-2024	rxn6038_0_a_kill_0	EN300-17791	O=C(N)c1c(N)cccc1	EN300-77986	S1c2c(ncc(c2)C(=O)O)C=C1
[O-]C(=O)c1cc2c(NC(C(=O)Nc3c(cccc3)C(=O)N)=C2)cc1	818	fCSFP4	weighted-fingerprint-similarity	0.933	0.536	rxn6038_0_a_kill_0____EN300-17791____EN300-10841691	N/A	S1c2c(cc([N+]([O-])=O)cc2)C=C1C(=O)Nc3c(cccc3)C(=O)N	[*;R2][#6;r][#6;r]C(=O)[N;H]c1[c;H][c;H][c;H][c;H]c1[!#1]_20	2	false	SAVI-Space-2024	rxn6038_0_a_kill_0	EN300-17791	O=C(N)c1c(N)cccc1	EN300-10841691	O=C(OC)c1cc2c(NC(C(=O)O)=C2)cc1
O=C(N)c1c(NC(=O)C=2Oc3c(cc(N)cc3)C2)cccc1	819	fCSFP4	weighted-fingerprint-similarity	0.933	0.532	rxn6038_0_a_kill_0____EN300-17791____EN300-81154	N/A	S1c2c(cc([N+]([O-])=O)cc2)C=C1C(=O)Nc3c(cccc3)C(=O)N	[*;R2][#6;r][#6;r]C(=O)[N;H]c1[c;H][c;H][c;H][c;H]c1[!#1]_20	2	false	SAVI-Space-2024	rxn6038_0_a_kill_0	EN300-17791	O=C(N)c1c(N)cccc1	EN300-81154	O=C(OCC1c2c(c3c1cccc3)cccc2)Nc4cc5c(OC(C(=O)O)=C5)cc4
O=C(Nc1c(cccc1)C(=O)N)C=2Nc3c(cc(N)cc3)C2	820	fCSFP4	weighted-fingerprint-similarity	0.933	0.532	rxn6038_0_a_kill_0____EN300-17791____EN300-1726375	N/A	S1c2c(cc([N+]([O-])=O)cc2)C=C1C(=O)Nc3c(cccc3)C(=O)N	[*;R2][#6;r][#6;r]C(=O)[N;H]c1[c;H][c;H][c;H][c;H]c1[!#1]_20	2	false	SAVI-Space-2024	rxn6038_0_a_kill_0	EN300-17791	O=C(N)c1c(N)cccc1	EN300-1726375	O=C(OC(C)(C)C)Nc1cc2c(NC(C(=O)O)=C2)cc1
O=C(Nc1c(cccc1)C(=O)N)c2cc3c(N(C=C3)C)cc2	821	fCSFP4	weighted-fingerprint-similarity	0.933	0.532	rxn6038_0_a_kill_0____EN300-17791____EN300-186478 EN300-33430480""	N/A	S1c2c(cc([N+]([O-])=O)cc2)C=C1C(=O)Nc3c(cccc3)C(=O)N	[*;R2][#6;r][#6;r]C(=O)[N;H]c1[c;H][c;H][c;H][c;H]c1[!#1]_20	2	false	SAVI-Space-2024	rxn6038_0_a_kill_0	EN300-17791	O=C(N)c1c(N)cccc1	EN300-186478 EN300-33430480""	O=C(O)c1cc2c(N(C=C2)C)cc1
S1C(C(=O)Nc2c(cccc2)C(=O)c3ccccc3)=CC=4N=NNC14	822	fCSFP4	weighted-fingerprint-similarity	0.933	0.532	rxn6038_0_a_kill_0____EN300-18137____EN300-45584163	N/A	S1c2c(cc([N+]([O-])=O)cc2)C=C1C(=O)Nc3c(cccc3)C(=O)N	[*;R2][#6;r][#6;r]C(=O)[N;H]c1[c;H][c;H][c;H][c;H]c1[!#1]_20	2	false	SAVI-Space-2024	rxn6038_0_a_kill_0	EN300-18137	O=C(c1c(N)cccc1)c2ccccc2	EN300-45584163	S1C(C(=O)O)=CC=2NN=NC12
O=C(Nc1c(cccc1)C(=O)N)c2cc(O)c3c(c2)cccc3	823	fCSFP4	weighted-fingerprint-similarity	0.933	0.528	rxn6038_0_a_kill_0____EN300-17791____EN300-125371	N/A	S1c2c(cc([N+]([O-])=O)cc2)C=C1C(=O)Nc3c(cccc3)C(=O)N	[*;R2][#6;r][#6;r]C(=O)[N;H]c1[c;H][c;H][c;H][c;H]c1[!#1]_20	2	false	SAVI-Space-2024	rxn6038_0_a_kill_0	EN300-17791	O=C(N)c1c(N)cccc1	EN300-125371	[Si](Oc1c2c(cc(c1)C(=O)O)cccc2)(C(C)(C)C)(C)C
O=C(Nc1c(cccc1)C(=NO)N)c2cc3c(cc(cc3)C=O)cc2	824	fCSFP4	weighted-fingerprint-similarity	0.933	0.525	rxn6038_0_a_kill_0____EN300-41306____EN300-732935	N/A	S1c2c(cc([N+]([O-])=O)cc2)C=C1C(=O)Nc3c(cccc3)C(=O)N	[*;R2][#6;r][#6;r]C(=O)[N;H]c1[c;H][c;H][c;H][c;H]c1[!#1]_20	2	false	SAVI-Space-2024	rxn6038_0_a_kill_0	EN300-41306	ON=C(N)c1c(N)cccc1	EN300-732935	O=C(O)c1cc2c(cc(cc2)C=O)cc1
O=C(Nc1c(cccc1)C(=NO)N)c2cc3c(cc(cc3)C[NH3+])cc2	825	fCSFP4	weighted-fingerprint-similarity	0.933	0.525	rxn6038_0_a_kill_0____EN300-41306____EN300-1720302	N/A	S1c2c(cc([N+]([O-])=O)cc2)C=C1C(=O)Nc3c(cccc3)C(=O)N	[*;R2][#6;r][#6;r]C(=O)[N;H]c1[c;H][c;H][c;H][c;H]c1[!#1]_20	2	false	SAVI-Space-2024	rxn6038_0_a_kill_0	EN300-41306	ON=C(N)c1c(N)cccc1	EN300-1720302	O=C(OC(C)(C)C)NCc1cc2c(cc(cc2)C(=O)O)cc1
O=C(Nc1c(cccc1)C(=O)N)c2c3c(cc(c2)C(=O)N)cccc3	826	fCSFP4	weighted-fingerprint-similarity	0.933	0.525	rxn6038_0_a_kill_0____EN300-17791____EN300-36399015	N/A	S1c2c(cc([N+]([O-])=O)cc2)C=C1C(=O)Nc3c(cccc3)C(=O)N	[*;R2][#6;r][#6;r]C(=O)[N;H]c1[c;H][c;H][c;H][c;H]c1[!#1]_20	2	false	SAVI-Space-2024	rxn6038_0_a_kill_0	EN300-17791	O=C(N)c1c(N)cccc1	EN300-36399015	O=C(O)c1c2c(cc(c1)C(=O)N)cccc2
S1N=Cc2c1cc(cc2)C(=O)Nc3c(cccc3)C(=O)C	827	fCSFP4	weighted-fingerprint-similarity	0.933	0.525	rxn6038_0_a_kill_0____EN300-18094____EN300-103995	N/A	S1c2c(cc([N+]([O-])=O)cc2)C=C1C(=O)Nc3c(cccc3)C(=O)N	[*;R2][#6;r][#6;r]C(=O)[N;H]c1[c;H][c;H][c;H][c;H]c1[!#1]_20	2	false	SAVI-Space-2024	rxn6038_0_a_kill_0	EN300-18094	O=C(c1c(N)cccc1)C	EN300-103995	S1N=Cc2c1cc(cc2)C(=O)O
S1c2c(ccc(c2)C(=O)Nc3c(cccc3)C(=O)CC)C=C1	828	fCSFP4	weighted-fingerprint-similarity	0.933	0.525	rxn6038_0_a_kill_0____EN300-243639____EN300-248323	N/A	S1c2c(cc([N+]([O-])=O)cc2)C=C1C(=O)Nc3c(cccc3)C(=O)N	[*;R2][#6;r][#6;r]C(=O)[N;H]c1[c;H][c;H][c;H][c;H]c1[!#1]_20	2	false	SAVI-Space-2024	rxn6038_0_a_kill_0	EN300-243639	O=C(c1c(N)cccc1)CC	EN300-248323	S1c2c(ccc(c2)C(=O)O)C=C1
S1c2c(ccc(OC)c2)C=C1C(=O)Nc3c(cccc3)C(=O)N(C(C)C)C	829	fCSFP4	weighted-fingerprint-similarity	0.933	0.566	rxn6038_0_a_kill_0____EN300-266982____EN300-186698	N/A	S1c2c(cc([N+]([O-])=O)cc2)C=C1C(=O)Nc3c(cccc3)C(=O)N	[*;R2][#6;r][#6;r]C(=O)[N;H]c1[c;H][c;H][c;H][c;H]c1[!#1]_20	2	false	SAVI-Space-2024	rxn6038_0_a_kill_0	EN300-266982	O=C(N(C(C)C)C)c1c(N)cccc1	EN300-186698	S1c2c(ccc(OC)c2)C=C1C(=O)O
S1c2c(ccc(OC)c2)C=C1C(=O)Nc3c(cccc3)C(=O)N4CCOCC4	830	fCSFP4	weighted-fingerprint-similarity	0.933	0.566	rxn6038_0_a_kill_0____EN300-29552____EN300-186698	N/A	S1c2c(cc([N+]([O-])=O)cc2)C=C1C(=O)Nc3c(cccc3)C(=O)N	[*;R2][#6;r][#6;r]C(=O)[N;H]c1[c;H][c;H][c;H][c;H]c1[!#1]_20	2	false	SAVI-Space-2024	rxn6038_0_a_kill_0	EN300-29552	O=C(N1CCOCC1)c2c(N)cccc2	EN300-186698	S1c2c(ccc(OC)c2)C=C1C(=O)O
S1c2c(ccc(OC)c2)C=C1C(=O)Nc3c(cccc3)C(=O)N4CCSCC4	831	fCSFP4	weighted-fingerprint-similarity	0.933	0.566	rxn6038_0_a_kill_0____EN300-186522____EN300-186698	N/A	S1c2c(cc([N+]([O-])=O)cc2)C=C1C(=O)Nc3c(cccc3)C(=O)N	[*;R2][#6;r][#6;r]C(=O)[N;H]c1[c;H][c;H][c;H][c;H]c1[!#1]_20	2	false	SAVI-Space-2024	rxn6038_0_a_kill_0	EN300-186522	S1CCN(C(=O)c2c(N)cccc2)CC1	EN300-186698	S1c2c(ccc(OC)c2)C=C1C(=O)O
O=C(Nc1c(cccc1)C(=O)N)c2cc(NC(=O)c3cc4N=CNc4cc3)ccc2	832	fCSFP4	weighted-fingerprint-similarity	0.933	0.521	rxn6038_0_a_kill_0____EN300-17791____EN300-44299	N/A	S1c2c(cc([N+]([O-])=O)cc2)C=C1C(=O)Nc3c(cccc3)C(=O)N	[*;R2][#6;r][#6;r]C(=O)[N;H]c1[c;H][c;H][c;H][c;H]c1[!#1]_20	2	false	SAVI-Space-2024	rxn6038_0_a_kill_0	EN300-17791	O=C(N)c1c(N)cccc1	EN300-44299	O=C(O)c1cc(NC(=O)c2cc3N=CNc3cc2)ccc1
O=C(Nc1c(cccc1)C(=O)N)c2cc3N=C(Nc3cc2)C	833	fCSFP4	weighted-fingerprint-similarity	0.933	0.521	rxn6038_0_a_kill_0____EN300-17791____EN300-128450 EN300-113264""	N/A	S1c2c(cc([N+]([O-])=O)cc2)C=C1C(=O)Nc3c(cccc3)C(=O)N	[*;R2][#6;r][#6;r]C(=O)[N;H]c1[c;H][c;H][c;H][c;H]c1[!#1]_20	2	false	SAVI-Space-2024	rxn6038_0_a_kill_0	EN300-17791	O=C(N)c1c(N)cccc1	EN300-128450 EN300-113264""	O=C(O)c1cc2N=C(Nc2cc1)C
O=C(Nc1c(cccc1)C(=O)N)c2cc3NC(=O)Nc3cc2	834	fCSFP4	weighted-fingerprint-similarity	0.933	0.521	rxn6038_0_a_kill_0____EN300-17791____EN300-35411	N/A	S1c2c(cc([N+]([O-])=O)cc2)C=C1C(=O)Nc3c(cccc3)C(=O)N	[*;R2][#6;r][#6;r]C(=O)[N;H]c1[c;H][c;H][c;H][c;H]c1[!#1]_20	2	false	SAVI-Space-2024	rxn6038_0_a_kill_0	EN300-17791	O=C(N)c1c(N)cccc1	EN300-35411	O=C(O)c1cc2NC(=O)Nc2cc1
S=C(N)c1c(NC(=O)c2cc3c(cc(N(C)C)cc3)cc2)cccc1	835	fCSFP4	weighted-fingerprint-similarity	0.933	0.521	rxn6038_0_a_kill_0____EN300-14417____EN300-226602	N/A	S1c2c(cc([N+]([O-])=O)cc2)C=C1C(=O)Nc3c(cccc3)C(=O)N	[*;R2][#6;r][#6;r]C(=O)[N;H]c1[c;H][c;H][c;H][c;H]c1[!#1]_20	2	false	SAVI-Space-2024	rxn6038_0_a_kill_0	EN300-14417	S=C(N)c1c(N)cccc1	EN300-226602	O=C(O)c1cc2c(cc(N(C)C)cc2)cc1
S=C(N)c1c(NC(=O)c2cc3c(cc(cc3)C(C)C)cc2)cccc1	836	fCSFP4	weighted-fingerprint-similarity	0.933	0.521	rxn6038_0_a_kill_0____EN300-14417____EN300-10841619	N/A	S1c2c(cc([N+]([O-])=O)cc2)C=C1C(=O)Nc3c(cccc3)C(=O)N	[*;R2][#6;r][#6;r]C(=O)[N;H]c1[c;H][c;H][c;H][c;H]c1[!#1]_20	2	false	SAVI-Space-2024	rxn6038_0_a_kill_0	EN300-14417	S=C(N)c1c(N)cccc1	EN300-10841619	O=C(O)c1cc2c(cc(cc2)C(C)C)cc1
S1c2c(c(ccc2)C=O)C=C1C(=O)Nc3c(cccc3)C(=NO)N	837	fCSFP4	weighted-fingerprint-similarity	0.933	0.563	rxn6038_0_a_kill_0____EN300-41306____EN300-6472589	N/A	S1c2c(cc([N+]([O-])=O)cc2)C=C1C(=O)Nc3c(cccc3)C(=O)N	[*;R2][#6;r][#6;r]C(=O)[N;H]c1[c;H][c;H][c;H][c;H]c1[!#1]_20	2	false	SAVI-Space-2024	rxn6038_0_a_kill_0	EN300-41306	ON=C(N)c1c(N)cccc1	EN300-6472589	S1c2c(c(ccc2)C=O)C=C1C(=O)O
S=C(N)c1c(NC(=O)C=2Sc3c(c(N(C)C)ccc3)C2)cccc1	838	fCSFP4	weighted-fingerprint-similarity	0.933	0.560	rxn6038_0_a_kill_0____EN300-14417____EN300-755111	N/A	S1c2c(cc([N+]([O-])=O)cc2)C=C1C(=O)Nc3c(cccc3)C(=O)N	[*;R2][#6;r][#6;r]C(=O)[N;H]c1[c;H][c;H][c;H][c;H]c1[!#1]_20	2	false	SAVI-Space-2024	rxn6038_0_a_kill_0	EN300-14417	S=C(N)c1c(N)cccc1	EN300-755111	S1c2c(c(N(C)C)ccc2)C=C1C(=O)O
S1c2c(cncc2)C=C1C(=O)Nc3c(cccc3)C(=O)CC4CCC4	839	fCSFP4	weighted-fingerprint-similarity	0.932	0.556	rxn6038_0_a_kill_0____EN300-1590182____EN300-2081724	N/A	S1c2c(cc([N+]([O-])=O)cc2)C=C1C(=O)Nc3c(cccc3)C(=O)N	[*;R2][#6;r][#6;r]C(=O)[N;H]c1[c;H][c;H][c;H][c;H]c1[!#1]_20	2	false	SAVI-Space-2024	rxn6038_0_a_kill_0	EN300-1590182	O=C(c1c(N)cccc1)CC2CCC2	EN300-2081724	S1c2c(cncc2)C=C1C(=O)O
S1c2c(cncc2)C=C1C(=O)Nc3c(cccc3)C(=O)N(OC)C	840	fCSFP4	weighted-fingerprint-similarity	0.932	0.556	rxn6038_0_a_kill_0____EN300-61925____EN300-2081724	N/A	S1c2c(cc([N+]([O-])=O)cc2)C=C1C(=O)Nc3c(cccc3)C(=O)N	[*;R2][#6;r][#6;r]C(=O)[N;H]c1[c;H][c;H][c;H][c;H]c1[!#1]_20	2	false	SAVI-Space-2024	rxn6038_0_a_kill_0	EN300-61925	O=C(N(OC)C)c1c(N)cccc1	EN300-2081724	S1c2c(cncc2)C=C1C(=O)O
S1c2nc3c(cc2C=C1C(=O)Nc4c(cccc4)C(=O)c5ccccc5)ccc(OC)c3	841	fCSFP4	weighted-fingerprint-similarity	0.932	0.556	rxn6038_0_a_kill_0____EN300-18137____EN300-10373	N/A	S1c2c(cc([N+]([O-])=O)cc2)C=C1C(=O)Nc3c(cccc3)C(=O)N	[*;R2][#6;r][#6;r]C(=O)[N;H]c1[c;H][c;H][c;H][c;H]c1[!#1]_20	2	false	SAVI-Space-2024	rxn6038_0_a_kill_0	EN300-18137	O=C(c1c(N)cccc1)c2ccccc2	EN300-10373	S1c2nc3c(cc2C=C1C(=O)O)ccc(OC)c3
[O-][N+](=O)c1c2NC(C(=O)Nc3c(cccc3)C(=O)N)=Cc2ccc1	842	fCSFP4	weighted-fingerprint-similarity	0.932	0.556	rxn6038_0_a_kill_0____EN300-17791____EN300-49742	N/A	S1c2c(cc([N+]([O-])=O)cc2)C=C1C(=O)Nc3c(cccc3)C(=O)N	[*;R2][#6;r][#6;r]C(=O)[N;H]c1[c;H][c;H][c;H][c;H]c1[!#1]_20	2	false	SAVI-Space-2024	rxn6038_0_a_kill_0	EN300-17791	O=C(N)c1c(N)cccc1	EN300-49742	O=[N+](O)c1c2NC(C(=O)O)=Cc2ccc1
[O-][N+](=O)c1cc2c(N(C(C(=O)Nc3c(cccc3)C(=O)c4ccccc4)=C2)C)cc1	843	fCSFP4	weighted-fingerprint-similarity	0.932	0.556	rxn6038_0_a_kill_0____EN300-18137____EN300-50485	N/A	S1c2c(cc([N+]([O-])=O)cc2)C=C1C(=O)Nc3c(cccc3)C(=O)N	[*;R2][#6;r][#6;r]C(=O)[N;H]c1[c;H][c;H][c;H][c;H]c1[!#1]_20	2	false	SAVI-Space-2024	rxn6038_0_a_kill_0	EN300-18137	O=C(c1c(N)cccc1)c2ccccc2	EN300-50485	O=[N+](O)c1cc2c(N(C(C(=O)O)=C2)C)cc1
[O-][N+](=O)c1cc2c(NC(C(=O)Nc3c(cccc3)C(=O)C(C)C)=C2)cc1	844	fCSFP4	weighted-fingerprint-similarity	0.932	0.556	rxn6038_0_a_kill_0____EN300-119641____EN300-49926	N/A	S1c2c(cc([N+]([O-])=O)cc2)C=C1C(=O)Nc3c(cccc3)C(=O)N	[*;R2][#6;r][#6;r]C(=O)[N;H]c1[c;H][c;H][c;H][c;H]c1[!#1]_20	2	false	SAVI-Space-2024	rxn6038_0_a_kill_0	EN300-119641	O=C(c1c(N)cccc1)C(C)C	EN300-49926	O=[N+](O)c1cc2c(NC(C(=O)O)=C2)cc1
[O-][N+](=O)c1cc2c(NC(C(=O)Nc3c(cccc3)C(=O)N(C)C)=C2)cc1	845	fCSFP4	weighted-fingerprint-similarity	0.932	0.556	rxn6038_0_a_kill_0____EN300-35807____EN300-49926	N/A	S1c2c(cc([N+]([O-])=O)cc2)C=C1C(=O)Nc3c(cccc3)C(=O)N	[*;R2][#6;r][#6;r]C(=O)[N;H]c1[c;H][c;H][c;H][c;H]c1[!#1]_20	2	false	SAVI-Space-2024	rxn6038_0_a_kill_0	EN300-35807	O=C(N(C)C)c1c(N)cccc1	EN300-49926	O=[N+](O)c1cc2c(NC(C(=O)O)=C2)cc1
[O-][N+](=O)c1cc2c(NC(C(=O)Nc3c(cncc3)C(=O)c4ccccc4)=C2)cc1	846	fCSFP4	weighted-fingerprint-similarity	0.932	0.556	rxn6038_0_a_kill_0____EN300-11959864____EN300-49926	N/A	S1c2c(cc([N+]([O-])=O)cc2)C=C1C(=O)Nc3c(cccc3)C(=O)N	[*;R2][#6;r][#6;r]C(=O)[N;H]c1[c;H][c;H][c;H][c;H]c1[!#1]_20	2	false	SAVI-Space-2024	rxn6038_0_a_kill_0	EN300-11959864	O=C(c1c(N)ccnc1)c2ccccc2	EN300-49926	O=[N+](O)c1cc2c(NC(C(=O)O)=C2)cc1
[O-][N+](=O)c1cc2c(OC(C(=O)Nc3c(cccc3)C(=O)C(C)C)=C2)cc1	847	fCSFP4	weighted-fingerprint-similarity	0.932	0.556	rxn6038_0_a_kill_0____EN300-119641____EN300-41648	N/A	S1c2c(cc([N+]([O-])=O)cc2)C=C1C(=O)Nc3c(cccc3)C(=O)N	[*;R2][#6;r][#6;r]C(=O)[N;H]c1[c;H][c;H][c;H][c;H]c1[!#1]_20	2	false	SAVI-Space-2024	rxn6038_0_a_kill_0	EN300-119641	O=C(c1c(N)cccc1)C(C)C	EN300-41648	O=[N+](O)c1cc2c(OC(C(=O)O)=C2)cc1
[O-][N+](=O)c1cc2c(OC(C(=O)Nc3c(cccc3)C(=O)N(C)C)=C2)cc1	848	fCSFP4	weighted-fingerprint-similarity	0.932	0.556	rxn6038_0_a_kill_0____EN300-35807____EN300-41648	N/A	S1c2c(cc([N+]([O-])=O)cc2)C=C1C(=O)Nc3c(cccc3)C(=O)N	[*;R2][#6;r][#6;r]C(=O)[N;H]c1[c;H][c;H][c;H][c;H]c1[!#1]_20	2	false	SAVI-Space-2024	rxn6038_0_a_kill_0	EN300-35807	O=C(N(C)C)c1c(N)cccc1	EN300-41648	O=[N+](O)c1cc2c(OC(C(=O)O)=C2)cc1
O=C(Nc1c(cccc1)C(=O)C)c2cc3c(cc(cc3)C[NH3+])cc2	849	fCSFP4	weighted-fingerprint-similarity	0.932	0.508	rxn6038_0_a_kill_0____EN300-18094____EN300-1720302	N/A	S1c2c(cc([N+]([O-])=O)cc2)C=C1C(=O)Nc3c(cccc3)C(=O)N	[*;R2][#6;r][#6;r]C(=O)[N;H]c1[c;H][c;H][c;H][c;H]c1[!#1]_20	2	false	SAVI-Space-2024	rxn6038_0_a_kill_0	EN300-18094	O=C(c1c(N)cccc1)C	EN300-1720302	O=C(OC(C)(C)C)NCc1cc2c(cc(cc2)C(=O)O)cc1
S=C(N)c1c(NC(=O)c2c(N)cc3c(c2)cccc3)cccc1	850	fCSFP4	weighted-fingerprint-similarity	0.932	0.508	rxn6038_0_a_kill_0____EN300-14417____EN300-18571	N/A	S1c2c(cc([N+]([O-])=O)cc2)C=C1C(=O)Nc3c(cccc3)C(=O)N	[*;R2][#6;r][#6;r]C(=O)[N;H]c1[c;H][c;H][c;H][c;H]c1[!#1]_20	2	false	SAVI-Space-2024	rxn6038_0_a_kill_0	EN300-14417	S=C(N)c1c(N)cccc1	EN300-18571	O=C(O)c1c(NC(=O)C)cc2c(c1)cccc2
S1c2c(c(N(C)C)ccc2)C=C1C(=O)Nc3c(cccc3)C(=O)c4ccccc4	851	fCSFP4	weighted-fingerprint-similarity	0.932	0.553	rxn6038_0_a_kill_0____EN300-18137____EN300-755111	N/A	S1c2c(cc([N+]([O-])=O)cc2)C=C1C(=O)Nc3c(cccc3)C(=O)N	[*;R2][#6;r][#6;r]C(=O)[N;H]c1[c;H][c;H][c;H][c;H]c1[!#1]_20	2	false	SAVI-Space-2024	rxn6038_0_a_kill_0	EN300-18137	O=C(c1c(N)cccc1)c2ccccc2	EN300-755111	S1c2c(c(N(C)C)ccc2)C=C1C(=O)O
S1c2c(cc(cc2)C(=O)Nc3c(cccc3)C(=O)N(C(C)C)C)C=C1C	852	fCSFP4	weighted-fingerprint-similarity	0.932	0.553	rxn6038_0_a_kill_0____EN300-266982____EN300-3037326	N/A	S1c2c(cc([N+]([O-])=O)cc2)C=C1C(=O)Nc3c(cccc3)C(=O)N	[*;R2][#6;r][#6;r]C(=O)[N;H]c1[c;H][c;H][c;H][c;H]c1[!#1]_20	2	false	SAVI-Space-2024	rxn6038_0_a_kill_0	EN300-266982	O=C(N(C(C)C)C)c1c(N)cccc1	EN300-3037326	S1c2c(cc(cc2)C(=O)O)C=C1C
S1c2c(cc(cc2)C(=O)Nc3c(cccc3)C(=O)N4CCOCC4)C=C1C	853	fCSFP4	weighted-fingerprint-similarity	0.932	0.553	rxn6038_0_a_kill_0____EN300-29552____EN300-3037326	N/A	S1c2c(cc([N+]([O-])=O)cc2)C=C1C(=O)Nc3c(cccc3)C(=O)N	[*;R2][#6;r][#6;r]C(=O)[N;H]c1[c;H][c;H][c;H][c;H]c1[!#1]_20	2	false	SAVI-Space-2024	rxn6038_0_a_kill_0	EN300-29552	O=C(N1CCOCC1)c2c(N)cccc2	EN300-3037326	S1c2c(cc(cc2)C(=O)O)C=C1C
S1c2c(cc(cc2)C(=O)Nc3c(cccc3)C(=O)N4CCSCC4)C=C1C	854	fCSFP4	weighted-fingerprint-similarity	0.932	0.553	rxn6038_0_a_kill_0____EN300-186522____EN300-3037326	N/A	S1c2c(cc([N+]([O-])=O)cc2)C=C1C(=O)Nc3c(cccc3)C(=O)N	[*;R2][#6;r][#6;r]C(=O)[N;H]c1[c;H][c;H][c;H][c;H]c1[!#1]_20	2	false	SAVI-Space-2024	rxn6038_0_a_kill_0	EN300-186522	S1CCN(C(=O)c2c(N)cccc2)CC1	EN300-3037326	S1c2c(cc(cc2)C(=O)O)C=C1C
S1c2c(ccnc2)C=C1C(=O)Nc3c(cccc3)C(=O)C4CCCC4	855	fCSFP4	weighted-fingerprint-similarity	0.932	0.553	rxn6038_0_a_kill_0____EN300-83240____EN300-235229	N/A	S1c2c(cc([N+]([O-])=O)cc2)C=C1C(=O)Nc3c(cccc3)C(=O)N	[*;R2][#6;r][#6;r]C(=O)[N;H]c1[c;H][c;H][c;H][c;H]c1[!#1]_20	2	false	SAVI-Space-2024	rxn6038_0_a_kill_0	EN300-83240	O=C(c1c(N)cccc1)C2CCCC2	EN300-235229	S1c2c(ccnc2)C=C1C(=O)O
S1c2c(ccnc2)C=C1C(=O)Nc3c(cccc3)C(=O)CC[NH+](C)C	856	fCSFP4	weighted-fingerprint-similarity	0.932	0.553	rxn6038_0_a_kill_0____EN300-37455285 EN300-8620185"____EN300-235229"	N/A	S1c2c(cc([N+]([O-])=O)cc2)C=C1C(=O)Nc3c(cccc3)C(=O)N	[*;R2][#6;r][#6;r]C(=O)[N;H]c1[c;H][c;H][c;H][c;H]c1[!#1]_20	2	false	SAVI-Space-2024	rxn6038_0_a_kill_0	EN300-37455285 EN300-8620185""	O=C(c1c(N)cccc1)CCN(C)C	EN300-235229	S1c2c(ccnc2)C=C1C(=O)O
S1c2c(ccnc2)C=C1C(=O)Nc3c(cccc3)C(=O)N4CCCC4	857	fCSFP4	weighted-fingerprint-similarity	0.932	0.553	rxn6038_0_a_kill_0____EN300-09445____EN300-235229	N/A	S1c2c(cc([N+]([O-])=O)cc2)C=C1C(=O)Nc3c(cccc3)C(=O)N	[*;R2][#6;r][#6;r]C(=O)[N;H]c1[c;H][c;H][c;H][c;H]c1[!#1]_20	2	false	SAVI-Space-2024	rxn6038_0_a_kill_0	EN300-09445	O=C(N1CCCC1)c2c(N)cccc2	EN300-235229	S1c2c(ccnc2)C=C1C(=O)O
S1c2c(ccnc2)C=C1C(=O)Nc3c(cccc3)C(=O)N4CCCCC4	858	fCSFP4	weighted-fingerprint-similarity	0.932	0.553	rxn6038_0_a_kill_0____EN300-09702____EN300-235229	N/A	S1c2c(cc([N+]([O-])=O)cc2)C=C1C(=O)Nc3c(cccc3)C(=O)N	[*;R2][#6;r][#6;r]C(=O)[N;H]c1[c;H][c;H][c;H][c;H]c1[!#1]_20	2	false	SAVI-Space-2024	rxn6038_0_a_kill_0	EN300-09702	O=C(N1CCCCC1)c2c(N)cccc2	EN300-235229	S1c2c(ccnc2)C=C1C(=O)O
S=C(N)c1c(NC(=O)C=2SC=3NC(=O)C=CC3C2)cccc1	859	fCSFP4	weighted-fingerprint-similarity	0.932	0.553	rxn6038_0_a_kill_0____EN300-14417____EN300-6501413	N/A	S1c2c(cc([N+]([O-])=O)cc2)C=C1C(=O)Nc3c(cccc3)C(=O)N	[*;R2][#6;r][#6;r]C(=O)[N;H]c1[c;H][c;H][c;H][c;H]c1[!#1]_20	2	false	SAVI-Space-2024	rxn6038_0_a_kill_0	EN300-14417	S=C(N)c1c(N)cccc1	EN300-6501413	S1c2nc(O)ccc2C=C1C(=O)O
S=C(N)c1c(NC(=O)C=2Sc3c(OC)cccc3C2)cccc1	860	fCSFP4	weighted-fingerprint-similarity	0.932	0.553	rxn6038_0_a_kill_0____EN300-14417____EN300-185765	N/A	S1c2c(cc([N+]([O-])=O)cc2)C=C1C(=O)Nc3c(cccc3)C(=O)N	[*;R2][#6;r][#6;r]C(=O)[N;H]c1[c;H][c;H][c;H][c;H]c1[!#1]_20	2	false	SAVI-Space-2024	rxn6038_0_a_kill_0	EN300-14417	S=C(N)c1c(N)cccc1	EN300-185765	S1c2c(OC)cccc2C=C1C(=O)O
S=C(N)c1c(NC(=O)C=2Sc3c(cccc3C2)CC)cccc1	861	fCSFP4	weighted-fingerprint-similarity	0.932	0.553	rxn6038_0_a_kill_0____EN300-14417____EN300-46611174	N/A	S1c2c(cc([N+]([O-])=O)cc2)C=C1C(=O)Nc3c(cccc3)C(=O)N	[*;R2][#6;r][#6;r]C(=O)[N;H]c1[c;H][c;H][c;H][c;H]c1[!#1]_20	2	false	SAVI-Space-2024	rxn6038_0_a_kill_0	EN300-14417	S=C(N)c1c(N)cccc1	EN300-46611174	S1c2c(cccc2C=C1C(=O)O)CC
[O-][N+](=O)c1cc2NC(C(=O)Nc3c(cccc3)C(=C)C)=Cc2cc1	862	fCSFP4	weighted-fingerprint-similarity	0.932	0.553	rxn6038_0_a_kill_0____EN300-94868____EN300-132434	N/A	S1c2c(cc([N+]([O-])=O)cc2)C=C1C(=O)Nc3c(cccc3)C(=O)N	[*;R2][#6;r][#6;r]C(=O)[N;H]c1[c;H][c;H][c;H][c;H]c1[!#1]_20	2	false	SAVI-Space-2024	rxn6038_0_a_kill_0	EN300-94868	Nc1c(cccc1)C(=C)C	EN300-132434	O=[N+](O)c1cc2NC(C(=O)O)=Cc2cc1
O=C(N(C)C)c1c(NC(=O)c2cc3c(cc2)cccc3)cccc1	863	fCSFP4	weighted-fingerprint-similarity	0.932	0.504	rxn6038_0_a_kill_0____EN300-35807____EN300-19820	N/A	S1c2c(cc([N+]([O-])=O)cc2)C=C1C(=O)Nc3c(cccc3)C(=O)N	[*;R2][#6;r][#6;r]C(=O)[N;H]c1[c;H][c;H][c;H][c;H]c1[!#1]_20	2	false	SAVI-Space-2024	rxn6038_0_a_kill_0	EN300-35807	O=C(N(C)C)c1c(N)cccc1	EN300-19820	O=C(O)c1cc2c(cc1)cccc2
O=C(Nc1c(cccc1)C(=O)C(C)C)c2cc3c(cc2)cccc3	864	fCSFP4	weighted-fingerprint-similarity	0.932	0.504	rxn6038_0_a_kill_0____EN300-119641____EN300-19820	N/A	S1c2c(cc([N+]([O-])=O)cc2)C=C1C(=O)Nc3c(cccc3)C(=O)N	[*;R2][#6;r][#6;r]C(=O)[N;H]c1[c;H][c;H][c;H][c;H]c1[!#1]_20	2	false	SAVI-Space-2024	rxn6038_0_a_kill_0	EN300-119641	O=C(c1c(N)cccc1)C(C)C	EN300-19820	O=C(O)c1cc2c(cc1)cccc2
O=C(Nc1c(cncc1)C(=O)c2ccccc2)c3cc4c(cc3)cccc4	865	fCSFP4	weighted-fingerprint-similarity	0.932	0.504	rxn6038_0_a_kill_0____EN300-11959864____EN300-19820	N/A	S1c2c(cc([N+]([O-])=O)cc2)C=C1C(=O)Nc3c(cccc3)C(=O)N	[*;R2][#6;r][#6;r]C(=O)[N;H]c1[c;H][c;H][c;H][c;H]c1[!#1]_20	2	false	SAVI-Space-2024	rxn6038_0_a_kill_0	EN300-11959864	O=C(c1c(N)ccnc1)c2ccccc2	EN300-19820	O=C(O)c1cc2c(cc1)cccc2
S1c2c(c(F)c(F)cc2)C=C1C(=O)Nc3c(cccc3)C(=O)C	866	fCSFP4	weighted-fingerprint-similarity	0.932	0.550	rxn6038_0_a_kill_0____EN300-18094____EN300-396523	N/A	S1c2c(cc([N+]([O-])=O)cc2)C=C1C(=O)Nc3c(cccc3)C(=O)N	[*;R2][#6;r][#6;r]C(=O)[N;H]c1[c;H][c;H][c;H][c;H]c1[!#1]_20	2	false	SAVI-Space-2024	rxn6038_0_a_kill_0	EN300-18094	O=C(c1c(N)cccc1)C	EN300-396523	S1c2c(c(F)c(F)cc2)C=C1C(=O)O
S1c2c(ccc(c2)C(=O)Nc3c(cccc3)C(=O)C4CCCC4)C=C1C	867	fCSFP4	weighted-fingerprint-similarity	0.932	0.550	rxn6038_0_a_kill_0____EN300-83240____EN300-3043007	N/A	S1c2c(cc([N+]([O-])=O)cc2)C=C1C(=O)Nc3c(cccc3)C(=O)N	[*;R2][#6;r][#6;r]C(=O)[N;H]c1[c;H][c;H][c;H][c;H]c1[!#1]_20	2	false	SAVI-Space-2024	rxn6038_0_a_kill_0	EN300-83240	O=C(c1c(N)cccc1)C2CCCC2	EN300-3043007	S1c2c(ccc(c2)C(=O)O)C=C1C
S1c2c(ccc(c2)C(=O)Nc3c(cccc3)C(=O)N4CCCC4)C=C1C	868	fCSFP4	weighted-fingerprint-similarity	0.932	0.550	rxn6038_0_a_kill_0____EN300-09445____EN300-3043007	N/A	S1c2c(cc([N+]([O-])=O)cc2)C=C1C(=O)Nc3c(cccc3)C(=O)N	[*;R2][#6;r][#6;r]C(=O)[N;H]c1[c;H][c;H][c;H][c;H]c1[!#1]_20	2	false	SAVI-Space-2024	rxn6038_0_a_kill_0	EN300-09445	O=C(N1CCCC1)c2c(N)cccc2	EN300-3043007	S1c2c(ccc(c2)C(=O)O)C=C1C
S1c2c(ccc(c2)C(=O)Nc3c(cccc3)C(=O)N4CCCCC4)C=C1C	869	fCSFP4	weighted-fingerprint-similarity	0.932	0.550	rxn6038_0_a_kill_0____EN300-09702____EN300-3043007	N/A	S1c2c(cc([N+]([O-])=O)cc2)C=C1C(=O)Nc3c(cccc3)C(=O)N	[*;R2][#6;r][#6;r]C(=O)[N;H]c1[c;H][c;H][c;H][c;H]c1[!#1]_20	2	false	SAVI-Space-2024	rxn6038_0_a_kill_0	EN300-09702	O=C(N1CCCCC1)c2c(N)cccc2	EN300-3043007	S1c2c(ccc(c2)C(=O)O)C=C1C
S=C(N)c1c(NC(=O)C=2SC=3NC(C([O-])=O)=CC3C2)cccc1	870	fCSFP4	weighted-fingerprint-similarity	0.932	0.550	rxn6038_0_a_kill_0____EN300-14417____EN300-44829499	N/A	S1c2c(cc([N+]([O-])=O)cc2)C=C1C(=O)Nc3c(cccc3)C(=O)N	[*;R2][#6;r][#6;r]C(=O)[N;H]c1[c;H][c;H][c;H][c;H]c1[!#1]_20	2	false	SAVI-Space-2024	rxn6038_0_a_kill_0	EN300-14417	S=C(N)c1c(N)cccc1	EN300-44829499	S1C(C(=O)O)=CC2=C1NC(C(=O)OC)=C2
O=C(Nc1c(cccc1)C(=O)c2ccccc2)c3c(N)cc4c(c3)cccc4	871	fCSFP4	weighted-fingerprint-similarity	0.932	0.500	rxn6038_0_a_kill_0____EN300-18137____EN300-18571	N/A	S1c2c(cc([N+]([O-])=O)cc2)C=C1C(=O)Nc3c(cccc3)C(=O)N	[*;R2][#6;r][#6;r]C(=O)[N;H]c1[c;H][c;H][c;H][c;H]c1[!#1]_20	2	false	SAVI-Space-2024	rxn6038_0_a_kill_0	EN300-18137	O=C(c1c(N)cccc1)c2ccccc2	EN300-18571	O=C(O)c1c(NC(=O)C)cc2c(c1)cccc2
S(=O)(=O)(N)C=1SC=2SC(C(=O)Nc3c(cccc3)C(=S)N)=CC2C1	872	fCSFP4	weighted-fingerprint-similarity	0.932	0.546	rxn6038_0_a_kill_0____EN300-14417____EN300-1698469	N/A	S1c2c(cc([N+]([O-])=O)cc2)C=C1C(=O)Nc3c(cccc3)C(=O)N	[*;R2][#6;r][#6;r]C(=O)[N;H]c1[c;H][c;H][c;H][c;H]c1[!#1]_20	2	false	SAVI-Space-2024	rxn6038_0_a_kill_0	EN300-14417	S=C(N)c1c(N)cccc1	EN300-1698469	S(=O)(=O)(N)C=1SC=2SC(C(=O)O)=CC2C1
S1C(C(=O)Nc2c(cccc2)C(=O)C3CCCC3)=CC=4SC=CC14	873	fCSFP4	weighted-fingerprint-similarity	0.932	0.546	rxn6038_0_a_kill_0____EN300-83240____EN300-51369	N/A	S1c2c(cc([N+]([O-])=O)cc2)C=C1C(=O)Nc3c(cccc3)C(=O)N	[*;R2][#6;r][#6;r]C(=O)[N;H]c1[c;H][c;H][c;H][c;H]c1[!#1]_20	2	false	SAVI-Space-2024	rxn6038_0_a_kill_0	EN300-83240	O=C(c1c(N)cccc1)C2CCCC2	EN300-51369	S1C(C(=O)O)=CC=2SC=CC12
S1C(C(=O)Nc2c(cccc2)C(=O)CC3CCC3)=CC=4C1=CSC4	874	fCSFP4	weighted-fingerprint-similarity	0.932	0.546	rxn6038_0_a_kill_0____EN300-1590182____EN300-299321	N/A	S1c2c(cc([N+]([O-])=O)cc2)C=C1C(=O)Nc3c(cccc3)C(=O)N	[*;R2][#6;r][#6;r]C(=O)[N;H]c1[c;H][c;H][c;H][c;H]c1[!#1]_20	2	false	SAVI-Space-2024	rxn6038_0_a_kill_0	EN300-1590182	O=C(c1c(N)cccc1)CC2CCC2	EN300-299321	S1C(C(=O)O)=CC=2C1=CSC2
S1C(C(=O)Nc2c(cccc2)C(=O)CC[NH+](C)C)=CC=3SC=CC13	875	fCSFP4	weighted-fingerprint-similarity	0.932	0.546	rxn6038_0_a_kill_0____EN300-37455285 EN300-8620185"____EN300-51369"	N/A	S1c2c(cc([N+]([O-])=O)cc2)C=C1C(=O)Nc3c(cccc3)C(=O)N	[*;R2][#6;r][#6;r]C(=O)[N;H]c1[c;H][c;H][c;H][c;H]c1[!#1]_20	2	false	SAVI-Space-2024	rxn6038_0_a_kill_0	EN300-37455285 EN300-8620185""	O=C(c1c(N)cccc1)CCN(C)C	EN300-51369	S1C(C(=O)O)=CC=2SC=CC12
S1C(C(=O)Nc2c(cccc2)C(=O)N(OC)C)=CC=3C1=CSC3	876	fCSFP4	weighted-fingerprint-similarity	0.932	0.546	rxn6038_0_a_kill_0____EN300-61925____EN300-299321	N/A	S1c2c(cc([N+]([O-])=O)cc2)C=C1C(=O)Nc3c(cccc3)C(=O)N	[*;R2][#6;r][#6;r]C(=O)[N;H]c1[c;H][c;H][c;H][c;H]c1[!#1]_20	2	false	SAVI-Space-2024	rxn6038_0_a_kill_0	EN300-61925	O=C(N(OC)C)c1c(N)cccc1	EN300-299321	S1C(C(=O)O)=CC=2C1=CSC2
S1C(C(=O)Nc2c(cccc2)C(=O)N3CCCC3)=CC=4SC=CC14	877	fCSFP4	weighted-fingerprint-similarity	0.932	0.546	rxn6038_0_a_kill_0____EN300-09445____EN300-51369	N/A	S1c2c(cc([N+]([O-])=O)cc2)C=C1C(=O)Nc3c(cccc3)C(=O)N	[*;R2][#6;r][#6;r]C(=O)[N;H]c1[c;H][c;H][c;H][c;H]c1[!#1]_20	2	false	SAVI-Space-2024	rxn6038_0_a_kill_0	EN300-09445	O=C(N1CCCC1)c2c(N)cccc2	EN300-51369	S1C(C(=O)O)=CC=2SC=CC12
S1C(C(=O)Nc2c(cccc2)C(=O)N3CCCCC3)=CC=4SC=CC14	878	fCSFP4	weighted-fingerprint-similarity	0.932	0.546	rxn6038_0_a_kill_0____EN300-09702____EN300-51369	N/A	S1c2c(cc([N+]([O-])=O)cc2)C=C1C(=O)Nc3c(cccc3)C(=O)N	[*;R2][#6;r][#6;r]C(=O)[N;H]c1[c;H][c;H][c;H][c;H]c1[!#1]_20	2	false	SAVI-Space-2024	rxn6038_0_a_kill_0	EN300-09702	O=C(N1CCCCC1)c2c(N)cccc2	EN300-51369	S1C(C(=O)O)=CC=2SC=CC12
S1C(C(=O)Nc2c(cccc2)C(=O)c3ccccc3)=CC4=C1NC(=O)C=C4	879	fCSFP4	weighted-fingerprint-similarity	0.932	0.546	rxn6038_0_a_kill_0____EN300-18137____EN300-6501413	N/A	S1c2c(cc([N+]([O-])=O)cc2)C=C1C(=O)Nc3c(cccc3)C(=O)N	[*;R2][#6;r][#6;r]C(=O)[N;H]c1[c;H][c;H][c;H][c;H]c1[!#1]_20	2	false	SAVI-Space-2024	rxn6038_0_a_kill_0	EN300-18137	O=C(c1c(N)cccc1)c2ccccc2	EN300-6501413	S1c2nc(O)ccc2C=C1C(=O)O
S1c2c(OC)cccc2C=C1C(=O)Nc3c(cccc3)C(=O)c4ccccc4	880	fCSFP4	weighted-fingerprint-similarity	0.932	0.546	rxn6038_0_a_kill_0____EN300-18137____EN300-185765	N/A	S1c2c(cc([N+]([O-])=O)cc2)C=C1C(=O)Nc3c(cccc3)C(=O)N	[*;R2][#6;r][#6;r]C(=O)[N;H]c1[c;H][c;H][c;H][c;H]c1[!#1]_20	2	false	SAVI-Space-2024	rxn6038_0_a_kill_0	EN300-18137	O=C(c1c(N)cccc1)c2ccccc2	EN300-185765	S1c2c(OC)cccc2C=C1C(=O)O
S1c2c(cccc2C=C1C(=O)Nc3c(cccc3)C(=O)c4ccccc4)CC	881	fCSFP4	weighted-fingerprint-similarity	0.932	0.546	rxn6038_0_a_kill_0____EN300-18137____EN300-46611174	N/A	S1c2c(cc([N+]([O-])=O)cc2)C=C1C(=O)Nc3c(cccc3)C(=O)N	[*;R2][#6;r][#6;r]C(=O)[N;H]c1[c;H][c;H][c;H][c;H]c1[!#1]_20	2	false	SAVI-Space-2024	rxn6038_0_a_kill_0	EN300-18137	O=C(c1c(N)cccc1)c2ccccc2	EN300-46611174	S1c2c(cccc2C=C1C(=O)O)CC
S1c2c(nccc2)C=C1C(=O)Nc3c(cccc3)C(=O)C(C)C	882	fCSFP4	weighted-fingerprint-similarity	0.932	0.546	rxn6038_0_a_kill_0____EN300-119641____EN300-122192	N/A	S1c2c(cc([N+]([O-])=O)cc2)C=C1C(=O)Nc3c(cccc3)C(=O)N	[*;R2][#6;r][#6;r]C(=O)[N;H]c1[c;H][c;H][c;H][c;H]c1[!#1]_20	2	false	SAVI-Space-2024	rxn6038_0_a_kill_0	EN300-119641	O=C(c1c(N)cccc1)C(C)C	EN300-122192	S1c2c(nccc2)C=C1C(=O)O
S1c2c(nccc2)C=C1C(=O)Nc3c(cccc3)C(=O)N(C)C	883	fCSFP4	weighted-fingerprint-similarity	0.932	0.546	rxn6038_0_a_kill_0____EN300-35807____EN300-122192	N/A	S1c2c(cc([N+]([O-])=O)cc2)C=C1C(=O)Nc3c(cccc3)C(=O)N	[*;R2][#6;r][#6;r]C(=O)[N;H]c1[c;H][c;H][c;H][c;H]c1[!#1]_20	2	false	SAVI-Space-2024	rxn6038_0_a_kill_0	EN300-35807	O=C(N(C)C)c1c(N)cccc1	EN300-122192	S1c2c(nccc2)C=C1C(=O)O
S=C(N)c1c(NC(=O)C=2SC=3N=C(SC3C2)N)cccc1	884	fCSFP4	weighted-fingerprint-similarity	0.932	0.546	rxn6038_0_a_kill_0____EN300-14417____EN300-255511 EN300-255512""	N/A	S1c2c(cc([N+]([O-])=O)cc2)C=C1C(=O)Nc3c(cccc3)C(=O)N	[*;R2][#6;r][#6;r]C(=O)[N;H]c1[c;H][c;H][c;H][c;H]c1[!#1]_20	2	false	SAVI-Space-2024	rxn6038_0_a_kill_0	EN300-14417	S=C(N)c1c(N)cccc1	EN300-255511 EN300-255512""	S1C(C(=O)O)=CC=2SC(=NC12)N
S=C(N)c1c(NC(=O)c2cc3N=C(Sc3cc2)C)cccc1	885	fCSFP4	weighted-fingerprint-similarity	0.932	0.546	rxn6038_0_a_kill_0____EN300-14417____EN300-321529	N/A	S1c2c(cc([N+]([O-])=O)cc2)C=C1C(=O)Nc3c(cccc3)C(=O)N	[*;R2][#6;r][#6;r]C(=O)[N;H]c1[c;H][c;H][c;H][c;H]c1[!#1]_20	2	false	SAVI-Space-2024	rxn6038_0_a_kill_0	EN300-14417	S=C(N)c1c(N)cccc1	EN300-321529	S1c2c(N=C1C)cc(cc2)C(=O)O
[O-]C(=O)c1c(NC(=O)c2c(NN)cccc2)cc3c(c1)cccc3	886	fCSFP4	weighted-fingerprint-similarity	0.932	0.496	rxn6038_0_a_kill_0____EN300-42147____EN300-08025	N/A	S1c2c(cc([N+]([O-])=O)cc2)C=C1C(=O)Nc3c(cccc3)C(=O)N	[*;R2][#6;r][#6;r]C(=O)[N;H]c1[c;H][c;H][c;H][c;H]c1[!#1]_20	2	false	SAVI-Space-2024	rxn6038_0_a_kill_0	EN300-42147	O=C(OC)c1c(N)cc2c(c1)cccc2	EN300-08025	O=C(O)c1c(NN)cccc1
S1C(C(=O)Nc2c(cccc2)C(=O)c3ccccc3)=CC4=C1NC(C([O-])=O)=C4	887	fCSFP4	weighted-fingerprint-similarity	0.932	0.543	rxn6038_0_a_kill_0____EN300-18137____EN300-44829499	N/A	S1c2c(cc([N+]([O-])=O)cc2)C=C1C(=O)Nc3c(cccc3)C(=O)N	[*;R2][#6;r][#6;r]C(=O)[N;H]c1[c;H][c;H][c;H][c;H]c1[!#1]_20	2	false	SAVI-Space-2024	rxn6038_0_a_kill_0	EN300-18137	O=C(c1c(N)cccc1)c2ccccc2	EN300-44829499	S1C(C(=O)O)=CC2=C1NC(C(=O)OC)=C2
[O-]C(=O)Nc1c(cccc1)C(=O)Nc2c(cc3c(c2)cccc3)C([O-])=O	888	fCSFP4	weighted-fingerprint-similarity	0.932	0.491	rxn6038_0_a_kill_0____EN300-42147____EN300-69733	N/A	S1c2c(cc([N+]([O-])=O)cc2)C=C1C(=O)Nc3c(cccc3)C(=O)N	[*;R2][#6;r][#6;r]C(=O)[N;H]c1[c;H][c;H][c;H][c;H]c1[!#1]_20	2	false	SAVI-Space-2024	rxn6038_0_a_kill_0	EN300-42147	O=C(OC)c1c(N)cc2c(c1)cccc2	EN300-69733	O=C(OC)Nc1c(cccc1)C(=O)O
S1c2c(NC1=O)ccc(c2)C(=O)Nc3c(cccc3)C(=O)N	889	fCSFP4	weighted-fingerprint-similarity	0.932	0.539	rxn6038_0_a_kill_0____EN300-17791____EN300-2923809	N/A	S1c2c(cc([N+]([O-])=O)cc2)C=C1C(=O)Nc3c(cccc3)C(=O)N	[*;R2][#6;r][#6;r]C(=O)[N;H]c1[c;H][c;H][c;H][c;H]c1[!#1]_20	2	false	SAVI-Space-2024	rxn6038_0_a_kill_0	EN300-17791	O=C(N)c1c(N)cccc1	EN300-2923809	S1c2c(NC1=O)ccc(c2)C(=O)O
S1c2ncccc2C=C1C(=O)Nc3c(cccc3)C(=O)CC	890	fCSFP4	weighted-fingerprint-similarity	0.932	0.539	rxn6038_0_a_kill_0____EN300-243639____EN300-248266	N/A	S1c2c(cc([N+]([O-])=O)cc2)C=C1C(=O)Nc3c(cccc3)C(=O)N	[*;R2][#6;r][#6;r]C(=O)[N;H]c1[c;H][c;H][c;H][c;H]c1[!#1]_20	2	false	SAVI-Space-2024	rxn6038_0_a_kill_0	EN300-243639	O=C(c1c(N)cccc1)CC	EN300-248266	S1c2ncccc2C=C1C(=O)O
S1C(C(=O)Nc2c(cccc2)C(=O)C(OC)OC)=CC=3SC(=CC13)C	891	fCSFP4	weighted-fingerprint-similarity	0.932	0.535	rxn6038_0_a_kill_0____EN300-8641691____EN300-1272650	N/A	S1c2c(cc([N+]([O-])=O)cc2)C=C1C(=O)Nc3c(cccc3)C(=O)N	[*;R2][#6;r][#6;r]C(=O)[N;H]c1[c;H][c;H][c;H][c;H]c1[!#1]_20	2	false	SAVI-Space-2024	rxn6038_0_a_kill_0	EN300-8641691	O=C(c1c(N)cccc1)C(OC)OC	EN300-1272650	S1C(C(=O)O)=CC=2SC(=CC12)C
S1C(C(=O)Nc2c(cccc2)C(=O)N(CC)CC)=CC=3SC(=CC13)C	892	fCSFP4	weighted-fingerprint-similarity	0.932	0.535	rxn6038_0_a_kill_0____EN300-52651____EN300-1272650	N/A	S1c2c(cc([N+]([O-])=O)cc2)C=C1C(=O)Nc3c(cccc3)C(=O)N	[*;R2][#6;r][#6;r]C(=O)[N;H]c1[c;H][c;H][c;H][c;H]c1[!#1]_20	2	false	SAVI-Space-2024	rxn6038_0_a_kill_0	EN300-52651	O=C(N(CC)CC)c1c(N)cccc1	EN300-1272650	S1C(C(=O)O)=CC=2SC(=CC12)C
S1C(C([O-])=O)=CC2=C1SC(C(=O)Nc3c(cccc3)C(=O)C(=C)C)=C2	893	fCSFP4	weighted-fingerprint-similarity	0.932	0.535	rxn6038_0_a_kill_0____EN300-206357____EN300-1719662	N/A	S1c2c(cc([N+]([O-])=O)cc2)C=C1C(=O)Nc3c(cccc3)C(=O)N	[*;R2][#6;r][#6;r]C(=O)[N;H]c1[c;H][c;H][c;H][c;H]c1[!#1]_20	2	false	SAVI-Space-2024	rxn6038_0_a_kill_0	EN300-206357	O=C(c1c(N)cccc1)C(=C)C	EN300-1719662	S1C(C(=O)OC)=CC2=C1SC(C(=O)O)=C2
S1c2c(N=C1N)cc(cc2)C(=O)Nc3c(cccc3)C(=O)NN	894	fCSFP4	weighted-fingerprint-similarity	0.932	0.535	rxn6038_0_a_kill_0____EN300-03742____EN300-49961	N/A	S1c2c(cc([N+]([O-])=O)cc2)C=C1C(=O)Nc3c(cccc3)C(=O)N	[*;R2][#6;r][#6;r]C(=O)[N;H]c1[c;H][c;H][c;H][c;H]c1[!#1]_20	2	false	SAVI-Space-2024	rxn6038_0_a_kill_0	EN300-03742	O=C(NN)c1c(N)cccc1	EN300-49961	S1c2c(N=C1N)cc(cc2)C(=O)O
S1c2c(ncnc2)C=C1C(=O)Nc3c(cccc3)C(=O)C	895	fCSFP4	weighted-fingerprint-similarity	0.932	0.535	rxn6038_0_a_kill_0____EN300-18094____EN300-325761	N/A	S1c2c(cc([N+]([O-])=O)cc2)C=C1C(=O)Nc3c(cccc3)C(=O)N	[*;R2][#6;r][#6;r]C(=O)[N;H]c1[c;H][c;H][c;H][c;H]c1[!#1]_20	2	false	SAVI-Space-2024	rxn6038_0_a_kill_0	EN300-18094	O=C(c1c(N)cccc1)C	EN300-325761	S1c2c(ncnc2)C=C1C(=O)O
[O-]C(=O)c1cc2NC(C(=O)Nc3c(cccc3)C(=O)N)=Cc2cc1	896	fCSFP4	weighted-fingerprint-similarity	0.932	0.532	rxn6038_0_a_kill_0____EN300-17791____EN300-22918997	N/A	S1c2c(cc([N+]([O-])=O)cc2)C=C1C(=O)Nc3c(cccc3)C(=O)N	[*;R2][#6;r][#6;r]C(=O)[N;H]c1[c;H][c;H][c;H][c;H]c1[!#1]_20	2	false	SAVI-Space-2024	rxn6038_0_a_kill_0	EN300-17791	O=C(N)c1c(N)cccc1	EN300-22918997	O=C(OC)c1cc2NC(C(=O)O)=Cc2cc1
[O-]C(=O)c1cc2c(nc(cc2)C(=O)Nc3c(cccc3)C(=O)N)cc1	897	fCSFP4	weighted-fingerprint-similarity	0.932	0.532	rxn6038_0_a_kill_0____EN300-17791____EN300-27101639	N/A	S1c2c(cc([N+]([O-])=O)cc2)C=C1C(=O)Nc3c(cccc3)C(=O)N	[*;R2][#6;r][#6;r]C(=O)[N;H]c1[c;H][c;H][c;H][c;H]c1[!#1]_20	2	false	SAVI-Space-2024	rxn6038_0_a_kill_0	EN300-17791	O=C(N)c1c(N)cccc1	EN300-27101639	O=C(OC)c1cc2c(nc(cc2)C(=O)O)cc1
Fc1cc2c(NC(C(=O)Nc3c(cccc3)C(=O)N)=C2)cc1	898	fCSFP4	weighted-fingerprint-similarity	0.932	0.528	rxn6038_0_a_kill_0____EN300-17791____EN300-28441	N/A	S1c2c(cc([N+]([O-])=O)cc2)C=C1C(=O)Nc3c(cccc3)C(=O)N	[*;R2][#6;r][#6;r]C(=O)[N;H]c1[c;H][c;H][c;H][c;H]c1[!#1]_20	2	false	SAVI-Space-2024	rxn6038_0_a_kill_0	EN300-17791	O=C(N)c1c(N)cccc1	EN300-28441	Fc1cc2c(NC(C(=O)O)=C2)cc1
Fc1cc2c(OC(C(=O)Nc3c(cccc3)C(=O)N)=C2)cc1	899	fCSFP4	weighted-fingerprint-similarity	0.932	0.528	rxn6038_0_a_kill_0____EN300-17791____EN300-74251	N/A	S1c2c(cc([N+]([O-])=O)cc2)C=C1C(=O)Nc3c(cccc3)C(=O)N	[*;R2][#6;r][#6;r]C(=O)[N;H]c1[c;H][c;H][c;H][c;H]c1[!#1]_20	2	false	SAVI-Space-2024	rxn6038_0_a_kill_0	EN300-17791	O=C(N)c1c(N)cccc1	EN300-74251	Fc1cc2c(OC(C(=O)O)=C2)cc1
O=C(N)c1c(NC(=O)C=2Oc3c(cc(cc3)C)C2)cccc1	900	fCSFP4	weighted-fingerprint-similarity	0.932	0.528	rxn6038_0_a_kill_0____EN300-17791____EN300-52069	N/A	S1c2c(cc([N+]([O-])=O)cc2)C=C1C(=O)Nc3c(cccc3)C(=O)N	[*;R2][#6;r][#6;r]C(=O)[N;H]c1[c;H][c;H][c;H][c;H]c1[!#1]_20	2	false	SAVI-Space-2024	rxn6038_0_a_kill_0	EN300-17791	O=C(N)c1c(N)cccc1	EN300-52069	O=C(O)C=1Oc2c(cc(cc2)C)C1
O=C(Nc1c(cccc1)C(=O)N)C=2Nc3c(cc(c4ccccc4)cc3)C2	901	fCSFP4	weighted-fingerprint-similarity	0.932	0.528	rxn6038_0_a_kill_0____EN300-17791____EN300-7538904 EN300-7538905""	N/A	S1c2c(cc([N+]([O-])=O)cc2)C=C1C(=O)Nc3c(cccc3)C(=O)N	[*;R2][#6;r][#6;r]C(=O)[N;H]c1[c;H][c;H][c;H][c;H]c1[!#1]_20	2	false	SAVI-Space-2024	rxn6038_0_a_kill_0	EN300-17791	O=C(N)c1c(N)cccc1	EN300-7538904 EN300-7538905""	O=C(O)C=1Nc2c(cc(c3ccccc3)cc2)C1
O=C(Nc1c(cccc1)C(=O)N)C=2Nc3c(cc(cc3)C)C2	902	fCSFP4	weighted-fingerprint-similarity	0.932	0.528	rxn6038_0_a_kill_0____EN300-17791____EN300-28968	N/A	S1c2c(cc([N+]([O-])=O)cc2)C=C1C(=O)Nc3c(cccc3)C(=O)N	[*;R2][#6;r][#6;r]C(=O)[N;H]c1[c;H][c;H][c;H][c;H]c1[!#1]_20	2	false	SAVI-Space-2024	rxn6038_0_a_kill_0	EN300-17791	O=C(N)c1c(N)cccc1	EN300-28968	O=C(O)C=1Nc2c(cc(cc2)C)C1
O=C(Nc1c(cccc1)C(=O)N)c2cc3c(c(ccc3)C[NH3+])cc2	903	fCSFP4	weighted-fingerprint-similarity	0.932	0.528	rxn6038_0_a_kill_0____EN300-17791____EN300-1720344	N/A	S1c2c(cc([N+]([O-])=O)cc2)C=C1C(=O)Nc3c(cccc3)C(=O)N	[*;R2][#6;r][#6;r]C(=O)[N;H]c1[c;H][c;H][c;H][c;H]c1[!#1]_20	2	false	SAVI-Space-2024	rxn6038_0_a_kill_0	EN300-17791	O=C(N)c1c(N)cccc1	EN300-1720344	O=C(OCC1c2c(c3c1cccc3)cccc2)NCc4c5c(cc(cc5)C(=O)O)ccc4
S1N=Cc2c1ccc(c2)C(=O)Nc3c(cccc3)C(=O)CC	904	fCSFP4	weighted-fingerprint-similarity	0.932	0.528	rxn6038_0_a_kill_0____EN300-243639____EN300-6759452	N/A	S1c2c(cc([N+]([O-])=O)cc2)C=C1C(=O)Nc3c(cccc3)C(=O)N	[*;R2][#6;r][#6;r]C(=O)[N;H]c1[c;H][c;H][c;H][c;H]c1[!#1]_20	2	false	SAVI-Space-2024	rxn6038_0_a_kill_0	EN300-243639	O=C(c1c(N)cccc1)CC	EN300-6759452	S1N=Cc2c1ccc(c2)C(=O)O
S1N=Cc2c1ccc(c2)C(=O)Nc3c(cncc3)C(=O)c4ccccc4	905	fCSFP4	weighted-fingerprint-similarity	0.932	0.528	rxn6038_0_a_kill_0____EN300-11959864____EN300-6759452	N/A	S1c2c(cc([N+]([O-])=O)cc2)C=C1C(=O)Nc3c(cccc3)C(=O)N	[*;R2][#6;r][#6;r]C(=O)[N;H]c1[c;H][c;H][c;H][c;H]c1[!#1]_20	2	false	SAVI-Space-2024	rxn6038_0_a_kill_0	EN300-11959864	O=C(c1c(N)ccnc1)c2ccccc2	EN300-6759452	S1N=Cc2c1ccc(c2)C(=O)O
S1c2nc3c(cc2C=C1C(=O)Nc4c(cccc4)C(=NO)N)ccc(OC)c3	906	fCSFP4	weighted-fingerprint-similarity	0.932	0.568	rxn6038_0_a_kill_0____EN300-41306____EN300-10373	N/A	S1c2c(cc([N+]([O-])=O)cc2)C=C1C(=O)Nc3c(cccc3)C(=O)N	[*;R2][#6;r][#6;r]C(=O)[N;H]c1[c;H][c;H][c;H][c;H]c1[!#1]_20	2	false	SAVI-Space-2024	rxn6038_0_a_kill_0	EN300-41306	ON=C(N)c1c(N)cccc1	EN300-10373	S1c2nc3c(cc2C=C1C(=O)O)ccc(OC)c3
O=C(Nc1c(cccc1)C(=O)N)c2cc3N(C=Cc3cc2)C	907	fCSFP4	weighted-fingerprint-similarity	0.932	0.524	rxn6038_0_a_kill_0____EN300-17791____EN300-151126	N/A	S1c2c(cc([N+]([O-])=O)cc2)C=C1C(=O)Nc3c(cccc3)C(=O)N	[*;R2][#6;r][#6;r]C(=O)[N;H]c1[c;H][c;H][c;H][c;H]c1[!#1]_20	2	false	SAVI-Space-2024	rxn6038_0_a_kill_0	EN300-17791	O=C(N)c1c(N)cccc1	EN300-151126	O=C(O)c1cc2N(C=Cc2cc1)C
S1C(C(=O)Nc2c(cccc2)C(=O)NN)=CC=3N=NNC13	908	fCSFP4	weighted-fingerprint-similarity	0.932	0.524	rxn6038_0_a_kill_0____EN300-03742____EN300-45584163	N/A	S1c2c(cc([N+]([O-])=O)cc2)C=C1C(=O)Nc3c(cccc3)C(=O)N	[*;R2][#6;r][#6;r]C(=O)[N;H]c1[c;H][c;H][c;H][c;H]c1[!#1]_20	2	false	SAVI-Space-2024	rxn6038_0_a_kill_0	EN300-03742	O=C(NN)c1c(N)cccc1	EN300-45584163	S1C(C(=O)O)=CC=2NN=NC12
O=C(Nc1c(cccc1)C(=NO)N)c2cc3c(cc(C#N)cc3)cc2	909	fCSFP4	weighted-fingerprint-similarity	0.932	0.520	rxn6038_0_a_kill_0____EN300-41306____EN300-119561	N/A	S1c2c(cc([N+]([O-])=O)cc2)C=C1C(=O)Nc3c(cccc3)C(=O)N	[*;R2][#6;r][#6;r]C(=O)[N;H]c1[c;H][c;H][c;H][c;H]c1[!#1]_20	2	false	SAVI-Space-2024	rxn6038_0_a_kill_0	EN300-41306	ON=C(N)c1c(N)cccc1	EN300-119561	O=C(O)c1cc2c(cc(C#N)cc2)cc1
O=C(Nc1c(cccc1)C(=NO)N)c2cc3c(cc(OC)cc3)cc2	910	fCSFP4	weighted-fingerprint-similarity	0.932	0.520	rxn6038_0_a_kill_0____EN300-41306____EN300-12075	N/A	S1c2c(cc([N+]([O-])=O)cc2)C=C1C(=O)Nc3c(cccc3)C(=O)N	[*;R2][#6;r][#6;r]C(=O)[N;H]c1[c;H][c;H][c;H][c;H]c1[!#1]_20	2	false	SAVI-Space-2024	rxn6038_0_a_kill_0	EN300-41306	ON=C(N)c1c(N)cccc1	EN300-12075	O=C(O)c1cc2c(cc(OC)cc2)cc1
O=C(Nc1c(cccc1)C(=NO)N)c2cc3c(cc(cc3)CC)cc2	911	fCSFP4	weighted-fingerprint-similarity	0.932	0.520	rxn6038_0_a_kill_0____EN300-41306____EN300-25421259	N/A	S1c2c(cc([N+]([O-])=O)cc2)C=C1C(=O)Nc3c(cccc3)C(=O)N	[*;R2][#6;r][#6;r]C(=O)[N;H]c1[c;H][c;H][c;H][c;H]c1[!#1]_20	2	false	SAVI-Space-2024	rxn6038_0_a_kill_0	EN300-41306	ON=C(N)c1c(N)cccc1	EN300-25421259	O=C(O)c1cc2c(cc(cc2)CC)cc1
O=C(Nc1c(cccc1)C(=NO)N)c2cc3c(ccc(OC)c3)cc2	912	fCSFP4	weighted-fingerprint-similarity	0.932	0.520	rxn6038_0_a_kill_0____EN300-41306____EN300-222086	N/A	S1c2c(cc([N+]([O-])=O)cc2)C=C1C(=O)Nc3c(cccc3)C(=O)N	[*;R2][#6;r][#6;r]C(=O)[N;H]c1[c;H][c;H][c;H][c;H]c1[!#1]_20	2	false	SAVI-Space-2024	rxn6038_0_a_kill_0	EN300-41306	ON=C(N)c1c(N)cccc1	EN300-222086	O=C(O)c1cc2c(ccc(OC)c2)cc1
O=C(Nc1c(cccc1)C(=NO)N)c2cc3c(ccnc3)cc2	913	fCSFP4	weighted-fingerprint-similarity	0.932	0.520	rxn6038_0_a_kill_0____EN300-41306____EN300-120935 EN300-45673400""	N/A	S1c2c(cc([N+]([O-])=O)cc2)C=C1C(=O)Nc3c(cccc3)C(=O)N	[*;R2][#6;r][#6;r]C(=O)[N;H]c1[c;H][c;H][c;H][c;H]c1[!#1]_20	2	false	SAVI-Space-2024	rxn6038_0_a_kill_0	EN300-41306	ON=C(N)c1c(N)cccc1	EN300-120935 EN300-45673400""	O=C(O)c1cc2c(ccnc2)cc1
O=C(Nc1c(cccc1)C(=NO)N)c2cc3c(cncc3)cc2	914	fCSFP4	weighted-fingerprint-similarity	0.932	0.520	rxn6038_0_a_kill_0____EN300-41306____EN300-97898 EN300-28338487""	N/A	S1c2c(cc([N+]([O-])=O)cc2)C=C1C(=O)Nc3c(cccc3)C(=O)N	[*;R2][#6;r][#6;r]C(=O)[N;H]c1[c;H][c;H][c;H][c;H]c1[!#1]_20	2	false	SAVI-Space-2024	rxn6038_0_a_kill_0	EN300-41306	ON=C(N)c1c(N)cccc1	EN300-97898 EN300-28338487""	O=C(O)c1cc2c(cncc2)cc1
O=C(Nc1c(cccc1)C(=O)N)c2cc(N)c3c(c2)cccc3	915	fCSFP4	weighted-fingerprint-similarity	0.932	0.520	rxn6038_0_a_kill_0____EN300-17791____EN300-384582	N/A	S1c2c(cc([N+]([O-])=O)cc2)C=C1C(=O)Nc3c(cccc3)C(=O)N	[*;R2][#6;r][#6;r]C(=O)[N;H]c1[c;H][c;H][c;H][c;H]c1[!#1]_20	2	false	SAVI-Space-2024	rxn6038_0_a_kill_0	EN300-17791	O=C(N)c1c(N)cccc1	EN300-384582	O=C(OC(C)(C)C)Nc1c2c(cc(c1)C(=O)O)cccc2
S1c2c(cc(NC(=O)c3c(NC(=O)C4CCC4)cccc3)cc2)C=C1C(=O)OCC	916	fCSFP4	weighted-fingerprint-similarity	0.932	0.562	rxn6038_0_a_kill_0____EN300-117151 EN300-36304"____EN300-998777"	N/A	S1c2c(cc([N+]([O-])=O)cc2)C=C1C(=O)Nc3c(cccc3)C(=O)N	[*;R2][#6;r][#6;r]C(=O)[N;H]c1[c;H][c;H][c;H][c;H]c1[!#1]_20	2	false	SAVI-Space-2024	rxn6038_0_a_kill_0	EN300-117151 EN300-36304""	S1c2c(cc(N)cc2)C=C1C(=O)OCC	EN300-998777	O=C(O)c1c(NC(=O)C2CCC2)cccc1
S1c2c(c3c1cccc3)cc(cc2)C(=O)Nc4c(cccc4)C(=O)CC	917	fCSFP4	weighted-fingerprint-similarity	0.932	0.516	rxn6038_0_a_kill_0____EN300-243639____EN300-11735132	N/A	S1c2c(cc([N+]([O-])=O)cc2)C=C1C(=O)Nc3c(cccc3)C(=O)N	[*;R2][#6;r][#6;r]C(=O)[N;H]c1[c;H][c;H][c;H][c;H]c1[!#1]_20	2	false	SAVI-Space-2024	rxn6038_0_a_kill_0	EN300-243639	O=C(c1c(N)cccc1)CC	EN300-11735132	S1c2c(c3c1cccc3)cc(cc2)C(=O)O
S1c2c(ccc(c2)C(=O)Nc3c(cccc3)C(=C)C)C=C1	918	fCSFP4	weighted-fingerprint-similarity	0.932	0.516	rxn6038_0_a_kill_0____EN300-94868____EN300-248323	N/A	S1c2c(cc([N+]([O-])=O)cc2)C=C1C(=O)Nc3c(cccc3)C(=O)N	[*;R2][#6;r][#6;r]C(=O)[N;H]c1[c;H][c;H][c;H][c;H]c1[!#1]_20	2	false	SAVI-Space-2024	rxn6038_0_a_kill_0	EN300-94868	Nc1c(cccc1)C(=C)C	EN300-248323	S1c2c(ccc(c2)C(=O)O)C=C1
S1c2c(c(OC)ccc2)C=C1C(=O)Nc3c(cccc3)C(=NO)N	919	fCSFP4	weighted-fingerprint-similarity	0.932	0.559	rxn6038_0_a_kill_0____EN300-41306____EN300-805094	N/A	S1c2c(cc([N+]([O-])=O)cc2)C=C1C(=O)Nc3c(cccc3)C(=O)N	[*;R2][#6;r][#6;r]C(=O)[N;H]c1[c;H][c;H][c;H][c;H]c1[!#1]_20	2	false	SAVI-Space-2024	rxn6038_0_a_kill_0	EN300-41306	ON=C(N)c1c(N)cccc1	EN300-805094	S1c2c(c(OC)ccc2)C=C1C(=O)O
Fc1c(cc2c(c1)ccnc2)C(=O)Nc3c(cccc3)C(=O)N	920	fCSFP4	weighted-fingerprint-similarity	0.932	0.512	rxn6038_0_a_kill_0____EN300-17791____EN300-7431389	N/A	S1c2c(cc([N+]([O-])=O)cc2)C=C1C(=O)Nc3c(cccc3)C(=O)N	[*;R2][#6;r][#6;r]C(=O)[N;H]c1[c;H][c;H][c;H][c;H]c1[!#1]_20	2	false	SAVI-Space-2024	rxn6038_0_a_kill_0	EN300-17791	O=C(N)c1c(N)cccc1	EN300-7431389	Fc1c(cc2c(c1)ccnc2)C(=O)O
Fc1c(cc2c(cncc2)c1)C(=O)Nc3c(cccc3)C(=O)N	921	fCSFP4	weighted-fingerprint-similarity	0.932	0.512	rxn6038_0_a_kill_0____EN300-17791____EN300-7435757	N/A	S1c2c(cc([N+]([O-])=O)cc2)C=C1C(=O)Nc3c(cccc3)C(=O)N	[*;R2][#6;r][#6;r]C(=O)[N;H]c1[c;H][c;H][c;H][c;H]c1[!#1]_20	2	false	SAVI-Space-2024	rxn6038_0_a_kill_0	EN300-17791	O=C(N)c1c(N)cccc1	EN300-7435757	Fc1c(cc2c(cncc2)c1)C(=O)O
O=C(N)c1c(NC(=O)C=2Oc3c(cccc3)C2)cccc1	922	fCSFP4	weighted-fingerprint-similarity	0.932	0.512	rxn6038_0_a_kill_0____EN300-17791____EN300-16967	N/A	S1c2c(cc([N+]([O-])=O)cc2)C=C1C(=O)Nc3c(cccc3)C(=O)N	[*;R2][#6;r][#6;r]C(=O)[N;H]c1[c;H][c;H][c;H][c;H]c1[!#1]_20	2	false	SAVI-Space-2024	rxn6038_0_a_kill_0	EN300-17791	O=C(N)c1c(N)cccc1	EN300-16967	O=C(O)C=1Oc2c(cccc2)C1
O=C(Nc1c(cccc1)C(=O)N)C=2Nc3c(cccc3)C2	923	fCSFP4	weighted-fingerprint-similarity	0.932	0.512	rxn6038_0_a_kill_0____EN300-17791____EN300-16592	N/A	S1c2c(cc([N+]([O-])=O)cc2)C=C1C(=O)Nc3c(cccc3)C(=O)N	[*;R2][#6;r][#6;r]C(=O)[N;H]c1[c;H][c;H][c;H][c;H]c1[!#1]_20	2	false	SAVI-Space-2024	rxn6038_0_a_kill_0	EN300-17791	O=C(N)c1c(N)cccc1	EN300-16592	O=C(O)C=1Nc2c(cccc2)C1
O=C(Nc1c(cccc1)C(=O)N)c2c(OCC)cc3c(c2)cccc3	924	fCSFP4	weighted-fingerprint-similarity	0.932	0.512	rxn6038_0_a_kill_0____EN300-17791____EN300-23397	N/A	S1c2c(cc([N+]([O-])=O)cc2)C=C1C(=O)Nc3c(cccc3)C(=O)N	[*;R2][#6;r][#6;r]C(=O)[N;H]c1[c;H][c;H][c;H][c;H]c1[!#1]_20	2	false	SAVI-Space-2024	rxn6038_0_a_kill_0	EN300-17791	O=C(N)c1c(N)cccc1	EN300-23397	O=C(O)c1c(OCC)cc2c(c1)cccc2
[O-][N+](=O)c1cc2c(nc(cc2)C(=O)Nc3c(cccc3)C(=O)N)cc1	925	fCSFP4	weighted-fingerprint-similarity	0.931	0.667	rxn6038_0_a_kill_0____EN300-17791____EN300-104946	N/A	S1c2c(cc([N+]([O-])=O)cc2)C=C1C(=O)Nc3c(cccc3)C(=O)N	[*;R2][#6;r][#6;r]C(=O)[N;H]c1[c;H][c;H][c;H][c;H]c1[!#1]_20	2	false	SAVI-Space-2024	rxn6038_0_a_kill_0	EN300-17791	O=C(N)c1c(N)cccc1	EN300-104946	O=[N+](O)c1cc2c(nc(cc2)C(=O)O)cc1
S(=O)(=NC(=O)c1c(NC(=O)C=2Sc3c(cncc3)C2)cccc1)(C)C	926	fCSFP4	weighted-fingerprint-similarity	0.931	0.552	rxn6038_0_a_kill_0____EN300-222626____EN300-2081724	N/A	S1c2c(cc([N+]([O-])=O)cc2)C=C1C(=O)Nc3c(cccc3)C(=O)N	[*;R2][#6;r][#6;r]C(=O)[N;H]c1[c;H][c;H][c;H][c;H]c1[!#1]_20	2	false	SAVI-Space-2024	rxn6038_0_a_kill_0	EN300-222626	S(=O)(=NC(=O)c1c(N)cccc1)(C)C	EN300-2081724	S1c2c(cncc2)C=C1C(=O)O
S(=O)(=O)(N)CC(=O)c1c(NC(=O)C=2Sc3c(ccnc3)C2)cccc1	927	fCSFP4	weighted-fingerprint-similarity	0.931	0.552	rxn6038_0_a_kill_0____EN300-195374____EN300-235229	N/A	S1c2c(cc([N+]([O-])=O)cc2)C=C1C(=O)Nc3c(cccc3)C(=O)N	[*;R2][#6;r][#6;r]C(=O)[N;H]c1[c;H][c;H][c;H][c;H]c1[!#1]_20	2	false	SAVI-Space-2024	rxn6038_0_a_kill_0	EN300-195374	S(=O)(=O)(N)CC(=O)c1c(N)cccc1	EN300-235229	S1c2c(ccnc2)C=C1C(=O)O
S1C(C(=O)Nc2c(cccc2)C(=NO)N)=CC3=C1N(C=C3)C	928	fCSFP4	weighted-fingerprint-similarity	0.931	0.552	rxn6038_0_a_kill_0____EN300-41306____EN300-7880176	N/A	S1c2c(cc([N+]([O-])=O)cc2)C=C1C(=O)Nc3c(cccc3)C(=O)N	[*;R2][#6;r][#6;r]C(=O)[N;H]c1[c;H][c;H][c;H][c;H]c1[!#1]_20	2	false	SAVI-Space-2024	rxn6038_0_a_kill_0	EN300-41306	ON=C(N)c1c(N)cccc1	EN300-7880176	S1C(C(=O)O)=CC2=C1N(C=C2)C
S1c2c(cncc2)C=C1C(=O)Nc3c(cccc3)C(=O)N4CCOCC4	929	fCSFP4	weighted-fingerprint-similarity	0.931	0.552	rxn6038_0_a_kill_0____EN300-29552____EN300-2081724	N/A	S1c2c(cc([N+]([O-])=O)cc2)C=C1C(=O)Nc3c(cccc3)C(=O)N	[*;R2][#6;r][#6;r]C(=O)[N;H]c1[c;H][c;H][c;H][c;H]c1[!#1]_20	2	false	SAVI-Space-2024	rxn6038_0_a_kill_0	EN300-29552	O=C(N1CCOCC1)c2c(N)cccc2	EN300-2081724	S1c2c(cncc2)C=C1C(=O)O
S1c2c(cncc2)C=C1C(=O)Nc3c(cccc3)C(=O)N4CCSCC4	930	fCSFP4	weighted-fingerprint-similarity	0.931	0.552	rxn6038_0_a_kill_0____EN300-186522____EN300-2081724	N/A	S1c2c(cc([N+]([O-])=O)cc2)C=C1C(=O)Nc3c(cccc3)C(=O)N	[*;R2][#6;r][#6;r]C(=O)[N;H]c1[c;H][c;H][c;H][c;H]c1[!#1]_20	2	false	SAVI-Space-2024	rxn6038_0_a_kill_0	EN300-186522	S1CCN(C(=O)c2c(N)cccc2)CC1	EN300-2081724	S1c2c(cncc2)C=C1C(=O)O
S1c2nc3c(cc2C=C1C(=O)Nc4c(cccc4)C(=O)C)ccc(OC)c3	931	fCSFP4	weighted-fingerprint-similarity	0.931	0.552	rxn6038_0_a_kill_0____EN300-18094____EN300-10373	N/A	S1c2c(cc([N+]([O-])=O)cc2)C=C1C(=O)Nc3c(cccc3)C(=O)N	[*;R2][#6;r][#6;r]C(=O)[N;H]c1[c;H][c;H][c;H][c;H]c1[!#1]_20	2	false	SAVI-Space-2024	rxn6038_0_a_kill_0	EN300-18094	O=C(c1c(N)cccc1)C	EN300-10373	S1c2nc3c(cc2C=C1C(=O)O)ccc(OC)c3
[O-][N+](=O)c1cc2NC(C(=O)Nc3c(cccc3)C(=O)C(C)C)=Cc2cc1	932	fCSFP4	weighted-fingerprint-similarity	0.931	0.552	rxn6038_0_a_kill_0____EN300-119641____EN300-132434	N/A	S1c2c(cc([N+]([O-])=O)cc2)C=C1C(=O)Nc3c(cccc3)C(=O)N	[*;R2][#6;r][#6;r]C(=O)[N;H]c1[c;H][c;H][c;H][c;H]c1[!#1]_20	2	false	SAVI-Space-2024	rxn6038_0_a_kill_0	EN300-119641	O=C(c1c(N)cccc1)C(C)C	EN300-132434	O=[N+](O)c1cc2NC(C(=O)O)=Cc2cc1
[O-][N+](=O)c1cc2NC(C(=O)Nc3c(cccc3)C(=O)N(C)C)=Cc2cc1	933	fCSFP4	weighted-fingerprint-similarity	0.931	0.552	rxn6038_0_a_kill_0____EN300-35807____EN300-132434	N/A	S1c2c(cc([N+]([O-])=O)cc2)C=C1C(=O)Nc3c(cccc3)C(=O)N	[*;R2][#6;r][#6;r]C(=O)[N;H]c1[c;H][c;H][c;H][c;H]c1[!#1]_20	2	false	SAVI-Space-2024	rxn6038_0_a_kill_0	EN300-35807	O=C(N(C)C)c1c(N)cccc1	EN300-132434	O=[N+](O)c1cc2NC(C(=O)O)=Cc2cc1
[O-][N+](=O)c1cc2NC(C(=O)Nc3c(cncc3)C(=O)c4ccccc4)=Cc2cc1	934	fCSFP4	weighted-fingerprint-similarity	0.931	0.552	rxn6038_0_a_kill_0____EN300-11959864____EN300-132434	N/A	S1c2c(cc([N+]([O-])=O)cc2)C=C1C(=O)Nc3c(cccc3)C(=O)N	[*;R2][#6;r][#6;r]C(=O)[N;H]c1[c;H][c;H][c;H][c;H]c1[!#1]_20	2	false	SAVI-Space-2024	rxn6038_0_a_kill_0	EN300-11959864	O=C(c1c(N)ccnc1)c2ccccc2	EN300-132434	O=[N+](O)c1cc2NC(C(=O)O)=Cc2cc1
[O-][N+](=O)c1cc2c(N(C(C(=O)Nc3c(cccc3)C(=O)C)=C2)C)cc1	935	fCSFP4	weighted-fingerprint-similarity	0.931	0.552	rxn6038_0_a_kill_0____EN300-18094____EN300-50485	N/A	S1c2c(cc([N+]([O-])=O)cc2)C=C1C(=O)Nc3c(cccc3)C(=O)N	[*;R2][#6;r][#6;r]C(=O)[N;H]c1[c;H][c;H][c;H][c;H]c1[!#1]_20	2	false	SAVI-Space-2024	rxn6038_0_a_kill_0	EN300-18094	O=C(c1c(N)cccc1)C	EN300-50485	O=[N+](O)c1cc2c(N(C(C(=O)O)=C2)C)cc1
[O-][N+](=O)c1cc2c(OC(C(=O)Nc3c(cncc3)C(=O)c4ccccc4)=C2)cc1	936	fCSFP4	weighted-fingerprint-similarity	0.931	0.552	rxn6038_0_a_kill_0____EN300-11959864____EN300-41648	N/A	S1c2c(cc([N+]([O-])=O)cc2)C=C1C(=O)Nc3c(cccc3)C(=O)N	[*;R2][#6;r][#6;r]C(=O)[N;H]c1[c;H][c;H][c;H][c;H]c1[!#1]_20	2	false	SAVI-Space-2024	rxn6038_0_a_kill_0	EN300-11959864	O=C(c1c(N)ccnc1)c2ccccc2	EN300-41648	O=[N+](O)c1cc2c(OC(C(=O)O)=C2)cc1
O=C(NN)c1c(NC(=O)c2cc3c(cc(N(C)C)cc3)cc2)cccc1	937	fCSFP4	weighted-fingerprint-similarity	0.931	0.504	rxn6038_0_a_kill_0____EN300-03742____EN300-226602	N/A	S1c2c(cc([N+]([O-])=O)cc2)C=C1C(=O)Nc3c(cccc3)C(=O)N	[*;R2][#6;r][#6;r]C(=O)[N;H]c1[c;H][c;H][c;H][c;H]c1[!#1]_20	2	false	SAVI-Space-2024	rxn6038_0_a_kill_0	EN300-03742	O=C(NN)c1c(N)cccc1	EN300-226602	O=C(O)c1cc2c(cc(N(C)C)cc2)cc1
O=C(NN)c1c(NC(=O)c2cc3c(cc(cc3)C(C)C)cc2)cccc1	938	fCSFP4	weighted-fingerprint-similarity	0.931	0.504	rxn6038_0_a_kill_0____EN300-03742____EN300-10841619	N/A	S1c2c(cc([N+]([O-])=O)cc2)C=C1C(=O)Nc3c(cccc3)C(=O)N	[*;R2][#6;r][#6;r]C(=O)[N;H]c1[c;H][c;H][c;H][c;H]c1[!#1]_20	2	false	SAVI-Space-2024	rxn6038_0_a_kill_0	EN300-03742	O=C(NN)c1c(N)cccc1	EN300-10841619	O=C(O)c1cc2c(cc(cc2)C(C)C)cc1
O=C(Nc1c(cccc1)C(=O)CC)c2cc3c(cc(N)cc3)cc2	939	fCSFP4	weighted-fingerprint-similarity	0.931	0.504	rxn6038_0_a_kill_0____EN300-243639____EN300-6493092	N/A	S1c2c(cc([N+]([O-])=O)cc2)C=C1C(=O)Nc3c(cccc3)C(=O)N	[*;R2][#6;r][#6;r]C(=O)[N;H]c1[c;H][c;H][c;H][c;H]c1[!#1]_20	2	false	SAVI-Space-2024	rxn6038_0_a_kill_0	EN300-243639	O=C(c1c(N)cccc1)CC	EN300-6493092	O=C(OC(C)(C)C)Nc1cc2c(cc(cc2)C(=O)O)cc1
O=C(Nc1c(cccc1)C(=O)CC)c2cc3c(cc(O)cc3)cc2	940	fCSFP4	weighted-fingerprint-similarity	0.931	0.504	rxn6038_0_a_kill_0____EN300-243639____EN300-18419109	N/A	S1c2c(cc([N+]([O-])=O)cc2)C=C1C(=O)Nc3c(cccc3)C(=O)N	[*;R2][#6;r][#6;r]C(=O)[N;H]c1[c;H][c;H][c;H][c;H]c1[!#1]_20	2	false	SAVI-Space-2024	rxn6038_0_a_kill_0	EN300-243639	O=C(c1c(N)cccc1)CC	EN300-18419109	O=C(O)c1cc2c(cc(OCc3ccccc3)cc2)cc1
S=C(N)c1c(NC(=O)c2c(F)cc3c(c2)cccc3)cccc1	941	fCSFP4	weighted-fingerprint-similarity	0.931	0.504	rxn6038_0_a_kill_0____EN300-14417____EN300-120903	N/A	S1c2c(cc([N+]([O-])=O)cc2)C=C1C(=O)Nc3c(cccc3)C(=O)N	[*;R2][#6;r][#6;r]C(=O)[N;H]c1[c;H][c;H][c;H][c;H]c1[!#1]_20	2	false	SAVI-Space-2024	rxn6038_0_a_kill_0	EN300-14417	S=C(N)c1c(N)cccc1	EN300-120903	Fc1c(cc2c(c1)cccc2)C(=O)O
S=C(N)c1c(NC(=O)c2c(cc3c(c2)cccc3)C)cccc1	942	fCSFP4	weighted-fingerprint-similarity	0.931	0.504	rxn6038_0_a_kill_0____EN300-14417____EN300-133615	N/A	S1c2c(cc([N+]([O-])=O)cc2)C=C1C(=O)Nc3c(cccc3)C(=O)N	[*;R2][#6;r][#6;r]C(=O)[N;H]c1[c;H][c;H][c;H][c;H]c1[!#1]_20	2	false	SAVI-Space-2024	rxn6038_0_a_kill_0	EN300-14417	S=C(N)c1c(N)cccc1	EN300-133615	O=C(O)c1c(cc2c(c1)cccc2)C
[O-]C(=O)c1cc2c(cc(cc2)C(=O)Nc3c(cccc3)C(=O)CC)cc1	943	fCSFP4	weighted-fingerprint-similarity	0.931	0.504	rxn6038_0_a_kill_0____EN300-243639____EN300-6473017	N/A	S1c2c(cc([N+]([O-])=O)cc2)C=C1C(=O)Nc3c(cccc3)C(=O)N	[*;R2][#6;r][#6;r]C(=O)[N;H]c1[c;H][c;H][c;H][c;H]c1[!#1]_20	2	false	SAVI-Space-2024	rxn6038_0_a_kill_0	EN300-243639	O=C(c1c(N)cccc1)CC	EN300-6473017	O=C(OC)c1cc2c(cc(cc2)C(=O)O)cc1
S(=O)(=O)(N)C=1SC2=C(SC(C(=O)Nc3c(cccc3)C(=NO)N)=C2)C1	944	fCSFP4	weighted-fingerprint-similarity	0.931	0.549	rxn6038_0_a_kill_0____EN300-41306____EN300-7536800	N/A	S1c2c(cc([N+]([O-])=O)cc2)C=C1C(=O)Nc3c(cccc3)C(=O)N	[*;R2][#6;r][#6;r]C(=O)[N;H]c1[c;H][c;H][c;H][c;H]c1[!#1]_20	2	false	SAVI-Space-2024	rxn6038_0_a_kill_0	EN300-41306	ON=C(N)c1c(N)cccc1	EN300-7536800	S(=O)(=O)(N)C=1SC2=C(SC(C(=O)O)=C2)C1
S(=O)(=O)(N)CC(=O)c1c(NC(=O)c2cc3SC(=Cc3cc2)C)cccc1	945	fCSFP4	weighted-fingerprint-similarity	0.931	0.549	rxn6038_0_a_kill_0____EN300-195374____EN300-3043007	N/A	S1c2c(cc([N+]([O-])=O)cc2)C=C1C(=O)Nc3c(cccc3)C(=O)N	[*;R2][#6;r][#6;r]C(=O)[N;H]c1[c;H][c;H][c;H][c;H]c1[!#1]_20	2	false	SAVI-Space-2024	rxn6038_0_a_kill_0	EN300-195374	S(=O)(=O)(N)CC(=O)c1c(N)cccc1	EN300-3043007	S1c2c(ccc(c2)C(=O)O)C=C1C
S1c2c(N=C1COC)ccc(c2)C(=O)Nc3c(cccc3)C(=O)N	946	fCSFP4	weighted-fingerprint-similarity	0.931	0.549	rxn6038_0_a_kill_0____EN300-17791____EN300-651269	N/A	S1c2c(cc([N+]([O-])=O)cc2)C=C1C(=O)Nc3c(cccc3)C(=O)N	[*;R2][#6;r][#6;r]C(=O)[N;H]c1[c;H][c;H][c;H][c;H]c1[!#1]_20	2	false	SAVI-Space-2024	rxn6038_0_a_kill_0	EN300-17791	O=C(N)c1c(N)cccc1	EN300-651269	S1c2c(N=C1COC)ccc(c2)C(=O)O
S=C(N)c1c(NC(=O)C=2SC=3C(=O)NC=CC3C2)cccc1	947	fCSFP4	weighted-fingerprint-similarity	0.931	0.549	rxn6038_0_a_kill_0____EN300-14417____EN300-262404	N/A	S1c2c(cc([N+]([O-])=O)cc2)C=C1C(=O)Nc3c(cccc3)C(=O)N	[*;R2][#6;r][#6;r]C(=O)[N;H]c1[c;H][c;H][c;H][c;H]c1[!#1]_20	2	false	SAVI-Space-2024	rxn6038_0_a_kill_0	EN300-14417	S=C(N)c1c(N)cccc1	EN300-262404	S1C(C(=O)O)=CC2=C1C(=O)NC=C2
O=C(Nc1c(cccc1)C(=O)C)c2cc3c(cc(OC)cc3)cc2	948	fCSFP4	weighted-fingerprint-similarity	0.931	0.500	rxn6038_0_a_kill_0____EN300-18094____EN300-12075	N/A	S1c2c(cc([N+]([O-])=O)cc2)C=C1C(=O)Nc3c(cccc3)C(=O)N	[*;R2][#6;r][#6;r]C(=O)[N;H]c1[c;H][c;H][c;H][c;H]c1[!#1]_20	2	false	SAVI-Space-2024	rxn6038_0_a_kill_0	EN300-18094	O=C(c1c(N)cccc1)C	EN300-12075	O=C(O)c1cc2c(cc(OC)cc2)cc1
O=C(Nc1c(cccc1)C(=O)C)c2cc3c(cc(cc3)C=O)cc2	949	fCSFP4	weighted-fingerprint-similarity	0.931	0.500	rxn6038_0_a_kill_0____EN300-18094____EN300-732935	N/A	S1c2c(cc([N+]([O-])=O)cc2)C=C1C(=O)Nc3c(cccc3)C(=O)N	[*;R2][#6;r][#6;r]C(=O)[N;H]c1[c;H][c;H][c;H][c;H]c1[!#1]_20	2	false	SAVI-Space-2024	rxn6038_0_a_kill_0	EN300-18094	O=C(c1c(N)cccc1)C	EN300-732935	O=C(O)c1cc2c(cc(cc2)C=O)cc1
O=C(Nc1c(cccc1)C(=O)C)c2cc3c(cc(cc3)CC)cc2	950	fCSFP4	weighted-fingerprint-similarity	0.931	0.500	rxn6038_0_a_kill_0____EN300-18094____EN300-25421259	N/A	S1c2c(cc([N+]([O-])=O)cc2)C=C1C(=O)Nc3c(cccc3)C(=O)N	[*;R2][#6;r][#6;r]C(=O)[N;H]c1[c;H][c;H][c;H][c;H]c1[!#1]_20	2	false	SAVI-Space-2024	rxn6038_0_a_kill_0	EN300-18094	O=C(c1c(N)cccc1)C	EN300-25421259	O=C(O)c1cc2c(cc(cc2)CC)cc1
O=C(Nc1c(cccc1)C(=O)C)c2cc3c(ccc(OC)c3)cc2	951	fCSFP4	weighted-fingerprint-similarity	0.931	0.500	rxn6038_0_a_kill_0____EN300-18094____EN300-222086	N/A	S1c2c(cc([N+]([O-])=O)cc2)C=C1C(=O)Nc3c(cccc3)C(=O)N	[*;R2][#6;r][#6;r]C(=O)[N;H]c1[c;H][c;H][c;H][c;H]c1[!#1]_20	2	false	SAVI-Space-2024	rxn6038_0_a_kill_0	EN300-18094	O=C(c1c(N)cccc1)C	EN300-222086	O=C(O)c1cc2c(ccc(OC)c2)cc1
O=C(Nc1c(cccc1)C(=O)c2ccccc2)c3cc4c(cc(N(C)C)cc4)cc3	952	fCSFP4	weighted-fingerprint-similarity	0.931	0.500	rxn6038_0_a_kill_0____EN300-18137____EN300-226602	N/A	S1c2c(cc([N+]([O-])=O)cc2)C=C1C(=O)Nc3c(cccc3)C(=O)N	[*;R2][#6;r][#6;r]C(=O)[N;H]c1[c;H][c;H][c;H][c;H]c1[!#1]_20	2	false	SAVI-Space-2024	rxn6038_0_a_kill_0	EN300-18137	O=C(c1c(N)cccc1)c2ccccc2	EN300-226602	O=C(O)c1cc2c(cc(N(C)C)cc2)cc1
O=C(Nc1c(cccc1)C(=O)c2ccccc2)c3cc4c(cc(cc4)C(C)C)cc3	953	fCSFP4	weighted-fingerprint-similarity	0.931	0.500	rxn6038_0_a_kill_0____EN300-18137____EN300-10841619	N/A	S1c2c(cc([N+]([O-])=O)cc2)C=C1C(=O)Nc3c(cccc3)C(=O)N	[*;R2][#6;r][#6;r]C(=O)[N;H]c1[c;H][c;H][c;H][c;H]c1[!#1]_20	2	false	SAVI-Space-2024	rxn6038_0_a_kill_0	EN300-18137	O=C(c1c(N)cccc1)c2ccccc2	EN300-10841619	O=C(O)c1cc2c(cc(cc2)C(C)C)cc1
S(=O)(=O)(N)CC(=O)c1c(NC(=O)C=2SC3=C(SC=C3)C2)cccc1	954	fCSFP4	weighted-fingerprint-similarity	0.931	0.545	rxn6038_0_a_kill_0____EN300-195374____EN300-51369	N/A	S1c2c(cc([N+]([O-])=O)cc2)C=C1C(=O)Nc3c(cccc3)C(=O)N	[*;R2][#6;r][#6;r]C(=O)[N;H]c1[c;H][c;H][c;H][c;H]c1[!#1]_20	2	false	SAVI-Space-2024	rxn6038_0_a_kill_0	EN300-195374	S(=O)(=O)(N)CC(=O)c1c(N)cccc1	EN300-51369	S1C(C(=O)O)=CC=2SC=CC12
S1c2c(c(N(C)C)ccc2)C=C1C(=O)Nc3c(cccc3)C(=O)NN	955	fCSFP4	weighted-fingerprint-similarity	0.931	0.545	rxn6038_0_a_kill_0____EN300-03742____EN300-755111	N/A	S1c2c(cc([N+]([O-])=O)cc2)C=C1C(=O)Nc3c(cccc3)C(=O)N	[*;R2][#6;r][#6;r]C(=O)[N;H]c1[c;H][c;H][c;H][c;H]c1[!#1]_20	2	false	SAVI-Space-2024	rxn6038_0_a_kill_0	EN300-03742	O=C(NN)c1c(N)cccc1	EN300-755111	S1c2c(c(N(C)C)ccc2)C=C1C(=O)O
S1c2c(ccc(c2)C(=O)Nc3c(cccc3)C(=O)N(OC)C)C=C1C	956	fCSFP4	weighted-fingerprint-similarity	0.931	0.545	rxn6038_0_a_kill_0____EN300-61925____EN300-3043007	N/A	S1c2c(cc([N+]([O-])=O)cc2)C=C1C(=O)Nc3c(cccc3)C(=O)N	[*;R2][#6;r][#6;r]C(=O)[N;H]c1[c;H][c;H][c;H][c;H]c1[!#1]_20	2	false	SAVI-Space-2024	rxn6038_0_a_kill_0	EN300-61925	O=C(N(OC)C)c1c(N)cccc1	EN300-3043007	S1c2c(ccc(c2)C(=O)O)C=C1C
S(=O)(=NC(=O)c1c(NC(=O)C=2SC=3C(=CSC3)C2)cccc1)(C)C	957	fCSFP4	weighted-fingerprint-similarity	0.931	0.542	rxn6038_0_a_kill_0____EN300-222626____EN300-299321	N/A	S1c2c(cc([N+]([O-])=O)cc2)C=C1C(=O)Nc3c(cccc3)C(=O)N	[*;R2][#6;r][#6;r]C(=O)[N;H]c1[c;H][c;H][c;H][c;H]c1[!#1]_20	2	false	SAVI-Space-2024	rxn6038_0_a_kill_0	EN300-222626	S(=O)(=NC(=O)c1c(N)cccc1)(C)C	EN300-299321	S1C(C(=O)O)=CC=2C1=CSC2
S1C(C(=O)Nc2c(cccc2)C(=O)N3CCOCC3)=CC=4C1=CSC4	958	fCSFP4	weighted-fingerprint-similarity	0.931	0.542	rxn6038_0_a_kill_0____EN300-29552____EN300-299321	N/A	S1c2c(cc([N+]([O-])=O)cc2)C=C1C(=O)Nc3c(cccc3)C(=O)N	[*;R2][#6;r][#6;r]C(=O)[N;H]c1[c;H][c;H][c;H][c;H]c1[!#1]_20	2	false	SAVI-Space-2024	rxn6038_0_a_kill_0	EN300-29552	O=C(N1CCOCC1)c2c(N)cccc2	EN300-299321	S1C(C(=O)O)=CC=2C1=CSC2
S1C(C(=O)Nc2c(cccc2)C(=O)N3CCSCC3)=CC=4C1=CSC4	959	fCSFP4	weighted-fingerprint-similarity	0.931	0.542	rxn6038_0_a_kill_0____EN300-186522____EN300-299321	N/A	S1c2c(cc([N+]([O-])=O)cc2)C=C1C(=O)Nc3c(cccc3)C(=O)N	[*;R2][#6;r][#6;r]C(=O)[N;H]c1[c;H][c;H][c;H][c;H]c1[!#1]_20	2	false	SAVI-Space-2024	rxn6038_0_a_kill_0	EN300-186522	S1CCN(C(=O)c2c(N)cccc2)CC1	EN300-299321	S1C(C(=O)O)=CC=2C1=CSC2
S1C(C(=O)Nc2c(cccc2)C(=O)c3ccccc3)=CC4=C1C(=O)NC=C4	960	fCSFP4	weighted-fingerprint-similarity	0.931	0.542	rxn6038_0_a_kill_0____EN300-18137____EN300-262404	N/A	S1c2c(cc([N+]([O-])=O)cc2)C=C1C(=O)Nc3c(cccc3)C(=O)N	[*;R2][#6;r][#6;r]C(=O)[N;H]c1[c;H][c;H][c;H][c;H]c1[!#1]_20	2	false	SAVI-Space-2024	rxn6038_0_a_kill_0	EN300-18137	O=C(c1c(N)cccc1)c2ccccc2	EN300-262404	S1C(C(=O)O)=CC2=C1C(=O)NC=C2
S1c2c(c(OC)ccc2)C=C1C(=O)Nc3c(cccc3)C(=O)C	961	fCSFP4	weighted-fingerprint-similarity	0.931	0.542	rxn6038_0_a_kill_0____EN300-18094____EN300-805094	N/A	S1c2c(cc([N+]([O-])=O)cc2)C=C1C(=O)Nc3c(cccc3)C(=O)N	[*;R2][#6;r][#6;r]C(=O)[N;H]c1[c;H][c;H][c;H][c;H]c1[!#1]_20	2	false	SAVI-Space-2024	rxn6038_0_a_kill_0	EN300-18094	O=C(c1c(N)cccc1)C	EN300-805094	S1c2c(c(OC)ccc2)C=C1C(=O)O
S1c2c(c(ccc2)C)C=C1C(=O)Nc3c(cccc3)C(=O)CC	962	fCSFP4	weighted-fingerprint-similarity	0.931	0.542	rxn6038_0_a_kill_0____EN300-243639____EN300-55226	N/A	S1c2c(cc([N+]([O-])=O)cc2)C=C1C(=O)Nc3c(cccc3)C(=O)N	[*;R2][#6;r][#6;r]C(=O)[N;H]c1[c;H][c;H][c;H][c;H]c1[!#1]_20	2	false	SAVI-Space-2024	rxn6038_0_a_kill_0	EN300-243639	O=C(c1c(N)cccc1)CC	EN300-55226	S1c2c(c(ccc2)C)C=C1C(=O)O
S1c2c(c(ccc2)C=O)C=C1C(=O)Nc3c(cccc3)C(=O)C	963	fCSFP4	weighted-fingerprint-similarity	0.931	0.542	rxn6038_0_a_kill_0____EN300-18094____EN300-6472589	N/A	S1c2c(cc([N+]([O-])=O)cc2)C=C1C(=O)Nc3c(cccc3)C(=O)N	[*;R2][#6;r][#6;r]C(=O)[N;H]c1[c;H][c;H][c;H][c;H]c1[!#1]_20	2	false	SAVI-Space-2024	rxn6038_0_a_kill_0	EN300-18094	O=C(c1c(N)cccc1)C	EN300-6472589	S1c2c(c(ccc2)C=O)C=C1C(=O)O
S1C(C(=O)Nc2c(cccc2)C(=O)NN)=CC3=C1NC(=O)C=C3	964	fCSFP4	weighted-fingerprint-similarity	0.931	0.538	rxn6038_0_a_kill_0____EN300-03742____EN300-6501413	N/A	S1c2c(cc([N+]([O-])=O)cc2)C=C1C(=O)Nc3c(cccc3)C(=O)N	[*;R2][#6;r][#6;r]C(=O)[N;H]c1[c;H][c;H][c;H][c;H]c1[!#1]_20	2	false	SAVI-Space-2024	rxn6038_0_a_kill_0	EN300-03742	O=C(NN)c1c(N)cccc1	EN300-6501413	S1c2nc(O)ccc2C=C1C(=O)O
S1c2c(OC)cccc2C=C1C(=O)Nc3c(cccc3)C(=O)NN	965	fCSFP4	weighted-fingerprint-similarity	0.931	0.538	rxn6038_0_a_kill_0____EN300-03742____EN300-185765	N/A	S1c2c(cc([N+]([O-])=O)cc2)C=C1C(=O)Nc3c(cccc3)C(=O)N	[*;R2][#6;r][#6;r]C(=O)[N;H]c1[c;H][c;H][c;H][c;H]c1[!#1]_20	2	false	SAVI-Space-2024	rxn6038_0_a_kill_0	EN300-03742	O=C(NN)c1c(N)cccc1	EN300-185765	S1c2c(OC)cccc2C=C1C(=O)O
S1c2c(cc(cc2)C(=O)Nc3c(cccc3)C(=O)N)C(C=O)=C1	966	fCSFP4	weighted-fingerprint-similarity	0.931	0.538	rxn6038_0_a_kill_0____EN300-17791____EN300-224835	N/A	S1c2c(cc([N+]([O-])=O)cc2)C=C1C(=O)Nc3c(cccc3)C(=O)N	[*;R2][#6;r][#6;r]C(=O)[N;H]c1[c;H][c;H][c;H][c;H]c1[!#1]_20	2	false	SAVI-Space-2024	rxn6038_0_a_kill_0	EN300-17791	O=C(N)c1c(N)cccc1	EN300-224835	S1c2c(cc(cc2)C(=O)O)C(C=O)=C1
S1c2c(cccc2)C=3SC(C(=O)Nc4c(cccc4)C(=O)C(=C)C)=CC13	967	fCSFP4	weighted-fingerprint-similarity	0.931	0.538	rxn6038_0_a_kill_0____EN300-206357____EN300-14571	N/A	S1c2c(cc([N+]([O-])=O)cc2)C=C1C(=O)Nc3c(cccc3)C(=O)N	[*;R2][#6;r][#6;r]C(=O)[N;H]c1[c;H][c;H][c;H][c;H]c1[!#1]_20	2	false	SAVI-Space-2024	rxn6038_0_a_kill_0	EN300-206357	O=C(c1c(N)cccc1)C(=C)C	EN300-14571	S1c2c(cccc2)C=3SC(C(=O)O)=CC13
S1c2c(cccc2C=C1C(=O)Nc3c(cccc3)C(=O)NN)CC	968	fCSFP4	weighted-fingerprint-similarity	0.931	0.538	rxn6038_0_a_kill_0____EN300-03742____EN300-46611174	N/A	S1c2c(cc([N+]([O-])=O)cc2)C=C1C(=O)Nc3c(cccc3)C(=O)N	[*;R2][#6;r][#6;r]C(=O)[N;H]c1[c;H][c;H][c;H][c;H]c1[!#1]_20	2	false	SAVI-Space-2024	rxn6038_0_a_kill_0	EN300-03742	O=C(NN)c1c(N)cccc1	EN300-46611174	S1c2c(cccc2C=C1C(=O)O)CC
S=C(N)c1c(NC(=O)c2cc3SC(=Nc3cc2)N)cccc1	969	fCSFP4	weighted-fingerprint-similarity	0.931	0.538	rxn6038_0_a_kill_0____EN300-14417____EN300-00921 EN300-35251""	N/A	S1c2c(cc([N+]([O-])=O)cc2)C=C1C(=O)Nc3c(cccc3)C(=O)N	[*;R2][#6;r][#6;r]C(=O)[N;H]c1[c;H][c;H][c;H][c;H]c1[!#1]_20	2	false	SAVI-Space-2024	rxn6038_0_a_kill_0	EN300-14417	S=C(N)c1c(N)cccc1	EN300-00921 EN300-35251""	S1c2c(N=C1N)ccc(c2)C(=O)O
O=C(NN)c1c(NC(=O)c2c(N)cc3c(c2)cccc3)cccc1	970	fCSFP4	weighted-fingerprint-similarity	0.931	0.487	rxn6038_0_a_kill_0____EN300-03742____EN300-18571	N/A	S1c2c(cc([N+]([O-])=O)cc2)C=C1C(=O)Nc3c(cccc3)C(=O)N	[*;R2][#6;r][#6;r]C(=O)[N;H]c1[c;H][c;H][c;H][c;H]c1[!#1]_20	2	false	SAVI-Space-2024	rxn6038_0_a_kill_0	EN300-03742	O=C(NN)c1c(N)cccc1	EN300-18571	O=C(O)c1c(NC(=O)C)cc2c(c1)cccc2
S(=O)(=O)(N)C=1SC2=C(SC(C(=O)Nc3c(cccc3)C(=O)C)=C2)C1	971	fCSFP4	weighted-fingerprint-similarity	0.931	0.535	rxn6038_0_a_kill_0____EN300-18094____EN300-7536800	N/A	S1c2c(cc([N+]([O-])=O)cc2)C=C1C(=O)Nc3c(cccc3)C(=O)N	[*;R2][#6;r][#6;r]C(=O)[N;H]c1[c;H][c;H][c;H][c;H]c1[!#1]_20	2	false	SAVI-Space-2024	rxn6038_0_a_kill_0	EN300-18094	O=C(c1c(N)cccc1)C	EN300-7536800	S(=O)(=O)(N)C=1SC2=C(SC(C(=O)O)=C2)C1
S1C(C(=O)Nc2c(cccc2)C(=O)C(=C)C)=CC3=C1SC=C3	972	fCSFP4	weighted-fingerprint-similarity	0.931	0.535	rxn6038_0_a_kill_0____EN300-206357____EN300-702736	N/A	S1c2c(cc([N+]([O-])=O)cc2)C=C1C(=O)Nc3c(cccc3)C(=O)N	[*;R2][#6;r][#6;r]C(=O)[N;H]c1[c;H][c;H][c;H][c;H]c1[!#1]_20	2	false	SAVI-Space-2024	rxn6038_0_a_kill_0	EN300-206357	O=C(c1c(N)cccc1)C(=C)C	EN300-702736	S1C(C(=O)O)=CC2=C1SC=C2
S1C(C(=O)Nc2c(cccc2)C(=O)C)=CC3=C1N(C=C3)C	973	fCSFP4	weighted-fingerprint-similarity	0.931	0.535	rxn6038_0_a_kill_0____EN300-18094____EN300-7880176	N/A	S1c2c(cc([N+]([O-])=O)cc2)C=C1C(=O)Nc3c(cccc3)C(=O)N	[*;R2][#6;r][#6;r]C(=O)[N;H]c1[c;H][c;H][c;H][c;H]c1[!#1]_20	2	false	SAVI-Space-2024	rxn6038_0_a_kill_0	EN300-18094	O=C(c1c(N)cccc1)C	EN300-7880176	S1C(C(=O)O)=CC2=C1N(C=C2)C
S1C(C(=O)Nc2c(cccc2)C(=O)NN)=CC3=C1NC(C([O-])=O)=C3	974	fCSFP4	weighted-fingerprint-similarity	0.931	0.535	rxn6038_0_a_kill_0____EN300-03742____EN300-44829499	N/A	S1c2c(cc([N+]([O-])=O)cc2)C=C1C(=O)Nc3c(cccc3)C(=O)N	[*;R2][#6;r][#6;r]C(=O)[N;H]c1[c;H][c;H][c;H][c;H]c1[!#1]_20	2	false	SAVI-Space-2024	rxn6038_0_a_kill_0	EN300-03742	O=C(NN)c1c(N)cccc1	EN300-44829499	S1C(C(=O)O)=CC2=C1NC(C(=O)OC)=C2
S(=O)(=O)(N)C=1SC=2SC(C(=O)Nc3c(cccc3)C(=O)NN)=CC2C1	975	fCSFP4	weighted-fingerprint-similarity	0.931	0.531	rxn6038_0_a_kill_0____EN300-03742____EN300-1698469	N/A	S1c2c(cc([N+]([O-])=O)cc2)C=C1C(=O)Nc3c(cccc3)C(=O)N	[*;R2][#6;r][#6;r]C(=O)[N;H]c1[c;H][c;H][c;H][c;H]c1[!#1]_20	2	false	SAVI-Space-2024	rxn6038_0_a_kill_0	EN300-03742	O=C(NN)c1c(N)cccc1	EN300-1698469	S(=O)(=O)(N)C=1SC=2SC(C(=O)O)=CC2C1
S1C(C(=O)Nc2c(cccc2)C(=O)NN)=CC=3SC(=NC13)N	976	fCSFP4	weighted-fingerprint-similarity	0.931	0.531	rxn6038_0_a_kill_0____EN300-03742____EN300-255511 EN300-255512""	N/A	S1c2c(cc([N+]([O-])=O)cc2)C=C1C(=O)Nc3c(cccc3)C(=O)N	[*;R2][#6;r][#6;r]C(=O)[N;H]c1[c;H][c;H][c;H][c;H]c1[!#1]_20	2	false	SAVI-Space-2024	rxn6038_0_a_kill_0	EN300-03742	O=C(NN)c1c(N)cccc1	EN300-255511 EN300-255512""	S1C(C(=O)O)=CC=2SC(=NC12)N
S1C(C([O-])=O)=CC2=C1SC(C(=O)Nc3c(cccc3)C(=O)C(OC)OC)=C2	977	fCSFP4	weighted-fingerprint-similarity	0.931	0.531	rxn6038_0_a_kill_0____EN300-8641691____EN300-1719662	N/A	S1c2c(cc([N+]([O-])=O)cc2)C=C1C(=O)Nc3c(cccc3)C(=O)N	[*;R2][#6;r][#6;r]C(=O)[N;H]c1[c;H][c;H][c;H][c;H]c1[!#1]_20	2	false	SAVI-Space-2024	rxn6038_0_a_kill_0	EN300-8641691	O=C(c1c(N)cccc1)C(OC)OC	EN300-1719662	S1C(C(=O)OC)=CC2=C1SC(C(=O)O)=C2
S1C(C([O-])=O)=CC2=C1SC(C(=O)Nc3c(cccc3)C(=O)N(CC)CC)=C2	978	fCSFP4	weighted-fingerprint-similarity	0.931	0.531	rxn6038_0_a_kill_0____EN300-52651____EN300-1719662	N/A	S1c2c(cc([N+]([O-])=O)cc2)C=C1C(=O)Nc3c(cccc3)C(=O)N	[*;R2][#6;r][#6;r]C(=O)[N;H]c1[c;H][c;H][c;H][c;H]c1[!#1]_20	2	false	SAVI-Space-2024	rxn6038_0_a_kill_0	EN300-52651	O=C(N(CC)CC)c1c(N)cccc1	EN300-1719662	S1C(C(=O)OC)=CC2=C1SC(C(=O)O)=C2
S1c2c(N=C1C)cc(cc2)C(=O)Nc3c(cccc3)C(=O)NN	979	fCSFP4	weighted-fingerprint-similarity	0.931	0.531	rxn6038_0_a_kill_0____EN300-03742____EN300-321529	N/A	S1c2c(cc([N+]([O-])=O)cc2)C=C1C(=O)Nc3c(cccc3)C(=O)N	[*;R2][#6;r][#6;r]C(=O)[N;H]c1[c;H][c;H][c;H][c;H]c1[!#1]_20	2	false	SAVI-Space-2024	rxn6038_0_a_kill_0	EN300-03742	O=C(NN)c1c(N)cccc1	EN300-321529	S1c2c(N=C1C)cc(cc2)C(=O)O
S1c2ncccc2C=C1C(=O)Nc3c(cccc3)C(=C)C	980	fCSFP4	weighted-fingerprint-similarity	0.931	0.531	rxn6038_0_a_kill_0____EN300-94868____EN300-248266	N/A	S1c2c(cc([N+]([O-])=O)cc2)C=C1C(=O)Nc3c(cccc3)C(=O)N	[*;R2][#6;r][#6;r]C(=O)[N;H]c1[c;H][c;H][c;H][c;H]c1[!#1]_20	2	false	SAVI-Space-2024	rxn6038_0_a_kill_0	EN300-94868	Nc1c(cccc1)C(=C)C	EN300-248266	S1c2ncccc2C=C1C(=O)O
S1c2c(N=C1C)cc(cc2)C(=O)Nc3c(cccc3)C(=O)c4ccccc4	981	fCSFP4	weighted-fingerprint-similarity	0.931	0.528	rxn6038_0_a_kill_0____EN300-18137____EN300-321529	N/A	S1c2c(cc([N+]([O-])=O)cc2)C=C1C(=O)Nc3c(cccc3)C(=O)N	[*;R2][#6;r][#6;r]C(=O)[N;H]c1[c;H][c;H][c;H][c;H]c1[!#1]_20	2	false	SAVI-Space-2024	rxn6038_0_a_kill_0	EN300-18137	O=C(c1c(N)cccc1)c2ccccc2	EN300-321529	S1c2c(N=C1C)cc(cc2)C(=O)O
S1c2c(N=C1N)ccc(c2)C(=O)Nc3c(cccc3)C(=O)c4ccccc4	982	fCSFP4	weighted-fingerprint-similarity	0.931	0.528	rxn6038_0_a_kill_0____EN300-18137____EN300-00921 EN300-35251""	N/A	S1c2c(cc([N+]([O-])=O)cc2)C=C1C(=O)Nc3c(cccc3)C(=O)N	[*;R2][#6;r][#6;r]C(=O)[N;H]c1[c;H][c;H][c;H][c;H]c1[!#1]_20	2	false	SAVI-Space-2024	rxn6038_0_a_kill_0	EN300-18137	O=C(c1c(N)cccc1)c2ccccc2	EN300-00921 EN300-35251""	S1c2c(N=C1N)ccc(c2)C(=O)O
S=C(N)c1c(NC(=O)c2cc3N=CSc3cc2)cccc1	983	fCSFP4	weighted-fingerprint-similarity	0.931	0.528	rxn6038_0_a_kill_0____EN300-14417____EN300-123358	N/A	S1c2c(cc([N+]([O-])=O)cc2)C=C1C(=O)Nc3c(cccc3)C(=O)N	[*;R2][#6;r][#6;r]C(=O)[N;H]c1[c;H][c;H][c;H][c;H]c1[!#1]_20	2	false	SAVI-Space-2024	rxn6038_0_a_kill_0	EN300-14417	S=C(N)c1c(N)cccc1	EN300-123358	S1c2c(N=C1)cc(cc2)C(=O)O
S=C(N)c1c(NC(=O)c2cc3N=NSc3cc2)cccc1	984	fCSFP4	weighted-fingerprint-similarity	0.931	0.528	rxn6038_0_a_kill_0____EN300-14417____EN300-1723285	N/A	S1c2c(cc([N+]([O-])=O)cc2)C=C1C(=O)Nc3c(cccc3)C(=O)N	[*;R2][#6;r][#6;r]C(=O)[N;H]c1[c;H][c;H][c;H][c;H]c1[!#1]_20	2	false	SAVI-Space-2024	rxn6038_0_a_kill_0	EN300-14417	S=C(N)c1c(N)cccc1	EN300-1723285	S1N=Nc2c1ccc(c2)C(=O)O
Fc1cc2NC(C(=O)Nc3c(cccc3)C(=O)N)=Cc2cc1	985	fCSFP4	weighted-fingerprint-similarity	0.931	0.524	rxn6038_0_a_kill_0____EN300-17791____EN300-15088	N/A	S1c2c(cc([N+]([O-])=O)cc2)C=C1C(=O)Nc3c(cccc3)C(=O)N	[*;R2][#6;r][#6;r]C(=O)[N;H]c1[c;H][c;H][c;H][c;H]c1[!#1]_20	2	false	SAVI-Space-2024	rxn6038_0_a_kill_0	EN300-17791	O=C(N)c1c(N)cccc1	EN300-15088	Fc1cc2NC(C(=O)O)=Cc2cc1
Fc1cc2OC(C(=O)Nc3c(cccc3)C(=O)N)=Cc2cc1	986	fCSFP4	weighted-fingerprint-similarity	0.931	0.524	rxn6038_0_a_kill_0____EN300-17791____EN300-255732	N/A	S1c2c(cc([N+]([O-])=O)cc2)C=C1C(=O)Nc3c(cccc3)C(=O)N	[*;R2][#6;r][#6;r]C(=O)[N;H]c1[c;H][c;H][c;H][c;H]c1[!#1]_20	2	false	SAVI-Space-2024	rxn6038_0_a_kill_0	EN300-17791	O=C(N)c1c(N)cccc1	EN300-255732	Fc1cc2OC(C(=O)O)=Cc2cc1
O=C(N)c1c(NC(=O)C=2Oc3c(ccc(c3)C)C2)cccc1	987	fCSFP4	weighted-fingerprint-similarity	0.931	0.524	rxn6038_0_a_kill_0____EN300-17791____EN300-748904	N/A	S1c2c(cc([N+]([O-])=O)cc2)C=C1C(=O)Nc3c(cccc3)C(=O)N	[*;R2][#6;r][#6;r]C(=O)[N;H]c1[c;H][c;H][c;H][c;H]c1[!#1]_20	2	false	SAVI-Space-2024	rxn6038_0_a_kill_0	EN300-17791	O=C(N)c1c(N)cccc1	EN300-748904	O=C(O)C=1Oc2c(ccc(c2)C)C1
O=C(Nc1c(cccc1)C(=O)N)C=2Nc3c(ccc(c3)C)C2	988	fCSFP4	weighted-fingerprint-similarity	0.931	0.524	rxn6038_0_a_kill_0____EN300-17791____EN300-15104	N/A	S1c2c(cc([N+]([O-])=O)cc2)C=C1C(=O)Nc3c(cccc3)C(=O)N	[*;R2][#6;r][#6;r]C(=O)[N;H]c1[c;H][c;H][c;H][c;H]c1[!#1]_20	2	false	SAVI-Space-2024	rxn6038_0_a_kill_0	EN300-17791	O=C(N)c1c(N)cccc1	EN300-15104	O=C(O)C=1Nc2c(ccc(c2)C)C1
O=C(Nc1c(cccc1)C(=O)N)C=2Nc3c(ccc(c4ccccc4)c3)C2	989	fCSFP4	weighted-fingerprint-similarity	0.931	0.524	rxn6038_0_a_kill_0____EN300-17791____EN300-15102	N/A	S1c2c(cc([N+]([O-])=O)cc2)C=C1C(=O)Nc3c(cccc3)C(=O)N	[*;R2][#6;r][#6;r]C(=O)[N;H]c1[c;H][c;H][c;H][c;H]c1[!#1]_20	2	false	SAVI-Space-2024	rxn6038_0_a_kill_0	EN300-17791	O=C(N)c1c(N)cccc1	EN300-15102	O=C(O)C=1Nc2c(ccc(c3ccccc3)c2)C1
O=C(Nc1c(cccc1)C(=O)N)c2cc3NC(c4ccccc4)=Cc3cc2	990	fCSFP4	weighted-fingerprint-similarity	0.931	0.524	rxn6038_0_a_kill_0____EN300-17791____EN300-1667035	N/A	S1c2c(cc([N+]([O-])=O)cc2)C=C1C(=O)Nc3c(cccc3)C(=O)N	[*;R2][#6;r][#6;r]C(=O)[N;H]c1[c;H][c;H][c;H][c;H]c1[!#1]_20	2	false	SAVI-Space-2024	rxn6038_0_a_kill_0	EN300-17791	O=C(N)c1c(N)cccc1	EN300-1667035	O=C(O)c1cc2NC(c3ccccc3)=Cc2cc1
O=C(Nc1c(cccc1)C(=O)N)c2cc3c(NC(=O)C=C3)cc2	991	fCSFP4	weighted-fingerprint-similarity	0.931	0.524	rxn6038_0_a_kill_0____EN300-17791____EN300-300118	N/A	S1c2c(cc([N+]([O-])=O)cc2)C=C1C(=O)Nc3c(cccc3)C(=O)N	[*;R2][#6;r][#6;r]C(=O)[N;H]c1[c;H][c;H][c;H][c;H]c1[!#1]_20	2	false	SAVI-Space-2024	rxn6038_0_a_kill_0	EN300-17791	O=C(N)c1c(N)cccc1	EN300-300118	O=C(O)c1cc2c(NC(=O)C=C2)cc1
O=C(Nc1c(cccc1)C(=O)N)c2cc3c(OC(=C3)C[NH3+])cc2	992	fCSFP4	weighted-fingerprint-similarity	0.931	0.524	rxn6038_0_a_kill_0____EN300-17791____EN300-12461296	N/A	S1c2c(cc([N+]([O-])=O)cc2)C=C1C(=O)Nc3c(cccc3)C(=O)N	[*;R2][#6;r][#6;r]C(=O)[N;H]c1[c;H][c;H][c;H][c;H]c1[!#1]_20	2	false	SAVI-Space-2024	rxn6038_0_a_kill_0	EN300-17791	O=C(N)c1c(N)cccc1	EN300-12461296	O=C(OC(C)(C)C)NCC=1Oc2c(cc(cc2)C(=O)O)C1
O=C(Nc1c(cccc1)C(=O)N)c2cc3c(c(OC)ccc3)cc2	993	fCSFP4	weighted-fingerprint-similarity	0.931	0.524	rxn6038_0_a_kill_0____EN300-17791____EN300-23642823	N/A	S1c2c(cc([N+]([O-])=O)cc2)C=C1C(=O)Nc3c(cccc3)C(=O)N	[*;R2][#6;r][#6;r]C(=O)[N;H]c1[c;H][c;H][c;H][c;H]c1[!#1]_20	2	false	SAVI-Space-2024	rxn6038_0_a_kill_0	EN300-17791	O=C(N)c1c(N)cccc1	EN300-23642823	O=C(O)c1cc2c(c(OC)ccc2)cc1
O=C(Nc1c(cccc1)C(=O)N)c2cc3c(c(ncc3)N)cc2	994	fCSFP4	weighted-fingerprint-similarity	0.931	0.524	rxn6038_0_a_kill_0____EN300-17791____EN300-221676 EN300-28220768""	N/A	S1c2c(cc([N+]([O-])=O)cc2)C=C1C(=O)Nc3c(cccc3)C(=O)N	[*;R2][#6;r][#6;r]C(=O)[N;H]c1[c;H][c;H][c;H][c;H]c1[!#1]_20	2	false	SAVI-Space-2024	rxn6038_0_a_kill_0	EN300-17791	O=C(N)c1c(N)cccc1	EN300-221676 EN300-28220768""	O=C(O)c1cc2c(c(ncc2)N)cc1
O=C(Nc1c(cccc1)C(=O)N)c2cc3c(cccc3cc2)C[NH3+]	995	fCSFP4	weighted-fingerprint-similarity	0.931	0.520	rxn6038_0_a_kill_0____EN300-17791____EN300-1720287	N/A	S1c2c(cc([N+]([O-])=O)cc2)C=C1C(=O)Nc3c(cccc3)C(=O)N	[*;R2][#6;r][#6;r]C(=O)[N;H]c1[c;H][c;H][c;H][c;H]c1[!#1]_20	2	false	SAVI-Space-2024	rxn6038_0_a_kill_0	EN300-17791	O=C(N)c1c(N)cccc1	EN300-1720287	O=C(OC(C)(C)C)NCc1c2c(ccc(c2)C(=O)O)ccc1
O=C(Nc1c(cccc1)C(=O)Nc2cc3c(NC(C(=O)N)=C3)cc2)N	996	fCSFP4	weighted-fingerprint-similarity	0.931	0.520	rxn6038_0_a_kill_0____EN300-45242____EN300-65852	N/A	S1c2c(cc([N+]([O-])=O)cc2)C=C1C(=O)Nc3c(cccc3)C(=O)N	[*;R2][#6;r][#6;r]C(=O)[N;H]c1[c;H][c;H][c;H][c;H]c1[!#1]_20	2	false	SAVI-Space-2024	rxn6038_0_a_kill_0	EN300-45242	O=C(N)C=1Nc2c(cc(N)cc2)C1	EN300-65852	O=C(O)c1c(NC(=O)N)cccc1
O=C(Nc1c(cccc1)C(=O)Nc2cc3c(OC(C(=O)N)=C3)cc2)N	997	fCSFP4	weighted-fingerprint-similarity	0.931	0.520	rxn6038_0_a_kill_0____EN300-41646 EN300-42096"____EN300-65852"	N/A	S1c2c(cc([N+]([O-])=O)cc2)C=C1C(=O)Nc3c(cccc3)C(=O)N	[*;R2][#6;r][#6;r]C(=O)[N;H]c1[c;H][c;H][c;H][c;H]c1[!#1]_20	2	false	SAVI-Space-2024	rxn6038_0_a_kill_0	EN300-41646 EN300-42096""	O=C(N)C=1Oc2c(cc(N)cc2)C1	EN300-65852	O=C(O)c1c(NC(=O)N)cccc1
S1N=Cc2c1ccc(c2)C(=O)Nc3c(cccc3)C(=C)C	998	fCSFP4	weighted-fingerprint-similarity	0.931	0.520	rxn6038_0_a_kill_0____EN300-94868____EN300-6759452	N/A	S1c2c(cc([N+]([O-])=O)cc2)C=C1C(=O)Nc3c(cccc3)C(=O)N	[*;R2][#6;r][#6;r]C(=O)[N;H]c1[c;H][c;H][c;H][c;H]c1[!#1]_20	2	false	SAVI-Space-2024	rxn6038_0_a_kill_0	EN300-94868	Nc1c(cccc1)C(=C)C	EN300-6759452	S1N=Cc2c1ccc(c2)C(=O)O
[O-][N+](=O)c1cc2c(N(C(C(=O)Nc3c(cccc3)C(=NO)N)=C2)C)cc1	999	fCSFP4	weighted-fingerprint-similarity	0.931	0.561	rxn6038_0_a_kill_0____EN300-41306____EN300-50485	N/A	S1c2c(cc([N+]([O-])=O)cc2)C=C1C(=O)Nc3c(cccc3)C(=O)N	[*;R2][#6;r][#6;r]C(=O)[N;H]c1[c;H][c;H][c;H][c;H]c1[!#1]_20	2	false	SAVI-Space-2024	rxn6038_0_a_kill_0	EN300-41306	ON=C(N)c1c(N)cccc1	EN300-50485	O=[N+](O)c1cc2c(N(C(C(=O)O)=C2)C)cc1
Fc1c2c(cc(c1)C(=O)Nc3c(cccc3)C(=O)N)cccc2	1000	fCSFP4	weighted-fingerprint-similarity	0.931	0.516	rxn6038_0_a_kill_0____EN300-17791____EN300-221797	N/A	S1c2c(cc([N+]([O-])=O)cc2)C=C1C(=O)Nc3c(cccc3)C(=O)N	[*;R2][#6;r][#6;r]C(=O)[N;H]c1[c;H][c;H][c;H][c;H]c1[!#1]_20	2	false	SAVI-Space-2024	rxn6038_0_a_kill_0	EN300-17791	O=C(N)c1c(N)cccc1	EN300-221797	Fc1c2c(cc(c1)C(=O)O)cccc2
O=C(Nc1c(cccc1)C(=O)N)c2cnc3c(c2)ccnc3	1001	fCSFP4	weighted-fingerprint-similarity	0.931	0.516	rxn6038_0_a_kill_0____EN300-17791____EN300-171631	N/A	S1c2c(cc([N+]([O-])=O)cc2)C=C1C(=O)Nc3c(cccc3)C(=O)N	[*;R2][#6;r][#6;r]C(=O)[N;H]c1[c;H][c;H][c;H][c;H]c1[!#1]_20	2	false	SAVI-Space-2024	rxn6038_0_a_kill_0	EN300-17791	O=C(N)c1c(N)cccc1	EN300-171631	O=C(O)c1cnc2c(c1)ccnc2
O=C(Nc1c(cccc1)C(=O)N)c2cnc3c(cncc3)c2	1002	fCSFP4	weighted-fingerprint-similarity	0.931	0.516	rxn6038_0_a_kill_0____EN300-17791____EN300-6452614	N/A	S1c2c(cc([N+]([O-])=O)cc2)C=C1C(=O)Nc3c(cccc3)C(=O)N	[*;R2][#6;r][#6;r]C(=O)[N;H]c1[c;H][c;H][c;H][c;H]c1[!#1]_20	2	false	SAVI-Space-2024	rxn6038_0_a_kill_0	EN300-17791	O=C(N)c1c(N)cccc1	EN300-6452614	O=C(O)c1cnc2c(cncc2)c1
S1c2c(ccc(c2)C(=O)Nc3c(cccc3)C(=O)C(C)C)C=C1	1003	fCSFP4	weighted-fingerprint-similarity	0.931	0.516	rxn6038_0_a_kill_0____EN300-119641____EN300-248323	N/A	S1c2c(cc([N+]([O-])=O)cc2)C=C1C(=O)Nc3c(cccc3)C(=O)N	[*;R2][#6;r][#6;r]C(=O)[N;H]c1[c;H][c;H][c;H][c;H]c1[!#1]_20	2	false	SAVI-Space-2024	rxn6038_0_a_kill_0	EN300-119641	O=C(c1c(N)cccc1)C(C)C	EN300-248323	S1c2c(ccc(c2)C(=O)O)C=C1
S1c2c(ccc(c2)C(=O)Nc3c(cccc3)C(=O)N(C)C)C=C1	1004	fCSFP4	weighted-fingerprint-similarity	0.931	0.516	rxn6038_0_a_kill_0____EN300-35807____EN300-248323	N/A	S1c2c(cc([N+]([O-])=O)cc2)C=C1C(=O)Nc3c(cccc3)C(=O)N	[*;R2][#6;r][#6;r]C(=O)[N;H]c1[c;H][c;H][c;H][c;H]c1[!#1]_20	2	false	SAVI-Space-2024	rxn6038_0_a_kill_0	EN300-35807	O=C(N(C)C)c1c(N)cccc1	EN300-248323	S1c2c(ccc(c2)C(=O)O)C=C1
S1c2c(ccc(c2)C(=O)Nc3c(cncc3)C(=O)c4ccccc4)C=C1	1005	fCSFP4	weighted-fingerprint-similarity	0.931	0.516	rxn6038_0_a_kill_0____EN300-11959864____EN300-248323	N/A	S1c2c(cc([N+]([O-])=O)cc2)C=C1C(=O)Nc3c(cccc3)C(=O)N	[*;R2][#6;r][#6;r]C(=O)[N;H]c1[c;H][c;H][c;H][c;H]c1[!#1]_20	2	false	SAVI-Space-2024	rxn6038_0_a_kill_0	EN300-11959864	O=C(c1c(N)ccnc1)c2ccccc2	EN300-248323	S1c2c(ccc(c2)C(=O)O)C=C1
S1c2c(cc(OC(=O)c3c(NC(=O)C=4OC=CC4)cccc3)cc2)C=C1C(=O)C	1006	fCSFP4	weighted-fingerprint-similarity	0.931	0.558	rxn6038_0_a_kill_0____EN300-205210____EN300-03951	N/A	S1c2c(cc([N+]([O-])=O)cc2)C=C1C(=O)Nc3c(cccc3)C(=O)N	[*;R2][#6;r][#6;r]C(=O)[N;H]c1[c;H][c;H][c;H][c;H]c1[!#1]_20	2	false	SAVI-Space-2024	rxn6038_0_a_kill_0	EN300-205210	S1c2c(cc(O)cc2)C=C1C(=O)C	EN300-03951	O=C(O)c1c(NC(=O)C=2OC=CC2)cccc1
S=C(N)c1c(NC(=O)c2cc3c(NC=C3)cc2)cccc1	1007	fCSFP4	weighted-fingerprint-similarity	0.931	0.512	rxn6038_0_a_kill_0____EN300-14417____EN300-69795	N/A	S1c2c(cc([N+]([O-])=O)cc2)C=C1C(=O)Nc3c(cccc3)C(=O)N	[*;R2][#6;r][#6;r]C(=O)[N;H]c1[c;H][c;H][c;H][c;H]c1[!#1]_20	2	false	SAVI-Space-2024	rxn6038_0_a_kill_0	EN300-14417	S=C(N)c1c(N)cccc1	EN300-69795	O=C(O)c1cc2c(NC=C2)cc1
S=C(N)c1c(NC(=O)c2cc3c(OC=C3)cc2)cccc1	1008	fCSFP4	weighted-fingerprint-similarity	0.931	0.512	rxn6038_0_a_kill_0____EN300-14417____EN300-149548	N/A	S1c2c(cc([N+]([O-])=O)cc2)C=C1C(=O)Nc3c(cccc3)C(=O)N	[*;R2][#6;r][#6;r]C(=O)[N;H]c1[c;H][c;H][c;H][c;H]c1[!#1]_20	2	false	SAVI-Space-2024	rxn6038_0_a_kill_0	EN300-14417	S=C(N)c1c(N)cccc1	EN300-149548	O=C(O)c1cc2c(OC=C2)cc1
S=C(N)c1c(NC(=O)c2cc3c(cc(OC)c(OC)c3)cc2)cccc1	1009	fCSFP4	weighted-fingerprint-similarity	0.931	0.512	rxn6038_0_a_kill_0____EN300-14417____EN300-295210	N/A	S1c2c(cc([N+]([O-])=O)cc2)C=C1C(=O)Nc3c(cccc3)C(=O)N	[*;R2][#6;r][#6;r]C(=O)[N;H]c1[c;H][c;H][c;H][c;H]c1[!#1]_20	2	false	SAVI-Space-2024	rxn6038_0_a_kill_0	EN300-14417	S=C(N)c1c(N)cccc1	EN300-295210	O=C(O)c1cc2c(cc(OC)c(OC)c2)cc1
S(=O)(=O)(Nc1c(cc2c(c1)cccc2)C(=O)Nc3c(cccc3)C(=O)N)C	1010	fCSFP4	weighted-fingerprint-similarity	0.930	0.508	rxn6038_0_a_kill_0____EN300-17791____EN300-21839	N/A	S1c2c(cc([N+]([O-])=O)cc2)C=C1C(=O)Nc3c(cccc3)C(=O)N	[*;R2][#6;r][#6;r]C(=O)[N;H]c1[c;H][c;H][c;H][c;H]c1[!#1]_20	2	false	SAVI-Space-2024	rxn6038_0_a_kill_0	EN300-17791	O=C(N)c1c(N)cccc1	EN300-21839	S(=O)(=O)(Nc1c(cc2c(c1)cccc2)C(=O)O)C
S1c2c(c3c1cccc3)cc(cc2)C(=O)Nc4c(cccc4)C(=C)C	1011	fCSFP4	weighted-fingerprint-similarity	0.930	0.508	rxn6038_0_a_kill_0____EN300-94868____EN300-11735132	N/A	S1c2c(cc([N+]([O-])=O)cc2)C=C1C(=O)Nc3c(cccc3)C(=O)N	[*;R2][#6;r][#6;r]C(=O)[N;H]c1[c;H][c;H][c;H][c;H]c1[!#1]_20	2	false	SAVI-Space-2024	rxn6038_0_a_kill_0	EN300-94868	Nc1c(cccc1)C(=C)C	EN300-11735132	S1c2c(c3c1cccc3)cc(cc2)C(=O)O
O=C(Nc1c(cccc1)C(=O)N)c2cnc3c(NC=C3)c2	1012	fCSFP4	weighted-fingerprint-similarity	0.930	0.504	rxn6038_0_a_kill_0____EN300-17791____EN300-244438	N/A	S1c2c(cc([N+]([O-])=O)cc2)C=C1C(=O)Nc3c(cccc3)C(=O)N	[*;R2][#6;r][#6;r]C(=O)[N;H]c1[c;H][c;H][c;H][c;H]c1[!#1]_20	2	false	SAVI-Space-2024	rxn6038_0_a_kill_0	EN300-17791	O=C(N)c1c(N)cccc1	EN300-244438	O=C(O)c1cnc2c(NC=C2)c1
S1C(C(=O)Nc2c(cccc2)C(=O)N)=CC=3SC(=NC13)Nc4c(cccc4)C	1013	fCSFP4	weighted-fingerprint-similarity	0.930	0.548	rxn6038_0_a_kill_0____EN300-17791____EN300-54819	N/A	S1c2c(cc([N+]([O-])=O)cc2)C=C1C(=O)Nc3c(cccc3)C(=O)N	[*;R2][#6;r][#6;r]C(=O)[N;H]c1[c;H][c;H][c;H][c;H]c1[!#1]_20	2	false	SAVI-Space-2024	rxn6038_0_a_kill_0	EN300-17791	O=C(N)c1c(N)cccc1	EN300-54819	S1C(=NC=2SC(C(=O)O)=CC12)Nc3c(cccc3)C
S1c2c(cncc2)C=C1C(=O)Nc3c(cccc3)C(=O)N(C(C)C)C	1014	fCSFP4	weighted-fingerprint-similarity	0.930	0.548	rxn6038_0_a_kill_0____EN300-266982____EN300-2081724	N/A	S1c2c(cc([N+]([O-])=O)cc2)C=C1C(=O)Nc3c(cccc3)C(=O)N	[*;R2][#6;r][#6;r]C(=O)[N;H]c1[c;H][c;H][c;H][c;H]c1[!#1]_20	2	false	SAVI-Space-2024	rxn6038_0_a_kill_0	EN300-266982	O=C(N(C(C)C)C)c1c(N)cccc1	EN300-2081724	S1c2c(cncc2)C=C1C(=O)O
S1c2c(N=C1N3C=CC=C3)ccc(c2)C(=O)Nc4c(cccc4)C(=O)N	1015	fCSFP4	weighted-fingerprint-similarity	0.930	0.545	rxn6038_0_a_kill_0____EN300-17791____EN300-186519	N/A	S1c2c(cc([N+]([O-])=O)cc2)C=C1C(=O)Nc3c(cccc3)C(=O)N	[*;R2][#6;r][#6;r]C(=O)[N;H]c1[c;H][c;H][c;H][c;H]c1[!#1]_20	2	false	SAVI-Space-2024	rxn6038_0_a_kill_0	EN300-17791	O=C(N)c1c(N)cccc1	EN300-186519	S1c2c(N=C1N3C=CC=C3)ccc(c2)C(=O)O
[truncated: 8,985 more rows]
