# Supplementary material for: Guiding Similarity Search in Chemical Fragment Spaces with Weighted Fingerprints
Source: J Chem Inf Model. 2026 Feb 10;66(4):2220–9. doi: 10.1021/acs.jcim.5c02952 (PMC12933719; doi:10.1021/acs.jcim.5c02952)
Supplement: Supplementary file 2 [file ci5c02952_si_002.zip › Supporting_Information_Data/Application_Scenario/pattern_matches_table.csv]

Input SDF	SMARTS	Nof Matches	Nof Scaffolds
G43_in_REAL_Space_unweighted_1.sdf	cycle_a	513	162
G43_in_REAL_Space_unweighted_1.sdf	polycycle_b	500	151
G43_in_REAL_Space_unweighted_1.sdf	cycle_amide_c	95	28
G43_in_REAL_Space_unweighted_1.sdf	polycycle_amide_d	93	26
G43_in_REAL_Space_weighted_a_1.sdf	cycle_a	8344	871
G43_in_REAL_Space_weighted_a_1.sdf	polycycle_b	188	38
G43_in_REAL_Space_weighted_a_1.sdf	cycle_amide_c	24	6
G43_in_REAL_Space_weighted_a_1.sdf	polycycle_amide_d	24	6
G43_in_REAL_Space_weighted_b_1.sdf	cycle_a	6576	607
G43_in_REAL_Space_weighted_b_1.sdf	polycycle_b	6332	482
G43_in_REAL_Space_weighted_b_1.sdf	cycle_amide_c	625	170
G43_in_REAL_Space_weighted_b_1.sdf	polycycle_amide_d	624	169
G43_in_REAL_Space_weighted_c_1.sdf	cycle_a	5777	479
G43_in_REAL_Space_weighted_c_1.sdf	polycycle_b	579	146
G43_in_REAL_Space_weighted_c_1.sdf	cycle_amide_c	765	193
G43_in_REAL_Space_weighted_c_1.sdf	polycycle_amide_d	526	140
G43_in_REAL_Space_weighted_d_1.sdf	cycle_a	1335	292
G43_in_REAL_Space_weighted_d_1.sdf	polycycle_b	1330	287
G43_in_REAL_Space_weighted_d_1.sdf	cycle_amide_c	1261	286
G43_in_REAL_Space_weighted_d_1.sdf	polycycle_amide_d	1256	281
G43_in_SAVI_Space_unweighted_1.sdf	cycle_a	613	201
G43_in_SAVI_Space_unweighted_1.sdf	polycycle_b	585	185
G43_in_SAVI_Space_unweighted_1.sdf	cycle_amide_c	168	67
G43_in_SAVI_Space_unweighted_1.sdf	polycycle_amide_d	157	59
G43_in_SAVI_Space_weighted_a_1.sdf	cycle_a	9545	1324
G43_in_SAVI_Space_weighted_a_1.sdf	polycycle_b	89	15
G43_in_SAVI_Space_weighted_a_1.sdf	cycle_amide_c	39	12
G43_in_SAVI_Space_weighted_a_1.sdf	polycycle_amide_d	17	7
G43_in_SAVI_Space_weighted_b_1.sdf	cycle_a	8899	1232
G43_in_SAVI_Space_weighted_b_1.sdf	polycycle_b	8377	932
G43_in_SAVI_Space_weighted_b_1.sdf	cycle_amide_c	692	235
G43_in_SAVI_Space_weighted_b_1.sdf	polycycle_amide_d	685	228
G43_in_SAVI_Space_weighted_c_1.sdf	cycle_a	8092	851
G43_in_SAVI_Space_weighted_c_1.sdf	polycycle_b	457	139
G43_in_SAVI_Space_weighted_c_1.sdf	cycle_amide_c	585	199
G43_in_SAVI_Space_weighted_c_1.sdf	polycycle_amide_d	377	129
G43_in_SAVI_Space_weighted_d_1.sdf	cycle_a	3322	770
G43_in_SAVI_Space_weighted_d_1.sdf	polycycle_b	1999	552
G43_in_SAVI_Space_weighted_d_1.sdf	cycle_amide_c	1647	588
G43_in_SAVI_Space_weighted_d_1.sdf	polycycle_amide_d	1437	477
