# Supplementary material for: Guiding Similarity Search in Chemical Fragment Spaces with Weighted Fingerprints
Source: J Chem Inf Model. 2026 Feb 10;66(4):2220–9. doi: 10.1021/acs.jcim.5c02952 (PMC12933719; doi:10.1021/acs.jcim.5c02952)
Supplement: Supplementary file 2 [file ci5c02952_si_002.zip › Supporting_Information_Data/Application_Scenario/G43_in_REAL_Space_weighted_a_1.csv]

#result-smiles	result-rank	fingerprint	primary-similarity	weighted-fingerprint-similarity	fingerprint-similarity	result-name	query-name	query-smiles	weighting-pattern-and-factor	weighting-min-feature-size	weighting-by-size	space	reaction-name	reagent1-name	reagent2-name	reagent3-name	reagent4-name	reagent5-name
S1c2c(cc([N+]([O-])=O)cc2)C=C1C(=O)Nc3c(cccc3)C(=O)N	1	fCSFP4	weighted-fingerprint-similarity	1.000	1.000	m_11bcb____124078____93605	N/A	S1c2c(cc([N+]([O-])=O)cc2)C=C1C(=O)Nc3c(cccc3)C(=O)N	[*;r]C(=O)[N;H]c1[c;H][c;H][c;H][c;H]c1[!#1]_20	2	false	REALSpace_70bn_2024-09	m_11bcb	124078	93605
S1c2c(cc([N+]([O-])=O)cc2)C=C1C(=O)Nc3c(cccc3)C(=O)Nc4ccccc4	2	fCSFP4	weighted-fingerprint-similarity	0.988	0.912	m_11dcb____159611____93605	N/A	S1c2c(cc([N+]([O-])=O)cc2)C=C1C(=O)Nc3c(cccc3)C(=O)N	[*;r]C(=O)[N;H]c1[c;H][c;H][c;H][c;H]c1[!#1]_20	2	false	REALSpace_70bn_2024-09	m_11dcb	159611	93605
S1c2c(cc([N+]([O-])=O)cc2)C=C1C(=O)Nc3c(cccc3)C(=O)c4ccccc4	3	fCSFP4	weighted-fingerprint-similarity	0.984	0.886	m_11dcb____158059____93605	N/A	S1c2c(cc([N+]([O-])=O)cc2)C=C1C(=O)Nc3c(cccc3)C(=O)N	[*;r]C(=O)[N;H]c1[c;H][c;H][c;H][c;H]c1[!#1]_20	2	false	REALSpace_70bn_2024-09	m_11dcb	158059	93605
S1c2c(cc([N+]([O-])=O)cc2)C=C1C(=O)Nc3c(cccc3)C(=O)NC	4	fCSFP4	weighted-fingerprint-similarity	0.983	0.877	m_11bcb____133000____93605	N/A	S1c2c(cc([N+]([O-])=O)cc2)C=C1C(=O)Nc3c(cccc3)C(=O)N	[*;r]C(=O)[N;H]c1[c;H][c;H][c;H][c;H]c1[!#1]_20	2	false	REALSpace_70bn_2024-09	m_11bcb	133000	93605
S1c2c(cc([N+]([O-])=O)cc2)C=C1C(=O)Nc3c(cccc3)C([O-])=O	5	fCSFP4	weighted-fingerprint-similarity	0.983	0.877	m_272270dcb____12154820____10032220	N/A	S1c2c(cc([N+]([O-])=O)cc2)C=C1C(=O)Nc3c(cccc3)C(=O)N	[*;r]C(=O)[N;H]c1[c;H][c;H][c;H][c;H]c1[!#1]_20	2	false	REALSpace_70bn_2024-09	m_272270dcb	12154820	10032220
S1c2c(cc([N+]([O-])=O)cc2)C=C1C(=O)Nc3c(cccc3)C(=O)C	6	fCSFP4	weighted-fingerprint-similarity	0.981	0.869	m_11bbb____52025____93605	N/A	S1c2c(cc([N+]([O-])=O)cc2)C=C1C(=O)Nc3c(cccc3)C(=O)N	[*;r]C(=O)[N;H]c1[c;H][c;H][c;H][c;H]c1[!#1]_20	2	false	REALSpace_70bn_2024-09	m_11bbb	52025	93605
Clc1ccc(NC(=O)c2c(NC(=O)C=3Sc4c(cc([N+]([O-])=O)cc4)C3)cccc2)cc1	7	fCSFP4	weighted-fingerprint-similarity	0.980	0.861	m_11bcb____159609____93605	N/A	S1c2c(cc([N+]([O-])=O)cc2)C=C1C(=O)Nc3c(cccc3)C(=O)N	[*;r]C(=O)[N;H]c1[c;H][c;H][c;H][c;H]c1[!#1]_20	2	false	REALSpace_70bn_2024-09	m_11bcb	159609	93605
S1c2c(cc([N+]([O-])=O)cc2)C=C1C(=O)Nc3c(cccc3)C(=O)Nc4ccc(cc4)C	8	fCSFP4	weighted-fingerprint-similarity	0.980	0.861	m_11bcb____158067____93605	N/A	S1c2c(cc([N+]([O-])=O)cc2)C=C1C(=O)Nc3c(cccc3)C(=O)N	[*;r]C(=O)[N;H]c1[c;H][c;H][c;H][c;H]c1[!#1]_20	2	false	REALSpace_70bn_2024-09	m_11bcb	158067	93605
S1c2c(cc([N+]([O-])=O)cc2)C=C1C(=O)Nc3c(cccc3)C(=O)Nc4ccncc4	9	fCSFP4	weighted-fingerprint-similarity	0.980	0.861	m_11bcb____758382____93605	N/A	S1c2c(cc([N+]([O-])=O)cc2)C=C1C(=O)Nc3c(cccc3)C(=O)N	[*;r]C(=O)[N;H]c1[c;H][c;H][c;H][c;H]c1[!#1]_20	2	false	REALSpace_70bn_2024-09	m_11bcb	758382	93605
S1c2c(cc([N+]([O-])=O)cc2)C=C1C(=O)Nc3c(cccc3)C(=O)NCC	10	fCSFP4	weighted-fingerprint-similarity	0.978	0.845	m_11bcb____664270____93605	N/A	S1c2c(cc([N+]([O-])=O)cc2)C=C1C(=O)Nc3c(cccc3)C(=O)N	[*;r]C(=O)[N;H]c1[c;H][c;H][c;H][c;H]c1[!#1]_20	2	false	REALSpace_70bn_2024-09	m_11bcb	664270	93605
S1c2c(cc([N+]([O-])=O)cc2)C=C1C(=O)Nc3c(cccc3)C(=O)NCC[NH3+]	11	fCSFP4	weighted-fingerprint-similarity	0.976	0.839	m_272430bcb____11500082____10036132	N/A	S1c2c(cc([N+]([O-])=O)cc2)C=C1C(=O)Nc3c(cccc3)C(=O)N	[*;r]C(=O)[N;H]c1[c;H][c;H][c;H][c;H]c1[!#1]_20	2	false	REALSpace_70bn_2024-09	m_272430bcb	11500082	10036132
Clc1cc(NC(=O)c2c(NC(=O)C=3Sc4c(cc([N+]([O-])=O)cc4)C3)cccc2)ccc1	12	fCSFP4	weighted-fingerprint-similarity	0.976	0.838	m_11dcb____52743____93605	N/A	S1c2c(cc([N+]([O-])=O)cc2)C=C1C(=O)Nc3c(cccc3)C(=O)N	[*;r]C(=O)[N;H]c1[c;H][c;H][c;H][c;H]c1[!#1]_20	2	false	REALSpace_70bn_2024-09	m_11dcb	52743	93605
S1c2c(cc([N+]([O-])=O)cc2)C=C1C(=O)Nc3c(cccc3)C(=O)Nc4cc(ccc4)C	13	fCSFP4	weighted-fingerprint-similarity	0.976	0.838	m_11bcb____52654____93605	N/A	S1c2c(cc([N+]([O-])=O)cc2)C=C1C(=O)Nc3c(cccc3)C(=O)N	[*;r]C(=O)[N;H]c1[c;H][c;H][c;H][c;H]c1[!#1]_20	2	false	REALSpace_70bn_2024-09	m_11bcb	52654	93605
S1c2c(cc([N+]([O-])=O)cc2)C=C1C(=O)Nc3c(cccc3)C(=O)CC	14	fCSFP4	weighted-fingerprint-similarity	0.975	0.830	m_11bbb____12342784____93605	N/A	S1c2c(cc([N+]([O-])=O)cc2)C=C1C(=O)Nc3c(cccc3)C(=O)N	[*;r]C(=O)[N;H]c1[c;H][c;H][c;H][c;H]c1[!#1]_20	2	false	REALSpace_70bn_2024-09	m_11bbb	12342784	93605
S1c2c(cc([N+]([O-])=O)cc2)C=C1C(=O)Nc3c(cccc3)C(=O)NC(C)C	15	fCSFP4	weighted-fingerprint-similarity	0.975	0.830	m_11bcb____644806____93605	N/A	S1c2c(cc([N+]([O-])=O)cc2)C=C1C(=O)Nc3c(cccc3)C(=O)N	[*;r]C(=O)[N;H]c1[c;H][c;H][c;H][c;H]c1[!#1]_20	2	false	REALSpace_70bn_2024-09	m_11bcb	644806	93605
S1c2c(cc([N+]([O-])=O)cc2)C=C1C(=O)Nc3c(cccc3)C(=O)OC	16	fCSFP4	weighted-fingerprint-similarity	0.975	0.830	m_11bcb____51285____93605	N/A	S1c2c(cc([N+]([O-])=O)cc2)C=C1C(=O)Nc3c(cccc3)C(=O)N	[*;r]C(=O)[N;H]c1[c;H][c;H][c;H][c;H]c1[!#1]_20	2	false	REALSpace_70bn_2024-09	m_11bcb	51285	93605
S1c2c(cc([N+]([O-])=O)cc2)C=C1C(=O)Nc3c(cccc3)C(=O)NC(C)(C)C	17	fCSFP4	weighted-fingerprint-similarity	0.974	0.823	m_11bcb____1289306____93605	N/A	S1c2c(cc([N+]([O-])=O)cc2)C=C1C(=O)Nc3c(cccc3)C(=O)N	[*;r]C(=O)[N;H]c1[c;H][c;H][c;H][c;H]c1[!#1]_20	2	false	REALSpace_70bn_2024-09	m_11bcb	1289306	93605
S1c2c(cc([N+]([O-])=O)cc2)C=C1C(=O)Nc3c(cccc3)C(=O)NC4CC4	18	fCSFP4	weighted-fingerprint-similarity	0.974	0.823	m_11bcb____53157____93605	N/A	S1c2c(cc([N+]([O-])=O)cc2)C=C1C(=O)Nc3c(cccc3)C(=O)N	[*;r]C(=O)[N;H]c1[c;H][c;H][c;H][c;H]c1[!#1]_20	2	false	REALSpace_70bn_2024-09	m_11bcb	53157	93605
S1c2c(cc([N+]([O-])=O)cc2)C=C1C(=O)Nc3c(cccc3)C(=O)NCCC	19	fCSFP4	weighted-fingerprint-similarity	0.974	0.823	m_11bcb____53178____93605	N/A	S1c2c(cc([N+]([O-])=O)cc2)C=C1C(=O)Nc3c(cccc3)C(=O)N	[*;r]C(=O)[N;H]c1[c;H][c;H][c;H][c;H]c1[!#1]_20	2	false	REALSpace_70bn_2024-09	m_11bcb	53178	93605
S1c2c(cc([N+]([O-])=O)cc2)C=C1C(=O)Nc3c(cccc3)C(=C)C	20	fCSFP4	weighted-fingerprint-similarity	0.974	0.821	m_11bbb____25815992____93605	N/A	S1c2c(cc([N+]([O-])=O)cc2)C=C1C(=O)Nc3c(cccc3)C(=O)N	[*;r]C(=O)[N;H]c1[c;H][c;H][c;H][c;H]c1[!#1]_20	2	false	REALSpace_70bn_2024-09	m_11bbb	25815992	93605
S1c2c(cc(N)cc2)C=C1C(=O)Nc3c(cccc3)C(=O)N	21	fCSFP4	weighted-fingerprint-similarity	0.973	0.810	m_240690bck____7350998____13902326	N/A	S1c2c(cc([N+]([O-])=O)cc2)C=C1C(=O)Nc3c(cccc3)C(=O)N	[*;r]C(=O)[N;H]c1[c;H][c;H][c;H][c;H]c1[!#1]_20	2	false	REALSpace_70bn_2024-09	m_240690bck	7350998	13902326
S1c2c(cc([N+]([O-])=O)cc2)C=C1C(=O)Nc3c(cccc3)C(=O)NCCC(=O)N	22	fCSFP4	weighted-fingerprint-similarity	0.972	0.821	m_11bcb____22359526____93605	N/A	S1c2c(cc([N+]([O-])=O)cc2)C=C1C(=O)Nc3c(cccc3)C(=O)N	[*;r]C(=O)[N;H]c1[c;H][c;H][c;H][c;H]c1[!#1]_20	2	false	REALSpace_70bn_2024-09	m_11bcb	22359526	93605
S1c2c(cc([N+]([O-])=O)cc2)C=C1C(=O)Nc3c(cccc3)C(=O)C(C)C	23	fCSFP4	weighted-fingerprint-similarity	0.972	0.816	m_11bcb____7874874____93605	N/A	S1c2c(cc([N+]([O-])=O)cc2)C=C1C(=O)Nc3c(cccc3)C(=O)N	[*;r]C(=O)[N;H]c1[c;H][c;H][c;H][c;H]c1[!#1]_20	2	false	REALSpace_70bn_2024-09	m_11bcb	7874874	93605
S1c2c(cc([N+]([O-])=O)cc2)C=C1C(=O)Nc3c(cccc3)C(=O)N(C)C	24	fCSFP4	weighted-fingerprint-similarity	0.972	0.816	m_11bcb____593148____93605	N/A	S1c2c(cc([N+]([O-])=O)cc2)C=C1C(=O)Nc3c(cccc3)C(=O)N	[*;r]C(=O)[N;H]c1[c;H][c;H][c;H][c;H]c1[!#1]_20	2	false	REALSpace_70bn_2024-09	m_11bcb	593148	93605
S1c2c(cc([N+]([O-])=O)cc2)C=C1C(=O)Nc3c(cccc3)C(=O)NCC#C	25	fCSFP4	weighted-fingerprint-similarity	0.972	0.816	m_11bcb____2083328____93605	N/A	S1c2c(cc([N+]([O-])=O)cc2)C=C1C(=O)Nc3c(cccc3)C(=O)N	[*;r]C(=O)[N;H]c1[c;H][c;H][c;H][c;H]c1[!#1]_20	2	false	REALSpace_70bn_2024-09	m_11bcb	2083328	93605
S1c2c(cc([N+]([O-])=O)cc2)C=C1C(=O)Nc3c(cccc3)C(=O)NCC=C	26	fCSFP4	weighted-fingerprint-similarity	0.972	0.816	m_11bcb____136885____93605	N/A	S1c2c(cc([N+]([O-])=O)cc2)C=C1C(=O)Nc3c(cccc3)C(=O)N	[*;r]C(=O)[N;H]c1[c;H][c;H][c;H][c;H]c1[!#1]_20	2	false	REALSpace_70bn_2024-09	m_11bcb	136885	93605
Brc1cc2c(SC(C(=O)Nc3c(cccc3)C(=O)N)=C2)cc1	27	fCSFP4	weighted-fingerprint-similarity	0.972	0.802	m_11bcb____124078____12211778	N/A	S1c2c(cc([N+]([O-])=O)cc2)C=C1C(=O)Nc3c(cccc3)C(=O)N	[*;r]C(=O)[N;H]c1[c;H][c;H][c;H][c;H]c1[!#1]_20	2	false	REALSpace_70bn_2024-09	m_11bcb	124078	12211778
Clc1cc2c(SC(C(=O)Nc3c(cccc3)C(=O)N)=C2)cc1	28	fCSFP4	weighted-fingerprint-similarity	0.972	0.802	m_11bcb____124078____11948630	N/A	S1c2c(cc([N+]([O-])=O)cc2)C=C1C(=O)Nc3c(cccc3)C(=O)N	[*;r]C(=O)[N;H]c1[c;H][c;H][c;H][c;H]c1[!#1]_20	2	false	REALSpace_70bn_2024-09	m_11bcb	124078	11948630
Ic1cc2c(SC(C(=O)Nc3c(cccc3)C(=O)N)=C2)cc1	29	fCSFP4	weighted-fingerprint-similarity	0.972	0.802	m_11bcb____124078____26278040	N/A	S1c2c(cc([N+]([O-])=O)cc2)C=C1C(=O)Nc3c(cccc3)C(=O)N	[*;r]C(=O)[N;H]c1[c;H][c;H][c;H][c;H]c1[!#1]_20	2	false	REALSpace_70bn_2024-09	m_11bcb	124078	26278040
S1c2c(cc(F)cc2)C=C1C(=O)Nc3c(cccc3)C(=O)N	30	fCSFP4	weighted-fingerprint-similarity	0.972	0.802	m_11bcb____124078____107241	N/A	S1c2c(cc([N+]([O-])=O)cc2)C=C1C(=O)Nc3c(cccc3)C(=O)N	[*;r]C(=O)[N;H]c1[c;H][c;H][c;H][c;H]c1[!#1]_20	2	false	REALSpace_70bn_2024-09	m_11bcb	124078	107241
S1c2c(cc(cc2)C)C=C1C(=O)Nc3c(cccc3)C(=O)N	31	fCSFP4	weighted-fingerprint-similarity	0.972	0.802	m_11bcb____124078____10338218	N/A	S1c2c(cc([N+]([O-])=O)cc2)C=C1C(=O)Nc3c(cccc3)C(=O)N	[*;r]C(=O)[N;H]c1[c;H][c;H][c;H][c;H]c1[!#1]_20	2	false	REALSpace_70bn_2024-09	m_11bcb	124078	10338218
S1c2c(cccc2)C=C1C(=O)Nc3c(cccc3)C(=O)N	32	fCSFP4	weighted-fingerprint-similarity	0.972	0.794	m_11bcb____124078____109241	N/A	S1c2c(cc([N+]([O-])=O)cc2)C=C1C(=O)Nc3c(cccc3)C(=O)N	[*;r]C(=O)[N;H]c1[c;H][c;H][c;H][c;H]c1[!#1]_20	2	false	REALSpace_70bn_2024-09	m_11bcb	124078	109241
S1c2c(cc([N+]([O-])=O)cc2)C=C1C(=O)Nc3c(cccc3)C(=O)C(F)(F)F	33	fCSFP4	weighted-fingerprint-similarity	0.971	0.809	m_11dcb____517992____93605	N/A	S1c2c(cc([N+]([O-])=O)cc2)C=C1C(=O)Nc3c(cccc3)C(=O)N	[*;r]C(=O)[N;H]c1[c;H][c;H][c;H][c;H]c1[!#1]_20	2	false	REALSpace_70bn_2024-09	m_11dcb	517992	93605
S1c2c(cc([N+]([O-])=O)cc2)C=C1C(=O)Nc3c(cncc3)C(=O)c4ccccc4	34	fCSFP4	weighted-fingerprint-similarity	0.971	0.809	m_11bcb____25838564____93605	N/A	S1c2c(cc([N+]([O-])=O)cc2)C=C1C(=O)Nc3c(cccc3)C(=O)N	[*;r]C(=O)[N;H]c1[c;H][c;H][c;H][c;H]c1[!#1]_20	2	false	REALSpace_70bn_2024-09	m_11bcb	25838564	93605
S1c2c(cc([N+]([O-])=O)cc2)C=C1C(=O)Nc3c(cccc3)C(=O)NCC(C)C	35	fCSFP4	weighted-fingerprint-similarity	0.970	0.802	m_11bcb____136883____93605	N/A	S1c2c(cc([N+]([O-])=O)cc2)C=C1C(=O)Nc3c(cccc3)C(=O)N	[*;r]C(=O)[N;H]c1[c;H][c;H][c;H][c;H]c1[!#1]_20	2	false	REALSpace_70bn_2024-09	m_11bcb	136883	93605
S1c2c(cc([N+]([O-])=O)cc2)C=C1C(=O)Nc3c(cccc3)C(=O)NCCCCC	36	fCSFP4	weighted-fingerprint-similarity	0.970	0.802	m_11bcb____15150482____93605	N/A	S1c2c(cc([N+]([O-])=O)cc2)C=C1C(=O)Nc3c(cccc3)C(=O)N	[*;r]C(=O)[N;H]c1[c;H][c;H][c;H][c;H]c1[!#1]_20	2	false	REALSpace_70bn_2024-09	m_11bcb	15150482	93605
S1c2c(cc([N+]([O-])=O)cc2)C=C1C(=O)Nc3c(cccc3)C(=O)OCC	37	fCSFP4	weighted-fingerprint-similarity	0.970	0.802	m_11bcb____51599____93605	N/A	S1c2c(cc([N+]([O-])=O)cc2)C=C1C(=O)Nc3c(cccc3)C(=O)N	[*;r]C(=O)[N;H]c1[c;H][c;H][c;H][c;H]c1[!#1]_20	2	false	REALSpace_70bn_2024-09	m_11bcb	51599	93605
S1c2c(cc([N+]([O-])=O)cc2)C=C1C(=O)Nc3c(cccc3)C(=O)NCC(F)(F)F	38	fCSFP4	weighted-fingerprint-similarity	0.969	0.795	m_11bcb____134949____93605	N/A	S1c2c(cc([N+]([O-])=O)cc2)C=C1C(=O)Nc3c(cccc3)C(=O)N	[*;r]C(=O)[N;H]c1[c;H][c;H][c;H][c;H]c1[!#1]_20	2	false	REALSpace_70bn_2024-09	m_11bcb	134949	93605
S1c2c(cc([N+]([O-])=O)cc2)C=C1C(=O)Nc3c(cccc3)C(=O)NCCOC	39	fCSFP4	weighted-fingerprint-similarity	0.969	0.795	m_11bcb____257990____93605	N/A	S1c2c(cc([N+]([O-])=O)cc2)C=C1C(=O)Nc3c(cccc3)C(=O)N	[*;r]C(=O)[N;H]c1[c;H][c;H][c;H][c;H]c1[!#1]_20	2	false	REALSpace_70bn_2024-09	m_11bcb	257990	93605
Brc1cc2SC(C(=O)Nc3c(cccc3)C(=O)N)=Cc2cc1	40	fCSFP4	weighted-fingerprint-similarity	0.968	0.778	m_11bcb____124078____10812350	N/A	S1c2c(cc([N+]([O-])=O)cc2)C=C1C(=O)Nc3c(cccc3)C(=O)N	[*;r]C(=O)[N;H]c1[c;H][c;H][c;H][c;H]c1[!#1]_20	2	false	REALSpace_70bn_2024-09	m_11bcb	124078	10812350
Clc1cc2SC(C(=O)Nc3c(cccc3)C(=O)N)=Cc2cc1	41	fCSFP4	weighted-fingerprint-similarity	0.968	0.778	m_11bcb____124078____13573928	N/A	S1c2c(cc([N+]([O-])=O)cc2)C=C1C(=O)Nc3c(cccc3)C(=O)N	[*;r]C(=O)[N;H]c1[c;H][c;H][c;H][c;H]c1[!#1]_20	2	false	REALSpace_70bn_2024-09	m_11bcb	124078	13573928
S1c2c(ccc(F)c2)C=C1C(=O)Nc3c(cccc3)C(=O)N	42	fCSFP4	weighted-fingerprint-similarity	0.968	0.778	m_11bcb____124078____116471	N/A	S1c2c(cc([N+]([O-])=O)cc2)C=C1C(=O)Nc3c(cccc3)C(=O)N	[*;r]C(=O)[N;H]c1[c;H][c;H][c;H][c;H]c1[!#1]_20	2	false	REALSpace_70bn_2024-09	m_11bcb	124078	116471
S1c2c(ccc(c2)C)C=C1C(=O)Nc3c(cccc3)C(=O)N	43	fCSFP4	weighted-fingerprint-similarity	0.968	0.778	m_11bcb____124078____26278268	N/A	S1c2c(cc([N+]([O-])=O)cc2)C=C1C(=O)Nc3c(cccc3)C(=O)N	[*;r]C(=O)[N;H]c1[c;H][c;H][c;H][c;H]c1[!#1]_20	2	false	REALSpace_70bn_2024-09	m_11bcb	124078	26278268
S1c2c(cc(C#N)cc2)C=C1C(=O)Nc3c(cccc3)C(=O)N	44	fCSFP4	weighted-fingerprint-similarity	0.967	0.773	m_11bcb____124078____27707050	N/A	S1c2c(cc([N+]([O-])=O)cc2)C=C1C(=O)Nc3c(cccc3)C(=O)N	[*;r]C(=O)[N;H]c1[c;H][c;H][c;H][c;H]c1[!#1]_20	2	false	REALSpace_70bn_2024-09	m_11bcb	124078	27707050
S1c2c(cc([N+]([O-])=O)cc2)C=C1C(=O)Nc3c(cccc3)C(=O)C(OC)OC	45	fCSFP4	weighted-fingerprint-similarity	0.966	0.782	m_11bcb____18808728____93605	N/A	S1c2c(cc([N+]([O-])=O)cc2)C=C1C(=O)Nc3c(cccc3)C(=O)N	[*;r]C(=O)[N;H]c1[c;H][c;H][c;H][c;H]c1[!#1]_20	2	false	REALSpace_70bn_2024-09	m_11bcb	18808728	93605
S1c2c(cc([N+]([O-])=O)cc2)C=C1C(=O)Nc3c(cccc3)C(=O)N(CC)CC	46	fCSFP4	weighted-fingerprint-similarity	0.966	0.782	m_11bcb____1318810____93605	N/A	S1c2c(cc([N+]([O-])=O)cc2)C=C1C(=O)Nc3c(cccc3)C(=O)N	[*;r]C(=O)[N;H]c1[c;H][c;H][c;H][c;H]c1[!#1]_20	2	false	REALSpace_70bn_2024-09	m_11bcb	1318810	93605
S1c2c(cc([N+]([O-])=O)cc2)C=C1C(=O)Nc3c(cccc3)C(=O)OC(C)(C)C	47	fCSFP4	weighted-fingerprint-similarity	0.966	0.782	m_11dcb____8271018____93605	N/A	S1c2c(cc([N+]([O-])=O)cc2)C=C1C(=O)Nc3c(cccc3)C(=O)N	[*;r]C(=O)[N;H]c1[c;H][c;H][c;H][c;H]c1[!#1]_20	2	false	REALSpace_70bn_2024-09	m_11dcb	8271018	93605
S1c2c(c([N+]([O-])=O)ccc2)C=C1C(=O)Nc3c(cccc3)C(=O)N	48	fCSFP4	weighted-fingerprint-similarity	0.965	0.771	m_11bcb____124078____26276910	N/A	S1c2c(cc([N+]([O-])=O)cc2)C=C1C(=O)Nc3c(cccc3)C(=O)N	[*;r]C(=O)[N;H]c1[c;H][c;H][c;H][c;H]c1[!#1]_20	2	false	REALSpace_70bn_2024-09	m_11bcb	124078	26276910
S1c2c(cc([N+]([O-])=O)cc2)C=C1C(=O)Nc3c(cccc3)C(=O)N4CCCC4	49	fCSFP4	weighted-fingerprint-similarity	0.963	0.769	m_11bcb____136886____93605	N/A	S1c2c(cc([N+]([O-])=O)cc2)C=C1C(=O)Nc3c(cccc3)C(=O)N	[*;r]C(=O)[N;H]c1[c;H][c;H][c;H][c;H]c1[!#1]_20	2	false	REALSpace_70bn_2024-09	m_11bcb	136886	93605
S1c2c(cc([N+]([O-])=O)cc2)C=C1C(=O)Nc3c(cccc3)C(=O)N4CCCCC4	50	fCSFP4	weighted-fingerprint-similarity	0.963	0.769	m_11bcb____53146____93605	N/A	S1c2c(cc([N+]([O-])=O)cc2)C=C1C(=O)Nc3c(cccc3)C(=O)N	[*;r]C(=O)[N;H]c1[c;H][c;H][c;H][c;H]c1[!#1]_20	2	false	REALSpace_70bn_2024-09	m_11bcb	53146	93605
S1c2c(cc(cc2)C(F)(F)F)C=C1C(=O)Nc3c(cccc3)C(=O)N	51	fCSFP4	weighted-fingerprint-similarity	0.963	0.752	m_11bcb____124078____12111376	N/A	S1c2c(cc([N+]([O-])=O)cc2)C=C1C(=O)Nc3c(cccc3)C(=O)N	[*;r]C(=O)[N;H]c1[c;H][c;H][c;H][c;H]c1[!#1]_20	2	false	REALSpace_70bn_2024-09	m_11bcb	124078	12111376
S1c2c(ccc(OC)c2)C=C1C(=O)Nc3c(cccc3)C(=O)N	52	fCSFP4	weighted-fingerprint-similarity	0.963	0.750	m_11bcb____124078____12362482	N/A	S1c2c(cc([N+]([O-])=O)cc2)C=C1C(=O)Nc3c(cccc3)C(=O)N	[*;r]C(=O)[N;H]c1[c;H][c;H][c;H][c;H]c1[!#1]_20	2	false	REALSpace_70bn_2024-09	m_11bcb	124078	12362482
S1c2c(cc(cc2)C(=O)Nc3c(cccc3)C(=O)N)C=C1C	53	fCSFP4	weighted-fingerprint-similarity	0.963	0.741	m_11bcb____124078____26276502	N/A	S1c2c(cc([N+]([O-])=O)cc2)C=C1C(=O)Nc3c(cccc3)C(=O)N	[*;r]C(=O)[N;H]c1[c;H][c;H][c;H][c;H]c1[!#1]_20	2	false	REALSpace_70bn_2024-09	m_11bcb	124078	26276502
S1c2c(cncc2)C=C1C(=O)Nc3c(cccc3)C(=O)N	54	fCSFP4	weighted-fingerprint-similarity	0.962	0.736	m_11bcb____124078____26269780	N/A	S1c2c(cc([N+]([O-])=O)cc2)C=C1C(=O)Nc3c(cccc3)C(=O)N	[*;r]C(=O)[N;H]c1[c;H][c;H][c;H][c;H]c1[!#1]_20	2	false	REALSpace_70bn_2024-09	m_11bcb	124078	26269780
S1c2c(cc([N+]([O-])=O)cc2)C=C1C(=O)Nc3c(cccc3)C(=O)N(OC)C	55	fCSFP4	weighted-fingerprint-similarity	0.961	0.756	m_11bcb____2519990____93605	N/A	S1c2c(cc([N+]([O-])=O)cc2)C=C1C(=O)Nc3c(cccc3)C(=O)N	[*;r]C(=O)[N;H]c1[c;H][c;H][c;H][c;H]c1[!#1]_20	2	false	REALSpace_70bn_2024-09	m_11bcb	2519990	93605
S(=O)(=NC(=O)c1c(NC(=O)C=2Sc3c(cc([N+]([O-])=O)cc3)C2)cccc1)(C)C	56	fCSFP4	weighted-fingerprint-similarity	0.960	0.750	m_11bcb____10475900____93605	N/A	S1c2c(cc([N+]([O-])=O)cc2)C=C1C(=O)Nc3c(cccc3)C(=O)N	[*;r]C(=O)[N;H]c1[c;H][c;H][c;H][c;H]c1[!#1]_20	2	false	REALSpace_70bn_2024-09	m_11bcb	10475900	93605
S1c2c(cc([N+]([O-])=O)cc2)C=C1C(=O)Nc3c(cccc3)C(=O)N4CCOCC4	57	fCSFP4	weighted-fingerprint-similarity	0.960	0.750	m_11bcb____321822____93605	N/A	S1c2c(cc([N+]([O-])=O)cc2)C=C1C(=O)Nc3c(cccc3)C(=O)N	[*;r]C(=O)[N;H]c1[c;H][c;H][c;H][c;H]c1[!#1]_20	2	false	REALSpace_70bn_2024-09	m_11bcb	321822	93605
S1c2c(ccc(c2)C(F)(F)F)C=C1C(=O)Nc3c(cccc3)C(=O)N	58	fCSFP4	weighted-fingerprint-similarity	0.959	0.730	m_11bcb____124078____15260400	N/A	S1c2c(cc([N+]([O-])=O)cc2)C=C1C(=O)Nc3c(cccc3)C(=O)N	[*;r]C(=O)[N;H]c1[c;H][c;H][c;H][c;H]c1[!#1]_20	2	false	REALSpace_70bn_2024-09	m_11bcb	124078	15260400
S1c2c(ccnc2)C=C1C(=O)Nc3c(cccc3)C(=O)N	59	fCSFP4	weighted-fingerprint-similarity	0.959	0.721	m_11bcb____124078____10812190	N/A	S1c2c(cc([N+]([O-])=O)cc2)C=C1C(=O)Nc3c(cccc3)C(=O)N	[*;r]C(=O)[N;H]c1[c;H][c;H][c;H][c;H]c1[!#1]_20	2	false	REALSpace_70bn_2024-09	m_11bcb	124078	10812190
S1c2c(ccc(c2)C(=O)Nc3c(cccc3)C(=O)N)C=C1C	60	fCSFP4	weighted-fingerprint-similarity	0.959	0.718	m_11bcb____124078____25986834	N/A	S1c2c(cc([N+]([O-])=O)cc2)C=C1C(=O)Nc3c(cccc3)C(=O)N	[*;r]C(=O)[N;H]c1[c;H][c;H][c;H][c;H]c1[!#1]_20	2	false	REALSpace_70bn_2024-09	m_11bcb	124078	25986834
S1C(C(=O)Nc2c(cccc2)C(=O)N)=CC=3SC=CC13	61	fCSFP4	weighted-fingerprint-similarity	0.959	0.716	m_11bcb____124078____1180820	N/A	S1c2c(cc([N+]([O-])=O)cc2)C=C1C(=O)Nc3c(cccc3)C(=O)N	[*;r]C(=O)[N;H]c1[c;H][c;H][c;H][c;H]c1[!#1]_20	2	false	REALSpace_70bn_2024-09	m_11bcb	124078	1180820
S1c2c(cccc2)C=C1C(=O)Nc3c(cccc3)C(=O)c4ccccc4	62	fCSFP4	weighted-fingerprint-similarity	0.959	0.710	m_11dcb____158059____109241	N/A	S1c2c(cc([N+]([O-])=O)cc2)C=C1C(=O)Nc3c(cccc3)C(=O)N	[*;r]C(=O)[N;H]c1[c;H][c;H][c;H][c;H]c1[!#1]_20	2	false	REALSpace_70bn_2024-09	m_11dcb	158059	109241
S1c2c(cc([N+]([O-])=O)cc2)C=C1C(=O)Nc3c(cccc3)C(=O)N(C(C)C)C	63	fCSFP4	weighted-fingerprint-similarity	0.958	0.744	m_11bcb____11764212____93605	N/A	S1c2c(cc([N+]([O-])=O)cc2)C=C1C(=O)Nc3c(cccc3)C(=O)N	[*;r]C(=O)[N;H]c1[c;H][c;H][c;H][c;H]c1[!#1]_20	2	false	REALSpace_70bn_2024-09	m_11bcb	11764212	93605
S1c2c(cc(OC(F)(F)F)cc2)C=C1C(=O)Nc3c(cccc3)C(=O)N	64	fCSFP4	weighted-fingerprint-similarity	0.958	0.726	m_11bcb____124078____25976528	N/A	S1c2c(cc([N+]([O-])=O)cc2)C=C1C(=O)Nc3c(cccc3)C(=O)N	[*;r]C(=O)[N;H]c1[c;H][c;H][c;H][c;H]c1[!#1]_20	2	false	REALSpace_70bn_2024-09	m_11bcb	124078	25976528
S1c2c(cc(N)cc2)C=C1C(=O)Nc3c(cccc3)C(=O)NC	65	fCSFP4	weighted-fingerprint-similarity	0.958	0.712	m_240690bck____7352988____13902326	N/A	S1c2c(cc([N+]([O-])=O)cc2)C=C1C(=O)Nc3c(cccc3)C(=O)N	[*;r]C(=O)[N;H]c1[c;H][c;H][c;H][c;H]c1[!#1]_20	2	false	REALSpace_70bn_2024-09	m_240690bck	7352988	13902326
Brc1cc2c(SC(C(=O)Nc3c(cccc3)C([O-])=O)=C2)cc1	66	fCSFP4	weighted-fingerprint-similarity	0.956	0.705	m_270112bcc____7868348____12231338	N/A	S1c2c(cc([N+]([O-])=O)cc2)C=C1C(=O)Nc3c(cccc3)C(=O)N	[*;r]C(=O)[N;H]c1[c;H][c;H][c;H][c;H]c1[!#1]_20	2	false	REALSpace_70bn_2024-09	m_270112bcc	7868348	12231338
Clc1cc2c(SC(C(=O)Nc3c(cccc3)C([O-])=O)=C2)cc1	67	fCSFP4	weighted-fingerprint-similarity	0.956	0.705	m_270112bcc____7868348____11955168	N/A	S1c2c(cc([N+]([O-])=O)cc2)C=C1C(=O)Nc3c(cccc3)C(=O)N	[*;r]C(=O)[N;H]c1[c;H][c;H][c;H][c;H]c1[!#1]_20	2	false	REALSpace_70bn_2024-09	m_270112bcc	7868348	11955168
S1c2c(cc(N)cc2)C=C1C(=O)Nc3c(cccc3)C(=O)C	68	fCSFP4	weighted-fingerprint-similarity	0.956	0.705	m_272430bbe____26355242____26398582	N/A	S1c2c(cc([N+]([O-])=O)cc2)C=C1C(=O)Nc3c(cccc3)C(=O)N	[*;r]C(=O)[N;H]c1[c;H][c;H][c;H][c;H]c1[!#1]_20	2	false	REALSpace_70bn_2024-09	m_272430bbe	26355242	26398582
Brc1cc2c(SC(C(=O)Nc3c(cccc3)C(=O)c4ccccc4)=C2)cc1	69	fCSFP4	weighted-fingerprint-similarity	0.956	0.703	m_11dcb____158059____12211778	N/A	S1c2c(cc([N+]([O-])=O)cc2)C=C1C(=O)Nc3c(cccc3)C(=O)N	[*;r]C(=O)[N;H]c1[c;H][c;H][c;H][c;H]c1[!#1]_20	2	false	REALSpace_70bn_2024-09	m_11dcb	158059	12211778
Clc1cc2c(SC(C(=O)Nc3c(cccc3)C(=O)c4ccccc4)=C2)cc1	70	fCSFP4	weighted-fingerprint-similarity	0.956	0.703	m_11dcb____158059____11948630	N/A	S1c2c(cc([N+]([O-])=O)cc2)C=C1C(=O)Nc3c(cccc3)C(=O)N	[*;r]C(=O)[N;H]c1[c;H][c;H][c;H][c;H]c1[!#1]_20	2	false	REALSpace_70bn_2024-09	m_11dcb	158059	11948630
Ic1cc2c(SC(C(=O)Nc3c(cccc3)C(=O)c4ccccc4)=C2)cc1	71	fCSFP4	weighted-fingerprint-similarity	0.956	0.703	m_11dcb____158059____26278040	N/A	S1c2c(cc([N+]([O-])=O)cc2)C=C1C(=O)Nc3c(cccc3)C(=O)N	[*;r]C(=O)[N;H]c1[c;H][c;H][c;H][c;H]c1[!#1]_20	2	false	REALSpace_70bn_2024-09	m_11dcb	158059	26278040
S1c2c(cc(F)cc2)C=C1C(=O)Nc3c(cccc3)C(=O)c4ccccc4	72	fCSFP4	weighted-fingerprint-similarity	0.956	0.703	m_11dcb____158059____107241	N/A	S1c2c(cc([N+]([O-])=O)cc2)C=C1C(=O)Nc3c(cccc3)C(=O)N	[*;r]C(=O)[N;H]c1[c;H][c;H][c;H][c;H]c1[!#1]_20	2	false	REALSpace_70bn_2024-09	m_11dcb	158059	107241
S1c2c(cc(cc2)C)C=C1C(=O)Nc3c(cccc3)C(=O)NC	73	fCSFP4	weighted-fingerprint-similarity	0.956	0.703	m_11bcb____133000____10338218	N/A	S1c2c(cc([N+]([O-])=O)cc2)C=C1C(=O)Nc3c(cccc3)C(=O)N	[*;r]C(=O)[N;H]c1[c;H][c;H][c;H][c;H]c1[!#1]_20	2	false	REALSpace_70bn_2024-09	m_11bcb	133000	10338218
S1c2c(cc(cc2)C)C=C1C(=O)Nc3c(cccc3)C(=O)c4ccccc4	74	fCSFP4	weighted-fingerprint-similarity	0.956	0.703	m_11dcb____158059____10338218	N/A	S1c2c(cc([N+]([O-])=O)cc2)C=C1C(=O)Nc3c(cccc3)C(=O)N	[*;r]C(=O)[N;H]c1[c;H][c;H][c;H][c;H]c1[!#1]_20	2	false	REALSpace_70bn_2024-09	m_11dcb	158059	10338218
S1c2c(cccc2)C=C1C(=O)Nc3c(cccc3)C([O-])=O	75	fCSFP4	weighted-fingerprint-similarity	0.956	0.694	m_272270dcb____12154820____9617118	N/A	S1c2c(cc([N+]([O-])=O)cc2)C=C1C(=O)Nc3c(cccc3)C(=O)N	[*;r]C(=O)[N;H]c1[c;H][c;H][c;H][c;H]c1[!#1]_20	2	false	REALSpace_70bn_2024-09	m_272270dcb	12154820	9617118
S1c2c(cc([N+]([O-])=O)cc2)C(=C1C(=O)Nc3c(cccc3)C(=O)N)C	76	fCSFP4	weighted-fingerprint-similarity	0.956	0.728	m_11bcb____124078____22135382	N/A	S1c2c(cc([N+]([O-])=O)cc2)C=C1C(=O)Nc3c(cccc3)C(=O)N	[*;r]C(=O)[N;H]c1[c;H][c;H][c;H][c;H]c1[!#1]_20	2	false	REALSpace_70bn_2024-09	m_11bcb	124078	22135382
S1c2c(cc([N+]([O-])=O)cc2)C=C1C(=O)NCC(=O)Nc3c(cccc3)C(=O)N	77	fCSFP4	weighted-fingerprint-similarity	0.955	0.868	m_11bbb____22169958____93605	N/A	S1c2c(cc([N+]([O-])=O)cc2)C=C1C(=O)Nc3c(cccc3)C(=O)N	[*;r]C(=O)[N;H]c1[c;H][c;H][c;H][c;H]c1[!#1]_20	2	false	REALSpace_70bn_2024-09	m_11bbb	22169958	93605
Brc1cc2c(SC(C(=O)Nc3c(cccc3)C(=O)NC)=C2)cc1	78	fCSFP4	weighted-fingerprint-similarity	0.955	0.696	m_11bcb____133000____12211778	N/A	S1c2c(cc([N+]([O-])=O)cc2)C=C1C(=O)Nc3c(cccc3)C(=O)N	[*;r]C(=O)[N;H]c1[c;H][c;H][c;H][c;H]c1[!#1]_20	2	false	REALSpace_70bn_2024-09	m_11bcb	133000	12211778
Clc1cc2c(SC(C(=O)Nc3c(cccc3)C(=O)NC)=C2)cc1	79	fCSFP4	weighted-fingerprint-similarity	0.955	0.696	m_11bcb____133000____11948630	N/A	S1c2c(cc([N+]([O-])=O)cc2)C=C1C(=O)Nc3c(cccc3)C(=O)N	[*;r]C(=O)[N;H]c1[c;H][c;H][c;H][c;H]c1[!#1]_20	2	false	REALSpace_70bn_2024-09	m_11bcb	133000	11948630
Ic1cc2c(SC(C(=O)Nc3c(cccc3)C(=O)NC)=C2)cc1	80	fCSFP4	weighted-fingerprint-similarity	0.955	0.696	m_11bcb____133000____26278040	N/A	S1c2c(cc([N+]([O-])=O)cc2)C=C1C(=O)Nc3c(cccc3)C(=O)N	[*;r]C(=O)[N;H]c1[c;H][c;H][c;H][c;H]c1[!#1]_20	2	false	REALSpace_70bn_2024-09	m_11bcb	133000	26278040
S1c2c(cc(F)cc2)C=C1C(=O)Nc3c(cccc3)C(=O)NC	81	fCSFP4	weighted-fingerprint-similarity	0.955	0.696	m_11bcb____133000____107241	N/A	S1c2c(cc([N+]([O-])=O)cc2)C=C1C(=O)Nc3c(cccc3)C(=O)N	[*;r]C(=O)[N;H]c1[c;H][c;H][c;H][c;H]c1[!#1]_20	2	false	REALSpace_70bn_2024-09	m_11bcb	133000	107241
S1c2c(cc(cc2)C)C=C1C(=O)Nc3c(cccc3)C(=O)C	82	fCSFP4	weighted-fingerprint-similarity	0.955	0.696	m_11bbb____52025____10338218	N/A	S1c2c(cc([N+]([O-])=O)cc2)C=C1C(=O)Nc3c(cccc3)C(=O)N	[*;r]C(=O)[N;H]c1[c;H][c;H][c;H][c;H]c1[!#1]_20	2	false	REALSpace_70bn_2024-09	m_11bbb	52025	10338218
Brc1cc2c(SC(C(=O)Nc3c(cccc3)C(=O)C)=C2)cc1	83	fCSFP4	weighted-fingerprint-similarity	0.954	0.690	m_11bbb____52025____12211778	N/A	S1c2c(cc([N+]([O-])=O)cc2)C=C1C(=O)Nc3c(cccc3)C(=O)N	[*;r]C(=O)[N;H]c1[c;H][c;H][c;H][c;H]c1[!#1]_20	2	false	REALSpace_70bn_2024-09	m_11bbb	52025	12211778
Clc1cc2c(SC(C(=O)Nc3c(cccc3)C(=O)C)=C2)cc1	84	fCSFP4	weighted-fingerprint-similarity	0.954	0.690	m_11bbb____52025____11948630	N/A	S1c2c(cc([N+]([O-])=O)cc2)C=C1C(=O)Nc3c(cccc3)C(=O)N	[*;r]C(=O)[N;H]c1[c;H][c;H][c;H][c;H]c1[!#1]_20	2	false	REALSpace_70bn_2024-09	m_11bbb	52025	11948630
Ic1cc2c(SC(C(=O)Nc3c(cccc3)C(=O)C)=C2)cc1	85	fCSFP4	weighted-fingerprint-similarity	0.954	0.690	m_11bbb____52025____26278040	N/A	S1c2c(cc([N+]([O-])=O)cc2)C=C1C(=O)Nc3c(cccc3)C(=O)N	[*;r]C(=O)[N;H]c1[c;H][c;H][c;H][c;H]c1[!#1]_20	2	false	REALSpace_70bn_2024-09	m_11bbb	52025	26278040
S1c2c(cc(F)cc2)C=C1C(=O)Nc3c(cccc3)C(=O)C	86	fCSFP4	weighted-fingerprint-similarity	0.954	0.690	m_11bbb____52025____107241	N/A	S1c2c(cc([N+]([O-])=O)cc2)C=C1C(=O)Nc3c(cccc3)C(=O)N	[*;r]C(=O)[N;H]c1[c;H][c;H][c;H][c;H]c1[!#1]_20	2	false	REALSpace_70bn_2024-09	m_11bbb	52025	107241
S1c2c(cccc2)C=C1C(=O)Nc3c(cccc3)C(=O)C	87	fCSFP4	weighted-fingerprint-similarity	0.954	0.679	m_11bbb____52025____109241	N/A	S1c2c(cc([N+]([O-])=O)cc2)C=C1C(=O)Nc3c(cccc3)C(=O)N	[*;r]C(=O)[N;H]c1[c;H][c;H][c;H][c;H]c1[!#1]_20	2	false	REALSpace_70bn_2024-09	m_11bbb	52025	109241
S1c2c(cc(N)cc2)C=C1C(=O)Nc3c(cccc3)C(=O)NCC	88	fCSFP4	weighted-fingerprint-similarity	0.953	0.687	m_240690bck____7354734____13902326	N/A	S1c2c(cc([N+]([O-])=O)cc2)C=C1C(=O)Nc3c(cccc3)C(=O)N	[*;r]C(=O)[N;H]c1[c;H][c;H][c;H][c;H]c1[!#1]_20	2	false	REALSpace_70bn_2024-09	m_240690bck	7354734	13902326
Clc1cc2SC(C(=O)Nc3c(cccc3)C([O-])=O)=Cc2cc1	89	fCSFP4	weighted-fingerprint-similarity	0.953	0.684	m_270112bcc____7868348____13573968	N/A	S1c2c(cc([N+]([O-])=O)cc2)C=C1C(=O)Nc3c(cccc3)C(=O)N	[*;r]C(=O)[N;H]c1[c;H][c;H][c;H][c;H]c1[!#1]_20	2	false	REALSpace_70bn_2024-09	m_270112bcc	7868348	13573968
Brc1cc2SC(C(=O)Nc3c(cccc3)C(=O)c4ccccc4)=Cc2cc1	90	fCSFP4	weighted-fingerprint-similarity	0.953	0.681	m_11dcb____158059____10812350	N/A	S1c2c(cc([N+]([O-])=O)cc2)C=C1C(=O)Nc3c(cccc3)C(=O)N	[*;r]C(=O)[N;H]c1[c;H][c;H][c;H][c;H]c1[!#1]_20	2	false	REALSpace_70bn_2024-09	m_11dcb	158059	10812350
Clc1cc2SC(C(=O)Nc3c(cccc3)C(=O)c4ccccc4)=Cc2cc1	91	fCSFP4	weighted-fingerprint-similarity	0.953	0.681	m_11dcb____158059____13573928	N/A	S1c2c(cc([N+]([O-])=O)cc2)C=C1C(=O)Nc3c(cccc3)C(=O)N	[*;r]C(=O)[N;H]c1[c;H][c;H][c;H][c;H]c1[!#1]_20	2	false	REALSpace_70bn_2024-09	m_11dcb	158059	13573928
S1c2c(ccc(F)c2)C=C1C(=O)Nc3c(cccc3)C(=O)c4ccccc4	92	fCSFP4	weighted-fingerprint-similarity	0.953	0.681	m_11dcb____158059____116471	N/A	S1c2c(cc([N+]([O-])=O)cc2)C=C1C(=O)Nc3c(cccc3)C(=O)N	[*;r]C(=O)[N;H]c1[c;H][c;H][c;H][c;H]c1[!#1]_20	2	false	REALSpace_70bn_2024-09	m_11dcb	158059	116471
S1c2c(ccc(c2)C)C=C1C(=O)Nc3c(cccc3)C(=O)NC	93	fCSFP4	weighted-fingerprint-similarity	0.953	0.681	m_11bcb____133000____26278268	N/A	S1c2c(cc([N+]([O-])=O)cc2)C=C1C(=O)Nc3c(cccc3)C(=O)N	[*;r]C(=O)[N;H]c1[c;H][c;H][c;H][c;H]c1[!#1]_20	2	false	REALSpace_70bn_2024-09	m_11bcb	133000	26278268
S1c2c(ccc(c2)C)C=C1C(=O)Nc3c(cccc3)C(=O)c4ccccc4	94	fCSFP4	weighted-fingerprint-similarity	0.953	0.681	m_11dcb____158059____26278268	N/A	S1c2c(cc([N+]([O-])=O)cc2)C=C1C(=O)Nc3c(cccc3)C(=O)N	[*;r]C(=O)[N;H]c1[c;H][c;H][c;H][c;H]c1[!#1]_20	2	false	REALSpace_70bn_2024-09	m_11dcb	158059	26278268
S1c2c(cc(C#N)cc2)C=C1C(=O)Nc3c(cccc3)C(=O)c4ccccc4	95	fCSFP4	weighted-fingerprint-similarity	0.951	0.678	m_11dcb____158059____27707050	N/A	S1c2c(cc([N+]([O-])=O)cc2)C=C1C(=O)Nc3c(cccc3)C(=O)N	[*;r]C(=O)[N;H]c1[c;H][c;H][c;H][c;H]c1[!#1]_20	2	false	REALSpace_70bn_2024-09	m_11dcb	158059	27707050
S1c2c(cc(cc2)C)C=C1C(=O)Nc3c(cccc3)C(=O)NCC	96	fCSFP4	weighted-fingerprint-similarity	0.951	0.678	m_11bcb____664270____10338218	N/A	S1c2c(cc([N+]([O-])=O)cc2)C=C1C(=O)Nc3c(cccc3)C(=O)N	[*;r]C(=O)[N;H]c1[c;H][c;H][c;H][c;H]c1[!#1]_20	2	false	REALSpace_70bn_2024-09	m_11bcb	664270	10338218
Brc1cc2SC(C(=O)Nc3c(cccc3)C(=O)NC)=Cc2cc1	97	fCSFP4	weighted-fingerprint-similarity	0.951	0.675	m_11bcb____133000____10812350	N/A	S1c2c(cc([N+]([O-])=O)cc2)C=C1C(=O)Nc3c(cccc3)C(=O)N	[*;r]C(=O)[N;H]c1[c;H][c;H][c;H][c;H]c1[!#1]_20	2	false	REALSpace_70bn_2024-09	m_11bcb	133000	10812350
Clc1cc2SC(C(=O)Nc3c(cccc3)C(=O)NC)=Cc2cc1	98	fCSFP4	weighted-fingerprint-similarity	0.951	0.675	m_11bcb____133000____13573928	N/A	S1c2c(cc([N+]([O-])=O)cc2)C=C1C(=O)Nc3c(cccc3)C(=O)N	[*;r]C(=O)[N;H]c1[c;H][c;H][c;H][c;H]c1[!#1]_20	2	false	REALSpace_70bn_2024-09	m_11bcb	133000	13573928
S1c2c(ccc(F)c2)C=C1C(=O)Nc3c(cccc3)C(=O)NC	99	fCSFP4	weighted-fingerprint-similarity	0.951	0.675	m_11bcb____133000____116471	N/A	S1c2c(cc([N+]([O-])=O)cc2)C=C1C(=O)Nc3c(cccc3)C(=O)N	[*;r]C(=O)[N;H]c1[c;H][c;H][c;H][c;H]c1[!#1]_20	2	false	REALSpace_70bn_2024-09	m_11bcb	133000	116471
S1c2c(ccc(c2)C)C=C1C(=O)Nc3c(cccc3)C(=O)C	100	fCSFP4	weighted-fingerprint-similarity	0.951	0.675	m_11bbb____52025____26278268	N/A	S1c2c(cc([N+]([O-])=O)cc2)C=C1C(=O)Nc3c(cccc3)C(=O)N	[*;r]C(=O)[N;H]c1[c;H][c;H][c;H][c;H]c1[!#1]_20	2	false	REALSpace_70bn_2024-09	m_11bbb	52025	26278268
Ic1c(cccc1)C(=O)Nc2c(NC(=O)C=3Sc4c(cc([N+]([O-])=O)cc4)C3)cccc2	101	fCSFP4	weighted-fingerprint-similarity	0.951	0.836	m_11bbb____2068130____93605	N/A	S1c2c(cc([N+]([O-])=O)cc2)C=C1C(=O)Nc3c(cccc3)C(=O)N	[*;r]C(=O)[N;H]c1[c;H][c;H][c;H][c;H]c1[!#1]_20	2	false	REALSpace_70bn_2024-09	m_11bbb	2068130	93605
S1c2c(cc(N)cc2)C=C1C(=O)Nc3c(cccc3)C(=O)CC	102	fCSFP4	weighted-fingerprint-similarity	0.950	0.675	m_272430bbe____26356674____26398582	N/A	S1c2c(cc([N+]([O-])=O)cc2)C=C1C(=O)Nc3c(cccc3)C(=O)N	[*;r]C(=O)[N;H]c1[c;H][c;H][c;H][c;H]c1[!#1]_20	2	false	REALSpace_70bn_2024-09	m_272430bbe	26356674	26398582
S1c2c(cc(N)cc2)C=C1C(=O)Nc3c(cccc3)C(=O)NC(C)C	103	fCSFP4	weighted-fingerprint-similarity	0.950	0.675	m_240690bck____7353974____13902326	N/A	S1c2c(cc([N+]([O-])=O)cc2)C=C1C(=O)Nc3c(cccc3)C(=O)N	[*;r]C(=O)[N;H]c1[c;H][c;H][c;H][c;H]c1[!#1]_20	2	false	REALSpace_70bn_2024-09	m_240690bck	7353974	13902326
S1c2c(cc(N)cc2)C=C1C(=O)Nc3c(cccc3)C(=O)OC	104	fCSFP4	weighted-fingerprint-similarity	0.950	0.675	m_272430bcd____12409794____26398582	N/A	S1c2c(cc([N+]([O-])=O)cc2)C=C1C(=O)Nc3c(cccc3)C(=O)N	[*;r]C(=O)[N;H]c1[c;H][c;H][c;H][c;H]c1[!#1]_20	2	false	REALSpace_70bn_2024-09	m_272430bcd	12409794	26398582
Brc1cc2c(SC(C(=O)Nc3c(cccc3)C(=O)NCC)=C2)cc1	105	fCSFP4	weighted-fingerprint-similarity	0.950	0.672	m_11bcb____664270____12211778	N/A	S1c2c(cc([N+]([O-])=O)cc2)C=C1C(=O)Nc3c(cccc3)C(=O)N	[*;r]C(=O)[N;H]c1[c;H][c;H][c;H][c;H]c1[!#1]_20	2	false	REALSpace_70bn_2024-09	m_11bcb	664270	12211778
Clc1cc2c(SC(C(=O)Nc3c(cccc3)C(=O)NCC)=C2)cc1	106	fCSFP4	weighted-fingerprint-similarity	0.950	0.672	m_11bcb____664270____11948630	N/A	S1c2c(cc([N+]([O-])=O)cc2)C=C1C(=O)Nc3c(cccc3)C(=O)N	[*;r]C(=O)[N;H]c1[c;H][c;H][c;H][c;H]c1[!#1]_20	2	false	REALSpace_70bn_2024-09	m_11bcb	664270	11948630
Ic1cc2c(SC(C(=O)Nc3c(cccc3)C(=O)NCC)=C2)cc1	107	fCSFP4	weighted-fingerprint-similarity	0.950	0.672	m_11bcb____664270____26278040	N/A	S1c2c(cc([N+]([O-])=O)cc2)C=C1C(=O)Nc3c(cccc3)C(=O)N	[*;r]C(=O)[N;H]c1[c;H][c;H][c;H][c;H]c1[!#1]_20	2	false	REALSpace_70bn_2024-09	m_11bcb	664270	26278040
S1c2c(cc(F)cc2)C=C1C(=O)Nc3c(cccc3)C(=O)NCC	108	fCSFP4	weighted-fingerprint-similarity	0.950	0.672	m_11bcb____664270____107241	N/A	S1c2c(cc([N+]([O-])=O)cc2)C=C1C(=O)Nc3c(cccc3)C(=O)N	[*;r]C(=O)[N;H]c1[c;H][c;H][c;H][c;H]c1[!#1]_20	2	false	REALSpace_70bn_2024-09	m_11bcb	664270	107241
Brc1cc2SC(C(=O)Nc3c(cccc3)C(=O)C)=Cc2cc1	109	fCSFP4	weighted-fingerprint-similarity	0.950	0.670	m_11bbb____52025____10812350	N/A	S1c2c(cc([N+]([O-])=O)cc2)C=C1C(=O)Nc3c(cccc3)C(=O)N	[*;r]C(=O)[N;H]c1[c;H][c;H][c;H][c;H]c1[!#1]_20	2	false	REALSpace_70bn_2024-09	m_11bbb	52025	10812350
Clc1cc2SC(C(=O)Nc3c(cccc3)C(=O)C)=Cc2cc1	110	fCSFP4	weighted-fingerprint-similarity	0.950	0.670	m_11bbb____52025____13573928	N/A	S1c2c(cc([N+]([O-])=O)cc2)C=C1C(=O)Nc3c(cccc3)C(=O)N	[*;r]C(=O)[N;H]c1[c;H][c;H][c;H][c;H]c1[!#1]_20	2	false	REALSpace_70bn_2024-09	m_11bbb	52025	13573928
S1c2c(ccc(F)c2)C=C1C(=O)Nc3c(cccc3)C(=O)C	111	fCSFP4	weighted-fingerprint-similarity	0.950	0.670	m_11bbb____52025____116471	N/A	S1c2c(cc([N+]([O-])=O)cc2)C=C1C(=O)Nc3c(cccc3)C(=O)N	[*;r]C(=O)[N;H]c1[c;H][c;H][c;H][c;H]c1[!#1]_20	2	false	REALSpace_70bn_2024-09	m_11bbb	52025	116471
Brc1cc2c(SC(C(=O)Nc3c(cccc3)C(=O)NCC[NH3+])=C2)cc1	112	fCSFP4	weighted-fingerprint-similarity	0.949	0.669	m_272430bcb____11500082____26400922	N/A	S1c2c(cc([N+]([O-])=O)cc2)C=C1C(=O)Nc3c(cccc3)C(=O)N	[*;r]C(=O)[N;H]c1[c;H][c;H][c;H][c;H]c1[!#1]_20	2	false	REALSpace_70bn_2024-09	m_272430bcb	11500082	26400922
Clc1cc2c(SC(C(=O)Nc3c(cccc3)C(=O)NCC[NH3+])=C2)cc1	113	fCSFP4	weighted-fingerprint-similarity	0.949	0.669	m_272430bcb____11500082____11954116	N/A	S1c2c(cc([N+]([O-])=O)cc2)C=C1C(=O)Nc3c(cccc3)C(=O)N	[*;r]C(=O)[N;H]c1[c;H][c;H][c;H][c;H]c1[!#1]_20	2	false	REALSpace_70bn_2024-09	m_272430bcb	11500082	11954116
Ic1cc2c(SC(C(=O)Nc3c(cccc3)C(=O)NCC[NH3+])=C2)cc1	114	fCSFP4	weighted-fingerprint-similarity	0.949	0.669	m_272430bcb____11500082____26406990	N/A	S1c2c(cc([N+]([O-])=O)cc2)C=C1C(=O)Nc3c(cccc3)C(=O)N	[*;r]C(=O)[N;H]c1[c;H][c;H][c;H][c;H]c1[!#1]_20	2	false	REALSpace_70bn_2024-09	m_272430bcb	11500082	26406990
S1c2c(cc(F)cc2)C=C1C(=O)Nc3c(cccc3)C(=O)NCC[NH3+]	115	fCSFP4	weighted-fingerprint-similarity	0.949	0.669	m_272430bcb____11500082____26403516	N/A	S1c2c(cc([N+]([O-])=O)cc2)C=C1C(=O)Nc3c(cccc3)C(=O)N	[*;r]C(=O)[N;H]c1[c;H][c;H][c;H][c;H]c1[!#1]_20	2	false	REALSpace_70bn_2024-09	m_272430bcb	11500082	26403516
S1c2c(cc(cc2)C)C=C1C(=O)Nc3c(cccc3)C(=O)NCC[NH3+]	116	fCSFP4	weighted-fingerprint-similarity	0.949	0.669	m_272430bcb____11500082____26421212	N/A	S1c2c(cc([N+]([O-])=O)cc2)C=C1C(=O)Nc3c(cccc3)C(=O)N	[*;r]C(=O)[N;H]c1[c;H][c;H][c;H][c;H]c1[!#1]_20	2	false	REALSpace_70bn_2024-09	m_272430bcb	11500082	26421212
S1c2c(cc(C#N)cc2)C=C1C(=O)Nc3c(cccc3)C(=O)C	117	fCSFP4	weighted-fingerprint-similarity	0.949	0.667	m_11bbb____52025____27707050	N/A	S1c2c(cc([N+]([O-])=O)cc2)C=C1C(=O)Nc3c(cccc3)C(=O)N	[*;r]C(=O)[N;H]c1[c;H][c;H][c;H][c;H]c1[!#1]_20	2	false	REALSpace_70bn_2024-09	m_11bbb	52025	27707050
S1c2c(cc(N)cc2)C=C1C(=O)Nc3c(cccc3)C(=C)C	118	fCSFP4	weighted-fingerprint-similarity	0.949	0.667	m_240690bbs____24710988____13902326	N/A	S1c2c(cc([N+]([O-])=O)cc2)C=C1C(=O)Nc3c(cccc3)C(=O)N	[*;r]C(=O)[N;H]c1[c;H][c;H][c;H][c;H]c1[!#1]_20	2	false	REALSpace_70bn_2024-09	m_240690bbs	24710988	13902326
S1c2c(cc(cc2)C)C=C1C(=O)Nc3c(cccc3)C(=O)CC	119	fCSFP4	weighted-fingerprint-similarity	0.949	0.667	m_11bbb____12342784____10338218	N/A	S1c2c(cc([N+]([O-])=O)cc2)C=C1C(=O)Nc3c(cccc3)C(=O)N	[*;r]C(=O)[N;H]c1[c;H][c;H][c;H][c;H]c1[!#1]_20	2	false	REALSpace_70bn_2024-09	m_11bbb	12342784	10338218
S1c2c(cc(cc2)C)C=C1C(=O)Nc3c(cccc3)C(=O)NC(C)C	120	fCSFP4	weighted-fingerprint-similarity	0.949	0.667	m_11bcb____644806____10338218	N/A	S1c2c(cc([N+]([O-])=O)cc2)C=C1C(=O)Nc3c(cccc3)C(=O)N	[*;r]C(=O)[N;H]c1[c;H][c;H][c;H][c;H]c1[!#1]_20	2	false	REALSpace_70bn_2024-09	m_11bcb	644806	10338218
S1c2c(cc(cc2)C)C=C1C(=O)Nc3c(cccc3)C(=O)OC	121	fCSFP4	weighted-fingerprint-similarity	0.949	0.667	m_11bcb____51285____10338218	N/A	S1c2c(cc([N+]([O-])=O)cc2)C=C1C(=O)Nc3c(cccc3)C(=O)N	[*;r]C(=O)[N;H]c1[c;H][c;H][c;H][c;H]c1[!#1]_20	2	false	REALSpace_70bn_2024-09	m_11bcb	51285	10338218
S1c2c(cc(N)cc2)C=C1C(=O)Nc3c(cccc3)C(=O)C(C)C	122	fCSFP4	weighted-fingerprint-similarity	0.948	0.664	m_272430bcd____26331548____26398582	N/A	S1c2c(cc([N+]([O-])=O)cc2)C=C1C(=O)Nc3c(cccc3)C(=O)N	[*;r]C(=O)[N;H]c1[c;H][c;H][c;H][c;H]c1[!#1]_20	2	false	REALSpace_70bn_2024-09	m_272430bcd	26331548	26398582
S1c2c(cc(N)cc2)C=C1C(=O)Nc3c(cccc3)C(=O)N(C)C	123	fCSFP4	weighted-fingerprint-similarity	0.948	0.664	m_240690bck____7355116____13902326	N/A	S1c2c(cc([N+]([O-])=O)cc2)C=C1C(=O)Nc3c(cccc3)C(=O)N	[*;r]C(=O)[N;H]c1[c;H][c;H][c;H][c;H]c1[!#1]_20	2	false	REALSpace_70bn_2024-09	m_240690bck	7355116	13902326
Brc1cc2c(SC(C(=O)Nc3c(cccc3)C(=O)CC)=C2)cc1	124	fCSFP4	weighted-fingerprint-similarity	0.948	0.661	m_11bbb____12342784____12211778	N/A	S1c2c(cc([N+]([O-])=O)cc2)C=C1C(=O)Nc3c(cccc3)C(=O)N	[*;r]C(=O)[N;H]c1[c;H][c;H][c;H][c;H]c1[!#1]_20	2	false	REALSpace_70bn_2024-09	m_11bbb	12342784	12211778
Brc1cc2c(SC(C(=O)Nc3c(cccc3)C(=O)NC(C)C)=C2)cc1	125	fCSFP4	weighted-fingerprint-similarity	0.948	0.661	m_11bcb____644806____12211778	N/A	S1c2c(cc([N+]([O-])=O)cc2)C=C1C(=O)Nc3c(cccc3)C(=O)N	[*;r]C(=O)[N;H]c1[c;H][c;H][c;H][c;H]c1[!#1]_20	2	false	REALSpace_70bn_2024-09	m_11bcb	644806	12211778
Brc1cc2c(SC(C(=O)Nc3c(cccc3)C(=O)OC)=C2)cc1	126	fCSFP4	weighted-fingerprint-similarity	0.948	0.661	m_11bcb____51285____12211778	N/A	S1c2c(cc([N+]([O-])=O)cc2)C=C1C(=O)Nc3c(cccc3)C(=O)N	[*;r]C(=O)[N;H]c1[c;H][c;H][c;H][c;H]c1[!#1]_20	2	false	REALSpace_70bn_2024-09	m_11bcb	51285	12211778
Clc1cc2c(SC(C(=O)Nc3c(cccc3)C(=O)CC)=C2)cc1	127	fCSFP4	weighted-fingerprint-similarity	0.948	0.661	m_11bbb____12342784____11948630	N/A	S1c2c(cc([N+]([O-])=O)cc2)C=C1C(=O)Nc3c(cccc3)C(=O)N	[*;r]C(=O)[N;H]c1[c;H][c;H][c;H][c;H]c1[!#1]_20	2	false	REALSpace_70bn_2024-09	m_11bbb	12342784	11948630
Clc1cc2c(SC(C(=O)Nc3c(cccc3)C(=O)NC(C)C)=C2)cc1	128	fCSFP4	weighted-fingerprint-similarity	0.948	0.661	m_11bcb____644806____11948630	N/A	S1c2c(cc([N+]([O-])=O)cc2)C=C1C(=O)Nc3c(cccc3)C(=O)N	[*;r]C(=O)[N;H]c1[c;H][c;H][c;H][c;H]c1[!#1]_20	2	false	REALSpace_70bn_2024-09	m_11bcb	644806	11948630
Clc1cc2c(SC(C(=O)Nc3c(cccc3)C(=O)OC)=C2)cc1	129	fCSFP4	weighted-fingerprint-similarity	0.948	0.661	m_11bcb____51285____11948630	N/A	S1c2c(cc([N+]([O-])=O)cc2)C=C1C(=O)Nc3c(cccc3)C(=O)N	[*;r]C(=O)[N;H]c1[c;H][c;H][c;H][c;H]c1[!#1]_20	2	false	REALSpace_70bn_2024-09	m_11bcb	51285	11948630
Ic1cc2c(SC(C(=O)Nc3c(cccc3)C(=O)CC)=C2)cc1	130	fCSFP4	weighted-fingerprint-similarity	0.948	0.661	m_11bbb____12342784____26278040	N/A	S1c2c(cc([N+]([O-])=O)cc2)C=C1C(=O)Nc3c(cccc3)C(=O)N	[*;r]C(=O)[N;H]c1[c;H][c;H][c;H][c;H]c1[!#1]_20	2	false	REALSpace_70bn_2024-09	m_11bbb	12342784	26278040
Ic1cc2c(SC(C(=O)Nc3c(cccc3)C(=O)NC(C)C)=C2)cc1	131	fCSFP4	weighted-fingerprint-similarity	0.948	0.661	m_11bcb____644806____26278040	N/A	S1c2c(cc([N+]([O-])=O)cc2)C=C1C(=O)Nc3c(cccc3)C(=O)N	[*;r]C(=O)[N;H]c1[c;H][c;H][c;H][c;H]c1[!#1]_20	2	false	REALSpace_70bn_2024-09	m_11bcb	644806	26278040
Ic1cc2c(SC(C(=O)Nc3c(cccc3)C(=O)OC)=C2)cc1	132	fCSFP4	weighted-fingerprint-similarity	0.948	0.661	m_11bcb____51285____26278040	N/A	S1c2c(cc([N+]([O-])=O)cc2)C=C1C(=O)Nc3c(cccc3)C(=O)N	[*;r]C(=O)[N;H]c1[c;H][c;H][c;H][c;H]c1[!#1]_20	2	false	REALSpace_70bn_2024-09	m_11bcb	51285	26278040
S1c2c(cc(F)cc2)C=C1C(=O)Nc3c(cccc3)C(=O)CC	133	fCSFP4	weighted-fingerprint-similarity	0.948	0.661	m_11bbb____12342784____107241	N/A	S1c2c(cc([N+]([O-])=O)cc2)C=C1C(=O)Nc3c(cccc3)C(=O)N	[*;r]C(=O)[N;H]c1[c;H][c;H][c;H][c;H]c1[!#1]_20	2	false	REALSpace_70bn_2024-09	m_11bbb	12342784	107241
S1c2c(cc(F)cc2)C=C1C(=O)Nc3c(cccc3)C(=O)NC(C)C	134	fCSFP4	weighted-fingerprint-similarity	0.948	0.661	m_11bcb____644806____107241	N/A	S1c2c(cc([N+]([O-])=O)cc2)C=C1C(=O)Nc3c(cccc3)C(=O)N	[*;r]C(=O)[N;H]c1[c;H][c;H][c;H][c;H]c1[!#1]_20	2	false	REALSpace_70bn_2024-09	m_11bcb	644806	107241
S1c2c(cc(F)cc2)C=C1C(=O)Nc3c(cccc3)C(=O)OC	135	fCSFP4	weighted-fingerprint-similarity	0.948	0.661	m_11bcb____51285____107241	N/A	S1c2c(cc([N+]([O-])=O)cc2)C=C1C(=O)Nc3c(cccc3)C(=O)N	[*;r]C(=O)[N;H]c1[c;H][c;H][c;H][c;H]c1[!#1]_20	2	false	REALSpace_70bn_2024-09	m_11bcb	51285	107241
S1c2c(cc(cc2)C)C=C1C(=O)Nc3c(cccc3)C(=C)C	136	fCSFP4	weighted-fingerprint-similarity	0.948	0.658	m_11bbb____25815992____10338218	N/A	S1c2c(cc([N+]([O-])=O)cc2)C=C1C(=O)Nc3c(cccc3)C(=O)N	[*;r]C(=O)[N;H]c1[c;H][c;H][c;H][c;H]c1[!#1]_20	2	false	REALSpace_70bn_2024-09	m_11bbb	25815992	10338218
S1c2c(cc(N)cc2)C=C1C(=O)Nc3c(cncc3)C(=O)c4ccccc4	137	fCSFP4	weighted-fingerprint-similarity	0.946	0.658	m_272430bcd____26342288____26398582	N/A	S1c2c(cc([N+]([O-])=O)cc2)C=C1C(=O)Nc3c(cccc3)C(=O)N	[*;r]C(=O)[N;H]c1[c;H][c;H][c;H][c;H]c1[!#1]_20	2	false	REALSpace_70bn_2024-09	m_272430bcd	26342288	26398582
S1c2c(cc(cc2)C)C=C1C(=O)Nc3c(cccc3)C(=O)C(C)C	138	fCSFP4	weighted-fingerprint-similarity	0.946	0.655	m_11bcb____7874874____10338218	N/A	S1c2c(cc([N+]([O-])=O)cc2)C=C1C(=O)Nc3c(cccc3)C(=O)N	[*;r]C(=O)[N;H]c1[c;H][c;H][c;H][c;H]c1[!#1]_20	2	false	REALSpace_70bn_2024-09	m_11bcb	7874874	10338218
S1c2c(cc(cc2)C)C=C1C(=O)Nc3c(cccc3)C(=O)N(C)C	139	fCSFP4	weighted-fingerprint-similarity	0.946	0.655	m_11bcb____593148____10338218	N/A	S1c2c(cc([N+]([O-])=O)cc2)C=C1C(=O)Nc3c(cccc3)C(=O)N	[*;r]C(=O)[N;H]c1[c;H][c;H][c;H][c;H]c1[!#1]_20	2	false	REALSpace_70bn_2024-09	m_11bcb	593148	10338218
Brc1cc2c(SC(C(=O)Nc3c(cccc3)C(=C)C)=C2)cc1	140	fCSFP4	weighted-fingerprint-similarity	0.946	0.653	m_11bbb____25815992____12211778	N/A	S1c2c(cc([N+]([O-])=O)cc2)C=C1C(=O)Nc3c(cccc3)C(=O)N	[*;r]C(=O)[N;H]c1[c;H][c;H][c;H][c;H]c1[!#1]_20	2	false	REALSpace_70bn_2024-09	m_11bbb	25815992	12211778
Clc1cc2c(SC(C(=O)Nc3c(cccc3)C(=C)C)=C2)cc1	141	fCSFP4	weighted-fingerprint-similarity	0.946	0.653	m_11bbb____25815992____11948630	N/A	S1c2c(cc([N+]([O-])=O)cc2)C=C1C(=O)Nc3c(cccc3)C(=O)N	[*;r]C(=O)[N;H]c1[c;H][c;H][c;H][c;H]c1[!#1]_20	2	false	REALSpace_70bn_2024-09	m_11bbb	25815992	11948630
Ic1cc2c(SC(C(=O)Nc3c(cccc3)C(=C)C)=C2)cc1	142	fCSFP4	weighted-fingerprint-similarity	0.946	0.653	m_11bbb____25815992____26278040	N/A	S1c2c(cc([N+]([O-])=O)cc2)C=C1C(=O)Nc3c(cccc3)C(=O)N	[*;r]C(=O)[N;H]c1[c;H][c;H][c;H][c;H]c1[!#1]_20	2	false	REALSpace_70bn_2024-09	m_11bbb	25815992	26278040
S1c2c(cc(F)cc2)C=C1C(=O)Nc3c(cccc3)C(=C)C	143	fCSFP4	weighted-fingerprint-similarity	0.946	0.653	m_11bbb____25815992____107241	N/A	S1c2c(cc([N+]([O-])=O)cc2)C=C1C(=O)Nc3c(cccc3)C(=O)N	[*;r]C(=O)[N;H]c1[c;H][c;H][c;H][c;H]c1[!#1]_20	2	false	REALSpace_70bn_2024-09	m_11bbb	25815992	107241
Brc1cc2c(SC(C(=O)Nc3c(cccc3)C(=O)C(C)C)=C2)cc1	144	fCSFP4	weighted-fingerprint-similarity	0.945	0.650	m_11bcb____7874874____12211778	N/A	S1c2c(cc([N+]([O-])=O)cc2)C=C1C(=O)Nc3c(cccc3)C(=O)N	[*;r]C(=O)[N;H]c1[c;H][c;H][c;H][c;H]c1[!#1]_20	2	false	REALSpace_70bn_2024-09	m_11bcb	7874874	12211778
Brc1cc2c(SC(C(=O)Nc3c(cccc3)C(=O)N(C)C)=C2)cc1	145	fCSFP4	weighted-fingerprint-similarity	0.945	0.650	m_11bcb____593148____12211778	N/A	S1c2c(cc([N+]([O-])=O)cc2)C=C1C(=O)Nc3c(cccc3)C(=O)N	[*;r]C(=O)[N;H]c1[c;H][c;H][c;H][c;H]c1[!#1]_20	2	false	REALSpace_70bn_2024-09	m_11bcb	593148	12211778
Clc1cc2c(SC(C(=O)Nc3c(cccc3)C(=O)C(C)C)=C2)cc1	146	fCSFP4	weighted-fingerprint-similarity	0.945	0.650	m_11bcb____7874874____11948630	N/A	S1c2c(cc([N+]([O-])=O)cc2)C=C1C(=O)Nc3c(cccc3)C(=O)N	[*;r]C(=O)[N;H]c1[c;H][c;H][c;H][c;H]c1[!#1]_20	2	false	REALSpace_70bn_2024-09	m_11bcb	7874874	11948630
Clc1cc2c(SC(C(=O)Nc3c(cccc3)C(=O)N(C)C)=C2)cc1	147	fCSFP4	weighted-fingerprint-similarity	0.945	0.650	m_11bcb____593148____11948630	N/A	S1c2c(cc([N+]([O-])=O)cc2)C=C1C(=O)Nc3c(cccc3)C(=O)N	[*;r]C(=O)[N;H]c1[c;H][c;H][c;H][c;H]c1[!#1]_20	2	false	REALSpace_70bn_2024-09	m_11bcb	593148	11948630
Ic1cc2c(SC(C(=O)Nc3c(cccc3)C(=O)C(C)C)=C2)cc1	148	fCSFP4	weighted-fingerprint-similarity	0.945	0.650	m_11bcb____7874874____26278040	N/A	S1c2c(cc([N+]([O-])=O)cc2)C=C1C(=O)Nc3c(cccc3)C(=O)N	[*;r]C(=O)[N;H]c1[c;H][c;H][c;H][c;H]c1[!#1]_20	2	false	REALSpace_70bn_2024-09	m_11bcb	7874874	26278040
Ic1cc2c(SC(C(=O)Nc3c(cccc3)C(=O)N(C)C)=C2)cc1	149	fCSFP4	weighted-fingerprint-similarity	0.945	0.650	m_11bcb____593148____26278040	N/A	S1c2c(cc([N+]([O-])=O)cc2)C=C1C(=O)Nc3c(cccc3)C(=O)N	[*;r]C(=O)[N;H]c1[c;H][c;H][c;H][c;H]c1[!#1]_20	2	false	REALSpace_70bn_2024-09	m_11bcb	593148	26278040
S1c2c(cc(F)cc2)C=C1C(=O)Nc3c(cccc3)C(=O)C(C)C	150	fCSFP4	weighted-fingerprint-similarity	0.945	0.650	m_11bcb____7874874____107241	N/A	S1c2c(cc([N+]([O-])=O)cc2)C=C1C(=O)Nc3c(cccc3)C(=O)N	[*;r]C(=O)[N;H]c1[c;H][c;H][c;H][c;H]c1[!#1]_20	2	false	REALSpace_70bn_2024-09	m_11bcb	7874874	107241
S1c2c(cc(F)cc2)C=C1C(=O)Nc3c(cccc3)C(=O)C(F)(F)F	151	fCSFP4	weighted-fingerprint-similarity	0.945	0.650	m_11dcb____517992____107241	N/A	S1c2c(cc([N+]([O-])=O)cc2)C=C1C(=O)Nc3c(cccc3)C(=O)N	[*;r]C(=O)[N;H]c1[c;H][c;H][c;H][c;H]c1[!#1]_20	2	false	REALSpace_70bn_2024-09	m_11dcb	517992	107241
S1c2c(cc(F)cc2)C=C1C(=O)Nc3c(cccc3)C(=O)N(C)C	152	fCSFP4	weighted-fingerprint-similarity	0.945	0.650	m_11bcb____593148____107241	N/A	S1c2c(cc([N+]([O-])=O)cc2)C=C1C(=O)Nc3c(cccc3)C(=O)N	[*;r]C(=O)[N;H]c1[c;H][c;H][c;H][c;H]c1[!#1]_20	2	false	REALSpace_70bn_2024-09	m_11bcb	593148	107241
Brc1cc2c(SC(C(=O)Nc3c(cccc3)C(=O)C(F)(F)F)=C2)cc1	153	fCSFP4	weighted-fingerprint-similarity	0.944	0.645	m_11dcb____517992____12211778	N/A	S1c2c(cc([N+]([O-])=O)cc2)C=C1C(=O)Nc3c(cccc3)C(=O)N	[*;r]C(=O)[N;H]c1[c;H][c;H][c;H][c;H]c1[!#1]_20	2	false	REALSpace_70bn_2024-09	m_11dcb	517992	12211778
Brc1cc2c(SC(C(=O)Nc3c(cncc3)C(=O)c4ccccc4)=C2)cc1	154	fCSFP4	weighted-fingerprint-similarity	0.944	0.645	m_11bcb____25838564____12211778	N/A	S1c2c(cc([N+]([O-])=O)cc2)C=C1C(=O)Nc3c(cccc3)C(=O)N	[*;r]C(=O)[N;H]c1[c;H][c;H][c;H][c;H]c1[!#1]_20	2	false	REALSpace_70bn_2024-09	m_11bcb	25838564	12211778
Clc1cc2c(SC(C(=O)Nc3c(cccc3)C(=O)C(F)(F)F)=C2)cc1	155	fCSFP4	weighted-fingerprint-similarity	0.944	0.645	m_11dcb____517992____11948630	N/A	S1c2c(cc([N+]([O-])=O)cc2)C=C1C(=O)Nc3c(cccc3)C(=O)N	[*;r]C(=O)[N;H]c1[c;H][c;H][c;H][c;H]c1[!#1]_20	2	false	REALSpace_70bn_2024-09	m_11dcb	517992	11948630
Clc1cc2c(SC(C(=O)Nc3c(cncc3)C(=O)c4ccccc4)=C2)cc1	156	fCSFP4	weighted-fingerprint-similarity	0.944	0.645	m_11bcb____25838564____11948630	N/A	S1c2c(cc([N+]([O-])=O)cc2)C=C1C(=O)Nc3c(cccc3)C(=O)N	[*;r]C(=O)[N;H]c1[c;H][c;H][c;H][c;H]c1[!#1]_20	2	false	REALSpace_70bn_2024-09	m_11bcb	25838564	11948630
Ic1cc2c(SC(C(=O)Nc3c(cccc3)C(=O)C(F)(F)F)=C2)cc1	157	fCSFP4	weighted-fingerprint-similarity	0.944	0.645	m_11dcb____517992____26278040	N/A	S1c2c(cc([N+]([O-])=O)cc2)C=C1C(=O)Nc3c(cccc3)C(=O)N	[*;r]C(=O)[N;H]c1[c;H][c;H][c;H][c;H]c1[!#1]_20	2	false	REALSpace_70bn_2024-09	m_11dcb	517992	26278040
Ic1cc2c(SC(C(=O)Nc3c(cncc3)C(=O)c4ccccc4)=C2)cc1	158	fCSFP4	weighted-fingerprint-similarity	0.944	0.645	m_11bcb____25838564____26278040	N/A	S1c2c(cc([N+]([O-])=O)cc2)C=C1C(=O)Nc3c(cccc3)C(=O)N	[*;r]C(=O)[N;H]c1[c;H][c;H][c;H][c;H]c1[!#1]_20	2	false	REALSpace_70bn_2024-09	m_11bcb	25838564	26278040
S1c2c(cc(F)cc2)C=C1C(=O)Nc3c(cncc3)C(=O)c4ccccc4	159	fCSFP4	weighted-fingerprint-similarity	0.944	0.645	m_11bcb____25838564____107241	N/A	S1c2c(cc([N+]([O-])=O)cc2)C=C1C(=O)Nc3c(cccc3)C(=O)N	[*;r]C(=O)[N;H]c1[c;H][c;H][c;H][c;H]c1[!#1]_20	2	false	REALSpace_70bn_2024-09	m_11bcb	25838564	107241
S1c2c(cc(cc2)C)C=C1C(=O)Nc3c(cccc3)C(=O)C(F)(F)F	160	fCSFP4	weighted-fingerprint-similarity	0.944	0.645	m_11dcb____517992____10338218	N/A	S1c2c(cc([N+]([O-])=O)cc2)C=C1C(=O)Nc3c(cccc3)C(=O)N	[*;r]C(=O)[N;H]c1[c;H][c;H][c;H][c;H]c1[!#1]_20	2	false	REALSpace_70bn_2024-09	m_11dcb	517992	10338218
S1c2c(cc(cc2)C)C=C1C(=O)Nc3c(cccc3)C(=O)OCC	161	fCSFP4	weighted-fingerprint-similarity	0.944	0.645	m_11bcb____51599____10338218	N/A	S1c2c(cc([N+]([O-])=O)cc2)C=C1C(=O)Nc3c(cccc3)C(=O)N	[*;r]C(=O)[N;H]c1[c;H][c;H][c;H][c;H]c1[!#1]_20	2	false	REALSpace_70bn_2024-09	m_11bcb	51599	10338218
S1c2c(cc(cc2)C)C=C1C(=O)Nc3c(cncc3)C(=O)c4ccccc4	162	fCSFP4	weighted-fingerprint-similarity	0.944	0.645	m_11bcb____25838564____10338218	N/A	S1c2c(cc([N+]([O-])=O)cc2)C=C1C(=O)Nc3c(cccc3)C(=O)N	[*;r]C(=O)[N;H]c1[c;H][c;H][c;H][c;H]c1[!#1]_20	2	false	REALSpace_70bn_2024-09	m_11bcb	25838564	10338218
Brc1cc2c(SC(C(=O)Nc3c(cccc3)C(=O)OCC)=C2)cc1	163	fCSFP4	weighted-fingerprint-similarity	0.943	0.639	m_11bcb____51599____12211778	N/A	S1c2c(cc([N+]([O-])=O)cc2)C=C1C(=O)Nc3c(cccc3)C(=O)N	[*;r]C(=O)[N;H]c1[c;H][c;H][c;H][c;H]c1[!#1]_20	2	false	REALSpace_70bn_2024-09	m_11bcb	51599	12211778
Clc1cc2c(SC(C(=O)Nc3c(cccc3)C(=O)OCC)=C2)cc1	164	fCSFP4	weighted-fingerprint-similarity	0.943	0.639	m_11bcb____51599____11948630	N/A	S1c2c(cc([N+]([O-])=O)cc2)C=C1C(=O)Nc3c(cccc3)C(=O)N	[*;r]C(=O)[N;H]c1[c;H][c;H][c;H][c;H]c1[!#1]_20	2	false	REALSpace_70bn_2024-09	m_11bcb	51599	11948630
Ic1cc2c(SC(C(=O)Nc3c(cccc3)C(=O)OCC)=C2)cc1	165	fCSFP4	weighted-fingerprint-similarity	0.943	0.639	m_11bcb____51599____26278040	N/A	S1c2c(cc([N+]([O-])=O)cc2)C=C1C(=O)Nc3c(cccc3)C(=O)N	[*;r]C(=O)[N;H]c1[c;H][c;H][c;H][c;H]c1[!#1]_20	2	false	REALSpace_70bn_2024-09	m_11bcb	51599	26278040
S1c2c(cc(F)cc2)C=C1C(=O)Nc3c(cccc3)C(=O)OCC	166	fCSFP4	weighted-fingerprint-similarity	0.943	0.639	m_11bcb____51599____107241	N/A	S1c2c(cc([N+]([O-])=O)cc2)C=C1C(=O)Nc3c(cccc3)C(=O)N	[*;r]C(=O)[N;H]c1[c;H][c;H][c;H][c;H]c1[!#1]_20	2	false	REALSpace_70bn_2024-09	m_11bcb	51599	107241
S1c2c(cc([N+]([O-])=O)cc2)C=C1CNc3c(cccc3)C(=O)Nc4ccccc4	167	fCSFP4	weighted-fingerprint-similarity	0.934	0.735	m_207bdb____26288770____26209348	N/A	S1c2c(cc([N+]([O-])=O)cc2)C=C1C(=O)Nc3c(cccc3)C(=O)N	[*;r]C(=O)[N;H]c1[c;H][c;H][c;H][c;H]c1[!#1]_20	2	false	REALSpace_70bn_2024-09	m_207bdb	26288770	26209348
S1c2c(cc(N)cc2)C=C1C(=O)NCC(=O)Nc3c(cccc3)C(=O)N	168	fCSFP4	weighted-fingerprint-similarity	0.929	0.706	m_240690bbs____21568102____13902326	N/A	S1c2c(cc([N+]([O-])=O)cc2)C=C1C(=O)Nc3c(cccc3)C(=O)N	[*;r]C(=O)[N;H]c1[c;H][c;H][c;H][c;H]c1[!#1]_20	2	false	REALSpace_70bn_2024-09	m_240690bbs	21568102	13902326
S1c2c(cc(NC(=O)c3c(Nc4ccccc4)cccc3)cc2)C=C1C([O-])=O	169	fCSFP4	weighted-fingerprint-similarity	0.929	0.688	m_188690bbe____8164040____7312434	N/A	S1c2c(cc([N+]([O-])=O)cc2)C=C1C(=O)Nc3c(cccc3)C(=O)N	[*;r]C(=O)[N;H]c1[c;H][c;H][c;H][c;H]c1[!#1]_20	2	false	REALSpace_70bn_2024-09	m_188690bbe	8164040	7312434
S1c2c(cccc2)C=C1C(=O)NNC(=O)c3c(NC(=O)N)cccc3	170	fCSFP4	weighted-fingerprint-similarity	0.929	0.685	m_22cbb____21005250____2823926	N/A	S1c2c(cc([N+]([O-])=O)cc2)C=C1C(=O)Nc3c(cccc3)C(=O)N	[*;r]C(=O)[N;H]c1[c;H][c;H][c;H][c;H]c1[!#1]_20	2	false	REALSpace_70bn_2024-09	m_22cbb	21005250	2823926
Brc1cc2c(SC(C(=O)NCC(=O)Nc3c(cccc3)C(=O)N)=C2)cc1	171	fCSFP4	weighted-fingerprint-similarity	0.928	0.700	m_11bbb____22169958____12211778	N/A	S1c2c(cc([N+]([O-])=O)cc2)C=C1C(=O)Nc3c(cccc3)C(=O)N	[*;r]C(=O)[N;H]c1[c;H][c;H][c;H][c;H]c1[!#1]_20	2	false	REALSpace_70bn_2024-09	m_11bbb	22169958	12211778
Clc1cc2c(SC(C(=O)NCC(=O)Nc3c(cccc3)C(=O)N)=C2)cc1	172	fCSFP4	weighted-fingerprint-similarity	0.928	0.700	m_11bbb____22169958____11948630	N/A	S1c2c(cc([N+]([O-])=O)cc2)C=C1C(=O)Nc3c(cccc3)C(=O)N	[*;r]C(=O)[N;H]c1[c;H][c;H][c;H][c;H]c1[!#1]_20	2	false	REALSpace_70bn_2024-09	m_11bbb	22169958	11948630
Ic1cc2c(SC(C(=O)NCC(=O)Nc3c(cccc3)C(=O)N)=C2)cc1	173	fCSFP4	weighted-fingerprint-similarity	0.928	0.700	m_11bbb____22169958____26278040	N/A	S1c2c(cc([N+]([O-])=O)cc2)C=C1C(=O)Nc3c(cccc3)C(=O)N	[*;r]C(=O)[N;H]c1[c;H][c;H][c;H][c;H]c1[!#1]_20	2	false	REALSpace_70bn_2024-09	m_11bbb	22169958	26278040
S1c2c(cc(F)cc2)C=C1C(=O)NCC(=O)Nc3c(cccc3)C(=O)N	174	fCSFP4	weighted-fingerprint-similarity	0.928	0.700	m_11bbb____22169958____107241	N/A	S1c2c(cc([N+]([O-])=O)cc2)C=C1C(=O)Nc3c(cccc3)C(=O)N	[*;r]C(=O)[N;H]c1[c;H][c;H][c;H][c;H]c1[!#1]_20	2	false	REALSpace_70bn_2024-09	m_11bbb	22169958	107241
S1c2c(cc(cc2)C)C=C1C(=O)NCC(=O)Nc3c(cccc3)C(=O)N	175	fCSFP4	weighted-fingerprint-similarity	0.928	0.700	m_11bbb____22169958____10338218	N/A	S1c2c(cc([N+]([O-])=O)cc2)C=C1C(=O)Nc3c(cccc3)C(=O)N	[*;r]C(=O)[N;H]c1[c;H][c;H][c;H][c;H]c1[!#1]_20	2	false	REALSpace_70bn_2024-09	m_11bbb	22169958	10338218
S1c2c(cccc2)C=C1C(=O)NCC(=O)Nc3c(cccc3)C(=O)N	176	fCSFP4	weighted-fingerprint-similarity	0.928	0.690	m_11bbb____22169958____109241	N/A	S1c2c(cc([N+]([O-])=O)cc2)C=C1C(=O)Nc3c(cccc3)C(=O)N	[*;r]C(=O)[N;H]c1[c;H][c;H][c;H][c;H]c1[!#1]_20	2	false	REALSpace_70bn_2024-09	m_11bbb	22169958	109241
Clc1ccc(NC(=O)c2c(NCC=3Sc4c(cc([N+]([O-])=O)cc4)C3)cccc2)cc1	177	fCSFP4	weighted-fingerprint-similarity	0.927	0.699	m_207bdb____26288394____26209348	N/A	S1c2c(cc([N+]([O-])=O)cc2)C=C1C(=O)Nc3c(cccc3)C(=O)N	[*;r]C(=O)[N;H]c1[c;H][c;H][c;H][c;H]c1[!#1]_20	2	false	REALSpace_70bn_2024-09	m_207bdb	26288394	26209348
S1c2c(cc([N+]([O-])=O)cc2)C=C1CNc3c(cccc3)C(=O)Nc4ccc(cc4)C	178	fCSFP4	weighted-fingerprint-similarity	0.927	0.699	m_207bdb____26287492____26209348	N/A	S1c2c(cc([N+]([O-])=O)cc2)C=C1C(=O)Nc3c(cccc3)C(=O)N	[*;r]C(=O)[N;H]c1[c;H][c;H][c;H][c;H]c1[!#1]_20	2	false	REALSpace_70bn_2024-09	m_207bdb	26287492	26209348
S1c2c(cc([N+]([O-])=O)cc2)C=C1CNc3c(cccc3)C(=O)Nc4ccncc4	179	fCSFP4	weighted-fingerprint-similarity	0.927	0.699	m_207bdb____26287914____26209348	N/A	S1c2c(cc([N+]([O-])=O)cc2)C=C1C(=O)Nc3c(cccc3)C(=O)N	[*;r]C(=O)[N;H]c1[c;H][c;H][c;H][c;H]c1[!#1]_20	2	false	REALSpace_70bn_2024-09	m_207bdb	26287914	26209348
Clc1cc(c(NC(=O)C=2Sc3c(cc([N+]([O-])=O)cc3)C2)cc1)C(=O)C=4NC=CC4	180	fCSFP4	weighted-fingerprint-similarity	0.927	0.708	m_11bcb____7786028____93605	N/A	S1c2c(cc([N+]([O-])=O)cc2)C=C1C(=O)Nc3c(cccc3)C(=O)N	[*;r]C(=O)[N;H]c1[c;H][c;H][c;H][c;H]c1[!#1]_20	2	false	REALSpace_70bn_2024-09	m_11bcb	7786028	93605
S1c2c(cc(NC(=O)c3c(NC)cccc3)cc2)C=C1C([O-])=O	181	fCSFP4	weighted-fingerprint-similarity	0.926	0.675	m_188690bbe____8164040____13231416	N/A	S1c2c(cc([N+]([O-])=O)cc2)C=C1C(=O)Nc3c(cccc3)C(=O)N	[*;r]C(=O)[N;H]c1[c;H][c;H][c;H][c;H]c1[!#1]_20	2	false	REALSpace_70bn_2024-09	m_188690bbe	8164040	13231416
Ic1c(cccc1)C(=O)Nc2c(NCC=3Sc4c(cc([N+]([O-])=O)cc4)C3)cccc2	182	fCSFP4	weighted-fingerprint-similarity	0.925	0.688	m_207bdb____26291554____26209348	N/A	S1c2c(cc([N+]([O-])=O)cc2)C=C1C(=O)Nc3c(cccc3)C(=O)N	[*;r]C(=O)[N;H]c1[c;H][c;H][c;H][c;H]c1[!#1]_20	2	false	REALSpace_70bn_2024-09	m_207bdb	26291554	26209348
Brc1cc2SC(C(=O)NCC(=O)Nc3c(cccc3)C(=O)N)=Cc2cc1	183	fCSFP4	weighted-fingerprint-similarity	0.924	0.680	m_11bbb____22169958____10812350	N/A	S1c2c(cc([N+]([O-])=O)cc2)C=C1C(=O)Nc3c(cccc3)C(=O)N	[*;r]C(=O)[N;H]c1[c;H][c;H][c;H][c;H]c1[!#1]_20	2	false	REALSpace_70bn_2024-09	m_11bbb	22169958	10812350
Clc1cc2SC(C(=O)NCC(=O)Nc3c(cccc3)C(=O)N)=Cc2cc1	184	fCSFP4	weighted-fingerprint-similarity	0.924	0.680	m_11bbb____22169958____13573928	N/A	S1c2c(cc([N+]([O-])=O)cc2)C=C1C(=O)Nc3c(cccc3)C(=O)N	[*;r]C(=O)[N;H]c1[c;H][c;H][c;H][c;H]c1[!#1]_20	2	false	REALSpace_70bn_2024-09	m_11bbb	22169958	13573928
S1c2c(ccc(F)c2)C=C1C(=O)NCC(=O)Nc3c(cccc3)C(=O)N	185	fCSFP4	weighted-fingerprint-similarity	0.924	0.680	m_11bbb____22169958____116471	N/A	S1c2c(cc([N+]([O-])=O)cc2)C=C1C(=O)Nc3c(cccc3)C(=O)N	[*;r]C(=O)[N;H]c1[c;H][c;H][c;H][c;H]c1[!#1]_20	2	false	REALSpace_70bn_2024-09	m_11bbb	22169958	116471
S1c2c(ccc(c2)C)C=C1C(=O)NCC(=O)Nc3c(cccc3)C(=O)N	186	fCSFP4	weighted-fingerprint-similarity	0.924	0.680	m_11bbb____22169958____26278268	N/A	S1c2c(cc([N+]([O-])=O)cc2)C=C1C(=O)Nc3c(cccc3)C(=O)N	[*;r]C(=O)[N;H]c1[c;H][c;H][c;H][c;H]c1[!#1]_20	2	false	REALSpace_70bn_2024-09	m_11bbb	22169958	26278268
Clc1cc(NC(=O)c2c(NCC=3Sc4c(cc([N+]([O-])=O)cc4)C3)cccc2)ccc1	187	fCSFP4	weighted-fingerprint-similarity	0.924	0.683	m_207bdb____26287532____26209348	N/A	S1c2c(cc([N+]([O-])=O)cc2)C=C1C(=O)Nc3c(cccc3)C(=O)N	[*;r]C(=O)[N;H]c1[c;H][c;H][c;H][c;H]c1[!#1]_20	2	false	REALSpace_70bn_2024-09	m_207bdb	26287532	26209348
S1c2c(cc([N+]([O-])=O)cc2)C=C1CNc3c(cccc3)C(=O)Nc4cc(ccc4)C	188	fCSFP4	weighted-fingerprint-similarity	0.924	0.683	m_207bdb____26287506____26209348	N/A	S1c2c(cc([N+]([O-])=O)cc2)C=C1C(=O)Nc3c(cccc3)C(=O)N	[*;r]C(=O)[N;H]c1[c;H][c;H][c;H][c;H]c1[!#1]_20	2	false	REALSpace_70bn_2024-09	m_207bdb	26287506	26209348
S1c2c(cc(C#N)cc2)C=C1C(=O)NCC(=O)Nc3c(cccc3)C(=O)N	189	fCSFP4	weighted-fingerprint-similarity	0.923	0.677	m_11bbb____22169958____27707050	N/A	S1c2c(cc([N+]([O-])=O)cc2)C=C1C(=O)Nc3c(cccc3)C(=O)N	[*;r]C(=O)[N;H]c1[c;H][c;H][c;H][c;H]c1[!#1]_20	2	false	REALSpace_70bn_2024-09	m_11bbb	22169958	27707050
Clc1c(ccc([N+]([O-])=O)c1)C(=O)Nc2c(cccc2)C(=O)NN	190	fCSFP4	weighted-fingerprint-similarity	0.923	0.500	m_240690bbf____7868478____7406564	N/A	S1c2c(cc([N+]([O-])=O)cc2)C=C1C(=O)Nc3c(cccc3)C(=O)N	[*;r]C(=O)[N;H]c1[c;H][c;H][c;H][c;H]c1[!#1]_20	2	false	REALSpace_70bn_2024-09	m_240690bbf	7868478	7406564
S1C(C(=O)Nc2c(cccc2)C(=O)Nc3ccccc3)=CC=C1	191	fCSFP4	weighted-fingerprint-similarity	0.922	0.464	m_22bbn____57709____292014	N/A	S1c2c(cc([N+]([O-])=O)cc2)C=C1C(=O)Nc3c(cccc3)C(=O)N	[*;r]C(=O)[N;H]c1[c;H][c;H][c;H][c;H]c1[!#1]_20	2	false	REALSpace_70bn_2024-09	m_22bbn	57709	292014
S1c2c(cc([N+]([O-])=O)cc2)C=C1C(=O)OCC(=O)Nc3c(cccc3)C(=O)NC(C)C	192	fCSFP4	weighted-fingerprint-similarity	0.922	0.684	m_1458bbb____477724____571122	N/A	S1c2c(cc([N+]([O-])=O)cc2)C=C1C(=O)Nc3c(cccc3)C(=O)N	[*;r]C(=O)[N;H]c1[c;H][c;H][c;H][c;H]c1[!#1]_20	2	false	REALSpace_70bn_2024-09	m_1458bbb	477724	571122
Clc1c(ccc([N+]([O-])=O)c1)C(=O)Nc2c(cccc2)C(=O)NO	193	fCSFP4	weighted-fingerprint-similarity	0.921	0.492	m_269946bbf____28197756____7298160	N/A	S1c2c(cc([N+]([O-])=O)cc2)C=C1C(=O)Nc3c(cccc3)C(=O)N	[*;r]C(=O)[N;H]c1[c;H][c;H][c;H][c;H]c1[!#1]_20	2	false	REALSpace_70bn_2024-09	m_269946bbf	28197756	7298160
O=C(Nc1ccccc1)c2c(NC(=O)c3ccccc3)cccc2	194	fCSFP4	weighted-fingerprint-similarity	0.921	0.427	m_22bbn____57709____135935	N/A	S1c2c(cc([N+]([O-])=O)cc2)C=C1C(=O)Nc3c(cccc3)C(=O)N	[*;r]C(=O)[N;H]c1[c;H][c;H][c;H][c;H]c1[!#1]_20	2	false	REALSpace_70bn_2024-09	m_22bbn	57709	135935
Clc1c(ccc([N+]([O-])=O)c1)C(=O)Nc2c(cccc2)C(=O)NNC(=O)N	195	fCSFP4	weighted-fingerprint-similarity	0.921	0.500	m_22bbj____21004864____135933	N/A	S1c2c(cc([N+]([O-])=O)cc2)C=C1C(=O)Nc3c(cccc3)C(=O)N	[*;r]C(=O)[N;H]c1[c;H][c;H][c;H][c;H]c1[!#1]_20	2	false	REALSpace_70bn_2024-09	m_22bbj	21004864	135933
S1c2c(cc([N+]([O-])=O)cc2)C=C1C(=O)OCC(=O)Nc3c(cccc3)C(=O)NC4CC4	196	fCSFP4	weighted-fingerprint-similarity	0.921	0.679	m_1458bbb____477724____481006	N/A	S1c2c(cc([N+]([O-])=O)cc2)C=C1C(=O)Nc3c(cccc3)C(=O)N	[*;r]C(=O)[N;H]c1[c;H][c;H][c;H][c;H]c1[!#1]_20	2	false	REALSpace_70bn_2024-09	m_1458bbb	477724	481006
O=C(NO)c1c(NC(=O)c2ccccc2)cccc1	197	fCSFP4	weighted-fingerprint-similarity	0.919	0.425	m_527dbb____388132____281862	N/A	S1c2c(cc([N+]([O-])=O)cc2)C=C1C(=O)Nc3c(cccc3)C(=O)N	[*;r]C(=O)[N;H]c1[c;H][c;H][c;H][c;H]c1[!#1]_20	2	false	REALSpace_70bn_2024-09	m_527dbb	388132	281862
O=C(Nc1c(cccc1)C(=O)Nc2ccccc2)Nc3ccccc3	198	fCSFP4	weighted-fingerprint-similarity	0.919	0.419	m_2430bbb____21804226____4862808	N/A	S1c2c(cc([N+]([O-])=O)cc2)C=C1C(=O)Nc3c(cccc3)C(=O)N	[*;r]C(=O)[N;H]c1[c;H][c;H][c;H][c;H]c1[!#1]_20	2	false	REALSpace_70bn_2024-09	m_2430bbb	21804226	4862808
S1c2c(cc([N+]([O-])=O)cc2)C=C1C(=O)OCC(=O)Nc3c(cccc3)C(=O)NCC(C)C	199	fCSFP4	weighted-fingerprint-similarity	0.918	0.669	m_1458bbb____477724____481426	N/A	S1c2c(cc([N+]([O-])=O)cc2)C=C1C(=O)Nc3c(cccc3)C(=O)N	[*;r]C(=O)[N;H]c1[c;H][c;H][c;H][c;H]c1[!#1]_20	2	false	REALSpace_70bn_2024-09	m_1458bbb	477724	481426
S1C(C(=O)Nc2c(cccc2)C(=O)Nc3ccc(N)cc3)=CC=C1	200	fCSFP4	weighted-fingerprint-similarity	0.917	0.452	m_240690bbf____7347336____7410426	N/A	S1c2c(cc([N+]([O-])=O)cc2)C=C1C(=O)Nc3c(cccc3)C(=O)N	[*;r]C(=O)[N;H]c1[c;H][c;H][c;H][c;H]c1[!#1]_20	2	false	REALSpace_70bn_2024-09	m_240690bbf	7347336	7410426
S1C(C(=O)Nc2c(cccc2)C(=O)Nc3ccc(O)cc3)=CC=C1	201	fCSFP4	weighted-fingerprint-similarity	0.917	0.452	m_22bbn____7114728____292014	N/A	S1c2c(cc([N+]([O-])=O)cc2)C=C1C(=O)Nc3c(cccc3)C(=O)N	[*;r]C(=O)[N;H]c1[c;H][c;H][c;H][c;H]c1[!#1]_20	2	false	REALSpace_70bn_2024-09	m_22bbn	7114728	292014
S1C(C(=O)Nc2c(cccc2)C(=O)NN)=CC=C1	202	fCSFP4	weighted-fingerprint-similarity	0.917	0.442	m_240690bbf____7868478____7410426	N/A	S1c2c(cc([N+]([O-])=O)cc2)C=C1C(=O)Nc3c(cccc3)C(=O)N	[*;r]C(=O)[N;H]c1[c;H][c;H][c;H][c;H]c1[!#1]_20	2	false	REALSpace_70bn_2024-09	m_240690bbf	7868478	7410426
S1C(C(=O)Nc2c(cccc2)C(=O)NO)=CC=C1	203	fCSFP4	weighted-fingerprint-similarity	0.917	0.442	m_269946bbf____28197756____7298414	N/A	S1c2c(cc([N+]([O-])=O)cc2)C=C1C(=O)Nc3c(cccc3)C(=O)N	[*;r]C(=O)[N;H]c1[c;H][c;H][c;H][c;H]c1[!#1]_20	2	false	REALSpace_70bn_2024-09	m_269946bbf	28197756	7298414
O=C(NNC(=O)c1c(NC(=O)c2ccccc2)cccc1)N	204	fCSFP4	weighted-fingerprint-similarity	0.917	0.427	m_22bbj____21004864____135935	N/A	S1c2c(cc([N+]([O-])=O)cc2)C=C1C(=O)Nc3c(cccc3)C(=O)N	[*;r]C(=O)[N;H]c1[c;H][c;H][c;H][c;H]c1[!#1]_20	2	false	REALSpace_70bn_2024-09	m_22bbj	21004864	135935
Clc1c(ccc([N+]([O-])=O)c1)C(=O)Nc2c(cccc2)C(=O)NNC	205	fCSFP4	weighted-fingerprint-similarity	0.917	0.475	m_240690bbf____21584010____7406564	N/A	S1c2c(cc([N+]([O-])=O)cc2)C=C1C(=O)Nc3c(cccc3)C(=O)N	[*;r]C(=O)[N;H]c1[c;H][c;H][c;H][c;H]c1[!#1]_20	2	false	REALSpace_70bn_2024-09	m_240690bbf	21584010	7406564
O=C(Nc1ccc(O)cc1)c2c(NC(=O)c3ccccc3)cccc2	206	fCSFP4	weighted-fingerprint-similarity	0.916	0.417	m_22bbn____7114728____135935	N/A	S1c2c(cc([N+]([O-])=O)cc2)C=C1C(=O)Nc3c(cccc3)C(=O)N	[*;r]C(=O)[N;H]c1[c;H][c;H][c;H][c;H]c1[!#1]_20	2	false	REALSpace_70bn_2024-09	m_22bbn	7114728	135935
Clc1c(ccc([N+]([O-])=O)c1)C(=O)Nc2c(cccc2)C(=O)NC3=CSC=C3	207	fCSFP4	weighted-fingerprint-similarity	0.916	0.476	m_22bbn____5054072____135933	N/A	S1c2c(cc([N+]([O-])=O)cc2)C=C1C(=O)Nc3c(cccc3)C(=O)N	[*;r]C(=O)[N;H]c1[c;H][c;H][c;H][c;H]c1[!#1]_20	2	false	REALSpace_70bn_2024-09	m_22bbn	5054072	135933
Clc1c(ccc([N+]([O-])=O)c1)C(=O)Nc2c(cccc2)C(=O)NCC	208	fCSFP4	weighted-fingerprint-similarity	0.915	0.472	m_22bbn____57815____135933	N/A	S1c2c(cc([N+]([O-])=O)cc2)C=C1C(=O)Nc3c(cccc3)C(=O)N	[*;r]C(=O)[N;H]c1[c;H][c;H][c;H][c;H]c1[!#1]_20	2	false	REALSpace_70bn_2024-09	m_22bbn	57815	135933
Clc1c(ccc([N+]([O-])=O)c1)C(=O)Nc2c(cccc2)C(=O)NOC	209	fCSFP4	weighted-fingerprint-similarity	0.915	0.472	m_22bbj____24029482____135933	N/A	S1c2c(cc([N+]([O-])=O)cc2)C=C1C(=O)Nc3c(cccc3)C(=O)N	[*;r]C(=O)[N;H]c1[c;H][c;H][c;H][c;H]c1[!#1]_20	2	false	REALSpace_70bn_2024-09	m_22bbj	24029482	135933
O=C(Nc1c(O)cccc1)c2c(NC(=O)c3ccccc3)cccc2	210	fCSFP4	weighted-fingerprint-similarity	0.915	0.413	m_22bbn____1155676____135935	N/A	S1c2c(cc([N+]([O-])=O)cc2)C=C1C(=O)Nc3c(cccc3)C(=O)N	[*;r]C(=O)[N;H]c1[c;H][c;H][c;H][c;H]c1[!#1]_20	2	false	REALSpace_70bn_2024-09	m_22bbn	1155676	135935
S1C(C(=O)Nc2c(cccc2)C(=O)NNC(=O)N)=CC=C1	211	fCSFP4	weighted-fingerprint-similarity	0.915	0.444	m_22bbj____21004864____292014	N/A	S1c2c(cc([N+]([O-])=O)cc2)C=C1C(=O)Nc3c(cccc3)C(=O)N	[*;r]C(=O)[N;H]c1[c;H][c;H][c;H][c;H]c1[!#1]_20	2	false	REALSpace_70bn_2024-09	m_22bbj	21004864	292014
Brc1ccc(NC(=O)c2c(NC(=O)C=3SC=CC3)cccc2)cc1	212	fCSFP4	weighted-fingerprint-similarity	0.915	0.440	m_22bbn____57712____292014	N/A	S1c2c(cc([N+]([O-])=O)cc2)C=C1C(=O)Nc3c(cccc3)C(=O)N	[*;r]C(=O)[N;H]c1[c;H][c;H][c;H][c;H]c1[!#1]_20	2	false	REALSpace_70bn_2024-09	m_22bbn	57712	292014
Clc1ccc(NC(=O)c2c(NC(=O)C=3SC=CC3)cccc2)cc1	213	fCSFP4	weighted-fingerprint-similarity	0.915	0.440	m_22bbn____57736____292014	N/A	S1c2c(cc([N+]([O-])=O)cc2)C=C1C(=O)Nc3c(cccc3)C(=O)N	[*;r]C(=O)[N;H]c1[c;H][c;H][c;H][c;H]c1[!#1]_20	2	false	REALSpace_70bn_2024-09	m_22bbn	57736	292014
Ic1ccc(NC(=O)c2c(NC(=O)C=3SC=CC3)cccc2)cc1	214	fCSFP4	weighted-fingerprint-similarity	0.915	0.440	m_22bbn____57817____292014	N/A	S1c2c(cc([N+]([O-])=O)cc2)C=C1C(=O)Nc3c(cccc3)C(=O)N	[*;r]C(=O)[N;H]c1[c;H][c;H][c;H][c;H]c1[!#1]_20	2	false	REALSpace_70bn_2024-09	m_22bbn	57817	292014
S1C(C(=O)Nc2c(cccc2)C(=O)Nc3ccc(F)cc3)=CC=C1	215	fCSFP4	weighted-fingerprint-similarity	0.915	0.440	m_22bbn____57721____292014	N/A	S1c2c(cc([N+]([O-])=O)cc2)C=C1C(=O)Nc3c(cccc3)C(=O)N	[*;r]C(=O)[N;H]c1[c;H][c;H][c;H][c;H]c1[!#1]_20	2	false	REALSpace_70bn_2024-09	m_22bbn	57721	292014
S1C(C(=O)Nc2c(cccc2)C(=O)Nc3ccc(cc3)C)=CC=C1	216	fCSFP4	weighted-fingerprint-similarity	0.915	0.440	m_22bbn____57728____292014	N/A	S1c2c(cc([N+]([O-])=O)cc2)C=C1C(=O)Nc3c(cccc3)C(=O)N	[*;r]C(=O)[N;H]c1[c;H][c;H][c;H][c;H]c1[!#1]_20	2	false	REALSpace_70bn_2024-09	m_22bbn	57728	292014
S1C(C(=O)Nc2c(cccc2)C(=O)Nc3ccncc3)=CC=C1	217	fCSFP4	weighted-fingerprint-similarity	0.915	0.440	m_22bbn____135540____292014	N/A	S1c2c(cc([N+]([O-])=O)cc2)C=C1C(=O)Nc3c(cccc3)C(=O)N	[*;r]C(=O)[N;H]c1[c;H][c;H][c;H][c;H]c1[!#1]_20	2	false	REALSpace_70bn_2024-09	m_22bbn	135540	292014
Clc1c(ccc([N+]([O-])=O)c1)C(=O)Nc2c(cccc2)C(=O)NCC(=O)N	218	fCSFP4	weighted-fingerprint-similarity	0.915	0.480	m_22bbn____453596____135933	N/A	S1c2c(cc([N+]([O-])=O)cc2)C=C1C(=O)Nc3c(cccc3)C(=O)N	[*;r]C(=O)[N;H]c1[c;H][c;H][c;H][c;H]c1[!#1]_20	2	false	REALSpace_70bn_2024-09	m_22bbn	453596	135933
Clc1c(ccc([N+]([O-])=O)c1)C(=O)Nc2c(cccc2)C(=O)NCC[NH3+]	219	fCSFP4	weighted-fingerprint-similarity	0.914	0.472	m_240690bbg____3025612____7406564	N/A	S1c2c(cc([N+]([O-])=O)cc2)C=C1C(=O)Nc3c(cccc3)C(=O)N	[*;r]C(=O)[N;H]c1[c;H][c;H][c;H][c;H]c1[!#1]_20	2	false	REALSpace_70bn_2024-09	m_240690bbg	3025612	7406564
Clc1c(ccc([N+]([O-])=O)c1)C(=O)Nc2c(cccc2)C(=O)NC=3C=NNC3	220	fCSFP4	weighted-fingerprint-similarity	0.914	0.468	m_22bbn____662398____135933	N/A	S1c2c(cc([N+]([O-])=O)cc2)C=C1C(=O)Nc3c(cccc3)C(=O)N	[*;r]C(=O)[N;H]c1[c;H][c;H][c;H][c;H]c1[!#1]_20	2	false	REALSpace_70bn_2024-09	m_22bbn	662398	135933
O=C(Nc1c(cccc1)C(=O)Nc2ccccc2)Nc3ccc(O)cc3	221	fCSFP4	weighted-fingerprint-similarity	0.914	0.409	m_2430bbb____21804226____8987046	N/A	S1c2c(cc([N+]([O-])=O)cc2)C=C1C(=O)Nc3c(cccc3)C(=O)N	[*;r]C(=O)[N;H]c1[c;H][c;H][c;H][c;H]c1[!#1]_20	2	false	REALSpace_70bn_2024-09	m_2430bbb	21804226	8987046
Brc1ccc(NC(=O)c2c(NC(=O)c3ccccc3)cccc2)cc1	222	fCSFP4	weighted-fingerprint-similarity	0.914	0.404	m_22bbn____57712____135935	N/A	S1c2c(cc([N+]([O-])=O)cc2)C=C1C(=O)Nc3c(cccc3)C(=O)N	[*;r]C(=O)[N;H]c1[c;H][c;H][c;H][c;H]c1[!#1]_20	2	false	REALSpace_70bn_2024-09	m_22bbn	57712	135935
Clc1ccc(NC(=O)c2c(NC(=O)c3ccccc3)cccc2)cc1	223	fCSFP4	weighted-fingerprint-similarity	0.914	0.404	m_22bbn____57736____135935	N/A	S1c2c(cc([N+]([O-])=O)cc2)C=C1C(=O)Nc3c(cccc3)C(=O)N	[*;r]C(=O)[N;H]c1[c;H][c;H][c;H][c;H]c1[!#1]_20	2	false	REALSpace_70bn_2024-09	m_22bbn	57736	135935
Fc1ccc(NC(=O)c2c(NC(=O)c3ccccc3)cccc2)cc1	224	fCSFP4	weighted-fingerprint-similarity	0.914	0.404	m_22bbn____57721____135935	N/A	S1c2c(cc([N+]([O-])=O)cc2)C=C1C(=O)Nc3c(cccc3)C(=O)N	[*;r]C(=O)[N;H]c1[c;H][c;H][c;H][c;H]c1[!#1]_20	2	false	REALSpace_70bn_2024-09	m_22bbn	57721	135935
Ic1ccc(NC(=O)c2c(NC(=O)c3ccccc3)cccc2)cc1	225	fCSFP4	weighted-fingerprint-similarity	0.914	0.404	m_22bbn____57817____135935	N/A	S1c2c(cc([N+]([O-])=O)cc2)C=C1C(=O)Nc3c(cccc3)C(=O)N	[*;r]C(=O)[N;H]c1[c;H][c;H][c;H][c;H]c1[!#1]_20	2	false	REALSpace_70bn_2024-09	m_22bbn	57817	135935
O=C(Nc1ccc(cc1)C)c2c(NC(=O)c3ccccc3)cccc2	226	fCSFP4	weighted-fingerprint-similarity	0.914	0.404	m_22bbn____57728____135935	N/A	S1c2c(cc([N+]([O-])=O)cc2)C=C1C(=O)Nc3c(cccc3)C(=O)N	[*;r]C(=O)[N;H]c1[c;H][c;H][c;H][c;H]c1[!#1]_20	2	false	REALSpace_70bn_2024-09	m_22bbn	57728	135935
O=C(Nc1ccncc1)c2c(NC(=O)c3ccccc3)cccc2	227	fCSFP4	weighted-fingerprint-similarity	0.914	0.404	m_22bbn____135540____135935	N/A	S1c2c(cc([N+]([O-])=O)cc2)C=C1C(=O)Nc3c(cccc3)C(=O)N	[*;r]C(=O)[N;H]c1[c;H][c;H][c;H][c;H]c1[!#1]_20	2	false	REALSpace_70bn_2024-09	m_22bbn	135540	135935
S1C(C(=O)Nc2c(cccc2)C(=O)Nc3cc(O)ccc3)=CC=C1	228	fCSFP4	weighted-fingerprint-similarity	0.914	0.441	m_22bbn____57741____292014	N/A	S1c2c(cc([N+]([O-])=O)cc2)C=C1C(=O)Nc3c(cccc3)C(=O)N	[*;r]C(=O)[N;H]c1[c;H][c;H][c;H][c;H]c1[!#1]_20	2	false	REALSpace_70bn_2024-09	m_22bbn	57741	292014
S1C(C(=O)Nc2c(cccc2)C(=O)NNc3ccccc3)=CC=C1	229	fCSFP4	weighted-fingerprint-similarity	0.913	0.436	m_22bbn____7639308____292014	N/A	S1c2c(cc([N+]([O-])=O)cc2)C=C1C(=O)Nc3c(cccc3)C(=O)N	[*;r]C(=O)[N;H]c1[c;H][c;H][c;H][c;H]c1[!#1]_20	2	false	REALSpace_70bn_2024-09	m_22bbn	7639308	292014
S1C(C(=O)Nc2c(cccc2)C(=O)Nc3c(O)cccc3)=CC=C1	230	fCSFP4	weighted-fingerprint-similarity	0.913	0.431	m_22bbn____1155676____292014	N/A	S1c2c(cc([N+]([O-])=O)cc2)C=C1C(=O)Nc3c(cccc3)C(=O)N	[*;r]C(=O)[N;H]c1[c;H][c;H][c;H][c;H]c1[!#1]_20	2	false	REALSpace_70bn_2024-09	m_22bbn	1155676	292014
Clc1c(ccc([N+]([O-])=O)c1)C(=O)Nc2c(cccc2)C(=O)NNC(=S)N	231	fCSFP4	weighted-fingerprint-similarity	0.913	0.472	m_22bbj____24192156____135933	N/A	S1c2c(cc([N+]([O-])=O)cc2)C=C1C(=O)Nc3c(cccc3)C(=O)N	[*;r]C(=O)[N;H]c1[c;H][c;H][c;H][c;H]c1[!#1]_20	2	false	REALSpace_70bn_2024-09	m_22bbj	24192156	135933
Clc1c(ccc([N+]([O-])=O)c1)C(=O)Nc2c(cccc2)C(=O)NC(C)C	232	fCSFP4	weighted-fingerprint-similarity	0.913	0.464	m_22bbn____4929926____135933	N/A	S1c2c(cc([N+]([O-])=O)cc2)C=C1C(=O)Nc3c(cccc3)C(=O)N	[*;r]C(=O)[N;H]c1[c;H][c;H][c;H][c;H]c1[!#1]_20	2	false	REALSpace_70bn_2024-09	m_22bbn	4929926	135933
Clc1c(ccc([N+]([O-])=O)c1)C(=O)Nc2c(cccc2)C(=O)NCCO	233	fCSFP4	weighted-fingerprint-similarity	0.913	0.464	m_22bbo____57745____135933	N/A	S1c2c(cc([N+]([O-])=O)cc2)C=C1C(=O)Nc3c(cccc3)C(=O)N	[*;r]C(=O)[N;H]c1[c;H][c;H][c;H][c;H]c1[!#1]_20	2	false	REALSpace_70bn_2024-09	m_22bbo	57745	135933
Clc1c(ccc([N+]([O-])=O)c1)C(=O)Nc2c(cccc2)C(=O)NN(C)C	234	fCSFP4	weighted-fingerprint-similarity	0.913	0.464	m_22bbj____134304____135933	N/A	S1c2c(cc([N+]([O-])=O)cc2)C=C1C(=O)Nc3c(cccc3)C(=O)N	[*;r]C(=O)[N;H]c1[c;H][c;H][c;H][c;H]c1[!#1]_20	2	false	REALSpace_70bn_2024-09	m_22bbj	134304	135933
Clc1c(ccc([N+]([O-])=O)c1)C(=O)Nc2c(cccc2)C(=O)NNC(=O)C	235	fCSFP4	weighted-fingerprint-similarity	0.913	0.464	m_22bbn____57901____135933	N/A	S1c2c(cc([N+]([O-])=O)cc2)C=C1C(=O)Nc3c(cccc3)C(=O)N	[*;r]C(=O)[N;H]c1[c;H][c;H][c;H][c;H]c1[!#1]_20	2	false	REALSpace_70bn_2024-09	m_22bbn	57901	135933
Clc1c(ccc([N+]([O-])=O)c1)C(=O)Nc2c(cccc2)C(=O)NNC=O	236	fCSFP4	weighted-fingerprint-similarity	0.913	0.464	m_22dbn____9864706____135933	N/A	S1c2c(cc([N+]([O-])=O)cc2)C=C1C(=O)Nc3c(cccc3)C(=O)N	[*;r]C(=O)[N;H]c1[c;H][c;H][c;H][c;H]c1[!#1]_20	2	false	REALSpace_70bn_2024-09	m_22dbn	9864706	135933
O=C(Nc1cc(O)ccc1)c2c(NC(=O)c3ccccc3)cccc2	237	fCSFP4	weighted-fingerprint-similarity	0.913	0.405	m_22bbn____57741____135935	N/A	S1c2c(cc([N+]([O-])=O)cc2)C=C1C(=O)Nc3c(cccc3)C(=O)N	[*;r]C(=O)[N;H]c1[c;H][c;H][c;H][c;H]c1[!#1]_20	2	false	REALSpace_70bn_2024-09	m_22bbn	57741	135935
Clc1c(NC(=O)c2c(NC(=O)c3ccccc3)cccc2)cccc1	238	fCSFP4	weighted-fingerprint-similarity	0.913	0.400	m_527bbb____282828____281862	N/A	S1c2c(cc([N+]([O-])=O)cc2)C=C1C(=O)Nc3c(cccc3)C(=O)N	[*;r]C(=O)[N;H]c1[c;H][c;H][c;H][c;H]c1[!#1]_20	2	false	REALSpace_70bn_2024-09	m_527bbb	282828	281862
O=C(NNc1ccccc1)c2c(NC(=O)c3ccccc3)cccc2	239	fCSFP4	weighted-fingerprint-similarity	0.913	0.400	m_22bbn____7639308____135935	N/A	S1c2c(cc([N+]([O-])=O)cc2)C=C1C(=O)Nc3c(cccc3)C(=O)N	[*;r]C(=O)[N;H]c1[c;H][c;H][c;H][c;H]c1[!#1]_20	2	false	REALSpace_70bn_2024-09	m_22bbn	7639308	135935
O=C(Nc1c(cccc1)C)c2c(NC(=O)c3ccccc3)cccc2	240	fCSFP4	weighted-fingerprint-similarity	0.913	0.400	m_22bbl____377972____135935	N/A	S1c2c(cc([N+]([O-])=O)cc2)C=C1C(=O)Nc3c(cccc3)C(=O)N	[*;r]C(=O)[N;H]c1[c;H][c;H][c;H][c;H]c1[!#1]_20	2	false	REALSpace_70bn_2024-09	m_22bbl	377972	135935
Clc1c(ccc([N+]([O-])=O)c1)C(=O)Nc2c(cccc2)C(=O)NC=3SN=CC3	241	fCSFP4	weighted-fingerprint-similarity	0.912	0.473	m_22bbn____12297832____135933	N/A	S1c2c(cc([N+]([O-])=O)cc2)C=C1C(=O)Nc3c(cccc3)C(=O)N	[*;r]C(=O)[N;H]c1[c;H][c;H][c;H][c;H]c1[!#1]_20	2	false	REALSpace_70bn_2024-09	m_22bbn	12297832	135933
Clc1c(ccc([N+]([O-])=O)c1)C(=O)Nc2c(cccc2)C(=O)NCCC[NH3+]	242	fCSFP4	weighted-fingerprint-similarity	0.912	0.465	m_240690bbg____7347332____7406564	N/A	S1c2c(cc([N+]([O-])=O)cc2)C=C1C(=O)Nc3c(cccc3)C(=O)N	[*;r]C(=O)[N;H]c1[c;H][c;H][c;H][c;H]c1[!#1]_20	2	false	REALSpace_70bn_2024-09	m_240690bbg	7347332	7406564
Clc1c(ccc([N+]([O-])=O)c1)C(=O)Nc2c(cccc2)C(=O)NC(C)(C)C	243	fCSFP4	weighted-fingerprint-similarity	0.912	0.460	m_22bbk____337034____135933	N/A	S1c2c(cc([N+]([O-])=O)cc2)C=C1C(=O)Nc3c(cccc3)C(=O)N	[*;r]C(=O)[N;H]c1[c;H][c;H][c;H][c;H]c1[!#1]_20	2	false	REALSpace_70bn_2024-09	m_22bbk	337034	135933
Clc1c(ccc([N+]([O-])=O)c1)C(=O)Nc2c(cccc2)C(=O)NC3CC3	244	fCSFP4	weighted-fingerprint-similarity	0.912	0.460	m_22bbo____57910____135933	N/A	S1c2c(cc([N+]([O-])=O)cc2)C=C1C(=O)Nc3c(cccc3)C(=O)N	[*;r]C(=O)[N;H]c1[c;H][c;H][c;H][c;H]c1[!#1]_20	2	false	REALSpace_70bn_2024-09	m_22bbo	57910	135933
Clc1c(ccc([N+]([O-])=O)c1)C(=O)Nc2c(cccc2)C(=O)NCCC	245	fCSFP4	weighted-fingerprint-similarity	0.912	0.460	m_22bbo____58027____135933	N/A	S1c2c(cc([N+]([O-])=O)cc2)C=C1C(=O)Nc3c(cccc3)C(=O)N	[*;r]C(=O)[N;H]c1[c;H][c;H][c;H][c;H]c1[!#1]_20	2	false	REALSpace_70bn_2024-09	m_22bbo	58027	135933
Clc1c(ccc([N+]([O-])=O)c1)C(=O)Nc2c(cccc2)C(=O)NCCF	246	fCSFP4	weighted-fingerprint-similarity	0.912	0.460	m_22bbo____9706072____135933	N/A	S1c2c(cc([N+]([O-])=O)cc2)C=C1C(=O)Nc3c(cccc3)C(=O)N	[*;r]C(=O)[N;H]c1[c;H][c;H][c;H][c;H]c1[!#1]_20	2	false	REALSpace_70bn_2024-09	m_22bbo	9706072	135933
Clc1c(ccc([N+]([O-])=O)c1)C(=O)Nc2c(cccc2)C(=O)NNCC	247	fCSFP4	weighted-fingerprint-similarity	0.912	0.460	m_240690bbf____21583724____7406564	N/A	S1c2c(cc([N+]([O-])=O)cc2)C=C1C(=O)Nc3c(cccc3)C(=O)N	[*;r]C(=O)[N;H]c1[c;H][c;H][c;H][c;H]c1[!#1]_20	2	false	REALSpace_70bn_2024-09	m_240690bbf	21583724	7406564
Clc1c(ccc([N+]([O-])=O)c1)C(=O)Nc2c(cccc2)C(=O)OC	248	fCSFP4	weighted-fingerprint-similarity	0.912	0.460	m_1458bgb____477378____26097828	N/A	S1c2c(cc([N+]([O-])=O)cc2)C=C1C(=O)Nc3c(cccc3)C(=O)N	[*;r]C(=O)[N;H]c1[c;H][c;H][c;H][c;H]c1[!#1]_20	2	false	REALSpace_70bn_2024-09	m_1458bgb	477378	26097828
O=C(NCCNC(=O)c1c(NC(=O)c2ccccc2)cccc1)N	249	fCSFP4	weighted-fingerprint-similarity	0.912	0.412	m_22bbo____11945902____135935	N/A	S1c2c(cc([N+]([O-])=O)cc2)C=C1C(=O)Nc3c(cccc3)C(=O)N	[*;r]C(=O)[N;H]c1[c;H][c;H][c;H][c;H]c1[!#1]_20	2	false	REALSpace_70bn_2024-09	m_22bbo	11945902	135935
O=C(NN)c1c(NC(=O)c2ccc(cc2)C)cccc1	250	fCSFP4	weighted-fingerprint-similarity	0.912	0.402	m_240690bbf____7868478____28248508	N/A	S1c2c(cc([N+]([O-])=O)cc2)C=C1C(=O)Nc3c(cccc3)C(=O)N	[*;r]C(=O)[N;H]c1[c;H][c;H][c;H][c;H]c1[!#1]_20	2	false	REALSpace_70bn_2024-09	m_240690bbf	7868478	28248508
O=C(NO)c1c(NC(=O)c2ccc(cc2)C)cccc1	251	fCSFP4	weighted-fingerprint-similarity	0.912	0.402	m_269946bbf____28197756____28249796	N/A	S1c2c(cc([N+]([O-])=O)cc2)C=C1C(=O)Nc3c(cccc3)C(=O)N	[*;r]C(=O)[N;H]c1[c;H][c;H][c;H][c;H]c1[!#1]_20	2	false	REALSpace_70bn_2024-09	m_269946bbf	28197756	28249796
O=C(Nc1c(O)cccc1)Nc2c(cccc2)C(=O)Nc3ccccc3	252	fCSFP4	weighted-fingerprint-similarity	0.912	0.402	m_2430bbb____21804226____22590206	N/A	S1c2c(cc([N+]([O-])=O)cc2)C=C1C(=O)Nc3c(cccc3)C(=O)N	[*;r]C(=O)[N;H]c1[c;H][c;H][c;H][c;H]c1[!#1]_20	2	false	REALSpace_70bn_2024-09	m_2430bbb	21804226	22590206
S1C=C(NC(=O)c2c(NC(=O)c3ccccc3)cccc2)C=C1	253	fCSFP4	weighted-fingerprint-similarity	0.912	0.402	m_22bbn____5054072____135935	N/A	S1c2c(cc([N+]([O-])=O)cc2)C=C1C(=O)Nc3c(cccc3)C(=O)N	[*;r]C(=O)[N;H]c1[c;H][c;H][c;H][c;H]c1[!#1]_20	2	false	REALSpace_70bn_2024-09	m_22bbn	5054072	135935
Brc1ccc(NC(=O)Nc2c(cccc2)C(=O)Nc3ccccc3)cc1	254	fCSFP4	weighted-fingerprint-similarity	0.911	0.396	m_2430bbb____21804226____22588432	N/A	S1c2c(cc([N+]([O-])=O)cc2)C=C1C(=O)Nc3c(cccc3)C(=O)N	[*;r]C(=O)[N;H]c1[c;H][c;H][c;H][c;H]c1[!#1]_20	2	false	REALSpace_70bn_2024-09	m_2430bbb	21804226	22588432
Clc1ccc(NC(=O)Nc2c(cccc2)C(=O)Nc3ccccc3)cc1	255	fCSFP4	weighted-fingerprint-similarity	0.911	0.396	m_2430bbb____21804226____22588460	N/A	S1c2c(cc([N+]([O-])=O)cc2)C=C1C(=O)Nc3c(cccc3)C(=O)N	[*;r]C(=O)[N;H]c1[c;H][c;H][c;H][c;H]c1[!#1]_20	2	false	REALSpace_70bn_2024-09	m_2430bbb	21804226	22588460
Fc1ccc(NC(=O)Nc2c(cccc2)C(=O)Nc3ccccc3)cc1	256	fCSFP4	weighted-fingerprint-similarity	0.911	0.396	m_2430bbb____21804226____22588444	N/A	S1c2c(cc([N+]([O-])=O)cc2)C=C1C(=O)Nc3c(cccc3)C(=O)N	[*;r]C(=O)[N;H]c1[c;H][c;H][c;H][c;H]c1[!#1]_20	2	false	REALSpace_70bn_2024-09	m_2430bbb	21804226	22588444
Ic1ccc(NC(=O)Nc2c(cccc2)C(=O)Nc3ccccc3)cc1	257	fCSFP4	weighted-fingerprint-similarity	0.911	0.396	m_2430bbb____21804226____22590208	N/A	S1c2c(cc([N+]([O-])=O)cc2)C=C1C(=O)Nc3c(cccc3)C(=O)N	[*;r]C(=O)[N;H]c1[c;H][c;H][c;H][c;H]c1[!#1]_20	2	false	REALSpace_70bn_2024-09	m_2430bbb	21804226	22590208
O=C(NOC)c1c(NC(=O)c2ccccc2)cccc1	258	fCSFP4	weighted-fingerprint-similarity	0.911	0.396	m_22bbj____24029482____135935	N/A	S1c2c(cc([N+]([O-])=O)cc2)C=C1C(=O)Nc3c(cccc3)C(=O)N	[*;r]C(=O)[N;H]c1[c;H][c;H][c;H][c;H]c1[!#1]_20	2	false	REALSpace_70bn_2024-09	m_22bbj	24029482	135935
O=C(Nc1c(cccc1)C(=O)NCC)c2ccccc2	259	fCSFP4	weighted-fingerprint-similarity	0.911	0.396	m_22bbn____57815____135935	N/A	S1c2c(cc([N+]([O-])=O)cc2)C=C1C(=O)Nc3c(cccc3)C(=O)N	[*;r]C(=O)[N;H]c1[c;H][c;H][c;H][c;H]c1[!#1]_20	2	false	REALSpace_70bn_2024-09	m_22bbn	57815	135935
O=C(Nc1c(cccc1)C(=O)Nc2ccccc2)Nc3ccc(cc3)C	260	fCSFP4	weighted-fingerprint-similarity	0.911	0.396	m_2430bbb____21804226____4862818	N/A	S1c2c(cc([N+]([O-])=O)cc2)C=C1C(=O)Nc3c(cccc3)C(=O)N	[*;r]C(=O)[N;H]c1[c;H][c;H][c;H][c;H]c1[!#1]_20	2	false	REALSpace_70bn_2024-09	m_2430bbb	21804226	4862818
Clc1c(ccc([N+]([O-])=O)c1)C(=O)Nc2c(cccc2)C(=O)NCCC(=O)N	261	fCSFP4	weighted-fingerprint-similarity	0.911	0.469	m_22bbo____5575110____135933	N/A	S1c2c(cc([N+]([O-])=O)cc2)C=C1C(=O)Nc3c(cccc3)C(=O)N	[*;r]C(=O)[N;H]c1[c;H][c;H][c;H][c;H]c1[!#1]_20	2	false	REALSpace_70bn_2024-09	m_22bbo	5575110	135933
Clc1c(ccc([N+]([O-])=O)c1)C(=O)Nc2c(cccc2)C(=O)N=C(N)N	262	fCSFP4	weighted-fingerprint-similarity	0.911	0.465	m_240690bbf____14445756____7406564	N/A	S1c2c(cc([N+]([O-])=O)cc2)C=C1C(=O)Nc3c(cccc3)C(=O)N	[*;r]C(=O)[N;H]c1[c;H][c;H][c;H][c;H]c1[!#1]_20	2	false	REALSpace_70bn_2024-09	m_240690bbf	14445756	7406564
S1C(C(=O)Nc2c(cccc2)C(=O)NNC)=CC=C1	263	fCSFP4	weighted-fingerprint-similarity	0.911	0.419	m_240690bbf____21584010____7410426	N/A	S1c2c(cc([N+]([O-])=O)cc2)C=C1C(=O)Nc3c(cccc3)C(=O)N	[*;r]C(=O)[N;H]c1[c;H][c;H][c;H][c;H]c1[!#1]_20	2	false	REALSpace_70bn_2024-09	m_240690bbf	21584010	7410426
Clc1c(ccc([N+]([O-])=O)c1)C(=O)Nc2c(cccc2)C(=O)NCCCC[NH3+]	264	fCSFP4	weighted-fingerprint-similarity	0.911	0.461	m_240690bbg____8626414____7406564	N/A	S1c2c(cc([N+]([O-])=O)cc2)C=C1C(=O)Nc3c(cccc3)C(=O)N	[*;r]C(=O)[N;H]c1[c;H][c;H][c;H][c;H]c1[!#1]_20	2	false	REALSpace_70bn_2024-09	m_240690bbg	8626414	7406564
Clc1c(ccc([N+]([O-])=O)c1)C(=O)Nc2c(cccc2)C(=O)NC3=NC=CN3	265	fCSFP4	weighted-fingerprint-similarity	0.911	0.457	m_22bbn____21811504____135933	N/A	S1c2c(cc([N+]([O-])=O)cc2)C=C1C(=O)Nc3c(cccc3)C(=O)N	[*;r]C(=O)[N;H]c1[c;H][c;H][c;H][c;H]c1[!#1]_20	2	false	REALSpace_70bn_2024-09	m_22bbn	21811504	135933
Clc1c(ccc([N+]([O-])=O)c1)C(=O)Nc2c(cccc2)C(=O)NCC#C	266	fCSFP4	weighted-fingerprint-similarity	0.911	0.457	m_22bbo____93380____135933	N/A	S1c2c(cc([N+]([O-])=O)cc2)C=C1C(=O)Nc3c(cccc3)C(=O)N	[*;r]C(=O)[N;H]c1[c;H][c;H][c;H][c;H]c1[!#1]_20	2	false	REALSpace_70bn_2024-09	m_22bbo	93380	135933
Clc1c(ccc([N+]([O-])=O)c1)C(=O)Nc2c(cccc2)C(=O)NCC#N	267	fCSFP4	weighted-fingerprint-similarity	0.911	0.457	m_22bbj____2463470____135933	N/A	S1c2c(cc([N+]([O-])=O)cc2)C=C1C(=O)Nc3c(cccc3)C(=O)N	[*;r]C(=O)[N;H]c1[c;H][c;H][c;H][c;H]c1[!#1]_20	2	false	REALSpace_70bn_2024-09	m_22bbj	2463470	135933
Clc1c(ccc([N+]([O-])=O)c1)C(=O)Nc2c(cccc2)C(=O)NCC=C	268	fCSFP4	weighted-fingerprint-similarity	0.911	0.457	m_22bbo____57835____135933	N/A	S1c2c(cc([N+]([O-])=O)cc2)C=C1C(=O)Nc3c(cccc3)C(=O)N	[*;r]C(=O)[N;H]c1[c;H][c;H][c;H][c;H]c1[!#1]_20	2	false	REALSpace_70bn_2024-09	m_22bbo	57835	135933
Clc1c(ccc([N+]([O-])=O)c1)C(=O)Nc2c(cccc2)C(=O)NCCCO	269	fCSFP4	weighted-fingerprint-similarity	0.911	0.457	m_22bbo____564320____135933	N/A	S1c2c(cc([N+]([O-])=O)cc2)C=C1C(=O)Nc3c(cccc3)C(=O)N	[*;r]C(=O)[N;H]c1[c;H][c;H][c;H][c;H]c1[!#1]_20	2	false	REALSpace_70bn_2024-09	m_22bbo	564320	135933
Clc1c(ccc([N+]([O-])=O)c1)C(=O)Nc2c(cccc2)C(=O)NCC[NH2+]C	270	fCSFP4	weighted-fingerprint-similarity	0.911	0.457	m_240690bbg____7347462____7406564	N/A	S1c2c(cc([N+]([O-])=O)cc2)C=C1C(=O)Nc3c(cccc3)C(=O)N	[*;r]C(=O)[N;H]c1[c;H][c;H][c;H][c;H]c1[!#1]_20	2	false	REALSpace_70bn_2024-09	m_240690bbg	7347462	7406564
Clc1c(ccc([N+]([O-])=O)c1)C(=O)Nc2c(cccc2)C(=O)NNC(=O)NC	271	fCSFP4	weighted-fingerprint-similarity	0.911	0.457	m_22bbn____1319526____135933	N/A	S1c2c(cc([N+]([O-])=O)cc2)C=C1C(=O)Nc3c(cccc3)C(=O)N	[*;r]C(=O)[N;H]c1[c;H][c;H][c;H][c;H]c1[!#1]_20	2	false	REALSpace_70bn_2024-09	m_22bbn	1319526	135933
Clc1c(ccc([N+]([O-])=O)c1)C(=O)Nc2c(cccc2)C(=O)NOCC	272	fCSFP4	weighted-fingerprint-similarity	0.911	0.457	m_22bbn____303688____135933	N/A	S1c2c(cc([N+]([O-])=O)cc2)C=C1C(=O)Nc3c(cccc3)C(=O)N	[*;r]C(=O)[N;H]c1[c;H][c;H][c;H][c;H]c1[!#1]_20	2	false	REALSpace_70bn_2024-09	m_22bbn	303688	135933
O=C(NCCCNC(=O)c1c(NC(=O)c2ccccc2)cccc1)N	273	fCSFP4	weighted-fingerprint-similarity	0.911	0.409	m_22bbo____19136730____135935	N/A	S1c2c(cc([N+]([O-])=O)cc2)C=C1C(=O)Nc3c(cccc3)C(=O)N	[*;r]C(=O)[N;H]c1[c;H][c;H][c;H][c;H]c1[!#1]_20	2	false	REALSpace_70bn_2024-09	m_22bbo	19136730	135935
O=C(Nc1c(cccc1)C(=O)NCC(=O)N)c2ccccc2	274	fCSFP4	weighted-fingerprint-similarity	0.911	0.409	m_22bbn____453596____135935	N/A	S1c2c(cc([N+]([O-])=O)cc2)C=C1C(=O)Nc3c(cccc3)C(=O)N	[*;r]C(=O)[N;H]c1[c;H][c;H][c;H][c;H]c1[!#1]_20	2	false	REALSpace_70bn_2024-09	m_22bbn	453596	135935
O=C(Nc1c(cccc1)C(=O)NCCO)c2ccccc2	275	fCSFP4	weighted-fingerprint-similarity	0.910	0.398	m_22bbo____57745____135935	N/A	S1c2c(cc([N+]([O-])=O)cc2)C=C1C(=O)Nc3c(cccc3)C(=O)N	[*;r]C(=O)[N;H]c1[c;H][c;H][c;H][c;H]c1[!#1]_20	2	false	REALSpace_70bn_2024-09	m_22bbo	57745	135935
O=C(Nc1c(cccc1)C(=O)NCC[NH3+])c2ccccc2	276	fCSFP4	weighted-fingerprint-similarity	0.910	0.398	m_240690cbc____3025612____7407056	N/A	S1c2c(cc([N+]([O-])=O)cc2)C=C1C(=O)Nc3c(cccc3)C(=O)N	[*;r]C(=O)[N;H]c1[c;H][c;H][c;H][c;H]c1[!#1]_20	2	false	REALSpace_70bn_2024-09	m_240690cbc	3025612	7407056
O=C(Nc1c(cccc1)C(=O)Nc2ccccc2)Nc3cc(O)ccc3	277	fCSFP4	weighted-fingerprint-similarity	0.910	0.398	m_2430bbb____21804226____22588466	N/A	S1c2c(cc([N+]([O-])=O)cc2)C=C1C(=O)Nc3c(cccc3)C(=O)N	[*;r]C(=O)[N;H]c1[c;H][c;H][c;H][c;H]c1[!#1]_20	2	false	REALSpace_70bn_2024-09	m_2430bbb	21804226	22588466
Brc1cc(NC(=O)c2c(NC(=O)c3ccccc3)cccc2)ccc1	278	fCSFP4	weighted-fingerprint-similarity	0.910	0.393	m_22bbn____57713____135935	N/A	S1c2c(cc([N+]([O-])=O)cc2)C=C1C(=O)Nc3c(cccc3)C(=O)N	[*;r]C(=O)[N;H]c1[c;H][c;H][c;H][c;H]c1[!#1]_20	2	false	REALSpace_70bn_2024-09	m_22bbn	57713	135935
Clc1cc(NC(=O)c2c(NC(=O)c3ccccc3)cccc2)ccc1	279	fCSFP4	weighted-fingerprint-similarity	0.910	0.393	m_22bbn____57731____135935	N/A	S1c2c(cc([N+]([O-])=O)cc2)C=C1C(=O)Nc3c(cccc3)C(=O)N	[*;r]C(=O)[N;H]c1[c;H][c;H][c;H][c;H]c1[!#1]_20	2	false	REALSpace_70bn_2024-09	m_22bbn	57731	135935
Fc1cc(NC(=O)c2c(NC(=O)c3ccccc3)cccc2)ccc1	280	fCSFP4	weighted-fingerprint-similarity	0.910	0.393	m_22bbn____57732____135935	N/A	S1c2c(cc([N+]([O-])=O)cc2)C=C1C(=O)Nc3c(cccc3)C(=O)N	[*;r]C(=O)[N;H]c1[c;H][c;H][c;H][c;H]c1[!#1]_20	2	false	REALSpace_70bn_2024-09	m_22bbn	57732	135935
Ic1cc(NC(=O)c2c(NC(=O)c3ccccc3)cccc2)ccc1	281	fCSFP4	weighted-fingerprint-similarity	0.910	0.393	m_22bbn____57954____135935	N/A	S1c2c(cc([N+]([O-])=O)cc2)C=C1C(=O)Nc3c(cccc3)C(=O)N	[*;r]C(=O)[N;H]c1[c;H][c;H][c;H][c;H]c1[!#1]_20	2	false	REALSpace_70bn_2024-09	m_22bbn	57954	135935
O=C(NNc1ccccc1)Nc2c(cccc2)C(=O)Nc3ccccc3	282	fCSFP4	weighted-fingerprint-similarity	0.910	0.393	m_2430bbb____21804226____7785904	N/A	S1c2c(cc([N+]([O-])=O)cc2)C=C1C(=O)Nc3c(cccc3)C(=O)N	[*;r]C(=O)[N;H]c1[c;H][c;H][c;H][c;H]c1[!#1]_20	2	false	REALSpace_70bn_2024-09	m_2430bbb	21804226	7785904
O=C(Nc1c(cccc1)C(=O)NC=2C=NNC2)c3ccccc3	283	fCSFP4	weighted-fingerprint-similarity	0.910	0.393	m_22bbn____662398____135935	N/A	S1c2c(cc([N+]([O-])=O)cc2)C=C1C(=O)Nc3c(cccc3)C(=O)N	[*;r]C(=O)[N;H]c1[c;H][c;H][c;H][c;H]c1[!#1]_20	2	false	REALSpace_70bn_2024-09	m_22bbn	662398	135935
O=C(Nc1cc(ccc1)C)c2c(NC(=O)c3ccccc3)cccc2	284	fCSFP4	weighted-fingerprint-similarity	0.910	0.393	m_22bbn____57714____135935	N/A	S1c2c(cc([N+]([O-])=O)cc2)C=C1C(=O)Nc3c(cccc3)C(=O)N	[*;r]C(=O)[N;H]c1[c;H][c;H][c;H][c;H]c1[!#1]_20	2	false	REALSpace_70bn_2024-09	m_22bbn	57714	135935
O=C(Nc1cncnc1)c2c(NC(=O)c3ccccc3)cccc2	285	fCSFP4	weighted-fingerprint-similarity	0.910	0.393	m_22bbn____8858316____135935	N/A	S1c2c(cc([N+]([O-])=O)cc2)C=C1C(=O)Nc3c(cccc3)C(=O)N	[*;r]C(=O)[N;H]c1[c;H][c;H][c;H][c;H]c1[!#1]_20	2	false	REALSpace_70bn_2024-09	m_22bbn	8858316	135935
S1C(C(=O)Nc2c(cccc2)C(=O)NCCNC(=O)N)=CC=C1	286	fCSFP4	weighted-fingerprint-similarity	0.910	0.430	m_22bbo____11945902____292014	N/A	S1c2c(cc([N+]([O-])=O)cc2)C=C1C(=O)Nc3c(cccc3)C(=O)N	[*;r]C(=O)[N;H]c1[c;H][c;H][c;H][c;H]c1[!#1]_20	2	false	REALSpace_70bn_2024-09	m_22bbo	11945902	292014
Clc1c(ccc([N+]([O-])=O)c1)C(=O)Nc2c(cccc2)C(=O)NC=3SC=NC3	287	fCSFP4	weighted-fingerprint-similarity	0.910	0.466	m_22bbn____12383416____135933	N/A	S1c2c(cc([N+]([O-])=O)cc2)C=C1C(=O)Nc3c(cccc3)C(=O)N	[*;r]C(=O)[N;H]c1[c;H][c;H][c;H][c;H]c1[!#1]_20	2	false	REALSpace_70bn_2024-09	m_22bbn	12383416	135933
Clc1c(ccc([N+]([O-])=O)c1)C(=O)Nc2c(cccc2)C(=O)NOCC(=O)N	288	fCSFP4	weighted-fingerprint-similarity	0.910	0.466	m_22bbj____24029564____135933	N/A	S1c2c(cc([N+]([O-])=O)cc2)C=C1C(=O)Nc3c(cccc3)C(=O)N	[*;r]C(=O)[N;H]c1[c;H][c;H][c;H][c;H]c1[!#1]_20	2	false	REALSpace_70bn_2024-09	m_22bbj	24029564	135933
S1C(C(=O)Nc2c(cccc2)C(=O)NC=3C=NNC3)=CC=C1	289	fCSFP4	weighted-fingerprint-similarity	0.910	0.420	m_22bbn____662398____292014	N/A	S1c2c(cc([N+]([O-])=O)cc2)C=C1C(=O)Nc3c(cccc3)C(=O)N	[*;r]C(=O)[N;H]c1[c;H][c;H][c;H][c;H]c1[!#1]_20	2	false	REALSpace_70bn_2024-09	m_22bbn	662398	292014
S1C(C(=O)Nc2c(cccc2)C(=O)Nc3cncnc3)=CC=C1	290	fCSFP4	weighted-fingerprint-similarity	0.910	0.420	m_22bbn____8858316____292014	N/A	S1c2c(cc([N+]([O-])=O)cc2)C=C1C(=O)Nc3c(cccc3)C(=O)N	[*;r]C(=O)[N;H]c1[c;H][c;H][c;H][c;H]c1[!#1]_20	2	false	REALSpace_70bn_2024-09	m_22bbn	8858316	292014
Clc1c(ccc([N+]([O-])=O)c1)C(=O)Nc2c(cccc2)C(=O)NCC(=S)N	291	fCSFP4	weighted-fingerprint-similarity	0.910	0.462	m_22bbj____24192200____135933	N/A	S1c2c(cc([N+]([O-])=O)cc2)C=C1C(=O)Nc3c(cccc3)C(=O)N	[*;r]C(=O)[N;H]c1[c;H][c;H][c;H][c;H]c1[!#1]_20	2	false	REALSpace_70bn_2024-09	m_22bbj	24192200	135933
S1C(C(=O)Nc2c(cccc2)C(=O)NCC)=CC=C1	292	fCSFP4	weighted-fingerprint-similarity	0.910	0.415	m_22bbn____57815____292014	N/A	S1c2c(cc([N+]([O-])=O)cc2)C=C1C(=O)Nc3c(cccc3)C(=O)N	[*;r]C(=O)[N;H]c1[c;H][c;H][c;H][c;H]c1[!#1]_20	2	false	REALSpace_70bn_2024-09	m_22bbn	57815	292014
S1C(C(=O)Nc2c(cccc2)C(=O)NOC)=CC=C1	293	fCSFP4	weighted-fingerprint-similarity	0.910	0.415	m_22bbj____24029482____292014	N/A	S1c2c(cc([N+]([O-])=O)cc2)C=C1C(=O)Nc3c(cccc3)C(=O)N	[*;r]C(=O)[N;H]c1[c;H][c;H][c;H][c;H]c1[!#1]_20	2	false	REALSpace_70bn_2024-09	m_22bbj	24029482	292014
Clc1c(ccc([N+]([O-])=O)c1)C(=O)Nc2c(cccc2)C(=O)NC(C[NH3+])C[NH3+]	294	fCSFP4	weighted-fingerprint-similarity	0.910	0.457	m_240690bbg____14904032____7406564	N/A	S1c2c(cc([N+]([O-])=O)cc2)C=C1C(=O)Nc3c(cccc3)C(=O)N	[*;r]C(=O)[N;H]c1[c;H][c;H][c;H][c;H]c1[!#1]_20	2	false	REALSpace_70bn_2024-09	m_240690bbg	14904032	7406564
Clc1c(ccc([N+]([O-])=O)c1)C(=O)Nc2c(cccc2)C(=O)NCCON	295	fCSFP4	weighted-fingerprint-similarity	0.910	0.457	m_240690bbg____19116814____7406564	N/A	S1c2c(cc([N+]([O-])=O)cc2)C=C1C(=O)Nc3c(cccc3)C(=O)N	[*;r]C(=O)[N;H]c1[c;H][c;H][c;H][c;H]c1[!#1]_20	2	false	REALSpace_70bn_2024-09	m_240690bbg	19116814	7406564
Clc1c(ccc([N+]([O-])=O)c1)C(=O)Nc2c(cccc2)C(=O)NNC(=O)C[NH3+]	296	fCSFP4	weighted-fingerprint-similarity	0.910	0.457	m_240690bbf____21583668____7406564	N/A	S1c2c(cc([N+]([O-])=O)cc2)C=C1C(=O)Nc3c(cccc3)C(=O)N	[*;r]C(=O)[N;H]c1[c;H][c;H][c;H][c;H]c1[!#1]_20	2	false	REALSpace_70bn_2024-09	m_240690bbf	21583668	7406564
Clc1c(ccc([N+]([O-])=O)c1)C(=O)Nc2c(cccc2)C(=O)NOCC[NH3+]	297	fCSFP4	weighted-fingerprint-similarity	0.910	0.457	m_240690bbf____13596414____7406564	N/A	S1c2c(cc([N+]([O-])=O)cc2)C=C1C(=O)Nc3c(cccc3)C(=O)N	[*;r]C(=O)[N;H]c1[c;H][c;H][c;H][c;H]c1[!#1]_20	2	false	REALSpace_70bn_2024-09	m_240690bbf	13596414	7406564
Clc1c(ccc([N+]([O-])=O)c1)C(=O)Nc2c(cccc2)C(=O)N(C)C	298	fCSFP4	weighted-fingerprint-similarity	0.910	0.453	m_22bbo____387202____135933	N/A	S1c2c(cc([N+]([O-])=O)cc2)C=C1C(=O)Nc3c(cccc3)C(=O)N	[*;r]C(=O)[N;H]c1[c;H][c;H][c;H][c;H]c1[!#1]_20	2	false	REALSpace_70bn_2024-09	m_22bbo	387202	135933
Clc1c(ccc([N+]([O-])=O)c1)C(=O)Nc2c(cccc2)C(=O)NCC(Cl)Cl	299	fCSFP4	weighted-fingerprint-similarity	0.910	0.453	m_22bbo____10173828____135933	N/A	S1c2c(cc([N+]([O-])=O)cc2)C=C1C(=O)Nc3c(cccc3)C(=O)N	[*;r]C(=O)[N;H]c1[c;H][c;H][c;H][c;H]c1[!#1]_20	2	false	REALSpace_70bn_2024-09	m_22bbo	10173828	135933
Clc1c(ccc([N+]([O-])=O)c1)C(=O)Nc2c(cccc2)C(=O)NCCCC	300	fCSFP4	weighted-fingerprint-similarity	0.910	0.453	m_22bbo____57764____135933	N/A	S1c2c(cc([N+]([O-])=O)cc2)C=C1C(=O)Nc3c(cccc3)C(=O)N	[*;r]C(=O)[N;H]c1[c;H][c;H][c;H][c;H]c1[!#1]_20	2	false	REALSpace_70bn_2024-09	m_22bbo	57764	135933
Clc1c(ccc([N+]([O-])=O)c1)C(=O)Nc2c(cccc2)C(=O)NCCCCO	301	fCSFP4	weighted-fingerprint-similarity	0.910	0.453	m_22bbo____9433146____135933	N/A	S1c2c(cc([N+]([O-])=O)cc2)C=C1C(=O)Nc3c(cccc3)C(=O)N	[*;r]C(=O)[N;H]c1[c;H][c;H][c;H][c;H]c1[!#1]_20	2	false	REALSpace_70bn_2024-09	m_22bbo	9433146	135933
Clc1c(ccc([N+]([O-])=O)c1)C(=O)Nc2c(cccc2)C(=O)NCCCF	302	fCSFP4	weighted-fingerprint-similarity	0.910	0.453	m_22bbo____17065554____135933	N/A	S1c2c(cc([N+]([O-])=O)cc2)C=C1C(=O)Nc3c(cccc3)C(=O)N	[*;r]C(=O)[N;H]c1[c;H][c;H][c;H][c;H]c1[!#1]_20	2	false	REALSpace_70bn_2024-09	m_22bbo	17065554	135933
Clc1c(ccc([N+]([O-])=O)c1)C(=O)Nc2c(cccc2)C(=O)NCCC[NH2+]C	303	fCSFP4	weighted-fingerprint-similarity	0.910	0.453	m_240690bbg____7347376____7406564	N/A	S1c2c(cc([N+]([O-])=O)cc2)C=C1C(=O)Nc3c(cccc3)C(=O)N	[*;r]C(=O)[N;H]c1[c;H][c;H][c;H][c;H]c1[!#1]_20	2	false	REALSpace_70bn_2024-09	m_240690bbg	7347376	7406564
Clc1c(ccc([N+]([O-])=O)c1)C(=O)Nc2c(cccc2)C(=O)NN3C=CC=C3	304	fCSFP4	weighted-fingerprint-similarity	0.910	0.453	m_22bbn____6739916____135933	N/A	S1c2c(cc([N+]([O-])=O)cc2)C=C1C(=O)Nc3c(cccc3)C(=O)N	[*;r]C(=O)[N;H]c1[c;H][c;H][c;H][c;H]c1[!#1]_20	2	false	REALSpace_70bn_2024-09	m_22bbn	6739916	135933
Clc1c(ccc([N+]([O-])=O)c1)C(=O)Nc2c(cccc2)C(=O)NN=C(C)C	305	fCSFP4	weighted-fingerprint-similarity	0.910	0.453	m_22bbn____18313726____135933	N/A	S1c2c(cc([N+]([O-])=O)cc2)C=C1C(=O)Nc3c(cccc3)C(=O)N	[*;r]C(=O)[N;H]c1[c;H][c;H][c;H][c;H]c1[!#1]_20	2	false	REALSpace_70bn_2024-09	m_22bbn	18313726	135933
Clc1c(ccc([N+]([O-])=O)c1)C(=O)Nc2c(cccc2)C(=O)NNCCO	306	fCSFP4	weighted-fingerprint-similarity	0.910	0.453	m_240690dbd____13807950____7406564	N/A	S1c2c(cc([N+]([O-])=O)cc2)C=C1C(=O)Nc3c(cccc3)C(=O)N	[*;r]C(=O)[N;H]c1[c;H][c;H][c;H][c;H]c1[!#1]_20	2	false	REALSpace_70bn_2024-09	m_240690dbd	13807950	7406564
Clc1ccc(cc1)C(=O)Nc2c(cccc2)C(=O)NNC(=O)N	307	fCSFP4	weighted-fingerprint-similarity	0.909	0.405	m_22bbj____21004864____135946	N/A	S1c2c(cc([N+]([O-])=O)cc2)C=C1C(=O)Nc3c(cccc3)C(=O)N	[*;r]C(=O)[N;H]c1[c;H][c;H][c;H][c;H]c1[!#1]_20	2	false	REALSpace_70bn_2024-09	m_22bbj	21004864	135946
O=C(NNC(=O)c1c(NC(=O)c2ccc(cc2)C)cccc1)N	308	fCSFP4	weighted-fingerprint-similarity	0.909	0.405	m_22bbj____21004864____28247010	N/A	S1c2c(cc([N+]([O-])=O)cc2)C=C1C(=O)Nc3c(cccc3)C(=O)N	[*;r]C(=O)[N;H]c1[c;H][c;H][c;H][c;H]c1[!#1]_20	2	false	REALSpace_70bn_2024-09	m_22bbj	21004864	28247010
S=C(NNC(=O)c1c(NC(=O)c2ccccc2)cccc1)N	309	fCSFP4	weighted-fingerprint-similarity	0.909	0.400	m_22bbj____24192156____135935	N/A	S1c2c(cc([N+]([O-])=O)cc2)C=C1C(=O)Nc3c(cccc3)C(=O)N	[*;r]C(=O)[N;H]c1[c;H][c;H][c;H][c;H]c1[!#1]_20	2	false	REALSpace_70bn_2024-09	m_22bbj	24192156	135935
S1C=C(NC(=O)Nc2c(cccc2)C(=O)Nc3ccccc3)C=C1	310	fCSFP4	weighted-fingerprint-similarity	0.909	0.395	m_2430cbb____21804226____8989088	N/A	S1c2c(cc([N+]([O-])=O)cc2)C=C1C(=O)Nc3c(cccc3)C(=O)N	[*;r]C(=O)[N;H]c1[c;H][c;H][c;H][c;H]c1[!#1]_20	2	false	REALSpace_70bn_2024-09	m_2430cbb	21804226	8989088
O=C(NN(C)C)c1c(NC(=O)c2ccccc2)cccc1	311	fCSFP4	weighted-fingerprint-similarity	0.909	0.389	m_22bbj____134304____135935	N/A	S1c2c(cc([N+]([O-])=O)cc2)C=C1C(=O)Nc3c(cccc3)C(=O)N	[*;r]C(=O)[N;H]c1[c;H][c;H][c;H][c;H]c1[!#1]_20	2	false	REALSpace_70bn_2024-09	m_22bbj	134304	135935
O=C(NNC(=O)C)c1c(NC(=O)c2ccccc2)cccc1	312	fCSFP4	weighted-fingerprint-similarity	0.909	0.389	m_22bbn____57901____135935	N/A	S1c2c(cc([N+]([O-])=O)cc2)C=C1C(=O)Nc3c(cccc3)C(=O)N	[*;r]C(=O)[N;H]c1[c;H][c;H][c;H][c;H]c1[!#1]_20	2	false	REALSpace_70bn_2024-09	m_22bbn	57901	135935
O=C(NNC=O)c1c(NC(=O)c2ccccc2)cccc1	313	fCSFP4	weighted-fingerprint-similarity	0.909	0.389	m_22dbn____9864706____135935	N/A	S1c2c(cc([N+]([O-])=O)cc2)C=C1C(=O)Nc3c(cccc3)C(=O)N	[*;r]C(=O)[N;H]c1[c;H][c;H][c;H][c;H]c1[!#1]_20	2	false	REALSpace_70bn_2024-09	m_22dbn	9864706	135935
O=C(Nc1c(cccc1)C(=O)NC(C)C)c2ccccc2	314	fCSFP4	weighted-fingerprint-similarity	0.909	0.389	m_22bbn____4929926____135935	N/A	S1c2c(cc([N+]([O-])=O)cc2)C=C1C(=O)Nc3c(cccc3)C(=O)N	[*;r]C(=O)[N;H]c1[c;H][c;H][c;H][c;H]c1[!#1]_20	2	false	REALSpace_70bn_2024-09	m_22bbn	4929926	135935
O=C(Nc1c(cccc1)C(=O)Nc2ccccc2)Nc3c(cccc3)C	315	fCSFP4	weighted-fingerprint-similarity	0.909	0.389	m_2430bbb____21804226____4862810	N/A	S1c2c(cc([N+]([O-])=O)cc2)C=C1C(=O)Nc3c(cccc3)C(=O)N	[*;r]C(=O)[N;H]c1[c;H][c;H][c;H][c;H]c1[!#1]_20	2	false	REALSpace_70bn_2024-09	m_2430bbb	21804226	4862810
O=C(Nc1cnccc1)c2c(NC(=O)c3ccccc3)cccc2	316	fCSFP4	weighted-fingerprint-similarity	0.909	0.389	m_22bbn____57778____135935	N/A	S1c2c(cc([N+]([O-])=O)cc2)C=C1C(=O)Nc3c(cccc3)C(=O)N	[*;r]C(=O)[N;H]c1[c;H][c;H][c;H][c;H]c1[!#1]_20	2	false	REALSpace_70bn_2024-09	m_22bbn	57778	135935
O=C(OC)c1c(NC(=O)c2ccccc2)cccc1	317	fCSFP4	weighted-fingerprint-similarity	0.909	0.389	m_1458bgb____477508____26097828	N/A	S1c2c(cc([N+]([O-])=O)cc2)C=C1C(=O)Nc3c(cccc3)C(=O)N	[*;r]C(=O)[N;H]c1[c;H][c;H][c;H][c;H]c1[!#1]_20	2	false	REALSpace_70bn_2024-09	m_1458bgb	477508	26097828
S1C(C(=O)Nc2c(cccc2)C(=O)NCC(=O)N)=CC=C1	318	fCSFP4	weighted-fingerprint-similarity	0.909	0.426	m_22bbn____453596____292014	N/A	S1c2c(cc([N+]([O-])=O)cc2)C=C1C(=O)Nc3c(cccc3)C(=O)N	[*;r]C(=O)[N;H]c1[c;H][c;H][c;H][c;H]c1[!#1]_20	2	false	REALSpace_70bn_2024-09	m_22bbn	453596	292014
S1C(C(=O)Nc2c(cccc2)C(=O)NCCCNC(=O)N)=CC=C1	319	fCSFP4	weighted-fingerprint-similarity	0.909	0.426	m_22bbo____19136730____292014	N/A	S1c2c(cc([N+]([O-])=O)cc2)C=C1C(=O)Nc3c(cccc3)C(=O)N	[*;r]C(=O)[N;H]c1[c;H][c;H][c;H][c;H]c1[!#1]_20	2	false	REALSpace_70bn_2024-09	m_22bbo	19136730	292014
Clc1c(ccc([N+]([O-])=O)c1)C(=O)Nc2c(cccc2)C(=O)NC=3SN=NC3	320	fCSFP4	weighted-fingerprint-similarity	0.909	0.462	m_22bbn____9099838____135933	N/A	S1c2c(cc([N+]([O-])=O)cc2)C=C1C(=O)Nc3c(cccc3)C(=O)N	[*;r]C(=O)[N;H]c1[c;H][c;H][c;H][c;H]c1[!#1]_20	2	false	REALSpace_70bn_2024-09	m_22bbn	9099838	135933
S1C(C(=O)Nc2c(cccc2)C(=O)NCCO)=CC=C1	321	fCSFP4	weighted-fingerprint-similarity	0.909	0.417	m_22bbo____57745____292014	N/A	S1c2c(cc([N+]([O-])=O)cc2)C=C1C(=O)Nc3c(cccc3)C(=O)N	[*;r]C(=O)[N;H]c1[c;H][c;H][c;H][c;H]c1[!#1]_20	2	false	REALSpace_70bn_2024-09	m_22bbo	57745	292014
S1C(C(=O)Nc2c(cccc2)C(=O)NCC[NH3+])=CC=C1	322	fCSFP4	weighted-fingerprint-similarity	0.909	0.417	m_240690bbg____3025612____7410426	N/A	S1c2c(cc([N+]([O-])=O)cc2)C=C1C(=O)Nc3c(cccc3)C(=O)N	[*;r]C(=O)[N;H]c1[c;H][c;H][c;H][c;H]c1[!#1]_20	2	false	REALSpace_70bn_2024-09	m_240690bbg	3025612	7410426
Clc1c(ccc([N+]([O-])=O)c1)C(=O)Nc2c(cccc2)C(=O)NC3=CSN=C3	323	fCSFP4	weighted-fingerprint-similarity	0.909	0.454	m_22bbn____11758074____135933	N/A	S1c2c(cc([N+]([O-])=O)cc2)C=C1C(=O)Nc3c(cccc3)C(=O)N	[*;r]C(=O)[N;H]c1[c;H][c;H][c;H][c;H]c1[!#1]_20	2	false	REALSpace_70bn_2024-09	m_22bbn	11758074	135933
Clc1c(ccc([N+]([O-])=O)c1)C(=O)Nc2c(cccc2)C(=O)NCC#CC[NH3+]	324	fCSFP4	weighted-fingerprint-similarity	0.909	0.454	m_240690bbg____27419952____7406564	N/A	S1c2c(cc([N+]([O-])=O)cc2)C=C1C(=O)Nc3c(cccc3)C(=O)N	[*;r]C(=O)[N;H]c1[c;H][c;H][c;H][c;H]c1[!#1]_20	2	false	REALSpace_70bn_2024-09	m_240690bbg	27419952	7406564
Clc1c(ccc([N+]([O-])=O)c1)C(=O)Nc2c(cccc2)C(=O)NCC=CC[NH3+]	325	fCSFP4	weighted-fingerprint-similarity	0.909	0.454	m_240690bbg____17747622____7406564	N/A	S1c2c(cc([N+]([O-])=O)cc2)C=C1C(=O)Nc3c(cccc3)C(=O)N	[*;r]C(=O)[N;H]c1[c;H][c;H][c;H][c;H]c1[!#1]_20	2	false	REALSpace_70bn_2024-09	m_240690bbg	17747622	7406564
BrC(Br)CNC(=O)c1c(NC(=O)c2c(Cl)cc([N+]([O-])=O)cc2)cccc1	326	fCSFP4	weighted-fingerprint-similarity	0.908	0.450	m_22bbk____24037060____135933	N/A	S1c2c(cc([N+]([O-])=O)cc2)C=C1C(=O)Nc3c(cccc3)C(=O)N	[*;r]C(=O)[N;H]c1[c;H][c;H][c;H][c;H]c1[!#1]_20	2	false	REALSpace_70bn_2024-09	m_22bbk	24037060	135933
Clc1c(ccc([N+]([O-])=O)c1)C(=O)Nc2c(cccc2)C(=O)NC(CO)CO	327	fCSFP4	weighted-fingerprint-similarity	0.908	0.450	m_22dbo____8124964____135933	N/A	S1c2c(cc([N+]([O-])=O)cc2)C=C1C(=O)Nc3c(cccc3)C(=O)N	[*;r]C(=O)[N;H]c1[c;H][c;H][c;H][c;H]c1[!#1]_20	2	false	REALSpace_70bn_2024-09	m_22dbo	8124964	135933
Clc1c(ccc([N+]([O-])=O)c1)C(=O)Nc2c(cccc2)C(=O)NCC(C)C	328	fCSFP4	weighted-fingerprint-similarity	0.908	0.450	m_22bbo____57919____135933	N/A	S1c2c(cc([N+]([O-])=O)cc2)C=C1C(=O)Nc3c(cccc3)C(=O)N	[*;r]C(=O)[N;H]c1[c;H][c;H][c;H][c;H]c1[!#1]_20	2	false	REALSpace_70bn_2024-09	m_22bbo	57919	135933
Clc1c(ccc([N+]([O-])=O)c1)C(=O)Nc2c(cccc2)C(=O)NCC(Cl)(Cl)Cl	329	fCSFP4	weighted-fingerprint-similarity	0.908	0.450	m_22bbo____18312752____135933	N/A	S1c2c(cc([N+]([O-])=O)cc2)C=C1C(=O)Nc3c(cccc3)C(=O)N	[*;r]C(=O)[N;H]c1[c;H][c;H][c;H][c;H]c1[!#1]_20	2	false	REALSpace_70bn_2024-09	m_22bbo	18312752	135933
Clc1c(ccc([N+]([O-])=O)c1)C(=O)Nc2c(cccc2)C(=O)NCC(F)F	330	fCSFP4	weighted-fingerprint-similarity	0.908	0.450	m_22bbj____20975834____135933	N/A	S1c2c(cc([N+]([O-])=O)cc2)C=C1C(=O)Nc3c(cccc3)C(=O)N	[*;r]C(=O)[N;H]c1[c;H][c;H][c;H][c;H]c1[!#1]_20	2	false	REALSpace_70bn_2024-09	m_22bbj	20975834	135933
Clc1c(ccc([N+]([O-])=O)c1)C(=O)Nc2c(cccc2)C(=O)NCC([O-])=O	331	fCSFP4	weighted-fingerprint-similarity	0.908	0.450	m_269946bbf____7297364____7298160	N/A	S1c2c(cc([N+]([O-])=O)cc2)C=C1C(=O)Nc3c(cccc3)C(=O)N	[*;r]C(=O)[N;H]c1[c;H][c;H][c;H][c;H]c1[!#1]_20	2	false	REALSpace_70bn_2024-09	m_269946bbf	7297364	7298160
Clc1c(ccc([N+]([O-])=O)c1)C(=O)Nc2c(cccc2)C(=O)NCC=CCl	332	fCSFP4	weighted-fingerprint-similarity	0.908	0.450	m_22bbo____13447988____135933	N/A	S1c2c(cc([N+]([O-])=O)cc2)C=C1C(=O)Nc3c(cccc3)C(=O)N	[*;r]C(=O)[N;H]c1[c;H][c;H][c;H][c;H]c1[!#1]_20	2	false	REALSpace_70bn_2024-09	m_22bbo	13447988	135933
Clc1c(ccc([N+]([O-])=O)c1)C(=O)Nc2c(cccc2)C(=O)NCCCCC	333	fCSFP4	weighted-fingerprint-similarity	0.908	0.450	m_22bbo____57680____135933	N/A	S1c2c(cc([N+]([O-])=O)cc2)C=C1C(=O)Nc3c(cccc3)C(=O)N	[*;r]C(=O)[N;H]c1[c;H][c;H][c;H][c;H]c1[!#1]_20	2	false	REALSpace_70bn_2024-09	m_22bbo	57680	135933
Clc1c(ccc([N+]([O-])=O)c1)C(=O)Nc2c(cccc2)C(=O)NCCCCF	334	fCSFP4	weighted-fingerprint-similarity	0.908	0.450	m_22bbo____10390142____135933	N/A	S1c2c(cc([N+]([O-])=O)cc2)C=C1C(=O)Nc3c(cccc3)C(=O)N	[*;r]C(=O)[N;H]c1[c;H][c;H][c;H][c;H]c1[!#1]_20	2	false	REALSpace_70bn_2024-09	m_22bbo	10390142	135933
Clc1c(ccc([N+]([O-])=O)c1)C(=O)Nc2c(cccc2)C(=O)NCC[NH2+]CC	335	fCSFP4	weighted-fingerprint-similarity	0.908	0.450	m_240690bbg____7347466____7406564	N/A	S1c2c(cc([N+]([O-])=O)cc2)C=C1C(=O)Nc3c(cccc3)C(=O)N	[*;r]C(=O)[N;H]c1[c;H][c;H][c;H][c;H]c1[!#1]_20	2	false	REALSpace_70bn_2024-09	m_240690bbg	7347466	7406564
Clc1c(ccc([N+]([O-])=O)c1)C(=O)Nc2c(cccc2)C(=O)NNC(=O)CO	336	fCSFP4	weighted-fingerprint-similarity	0.908	0.450	m_22dbn____8678482____135933	N/A	S1c2c(cc([N+]([O-])=O)cc2)C=C1C(=O)Nc3c(cccc3)C(=O)N	[*;r]C(=O)[N;H]c1[c;H][c;H][c;H][c;H]c1[!#1]_20	2	false	REALSpace_70bn_2024-09	m_22dbn	8678482	135933
Clc1c(ccc([N+]([O-])=O)c1)C(=O)Nc2c(cccc2)C(=O)NNCCC	337	fCSFP4	weighted-fingerprint-similarity	0.908	0.450	m_240690bbf____21584066____7406564	N/A	S1c2c(cc([N+]([O-])=O)cc2)C=C1C(=O)Nc3c(cccc3)C(=O)N	[*;r]C(=O)[N;H]c1[c;H][c;H][c;H][c;H]c1[!#1]_20	2	false	REALSpace_70bn_2024-09	m_240690bbf	21584066	7406564
Clc1c(ccc([N+]([O-])=O)c1)C(=O)Nc2c(cccc2)C(=O)NNCCF	338	fCSFP4	weighted-fingerprint-similarity	0.908	0.450	m_240690bbf____21584026____7406564	N/A	S1c2c(cc([N+]([O-])=O)cc2)C=C1C(=O)Nc3c(cccc3)C(=O)N	[*;r]C(=O)[N;H]c1[c;H][c;H][c;H][c;H]c1[!#1]_20	2	false	REALSpace_70bn_2024-09	m_240690bbf	21584026	7406564
Clc1c(ccc([N+]([O-])=O)c1)C(=O)Nc2c(cccc2)C(=O)NOC(C)C	339	fCSFP4	weighted-fingerprint-similarity	0.908	0.450	m_22bbn____10691396____135933	N/A	S1c2c(cc([N+]([O-])=O)cc2)C=C1C(=O)Nc3c(cccc3)C(=O)N	[*;r]C(=O)[N;H]c1[c;H][c;H][c;H][c;H]c1[!#1]_20	2	false	REALSpace_70bn_2024-09	m_22bbn	10691396	135933
Clc1c(ccc([N+]([O-])=O)c1)C(=O)Nc2c(cccc2)C(=O)NOCCO	340	fCSFP4	weighted-fingerprint-similarity	0.908	0.450	m_22bbn____8989546____135933	N/A	S1c2c(cc([N+]([O-])=O)cc2)C=C1C(=O)Nc3c(cccc3)C(=O)N	[*;r]C(=O)[N;H]c1[c;H][c;H][c;H][c;H]c1[!#1]_20	2	false	REALSpace_70bn_2024-09	m_22bbn	8989546	135933
Clc1c(ccc([N+]([O-])=O)c1)C(=O)Nc2c(cccc2)C(=O)NOCOC	341	fCSFP4	weighted-fingerprint-similarity	0.908	0.450	m_22bbj____20995954____135933	N/A	S1c2c(cc([N+]([O-])=O)cc2)C=C1C(=O)Nc3c(cccc3)C(=O)N	[*;r]C(=O)[N;H]c1[c;H][c;H][c;H][c;H]c1[!#1]_20	2	false	REALSpace_70bn_2024-09	m_22bbj	20995954	135933
O=C(Nc1c(cccc1)C(=O)Nc2ccccc2)NCCNC(=O)N	342	fCSFP4	weighted-fingerprint-similarity	0.908	0.402	m_2430bbc____21804226____22591338	N/A	S1c2c(cc([N+]([O-])=O)cc2)C=C1C(=O)Nc3c(cccc3)C(=O)N	[*;r]C(=O)[N;H]c1[c;H][c;H][c;H][c;H]c1[!#1]_20	2	false	REALSpace_70bn_2024-09	m_2430bbc	21804226	22591338
S1N=CC=C1NC(=O)c2c(NC(=O)c3ccccc3)cccc2	343	fCSFP4	weighted-fingerprint-similarity	0.908	0.402	m_22bbn____12297832____135935	N/A	S1c2c(cc([N+]([O-])=O)cc2)C=C1C(=O)Nc3c(cccc3)C(=O)N	[*;r]C(=O)[N;H]c1[c;H][c;H][c;H][c;H]c1[!#1]_20	2	false	REALSpace_70bn_2024-09	m_22bbn	12297832	135935
O=C(Nc1c(cccc1)C(=O)NCCCO)c2ccccc2	344	fCSFP4	weighted-fingerprint-similarity	0.908	0.391	m_22bbo____564320____135935	N/A	S1c2c(cc([N+]([O-])=O)cc2)C=C1C(=O)Nc3c(cccc3)C(=O)N	[*;r]C(=O)[N;H]c1[c;H][c;H][c;H][c;H]c1[!#1]_20	2	false	REALSpace_70bn_2024-09	m_22bbo	564320	135935
O=C(Nc1c(cccc1)C(=O)NCCC[NH3+])c2ccccc2	345	fCSFP4	weighted-fingerprint-similarity	0.908	0.391	m_240690cbc____7347332____7407056	N/A	S1c2c(cc([N+]([O-])=O)cc2)C=C1C(=O)Nc3c(cccc3)C(=O)N	[*;r]C(=O)[N;H]c1[c;H][c;H][c;H][c;H]c1[!#1]_20	2	false	REALSpace_70bn_2024-09	m_240690cbc	7347332	7407056
Brc1cc(NC(=O)Nc2c(cccc2)C(=O)Nc3ccccc3)ccc1	346	fCSFP4	weighted-fingerprint-similarity	0.908	0.386	m_2430bbb____21804226____22588434	N/A	S1c2c(cc([N+]([O-])=O)cc2)C=C1C(=O)Nc3c(cccc3)C(=O)N	[*;r]C(=O)[N;H]c1[c;H][c;H][c;H][c;H]c1[!#1]_20	2	false	REALSpace_70bn_2024-09	m_2430bbb	21804226	22588434
Clc1cc(NC(=O)Nc2c(cccc2)C(=O)Nc3ccccc3)ccc1	347	fCSFP4	weighted-fingerprint-similarity	0.908	0.386	m_2430bbb____21804226____22588450	N/A	S1c2c(cc([N+]([O-])=O)cc2)C=C1C(=O)Nc3c(cccc3)C(=O)N	[*;r]C(=O)[N;H]c1[c;H][c;H][c;H][c;H]c1[!#1]_20	2	false	REALSpace_70bn_2024-09	m_2430bbb	21804226	22588450
FCCNC(=O)c1c(NC(=O)c2ccccc2)cccc1	348	fCSFP4	weighted-fingerprint-similarity	0.908	0.386	m_22bbo____9706072____135935	N/A	S1c2c(cc([N+]([O-])=O)cc2)C=C1C(=O)Nc3c(cccc3)C(=O)N	[*;r]C(=O)[N;H]c1[c;H][c;H][c;H][c;H]c1[!#1]_20	2	false	REALSpace_70bn_2024-09	m_22bbo	9706072	135935
Fc1cc(NC(=O)Nc2c(cccc2)C(=O)Nc3ccccc3)ccc1	349	fCSFP4	weighted-fingerprint-similarity	0.908	0.386	m_2430bbb____21804226____22588452	N/A	S1c2c(cc([N+]([O-])=O)cc2)C=C1C(=O)Nc3c(cccc3)C(=O)N	[*;r]C(=O)[N;H]c1[c;H][c;H][c;H][c;H]c1[!#1]_20	2	false	REALSpace_70bn_2024-09	m_2430bbb	21804226	22588452
Ic1cc(NC(=O)Nc2c(cccc2)C(=O)Nc3ccccc3)ccc1	350	fCSFP4	weighted-fingerprint-similarity	0.908	0.386	m_2430bbb____21804226____22590252	N/A	S1c2c(cc([N+]([O-])=O)cc2)C=C1C(=O)Nc3c(cccc3)C(=O)N	[*;r]C(=O)[N;H]c1[c;H][c;H][c;H][c;H]c1[!#1]_20	2	false	REALSpace_70bn_2024-09	m_2430bbb	21804226	22590252
O=C(NOC)Nc1c(cccc1)C(=O)Nc2ccccc2	351	fCSFP4	weighted-fingerprint-similarity	0.908	0.386	m_2430bbb____21804226____26868126	N/A	S1c2c(cc([N+]([O-])=O)cc2)C=C1C(=O)Nc3c(cccc3)C(=O)N	[*;r]C(=O)[N;H]c1[c;H][c;H][c;H][c;H]c1[!#1]_20	2	false	REALSpace_70bn_2024-09	m_2430bbb	21804226	26868126
O=C(NOc1ccccc1)c2c(NC(=O)c3ccccc3)cccc2	352	fCSFP4	weighted-fingerprint-similarity	0.908	0.386	m_22bbn____9780502____135935	N/A	S1c2c(cc([N+]([O-])=O)cc2)C=C1C(=O)Nc3c(cccc3)C(=O)N	[*;r]C(=O)[N;H]c1[c;H][c;H][c;H][c;H]c1[!#1]_20	2	false	REALSpace_70bn_2024-09	m_22bbn	9780502	135935
O=C(Nc1c(cccc1)C(=O)NC(C)(C)C)c2ccccc2	353	fCSFP4	weighted-fingerprint-similarity	0.908	0.386	m_22bbk____337034____135935	N/A	S1c2c(cc([N+]([O-])=O)cc2)C=C1C(=O)Nc3c(cccc3)C(=O)N	[*;r]C(=O)[N;H]c1[c;H][c;H][c;H][c;H]c1[!#1]_20	2	false	REALSpace_70bn_2024-09	m_22bbk	337034	135935
O=C(Nc1c(cccc1)C(=O)NC2CC2)c3ccccc3	354	fCSFP4	weighted-fingerprint-similarity	0.908	0.386	m_22bbo____57910____135935	N/A	S1c2c(cc([N+]([O-])=O)cc2)C=C1C(=O)Nc3c(cccc3)C(=O)N	[*;r]C(=O)[N;H]c1[c;H][c;H][c;H][c;H]c1[!#1]_20	2	false	REALSpace_70bn_2024-09	m_22bbo	57910	135935
O=C(Nc1c(cccc1)C(=O)NCCC)c2ccccc2	355	fCSFP4	weighted-fingerprint-similarity	0.908	0.386	m_22bbo____58027____135935	N/A	S1c2c(cc([N+]([O-])=O)cc2)C=C1C(=O)Nc3c(cccc3)C(=O)N	[*;r]C(=O)[N;H]c1[c;H][c;H][c;H][c;H]c1[!#1]_20	2	false	REALSpace_70bn_2024-09	m_22bbo	58027	135935
O=C(Nc1c(cccc1)C(=O)NCc2ccccc2)c3ccccc3	356	fCSFP4	weighted-fingerprint-similarity	0.908	0.386	m_22bbo____57696____135935	N/A	S1c2c(cc([N+]([O-])=O)cc2)C=C1C(=O)Nc3c(cccc3)C(=O)N	[*;r]C(=O)[N;H]c1[c;H][c;H][c;H][c;H]c1[!#1]_20	2	false	REALSpace_70bn_2024-09	m_22bbo	57696	135935
O=C(Nc1c(cccc1)C(=O)Nc2ccccc2)NC=3C=NNC3	357	fCSFP4	weighted-fingerprint-similarity	0.908	0.386	m_2430bbb____21804226____1322310	N/A	S1c2c(cc([N+]([O-])=O)cc2)C=C1C(=O)Nc3c(cccc3)C(=O)N	[*;r]C(=O)[N;H]c1[c;H][c;H][c;H][c;H]c1[!#1]_20	2	false	REALSpace_70bn_2024-09	m_2430bbb	21804226	1322310
O=C(Nc1c(cccc1)C(=O)Nc2ccccc2)NCC	358	fCSFP4	weighted-fingerprint-similarity	0.908	0.386	m_2430bbc____21804226____740914	N/A	S1c2c(cc([N+]([O-])=O)cc2)C=C1C(=O)Nc3c(cccc3)C(=O)N	[*;r]C(=O)[N;H]c1[c;H][c;H][c;H][c;H]c1[!#1]_20	2	false	REALSpace_70bn_2024-09	m_2430bbc	21804226	740914
O=C(Nc1c(cccc1)C(=O)Nc2ccccc2)Nc3cc(ccc3)C	359	fCSFP4	weighted-fingerprint-similarity	0.908	0.386	m_2430bbb____21804226____22588436	N/A	S1c2c(cc([N+]([O-])=O)cc2)C=C1C(=O)Nc3c(cccc3)C(=O)N	[*;r]C(=O)[N;H]c1[c;H][c;H][c;H][c;H]c1[!#1]_20	2	false	REALSpace_70bn_2024-09	m_2430bbb	21804226	22588436
Brc1c(cccc1)C(=O)Nc2c(cccc2)C(=O)NN	360	fCSFP4	weighted-fingerprint-similarity	0.908	0.381	m_240690bbf____7868478____7408288	N/A	S1c2c(cc([N+]([O-])=O)cc2)C=C1C(=O)Nc3c(cccc3)C(=O)N	[*;r]C(=O)[N;H]c1[c;H][c;H][c;H][c;H]c1[!#1]_20	2	false	REALSpace_70bn_2024-09	m_240690bbf	7868478	7408288
Brc1c(cccc1)C(=O)Nc2c(cccc2)C(=O)NO	361	fCSFP4	weighted-fingerprint-similarity	0.908	0.381	m_269946bbf____28197756____7298174	N/A	S1c2c(cc([N+]([O-])=O)cc2)C=C1C(=O)Nc3c(cccc3)C(=O)N	[*;r]C(=O)[N;H]c1[c;H][c;H][c;H][c;H]c1[!#1]_20	2	false	REALSpace_70bn_2024-09	m_269946bbf	28197756	7298174
S=C(NNC(=O)c1c(NC(=O)C=2SC=CC2)cccc1)N	362	fCSFP4	weighted-fingerprint-similarity	0.908	0.418	m_22bbj____24192156____292014	N/A	S1c2c(cc([N+]([O-])=O)cc2)C=C1C(=O)Nc3c(cccc3)C(=O)N	[*;r]C(=O)[N;H]c1[c;H][c;H][c;H][c;H]c1[!#1]_20	2	false	REALSpace_70bn_2024-09	m_22bbj	24192156	292014
Clc1c(ccc([N+]([O-])=O)c1)C(=O)Nc2c(cccc2)C(=O)NC3=NSC=C3	363	fCSFP4	weighted-fingerprint-similarity	0.907	0.450	m_22bbn____12807972____135933	N/A	S1c2c(cc([N+]([O-])=O)cc2)C=C1C(=O)Nc3c(cccc3)C(=O)N	[*;r]C(=O)[N;H]c1[c;H][c;H][c;H][c;H]c1[!#1]_20	2	false	REALSpace_70bn_2024-09	m_22bbn	12807972	135933
Clc1c(ccc([N+]([O-])=O)c1)C(=O)Nc2c(cccc2)C(=O)NCCCON	364	fCSFP4	weighted-fingerprint-similarity	0.907	0.450	m_240690bbg____13312350____7406564	N/A	S1c2c(cc([N+]([O-])=O)cc2)C=C1C(=O)Nc3c(cccc3)C(=O)N	[*;r]C(=O)[N;H]c1[c;H][c;H][c;H][c;H]c1[!#1]_20	2	false	REALSpace_70bn_2024-09	m_240690bbg	13312350	7406564
Clc1c(ccc([N+]([O-])=O)c1)C(=O)Nc2c(cccc2)C(=O)NOCCC[NH3+]	365	fCSFP4	weighted-fingerprint-similarity	0.907	0.450	m_240690bbf____13596412____7406564	N/A	S1c2c(cc([N+]([O-])=O)cc2)C=C1C(=O)Nc3c(cccc3)C(=O)N	[*;r]C(=O)[N;H]c1[c;H][c;H][c;H][c;H]c1[!#1]_20	2	false	REALSpace_70bn_2024-09	m_240690bbf	13596412	7406564
S1C(C(=O)Nc2c(cccc2)C(=O)NC(C)C)=CC=C1	366	fCSFP4	weighted-fingerprint-similarity	0.907	0.408	m_22bbn____4929926____292014	N/A	S1c2c(cc([N+]([O-])=O)cc2)C=C1C(=O)Nc3c(cccc3)C(=O)N	[*;r]C(=O)[N;H]c1[c;H][c;H][c;H][c;H]c1[!#1]_20	2	false	REALSpace_70bn_2024-09	m_22bbn	4929926	292014
S1C(C(=O)Nc2c(cccc2)C(=O)NN(C)C)=CC=C1	367	fCSFP4	weighted-fingerprint-similarity	0.907	0.408	m_22bbj____134304____292014	N/A	S1c2c(cc([N+]([O-])=O)cc2)C=C1C(=O)Nc3c(cccc3)C(=O)N	[*;r]C(=O)[N;H]c1[c;H][c;H][c;H][c;H]c1[!#1]_20	2	false	REALSpace_70bn_2024-09	m_22bbj	134304	292014
S1C(C(=O)Nc2c(cccc2)C(=O)NNC(=O)C)=CC=C1	368	fCSFP4	weighted-fingerprint-similarity	0.907	0.408	m_22bbn____57901____292014	N/A	S1c2c(cc([N+]([O-])=O)cc2)C=C1C(=O)Nc3c(cccc3)C(=O)N	[*;r]C(=O)[N;H]c1[c;H][c;H][c;H][c;H]c1[!#1]_20	2	false	REALSpace_70bn_2024-09	m_22bbn	57901	292014
S1C(C(=O)Nc2c(cccc2)C(=O)NNC=O)=CC=C1	369	fCSFP4	weighted-fingerprint-similarity	0.907	0.408	m_22dbn____9864706____292014	N/A	S1c2c(cc([N+]([O-])=O)cc2)C=C1C(=O)Nc3c(cccc3)C(=O)N	[*;r]C(=O)[N;H]c1[c;H][c;H][c;H][c;H]c1[!#1]_20	2	false	REALSpace_70bn_2024-09	m_22dbn	9864706	292014
S1C(C(=O)Nc2c(cccc2)C(=O)OC)=CC=C1	370	fCSFP4	weighted-fingerprint-similarity	0.907	0.408	m_276436bbc____14076652____14090708	N/A	S1c2c(cc([N+]([O-])=O)cc2)C=C1C(=O)Nc3c(cccc3)C(=O)N	[*;r]C(=O)[N;H]c1[c;H][c;H][c;H][c;H]c1[!#1]_20	2	false	REALSpace_70bn_2024-09	m_276436bbc	14076652	14090708
[O-][N+](=O)CCCNC(=O)c1c(NC(=O)c2ccccc2)cccc1	371	fCSFP4	weighted-fingerprint-similarity	0.907	0.408	m_22bbo____21497444____135935	N/A	S1c2c(cc([N+]([O-])=O)cc2)C=C1C(=O)Nc3c(cccc3)C(=O)N	[*;r]C(=O)[N;H]c1[c;H][c;H][c;H][c;H]c1[!#1]_20	2	false	REALSpace_70bn_2024-09	m_22bbo	21497444	135935
BrC=CCNC(=O)c1c(NC(=O)c2c(Cl)cc([N+]([O-])=O)cc2)cccc1	372	fCSFP4	weighted-fingerprint-similarity	0.907	0.446	m_22bbk____23795982____135933	N/A	S1c2c(cc([N+]([O-])=O)cc2)C=C1C(=O)Nc3c(cccc3)C(=O)N	[*;r]C(=O)[N;H]c1[c;H][c;H][c;H][c;H]c1[!#1]_20	2	false	REALSpace_70bn_2024-09	m_22bbk	23795982	135933
Clc1c(ccc([N+]([O-])=O)c1)C(=O)Nc2c(cccc2)C(=O)NC(CC)CC	373	fCSFP4	weighted-fingerprint-similarity	0.907	0.446	m_22bbo____57943____135933	N/A	S1c2c(cc([N+]([O-])=O)cc2)C=C1C(=O)Nc3c(cccc3)C(=O)N	[*;r]C(=O)[N;H]c1[c;H][c;H][c;H][c;H]c1[!#1]_20	2	false	REALSpace_70bn_2024-09	m_22bbo	57943	135933
Clc1c(ccc([N+]([O-])=O)c1)C(=O)Nc2c(cccc2)C(=O)NC3C(C3C)C	374	fCSFP4	weighted-fingerprint-similarity	0.907	0.446	m_22bbo____17314928____135933	N/A	S1c2c(cc([N+]([O-])=O)cc2)C=C1C(=O)Nc3c(cccc3)C(=O)N	[*;r]C(=O)[N;H]c1[c;H][c;H][c;H][c;H]c1[!#1]_20	2	false	REALSpace_70bn_2024-09	m_22bbo	17314928	135933
Clc1c(ccc([N+]([O-])=O)c1)C(=O)Nc2c(cccc2)C(=O)NC3CCC3	375	fCSFP4	weighted-fingerprint-similarity	0.907	0.446	m_22bbo____10892204____135933	N/A	S1c2c(cc([N+]([O-])=O)cc2)C=C1C(=O)Nc3c(cccc3)C(=O)N	[*;r]C(=O)[N;H]c1[c;H][c;H][c;H][c;H]c1[!#1]_20	2	false	REALSpace_70bn_2024-09	m_22bbo	10892204	135933
Clc1c(ccc([N+]([O-])=O)c1)C(=O)Nc2c(cccc2)C(=O)NCC#CC	376	fCSFP4	weighted-fingerprint-similarity	0.907	0.446	m_22bbo____7932002____135933	N/A	S1c2c(cc([N+]([O-])=O)cc2)C=C1C(=O)Nc3c(cccc3)C(=O)N	[*;r]C(=O)[N;H]c1[c;H][c;H][c;H][c;H]c1[!#1]_20	2	false	REALSpace_70bn_2024-09	m_22bbo	7932002	135933
Clc1c(ccc([N+]([O-])=O)c1)C(=O)Nc2c(cccc2)C(=O)NCC#CCO	377	fCSFP4	weighted-fingerprint-similarity	0.907	0.446	m_22bbo____9865292____135933	N/A	S1c2c(cc([N+]([O-])=O)cc2)C=C1C(=O)Nc3c(cccc3)C(=O)N	[*;r]C(=O)[N;H]c1[c;H][c;H][c;H][c;H]c1[!#1]_20	2	false	REALSpace_70bn_2024-09	m_22bbo	9865292	135933
Clc1c(ccc([N+]([O-])=O)c1)C(=O)Nc2c(cccc2)C(=O)NCC(C)(C)C	378	fCSFP4	weighted-fingerprint-similarity	0.907	0.446	m_22bbo____2014098____135933	N/A	S1c2c(cc([N+]([O-])=O)cc2)C=C1C(=O)Nc3c(cccc3)C(=O)N	[*;r]C(=O)[N;H]c1[c;H][c;H][c;H][c;H]c1[!#1]_20	2	false	REALSpace_70bn_2024-09	m_22bbo	2014098	135933
Clc1c(ccc([N+]([O-])=O)c1)C(=O)Nc2c(cccc2)C(=O)NCC(F)(F)F	379	fCSFP4	weighted-fingerprint-similarity	0.907	0.446	m_22bbn____411428____135933	N/A	S1c2c(cc([N+]([O-])=O)cc2)C=C1C(=O)Nc3c(cccc3)C(=O)N	[*;r]C(=O)[N;H]c1[c;H][c;H][c;H][c;H]c1[!#1]_20	2	false	REALSpace_70bn_2024-09	m_22bbn	411428	135933
Clc1c(ccc([N+]([O-])=O)c1)C(=O)Nc2c(cccc2)C(=O)NCC3CC3	380	fCSFP4	weighted-fingerprint-similarity	0.907	0.446	m_22bbo____309938____135933	N/A	S1c2c(cc([N+]([O-])=O)cc2)C=C1C(=O)Nc3c(cccc3)C(=O)N	[*;r]C(=O)[N;H]c1[c;H][c;H][c;H][c;H]c1[!#1]_20	2	false	REALSpace_70bn_2024-09	m_22bbo	309938	135933
Clc1c(ccc([N+]([O-])=O)c1)C(=O)Nc2c(cccc2)C(=O)NCC=CC	381	fCSFP4	weighted-fingerprint-similarity	0.907	0.446	m_22bbo____28246438____135933	N/A	S1c2c(cc([N+]([O-])=O)cc2)C=C1C(=O)Nc3c(cccc3)C(=O)N	[*;r]C(=O)[N;H]c1[c;H][c;H][c;H][c;H]c1[!#1]_20	2	false	REALSpace_70bn_2024-09	m_22bbo	28246438	135933
Clc1c(ccc([N+]([O-])=O)c1)C(=O)Nc2c(cccc2)C(=O)NCC=CCO	382	fCSFP4	weighted-fingerprint-similarity	0.907	0.446	m_22bbo____27068642____135933	N/A	S1c2c(cc([N+]([O-])=O)cc2)C=C1C(=O)Nc3c(cccc3)C(=O)N	[*;r]C(=O)[N;H]c1[c;H][c;H][c;H][c;H]c1[!#1]_20	2	false	REALSpace_70bn_2024-09	m_22bbo	27068642	135933
Clc1c(ccc([N+]([O-])=O)c1)C(=O)Nc2c(cccc2)C(=O)NCCC#C	383	fCSFP4	weighted-fingerprint-similarity	0.907	0.446	m_22bbo____4862192____135933	N/A	S1c2c(cc([N+]([O-])=O)cc2)C=C1C(=O)Nc3c(cccc3)C(=O)N	[*;r]C(=O)[N;H]c1[c;H][c;H][c;H][c;H]c1[!#1]_20	2	false	REALSpace_70bn_2024-09	m_22bbo	4862192	135933
Clc1c(ccc([N+]([O-])=O)c1)C(=O)Nc2c(cccc2)C(=O)NCCC#N	384	fCSFP4	weighted-fingerprint-similarity	0.907	0.446	m_22bbo____9433496____135933	N/A	S1c2c(cc([N+]([O-])=O)cc2)C=C1C(=O)Nc3c(cccc3)C(=O)N	[*;r]C(=O)[N;H]c1[c;H][c;H][c;H][c;H]c1[!#1]_20	2	false	REALSpace_70bn_2024-09	m_22bbo	9433496	135933
Clc1c(ccc([N+]([O-])=O)c1)C(=O)Nc2c(cccc2)C(=O)NCCC=C	385	fCSFP4	weighted-fingerprint-similarity	0.907	0.446	m_22bbo____11969916____135933	N/A	S1c2c(cc([N+]([O-])=O)cc2)C=C1C(=O)Nc3c(cccc3)C(=O)N	[*;r]C(=O)[N;H]c1[c;H][c;H][c;H][c;H]c1[!#1]_20	2	false	REALSpace_70bn_2024-09	m_22bbo	11969916	135933
Clc1c(ccc([N+]([O-])=O)c1)C(=O)Nc2c(cccc2)C(=O)NCCOC	386	fCSFP4	weighted-fingerprint-similarity	0.907	0.446	m_22bbo____57676____135933	N/A	S1c2c(cc([N+]([O-])=O)cc2)C=C1C(=O)Nc3c(cccc3)C(=O)N	[*;r]C(=O)[N;H]c1[c;H][c;H][c;H][c;H]c1[!#1]_20	2	false	REALSpace_70bn_2024-09	m_22bbo	57676	135933
Clc1c(ccc([N+]([O-])=O)c1)C(=O)Nc2c(cccc2)C(=O)NCCSC	387	fCSFP4	weighted-fingerprint-similarity	0.907	0.446	m_22bbo____11946668____135933	N/A	S1c2c(cc([N+]([O-])=O)cc2)C=C1C(=O)Nc3c(cccc3)C(=O)N	[*;r]C(=O)[N;H]c1[c;H][c;H][c;H][c;H]c1[!#1]_20	2	false	REALSpace_70bn_2024-09	m_22bbo	11946668	135933
Clc1c(ccc([N+]([O-])=O)c1)C(=O)Nc2c(cccc2)C(=O)NC[Si](C)(C)C	388	fCSFP4	weighted-fingerprint-similarity	0.907	0.446	m_22bbo____20644168____135933	N/A	S1c2c(cc([N+]([O-])=O)cc2)C=C1C(=O)Nc3c(cccc3)C(=O)N	[*;r]C(=O)[N;H]c1[c;H][c;H][c;H][c;H]c1[!#1]_20	2	false	REALSpace_70bn_2024-09	m_22bbo	20644168	135933
Clc1c(ccc([N+]([O-])=O)c1)C(=O)Nc2c(cccc2)C(=O)NNC(=O)CC	389	fCSFP4	weighted-fingerprint-similarity	0.907	0.446	m_22bbj____58121____135933	N/A	S1c2c(cc([N+]([O-])=O)cc2)C=C1C(=O)Nc3c(cccc3)C(=O)N	[*;r]C(=O)[N;H]c1[c;H][c;H][c;H][c;H]c1[!#1]_20	2	false	REALSpace_70bn_2024-09	m_22bbj	58121	135933
Clc1c(ccc([N+]([O-])=O)c1)C(=O)Nc2c(cccc2)C(=O)NNC(=O)OC	390	fCSFP4	weighted-fingerprint-similarity	0.907	0.446	m_22bbj____57917____135933	N/A	S1c2c(cc([N+]([O-])=O)cc2)C=C1C(=O)Nc3c(cccc3)C(=O)N	[*;r]C(=O)[N;H]c1[c;H][c;H][c;H][c;H]c1[!#1]_20	2	false	REALSpace_70bn_2024-09	m_22bbj	57917	135933
Clc1c(ccc([N+]([O-])=O)c1)C(=O)Nc2c(cccc2)C(=O)NNCC=C	391	fCSFP4	weighted-fingerprint-similarity	0.907	0.446	m_240690bbf____21583874____7406564	N/A	S1c2c(cc([N+]([O-])=O)cc2)C=C1C(=O)Nc3c(cccc3)C(=O)N	[*;r]C(=O)[N;H]c1[c;H][c;H][c;H][c;H]c1[!#1]_20	2	false	REALSpace_70bn_2024-09	m_240690bbf	21583874	7406564
Clc1c(ccc([N+]([O-])=O)c1)C(=O)Nc2c(cccc2)C(=O)NOC(C)(C)C	392	fCSFP4	weighted-fingerprint-similarity	0.907	0.446	m_22bbn____7941174____135933	N/A	S1c2c(cc([N+]([O-])=O)cc2)C=C1C(=O)Nc3c(cccc3)C(=O)N	[*;r]C(=O)[N;H]c1[c;H][c;H][c;H][c;H]c1[!#1]_20	2	false	REALSpace_70bn_2024-09	m_22bbn	7941174	135933
Clc1c(ccc([N+]([O-])=O)c1)C(=O)Nc2c(cccc2)C(=O)NOC3CC3	393	fCSFP4	weighted-fingerprint-similarity	0.907	0.446	m_22bbj____23378714____135933	N/A	S1c2c(cc([N+]([O-])=O)cc2)C=C1C(=O)Nc3c(cccc3)C(=O)N	[*;r]C(=O)[N;H]c1[c;H][c;H][c;H][c;H]c1[!#1]_20	2	false	REALSpace_70bn_2024-09	m_22bbj	23378714	135933
Clc1c(ccc([N+]([O-])=O)c1)C(=O)Nc2c(cccc2)C(=O)NOCCC	394	fCSFP4	weighted-fingerprint-similarity	0.907	0.446	m_22bbn____11573772____135933	N/A	S1c2c(cc([N+]([O-])=O)cc2)C=C1C(=O)Nc3c(cccc3)C(=O)N	[*;r]C(=O)[N;H]c1[c;H][c;H][c;H][c;H]c1[!#1]_20	2	false	REALSpace_70bn_2024-09	m_22bbn	11573772	135933
Clc1c(ccc([N+]([O-])=O)c1)C(=O)Nc2c(cccc2)C(=O)NOCCF	395	fCSFP4	weighted-fingerprint-similarity	0.907	0.446	m_22bbn____13585016____135933	N/A	S1c2c(cc([N+]([O-])=O)cc2)C=C1C(=O)Nc3c(cccc3)C(=O)N	[*;r]C(=O)[N;H]c1[c;H][c;H][c;H][c;H]c1[!#1]_20	2	false	REALSpace_70bn_2024-09	m_22bbn	13585016	135933
Clc1c(ccc([N+]([O-])=O)c1)C(=O)Nc2c(cccc2)C(=O)OCC	396	fCSFP4	weighted-fingerprint-similarity	0.907	0.446	m_1458bgb____477378____486190	N/A	S1c2c(cc([N+]([O-])=O)cc2)C=C1C(=O)Nc3c(cccc3)C(=O)N	[*;r]C(=O)[N;H]c1[c;H][c;H][c;H][c;H]c1[!#1]_20	2	false	REALSpace_70bn_2024-09	m_1458bgb	477378	486190
O=C(NNC(=O)C(=O)N)c1c(NC(=O)c2ccccc2)cccc1	397	fCSFP4	weighted-fingerprint-similarity	0.907	0.398	m_22bbj____21005160____135935	N/A	S1c2c(cc([N+]([O-])=O)cc2)C=C1C(=O)Nc3c(cccc3)C(=O)N	[*;r]C(=O)[N;H]c1[c;H][c;H][c;H][c;H]c1[!#1]_20	2	false	REALSpace_70bn_2024-09	m_22bbj	21005160	135935
O=C(NNC(=O)c1c(NC(=O)c2ccc(Oc3ccccc3)cc2)cccc1)N	398	fCSFP4	weighted-fingerprint-similarity	0.907	0.398	m_22cbh____21004864____5001076	N/A	S1c2c(cc([N+]([O-])=O)cc2)C=C1C(=O)Nc3c(cccc3)C(=O)N	[*;r]C(=O)[N;H]c1[c;H][c;H][c;H][c;H]c1[!#1]_20	2	false	REALSpace_70bn_2024-09	m_22cbh	21004864	5001076
O=C(Nc1c(cccc1)C(=O)NCCC(=O)N)c2ccccc2	399	fCSFP4	weighted-fingerprint-similarity	0.907	0.398	m_22bbo____5575110____135935	N/A	S1c2c(cc([N+]([O-])=O)cc2)C=C1C(=O)Nc3c(cccc3)C(=O)N	[*;r]C(=O)[N;H]c1[c;H][c;H][c;H][c;H]c1[!#1]_20	2	false	REALSpace_70bn_2024-09	m_22bbo	5575110	135935
O=C(Nc1c(cccc1)C(=O)Nc2ccccc2)NCC(=O)N	400	fCSFP4	weighted-fingerprint-similarity	0.907	0.398	m_2430bbc____21804226____18605420	N/A	S1c2c(cc([N+]([O-])=O)cc2)C=C1C(=O)Nc3c(cccc3)C(=O)N	[*;r]C(=O)[N;H]c1[c;H][c;H][c;H][c;H]c1[!#1]_20	2	false	REALSpace_70bn_2024-09	m_2430bbc	21804226	18605420
O=C(Nc1c(cccc1)C(=O)Nc2ccccc2)NCCCNC(=O)N	401	fCSFP4	weighted-fingerprint-similarity	0.907	0.398	m_2430bbc____21804226____22588488	N/A	S1c2c(cc([N+]([O-])=O)cc2)C=C1C(=O)Nc3c(cccc3)C(=O)N	[*;r]C(=O)[N;H]c1[c;H][c;H][c;H][c;H]c1[!#1]_20	2	false	REALSpace_70bn_2024-09	m_2430bbc	21804226	22588488
S(CC(=O)Nc1c(cccc1)C(=O)Nc2ccccc2)CC(=O)N	402	fCSFP4	weighted-fingerprint-similarity	0.907	0.398	m_7blb____10975714____5986	N/A	S1c2c(cc([N+]([O-])=O)cc2)C=C1C(=O)Nc3c(cccc3)C(=O)N	[*;r]C(=O)[N;H]c1[c;H][c;H][c;H][c;H]c1[!#1]_20	2	false	REALSpace_70bn_2024-09	m_7blb	10975714	5986
ClC=1C(NC(=O)c2c(NC(=O)c3ccccc3)cccc2)=CSC1	403	fCSFP4	weighted-fingerprint-similarity	0.907	0.388	m_527dbb____24549728____281862	N/A	S1c2c(cc([N+]([O-])=O)cc2)C=C1C(=O)Nc3c(cccc3)C(=O)N	[*;r]C(=O)[N;H]c1[c;H][c;H][c;H][c;H]c1[!#1]_20	2	false	REALSpace_70bn_2024-09	m_527dbb	24549728	281862
O=C(NO)c1c(NC(=O)c2ccc(OC)cc2)cccc1	404	fCSFP4	weighted-fingerprint-similarity	0.907	0.388	m_527dbb____388132____281864	N/A	S1c2c(cc([N+]([O-])=O)cc2)C=C1C(=O)Nc3c(cccc3)C(=O)N	[*;r]C(=O)[N;H]c1[c;H][c;H][c;H][c;H]c1[!#1]_20	2	false	REALSpace_70bn_2024-09	m_527dbb	388132	281864
O=C(Nc1c(cccc1)C(=O)NCCCCCCO)c2ccccc2	405	fCSFP4	weighted-fingerprint-similarity	0.907	0.388	m_22bbo____8282992____135935	N/A	S1c2c(cc([N+]([O-])=O)cc2)C=C1C(=O)Nc3c(cccc3)C(=O)N	[*;r]C(=O)[N;H]c1[c;H][c;H][c;H][c;H]c1[!#1]_20	2	false	REALSpace_70bn_2024-09	m_22bbo	8282992	135935
O=C(Nc1c(cccc1)C(=O)NCCCCCC[NH3+])c2ccccc2	406	fCSFP4	weighted-fingerprint-similarity	0.907	0.388	m_240690cbc____11579040____7407056	N/A	S1c2c(cc([N+]([O-])=O)cc2)C=C1C(=O)Nc3c(cccc3)C(=O)N	[*;r]C(=O)[N;H]c1[c;H][c;H][c;H][c;H]c1[!#1]_20	2	false	REALSpace_70bn_2024-09	m_240690cbc	11579040	7407056
O=C(Nc1c(cccc1)C(=O)NCCCCCO)c2ccccc2	407	fCSFP4	weighted-fingerprint-similarity	0.907	0.388	m_22bbo____9456936____135935	N/A	S1c2c(cc([N+]([O-])=O)cc2)C=C1C(=O)Nc3c(cccc3)C(=O)N	[*;r]C(=O)[N;H]c1[c;H][c;H][c;H][c;H]c1[!#1]_20	2	false	REALSpace_70bn_2024-09	m_22bbo	9456936	135935
O=C(Nc1c(cccc1)C(=O)NCCCCC[NH3+])c2ccccc2	408	fCSFP4	weighted-fingerprint-similarity	0.907	0.388	m_240690cbc____21476792____7407056	N/A	S1c2c(cc([N+]([O-])=O)cc2)C=C1C(=O)Nc3c(cccc3)C(=O)N	[*;r]C(=O)[N;H]c1[c;H][c;H][c;H][c;H]c1[!#1]_20	2	false	REALSpace_70bn_2024-09	m_240690cbc	21476792	7407056
O=C(Nc1c(cccc1)C(=O)NCCCCO)c2ccccc2	409	fCSFP4	weighted-fingerprint-similarity	0.907	0.388	m_22bbo____9433146____135935	N/A	S1c2c(cc([N+]([O-])=O)cc2)C=C1C(=O)Nc3c(cccc3)C(=O)N	[*;r]C(=O)[N;H]c1[c;H][c;H][c;H][c;H]c1[!#1]_20	2	false	REALSpace_70bn_2024-09	m_22bbo	9433146	135935
O=C(Nc1c(cccc1)C(=O)NCCCC[NH3+])c2ccccc2	410	fCSFP4	weighted-fingerprint-similarity	0.907	0.388	m_240690cbc____8626414____7407056	N/A	S1c2c(cc([N+]([O-])=O)cc2)C=C1C(=O)Nc3c(cccc3)C(=O)N	[*;r]C(=O)[N;H]c1[c;H][c;H][c;H][c;H]c1[!#1]_20	2	false	REALSpace_70bn_2024-09	m_240690cbc	8626414	7407056
O=C(Nc1c(cccc1)C(=O)Nc2ccccc2)NCCO	411	fCSFP4	weighted-fingerprint-similarity	0.907	0.388	m_2430bbc____21804226____2045898	N/A	S1c2c(cc([N+]([O-])=O)cc2)C=C1C(=O)Nc3c(cccc3)C(=O)N	[*;r]C(=O)[N;H]c1[c;H][c;H][c;H][c;H]c1[!#1]_20	2	false	REALSpace_70bn_2024-09	m_2430bbc	21804226	2045898
S1C=C(NC(=O)c2c(NC(=O)c3ccccc3)cccc2)C(=C1)C	412	fCSFP4	weighted-fingerprint-similarity	0.907	0.388	m_22bbn____7640096____135935	N/A	S1c2c(cc([N+]([O-])=O)cc2)C=C1C(=O)Nc3c(cccc3)C(=O)N	[*;r]C(=O)[N;H]c1[c;H][c;H][c;H][c;H]c1[!#1]_20	2	false	REALSpace_70bn_2024-09	m_22bbn	7640096	135935
[O-]C(=O)c1c(NC(=O)c2cc(c3ccccc3)ccc2)cccc1	413	fCSFP4	weighted-fingerprint-similarity	0.907	0.388	m_273712bbg____11652038____12013726	N/A	S1c2c(cc([N+]([O-])=O)cc2)C=C1C(=O)Nc3c(cccc3)C(=O)N	[*;r]C(=O)[N;H]c1[c;H][c;H][c;H][c;H]c1[!#1]_20	2	false	REALSpace_70bn_2024-09	m_273712bbg	11652038	12013726
O=C(N(C)C)Nc1c(cccc1)C(=O)Nc2ccccc2	414	fCSFP4	weighted-fingerprint-similarity	0.907	0.383	m_2430bbe____21804226____23466434	N/A	S1c2c(cc([N+]([O-])=O)cc2)C=C1C(=O)Nc3c(cccc3)C(=O)N	[*;r]C(=O)[N;H]c1[c;H][c;H][c;H][c;H]c1[!#1]_20	2	false	REALSpace_70bn_2024-09	m_2430bbe	21804226	23466434
O=C(N(C)C)c1c(NC(=O)c2ccccc2)cccc1	415	fCSFP4	weighted-fingerprint-similarity	0.907	0.383	m_22bbo____387202____135935	N/A	S1c2c(cc([N+]([O-])=O)cc2)C=C1C(=O)Nc3c(cccc3)C(=O)N	[*;r]C(=O)[N;H]c1[c;H][c;H][c;H][c;H]c1[!#1]_20	2	false	REALSpace_70bn_2024-09	m_22bbo	387202	135935
O=C(NNC(=O)c1c(NC(=O)c2ccccc2)cccc1)NC	416	fCSFP4	weighted-fingerprint-similarity	0.907	0.383	m_22bbn____1319526____135935	N/A	S1c2c(cc([N+]([O-])=O)cc2)C=C1C(=O)Nc3c(cccc3)C(=O)N	[*;r]C(=O)[N;H]c1[c;H][c;H][c;H][c;H]c1[!#1]_20	2	false	REALSpace_70bn_2024-09	m_22bbn	1319526	135935
O=C(NNC)c1c(NC(=O)c2ccc(cc2)C)cccc1	417	fCSFP4	weighted-fingerprint-similarity	0.907	0.383	m_240690bbf____21584010____28248508	N/A	S1c2c(cc([N+]([O-])=O)cc2)C=C1C(=O)Nc3c(cccc3)C(=O)N	[*;r]C(=O)[N;H]c1[c;H][c;H][c;H][c;H]c1[!#1]_20	2	false	REALSpace_70bn_2024-09	m_240690bbf	21584010	28248508
O=C(NOCC)c1c(NC(=O)c2ccccc2)cccc1	418	fCSFP4	weighted-fingerprint-similarity	0.907	0.383	m_22bbn____303688____135935	N/A	S1c2c(cc([N+]([O-])=O)cc2)C=C1C(=O)Nc3c(cccc3)C(=O)N	[*;r]C(=O)[N;H]c1[c;H][c;H][c;H][c;H]c1[!#1]_20	2	false	REALSpace_70bn_2024-09	m_22bbn	303688	135935
O=C(Nc1c(cccc1)C(=O)NC2=NC=CN2)c3ccccc3	419	fCSFP4	weighted-fingerprint-similarity	0.907	0.383	m_22bbn____21811504____135935	N/A	S1c2c(cc([N+]([O-])=O)cc2)C=C1C(=O)Nc3c(cccc3)C(=O)N	[*;r]C(=O)[N;H]c1[c;H][c;H][c;H][c;H]c1[!#1]_20	2	false	REALSpace_70bn_2024-09	m_22bbn	21811504	135935
O=C(Nc1c(cccc1)C(=O)NCC#C)c2ccccc2	420	fCSFP4	weighted-fingerprint-similarity	0.907	0.383	m_22bbo____93380____135935	N/A	S1c2c(cc([N+]([O-])=O)cc2)C=C1C(=O)Nc3c(cccc3)C(=O)N	[*;r]C(=O)[N;H]c1[c;H][c;H][c;H][c;H]c1[!#1]_20	2	false	REALSpace_70bn_2024-09	m_22bbo	93380	135935
O=C(Nc1c(cccc1)C(=O)NCC#N)c2ccccc2	421	fCSFP4	weighted-fingerprint-similarity	0.907	0.383	m_22bbj____2463470____135935	N/A	S1c2c(cc([N+]([O-])=O)cc2)C=C1C(=O)Nc3c(cccc3)C(=O)N	[*;r]C(=O)[N;H]c1[c;H][c;H][c;H][c;H]c1[!#1]_20	2	false	REALSpace_70bn_2024-09	m_22bbj	2463470	135935
O=C(Nc1c(cccc1)C(=O)NCC=C)c2ccccc2	422	fCSFP4	weighted-fingerprint-similarity	0.907	0.383	m_22bbo____57835____135935	N/A	S1c2c(cc([N+]([O-])=O)cc2)C=C1C(=O)Nc3c(cccc3)C(=O)N	[*;r]C(=O)[N;H]c1[c;H][c;H][c;H][c;H]c1[!#1]_20	2	false	REALSpace_70bn_2024-09	m_22bbo	57835	135935
O=C(Nc1c(cccc1)C(=O)NCC[NH2+]C)c2ccccc2	423	fCSFP4	weighted-fingerprint-similarity	0.907	0.383	m_240690cbc____7347462____7407056	N/A	S1c2c(cc([N+]([O-])=O)cc2)C=C1C(=O)Nc3c(cccc3)C(=O)N	[*;r]C(=O)[N;H]c1[c;H][c;H][c;H][c;H]c1[!#1]_20	2	false	REALSpace_70bn_2024-09	m_240690cbc	7347462	7407056
O=C(Nc1cnncc1)c2c(NC(=O)c3ccccc3)cccc2	424	fCSFP4	weighted-fingerprint-similarity	0.907	0.383	m_22bbn____15605718____135935	N/A	S1c2c(cc([N+]([O-])=O)cc2)C=C1C(=O)Nc3c(cccc3)C(=O)N	[*;r]C(=O)[N;H]c1[c;H][c;H][c;H][c;H]c1[!#1]_20	2	false	REALSpace_70bn_2024-09	m_22bbn	15605718	135935
Clc1c(ccc([N+]([O-])=O)c1)C(=O)Nc2c(cccc2)C(=O)OCC(=O)N	425	fCSFP4	weighted-fingerprint-similarity	0.906	0.455	m_1458bgb____477378____483932	N/A	S1c2c(cc([N+]([O-])=O)cc2)C=C1C(=O)Nc3c(cccc3)C(=O)N	[*;r]C(=O)[N;H]c1[c;H][c;H][c;H][c;H]c1[!#1]_20	2	false	REALSpace_70bn_2024-09	m_1458bgb	477378	483932
S1C(C(=O)Nc2c(cccc2)C(=O)N=C(N)N)=CC=C1	426	fCSFP4	weighted-fingerprint-similarity	0.906	0.415	m_240690bbf____14445756____7410426	N/A	S1c2c(cc([N+]([O-])=O)cc2)C=C1C(=O)Nc3c(cccc3)C(=O)N	[*;r]C(=O)[N;H]c1[c;H][c;H][c;H][c;H]c1[!#1]_20	2	false	REALSpace_70bn_2024-09	m_240690bbf	14445756	7410426
S1C(C(=O)Nc2c(cccc2)C(=O)Oc3ccccc3)=CC=C1	427	fCSFP4	weighted-fingerprint-similarity	0.906	0.415	m_276436bbb____14075864____14090708	N/A	S1c2c(cc([N+]([O-])=O)cc2)C=C1C(=O)Nc3c(cccc3)C(=O)N	[*;r]C(=O)[N;H]c1[c;H][c;H][c;H][c;H]c1[!#1]_20	2	false	REALSpace_70bn_2024-09	m_276436bbb	14075864	14090708
Clc1c(ccc([N+]([O-])=O)c1)C(=O)Nc2c(cccc2)C(=O)NCCC(=S)N	428	fCSFP4	weighted-fingerprint-similarity	0.906	0.451	m_22bbj____24192244____135933	N/A	S1c2c(cc([N+]([O-])=O)cc2)C=C1C(=O)Nc3c(cccc3)C(=O)N	[*;r]C(=O)[N;H]c1[c;H][c;H][c;H][c;H]c1[!#1]_20	2	false	REALSpace_70bn_2024-09	m_22bbj	24192244	135933
S1C(C(=O)Nc2c(cccc2)C(=O)NCCCO)=CC=C1	429	fCSFP4	weighted-fingerprint-similarity	0.906	0.410	m_22bbo____564320____292014	N/A	S1c2c(cc([N+]([O-])=O)cc2)C=C1C(=O)Nc3c(cccc3)C(=O)N	[*;r]C(=O)[N;H]c1[c;H][c;H][c;H][c;H]c1[!#1]_20	2	false	REALSpace_70bn_2024-09	m_22bbo	564320	292014
S1C(C(=O)Nc2c(cccc2)C(=O)NCCC[NH3+])=CC=C1	430	fCSFP4	weighted-fingerprint-similarity	0.906	0.410	m_240690bbg____7347332____7410426	N/A	S1c2c(cc([N+]([O-])=O)cc2)C=C1C(=O)Nc3c(cccc3)C(=O)N	[*;r]C(=O)[N;H]c1[c;H][c;H][c;H][c;H]c1[!#1]_20	2	false	REALSpace_70bn_2024-09	m_240690bbg	7347332	7410426
Clc1c(ccc([N+]([O-])=O)c1)C(=O)Nc2c(cccc2)C(=O)N(N)C	431	fCSFP4	weighted-fingerprint-similarity	0.906	0.447	m_240690bbf____21583792____7406564	N/A	S1c2c(cc([N+]([O-])=O)cc2)C=C1C(=O)Nc3c(cccc3)C(=O)N	[*;r]C(=O)[N;H]c1[c;H][c;H][c;H][c;H]c1[!#1]_20	2	false	REALSpace_70bn_2024-09	m_240690bbf	21583792	7406564
Clc1c(ccc([N+]([O-])=O)c1)C(=O)Nc2c(cccc2)C(=O)NC3CC([NH3+])C3	432	fCSFP4	weighted-fingerprint-similarity	0.906	0.447	m_240690bbg____13766376____7406564	N/A	S1c2c(cc([N+]([O-])=O)cc2)C=C1C(=O)Nc3c(cccc3)C(=O)N	[*;r]C(=O)[N;H]c1[c;H][c;H][c;H][c;H]c1[!#1]_20	2	false	REALSpace_70bn_2024-09	m_240690bbg	13766376	7406564
Clc1c(ccc([N+]([O-])=O)c1)C(=O)Nc2c(cccc2)C(=O)NCC([NH3+])C	433	fCSFP4	weighted-fingerprint-similarity	0.906	0.447	m_240690bbg____9481082____7406564	N/A	S1c2c(cc([N+]([O-])=O)cc2)C=C1C(=O)Nc3c(cccc3)C(=O)N	[*;r]C(=O)[N;H]c1[c;H][c;H][c;H][c;H]c1[!#1]_20	2	false	REALSpace_70bn_2024-09	m_240690bbg	9481082	7406564
S1C(C(=O)Nc2c(cccc2)C(=O)NC(C)(C)C)=CC=C1	434	fCSFP4	weighted-fingerprint-similarity	0.906	0.405	m_22bbk____337034____292014	N/A	S1c2c(cc([N+]([O-])=O)cc2)C=C1C(=O)Nc3c(cccc3)C(=O)N	[*;r]C(=O)[N;H]c1[c;H][c;H][c;H][c;H]c1[!#1]_20	2	false	REALSpace_70bn_2024-09	m_22bbk	337034	292014
S1C(C(=O)Nc2c(cccc2)C(=O)NC3CC3)=CC=C1	435	fCSFP4	weighted-fingerprint-similarity	0.906	0.405	m_22bbo____57910____292014	N/A	S1c2c(cc([N+]([O-])=O)cc2)C=C1C(=O)Nc3c(cccc3)C(=O)N	[*;r]C(=O)[N;H]c1[c;H][c;H][c;H][c;H]c1[!#1]_20	2	false	REALSpace_70bn_2024-09	m_22bbo	57910	292014
S1C(C(=O)Nc2c(cccc2)C(=O)NCCC)=CC=C1	436	fCSFP4	weighted-fingerprint-similarity	0.906	0.405	m_22bbo____58027____292014	N/A	S1c2c(cc([N+]([O-])=O)cc2)C=C1C(=O)Nc3c(cccc3)C(=O)N	[*;r]C(=O)[N;H]c1[c;H][c;H][c;H][c;H]c1[!#1]_20	2	false	REALSpace_70bn_2024-09	m_22bbo	58027	292014
S1C(C(=O)Nc2c(cccc2)C(=O)NCCF)=CC=C1	437	fCSFP4	weighted-fingerprint-similarity	0.906	0.405	m_22bbo____9706072____292014	N/A	S1c2c(cc([N+]([O-])=O)cc2)C=C1C(=O)Nc3c(cccc3)C(=O)N	[*;r]C(=O)[N;H]c1[c;H][c;H][c;H][c;H]c1[!#1]_20	2	false	REALSpace_70bn_2024-09	m_22bbo	9706072	292014
S1C(C(=O)Nc2c(cccc2)C(=O)NNCC)=CC=C1	438	fCSFP4	weighted-fingerprint-similarity	0.906	0.405	m_240690bbf____21583724____7410426	N/A	S1c2c(cc([N+]([O-])=O)cc2)C=C1C(=O)Nc3c(cccc3)C(=O)N	[*;r]C(=O)[N;H]c1[c;H][c;H][c;H][c;H]c1[!#1]_20	2	false	REALSpace_70bn_2024-09	m_240690bbf	21583724	7410426
Clc1c(ccc([N+]([O-])=O)c1)C(=O)Nc2c(cccc2)C(=O)NC3=CON=C3	439	fCSFP4	weighted-fingerprint-similarity	0.906	0.443	m_22bbn____2520044____135933	N/A	S1c2c(cc([N+]([O-])=O)cc2)C=C1C(=O)Nc3c(cccc3)C(=O)N	[*;r]C(=O)[N;H]c1[c;H][c;H][c;H][c;H]c1[!#1]_20	2	false	REALSpace_70bn_2024-09	m_22bbn	2520044	135933
Clc1c(ccc([N+]([O-])=O)c1)C(=O)Nc2c(cccc2)C(=O)NC3=NNC=C3	440	fCSFP4	weighted-fingerprint-similarity	0.906	0.443	m_240690bbf____23014840____7406564	N/A	S1c2c(cc([N+]([O-])=O)cc2)C=C1C(=O)Nc3c(cccc3)C(=O)N	[*;r]C(=O)[N;H]c1[c;H][c;H][c;H][c;H]c1[!#1]_20	2	false	REALSpace_70bn_2024-09	m_240690bbf	23014840	7406564
Clc1c(ccc([N+]([O-])=O)c1)C(=O)Nc2c(cccc2)C(=O)NC3COC3	441	fCSFP4	weighted-fingerprint-similarity	0.906	0.443	m_22bbo____12496058____135933	N/A	S1c2c(cc([N+]([O-])=O)cc2)C=C1C(=O)Nc3c(cccc3)C(=O)N	[*;r]C(=O)[N;H]c1[c;H][c;H][c;H][c;H]c1[!#1]_20	2	false	REALSpace_70bn_2024-09	m_22bbo	12496058	135933
Clc1c(ccc([N+]([O-])=O)c1)C(=O)Nc2c(cccc2)C(=O)NC3CSC3	442	fCSFP4	weighted-fingerprint-similarity	0.906	0.443	m_22bbo____13270374____135933	N/A	S1c2c(cc([N+]([O-])=O)cc2)C=C1C(=O)Nc3c(cccc3)C(=O)N	[*;r]C(=O)[N;H]c1[c;H][c;H][c;H][c;H]c1[!#1]_20	2	false	REALSpace_70bn_2024-09	m_22bbo	13270374	135933
Clc1c(ccc([N+]([O-])=O)c1)C(=O)Nc2c(cccc2)C(=O)NCC#CCC	443	fCSFP4	weighted-fingerprint-similarity	0.906	0.443	m_22bbk____22618084____135933	N/A	S1c2c(cc([N+]([O-])=O)cc2)C=C1C(=O)Nc3c(cccc3)C(=O)N	[*;r]C(=O)[N;H]c1[c;H][c;H][c;H][c;H]c1[!#1]_20	2	false	REALSpace_70bn_2024-09	m_22bbk	22618084	135933
Clc1c(ccc([N+]([O-])=O)c1)C(=O)Nc2c(cccc2)C(=O)NCC(Cl)=C	444	fCSFP4	weighted-fingerprint-similarity	0.906	0.443	m_22bbo____5136582____135933	N/A	S1c2c(cc([N+]([O-])=O)cc2)C=C1C(=O)Nc3c(cccc3)C(=O)N	[*;r]C(=O)[N;H]c1[c;H][c;H][c;H][c;H]c1[!#1]_20	2	false	REALSpace_70bn_2024-09	m_22bbo	5136582	135933
Clc1c(ccc([N+]([O-])=O)c1)C(=O)Nc2c(cccc2)C(=O)NCC=C(Cl)Cl	445	fCSFP4	weighted-fingerprint-similarity	0.906	0.443	m_22bbo____11757976____135933	N/A	S1c2c(cc([N+]([O-])=O)cc2)C=C1C(=O)Nc3c(cccc3)C(=O)N	[*;r]C(=O)[N;H]c1[c;H][c;H][c;H][c;H]c1[!#1]_20	2	false	REALSpace_70bn_2024-09	m_22bbo	11757976	135933
Clc1c(ccc([N+]([O-])=O)c1)C(=O)Nc2c(cccc2)C(=O)NCC=C=C	446	fCSFP4	weighted-fingerprint-similarity	0.906	0.443	m_22bbo____10428088____135933	N/A	S1c2c(cc([N+]([O-])=O)cc2)C=C1C(=O)Nc3c(cccc3)C(=O)N	[*;r]C(=O)[N;H]c1[c;H][c;H][c;H][c;H]c1[!#1]_20	2	false	REALSpace_70bn_2024-09	m_22bbo	10428088	135933
Clc1c(ccc([N+]([O-])=O)c1)C(=O)Nc2c(cccc2)C(=O)NCC=CCC	447	fCSFP4	weighted-fingerprint-similarity	0.906	0.443	m_22bbo____17312536____135933	N/A	S1c2c(cc([N+]([O-])=O)cc2)C=C1C(=O)Nc3c(cccc3)C(=O)N	[*;r]C(=O)[N;H]c1[c;H][c;H][c;H][c;H]c1[!#1]_20	2	false	REALSpace_70bn_2024-09	m_22bbo	17312536	135933
Clc1c(ccc([N+]([O-])=O)c1)C(=O)Nc2c(cccc2)C(=O)NCCC(Cl)Cl	448	fCSFP4	weighted-fingerprint-similarity	0.906	0.443	m_22bbk____23815192____135933	N/A	S1c2c(cc([N+]([O-])=O)cc2)C=C1C(=O)Nc3c(cccc3)C(=O)N	[*;r]C(=O)[N;H]c1[c;H][c;H][c;H][c;H]c1[!#1]_20	2	false	REALSpace_70bn_2024-09	m_22bbk	23815192	135933
Clc1c(ccc([N+]([O-])=O)c1)C(=O)Nc2c(cccc2)C(=O)NCCNOC	449	fCSFP4	weighted-fingerprint-similarity	0.906	0.443	m_240690bbg____13581064____7406564	N/A	S1c2c(cc([N+]([O-])=O)cc2)C=C1C(=O)Nc3c(cccc3)C(=O)N	[*;r]C(=O)[N;H]c1[c;H][c;H][c;H][c;H]c1[!#1]_20	2	false	REALSpace_70bn_2024-09	m_240690bbg	13581064	7406564
Clc1c(ccc([N+]([O-])=O)c1)C(=O)Nc2c(cccc2)C(=O)NNC(=S)NC	450	fCSFP4	weighted-fingerprint-similarity	0.906	0.443	m_22bbj____57894____135933	N/A	S1c2c(cc([N+]([O-])=O)cc2)C=C1C(=O)Nc3c(cccc3)C(=O)N	[*;r]C(=O)[N;H]c1[c;H][c;H][c;H][c;H]c1[!#1]_20	2	false	REALSpace_70bn_2024-09	m_22bbj	57894	135933
Clc1c(ccc([N+]([O-])=O)c1)C(=O)Nc2c(cccc2)C(=O)NOCC#C	451	fCSFP4	weighted-fingerprint-similarity	0.906	0.443	m_22bbn____19637012____135933	N/A	S1c2c(cc([N+]([O-])=O)cc2)C=C1C(=O)Nc3c(cccc3)C(=O)N	[*;r]C(=O)[N;H]c1[c;H][c;H][c;H][c;H]c1[!#1]_20	2	false	REALSpace_70bn_2024-09	m_22bbn	19637012	135933
Clc1c(ccc([N+]([O-])=O)c1)C(=O)Nc2c(cccc2)C(=O)NOCC#N	452	fCSFP4	weighted-fingerprint-similarity	0.906	0.443	m_22bbn____13913148____135933	N/A	S1c2c(cc([N+]([O-])=O)cc2)C=C1C(=O)Nc3c(cccc3)C(=O)N	[*;r]C(=O)[N;H]c1[c;H][c;H][c;H][c;H]c1[!#1]_20	2	false	REALSpace_70bn_2024-09	m_22bbn	13913148	135933
Clc1c(ccc([N+]([O-])=O)c1)C(=O)Nc2c(cccc2)C(=O)NOCC=C	453	fCSFP4	weighted-fingerprint-similarity	0.906	0.443	m_22bbn____10814766____135933	N/A	S1c2c(cc([N+]([O-])=O)cc2)C=C1C(=O)Nc3c(cccc3)C(=O)N	[*;r]C(=O)[N;H]c1[c;H][c;H][c;H][c;H]c1[!#1]_20	2	false	REALSpace_70bn_2024-09	m_22bbn	10814766	135933
Clc1c(ccc([N+]([O-])=O)c1)C(=O)Nc2c(cccc2)C(=O)NOCCCO	454	fCSFP4	weighted-fingerprint-similarity	0.906	0.443	m_22bbn____10551048____135933	N/A	S1c2c(cc([N+]([O-])=O)cc2)C=C1C(=O)Nc3c(cccc3)C(=O)N	[*;r]C(=O)[N;H]c1[c;H][c;H][c;H][c;H]c1[!#1]_20	2	false	REALSpace_70bn_2024-09	m_22bbn	10551048	135933
Clc1c(ccc([N+]([O-])=O)c1)C(=O)Nc2c(cccc2)C(=O)NOCCOC	455	fCSFP4	weighted-fingerprint-similarity	0.906	0.443	m_22bbn____9452944____135933	N/A	S1c2c(cc([N+]([O-])=O)cc2)C=C1C(=O)Nc3c(cccc3)C(=O)N	[*;r]C(=O)[N;H]c1[c;H][c;H][c;H][c;H]c1[!#1]_20	2	false	REALSpace_70bn_2024-09	m_22bbn	9452944	135933
Brc1cc(ccc1)C(=O)Nc2c(cccc2)C(=O)NNC(=O)N	456	fCSFP4	weighted-fingerprint-similarity	0.906	0.395	m_22cbh____21004864____923858	N/A	S1c2c(cc([N+]([O-])=O)cc2)C=C1C(=O)Nc3c(cccc3)C(=O)N	[*;r]C(=O)[N;H]c1[c;H][c;H][c;H][c;H]c1[!#1]_20	2	false	REALSpace_70bn_2024-09	m_22cbh	21004864	923858
O=C(NNC(=O)c1c(NC(=O)c2cc(ccc2)C)cccc1)N	457	fCSFP4	weighted-fingerprint-similarity	0.906	0.395	m_22bbj____21004864____135934	N/A	S1c2c(cc([N+]([O-])=O)cc2)C=C1C(=O)Nc3c(cccc3)C(=O)N	[*;r]C(=O)[N;H]c1[c;H][c;H][c;H][c;H]c1[!#1]_20	2	false	REALSpace_70bn_2024-09	m_22bbj	21004864	135934
O=C(NOCC(=O)N)c1c(NC(=O)c2ccccc2)cccc1	458	fCSFP4	weighted-fingerprint-similarity	0.906	0.395	m_22bbj____24029564____135935	N/A	S1c2c(cc([N+]([O-])=O)cc2)C=C1C(=O)Nc3c(cccc3)C(=O)N	[*;r]C(=O)[N;H]c1[c;H][c;H][c;H][c;H]c1[!#1]_20	2	false	REALSpace_70bn_2024-09	m_22bbj	24029564	135935
S1C(NC(=O)c2c(NC(=O)c3ccccc3)cccc2)=CN=C1	459	fCSFP4	weighted-fingerprint-similarity	0.906	0.395	m_22bbn____12383416____135935	N/A	S1c2c(cc([N+]([O-])=O)cc2)C=C1C(=O)Nc3c(cccc3)C(=O)N	[*;r]C(=O)[N;H]c1[c;H][c;H][c;H][c;H]c1[!#1]_20	2	false	REALSpace_70bn_2024-09	m_22bbn	12383416	135935
S=C(N)CNC(=O)c1c(NC(=O)c2ccccc2)cccc1	460	fCSFP4	weighted-fingerprint-similarity	0.906	0.390	m_22bbj____24192200____135935	N/A	S1c2c(cc([N+]([O-])=O)cc2)C=C1C(=O)Nc3c(cccc3)C(=O)N	[*;r]C(=O)[N;H]c1[c;H][c;H][c;H][c;H]c1[!#1]_20	2	false	REALSpace_70bn_2024-09	m_22bbj	24192200	135935
Brc1c(cccc1)C(=O)Nc2c(cccc2)C(=O)NNC(=O)N	461	fCSFP4	weighted-fingerprint-similarity	0.906	0.385	m_22bbj____21004864____135945	N/A	S1c2c(cc([N+]([O-])=O)cc2)C=C1C(=O)Nc3c(cccc3)C(=O)N	[*;r]C(=O)[N;H]c1[c;H][c;H][c;H][c;H]c1[!#1]_20	2	false	REALSpace_70bn_2024-09	m_22bbj	21004864	135945
Ic1c(cccc1)C(=O)Nc2c(cccc2)C(=O)NNC(=O)N	462	fCSFP4	weighted-fingerprint-similarity	0.906	0.385	m_22cbh____21004864____924990	N/A	S1c2c(cc([N+]([O-])=O)cc2)C=C1C(=O)Nc3c(cccc3)C(=O)N	[*;r]C(=O)[N;H]c1[c;H][c;H][c;H][c;H]c1[!#1]_20	2	false	REALSpace_70bn_2024-09	m_22cbh	21004864	924990
O=C(NNC(=O)CO)c1c(NC(=O)c2ccccc2)cccc1	463	fCSFP4	weighted-fingerprint-similarity	0.906	0.385	m_22dbn____8678482____135935	N/A	S1c2c(cc([N+]([O-])=O)cc2)C=C1C(=O)Nc3c(cccc3)C(=O)N	[*;r]C(=O)[N;H]c1[c;H][c;H][c;H][c;H]c1[!#1]_20	2	false	REALSpace_70bn_2024-09	m_22dbn	8678482	135935
O=C(NOCCO)c1c(NC(=O)c2ccccc2)cccc1	464	fCSFP4	weighted-fingerprint-similarity	0.906	0.385	m_22bbn____8989546____135935	N/A	S1c2c(cc([N+]([O-])=O)cc2)C=C1C(=O)Nc3c(cccc3)C(=O)N	[*;r]C(=O)[N;H]c1[c;H][c;H][c;H][c;H]c1[!#1]_20	2	false	REALSpace_70bn_2024-09	m_22bbn	8989546	135935
O=C(Nc1c(cccc1)C(=O)NC(CO)CO)c2ccccc2	465	fCSFP4	weighted-fingerprint-similarity	0.906	0.385	m_22dbo____8124964____135935	N/A	S1c2c(cc([N+]([O-])=O)cc2)C=C1C(=O)Nc3c(cccc3)C(=O)N	[*;r]C(=O)[N;H]c1[c;H][c;H][c;H][c;H]c1[!#1]_20	2	false	REALSpace_70bn_2024-09	m_22dbo	8124964	135935
O=C(Nc1c(cccc1)C(=O)NC(C[NH3+])C[NH3+])c2ccccc2	466	fCSFP4	weighted-fingerprint-similarity	0.906	0.385	m_240690cbc____14904032____7407056	N/A	S1c2c(cc([N+]([O-])=O)cc2)C=C1C(=O)Nc3c(cccc3)C(=O)N	[*;r]C(=O)[N;H]c1[c;H][c;H][c;H][c;H]c1[!#1]_20	2	false	REALSpace_70bn_2024-09	m_240690cbc	14904032	7407056
O=C(Nc1c(cccc1)C(=O)NCCON)c2ccccc2	467	fCSFP4	weighted-fingerprint-similarity	0.906	0.385	m_240690cbc____19116814____7407056	N/A	S1c2c(cc([N+]([O-])=O)cc2)C=C1C(=O)Nc3c(cccc3)C(=O)N	[*;r]C(=O)[N;H]c1[c;H][c;H][c;H][c;H]c1[!#1]_20	2	false	REALSpace_70bn_2024-09	m_240690cbc	19116814	7407056
O=C(Nc1cnc(nc1)N)c2c(NC(=O)c3ccccc3)cccc2	468	fCSFP4	weighted-fingerprint-similarity	0.906	0.385	m_22bbl____24188042____135935	N/A	S1c2c(cc([N+]([O-])=O)cc2)C=C1C(=O)Nc3c(cccc3)C(=O)N	[*;r]C(=O)[N;H]c1[c;H][c;H][c;H][c;H]c1[!#1]_20	2	false	REALSpace_70bn_2024-09	m_22bbl	24188042	135935
S1C(C(=O)Nc2c(cccc2)C(=O)NCCC[N+]([O-])=O)=CC=C1	469	fCSFP4	weighted-fingerprint-similarity	0.906	0.425	m_22bbo____21497444____292014	N/A	S1c2c(cc([N+]([O-])=O)cc2)C=C1C(=O)Nc3c(cccc3)C(=O)N	[*;r]C(=O)[N;H]c1[c;H][c;H][c;H][c;H]c1[!#1]_20	2	false	REALSpace_70bn_2024-09	m_22bbo	21497444	292014
FCCCNC(=O)c1c(NC(=O)c2ccccc2)cccc1	470	fCSFP4	weighted-fingerprint-similarity	0.906	0.379	m_22bbo____17065554____135935	N/A	S1c2c(cc([N+]([O-])=O)cc2)C=C1C(=O)Nc3c(cccc3)C(=O)N	[*;r]C(=O)[N;H]c1[c;H][c;H][c;H][c;H]c1[!#1]_20	2	false	REALSpace_70bn_2024-09	m_22bbo	17065554	135935
O=C(NN(C)C)Nc1c(cccc1)C(=O)Nc2ccccc2	471	fCSFP4	weighted-fingerprint-similarity	0.906	0.379	m_2430bbc____21804226____26872436	N/A	S1c2c(cc([N+]([O-])=O)cc2)C=C1C(=O)Nc3c(cccc3)C(=O)N	[*;r]C(=O)[N;H]c1[c;H][c;H][c;H][c;H]c1[!#1]_20	2	false	REALSpace_70bn_2024-09	m_2430bbc	21804226	26872436
O=C(NN1C=CC=C1)c2c(NC(=O)c3ccccc3)cccc2	472	fCSFP4	weighted-fingerprint-similarity	0.906	0.379	m_22bbn____6739916____135935	N/A	S1c2c(cc([N+]([O-])=O)cc2)C=C1C(=O)Nc3c(cccc3)C(=O)N	[*;r]C(=O)[N;H]c1[c;H][c;H][c;H][c;H]c1[!#1]_20	2	false	REALSpace_70bn_2024-09	m_22bbn	6739916	135935
O=C(NN=C(C)C)c1c(NC(=O)c2ccccc2)cccc1	473	fCSFP4	weighted-fingerprint-similarity	0.906	0.379	m_22bbn____18313726____135935	N/A	S1c2c(cc([N+]([O-])=O)cc2)C=C1C(=O)Nc3c(cccc3)C(=O)N	[*;r]C(=O)[N;H]c1[c;H][c;H][c;H][c;H]c1[!#1]_20	2	false	REALSpace_70bn_2024-09	m_22bbn	18313726	135935
O=C(NNC(=O)C)Nc1c(cccc1)C(=O)Nc2ccccc2	474	fCSFP4	weighted-fingerprint-similarity	0.906	0.379	m_2430bbb____21804226____8633062	N/A	S1c2c(cc([N+]([O-])=O)cc2)C=C1C(=O)Nc3c(cccc3)C(=O)N	[*;r]C(=O)[N;H]c1[c;H][c;H][c;H][c;H]c1[!#1]_20	2	false	REALSpace_70bn_2024-09	m_2430bbb	21804226	8633062
O=C(NNC=O)Nc1c(cccc1)C(=O)Nc2ccccc2	475	fCSFP4	weighted-fingerprint-similarity	0.906	0.379	m_2430bbc____21804226____26849886	N/A	S1c2c(cc([N+]([O-])=O)cc2)C=C1C(=O)Nc3c(cccc3)C(=O)N	[*;r]C(=O)[N;H]c1[c;H][c;H][c;H][c;H]c1[!#1]_20	2	false	REALSpace_70bn_2024-09	m_2430bbc	21804226	26849886
O=C(NNc1ccncc1)c2c(NC(=O)c3ccccc3)cccc2	476	fCSFP4	weighted-fingerprint-similarity	0.906	0.379	m_22dbn____8593084____135935	N/A	S1c2c(cc([N+]([O-])=O)cc2)C=C1C(=O)Nc3c(cccc3)C(=O)N	[*;r]C(=O)[N;H]c1[c;H][c;H][c;H][c;H]c1[!#1]_20	2	false	REALSpace_70bn_2024-09	m_22dbn	8593084	135935
O=C(NOC)c1c(NC(=O)c2ccc(cc2)C)cccc1	477	fCSFP4	weighted-fingerprint-similarity	0.906	0.379	m_22bbj____24029482____28247010	N/A	S1c2c(cc([N+]([O-])=O)cc2)C=C1C(=O)Nc3c(cccc3)C(=O)N	[*;r]C(=O)[N;H]c1[c;H][c;H][c;H][c;H]c1[!#1]_20	2	false	REALSpace_70bn_2024-09	m_22bbj	24029482	28247010
O=C(Nc1c(cccc1)C(=O)NCC)c2ccc(cc2)C	478	fCSFP4	weighted-fingerprint-similarity	0.906	0.379	m_22bbn____57815____28247010	N/A	S1c2c(cc([N+]([O-])=O)cc2)C=C1C(=O)Nc3c(cccc3)C(=O)N	[*;r]C(=O)[N;H]c1[c;H][c;H][c;H][c;H]c1[!#1]_20	2	false	REALSpace_70bn_2024-09	m_22bbn	57815	28247010
O=C(Nc1c(cccc1)C(=O)NCCCC)c2ccccc2	479	fCSFP4	weighted-fingerprint-similarity	0.906	0.379	m_22bbo____57764____135935	N/A	S1c2c(cc([N+]([O-])=O)cc2)C=C1C(=O)Nc3c(cccc3)C(=O)N	[*;r]C(=O)[N;H]c1[c;H][c;H][c;H][c;H]c1[!#1]_20	2	false	REALSpace_70bn_2024-09	m_22bbo	57764	135935
O=C(Nc1c(cccc1)C(=O)NCCC[NH2+]C)c2ccccc2	480	fCSFP4	weighted-fingerprint-similarity	0.906	0.379	m_240690cbc____7347376____7407056	N/A	S1c2c(cc([N+]([O-])=O)cc2)C=C1C(=O)Nc3c(cccc3)C(=O)N	[*;r]C(=O)[N;H]c1[c;H][c;H][c;H][c;H]c1[!#1]_20	2	false	REALSpace_70bn_2024-09	m_240690cbc	7347376	7407056
O=C(Nc1c(cccc1)C(=O)Nc2ccccc2)NC(C)C	481	fCSFP4	weighted-fingerprint-similarity	0.906	0.379	m_2430bbc____21804226____740788	N/A	S1c2c(cc([N+]([O-])=O)cc2)C=C1C(=O)Nc3c(cccc3)C(=O)N	[*;r]C(=O)[N;H]c1[c;H][c;H][c;H][c;H]c1[!#1]_20	2	false	REALSpace_70bn_2024-09	m_2430bbc	21804226	740788
O=C(Nc1ncccc1)c2c(NC(=O)c3ccccc3)cccc2	482	fCSFP4	weighted-fingerprint-similarity	0.906	0.379	m_22bbn____294278____135935	N/A	S1c2c(cc([N+]([O-])=O)cc2)C=C1C(=O)Nc3c(cccc3)C(=O)N	[*;r]C(=O)[N;H]c1[c;H][c;H][c;H][c;H]c1[!#1]_20	2	false	REALSpace_70bn_2024-09	m_22bbn	294278	135935
O=C(Oc1ccccc1)c2c(NC(=O)c3ccccc3)cccc2	483	fCSFP4	weighted-fingerprint-similarity	0.906	0.379	m_276436bbb____14075864____14089182	N/A	S1c2c(cc([N+]([O-])=O)cc2)C=C1C(=O)Nc3c(cccc3)C(=O)N	[*;r]C(=O)[N;H]c1[c;H][c;H][c;H][c;H]c1[!#1]_20	2	false	REALSpace_70bn_2024-09	m_276436bbb	14075864	14089182
S1C(C(=O)Nc2c(cccc2)C(=O)NCCC(=O)N)=CC=C1	484	fCSFP4	weighted-fingerprint-similarity	0.905	0.416	m_22bbo____5575110____292014	N/A	S1c2c(cc([N+]([O-])=O)cc2)C=C1C(=O)Nc3c(cccc3)C(=O)N	[*;r]C(=O)[N;H]c1[c;H][c;H][c;H][c;H]c1[!#1]_20	2	false	REALSpace_70bn_2024-09	m_22bbo	5575110	292014
S1C(C(=O)Nc2c(cccc2)C(=O)NNC(=O)C(=O)N)=CC=C1	485	fCSFP4	weighted-fingerprint-similarity	0.905	0.416	m_22bbj____21005160____292014	N/A	S1c2c(cc([N+]([O-])=O)cc2)C=C1C(=O)Nc3c(cccc3)C(=O)N	[*;r]C(=O)[N;H]c1[c;H][c;H][c;H][c;H]c1[!#1]_20	2	false	REALSpace_70bn_2024-09	m_22bbj	21005160	292014
Clc1c(ccc([N+]([O-])=O)c1)C(=O)Nc2c(cccc2)C(=O)NC(C(=O)N)C	486	fCSFP4	weighted-fingerprint-similarity	0.905	0.452	m_22bbn____2028682____135933	N/A	S1c2c(cc([N+]([O-])=O)cc2)C=C1C(=O)Nc3c(cccc3)C(=O)N	[*;r]C(=O)[N;H]c1[c;H][c;H][c;H][c;H]c1[!#1]_20	2	false	REALSpace_70bn_2024-09	m_22bbn	2028682	135933
Clc1c(ccc([N+]([O-])=O)c1)C(=O)Nc2c(cccc2)C(=O)NN(C(=O)N)C	487	fCSFP4	weighted-fingerprint-similarity	0.905	0.452	m_22bbn____8124984____135933	N/A	S1c2c(cc([N+]([O-])=O)cc2)C=C1C(=O)Nc3c(cccc3)C(=O)N	[*;r]C(=O)[N;H]c1[c;H][c;H][c;H][c;H]c1[!#1]_20	2	false	REALSpace_70bn_2024-09	m_22bbn	8124984	135933
S1C(C(=O)Nc2c(cccc2)C(=O)NCCCCCCO)=CC=C1	488	fCSFP4	weighted-fingerprint-similarity	0.905	0.407	m_22bbo____8282992____292014	N/A	S1c2c(cc([N+]([O-])=O)cc2)C=C1C(=O)Nc3c(cccc3)C(=O)N	[*;r]C(=O)[N;H]c1[c;H][c;H][c;H][c;H]c1[!#1]_20	2	false	REALSpace_70bn_2024-09	m_22bbo	8282992	292014
S1C(C(=O)Nc2c(cccc2)C(=O)NCCCCCC[NH3+])=CC=C1	489	fCSFP4	weighted-fingerprint-similarity	0.905	0.407	m_240690bbg____11579040____7410426	N/A	S1c2c(cc([N+]([O-])=O)cc2)C=C1C(=O)Nc3c(cccc3)C(=O)N	[*;r]C(=O)[N;H]c1[c;H][c;H][c;H][c;H]c1[!#1]_20	2	false	REALSpace_70bn_2024-09	m_240690bbg	11579040	7410426
S1C(C(=O)Nc2c(cccc2)C(=O)NCCCCCO)=CC=C1	490	fCSFP4	weighted-fingerprint-similarity	0.905	0.407	m_22bbo____9456936____292014	N/A	S1c2c(cc([N+]([O-])=O)cc2)C=C1C(=O)Nc3c(cccc3)C(=O)N	[*;r]C(=O)[N;H]c1[c;H][c;H][c;H][c;H]c1[!#1]_20	2	false	REALSpace_70bn_2024-09	m_22bbo	9456936	292014
S1C(C(=O)Nc2c(cccc2)C(=O)NCCCCC[NH3+])=CC=C1	491	fCSFP4	weighted-fingerprint-similarity	0.905	0.407	m_240690bbg____21476792____7410426	N/A	S1c2c(cc([N+]([O-])=O)cc2)C=C1C(=O)Nc3c(cccc3)C(=O)N	[*;r]C(=O)[N;H]c1[c;H][c;H][c;H][c;H]c1[!#1]_20	2	false	REALSpace_70bn_2024-09	m_240690bbg	21476792	7410426
S1C(C(=O)Nc2c(cccc2)C(=O)NCCCCO)=CC=C1	492	fCSFP4	weighted-fingerprint-similarity	0.905	0.407	m_22bbo____9433146____292014	N/A	S1c2c(cc([N+]([O-])=O)cc2)C=C1C(=O)Nc3c(cccc3)C(=O)N	[*;r]C(=O)[N;H]c1[c;H][c;H][c;H][c;H]c1[!#1]_20	2	false	REALSpace_70bn_2024-09	m_22bbo	9433146	292014
S1C(C(=O)Nc2c(cccc2)C(=O)NCCCC[NH3+])=CC=C1	493	fCSFP4	weighted-fingerprint-similarity	0.905	0.407	m_240690bbg____8626414____7410426	N/A	S1c2c(cc([N+]([O-])=O)cc2)C=C1C(=O)Nc3c(cccc3)C(=O)N	[*;r]C(=O)[N;H]c1[c;H][c;H][c;H][c;H]c1[!#1]_20	2	false	REALSpace_70bn_2024-09	m_240690bbg	8626414	7410426
S1C(C(=O)Nc2c(cccc2)C(=O)NNCCO)=CC=C1	494	fCSFP4	weighted-fingerprint-similarity	0.905	0.407	m_240690dbd____13807950____7410426	N/A	S1c2c(cc([N+]([O-])=O)cc2)C=C1C(=O)Nc3c(cccc3)C(=O)N	[*;r]C(=O)[N;H]c1[c;H][c;H][c;H][c;H]c1[!#1]_20	2	false	REALSpace_70bn_2024-09	m_240690dbd	13807950	7410426
Clc1c(ccc([N+]([O-])=O)c1)C(=O)Nc2c(cccc2)C(=O)NC(CO)C[NH3+]	495	fCSFP4	weighted-fingerprint-similarity	0.905	0.444	m_240690bbg____17321760____7406564	N/A	S1c2c(cc([N+]([O-])=O)cc2)C=C1C(=O)Nc3c(cccc3)C(=O)N	[*;r]C(=O)[N;H]c1[c;H][c;H][c;H][c;H]c1[!#1]_20	2	false	REALSpace_70bn_2024-09	m_240690bbg	17321760	7406564
Clc1c(ccc([N+]([O-])=O)c1)C(=O)Nc2c(cccc2)C(=O)NC(C[NH3+])C	496	fCSFP4	weighted-fingerprint-similarity	0.905	0.444	m_240690bbg____8902564____7406564	N/A	S1c2c(cc([N+]([O-])=O)cc2)C=C1C(=O)Nc3c(cccc3)C(=O)N	[*;r]C(=O)[N;H]c1[c;H][c;H][c;H][c;H]c1[!#1]_20	2	false	REALSpace_70bn_2024-09	m_240690bbg	8902564	7406564
Clc1c(ccc([N+]([O-])=O)c1)C(=O)Nc2c(cccc2)C(=O)NC3C([NH3+])C3	497	fCSFP4	weighted-fingerprint-similarity	0.905	0.444	m_240690bbg____10864014____7406564	N/A	S1c2c(cc([N+]([O-])=O)cc2)C=C1C(=O)Nc3c(cccc3)C(=O)N	[*;r]C(=O)[N;H]c1[c;H][c;H][c;H][c;H]c1[!#1]_20	2	false	REALSpace_70bn_2024-09	m_240690bbg	10864014	7406564
Clc1c(ccc([N+]([O-])=O)c1)C(=O)Nc2c(cccc2)C(=O)NCC(O)C[NH3+]	498	fCSFP4	weighted-fingerprint-similarity	0.905	0.444	m_240690bbg____12102796____7406564	N/A	S1c2c(cc([N+]([O-])=O)cc2)C=C1C(=O)Nc3c(cccc3)C(=O)N	[*;r]C(=O)[N;H]c1[c;H][c;H][c;H][c;H]c1[!#1]_20	2	false	REALSpace_70bn_2024-09	m_240690bbg	12102796	7406564
Clc1c(ccc([N+]([O-])=O)c1)C(=O)Nc2c(cccc2)C(=O)NCC([NH3+])CO	499	fCSFP4	weighted-fingerprint-similarity	0.905	0.444	m_240690bbg____13287646____7406564	N/A	S1c2c(cc([N+]([O-])=O)cc2)C=C1C(=O)Nc3c(cccc3)C(=O)N	[*;r]C(=O)[N;H]c1[c;H][c;H][c;H][c;H]c1[!#1]_20	2	false	REALSpace_70bn_2024-09	m_240690bbg	13287646	7406564
S1C(C(=O)Nc2c(cccc2)C(=O)N(C)C)=CC=C1	500	fCSFP4	weighted-fingerprint-similarity	0.905	0.402	m_22bbo____387202____292014	N/A	S1c2c(cc([N+]([O-])=O)cc2)C=C1C(=O)Nc3c(cccc3)C(=O)N	[*;r]C(=O)[N;H]c1[c;H][c;H][c;H][c;H]c1[!#1]_20	2	false	REALSpace_70bn_2024-09	m_22bbo	387202	292014
S1C(C(=O)Nc2c(cccc2)C(=O)NC3=NC=CN3)=CC=C1	501	fCSFP4	weighted-fingerprint-similarity	0.905	0.402	m_22bbn____21811504____292014	N/A	S1c2c(cc([N+]([O-])=O)cc2)C=C1C(=O)Nc3c(cccc3)C(=O)N	[*;r]C(=O)[N;H]c1[c;H][c;H][c;H][c;H]c1[!#1]_20	2	false	REALSpace_70bn_2024-09	m_22bbn	21811504	292014
S1C(C(=O)Nc2c(cccc2)C(=O)NCC#C)=CC=C1	502	fCSFP4	weighted-fingerprint-similarity	0.905	0.402	m_22bbo____93380____292014	N/A	S1c2c(cc([N+]([O-])=O)cc2)C=C1C(=O)Nc3c(cccc3)C(=O)N	[*;r]C(=O)[N;H]c1[c;H][c;H][c;H][c;H]c1[!#1]_20	2	false	REALSpace_70bn_2024-09	m_22bbo	93380	292014
S1C(C(=O)Nc2c(cccc2)C(=O)NCC#N)=CC=C1	503	fCSFP4	weighted-fingerprint-similarity	0.905	0.402	m_22bbj____2463470____292014	N/A	S1c2c(cc([N+]([O-])=O)cc2)C=C1C(=O)Nc3c(cccc3)C(=O)N	[*;r]C(=O)[N;H]c1[c;H][c;H][c;H][c;H]c1[!#1]_20	2	false	REALSpace_70bn_2024-09	m_22bbj	2463470	292014
S1C(C(=O)Nc2c(cccc2)C(=O)NCC=C)=CC=C1	504	fCSFP4	weighted-fingerprint-similarity	0.905	0.402	m_22bbo____57835____292014	N/A	S1c2c(cc([N+]([O-])=O)cc2)C=C1C(=O)Nc3c(cccc3)C(=O)N	[*;r]C(=O)[N;H]c1[c;H][c;H][c;H][c;H]c1[!#1]_20	2	false	REALSpace_70bn_2024-09	m_22bbo	57835	292014
S1C(C(=O)Nc2c(cccc2)C(=O)NCC[NH2+]C)=CC=C1	505	fCSFP4	weighted-fingerprint-similarity	0.905	0.402	m_240690bbg____7347462____7410426	N/A	S1c2c(cc([N+]([O-])=O)cc2)C=C1C(=O)Nc3c(cccc3)C(=O)N	[*;r]C(=O)[N;H]c1[c;H][c;H][c;H][c;H]c1[!#1]_20	2	false	REALSpace_70bn_2024-09	m_240690bbg	7347462	7410426
S1C(C(=O)Nc2c(cccc2)C(=O)NNC(=O)NC)=CC=C1	506	fCSFP4	weighted-fingerprint-similarity	0.905	0.402	m_22bbn____1319526____292014	N/A	S1c2c(cc([N+]([O-])=O)cc2)C=C1C(=O)Nc3c(cccc3)C(=O)N	[*;r]C(=O)[N;H]c1[c;H][c;H][c;H][c;H]c1[!#1]_20	2	false	REALSpace_70bn_2024-09	m_22bbn	1319526	292014
S1C(C(=O)Nc2c(cccc2)C(=O)NOCC)=CC=C1	507	fCSFP4	weighted-fingerprint-similarity	0.905	0.402	m_22bbn____303688____292014	N/A	S1c2c(cc([N+]([O-])=O)cc2)C=C1C(=O)Nc3c(cccc3)C(=O)N	[*;r]C(=O)[N;H]c1[c;H][c;H][c;H][c;H]c1[!#1]_20	2	false	REALSpace_70bn_2024-09	m_22bbn	303688	292014
BrC(=C)CNC(=O)c1c(NC(=O)c2c(Cl)cc([N+]([O-])=O)cc2)cccc1	508	fCSFP4	weighted-fingerprint-similarity	0.905	0.439	m_22bbk____23072884____135933	N/A	S1c2c(cc([N+]([O-])=O)cc2)C=C1C(=O)Nc3c(cccc3)C(=O)N	[*;r]C(=O)[N;H]c1[c;H][c;H][c;H][c;H]c1[!#1]_20	2	false	REALSpace_70bn_2024-09	m_22bbk	23072884	135933
Clc1c(ccc([N+]([O-])=O)c1)C(=O)Nc2c(cccc2)C(=O)NC(C(C)C)C	509	fCSFP4	weighted-fingerprint-similarity	0.905	0.439	m_22bbo____293958____135933	N/A	S1c2c(cc([N+]([O-])=O)cc2)C=C1C(=O)Nc3c(cccc3)C(=O)N	[*;r]C(=O)[N;H]c1[c;H][c;H][c;H][c;H]c1[!#1]_20	2	false	REALSpace_70bn_2024-09	m_22bbo	293958	135933
Clc1c(ccc([N+]([O-])=O)c1)C(=O)Nc2c(cccc2)C(=O)NC3CC(Cl)C3	510	fCSFP4	weighted-fingerprint-similarity	0.905	0.439	m_22bbn____16887764____135933	N/A	S1c2c(cc([N+]([O-])=O)cc2)C=C1C(=O)Nc3c(cccc3)C(=O)N	[*;r]C(=O)[N;H]c1[c;H][c;H][c;H][c;H]c1[!#1]_20	2	false	REALSpace_70bn_2024-09	m_22bbn	16887764	135933
Clc1c(ccc([N+]([O-])=O)c1)C(=O)Nc2c(cccc2)C(=O)NC3CC(O)C3	511	fCSFP4	weighted-fingerprint-similarity	0.905	0.439	m_22bbo____20075626____135933	N/A	S1c2c(cc([N+]([O-])=O)cc2)C=C1C(=O)Nc3c(cccc3)C(=O)N	[*;r]C(=O)[N;H]c1[c;H][c;H][c;H][c;H]c1[!#1]_20	2	false	REALSpace_70bn_2024-09	m_22bbo	20075626	135933
Clc1c(ccc([N+]([O-])=O)c1)C(=O)Nc2c(cccc2)C(=O)NC3CCCC3	512	fCSFP4	weighted-fingerprint-similarity	0.905	0.439	m_22bbo____57933____135933	N/A	S1c2c(cc([N+]([O-])=O)cc2)C=C1C(=O)Nc3c(cccc3)C(=O)N	[*;r]C(=O)[N;H]c1[c;H][c;H][c;H][c;H]c1[!#1]_20	2	false	REALSpace_70bn_2024-09	m_22bbo	57933	135933
Clc1c(ccc([N+]([O-])=O)c1)C(=O)Nc2c(cccc2)C(=O)NCC(=C)C	513	fCSFP4	weighted-fingerprint-similarity	0.905	0.439	m_22bbo____9045006____135933	N/A	S1c2c(cc([N+]([O-])=O)cc2)C=C1C(=O)Nc3c(cccc3)C(=O)N	[*;r]C(=O)[N;H]c1[c;H][c;H][c;H][c;H]c1[!#1]_20	2	false	REALSpace_70bn_2024-09	m_22bbo	9045006	135933
Clc1c(ccc([N+]([O-])=O)c1)C(=O)Nc2c(cccc2)C(=O)NCC(=O)NC	514	fCSFP4	weighted-fingerprint-similarity	0.905	0.439	m_22bbn____448064____135933	N/A	S1c2c(cc([N+]([O-])=O)cc2)C=C1C(=O)Nc3c(cccc3)C(=O)N	[*;r]C(=O)[N;H]c1[c;H][c;H][c;H][c;H]c1[!#1]_20	2	false	REALSpace_70bn_2024-09	m_22bbn	448064	135933
Clc1c(ccc([N+]([O-])=O)c1)C(=O)Nc2c(cccc2)C(=O)NCC(Cl)F	515	fCSFP4	weighted-fingerprint-similarity	0.905	0.439	m_22bbk____21631442____135933	N/A	S1c2c(cc([N+]([O-])=O)cc2)C=C1C(=O)Nc3c(cccc3)C(=O)N	[*;r]C(=O)[N;H]c1[c;H][c;H][c;H][c;H]c1[!#1]_20	2	false	REALSpace_70bn_2024-09	m_22bbk	21631442	135933
Clc1c(ccc([N+]([O-])=O)c1)C(=O)Nc2c(cccc2)C(=O)NCC(F)=C	516	fCSFP4	weighted-fingerprint-similarity	0.905	0.439	m_22bbo____18716706____135933	N/A	S1c2c(cc([N+]([O-])=O)cc2)C=C1C(=O)Nc3c(cccc3)C(=O)N	[*;r]C(=O)[N;H]c1[c;H][c;H][c;H][c;H]c1[!#1]_20	2	false	REALSpace_70bn_2024-09	m_22bbo	18716706	135933
Clc1c(ccc([N+]([O-])=O)c1)C(=O)Nc2c(cccc2)C(=O)NCC(O)C	517	fCSFP4	weighted-fingerprint-similarity	0.905	0.439	m_22bbo____564336____135933	N/A	S1c2c(cc([N+]([O-])=O)cc2)C=C1C(=O)Nc3c(cccc3)C(=O)N	[*;r]C(=O)[N;H]c1[c;H][c;H][c;H][c;H]c1[!#1]_20	2	false	REALSpace_70bn_2024-09	m_22bbo	564336	135933
Clc1c(ccc([N+]([O-])=O)c1)C(=O)Nc2c(cccc2)C(=O)NCC=C(C)C	518	fCSFP4	weighted-fingerprint-similarity	0.905	0.439	m_22bbo____9277640____135933	N/A	S1c2c(cc([N+]([O-])=O)cc2)C=C1C(=O)Nc3c(cccc3)C(=O)N	[*;r]C(=O)[N;H]c1[c;H][c;H][c;H][c;H]c1[!#1]_20	2	false	REALSpace_70bn_2024-09	m_22bbo	9277640	135933
Clc1c(ccc([N+]([O-])=O)c1)C(=O)Nc2c(cccc2)C(=O)NCC=C(F)F	519	fCSFP4	weighted-fingerprint-similarity	0.905	0.439	m_22bbk____22618576____135933	N/A	S1c2c(cc([N+]([O-])=O)cc2)C=C1C(=O)Nc3c(cccc3)C(=O)N	[*;r]C(=O)[N;H]c1[c;H][c;H][c;H][c;H]c1[!#1]_20	2	false	REALSpace_70bn_2024-09	m_22bbk	22618576	135933
Clc1c(ccc([N+]([O-])=O)c1)C(=O)Nc2c(cccc2)C(=O)NCCC(C)C	520	fCSFP4	weighted-fingerprint-similarity	0.905	0.439	m_22bbo____57804____135933	N/A	S1c2c(cc([N+]([O-])=O)cc2)C=C1C(=O)Nc3c(cccc3)C(=O)N	[*;r]C(=O)[N;H]c1[c;H][c;H][c;H][c;H]c1[!#1]_20	2	false	REALSpace_70bn_2024-09	m_22bbo	57804	135933
Clc1c(ccc([N+]([O-])=O)c1)C(=O)Nc2c(cccc2)C(=O)NCCC(F)F	521	fCSFP4	weighted-fingerprint-similarity	0.905	0.439	m_22bbo____13943014____135933	N/A	S1c2c(cc([N+]([O-])=O)cc2)C=C1C(=O)Nc3c(cccc3)C(=O)N	[*;r]C(=O)[N;H]c1[c;H][c;H][c;H][c;H]c1[!#1]_20	2	false	REALSpace_70bn_2024-09	m_22bbo	13943014	135933
Clc1c(ccc([N+]([O-])=O)c1)C(=O)Nc2c(cccc2)C(=O)NCCC([O-])=O	522	fCSFP4	weighted-fingerprint-similarity	0.905	0.439	m_269946bbg____8586524____7298160	N/A	S1c2c(cc([N+]([O-])=O)cc2)C=C1C(=O)Nc3c(cccc3)C(=O)N	[*;r]C(=O)[N;H]c1[c;H][c;H][c;H][c;H]c1[!#1]_20	2	false	REALSpace_70bn_2024-09	m_269946bbg	8586524	7298160
Clc1c(ccc([N+]([O-])=O)c1)C(=O)Nc2c(cccc2)C(=O)NCCCC#C	523	fCSFP4	weighted-fingerprint-similarity	0.905	0.439	m_22bbo____9228436____135933	N/A	S1c2c(cc([N+]([O-])=O)cc2)C=C1C(=O)Nc3c(cccc3)C(=O)N	[*;r]C(=O)[N;H]c1[c;H][c;H][c;H][c;H]c1[!#1]_20	2	false	REALSpace_70bn_2024-09	m_22bbo	9228436	135933
Clc1c(ccc([N+]([O-])=O)c1)C(=O)Nc2c(cccc2)C(=O)NCCCC#N	524	fCSFP4	weighted-fingerprint-similarity	0.905	0.439	m_22bbo____8685754____135933	N/A	S1c2c(cc([N+]([O-])=O)cc2)C=C1C(=O)Nc3c(cccc3)C(=O)N	[*;r]C(=O)[N;H]c1[c;H][c;H][c;H][c;H]c1[!#1]_20	2	false	REALSpace_70bn_2024-09	m_22bbo	8685754	135933
Clc1c(ccc([N+]([O-])=O)c1)C(=O)Nc2c(cccc2)C(=O)NCCCC=C	525	fCSFP4	weighted-fingerprint-similarity	0.905	0.439	m_22bbo____16486352____135933	N/A	S1c2c(cc([N+]([O-])=O)cc2)C=C1C(=O)Nc3c(cccc3)C(=O)N	[*;r]C(=O)[N;H]c1[c;H][c;H][c;H][c;H]c1[!#1]_20	2	false	REALSpace_70bn_2024-09	m_22bbo	16486352	135933
Clc1c(ccc([N+]([O-])=O)c1)C(=O)Nc2c(cccc2)C(=O)NCCCOC	526	fCSFP4	weighted-fingerprint-similarity	0.905	0.439	m_22bbo____57791____135933	N/A	S1c2c(cc([N+]([O-])=O)cc2)C=C1C(=O)Nc3c(cccc3)C(=O)N	[*;r]C(=O)[N;H]c1[c;H][c;H][c;H][c;H]c1[!#1]_20	2	false	REALSpace_70bn_2024-09	m_22bbo	57791	135933
Clc1c(ccc([N+]([O-])=O)c1)C(=O)Nc2c(cccc2)C(=O)NCCCSC	527	fCSFP4	weighted-fingerprint-similarity	0.905	0.439	m_22bbo____5135864____135933	N/A	S1c2c(cc([N+]([O-])=O)cc2)C=C1C(=O)Nc3c(cccc3)C(=O)N	[*;r]C(=O)[N;H]c1[c;H][c;H][c;H][c;H]c1[!#1]_20	2	false	REALSpace_70bn_2024-09	m_22bbo	5135864	135933
Clc1c(ccc([N+]([O-])=O)c1)C(=O)Nc2c(cccc2)C(=O)NCCOCC	528	fCSFP4	weighted-fingerprint-similarity	0.905	0.439	m_22bbo____872222____135933	N/A	S1c2c(cc([N+]([O-])=O)cc2)C=C1C(=O)Nc3c(cccc3)C(=O)N	[*;r]C(=O)[N;H]c1[c;H][c;H][c;H][c;H]c1[!#1]_20	2	false	REALSpace_70bn_2024-09	m_22bbo	872222	135933
Clc1c(ccc([N+]([O-])=O)c1)C(=O)Nc2c(cccc2)C(=O)NCCSCC	529	fCSFP4	weighted-fingerprint-similarity	0.905	0.439	m_22bbo____13975938____135933	N/A	S1c2c(cc([N+]([O-])=O)cc2)C=C1C(=O)Nc3c(cccc3)C(=O)N	[*;r]C(=O)[N;H]c1[c;H][c;H][c;H][c;H]c1[!#1]_20	2	false	REALSpace_70bn_2024-09	m_22bbo	13975938	135933
Clc1c(ccc([N+]([O-])=O)c1)C(=O)Nc2c(cccc2)C(=O)NCC[NH+](C)C	530	fCSFP4	weighted-fingerprint-similarity	0.905	0.439	m_22bbo____57813____135933	N/A	S1c2c(cc([N+]([O-])=O)cc2)C=C1C(=O)Nc3c(cccc3)C(=O)N	[*;r]C(=O)[N;H]c1[c;H][c;H][c;H][c;H]c1[!#1]_20	2	false	REALSpace_70bn_2024-09	m_22bbo	57813	135933
Clc1c(ccc([N+]([O-])=O)c1)C(=O)Nc2c(cccc2)C(=O)NN3CCCC3	531	fCSFP4	weighted-fingerprint-similarity	0.905	0.439	m_22bbn____16608340____135933	N/A	S1c2c(cc([N+]([O-])=O)cc2)C=C1C(=O)Nc3c(cccc3)C(=O)N	[*;r]C(=O)[N;H]c1[c;H][c;H][c;H][c;H]c1[!#1]_20	2	false	REALSpace_70bn_2024-09	m_22bbn	16608340	135933
Clc1c(ccc([N+]([O-])=O)c1)C(=O)Nc2c(cccc2)C(=O)NNCC(F)F	532	fCSFP4	weighted-fingerprint-similarity	0.905	0.439	m_240690bbf____21583852____7406564	N/A	S1c2c(cc([N+]([O-])=O)cc2)C=C1C(=O)Nc3c(cccc3)C(=O)N	[*;r]C(=O)[N;H]c1[c;H][c;H][c;H][c;H]c1[!#1]_20	2	false	REALSpace_70bn_2024-09	m_240690bbf	21583852	7406564
Clc1c(ccc([N+]([O-])=O)c1)C(=O)Nc2c(cccc2)C(=O)NOCCCC	533	fCSFP4	weighted-fingerprint-similarity	0.905	0.439	m_22bbn____14728982____135933	N/A	S1c2c(cc([N+]([O-])=O)cc2)C=C1C(=O)Nc3c(cccc3)C(=O)N	[*;r]C(=O)[N;H]c1[c;H][c;H][c;H][c;H]c1[!#1]_20	2	false	REALSpace_70bn_2024-09	m_22bbn	14728982	135933
Clc1c(ccc([N+]([O-])=O)c1)C(=O)Nc2c(cccc2)C(=O)NOCCCF	534	fCSFP4	weighted-fingerprint-similarity	0.905	0.439	m_22bbj____24029558____135933	N/A	S1c2c(cc([N+]([O-])=O)cc2)C=C1C(=O)Nc3c(cccc3)C(=O)N	[*;r]C(=O)[N;H]c1[c;H][c;H][c;H][c;H]c1[!#1]_20	2	false	REALSpace_70bn_2024-09	m_22bbj	24029558	135933
Clc1c(ccc([N+]([O-])=O)c1)C(=O)Nc2c(cccc2)C(=O)OC(C)C	535	fCSFP4	weighted-fingerprint-similarity	0.905	0.439	m_1458bgb____477378____483920	N/A	S1c2c(cc([N+]([O-])=O)cc2)C=C1C(=O)Nc3c(cccc3)C(=O)N	[*;r]C(=O)[N;H]c1[c;H][c;H][c;H][c;H]c1[!#1]_20	2	false	REALSpace_70bn_2024-09	m_1458bgb	477378	483920
Clc1c(ccc([N+]([O-])=O)c1)C(=O)Nc2c(cccc2)C(=O)OCCO	536	fCSFP4	weighted-fingerprint-similarity	0.905	0.439	m_1458bgb____477378____485506	N/A	S1c2c(cc([N+]([O-])=O)cc2)C=C1C(=O)Nc3c(cccc3)C(=O)N	[*;r]C(=O)[N;H]c1[c;H][c;H][c;H][c;H]c1[!#1]_20	2	false	REALSpace_70bn_2024-09	m_1458bgb	477378	485506
O=C(NNC(=O)c1c(NC(=O)c2ccc(OC)cc2)cccc1)N	537	fCSFP4	weighted-fingerprint-similarity	0.905	0.392	m_22bbj____21004864____135936	N/A	S1c2c(cc([N+]([O-])=O)cc2)C=C1C(=O)Nc3c(cccc3)C(=O)N	[*;r]C(=O)[N;H]c1[c;H][c;H][c;H][c;H]c1[!#1]_20	2	false	REALSpace_70bn_2024-09	m_22bbj	21004864	135936
O=C(Nc1c(cccc1)C(=O)NCCCC(=O)N)c2ccccc2	538	fCSFP4	weighted-fingerprint-similarity	0.905	0.392	m_22bbo____736850____135935	N/A	S1c2c(cc([N+]([O-])=O)cc2)C=C1C(=O)Nc3c(cccc3)C(=O)N	[*;r]C(=O)[N;H]c1[c;H][c;H][c;H][c;H]c1[!#1]_20	2	false	REALSpace_70bn_2024-09	m_22bbo	736850	135935
S1N=NC=C1NC(=O)c2c(NC(=O)c3ccccc3)cccc2	539	fCSFP4	weighted-fingerprint-similarity	0.905	0.392	m_22bbn____9099838____135935	N/A	S1c2c(cc([N+]([O-])=O)cc2)C=C1C(=O)Nc3c(cccc3)C(=O)N	[*;r]C(=O)[N;H]c1[c;H][c;H][c;H][c;H]c1[!#1]_20	2	false	REALSpace_70bn_2024-09	m_22bbn	9099838	135935
ClC=1SC=CC1NC(=O)c2c(NC(=O)c3ccccc3)cccc2	540	fCSFP4	weighted-fingerprint-similarity	0.905	0.387	m_527dbb____9142134____281862	N/A	S1c2c(cc([N+]([O-])=O)cc2)C=C1C(=O)Nc3c(cccc3)C(=O)N	[*;r]C(=O)[N;H]c1[c;H][c;H][c;H][c;H]c1[!#1]_20	2	false	REALSpace_70bn_2024-09	m_527dbb	9142134	281862
S1C(=C(NC(=O)c2c(NC(=O)c3ccccc3)cccc2)C=C1)C	541	fCSFP4	weighted-fingerprint-similarity	0.905	0.387	m_22bbn____12432512____135935	N/A	S1c2c(cc([N+]([O-])=O)cc2)C=C1C(=O)Nc3c(cccc3)C(=O)N	[*;r]C(=O)[N;H]c1[c;H][c;H][c;H][c;H]c1[!#1]_20	2	false	REALSpace_70bn_2024-09	m_22bbn	12432512	135935
S=C(NCCNC(=O)c1c(NC(=O)c2ccccc2)cccc1)N	542	fCSFP4	weighted-fingerprint-similarity	0.905	0.387	m_22bbj____24192216____135935	N/A	S1c2c(cc([N+]([O-])=O)cc2)C=C1C(=O)Nc3c(cccc3)C(=O)N	[*;r]C(=O)[N;H]c1[c;H][c;H][c;H][c;H]c1[!#1]_20	2	false	REALSpace_70bn_2024-09	m_22bbj	24192216	135935
Clc1ccc(cc1)C(=O)Nc2c(cccc2)C(=O)NC3=CSC=C3	543	fCSFP4	weighted-fingerprint-similarity	0.904	0.381	m_22bbn____5054072____135946	N/A	S1c2c(cc([N+]([O-])=O)cc2)C=C1C(=O)Nc3c(cccc3)C(=O)N	[*;r]C(=O)[N;H]c1[c;H][c;H][c;H][c;H]c1[!#1]_20	2	false	REALSpace_70bn_2024-09	m_22bbn	5054072	135946
O=C(Nc1c(cccc1)C(=O)NC(CO)(CO)CO)c2ccccc2	544	fCSFP4	weighted-fingerprint-similarity	0.904	0.381	m_22bbo____20982964____135935	N/A	S1c2c(cc([N+]([O-])=O)cc2)C=C1C(=O)Nc3c(cccc3)C(=O)N	[*;r]C(=O)[N;H]c1[c;H][c;H][c;H][c;H]c1[!#1]_20	2	false	REALSpace_70bn_2024-09	m_22bbo	20982964	135935
O=C(Nc1c(cccc1)C(=O)NCC#CCO)c2ccccc2	545	fCSFP4	weighted-fingerprint-similarity	0.904	0.381	m_22bbo____9865292____135935	N/A	S1c2c(cc([N+]([O-])=O)cc2)C=C1C(=O)Nc3c(cccc3)C(=O)N	[*;r]C(=O)[N;H]c1[c;H][c;H][c;H][c;H]c1[!#1]_20	2	false	REALSpace_70bn_2024-09	m_22bbo	9865292	135935
O=C(Nc1c(cccc1)C(=O)NCC#CC[NH3+])c2ccccc2	546	fCSFP4	weighted-fingerprint-similarity	0.904	0.381	m_240690cbc____27419952____7407056	N/A	S1c2c(cc([N+]([O-])=O)cc2)C=C1C(=O)Nc3c(cccc3)C(=O)N	[*;r]C(=O)[N;H]c1[c;H][c;H][c;H][c;H]c1[!#1]_20	2	false	REALSpace_70bn_2024-09	m_240690cbc	27419952	7407056
O=C(Nc1c(cccc1)C(=O)NCC=CCO)c2ccccc2	547	fCSFP4	weighted-fingerprint-similarity	0.904	0.381	m_22bbo____27068642____135935	N/A	S1c2c(cc([N+]([O-])=O)cc2)C=C1C(=O)Nc3c(cccc3)C(=O)N	[*;r]C(=O)[N;H]c1[c;H][c;H][c;H][c;H]c1[!#1]_20	2	false	REALSpace_70bn_2024-09	m_22bbo	27068642	135935
O=C(Nc1c(cccc1)C(=O)NCC=CC[NH3+])c2ccccc2	548	fCSFP4	weighted-fingerprint-similarity	0.904	0.381	m_240690cbc____17747622____7407056	N/A	S1c2c(cc([N+]([O-])=O)cc2)C=C1C(=O)Nc3c(cccc3)C(=O)N	[*;r]C(=O)[N;H]c1[c;H][c;H][c;H][c;H]c1[!#1]_20	2	false	REALSpace_70bn_2024-09	m_240690cbc	17747622	7407056
O=C(Nc1c(cccc1)C(=O)Nc2ccccc2)NCCCO	549	fCSFP4	weighted-fingerprint-similarity	0.904	0.381	m_2430bbc____21804226____740896	N/A	S1c2c(cc([N+]([O-])=O)cc2)C=C1C(=O)Nc3c(cccc3)C(=O)N	[*;r]C(=O)[N;H]c1[c;H][c;H][c;H][c;H]c1[!#1]_20	2	false	REALSpace_70bn_2024-09	m_2430bbc	21804226	740896
S1C=C(NC(=O)c2c(NC(=O)c3ccc(cc3)C)cccc2)C=C1	550	fCSFP4	weighted-fingerprint-similarity	0.904	0.381	m_22bbn____5054072____28247010	N/A	S1c2c(cc([N+]([O-])=O)cc2)C=C1C(=O)Nc3c(cccc3)C(=O)N	[*;r]C(=O)[N;H]c1[c;H][c;H][c;H][c;H]c1[!#1]_20	2	false	REALSpace_70bn_2024-09	m_22bbn	5054072	28247010
S1N=CC(NC(=O)c2c(NC(=O)c3ccccc3)cccc2)=C1	551	fCSFP4	weighted-fingerprint-similarity	0.904	0.381	m_22bbn____11758074____135935	N/A	S1c2c(cc([N+]([O-])=O)cc2)C=C1C(=O)Nc3c(cccc3)C(=O)N	[*;r]C(=O)[N;H]c1[c;H][c;H][c;H][c;H]c1[!#1]_20	2	false	REALSpace_70bn_2024-09	m_22bbn	11758074	135935
BrC(Br)CNC(=O)c1c(NC(=O)c2ccccc2)cccc1	552	fCSFP4	weighted-fingerprint-similarity	0.904	0.376	m_22bbk____24037060____135935	N/A	S1c2c(cc([N+]([O-])=O)cc2)C=C1C(=O)Nc3c(cccc3)C(=O)N	[*;r]C(=O)[N;H]c1[c;H][c;H][c;H][c;H]c1[!#1]_20	2	false	REALSpace_70bn_2024-09	m_22bbk	24037060	135935
ClC(Cl)CNC(=O)c1c(NC(=O)c2ccccc2)cccc1	553	fCSFP4	weighted-fingerprint-similarity	0.904	0.376	m_22bbo____10173828____135935	N/A	S1c2c(cc([N+]([O-])=O)cc2)C=C1C(=O)Nc3c(cccc3)C(=O)N	[*;r]C(=O)[N;H]c1[c;H][c;H][c;H][c;H]c1[!#1]_20	2	false	REALSpace_70bn_2024-09	m_22bbo	10173828	135935
Clc1ccc(cc1)C(=O)Nc2c(cccc2)C(=O)NCC	554	fCSFP4	weighted-fingerprint-similarity	0.904	0.376	m_22bbn____57815____135946	N/A	S1c2c(cc([N+]([O-])=O)cc2)C=C1C(=O)Nc3c(cccc3)C(=O)N	[*;r]C(=O)[N;H]c1[c;H][c;H][c;H][c;H]c1[!#1]_20	2	false	REALSpace_70bn_2024-09	m_22bbn	57815	135946
Clc1ccc(cc1)C(=O)Nc2c(cccc2)C(=O)NOC	555	fCSFP4	weighted-fingerprint-similarity	0.904	0.376	m_22bbj____24029482____135946	N/A	S1c2c(cc([N+]([O-])=O)cc2)C=C1C(=O)Nc3c(cccc3)C(=O)N	[*;r]C(=O)[N;H]c1[c;H][c;H][c;H][c;H]c1[!#1]_20	2	false	REALSpace_70bn_2024-09	m_22bbj	24029482	135946
FC(F)CNC(=O)c1c(NC(=O)c2ccccc2)cccc1	556	fCSFP4	weighted-fingerprint-similarity	0.904	0.376	m_22bbj____20975834____135935	N/A	S1c2c(cc([N+]([O-])=O)cc2)C=C1C(=O)Nc3c(cccc3)C(=O)N	[*;r]C(=O)[N;H]c1[c;H][c;H][c;H][c;H]c1[!#1]_20	2	false	REALSpace_70bn_2024-09	m_22bbj	20975834	135935
FCCCCCCNC(=O)c1c(NC(=O)c2ccccc2)cccc1	557	fCSFP4	weighted-fingerprint-similarity	0.904	0.376	m_22bbk____23073300____135935	N/A	S1c2c(cc([N+]([O-])=O)cc2)C=C1C(=O)Nc3c(cccc3)C(=O)N	[*;r]C(=O)[N;H]c1[c;H][c;H][c;H][c;H]c1[!#1]_20	2	false	REALSpace_70bn_2024-09	m_22bbk	23073300	135935
FCCCCCNC(=O)c1c(NC(=O)c2ccccc2)cccc1	558	fCSFP4	weighted-fingerprint-similarity	0.904	0.376	m_22bbn____14792012____135935	N/A	S1c2c(cc([N+]([O-])=O)cc2)C=C1C(=O)Nc3c(cccc3)C(=O)N	[*;r]C(=O)[N;H]c1[c;H][c;H][c;H][c;H]c1[!#1]_20	2	false	REALSpace_70bn_2024-09	m_22bbn	14792012	135935
FCCCCNC(=O)c1c(NC(=O)c2ccccc2)cccc1	559	fCSFP4	weighted-fingerprint-similarity	0.904	0.376	m_22bbo____10390142____135935	N/A	S1c2c(cc([N+]([O-])=O)cc2)C=C1C(=O)Nc3c(cccc3)C(=O)N	[*;r]C(=O)[N;H]c1[c;H][c;H][c;H][c;H]c1[!#1]_20	2	false	REALSpace_70bn_2024-09	m_22bbo	10390142	135935
FCCNC(=O)Nc1c(cccc1)C(=O)Nc2ccccc2	560	fCSFP4	weighted-fingerprint-similarity	0.904	0.376	m_2430bbc____21804226____9706094	N/A	S1c2c(cc([N+]([O-])=O)cc2)C=C1C(=O)Nc3c(cccc3)C(=O)N	[*;r]C(=O)[N;H]c1[c;H][c;H][c;H][c;H]c1[!#1]_20	2	false	REALSpace_70bn_2024-09	m_2430bbc	21804226	9706094
O=C(NOC(C)C)c1c(NC(=O)c2ccccc2)cccc1	561	fCSFP4	weighted-fingerprint-similarity	0.904	0.376	m_22bbn____10691396____135935	N/A	S1c2c(cc([N+]([O-])=O)cc2)C=C1C(=O)Nc3c(cccc3)C(=O)N	[*;r]C(=O)[N;H]c1[c;H][c;H][c;H][c;H]c1[!#1]_20	2	false	REALSpace_70bn_2024-09	m_22bbn	10691396	135935
O=C(NOCOC)c1c(NC(=O)c2ccccc2)cccc1	562	fCSFP4	weighted-fingerprint-similarity	0.904	0.376	m_22bbj____20995954____135935	N/A	S1c2c(cc([N+]([O-])=O)cc2)C=C1C(=O)Nc3c(cccc3)C(=O)N	[*;r]C(=O)[N;H]c1[c;H][c;H][c;H][c;H]c1[!#1]_20	2	false	REALSpace_70bn_2024-09	m_22bbj	20995954	135935
O=C(Nc1c(cccc1)C(=O)NCC(C)C)c2ccccc2	563	fCSFP4	weighted-fingerprint-similarity	0.904	0.376	m_22bbo____57919____135935	N/A	S1c2c(cc([N+]([O-])=O)cc2)C=C1C(=O)Nc3c(cccc3)C(=O)N	[*;r]C(=O)[N;H]c1[c;H][c;H][c;H][c;H]c1[!#1]_20	2	false	REALSpace_70bn_2024-09	m_22bbo	57919	135935
O=C(Nc1c(cccc1)C(=O)NCCCCC)c2ccccc2	564	fCSFP4	weighted-fingerprint-similarity	0.904	0.376	m_22bbo____57680____135935	N/A	S1c2c(cc([N+]([O-])=O)cc2)C=C1C(=O)Nc3c(cccc3)C(=O)N	[*;r]C(=O)[N;H]c1[c;H][c;H][c;H][c;H]c1[!#1]_20	2	false	REALSpace_70bn_2024-09	m_22bbo	57680	135935
O=C(Nc1c(cccc1)C(=O)NCCCCCC)c2ccccc2	565	fCSFP4	weighted-fingerprint-similarity	0.904	0.376	m_22bbo____303720____135935	N/A	S1c2c(cc([N+]([O-])=O)cc2)C=C1C(=O)Nc3c(cccc3)C(=O)N	[*;r]C(=O)[N;H]c1[c;H][c;H][c;H][c;H]c1[!#1]_20	2	false	REALSpace_70bn_2024-09	m_22bbo	303720	135935
O=C(Nc1c(cccc1)C(=O)NCCCCCCC)c2ccccc2	566	fCSFP4	weighted-fingerprint-similarity	0.904	0.376	m_22bbo____12209930____135935	N/A	S1c2c(cc([N+]([O-])=O)cc2)C=C1C(=O)Nc3c(cccc3)C(=O)N	[*;r]C(=O)[N;H]c1[c;H][c;H][c;H][c;H]c1[!#1]_20	2	false	REALSpace_70bn_2024-09	m_22bbo	12209930	135935
O=C(Nc1c(cccc1)C(=O)NCCCC[NH2+]C)c2ccccc2	567	fCSFP4	weighted-fingerprint-similarity	0.904	0.376	m_240690cbc____21477368____7407056	N/A	S1c2c(cc([N+]([O-])=O)cc2)C=C1C(=O)Nc3c(cccc3)C(=O)N	[*;r]C(=O)[N;H]c1[c;H][c;H][c;H][c;H]c1[!#1]_20	2	false	REALSpace_70bn_2024-09	m_240690cbc	21477368	7407056
O=C(Nc1c(cccc1)C(=O)NCCNC(=O)C)c2ccccc2	568	fCSFP4	weighted-fingerprint-similarity	0.904	0.376	m_22bbo____58632____135935	N/A	S1c2c(cc([N+]([O-])=O)cc2)C=C1C(=O)Nc3c(cccc3)C(=O)N	[*;r]C(=O)[N;H]c1[c;H][c;H][c;H][c;H]c1[!#1]_20	2	false	REALSpace_70bn_2024-09	m_22bbo	58632	135935
O=C(Nc1c(cccc1)C(=O)NCC[NH2+]CC)c2ccccc2	569	fCSFP4	weighted-fingerprint-similarity	0.904	0.376	m_240690cbc____7347466____7407056	N/A	S1c2c(cc([N+]([O-])=O)cc2)C=C1C(=O)Nc3c(cccc3)C(=O)N	[*;r]C(=O)[N;H]c1[c;H][c;H][c;H][c;H]c1[!#1]_20	2	false	REALSpace_70bn_2024-09	m_240690cbc	7347466	7407056
O=C(Nc1c(cccc1)C(=O)NCC[NH2+]CCC)c2ccccc2	570	fCSFP4	weighted-fingerprint-similarity	0.904	0.376	m_240690cbc____7788628____7407056	N/A	S1c2c(cc([N+]([O-])=O)cc2)C=C1C(=O)Nc3c(cccc3)C(=O)N	[*;r]C(=O)[N;H]c1[c;H][c;H][c;H][c;H]c1[!#1]_20	2	false	REALSpace_70bn_2024-09	m_240690cbc	7788628	7407056
O=C(Nc1c(cccc1)C(=O)Nc2ccccc2)NC(C)(C)C	571	fCSFP4	weighted-fingerprint-similarity	0.904	0.376	m_2430bbb____21804226____6813336	N/A	S1c2c(cc([N+]([O-])=O)cc2)C=C1C(=O)Nc3c(cccc3)C(=O)N	[*;r]C(=O)[N;H]c1[c;H][c;H][c;H][c;H]c1[!#1]_20	2	false	REALSpace_70bn_2024-09	m_2430bbb	21804226	6813336
O=C(Nc1c(cccc1)C(=O)Nc2ccccc2)NC3CC3	572	fCSFP4	weighted-fingerprint-similarity	0.904	0.376	m_2430bbc____21804226____740952	N/A	S1c2c(cc([N+]([O-])=O)cc2)C=C1C(=O)Nc3c(cccc3)C(=O)N	[*;r]C(=O)[N;H]c1[c;H][c;H][c;H][c;H]c1[!#1]_20	2	false	REALSpace_70bn_2024-09	m_2430bbc	21804226	740952
O=C(Nc1c(cccc1)C(=O)Nc2ccccc2)NCCC	573	fCSFP4	weighted-fingerprint-similarity	0.904	0.376	m_2430bbc____21804226____741046	N/A	S1c2c(cc([N+]([O-])=O)cc2)C=C1C(=O)Nc3c(cccc3)C(=O)N	[*;r]C(=O)[N;H]c1[c;H][c;H][c;H][c;H]c1[!#1]_20	2	false	REALSpace_70bn_2024-09	m_2430bbc	21804226	741046
O=C(Nc1c(cccc1)C(=O)Nc2ccccc2)NCc3ccccc3	574	fCSFP4	weighted-fingerprint-similarity	0.904	0.376	m_2430bbc____21804226____740826	N/A	S1c2c(cc([N+]([O-])=O)cc2)C=C1C(=O)Nc3c(cccc3)C(=O)N	[*;r]C(=O)[N;H]c1[c;H][c;H][c;H][c;H]c1[!#1]_20	2	false	REALSpace_70bn_2024-09	m_2430bbc	21804226	740826
O=C(OCC)c1c(NC(=O)c2ccccc2)cccc1	575	fCSFP4	weighted-fingerprint-similarity	0.904	0.376	m_1458bgb____477508____486190	N/A	S1c2c(cc([N+]([O-])=O)cc2)C=C1C(=O)Nc3c(cccc3)C(=O)N	[*;r]C(=O)[N;H]c1[c;H][c;H][c;H][c;H]c1[!#1]_20	2	false	REALSpace_70bn_2024-09	m_1458bgb	477508	486190
S1C(C(=O)Nc2c(cccc2)C(=O)NOCC(=O)N)=CC=C1	576	fCSFP4	weighted-fingerprint-similarity	0.904	0.413	m_22bbj____24029564____292014	N/A	S1c2c(cc([N+]([O-])=O)cc2)C=C1C(=O)Nc3c(cccc3)C(=O)N	[*;r]C(=O)[N;H]c1[c;H][c;H][c;H][c;H]c1[!#1]_20	2	false	REALSpace_70bn_2024-09	m_22bbj	24029564	292014
S=C(N)CNC(=O)c1c(NC(=O)C=2SC=CC2)cccc1	577	fCSFP4	weighted-fingerprint-similarity	0.904	0.408	m_22bbj____24192200____292014	N/A	S1c2c(cc([N+]([O-])=O)cc2)C=C1C(=O)Nc3c(cccc3)C(=O)N	[*;r]C(=O)[N;H]c1[c;H][c;H][c;H][c;H]c1[!#1]_20	2	false	REALSpace_70bn_2024-09	m_22bbj	24192200	292014
Clc1c(ccc([N+]([O-])=O)c1)C(=O)Nc2c(cccc2)C(=O)NC=3SC=CN3	578	fCSFP4	weighted-fingerprint-similarity	0.904	0.444	m_22bbn____138547____135933	N/A	S1c2c(cc([N+]([O-])=O)cc2)C=C1C(=O)Nc3c(cccc3)C(=O)N	[*;r]C(=O)[N;H]c1[c;H][c;H][c;H][c;H]c1[!#1]_20	2	false	REALSpace_70bn_2024-09	m_22bbn	138547	135933
S1C(C(=O)Nc2c(cccc2)C(=O)NC(CO)CO)=CC=C1	579	fCSFP4	weighted-fingerprint-similarity	0.904	0.403	m_22dbo____8124964____292014	N/A	S1c2c(cc([N+]([O-])=O)cc2)C=C1C(=O)Nc3c(cccc3)C(=O)N	[*;r]C(=O)[N;H]c1[c;H][c;H][c;H][c;H]c1[!#1]_20	2	false	REALSpace_70bn_2024-09	m_22dbo	8124964	292014
S1C(C(=O)Nc2c(cccc2)C(=O)NC(C[NH3+])C[NH3+])=CC=C1	580	fCSFP4	weighted-fingerprint-similarity	0.904	0.403	m_240690bbg____14904032____7410426	N/A	S1c2c(cc([N+]([O-])=O)cc2)C=C1C(=O)Nc3c(cccc3)C(=O)N	[*;r]C(=O)[N;H]c1[c;H][c;H][c;H][c;H]c1[!#1]_20	2	false	REALSpace_70bn_2024-09	m_240690bbg	14904032	7410426
S1C(C(=O)Nc2c(cccc2)C(=O)NCC([O-])=O)=CC=C1	581	fCSFP4	weighted-fingerprint-similarity	0.904	0.403	m_188690bbe____3007508____21603232	N/A	S1c2c(cc([N+]([O-])=O)cc2)C=C1C(=O)Nc3c(cccc3)C(=O)N	[*;r]C(=O)[N;H]c1[c;H][c;H][c;H][c;H]c1[!#1]_20	2	false	REALSpace_70bn_2024-09	m_188690bbe	3007508	21603232
S1C(C(=O)Nc2c(cccc2)C(=O)NCCON)=CC=C1	582	fCSFP4	weighted-fingerprint-similarity	0.904	0.403	m_240690bbg____19116814____7410426	N/A	S1c2c(cc([N+]([O-])=O)cc2)C=C1C(=O)Nc3c(cccc3)C(=O)N	[*;r]C(=O)[N;H]c1[c;H][c;H][c;H][c;H]c1[!#1]_20	2	false	REALSpace_70bn_2024-09	m_240690bbg	19116814	7410426
S1C(C(=O)Nc2c(cccc2)C(=O)NNC(=O)CO)=CC=C1	583	fCSFP4	weighted-fingerprint-similarity	0.904	0.403	m_22dbn____8678482____292014	N/A	S1c2c(cc([N+]([O-])=O)cc2)C=C1C(=O)Nc3c(cccc3)C(=O)N	[*;r]C(=O)[N;H]c1[c;H][c;H][c;H][c;H]c1[!#1]_20	2	false	REALSpace_70bn_2024-09	m_22dbn	8678482	292014
S1C(C(=O)Nc2c(cccc2)C(=O)NNC(=O)C[NH3+])=CC=C1	584	fCSFP4	weighted-fingerprint-similarity	0.904	0.403	m_240690bbf____21583668____7410426	N/A	S1c2c(cc([N+]([O-])=O)cc2)C=C1C(=O)Nc3c(cccc3)C(=O)N	[*;r]C(=O)[N;H]c1[c;H][c;H][c;H][c;H]c1[!#1]_20	2	false	REALSpace_70bn_2024-09	m_240690bbf	21583668	7410426
S1C(C(=O)Nc2c(cccc2)C(=O)NOCCO)=CC=C1	585	fCSFP4	weighted-fingerprint-similarity	0.904	0.403	m_22bbn____8989546____292014	N/A	S1c2c(cc([N+]([O-])=O)cc2)C=C1C(=O)Nc3c(cccc3)C(=O)N	[*;r]C(=O)[N;H]c1[c;H][c;H][c;H][c;H]c1[!#1]_20	2	false	REALSpace_70bn_2024-09	m_22bbn	8989546	292014
S1C(C(=O)Nc2c(cccc2)C(=O)NOCC[NH3+])=CC=C1	586	fCSFP4	weighted-fingerprint-similarity	0.904	0.403	m_240690bbf____13596414____7410426	N/A	S1c2c(cc([N+]([O-])=O)cc2)C=C1C(=O)Nc3c(cccc3)C(=O)N	[*;r]C(=O)[N;H]c1[c;H][c;H][c;H][c;H]c1[!#1]_20	2	false	REALSpace_70bn_2024-09	m_240690bbf	13596414	7410426
Clc1c(ccc([N+]([O-])=O)c1)C(=O)Nc2c(cccc2)C(=O)NC(CF)C[NH3+]	587	fCSFP4	weighted-fingerprint-similarity	0.904	0.440	m_240690bbg____26661158____7406564	N/A	S1c2c(cc([N+]([O-])=O)cc2)C=C1C(=O)Nc3c(cccc3)C(=O)N	[*;r]C(=O)[N;H]c1[c;H][c;H][c;H][c;H]c1[!#1]_20	2	false	REALSpace_70bn_2024-09	m_240690bbg	26661158	7406564
Clc1c(ccc([N+]([O-])=O)c1)C(=O)Nc2c(cccc2)C(=O)NC(C[NH3+])CC	588	fCSFP4	weighted-fingerprint-similarity	0.904	0.440	m_240690bbg____21476920____7406564	N/A	S1c2c(cc([N+]([O-])=O)cc2)C=C1C(=O)Nc3c(cccc3)C(=O)N	[*;r]C(=O)[N;H]c1[c;H][c;H][c;H][c;H]c1[!#1]_20	2	false	REALSpace_70bn_2024-09	m_240690bbg	21476920	7406564
Clc1c(ccc([N+]([O-])=O)c1)C(=O)Nc2c(cccc2)C(=O)NC=3N=NSC3	589	fCSFP4	weighted-fingerprint-similarity	0.904	0.440	m_22dbl____21011208____135933	N/A	S1c2c(cc([N+]([O-])=O)cc2)C=C1C(=O)Nc3c(cccc3)C(=O)N	[*;r]C(=O)[N;H]c1[c;H][c;H][c;H][c;H]c1[!#1]_20	2	false	REALSpace_70bn_2024-09	m_22dbl	21011208	135933
Clc1c(ccc([N+]([O-])=O)c1)C(=O)Nc2c(cccc2)C(=O)NCC(C[NH3+])C	590	fCSFP4	weighted-fingerprint-similarity	0.904	0.440	m_240690bbg____7659424____7406564	N/A	S1c2c(cc([N+]([O-])=O)cc2)C=C1C(=O)Nc3c(cccc3)C(=O)N	[*;r]C(=O)[N;H]c1[c;H][c;H][c;H][c;H]c1[!#1]_20	2	false	REALSpace_70bn_2024-09	m_240690bbg	7659424	7406564
Clc1c(ccc([N+]([O-])=O)c1)C(=O)Nc2c(cccc2)C(=O)NCC([NH3+])CC	591	fCSFP4	weighted-fingerprint-similarity	0.904	0.440	m_240690bbg____10695926____7406564	N/A	S1c2c(cc([N+]([O-])=O)cc2)C=C1C(=O)Nc3c(cccc3)C(=O)N	[*;r]C(=O)[N;H]c1[c;H][c;H][c;H][c;H]c1[!#1]_20	2	false	REALSpace_70bn_2024-09	m_240690bbg	10695926	7406564
S1C(C(=O)Nc2c(cccc2)C(=O)NCCCC)=CC=C1	592	fCSFP4	weighted-fingerprint-similarity	0.904	0.398	m_22bbo____57764____292014	N/A	S1c2c(cc([N+]([O-])=O)cc2)C=C1C(=O)Nc3c(cccc3)C(=O)N	[*;r]C(=O)[N;H]c1[c;H][c;H][c;H][c;H]c1[!#1]_20	2	false	REALSpace_70bn_2024-09	m_22bbo	57764	292014
S1C(C(=O)Nc2c(cccc2)C(=O)NCCCF)=CC=C1	593	fCSFP4	weighted-fingerprint-similarity	0.904	0.398	m_22bbo____17065554____292014	N/A	S1c2c(cc([N+]([O-])=O)cc2)C=C1C(=O)Nc3c(cccc3)C(=O)N	[*;r]C(=O)[N;H]c1[c;H][c;H][c;H][c;H]c1[!#1]_20	2	false	REALSpace_70bn_2024-09	m_22bbo	17065554	292014
S1C(C(=O)Nc2c(cccc2)C(=O)NCCC[NH2+]C)=CC=C1	594	fCSFP4	weighted-fingerprint-similarity	0.904	0.398	m_240690bbg____7347376____7410426	N/A	S1c2c(cc([N+]([O-])=O)cc2)C=C1C(=O)Nc3c(cccc3)C(=O)N	[*;r]C(=O)[N;H]c1[c;H][c;H][c;H][c;H]c1[!#1]_20	2	false	REALSpace_70bn_2024-09	m_240690bbg	7347376	7410426
S1C(C(=O)Nc2c(cccc2)C(=O)NN3C=CC=C3)=CC=C1	595	fCSFP4	weighted-fingerprint-similarity	0.904	0.398	m_22bbn____6739916____292014	N/A	S1c2c(cc([N+]([O-])=O)cc2)C=C1C(=O)Nc3c(cccc3)C(=O)N	[*;r]C(=O)[N;H]c1[c;H][c;H][c;H][c;H]c1[!#1]_20	2	false	REALSpace_70bn_2024-09	m_22bbn	6739916	292014
S1C(C(=O)Nc2c(cccc2)C(=O)NN=C(C)C)=CC=C1	596	fCSFP4	weighted-fingerprint-similarity	0.904	0.398	m_22bbn____18313726____292014	N/A	S1c2c(cc([N+]([O-])=O)cc2)C=C1C(=O)Nc3c(cccc3)C(=O)N	[*;r]C(=O)[N;H]c1[c;H][c;H][c;H][c;H]c1[!#1]_20	2	false	REALSpace_70bn_2024-09	m_22bbn	18313726	292014
[O-][N+](=O)CCCNC(=O)Nc1c(cccc1)C(=O)Nc2ccccc2	597	fCSFP4	weighted-fingerprint-similarity	0.904	0.398	m_2430bbc____21804226____21497468	N/A	S1c2c(cc([N+]([O-])=O)cc2)C=C1C(=O)Nc3c(cccc3)C(=O)N	[*;r]C(=O)[N;H]c1[c;H][c;H][c;H][c;H]c1[!#1]_20	2	false	REALSpace_70bn_2024-09	m_2430bbc	21804226	21497468
BrC#CCCNC(=O)c1c(NC(=O)c2c(Cl)cc([N+]([O-])=O)cc2)cccc1	598	fCSFP4	weighted-fingerprint-similarity	0.904	0.436	m_22bbk____22618736____135933	N/A	S1c2c(cc([N+]([O-])=O)cc2)C=C1C(=O)Nc3c(cccc3)C(=O)N	[*;r]C(=O)[N;H]c1[c;H][c;H][c;H][c;H]c1[!#1]_20	2	false	REALSpace_70bn_2024-09	m_22bbk	22618736	135933
BrC1CC(NC(=O)c2c(NC(=O)c3c(Cl)cc([N+]([O-])=O)cc3)cccc2)C1	599	fCSFP4	weighted-fingerprint-similarity	0.904	0.436	m_22bbn____17509654____135933	N/A	S1c2c(cc([N+]([O-])=O)cc2)C=C1C(=O)Nc3c(cccc3)C(=O)N	[*;r]C(=O)[N;H]c1[c;H][c;H][c;H][c;H]c1[!#1]_20	2	false	REALSpace_70bn_2024-09	m_22bbn	17509654	135933
BrC=CCCNC(=O)c1c(NC(=O)c2c(Cl)cc([N+]([O-])=O)cc2)cccc1	600	fCSFP4	weighted-fingerprint-similarity	0.904	0.436	m_22bbo____16490000____135933	N/A	S1c2c(cc([N+]([O-])=O)cc2)C=C1C(=O)Nc3c(cccc3)C(=O)N	[*;r]C(=O)[N;H]c1[c;H][c;H][c;H][c;H]c1[!#1]_20	2	false	REALSpace_70bn_2024-09	m_22bbo	16490000	135933
Clc1c(ccc([N+]([O-])=O)c1)C(=O)Nc2c(cccc2)C(=O)N(CC)CC	601	fCSFP4	weighted-fingerprint-similarity	0.904	0.436	m_22bbo____57744____135933	N/A	S1c2c(cc([N+]([O-])=O)cc2)C=C1C(=O)Nc3c(cccc3)C(=O)N	[*;r]C(=O)[N;H]c1[c;H][c;H][c;H][c;H]c1[!#1]_20	2	false	REALSpace_70bn_2024-09	m_22bbo	57744	135933
Clc1c(ccc([N+]([O-])=O)c1)C(=O)Nc2c(cccc2)C(=O)N3CCC3	602	fCSFP4	weighted-fingerprint-similarity	0.904	0.436	m_22bbo____4785374____135933	N/A	S1c2c(cc([N+]([O-])=O)cc2)C=C1C(=O)Nc3c(cccc3)C(=O)N	[*;r]C(=O)[N;H]c1[c;H][c;H][c;H][c;H]c1[!#1]_20	2	false	REALSpace_70bn_2024-09	m_22bbo	4785374	135933
Clc1c(ccc([N+]([O-])=O)c1)C(=O)Nc2c(cccc2)C(=O)NC(CC)C	603	fCSFP4	weighted-fingerprint-similarity	0.904	0.436	m_22bbk____23073296____135933	N/A	S1c2c(cc([N+]([O-])=O)cc2)C=C1C(=O)Nc3c(cccc3)C(=O)N	[*;r]C(=O)[N;H]c1[c;H][c;H][c;H][c;H]c1[!#1]_20	2	false	REALSpace_70bn_2024-09	m_22bbk	23073296	135933
Clc1c(ccc([N+]([O-])=O)c1)C(=O)Nc2c(cccc2)C(=O)NC(CO)C	604	fCSFP4	weighted-fingerprint-similarity	0.904	0.436	m_22bbo____564376____135933	N/A	S1c2c(cc([N+]([O-])=O)cc2)C=C1C(=O)Nc3c(cccc3)C(=O)N	[*;r]C(=O)[N;H]c1[c;H][c;H][c;H][c;H]c1[!#1]_20	2	false	REALSpace_70bn_2024-09	m_22bbo	564376	135933
Clc1c(ccc([N+]([O-])=O)c1)C(=O)Nc2c(cccc2)C(=O)NC3(CC3)C	605	fCSFP4	weighted-fingerprint-similarity	0.904	0.436	m_22bbk____5126062____135933	N/A	S1c2c(cc([N+]([O-])=O)cc2)C=C1C(=O)Nc3c(cccc3)C(=O)N	[*;r]C(=O)[N;H]c1[c;H][c;H][c;H][c;H]c1[!#1]_20	2	false	REALSpace_70bn_2024-09	m_22bbk	5126062	135933
Clc1c(ccc([N+]([O-])=O)c1)C(=O)Nc2c(cccc2)C(=O)NC3C(O)C3	606	fCSFP4	weighted-fingerprint-similarity	0.904	0.436	m_22bbk____23835490____135933	N/A	S1c2c(cc([N+]([O-])=O)cc2)C=C1C(=O)Nc3c(cccc3)C(=O)N	[*;r]C(=O)[N;H]c1[c;H][c;H][c;H][c;H]c1[!#1]_20	2	false	REALSpace_70bn_2024-09	m_22bbk	23835490	135933
Clc1c(ccc([N+]([O-])=O)c1)C(=O)Nc2c(cccc2)C(=O)NC3CC(C3)C	607	fCSFP4	weighted-fingerprint-similarity	0.904	0.436	m_22bbo____6475912____135933	N/A	S1c2c(cc([N+]([O-])=O)cc2)C=C1C(=O)Nc3c(cccc3)C(=O)N	[*;r]C(=O)[N;H]c1[c;H][c;H][c;H][c;H]c1[!#1]_20	2	false	REALSpace_70bn_2024-09	m_22bbo	6475912	135933
Clc1c(ccc([N+]([O-])=O)c1)C(=O)Nc2c(cccc2)C(=O)NC3CC(F)C3	608	fCSFP4	weighted-fingerprint-similarity	0.904	0.436	m_22bbk____22618012____135933	N/A	S1c2c(cc([N+]([O-])=O)cc2)C=C1C(=O)Nc3c(cccc3)C(=O)N	[*;r]C(=O)[N;H]c1[c;H][c;H][c;H][c;H]c1[!#1]_20	2	false	REALSpace_70bn_2024-09	m_22bbk	22618012	135933
Clc1c(ccc([N+]([O-])=O)c1)C(=O)Nc2c(cccc2)C(=O)NC3CC=CC3	609	fCSFP4	weighted-fingerprint-similarity	0.904	0.436	m_22bbo____11688218____135933	N/A	S1c2c(cc([N+]([O-])=O)cc2)C=C1C(=O)Nc3c(cccc3)C(=O)N	[*;r]C(=O)[N;H]c1[c;H][c;H][c;H][c;H]c1[!#1]_20	2	false	REALSpace_70bn_2024-09	m_22bbo	11688218	135933
Clc1c(ccc([N+]([O-])=O)c1)C(=O)Nc2c(cccc2)C(=O)NC=3N=NNC3	610	fCSFP4	weighted-fingerprint-similarity	0.904	0.436	m_22bbn____9224930____135933	N/A	S1c2c(cc([N+]([O-])=O)cc2)C=C1C(=O)Nc3c(cccc3)C(=O)N	[*;r]C(=O)[N;H]c1[c;H][c;H][c;H][c;H]c1[!#1]_20	2	false	REALSpace_70bn_2024-09	m_22bbn	9224930	135933
Clc1c(ccc([N+]([O-])=O)c1)C(=O)Nc2c(cccc2)C(=O)NCC(=C)CO	611	fCSFP4	weighted-fingerprint-similarity	0.904	0.436	m_22bbo____26073666____135933	N/A	S1c2c(cc([N+]([O-])=O)cc2)C=C1C(=O)Nc3c(cccc3)C(=O)N	[*;r]C(=O)[N;H]c1[c;H][c;H][c;H][c;H]c1[!#1]_20	2	false	REALSpace_70bn_2024-09	m_22bbo	26073666	135933
Clc1c(ccc([N+]([O-])=O)c1)C(=O)Nc2c(cccc2)C(=O)NCC(F)C	612	fCSFP4	weighted-fingerprint-similarity	0.904	0.436	m_22bbo____13461108____135933	N/A	S1c2c(cc([N+]([O-])=O)cc2)C=C1C(=O)Nc3c(cccc3)C(=O)N	[*;r]C(=O)[N;H]c1[c;H][c;H][c;H][c;H]c1[!#1]_20	2	false	REALSpace_70bn_2024-09	m_22bbo	13461108	135933
Clc1c(ccc([N+]([O-])=O)c1)C(=O)Nc2c(cccc2)C(=O)NCC(O)CO	613	fCSFP4	weighted-fingerprint-similarity	0.904	0.436	m_22bbj____7592954____135933	N/A	S1c2c(cc([N+]([O-])=O)cc2)C=C1C(=O)Nc3c(cccc3)C(=O)N	[*;r]C(=O)[N;H]c1[c;H][c;H][c;H][c;H]c1[!#1]_20	2	false	REALSpace_70bn_2024-09	m_22bbj	7592954	135933
Clc1c(ccc([N+]([O-])=O)c1)C(=O)Nc2c(cccc2)C(=O)NCCC#CC	614	fCSFP4	weighted-fingerprint-similarity	0.904	0.436	m_22bbo____8370932____135933	N/A	S1c2c(cc([N+]([O-])=O)cc2)C=C1C(=O)Nc3c(cccc3)C(=O)N	[*;r]C(=O)[N;H]c1[c;H][c;H][c;H][c;H]c1[!#1]_20	2	false	REALSpace_70bn_2024-09	m_22bbo	8370932	135933
Clc1c(ccc([N+]([O-])=O)c1)C(=O)Nc2c(cccc2)C(=O)NCCC(=O)C	615	fCSFP4	weighted-fingerprint-similarity	0.904	0.436	m_22dbn____13968778____135933	N/A	S1c2c(cc([N+]([O-])=O)cc2)C=C1C(=O)Nc3c(cccc3)C(=O)N	[*;r]C(=O)[N;H]c1[c;H][c;H][c;H][c;H]c1[!#1]_20	2	false	REALSpace_70bn_2024-09	m_22dbn	13968778	135933
Clc1c(ccc([N+]([O-])=O)c1)C(=O)Nc2c(cccc2)C(=O)NCCC3CC3	616	fCSFP4	weighted-fingerprint-similarity	0.904	0.436	m_22bbo____6108192____135933	N/A	S1c2c(cc([N+]([O-])=O)cc2)C=C1C(=O)Nc3c(cccc3)C(=O)N	[*;r]C(=O)[N;H]c1[c;H][c;H][c;H][c;H]c1[!#1]_20	2	false	REALSpace_70bn_2024-09	m_22bbo	6108192	135933
Clc1c(ccc([N+]([O-])=O)c1)C(=O)Nc2c(cccc2)C(=O)NCCC=CC	617	fCSFP4	weighted-fingerprint-similarity	0.904	0.436	m_22bbk____24036082____135933	N/A	S1c2c(cc([N+]([O-])=O)cc2)C=C1C(=O)Nc3c(cccc3)C(=O)N	[*;r]C(=O)[N;H]c1[c;H][c;H][c;H][c;H]c1[!#1]_20	2	false	REALSpace_70bn_2024-09	m_22bbk	24036082	135933
Clc1c(ccc([N+]([O-])=O)c1)C(=O)Nc2c(cccc2)C(=O)NCCSSC	618	fCSFP4	weighted-fingerprint-similarity	0.904	0.436	m_22bbo____9964962____135933	N/A	S1c2c(cc([N+]([O-])=O)cc2)C=C1C(=O)Nc3c(cccc3)C(=O)N	[*;r]C(=O)[N;H]c1[c;H][c;H][c;H][c;H]c1[!#1]_20	2	false	REALSpace_70bn_2024-09	m_22bbo	9964962	135933
Clc1c(ccc([N+]([O-])=O)c1)C(=O)Nc2c(cccc2)C(=O)NN(C=O)C	619	fCSFP4	weighted-fingerprint-similarity	0.904	0.436	m_22bbn____25073936____135933	N/A	S1c2c(cc([N+]([O-])=O)cc2)C=C1C(=O)Nc3c(cccc3)C(=O)N	[*;r]C(=O)[N;H]c1[c;H][c;H][c;H][c;H]c1[!#1]_20	2	false	REALSpace_70bn_2024-09	m_22bbn	25073936	135933
Clc1c(ccc([N+]([O-])=O)c1)C(=O)Nc2c(cccc2)C(=O)NN(CC)C	620	fCSFP4	weighted-fingerprint-similarity	0.904	0.436	m_22bbn____10207446____135933	N/A	S1c2c(cc([N+]([O-])=O)cc2)C=C1C(=O)Nc3c(cccc3)C(=O)N	[*;r]C(=O)[N;H]c1[c;H][c;H][c;H][c;H]c1[!#1]_20	2	false	REALSpace_70bn_2024-09	m_22bbn	10207446	135933
Clc1c(ccc([N+]([O-])=O)c1)C(=O)Nc2c(cccc2)C(=O)NN3C=NN=C3	621	fCSFP4	weighted-fingerprint-similarity	0.904	0.436	m_22bbn____8252126____135933	N/A	S1c2c(cc([N+]([O-])=O)cc2)C=C1C(=O)Nc3c(cccc3)C(=O)N	[*;r]C(=O)[N;H]c1[c;H][c;H][c;H][c;H]c1[!#1]_20	2	false	REALSpace_70bn_2024-09	m_22bbn	8252126	135933
Clc1c(ccc([N+]([O-])=O)c1)C(=O)Nc2c(cccc2)C(=O)NNCC3CC3	622	fCSFP4	weighted-fingerprint-similarity	0.904	0.436	m_240690bbf____21583788____7406564	N/A	S1c2c(cc([N+]([O-])=O)cc2)C=C1C(=O)Nc3c(cccc3)C(=O)N	[*;r]C(=O)[N;H]c1[c;H][c;H][c;H][c;H]c1[!#1]_20	2	false	REALSpace_70bn_2024-09	m_240690bbf	21583788	7406564
Clc1c(ccc([N+]([O-])=O)c1)C(=O)Nc2c(cccc2)C(=O)NOCC(C)C	623	fCSFP4	weighted-fingerprint-similarity	0.904	0.436	m_22dbn____7659378____135933	N/A	S1c2c(cc([N+]([O-])=O)cc2)C=C1C(=O)Nc3c(cccc3)C(=O)N	[*;r]C(=O)[N;H]c1[c;H][c;H][c;H][c;H]c1[!#1]_20	2	false	REALSpace_70bn_2024-09	m_22dbn	7659378	135933
Clc1c(ccc([N+]([O-])=O)c1)C(=O)Nc2c(cccc2)C(=O)NOCC(F)F	624	fCSFP4	weighted-fingerprint-similarity	0.904	0.436	m_22bbn____8761830____135933	N/A	S1c2c(cc([N+]([O-])=O)cc2)C=C1C(=O)Nc3c(cccc3)C(=O)N	[*;r]C(=O)[N;H]c1[c;H][c;H][c;H][c;H]c1[!#1]_20	2	false	REALSpace_70bn_2024-09	m_22bbn	8761830	135933
Clc1c(ccc([N+]([O-])=O)c1)C(=O)Nc2c(cccc2)C(=O)NOCC([O-])=O	625	fCSFP4	weighted-fingerprint-similarity	0.904	0.436	m_269946dbc____13968714____7298160	N/A	S1c2c(cc([N+]([O-])=O)cc2)C=C1C(=O)Nc3c(cccc3)C(=O)N	[*;r]C(=O)[N;H]c1[c;H][c;H][c;H][c;H]c1[!#1]_20	2	false	REALSpace_70bn_2024-09	m_269946dbc	13968714	7298160
Clc1c(ccc([N+]([O-])=O)c1)C(=O)Nc2c(cccc2)C(=O)NOCC=CCl	626	fCSFP4	weighted-fingerprint-similarity	0.904	0.436	m_22bbn____22444112____135933	N/A	S1c2c(cc([N+]([O-])=O)cc2)C=C1C(=O)Nc3c(cccc3)C(=O)N	[*;r]C(=O)[N;H]c1[c;H][c;H][c;H][c;H]c1[!#1]_20	2	false	REALSpace_70bn_2024-09	m_22bbn	22444112	135933
Clc1c(ccc([N+]([O-])=O)c1)C(=O)Nc2c(cccc2)C(=O)NOCC[NH2+]C	627	fCSFP4	weighted-fingerprint-similarity	0.904	0.436	m_240690bbf____24641902____7406564	N/A	S1c2c(cc([N+]([O-])=O)cc2)C=C1C(=O)Nc3c(cccc3)C(=O)N	[*;r]C(=O)[N;H]c1[c;H][c;H][c;H][c;H]c1[!#1]_20	2	false	REALSpace_70bn_2024-09	m_240690bbf	24641902	7406564
Clc1c(ccc([N+]([O-])=O)c1)C(=O)Nc2c(cccc2)C(=O)OCCC	628	fCSFP4	weighted-fingerprint-similarity	0.904	0.436	m_1458bgb____477378____483936	N/A	S1c2c(cc([N+]([O-])=O)cc2)C=C1C(=O)Nc3c(cccc3)C(=O)N	[*;r]C(=O)[N;H]c1[c;H][c;H][c;H][c;H]c1[!#1]_20	2	false	REALSpace_70bn_2024-09	m_1458bgb	477378	483936
Clc1c(ccc([N+]([O-])=O)c1)C(=O)Nc2c(cccc2)C(=O)OCCF	629	fCSFP4	weighted-fingerprint-similarity	0.904	0.436	m_1458bgb____477378____10115558	N/A	S1c2c(cc([N+]([O-])=O)cc2)C=C1C(=O)Nc3c(cccc3)C(=O)N	[*;r]C(=O)[N;H]c1[c;H][c;H][c;H][c;H]c1[!#1]_20	2	false	REALSpace_70bn_2024-09	m_1458bgb	477378	10115558
ClC=1SC=C(NC(=O)c2c(NC(=O)c3ccccc3)cccc2)C1	630	fCSFP4	weighted-fingerprint-similarity	0.904	0.388	m_22bbn____9209188____135935	N/A	S1c2c(cc([N+]([O-])=O)cc2)C=C1C(=O)Nc3c(cccc3)C(=O)N	[*;r]C(=O)[N;H]c1[c;H][c;H][c;H][c;H]c1[!#1]_20	2	false	REALSpace_70bn_2024-09	m_22bbn	9209188	135935
Clc1ccc(cc1)C(=O)Nc2c(cccc2)C(=O)NCC(=O)N	631	fCSFP4	weighted-fingerprint-similarity	0.904	0.388	m_22bbn____453596____135946	N/A	S1c2c(cc([N+]([O-])=O)cc2)C=C1C(=O)Nc3c(cccc3)C(=O)N	[*;r]C(=O)[N;H]c1[c;H][c;H][c;H][c;H]c1[!#1]_20	2	false	REALSpace_70bn_2024-09	m_22bbn	453596	135946
O=C(NNC(=O)C(=O)N)Nc1c(cccc1)C(=O)Nc2ccccc2	632	fCSFP4	weighted-fingerprint-similarity	0.904	0.388	m_2430bbc____21804226____26864652	N/A	S1c2c(cc([N+]([O-])=O)cc2)C=C1C(=O)Nc3c(cccc3)C(=O)N	[*;r]C(=O)[N;H]c1[c;H][c;H][c;H][c;H]c1[!#1]_20	2	false	REALSpace_70bn_2024-09	m_2430bbc	21804226	26864652
O=C(Nc1c(cccc1)C(=O)NCC(=O)N)c2ccc(cc2)C	633	fCSFP4	weighted-fingerprint-similarity	0.904	0.388	m_22bbn____453596____28247010	N/A	S1c2c(cc([N+]([O-])=O)cc2)C=C1C(=O)Nc3c(cccc3)C(=O)N	[*;r]C(=O)[N;H]c1[c;H][c;H][c;H][c;H]c1[!#1]_20	2	false	REALSpace_70bn_2024-09	m_22bbn	453596	28247010
O=C(Nc1c(cccc1)C(=O)NCCCCC(=O)N)c2ccccc2	634	fCSFP4	weighted-fingerprint-similarity	0.904	0.388	m_22bbo____8252164____135935	N/A	S1c2c(cc([N+]([O-])=O)cc2)C=C1C(=O)Nc3c(cccc3)C(=O)N	[*;r]C(=O)[N;H]c1[c;H][c;H][c;H][c;H]c1[!#1]_20	2	false	REALSpace_70bn_2024-09	m_22bbo	8252164	135935
O=C(Nc1c(cccc1)C(=O)Nc2ccccc2)NCCC(=O)N	635	fCSFP4	weighted-fingerprint-similarity	0.904	0.388	m_2430bbc____21804226____4545186	N/A	S1c2c(cc([N+]([O-])=O)cc2)C=C1C(=O)Nc3c(cccc3)C(=O)N	[*;r]C(=O)[N;H]c1[c;H][c;H][c;H][c;H]c1[!#1]_20	2	false	REALSpace_70bn_2024-09	m_2430bbc	21804226	4545186
O=C(OCC(=O)N)c1c(NC(=O)c2ccccc2)cccc1	636	fCSFP4	weighted-fingerprint-similarity	0.904	0.388	m_1458bgb____477508____483932	N/A	S1c2c(cc([N+]([O-])=O)cc2)C=C1C(=O)Nc3c(cccc3)C(=O)N	[*;r]C(=O)[N;H]c1[c;H][c;H][c;H][c;H]c1[!#1]_20	2	false	REALSpace_70bn_2024-09	m_1458bgb	477508	483932
S1C(=CC(NC(=O)c2c(NC(=O)c3ccccc3)cccc2)=C1)C	637	fCSFP4	weighted-fingerprint-similarity	0.904	0.388	m_22bbn____12525772____135935	N/A	S1c2c(cc([N+]([O-])=O)cc2)C=C1C(=O)Nc3c(cccc3)C(=O)N	[*;r]C(=O)[N;H]c1[c;H][c;H][c;H][c;H]c1[!#1]_20	2	false	REALSpace_70bn_2024-09	m_22bbn	12525772	135935
O=C(Nc1c(cccc1)C(=O)NCC(CO)C[NH3+])c2ccccc2	638	fCSFP4	weighted-fingerprint-similarity	0.903	0.383	m_240690cbc____21478350____7407056	N/A	S1c2c(cc([N+]([O-])=O)cc2)C=C1C(=O)Nc3c(cccc3)C(=O)N	[*;r]C(=O)[N;H]c1[c;H][c;H][c;H][c;H]c1[!#1]_20	2	false	REALSpace_70bn_2024-09	m_240690cbc	21478350	7407056
Brc1c(cccc1)C(=O)Nc2c(cccc2)C(=O)NC3=CSC=C3	639	fCSFP4	weighted-fingerprint-similarity	0.903	0.378	m_22bbn____5054072____135945	N/A	S1c2c(cc([N+]([O-])=O)cc2)C=C1C(=O)Nc3c(cccc3)C(=O)N	[*;r]C(=O)[N;H]c1[c;H][c;H][c;H][c;H]c1[!#1]_20	2	false	REALSpace_70bn_2024-09	m_22bbn	5054072	135945
Clc1ccc(cc1)C(=O)Nc2c(cccc2)C(=O)NCCO	640	fCSFP4	weighted-fingerprint-similarity	0.903	0.378	m_22bbo____57745____135946	N/A	S1c2c(cc([N+]([O-])=O)cc2)C=C1C(=O)Nc3c(cccc3)C(=O)N	[*;r]C(=O)[N;H]c1[c;H][c;H][c;H][c;H]c1[!#1]_20	2	false	REALSpace_70bn_2024-09	m_22bbo	57745	135946
Clc1ccc(cc1)C(=O)Nc2c(cccc2)C(=O)NCC[NH3+]	641	fCSFP4	weighted-fingerprint-similarity	0.903	0.378	m_240690cbc____3025612____7408306	N/A	S1c2c(cc([N+]([O-])=O)cc2)C=C1C(=O)Nc3c(cccc3)C(=O)N	[*;r]C(=O)[N;H]c1[c;H][c;H][c;H][c;H]c1[!#1]_20	2	false	REALSpace_70bn_2024-09	m_240690cbc	3025612	7408306
Ic1c(cccc1)C(=O)Nc2c(cccc2)C(=O)NC3=CSC=C3	642	fCSFP4	weighted-fingerprint-similarity	0.903	0.378	m_22cbl____5054072____924990	N/A	S1c2c(cc([N+]([O-])=O)cc2)C=C1C(=O)Nc3c(cccc3)C(=O)N	[*;r]C(=O)[N;H]c1[c;H][c;H][c;H][c;H]c1[!#1]_20	2	false	REALSpace_70bn_2024-09	m_22cbl	5054072	924990
O=C(NOCCCO)c1c(NC(=O)c2ccccc2)cccc1	643	fCSFP4	weighted-fingerprint-similarity	0.903	0.378	m_22bbn____10551048____135935	N/A	S1c2c(cc([N+]([O-])=O)cc2)C=C1C(=O)Nc3c(cccc3)C(=O)N	[*;r]C(=O)[N;H]c1[c;H][c;H][c;H][c;H]c1[!#1]_20	2	false	REALSpace_70bn_2024-09	m_22bbn	10551048	135935
O=C(Nc1c(cccc1)C(=O)NCCCON)c2ccccc2	644	fCSFP4	weighted-fingerprint-similarity	0.903	0.378	m_240690cbc____13312350____7407056	N/A	S1c2c(cc([N+]([O-])=O)cc2)C=C1C(=O)Nc3c(cccc3)C(=O)N	[*;r]C(=O)[N;H]c1[c;H][c;H][c;H][c;H]c1[!#1]_20	2	false	REALSpace_70bn_2024-09	m_240690cbc	13312350	7407056
O=C(Nc1c(cccc1)C(=O)NCCO)c2ccc(cc2)C	645	fCSFP4	weighted-fingerprint-similarity	0.903	0.378	m_22bbo____57745____28247010	N/A	S1c2c(cc([N+]([O-])=O)cc2)C=C1C(=O)Nc3c(cccc3)C(=O)N	[*;r]C(=O)[N;H]c1[c;H][c;H][c;H][c;H]c1[!#1]_20	2	false	REALSpace_70bn_2024-09	m_22bbo	57745	28247010
O=C(Nc1c(cccc1)C(=O)NCCOCCO)c2ccccc2	646	fCSFP4	weighted-fingerprint-similarity	0.903	0.378	m_22bbo____564344____135935	N/A	S1c2c(cc([N+]([O-])=O)cc2)C=C1C(=O)Nc3c(cccc3)C(=O)N	[*;r]C(=O)[N;H]c1[c;H][c;H][c;H][c;H]c1[!#1]_20	2	false	REALSpace_70bn_2024-09	m_22bbo	564344	135935
O=C(Nc1c(cccc1)C(=O)NCCOCC[NH3+])c2ccccc2	647	fCSFP4	weighted-fingerprint-similarity	0.903	0.378	m_240690cbc____15262502____7407056	N/A	S1c2c(cc([N+]([O-])=O)cc2)C=C1C(=O)Nc3c(cccc3)C(=O)N	[*;r]C(=O)[N;H]c1[c;H][c;H][c;H][c;H]c1[!#1]_20	2	false	REALSpace_70bn_2024-09	m_240690cbc	15262502	7407056
O=C(Nc1c(cccc1)C(=O)NCC[NH3+])c2ccc(cc2)C	648	fCSFP4	weighted-fingerprint-similarity	0.903	0.378	m_240690bbg____3025612____28248508	N/A	S1c2c(cc([N+]([O-])=O)cc2)C=C1C(=O)Nc3c(cccc3)C(=O)N	[*;r]C(=O)[N;H]c1[c;H][c;H][c;H][c;H]c1[!#1]_20	2	false	REALSpace_70bn_2024-09	m_240690bbg	3025612	28248508
O=C(Nc1c(cccc1)C(=O)Nc2ccccc2)NCCCCCCO	649	fCSFP4	weighted-fingerprint-similarity	0.903	0.378	m_2430bbc____21804226____8283010	N/A	S1c2c(cc([N+]([O-])=O)cc2)C=C1C(=O)Nc3c(cccc3)C(=O)N	[*;r]C(=O)[N;H]c1[c;H][c;H][c;H][c;H]c1[!#1]_20	2	false	REALSpace_70bn_2024-09	m_2430bbc	21804226	8283010
O=C(Nc1c(cccc1)C(=O)Nc2ccccc2)NCCCCCO	650	fCSFP4	weighted-fingerprint-similarity	0.903	0.378	m_2430bbc____21804226____9456952	N/A	S1c2c(cc([N+]([O-])=O)cc2)C=C1C(=O)Nc3c(cccc3)C(=O)N	[*;r]C(=O)[N;H]c1[c;H][c;H][c;H][c;H]c1[!#1]_20	2	false	REALSpace_70bn_2024-09	m_2430bbc	21804226	9456952
O=C(Nc1c(cccc1)C(=O)Nc2ccccc2)NCCCCO	651	fCSFP4	weighted-fingerprint-similarity	0.903	0.378	m_2430bbc____21804226____9433162	N/A	S1c2c(cc([N+]([O-])=O)cc2)C=C1C(=O)Nc3c(cccc3)C(=O)N	[*;r]C(=O)[N;H]c1[c;H][c;H][c;H][c;H]c1[!#1]_20	2	false	REALSpace_70bn_2024-09	m_2430bbc	21804226	9433162
O=C(OCCO)c1c(NC(=O)c2ccccc2)cccc1	652	fCSFP4	weighted-fingerprint-similarity	0.903	0.378	m_1458bgb____477508____485506	N/A	S1c2c(cc([N+]([O-])=O)cc2)C=C1C(=O)Nc3c(cccc3)C(=O)N	[*;r]C(=O)[N;H]c1[c;H][c;H][c;H][c;H]c1[!#1]_20	2	false	REALSpace_70bn_2024-09	m_1458bgb	477508	485506
S(CCO)CCNC(=O)c1c(NC(=O)c2ccccc2)cccc1	653	fCSFP4	weighted-fingerprint-similarity	0.903	0.378	m_22bbo____20611080____135935	N/A	S1c2c(cc([N+]([O-])=O)cc2)C=C1C(=O)Nc3c(cccc3)C(=O)N	[*;r]C(=O)[N;H]c1[c;H][c;H][c;H][c;H]c1[!#1]_20	2	false	REALSpace_70bn_2024-09	m_22bbo	20611080	135935
S1C=C(NC(=O)Nc2c(cccc2)C(=O)Nc3ccccc3)C(=C1)C	654	fCSFP4	weighted-fingerprint-similarity	0.903	0.378	m_2430bbb____21804226____7640122	N/A	S1c2c(cc([N+]([O-])=O)cc2)C=C1C(=O)Nc3c(cccc3)C(=O)N	[*;r]C(=O)[N;H]c1[c;H][c;H][c;H][c;H]c1[!#1]_20	2	false	REALSpace_70bn_2024-09	m_2430bbb	21804226	7640122
S1N=C(NC(=O)c2c(NC(=O)c3ccccc3)cccc2)C=C1	655	fCSFP4	weighted-fingerprint-similarity	0.903	0.378	m_22bbn____12807972____135935	N/A	S1c2c(cc([N+]([O-])=O)cc2)C=C1C(=O)Nc3c(cccc3)C(=O)N	[*;r]C(=O)[N;H]c1[c;H][c;H][c;H][c;H]c1[!#1]_20	2	false	REALSpace_70bn_2024-09	m_22bbn	12807972	135935
BrC=CCNC(=O)c1c(NC(=O)c2ccccc2)cccc1	656	fCSFP4	weighted-fingerprint-similarity	0.903	0.373	m_22bbk____23795982____135935	N/A	S1c2c(cc([N+]([O-])=O)cc2)C=C1C(=O)Nc3c(cccc3)C(=O)N	[*;r]C(=O)[N;H]c1[c;H][c;H][c;H][c;H]c1[!#1]_20	2	false	REALSpace_70bn_2024-09	m_22bbk	23795982	135935
ClC(Cl)(Cl)CNC(=O)c1c(NC(=O)c2ccccc2)cccc1	657	fCSFP4	weighted-fingerprint-similarity	0.903	0.373	m_22bbo____18312752____135935	N/A	S1c2c(cc([N+]([O-])=O)cc2)C=C1C(=O)Nc3c(cccc3)C(=O)N	[*;r]C(=O)[N;H]c1[c;H][c;H][c;H][c;H]c1[!#1]_20	2	false	REALSpace_70bn_2024-09	m_22bbo	18312752	135935
ClC=CCNC(=O)c1c(NC(=O)c2ccccc2)cccc1	658	fCSFP4	weighted-fingerprint-similarity	0.903	0.373	m_22bbo____13447988____135935	N/A	S1c2c(cc([N+]([O-])=O)cc2)C=C1C(=O)Nc3c(cccc3)C(=O)N	[*;r]C(=O)[N;H]c1[c;H][c;H][c;H][c;H]c1[!#1]_20	2	false	REALSpace_70bn_2024-09	m_22bbo	13447988	135935
Clc1ccc(cc1)C(=O)Nc2c(cccc2)C(=O)NC=3C=NNC3	659	fCSFP4	weighted-fingerprint-similarity	0.903	0.373	m_22bbn____662398____135946	N/A	S1c2c(cc([N+]([O-])=O)cc2)C=C1C(=O)Nc3c(cccc3)C(=O)N	[*;r]C(=O)[N;H]c1[c;H][c;H][c;H][c;H]c1[!#1]_20	2	false	REALSpace_70bn_2024-09	m_22bbn	662398	135946
Clc1ncc(NC(=O)c2c(NC(=O)c3ccccc3)cccc2)cn1	660	fCSFP4	weighted-fingerprint-similarity	0.903	0.373	m_22bbl____21018850____135935	N/A	S1c2c(cc([N+]([O-])=O)cc2)C=C1C(=O)Nc3c(cccc3)C(=O)N	[*;r]C(=O)[N;H]c1[c;H][c;H][c;H][c;H]c1[!#1]_20	2	false	REALSpace_70bn_2024-09	m_22bbl	21018850	135935
FC(F)(F)CNC(=O)c1c(NC(=O)c2ccccc2)cccc1	661	fCSFP4	weighted-fingerprint-similarity	0.903	0.373	m_22bbn____411428____135935	N/A	S1c2c(cc([N+]([O-])=O)cc2)C=C1C(=O)Nc3c(cccc3)C(=O)N	[*;r]C(=O)[N;H]c1[c;H][c;H][c;H][c;H]c1[!#1]_20	2	false	REALSpace_70bn_2024-09	m_22bbn	411428	135935
FCC(NC(=O)c1c(NC(=O)c2ccccc2)cccc1)CF	662	fCSFP4	weighted-fingerprint-similarity	0.903	0.373	m_527bbb____10643444____281862	N/A	S1c2c(cc([N+]([O-])=O)cc2)C=C1C(=O)Nc3c(cccc3)C(=O)N	[*;r]C(=O)[N;H]c1[c;H][c;H][c;H][c;H]c1[!#1]_20	2	false	REALSpace_70bn_2024-09	m_527bbb	10643444	281862
FCCONC(=O)c1c(NC(=O)c2ccccc2)cccc1	663	fCSFP4	weighted-fingerprint-similarity	0.903	0.373	m_22bbn____13585016____135935	N/A	S1c2c(cc([N+]([O-])=O)cc2)C=C1C(=O)Nc3c(cccc3)C(=O)N	[*;r]C(=O)[N;H]c1[c;H][c;H][c;H][c;H]c1[!#1]_20	2	false	REALSpace_70bn_2024-09	m_22bbn	13585016	135935
Fc1ncc(NC(=O)c2c(NC(=O)c3ccccc3)cccc2)cn1	664	fCSFP4	weighted-fingerprint-similarity	0.903	0.373	m_22bbl____21018852____135935	N/A	S1c2c(cc([N+]([O-])=O)cc2)C=C1C(=O)Nc3c(cccc3)C(=O)N	[*;r]C(=O)[N;H]c1[c;H][c;H][c;H][c;H]c1[!#1]_20	2	false	REALSpace_70bn_2024-09	m_22bbl	21018852	135935
O=C(NN(C)C)c1c(NC(=O)c2ccc(cc2)C)cccc1	665	fCSFP4	weighted-fingerprint-similarity	0.903	0.373	m_22bbj____134304____28247010	N/A	S1c2c(cc([N+]([O-])=O)cc2)C=C1C(=O)Nc3c(cccc3)C(=O)N	[*;r]C(=O)[N;H]c1[c;H][c;H][c;H][c;H]c1[!#1]_20	2	false	REALSpace_70bn_2024-09	m_22bbj	134304	28247010
O=C(NNC(=O)C)c1c(NC(=O)c2ccc(cc2)C)cccc1	666	fCSFP4	weighted-fingerprint-similarity	0.903	0.373	m_22bbn____57901____28247010	N/A	S1c2c(cc([N+]([O-])=O)cc2)C=C1C(=O)Nc3c(cccc3)C(=O)N	[*;r]C(=O)[N;H]c1[c;H][c;H][c;H][c;H]c1[!#1]_20	2	false	REALSpace_70bn_2024-09	m_22bbn	57901	28247010
O=C(NNC(=O)CC)c1c(NC(=O)c2ccccc2)cccc1	667	fCSFP4	weighted-fingerprint-similarity	0.903	0.373	m_22bbj____58121____135935	N/A	S1c2c(cc([N+]([O-])=O)cc2)C=C1C(=O)Nc3c(cccc3)C(=O)N	[*;r]C(=O)[N;H]c1[c;H][c;H][c;H][c;H]c1[!#1]_20	2	false	REALSpace_70bn_2024-09	m_22bbj	58121	135935
O=C(NNc1ccncc1)Nc2c(cccc2)C(=O)Nc3ccccc3	668	fCSFP4	weighted-fingerprint-similarity	0.903	0.373	m_2430bbb____21804226____8592838	N/A	S1c2c(cc([N+]([O-])=O)cc2)C=C1C(=O)Nc3c(cccc3)C(=O)N	[*;r]C(=O)[N;H]c1[c;H][c;H][c;H][c;H]c1[!#1]_20	2	false	REALSpace_70bn_2024-09	m_2430bbb	21804226	8592838
O=C(NOC(C)(C)C)c1c(NC(=O)c2ccccc2)cccc1	669	fCSFP4	weighted-fingerprint-similarity	0.903	0.373	m_22bbn____7941174____135935	N/A	S1c2c(cc([N+]([O-])=O)cc2)C=C1C(=O)Nc3c(cccc3)C(=O)N	[*;r]C(=O)[N;H]c1[c;H][c;H][c;H][c;H]c1[!#1]_20	2	false	REALSpace_70bn_2024-09	m_22bbn	7941174	135935
O=C(NOC)c1c(NC(=O)c2ccc(OC)cc2)cccc1	670	fCSFP4	weighted-fingerprint-similarity	0.903	0.373	m_22bbj____24029482____135936	N/A	S1c2c(cc([N+]([O-])=O)cc2)C=C1C(=O)Nc3c(cccc3)C(=O)N	[*;r]C(=O)[N;H]c1[c;H][c;H][c;H][c;H]c1[!#1]_20	2	false	REALSpace_70bn_2024-09	m_22bbj	24029482	135936
O=C(NOC)c1c(NC(=O)c2ccc(Oc3ccccc3)cc2)cccc1	671	fCSFP4	weighted-fingerprint-similarity	0.903	0.373	m_22cbh____24029482____5001076	N/A	S1c2c(cc([N+]([O-])=O)cc2)C=C1C(=O)Nc3c(cccc3)C(=O)N	[*;r]C(=O)[N;H]c1[c;H][c;H][c;H][c;H]c1[!#1]_20	2	false	REALSpace_70bn_2024-09	m_22cbh	24029482	5001076
O=C(NOC1CC1)c2c(NC(=O)c3ccccc3)cccc2	672	fCSFP4	weighted-fingerprint-similarity	0.903	0.373	m_22bbj____23378714____135935	N/A	S1c2c(cc([N+]([O-])=O)cc2)C=C1C(=O)Nc3c(cccc3)C(=O)N	[*;r]C(=O)[N;H]c1[c;H][c;H][c;H][c;H]c1[!#1]_20	2	false	REALSpace_70bn_2024-09	m_22bbj	23378714	135935
O=C(NOCC)Nc1c(cccc1)C(=O)Nc2ccccc2	673	fCSFP4	weighted-fingerprint-similarity	0.903	0.373	m_2430bbb____21804226____8281666	N/A	S1c2c(cc([N+]([O-])=O)cc2)C=C1C(=O)Nc3c(cccc3)C(=O)N	[*;r]C(=O)[N;H]c1[c;H][c;H][c;H][c;H]c1[!#1]_20	2	false	REALSpace_70bn_2024-09	m_2430bbb	21804226	8281666
O=C(NOCCC)c1c(NC(=O)c2ccccc2)cccc1	674	fCSFP4	weighted-fingerprint-similarity	0.903	0.373	m_22bbn____11573772____135935	N/A	S1c2c(cc([N+]([O-])=O)cc2)C=C1C(=O)Nc3c(cccc3)C(=O)N	[*;r]C(=O)[N;H]c1[c;H][c;H][c;H][c;H]c1[!#1]_20	2	false	REALSpace_70bn_2024-09	m_22bbn	11573772	135935
O=C(Nc1c(cccc1)C(=O)NC(C)C)c2ccc(cc2)C	675	fCSFP4	weighted-fingerprint-similarity	0.903	0.373	m_22bbn____4929926____28247010	N/A	S1c2c(cc([N+]([O-])=O)cc2)C=C1C(=O)Nc3c(cccc3)C(=O)N	[*;r]C(=O)[N;H]c1[c;H][c;H][c;H][c;H]c1[!#1]_20	2	false	REALSpace_70bn_2024-09	m_22bbn	4929926	28247010
O=C(Nc1c(cccc1)C(=O)NC(CC)CC)c2ccccc2	676	fCSFP4	weighted-fingerprint-similarity	0.903	0.373	m_22bbo____57943____135935	N/A	S1c2c(cc([N+]([O-])=O)cc2)C=C1C(=O)Nc3c(cccc3)C(=O)N	[*;r]C(=O)[N;H]c1[c;H][c;H][c;H][c;H]c1[!#1]_20	2	false	REALSpace_70bn_2024-09	m_22bbo	57943	135935
O=C(Nc1c(cccc1)C(=O)NC2C(C2C)C)c3ccccc3	677	fCSFP4	weighted-fingerprint-similarity	0.903	0.373	m_22bbo____17314928____135935	N/A	S1c2c(cc([N+]([O-])=O)cc2)C=C1C(=O)Nc3c(cccc3)C(=O)N	[*;r]C(=O)[N;H]c1[c;H][c;H][c;H][c;H]c1[!#1]_20	2	false	REALSpace_70bn_2024-09	m_22bbo	17314928	135935
O=C(Nc1c(cccc1)C(=O)NC2CC3CC(C3)C2)c4ccccc4	678	fCSFP4	weighted-fingerprint-similarity	0.903	0.373	m_22bbo____23835266____135935	N/A	S1c2c(cc([N+]([O-])=O)cc2)C=C1C(=O)Nc3c(cccc3)C(=O)N	[*;r]C(=O)[N;H]c1[c;H][c;H][c;H][c;H]c1[!#1]_20	2	false	REALSpace_70bn_2024-09	m_22bbo	23835266	135935
O=C(Nc1c(cccc1)C(=O)NC2CCC2)c3ccccc3	679	fCSFP4	weighted-fingerprint-similarity	0.903	0.373	m_22bbo____10892204____135935	N/A	S1c2c(cc([N+]([O-])=O)cc2)C=C1C(=O)Nc3c(cccc3)C(=O)N	[*;r]C(=O)[N;H]c1[c;H][c;H][c;H][c;H]c1[!#1]_20	2	false	REALSpace_70bn_2024-09	m_22bbo	10892204	135935
O=C(Nc1c(cccc1)C(=O)NC=2C=NNC2)c3ccc(cc3)C	680	fCSFP4	weighted-fingerprint-similarity	0.903	0.373	m_22bbn____662398____28247010	N/A	S1c2c(cc([N+]([O-])=O)cc2)C=C1C(=O)Nc3c(cccc3)C(=O)N	[*;r]C(=O)[N;H]c1[c;H][c;H][c;H][c;H]c1[!#1]_20	2	false	REALSpace_70bn_2024-09	m_22bbn	662398	28247010
O=C(Nc1c(cccc1)C(=O)NCC#CC)c2ccccc2	681	fCSFP4	weighted-fingerprint-similarity	0.903	0.373	m_22bbo____7932002____135935	N/A	S1c2c(cc([N+]([O-])=O)cc2)C=C1C(=O)Nc3c(cccc3)C(=O)N	[*;r]C(=O)[N;H]c1[c;H][c;H][c;H][c;H]c1[!#1]_20	2	false	REALSpace_70bn_2024-09	m_22bbo	7932002	135935
O=C(Nc1c(cccc1)C(=O)NCC(C)(C)C)c2ccccc2	682	fCSFP4	weighted-fingerprint-similarity	0.903	0.373	m_22bbo____2014098____135935	N/A	S1c2c(cc([N+]([O-])=O)cc2)C=C1C(=O)Nc3c(cccc3)C(=O)N	[*;r]C(=O)[N;H]c1[c;H][c;H][c;H][c;H]c1[!#1]_20	2	false	REALSpace_70bn_2024-09	m_22bbo	2014098	135935
O=C(Nc1c(cccc1)C(=O)NCC(CC)CC)c2ccccc2	683	fCSFP4	weighted-fingerprint-similarity	0.903	0.373	m_22bbo____3489176____135935	N/A	S1c2c(cc([N+]([O-])=O)cc2)C=C1C(=O)Nc3c(cccc3)C(=O)N	[*;r]C(=O)[N;H]c1[c;H][c;H][c;H][c;H]c1[!#1]_20	2	false	REALSpace_70bn_2024-09	m_22bbo	3489176	135935
O=C(Nc1c(cccc1)C(=O)NCC2CC2)c3ccccc3	684	fCSFP4	weighted-fingerprint-similarity	0.903	0.373	m_22bbo____309938____135935	N/A	S1c2c(cc([N+]([O-])=O)cc2)C=C1C(=O)Nc3c(cccc3)C(=O)N	[*;r]C(=O)[N;H]c1[c;H][c;H][c;H][c;H]c1[!#1]_20	2	false	REALSpace_70bn_2024-09	m_22bbo	309938	135935
O=C(Nc1c(cccc1)C(=O)NCC=CC)c2ccccc2	685	fCSFP4	weighted-fingerprint-similarity	0.903	0.373	m_22bbo____28246438____135935	N/A	S1c2c(cc([N+]([O-])=O)cc2)C=C1C(=O)Nc3c(cccc3)C(=O)N	[*;r]C(=O)[N;H]c1[c;H][c;H][c;H][c;H]c1[!#1]_20	2	false	REALSpace_70bn_2024-09	m_22bbo	28246438	135935
O=C(Nc1c(cccc1)C(=O)NCCC#C)c2ccccc2	686	fCSFP4	weighted-fingerprint-similarity	0.903	0.373	m_22bbo____4862192____135935	N/A	S1c2c(cc([N+]([O-])=O)cc2)C=C1C(=O)Nc3c(cccc3)C(=O)N	[*;r]C(=O)[N;H]c1[c;H][c;H][c;H][c;H]c1[!#1]_20	2	false	REALSpace_70bn_2024-09	m_22bbo	4862192	135935
O=C(Nc1c(cccc1)C(=O)NCCC#N)c2ccccc2	687	fCSFP4	weighted-fingerprint-similarity	0.903	0.373	m_22bbo____9433496____135935	N/A	S1c2c(cc([N+]([O-])=O)cc2)C=C1C(=O)Nc3c(cccc3)C(=O)N	[*;r]C(=O)[N;H]c1[c;H][c;H][c;H][c;H]c1[!#1]_20	2	false	REALSpace_70bn_2024-09	m_22bbo	9433496	135935
O=C(Nc1c(cccc1)C(=O)NCCC=C)c2ccccc2	688	fCSFP4	weighted-fingerprint-similarity	0.903	0.373	m_22bbo____11969916____135935	N/A	S1c2c(cc([N+]([O-])=O)cc2)C=C1C(=O)Nc3c(cccc3)C(=O)N	[*;r]C(=O)[N;H]c1[c;H][c;H][c;H][c;H]c1[!#1]_20	2	false	REALSpace_70bn_2024-09	m_22bbo	11969916	135935
O=C(Nc1c(cccc1)C(=O)NCCCNC(=O)C)c2ccccc2	689	fCSFP4	weighted-fingerprint-similarity	0.903	0.373	m_22bbo____505044____135935	N/A	S1c2c(cc([N+]([O-])=O)cc2)C=C1C(=O)Nc3c(cccc3)C(=O)N	[*;r]C(=O)[N;H]c1[c;H][c;H][c;H][c;H]c1[!#1]_20	2	false	REALSpace_70bn_2024-09	m_22bbo	505044	135935
O=C(Nc1c(cccc1)C(=O)NCCC[NH2+]CC)c2ccccc2	690	fCSFP4	weighted-fingerprint-similarity	0.903	0.373	m_240690cbc____7347390____7407056	N/A	S1c2c(cc([N+]([O-])=O)cc2)C=C1C(=O)Nc3c(cccc3)C(=O)N	[*;r]C(=O)[N;H]c1[c;H][c;H][c;H][c;H]c1[!#1]_20	2	false	REALSpace_70bn_2024-09	m_240690cbc	7347390	7407056
O=C(Nc1c(cccc1)C(=O)NCCOC)c2ccccc2	691	fCSFP4	weighted-fingerprint-similarity	0.903	0.373	m_22bbo____57676____135935	N/A	S1c2c(cc([N+]([O-])=O)cc2)C=C1C(=O)Nc3c(cccc3)C(=O)N	[*;r]C(=O)[N;H]c1[c;H][c;H][c;H][c;H]c1[!#1]_20	2	false	REALSpace_70bn_2024-09	m_22bbo	57676	135935
O=C(Nc1c(cccc1)C(=O)Nc2ccccc2)NCC#C	692	fCSFP4	weighted-fingerprint-similarity	0.903	0.373	m_2430bbc____21804226____4963300	N/A	S1c2c(cc([N+]([O-])=O)cc2)C=C1C(=O)Nc3c(cccc3)C(=O)N	[*;r]C(=O)[N;H]c1[c;H][c;H][c;H][c;H]c1[!#1]_20	2	false	REALSpace_70bn_2024-09	m_2430bbc	21804226	4963300
O=C(Nc1c(cccc1)C(=O)Nc2ccccc2)NCC=C	693	fCSFP4	weighted-fingerprint-similarity	0.903	0.373	m_2430bbc____21804226____740924	N/A	S1c2c(cc([N+]([O-])=O)cc2)C=C1C(=O)Nc3c(cccc3)C(=O)N	[*;r]C(=O)[N;H]c1[c;H][c;H][c;H][c;H]c1[!#1]_20	2	false	REALSpace_70bn_2024-09	m_2430bbc	21804226	740924
O=C(Nc1cnc(nc1)C)c2c(NC(=O)c3ccccc3)cccc2	694	fCSFP4	weighted-fingerprint-similarity	0.903	0.373	m_22bbn____3217030____135935	N/A	S1c2c(cc([N+]([O-])=O)cc2)C=C1C(=O)Nc3c(cccc3)C(=O)N	[*;r]C(=O)[N;H]c1[c;H][c;H][c;H][c;H]c1[!#1]_20	2	false	REALSpace_70bn_2024-09	m_22bbn	3217030	135935
O=C(OC)NNC(=O)c1c(NC(=O)c2ccccc2)cccc1	695	fCSFP4	weighted-fingerprint-similarity	0.903	0.373	m_22bbj____57917____135935	N/A	S1c2c(cc([N+]([O-])=O)cc2)C=C1C(=O)Nc3c(cccc3)C(=O)N	[*;r]C(=O)[N;H]c1[c;H][c;H][c;H][c;H]c1[!#1]_20	2	false	REALSpace_70bn_2024-09	m_22bbj	57917	135935
S(CCNC(=O)c1c(NC(=O)c2ccccc2)cccc1)C	696	fCSFP4	weighted-fingerprint-similarity	0.903	0.373	m_22bbo____11946668____135935	N/A	S1c2c(cc([N+]([O-])=O)cc2)C=C1C(=O)Nc3c(cccc3)C(=O)N	[*;r]C(=O)[N;H]c1[c;H][c;H][c;H][c;H]c1[!#1]_20	2	false	REALSpace_70bn_2024-09	m_22bbo	11946668	135935
[Si](CNC(=O)c1c(NC(=O)c2ccccc2)cccc1)(C)(C)C	697	fCSFP4	weighted-fingerprint-similarity	0.903	0.373	m_22bbo____20644168____135935	N/A	S1c2c(cc([N+]([O-])=O)cc2)C=C1C(=O)Nc3c(cccc3)C(=O)N	[*;r]C(=O)[N;H]c1[c;H][c;H][c;H][c;H]c1[!#1]_20	2	false	REALSpace_70bn_2024-09	m_22bbo	20644168	135935
S1C(C(=O)Nc2c(cccc2)C(=O)NCCCC(=O)N)=CC=C1	698	fCSFP4	weighted-fingerprint-similarity	0.903	0.409	m_22bbo____736850____292014	N/A	S1c2c(cc([N+]([O-])=O)cc2)C=C1C(=O)Nc3c(cccc3)C(=O)N	[*;r]C(=O)[N;H]c1[c;H][c;H][c;H][c;H]c1[!#1]_20	2	false	REALSpace_70bn_2024-09	m_22bbo	736850	292014
Clc1c(ccc([N+]([O-])=O)c1)C(=O)Nc2c(cccc2)C(=O)NC=3SC=NN3	699	fCSFP4	weighted-fingerprint-similarity	0.903	0.441	m_22bbn____998706____135933	N/A	S1c2c(cc([N+]([O-])=O)cc2)C=C1C(=O)Nc3c(cccc3)C(=O)N	[*;r]C(=O)[N;H]c1[c;H][c;H][c;H][c;H]c1[!#1]_20	2	false	REALSpace_70bn_2024-09	m_22bbn	998706	135933
S1C(C(=O)Nc2c(cccc2)C(=O)NC(CO)(CO)CO)=CC=C1	700	fCSFP4	weighted-fingerprint-similarity	0.903	0.400	m_22bbo____20982964____292014	N/A	S1c2c(cc([N+]([O-])=O)cc2)C=C1C(=O)Nc3c(cccc3)C(=O)N	[*;r]C(=O)[N;H]c1[c;H][c;H][c;H][c;H]c1[!#1]_20	2	false	REALSpace_70bn_2024-09	m_22bbo	20982964	292014
S1C(C(=O)Nc2c(cccc2)C(=O)NCC#CCO)=CC=C1	701	fCSFP4	weighted-fingerprint-similarity	0.903	0.400	m_22bbo____9865292____292014	N/A	S1c2c(cc([N+]([O-])=O)cc2)C=C1C(=O)Nc3c(cccc3)C(=O)N	[*;r]C(=O)[N;H]c1[c;H][c;H][c;H][c;H]c1[!#1]_20	2	false	REALSpace_70bn_2024-09	m_22bbo	9865292	292014
S1C(C(=O)Nc2c(cccc2)C(=O)NCC#CC[NH3+])=CC=C1	702	fCSFP4	weighted-fingerprint-similarity	0.903	0.400	m_240690bbg____27419952____7410426	N/A	S1c2c(cc([N+]([O-])=O)cc2)C=C1C(=O)Nc3c(cccc3)C(=O)N	[*;r]C(=O)[N;H]c1[c;H][c;H][c;H][c;H]c1[!#1]_20	2	false	REALSpace_70bn_2024-09	m_240690bbg	27419952	7410426
S1C(C(=O)Nc2c(cccc2)C(=O)NCC=CCO)=CC=C1	703	fCSFP4	weighted-fingerprint-similarity	0.903	0.400	m_22bbo____27068642____292014	N/A	S1c2c(cc([N+]([O-])=O)cc2)C=C1C(=O)Nc3c(cccc3)C(=O)N	[*;r]C(=O)[N;H]c1[c;H][c;H][c;H][c;H]c1[!#1]_20	2	false	REALSpace_70bn_2024-09	m_22bbo	27068642	292014
S1C(C(=O)Nc2c(cccc2)C(=O)NCC=CC[NH3+])=CC=C1	704	fCSFP4	weighted-fingerprint-similarity	0.903	0.400	m_240690bbg____17747622____7410426	N/A	S1c2c(cc([N+]([O-])=O)cc2)C=C1C(=O)Nc3c(cccc3)C(=O)N	[*;r]C(=O)[N;H]c1[c;H][c;H][c;H][c;H]c1[!#1]_20	2	false	REALSpace_70bn_2024-09	m_240690bbg	17747622	7410426
Clc1c(ccc([N+]([O-])=O)c1)C(=O)Nc2c(cccc2)C(=O)NCC([NH3+])(C)C	705	fCSFP4	weighted-fingerprint-similarity	0.903	0.437	m_240690bbg____7347584____7406564	N/A	S1c2c(cc([N+]([O-])=O)cc2)C=C1C(=O)Nc3c(cccc3)C(=O)N	[*;r]C(=O)[N;H]c1[c;H][c;H][c;H][c;H]c1[!#1]_20	2	false	REALSpace_70bn_2024-09	m_240690bbg	7347584	7406564
Clc1c(ccc([N+]([O-])=O)c1)C(=O)Nc2c(cccc2)C(=O)NCCC([NH3+])C	706	fCSFP4	weighted-fingerprint-similarity	0.903	0.437	m_240690bbg____12628766____7406564	N/A	S1c2c(cc([N+]([O-])=O)cc2)C=C1C(=O)Nc3c(cccc3)C(=O)N	[*;r]C(=O)[N;H]c1[c;H][c;H][c;H][c;H]c1[!#1]_20	2	false	REALSpace_70bn_2024-09	m_240690bbg	12628766	7406564
BrC(Br)CNC(=O)c1c(NC(=O)C=2SC=CC2)cccc1	707	fCSFP4	weighted-fingerprint-similarity	0.903	0.395	m_22bbk____24037060____292014	N/A	S1c2c(cc([N+]([O-])=O)cc2)C=C1C(=O)Nc3c(cccc3)C(=O)N	[*;r]C(=O)[N;H]c1[c;H][c;H][c;H][c;H]c1[!#1]_20	2	false	REALSpace_70bn_2024-09	m_22bbk	24037060	292014
ClC(Cl)CNC(=O)c1c(NC(=O)C=2SC=CC2)cccc1	708	fCSFP4	weighted-fingerprint-similarity	0.903	0.395	m_22bbo____10173828____292014	N/A	S1c2c(cc([N+]([O-])=O)cc2)C=C1C(=O)Nc3c(cccc3)C(=O)N	[*;r]C(=O)[N;H]c1[c;H][c;H][c;H][c;H]c1[!#1]_20	2	false	REALSpace_70bn_2024-09	m_22bbo	10173828	292014
S1C(C(=O)Nc2c(cccc2)C(=O)NCC(C)C)=CC=C1	709	fCSFP4	weighted-fingerprint-similarity	0.903	0.395	m_22bbo____57919____292014	N/A	S1c2c(cc([N+]([O-])=O)cc2)C=C1C(=O)Nc3c(cccc3)C(=O)N	[*;r]C(=O)[N;H]c1[c;H][c;H][c;H][c;H]c1[!#1]_20	2	false	REALSpace_70bn_2024-09	m_22bbo	57919	292014
S1C(C(=O)Nc2c(cccc2)C(=O)NCC(F)F)=CC=C1	710	fCSFP4	weighted-fingerprint-similarity	0.903	0.395	m_22bbj____20975834____292014	N/A	S1c2c(cc([N+]([O-])=O)cc2)C=C1C(=O)Nc3c(cccc3)C(=O)N	[*;r]C(=O)[N;H]c1[c;H][c;H][c;H][c;H]c1[!#1]_20	2	false	REALSpace_70bn_2024-09	m_22bbj	20975834	292014
S1C(C(=O)Nc2c(cccc2)C(=O)NCCCCC)=CC=C1	711	fCSFP4	weighted-fingerprint-similarity	0.903	0.395	m_22bbo____57680____292014	N/A	S1c2c(cc([N+]([O-])=O)cc2)C=C1C(=O)Nc3c(cccc3)C(=O)N	[*;r]C(=O)[N;H]c1[c;H][c;H][c;H][c;H]c1[!#1]_20	2	false	REALSpace_70bn_2024-09	m_22bbo	57680	292014
S1C(C(=O)Nc2c(cccc2)C(=O)NCCCCCC)=CC=C1	712	fCSFP4	weighted-fingerprint-similarity	0.903	0.395	m_22bbo____303720____292014	N/A	S1c2c(cc([N+]([O-])=O)cc2)C=C1C(=O)Nc3c(cccc3)C(=O)N	[*;r]C(=O)[N;H]c1[c;H][c;H][c;H][c;H]c1[!#1]_20	2	false	REALSpace_70bn_2024-09	m_22bbo	303720	292014
S1C(C(=O)Nc2c(cccc2)C(=O)NCCCCCCC)=CC=C1	713	fCSFP4	weighted-fingerprint-similarity	0.903	0.395	m_22bbo____12209930____292014	N/A	S1c2c(cc([N+]([O-])=O)cc2)C=C1C(=O)Nc3c(cccc3)C(=O)N	[*;r]C(=O)[N;H]c1[c;H][c;H][c;H][c;H]c1[!#1]_20	2	false	REALSpace_70bn_2024-09	m_22bbo	12209930	292014
S1C(C(=O)Nc2c(cccc2)C(=O)NCCCCCCF)=CC=C1	714	fCSFP4	weighted-fingerprint-similarity	0.903	0.395	m_22bbk____23073300____292014	N/A	S1c2c(cc([N+]([O-])=O)cc2)C=C1C(=O)Nc3c(cccc3)C(=O)N	[*;r]C(=O)[N;H]c1[c;H][c;H][c;H][c;H]c1[!#1]_20	2	false	REALSpace_70bn_2024-09	m_22bbk	23073300	292014
S1C(C(=O)Nc2c(cccc2)C(=O)NCCCCCF)=CC=C1	715	fCSFP4	weighted-fingerprint-similarity	0.903	0.395	m_22bbn____14792012____292014	N/A	S1c2c(cc([N+]([O-])=O)cc2)C=C1C(=O)Nc3c(cccc3)C(=O)N	[*;r]C(=O)[N;H]c1[c;H][c;H][c;H][c;H]c1[!#1]_20	2	false	REALSpace_70bn_2024-09	m_22bbn	14792012	292014
S1C(C(=O)Nc2c(cccc2)C(=O)NCCCCF)=CC=C1	716	fCSFP4	weighted-fingerprint-similarity	0.903	0.395	m_22bbo____10390142____292014	N/A	S1c2c(cc([N+]([O-])=O)cc2)C=C1C(=O)Nc3c(cccc3)C(=O)N	[*;r]C(=O)[N;H]c1[c;H][c;H][c;H][c;H]c1[!#1]_20	2	false	REALSpace_70bn_2024-09	m_22bbo	10390142	292014
S1C(C(=O)Nc2c(cccc2)C(=O)NCCCC[NH2+]C)=CC=C1	717	fCSFP4	weighted-fingerprint-similarity	0.903	0.395	m_240690bbg____21477368____7410426	N/A	S1c2c(cc([N+]([O-])=O)cc2)C=C1C(=O)Nc3c(cccc3)C(=O)N	[*;r]C(=O)[N;H]c1[c;H][c;H][c;H][c;H]c1[!#1]_20	2	false	REALSpace_70bn_2024-09	m_240690bbg	21477368	7410426
S1C(C(=O)Nc2c(cccc2)C(=O)NCCNC(=O)C)=CC=C1	718	fCSFP4	weighted-fingerprint-similarity	0.903	0.395	m_22bbo____58632____292014	N/A	S1c2c(cc([N+]([O-])=O)cc2)C=C1C(=O)Nc3c(cccc3)C(=O)N	[*;r]C(=O)[N;H]c1[c;H][c;H][c;H][c;H]c1[!#1]_20	2	false	REALSpace_70bn_2024-09	m_22bbo	58632	292014
S1C(C(=O)Nc2c(cccc2)C(=O)NCC[NH2+]CC)=CC=C1	719	fCSFP4	weighted-fingerprint-similarity	0.903	0.395	m_240690bbg____7347466____7410426	N/A	S1c2c(cc([N+]([O-])=O)cc2)C=C1C(=O)Nc3c(cccc3)C(=O)N	[*;r]C(=O)[N;H]c1[c;H][c;H][c;H][c;H]c1[!#1]_20	2	false	REALSpace_70bn_2024-09	m_240690bbg	7347466	7410426
S1C(C(=O)Nc2c(cccc2)C(=O)NCC[NH2+]CCC)=CC=C1	720	fCSFP4	weighted-fingerprint-similarity	0.903	0.395	m_240690bbg____7788628____7410426	N/A	S1c2c(cc([N+]([O-])=O)cc2)C=C1C(=O)Nc3c(cccc3)C(=O)N	[*;r]C(=O)[N;H]c1[c;H][c;H][c;H][c;H]c1[!#1]_20	2	false	REALSpace_70bn_2024-09	m_240690bbg	7788628	7410426
S1C(C(=O)Nc2c(cccc2)C(=O)NNCCC)=CC=C1	721	fCSFP4	weighted-fingerprint-similarity	0.903	0.395	m_240690bbf____21584066____7410426	N/A	S1c2c(cc([N+]([O-])=O)cc2)C=C1C(=O)Nc3c(cccc3)C(=O)N	[*;r]C(=O)[N;H]c1[c;H][c;H][c;H][c;H]c1[!#1]_20	2	false	REALSpace_70bn_2024-09	m_240690bbf	21584066	7410426
S1C(C(=O)Nc2c(cccc2)C(=O)NNCCF)=CC=C1	722	fCSFP4	weighted-fingerprint-similarity	0.903	0.395	m_240690bbf____21584026____7410426	N/A	S1c2c(cc([N+]([O-])=O)cc2)C=C1C(=O)Nc3c(cccc3)C(=O)N	[*;r]C(=O)[N;H]c1[c;H][c;H][c;H][c;H]c1[!#1]_20	2	false	REALSpace_70bn_2024-09	m_240690bbf	21584026	7410426
S1C(C(=O)Nc2c(cccc2)C(=O)NOC(C)C)=CC=C1	723	fCSFP4	weighted-fingerprint-similarity	0.903	0.395	m_22bbn____10691396____292014	N/A	S1c2c(cc([N+]([O-])=O)cc2)C=C1C(=O)Nc3c(cccc3)C(=O)N	[*;r]C(=O)[N;H]c1[c;H][c;H][c;H][c;H]c1[!#1]_20	2	false	REALSpace_70bn_2024-09	m_22bbn	10691396	292014
S1C(C(=O)Nc2c(cccc2)C(=O)NOCOC)=CC=C1	724	fCSFP4	weighted-fingerprint-similarity	0.903	0.395	m_22bbj____20995954____292014	N/A	S1c2c(cc([N+]([O-])=O)cc2)C=C1C(=O)Nc3c(cccc3)C(=O)N	[*;r]C(=O)[N;H]c1[c;H][c;H][c;H][c;H]c1[!#1]_20	2	false	REALSpace_70bn_2024-09	m_22bbj	20995954	292014
S1C(C(=O)Nc2c(cccc2)C(=O)OCC)=CC=C1	725	fCSFP4	weighted-fingerprint-similarity	0.903	0.395	m_276436bbc____14076718____14090708	N/A	S1c2c(cc([N+]([O-])=O)cc2)C=C1C(=O)Nc3c(cccc3)C(=O)N	[*;r]C(=O)[N;H]c1[c;H][c;H][c;H][c;H]c1[!#1]_20	2	false	REALSpace_70bn_2024-09	m_276436bbc	14076718	14090708
Clc1c(ccc([N+]([O-])=O)c1)C(=O)Nc2c(cccc2)C(=O)NC(C#C)C	726	fCSFP4	weighted-fingerprint-similarity	0.903	0.433	m_22bbo____8990984____135933	N/A	S1c2c(cc([N+]([O-])=O)cc2)C=C1C(=O)Nc3c(cccc3)C(=O)N	[*;r]C(=O)[N;H]c1[c;H][c;H][c;H][c;H]c1[!#1]_20	2	false	REALSpace_70bn_2024-09	m_22bbo	8990984	135933
Clc1c(ccc([N+]([O-])=O)c1)C(=O)Nc2c(cccc2)C(=O)NC(C#N)C	727	fCSFP4	weighted-fingerprint-similarity	0.903	0.433	m_22bbj____2161742____135933	N/A	S1c2c(cc([N+]([O-])=O)cc2)C=C1C(=O)Nc3c(cccc3)C(=O)N	[*;r]C(=O)[N;H]c1[c;H][c;H][c;H][c;H]c1[!#1]_20	2	false	REALSpace_70bn_2024-09	m_22bbj	2161742	135933
Clc1c(ccc([N+]([O-])=O)c1)C(=O)Nc2c(cccc2)C(=O)NC(C=C)C	728	fCSFP4	weighted-fingerprint-similarity	0.903	0.433	m_22bbn____7346450____135933	N/A	S1c2c(cc([N+]([O-])=O)cc2)C=C1C(=O)Nc3c(cccc3)C(=O)N	[*;r]C(=O)[N;H]c1[c;H][c;H][c;H][c;H]c1[!#1]_20	2	false	REALSpace_70bn_2024-09	m_22bbn	7346450	135933
Clc1c(ccc([N+]([O-])=O)c1)C(=O)Nc2c(cccc2)C(=O)NC(CF)C	729	fCSFP4	weighted-fingerprint-similarity	0.903	0.433	m_22bbo____10214022____135933	N/A	S1c2c(cc([N+]([O-])=O)cc2)C=C1C(=O)Nc3c(cccc3)C(=O)N	[*;r]C(=O)[N;H]c1[c;H][c;H][c;H][c;H]c1[!#1]_20	2	false	REALSpace_70bn_2024-09	m_22bbo	10214022	135933
Clc1c(ccc([N+]([O-])=O)c1)C(=O)Nc2c(cccc2)C(=O)NC(CF)CO	730	fCSFP4	weighted-fingerprint-similarity	0.903	0.433	m_22bbo____15741040____135933	N/A	S1c2c(cc([N+]([O-])=O)cc2)C=C1C(=O)Nc3c(cccc3)C(=O)N	[*;r]C(=O)[N;H]c1[c;H][c;H][c;H][c;H]c1[!#1]_20	2	false	REALSpace_70bn_2024-09	m_22bbo	15741040	135933
Clc1c(ccc([N+]([O-])=O)c1)C(=O)Nc2c(cccc2)C(=O)NC(CO)CC	731	fCSFP4	weighted-fingerprint-similarity	0.903	0.433	m_22bbo____564322____135933	N/A	S1c2c(cc([N+]([O-])=O)cc2)C=C1C(=O)Nc3c(cccc3)C(=O)N	[*;r]C(=O)[N;H]c1[c;H][c;H][c;H][c;H]c1[!#1]_20	2	false	REALSpace_70bn_2024-09	m_22bbo	564322	135933
Clc1c(ccc([N+]([O-])=O)c1)C(=O)Nc2c(cccc2)C(=O)NC3C(C3)C	732	fCSFP4	weighted-fingerprint-similarity	0.903	0.433	m_22bbo____3048356____135933	N/A	S1c2c(cc([N+]([O-])=O)cc2)C=C1C(=O)Nc3c(cccc3)C(=O)N	[*;r]C(=O)[N;H]c1[c;H][c;H][c;H][c;H]c1[!#1]_20	2	false	REALSpace_70bn_2024-09	m_22bbo	3048356	135933
Clc1c(ccc([N+]([O-])=O)c1)C(=O)Nc2c(cccc2)C(=O)NC3C(F)C3	733	fCSFP4	weighted-fingerprint-similarity	0.903	0.433	m_22bbo____14595850____135933	N/A	S1c2c(cc([N+]([O-])=O)cc2)C=C1C(=O)Nc3c(cccc3)C(=O)N	[*;r]C(=O)[N;H]c1[c;H][c;H][c;H][c;H]c1[!#1]_20	2	false	REALSpace_70bn_2024-09	m_22bbo	14595850	135933
Clc1c(ccc([N+]([O-])=O)c1)C(=O)Nc2c(cccc2)C(=O)NC3CC(=O)C3	734	fCSFP4	weighted-fingerprint-similarity	0.903	0.433	m_22bbn____10638316____135933	N/A	S1c2c(cc([N+]([O-])=O)cc2)C=C1C(=O)Nc3c(cccc3)C(=O)N	[*;r]C(=O)[N;H]c1[c;H][c;H][c;H][c;H]c1[!#1]_20	2	false	REALSpace_70bn_2024-09	m_22bbn	10638316	135933
Clc1c(ccc([N+]([O-])=O)c1)C(=O)Nc2c(cccc2)C(=O)NCC(=C)CC	735	fCSFP4	weighted-fingerprint-similarity	0.903	0.433	m_22bbo____10858450____135933	N/A	S1c2c(cc([N+]([O-])=O)cc2)C=C1C(=O)Nc3c(cccc3)C(=O)N	[*;r]C(=O)[N;H]c1[c;H][c;H][c;H][c;H]c1[!#1]_20	2	false	REALSpace_70bn_2024-09	m_22bbo	10858450	135933
Clc1c(ccc([N+]([O-])=O)c1)C(=O)Nc2c(cccc2)C(=O)NCC(CC)C	736	fCSFP4	weighted-fingerprint-similarity	0.903	0.433	m_22bbo____11352252____135933	N/A	S1c2c(cc([N+]([O-])=O)cc2)C=C1C(=O)Nc3c(cccc3)C(=O)N	[*;r]C(=O)[N;H]c1[c;H][c;H][c;H][c;H]c1[!#1]_20	2	false	REALSpace_70bn_2024-09	m_22bbo	11352252	135933
Clc1c(ccc([N+]([O-])=O)c1)C(=O)Nc2c(cccc2)C(=O)NCC(CO)C	737	fCSFP4	weighted-fingerprint-similarity	0.903	0.433	m_22bbo____7119382____135933	N/A	S1c2c(cc([N+]([O-])=O)cc2)C=C1C(=O)Nc3c(cccc3)C(=O)N	[*;r]C(=O)[N;H]c1[c;H][c;H][c;H][c;H]c1[!#1]_20	2	false	REALSpace_70bn_2024-09	m_22bbo	7119382	135933
Clc1c(ccc([N+]([O-])=O)c1)C(=O)Nc2c(cccc2)C(=O)NCC(F)CO	738	fCSFP4	weighted-fingerprint-similarity	0.903	0.433	m_22bbo____17069706____135933	N/A	S1c2c(cc([N+]([O-])=O)cc2)C=C1C(=O)Nc3c(cccc3)C(=O)N	[*;r]C(=O)[N;H]c1[c;H][c;H][c;H][c;H]c1[!#1]_20	2	false	REALSpace_70bn_2024-09	m_22bbo	17069706	135933
Clc1c(ccc([N+]([O-])=O)c1)C(=O)Nc2c(cccc2)C(=O)NCC(O)CC	739	fCSFP4	weighted-fingerprint-similarity	0.903	0.433	m_22bbo____10915994____135933	N/A	S1c2c(cc([N+]([O-])=O)cc2)C=C1C(=O)Nc3c(cccc3)C(=O)N	[*;r]C(=O)[N;H]c1[c;H][c;H][c;H][c;H]c1[!#1]_20	2	false	REALSpace_70bn_2024-09	m_22bbo	10915994	135933
Clc1c(ccc([N+]([O-])=O)c1)C(=O)Nc2c(cccc2)C(=O)NCC(O)CF	740	fCSFP4	weighted-fingerprint-similarity	0.903	0.433	m_22bbo____13905806____135933	N/A	S1c2c(cc([N+]([O-])=O)cc2)C=C1C(=O)Nc3c(cccc3)C(=O)N	[*;r]C(=O)[N;H]c1[c;H][c;H][c;H][c;H]c1[!#1]_20	2	false	REALSpace_70bn_2024-09	m_22bbo	13905806	135933
Clc1c(ccc([N+]([O-])=O)c1)C(=O)Nc2c(cccc2)C(=O)NCC3CCC3	741	fCSFP4	weighted-fingerprint-similarity	0.903	0.433	m_22bbo____633126____135933	N/A	S1c2c(cc([N+]([O-])=O)cc2)C=C1C(=O)Nc3c(cccc3)C(=O)N	[*;r]C(=O)[N;H]c1[c;H][c;H][c;H][c;H]c1[!#1]_20	2	false	REALSpace_70bn_2024-09	m_22bbo	633126	135933
Clc1c(ccc([N+]([O-])=O)c1)C(=O)Nc2c(cccc2)C(=O)NCC=CC#N	742	fCSFP4	weighted-fingerprint-similarity	0.903	0.433	m_22bbk____23787834____135933	N/A	S1c2c(cc([N+]([O-])=O)cc2)C=C1C(=O)Nc3c(cccc3)C(=O)N	[*;r]C(=O)[N;H]c1[c;H][c;H][c;H][c;H]c1[!#1]_20	2	false	REALSpace_70bn_2024-09	m_22bbk	23787834	135933
Clc1c(ccc([N+]([O-])=O)c1)C(=O)Nc2c(cccc2)C(=O)NCCC=C=C	743	fCSFP4	weighted-fingerprint-similarity	0.903	0.433	m_22bbo____16970398____135933	N/A	S1c2c(cc([N+]([O-])=O)cc2)C=C1C(=O)Nc3c(cccc3)C(=O)N	[*;r]C(=O)[N;H]c1[c;H][c;H][c;H][c;H]c1[!#1]_20	2	false	REALSpace_70bn_2024-09	m_22bbo	16970398	135933
Clc1c(ccc([N+]([O-])=O)c1)C(=O)Nc2c(cccc2)C(=O)NCCN=[N+]=[N-]	744	fCSFP4	weighted-fingerprint-similarity	0.903	0.433	m_22bbk____15789358____135933	N/A	S1c2c(cc([N+]([O-])=O)cc2)C=C1C(=O)Nc3c(cccc3)C(=O)N	[*;r]C(=O)[N;H]c1[c;H][c;H][c;H][c;H]c1[!#1]_20	2	false	REALSpace_70bn_2024-09	m_22bbk	15789358	135933
Clc1c(ccc([N+]([O-])=O)c1)C(=O)Nc2c(cccc2)C(=O)NCCOC=C	745	fCSFP4	weighted-fingerprint-similarity	0.903	0.433	m_22bbo____26629498____135933	N/A	S1c2c(cc([N+]([O-])=O)cc2)C=C1C(=O)Nc3c(cccc3)C(=O)N	[*;r]C(=O)[N;H]c1[c;H][c;H][c;H][c;H]c1[!#1]_20	2	false	REALSpace_70bn_2024-09	m_22bbo	26629498	135933
Clc1c(ccc([N+]([O-])=O)c1)C(=O)Nc2c(cccc2)C(=O)NNC(=S)SC	746	fCSFP4	weighted-fingerprint-similarity	0.903	0.433	m_22bbj____24192208____135933	N/A	S1c2c(cc([N+]([O-])=O)cc2)C=C1C(=O)Nc3c(cccc3)C(=O)N	[*;r]C(=O)[N;H]c1[c;H][c;H][c;H][c;H]c1[!#1]_20	2	false	REALSpace_70bn_2024-09	m_22bbj	24192208	135933
Clc1c(ccc([N+]([O-])=O)c1)C(=O)Nc2c(cccc2)C(=O)NOC3CCC3	747	fCSFP4	weighted-fingerprint-similarity	0.903	0.433	m_22bbn____10695766____135933	N/A	S1c2c(cc([N+]([O-])=O)cc2)C=C1C(=O)Nc3c(cccc3)C(=O)N	[*;r]C(=O)[N;H]c1[c;H][c;H][c;H][c;H]c1[!#1]_20	2	false	REALSpace_70bn_2024-09	m_22bbn	10695766	135933
Clc1c(ccc([N+]([O-])=O)c1)C(=O)Nc2c(cccc2)C(=O)NOCC3CC3	748	fCSFP4	weighted-fingerprint-similarity	0.903	0.433	m_22bbj____20996022____135933	N/A	S1c2c(cc([N+]([O-])=O)cc2)C=C1C(=O)Nc3c(cccc3)C(=O)N	[*;r]C(=O)[N;H]c1[c;H][c;H][c;H][c;H]c1[!#1]_20	2	false	REALSpace_70bn_2024-09	m_22bbj	20996022	135933
Clc1c(ccc([N+]([O-])=O)c1)C(=O)Nc2c(cccc2)C(=O)NOCC=CC	749	fCSFP4	weighted-fingerprint-similarity	0.903	0.433	m_22bbj____20995956____135933	N/A	S1c2c(cc([N+]([O-])=O)cc2)C=C1C(=O)Nc3c(cccc3)C(=O)N	[*;r]C(=O)[N;H]c1[c;H][c;H][c;H][c;H]c1[!#1]_20	2	false	REALSpace_70bn_2024-09	m_22bbj	20995956	135933
Clc1c(ccc([N+]([O-])=O)c1)C(=O)Nc2c(cccc2)C(=O)NOCCC#C	750	fCSFP4	weighted-fingerprint-similarity	0.903	0.433	m_22bbn____24630732____135933	N/A	S1c2c(cc([N+]([O-])=O)cc2)C=C1C(=O)Nc3c(cccc3)C(=O)N	[*;r]C(=O)[N;H]c1[c;H][c;H][c;H][c;H]c1[!#1]_20	2	false	REALSpace_70bn_2024-09	m_22bbn	24630732	135933
Clc1c(ccc([N+]([O-])=O)c1)C(=O)Nc2c(cccc2)C(=O)NOCCC#N	751	fCSFP4	weighted-fingerprint-similarity	0.903	0.433	m_22bbn____25403268____135933	N/A	S1c2c(cc([N+]([O-])=O)cc2)C=C1C(=O)Nc3c(cccc3)C(=O)N	[*;r]C(=O)[N;H]c1[c;H][c;H][c;H][c;H]c1[!#1]_20	2	false	REALSpace_70bn_2024-09	m_22bbn	25403268	135933
Clc1c(ccc([N+]([O-])=O)c1)C(=O)Nc2c(cccc2)C(=O)NOCCC=C	752	fCSFP4	weighted-fingerprint-similarity	0.903	0.433	m_22bbn____12103086____135933	N/A	S1c2c(cc([N+]([O-])=O)cc2)C=C1C(=O)Nc3c(cccc3)C(=O)N	[*;r]C(=O)[N;H]c1[c;H][c;H][c;H][c;H]c1[!#1]_20	2	false	REALSpace_70bn_2024-09	m_22bbn	12103086	135933
Clc1c(ccc([N+]([O-])=O)c1)C(=O)Nc2c(cccc2)C(=O)NOCCSC	753	fCSFP4	weighted-fingerprint-similarity	0.903	0.433	m_22bbn____9583566____135933	N/A	S1c2c(cc([N+]([O-])=O)cc2)C=C1C(=O)Nc3c(cccc3)C(=O)N	[*;r]C(=O)[N;H]c1[c;H][c;H][c;H][c;H]c1[!#1]_20	2	false	REALSpace_70bn_2024-09	m_22bbn	9583566	135933
Clc1c(ccc([N+]([O-])=O)c1)C(=O)Nc2c(cccc2)C(=O)OCC#C	754	fCSFP4	weighted-fingerprint-similarity	0.903	0.433	m_1458bgb____477378____484372	N/A	S1c2c(cc([N+]([O-])=O)cc2)C=C1C(=O)Nc3c(cccc3)C(=O)N	[*;r]C(=O)[N;H]c1[c;H][c;H][c;H][c;H]c1[!#1]_20	2	false	REALSpace_70bn_2024-09	m_1458bgb	477378	484372
Clc1c(ccc([N+]([O-])=O)c1)C(=O)Nc2c(cccc2)C(=O)OCC#N	755	fCSFP4	weighted-fingerprint-similarity	0.903	0.433	m_1458bgb____477378____483934	N/A	S1c2c(cc([N+]([O-])=O)cc2)C=C1C(=O)Nc3c(cccc3)C(=O)N	[*;r]C(=O)[N;H]c1[c;H][c;H][c;H][c;H]c1[!#1]_20	2	false	REALSpace_70bn_2024-09	m_1458bgb	477378	483934
Clc1c(ccc([N+]([O-])=O)c1)C(=O)Nc2c(cccc2)C(=O)OCC=C	756	fCSFP4	weighted-fingerprint-similarity	0.903	0.433	m_1458bgb____477378____489766	N/A	S1c2c(cc([N+]([O-])=O)cc2)C=C1C(=O)Nc3c(cccc3)C(=O)N	[*;r]C(=O)[N;H]c1[c;H][c;H][c;H][c;H]c1[!#1]_20	2	false	REALSpace_70bn_2024-09	m_1458bgb	477378	489766
Clc1c(ccc([N+]([O-])=O)c1)C(=O)Nc2c(cccc2)C(=O)OCCCO	757	fCSFP4	weighted-fingerprint-similarity	0.903	0.433	m_1458cgb____477378____484772	N/A	S1c2c(cc([N+]([O-])=O)cc2)C=C1C(=O)Nc3c(cccc3)C(=O)N	[*;r]C(=O)[N;H]c1[c;H][c;H][c;H][c;H]c1[!#1]_20	2	false	REALSpace_70bn_2024-09	m_1458cgb	477378	484772
Clc1c(ccc([N+]([O-])=O)c1)C(=O)Nc2c(cccc2)C(=O)OCCOC	758	fCSFP4	weighted-fingerprint-similarity	0.903	0.433	m_1458bgb____477378____483180	N/A	S1c2c(cc([N+]([O-])=O)cc2)C=C1C(=O)Nc3c(cccc3)C(=O)N	[*;r]C(=O)[N;H]c1[c;H][c;H][c;H][c;H]c1[!#1]_20	2	false	REALSpace_70bn_2024-09	m_1458bgb	477378	483180
O=C(NOCC(=O)N)Nc1c(cccc1)C(=O)Nc2ccccc2	759	fCSFP4	weighted-fingerprint-similarity	0.902	0.385	m_2430cbb____21804226____8261110	N/A	S1c2c(cc([N+]([O-])=O)cc2)C=C1C(=O)Nc3c(cccc3)C(=O)N	[*;r]C(=O)[N;H]c1[c;H][c;H][c;H][c;H]c1[!#1]_20	2	false	REALSpace_70bn_2024-09	m_2430cbb	21804226	8261110
O=C(Nc1c(cccc1)C(=O)NCC=CC(=O)N)c2ccccc2	760	fCSFP4	weighted-fingerprint-similarity	0.902	0.385	m_22bbo____21215606____135935	N/A	S1c2c(cc([N+]([O-])=O)cc2)C=C1C(=O)Nc3c(cccc3)C(=O)N	[*;r]C(=O)[N;H]c1[c;H][c;H][c;H][c;H]c1[!#1]_20	2	false	REALSpace_70bn_2024-09	m_22bbo	21215606	135935
O=C(OCCNC(=O)c1c(NC(=O)c2ccccc2)cccc1)N	761	fCSFP4	weighted-fingerprint-similarity	0.902	0.385	m_22bbo____8261482____135935	N/A	S1c2c(cc([N+]([O-])=O)cc2)C=C1C(=O)Nc3c(cccc3)C(=O)N	[*;r]C(=O)[N;H]c1[c;H][c;H][c;H][c;H]c1[!#1]_20	2	false	REALSpace_70bn_2024-09	m_22bbo	8261482	135935
Clc1ccc(cc1)C(=O)Nc2c(cccc2)C(=O)NNC(=S)N	762	fCSFP4	weighted-fingerprint-similarity	0.902	0.380	m_22bbj____24192156____135946	N/A	S1c2c(cc([N+]([O-])=O)cc2)C=C1C(=O)Nc3c(cccc3)C(=O)N	[*;r]C(=O)[N;H]c1[c;H][c;H][c;H][c;H]c1[!#1]_20	2	false	REALSpace_70bn_2024-09	m_22bbj	24192156	135946
O=C(Nc1c(cccc1)C(=O)NC(CO)C[NH3+])c2ccccc2	763	fCSFP4	weighted-fingerprint-similarity	0.902	0.380	m_240690cbc____17321760____7407056	N/A	S1c2c(cc([N+]([O-])=O)cc2)C=C1C(=O)Nc3c(cccc3)C(=O)N	[*;r]C(=O)[N;H]c1[c;H][c;H][c;H][c;H]c1[!#1]_20	2	false	REALSpace_70bn_2024-09	m_240690cbc	17321760	7407056
O=C(Nc1c(cccc1)C(=O)NCC(O)C[NH3+])c2ccccc2	764	fCSFP4	weighted-fingerprint-similarity	0.902	0.380	m_240690cbc____12102796____7407056	N/A	S1c2c(cc([N+]([O-])=O)cc2)C=C1C(=O)Nc3c(cccc3)C(=O)N	[*;r]C(=O)[N;H]c1[c;H][c;H][c;H][c;H]c1[!#1]_20	2	false	REALSpace_70bn_2024-09	m_240690cbc	12102796	7407056
O=C(Nc1c(cccc1)C(=O)NCC([NH3+])CO)c2ccccc2	765	fCSFP4	weighted-fingerprint-similarity	0.902	0.380	m_240690cbc____13287646____7407056	N/A	S1c2c(cc([N+]([O-])=O)cc2)C=C1C(=O)Nc3c(cccc3)C(=O)N	[*;r]C(=O)[N;H]c1[c;H][c;H][c;H][c;H]c1[!#1]_20	2	false	REALSpace_70bn_2024-09	m_240690cbc	13287646	7407056
S=C(N)CCNC(=O)c1c(NC(=O)c2ccccc2)cccc1	766	fCSFP4	weighted-fingerprint-similarity	0.902	0.380	m_22bbj____24192244____135935	N/A	S1c2c(cc([N+]([O-])=O)cc2)C=C1C(=O)Nc3c(cccc3)C(=O)N	[*;r]C(=O)[N;H]c1[c;H][c;H][c;H][c;H]c1[!#1]_20	2	false	REALSpace_70bn_2024-09	m_22bbj	24192244	135935
S=C(NNC(=O)c1c(NC(=O)c2ccc(cc2)C)cccc1)N	767	fCSFP4	weighted-fingerprint-similarity	0.902	0.380	m_22bbj____24192156____28247010	N/A	S1c2c(cc([N+]([O-])=O)cc2)C=C1C(=O)Nc3c(cccc3)C(=O)N	[*;r]C(=O)[N;H]c1[c;H][c;H][c;H][c;H]c1[!#1]_20	2	false	REALSpace_70bn_2024-09	m_22bbj	24192156	28247010
O=C(NNC(=O)CCO)c1c(NC(=O)c2ccccc2)cccc1	768	fCSFP4	weighted-fingerprint-similarity	0.902	0.375	m_22dbn____8861282____135935	N/A	S1c2c(cc([N+]([O-])=O)cc2)C=C1C(=O)Nc3c(cccc3)C(=O)N	[*;r]C(=O)[N;H]c1[c;H][c;H][c;H][c;H]c1[!#1]_20	2	false	REALSpace_70bn_2024-09	m_22dbn	8861282	135935
O=C(NNC(=O)CO)Nc1c(cccc1)C(=O)Nc2ccccc2	769	fCSFP4	weighted-fingerprint-similarity	0.902	0.375	m_2430bbc____21804226____8738678	N/A	S1c2c(cc([N+]([O-])=O)cc2)C=C1C(=O)Nc3c(cccc3)C(=O)N	[*;r]C(=O)[N;H]c1[c;H][c;H][c;H][c;H]c1[!#1]_20	2	false	REALSpace_70bn_2024-09	m_2430bbc	21804226	8738678
O=C(NOCCO)Nc1c(cccc1)C(=O)Nc2ccccc2	770	fCSFP4	weighted-fingerprint-similarity	0.902	0.375	m_2430bbb____21804226____8989234	N/A	S1c2c(cc([N+]([O-])=O)cc2)C=C1C(=O)Nc3c(cccc3)C(=O)N	[*;r]C(=O)[N;H]c1[c;H][c;H][c;H][c;H]c1[!#1]_20	2	false	REALSpace_70bn_2024-09	m_2430bbb	21804226	8989234
O=C(NOCCOCCO)c1c(NC(=O)c2ccccc2)cccc1	771	fCSFP4	weighted-fingerprint-similarity	0.902	0.375	m_22dbn____13818082____135935	N/A	S1c2c(cc([N+]([O-])=O)cc2)C=C1C(=O)Nc3c(cccc3)C(=O)N	[*;r]C(=O)[N;H]c1[c;H][c;H][c;H][c;H]c1[!#1]_20	2	false	REALSpace_70bn_2024-09	m_22dbn	13818082	135935
O=C(Nc1c(cccc1)C(=O)NC(CC[NH3+])CC[NH3+])c2ccccc2	772	fCSFP4	weighted-fingerprint-similarity	0.902	0.375	m_240690cbc____21478574____7407056	N/A	S1c2c(cc([N+]([O-])=O)cc2)C=C1C(=O)Nc3c(cccc3)C(=O)N	[*;r]C(=O)[N;H]c1[c;H][c;H][c;H][c;H]c1[!#1]_20	2	false	REALSpace_70bn_2024-09	m_240690cbc	21478574	7407056
O=C(Nc1c(cccc1)C(=O)NC2CC(O)C2)c3ccccc3	773	fCSFP4	weighted-fingerprint-similarity	0.902	0.375	m_22bbo____20075626____135935	N/A	S1c2c(cc([N+]([O-])=O)cc2)C=C1C(=O)Nc3c(cccc3)C(=O)N	[*;r]C(=O)[N;H]c1[c;H][c;H][c;H][c;H]c1[!#1]_20	2	false	REALSpace_70bn_2024-09	m_22bbo	20075626	135935
O=C(Nc1c(cccc1)C(=O)NC2CC([NH3+])C2)c3ccccc3	774	fCSFP4	weighted-fingerprint-similarity	0.902	0.375	m_240690cbc____13766376____7407056	N/A	S1c2c(cc([N+]([O-])=O)cc2)C=C1C(=O)Nc3c(cccc3)C(=O)N	[*;r]C(=O)[N;H]c1[c;H][c;H][c;H][c;H]c1[!#1]_20	2	false	REALSpace_70bn_2024-09	m_240690cbc	13766376	7407056
O=C(Nc1c(cccc1)C(=O)NCC(O)C)c2ccccc2	775	fCSFP4	weighted-fingerprint-similarity	0.902	0.375	m_22bbo____564336____135935	N/A	S1c2c(cc([N+]([O-])=O)cc2)C=C1C(=O)Nc3c(cccc3)C(=O)N	[*;r]C(=O)[N;H]c1[c;H][c;H][c;H][c;H]c1[!#1]_20	2	false	REALSpace_70bn_2024-09	m_22bbo	564336	135935
O=C(Nc1c(cccc1)C(=O)NCC([NH3+])C)c2ccccc2	776	fCSFP4	weighted-fingerprint-similarity	0.902	0.375	m_240690cbc____9481082____7407056	N/A	S1c2c(cc([N+]([O-])=O)cc2)C=C1C(=O)Nc3c(cccc3)C(=O)N	[*;r]C(=O)[N;H]c1[c;H][c;H][c;H][c;H]c1[!#1]_20	2	false	REALSpace_70bn_2024-09	m_240690cbc	9481082	7407056
O=C(Nc1c(cccc1)C(=O)NCCNC(=O)CO)c2ccccc2	777	fCSFP4	weighted-fingerprint-similarity	0.902	0.375	m_22bbk____24036906____135935	N/A	S1c2c(cc([N+]([O-])=O)cc2)C=C1C(=O)Nc3c(cccc3)C(=O)N	[*;r]C(=O)[N;H]c1[c;H][c;H][c;H][c;H]c1[!#1]_20	2	false	REALSpace_70bn_2024-09	m_22bbk	24036906	135935
O=C(Nc1c(cccc1)C(=O)NCCNC(=O)C[NH3+])c2ccccc2	778	fCSFP4	weighted-fingerprint-similarity	0.902	0.375	m_240690cbc____26660852____7407056	N/A	S1c2c(cc([N+]([O-])=O)cc2)C=C1C(=O)Nc3c(cccc3)C(=O)N	[*;r]C(=O)[N;H]c1[c;H][c;H][c;H][c;H]c1[!#1]_20	2	false	REALSpace_70bn_2024-09	m_240690cbc	26660852	7407056
O=C(Nc1c(cccc1)C(=O)Nc2ccccc2)NC(CO)CO	779	fCSFP4	weighted-fingerprint-similarity	0.902	0.375	m_2430bbc____21804226____5826184	N/A	S1c2c(cc([N+]([O-])=O)cc2)C=C1C(=O)Nc3c(cccc3)C(=O)N	[*;r]C(=O)[N;H]c1[c;H][c;H][c;H][c;H]c1[!#1]_20	2	false	REALSpace_70bn_2024-09	m_2430bbc	21804226	5826184
S(CC([O-])=O)CC(=O)Nc1c(cccc1)C(=O)Nc2ccccc2	780	fCSFP4	weighted-fingerprint-similarity	0.902	0.375	m_7bcb____26823____5986	N/A	S1c2c(cc([N+]([O-])=O)cc2)C=C1C(=O)Nc3c(cccc3)C(=O)N	[*;r]C(=O)[N;H]c1[c;H][c;H][c;H][c;H]c1[!#1]_20	2	false	REALSpace_70bn_2024-09	m_7bcb	26823	5986
S1C=C(NC(=O)c2c(NC(=O)c3ccc(Oc4ccccc4)cc3)cccc2)C=C1	781	fCSFP4	weighted-fingerprint-similarity	0.902	0.375	m_22cbl____5054072____5001076	N/A	S1c2c(cc([N+]([O-])=O)cc2)C=C1C(=O)Nc3c(cccc3)C(=O)N	[*;r]C(=O)[N;H]c1[c;H][c;H][c;H][c;H]c1[!#1]_20	2	false	REALSpace_70bn_2024-09	m_22cbl	5054072	5001076
[O-]C(=O)c1c(NC(=O)c2cc(ccc2)C=C)cccc1	782	fCSFP4	weighted-fingerprint-similarity	0.902	0.375	m_273712bbg____26110392____12013726	N/A	S1c2c(cc([N+]([O-])=O)cc2)C=C1C(=O)Nc3c(cccc3)C(=O)N	[*;r]C(=O)[N;H]c1[c;H][c;H][c;H][c;H]c1[!#1]_20	2	false	REALSpace_70bn_2024-09	m_273712bbg	26110392	12013726
Brc1cncc(NC(=O)c2c(NC(=O)c3ccccc3)cccc2)c1	783	fCSFP4	weighted-fingerprint-similarity	0.902	0.370	m_22bbl____24577930____135935	N/A	S1c2c(cc([N+]([O-])=O)cc2)C=C1C(=O)Nc3c(cccc3)C(=O)N	[*;r]C(=O)[N;H]c1[c;H][c;H][c;H][c;H]c1[!#1]_20	2	false	REALSpace_70bn_2024-09	m_22bbl	24577930	135935
Brc1nc(NC(=O)c2c(NC(=O)c3ccccc3)cccc2)ccc1	784	fCSFP4	weighted-fingerprint-similarity	0.902	0.370	m_22bbn____1273260____135935	N/A	S1c2c(cc([N+]([O-])=O)cc2)C=C1C(=O)Nc3c(cccc3)C(=O)N	[*;r]C(=O)[N;H]c1[c;H][c;H][c;H][c;H]c1[!#1]_20	2	false	REALSpace_70bn_2024-09	m_22bbn	1273260	135935
Clc1ccc(cc1)C(=O)Nc2c(cccc2)C(=O)NC(C)C	785	fCSFP4	weighted-fingerprint-similarity	0.902	0.370	m_22bbn____4929926____135946	N/A	S1c2c(cc([N+]([O-])=O)cc2)C=C1C(=O)Nc3c(cccc3)C(=O)N	[*;r]C(=O)[N;H]c1[c;H][c;H][c;H][c;H]c1[!#1]_20	2	false	REALSpace_70bn_2024-09	m_22bbn	4929926	135946
Clc1ccc(cc1)C(=O)Nc2c(cccc2)C(=O)NN(C)C	786	fCSFP4	weighted-fingerprint-similarity	0.902	0.370	m_22bbj____134304____135946	N/A	S1c2c(cc([N+]([O-])=O)cc2)C=C1C(=O)Nc3c(cccc3)C(=O)N	[*;r]C(=O)[N;H]c1[c;H][c;H][c;H][c;H]c1[!#1]_20	2	false	REALSpace_70bn_2024-09	m_22bbj	134304	135946
Clc1ccc(cc1)C(=O)Nc2c(cccc2)C(=O)NNC(=O)C	787	fCSFP4	weighted-fingerprint-similarity	0.902	0.370	m_22bbn____57901____135946	N/A	S1c2c(cc([N+]([O-])=O)cc2)C=C1C(=O)Nc3c(cccc3)C(=O)N	[*;r]C(=O)[N;H]c1[c;H][c;H][c;H][c;H]c1[!#1]_20	2	false	REALSpace_70bn_2024-09	m_22bbn	57901	135946
Clc1ccc(cc1)C(=O)Nc2c(cccc2)C(=O)NNC=O	788	fCSFP4	weighted-fingerprint-similarity	0.902	0.370	m_22dbn____9864706____135946	N/A	S1c2c(cc([N+]([O-])=O)cc2)C=C1C(=O)Nc3c(cccc3)C(=O)N	[*;r]C(=O)[N;H]c1[c;H][c;H][c;H][c;H]c1[!#1]_20	2	false	REALSpace_70bn_2024-09	m_22dbn	9864706	135946
Clc1ccc(cc1)C(=O)Nc2c(cccc2)C(=O)OC	789	fCSFP4	weighted-fingerprint-similarity	0.902	0.370	m_276436bbc____14076652____14089630	N/A	S1c2c(cc([N+]([O-])=O)cc2)C=C1C(=O)Nc3c(cccc3)C(=O)N	[*;r]C(=O)[N;H]c1[c;H][c;H][c;H][c;H]c1[!#1]_20	2	false	REALSpace_70bn_2024-09	m_276436bbc	14076652	14089630
Clc1cncc(NC(=O)c2c(NC(=O)c3ccccc3)cccc2)c1	790	fCSFP4	weighted-fingerprint-similarity	0.902	0.370	m_22bbn____20991208____135935	N/A	S1c2c(cc([N+]([O-])=O)cc2)C=C1C(=O)Nc3c(cccc3)C(=O)N	[*;r]C(=O)[N;H]c1[c;H][c;H][c;H][c;H]c1[!#1]_20	2	false	REALSpace_70bn_2024-09	m_22bbn	20991208	135935
FCCCNC(=O)Nc1c(cccc1)C(=O)Nc2ccccc2	791	fCSFP4	weighted-fingerprint-similarity	0.902	0.370	m_2430bbc____21804226____17065580	N/A	S1c2c(cc([N+]([O-])=O)cc2)C=C1C(=O)Nc3c(cccc3)C(=O)N	[*;r]C(=O)[N;H]c1[c;H][c;H][c;H][c;H]c1[!#1]_20	2	false	REALSpace_70bn_2024-09	m_2430bbc	21804226	17065580
Fc1cncc(NC(=O)c2c(NC(=O)c3ccccc3)cccc2)c1	792	fCSFP4	weighted-fingerprint-similarity	0.902	0.370	m_22bbn____9743738____135935	N/A	S1c2c(cc([N+]([O-])=O)cc2)C=C1C(=O)Nc3c(cccc3)C(=O)N	[*;r]C(=O)[N;H]c1[c;H][c;H][c;H][c;H]c1[!#1]_20	2	false	REALSpace_70bn_2024-09	m_22bbn	9743738	135935
Ic1c(NC(=O)c2c(NC(=O)c3ccccc3)cccc2)ccnc1	793	fCSFP4	weighted-fingerprint-similarity	0.902	0.370	m_527bbb____7080838____281862	N/A	S1c2c(cc([N+]([O-])=O)cc2)C=C1C(=O)Nc3c(cccc3)C(=O)N	[*;r]C(=O)[N;H]c1[c;H][c;H][c;H][c;H]c1[!#1]_20	2	false	REALSpace_70bn_2024-09	m_527bbb	7080838	281862
O=C(NCCNC(=O)c1c(NC(=O)c2ccccc2)cccc1)NC	794	fCSFP4	weighted-fingerprint-similarity	0.902	0.370	m_22bbo____11244010____135935	N/A	S1c2c(cc([N+]([O-])=O)cc2)C=C1C(=O)Nc3c(cccc3)C(=O)N	[*;r]C(=O)[N;H]c1[c;H][c;H][c;H][c;H]c1[!#1]_20	2	false	REALSpace_70bn_2024-09	m_22bbo	11244010	135935
O=C(NNC(=O)c1c(NC(=O)c2ccccc2)cccc1)NCC	795	fCSFP4	weighted-fingerprint-similarity	0.902	0.370	m_22bbn____2008440____135935	N/A	S1c2c(cc([N+]([O-])=O)cc2)C=C1C(=O)Nc3c(cccc3)C(=O)N	[*;r]C(=O)[N;H]c1[c;H][c;H][c;H][c;H]c1[!#1]_20	2	false	REALSpace_70bn_2024-09	m_22bbn	2008440	135935
O=C(NNC=O)c1c(NC(=O)c2ccc(cc2)C)cccc1	796	fCSFP4	weighted-fingerprint-similarity	0.902	0.370	m_22dbn____9864706____28247010	N/A	S1c2c(cc([N+]([O-])=O)cc2)C=C1C(=O)Nc3c(cccc3)C(=O)N	[*;r]C(=O)[N;H]c1[c;H][c;H][c;H][c;H]c1[!#1]_20	2	false	REALSpace_70bn_2024-09	m_22dbn	9864706	28247010
O=C(NNCC)c1c(NC(=O)c2ccc(cc2)C)cccc1	797	fCSFP4	weighted-fingerprint-similarity	0.902	0.370	m_240690bbf____21583724____28248508	N/A	S1c2c(cc([N+]([O-])=O)cc2)C=C1C(=O)Nc3c(cccc3)C(=O)N	[*;r]C(=O)[N;H]c1[c;H][c;H][c;H][c;H]c1[!#1]_20	2	false	REALSpace_70bn_2024-09	m_240690bbf	21583724	28248508
O=C(NNc1cncnc1)c2c(NC(=O)c3ccccc3)cccc2	798	fCSFP4	weighted-fingerprint-similarity	0.902	0.370	m_22bbj____21420324____135935	N/A	S1c2c(cc([N+]([O-])=O)cc2)C=C1C(=O)Nc3c(cccc3)C(=O)N	[*;r]C(=O)[N;H]c1[c;H][c;H][c;H][c;H]c1[!#1]_20	2	false	REALSpace_70bn_2024-09	m_22bbj	21420324	135935
O=C(NOC)c1c(NC(=O)c2cc(ccc2)C)cccc1	799	fCSFP4	weighted-fingerprint-similarity	0.902	0.370	m_22bbj____24029482____135934	N/A	S1c2c(cc([N+]([O-])=O)cc2)C=C1C(=O)Nc3c(cccc3)C(=O)N	[*;r]C(=O)[N;H]c1[c;H][c;H][c;H][c;H]c1[!#1]_20	2	false	REALSpace_70bn_2024-09	m_22bbj	24029482	135934
O=C(NOCC#C)c1c(NC(=O)c2ccccc2)cccc1	800	fCSFP4	weighted-fingerprint-similarity	0.902	0.370	m_22bbn____19637012____135935	N/A	S1c2c(cc([N+]([O-])=O)cc2)C=C1C(=O)Nc3c(cccc3)C(=O)N	[*;r]C(=O)[N;H]c1[c;H][c;H][c;H][c;H]c1[!#1]_20	2	false	REALSpace_70bn_2024-09	m_22bbn	19637012	135935
O=C(NOCC#N)c1c(NC(=O)c2ccccc2)cccc1	801	fCSFP4	weighted-fingerprint-similarity	0.902	0.370	m_22bbn____13913148____135935	N/A	S1c2c(cc([N+]([O-])=O)cc2)C=C1C(=O)Nc3c(cccc3)C(=O)N	[*;r]C(=O)[N;H]c1[c;H][c;H][c;H][c;H]c1[!#1]_20	2	false	REALSpace_70bn_2024-09	m_22bbn	13913148	135935
O=C(NOCC=C)c1c(NC(=O)c2ccccc2)cccc1	802	fCSFP4	weighted-fingerprint-similarity	0.902	0.370	m_22bbn____10814766____135935	N/A	S1c2c(cc([N+]([O-])=O)cc2)C=C1C(=O)Nc3c(cccc3)C(=O)N	[*;r]C(=O)[N;H]c1[c;H][c;H][c;H][c;H]c1[!#1]_20	2	false	REALSpace_70bn_2024-09	m_22bbn	10814766	135935
O=C(NOCCOC)c1c(NC(=O)c2ccccc2)cccc1	803	fCSFP4	weighted-fingerprint-similarity	0.902	0.370	m_22bbn____9452944____135935	N/A	S1c2c(cc([N+]([O-])=O)cc2)C=C1C(=O)Nc3c(cccc3)C(=O)N	[*;r]C(=O)[N;H]c1[c;H][c;H][c;H][c;H]c1[!#1]_20	2	false	REALSpace_70bn_2024-09	m_22bbn	9452944	135935
O=C(Nc1c(cccc1)C(=O)NC(C)(C)C)c2ccc(cc2)C	804	fCSFP4	weighted-fingerprint-similarity	0.902	0.370	m_22bbk____337034____28247010	N/A	S1c2c(cc([N+]([O-])=O)cc2)C=C1C(=O)Nc3c(cccc3)C(=O)N	[*;r]C(=O)[N;H]c1[c;H][c;H][c;H][c;H]c1[!#1]_20	2	false	REALSpace_70bn_2024-09	m_22bbk	337034	28247010
O=C(Nc1c(cccc1)C(=O)NC(CC)(CC)CC)c2ccccc2	805	fCSFP4	weighted-fingerprint-similarity	0.902	0.370	m_22bbk____5728962____135935	N/A	S1c2c(cc([N+]([O-])=O)cc2)C=C1C(=O)Nc3c(cccc3)C(=O)N	[*;r]C(=O)[N;H]c1[c;H][c;H][c;H][c;H]c1[!#1]_20	2	false	REALSpace_70bn_2024-09	m_22bbk	5728962	135935
O=C(Nc1c(cccc1)C(=O)NC2=CON=C2)c3ccccc3	806	fCSFP4	weighted-fingerprint-similarity	0.902	0.370	m_22bbn____2520044____135935	N/A	S1c2c(cc([N+]([O-])=O)cc2)C=C1C(=O)Nc3c(cccc3)C(=O)N	[*;r]C(=O)[N;H]c1[c;H][c;H][c;H][c;H]c1[!#1]_20	2	false	REALSpace_70bn_2024-09	m_22bbn	2520044	135935
O=C(Nc1c(cccc1)C(=O)NC2COC2)c3ccccc3	807	fCSFP4	weighted-fingerprint-similarity	0.902	0.370	m_22bbo____12496058____135935	N/A	S1c2c(cc([N+]([O-])=O)cc2)C=C1C(=O)Nc3c(cccc3)C(=O)N	[*;r]C(=O)[N;H]c1[c;H][c;H][c;H][c;H]c1[!#1]_20	2	false	REALSpace_70bn_2024-09	m_22bbo	12496058	135935
O=C(Nc1c(cccc1)C(=O)NCC#CCC)c2ccccc2	808	fCSFP4	weighted-fingerprint-similarity	0.902	0.370	m_22bbk____22618084____135935	N/A	S1c2c(cc([N+]([O-])=O)cc2)C=C1C(=O)Nc3c(cccc3)C(=O)N	[*;r]C(=O)[N;H]c1[c;H][c;H][c;H][c;H]c1[!#1]_20	2	false	REALSpace_70bn_2024-09	m_22bbk	22618084	135935
O=C(Nc1c(cccc1)C(=O)NCC)c2cc(ccc2)C	809	fCSFP4	weighted-fingerprint-similarity	0.902	0.370	m_11cbb____388018____54618	N/A	S1c2c(cc([N+]([O-])=O)cc2)C=C1C(=O)Nc3c(cccc3)C(=O)N	[*;r]C(=O)[N;H]c1[c;H][c;H][c;H][c;H]c1[!#1]_20	2	false	REALSpace_70bn_2024-09	m_11cbb	388018	54618
O=C(Nc1c(cccc1)C(=O)NCC)c2ccc(Oc3ccccc3)cc2	810	fCSFP4	weighted-fingerprint-similarity	0.902	0.370	m_22cbl____57815____5001076	N/A	S1c2c(cc([N+]([O-])=O)cc2)C=C1C(=O)Nc3c(cccc3)C(=O)N	[*;r]C(=O)[N;H]c1[c;H][c;H][c;H][c;H]c1[!#1]_20	2	false	REALSpace_70bn_2024-09	m_22cbl	57815	5001076
O=C(Nc1c(cccc1)C(=O)NCC=C=C)c2ccccc2	811	fCSFP4	weighted-fingerprint-similarity	0.902	0.370	m_22bbo____10428088____135935	N/A	S1c2c(cc([N+]([O-])=O)cc2)C=C1C(=O)Nc3c(cccc3)C(=O)N	[*;r]C(=O)[N;H]c1[c;H][c;H][c;H][c;H]c1[!#1]_20	2	false	REALSpace_70bn_2024-09	m_22bbo	10428088	135935
O=C(Nc1c(cccc1)C(=O)NCC=CCC)c2ccccc2	812	fCSFP4	weighted-fingerprint-similarity	0.902	0.370	m_22bbo____17312536____135935	N/A	S1c2c(cc([N+]([O-])=O)cc2)C=C1C(=O)Nc3c(cccc3)C(=O)N	[*;r]C(=O)[N;H]c1[c;H][c;H][c;H][c;H]c1[!#1]_20	2	false	REALSpace_70bn_2024-09	m_22bbo	17312536	135935
O=C(Nc1c(cccc1)C(=O)NCCC)c2ccc(cc2)C	813	fCSFP4	weighted-fingerprint-similarity	0.902	0.370	m_22bbo____58027____28247010	N/A	S1c2c(cc([N+]([O-])=O)cc2)C=C1C(=O)Nc3c(cccc3)C(=O)N	[*;r]C(=O)[N;H]c1[c;H][c;H][c;H][c;H]c1[!#1]_20	2	false	REALSpace_70bn_2024-09	m_22bbo	58027	28247010
O=C(Nc1c(cccc1)C(=O)NCCNOC)c2ccccc2	814	fCSFP4	weighted-fingerprint-similarity	0.902	0.370	m_240690cbc____13581064____7407056	N/A	S1c2c(cc([N+]([O-])=O)cc2)C=C1C(=O)Nc3c(cccc3)C(=O)N	[*;r]C(=O)[N;H]c1[c;H][c;H][c;H][c;H]c1[!#1]_20	2	false	REALSpace_70bn_2024-09	m_240690cbc	13581064	7407056
O=C(Nc1c(cccc1)C(=O)NCCO)c2c(N)cccc2	815	fCSFP4	weighted-fingerprint-similarity	0.902	0.370	m_22bbq____57745____24347910	N/A	S1c2c(cc([N+]([O-])=O)cc2)C=C1C(=O)Nc3c(cccc3)C(=O)N	[*;r]C(=O)[N;H]c1[c;H][c;H][c;H][c;H]c1[!#1]_20	2	false	REALSpace_70bn_2024-09	m_22bbq	57745	24347910
O=C(Nc1c(cccc1)C(=O)Nc2ccccc2)NCCCC	816	fCSFP4	weighted-fingerprint-similarity	0.902	0.370	m_2430bbc____21804226____740862	N/A	S1c2c(cc([N+]([O-])=O)cc2)C=C1C(=O)Nc3c(cccc3)C(=O)N	[*;r]C(=O)[N;H]c1[c;H][c;H][c;H][c;H]c1[!#1]_20	2	false	REALSpace_70bn_2024-09	m_2430bbc	21804226	740862
O=C(Nc1c(cccc1)C(=O)Nc2ccccc2)NCCNC(=O)NC	817	fCSFP4	weighted-fingerprint-similarity	0.902	0.370	m_2430bbc____21804226____22590292	N/A	S1c2c(cc([N+]([O-])=O)cc2)C=C1C(=O)Nc3c(cccc3)C(=O)N	[*;r]C(=O)[N;H]c1[c;H][c;H][c;H][c;H]c1[!#1]_20	2	false	REALSpace_70bn_2024-09	m_2430bbc	21804226	22590292
O=C(Nc1c(cncc1)C)c2c(NC(=O)c3ccccc3)cccc2	818	fCSFP4	weighted-fingerprint-similarity	0.902	0.370	m_22bbn____4118182____135935	N/A	S1c2c(cc([N+]([O-])=O)cc2)C=C1C(=O)Nc3c(cccc3)C(=O)N	[*;r]C(=O)[N;H]c1[c;H][c;H][c;H][c;H]c1[!#1]_20	2	false	REALSpace_70bn_2024-09	m_22bbn	4118182	135935
O=C(Nc1ccccc1)c2c(NC(=O)C[NH+](C)C)cccc2	819	fCSFP4	weighted-fingerprint-similarity	0.902	0.370	m_2230bdc____25590654____7465912	N/A	S1c2c(cc([N+]([O-])=O)cc2)C=C1C(=O)Nc3c(cccc3)C(=O)N	[*;r]C(=O)[N;H]c1[c;H][c;H][c;H][c;H]c1[!#1]_20	2	false	REALSpace_70bn_2024-09	m_2230bdc	25590654	7465912
O=C(Nc1cncc(c1)C)c2c(NC(=O)c3ccccc3)cccc2	820	fCSFP4	weighted-fingerprint-similarity	0.902	0.370	m_22bbn____6725666____135935	N/A	S1c2c(cc([N+]([O-])=O)cc2)C=C1C(=O)Nc3c(cccc3)C(=O)N	[*;r]C(=O)[N;H]c1[c;H][c;H][c;H][c;H]c1[!#1]_20	2	false	REALSpace_70bn_2024-09	m_22bbn	6725666	135935
O=C(Nc1nc(ccc1)C)c2c(NC(=O)c3ccccc3)cccc2	821	fCSFP4	weighted-fingerprint-similarity	0.902	0.370	m_22bbn____803644____135935	N/A	S1c2c(cc([N+]([O-])=O)cc2)C=C1C(=O)Nc3c(cccc3)C(=O)N	[*;r]C(=O)[N;H]c1[c;H][c;H][c;H][c;H]c1[!#1]_20	2	false	REALSpace_70bn_2024-09	m_22bbn	803644	135935
O=C(Nc1nnccc1)c2c(NC(=O)c3ccccc3)cccc2	822	fCSFP4	weighted-fingerprint-similarity	0.902	0.370	m_22bbn____15605716____135935	N/A	S1c2c(cc([N+]([O-])=O)cc2)C=C1C(=O)Nc3c(cccc3)C(=O)N	[*;r]C(=O)[N;H]c1[c;H][c;H][c;H][c;H]c1[!#1]_20	2	false	REALSpace_70bn_2024-09	m_22bbn	15605716	135935
O=C(OC(C)C)c1c(NC(=O)c2ccccc2)cccc1	823	fCSFP4	weighted-fingerprint-similarity	0.902	0.370	m_1458bgb____477508____483920	N/A	S1c2c(cc([N+]([O-])=O)cc2)C=C1C(=O)Nc3c(cccc3)C(=O)N	[*;r]C(=O)[N;H]c1[c;H][c;H][c;H][c;H]c1[!#1]_20	2	false	REALSpace_70bn_2024-09	m_1458bgb	477508	483920
S(=O)(=O)(NC(=O)c1c(NC(=O)c2ccccc2)cccc1)C	824	fCSFP4	weighted-fingerprint-similarity	0.902	0.370	m_2740bbb____884026____1019974	N/A	S1c2c(cc([N+]([O-])=O)cc2)C=C1C(=O)Nc3c(cccc3)C(=O)N	[*;r]C(=O)[N;H]c1[c;H][c;H][c;H][c;H]c1[!#1]_20	2	false	REALSpace_70bn_2024-09	m_2740bbb	884026	1019974
S(CC(=O)Nc1c(cccc1)C(=O)Nc2ccccc2)CC	825	fCSFP4	weighted-fingerprint-similarity	0.902	0.370	m_7bcb____22987770____5986	N/A	S1c2c(cc([N+]([O-])=O)cc2)C=C1C(=O)Nc3c(cccc3)C(=O)N	[*;r]C(=O)[N;H]c1[c;H][c;H][c;H][c;H]c1[!#1]_20	2	false	REALSpace_70bn_2024-09	m_7bcb	22987770	5986
S1CC(NC(=O)c2c(NC(=O)c3ccccc3)cccc2)C1	826	fCSFP4	weighted-fingerprint-similarity	0.902	0.370	m_22bbo____13270374____135935	N/A	S1c2c(cc([N+]([O-])=O)cc2)C=C1C(=O)Nc3c(cccc3)C(=O)N	[*;r]C(=O)[N;H]c1[c;H][c;H][c;H][c;H]c1[!#1]_20	2	false	REALSpace_70bn_2024-09	m_22bbo	13270374	135935
S=C(NNC(=O)c1c(NC(=O)c2ccccc2)cccc1)NC	827	fCSFP4	weighted-fingerprint-similarity	0.902	0.370	m_22bbj____57894____135935	N/A	S1c2c(cc([N+]([O-])=O)cc2)C=C1C(=O)Nc3c(cccc3)C(=O)N	[*;r]C(=O)[N;H]c1[c;H][c;H][c;H][c;H]c1[!#1]_20	2	false	REALSpace_70bn_2024-09	m_22bbj	57894	135935
S1C(C(=O)Nc2c(cccc2)C(=O)NCCCCC(=O)N)=CC=C1	828	fCSFP4	weighted-fingerprint-similarity	0.902	0.406	m_22bbo____8252164____292014	N/A	S1c2c(cc([N+]([O-])=O)cc2)C=C1C(=O)Nc3c(cccc3)C(=O)N	[*;r]C(=O)[N;H]c1[c;H][c;H][c;H][c;H]c1[!#1]_20	2	false	REALSpace_70bn_2024-09	m_22bbo	8252164	292014
S1C(C(=O)Nc2c(cccc2)C(=O)OCC(=O)N)=CC=C1	829	fCSFP4	weighted-fingerprint-similarity	0.902	0.406	m_276436bbc____14076764____14090708	N/A	S1c2c(cc([N+]([O-])=O)cc2)C=C1C(=O)Nc3c(cccc3)C(=O)N	[*;r]C(=O)[N;H]c1[c;H][c;H][c;H][c;H]c1[!#1]_20	2	false	REALSpace_70bn_2024-09	m_276436bbc	14076764	14090708
Brc1c(cccc1)C(=O)Nc2c(cccc2)C(=O)NNC	830	fCSFP4	weighted-fingerprint-similarity	0.902	0.359	m_240690bbf____21584010____7408288	N/A	S1c2c(cc([N+]([O-])=O)cc2)C=C1C(=O)Nc3c(cccc3)C(=O)N	[*;r]C(=O)[N;H]c1[c;H][c;H][c;H][c;H]c1[!#1]_20	2	false	REALSpace_70bn_2024-09	m_240690bbf	21584010	7408288
S1C(C(=O)Nc2c(cccc2)C(=O)NCC(CO)C[NH3+])=CC=C1	831	fCSFP4	weighted-fingerprint-similarity	0.902	0.402	m_240690bbg____21478350____7410426	N/A	S1c2c(cc([N+]([O-])=O)cc2)C=C1C(=O)Nc3c(cccc3)C(=O)N	[*;r]C(=O)[N;H]c1[c;H][c;H][c;H][c;H]c1[!#1]_20	2	false	REALSpace_70bn_2024-09	m_240690bbg	21478350	7410426
S(CCO)CCNC(=O)c1c(NC(=O)C=2SC=CC2)cccc1	832	fCSFP4	weighted-fingerprint-similarity	0.902	0.397	m_22bbo____20611080____292014	N/A	S1c2c(cc([N+]([O-])=O)cc2)C=C1C(=O)Nc3c(cccc3)C(=O)N	[*;r]C(=O)[N;H]c1[c;H][c;H][c;H][c;H]c1[!#1]_20	2	false	REALSpace_70bn_2024-09	m_22bbo	20611080	292014
S1C(C(=O)Nc2c(cccc2)C(=O)N(N)C)=CC=C1	833	fCSFP4	weighted-fingerprint-similarity	0.902	0.397	m_240690bbf____21583792____7410426	N/A	S1c2c(cc([N+]([O-])=O)cc2)C=C1C(=O)Nc3c(cccc3)C(=O)N	[*;r]C(=O)[N;H]c1[c;H][c;H][c;H][c;H]c1[!#1]_20	2	false	REALSpace_70bn_2024-09	m_240690bbf	21583792	7410426
S1C(C(=O)Nc2c(cccc2)C(=O)NCCCON)=CC=C1	834	fCSFP4	weighted-fingerprint-similarity	0.902	0.397	m_240690bbg____13312350____7410426	N/A	S1c2c(cc([N+]([O-])=O)cc2)C=C1C(=O)Nc3c(cccc3)C(=O)N	[*;r]C(=O)[N;H]c1[c;H][c;H][c;H][c;H]c1[!#1]_20	2	false	REALSpace_70bn_2024-09	m_240690bbg	13312350	7410426
S1C(C(=O)Nc2c(cccc2)C(=O)NCCOCCO)=CC=C1	835	fCSFP4	weighted-fingerprint-similarity	0.902	0.397	m_22bbo____564344____292014	N/A	S1c2c(cc([N+]([O-])=O)cc2)C=C1C(=O)Nc3c(cccc3)C(=O)N	[*;r]C(=O)[N;H]c1[c;H][c;H][c;H][c;H]c1[!#1]_20	2	false	REALSpace_70bn_2024-09	m_22bbo	564344	292014
S1C(C(=O)Nc2c(cccc2)C(=O)NCCOCC[NH3+])=CC=C1	836	fCSFP4	weighted-fingerprint-similarity	0.902	0.397	m_240690bbg____15262502____7410426	N/A	S1c2c(cc([N+]([O-])=O)cc2)C=C1C(=O)Nc3c(cccc3)C(=O)N	[*;r]C(=O)[N;H]c1[c;H][c;H][c;H][c;H]c1[!#1]_20	2	false	REALSpace_70bn_2024-09	m_240690bbg	15262502	7410426
S1C(C(=O)Nc2c(cccc2)C(=O)NOCCCO)=CC=C1	837	fCSFP4	weighted-fingerprint-similarity	0.902	0.397	m_22bbn____10551048____292014	N/A	S1c2c(cc([N+]([O-])=O)cc2)C=C1C(=O)Nc3c(cccc3)C(=O)N	[*;r]C(=O)[N;H]c1[c;H][c;H][c;H][c;H]c1[!#1]_20	2	false	REALSpace_70bn_2024-09	m_22bbn	10551048	292014
S1C(C(=O)Nc2c(cccc2)C(=O)NOCCC[NH3+])=CC=C1	838	fCSFP4	weighted-fingerprint-similarity	0.902	0.397	m_240690bbf____13596412____7410426	N/A	S1c2c(cc([N+]([O-])=O)cc2)C=C1C(=O)Nc3c(cccc3)C(=O)N	[*;r]C(=O)[N;H]c1[c;H][c;H][c;H][c;H]c1[!#1]_20	2	false	REALSpace_70bn_2024-09	m_240690bbf	13596412	7410426
Clc1c(ccc([N+]([O-])=O)c1)C(=O)Nc2c(cccc2)C(=O)NC(C([NH3+])C)C	839	fCSFP4	weighted-fingerprint-similarity	0.902	0.434	m_240690bbg____10695914____7406564	N/A	S1c2c(cc([N+]([O-])=O)cc2)C=C1C(=O)Nc3c(cccc3)C(=O)N	[*;r]C(=O)[N;H]c1[c;H][c;H][c;H][c;H]c1[!#1]_20	2	false	REALSpace_70bn_2024-09	m_240690bbg	10695914	7406564
Clc1c(ccc([N+]([O-])=O)c1)C(=O)Nc2c(cccc2)C(=O)NC(CC[NH3+])C	840	fCSFP4	weighted-fingerprint-similarity	0.902	0.434	m_240690bbg____8367508____7406564	N/A	S1c2c(cc([N+]([O-])=O)cc2)C=C1C(=O)Nc3c(cccc3)C(=O)N	[*;r]C(=O)[N;H]c1[c;H][c;H][c;H][c;H]c1[!#1]_20	2	false	REALSpace_70bn_2024-09	m_240690bbg	8367508	7406564
Clc1c(ccc([N+]([O-])=O)c1)C(=O)Nc2c(cccc2)C(=O)NC(C[NH3+])(C)C	841	fCSFP4	weighted-fingerprint-similarity	0.902	0.434	m_240690bbg____7347484____7406564	N/A	S1c2c(cc([N+]([O-])=O)cc2)C=C1C(=O)Nc3c(cccc3)C(=O)N	[*;r]C(=O)[N;H]c1[c;H][c;H][c;H][c;H]c1[!#1]_20	2	false	REALSpace_70bn_2024-09	m_240690bbg	7347484	7406564
Clc1c(ccc([N+]([O-])=O)c1)C(=O)Nc2c(cccc2)C(=O)NCC3([NH3+])CC3	842	fCSFP4	weighted-fingerprint-similarity	0.902	0.434	m_240690bbg____13312168____7406564	N/A	S1c2c(cc([N+]([O-])=O)cc2)C=C1C(=O)Nc3c(cccc3)C(=O)N	[*;r]C(=O)[N;H]c1[c;H][c;H][c;H][c;H]c1[!#1]_20	2	false	REALSpace_70bn_2024-09	m_240690bbg	13312168	7406564
Clc1c(ccc([N+]([O-])=O)c1)C(=O)Nc2c(cccc2)C(=O)NOCC([NH3+])C	843	fCSFP4	weighted-fingerprint-similarity	0.902	0.434	m_240690bbf____12102866____7406564	N/A	S1c2c(cc([N+]([O-])=O)cc2)C=C1C(=O)Nc3c(cccc3)C(=O)N	[*;r]C(=O)[N;H]c1[c;H][c;H][c;H][c;H]c1[!#1]_20	2	false	REALSpace_70bn_2024-09	m_240690bbf	12102866	7406564
BrC=CCNC(=O)c1c(NC(=O)C=2SC=CC2)cccc1	844	fCSFP4	weighted-fingerprint-similarity	0.901	0.392	m_22bbk____23795982____292014	N/A	S1c2c(cc([N+]([O-])=O)cc2)C=C1C(=O)Nc3c(cccc3)C(=O)N	[*;r]C(=O)[N;H]c1[c;H][c;H][c;H][c;H]c1[!#1]_20	2	false	REALSpace_70bn_2024-09	m_22bbk	23795982	292014
ClC(Cl)(Cl)CNC(=O)c1c(NC(=O)C=2SC=CC2)cccc1	845	fCSFP4	weighted-fingerprint-similarity	0.901	0.392	m_22bbo____18312752____292014	N/A	S1c2c(cc([N+]([O-])=O)cc2)C=C1C(=O)Nc3c(cccc3)C(=O)N	[*;r]C(=O)[N;H]c1[c;H][c;H][c;H][c;H]c1[!#1]_20	2	false	REALSpace_70bn_2024-09	m_22bbo	18312752	292014
ClC=CCNC(=O)c1c(NC(=O)C=2SC=CC2)cccc1	846	fCSFP4	weighted-fingerprint-similarity	0.901	0.392	m_22bbo____13447988____292014	N/A	S1c2c(cc([N+]([O-])=O)cc2)C=C1C(=O)Nc3c(cccc3)C(=O)N	[*;r]C(=O)[N;H]c1[c;H][c;H][c;H][c;H]c1[!#1]_20	2	false	REALSpace_70bn_2024-09	m_22bbo	13447988	292014
S(CCNC(=O)c1c(NC(=O)C=2SC=CC2)cccc1)C	847	fCSFP4	weighted-fingerprint-similarity	0.901	0.392	m_22bbo____11946668____292014	N/A	S1c2c(cc([N+]([O-])=O)cc2)C=C1C(=O)Nc3c(cccc3)C(=O)N	[*;r]C(=O)[N;H]c1[c;H][c;H][c;H][c;H]c1[!#1]_20	2	false	REALSpace_70bn_2024-09	m_22bbo	11946668	292014
S1C(C(=O)Nc2c(cccc2)C(=O)NC(CC)CC)=CC=C1	848	fCSFP4	weighted-fingerprint-similarity	0.901	0.392	m_22bbo____57943____292014	N/A	S1c2c(cc([N+]([O-])=O)cc2)C=C1C(=O)Nc3c(cccc3)C(=O)N	[*;r]C(=O)[N;H]c1[c;H][c;H][c;H][c;H]c1[!#1]_20	2	false	REALSpace_70bn_2024-09	m_22bbo	57943	292014
S1C(C(=O)Nc2c(cccc2)C(=O)NC(CF)CF)=CC=C1	849	fCSFP4	weighted-fingerprint-similarity	0.901	0.392	m_527bbb____10643444____292016	N/A	S1c2c(cc([N+]([O-])=O)cc2)C=C1C(=O)Nc3c(cccc3)C(=O)N	[*;r]C(=O)[N;H]c1[c;H][c;H][c;H][c;H]c1[!#1]_20	2	false	REALSpace_70bn_2024-09	m_527bbb	10643444	292016
S1C(C(=O)Nc2c(cccc2)C(=O)NC3C(C3C)C)=CC=C1	850	fCSFP4	weighted-fingerprint-similarity	0.901	0.392	m_22bbo____17314928____292014	N/A	S1c2c(cc([N+]([O-])=O)cc2)C=C1C(=O)Nc3c(cccc3)C(=O)N	[*;r]C(=O)[N;H]c1[c;H][c;H][c;H][c;H]c1[!#1]_20	2	false	REALSpace_70bn_2024-09	m_22bbo	17314928	292014
S1C(C(=O)Nc2c(cccc2)C(=O)NC3CC4CC(C4)C3)=CC=C1	851	fCSFP4	weighted-fingerprint-similarity	0.901	0.392	m_22bbo____23835266____292014	N/A	S1c2c(cc([N+]([O-])=O)cc2)C=C1C(=O)Nc3c(cccc3)C(=O)N	[*;r]C(=O)[N;H]c1[c;H][c;H][c;H][c;H]c1[!#1]_20	2	false	REALSpace_70bn_2024-09	m_22bbo	23835266	292014
S1C(C(=O)Nc2c(cccc2)C(=O)NC3CCC3)=CC=C1	852	fCSFP4	weighted-fingerprint-similarity	0.901	0.392	m_22bbo____10892204____292014	N/A	S1c2c(cc([N+]([O-])=O)cc2)C=C1C(=O)Nc3c(cccc3)C(=O)N	[*;r]C(=O)[N;H]c1[c;H][c;H][c;H][c;H]c1[!#1]_20	2	false	REALSpace_70bn_2024-09	m_22bbo	10892204	292014
S1C(C(=O)Nc2c(cccc2)C(=O)NCC#CC)=CC=C1	853	fCSFP4	weighted-fingerprint-similarity	0.901	0.392	m_22bbo____7932002____292014	N/A	S1c2c(cc([N+]([O-])=O)cc2)C=C1C(=O)Nc3c(cccc3)C(=O)N	[*;r]C(=O)[N;H]c1[c;H][c;H][c;H][c;H]c1[!#1]_20	2	false	REALSpace_70bn_2024-09	m_22bbo	7932002	292014
S1C(C(=O)Nc2c(cccc2)C(=O)NCC(C)(C)C)=CC=C1	854	fCSFP4	weighted-fingerprint-similarity	0.901	0.392	m_22bbo____2014098____292014	N/A	S1c2c(cc([N+]([O-])=O)cc2)C=C1C(=O)Nc3c(cccc3)C(=O)N	[*;r]C(=O)[N;H]c1[c;H][c;H][c;H][c;H]c1[!#1]_20	2	false	REALSpace_70bn_2024-09	m_22bbo	2014098	292014
S1C(C(=O)Nc2c(cccc2)C(=O)NCC(CC)CC)=CC=C1	855	fCSFP4	weighted-fingerprint-similarity	0.901	0.392	m_22bbo____3489176____292014	N/A	S1c2c(cc([N+]([O-])=O)cc2)C=C1C(=O)Nc3c(cccc3)C(=O)N	[*;r]C(=O)[N;H]c1[c;H][c;H][c;H][c;H]c1[!#1]_20	2	false	REALSpace_70bn_2024-09	m_22bbo	3489176	292014
S1C(C(=O)Nc2c(cccc2)C(=O)NCC(F)(F)F)=CC=C1	856	fCSFP4	weighted-fingerprint-similarity	0.901	0.392	m_22bbn____411428____292014	N/A	S1c2c(cc([N+]([O-])=O)cc2)C=C1C(=O)Nc3c(cccc3)C(=O)N	[*;r]C(=O)[N;H]c1[c;H][c;H][c;H][c;H]c1[!#1]_20	2	false	REALSpace_70bn_2024-09	m_22bbn	411428	292014
S1C(C(=O)Nc2c(cccc2)C(=O)NCC3CC3)=CC=C1	857	fCSFP4	weighted-fingerprint-similarity	0.901	0.392	m_22bbo____309938____292014	N/A	S1c2c(cc([N+]([O-])=O)cc2)C=C1C(=O)Nc3c(cccc3)C(=O)N	[*;r]C(=O)[N;H]c1[c;H][c;H][c;H][c;H]c1[!#1]_20	2	false	REALSpace_70bn_2024-09	m_22bbo	309938	292014
S1C(C(=O)Nc2c(cccc2)C(=O)NCC=CC)=CC=C1	858	fCSFP4	weighted-fingerprint-similarity	0.901	0.392	m_22bbo____28246438____292014	N/A	S1c2c(cc([N+]([O-])=O)cc2)C=C1C(=O)Nc3c(cccc3)C(=O)N	[*;r]C(=O)[N;H]c1[c;H][c;H][c;H][c;H]c1[!#1]_20	2	false	REALSpace_70bn_2024-09	m_22bbo	28246438	292014
S1C(C(=O)Nc2c(cccc2)C(=O)NCCC#C)=CC=C1	859	fCSFP4	weighted-fingerprint-similarity	0.901	0.392	m_22bbo____4862192____292014	N/A	S1c2c(cc([N+]([O-])=O)cc2)C=C1C(=O)Nc3c(cccc3)C(=O)N	[*;r]C(=O)[N;H]c1[c;H][c;H][c;H][c;H]c1[!#1]_20	2	false	REALSpace_70bn_2024-09	m_22bbo	4862192	292014
S1C(C(=O)Nc2c(cccc2)C(=O)NCCC#N)=CC=C1	860	fCSFP4	weighted-fingerprint-similarity	0.901	0.392	m_22bbo____9433496____292014	N/A	S1c2c(cc([N+]([O-])=O)cc2)C=C1C(=O)Nc3c(cccc3)C(=O)N	[*;r]C(=O)[N;H]c1[c;H][c;H][c;H][c;H]c1[!#1]_20	2	false	REALSpace_70bn_2024-09	m_22bbo	9433496	292014
S1C(C(=O)Nc2c(cccc2)C(=O)NCCC=C)=CC=C1	861	fCSFP4	weighted-fingerprint-similarity	0.901	0.392	m_22bbo____11969916____292014	N/A	S1c2c(cc([N+]([O-])=O)cc2)C=C1C(=O)Nc3c(cccc3)C(=O)N	[*;r]C(=O)[N;H]c1[c;H][c;H][c;H][c;H]c1[!#1]_20	2	false	REALSpace_70bn_2024-09	m_22bbo	11969916	292014
S1C(C(=O)Nc2c(cccc2)C(=O)NCCCNC(=O)C)=CC=C1	862	fCSFP4	weighted-fingerprint-similarity	0.901	0.392	m_22bbo____505044____292014	N/A	S1c2c(cc([N+]([O-])=O)cc2)C=C1C(=O)Nc3c(cccc3)C(=O)N	[*;r]C(=O)[N;H]c1[c;H][c;H][c;H][c;H]c1[!#1]_20	2	false	REALSpace_70bn_2024-09	m_22bbo	505044	292014
S1C(C(=O)Nc2c(cccc2)C(=O)NCCC[NH2+]CC)=CC=C1	863	fCSFP4	weighted-fingerprint-similarity	0.901	0.392	m_240690bbg____7347390____7410426	N/A	S1c2c(cc([N+]([O-])=O)cc2)C=C1C(=O)Nc3c(cccc3)C(=O)N	[*;r]C(=O)[N;H]c1[c;H][c;H][c;H][c;H]c1[!#1]_20	2	false	REALSpace_70bn_2024-09	m_240690bbg	7347390	7410426
S1C(C(=O)Nc2c(cccc2)C(=O)NCCOC)=CC=C1	864	fCSFP4	weighted-fingerprint-similarity	0.901	0.392	m_22bbo____57676____292014	N/A	S1c2c(cc([N+]([O-])=O)cc2)C=C1C(=O)Nc3c(cccc3)C(=O)N	[*;r]C(=O)[N;H]c1[c;H][c;H][c;H][c;H]c1[!#1]_20	2	false	REALSpace_70bn_2024-09	m_22bbo	57676	292014
S1C(C(=O)Nc2c(cccc2)C(=O)NC[Si](C)(C)C)=CC=C1	865	fCSFP4	weighted-fingerprint-similarity	0.901	0.392	m_22bbo____20644168____292014	N/A	S1c2c(cc([N+]([O-])=O)cc2)C=C1C(=O)Nc3c(cccc3)C(=O)N	[*;r]C(=O)[N;H]c1[c;H][c;H][c;H][c;H]c1[!#1]_20	2	false	REALSpace_70bn_2024-09	m_22bbo	20644168	292014
S1C(C(=O)Nc2c(cccc2)C(=O)NNC(=O)CC)=CC=C1	866	fCSFP4	weighted-fingerprint-similarity	0.901	0.392	m_22bbj____58121____292014	N/A	S1c2c(cc([N+]([O-])=O)cc2)C=C1C(=O)Nc3c(cccc3)C(=O)N	[*;r]C(=O)[N;H]c1[c;H][c;H][c;H][c;H]c1[!#1]_20	2	false	REALSpace_70bn_2024-09	m_22bbj	58121	292014
S1C(C(=O)Nc2c(cccc2)C(=O)NNC(=O)OC)=CC=C1	867	fCSFP4	weighted-fingerprint-similarity	0.901	0.392	m_22bbj____57917____292014	N/A	S1c2c(cc([N+]([O-])=O)cc2)C=C1C(=O)Nc3c(cccc3)C(=O)N	[*;r]C(=O)[N;H]c1[c;H][c;H][c;H][c;H]c1[!#1]_20	2	false	REALSpace_70bn_2024-09	m_22bbj	57917	292014
S1C(C(=O)Nc2c(cccc2)C(=O)NNCC=C)=CC=C1	868	fCSFP4	weighted-fingerprint-similarity	0.901	0.392	m_240690bbf____21583874____7410426	N/A	S1c2c(cc([N+]([O-])=O)cc2)C=C1C(=O)Nc3c(cccc3)C(=O)N	[*;r]C(=O)[N;H]c1[c;H][c;H][c;H][c;H]c1[!#1]_20	2	false	REALSpace_70bn_2024-09	m_240690bbf	21583874	7410426
S1C(C(=O)Nc2c(cccc2)C(=O)NOC(C)(C)C)=CC=C1	869	fCSFP4	weighted-fingerprint-similarity	0.901	0.392	m_22bbn____7941174____292014	N/A	S1c2c(cc([N+]([O-])=O)cc2)C=C1C(=O)Nc3c(cccc3)C(=O)N	[*;r]C(=O)[N;H]c1[c;H][c;H][c;H][c;H]c1[!#1]_20	2	false	REALSpace_70bn_2024-09	m_22bbn	7941174	292014
S1C(C(=O)Nc2c(cccc2)C(=O)NOC3CC3)=CC=C1	870	fCSFP4	weighted-fingerprint-similarity	0.901	0.392	m_22bbj____23378714____292014	N/A	S1c2c(cc([N+]([O-])=O)cc2)C=C1C(=O)Nc3c(cccc3)C(=O)N	[*;r]C(=O)[N;H]c1[c;H][c;H][c;H][c;H]c1[!#1]_20	2	false	REALSpace_70bn_2024-09	m_22bbj	23378714	292014
S1C(C(=O)Nc2c(cccc2)C(=O)NOCCC)=CC=C1	871	fCSFP4	weighted-fingerprint-similarity	0.901	0.392	m_22bbn____11573772____292014	N/A	S1c2c(cc([N+]([O-])=O)cc2)C=C1C(=O)Nc3c(cccc3)C(=O)N	[*;r]C(=O)[N;H]c1[c;H][c;H][c;H][c;H]c1[!#1]_20	2	false	REALSpace_70bn_2024-09	m_22bbn	11573772	292014
S1C(C(=O)Nc2c(cccc2)C(=O)NOCCF)=CC=C1	872	fCSFP4	weighted-fingerprint-similarity	0.901	0.392	m_22bbn____13585016____292014	N/A	S1c2c(cc([N+]([O-])=O)cc2)C=C1C(=O)Nc3c(cccc3)C(=O)N	[*;r]C(=O)[N;H]c1[c;H][c;H][c;H][c;H]c1[!#1]_20	2	false	REALSpace_70bn_2024-09	m_22bbn	13585016	292014
Clc1c(ccc([N+]([O-])=O)c1)C(=O)Nc2c(cccc2)C(=O)N3CCCCC3	873	fCSFP4	weighted-fingerprint-similarity	0.901	0.430	m_22bbn____57669____135933	N/A	S1c2c(cc([N+]([O-])=O)cc2)C=C1C(=O)Nc3c(cccc3)C(=O)N	[*;r]C(=O)[N;H]c1[c;H][c;H][c;H][c;H]c1[!#1]_20	2	false	REALSpace_70bn_2024-09	m_22bbn	57669	135933
Clc1c(ccc([N+]([O-])=O)c1)C(=O)Nc2c(cccc2)C(=O)NC(C(F)F)C	874	fCSFP4	weighted-fingerprint-similarity	0.901	0.430	m_22bbn____10901758____135933	N/A	S1c2c(cc([N+]([O-])=O)cc2)C=C1C(=O)Nc3c(cccc3)C(=O)N	[*;r]C(=O)[N;H]c1[c;H][c;H][c;H][c;H]c1[!#1]_20	2	false	REALSpace_70bn_2024-09	m_22bbn	10901758	135933
Clc1c(ccc([N+]([O-])=O)c1)C(=O)Nc2c(cccc2)C(=O)NC(CF)CC	875	fCSFP4	weighted-fingerprint-similarity	0.901	0.430	m_22bbo____20644172____135933	N/A	S1c2c(cc([N+]([O-])=O)cc2)C=C1C(=O)Nc3c(cccc3)C(=O)N	[*;r]C(=O)[N;H]c1[c;H][c;H][c;H][c;H]c1[!#1]_20	2	false	REALSpace_70bn_2024-09	m_22bbo	20644172	135933
Clc1c(ccc([N+]([O-])=O)c1)C(=O)Nc2c(cccc2)C(=O)NC3CC(=C)C3	876	fCSFP4	weighted-fingerprint-similarity	0.901	0.430	m_22bbo____15356686____135933	N/A	S1c2c(cc([N+]([O-])=O)cc2)C=C1C(=O)Nc3c(cccc3)C(=O)N	[*;r]C(=O)[N;H]c1[c;H][c;H][c;H][c;H]c1[!#1]_20	2	false	REALSpace_70bn_2024-09	m_22bbo	15356686	135933
Clc1c(ccc([N+]([O-])=O)c1)C(=O)Nc2c(cccc2)C(=O)NC3CS(=O)C3	877	fCSFP4	weighted-fingerprint-similarity	0.901	0.430	m_22bbo____20613068____135933	N/A	S1c2c(cc([N+]([O-])=O)cc2)C=C1C(=O)Nc3c(cccc3)C(=O)N	[*;r]C(=O)[N;H]c1[c;H][c;H][c;H][c;H]c1[!#1]_20	2	false	REALSpace_70bn_2024-09	m_22bbo	20613068	135933
Clc1c(ccc([N+]([O-])=O)c1)C(=O)Nc2c(cccc2)C(=O)NCC(=O)OC	878	fCSFP4	weighted-fingerprint-similarity	0.901	0.430	m_22bbn____403814____135933	N/A	S1c2c(cc([N+]([O-])=O)cc2)C=C1C(=O)Nc3c(cccc3)C(=O)N	[*;r]C(=O)[N;H]c1[c;H][c;H][c;H][c;H]c1[!#1]_20	2	false	REALSpace_70bn_2024-09	m_22bbn	403814	135933
Clc1c(ccc([N+]([O-])=O)c1)C(=O)Nc2c(cccc2)C(=O)NCC(CF)C	879	fCSFP4	weighted-fingerprint-similarity	0.901	0.430	m_22bbo____26253632____135933	N/A	S1c2c(cc([N+]([O-])=O)cc2)C=C1C(=O)Nc3c(cccc3)C(=O)N	[*;r]C(=O)[N;H]c1[c;H][c;H][c;H][c;H]c1[!#1]_20	2	false	REALSpace_70bn_2024-09	m_22bbo	26253632	135933
Clc1c(ccc([N+]([O-])=O)c1)C(=O)Nc2c(cccc2)C(=O)NCC(Cl)(F)F	880	fCSFP4	weighted-fingerprint-similarity	0.901	0.430	m_22bbn____18236432____135933	N/A	S1c2c(cc([N+]([O-])=O)cc2)C=C1C(=O)Nc3c(cccc3)C(=O)N	[*;r]C(=O)[N;H]c1[c;H][c;H][c;H][c;H]c1[!#1]_20	2	false	REALSpace_70bn_2024-09	m_22bbn	18236432	135933
Clc1c(ccc([N+]([O-])=O)c1)C(=O)Nc2c(cccc2)C(=O)NCC(Cl)=CCl	881	fCSFP4	weighted-fingerprint-similarity	0.901	0.430	m_22bbo____20326624____135933	N/A	S1c2c(cc([N+]([O-])=O)cc2)C=C1C(=O)Nc3c(cccc3)C(=O)N	[*;r]C(=O)[N;H]c1[c;H][c;H][c;H][c;H]c1[!#1]_20	2	false	REALSpace_70bn_2024-09	m_22bbo	20326624	135933
Clc1c(ccc([N+]([O-])=O)c1)C(=O)Nc2c(cccc2)C(=O)NCC(O)(C)C	882	fCSFP4	weighted-fingerprint-similarity	0.901	0.430	m_22bbo____6361186____135933	N/A	S1c2c(cc([N+]([O-])=O)cc2)C=C1C(=O)Nc3c(cccc3)C(=O)N	[*;r]C(=O)[N;H]c1[c;H][c;H][c;H][c;H]c1[!#1]_20	2	false	REALSpace_70bn_2024-09	m_22bbo	6361186	135933
Clc1c(ccc([N+]([O-])=O)c1)C(=O)Nc2c(cccc2)C(=O)NCC3COC3	883	fCSFP4	weighted-fingerprint-similarity	0.901	0.430	m_22bbo____12311384____135933	N/A	S1c2c(cc([N+]([O-])=O)cc2)C=C1C(=O)Nc3c(cccc3)C(=O)N	[*;r]C(=O)[N;H]c1[c;H][c;H][c;H][c;H]c1[!#1]_20	2	false	REALSpace_70bn_2024-09	m_22bbo	12311384	135933
Clc1c(ccc([N+]([O-])=O)c1)C(=O)Nc2c(cccc2)C(=O)NCC3CSC3	884	fCSFP4	weighted-fingerprint-similarity	0.901	0.430	m_22bbo____10854866____135933	N/A	S1c2c(cc([N+]([O-])=O)cc2)C=C1C(=O)Nc3c(cccc3)C(=O)N	[*;r]C(=O)[N;H]c1[c;H][c;H][c;H][c;H]c1[!#1]_20	2	false	REALSpace_70bn_2024-09	m_22bbo	10854866	135933
Clc1c(ccc([N+]([O-])=O)c1)C(=O)Nc2c(cccc2)C(=O)NCC3C[NH2+]C3	885	fCSFP4	weighted-fingerprint-similarity	0.901	0.430	m_240690dbe____7933530____7406564	N/A	S1c2c(cc([N+]([O-])=O)cc2)C=C1C(=O)Nc3c(cccc3)C(=O)N	[*;r]C(=O)[N;H]c1[c;H][c;H][c;H][c;H]c1[!#1]_20	2	false	REALSpace_70bn_2024-09	m_240690dbe	7933530	7406564
Clc1c(ccc([N+]([O-])=O)c1)C(=O)Nc2c(cccc2)C(=O)NCCC(=C)C	886	fCSFP4	weighted-fingerprint-similarity	0.901	0.430	m_22bbo____10740032____135933	N/A	S1c2c(cc([N+]([O-])=O)cc2)C=C1C(=O)Nc3c(cccc3)C(=O)N	[*;r]C(=O)[N;H]c1[c;H][c;H][c;H][c;H]c1[!#1]_20	2	false	REALSpace_70bn_2024-09	m_22bbo	10740032	135933
Clc1c(ccc([N+]([O-])=O)c1)C(=O)Nc2c(cccc2)C(=O)NCCC(O)C	887	fCSFP4	weighted-fingerprint-similarity	0.901	0.430	m_22bbo____5128424____135933	N/A	S1c2c(cc([N+]([O-])=O)cc2)C=C1C(=O)Nc3c(cccc3)C(=O)N	[*;r]C(=O)[N;H]c1[c;H][c;H][c;H][c;H]c1[!#1]_20	2	false	REALSpace_70bn_2024-09	m_22bbo	5128424	135933
Clc1c(ccc([N+]([O-])=O)c1)C(=O)Nc2c(cccc2)C(=O)NCCS(=O)C	888	fCSFP4	weighted-fingerprint-similarity	0.901	0.430	m_22bbo____3937062____135933	N/A	S1c2c(cc([N+]([O-])=O)cc2)C=C1C(=O)Nc3c(cccc3)C(=O)N	[*;r]C(=O)[N;H]c1[c;H][c;H][c;H][c;H]c1[!#1]_20	2	false	REALSpace_70bn_2024-09	m_22bbo	3937062	135933
Clc1c(ccc([N+]([O-])=O)c1)C(=O)Nc2c(cccc2)C(=O)NCP(=O)(C)C	889	fCSFP4	weighted-fingerprint-similarity	0.901	0.430	m_22bbj____19438440____135933	N/A	S1c2c(cc([N+]([O-])=O)cc2)C=C1C(=O)Nc3c(cccc3)C(=O)N	[*;r]C(=O)[N;H]c1[c;H][c;H][c;H][c;H]c1[!#1]_20	2	false	REALSpace_70bn_2024-09	m_22bbj	19438440	135933
Clc1c(ccc([N+]([O-])=O)c1)C(=O)Nc2c(cccc2)C(=O)NOC3COC3	890	fCSFP4	weighted-fingerprint-similarity	0.901	0.430	m_22bbj____20996070____135933	N/A	S1c2c(cc([N+]([O-])=O)cc2)C=C1C(=O)Nc3c(cccc3)C(=O)N	[*;r]C(=O)[N;H]c1[c;H][c;H][c;H][c;H]c1[!#1]_20	2	false	REALSpace_70bn_2024-09	m_22bbj	20996070	135933
Clc1c(ccc([N+]([O-])=O)c1)C(=O)Nc2c(cccc2)C(=O)NOC3C[NH2+]C3	891	fCSFP4	weighted-fingerprint-similarity	0.901	0.430	m_240690bbf____21583962____7406564	N/A	S1c2c(cc([N+]([O-])=O)cc2)C=C1C(=O)Nc3c(cccc3)C(=O)N	[*;r]C(=O)[N;H]c1[c;H][c;H][c;H][c;H]c1[!#1]_20	2	false	REALSpace_70bn_2024-09	m_240690bbf	21583962	7406564
Clc1c(ccc([N+]([O-])=O)c1)C(=O)Nc2c(cccc2)C(=O)NOCC(Cl)=C	892	fCSFP4	weighted-fingerprint-similarity	0.901	0.430	m_22bbj____20996064____135933	N/A	S1c2c(cc([N+]([O-])=O)cc2)C=C1C(=O)Nc3c(cccc3)C(=O)N	[*;r]C(=O)[N;H]c1[c;H][c;H][c;H][c;H]c1[!#1]_20	2	false	REALSpace_70bn_2024-09	m_22bbj	20996064	135933
Clc1c(ccc([N+]([O-])=O)c1)C(=O)Nc2c(cccc2)C(=O)OCCCC	893	fCSFP4	weighted-fingerprint-similarity	0.901	0.430	m_1458bgb____477378____486024	N/A	S1c2c(cc([N+]([O-])=O)cc2)C=C1C(=O)Nc3c(cccc3)C(=O)N	[*;r]C(=O)[N;H]c1[c;H][c;H][c;H][c;H]c1[!#1]_20	2	false	REALSpace_70bn_2024-09	m_1458bgb	477378	486024
Clc1c(ccc([N+]([O-])=O)c1)C(=O)Nc2c(cccc2)C(=O)OCCCCCO	894	fCSFP4	weighted-fingerprint-similarity	0.901	0.430	m_1458bgb____477378____9435310	N/A	S1c2c(cc([N+]([O-])=O)cc2)C=C1C(=O)Nc3c(cccc3)C(=O)N	[*;r]C(=O)[N;H]c1[c;H][c;H][c;H][c;H]c1[!#1]_20	2	false	REALSpace_70bn_2024-09	m_1458bgb	477378	9435310
Clc1c(ccc([N+]([O-])=O)c1)C(=O)Nc2c(cccc2)C(=O)OCCCCO	895	fCSFP4	weighted-fingerprint-similarity	0.901	0.430	m_1458cgb____477378____4858290	N/A	S1c2c(cc([N+]([O-])=O)cc2)C=C1C(=O)Nc3c(cccc3)C(=O)N	[*;r]C(=O)[N;H]c1[c;H][c;H][c;H][c;H]c1[!#1]_20	2	false	REALSpace_70bn_2024-09	m_1458cgb	477378	4858290
Clc1c(ccc([N+]([O-])=O)c1)C(=O)Nc2c(cccc2)C(=O)OCCCF	896	fCSFP4	weighted-fingerprint-similarity	0.901	0.430	m_1458bgb____477378____16896934	N/A	S1c2c(cc([N+]([O-])=O)cc2)C=C1C(=O)Nc3c(cccc3)C(=O)N	[*;r]C(=O)[N;H]c1[c;H][c;H][c;H][c;H]c1[!#1]_20	2	false	REALSpace_70bn_2024-09	m_1458bgb	477378	16896934
Clc1c(ccc([N+]([O-])=O)c1)C(=O)Nc2c(cccc2)C(=O)OCCCOC	897	fCSFP4	weighted-fingerprint-similarity	0.901	0.430	m_1458bgb____477378____4836484	N/A	S1c2c(cc([N+]([O-])=O)cc2)C=C1C(=O)Nc3c(cccc3)C(=O)N	[*;r]C(=O)[N;H]c1[c;H][c;H][c;H][c;H]c1[!#1]_20	2	false	REALSpace_70bn_2024-09	m_1458bgb	477378	4836484
Clc1c(ccc([N+]([O-])=O)c1)C(=O)Nc2c(cccc2)C(=O)OCCOCCO	898	fCSFP4	weighted-fingerprint-similarity	0.901	0.430	m_1458bgb____477378____8799518	N/A	S1c2c(cc([N+]([O-])=O)cc2)C=C1C(=O)Nc3c(cccc3)C(=O)N	[*;r]C(=O)[N;H]c1[c;H][c;H][c;H][c;H]c1[!#1]_20	2	false	REALSpace_70bn_2024-09	m_1458bgb	477378	8799518
ClC=1SC=C(NC(=O)Nc2c(cccc2)C(=O)Nc3ccccc3)C1	899	fCSFP4	weighted-fingerprint-similarity	0.901	0.382	m_2430bbb____21804226____9209198	N/A	S1c2c(cc([N+]([O-])=O)cc2)C=C1C(=O)Nc3c(cccc3)C(=O)N	[*;r]C(=O)[N;H]c1[c;H][c;H][c;H][c;H]c1[!#1]_20	2	false	REALSpace_70bn_2024-09	m_2430bbb	21804226	9209198
Clc1ccc(cc1)C(=O)Nc2c(cccc2)C(=O)NC=3SN=CC3	900	fCSFP4	weighted-fingerprint-similarity	0.901	0.382	m_22bbn____12297832____135946	N/A	S1c2c(cc([N+]([O-])=O)cc2)C=C1C(=O)Nc3c(cccc3)C(=O)N	[*;r]C(=O)[N;H]c1[c;H][c;H][c;H][c;H]c1[!#1]_20	2	false	REALSpace_70bn_2024-09	m_22bbn	12297832	135946
O=C(N(NC(=O)c1c(NC(=O)c2ccccc2)cccc1)C)N	901	fCSFP4	weighted-fingerprint-similarity	0.901	0.382	m_22bbn____8124984____135935	N/A	S1c2c(cc([N+]([O-])=O)cc2)C=C1C(=O)Nc3c(cccc3)C(=O)N	[*;r]C(=O)[N;H]c1[c;H][c;H][c;H][c;H]c1[!#1]_20	2	false	REALSpace_70bn_2024-09	m_22bbn	8124984	135935
O=C(Nc1c(cccc1)C(=O)NC(C(=O)N)C)c2ccccc2	902	fCSFP4	weighted-fingerprint-similarity	0.901	0.382	m_22bbn____2028682____135935	N/A	S1c2c(cc([N+]([O-])=O)cc2)C=C1C(=O)Nc3c(cccc3)C(=O)N	[*;r]C(=O)[N;H]c1[c;H][c;H][c;H][c;H]c1[!#1]_20	2	false	REALSpace_70bn_2024-09	m_22bbn	2028682	135935
O=C(Nc1c(cccc1)C(=O)NCC(=O)N)c2ccc(Oc3ccccc3)cc2	903	fCSFP4	weighted-fingerprint-similarity	0.901	0.382	m_22cbl____453596____5001076	N/A	S1c2c(cc([N+]([O-])=O)cc2)C=C1C(=O)Nc3c(cccc3)C(=O)N	[*;r]C(=O)[N;H]c1[c;H][c;H][c;H][c;H]c1[!#1]_20	2	false	REALSpace_70bn_2024-09	m_22cbl	453596	5001076
O=C(Nc1ccccc1)c2c(NC(=O)C[NH+](CC(=O)N)C)cccc2	904	fCSFP4	weighted-fingerprint-similarity	0.901	0.382	m_2230bcc____751802____7465912	N/A	S1c2c(cc([N+]([O-])=O)cc2)C=C1C(=O)Nc3c(cccc3)C(=O)N	[*;r]C(=O)[N;H]c1[c;H][c;H][c;H][c;H]c1[!#1]_20	2	false	REALSpace_70bn_2024-09	m_2230bcc	751802	7465912
S1C(=C(NC(=O)c2c(NC(=O)c3ccccc3)cccc2)C=C1C)C	905	fCSFP4	weighted-fingerprint-similarity	0.901	0.382	m_22bbn____14785934____135935	N/A	S1c2c(cc([N+]([O-])=O)cc2)C=C1C(=O)Nc3c(cccc3)C(=O)N	[*;r]C(=O)[N;H]c1[c;H][c;H][c;H][c;H]c1[!#1]_20	2	false	REALSpace_70bn_2024-09	m_22bbn	14785934	135935
S1C(=CC(NC(=O)Nc2c(cccc2)C(=O)Nc3ccccc3)=C1)C	906	fCSFP4	weighted-fingerprint-similarity	0.901	0.382	m_2430bbb____21804226____22590096	N/A	S1c2c(cc([N+]([O-])=O)cc2)C=C1C(=O)Nc3c(cccc3)C(=O)N	[*;r]C(=O)[N;H]c1[c;H][c;H][c;H][c;H]c1[!#1]_20	2	false	REALSpace_70bn_2024-09	m_2430bbb	21804226	22590096
S1N=CC=C1NC(=O)c2c(NC(=O)c3ccc(cc3)C)cccc2	907	fCSFP4	weighted-fingerprint-similarity	0.901	0.382	m_22bbn____12297832____28247010	N/A	S1c2c(cc([N+]([O-])=O)cc2)C=C1C(=O)Nc3c(cccc3)C(=O)N	[*;r]C(=O)[N;H]c1[c;H][c;H][c;H][c;H]c1[!#1]_20	2	false	REALSpace_70bn_2024-09	m_22bbn	12297832	28247010
O=C(N=C(N)N)c1c(NC(=O)c2ccc(cc2)C)cccc1	908	fCSFP4	weighted-fingerprint-similarity	0.901	0.377	m_240690bbf____14445756____28248508	N/A	S1c2c(cc([N+]([O-])=O)cc2)C=C1C(=O)Nc3c(cccc3)C(=O)N	[*;r]C(=O)[N;H]c1[c;H][c;H][c;H][c;H]c1[!#1]_20	2	false	REALSpace_70bn_2024-09	m_240690bbf	14445756	28248508
O=C(Nc1c(cccc1)C(=O)NC(CO)(CO)C[NH3+])c2ccccc2	909	fCSFP4	weighted-fingerprint-similarity	0.901	0.377	m_240690cbc____20068926____7407056	N/A	S1c2c(cc([N+]([O-])=O)cc2)C=C1C(=O)Nc3c(cccc3)C(=O)N	[*;r]C(=O)[N;H]c1[c;H][c;H][c;H][c;H]c1[!#1]_20	2	false	REALSpace_70bn_2024-09	m_240690cbc	20068926	7407056
O=C(Nc1c(cccc1)C(=O)NCC([NH3+])(CO)CO)c2ccccc2	910	fCSFP4	weighted-fingerprint-similarity	0.901	0.377	m_240690cbc____21583622____7407056	N/A	S1c2c(cc([N+]([O-])=O)cc2)C=C1C(=O)Nc3c(cccc3)C(=O)N	[*;r]C(=O)[N;H]c1[c;H][c;H][c;H][c;H]c1[!#1]_20	2	false	REALSpace_70bn_2024-09	m_240690cbc	21583622	7407056
S1C(=C(NC(=O)Nc2c(cccc2)C(=O)Nc3ccccc3)C=C1)C	911	fCSFP4	weighted-fingerprint-similarity	0.901	0.377	m_2430bbb____21804226____22590578	N/A	S1c2c(cc([N+]([O-])=O)cc2)C=C1C(=O)Nc3c(cccc3)C(=O)N	[*;r]C(=O)[N;H]c1[c;H][c;H][c;H][c;H]c1[!#1]_20	2	false	REALSpace_70bn_2024-09	m_2430bbb	21804226	22590578
Brc1cc(ccc1)C(=O)Nc2c(cccc2)C(=O)NC3=CSC=C3	912	fCSFP4	weighted-fingerprint-similarity	0.901	0.372	m_22cbl____5054072____923858	N/A	S1c2c(cc([N+]([O-])=O)cc2)C=C1C(=O)Nc3c(cccc3)C(=O)N	[*;r]C(=O)[N;H]c1[c;H][c;H][c;H][c;H]c1[!#1]_20	2	false	REALSpace_70bn_2024-09	m_22cbl	5054072	923858
Clc1ccc(cc1)C(=O)Nc2c(cccc2)C(=O)NCCCO	913	fCSFP4	weighted-fingerprint-similarity	0.901	0.372	m_22bbo____564320____135946	N/A	S1c2c(cc([N+]([O-])=O)cc2)C=C1C(=O)Nc3c(cccc3)C(=O)N	[*;r]C(=O)[N;H]c1[c;H][c;H][c;H][c;H]c1[!#1]_20	2	false	REALSpace_70bn_2024-09	m_22bbo	564320	135946
Clc1ccc(cc1)C(=O)Nc2c(cccc2)C(=O)NCCC[NH3+]	914	fCSFP4	weighted-fingerprint-similarity	0.901	0.372	m_240690cbc____7347332____7408306	N/A	S1c2c(cc([N+]([O-])=O)cc2)C=C1C(=O)Nc3c(cccc3)C(=O)N	[*;r]C(=O)[N;H]c1[c;H][c;H][c;H][c;H]c1[!#1]_20	2	false	REALSpace_70bn_2024-09	m_240690cbc	7347332	7408306
O=C(Nc1c(cccc1)C(=O)NC(CO)C)c2ccccc2	915	fCSFP4	weighted-fingerprint-similarity	0.901	0.372	m_22bbo____564376____135935	N/A	S1c2c(cc([N+]([O-])=O)cc2)C=C1C(=O)Nc3c(cccc3)C(=O)N	[*;r]C(=O)[N;H]c1[c;H][c;H][c;H][c;H]c1[!#1]_20	2	false	REALSpace_70bn_2024-09	m_22bbo	564376	135935
O=C(Nc1c(cccc1)C(=O)NC(C[NH3+])C)c2ccccc2	916	fCSFP4	weighted-fingerprint-similarity	0.901	0.372	m_240690cbc____8902564____7407056	N/A	S1c2c(cc([N+]([O-])=O)cc2)C=C1C(=O)Nc3c(cccc3)C(=O)N	[*;r]C(=O)[N;H]c1[c;H][c;H][c;H][c;H]c1[!#1]_20	2	false	REALSpace_70bn_2024-09	m_240690cbc	8902564	7407056
O=C(Nc1c(cccc1)C(=O)NC23CC([NH3+])(C2)C3)c4ccccc4	917	fCSFP4	weighted-fingerprint-similarity	0.901	0.372	m_240690cbc____13474264____7407056	N/A	S1c2c(cc([N+]([O-])=O)cc2)C=C1C(=O)Nc3c(cccc3)C(=O)N	[*;r]C(=O)[N;H]c1[c;H][c;H][c;H][c;H]c1[!#1]_20	2	false	REALSpace_70bn_2024-09	m_240690cbc	13474264	7407056
O=C(Nc1c(cccc1)C(=O)NC2C(O)C2)c3ccccc3	918	fCSFP4	weighted-fingerprint-similarity	0.901	0.372	m_22bbk____23835490____135935	N/A	S1c2c(cc([N+]([O-])=O)cc2)C=C1C(=O)Nc3c(cccc3)C(=O)N	[*;r]C(=O)[N;H]c1[c;H][c;H][c;H][c;H]c1[!#1]_20	2	false	REALSpace_70bn_2024-09	m_22bbk	23835490	135935
O=C(Nc1c(cccc1)C(=O)NC2C([NH3+])C2)c3ccccc3	919	fCSFP4	weighted-fingerprint-similarity	0.901	0.372	m_240690cbc____10864014____7407056	N/A	S1c2c(cc([N+]([O-])=O)cc2)C=C1C(=O)Nc3c(cccc3)C(=O)N	[*;r]C(=O)[N;H]c1[c;H][c;H][c;H][c;H]c1[!#1]_20	2	false	REALSpace_70bn_2024-09	m_240690cbc	10864014	7407056
O=C(Nc1c(cccc1)C(=O)NCC#CC#CCO)c2ccccc2	920	fCSFP4	weighted-fingerprint-similarity	0.901	0.372	m_22bbk____24034172____135935	N/A	S1c2c(cc([N+]([O-])=O)cc2)C=C1C(=O)Nc3c(cccc3)C(=O)N	[*;r]C(=O)[N;H]c1[c;H][c;H][c;H][c;H]c1[!#1]_20	2	false	REALSpace_70bn_2024-09	m_22bbk	24034172	135935
O=C(Nc1c(cccc1)C(=O)NCC#CCCO)c2ccccc2	921	fCSFP4	weighted-fingerprint-similarity	0.901	0.372	m_22bbo____20613104____135935	N/A	S1c2c(cc([N+]([O-])=O)cc2)C=C1C(=O)Nc3c(cccc3)C(=O)N	[*;r]C(=O)[N;H]c1[c;H][c;H][c;H][c;H]c1[!#1]_20	2	false	REALSpace_70bn_2024-09	m_22bbo	20613104	135935
O=C(Nc1c(cccc1)C(=O)NCC(=C)CO)c2ccccc2	922	fCSFP4	weighted-fingerprint-similarity	0.901	0.372	m_22bbo____26073666____135935	N/A	S1c2c(cc([N+]([O-])=O)cc2)C=C1C(=O)Nc3c(cccc3)C(=O)N	[*;r]C(=O)[N;H]c1[c;H][c;H][c;H][c;H]c1[!#1]_20	2	false	REALSpace_70bn_2024-09	m_22bbo	26073666	135935
O=C(Nc1c(cccc1)C(=O)NCC(CO)CC)c2ccccc2	923	fCSFP4	weighted-fingerprint-similarity	0.901	0.372	m_22bbo____14523542____135935	N/A	S1c2c(cc([N+]([O-])=O)cc2)C=C1C(=O)Nc3c(cccc3)C(=O)N	[*;r]C(=O)[N;H]c1[c;H][c;H][c;H][c;H]c1[!#1]_20	2	false	REALSpace_70bn_2024-09	m_22bbo	14523542	135935
O=C(Nc1c(cccc1)C(=O)NCC(O)CO)c2ccccc2	924	fCSFP4	weighted-fingerprint-similarity	0.901	0.372	m_22bbj____7592954____135935	N/A	S1c2c(cc([N+]([O-])=O)cc2)C=C1C(=O)Nc3c(cccc3)C(=O)N	[*;r]C(=O)[N;H]c1[c;H][c;H][c;H][c;H]c1[!#1]_20	2	false	REALSpace_70bn_2024-09	m_22bbj	7592954	135935
O=C(Nc1c(cccc1)C(=O)NCCC#CCO)c2ccccc2	925	fCSFP4	weighted-fingerprint-similarity	0.901	0.372	m_22bbo____21537538____135935	N/A	S1c2c(cc([N+]([O-])=O)cc2)C=C1C(=O)Nc3c(cccc3)C(=O)N	[*;r]C(=O)[N;H]c1[c;H][c;H][c;H][c;H]c1[!#1]_20	2	false	REALSpace_70bn_2024-09	m_22bbo	21537538	135935
O=C(Nc1c(cccc1)C(=O)NCCCB(O)O)c2ccccc2	926	fCSFP4	weighted-fingerprint-similarity	0.901	0.372	m_22bbj____24192222____135935	N/A	S1c2c(cc([N+]([O-])=O)cc2)C=C1C(=O)Nc3c(cccc3)C(=O)N	[*;r]C(=O)[N;H]c1[c;H][c;H][c;H][c;H]c1[!#1]_20	2	false	REALSpace_70bn_2024-09	m_22bbj	24192222	135935
O=C(Nc1c(cccc1)C(=O)NCCCO)c2ccc(cc2)C	927	fCSFP4	weighted-fingerprint-similarity	0.901	0.372	m_22bbo____564320____28247010	N/A	S1c2c(cc([N+]([O-])=O)cc2)C=C1C(=O)Nc3c(cccc3)C(=O)N	[*;r]C(=O)[N;H]c1[c;H][c;H][c;H][c;H]c1[!#1]_20	2	false	REALSpace_70bn_2024-09	m_22bbo	564320	28247010
O=C(Nc1c(cccc1)C(=O)NCCCOCCO)c2ccccc2	928	fCSFP4	weighted-fingerprint-similarity	0.901	0.372	m_22bbo____8602128____135935	N/A	S1c2c(cc([N+]([O-])=O)cc2)C=C1C(=O)Nc3c(cccc3)C(=O)N	[*;r]C(=O)[N;H]c1[c;H][c;H][c;H][c;H]c1[!#1]_20	2	false	REALSpace_70bn_2024-09	m_22bbo	8602128	135935
O=C(Nc1c(cccc1)C(=O)NCCCOCC[NH3+])c2ccccc2	929	fCSFP4	weighted-fingerprint-similarity	0.901	0.372	m_240690cbc____24547780____7407056	N/A	S1c2c(cc([N+]([O-])=O)cc2)C=C1C(=O)Nc3c(cccc3)C(=O)N	[*;r]C(=O)[N;H]c1[c;H][c;H][c;H][c;H]c1[!#1]_20	2	false	REALSpace_70bn_2024-09	m_240690cbc	24547780	7407056
O=C(Nc1c(cccc1)C(=O)NCCC[NH3+])c2ccc(cc2)C	930	fCSFP4	weighted-fingerprint-similarity	0.901	0.372	m_240690bbg____7347332____28248508	N/A	S1c2c(cc([N+]([O-])=O)cc2)C=C1C(=O)Nc3c(cccc3)C(=O)N	[*;r]C(=O)[N;H]c1[c;H][c;H][c;H][c;H]c1[!#1]_20	2	false	REALSpace_70bn_2024-09	m_240690bbg	7347332	28248508
O=C(Nc1c(cccc1)C(=O)NCCO)c2ccc(Oc3ccccc3)cc2	931	fCSFP4	weighted-fingerprint-similarity	0.901	0.372	m_22cbm____57745____5001076	N/A	S1c2c(cc([N+]([O-])=O)cc2)C=C1C(=O)Nc3c(cccc3)C(=O)N	[*;r]C(=O)[N;H]c1[c;H][c;H][c;H][c;H]c1[!#1]_20	2	false	REALSpace_70bn_2024-09	m_22cbm	57745	5001076
O=C(Nc1c(cccc1)C(=O)NCCOCCCO)c2ccccc2	932	fCSFP4	weighted-fingerprint-similarity	0.901	0.372	m_22bbo____10126280____135935	N/A	S1c2c(cc([N+]([O-])=O)cc2)C=C1C(=O)Nc3c(cccc3)C(=O)N	[*;r]C(=O)[N;H]c1[c;H][c;H][c;H][c;H]c1[!#1]_20	2	false	REALSpace_70bn_2024-09	m_22bbo	10126280	135935
O=C(Nc1c(cccc1)C(=O)NCCOCCC[NH3+])c2ccccc2	933	fCSFP4	weighted-fingerprint-similarity	0.901	0.372	m_240690cbc____12305764____7407056	N/A	S1c2c(cc([N+]([O-])=O)cc2)C=C1C(=O)Nc3c(cccc3)C(=O)N	[*;r]C(=O)[N;H]c1[c;H][c;H][c;H][c;H]c1[!#1]_20	2	false	REALSpace_70bn_2024-09	m_240690cbc	12305764	7407056
O=C(Nc1c(cccc1)C(=O)NCC[NH3+])c2ccc(Oc3ccccc3)cc2	934	fCSFP4	weighted-fingerprint-similarity	0.901	0.372	m_240690cbc____3025612____7415628	N/A	S1c2c(cc([N+]([O-])=O)cc2)C=C1C(=O)Nc3c(cccc3)C(=O)N	[*;r]C(=O)[N;H]c1[c;H][c;H][c;H][c;H]c1[!#1]_20	2	false	REALSpace_70bn_2024-09	m_240690cbc	3025612	7415628
O=C(Nc1c(cccc1)C(=O)Nc2ccccc2)NC(CO)(CO)CO	935	fCSFP4	weighted-fingerprint-similarity	0.901	0.372	m_2430bbb____21804226____10263960	N/A	S1c2c(cc([N+]([O-])=O)cc2)C=C1C(=O)Nc3c(cccc3)C(=O)N	[*;r]C(=O)[N;H]c1[c;H][c;H][c;H][c;H]c1[!#1]_20	2	false	REALSpace_70bn_2024-09	m_2430bbb	21804226	10263960
O=C(Nc1c(cccc1)C(=O)Nc2ccccc2)NCC#CCO	936	fCSFP4	weighted-fingerprint-similarity	0.901	0.372	m_2430bbc____21804226____10902446	N/A	S1c2c(cc([N+]([O-])=O)cc2)C=C1C(=O)Nc3c(cccc3)C(=O)N	[*;r]C(=O)[N;H]c1[c;H][c;H][c;H][c;H]c1[!#1]_20	2	false	REALSpace_70bn_2024-09	m_2430bbc	21804226	10902446
O=C(Nc1c(cccc1)C(=O)Nc2ccccc2)NCC=CCO	937	fCSFP4	weighted-fingerprint-similarity	0.901	0.372	m_2430bbc____21804226____27568648	N/A	S1c2c(cc([N+]([O-])=O)cc2)C=C1C(=O)Nc3c(cccc3)C(=O)N	[*;r]C(=O)[N;H]c1[c;H][c;H][c;H][c;H]c1[!#1]_20	2	false	REALSpace_70bn_2024-09	m_2430bbc	21804226	27568648
O=C(OCCCO)c1c(NC(=O)c2ccccc2)cccc1	938	fCSFP4	weighted-fingerprint-similarity	0.901	0.372	m_1458cgb____477508____484772	N/A	S1c2c(cc([N+]([O-])=O)cc2)C=C1C(=O)Nc3c(cccc3)C(=O)N	[*;r]C(=O)[N;H]c1[c;H][c;H][c;H][c;H]c1[!#1]_20	2	false	REALSpace_70bn_2024-09	m_1458cgb	477508	484772
S(CC(=O)Nc1c(cccc1)C(=O)Nc2ccccc2)CCO	939	fCSFP4	weighted-fingerprint-similarity	0.901	0.372	m_7bcb____128807____5986	N/A	S1c2c(cc([N+]([O-])=O)cc2)C=C1C(=O)Nc3c(cccc3)C(=O)N	[*;r]C(=O)[N;H]c1[c;H][c;H][c;H][c;H]c1[!#1]_20	2	false	REALSpace_70bn_2024-09	m_7bcb	128807	5986
S(CC(=O)Nc1c(cccc1)C(=O)Nc2ccccc2)CC[NH3+]	940	fCSFP4	weighted-fingerprint-similarity	0.901	0.372	m_273654bcb____28393732____11627148	N/A	S1c2c(cc([N+]([O-])=O)cc2)C=C1C(=O)Nc3c(cccc3)C(=O)N	[*;r]C(=O)[N;H]c1[c;H][c;H][c;H][c;H]c1[!#1]_20	2	false	REALSpace_70bn_2024-09	m_273654bcb	28393732	11627148
S(CCNC(=O)c1c(NC(=O)c2ccccc2)cccc1)CCCO	941	fCSFP4	weighted-fingerprint-similarity	0.901	0.372	m_22bbo____7104952____135935	N/A	S1c2c(cc([N+]([O-])=O)cc2)C=C1C(=O)Nc3c(cccc3)C(=O)N	[*;r]C(=O)[N;H]c1[c;H][c;H][c;H][c;H]c1[!#1]_20	2	false	REALSpace_70bn_2024-09	m_22bbo	7104952	135935
S(CCO)CCCNC(=O)c1c(NC(=O)c2ccccc2)cccc1	942	fCSFP4	weighted-fingerprint-similarity	0.901	0.372	m_22bbk____24036434____135935	N/A	S1c2c(cc([N+]([O-])=O)cc2)C=C1C(=O)Nc3c(cccc3)C(=O)N	[*;r]C(=O)[N;H]c1[c;H][c;H][c;H][c;H]c1[!#1]_20	2	false	REALSpace_70bn_2024-09	m_22bbk	24036434	135935
S1C=C(NC(=O)c2c(NC(=O)c3cc(ccc3)C)cccc2)C=C1	943	fCSFP4	weighted-fingerprint-similarity	0.901	0.372	m_11cbb____5053984____54618	N/A	S1c2c(cc([N+]([O-])=O)cc2)C=C1C(=O)Nc3c(cccc3)C(=O)N	[*;r]C(=O)[N;H]c1[c;H][c;H][c;H][c;H]c1[!#1]_20	2	false	REALSpace_70bn_2024-09	m_11cbb	5053984	54618
S1C=C(NC(=O)c2c(NC(=O)c3ccccc3)cccc2)C(=C1)CC	944	fCSFP4	weighted-fingerprint-similarity	0.901	0.372	m_22bbl____20844374____135935	N/A	S1c2c(cc([N+]([O-])=O)cc2)C=C1C(=O)Nc3c(cccc3)C(=O)N	[*;r]C(=O)[N;H]c1[c;H][c;H][c;H][c;H]c1[!#1]_20	2	false	REALSpace_70bn_2024-09	m_22bbl	20844374	135935
BrC(=C)CNC(=O)c1c(NC(=O)c2ccccc2)cccc1	945	fCSFP4	weighted-fingerprint-similarity	0.901	0.367	m_22bbk____23072884____135935	N/A	S1c2c(cc([N+]([O-])=O)cc2)C=C1C(=O)Nc3c(cccc3)C(=O)N	[*;r]C(=O)[N;H]c1[c;H][c;H][c;H][c;H]c1[!#1]_20	2	false	REALSpace_70bn_2024-09	m_22bbk	23072884	135935
Brc1cc(ccc1)C(=O)Nc2c(cccc2)C(=O)NCC	946	fCSFP4	weighted-fingerprint-similarity	0.901	0.367	m_22cbl____57815____923858	N/A	S1c2c(cc([N+]([O-])=O)cc2)C=C1C(=O)Nc3c(cccc3)C(=O)N	[*;r]C(=O)[N;H]c1[c;H][c;H][c;H][c;H]c1[!#1]_20	2	false	REALSpace_70bn_2024-09	m_22cbl	57815	923858
Brc1cc(ccc1)C(=O)Nc2c(cccc2)C(=O)NOC	947	fCSFP4	weighted-fingerprint-similarity	0.901	0.367	m_22cbh____24029482____923858	N/A	S1c2c(cc([N+]([O-])=O)cc2)C=C1C(=O)Nc3c(cccc3)C(=O)N	[*;r]C(=O)[N;H]c1[c;H][c;H][c;H][c;H]c1[!#1]_20	2	false	REALSpace_70bn_2024-09	m_22cbh	24029482	923858
ClC(=C)CNC(=O)c1c(NC(=O)c2ccccc2)cccc1	948	fCSFP4	weighted-fingerprint-similarity	0.901	0.367	m_22bbo____5136582____135935	N/A	S1c2c(cc([N+]([O-])=O)cc2)C=C1C(=O)Nc3c(cccc3)C(=O)N	[*;r]C(=O)[N;H]c1[c;H][c;H][c;H][c;H]c1[!#1]_20	2	false	REALSpace_70bn_2024-09	m_22bbo	5136582	135935
ClC(Cl)=CCNC(=O)c1c(NC(=O)c2ccccc2)cccc1	949	fCSFP4	weighted-fingerprint-similarity	0.901	0.367	m_22bbo____11757976____135935	N/A	S1c2c(cc([N+]([O-])=O)cc2)C=C1C(=O)Nc3c(cccc3)C(=O)N	[*;r]C(=O)[N;H]c1[c;H][c;H][c;H][c;H]c1[!#1]_20	2	false	REALSpace_70bn_2024-09	m_22bbo	11757976	135935
ClC(Cl)CCNC(=O)c1c(NC(=O)c2ccccc2)cccc1	950	fCSFP4	weighted-fingerprint-similarity	0.901	0.367	m_22bbk____23815192____135935	N/A	S1c2c(cc([N+]([O-])=O)cc2)C=C1C(=O)Nc3c(cccc3)C(=O)N	[*;r]C(=O)[N;H]c1[c;H][c;H][c;H][c;H]c1[!#1]_20	2	false	REALSpace_70bn_2024-09	m_22bbk	23815192	135935
ClC(Cl)CNC(=O)Nc1c(cccc1)C(=O)Nc2ccccc2	951	fCSFP4	weighted-fingerprint-similarity	0.901	0.367	m_2430bbb____21804226____11756950	N/A	S1c2c(cc([N+]([O-])=O)cc2)C=C1C(=O)Nc3c(cccc3)C(=O)N	[*;r]C(=O)[N;H]c1[c;H][c;H][c;H][c;H]c1[!#1]_20	2	false	REALSpace_70bn_2024-09	m_2430bbb	21804226	11756950
Clc1ccc(cc1)C(=O)Nc2c(cccc2)C(=O)NC(C)(C)C	952	fCSFP4	weighted-fingerprint-similarity	0.901	0.367	m_22bbk____337034____135946	N/A	S1c2c(cc([N+]([O-])=O)cc2)C=C1C(=O)Nc3c(cccc3)C(=O)N	[*;r]C(=O)[N;H]c1[c;H][c;H][c;H][c;H]c1[!#1]_20	2	false	REALSpace_70bn_2024-09	m_22bbk	337034	135946
Clc1ccc(cc1)C(=O)Nc2c(cccc2)C(=O)NC3CC3	953	fCSFP4	weighted-fingerprint-similarity	0.901	0.367	m_22bbo____57910____135946	N/A	S1c2c(cc([N+]([O-])=O)cc2)C=C1C(=O)Nc3c(cccc3)C(=O)N	[*;r]C(=O)[N;H]c1[c;H][c;H][c;H][c;H]c1[!#1]_20	2	false	REALSpace_70bn_2024-09	m_22bbo	57910	135946
Clc1ccc(cc1)C(=O)Nc2c(cccc2)C(=O)NCCC	954	fCSFP4	weighted-fingerprint-similarity	0.901	0.367	m_22bbo____58027____135946	N/A	S1c2c(cc([N+]([O-])=O)cc2)C=C1C(=O)Nc3c(cccc3)C(=O)N	[*;r]C(=O)[N;H]c1[c;H][c;H][c;H][c;H]c1[!#1]_20	2	false	REALSpace_70bn_2024-09	m_22bbo	58027	135946
Clc1ccc(cc1)C(=O)Nc2c(cccc2)C(=O)NCCF	955	fCSFP4	weighted-fingerprint-similarity	0.901	0.367	m_22bbo____9706072____135946	N/A	S1c2c(cc([N+]([O-])=O)cc2)C=C1C(=O)Nc3c(cccc3)C(=O)N	[*;r]C(=O)[N;H]c1[c;H][c;H][c;H][c;H]c1[!#1]_20	2	false	REALSpace_70bn_2024-09	m_22bbo	9706072	135946
FC(=C)CNC(=O)c1c(NC(=O)c2ccccc2)cccc1	956	fCSFP4	weighted-fingerprint-similarity	0.901	0.367	m_22bbo____18716706____135935	N/A	S1c2c(cc([N+]([O-])=O)cc2)C=C1C(=O)Nc3c(cccc3)C(=O)N	[*;r]C(=O)[N;H]c1[c;H][c;H][c;H][c;H]c1[!#1]_20	2	false	REALSpace_70bn_2024-09	m_22bbo	18716706	135935
FC(F)=CCNC(=O)c1c(NC(=O)c2ccccc2)cccc1	957	fCSFP4	weighted-fingerprint-similarity	0.901	0.367	m_22bbk____22618576____135935	N/A	S1c2c(cc([N+]([O-])=O)cc2)C=C1C(=O)Nc3c(cccc3)C(=O)N	[*;r]C(=O)[N;H]c1[c;H][c;H][c;H][c;H]c1[!#1]_20	2	false	REALSpace_70bn_2024-09	m_22bbk	22618576	135935
FC(F)C(=O)NNC(=O)c1c(NC(=O)c2ccccc2)cccc1	958	fCSFP4	weighted-fingerprint-similarity	0.901	0.367	m_22dbj____8633606____135935	N/A	S1c2c(cc([N+]([O-])=O)cc2)C=C1C(=O)Nc3c(cccc3)C(=O)N	[*;r]C(=O)[N;H]c1[c;H][c;H][c;H][c;H]c1[!#1]_20	2	false	REALSpace_70bn_2024-09	m_22dbj	8633606	135935
FC(F)CCNC(=O)c1c(NC(=O)c2ccccc2)cccc1	959	fCSFP4	weighted-fingerprint-similarity	0.901	0.367	m_22bbo____13943014____135935	N/A	S1c2c(cc([N+]([O-])=O)cc2)C=C1C(=O)Nc3c(cccc3)C(=O)N	[*;r]C(=O)[N;H]c1[c;H][c;H][c;H][c;H]c1[!#1]_20	2	false	REALSpace_70bn_2024-09	m_22bbo	13943014	135935
FC(F)CNC(=O)Nc1c(cccc1)C(=O)Nc2ccccc2	960	fCSFP4	weighted-fingerprint-similarity	0.901	0.367	m_2430bbc____21804226____6389046	N/A	S1c2c(cc([N+]([O-])=O)cc2)C=C1C(=O)Nc3c(cccc3)C(=O)N	[*;r]C(=O)[N;H]c1[c;H][c;H][c;H][c;H]c1[!#1]_20	2	false	REALSpace_70bn_2024-09	m_2430bbc	21804226	6389046
FCCCCCCNC(=O)Nc1c(cccc1)C(=O)Nc2ccccc2	961	fCSFP4	weighted-fingerprint-similarity	0.901	0.367	m_2430bbc____21804226____26865046	N/A	S1c2c(cc([N+]([O-])=O)cc2)C=C1C(=O)Nc3c(cccc3)C(=O)N	[*;r]C(=O)[N;H]c1[c;H][c;H][c;H][c;H]c1[!#1]_20	2	false	REALSpace_70bn_2024-09	m_2430bbc	21804226	26865046
FCCCCCNC(=O)Nc1c(cccc1)C(=O)Nc2ccccc2	962	fCSFP4	weighted-fingerprint-similarity	0.901	0.367	m_2430bbc____21804226____14792038	N/A	S1c2c(cc([N+]([O-])=O)cc2)C=C1C(=O)Nc3c(cccc3)C(=O)N	[*;r]C(=O)[N;H]c1[c;H][c;H][c;H][c;H]c1[!#1]_20	2	false	REALSpace_70bn_2024-09	m_2430bbc	21804226	14792038
FCCCCNC(=O)Nc1c(cccc1)C(=O)Nc2ccccc2	963	fCSFP4	weighted-fingerprint-similarity	0.901	0.367	m_2430bbc____21804226____10390174	N/A	S1c2c(cc([N+]([O-])=O)cc2)C=C1C(=O)Nc3c(cccc3)C(=O)N	[*;r]C(=O)[N;H]c1[c;H][c;H][c;H][c;H]c1[!#1]_20	2	false	REALSpace_70bn_2024-09	m_2430bbc	21804226	10390174
FCCCONC(=O)c1c(NC(=O)c2ccccc2)cccc1	964	fCSFP4	weighted-fingerprint-similarity	0.901	0.367	m_22bbj____24029558____135935	N/A	S1c2c(cc([N+]([O-])=O)cc2)C=C1C(=O)Nc3c(cccc3)C(=O)N	[*;r]C(=O)[N;H]c1[c;H][c;H][c;H][c;H]c1[!#1]_20	2	false	REALSpace_70bn_2024-09	m_22bbj	24029558	135935
FCCNC(=O)c1c(NC(=O)c2ccc(cc2)C)cccc1	965	fCSFP4	weighted-fingerprint-similarity	0.901	0.367	m_22bbo____9706072____28247010	N/A	S1c2c(cc([N+]([O-])=O)cc2)C=C1C(=O)Nc3c(cccc3)C(=O)N	[*;r]C(=O)[N;H]c1[c;H][c;H][c;H][c;H]c1[!#1]_20	2	false	REALSpace_70bn_2024-09	m_22bbo	9706072	28247010
FCCOC(=O)c1c(NC(=O)c2ccccc2)cccc1	966	fCSFP4	weighted-fingerprint-similarity	0.901	0.367	m_1458bgb____477508____10115558	N/A	S1c2c(cc([N+]([O-])=O)cc2)C=C1C(=O)Nc3c(cccc3)C(=O)N	[*;r]C(=O)[N;H]c1[c;H][c;H][c;H][c;H]c1[!#1]_20	2	false	REALSpace_70bn_2024-09	m_1458bgb	477508	10115558
FCCOCCNC(=O)c1c(NC(=O)c2ccccc2)cccc1	967	fCSFP4	weighted-fingerprint-similarity	0.901	0.367	m_22bbo____12130388____135935	N/A	S1c2c(cc([N+]([O-])=O)cc2)C=C1C(=O)Nc3c(cccc3)C(=O)N	[*;r]C(=O)[N;H]c1[c;H][c;H][c;H][c;H]c1[!#1]_20	2	false	REALSpace_70bn_2024-09	m_22bbo	12130388	135935
O=C(N(C)C)NNC(=O)c1c(NC(=O)c2ccccc2)cccc1	968	fCSFP4	weighted-fingerprint-similarity	0.901	0.367	m_22bbn____2262462____135935	N/A	S1c2c(cc([N+]([O-])=O)cc2)C=C1C(=O)Nc3c(cccc3)C(=O)N	[*;r]C(=O)[N;H]c1[c;H][c;H][c;H][c;H]c1[!#1]_20	2	false	REALSpace_70bn_2024-09	m_22bbn	2262462	135935
O=C(N(C)C)c1c(NC(=O)c2ccc(cc2)C)cccc1	969	fCSFP4	weighted-fingerprint-similarity	0.901	0.367	m_22bbo____387202____28247010	N/A	S1c2c(cc([N+]([O-])=O)cc2)C=C1C(=O)Nc3c(cccc3)C(=O)N	[*;r]C(=O)[N;H]c1[c;H][c;H][c;H][c;H]c1[!#1]_20	2	false	REALSpace_70bn_2024-09	m_22bbo	387202	28247010
O=C(N(CC)CC)Nc1c(cccc1)C(=O)Nc2ccccc2	970	fCSFP4	weighted-fingerprint-similarity	0.901	0.367	m_2430bbe____21804226____804112	N/A	S1c2c(cc([N+]([O-])=O)cc2)C=C1C(=O)Nc3c(cccc3)C(=O)N	[*;r]C(=O)[N;H]c1[c;H][c;H][c;H][c;H]c1[!#1]_20	2	false	REALSpace_70bn_2024-09	m_2430bbe	21804226	804112
O=C(N(CC)CC)c1c(NC(=O)c2ccccc2)cccc1	971	fCSFP4	weighted-fingerprint-similarity	0.901	0.367	m_22bbo____57744____135935	N/A	S1c2c(cc([N+]([O-])=O)cc2)C=C1C(=O)Nc3c(cccc3)C(=O)N	[*;r]C(=O)[N;H]c1[c;H][c;H][c;H][c;H]c1[!#1]_20	2	false	REALSpace_70bn_2024-09	m_22bbo	57744	135935
O=C(N1CCC1)Nc2c(cccc2)C(=O)Nc3ccccc3	972	fCSFP4	weighted-fingerprint-similarity	0.901	0.367	m_2430bbd____21804226____5345412	N/A	S1c2c(cc([N+]([O-])=O)cc2)C=C1C(=O)Nc3c(cccc3)C(=O)N	[*;r]C(=O)[N;H]c1[c;H][c;H][c;H][c;H]c1[!#1]_20	2	false	REALSpace_70bn_2024-09	m_2430bbd	21804226	5345412
O=C(N1CCC1)c2c(NC(=O)c3ccccc3)cccc2	973	fCSFP4	weighted-fingerprint-similarity	0.901	0.367	m_22bbo____4785374____135935	N/A	S1c2c(cc([N+]([O-])=O)cc2)C=C1C(=O)Nc3c(cccc3)C(=O)N	[*;r]C(=O)[N;H]c1[c;H][c;H][c;H][c;H]c1[!#1]_20	2	false	REALSpace_70bn_2024-09	m_22bbo	4785374	135935
O=C(NN1CCCC1)c2c(NC(=O)c3ccccc3)cccc2	974	fCSFP4	weighted-fingerprint-similarity	0.901	0.367	m_22bbn____16608340____135935	N/A	S1c2c(cc([N+]([O-])=O)cc2)C=C1C(=O)Nc3c(cccc3)C(=O)N	[*;r]C(=O)[N;H]c1[c;H][c;H][c;H][c;H]c1[!#1]_20	2	false	REALSpace_70bn_2024-09	m_22bbn	16608340	135935
O=C(NN1CCCCC1)c2c(NC(=O)c3ccccc3)cccc2	975	fCSFP4	weighted-fingerprint-similarity	0.901	0.367	m_22bbn____7866786____135935	N/A	S1c2c(cc([N+]([O-])=O)cc2)C=C1C(=O)Nc3c(cccc3)C(=O)N	[*;r]C(=O)[N;H]c1[c;H][c;H][c;H][c;H]c1[!#1]_20	2	false	REALSpace_70bn_2024-09	m_22bbn	7866786	135935
O=C(NNC(=O)C(C)C)c1c(NC(=O)c2ccccc2)cccc1	976	fCSFP4	weighted-fingerprint-similarity	0.901	0.367	m_22bbn____58434____135935	N/A	S1c2c(cc([N+]([O-])=O)cc2)C=C1C(=O)Nc3c(cccc3)C(=O)N	[*;r]C(=O)[N;H]c1[c;H][c;H][c;H][c;H]c1[!#1]_20	2	false	REALSpace_70bn_2024-09	m_22bbn	58434	135935
O=C(NNC(=O)c1c(NC(=O)c2ccc(cc2)C)cccc1)NC	977	fCSFP4	weighted-fingerprint-similarity	0.901	0.367	m_22bbn____1319526____28247010	N/A	S1c2c(cc([N+]([O-])=O)cc2)C=C1C(=O)Nc3c(cccc3)C(=O)N	[*;r]C(=O)[N;H]c1[c;H][c;H][c;H][c;H]c1[!#1]_20	2	false	REALSpace_70bn_2024-09	m_22bbn	1319526	28247010
O=C(NNc1cnccc1)c2c(NC(=O)c3ccccc3)cccc2	978	fCSFP4	weighted-fingerprint-similarity	0.901	0.367	m_22bbj____9963352____135935	N/A	S1c2c(cc([N+]([O-])=O)cc2)C=C1C(=O)Nc3c(cccc3)C(=O)N	[*;r]C(=O)[N;H]c1[c;H][c;H][c;H][c;H]c1[!#1]_20	2	false	REALSpace_70bn_2024-09	m_22bbj	9963352	135935
O=C(NOC(C)C)Nc1c(cccc1)C(=O)Nc2ccccc2	979	fCSFP4	weighted-fingerprint-similarity	0.901	0.367	m_2430cbb____21804226____10691410	N/A	S1c2c(cc([N+]([O-])=O)cc2)C=C1C(=O)Nc3c(cccc3)C(=O)N	[*;r]C(=O)[N;H]c1[c;H][c;H][c;H][c;H]c1[!#1]_20	2	false	REALSpace_70bn_2024-09	m_2430cbb	21804226	10691410
O=C(NOCC)c1c(NC(=O)c2ccc(cc2)C)cccc1	980	fCSFP4	weighted-fingerprint-similarity	0.901	0.367	m_22bbn____303688____28247010	N/A	S1c2c(cc([N+]([O-])=O)cc2)C=C1C(=O)Nc3c(cccc3)C(=O)N	[*;r]C(=O)[N;H]c1[c;H][c;H][c;H][c;H]c1[!#1]_20	2	false	REALSpace_70bn_2024-09	m_22bbn	303688	28247010
O=C(NOCCCC)c1c(NC(=O)c2ccccc2)cccc1	981	fCSFP4	weighted-fingerprint-similarity	0.901	0.367	m_22bbn____14728982____135935	N/A	S1c2c(cc([N+]([O-])=O)cc2)C=C1C(=O)Nc3c(cccc3)C(=O)N	[*;r]C(=O)[N;H]c1[c;H][c;H][c;H][c;H]c1[!#1]_20	2	false	REALSpace_70bn_2024-09	m_22bbn	14728982	135935
O=C(NOCCCOC)c1c(NC(=O)c2ccccc2)cccc1	982	fCSFP4	weighted-fingerprint-similarity	0.901	0.367	m_22bbn____10161176____135935	N/A	S1c2c(cc([N+]([O-])=O)cc2)C=C1C(=O)Nc3c(cccc3)C(=O)N	[*;r]C(=O)[N;H]c1[c;H][c;H][c;H][c;H]c1[!#1]_20	2	false	REALSpace_70bn_2024-09	m_22bbn	10161176	135935
O=C(NOCOC)Nc1c(cccc1)C(=O)Nc2ccccc2	983	fCSFP4	weighted-fingerprint-similarity	0.901	0.367	m_2430bbb____21804226____26852436	N/A	S1c2c(cc([N+]([O-])=O)cc2)C=C1C(=O)Nc3c(cccc3)C(=O)N	[*;r]C(=O)[N;H]c1[c;H][c;H][c;H][c;H]c1[!#1]_20	2	false	REALSpace_70bn_2024-09	m_2430bbb	21804226	26852436
O=C(Nc1c(cccc1)C(=O)NC(C(C)C)C)c2ccccc2	984	fCSFP4	weighted-fingerprint-similarity	0.901	0.367	m_22bbo____293958____135935	N/A	S1c2c(cc([N+]([O-])=O)cc2)C=C1C(=O)Nc3c(cccc3)C(=O)N	[*;r]C(=O)[N;H]c1[c;H][c;H][c;H][c;H]c1[!#1]_20	2	false	REALSpace_70bn_2024-09	m_22bbo	293958	135935
O=C(Nc1c(cccc1)C(=O)NC2=NOC=C2)c3ccccc3	985	fCSFP4	weighted-fingerprint-similarity	0.901	0.367	m_527bbb____8201224____281862	N/A	S1c2c(cc([N+]([O-])=O)cc2)C=C1C(=O)Nc3c(cccc3)C(=O)N	[*;r]C(=O)[N;H]c1[c;H][c;H][c;H][c;H]c1[!#1]_20	2	false	REALSpace_70bn_2024-09	m_527bbb	8201224	281862
O=C(Nc1c(cccc1)C(=O)NC2CC([NH2+]C)C2)c3ccccc3	986	fCSFP4	weighted-fingerprint-similarity	0.901	0.367	m_240690cbc____20353292____7407056	N/A	S1c2c(cc([N+]([O-])=O)cc2)C=C1C(=O)Nc3c(cccc3)C(=O)N	[*;r]C(=O)[N;H]c1[c;H][c;H][c;H][c;H]c1[!#1]_20	2	false	REALSpace_70bn_2024-09	m_240690cbc	20353292	7407056
O=C(Nc1c(cccc1)C(=O)NC2CC2)c3ccc(cc3)C	987	fCSFP4	weighted-fingerprint-similarity	0.901	0.367	m_22bbo____57910____28247010	N/A	S1c2c(cc([N+]([O-])=O)cc2)C=C1C(=O)Nc3c(cccc3)C(=O)N	[*;r]C(=O)[N;H]c1[c;H][c;H][c;H][c;H]c1[!#1]_20	2	false	REALSpace_70bn_2024-09	m_22bbo	57910	28247010
O=C(Nc1c(cccc1)C(=O)NC2CCCC2)c3ccccc3	988	fCSFP4	weighted-fingerprint-similarity	0.901	0.367	m_22bbo____57933____135935	N/A	S1c2c(cc([N+]([O-])=O)cc2)C=C1C(=O)Nc3c(cccc3)C(=O)N	[*;r]C(=O)[N;H]c1[c;H][c;H][c;H][c;H]c1[!#1]_20	2	false	REALSpace_70bn_2024-09	m_22bbo	57933	135935
O=C(Nc1c(cccc1)C(=O)NC2CCCCC2)c3ccccc3	989	fCSFP4	weighted-fingerprint-similarity	0.901	0.367	m_22bbn____374718____135935	N/A	S1c2c(cc([N+]([O-])=O)cc2)C=C1C(=O)Nc3c(cccc3)C(=O)N	[*;r]C(=O)[N;H]c1[c;H][c;H][c;H][c;H]c1[!#1]_20	2	false	REALSpace_70bn_2024-09	m_22bbn	374718	135935
O=C(Nc1c(cccc1)C(=O)NC2CCCCCC2)c3ccccc3	990	fCSFP4	weighted-fingerprint-similarity	0.901	0.367	m_22bbo____57952____135935	N/A	S1c2c(cc([N+]([O-])=O)cc2)C=C1C(=O)Nc3c(cccc3)C(=O)N	[*;r]C(=O)[N;H]c1[c;H][c;H][c;H][c;H]c1[!#1]_20	2	false	REALSpace_70bn_2024-09	m_22bbo	57952	135935
O=C(Nc1c(cccc1)C(=O)NC=2C=NNC2)c3ccc(Oc4ccccc4)cc3	991	fCSFP4	weighted-fingerprint-similarity	0.901	0.367	m_22cbl____662398____5001076	N/A	S1c2c(cc([N+]([O-])=O)cc2)C=C1C(=O)Nc3c(cccc3)C(=O)N	[*;r]C(=O)[N;H]c1[c;H][c;H][c;H][c;H]c1[!#1]_20	2	false	REALSpace_70bn_2024-09	m_22cbl	662398	5001076
O=C(Nc1c(cccc1)C(=O)NCC(=C)C)c2ccccc2	992	fCSFP4	weighted-fingerprint-similarity	0.901	0.367	m_22bbo____9045006____135935	N/A	S1c2c(cc([N+]([O-])=O)cc2)C=C1C(=O)Nc3c(cccc3)C(=O)N	[*;r]C(=O)[N;H]c1[c;H][c;H][c;H][c;H]c1[!#1]_20	2	false	REALSpace_70bn_2024-09	m_22bbo	9045006	135935
O=C(Nc1c(cccc1)C(=O)NCC(=O)NC)c2ccccc2	993	fCSFP4	weighted-fingerprint-similarity	0.901	0.367	m_22bbn____448064____135935	N/A	S1c2c(cc([N+]([O-])=O)cc2)C=C1C(=O)Nc3c(cccc3)C(=O)N	[*;r]C(=O)[N;H]c1[c;H][c;H][c;H][c;H]c1[!#1]_20	2	false	REALSpace_70bn_2024-09	m_22bbn	448064	135935
O=C(Nc1c(cccc1)C(=O)NCC(=O)NCC)c2ccccc2	994	fCSFP4	weighted-fingerprint-similarity	0.901	0.367	m_22bbn____11974902____135935	N/A	S1c2c(cc([N+]([O-])=O)cc2)C=C1C(=O)Nc3c(cccc3)C(=O)N	[*;r]C(=O)[N;H]c1[c;H][c;H][c;H][c;H]c1[!#1]_20	2	false	REALSpace_70bn_2024-09	m_22bbn	11974902	135935
O=C(Nc1c(cccc1)C(=O)NCC)c2ccc(OC)cc2	995	fCSFP4	weighted-fingerprint-similarity	0.901	0.367	m_22bbn____57815____135936	N/A	S1c2c(cc([N+]([O-])=O)cc2)C=C1C(=O)Nc3c(cccc3)C(=O)N	[*;r]C(=O)[N;H]c1[c;H][c;H][c;H][c;H]c1[!#1]_20	2	false	REALSpace_70bn_2024-09	m_22bbn	57815	135936
O=C(Nc1c(cccc1)C(=O)NCC=C(C)C)c2ccccc2	996	fCSFP4	weighted-fingerprint-similarity	0.901	0.367	m_22bbo____9277640____135935	N/A	S1c2c(cc([N+]([O-])=O)cc2)C=C1C(=O)Nc3c(cccc3)C(=O)N	[*;r]C(=O)[N;H]c1[c;H][c;H][c;H][c;H]c1[!#1]_20	2	false	REALSpace_70bn_2024-09	m_22bbo	9277640	135935
O=C(Nc1c(cccc1)C(=O)NCCC(C)C)c2ccccc2	997	fCSFP4	weighted-fingerprint-similarity	0.901	0.367	m_22bbo____57804____135935	N/A	S1c2c(cc([N+]([O-])=O)cc2)C=C1C(=O)Nc3c(cccc3)C(=O)N	[*;r]C(=O)[N;H]c1[c;H][c;H][c;H][c;H]c1[!#1]_20	2	false	REALSpace_70bn_2024-09	m_22bbo	57804	135935
O=C(Nc1c(cccc1)C(=O)NCCCC#C)c2ccccc2	998	fCSFP4	weighted-fingerprint-similarity	0.901	0.367	m_22bbo____9228436____135935	N/A	S1c2c(cc([N+]([O-])=O)cc2)C=C1C(=O)Nc3c(cccc3)C(=O)N	[*;r]C(=O)[N;H]c1[c;H][c;H][c;H][c;H]c1[!#1]_20	2	false	REALSpace_70bn_2024-09	m_22bbo	9228436	135935
O=C(Nc1c(cccc1)C(=O)NCCCC#N)c2ccccc2	999	fCSFP4	weighted-fingerprint-similarity	0.901	0.367	m_22bbo____8685754____135935	N/A	S1c2c(cc([N+]([O-])=O)cc2)C=C1C(=O)Nc3c(cccc3)C(=O)N	[*;r]C(=O)[N;H]c1[c;H][c;H][c;H][c;H]c1[!#1]_20	2	false	REALSpace_70bn_2024-09	m_22bbo	8685754	135935
O=C(Nc1c(cccc1)C(=O)NCCCC=C)c2ccccc2	1000	fCSFP4	weighted-fingerprint-similarity	0.901	0.367	m_22bbo____16486352____135935	N/A	S1c2c(cc([N+]([O-])=O)cc2)C=C1C(=O)Nc3c(cccc3)C(=O)N	[*;r]C(=O)[N;H]c1[c;H][c;H][c;H][c;H]c1[!#1]_20	2	false	REALSpace_70bn_2024-09	m_22bbo	16486352	135935
O=C(Nc1c(cccc1)C(=O)NCCCOC)c2ccccc2	1001	fCSFP4	weighted-fingerprint-similarity	0.901	0.367	m_22bbo____57791____135935	N/A	S1c2c(cc([N+]([O-])=O)cc2)C=C1C(=O)Nc3c(cccc3)C(=O)N	[*;r]C(=O)[N;H]c1[c;H][c;H][c;H][c;H]c1[!#1]_20	2	false	REALSpace_70bn_2024-09	m_22bbo	57791	135935
O=C(Nc1c(cccc1)C(=O)NCCOCC)c2ccccc2	1002	fCSFP4	weighted-fingerprint-similarity	0.901	0.367	m_22bbo____872222____135935	N/A	S1c2c(cc([N+]([O-])=O)cc2)C=C1C(=O)Nc3c(cccc3)C(=O)N	[*;r]C(=O)[N;H]c1[c;H][c;H][c;H][c;H]c1[!#1]_20	2	false	REALSpace_70bn_2024-09	m_22bbo	872222	135935
O=C(Nc1c(cccc1)C(=O)NCCOCCC)c2ccccc2	1003	fCSFP4	weighted-fingerprint-similarity	0.901	0.367	m_22bbk____22618332____135935	N/A	S1c2c(cc([N+]([O-])=O)cc2)C=C1C(=O)Nc3c(cccc3)C(=O)N	[*;r]C(=O)[N;H]c1[c;H][c;H][c;H][c;H]c1[!#1]_20	2	false	REALSpace_70bn_2024-09	m_22bbk	22618332	135935
O=C(Nc1c(cccc1)C(=O)NCCOCC[NH2+]C)c2ccccc2	1004	fCSFP4	weighted-fingerprint-similarity	0.901	0.367	m_240690cbc____12230748____7407056	N/A	S1c2c(cc([N+]([O-])=O)cc2)C=C1C(=O)Nc3c(cccc3)C(=O)N	[*;r]C(=O)[N;H]c1[c;H][c;H][c;H][c;H]c1[!#1]_20	2	false	REALSpace_70bn_2024-09	m_240690cbc	12230748	7407056
O=C(Nc1c(cccc1)C(=O)NCC[NH+](C)C)c2ccccc2	1005	fCSFP4	weighted-fingerprint-similarity	0.901	0.367	m_22bbo____57813____135935	N/A	S1c2c(cc([N+]([O-])=O)cc2)C=C1C(=O)Nc3c(cccc3)C(=O)N	[*;r]C(=O)[N;H]c1[c;H][c;H][c;H][c;H]c1[!#1]_20	2	false	REALSpace_70bn_2024-09	m_22bbo	57813	135935
O=C(Nc1c(cccc1)C(=O)NCC[NH2+]C)c2ccc(cc2)C	1006	fCSFP4	weighted-fingerprint-similarity	0.901	0.367	m_240690bbg____7347462____28248508	N/A	S1c2c(cc([N+]([O-])=O)cc2)C=C1C(=O)Nc3c(cccc3)C(=O)N	[*;r]C(=O)[N;H]c1[c;H][c;H][c;H][c;H]c1[!#1]_20	2	false	REALSpace_70bn_2024-09	m_240690bbg	7347462	28248508
O=C(Nc1c(cccc1)C(=O)NCc2ccncc2)c3ccccc3	1007	fCSFP4	weighted-fingerprint-similarity	0.901	0.367	m_22bbo____57768____135935	N/A	S1c2c(cc([N+]([O-])=O)cc2)C=C1C(=O)Nc3c(cccc3)C(=O)N	[*;r]C(=O)[N;H]c1[c;H][c;H][c;H][c;H]c1[!#1]_20	2	false	REALSpace_70bn_2024-09	m_22bbo	57768	135935
O=C(Nc1c(cccc1)C(=O)Nc2ccccc2)NCC(C)C	1008	fCSFP4	weighted-fingerprint-similarity	0.901	0.367	m_2430bbc____21804226____740958	N/A	S1c2c(cc([N+]([O-])=O)cc2)C=C1C(=O)Nc3c(cccc3)C(=O)N	[*;r]C(=O)[N;H]c1[c;H][c;H][c;H][c;H]c1[!#1]_20	2	false	REALSpace_70bn_2024-09	m_2430bbc	21804226	740958
O=C(Nc1c(cccc1)C(=O)Nc2ccccc2)NCCCCC	1009	fCSFP4	weighted-fingerprint-similarity	0.901	0.367	m_2430bbc____21804226____740810	N/A	S1c2c(cc([N+]([O-])=O)cc2)C=C1C(=O)Nc3c(cccc3)C(=O)N	[*;r]C(=O)[N;H]c1[c;H][c;H][c;H][c;H]c1[!#1]_20	2	false	REALSpace_70bn_2024-09	m_2430bbc	21804226	740810
O=C(Nc1c(cccc1)C(=O)Nc2ccccc2)NCCCCCC	1010	fCSFP4	weighted-fingerprint-similarity	0.901	0.367	m_2430bbc____21804226____740910	N/A	S1c2c(cc([N+]([O-])=O)cc2)C=C1C(=O)Nc3c(cccc3)C(=O)N	[*;r]C(=O)[N;H]c1[c;H][c;H][c;H][c;H]c1[!#1]_20	2	false	REALSpace_70bn_2024-09	m_2430bbc	21804226	740910
O=C(Nc1c(cccc1)C(=O)Nc2ccccc2)NCCCCCCC	1011	fCSFP4	weighted-fingerprint-similarity	0.901	0.367	m_2430bbc____21804226____12209952	N/A	S1c2c(cc([N+]([O-])=O)cc2)C=C1C(=O)Nc3c(cccc3)C(=O)N	[*;r]C(=O)[N;H]c1[c;H][c;H][c;H][c;H]c1[!#1]_20	2	false	REALSpace_70bn_2024-09	m_2430bbc	21804226	12209952
O=C(Nc1c(cccc1)C(=O)Nc2ccccc2)NCCNC(=O)C	1012	fCSFP4	weighted-fingerprint-similarity	0.901	0.367	m_2430bbc____21804226____741442	N/A	S1c2c(cc([N+]([O-])=O)cc2)C=C1C(=O)Nc3c(cccc3)C(=O)N	[*;r]C(=O)[N;H]c1[c;H][c;H][c;H][c;H]c1[!#1]_20	2	false	REALSpace_70bn_2024-09	m_2430bbc	21804226	741442
O=C(Nc1c(ccnc1)C)c2c(NC(=O)c3ccccc3)cccc2	1013	fCSFP4	weighted-fingerprint-similarity	0.901	0.367	m_22bbn____3391102____135935	N/A	S1c2c(cc([N+]([O-])=O)cc2)C=C1C(=O)Nc3c(cccc3)C(=O)N	[*;r]C(=O)[N;H]c1[c;H][c;H][c;H][c;H]c1[!#1]_20	2	false	REALSpace_70bn_2024-09	m_22bbn	3391102	135935
O=C(Nc1ccccc1)c2c(NC(=O)C[NH+](CC)CC)cccc2	1014	fCSFP4	weighted-fingerprint-similarity	0.901	0.367	m_2230bbc____678900____7465912	N/A	S1c2c(cc([N+]([O-])=O)cc2)C=C1C(=O)Nc3c(cccc3)C(=O)N	[*;r]C(=O)[N;H]c1[c;H][c;H][c;H][c;H]c1[!#1]_20	2	false	REALSpace_70bn_2024-09	m_2230bbc	678900	7465912
O=C(OC)c1c(NC(=O)c2ccc(Oc3ccccc3)cc2)cccc1	1015	fCSFP4	weighted-fingerprint-similarity	0.901	0.367	m_276436bbc____14076652____14095336	N/A	S1c2c(cc([N+]([O-])=O)cc2)C=C1C(=O)Nc3c(cccc3)C(=O)N	[*;r]C(=O)[N;H]c1[c;H][c;H][c;H][c;H]c1[!#1]_20	2	false	REALSpace_70bn_2024-09	m_276436bbc	14076652	14095336
O=C(OC1CC1)c2c(NC(=O)c3ccccc3)cccc2	1016	fCSFP4	weighted-fingerprint-similarity	0.901	0.367	m_276436bbc____14080770____14089182	N/A	S1c2c(cc([N+]([O-])=O)cc2)C=C1C(=O)Nc3c(cccc3)C(=O)N	[*;r]C(=O)[N;H]c1[c;H][c;H][c;H][c;H]c1[!#1]_20	2	false	REALSpace_70bn_2024-09	m_276436bbc	14080770	14089182
O=C(OCCC)c1c(NC(=O)c2ccccc2)cccc1	1017	fCSFP4	weighted-fingerprint-similarity	0.901	0.367	m_1458bgb____477508____483936	N/A	S1c2c(cc([N+]([O-])=O)cc2)C=C1C(=O)Nc3c(cccc3)C(=O)N	[*;r]C(=O)[N;H]c1[c;H][c;H][c;H][c;H]c1[!#1]_20	2	false	REALSpace_70bn_2024-09	m_1458bgb	477508	483936
O=C(OCc1ccccc1)c2c(NC(=O)c3ccccc3)cccc2	1018	fCSFP4	weighted-fingerprint-similarity	0.901	0.367	m_276436bbc____14076564____14089182	N/A	S1c2c(cc([N+]([O-])=O)cc2)C=C1C(=O)Nc3c(cccc3)C(=O)N	[*;r]C(=O)[N;H]c1[c;H][c;H][c;H][c;H]c1[!#1]_20	2	false	REALSpace_70bn_2024-09	m_276436bbc	14076564	14089182
S(CC(=O)Nc1c(cccc1)C(=O)Nc2ccccc2)CC(=O)NC	1019	fCSFP4	weighted-fingerprint-similarity	0.901	0.367	m_7bcb____9788170____5986	N/A	S1c2c(cc([N+]([O-])=O)cc2)C=C1C(=O)Nc3c(cccc3)C(=O)N	[*;r]C(=O)[N;H]c1[c;H][c;H][c;H][c;H]c1[!#1]_20	2	false	REALSpace_70bn_2024-09	m_7bcb	9788170	5986
S(CCCNC(=O)c1c(NC(=O)c2ccccc2)cccc1)C	1020	fCSFP4	weighted-fingerprint-similarity	0.901	0.367	m_22bbo____5135864____135935	N/A	S1c2c(cc([N+]([O-])=O)cc2)C=C1C(=O)Nc3c(cccc3)C(=O)N	[*;r]C(=O)[N;H]c1[c;H][c;H][c;H][c;H]c1[!#1]_20	2	false	REALSpace_70bn_2024-09	m_22bbo	5135864	135935
S(CCNC(=O)c1c(NC(=O)c2ccccc2)cccc1)CC	1021	fCSFP4	weighted-fingerprint-similarity	0.901	0.367	m_22bbo____13975938____135935	N/A	S1c2c(cc([N+]([O-])=O)cc2)C=C1C(=O)Nc3c(cccc3)C(=O)N	[*;r]C(=O)[N;H]c1[c;H][c;H][c;H][c;H]c1[!#1]_20	2	false	REALSpace_70bn_2024-09	m_22bbo	13975938	135935
SCCOCCNC(=O)c1c(NC(=O)c2ccccc2)cccc1	1022	fCSFP4	weighted-fingerprint-similarity	0.901	0.367	m_527bbc____16502884____281862	N/A	S1c2c(cc([N+]([O-])=O)cc2)C=C1C(=O)Nc3c(cccc3)C(=O)N	[*;r]C(=O)[N;H]c1[c;H][c;H][c;H][c;H]c1[!#1]_20	2	false	REALSpace_70bn_2024-09	m_527bbc	16502884	281862
Brc1c(cccc1)C(=O)Nc2c(cccc2)C(=O)NC=3C=NNC3	1023	fCSFP4	weighted-fingerprint-similarity	0.901	0.361	m_22bbn____662398____135945	N/A	S1c2c(cc([N+]([O-])=O)cc2)C=C1C(=O)Nc3c(cccc3)C(=O)N	[*;r]C(=O)[N;H]c1[c;H][c;H][c;H][c;H]c1[!#1]_20	2	false	REALSpace_70bn_2024-09	m_22bbn	662398	135945
Ic1c(cccc1)C(=O)Nc2c(cccc2)C(=O)NC=3C=NNC3	1024	fCSFP4	weighted-fingerprint-similarity	0.901	0.361	m_22cbl____662398____924990	N/A	S1c2c(cc([N+]([O-])=O)cc2)C=C1C(=O)Nc3c(cccc3)C(=O)N	[*;r]C(=O)[N;H]c1[c;H][c;H][c;H][c;H]c1[!#1]_20	2	false	REALSpace_70bn_2024-09	m_22cbl	662398	924990
O=C(Nc1c(cccc1)C(=O)NC(C)C)c2c(N)cccc2	1025	fCSFP4	weighted-fingerprint-similarity	0.901	0.361	m_22bbq____57650____24347910	N/A	S1c2c(cc([N+]([O-])=O)cc2)C=C1C(=O)Nc3c(cccc3)C(=O)N	[*;r]C(=O)[N;H]c1[c;H][c;H][c;H][c;H]c1[!#1]_20	2	false	REALSpace_70bn_2024-09	m_22bbq	57650	24347910
O=C(Nc1c(cccc1)C(=O)NCC[NH3+])c2c(N)cccc2	1026	fCSFP4	weighted-fingerprint-similarity	0.901	0.361	m_240690bbh____3025612____24750256	N/A	S1c2c(cc([N+]([O-])=O)cc2)C=C1C(=O)Nc3c(cccc3)C(=O)N	[*;r]C(=O)[N;H]c1[c;H][c;H][c;H][c;H]c1[!#1]_20	2	false	REALSpace_70bn_2024-09	m_240690bbh	3025612	24750256
S1C(C(=O)Nc2c(cccc2)C(=O)NCC=CC(=O)N)=CC=C1	1027	fCSFP4	weighted-fingerprint-similarity	0.901	0.403	m_22bbo____21215606____292014	N/A	S1c2c(cc([N+]([O-])=O)cc2)C=C1C(=O)Nc3c(cccc3)C(=O)N	[*;r]C(=O)[N;H]c1[c;H][c;H][c;H][c;H]c1[!#1]_20	2	false	REALSpace_70bn_2024-09	m_22bbo	21215606	292014
S1C(C(=O)Nc2c(cccc2)C(=O)NCCOC(=O)N)=CC=C1	1028	fCSFP4	weighted-fingerprint-similarity	0.901	0.403	m_22bbo____8261482____292014	N/A	S1c2c(cc([N+]([O-])=O)cc2)C=C1C(=O)Nc3c(cccc3)C(=O)N	[*;r]C(=O)[N;H]c1[c;H][c;H][c;H][c;H]c1[!#1]_20	2	false	REALSpace_70bn_2024-09	m_22bbo	8261482	292014
S1C(C(=O)Nc2c(cccc2)C(=O)Nc3ncc(O)cc3)=CC=C1	1029	fCSFP4	weighted-fingerprint-similarity	0.901	0.403	m_22bbl____26253212____292014	N/A	S1c2c(cc([N+]([O-])=O)cc2)C=C1C(=O)Nc3c(cccc3)C(=O)N	[*;r]C(=O)[N;H]c1[c;H][c;H][c;H][c;H]c1[!#1]_20	2	false	REALSpace_70bn_2024-09	m_22bbl	26253212	292014
Clc1c(ccc([N+]([O-])=O)c1)C(=O)Nc2c(cccc2)C(=O)OCCCC(=O)N	1030	fCSFP4	weighted-fingerprint-similarity	0.901	0.439	m_1458bgb____477378____26086964	N/A	S1c2c(cc([N+]([O-])=O)cc2)C=C1C(=O)Nc3c(cccc3)C(=O)N	[*;r]C(=O)[N;H]c1[c;H][c;H][c;H][c;H]c1[!#1]_20	2	false	REALSpace_70bn_2024-09	m_1458bgb	477378	26086964
Brc1c(cccc1)C(=O)Nc2c(cccc2)C(=O)NCC	1031	fCSFP4	weighted-fingerprint-similarity	0.901	0.356	m_22bbn____57815____135945	N/A	S1c2c(cc([N+]([O-])=O)cc2)C=C1C(=O)Nc3c(cccc3)C(=O)N	[*;r]C(=O)[N;H]c1[c;H][c;H][c;H][c;H]c1[!#1]_20	2	false	REALSpace_70bn_2024-09	m_22bbn	57815	135945
Brc1c(cccc1)C(=O)Nc2c(cccc2)C(=O)NOC	1032	fCSFP4	weighted-fingerprint-similarity	0.901	0.356	m_22bbj____24029482____135945	N/A	S1c2c(cc([N+]([O-])=O)cc2)C=C1C(=O)Nc3c(cccc3)C(=O)N	[*;r]C(=O)[N;H]c1[c;H][c;H][c;H][c;H]c1[!#1]_20	2	false	REALSpace_70bn_2024-09	m_22bbj	24029482	135945
Ic1c(cccc1)C(=O)Nc2c(cccc2)C(=O)NCC	1033	fCSFP4	weighted-fingerprint-similarity	0.901	0.356	m_22cbl____57815____924990	N/A	S1c2c(cc([N+]([O-])=O)cc2)C=C1C(=O)Nc3c(cccc3)C(=O)N	[*;r]C(=O)[N;H]c1[c;H][c;H][c;H][c;H]c1[!#1]_20	2	false	REALSpace_70bn_2024-09	m_22cbl	57815	924990
Ic1c(cccc1)C(=O)Nc2c(cccc2)C(=O)NOC	1034	fCSFP4	weighted-fingerprint-similarity	0.901	0.356	m_22cbh____24029482____924990	N/A	S1c2c(cc([N+]([O-])=O)cc2)C=C1C(=O)Nc3c(cccc3)C(=O)N	[*;r]C(=O)[N;H]c1[c;H][c;H][c;H][c;H]c1[!#1]_20	2	false	REALSpace_70bn_2024-09	m_22cbh	24029482	924990
S1C(C(=O)Nc2c(cccc2)C(=O)NC(CO)C[NH3+])=CC=C1	1035	fCSFP4	weighted-fingerprint-similarity	0.901	0.398	m_240690bbg____17321760____7410426	N/A	S1c2c(cc([N+]([O-])=O)cc2)C=C1C(=O)Nc3c(cccc3)C(=O)N	[*;r]C(=O)[N;H]c1[c;H][c;H][c;H][c;H]c1[!#1]_20	2	false	REALSpace_70bn_2024-09	m_240690bbg	17321760	7410426
S1C(C(=O)Nc2c(cccc2)C(=O)NCC(O)C[NH3+])=CC=C1	1036	fCSFP4	weighted-fingerprint-similarity	0.901	0.398	m_240690bbg____12102796____7410426	N/A	S1c2c(cc([N+]([O-])=O)cc2)C=C1C(=O)Nc3c(cccc3)C(=O)N	[*;r]C(=O)[N;H]c1[c;H][c;H][c;H][c;H]c1[!#1]_20	2	false	REALSpace_70bn_2024-09	m_240690bbg	12102796	7410426
S1C(C(=O)Nc2c(cccc2)C(=O)NCC([NH3+])CO)=CC=C1	1037	fCSFP4	weighted-fingerprint-similarity	0.901	0.398	m_240690bbg____13287646____7410426	N/A	S1c2c(cc([N+]([O-])=O)cc2)C=C1C(=O)Nc3c(cccc3)C(=O)N	[*;r]C(=O)[N;H]c1[c;H][c;H][c;H][c;H]c1[!#1]_20	2	false	REALSpace_70bn_2024-09	m_240690bbg	13287646	7410426
Clc1c(ccc([N+]([O-])=O)c1)C(=O)Nc2c(cccc2)C(=O)NC(C(=S)N)C	1038	fCSFP4	weighted-fingerprint-similarity	0.901	0.435	m_22bbj____24192202____135933	N/A	S1c2c(cc([N+]([O-])=O)cc2)C=C1C(=O)Nc3c(cccc3)C(=O)N	[*;r]C(=O)[N;H]c1[c;H][c;H][c;H][c;H]c1[!#1]_20	2	false	REALSpace_70bn_2024-09	m_22bbj	24192202	135933
Clc1c(ccc([N+]([O-])=O)c1)C(=O)Nc2c(cccc2)C(=O)NN(C(=S)N)C	1039	fCSFP4	weighted-fingerprint-similarity	0.901	0.435	m_22bbj____24192174____135933	N/A	S1c2c(cc([N+]([O-])=O)cc2)C=C1C(=O)Nc3c(cccc3)C(=O)N	[*;r]C(=O)[N;H]c1[c;H][c;H][c;H][c;H]c1[!#1]_20	2	false	REALSpace_70bn_2024-09	m_22bbj	24192174	135933
S1C(C(=O)Nc2c(cccc2)C(=O)NC(CC[NH3+])CC[NH3+])=CC=C1	1040	fCSFP4	weighted-fingerprint-similarity	0.900	0.394	m_240690bbg____21478574____7410426	N/A	S1c2c(cc([N+]([O-])=O)cc2)C=C1C(=O)Nc3c(cccc3)C(=O)N	[*;r]C(=O)[N;H]c1[c;H][c;H][c;H][c;H]c1[!#1]_20	2	false	REALSpace_70bn_2024-09	m_240690bbg	21478574	7410426
S1C(C(=O)Nc2c(cccc2)C(=O)NC3CC(O)C3)=CC=C1	1041	fCSFP4	weighted-fingerprint-similarity	0.900	0.394	m_22bbo____20075626____292014	N/A	S1c2c(cc([N+]([O-])=O)cc2)C=C1C(=O)Nc3c(cccc3)C(=O)N	[*;r]C(=O)[N;H]c1[c;H][c;H][c;H][c;H]c1[!#1]_20	2	false	REALSpace_70bn_2024-09	m_22bbo	20075626	292014
S1C(C(=O)Nc2c(cccc2)C(=O)NC3CC([NH3+])C3)=CC=C1	1042	fCSFP4	weighted-fingerprint-similarity	0.900	0.394	m_240690bbg____13766376____7410426	N/A	S1c2c(cc([N+]([O-])=O)cc2)C=C1C(=O)Nc3c(cccc3)C(=O)N	[*;r]C(=O)[N;H]c1[c;H][c;H][c;H][c;H]c1[!#1]_20	2	false	REALSpace_70bn_2024-09	m_240690bbg	13766376	7410426
S1C(C(=O)Nc2c(cccc2)C(=O)NCC(O)C)=CC=C1	1043	fCSFP4	weighted-fingerprint-similarity	0.900	0.394	m_22bbo____564336____292014	N/A	S1c2c(cc([N+]([O-])=O)cc2)C=C1C(=O)Nc3c(cccc3)C(=O)N	[*;r]C(=O)[N;H]c1[c;H][c;H][c;H][c;H]c1[!#1]_20	2	false	REALSpace_70bn_2024-09	m_22bbo	564336	292014
S1C(C(=O)Nc2c(cccc2)C(=O)NCC([NH3+])C)=CC=C1	1044	fCSFP4	weighted-fingerprint-similarity	0.900	0.394	m_240690bbg____9481082____7410426	N/A	S1c2c(cc([N+]([O-])=O)cc2)C=C1C(=O)Nc3c(cccc3)C(=O)N	[*;r]C(=O)[N;H]c1[c;H][c;H][c;H][c;H]c1[!#1]_20	2	false	REALSpace_70bn_2024-09	m_240690bbg	9481082	7410426
S1C(C(=O)Nc2c(cccc2)C(=O)NCCC([O-])=O)=CC=C1	1045	fCSFP4	weighted-fingerprint-similarity	0.900	0.394	m_188690bbf____6467438____21603232	N/A	S1c2c(cc([N+]([O-])=O)cc2)C=C1C(=O)Nc3c(cccc3)C(=O)N	[*;r]C(=O)[N;H]c1[c;H][c;H][c;H][c;H]c1[!#1]_20	2	false	REALSpace_70bn_2024-09	m_188690bbf	6467438	21603232
S1C(C(=O)Nc2c(cccc2)C(=O)NCCNC(=O)CO)=CC=C1	1046	fCSFP4	weighted-fingerprint-similarity	0.900	0.394	m_22bbk____24036906____292014	N/A	S1c2c(cc([N+]([O-])=O)cc2)C=C1C(=O)Nc3c(cccc3)C(=O)N	[*;r]C(=O)[N;H]c1[c;H][c;H][c;H][c;H]c1[!#1]_20	2	false	REALSpace_70bn_2024-09	m_22bbk	24036906	292014
S1C(C(=O)Nc2c(cccc2)C(=O)NCCNC(=O)C[NH3+])=CC=C1	1047	fCSFP4	weighted-fingerprint-similarity	0.900	0.394	m_240690bbg____26660852____7410426	N/A	S1c2c(cc([N+]([O-])=O)cc2)C=C1C(=O)Nc3c(cccc3)C(=O)N	[*;r]C(=O)[N;H]c1[c;H][c;H][c;H][c;H]c1[!#1]_20	2	false	REALSpace_70bn_2024-09	m_240690bbg	26660852	7410426
S1C(C(=O)Nc2c(cccc2)C(=O)NNC(=O)CCO)=CC=C1	1048	fCSFP4	weighted-fingerprint-similarity	0.900	0.394	m_22dbn____8861282____292014	N/A	S1c2c(cc([N+]([O-])=O)cc2)C=C1C(=O)Nc3c(cccc3)C(=O)N	[*;r]C(=O)[N;H]c1[c;H][c;H][c;H][c;H]c1[!#1]_20	2	false	REALSpace_70bn_2024-09	m_22dbn	8861282	292014
S1C(C(=O)Nc2c(cccc2)C(=O)NNC(=O)CC[NH3+])=CC=C1	1049	fCSFP4	weighted-fingerprint-similarity	0.900	0.394	m_240690bbf____21584034____7410426	N/A	S1c2c(cc([N+]([O-])=O)cc2)C=C1C(=O)Nc3c(cccc3)C(=O)N	[*;r]C(=O)[N;H]c1[c;H][c;H][c;H][c;H]c1[!#1]_20	2	false	REALSpace_70bn_2024-09	m_240690bbf	21584034	7410426
S1C(C(=O)Nc2c(cccc2)C(=O)NOCCOCCO)=CC=C1	1050	fCSFP4	weighted-fingerprint-similarity	0.900	0.394	m_22dbn____13818082____292014	N/A	S1c2c(cc([N+]([O-])=O)cc2)C=C1C(=O)Nc3c(cccc3)C(=O)N	[*;r]C(=O)[N;H]c1[c;H][c;H][c;H][c;H]c1[!#1]_20	2	false	REALSpace_70bn_2024-09	m_22dbn	13818082	292014
Clc1c(ccc([N+]([O-])=O)c1)C(=O)Nc2c(cccc2)C(=O)NC3(C[NH3+])CC3	1051	fCSFP4	weighted-fingerprint-similarity	0.900	0.431	m_240690bbg____21476968____7406564	N/A	S1c2c(cc([N+]([O-])=O)cc2)C=C1C(=O)Nc3c(cccc3)C(=O)N	[*;r]C(=O)[N;H]c1[c;H][c;H][c;H][c;H]c1[!#1]_20	2	false	REALSpace_70bn_2024-09	m_240690bbg	21476968	7406564
Clc1c(ccc([N+]([O-])=O)c1)C(=O)Nc2c(cccc2)C(=O)NCC3C([NH3+])C3	1052	fCSFP4	weighted-fingerprint-similarity	0.900	0.431	m_240690bbg____16498084____7406564	N/A	S1c2c(cc([N+]([O-])=O)cc2)C=C1C(=O)Nc3c(cccc3)C(=O)N	[*;r]C(=O)[N;H]c1[c;H][c;H][c;H][c;H]c1[!#1]_20	2	false	REALSpace_70bn_2024-09	m_240690bbg	16498084	7406564
Clc1ccc(cc1)C(=O)Nc2c(cccc2)C(=O)NCCC[N+]([O-])=O	1053	fCSFP4	weighted-fingerprint-similarity	0.900	0.389	m_22bbo____21497444____135946	N/A	S1c2c(cc([N+]([O-])=O)cc2)C=C1C(=O)Nc3c(cccc3)C(=O)N	[*;r]C(=O)[N;H]c1[c;H][c;H][c;H][c;H]c1[!#1]_20	2	false	REALSpace_70bn_2024-09	m_22bbo	21497444	135946
S(=O)(=O)(NC(=O)c1c(NC(=O)C=2SC=CC2)cccc1)C	1054	fCSFP4	weighted-fingerprint-similarity	0.900	0.389	m_2740bbb____884026____1021714	N/A	S1c2c(cc([N+]([O-])=O)cc2)C=C1C(=O)Nc3c(cccc3)C(=O)N	[*;r]C(=O)[N;H]c1[c;H][c;H][c;H][c;H]c1[!#1]_20	2	false	REALSpace_70bn_2024-09	m_2740bbb	884026	1021714
S1C(C(=O)Nc2c(cccc2)C(=O)NC(CC)(CC)CC)=CC=C1	1055	fCSFP4	weighted-fingerprint-similarity	0.900	0.389	m_22bbk____5728962____292014	N/A	S1c2c(cc([N+]([O-])=O)cc2)C=C1C(=O)Nc3c(cccc3)C(=O)N	[*;r]C(=O)[N;H]c1[c;H][c;H][c;H][c;H]c1[!#1]_20	2	false	REALSpace_70bn_2024-09	m_22bbk	5728962	292014
S1C(C(=O)Nc2c(cccc2)C(=O)NC3COC3)=CC=C1	1056	fCSFP4	weighted-fingerprint-similarity	0.900	0.389	m_22bbo____12496058____292014	N/A	S1c2c(cc([N+]([O-])=O)cc2)C=C1C(=O)Nc3c(cccc3)C(=O)N	[*;r]C(=O)[N;H]c1[c;H][c;H][c;H][c;H]c1[!#1]_20	2	false	REALSpace_70bn_2024-09	m_22bbo	12496058	292014
S1C(C(=O)Nc2c(cccc2)C(=O)NCC#CCC)=CC=C1	1057	fCSFP4	weighted-fingerprint-similarity	0.900	0.389	m_22bbk____22618084____292014	N/A	S1c2c(cc([N+]([O-])=O)cc2)C=C1C(=O)Nc3c(cccc3)C(=O)N	[*;r]C(=O)[N;H]c1[c;H][c;H][c;H][c;H]c1[!#1]_20	2	false	REALSpace_70bn_2024-09	m_22bbk	22618084	292014
S1C(C(=O)Nc2c(cccc2)C(=O)NCC=C=C)=CC=C1	1058	fCSFP4	weighted-fingerprint-similarity	0.900	0.389	m_22bbo____10428088____292014	N/A	S1c2c(cc([N+]([O-])=O)cc2)C=C1C(=O)Nc3c(cccc3)C(=O)N	[*;r]C(=O)[N;H]c1[c;H][c;H][c;H][c;H]c1[!#1]_20	2	false	REALSpace_70bn_2024-09	m_22bbo	10428088	292014
S1C(C(=O)Nc2c(cccc2)C(=O)NCC=CCC)=CC=C1	1059	fCSFP4	weighted-fingerprint-similarity	0.900	0.389	m_22bbo____17312536____292014	N/A	S1c2c(cc([N+]([O-])=O)cc2)C=C1C(=O)Nc3c(cccc3)C(=O)N	[*;r]C(=O)[N;H]c1[c;H][c;H][c;H][c;H]c1[!#1]_20	2	false	REALSpace_70bn_2024-09	m_22bbo	17312536	292014
S1C(C(=O)Nc2c(cccc2)C(=O)NCCNC(=O)NC)=CC=C1	1060	fCSFP4	weighted-fingerprint-similarity	0.900	0.389	m_22bbo____11244010____292014	N/A	S1c2c(cc([N+]([O-])=O)cc2)C=C1C(=O)Nc3c(cccc3)C(=O)N	[*;r]C(=O)[N;H]c1[c;H][c;H][c;H][c;H]c1[!#1]_20	2	false	REALSpace_70bn_2024-09	m_22bbo	11244010	292014
S1C(C(=O)Nc2c(cccc2)C(=O)NCCNOC)=CC=C1	1061	fCSFP4	weighted-fingerprint-similarity	0.900	0.389	m_240690bbg____13581064____7410426	N/A	S1c2c(cc([N+]([O-])=O)cc2)C=C1C(=O)Nc3c(cccc3)C(=O)N	[*;r]C(=O)[N;H]c1[c;H][c;H][c;H][c;H]c1[!#1]_20	2	false	REALSpace_70bn_2024-09	m_240690bbg	13581064	7410426
S1C(C(=O)Nc2c(cccc2)C(=O)NNC(=O)NCC)=CC=C1	1062	fCSFP4	weighted-fingerprint-similarity	0.900	0.389	m_22bbn____2008440____292014	N/A	S1c2c(cc([N+]([O-])=O)cc2)C=C1C(=O)Nc3c(cccc3)C(=O)N	[*;r]C(=O)[N;H]c1[c;H][c;H][c;H][c;H]c1[!#1]_20	2	false	REALSpace_70bn_2024-09	m_22bbn	2008440	292014
S1C(C(=O)Nc2c(cccc2)C(=O)NOCC#C)=CC=C1	1063	fCSFP4	weighted-fingerprint-similarity	0.900	0.389	m_22bbn____19637012____292014	N/A	S1c2c(cc([N+]([O-])=O)cc2)C=C1C(=O)Nc3c(cccc3)C(=O)N	[*;r]C(=O)[N;H]c1[c;H][c;H][c;H][c;H]c1[!#1]_20	2	false	REALSpace_70bn_2024-09	m_22bbn	19637012	292014
S1C(C(=O)Nc2c(cccc2)C(=O)NOCC#N)=CC=C1	1064	fCSFP4	weighted-fingerprint-similarity	0.900	0.389	m_22bbn____13913148____292014	N/A	S1c2c(cc([N+]([O-])=O)cc2)C=C1C(=O)Nc3c(cccc3)C(=O)N	[*;r]C(=O)[N;H]c1[c;H][c;H][c;H][c;H]c1[!#1]_20	2	false	REALSpace_70bn_2024-09	m_22bbn	13913148	292014
S1C(C(=O)Nc2c(cccc2)C(=O)NOCC=C)=CC=C1	1065	fCSFP4	weighted-fingerprint-similarity	0.900	0.389	m_22bbn____10814766____292014	N/A	S1c2c(cc([N+]([O-])=O)cc2)C=C1C(=O)Nc3c(cccc3)C(=O)N	[*;r]C(=O)[N;H]c1[c;H][c;H][c;H][c;H]c1[!#1]_20	2	false	REALSpace_70bn_2024-09	m_22bbn	10814766	292014
S1C(C(=O)Nc2c(cccc2)C(=O)NOCCOC)=CC=C1	1066	fCSFP4	weighted-fingerprint-similarity	0.900	0.389	m_22bbn____9452944____292014	N/A	S1c2c(cc([N+]([O-])=O)cc2)C=C1C(=O)Nc3c(cccc3)C(=O)N	[*;r]C(=O)[N;H]c1[c;H][c;H][c;H][c;H]c1[!#1]_20	2	false	REALSpace_70bn_2024-09	m_22bbn	9452944	292014
S1C(C(=O)Nc2c(cccc2)C(=O)OC(C)C)=CC=C1	1067	fCSFP4	weighted-fingerprint-similarity	0.900	0.389	m_276436dbc____14076930____14090708	N/A	S1c2c(cc([N+]([O-])=O)cc2)C=C1C(=O)Nc3c(cccc3)C(=O)N	[*;r]C(=O)[N;H]c1[c;H][c;H][c;H][c;H]c1[!#1]_20	2	false	REALSpace_70bn_2024-09	m_276436dbc	14076930	14090708
S1CC(NC(=O)c2c(NC(=O)C=3SC=CC3)cccc2)C1	1068	fCSFP4	weighted-fingerprint-similarity	0.900	0.389	m_22bbo____13270374____292014	N/A	S1c2c(cc([N+]([O-])=O)cc2)C=C1C(=O)Nc3c(cccc3)C(=O)N	[*;r]C(=O)[N;H]c1[c;H][c;H][c;H][c;H]c1[!#1]_20	2	false	REALSpace_70bn_2024-09	m_22bbo	13270374	292014
S=C(NNC(=O)c1c(NC(=O)C=2SC=CC2)cccc1)NC	1069	fCSFP4	weighted-fingerprint-similarity	0.900	0.389	m_22bbj____57894____292014	N/A	S1c2c(cc([N+]([O-])=O)cc2)C=C1C(=O)Nc3c(cccc3)C(=O)N	[*;r]C(=O)[N;H]c1[c;H][c;H][c;H][c;H]c1[!#1]_20	2	false	REALSpace_70bn_2024-09	m_22bbj	57894	292014
[O-][N+](=O)CCCNC(=O)c1c(NC(=O)c2ccc(cc2)C)cccc1	1070	fCSFP4	weighted-fingerprint-similarity	0.900	0.389	m_22bbo____21497444____28247010	N/A	S1c2c(cc([N+]([O-])=O)cc2)C=C1C(=O)Nc3c(cccc3)C(=O)N	[*;r]C(=O)[N;H]c1[c;H][c;H][c;H][c;H]c1[!#1]_20	2	false	REALSpace_70bn_2024-09	m_22bbo	21497444	28247010
[O-][N+](=O)CCCOC(=O)c1c(NC(=O)c2ccccc2)cccc1	1071	fCSFP4	weighted-fingerprint-similarity	0.900	0.389	m_276436bbc____14083974____14089182	N/A	S1c2c(cc([N+]([O-])=O)cc2)C=C1C(=O)Nc3c(cccc3)C(=O)N	[*;r]C(=O)[N;H]c1[c;H][c;H][c;H][c;H]c1[!#1]_20	2	false	REALSpace_70bn_2024-09	m_276436bbc	14083974	14089182
BrC(Br)(F)CNC(=O)c1c(NC(=O)c2c(Cl)cc([N+]([O-])=O)cc2)cccc1	1072	fCSFP4	weighted-fingerprint-similarity	0.900	0.426	m_22bbk____24037038____135933	N/A	S1c2c(cc([N+]([O-])=O)cc2)C=C1C(=O)Nc3c(cccc3)C(=O)N	[*;r]C(=O)[N;H]c1[c;H][c;H][c;H][c;H]c1[!#1]_20	2	false	REALSpace_70bn_2024-09	m_22bbk	24037038	135933
BrC(F)(F)CNC(=O)c1c(NC(=O)c2c(Cl)cc([N+]([O-])=O)cc2)cccc1	1073	fCSFP4	weighted-fingerprint-similarity	0.900	0.426	m_22bbn____10176574____135933	N/A	S1c2c(cc([N+]([O-])=O)cc2)C=C1C(=O)Nc3c(cccc3)C(=O)N	[*;r]C(=O)[N;H]c1[c;H][c;H][c;H][c;H]c1[!#1]_20	2	false	REALSpace_70bn_2024-09	m_22bbn	10176574	135933
Clc1c(ccc([N+]([O-])=O)c1)C(=O)Nc2c(cccc2)C(=O)N3CC=CC3	1074	fCSFP4	weighted-fingerprint-similarity	0.900	0.426	m_22bbo____10954502____135933	N/A	S1c2c(cc([N+]([O-])=O)cc2)C=C1C(=O)Nc3c(cccc3)C(=O)N	[*;r]C(=O)[N;H]c1[c;H][c;H][c;H][c;H]c1[!#1]_20	2	false	REALSpace_70bn_2024-09	m_22bbo	10954502	135933
Clc1c(ccc([N+]([O-])=O)c1)C(=O)Nc2c(cccc2)C(=O)NC(C#CC)C	1075	fCSFP4	weighted-fingerprint-similarity	0.900	0.426	m_22bbk____24031224____135933	N/A	S1c2c(cc([N+]([O-])=O)cc2)C=C1C(=O)Nc3c(cccc3)C(=O)N	[*;r]C(=O)[N;H]c1[c;H][c;H][c;H][c;H]c1[!#1]_20	2	false	REALSpace_70bn_2024-09	m_22bbk	24031224	135933
Clc1c(ccc([N+]([O-])=O)c1)C(=O)Nc2c(cccc2)C(=O)NC(C(O)C)C	1076	fCSFP4	weighted-fingerprint-similarity	0.900	0.426	m_22bbk____24192042____135933	N/A	S1c2c(cc([N+]([O-])=O)cc2)C=C1C(=O)Nc3c(cccc3)C(=O)N	[*;r]C(=O)[N;H]c1[c;H][c;H][c;H][c;H]c1[!#1]_20	2	false	REALSpace_70bn_2024-09	m_22bbk	24192042	135933
Clc1c(ccc([N+]([O-])=O)c1)C(=O)Nc2c(cccc2)C(=O)NC(CC)(C)C	1077	fCSFP4	weighted-fingerprint-similarity	0.900	0.426	m_22bbk____337048____135933	N/A	S1c2c(cc([N+]([O-])=O)cc2)C=C1C(=O)Nc3c(cccc3)C(=O)N	[*;r]C(=O)[N;H]c1[c;H][c;H][c;H][c;H]c1[!#1]_20	2	false	REALSpace_70bn_2024-09	m_22bbk	337048	135933
Clc1c(ccc([N+]([O-])=O)c1)C(=O)Nc2c(cccc2)C(=O)NC(CCC)C	1078	fCSFP4	weighted-fingerprint-similarity	0.900	0.426	m_22bbk____22617854____135933	N/A	S1c2c(cc([N+]([O-])=O)cc2)C=C1C(=O)Nc3c(cccc3)C(=O)N	[*;r]C(=O)[N;H]c1[c;H][c;H][c;H][c;H]c1[!#1]_20	2	false	REALSpace_70bn_2024-09	m_22bbk	22617854	135933
Clc1c(ccc([N+]([O-])=O)c1)C(=O)Nc2c(cccc2)C(=O)NC(CCO)C	1079	fCSFP4	weighted-fingerprint-similarity	0.900	0.426	m_22bbo____7140918____135933	N/A	S1c2c(cc([N+]([O-])=O)cc2)C=C1C(=O)Nc3c(cccc3)C(=O)N	[*;r]C(=O)[N;H]c1[c;H][c;H][c;H][c;H]c1[!#1]_20	2	false	REALSpace_70bn_2024-09	m_22bbo	7140918	135933
Clc1c(ccc([N+]([O-])=O)c1)C(=O)Nc2c(cccc2)C(=O)NC(CO)(C)C	1080	fCSFP4	weighted-fingerprint-similarity	0.900	0.426	m_22bbk____7866760____135933	N/A	S1c2c(cc([N+]([O-])=O)cc2)C=C1C(=O)Nc3c(cccc3)C(=O)N	[*;r]C(=O)[N;H]c1[c;H][c;H][c;H][c;H]c1[!#1]_20	2	false	REALSpace_70bn_2024-09	m_22bbk	7866760	135933
Clc1c(ccc([N+]([O-])=O)c1)C(=O)Nc2c(cccc2)C(=O)NC(C[NH2+]C)C	1081	fCSFP4	weighted-fingerprint-similarity	0.900	0.426	m_240690bbg____12124394____7406564	N/A	S1c2c(cc([N+]([O-])=O)cc2)C=C1C(=O)Nc3c(cccc3)C(=O)N	[*;r]C(=O)[N;H]c1[c;H][c;H][c;H][c;H]c1[!#1]_20	2	false	REALSpace_70bn_2024-09	m_240690bbg	12124394	7406564
Clc1c(ccc([N+]([O-])=O)c1)C(=O)Nc2c(cccc2)C(=O)NCC(F)(C)C	1082	fCSFP4	weighted-fingerprint-similarity	0.900	0.426	m_22bbo____12362228____135933	N/A	S1c2c(cc([N+]([O-])=O)cc2)C=C1C(=O)Nc3c(cccc3)C(=O)N	[*;r]C(=O)[N;H]c1[c;H][c;H][c;H][c;H]c1[!#1]_20	2	false	REALSpace_70bn_2024-09	m_22bbo	12362228	135933
Clc1c(ccc([N+]([O-])=O)c1)C(=O)Nc2c(cccc2)C(=O)NCC(F)(F)C	1083	fCSFP4	weighted-fingerprint-similarity	0.900	0.426	m_22bbn____10545716____135933	N/A	S1c2c(cc([N+]([O-])=O)cc2)C=C1C(=O)Nc3c(cccc3)C(=O)N	[*;r]C(=O)[N;H]c1[c;H][c;H][c;H][c;H]c1[!#1]_20	2	false	REALSpace_70bn_2024-09	m_22bbn	10545716	135933
Clc1c(ccc([N+]([O-])=O)c1)C(=O)Nc2c(cccc2)C(=O)NCC([NH2+]C)C	1084	fCSFP4	weighted-fingerprint-similarity	0.900	0.426	m_240690bbf____21478446____7406564	N/A	S1c2c(cc([N+]([O-])=O)cc2)C=C1C(=O)Nc3c(cccc3)C(=O)N	[*;r]C(=O)[N;H]c1[c;H][c;H][c;H][c;H]c1[!#1]_20	2	false	REALSpace_70bn_2024-09	m_240690bbf	21478446	7406564
Clc1c(ccc([N+]([O-])=O)c1)C(=O)Nc2c(cccc2)C(=O)NCC3(O)CC3	1085	fCSFP4	weighted-fingerprint-similarity	0.900	0.426	m_22bbo____20265646____135933	N/A	S1c2c(cc([N+]([O-])=O)cc2)C=C1C(=O)Nc3c(cccc3)C(=O)N	[*;r]C(=O)[N;H]c1[c;H][c;H][c;H][c;H]c1[!#1]_20	2	false	REALSpace_70bn_2024-09	m_22bbo	20265646	135933
Clc1c(ccc([N+]([O-])=O)c1)C(=O)Nc2c(cccc2)C(=O)NCCC(F)C	1086	fCSFP4	weighted-fingerprint-similarity	0.900	0.426	m_22bbo____10546012____135933	N/A	S1c2c(cc([N+]([O-])=O)cc2)C=C1C(=O)Nc3c(cccc3)C(=O)N	[*;r]C(=O)[N;H]c1[c;H][c;H][c;H][c;H]c1[!#1]_20	2	false	REALSpace_70bn_2024-09	m_22bbo	10546012	135933
Clc1c(ccc([N+]([O-])=O)c1)C(=O)Nc2c(cccc2)C(=O)NN(CCO)C	1087	fCSFP4	weighted-fingerprint-similarity	0.900	0.426	m_22bbn____16608374____135933	N/A	S1c2c(cc([N+]([O-])=O)cc2)C=C1C(=O)Nc3c(cccc3)C(=O)N	[*;r]C(=O)[N;H]c1[c;H][c;H][c;H][c;H]c1[!#1]_20	2	false	REALSpace_70bn_2024-09	m_22bbn	16608374	135933
Clc1c(ccc([N+]([O-])=O)c1)C(=O)Nc2c(cccc2)C(=O)NOCC(=C)C	1088	fCSFP4	weighted-fingerprint-similarity	0.900	0.426	m_22bbn____11688502____135933	N/A	S1c2c(cc([N+]([O-])=O)cc2)C=C1C(=O)Nc3c(cccc3)C(=O)N	[*;r]C(=O)[N;H]c1[c;H][c;H][c;H][c;H]c1[!#1]_20	2	false	REALSpace_70bn_2024-09	m_22bbn	11688502	135933
Clc1c(ccc([N+]([O-])=O)c1)C(=O)Nc2c(cccc2)C(=O)NOCC(O)C	1089	fCSFP4	weighted-fingerprint-similarity	0.900	0.426	m_22bbj____20996034____135933	N/A	S1c2c(cc([N+]([O-])=O)cc2)C=C1C(=O)Nc3c(cccc3)C(=O)N	[*;r]C(=O)[N;H]c1[c;H][c;H][c;H][c;H]c1[!#1]_20	2	false	REALSpace_70bn_2024-09	m_22bbj	20996034	135933
Clc1c(ccc([N+]([O-])=O)c1)C(=O)Nc2c(cccc2)C(=O)OCC(C)C	1090	fCSFP4	weighted-fingerprint-similarity	0.900	0.426	m_1458bgb____477378____483948	N/A	S1c2c(cc([N+]([O-])=O)cc2)C=C1C(=O)Nc3c(cccc3)C(=O)N	[*;r]C(=O)[N;H]c1[c;H][c;H][c;H][c;H]c1[!#1]_20	2	false	REALSpace_70bn_2024-09	m_1458bgb	477378	483948
Clc1c(ccc([N+]([O-])=O)c1)C(=O)Nc2c(cccc2)C(=O)OCC(CO)CO	1091	fCSFP4	weighted-fingerprint-similarity	0.900	0.426	m_1458bgb____477378____26086632	N/A	S1c2c(cc([N+]([O-])=O)cc2)C=C1C(=O)Nc3c(cccc3)C(=O)N	[*;r]C(=O)[N;H]c1[c;H][c;H][c;H][c;H]c1[!#1]_20	2	false	REALSpace_70bn_2024-09	m_1458bgb	477378	26086632
Clc1c(ccc([N+]([O-])=O)c1)C(=O)Nc2c(cccc2)C(=O)OCC(F)F	1092	fCSFP4	weighted-fingerprint-similarity	0.900	0.426	m_1458bgb____477378____4858418	N/A	S1c2c(cc([N+]([O-])=O)cc2)C=C1C(=O)Nc3c(cccc3)C(=O)N	[*;r]C(=O)[N;H]c1[c;H][c;H][c;H][c;H]c1[!#1]_20	2	false	REALSpace_70bn_2024-09	m_1458bgb	477378	4858418
Clc1c(ccc([N+]([O-])=O)c1)C(=O)Nc2c(cccc2)C(=O)OCC([O-])=O	1093	fCSFP4	weighted-fingerprint-similarity	0.900	0.426	m_279392bcd____16565340____16560928	N/A	S1c2c(cc([N+]([O-])=O)cc2)C=C1C(=O)Nc3c(cccc3)C(=O)N	[*;r]C(=O)[N;H]c1[c;H][c;H][c;H][c;H]c1[!#1]_20	2	false	REALSpace_70bn_2024-09	m_279392bcd	16565340	16560928
Clc1c(ccc([N+]([O-])=O)c1)C(=O)Nc2c(cccc2)C(=O)OCC=CCl	1094	fCSFP4	weighted-fingerprint-similarity	0.900	0.426	m_1458bgb____477378____486282	N/A	S1c2c(cc([N+]([O-])=O)cc2)C=C1C(=O)Nc3c(cccc3)C(=O)N	[*;r]C(=O)[N;H]c1[c;H][c;H][c;H][c;H]c1[!#1]_20	2	false	REALSpace_70bn_2024-09	m_1458bgb	477378	486282
Clc1c(ccc([N+]([O-])=O)c1)C(=O)Nc2c(cccc2)C(=O)OCCCCC	1095	fCSFP4	weighted-fingerprint-similarity	0.900	0.426	m_1458bgb____477378____846610	N/A	S1c2c(cc([N+]([O-])=O)cc2)C=C1C(=O)Nc3c(cccc3)C(=O)N	[*;r]C(=O)[N;H]c1[c;H][c;H][c;H][c;H]c1[!#1]_20	2	false	REALSpace_70bn_2024-09	m_1458bgb	477378	846610
Clc1c(ccc([N+]([O-])=O)c1)C(=O)Nc2c(cccc2)C(=O)OCCCCCC	1096	fCSFP4	weighted-fingerprint-similarity	0.900	0.426	m_1458bgb____477378____769366	N/A	S1c2c(cc([N+]([O-])=O)cc2)C=C1C(=O)Nc3c(cccc3)C(=O)N	[*;r]C(=O)[N;H]c1[c;H][c;H][c;H][c;H]c1[!#1]_20	2	false	REALSpace_70bn_2024-09	m_1458bgb	477378	769366
Clc1c(ccc([N+]([O-])=O)c1)C(=O)Nc2c(cccc2)C(=O)OCCCCCF	1097	fCSFP4	weighted-fingerprint-similarity	0.900	0.426	m_1458bgb____477378____9984636	N/A	S1c2c(cc([N+]([O-])=O)cc2)C=C1C(=O)Nc3c(cccc3)C(=O)N	[*;r]C(=O)[N;H]c1[c;H][c;H][c;H][c;H]c1[!#1]_20	2	false	REALSpace_70bn_2024-09	m_1458bgb	477378	9984636
Clc1c(ccc([N+]([O-])=O)c1)C(=O)Nc2c(cccc2)C(=O)OCCCCF	1098	fCSFP4	weighted-fingerprint-similarity	0.900	0.426	m_1458bgb____477378____10157918	N/A	S1c2c(cc([N+]([O-])=O)cc2)C=C1C(=O)Nc3c(cccc3)C(=O)N	[*;r]C(=O)[N;H]c1[c;H][c;H][c;H][c;H]c1[!#1]_20	2	false	REALSpace_70bn_2024-09	m_1458bgb	477378	10157918
Clc1c(ccc([N+]([O-])=O)c1)C(=O)Nc2c(cccc2)C(=O)OCCCCOC	1099	fCSFP4	weighted-fingerprint-similarity	0.900	0.426	m_1458bgb____477378____10159088	N/A	S1c2c(cc([N+]([O-])=O)cc2)C=C1C(=O)Nc3c(cccc3)C(=O)N	[*;r]C(=O)[N;H]c1[c;H][c;H][c;H][c;H]c1[!#1]_20	2	false	REALSpace_70bn_2024-09	m_1458bgb	477378	10159088
Clc1c(ccc([N+]([O-])=O)c1)C(=O)Nc2c(cccc2)C(=O)OCCOC(=O)C	1100	fCSFP4	weighted-fingerprint-similarity	0.900	0.426	m_1458bgb____477378____22601250	N/A	S1c2c(cc([N+]([O-])=O)cc2)C=C1C(=O)Nc3c(cccc3)C(=O)N	[*;r]C(=O)[N;H]c1[c;H][c;H][c;H][c;H]c1[!#1]_20	2	false	REALSpace_70bn_2024-09	m_1458bgb	477378	22601250
Clc1c(ccc([N+]([O-])=O)c1)C(=O)Nc2c(cccc2)C(=O)OCCOCC	1101	fCSFP4	weighted-fingerprint-similarity	0.900	0.426	m_1458bgb____477378____489764	N/A	S1c2c(cc([N+]([O-])=O)cc2)C=C1C(=O)Nc3c(cccc3)C(=O)N	[*;r]C(=O)[N;H]c1[c;H][c;H][c;H][c;H]c1[!#1]_20	2	false	REALSpace_70bn_2024-09	m_1458bgb	477378	489764
Clc1c(ccc([N+]([O-])=O)c1)C(=O)Nc2c(cccc2)C(=O)OCCOCCC	1102	fCSFP4	weighted-fingerprint-similarity	0.900	0.426	m_1458bgb____477378____15503590	N/A	S1c2c(cc([N+]([O-])=O)cc2)C=C1C(=O)Nc3c(cccc3)C(=O)N	[*;r]C(=O)[N;H]c1[c;H][c;H][c;H][c;H]c1[!#1]_20	2	false	REALSpace_70bn_2024-09	m_1458bgb	477378	15503590
Clc1c(ccc([N+]([O-])=O)c1)C(=O)Nc2c(cccc2)C(=O)OCCOCCF	1103	fCSFP4	weighted-fingerprint-similarity	0.900	0.426	m_1458bgb____477378____26086896	N/A	S1c2c(cc([N+]([O-])=O)cc2)C=C1C(=O)Nc3c(cccc3)C(=O)N	[*;r]C(=O)[N;H]c1[c;H][c;H][c;H][c;H]c1[!#1]_20	2	false	REALSpace_70bn_2024-09	m_1458bgb	477378	26086896
Brc1cc(ccc1)C(=O)Nc2c(cccc2)C(=O)NCC(=O)N	1104	fCSFP4	weighted-fingerprint-similarity	0.900	0.379	m_22cbl____453596____923858	N/A	S1c2c(cc([N+]([O-])=O)cc2)C=C1C(=O)Nc3c(cccc3)C(=O)N	[*;r]C(=O)[N;H]c1[c;H][c;H][c;H][c;H]c1[!#1]_20	2	false	REALSpace_70bn_2024-09	m_22cbl	453596	923858
Clc1ccc(cc1)C(=O)Nc2c(cccc2)C(=O)NCCC(=O)N	1105	fCSFP4	weighted-fingerprint-similarity	0.900	0.379	m_22bbo____5575110____135946	N/A	S1c2c(cc([N+]([O-])=O)cc2)C=C1C(=O)Nc3c(cccc3)C(=O)N	[*;r]C(=O)[N;H]c1[c;H][c;H][c;H][c;H]c1[!#1]_20	2	false	REALSpace_70bn_2024-09	m_22bbo	5575110	135946
O=C(Nc1c(cccc1)C(=O)NCC(=O)N)c2cc(ccc2)C	1106	fCSFP4	weighted-fingerprint-similarity	0.900	0.379	m_11cbb____453594____54618	N/A	S1c2c(cc([N+]([O-])=O)cc2)C=C1C(=O)Nc3c(cccc3)C(=O)N	[*;r]C(=O)[N;H]c1[c;H][c;H][c;H][c;H]c1[!#1]_20	2	false	REALSpace_70bn_2024-09	m_11cbb	453594	54618
O=C(Nc1c(cccc1)C(=O)NCCC(=O)N)c2ccc(cc2)C	1107	fCSFP4	weighted-fingerprint-similarity	0.900	0.379	m_22bbo____5575110____28247010	N/A	S1c2c(cc([N+]([O-])=O)cc2)C=C1C(=O)Nc3c(cccc3)C(=O)N	[*;r]C(=O)[N;H]c1[c;H][c;H][c;H][c;H]c1[!#1]_20	2	false	REALSpace_70bn_2024-09	m_22bbo	5575110	28247010
O=C(Nc1c(cccc1)C(=O)NCCOCC(=O)N)c2ccccc2	1108	fCSFP4	weighted-fingerprint-similarity	0.900	0.379	m_22bbo____7105036____135935	N/A	S1c2c(cc([N+]([O-])=O)cc2)C=C1C(=O)Nc3c(cccc3)C(=O)N	[*;r]C(=O)[N;H]c1[c;H][c;H][c;H][c;H]c1[!#1]_20	2	false	REALSpace_70bn_2024-09	m_22bbo	7105036	135935
O=C(Nc1c(cccc1)C(=O)Nc2ccccc2)NCCCCC(=O)N	1109	fCSFP4	weighted-fingerprint-similarity	0.900	0.379	m_2430bbc____21804226____22585108	N/A	S1c2c(cc([N+]([O-])=O)cc2)C=C1C(=O)Nc3c(cccc3)C(=O)N	[*;r]C(=O)[N;H]c1[c;H][c;H][c;H][c;H]c1[!#1]_20	2	false	REALSpace_70bn_2024-09	m_2430bbc	21804226	22585108
O=C(OCCC(=O)N)c1c(NC(=O)c2ccccc2)cccc1	1110	fCSFP4	weighted-fingerprint-similarity	0.900	0.379	m_276436bbc____14079480____14089182	N/A	S1c2c(cc([N+]([O-])=O)cc2)C=C1C(=O)Nc3c(cccc3)C(=O)N	[*;r]C(=O)[N;H]c1[c;H][c;H][c;H][c;H]c1[!#1]_20	2	false	REALSpace_70bn_2024-09	m_276436bbc	14079480	14089182
O=C(OCCCNC(=O)c1c(NC(=O)c2ccccc2)cccc1)N	1111	fCSFP4	weighted-fingerprint-similarity	0.900	0.379	m_22bbo____15107540____135935	N/A	S1c2c(cc([N+]([O-])=O)cc2)C=C1C(=O)Nc3c(cccc3)C(=O)N	[*;r]C(=O)[N;H]c1[c;H][c;H][c;H][c;H]c1[!#1]_20	2	false	REALSpace_70bn_2024-09	m_22bbo	15107540	135935
S(CC(=O)Nc1c(cccc1)C(=O)Nc2ccccc2)CCC(=O)N	1112	fCSFP4	weighted-fingerprint-similarity	0.900	0.379	m_7blb____12344166____5986	N/A	S1c2c(cc([N+]([O-])=O)cc2)C=C1C(=O)Nc3c(cccc3)C(=O)N	[*;r]C(=O)[N;H]c1[c;H][c;H][c;H][c;H]c1[!#1]_20	2	false	REALSpace_70bn_2024-09	m_7blb	12344166	5986
S1C(=CC=C1)CNC(=O)c2c(NC(=O)c3ccccc3)cccc2	1113	fCSFP4	weighted-fingerprint-similarity	0.900	0.379	m_22bbo____58384____135935	N/A	S1c2c(cc([N+]([O-])=O)cc2)C=C1C(=O)Nc3c(cccc3)C(=O)N	[*;r]C(=O)[N;H]c1[c;H][c;H][c;H][c;H]c1[!#1]_20	2	false	REALSpace_70bn_2024-09	m_22bbo	58384	135935
S1C(O)=NN=C1NC(=O)c2c(NC(=O)c3ccccc3)cccc2	1114	fCSFP4	weighted-fingerprint-similarity	0.900	0.379	m_22bbl____21036958____135935	N/A	S1c2c(cc([N+]([O-])=O)cc2)C=C1C(=O)Nc3c(cccc3)C(=O)N	[*;r]C(=O)[N;H]c1[c;H][c;H][c;H][c;H]c1[!#1]_20	2	false	REALSpace_70bn_2024-09	m_22bbl	21036958	135935
O=C(Nc1c(cccc1)C(=O)NCCC[NH+]=C(N)N)c2ccccc2	1115	fCSFP4	weighted-fingerprint-similarity	0.900	0.374	m_22bbn____27083504____135935	N/A	S1c2c(cc([N+]([O-])=O)cc2)C=C1C(=O)Nc3c(cccc3)C(=O)N	[*;r]C(=O)[N;H]c1[c;H][c;H][c;H][c;H]c1[!#1]_20	2	false	REALSpace_70bn_2024-09	m_22bbn	27083504	135935
S1C(=NC=C1)NC(=O)c2c(NC(=O)c3ccccc3)cccc2	1116	fCSFP4	weighted-fingerprint-similarity	0.900	0.374	m_22bbn____138547____135935	N/A	S1c2c(cc([N+]([O-])=O)cc2)C=C1C(=O)Nc3c(cccc3)C(=O)N	[*;r]C(=O)[N;H]c1[c;H][c;H][c;H][c;H]c1[!#1]_20	2	false	REALSpace_70bn_2024-09	m_22bbn	138547	135935
S=C(NNC(=O)c1c(NC(=O)c2ccc(Oc3ccccc3)cc2)cccc1)N	1117	fCSFP4	weighted-fingerprint-similarity	0.900	0.374	m_22cbh____24192156____5001076	N/A	S1c2c(cc([N+]([O-])=O)cc2)C=C1C(=O)Nc3c(cccc3)C(=O)N	[*;r]C(=O)[N;H]c1[c;H][c;H][c;H][c;H]c1[!#1]_20	2	false	REALSpace_70bn_2024-09	m_22cbh	24192156	5001076
Brc1c(cccc1)C(=O)Nc2c(cccc2)C(=O)NCC(=O)N	1118	fCSFP4	weighted-fingerprint-similarity	0.900	0.369	m_22bbn____453596____135945	N/A	S1c2c(cc([N+]([O-])=O)cc2)C=C1C(=O)Nc3c(cccc3)C(=O)N	[*;r]C(=O)[N;H]c1[c;H][c;H][c;H][c;H]c1[!#1]_20	2	false	REALSpace_70bn_2024-09	m_22bbn	453596	135945
Brc1cc(ccc1)C(=O)Nc2c(cccc2)C(=O)NCCO	1119	fCSFP4	weighted-fingerprint-similarity	0.900	0.369	m_22cbm____57745____923858	N/A	S1c2c(cc([N+]([O-])=O)cc2)C=C1C(=O)Nc3c(cccc3)C(=O)N	[*;r]C(=O)[N;H]c1[c;H][c;H][c;H][c;H]c1[!#1]_20	2	false	REALSpace_70bn_2024-09	m_22cbm	57745	923858
Brc1cc(ccc1)C(=O)Nc2c(cccc2)C(=O)NCC[NH3+]	1120	fCSFP4	weighted-fingerprint-similarity	0.900	0.369	m_240690cbc____3025612____7411958	N/A	S1c2c(cc([N+]([O-])=O)cc2)C=C1C(=O)Nc3c(cccc3)C(=O)N	[*;r]C(=O)[N;H]c1[c;H][c;H][c;H][c;H]c1[!#1]_20	2	false	REALSpace_70bn_2024-09	m_240690cbc	3025612	7411958
Clc1ccc(cc1)C(=O)Nc2c(cccc2)C(=O)NCCCCO	1121	fCSFP4	weighted-fingerprint-similarity	0.900	0.369	m_22bbo____9433146____135946	N/A	S1c2c(cc([N+]([O-])=O)cc2)C=C1C(=O)Nc3c(cccc3)C(=O)N	[*;r]C(=O)[N;H]c1[c;H][c;H][c;H][c;H]c1[!#1]_20	2	false	REALSpace_70bn_2024-09	m_22bbo	9433146	135946
Clc1ccc(cc1)C(=O)Nc2c(cccc2)C(=O)NCCCC[NH3+]	1122	fCSFP4	weighted-fingerprint-similarity	0.900	0.369	m_240690cbc____8626414____7408306	N/A	S1c2c(cc([N+]([O-])=O)cc2)C=C1C(=O)Nc3c(cccc3)C(=O)N	[*;r]C(=O)[N;H]c1[c;H][c;H][c;H][c;H]c1[!#1]_20	2	false	REALSpace_70bn_2024-09	m_240690cbc	8626414	7408306
FC(CO)CNC(=O)c1c(NC(=O)c2ccccc2)cccc1	1123	fCSFP4	weighted-fingerprint-similarity	0.900	0.369	m_22bbo____17069706____135935	N/A	S1c2c(cc([N+]([O-])=O)cc2)C=C1C(=O)Nc3c(cccc3)C(=O)N	[*;r]C(=O)[N;H]c1[c;H][c;H][c;H][c;H]c1[!#1]_20	2	false	REALSpace_70bn_2024-09	m_22bbo	17069706	135935
FCC(NC(=O)c1c(NC(=O)c2ccccc2)cccc1)CO	1124	fCSFP4	weighted-fingerprint-similarity	0.900	0.369	m_22bbo____15741040____135935	N/A	S1c2c(cc([N+]([O-])=O)cc2)C=C1C(=O)Nc3c(cccc3)C(=O)N	[*;r]C(=O)[N;H]c1[c;H][c;H][c;H][c;H]c1[!#1]_20	2	false	REALSpace_70bn_2024-09	m_22bbo	15741040	135935
FCC(NC(=O)c1c(NC(=O)c2ccccc2)cccc1)C[NH3+]	1125	fCSFP4	weighted-fingerprint-similarity	0.900	0.369	m_240690cbc____26661158____7407056	N/A	S1c2c(cc([N+]([O-])=O)cc2)C=C1C(=O)Nc3c(cccc3)C(=O)N	[*;r]C(=O)[N;H]c1[c;H][c;H][c;H][c;H]c1[!#1]_20	2	false	REALSpace_70bn_2024-09	m_240690cbc	26661158	7407056
FCC(O)CNC(=O)c1c(NC(=O)c2ccccc2)cccc1	1126	fCSFP4	weighted-fingerprint-similarity	0.900	0.369	m_22bbo____13905806____135935	N/A	S1c2c(cc([N+]([O-])=O)cc2)C=C1C(=O)Nc3c(cccc3)C(=O)N	[*;r]C(=O)[N;H]c1[c;H][c;H][c;H][c;H]c1[!#1]_20	2	false	REALSpace_70bn_2024-09	m_22bbo	13905806	135935
Ic1c(cccc1)C(=O)Nc2c(cccc2)C(=O)NCC(=O)N	1127	fCSFP4	weighted-fingerprint-similarity	0.900	0.369	m_22cbl____453596____924990	N/A	S1c2c(cc([N+]([O-])=O)cc2)C=C1C(=O)Nc3c(cccc3)C(=O)N	[*;r]C(=O)[N;H]c1[c;H][c;H][c;H][c;H]c1[!#1]_20	2	false	REALSpace_70bn_2024-09	m_22cbl	453596	924990
O=C(N(CCO)CCO)Nc1c(cccc1)C(=O)Nc2ccccc2	1128	fCSFP4	weighted-fingerprint-similarity	0.900	0.369	m_2430bbe____21804226____7837926	N/A	S1c2c(cc([N+]([O-])=O)cc2)C=C1C(=O)Nc3c(cccc3)C(=O)N	[*;r]C(=O)[N;H]c1[c;H][c;H][c;H][c;H]c1[!#1]_20	2	false	REALSpace_70bn_2024-09	m_2430bbe	21804226	7837926
O=C(N(CCO)CCO)c1c(NC(=O)c2ccccc2)cccc1	1129	fCSFP4	weighted-fingerprint-similarity	0.900	0.369	m_22bbk____7838456____135935	N/A	S1c2c(cc([N+]([O-])=O)cc2)C=C1C(=O)Nc3c(cccc3)C(=O)N	[*;r]C(=O)[N;H]c1[c;H][c;H][c;H][c;H]c1[!#1]_20	2	false	REALSpace_70bn_2024-09	m_22bbk	7838456	135935
O=C(NNC(=O)CCCO)c1c(NC(=O)c2ccccc2)cccc1	1130	fCSFP4	weighted-fingerprint-similarity	0.900	0.369	m_22bbj____21004910____135935	N/A	S1c2c(cc([N+]([O-])=O)cc2)C=C1C(=O)Nc3c(cccc3)C(=O)N	[*;r]C(=O)[N;H]c1[c;H][c;H][c;H][c;H]c1[!#1]_20	2	false	REALSpace_70bn_2024-09	m_22bbj	21004910	135935
O=C(NNCCO)c1c(NC(=O)c2ccc(cc2)C)cccc1	1131	fCSFP4	weighted-fingerprint-similarity	0.900	0.369	m_240690dbd____13807950____28248508	N/A	S1c2c(cc([N+]([O-])=O)cc2)C=C1C(=O)Nc3c(cccc3)C(=O)N	[*;r]C(=O)[N;H]c1[c;H][c;H][c;H][c;H]c1[!#1]_20	2	false	REALSpace_70bn_2024-09	m_240690dbd	13807950	28248508
O=C(NOCCCO)Nc1c(cccc1)C(=O)Nc2ccccc2	1132	fCSFP4	weighted-fingerprint-similarity	0.900	0.369	m_2430bbb____21804226____10551052	N/A	S1c2c(cc([N+]([O-])=O)cc2)C=C1C(=O)Nc3c(cccc3)C(=O)N	[*;r]C(=O)[N;H]c1[c;H][c;H][c;H][c;H]c1[!#1]_20	2	false	REALSpace_70bn_2024-09	m_2430bbb	21804226	10551052
O=C(Nc1c(cccc1)C(=O)NC(CO)CC)c2ccccc2	1133	fCSFP4	weighted-fingerprint-similarity	0.900	0.369	m_22bbo____564322____135935	N/A	S1c2c(cc([N+]([O-])=O)cc2)C=C1C(=O)Nc3c(cccc3)C(=O)N	[*;r]C(=O)[N;H]c1[c;H][c;H][c;H][c;H]c1[!#1]_20	2	false	REALSpace_70bn_2024-09	m_22bbo	564322	135935
O=C(Nc1c(cccc1)C(=O)NC(C[NH3+])CC)c2ccccc2	1134	fCSFP4	weighted-fingerprint-similarity	0.900	0.369	m_240690cbc____21476920____7407056	N/A	S1c2c(cc([N+]([O-])=O)cc2)C=C1C(=O)Nc3c(cccc3)C(=O)N	[*;r]C(=O)[N;H]c1[c;H][c;H][c;H][c;H]c1[!#1]_20	2	false	REALSpace_70bn_2024-09	m_240690cbc	21476920	7407056
O=C(Nc1c(cccc1)C(=O)NC2CCC(O)CC2)c3ccccc3	1135	fCSFP4	weighted-fingerprint-similarity	0.900	0.369	m_22bbo____18707782____135935	N/A	S1c2c(cc([N+]([O-])=O)cc2)C=C1C(=O)Nc3c(cccc3)C(=O)N	[*;r]C(=O)[N;H]c1[c;H][c;H][c;H][c;H]c1[!#1]_20	2	false	REALSpace_70bn_2024-09	m_22bbo	18707782	135935
O=C(Nc1c(cccc1)C(=O)NC2CCC([NH3+])CC2)c3ccccc3	1136	fCSFP4	weighted-fingerprint-similarity	0.900	0.369	m_240690cbc____7347436____7407056	N/A	S1c2c(cc([N+]([O-])=O)cc2)C=C1C(=O)Nc3c(cccc3)C(=O)N	[*;r]C(=O)[N;H]c1[c;H][c;H][c;H][c;H]c1[!#1]_20	2	false	REALSpace_70bn_2024-09	m_240690cbc	7347436	7407056
O=C(Nc1c(cccc1)C(=O)NCC(=O)NCCO)c2ccccc2	1137	fCSFP4	weighted-fingerprint-similarity	0.900	0.369	m_22bbn____7114814____135935	N/A	S1c2c(cc([N+]([O-])=O)cc2)C=C1C(=O)Nc3c(cccc3)C(=O)N	[*;r]C(=O)[N;H]c1[c;H][c;H][c;H][c;H]c1[!#1]_20	2	false	REALSpace_70bn_2024-09	m_22bbn	7114814	135935
O=C(Nc1c(cccc1)C(=O)NCC(CO)C)c2ccccc2	1138	fCSFP4	weighted-fingerprint-similarity	0.900	0.369	m_22bbo____7119382____135935	N/A	S1c2c(cc([N+]([O-])=O)cc2)C=C1C(=O)Nc3c(cccc3)C(=O)N	[*;r]C(=O)[N;H]c1[c;H][c;H][c;H][c;H]c1[!#1]_20	2	false	REALSpace_70bn_2024-09	m_22bbo	7119382	135935
O=C(Nc1c(cccc1)C(=O)NCC(C[NH3+])C)c2ccccc2	1139	fCSFP4	weighted-fingerprint-similarity	0.900	0.369	m_240690cbc____7659424____7407056	N/A	S1c2c(cc([N+]([O-])=O)cc2)C=C1C(=O)Nc3c(cccc3)C(=O)N	[*;r]C(=O)[N;H]c1[c;H][c;H][c;H][c;H]c1[!#1]_20	2	false	REALSpace_70bn_2024-09	m_240690cbc	7659424	7407056
O=C(Nc1c(cccc1)C(=O)NCC(O)(CO)CO)c2ccccc2	1140	fCSFP4	weighted-fingerprint-similarity	0.900	0.369	m_22dbo____14644228____135935	N/A	S1c2c(cc([N+]([O-])=O)cc2)C=C1C(=O)Nc3c(cccc3)C(=O)N	[*;r]C(=O)[N;H]c1[c;H][c;H][c;H][c;H]c1[!#1]_20	2	false	REALSpace_70bn_2024-09	m_22dbo	14644228	135935
O=C(Nc1c(cccc1)C(=O)NCC(O)CC)c2ccccc2	1141	fCSFP4	weighted-fingerprint-similarity	0.900	0.369	m_22bbo____10915994____135935	N/A	S1c2c(cc([N+]([O-])=O)cc2)C=C1C(=O)Nc3c(cccc3)C(=O)N	[*;r]C(=O)[N;H]c1[c;H][c;H][c;H][c;H]c1[!#1]_20	2	false	REALSpace_70bn_2024-09	m_22bbo	10915994	135935
O=C(Nc1c(cccc1)C(=O)NCC([NH3+])CC)c2ccccc2	1142	fCSFP4	weighted-fingerprint-similarity	0.900	0.369	m_240690cbc____10695926____7407056	N/A	S1c2c(cc([N+]([O-])=O)cc2)C=C1C(=O)Nc3c(cccc3)C(=O)N	[*;r]C(=O)[N;H]c1[c;H][c;H][c;H][c;H]c1[!#1]_20	2	false	REALSpace_70bn_2024-09	m_240690cbc	10695926	7407056
O=C(Nc1c(cccc1)C(=O)NCCC(=O)NO)c2ccccc2	1143	fCSFP4	weighted-fingerprint-similarity	0.900	0.369	m_22bbo____20975590____135935	N/A	S1c2c(cc([N+]([O-])=O)cc2)C=C1C(=O)Nc3c(cccc3)C(=O)N	[*;r]C(=O)[N;H]c1[c;H][c;H][c;H][c;H]c1[!#1]_20	2	false	REALSpace_70bn_2024-09	m_22bbo	20975590	135935
O=C(Nc1c(cccc1)C(=O)NCCCCO)c2ccc(cc2)C	1144	fCSFP4	weighted-fingerprint-similarity	0.900	0.369	m_22bbo____9433146____28247010	N/A	S1c2c(cc([N+]([O-])=O)cc2)C=C1C(=O)Nc3c(cccc3)C(=O)N	[*;r]C(=O)[N;H]c1[c;H][c;H][c;H][c;H]c1[!#1]_20	2	false	REALSpace_70bn_2024-09	m_22bbo	9433146	28247010
O=C(Nc1c(cccc1)C(=O)NCCCC[NH3+])c2ccc(cc2)C	1145	fCSFP4	weighted-fingerprint-similarity	0.900	0.369	m_240690bbg____8626414____28248508	N/A	S1c2c(cc([N+]([O-])=O)cc2)C=C1C(=O)Nc3c(cccc3)C(=O)N	[*;r]C(=O)[N;H]c1[c;H][c;H][c;H][c;H]c1[!#1]_20	2	false	REALSpace_70bn_2024-09	m_240690bbg	8626414	28248508
O=C(Nc1c(cccc1)C(=O)NCCO)c2cc(ccc2)C	1146	fCSFP4	weighted-fingerprint-similarity	0.900	0.369	m_22bbo____57745____135934	N/A	S1c2c(cc([N+]([O-])=O)cc2)C=C1C(=O)Nc3c(cccc3)C(=O)N	[*;r]C(=O)[N;H]c1[c;H][c;H][c;H][c;H]c1[!#1]_20	2	false	REALSpace_70bn_2024-09	m_22bbo	57745	135934
O=C(Nc1c(cccc1)C(=O)NCC[NH3+])c2cc(ccc2)C	1147	fCSFP4	weighted-fingerprint-similarity	0.900	0.369	m_240690cbc____3025612____7406566	N/A	S1c2c(cc([N+]([O-])=O)cc2)C=C1C(=O)Nc3c(cccc3)C(=O)N	[*;r]C(=O)[N;H]c1[c;H][c;H][c;H][c;H]c1[!#1]_20	2	false	REALSpace_70bn_2024-09	m_240690cbc	3025612	7406566
O=C(Nc1c(cccc1)C(=O)Nc2ccccc2)NCCOCCO	1148	fCSFP4	weighted-fingerprint-similarity	0.900	0.369	m_2430bbc____21804226____3557664	N/A	S1c2c(cc([N+]([O-])=O)cc2)C=C1C(=O)Nc3c(cccc3)C(=O)N	[*;r]C(=O)[N;H]c1[c;H][c;H][c;H][c;H]c1[!#1]_20	2	false	REALSpace_70bn_2024-09	m_2430bbc	21804226	3557664
O=C(Nc1ncc(O)cc1)c2c(NC(=O)c3ccccc3)cccc2	1149	fCSFP4	weighted-fingerprint-similarity	0.900	0.369	m_22bbl____26253212____135935	N/A	S1c2c(cc([N+]([O-])=O)cc2)C=C1C(=O)Nc3c(cccc3)C(=O)N	[*;r]C(=O)[N;H]c1[c;H][c;H][c;H][c;H]c1[!#1]_20	2	false	REALSpace_70bn_2024-09	m_22bbl	26253212	135935
O=C(OCCCCCO)c1c(NC(=O)c2ccccc2)cccc1	1150	fCSFP4	weighted-fingerprint-similarity	0.900	0.369	m_1458bgb____477508____9435310	N/A	S1c2c(cc([N+]([O-])=O)cc2)C=C1C(=O)Nc3c(cccc3)C(=O)N	[*;r]C(=O)[N;H]c1[c;H][c;H][c;H][c;H]c1[!#1]_20	2	false	REALSpace_70bn_2024-09	m_1458bgb	477508	9435310
O=C(OCCCCO)c1c(NC(=O)c2ccccc2)cccc1	1151	fCSFP4	weighted-fingerprint-similarity	0.900	0.369	m_1458cgb____477508____4858290	N/A	S1c2c(cc([N+]([O-])=O)cc2)C=C1C(=O)Nc3c(cccc3)C(=O)N	[*;r]C(=O)[N;H]c1[c;H][c;H][c;H][c;H]c1[!#1]_20	2	false	REALSpace_70bn_2024-09	m_1458cgb	477508	4858290
O=C(OCCOCCO)c1c(NC(=O)c2ccccc2)cccc1	1152	fCSFP4	weighted-fingerprint-similarity	0.900	0.369	m_1458bgb____477508____8799518	N/A	S1c2c(cc([N+]([O-])=O)cc2)C=C1C(=O)Nc3c(cccc3)C(=O)N	[*;r]C(=O)[N;H]c1[c;H][c;H][c;H][c;H]c1[!#1]_20	2	false	REALSpace_70bn_2024-09	m_1458bgb	477508	8799518
S(CCO)CCNC(=O)Nc1c(cccc1)C(=O)Nc2ccccc2	1153	fCSFP4	weighted-fingerprint-similarity	0.900	0.369	m_2430bbc____21804226____21508848	N/A	S1c2c(cc([N+]([O-])=O)cc2)C=C1C(=O)Nc3c(cccc3)C(=O)N	[*;r]C(=O)[N;H]c1[c;H][c;H][c;H][c;H]c1[!#1]_20	2	false	REALSpace_70bn_2024-09	m_2430bbc	21804226	21508848
S1C=C(NC(=O)c2c(NC(=O)c3ccc(OC)cc3)cccc2)C=C1	1154	fCSFP4	weighted-fingerprint-similarity	0.900	0.369	m_22bbn____5054072____135936	N/A	S1c2c(cc([N+]([O-])=O)cc2)C=C1C(=O)Nc3c(cccc3)C(=O)N	[*;r]C(=O)[N;H]c1[c;H][c;H][c;H][c;H]c1[!#1]_20	2	false	REALSpace_70bn_2024-09	m_22bbn	5054072	135936
S1N=NC(NC(=O)c2c(NC(=O)c3ccccc3)cccc2)=C1	1155	fCSFP4	weighted-fingerprint-similarity	0.900	0.369	m_22dbl____21011208____135935	N/A	S1c2c(cc([N+]([O-])=O)cc2)C=C1C(=O)Nc3c(cccc3)C(=O)N	[*;r]C(=O)[N;H]c1[c;H][c;H][c;H][c;H]c1[!#1]_20	2	false	REALSpace_70bn_2024-09	m_22dbl	21011208	135935
[O-]C(=O)c1c(NC(=O)c2cc(c3ccncc3)ccc2)cccc1	1156	fCSFP4	weighted-fingerprint-similarity	0.900	0.369	m_273712bbg____11831800____12013726	N/A	S1c2c(cc([N+]([O-])=O)cc2)C=C1C(=O)Nc3c(cccc3)C(=O)N	[*;r]C(=O)[N;H]c1[c;H][c;H][c;H][c;H]c1[!#1]_20	2	false	REALSpace_70bn_2024-09	m_273712bbg	11831800	12013726
BrC#CCCNC(=O)c1c(NC(=O)c2ccccc2)cccc1	1157	fCSFP4	weighted-fingerprint-similarity	0.900	0.364	m_22bbk____22618736____135935	N/A	S1c2c(cc([N+]([O-])=O)cc2)C=C1C(=O)Nc3c(cccc3)C(=O)N	[*;r]C(=O)[N;H]c1[c;H][c;H][c;H][c;H]c1[!#1]_20	2	false	REALSpace_70bn_2024-09	m_22bbk	22618736	135935
BrC1CC(NC(=O)c2c(NC(=O)c3ccccc3)cccc2)C1	1158	fCSFP4	weighted-fingerprint-similarity	0.900	0.364	m_22bbn____17509654____135935	N/A	S1c2c(cc([N+]([O-])=O)cc2)C=C1C(=O)Nc3c(cccc3)C(=O)N	[*;r]C(=O)[N;H]c1[c;H][c;H][c;H][c;H]c1[!#1]_20	2	false	REALSpace_70bn_2024-09	m_22bbn	17509654	135935
BrC=CCCNC(=O)c1c(NC(=O)c2ccccc2)cccc1	1159	fCSFP4	weighted-fingerprint-similarity	0.900	0.364	m_22bbo____16490000____135935	N/A	S1c2c(cc([N+]([O-])=O)cc2)C=C1C(=O)Nc3c(cccc3)C(=O)N	[*;r]C(=O)[N;H]c1[c;H][c;H][c;H][c;H]c1[!#1]_20	2	false	REALSpace_70bn_2024-09	m_22bbo	16490000	135935
BrC=CCNC(=O)Nc1c(cccc1)C(=O)Nc2ccccc2	1160	fCSFP4	weighted-fingerprint-similarity	0.900	0.364	m_2430bbc____21804226____23796008	N/A	S1c2c(cc([N+]([O-])=O)cc2)C=C1C(=O)Nc3c(cccc3)C(=O)N	[*;r]C(=O)[N;H]c1[c;H][c;H][c;H][c;H]c1[!#1]_20	2	false	REALSpace_70bn_2024-09	m_2430bbc	21804226	23796008
Brc1cc(ccc1)C(=O)Nc2c(cccc2)C(=O)NC=3C=NNC3	1161	fCSFP4	weighted-fingerprint-similarity	0.900	0.364	m_22cbl____662398____923858	N/A	S1c2c(cc([N+]([O-])=O)cc2)C=C1C(=O)Nc3c(cccc3)C(=O)N	[*;r]C(=O)[N;H]c1[c;H][c;H][c;H][c;H]c1[!#1]_20	2	false	REALSpace_70bn_2024-09	m_22cbl	662398	923858
ClC(Cl)(Cl)CNC(=O)Nc1c(cccc1)C(=O)Nc2ccccc2	1162	fCSFP4	weighted-fingerprint-similarity	0.900	0.364	m_2430bbb____21804226____22585106	N/A	S1c2c(cc([N+]([O-])=O)cc2)C=C1C(=O)Nc3c(cccc3)C(=O)N	[*;r]C(=O)[N;H]c1[c;H][c;H][c;H][c;H]c1[!#1]_20	2	false	REALSpace_70bn_2024-09	m_2430bbb	21804226	22585106
ClC(F)CNC(=O)c1c(NC(=O)c2ccccc2)cccc1	1163	fCSFP4	weighted-fingerprint-similarity	0.900	0.364	m_22bbk____21631442____135935	N/A	S1c2c(cc([N+]([O-])=O)cc2)C=C1C(=O)Nc3c(cccc3)C(=O)N	[*;r]C(=O)[N;H]c1[c;H][c;H][c;H][c;H]c1[!#1]_20	2	false	REALSpace_70bn_2024-09	m_22bbk	21631442	135935
ClC1CC(NC(=O)c2c(NC(=O)c3ccccc3)cccc2)C1	1164	fCSFP4	weighted-fingerprint-similarity	0.900	0.364	m_22bbn____16887764____135935	N/A	S1c2c(cc([N+]([O-])=O)cc2)C=C1C(=O)Nc3c(cccc3)C(=O)N	[*;r]C(=O)[N;H]c1[c;H][c;H][c;H][c;H]c1[!#1]_20	2	false	REALSpace_70bn_2024-09	m_22bbn	16887764	135935
ClC=CCNC(=O)Nc1c(cccc1)C(=O)Nc2ccccc2	1165	fCSFP4	weighted-fingerprint-similarity	0.900	0.364	m_2430bbc____21804226____13448016	N/A	S1c2c(cc([N+]([O-])=O)cc2)C=C1C(=O)Nc3c(cccc3)C(=O)N	[*;r]C(=O)[N;H]c1[c;H][c;H][c;H][c;H]c1[!#1]_20	2	false	REALSpace_70bn_2024-09	m_2430bbc	21804226	13448016
Clc1ccc(cc1)C(=O)Nc2c(cccc2)C(=O)N(C)C	1166	fCSFP4	weighted-fingerprint-similarity	0.900	0.364	m_22bbo____387202____135946	N/A	S1c2c(cc([N+]([O-])=O)cc2)C=C1C(=O)Nc3c(cccc3)C(=O)N	[*;r]C(=O)[N;H]c1[c;H][c;H][c;H][c;H]c1[!#1]_20	2	false	REALSpace_70bn_2024-09	m_22bbo	387202	135946
Clc1ccc(cc1)C(=O)Nc2c(cccc2)C(=O)NC3=NC=CN3	1167	fCSFP4	weighted-fingerprint-similarity	0.900	0.364	m_22bbn____21811504____135946	N/A	S1c2c(cc([N+]([O-])=O)cc2)C=C1C(=O)Nc3c(cccc3)C(=O)N	[*;r]C(=O)[N;H]c1[c;H][c;H][c;H][c;H]c1[!#1]_20	2	false	REALSpace_70bn_2024-09	m_22bbn	21811504	135946
Clc1ccc(cc1)C(=O)Nc2c(cccc2)C(=O)NCC#C	1168	fCSFP4	weighted-fingerprint-similarity	0.900	0.364	m_22bbo____93380____135946	N/A	S1c2c(cc([N+]([O-])=O)cc2)C=C1C(=O)Nc3c(cccc3)C(=O)N	[*;r]C(=O)[N;H]c1[c;H][c;H][c;H][c;H]c1[!#1]_20	2	false	REALSpace_70bn_2024-09	m_22bbo	93380	135946
Clc1ccc(cc1)C(=O)Nc2c(cccc2)C(=O)NCC#N	1169	fCSFP4	weighted-fingerprint-similarity	0.900	0.364	m_22bbj____2463470____135946	N/A	S1c2c(cc([N+]([O-])=O)cc2)C=C1C(=O)Nc3c(cccc3)C(=O)N	[*;r]C(=O)[N;H]c1[c;H][c;H][c;H][c;H]c1[!#1]_20	2	false	REALSpace_70bn_2024-09	m_22bbj	2463470	135946
Clc1ccc(cc1)C(=O)Nc2c(cccc2)C(=O)NCC=C	1170	fCSFP4	weighted-fingerprint-similarity	0.900	0.364	m_22bbo____57835____135946	N/A	S1c2c(cc([N+]([O-])=O)cc2)C=C1C(=O)Nc3c(cccc3)C(=O)N	[*;r]C(=O)[N;H]c1[c;H][c;H][c;H][c;H]c1[!#1]_20	2	false	REALSpace_70bn_2024-09	m_22bbo	57835	135946
Clc1ccc(cc1)C(=O)Nc2c(cccc2)C(=O)NCC[NH2+]C	1171	fCSFP4	weighted-fingerprint-similarity	0.900	0.364	m_240690cbc____7347462____7408306	N/A	S1c2c(cc([N+]([O-])=O)cc2)C=C1C(=O)Nc3c(cccc3)C(=O)N	[*;r]C(=O)[N;H]c1[c;H][c;H][c;H][c;H]c1[!#1]_20	2	false	REALSpace_70bn_2024-09	m_240690cbc	7347462	7408306
Clc1ccc(cc1)C(=O)Nc2c(cccc2)C(=O)NNC(=O)NC	1172	fCSFP4	weighted-fingerprint-similarity	0.900	0.364	m_22bbn____1319526____135946	N/A	S1c2c(cc([N+]([O-])=O)cc2)C=C1C(=O)Nc3c(cccc3)C(=O)N	[*;r]C(=O)[N;H]c1[c;H][c;H][c;H][c;H]c1[!#1]_20	2	false	REALSpace_70bn_2024-09	m_22bbn	1319526	135946
Clc1ccc(cc1)C(=O)Nc2c(cccc2)C(=O)NOCC	1173	fCSFP4	weighted-fingerprint-similarity	0.900	0.364	m_22bbn____303688____135946	N/A	S1c2c(cc([N+]([O-])=O)cc2)C=C1C(=O)Nc3c(cccc3)C(=O)N	[*;r]C(=O)[N;H]c1[c;H][c;H][c;H][c;H]c1[!#1]_20	2	false	REALSpace_70bn_2024-09	m_22bbn	303688	135946
FC(CNC(=O)c1c(NC(=O)c2ccccc2)cccc1)C	1174	fCSFP4	weighted-fingerprint-similarity	0.900	0.364	m_22bbo____13461108____135935	N/A	S1c2c(cc([N+]([O-])=O)cc2)C=C1C(=O)Nc3c(cccc3)C(=O)N	[*;r]C(=O)[N;H]c1[c;H][c;H][c;H][c;H]c1[!#1]_20	2	false	REALSpace_70bn_2024-09	m_22bbo	13461108	135935
FC(F)(F)CCNC(=O)c1c(NC(=O)c2ccccc2)cccc1	1175	fCSFP4	weighted-fingerprint-similarity	0.900	0.364	m_22bbo____6287650____135935	N/A	S1c2c(cc([N+]([O-])=O)cc2)C=C1C(=O)Nc3c(cccc3)C(=O)N	[*;r]C(=O)[N;H]c1[c;H][c;H][c;H][c;H]c1[!#1]_20	2	false	REALSpace_70bn_2024-09	m_22bbo	6287650	135935
FC(F)(F)CNC(=O)Nc1c(cccc1)C(=O)Nc2ccccc2	1176	fCSFP4	weighted-fingerprint-similarity	0.900	0.364	m_2430bbb____21804226____9864876	N/A	S1c2c(cc([N+]([O-])=O)cc2)C=C1C(=O)Nc3c(cccc3)C(=O)N	[*;r]C(=O)[N;H]c1[c;H][c;H][c;H][c;H]c1[!#1]_20	2	false	REALSpace_70bn_2024-09	m_2430bbb	21804226	9864876
FC(F)CONC(=O)c1c(NC(=O)c2ccccc2)cccc1	1177	fCSFP4	weighted-fingerprint-similarity	0.900	0.364	m_22bbn____8761830____135935	N/A	S1c2c(cc([N+]([O-])=O)cc2)C=C1C(=O)Nc3c(cccc3)C(=O)N	[*;r]C(=O)[N;H]c1[c;H][c;H][c;H][c;H]c1[!#1]_20	2	false	REALSpace_70bn_2024-09	m_22bbn	8761830	135935
FC1CC(NC(=O)c2c(NC(=O)c3ccccc3)cccc2)C1	1178	fCSFP4	weighted-fingerprint-similarity	0.900	0.364	m_22bbk____22618012____135935	N/A	S1c2c(cc([N+]([O-])=O)cc2)C=C1C(=O)Nc3c(cccc3)C(=O)N	[*;r]C(=O)[N;H]c1[c;H][c;H][c;H][c;H]c1[!#1]_20	2	false	REALSpace_70bn_2024-09	m_22bbk	22618012	135935
FCC(NC(=O)Nc1c(cccc1)C(=O)Nc2ccccc2)CF	1179	fCSFP4	weighted-fingerprint-similarity	0.900	0.364	m_2430bbc____21804226____10643454	N/A	S1c2c(cc([N+]([O-])=O)cc2)C=C1C(=O)Nc3c(cccc3)C(=O)N	[*;r]C(=O)[N;H]c1[c;H][c;H][c;H][c;H]c1[!#1]_20	2	false	REALSpace_70bn_2024-09	m_2430bbc	21804226	10643454
FCCCCONC(=O)c1c(NC(=O)c2ccccc2)cccc1	1180	fCSFP4	weighted-fingerprint-similarity	0.900	0.364	m_22bbj____24029498____135935	N/A	S1c2c(cc([N+]([O-])=O)cc2)C=C1C(=O)Nc3c(cccc3)C(=O)N	[*;r]C(=O)[N;H]c1[c;H][c;H][c;H][c;H]c1[!#1]_20	2	false	REALSpace_70bn_2024-09	m_22bbj	24029498	135935
FCCOCCONC(=O)c1c(NC(=O)c2ccccc2)cccc1	1181	fCSFP4	weighted-fingerprint-similarity	0.900	0.364	m_22bbj____20996026____135935	N/A	S1c2c(cc([N+]([O-])=O)cc2)C=C1C(=O)Nc3c(cccc3)C(=O)N	[*;r]C(=O)[N;H]c1[c;H][c;H][c;H][c;H]c1[!#1]_20	2	false	REALSpace_70bn_2024-09	m_22bbj	20996026	135935
FCCONC(=O)Nc1c(cccc1)C(=O)Nc2ccccc2	1182	fCSFP4	weighted-fingerprint-similarity	0.900	0.364	m_2430bbb____21804226____26868130	N/A	S1c2c(cc([N+]([O-])=O)cc2)C=C1C(=O)Nc3c(cccc3)C(=O)N	[*;r]C(=O)[N;H]c1[c;H][c;H][c;H][c;H]c1[!#1]_20	2	false	REALSpace_70bn_2024-09	m_2430bbb	21804226	26868130
O=C(NN(C)C)c1c(NC(=O)c2cc(ccc2)C)cccc1	1183	fCSFP4	weighted-fingerprint-similarity	0.900	0.364	m_11cbb____25813236____54618	N/A	S1c2c(cc([N+]([O-])=O)cc2)C=C1C(=O)Nc3c(cccc3)C(=O)N	[*;r]C(=O)[N;H]c1[c;H][c;H][c;H][c;H]c1[!#1]_20	2	false	REALSpace_70bn_2024-09	m_11cbb	25813236	54618
O=C(NN(C)C)c1c(NC(=O)c2ccc(Oc3ccccc3)cc2)cccc1	1184	fCSFP4	weighted-fingerprint-similarity	0.900	0.364	m_22cbh____134304____5001076	N/A	S1c2c(cc([N+]([O-])=O)cc2)C=C1C(=O)Nc3c(cccc3)C(=O)N	[*;r]C(=O)[N;H]c1[c;H][c;H][c;H][c;H]c1[!#1]_20	2	false	REALSpace_70bn_2024-09	m_22cbh	134304	5001076
O=C(NN(C=O)C)c1c(NC(=O)c2ccccc2)cccc1	1185	fCSFP4	weighted-fingerprint-similarity	0.900	0.364	m_22bbn____25073936____135935	N/A	S1c2c(cc([N+]([O-])=O)cc2)C=C1C(=O)Nc3c(cccc3)C(=O)N	[*;r]C(=O)[N;H]c1[c;H][c;H][c;H][c;H]c1[!#1]_20	2	false	REALSpace_70bn_2024-09	m_22bbn	25073936	135935
O=C(NN(CC)C)c1c(NC(=O)c2ccccc2)cccc1	1186	fCSFP4	weighted-fingerprint-similarity	0.900	0.364	m_22bbn____10207446____135935	N/A	S1c2c(cc([N+]([O-])=O)cc2)C=C1C(=O)Nc3c(cccc3)C(=O)N	[*;r]C(=O)[N;H]c1[c;H][c;H][c;H][c;H]c1[!#1]_20	2	false	REALSpace_70bn_2024-09	m_22bbn	10207446	135935
O=C(NN(CCC)CCC)c1c(NC(=O)c2ccccc2)cccc1	1187	fCSFP4	weighted-fingerprint-similarity	0.900	0.364	m_22bbj____21212832____135935	N/A	S1c2c(cc([N+]([O-])=O)cc2)C=C1C(=O)Nc3c(cccc3)C(=O)N	[*;r]C(=O)[N;H]c1[c;H][c;H][c;H][c;H]c1[!#1]_20	2	false	REALSpace_70bn_2024-09	m_22bbj	21212832	135935
O=C(NN1C=NN=C1)c2c(NC(=O)c3ccccc3)cccc2	1188	fCSFP4	weighted-fingerprint-similarity	0.900	0.364	m_22bbn____8252126____135935	N/A	S1c2c(cc([N+]([O-])=O)cc2)C=C1C(=O)Nc3c(cccc3)C(=O)N	[*;r]C(=O)[N;H]c1[c;H][c;H][c;H][c;H]c1[!#1]_20	2	false	REALSpace_70bn_2024-09	m_22bbn	8252126	135935
O=C(NN=C(C)C)c1c(NC(=O)c2ccc(cc2)C)cccc1	1189	fCSFP4	weighted-fingerprint-similarity	0.900	0.364	m_22bbn____18313726____28247010	N/A	S1c2c(cc([N+]([O-])=O)cc2)C=C1C(=O)Nc3c(cccc3)C(=O)N	[*;r]C(=O)[N;H]c1[c;H][c;H][c;H][c;H]c1[!#1]_20	2	false	REALSpace_70bn_2024-09	m_22bbn	18313726	28247010
O=C(NNC(=O)C(C)(C)C)c1c(NC(=O)c2ccccc2)cccc1	1190	fCSFP4	weighted-fingerprint-similarity	0.900	0.364	m_22dbn____784268____135935	N/A	S1c2c(cc([N+]([O-])=O)cc2)C=C1C(=O)Nc3c(cccc3)C(=O)N	[*;r]C(=O)[N;H]c1[c;H][c;H][c;H][c;H]c1[!#1]_20	2	false	REALSpace_70bn_2024-09	m_22dbn	784268	135935
O=C(NNC(=O)C)c1c(NC(=O)c2cc(ccc2)C)cccc1	1191	fCSFP4	weighted-fingerprint-similarity	0.900	0.364	m_11cbb____51618____54618	N/A	S1c2c(cc([N+]([O-])=O)cc2)C=C1C(=O)Nc3c(cccc3)C(=O)N	[*;r]C(=O)[N;H]c1[c;H][c;H][c;H][c;H]c1[!#1]_20	2	false	REALSpace_70bn_2024-09	m_11cbb	51618	54618
O=C(NNC(=O)C)c1c(NC(=O)c2ccc(Oc3ccccc3)cc2)cccc1	1192	fCSFP4	weighted-fingerprint-similarity	0.900	0.364	m_22cbl____57901____5001076	N/A	S1c2c(cc([N+]([O-])=O)cc2)C=C1C(=O)Nc3c(cccc3)C(=O)N	[*;r]C(=O)[N;H]c1[c;H][c;H][c;H][c;H]c1[!#1]_20	2	false	REALSpace_70bn_2024-09	m_22cbl	57901	5001076
O=C(NNC(=O)C1CC1)c2c(NC(=O)c3ccccc3)cccc2	1193	fCSFP4	weighted-fingerprint-similarity	0.900	0.364	m_22bbn____58063____135935	N/A	S1c2c(cc([N+]([O-])=O)cc2)C=C1C(=O)Nc3c(cccc3)C(=O)N	[*;r]C(=O)[N;H]c1[c;H][c;H][c;H][c;H]c1[!#1]_20	2	false	REALSpace_70bn_2024-09	m_22bbn	58063	135935
O=C(NNC(=O)CC)Nc1c(cccc1)C(=O)Nc2ccccc2	1194	fCSFP4	weighted-fingerprint-similarity	0.900	0.364	m_2430bbb____21804226____8738182	N/A	S1c2c(cc([N+]([O-])=O)cc2)C=C1C(=O)Nc3c(cccc3)C(=O)N	[*;r]C(=O)[N;H]c1[c;H][c;H][c;H][c;H]c1[!#1]_20	2	false	REALSpace_70bn_2024-09	m_2430bbb	21804226	8738182
O=C(NNC(=O)CCC)c1c(NC(=O)c2ccccc2)cccc1	1195	fCSFP4	weighted-fingerprint-similarity	0.900	0.364	m_22bbn____13577112____135935	N/A	S1c2c(cc([N+]([O-])=O)cc2)C=C1C(=O)Nc3c(cccc3)C(=O)N	[*;r]C(=O)[N;H]c1[c;H][c;H][c;H][c;H]c1[!#1]_20	2	false	REALSpace_70bn_2024-09	m_22bbn	13577112	135935
O=C(NNC(=O)c1c(NC(=O)c2ccccc2)cccc1)NC(C)C	1196	fCSFP4	weighted-fingerprint-similarity	0.900	0.364	m_22dbn____2228884____135935	N/A	S1c2c(cc([N+]([O-])=O)cc2)C=C1C(=O)Nc3c(cccc3)C(=O)N	[*;r]C(=O)[N;H]c1[c;H][c;H][c;H][c;H]c1[!#1]_20	2	false	REALSpace_70bn_2024-09	m_22dbn	2228884	135935
O=C(NNc1cncnc1)Nc2c(cccc2)C(=O)Nc3ccccc3	1197	fCSFP4	weighted-fingerprint-similarity	0.900	0.364	m_2430bbb____21804226____26859962	N/A	S1c2c(cc([N+]([O-])=O)cc2)C=C1C(=O)Nc3c(cccc3)C(=O)N	[*;r]C(=O)[N;H]c1[c;H][c;H][c;H][c;H]c1[!#1]_20	2	false	REALSpace_70bn_2024-09	m_2430bbb	21804226	26859962
O=C(NNc1ncccn1)c2c(NC(=O)c3ccccc3)cccc2	1198	fCSFP4	weighted-fingerprint-similarity	0.900	0.364	m_22bbn____507440____135935	N/A	S1c2c(cc([N+]([O-])=O)cc2)C=C1C(=O)Nc3c(cccc3)C(=O)N	[*;r]C(=O)[N;H]c1[c;H][c;H][c;H][c;H]c1[!#1]_20	2	false	REALSpace_70bn_2024-09	m_22bbn	507440	135935
O=C(NOC(C)(C)C)Nc1c(cccc1)C(=O)Nc2ccccc2	1199	fCSFP4	weighted-fingerprint-similarity	0.900	0.364	m_2430cbb____21804226____9273726	N/A	S1c2c(cc([N+]([O-])=O)cc2)C=C1C(=O)Nc3c(cccc3)C(=O)N	[*;r]C(=O)[N;H]c1[c;H][c;H][c;H][c;H]c1[!#1]_20	2	false	REALSpace_70bn_2024-09	m_2430cbb	21804226	9273726
O=C(NOC1CC1)Nc2c(cccc2)C(=O)Nc3ccccc3	1200	fCSFP4	weighted-fingerprint-similarity	0.900	0.364	m_2430bbb____21804226____26868184	N/A	S1c2c(cc([N+]([O-])=O)cc2)C=C1C(=O)Nc3c(cccc3)C(=O)N	[*;r]C(=O)[N;H]c1[c;H][c;H][c;H][c;H]c1[!#1]_20	2	false	REALSpace_70bn_2024-09	m_2430bbb	21804226	26868184
O=C(NOCC(C)C)c1c(NC(=O)c2ccccc2)cccc1	1201	fCSFP4	weighted-fingerprint-similarity	0.900	0.364	m_22dbn____7659378____135935	N/A	S1c2c(cc([N+]([O-])=O)cc2)C=C1C(=O)Nc3c(cccc3)C(=O)N	[*;r]C(=O)[N;H]c1[c;H][c;H][c;H][c;H]c1[!#1]_20	2	false	REALSpace_70bn_2024-09	m_22dbn	7659378	135935
O=C(NOCCC)Nc1c(cccc1)C(=O)Nc2ccccc2	1202	fCSFP4	weighted-fingerprint-similarity	0.900	0.364	m_2430bbb____21804226____11573782	N/A	S1c2c(cc([N+]([O-])=O)cc2)C=C1C(=O)Nc3c(cccc3)C(=O)N	[*;r]C(=O)[N;H]c1[c;H][c;H][c;H][c;H]c1[!#1]_20	2	false	REALSpace_70bn_2024-09	m_2430bbb	21804226	11573782
O=C(NOCCCCC)c1c(NC(=O)c2ccccc2)cccc1	1203	fCSFP4	weighted-fingerprint-similarity	0.900	0.364	m_22bbj____23378550____135935	N/A	S1c2c(cc([N+]([O-])=O)cc2)C=C1C(=O)Nc3c(cccc3)C(=O)N	[*;r]C(=O)[N;H]c1[c;H][c;H][c;H][c;H]c1[!#1]_20	2	false	REALSpace_70bn_2024-09	m_22bbj	23378550	135935
O=C(NOCCOCC)c1c(NC(=O)c2ccccc2)cccc1	1204	fCSFP4	weighted-fingerprint-similarity	0.900	0.364	m_22bbn____8964884____135935	N/A	S1c2c(cc([N+]([O-])=O)cc2)C=C1C(=O)Nc3c(cccc3)C(=O)N	[*;r]C(=O)[N;H]c1[c;H][c;H][c;H][c;H]c1[!#1]_20	2	false	REALSpace_70bn_2024-09	m_22bbn	8964884	135935
O=C(Nc1c(cccc1)C(=O)NC(C)C)c2cc(ccc2)C	1205	fCSFP4	weighted-fingerprint-similarity	0.900	0.364	m_1626cbb____513594____22011026	N/A	S1c2c(cc([N+]([O-])=O)cc2)C=C1C(=O)Nc3c(cccc3)C(=O)N	[*;r]C(=O)[N;H]c1[c;H][c;H][c;H][c;H]c1[!#1]_20	2	false	REALSpace_70bn_2024-09	m_1626cbb	513594	22011026
O=C(Nc1c(cccc1)C(=O)NC(C)C)c2ccc(Oc3ccccc3)cc2	1206	fCSFP4	weighted-fingerprint-similarity	0.900	0.364	m_22cbl____4929926____5001076	N/A	S1c2c(cc([N+]([O-])=O)cc2)C=C1C(=O)Nc3c(cccc3)C(=O)N	[*;r]C(=O)[N;H]c1[c;H][c;H][c;H][c;H]c1[!#1]_20	2	false	REALSpace_70bn_2024-09	m_22cbl	4929926	5001076
O=C(Nc1c(cccc1)C(=O)NC(C2CC2)C3CC3)c4ccccc4	1207	fCSFP4	weighted-fingerprint-similarity	0.900	0.364	m_22bbn____2017784____135935	N/A	S1c2c(cc([N+]([O-])=O)cc2)C=C1C(=O)Nc3c(cccc3)C(=O)N	[*;r]C(=O)[N;H]c1[c;H][c;H][c;H][c;H]c1[!#1]_20	2	false	REALSpace_70bn_2024-09	m_22bbn	2017784	135935
O=C(Nc1c(cccc1)C(=O)NC(CC)C)c2ccccc2	1208	fCSFP4	weighted-fingerprint-similarity	0.900	0.364	m_22bbk____23073296____135935	N/A	S1c2c(cc([N+]([O-])=O)cc2)C=C1C(=O)Nc3c(cccc3)C(=O)N	[*;r]C(=O)[N;H]c1[c;H][c;H][c;H][c;H]c1[!#1]_20	2	false	REALSpace_70bn_2024-09	m_22bbk	23073296	135935
O=C(Nc1c(cccc1)C(=O)NC(CCC)CCC)c2ccccc2	1209	fCSFP4	weighted-fingerprint-similarity	0.900	0.364	m_22bbk____23844276____135935	N/A	S1c2c(cc([N+]([O-])=O)cc2)C=C1C(=O)Nc3c(cccc3)C(=O)N	[*;r]C(=O)[N;H]c1[c;H][c;H][c;H][c;H]c1[!#1]_20	2	false	REALSpace_70bn_2024-09	m_22bbk	23844276	135935
O=C(Nc1c(cccc1)C(=O)NC2(CC2)C)c3ccccc3	1210	fCSFP4	weighted-fingerprint-similarity	0.900	0.364	m_22bbk____5126062____135935	N/A	S1c2c(cc([N+]([O-])=O)cc2)C=C1C(=O)Nc3c(cccc3)C(=O)N	[*;r]C(=O)[N;H]c1[c;H][c;H][c;H][c;H]c1[!#1]_20	2	false	REALSpace_70bn_2024-09	m_22bbk	5126062	135935
O=C(Nc1c(cccc1)C(=O)NC2=NC=CN2)c3ccc(cc3)C	1211	fCSFP4	weighted-fingerprint-similarity	0.900	0.364	m_22bbn____21811504____28247010	N/A	S1c2c(cc([N+]([O-])=O)cc2)C=C1C(=O)Nc3c(cccc3)C(=O)N	[*;r]C(=O)[N;H]c1[c;H][c;H][c;H][c;H]c1[!#1]_20	2	false	REALSpace_70bn_2024-09	m_22bbn	21811504	28247010
O=C(Nc1c(cccc1)C(=O)NC2CC(C2)C)c3ccccc3	1212	fCSFP4	weighted-fingerprint-similarity	0.900	0.364	m_22bbo____6475912____135935	N/A	S1c2c(cc([N+]([O-])=O)cc2)C=C1C(=O)Nc3c(cccc3)C(=O)N	[*;r]C(=O)[N;H]c1[c;H][c;H][c;H][c;H]c1[!#1]_20	2	false	REALSpace_70bn_2024-09	m_22bbo	6475912	135935
O=C(Nc1c(cccc1)C(=O)NC2CC=CC2)c3ccccc3	1213	fCSFP4	weighted-fingerprint-similarity	0.900	0.364	m_22bbo____11688218____135935	N/A	S1c2c(cc([N+]([O-])=O)cc2)C=C1C(=O)Nc3c(cccc3)C(=O)N	[*;r]C(=O)[N;H]c1[c;H][c;H][c;H][c;H]c1[!#1]_20	2	false	REALSpace_70bn_2024-09	m_22bbo	11688218	135935
O=C(Nc1c(cccc1)C(=O)NC=2C=NNC2)c3cc(ccc3)C	1214	fCSFP4	weighted-fingerprint-similarity	0.900	0.364	m_11cbb____1155446____54618	N/A	S1c2c(cc([N+]([O-])=O)cc2)C=C1C(=O)Nc3c(cccc3)C(=O)N	[*;r]C(=O)[N;H]c1[c;H][c;H][c;H][c;H]c1[!#1]_20	2	false	REALSpace_70bn_2024-09	m_11cbb	1155446	54618
O=C(Nc1c(cccc1)C(=O)NC=2N=NNC2)c3ccccc3	1215	fCSFP4	weighted-fingerprint-similarity	0.900	0.364	m_22bbn____9224930____135935	N/A	S1c2c(cc([N+]([O-])=O)cc2)C=C1C(=O)Nc3c(cccc3)C(=O)N	[*;r]C(=O)[N;H]c1[c;H][c;H][c;H][c;H]c1[!#1]_20	2	false	REALSpace_70bn_2024-09	m_22bbn	9224930	135935
O=C(Nc1c(cccc1)C(=O)NCC#C)c2ccc(cc2)C	1216	fCSFP4	weighted-fingerprint-similarity	0.900	0.364	m_22bbo____93380____28247010	N/A	S1c2c(cc([N+]([O-])=O)cc2)C=C1C(=O)Nc3c(cccc3)C(=O)N	[*;r]C(=O)[N;H]c1[c;H][c;H][c;H][c;H]c1[!#1]_20	2	false	REALSpace_70bn_2024-09	m_22bbo	93380	28247010
O=C(Nc1c(cccc1)C(=O)NCC#N)c2ccc(cc2)C	1217	fCSFP4	weighted-fingerprint-similarity	0.900	0.364	m_22bbj____2463470____28247010	N/A	S1c2c(cc([N+]([O-])=O)cc2)C=C1C(=O)Nc3c(cccc3)C(=O)N	[*;r]C(=O)[N;H]c1[c;H][c;H][c;H][c;H]c1[!#1]_20	2	false	REALSpace_70bn_2024-09	m_22bbj	2463470	28247010
O=C(Nc1c(cccc1)C(=O)NCC(C[NH2+]C)C)c2ccccc2	1218	fCSFP4	weighted-fingerprint-similarity	0.900	0.364	m_240690cbc____7347524____7407056	N/A	S1c2c(cc([N+]([O-])=O)cc2)C=C1C(=O)Nc3c(cccc3)C(=O)N	[*;r]C(=O)[N;H]c1[c;H][c;H][c;H][c;H]c1[!#1]_20	2	false	REALSpace_70bn_2024-09	m_240690cbc	7347524	7407056
O=C(Nc1c(cccc1)C(=O)NCC=C)c2ccc(cc2)C	1219	fCSFP4	weighted-fingerprint-similarity	0.900	0.364	m_22bbo____57835____28247010	N/A	S1c2c(cc([N+]([O-])=O)cc2)C=C1C(=O)Nc3c(cccc3)C(=O)N	[*;r]C(=O)[N;H]c1[c;H][c;H][c;H][c;H]c1[!#1]_20	2	false	REALSpace_70bn_2024-09	m_22bbo	57835	28247010
O=C(Nc1c(cccc1)C(=O)NCCC#CC)c2ccccc2	1220	fCSFP4	weighted-fingerprint-similarity	0.900	0.364	m_22bbo____8370932____135935	N/A	S1c2c(cc([N+]([O-])=O)cc2)C=C1C(=O)Nc3c(cccc3)C(=O)N	[*;r]C(=O)[N;H]c1[c;H][c;H][c;H][c;H]c1[!#1]_20	2	false	REALSpace_70bn_2024-09	m_22bbo	8370932	135935
O=C(Nc1c(cccc1)C(=O)NCCC(=O)C)c2ccccc2	1221	fCSFP4	weighted-fingerprint-similarity	0.900	0.364	m_22dbn____13968778____135935	N/A	S1c2c(cc([N+]([O-])=O)cc2)C=C1C(=O)Nc3c(cccc3)C(=O)N	[*;r]C(=O)[N;H]c1[c;H][c;H][c;H][c;H]c1[!#1]_20	2	false	REALSpace_70bn_2024-09	m_22dbn	13968778	135935
O=C(Nc1c(cccc1)C(=O)NCCC(C)(C)C)c2ccccc2	1222	fCSFP4	weighted-fingerprint-similarity	0.900	0.364	m_22bbo____645422____135935	N/A	S1c2c(cc([N+]([O-])=O)cc2)C=C1C(=O)Nc3c(cccc3)C(=O)N	[*;r]C(=O)[N;H]c1[c;H][c;H][c;H][c;H]c1[!#1]_20	2	false	REALSpace_70bn_2024-09	m_22bbo	645422	135935
O=C(Nc1c(cccc1)C(=O)NCCC(CC)CC)c2ccccc2	1223	fCSFP4	weighted-fingerprint-similarity	0.900	0.364	m_22bbo____26636758____135935	N/A	S1c2c(cc([N+]([O-])=O)cc2)C=C1C(=O)Nc3c(cccc3)C(=O)N	[*;r]C(=O)[N;H]c1[c;H][c;H][c;H][c;H]c1[!#1]_20	2	false	REALSpace_70bn_2024-09	m_22bbo	26636758	135935
O=C(Nc1c(cccc1)C(=O)NCCC2CC2)c3ccccc3	1224	fCSFP4	weighted-fingerprint-similarity	0.900	0.364	m_22bbo____6108192____135935	N/A	S1c2c(cc([N+]([O-])=O)cc2)C=C1C(=O)Nc3c(cccc3)C(=O)N	[*;r]C(=O)[N;H]c1[c;H][c;H][c;H][c;H]c1[!#1]_20	2	false	REALSpace_70bn_2024-09	m_22bbo	6108192	135935
O=C(Nc1c(cccc1)C(=O)NCCC=CC)c2ccccc2	1225	fCSFP4	weighted-fingerprint-similarity	0.900	0.364	m_22bbk____24036082____135935	N/A	S1c2c(cc([N+]([O-])=O)cc2)C=C1C(=O)Nc3c(cccc3)C(=O)N	[*;r]C(=O)[N;H]c1[c;H][c;H][c;H][c;H]c1[!#1]_20	2	false	REALSpace_70bn_2024-09	m_22bbk	24036082	135935
O=C(Nc1c(cccc1)C(=O)NCCCC)c2ccc(cc2)C	1226	fCSFP4	weighted-fingerprint-similarity	0.900	0.364	m_22bbo____57764____28247010	N/A	S1c2c(cc([N+]([O-])=O)cc2)C=C1C(=O)Nc3c(cccc3)C(=O)N	[*;r]C(=O)[N;H]c1[c;H][c;H][c;H][c;H]c1[!#1]_20	2	false	REALSpace_70bn_2024-09	m_22bbo	57764	28247010
O=C(Nc1c(cccc1)C(=O)NCCCCC#C)c2ccccc2	1227	fCSFP4	weighted-fingerprint-similarity	0.900	0.364	m_22bbo____7048734____135935	N/A	S1c2c(cc([N+]([O-])=O)cc2)C=C1C(=O)Nc3c(cccc3)C(=O)N	[*;r]C(=O)[N;H]c1[c;H][c;H][c;H][c;H]c1[!#1]_20	2	false	REALSpace_70bn_2024-09	m_22bbo	7048734	135935
O=C(Nc1c(cccc1)C(=O)NCCCCC#N)c2ccccc2	1228	fCSFP4	weighted-fingerprint-similarity	0.900	0.364	m_22bbo____3313574____135935	N/A	S1c2c(cc([N+]([O-])=O)cc2)C=C1C(=O)Nc3c(cccc3)C(=O)N	[*;r]C(=O)[N;H]c1[c;H][c;H][c;H][c;H]c1[!#1]_20	2	false	REALSpace_70bn_2024-09	m_22bbo	3313574	135935
O=C(Nc1c(cccc1)C(=O)NCCCCC=C)c2ccccc2	1229	fCSFP4	weighted-fingerprint-similarity	0.900	0.364	m_22bbo____8925672____135935	N/A	S1c2c(cc([N+]([O-])=O)cc2)C=C1C(=O)Nc3c(cccc3)C(=O)N	[*;r]C(=O)[N;H]c1[c;H][c;H][c;H][c;H]c1[!#1]_20	2	false	REALSpace_70bn_2024-09	m_22bbo	8925672	135935
O=C(Nc1c(cccc1)C(=O)NCCCCCC#C)c2ccccc2	1230	fCSFP4	weighted-fingerprint-similarity	0.900	0.364	m_22bbo____15246230____135935	N/A	S1c2c(cc([N+]([O-])=O)cc2)C=C1C(=O)Nc3c(cccc3)C(=O)N	[*;r]C(=O)[N;H]c1[c;H][c;H][c;H][c;H]c1[!#1]_20	2	false	REALSpace_70bn_2024-09	m_22bbo	15246230	135935
O=C(Nc1c(cccc1)C(=O)NCCCCCC=C)c2ccccc2	1231	fCSFP4	weighted-fingerprint-similarity	0.900	0.364	m_22bbo____11760494____135935	N/A	S1c2c(cc([N+]([O-])=O)cc2)C=C1C(=O)Nc3c(cccc3)C(=O)N	[*;r]C(=O)[N;H]c1[c;H][c;H][c;H][c;H]c1[!#1]_20	2	false	REALSpace_70bn_2024-09	m_22bbo	11760494	135935
O=C(Nc1c(cccc1)C(=O)NCCCCCOC)c2ccccc2	1232	fCSFP4	weighted-fingerprint-similarity	0.900	0.364	m_22bbk____23072890____135935	N/A	S1c2c(cc([N+]([O-])=O)cc2)C=C1C(=O)Nc3c(cccc3)C(=O)N	[*;r]C(=O)[N;H]c1[c;H][c;H][c;H][c;H]c1[!#1]_20	2	false	REALSpace_70bn_2024-09	m_22bbk	23072890	135935
O=C(Nc1c(cccc1)C(=O)NCCCCOC)c2ccccc2	1233	fCSFP4	weighted-fingerprint-similarity	0.900	0.364	m_22bbo____773274____135935	N/A	S1c2c(cc([N+]([O-])=O)cc2)C=C1C(=O)Nc3c(cccc3)C(=O)N	[*;r]C(=O)[N;H]c1[c;H][c;H][c;H][c;H]c1[!#1]_20	2	false	REALSpace_70bn_2024-09	m_22bbo	773274	135935
O=C(Nc1c(cccc1)C(=O)NCCCO)c2c(N)cccc2	1234	fCSFP4	weighted-fingerprint-similarity	0.900	0.364	m_22bbq____564320____24347910	N/A	S1c2c(cc([N+]([O-])=O)cc2)C=C1C(=O)Nc3c(cccc3)C(=O)N	[*;r]C(=O)[N;H]c1[c;H][c;H][c;H][c;H]c1[!#1]_20	2	false	REALSpace_70bn_2024-09	m_22bbq	564320	24347910
O=C(Nc1c(cccc1)C(=O)NCCC[NH2+]C)c2ccc(cc2)C	1235	fCSFP4	weighted-fingerprint-similarity	0.900	0.364	m_240690bbg____7347376____28248508	N/A	S1c2c(cc([N+]([O-])=O)cc2)C=C1C(=O)Nc3c(cccc3)C(=O)N	[*;r]C(=O)[N;H]c1[c;H][c;H][c;H][c;H]c1[!#1]_20	2	false	REALSpace_70bn_2024-09	m_240690bbg	7347376	28248508
O=C(Nc1c(cccc1)C(=O)NCCNC(=O)CC)c2ccccc2	1236	fCSFP4	weighted-fingerprint-similarity	0.900	0.364	m_22bbo____15726778____135935	N/A	S1c2c(cc([N+]([O-])=O)cc2)C=C1C(=O)Nc3c(cccc3)C(=O)N	[*;r]C(=O)[N;H]c1[c;H][c;H][c;H][c;H]c1[!#1]_20	2	false	REALSpace_70bn_2024-09	m_22bbo	15726778	135935
O=C(Nc1c(cccc1)C(=O)NCCOCCOC)c2ccccc2	1237	fCSFP4	weighted-fingerprint-similarity	0.900	0.364	m_22bbo____1742166____135935	N/A	S1c2c(cc([N+]([O-])=O)cc2)C=C1C(=O)Nc3c(cccc3)C(=O)N	[*;r]C(=O)[N;H]c1[c;H][c;H][c;H][c;H]c1[!#1]_20	2	false	REALSpace_70bn_2024-09	m_22bbo	1742166	135935
O=C(Nc1c(cccc1)C(=O)NCC[NH+](CC)CC)c2ccccc2	1238	fCSFP4	weighted-fingerprint-similarity	0.900	0.364	m_22bbo____57681____135935	N/A	S1c2c(cc([N+]([O-])=O)cc2)C=C1C(=O)Nc3c(cccc3)C(=O)N	[*;r]C(=O)[N;H]c1[c;H][c;H][c;H][c;H]c1[!#1]_20	2	false	REALSpace_70bn_2024-09	m_22bbo	57681	135935
O=C(Nc1c(cccc1)C(=O)NCC[NH2+]CCOC)c2ccccc2	1239	fCSFP4	weighted-fingerprint-similarity	0.900	0.364	m_240690cbc____8127668____7407056	N/A	S1c2c(cc([N+]([O-])=O)cc2)C=C1C(=O)Nc3c(cccc3)C(=O)N	[*;r]C(=O)[N;H]c1[c;H][c;H][c;H][c;H]c1[!#1]_20	2	false	REALSpace_70bn_2024-09	m_240690cbc	8127668	7407056
O=C(Nc1c(cccc1)C(=O)Nc2ccccc2)NC(CC)CC	1240	fCSFP4	weighted-fingerprint-similarity	0.900	0.364	m_2430bbc____21804226____740986	N/A	S1c2c(cc([N+]([O-])=O)cc2)C=C1C(=O)Nc3c(cccc3)C(=O)N	[*;r]C(=O)[N;H]c1[c;H][c;H][c;H][c;H]c1[!#1]_20	2	false	REALSpace_70bn_2024-09	m_2430bbc	21804226	740986
O=C(Nc1c(cccc1)C(=O)Nc2ccccc2)NC3=CON=C3	1241	fCSFP4	weighted-fingerprint-similarity	0.900	0.364	m_2430bbb____21804226____22590736	N/A	S1c2c(cc([N+]([O-])=O)cc2)C=C1C(=O)Nc3c(cccc3)C(=O)N	[*;r]C(=O)[N;H]c1[c;H][c;H][c;H][c;H]c1[!#1]_20	2	false	REALSpace_70bn_2024-09	m_2430bbb	21804226	22590736
O=C(Nc1c(cccc1)C(=O)Nc2ccccc2)NC3C(C3C)C	1242	fCSFP4	weighted-fingerprint-similarity	0.900	0.364	m_2430bbc____21804226____17314946	N/A	S1c2c(cc([N+]([O-])=O)cc2)C=C1C(=O)Nc3c(cccc3)C(=O)N	[*;r]C(=O)[N;H]c1[c;H][c;H][c;H][c;H]c1[!#1]_20	2	false	REALSpace_70bn_2024-09	m_2430bbc	21804226	17314946
O=C(Nc1c(cccc1)C(=O)Nc2ccccc2)NC3CC4CC(C4)C3	1243	fCSFP4	weighted-fingerprint-similarity	0.900	0.364	m_2430bbc____21804226____23835292	N/A	S1c2c(cc([N+]([O-])=O)cc2)C=C1C(=O)Nc3c(cccc3)C(=O)N	[*;r]C(=O)[N;H]c1[c;H][c;H][c;H][c;H]c1[!#1]_20	2	false	REALSpace_70bn_2024-09	m_2430bbc	21804226	23835292
O=C(Nc1c(cccc1)C(=O)Nc2ccccc2)NC3CCC3	1244	fCSFP4	weighted-fingerprint-similarity	0.900	0.364	m_2430bbc____21804226____10892232	N/A	S1c2c(cc([N+]([O-])=O)cc2)C=C1C(=O)Nc3c(cccc3)C(=O)N	[*;r]C(=O)[N;H]c1[c;H][c;H][c;H][c;H]c1[!#1]_20	2	false	REALSpace_70bn_2024-09	m_2430bbc	21804226	10892232
O=C(Nc1c(cccc1)C(=O)Nc2ccccc2)NCC#CC	1245	fCSFP4	weighted-fingerprint-similarity	0.900	0.364	m_2430bbc____21804226____8989104	N/A	S1c2c(cc([N+]([O-])=O)cc2)C=C1C(=O)Nc3c(cccc3)C(=O)N	[*;r]C(=O)[N;H]c1[c;H][c;H][c;H][c;H]c1[!#1]_20	2	false	REALSpace_70bn_2024-09	m_2430bbc	21804226	8989104
O=C(Nc1c(cccc1)C(=O)Nc2ccccc2)NCC(C)(C)C	1246	fCSFP4	weighted-fingerprint-similarity	0.900	0.364	m_2430bbc____21804226____2014124	N/A	S1c2c(cc([N+]([O-])=O)cc2)C=C1C(=O)Nc3c(cccc3)C(=O)N	[*;r]C(=O)[N;H]c1[c;H][c;H][c;H][c;H]c1[!#1]_20	2	false	REALSpace_70bn_2024-09	m_2430bbc	21804226	2014124
O=C(Nc1c(cccc1)C(=O)Nc2ccccc2)NCC(CC)CC	1247	fCSFP4	weighted-fingerprint-similarity	0.900	0.364	m_2430bbc____21804226____3489198	N/A	S1c2c(cc([N+]([O-])=O)cc2)C=C1C(=O)Nc3c(cccc3)C(=O)N	[*;r]C(=O)[N;H]c1[c;H][c;H][c;H][c;H]c1[!#1]_20	2	false	REALSpace_70bn_2024-09	m_2430bbc	21804226	3489198
O=C(Nc1c(cccc1)C(=O)Nc2ccccc2)NCC3CC3	1248	fCSFP4	weighted-fingerprint-similarity	0.900	0.364	m_2430bbc____21804226____743058	N/A	S1c2c(cc([N+]([O-])=O)cc2)C=C1C(=O)Nc3c(cccc3)C(=O)N	[*;r]C(=O)[N;H]c1[c;H][c;H][c;H][c;H]c1[!#1]_20	2	false	REALSpace_70bn_2024-09	m_2430bbc	21804226	743058
O=C(Nc1c(cccc1)C(=O)Nc2ccccc2)NCC=CC	1249	fCSFP4	weighted-fingerprint-similarity	0.900	0.364	m_2430bbc____21804226____28253126	N/A	S1c2c(cc([N+]([O-])=O)cc2)C=C1C(=O)Nc3c(cccc3)C(=O)N	[*;r]C(=O)[N;H]c1[c;H][c;H][c;H][c;H]c1[!#1]_20	2	false	REALSpace_70bn_2024-09	m_2430bbc	21804226	28253126
O=C(Nc1c(cccc1)C(=O)Nc2ccccc2)NCCC#C	1250	fCSFP4	weighted-fingerprint-similarity	0.900	0.364	m_2430bbc____21804226____4862216	N/A	S1c2c(cc([N+]([O-])=O)cc2)C=C1C(=O)Nc3c(cccc3)C(=O)N	[*;r]C(=O)[N;H]c1[c;H][c;H][c;H][c;H]c1[!#1]_20	2	false	REALSpace_70bn_2024-09	m_2430bbc	21804226	4862216
O=C(Nc1c(cccc1)C(=O)Nc2ccccc2)NCCC#N	1251	fCSFP4	weighted-fingerprint-similarity	0.900	0.364	m_2430bbc____21804226____9433510	N/A	S1c2c(cc([N+]([O-])=O)cc2)C=C1C(=O)Nc3c(cccc3)C(=O)N	[*;r]C(=O)[N;H]c1[c;H][c;H][c;H][c;H]c1[!#1]_20	2	false	REALSpace_70bn_2024-09	m_2430bbc	21804226	9433510
O=C(Nc1c(cccc1)C(=O)Nc2ccccc2)NCCC=C	1252	fCSFP4	weighted-fingerprint-similarity	0.900	0.364	m_2430bbc____21804226____11969946	N/A	S1c2c(cc([N+]([O-])=O)cc2)C=C1C(=O)Nc3c(cccc3)C(=O)N	[*;r]C(=O)[N;H]c1[c;H][c;H][c;H][c;H]c1[!#1]_20	2	false	REALSpace_70bn_2024-09	m_2430bbc	21804226	11969946
O=C(Nc1c(cccc1)C(=O)Nc2ccccc2)NCCCNC(=O)C	1253	fCSFP4	weighted-fingerprint-similarity	0.900	0.364	m_2430bbc____21804226____743784	N/A	S1c2c(cc([N+]([O-])=O)cc2)C=C1C(=O)Nc3c(cccc3)C(=O)N	[*;r]C(=O)[N;H]c1[c;H][c;H][c;H][c;H]c1[!#1]_20	2	false	REALSpace_70bn_2024-09	m_2430bbc	21804226	743784
O=C(Nc1c(cccc1)C(=O)Nc2ccccc2)NCCOC	1254	fCSFP4	weighted-fingerprint-similarity	0.900	0.364	m_2430bbc____21804226____740804	N/A	S1c2c(cc([N+]([O-])=O)cc2)C=C1C(=O)Nc3c(cccc3)C(=O)N	[*;r]C(=O)[N;H]c1[c;H][c;H][c;H][c;H]c1[!#1]_20	2	false	REALSpace_70bn_2024-09	m_2430bbc	21804226	740804
O=C(Nc1c(nccc1)C)c2c(NC(=O)c3ccccc3)cccc2	1255	fCSFP4	weighted-fingerprint-similarity	0.900	0.364	m_22bbn____6391392____135935	N/A	S1c2c(cc([N+]([O-])=O)cc2)C=C1C(=O)Nc3c(cccc3)C(=O)N	[*;r]C(=O)[N;H]c1[c;H][c;H][c;H][c;H]c1[!#1]_20	2	false	REALSpace_70bn_2024-09	m_22bbn	6391392	135935
O=C(OC)NNC(=O)Nc1c(cccc1)C(=O)Nc2ccccc2	1256	fCSFP4	weighted-fingerprint-similarity	0.900	0.364	m_2430bbc____21804226____740956	N/A	S1c2c(cc([N+]([O-])=O)cc2)C=C1C(=O)Nc3c(cccc3)C(=O)N	[*;r]C(=O)[N;H]c1[c;H][c;H][c;H][c;H]c1[!#1]_20	2	false	REALSpace_70bn_2024-09	m_2430bbc	21804226	740956
O=C(OC)c1c(NC(=O)c2cc(ccc2)C)cccc1	1257	fCSFP4	weighted-fingerprint-similarity	0.900	0.364	m_276436bbc____14076652____14086540	N/A	S1c2c(cc([N+]([O-])=O)cc2)C=C1C(=O)Nc3c(cccc3)C(=O)N	[*;r]C(=O)[N;H]c1[c;H][c;H][c;H][c;H]c1[!#1]_20	2	false	REALSpace_70bn_2024-09	m_276436bbc	14076652	14086540
O=C(OCC#C)c1c(NC(=O)c2ccccc2)cccc1	1258	fCSFP4	weighted-fingerprint-similarity	0.900	0.364	m_1458bgb____477508____484372	N/A	S1c2c(cc([N+]([O-])=O)cc2)C=C1C(=O)Nc3c(cccc3)C(=O)N	[*;r]C(=O)[N;H]c1[c;H][c;H][c;H][c;H]c1[!#1]_20	2	false	REALSpace_70bn_2024-09	m_1458bgb	477508	484372
O=C(OCC#N)c1c(NC(=O)c2ccccc2)cccc1	1259	fCSFP4	weighted-fingerprint-similarity	0.900	0.364	m_1458bgb____477508____483934	N/A	S1c2c(cc([N+]([O-])=O)cc2)C=C1C(=O)Nc3c(cccc3)C(=O)N	[*;r]C(=O)[N;H]c1[c;H][c;H][c;H][c;H]c1[!#1]_20	2	false	REALSpace_70bn_2024-09	m_1458bgb	477508	483934
O=C(OCC=C)c1c(NC(=O)c2ccccc2)cccc1	1260	fCSFP4	weighted-fingerprint-similarity	0.900	0.364	m_1458bgb____477508____489766	N/A	S1c2c(cc([N+]([O-])=O)cc2)C=C1C(=O)Nc3c(cccc3)C(=O)N	[*;r]C(=O)[N;H]c1[c;H][c;H][c;H][c;H]c1[!#1]_20	2	false	REALSpace_70bn_2024-09	m_1458bgb	477508	489766
O=C(OCCOC)c1c(NC(=O)c2ccccc2)cccc1	1261	fCSFP4	weighted-fingerprint-similarity	0.900	0.364	m_1458bgb____477508____483180	N/A	S1c2c(cc([N+]([O-])=O)cc2)C=C1C(=O)Nc3c(cccc3)C(=O)N	[*;r]C(=O)[N;H]c1[c;H][c;H][c;H][c;H]c1[!#1]_20	2	false	REALSpace_70bn_2024-09	m_1458bgb	477508	483180
S(CCCCCNC(=O)c1c(NC(=O)c2ccccc2)cccc1)C	1262	fCSFP4	weighted-fingerprint-similarity	0.900	0.364	m_22bbo____8992110____135935	N/A	S1c2c(cc([N+]([O-])=O)cc2)C=C1C(=O)Nc3c(cccc3)C(=O)N	[*;r]C(=O)[N;H]c1[c;H][c;H][c;H][c;H]c1[!#1]_20	2	false	REALSpace_70bn_2024-09	m_22bbo	8992110	135935
S(CCCCNC(=O)c1c(NC(=O)c2ccccc2)cccc1)C	1263	fCSFP4	weighted-fingerprint-similarity	0.900	0.364	m_22bbo____5136656____135935	N/A	S1c2c(cc([N+]([O-])=O)cc2)C=C1C(=O)Nc3c(cccc3)C(=O)N	[*;r]C(=O)[N;H]c1[c;H][c;H][c;H][c;H]c1[!#1]_20	2	false	REALSpace_70bn_2024-09	m_22bbo	5136656	135935
S(CCNC(=O)Nc1c(cccc1)C(=O)Nc2ccccc2)C	1264	fCSFP4	weighted-fingerprint-similarity	0.900	0.364	m_2430bbc____21804226____11946692	N/A	S1c2c(cc([N+]([O-])=O)cc2)C=C1C(=O)Nc3c(cccc3)C(=O)N	[*;r]C(=O)[N;H]c1[c;H][c;H][c;H][c;H]c1[!#1]_20	2	false	REALSpace_70bn_2024-09	m_2430bbc	21804226	11946692
S(SC)CCNC(=O)c1c(NC(=O)c2ccccc2)cccc1	1265	fCSFP4	weighted-fingerprint-similarity	0.900	0.364	m_22bbo____9964962____135935	N/A	S1c2c(cc([N+]([O-])=O)cc2)C=C1C(=O)Nc3c(cccc3)C(=O)N	[*;r]C(=O)[N;H]c1[c;H][c;H][c;H][c;H]c1[!#1]_20	2	false	REALSpace_70bn_2024-09	m_22bbo	9964962	135935
[Si](CCNC(=O)c1c(NC(=O)c2ccccc2)cccc1)(C)(C)C	1266	fCSFP4	weighted-fingerprint-similarity	0.900	0.364	m_22bbo____9043546____135935	N/A	S1c2c(cc([N+]([O-])=O)cc2)C=C1C(=O)Nc3c(cccc3)C(=O)N	[*;r]C(=O)[N;H]c1[c;H][c;H][c;H][c;H]c1[!#1]_20	2	false	REALSpace_70bn_2024-09	m_22bbo	9043546	135935
[Si](CNC(=O)Nc1c(cccc1)C(=O)Nc2ccccc2)(C)(C)C	1267	fCSFP4	weighted-fingerprint-similarity	0.900	0.364	m_2430bbc____21804226____26865044	N/A	S1c2c(cc([N+]([O-])=O)cc2)C=C1C(=O)Nc3c(cccc3)C(=O)N	[*;r]C(=O)[N;H]c1[c;H][c;H][c;H][c;H]c1[!#1]_20	2	false	REALSpace_70bn_2024-09	m_2430bbc	21804226	26865044
S1C(C(=O)Nc2c(cccc2)C(=O)NC(C(=O)N)C)=CC=C1	1268	fCSFP4	weighted-fingerprint-similarity	0.899	0.400	m_22bbn____2028682____292014	N/A	S1c2c(cc([N+]([O-])=O)cc2)C=C1C(=O)Nc3c(cccc3)C(=O)N	[*;r]C(=O)[N;H]c1[c;H][c;H][c;H][c;H]c1[!#1]_20	2	false	REALSpace_70bn_2024-09	m_22bbn	2028682	292014
S1C(C(=O)Nc2c(cccc2)C(=O)NN(C(=O)N)C)=CC=C1	1269	fCSFP4	weighted-fingerprint-similarity	0.899	0.400	m_22bbn____8124984____292014	N/A	S1c2c(cc([N+]([O-])=O)cc2)C=C1C(=O)Nc3c(cccc3)C(=O)N	[*;r]C(=O)[N;H]c1[c;H][c;H][c;H][c;H]c1[!#1]_20	2	false	REALSpace_70bn_2024-09	m_22bbn	8124984	292014
Brc1c(cccc1)C(=O)Nc2c(cccc2)C(=O)NCCO	1270	fCSFP4	weighted-fingerprint-similarity	0.899	0.358	m_22bbo____57745____135945	N/A	S1c2c(cc([N+]([O-])=O)cc2)C=C1C(=O)Nc3c(cccc3)C(=O)N	[*;r]C(=O)[N;H]c1[c;H][c;H][c;H][c;H]c1[!#1]_20	2	false	REALSpace_70bn_2024-09	m_22bbo	57745	135945
Brc1c(cccc1)C(=O)Nc2c(cccc2)C(=O)NCC[NH3+]	1271	fCSFP4	weighted-fingerprint-similarity	0.899	0.358	m_240690bbg____3025612____7408288	N/A	S1c2c(cc([N+]([O-])=O)cc2)C=C1C(=O)Nc3c(cccc3)C(=O)N	[*;r]C(=O)[N;H]c1[c;H][c;H][c;H][c;H]c1[!#1]_20	2	false	REALSpace_70bn_2024-09	m_240690bbg	3025612	7408288
FCCNC(=O)c1c(NC(=O)c2c(N)cccc2)cccc1	1272	fCSFP4	weighted-fingerprint-similarity	0.899	0.358	m_22bbq____9706072____24347910	N/A	S1c2c(cc([N+]([O-])=O)cc2)C=C1C(=O)Nc3c(cccc3)C(=O)N	[*;r]C(=O)[N;H]c1[c;H][c;H][c;H][c;H]c1[!#1]_20	2	false	REALSpace_70bn_2024-09	m_22bbq	9706072	24347910
Ic1c(cccc1)C(=O)Nc2c(cccc2)C(=O)NCCO	1273	fCSFP4	weighted-fingerprint-similarity	0.899	0.358	m_22cbm____57745____924990	N/A	S1c2c(cc([N+]([O-])=O)cc2)C=C1C(=O)Nc3c(cccc3)C(=O)N	[*;r]C(=O)[N;H]c1[c;H][c;H][c;H][c;H]c1[!#1]_20	2	false	REALSpace_70bn_2024-09	m_22cbm	57745	924990
Ic1c(cccc1)C(=O)Nc2c(cccc2)C(=O)NCC[NH3+]	1274	fCSFP4	weighted-fingerprint-similarity	0.899	0.358	m_240690cbc____3025612____7411008	N/A	S1c2c(cc([N+]([O-])=O)cc2)C=C1C(=O)Nc3c(cccc3)C(=O)N	[*;r]C(=O)[N;H]c1[c;H][c;H][c;H][c;H]c1[!#1]_20	2	false	REALSpace_70bn_2024-09	m_240690cbc	3025612	7411008
O=C(Nc1c(cccc1)C(=O)NC(C)(C)C)c2c(N)cccc2	1275	fCSFP4	weighted-fingerprint-similarity	0.899	0.358	m_22bbp____337034____24347910	N/A	S1c2c(cc([N+]([O-])=O)cc2)C=C1C(=O)Nc3c(cccc3)C(=O)N	[*;r]C(=O)[N;H]c1[c;H][c;H][c;H][c;H]c1[!#1]_20	2	false	REALSpace_70bn_2024-09	m_22bbp	337034	24347910
O=C(Nc1c(cccc1)C(=O)NC2CC2)c3c(N)cccc3	1276	fCSFP4	weighted-fingerprint-similarity	0.899	0.358	m_22bbq____57910____24347910	N/A	S1c2c(cc([N+]([O-])=O)cc2)C=C1C(=O)Nc3c(cccc3)C(=O)N	[*;r]C(=O)[N;H]c1[c;H][c;H][c;H][c;H]c1[!#1]_20	2	false	REALSpace_70bn_2024-09	m_22bbq	57910	24347910
O=C(Nc1c(cccc1)C(=O)NCCC)c2c(N)cccc2	1277	fCSFP4	weighted-fingerprint-similarity	0.899	0.358	m_22bbq____58027____24347910	N/A	S1c2c(cc([N+]([O-])=O)cc2)C=C1C(=O)Nc3c(cccc3)C(=O)N	[*;r]C(=O)[N;H]c1[c;H][c;H][c;H][c;H]c1[!#1]_20	2	false	REALSpace_70bn_2024-09	m_22bbq	58027	24347910
Brc1ccc(OC(=O)c2c(NC(=O)C=3SC=CC3)cccc2)cc1	1278	fCSFP4	weighted-fingerprint-similarity	0.899	0.395	m_276436bbb____14075850____14090708	N/A	S1c2c(cc([N+]([O-])=O)cc2)C=C1C(=O)Nc3c(cccc3)C(=O)N	[*;r]C(=O)[N;H]c1[c;H][c;H][c;H][c;H]c1[!#1]_20	2	false	REALSpace_70bn_2024-09	m_276436bbb	14075850	14090708
Clc1ccc(OC(=O)c2c(NC(=O)C=3SC=CC3)cccc2)cc1	1279	fCSFP4	weighted-fingerprint-similarity	0.899	0.395	m_276436dbb____14075854____14090708	N/A	S1c2c(cc([N+]([O-])=O)cc2)C=C1C(=O)Nc3c(cccc3)C(=O)N	[*;r]C(=O)[N;H]c1[c;H][c;H][c;H][c;H]c1[!#1]_20	2	false	REALSpace_70bn_2024-09	m_276436dbb	14075854	14090708
Ic1ccc(OC(=O)c2c(NC(=O)C=3SC=CC3)cccc2)cc1	1280	fCSFP4	weighted-fingerprint-similarity	0.899	0.395	m_276436bbb____18379476____14090708	N/A	S1c2c(cc([N+]([O-])=O)cc2)C=C1C(=O)Nc3c(cccc3)C(=O)N	[*;r]C(=O)[N;H]c1[c;H][c;H][c;H][c;H]c1[!#1]_20	2	false	REALSpace_70bn_2024-09	m_276436bbb	18379476	14090708
S1C(C(=O)Nc2c(cccc2)C(=O)NC(CO)(CO)C[NH3+])=CC=C1	1281	fCSFP4	weighted-fingerprint-similarity	0.899	0.395	m_240690bbg____20068926____7410426	N/A	S1c2c(cc([N+]([O-])=O)cc2)C=C1C(=O)Nc3c(cccc3)C(=O)N	[*;r]C(=O)[N;H]c1[c;H][c;H][c;H][c;H]c1[!#1]_20	2	false	REALSpace_70bn_2024-09	m_240690bbg	20068926	7410426
S1C(C(=O)Nc2c(cccc2)C(=O)NCC([NH3+])(CO)CO)=CC=C1	1282	fCSFP4	weighted-fingerprint-similarity	0.899	0.395	m_240690bbg____21583622____7410426	N/A	S1c2c(cc([N+]([O-])=O)cc2)C=C1C(=O)Nc3c(cccc3)C(=O)N	[*;r]C(=O)[N;H]c1[c;H][c;H][c;H][c;H]c1[!#1]_20	2	false	REALSpace_70bn_2024-09	m_240690bbg	21583622	7410426
S1C(C(=O)Nc2c(cccc2)C(=O)Oc3ccc(F)cc3)=CC=C1	1283	fCSFP4	weighted-fingerprint-similarity	0.899	0.395	m_276436bbb____14075862____14090708	N/A	S1c2c(cc([N+]([O-])=O)cc2)C=C1C(=O)Nc3c(cccc3)C(=O)N	[*;r]C(=O)[N;H]c1[c;H][c;H][c;H][c;H]c1[!#1]_20	2	false	REALSpace_70bn_2024-09	m_276436bbb	14075862	14090708
S1C(C(=O)Nc2c(cccc2)C(=O)Oc3ccc(cc3)C)=CC=C1	1284	fCSFP4	weighted-fingerprint-similarity	0.899	0.395	m_276436bbb____14075856____14090708	N/A	S1c2c(cc([N+]([O-])=O)cc2)C=C1C(=O)Nc3c(cccc3)C(=O)N	[*;r]C(=O)[N;H]c1[c;H][c;H][c;H][c;H]c1[!#1]_20	2	false	REALSpace_70bn_2024-09	m_276436bbb	14075856	14090708
Clc1c(ccc([N+]([O-])=O)c1)C(=O)Nc2c(cccc2)C(=O)N3CC([NH3+])C3	1285	fCSFP4	weighted-fingerprint-similarity	0.899	0.428	m_240690bbg____13477784____7406564	N/A	S1c2c(cc([N+]([O-])=O)cc2)C=C1C(=O)Nc3c(cccc3)C(=O)N	[*;r]C(=O)[N;H]c1[c;H][c;H][c;H][c;H]c1[!#1]_20	2	false	REALSpace_70bn_2024-09	m_240690bbg	13477784	7406564
Clc1c(ccc([N+]([O-])=O)c1)C(=O)Nc2c(cccc2)C(=O)NC3C(C[NH3+])C3	1286	fCSFP4	weighted-fingerprint-similarity	0.899	0.428	m_240690bbg____17057686____7406564	N/A	S1c2c(cc([N+]([O-])=O)cc2)C=C1C(=O)Nc3c(cccc3)C(=O)N	[*;r]C(=O)[N;H]c1[c;H][c;H][c;H][c;H]c1[!#1]_20	2	false	REALSpace_70bn_2024-09	m_240690bbg	17057686	7406564
S(CCNC(=O)c1c(NC(=O)C=2SC=CC2)cccc1)CCCO	1287	fCSFP4	weighted-fingerprint-similarity	0.899	0.391	m_22bbo____7104952____292014	N/A	S1c2c(cc([N+]([O-])=O)cc2)C=C1C(=O)Nc3c(cccc3)C(=O)N	[*;r]C(=O)[N;H]c1[c;H][c;H][c;H][c;H]c1[!#1]_20	2	false	REALSpace_70bn_2024-09	m_22bbo	7104952	292014
S(CCO)CCCNC(=O)c1c(NC(=O)C=2SC=CC2)cccc1	1288	fCSFP4	weighted-fingerprint-similarity	0.899	0.391	m_22bbk____24036434____292014	N/A	S1c2c(cc([N+]([O-])=O)cc2)C=C1C(=O)Nc3c(cccc3)C(=O)N	[*;r]C(=O)[N;H]c1[c;H][c;H][c;H][c;H]c1[!#1]_20	2	false	REALSpace_70bn_2024-09	m_22bbk	24036434	292014
S1C(C(=O)Nc2c(cccc2)C(=O)NC(CO)C)=CC=C1	1289	fCSFP4	weighted-fingerprint-similarity	0.899	0.391	m_22bbo____564376____292014	N/A	S1c2c(cc([N+]([O-])=O)cc2)C=C1C(=O)Nc3c(cccc3)C(=O)N	[*;r]C(=O)[N;H]c1[c;H][c;H][c;H][c;H]c1[!#1]_20	2	false	REALSpace_70bn_2024-09	m_22bbo	564376	292014
S1C(C(=O)Nc2c(cccc2)C(=O)NC(C[NH3+])C)=CC=C1	1290	fCSFP4	weighted-fingerprint-similarity	0.899	0.391	m_240690bbg____8902564____7410426	N/A	S1c2c(cc([N+]([O-])=O)cc2)C=C1C(=O)Nc3c(cccc3)C(=O)N	[*;r]C(=O)[N;H]c1[c;H][c;H][c;H][c;H]c1[!#1]_20	2	false	REALSpace_70bn_2024-09	m_240690bbg	8902564	7410426
S1C(C(=O)Nc2c(cccc2)C(=O)NC34CC([NH3+])(C3)C4)=CC=C1	1291	fCSFP4	weighted-fingerprint-similarity	0.899	0.391	m_240690bbg____13474264____7410426	N/A	S1c2c(cc([N+]([O-])=O)cc2)C=C1C(=O)Nc3c(cccc3)C(=O)N	[*;r]C(=O)[N;H]c1[c;H][c;H][c;H][c;H]c1[!#1]_20	2	false	REALSpace_70bn_2024-09	m_240690bbg	13474264	7410426
S1C(C(=O)Nc2c(cccc2)C(=O)NC3C(O)C3)=CC=C1	1292	fCSFP4	weighted-fingerprint-similarity	0.899	0.391	m_22bbk____23835490____292014	N/A	S1c2c(cc([N+]([O-])=O)cc2)C=C1C(=O)Nc3c(cccc3)C(=O)N	[*;r]C(=O)[N;H]c1[c;H][c;H][c;H][c;H]c1[!#1]_20	2	false	REALSpace_70bn_2024-09	m_22bbk	23835490	292014
S1C(C(=O)Nc2c(cccc2)C(=O)NC3C([NH3+])C3)=CC=C1	1293	fCSFP4	weighted-fingerprint-similarity	0.899	0.391	m_240690bbg____10864014____7410426	N/A	S1c2c(cc([N+]([O-])=O)cc2)C=C1C(=O)Nc3c(cccc3)C(=O)N	[*;r]C(=O)[N;H]c1[c;H][c;H][c;H][c;H]c1[!#1]_20	2	false	REALSpace_70bn_2024-09	m_240690bbg	10864014	7410426
S1C(C(=O)Nc2c(cccc2)C(=O)NCC#CC#CCO)=CC=C1	1294	fCSFP4	weighted-fingerprint-similarity	0.899	0.391	m_22bbk____24034172____292014	N/A	S1c2c(cc([N+]([O-])=O)cc2)C=C1C(=O)Nc3c(cccc3)C(=O)N	[*;r]C(=O)[N;H]c1[c;H][c;H][c;H][c;H]c1[!#1]_20	2	false	REALSpace_70bn_2024-09	m_22bbk	24034172	292014
S1C(C(=O)Nc2c(cccc2)C(=O)NCC#CCCO)=CC=C1	1295	fCSFP4	weighted-fingerprint-similarity	0.899	0.391	m_22bbo____20613104____292014	N/A	S1c2c(cc([N+]([O-])=O)cc2)C=C1C(=O)Nc3c(cccc3)C(=O)N	[*;r]C(=O)[N;H]c1[c;H][c;H][c;H][c;H]c1[!#1]_20	2	false	REALSpace_70bn_2024-09	m_22bbo	20613104	292014
S1C(C(=O)Nc2c(cccc2)C(=O)NCC(=C)CO)=CC=C1	1296	fCSFP4	weighted-fingerprint-similarity	0.899	0.391	m_22bbo____26073666____292014	N/A	S1c2c(cc([N+]([O-])=O)cc2)C=C1C(=O)Nc3c(cccc3)C(=O)N	[*;r]C(=O)[N;H]c1[c;H][c;H][c;H][c;H]c1[!#1]_20	2	false	REALSpace_70bn_2024-09	m_22bbo	26073666	292014
S1C(C(=O)Nc2c(cccc2)C(=O)NCC(CO)CC)=CC=C1	1297	fCSFP4	weighted-fingerprint-similarity	0.899	0.391	m_22bbo____14523542____292014	N/A	S1c2c(cc([N+]([O-])=O)cc2)C=C1C(=O)Nc3c(cccc3)C(=O)N	[*;r]C(=O)[N;H]c1[c;H][c;H][c;H][c;H]c1[!#1]_20	2	false	REALSpace_70bn_2024-09	m_22bbo	14523542	292014
S1C(C(=O)Nc2c(cccc2)C(=O)NCC(O)CO)=CC=C1	1298	fCSFP4	weighted-fingerprint-similarity	0.899	0.391	m_22bbj____7592954____292014	N/A	S1c2c(cc([N+]([O-])=O)cc2)C=C1C(=O)Nc3c(cccc3)C(=O)N	[*;r]C(=O)[N;H]c1[c;H][c;H][c;H][c;H]c1[!#1]_20	2	false	REALSpace_70bn_2024-09	m_22bbj	7592954	292014
S1C(C(=O)Nc2c(cccc2)C(=O)NCCC#CCO)=CC=C1	1299	fCSFP4	weighted-fingerprint-similarity	0.899	0.391	m_22bbo____21537538____292014	N/A	S1c2c(cc([N+]([O-])=O)cc2)C=C1C(=O)Nc3c(cccc3)C(=O)N	[*;r]C(=O)[N;H]c1[c;H][c;H][c;H][c;H]c1[!#1]_20	2	false	REALSpace_70bn_2024-09	m_22bbo	21537538	292014
S1C(C(=O)Nc2c(cccc2)C(=O)NCCCB(O)O)=CC=C1	1300	fCSFP4	weighted-fingerprint-similarity	0.899	0.391	m_22bbj____24192222____292014	N/A	S1c2c(cc([N+]([O-])=O)cc2)C=C1C(=O)Nc3c(cccc3)C(=O)N	[*;r]C(=O)[N;H]c1[c;H][c;H][c;H][c;H]c1[!#1]_20	2	false	REALSpace_70bn_2024-09	m_22bbj	24192222	292014
S1C(C(=O)Nc2c(cccc2)C(=O)NCCCOCCO)=CC=C1	1301	fCSFP4	weighted-fingerprint-similarity	0.899	0.391	m_22bbo____8602128____292014	N/A	S1c2c(cc([N+]([O-])=O)cc2)C=C1C(=O)Nc3c(cccc3)C(=O)N	[*;r]C(=O)[N;H]c1[c;H][c;H][c;H][c;H]c1[!#1]_20	2	false	REALSpace_70bn_2024-09	m_22bbo	8602128	292014
S1C(C(=O)Nc2c(cccc2)C(=O)NCCCOCC[NH3+])=CC=C1	1302	fCSFP4	weighted-fingerprint-similarity	0.899	0.391	m_240690bbg____24547780____7410426	N/A	S1c2c(cc([N+]([O-])=O)cc2)C=C1C(=O)Nc3c(cccc3)C(=O)N	[*;r]C(=O)[N;H]c1[c;H][c;H][c;H][c;H]c1[!#1]_20	2	false	REALSpace_70bn_2024-09	m_240690bbg	24547780	7410426
S1C(C(=O)Nc2c(cccc2)C(=O)NCCOCCCO)=CC=C1	1303	fCSFP4	weighted-fingerprint-similarity	0.899	0.391	m_22bbo____10126280____292014	N/A	S1c2c(cc([N+]([O-])=O)cc2)C=C1C(=O)Nc3c(cccc3)C(=O)N	[*;r]C(=O)[N;H]c1[c;H][c;H][c;H][c;H]c1[!#1]_20	2	false	REALSpace_70bn_2024-09	m_22bbo	10126280	292014
S1C(C(=O)Nc2c(cccc2)C(=O)NCCOCCC[NH3+])=CC=C1	1304	fCSFP4	weighted-fingerprint-similarity	0.899	0.391	m_240690bbg____12305764____7410426	N/A	S1c2c(cc([N+]([O-])=O)cc2)C=C1C(=O)Nc3c(cccc3)C(=O)N	[*;r]C(=O)[N;H]c1[c;H][c;H][c;H][c;H]c1[!#1]_20	2	false	REALSpace_70bn_2024-09	m_240690bbg	12305764	7410426
S1C(C(=O)Nc2c(cccc2)C(=O)NOCC([O-])=O)=CC=C1	1305	fCSFP4	weighted-fingerprint-similarity	0.899	0.391	m_188690bbe____21226882____21603232	N/A	S1c2c(cc([N+]([O-])=O)cc2)C=C1C(=O)Nc3c(cccc3)C(=O)N	[*;r]C(=O)[N;H]c1[c;H][c;H][c;H][c;H]c1[!#1]_20	2	false	REALSpace_70bn_2024-09	m_188690bbe	21226882	21603232
BrC(=CC)CNC(=O)c1c(NC(=O)c2c(Cl)cc([N+]([O-])=O)cc2)cccc1	1306	fCSFP4	weighted-fingerprint-similarity	0.899	0.423	m_22bbo____25801044____135933	N/A	S1c2c(cc([N+]([O-])=O)cc2)C=C1C(=O)Nc3c(cccc3)C(=O)N	[*;r]C(=O)[N;H]c1[c;H][c;H][c;H][c;H]c1[!#1]_20	2	false	REALSpace_70bn_2024-09	m_22bbo	25801044	135933
BrC1(CNC(=O)c2c(NC(=O)c3c(Cl)cc([N+]([O-])=O)cc3)cccc2)CC1	1307	fCSFP4	weighted-fingerprint-similarity	0.899	0.423	m_22bbo____10954556____135933	N/A	S1c2c(cc([N+]([O-])=O)cc2)C=C1C(=O)Nc3c(cccc3)C(=O)N	[*;r]C(=O)[N;H]c1[c;H][c;H][c;H][c;H]c1[!#1]_20	2	false	REALSpace_70bn_2024-09	m_22bbo	10954556	135933
BrC=C(CNC(=O)c1c(NC(=O)c2c(Cl)cc([N+]([O-])=O)cc2)cccc1)C	1308	fCSFP4	weighted-fingerprint-similarity	0.899	0.423	m_22bbo____26073238____135933	N/A	S1c2c(cc([N+]([O-])=O)cc2)C=C1C(=O)Nc3c(cccc3)C(=O)N	[*;r]C(=O)[N;H]c1[c;H][c;H][c;H][c;H]c1[!#1]_20	2	false	REALSpace_70bn_2024-09	m_22bbo	26073238	135933
BrC=CCOC(=O)c1c(NC(=O)c2c(Cl)cc([N+]([O-])=O)cc2)cccc1	1309	fCSFP4	weighted-fingerprint-similarity	0.899	0.423	m_1458bgb____477378____26091558	N/A	S1c2c(cc([N+]([O-])=O)cc2)C=C1C(=O)Nc3c(cccc3)C(=O)N	[*;r]C(=O)[N;H]c1[c;H][c;H][c;H][c;H]c1[!#1]_20	2	false	REALSpace_70bn_2024-09	m_1458bgb	477378	26091558
Clc1c(ccc([N+]([O-])=O)c1)C(=O)Nc2c(cccc2)C(=O)N(CC)C	1310	fCSFP4	weighted-fingerprint-similarity	0.899	0.423	m_22bbo____554376____135933	N/A	S1c2c(cc([N+]([O-])=O)cc2)C=C1C(=O)Nc3c(cccc3)C(=O)N	[*;r]C(=O)[N;H]c1[c;H][c;H][c;H][c;H]c1[!#1]_20	2	false	REALSpace_70bn_2024-09	m_22bbo	554376	135933
Clc1c(ccc([N+]([O-])=O)c1)C(=O)Nc2c(cccc2)C(=O)N(OC)C	1311	fCSFP4	weighted-fingerprint-similarity	0.899	0.423	m_22bbn____300398____135933	N/A	S1c2c(cc([N+]([O-])=O)cc2)C=C1C(=O)Nc3c(cccc3)C(=O)N	[*;r]C(=O)[N;H]c1[c;H][c;H][c;H][c;H]c1[!#1]_20	2	false	REALSpace_70bn_2024-09	m_22bbn	300398	135933
Clc1c(ccc([N+]([O-])=O)c1)C(=O)Nc2c(cccc2)C(=O)NC(C#C)(C)C	1312	fCSFP4	weighted-fingerprint-similarity	0.899	0.423	m_22bbk____4858600____135933	N/A	S1c2c(cc([N+]([O-])=O)cc2)C=C1C(=O)Nc3c(cccc3)C(=O)N	[*;r]C(=O)[N;H]c1[c;H][c;H][c;H][c;H]c1[!#1]_20	2	false	REALSpace_70bn_2024-09	m_22bbk	4858600	135933
Clc1c(ccc([N+]([O-])=O)c1)C(=O)Nc2c(cccc2)C(=O)NC(C(F)C)C	1313	fCSFP4	weighted-fingerprint-similarity	0.899	0.423	m_22bbo____20902490____135933	N/A	S1c2c(cc([N+]([O-])=O)cc2)C=C1C(=O)Nc3c(cccc3)C(=O)N	[*;r]C(=O)[N;H]c1[c;H][c;H][c;H][c;H]c1[!#1]_20	2	false	REALSpace_70bn_2024-09	m_22bbo	20902490	135933
Clc1c(ccc([N+]([O-])=O)c1)C(=O)Nc2c(cccc2)C(=O)NC(C([O-])=O)C	1314	fCSFP4	weighted-fingerprint-similarity	0.899	0.423	m_269946bbf____7558266____7298160	N/A	S1c2c(cc([N+]([O-])=O)cc2)C=C1C(=O)Nc3c(cccc3)C(=O)N	[*;r]C(=O)[N;H]c1[c;H][c;H][c;H][c;H]c1[!#1]_20	2	false	REALSpace_70bn_2024-09	m_269946bbf	7558266	7298160
Clc1c(ccc([N+]([O-])=O)c1)C(=O)Nc2c(cccc2)C(=O)NC(C3CC3)C	1315	fCSFP4	weighted-fingerprint-similarity	0.899	0.423	m_22bbo____452198____135933	N/A	S1c2c(cc([N+]([O-])=O)cc2)C=C1C(=O)Nc3c(cccc3)C(=O)N	[*;r]C(=O)[N;H]c1[c;H][c;H][c;H][c;H]c1[!#1]_20	2	false	REALSpace_70bn_2024-09	m_22bbo	452198	135933
Clc1c(ccc([N+]([O-])=O)c1)C(=O)Nc2c(cccc2)C(=O)NC(C=C)(C)C	1316	fCSFP4	weighted-fingerprint-similarity	0.899	0.423	m_22bbk____13448968____135933	N/A	S1c2c(cc([N+]([O-])=O)cc2)C=C1C(=O)Nc3c(cccc3)C(=O)N	[*;r]C(=O)[N;H]c1[c;H][c;H][c;H][c;H]c1[!#1]_20	2	false	REALSpace_70bn_2024-09	m_22bbk	13448968	135933
Clc1c(ccc([N+]([O-])=O)c1)C(=O)Nc2c(cccc2)C(=O)NC(CCF)C	1317	fCSFP4	weighted-fingerprint-similarity	0.899	0.423	m_22bbo____20613112____135933	N/A	S1c2c(cc([N+]([O-])=O)cc2)C=C1C(=O)Nc3c(cccc3)C(=O)N	[*;r]C(=O)[N;H]c1[c;H][c;H][c;H][c;H]c1[!#1]_20	2	false	REALSpace_70bn_2024-09	m_22bbo	20613112	135933
Clc1c(ccc([N+]([O-])=O)c1)C(=O)Nc2c(cccc2)C(=O)NC(CCS)C	1318	fCSFP4	weighted-fingerprint-similarity	0.899	0.423	m_22bbn____20871362____135933	N/A	S1c2c(cc([N+]([O-])=O)cc2)C=C1C(=O)Nc3c(cccc3)C(=O)N	[*;r]C(=O)[N;H]c1[c;H][c;H][c;H][c;H]c1[!#1]_20	2	false	REALSpace_70bn_2024-09	m_22bbn	20871362	135933
Clc1c(ccc([N+]([O-])=O)c1)C(=O)Nc2c(cccc2)C(=O)NC(CF)(C)C	1319	fCSFP4	weighted-fingerprint-similarity	0.899	0.423	m_22bbk____8931228____135933	N/A	S1c2c(cc([N+]([O-])=O)cc2)C=C1C(=O)Nc3c(cccc3)C(=O)N	[*;r]C(=O)[N;H]c1[c;H][c;H][c;H][c;H]c1[!#1]_20	2	false	REALSpace_70bn_2024-09	m_22bbk	8931228	135933
Clc1c(ccc([N+]([O-])=O)c1)C(=O)Nc2c(cccc2)C(=O)NC(COC)C	1320	fCSFP4	weighted-fingerprint-similarity	0.899	0.423	m_22bbo____9866516____135933	N/A	S1c2c(cc([N+]([O-])=O)cc2)C=C1C(=O)Nc3c(cccc3)C(=O)N	[*;r]C(=O)[N;H]c1[c;H][c;H][c;H][c;H]c1[!#1]_20	2	false	REALSpace_70bn_2024-09	m_22bbo	9866516	135933
Clc1c(ccc([N+]([O-])=O)c1)C(=O)Nc2c(cccc2)C(=O)NC(CSC)C	1321	fCSFP4	weighted-fingerprint-similarity	0.899	0.423	m_22bbk____23073324____135933	N/A	S1c2c(cc([N+]([O-])=O)cc2)C=C1C(=O)Nc3c(cccc3)C(=O)N	[*;r]C(=O)[N;H]c1[c;H][c;H][c;H][c;H]c1[!#1]_20	2	false	REALSpace_70bn_2024-09	m_22bbk	23073324	135933
Clc1c(ccc([N+]([O-])=O)c1)C(=O)Nc2c(cccc2)C(=O)NC3(CO)CC3	1322	fCSFP4	weighted-fingerprint-similarity	0.899	0.423	m_22bbk____7786082____135933	N/A	S1c2c(cc([N+]([O-])=O)cc2)C=C1C(=O)Nc3c(cccc3)C(=O)N	[*;r]C(=O)[N;H]c1[c;H][c;H][c;H][c;H]c1[!#1]_20	2	false	REALSpace_70bn_2024-09	m_22bbk	7786082	135933
Clc1c(ccc([N+]([O-])=O)c1)C(=O)Nc2c(cccc2)C(=O)NC=3OC=CN3	1323	fCSFP4	weighted-fingerprint-similarity	0.899	0.423	m_22bbn____12191768____135933	N/A	S1c2c(cc([N+]([O-])=O)cc2)C=C1C(=O)Nc3c(cccc3)C(=O)N	[*;r]C(=O)[N;H]c1[c;H][c;H][c;H][c;H]c1[!#1]_20	2	false	REALSpace_70bn_2024-09	m_22bbn	12191768	135933
Clc1c(ccc([N+]([O-])=O)c1)C(=O)Nc2c(cccc2)C(=O)NCC(O)C=C	1324	fCSFP4	weighted-fingerprint-similarity	0.899	0.423	m_22bbk____23410958____135933	N/A	S1c2c(cc([N+]([O-])=O)cc2)C=C1C(=O)Nc3c(cccc3)C(=O)N	[*;r]C(=O)[N;H]c1[c;H][c;H][c;H][c;H]c1[!#1]_20	2	false	REALSpace_70bn_2024-09	m_22bbk	23410958	135933
Clc1c(ccc([N+]([O-])=O)c1)C(=O)Nc2c(cccc2)C(=O)NCC(OC)C	1325	fCSFP4	weighted-fingerprint-similarity	0.899	0.423	m_22bbo____9164134____135933	N/A	S1c2c(cc([N+]([O-])=O)cc2)C=C1C(=O)Nc3c(cccc3)C(=O)N	[*;r]C(=O)[N;H]c1[c;H][c;H][c;H][c;H]c1[!#1]_20	2	false	REALSpace_70bn_2024-09	m_22bbo	9164134	135933
Clc1c(ccc([N+]([O-])=O)c1)C(=O)Nc2c(cccc2)C(=O)NCC(SC)C	1326	fCSFP4	weighted-fingerprint-similarity	0.899	0.423	m_22bbo____7689026____135933	N/A	S1c2c(cc([N+]([O-])=O)cc2)C=C1C(=O)Nc3c(cccc3)C(=O)N	[*;r]C(=O)[N;H]c1[c;H][c;H][c;H][c;H]c1[!#1]_20	2	false	REALSpace_70bn_2024-09	m_22bbo	7689026	135933
Clc1c(ccc([N+]([O-])=O)c1)C(=O)Nc2c(cccc2)C(=O)NCC3(CC3)C	1327	fCSFP4	weighted-fingerprint-similarity	0.899	0.423	m_22bbo____6494240____135933	N/A	S1c2c(cc([N+]([O-])=O)cc2)C=C1C(=O)Nc3c(cccc3)C(=O)N	[*;r]C(=O)[N;H]c1[c;H][c;H][c;H][c;H]c1[!#1]_20	2	false	REALSpace_70bn_2024-09	m_22bbo	6494240	135933
Clc1c(ccc([N+]([O-])=O)c1)C(=O)Nc2c(cccc2)C(=O)NCC3(F)CC3	1328	fCSFP4	weighted-fingerprint-similarity	0.899	0.423	m_22bbo____13572680____135933	N/A	S1c2c(cc([N+]([O-])=O)cc2)C=C1C(=O)Nc3c(cccc3)C(=O)N	[*;r]C(=O)[N;H]c1[c;H][c;H][c;H][c;H]c1[!#1]_20	2	false	REALSpace_70bn_2024-09	m_22bbo	13572680	135933
Clc1c(ccc([N+]([O-])=O)c1)C(=O)Nc2c(cccc2)C(=O)NCC3(N=N3)C	1329	fCSFP4	weighted-fingerprint-similarity	0.899	0.423	m_22bbo____15158394____135933	N/A	S1c2c(cc([N+]([O-])=O)cc2)C=C1C(=O)Nc3c(cccc3)C(=O)N	[*;r]C(=O)[N;H]c1[c;H][c;H][c;H][c;H]c1[!#1]_20	2	false	REALSpace_70bn_2024-09	m_22bbo	15158394	135933
Clc1c(ccc([N+]([O-])=O)c1)C(=O)Nc2c(cccc2)C(=O)NCC3C(Cl)C3	1330	fCSFP4	weighted-fingerprint-similarity	0.899	0.423	m_22bbo____18333410____135933	N/A	S1c2c(cc([N+]([O-])=O)cc2)C=C1C(=O)Nc3c(cccc3)C(=O)N	[*;r]C(=O)[N;H]c1[c;H][c;H][c;H][c;H]c1[!#1]_20	2	false	REALSpace_70bn_2024-09	m_22bbo	18333410	135933
Clc1c(ccc([N+]([O-])=O)c1)C(=O)Nc2c(cccc2)C(=O)NCC3C(O)C3	1331	fCSFP4	weighted-fingerprint-similarity	0.899	0.423	m_22bbn____25075080____135933	N/A	S1c2c(cc([N+]([O-])=O)cc2)C=C1C(=O)Nc3c(cccc3)C(=O)N	[*;r]C(=O)[N;H]c1[c;H][c;H][c;H][c;H]c1[!#1]_20	2	false	REALSpace_70bn_2024-09	m_22bbn	25075080	135933
Clc1c(ccc([N+]([O-])=O)c1)C(=O)Nc2c(cccc2)C(=O)NN(C(=O)C)C	1332	fCSFP4	weighted-fingerprint-similarity	0.899	0.423	m_22bbj____21005268____135933	N/A	S1c2c(cc([N+]([O-])=O)cc2)C=C1C(=O)Nc3c(cccc3)C(=O)N	[*;r]C(=O)[N;H]c1[c;H][c;H][c;H][c;H]c1[!#1]_20	2	false	REALSpace_70bn_2024-09	m_22bbj	21005268	135933
Clc1c(ccc([N+]([O-])=O)c1)C(=O)Nc2c(cccc2)C(=O)NN(C3CC3)C	1333	fCSFP4	weighted-fingerprint-similarity	0.899	0.423	m_22bbn____11402522____135933	N/A	S1c2c(cc([N+]([O-])=O)cc2)C=C1C(=O)Nc3c(cccc3)C(=O)N	[*;r]C(=O)[N;H]c1[c;H][c;H][c;H][c;H]c1[!#1]_20	2	false	REALSpace_70bn_2024-09	m_22bbn	11402522	135933
Clc1c(ccc([N+]([O-])=O)c1)C(=O)Nc2c(cccc2)C(=O)NN3C=NC=C3	1334	fCSFP4	weighted-fingerprint-similarity	0.899	0.423	m_22bbl____24160852____135933	N/A	S1c2c(cc([N+]([O-])=O)cc2)C=C1C(=O)Nc3c(cccc3)C(=O)N	[*;r]C(=O)[N;H]c1[c;H][c;H][c;H][c;H]c1[!#1]_20	2	false	REALSpace_70bn_2024-09	m_22bbl	24160852	135933
Clc1c(ccc([N+]([O-])=O)c1)C(=O)Nc2c(cccc2)C(=O)NOC(CC)C	1335	fCSFP4	weighted-fingerprint-similarity	0.899	0.423	m_22bbn____8284518____135933	N/A	S1c2c(cc([N+]([O-])=O)cc2)C=C1C(=O)Nc3c(cccc3)C(=O)N	[*;r]C(=O)[N;H]c1[c;H][c;H][c;H][c;H]c1[!#1]_20	2	false	REALSpace_70bn_2024-09	m_22bbn	8284518	135933
Clc1c(ccc([N+]([O-])=O)c1)C(=O)Nc2c(cccc2)C(=O)NS(=O)(=N)C	1336	fCSFP4	weighted-fingerprint-similarity	0.899	0.423	m_22bbn____23833642____135933	N/A	S1c2c(cc([N+]([O-])=O)cc2)C=C1C(=O)Nc3c(cccc3)C(=O)N	[*;r]C(=O)[N;H]c1[c;H][c;H][c;H][c;H]c1[!#1]_20	2	false	REALSpace_70bn_2024-09	m_22bbn	23833642	135933
Clc1c(ccc([N+]([O-])=O)c1)C(=O)Nc2c(cccc2)C(=O)OC(CC)CC	1337	fCSFP4	weighted-fingerprint-similarity	0.899	0.423	m_1458bgb____477378____8739620	N/A	S1c2c(cc([N+]([O-])=O)cc2)C=C1C(=O)Nc3c(cccc3)C(=O)N	[*;r]C(=O)[N;H]c1[c;H][c;H][c;H][c;H]c1[!#1]_20	2	false	REALSpace_70bn_2024-09	m_1458bgb	477378	8739620
Clc1c(ccc([N+]([O-])=O)c1)C(=O)Nc2c(cccc2)C(=O)OC(CF)CF	1338	fCSFP4	weighted-fingerprint-similarity	0.899	0.423	m_1458bgb____477378____26096324	N/A	S1c2c(cc([N+]([O-])=O)cc2)C=C1C(=O)Nc3c(cccc3)C(=O)N	[*;r]C(=O)[N;H]c1[c;H][c;H][c;H][c;H]c1[!#1]_20	2	false	REALSpace_70bn_2024-09	m_1458bgb	477378	26096324
Clc1c(ccc([N+]([O-])=O)c1)C(=O)Nc2c(cccc2)C(=O)OC3CCC3	1339	fCSFP4	weighted-fingerprint-similarity	0.899	0.423	m_1458bgb____477378____26097010	N/A	S1c2c(cc([N+]([O-])=O)cc2)C=C1C(=O)Nc3c(cccc3)C(=O)N	[*;r]C(=O)[N;H]c1[c;H][c;H][c;H][c;H]c1[!#1]_20	2	false	REALSpace_70bn_2024-09	m_1458bgb	477378	26097010
Clc1c(ccc([N+]([O-])=O)c1)C(=O)Nc2c(cccc2)C(=O)OCC#CC	1340	fCSFP4	weighted-fingerprint-similarity	0.899	0.423	m_1458bgb____477378____6198796	N/A	S1c2c(cc([N+]([O-])=O)cc2)C=C1C(=O)Nc3c(cccc3)C(=O)N	[*;r]C(=O)[N;H]c1[c;H][c;H][c;H][c;H]c1[!#1]_20	2	false	REALSpace_70bn_2024-09	m_1458bgb	477378	6198796
Clc1c(ccc([N+]([O-])=O)c1)C(=O)Nc2c(cccc2)C(=O)OCC#CCO	1341	fCSFP4	weighted-fingerprint-similarity	0.899	0.423	m_1458bgb____477378____15141014	N/A	S1c2c(cc([N+]([O-])=O)cc2)C=C1C(=O)Nc3c(cccc3)C(=O)N	[*;r]C(=O)[N;H]c1[c;H][c;H][c;H][c;H]c1[!#1]_20	2	false	REALSpace_70bn_2024-09	m_1458bgb	477378	15141014
Clc1c(ccc([N+]([O-])=O)c1)C(=O)Nc2c(cccc2)C(=O)OCC(=O)C	1342	fCSFP4	weighted-fingerprint-similarity	0.899	0.423	m_1458bgb____477378____481060	N/A	S1c2c(cc([N+]([O-])=O)cc2)C=C1C(=O)Nc3c(cccc3)C(=O)N	[*;r]C(=O)[N;H]c1[c;H][c;H][c;H][c;H]c1[!#1]_20	2	false	REALSpace_70bn_2024-09	m_1458bgb	477378	481060
Clc1c(ccc([N+]([O-])=O)c1)C(=O)Nc2c(cccc2)C(=O)OCC(CC)CC	1343	fCSFP4	weighted-fingerprint-similarity	0.899	0.423	m_1458bgb____477378____11972464	N/A	S1c2c(cc([N+]([O-])=O)cc2)C=C1C(=O)Nc3c(cccc3)C(=O)N	[*;r]C(=O)[N;H]c1[c;H][c;H][c;H][c;H]c1[!#1]_20	2	false	REALSpace_70bn_2024-09	m_1458bgb	477378	11972464
Clc1c(ccc([N+]([O-])=O)c1)C(=O)Nc2c(cccc2)C(=O)OCC3CC3	1344	fCSFP4	weighted-fingerprint-similarity	0.899	0.423	m_1458bgb____477378____7141824	N/A	S1c2c(cc([N+]([O-])=O)cc2)C=C1C(=O)Nc3c(cccc3)C(=O)N	[*;r]C(=O)[N;H]c1[c;H][c;H][c;H][c;H]c1[!#1]_20	2	false	REALSpace_70bn_2024-09	m_1458bgb	477378	7141824
Clc1c(ccc([N+]([O-])=O)c1)C(=O)Nc2c(cccc2)C(=O)OCC=CCO	1345	fCSFP4	weighted-fingerprint-similarity	0.899	0.423	m_1458cgb____477378____16809274	N/A	S1c2c(cc([N+]([O-])=O)cc2)C=C1C(=O)Nc3c(cccc3)C(=O)N	[*;r]C(=O)[N;H]c1[c;H][c;H][c;H][c;H]c1[!#1]_20	2	false	REALSpace_70bn_2024-09	m_1458cgb	477378	16809274
Clc1c(ccc([N+]([O-])=O)c1)C(=O)Nc2c(cccc2)C(=O)OCCC#C	1346	fCSFP4	weighted-fingerprint-similarity	0.899	0.423	m_1458bgb____477378____9864940	N/A	S1c2c(cc([N+]([O-])=O)cc2)C=C1C(=O)Nc3c(cccc3)C(=O)N	[*;r]C(=O)[N;H]c1[c;H][c;H][c;H][c;H]c1[!#1]_20	2	false	REALSpace_70bn_2024-09	m_1458bgb	477378	9864940
Clc1c(ccc([N+]([O-])=O)c1)C(=O)Nc2c(cccc2)C(=O)OCCC=C	1347	fCSFP4	weighted-fingerprint-similarity	0.899	0.423	m_1458bgb____477378____5453566	N/A	S1c2c(cc([N+]([O-])=O)cc2)C=C1C(=O)Nc3c(cccc3)C(=O)N	[*;r]C(=O)[N;H]c1[c;H][c;H][c;H][c;H]c1[!#1]_20	2	false	REALSpace_70bn_2024-09	m_1458bgb	477378	5453566
Clc1c(ccc([N+]([O-])=O)c1)C(=O)Nc2c(cccc2)C(=O)OCCCOCC	1348	fCSFP4	weighted-fingerprint-similarity	0.899	0.423	m_1458bgb____477378____5730884	N/A	S1c2c(cc([N+]([O-])=O)cc2)C=C1C(=O)Nc3c(cccc3)C(=O)N	[*;r]C(=O)[N;H]c1[c;H][c;H][c;H][c;H]c1[!#1]_20	2	false	REALSpace_70bn_2024-09	m_1458bgb	477378	5730884
Clc1c(ccc([N+]([O-])=O)c1)C(=O)Nc2c(cccc2)C(=O)OCCSC	1349	fCSFP4	weighted-fingerprint-similarity	0.899	0.423	m_1458bgb____477378____8261236	N/A	S1c2c(cc([N+]([O-])=O)cc2)C=C1C(=O)Nc3c(cccc3)C(=O)N	[*;r]C(=O)[N;H]c1[c;H][c;H][c;H][c;H]c1[!#1]_20	2	false	REALSpace_70bn_2024-09	m_1458bgb	477378	8261236
Clc1c(ccc([N+]([O-])=O)c1)C(=O)Nc2c(cccc2)C(=O)OC[Si](C)(C)C	1350	fCSFP4	weighted-fingerprint-similarity	0.899	0.423	m_1458bgb____477378____4858416	N/A	S1c2c(cc([N+]([O-])=O)cc2)C=C1C(=O)Nc3c(cccc3)C(=O)N	[*;r]C(=O)[N;H]c1[c;H][c;H][c;H][c;H]c1[!#1]_20	2	false	REALSpace_70bn_2024-09	m_1458bgb	477378	4858416
BrC(=C)CNC(=O)c1c(NC(=O)C=2SC=CC2)cccc1	1351	fCSFP4	weighted-fingerprint-similarity	0.899	0.386	m_22bbk____23072884____292014	N/A	S1c2c(cc([N+]([O-])=O)cc2)C=C1C(=O)Nc3c(cccc3)C(=O)N	[*;r]C(=O)[N;H]c1[c;H][c;H][c;H][c;H]c1[!#1]_20	2	false	REALSpace_70bn_2024-09	m_22bbk	23072884	292014
ClC(=C)CNC(=O)c1c(NC(=O)C=2SC=CC2)cccc1	1352	fCSFP4	weighted-fingerprint-similarity	0.899	0.386	m_22bbo____5136582____292014	N/A	S1c2c(cc([N+]([O-])=O)cc2)C=C1C(=O)Nc3c(cccc3)C(=O)N	[*;r]C(=O)[N;H]c1[c;H][c;H][c;H][c;H]c1[!#1]_20	2	false	REALSpace_70bn_2024-09	m_22bbo	5136582	292014
ClC(Cl)=CCNC(=O)c1c(NC(=O)C=2SC=CC2)cccc1	1353	fCSFP4	weighted-fingerprint-similarity	0.899	0.386	m_22bbo____11757976____292014	N/A	S1c2c(cc([N+]([O-])=O)cc2)C=C1C(=O)Nc3c(cccc3)C(=O)N	[*;r]C(=O)[N;H]c1[c;H][c;H][c;H][c;H]c1[!#1]_20	2	false	REALSpace_70bn_2024-09	m_22bbo	11757976	292014
ClC(Cl)CCNC(=O)c1c(NC(=O)C=2SC=CC2)cccc1	1354	fCSFP4	weighted-fingerprint-similarity	0.899	0.386	m_22bbk____23815192____292014	N/A	S1c2c(cc([N+]([O-])=O)cc2)C=C1C(=O)Nc3c(cccc3)C(=O)N	[*;r]C(=O)[N;H]c1[c;H][c;H][c;H][c;H]c1[!#1]_20	2	false	REALSpace_70bn_2024-09	m_22bbk	23815192	292014
[truncated: 8,646 more rows]
