# Supplementary material for: Guiding Similarity Search in Chemical Fragment Spaces with Weighted Fingerprints
Source: J Chem Inf Model. 2026 Feb 10;66(4):2220–9. doi: 10.1021/acs.jcim.5c02952 (PMC12933719; doi:10.1021/acs.jcim.5c02952)
Supplement: Supplementary file 2 [file ci5c02952_si_002.zip › Supporting_Information_Data/Application_Scenario/G43_in_REAL_Space_unweighted_1.csv]

#result-smiles	result-rank	fingerprint	fingerprint-similarity	result-name	query-name	query-smiles	space	reaction-name	reagent1-name	reagent2-name	reagent3-name	reagent4-name	reagent5-name
S1c2c(cc([N+]([O-])=O)cc2)C=C1C(=O)Nc3c(cccc3)C(=O)N	1	fCSFP4	1.000	m_11bcb____124078____93605	N/A	S1c2c(cc([N+]([O-])=O)cc2)C=C1C(=O)Nc3c(cccc3)C(=O)N	REALSpace_70bn_2024-09	m_11bcb	124078	93605
S1c2c(cc([N+]([O-])=O)cc2)C=C1C(=O)Nc3c(cccc3)C(=O)Nc4ccccc4	2	fCSFP4	0.912	m_11dcb____159611____93605	N/A	S1c2c(cc([N+]([O-])=O)cc2)C=C1C(=O)Nc3c(cccc3)C(=O)N	REALSpace_70bn_2024-09	m_11dcb	159611	93605
S1c2c(cc([N+]([O-])=O)cc2)C=C1C(=O)Nc3c(cccc3)C(=O)c4ccccc4	3	fCSFP4	0.886	m_11dcb____158059____93605	N/A	S1c2c(cc([N+]([O-])=O)cc2)C=C1C(=O)Nc3c(cccc3)C(=O)N	REALSpace_70bn_2024-09	m_11dcb	158059	93605
S1c2c(cc([N+]([O-])=O)cc2)C=C1C(=O)Nc3c(cccc3)C(=O)NC	4	fCSFP4	0.877	m_11bcb____133000____93605	N/A	S1c2c(cc([N+]([O-])=O)cc2)C=C1C(=O)Nc3c(cccc3)C(=O)N	REALSpace_70bn_2024-09	m_11bcb	133000	93605
S1c2c(cc([N+]([O-])=O)cc2)C=C1C(=O)Nc3c(cccc3)C([O-])=O	5	fCSFP4	0.877	m_272270dcb____12154820____10032220	N/A	S1c2c(cc([N+]([O-])=O)cc2)C=C1C(=O)Nc3c(cccc3)C(=O)N	REALSpace_70bn_2024-09	m_272270dcb	12154820	10032220
S1c2c(cc([N+]([O-])=O)cc2)C=C1C(=O)Nc3c(cc(O)cc3)C(=O)N	6	fCSFP4	0.873	m_22bdl____13142064____138468	N/A	S1c2c(cc([N+]([O-])=O)cc2)C=C1C(=O)Nc3c(cccc3)C(=O)N	REALSpace_70bn_2024-09	m_22bdl	13142064	138468
S1c2c(cc([N+]([O-])=O)cc2)C=C1C(=O)Nc3c(ccc(O)c3)C(=O)N	7	fCSFP4	0.873	m_22bdl____27034224____138468	N/A	S1c2c(cc([N+]([O-])=O)cc2)C=C1C(=O)Nc3c(cccc3)C(=O)N	REALSpace_70bn_2024-09	m_22bdl	27034224	138468
S1c2c(cc([N+]([O-])=O)cc2)C=C1C(=O)Nc3c(ccnc3)C(=O)N	8	fCSFP4	0.873	m_11bcb____25793318____93605	N/A	S1c2c(cc([N+]([O-])=O)cc2)C=C1C(=O)Nc3c(cccc3)C(=O)N	REALSpace_70bn_2024-09	m_11bcb	25793318	93605
S1c2c(cc([N+]([O-])=O)cc2)C=C1C(=O)Nc3c(cccc3)C(=O)C	9	fCSFP4	0.869	m_11bbb____52025____93605	N/A	S1c2c(cc([N+]([O-])=O)cc2)C=C1C(=O)Nc3c(cccc3)C(=O)N	REALSpace_70bn_2024-09	m_11bbb	52025	93605
S1c2c(cc([N+]([O-])=O)cc2)C=C1C(=O)NCC(=O)Nc3c(cccc3)C(=O)N	10	fCSFP4	0.868	m_11bbb____22169958____93605	N/A	S1c2c(cc([N+]([O-])=O)cc2)C=C1C(=O)Nc3c(cccc3)C(=O)N	REALSpace_70bn_2024-09	m_11bbb	22169958	93605
Brc1cc(NC(=O)C=2Sc3c(cc([N+]([O-])=O)cc3)C2)c(cc1)C(=O)N	11	fCSFP4	0.865	m_11bcb____25793388____93605	N/A	S1c2c(cc([N+]([O-])=O)cc2)C=C1C(=O)Nc3c(cccc3)C(=O)N	REALSpace_70bn_2024-09	m_11bcb	25793388	93605
Brc1cc(c(NC(=O)C=2Sc3c(cc([N+]([O-])=O)cc3)C2)cc1)C(=O)N	12	fCSFP4	0.865	m_11dcb____1009424____93605	N/A	S1c2c(cc([N+]([O-])=O)cc2)C=C1C(=O)Nc3c(cccc3)C(=O)N	REALSpace_70bn_2024-09	m_11dcb	1009424	93605
Clc1cc(NC(=O)C=2Sc3c(cc([N+]([O-])=O)cc3)C2)c(cc1)C(=O)N	13	fCSFP4	0.865	m_11bcb____598874____93605	N/A	S1c2c(cc([N+]([O-])=O)cc2)C=C1C(=O)Nc3c(cccc3)C(=O)N	REALSpace_70bn_2024-09	m_11bcb	598874	93605
Clc1cc(c(NC(=O)C=2Sc3c(cc([N+]([O-])=O)cc3)C2)cc1)C(=O)N	14	fCSFP4	0.865	m_11dcb____1742730____93605	N/A	S1c2c(cc([N+]([O-])=O)cc2)C=C1C(=O)Nc3c(cccc3)C(=O)N	REALSpace_70bn_2024-09	m_11dcb	1742730	93605
S1c2c(cc([N+]([O-])=O)cc2)C=C1C(=O)Nc3c(cc(F)cc3)C(=O)N	15	fCSFP4	0.865	m_11dcb____924508____93605	N/A	S1c2c(cc([N+]([O-])=O)cc2)C=C1C(=O)Nc3c(cccc3)C(=O)N	REALSpace_70bn_2024-09	m_11dcb	924508	93605
S1c2c(cc([N+]([O-])=O)cc2)C=C1C(=O)Nc3c(cc(cc3)C)C(=O)N	16	fCSFP4	0.865	m_11dcb____11573116____93605	N/A	S1c2c(cc([N+]([O-])=O)cc2)C=C1C(=O)Nc3c(cccc3)C(=O)N	REALSpace_70bn_2024-09	m_11dcb	11573116	93605
S1c2c(cc([N+]([O-])=O)cc2)C=C1C(=O)Nc3c(ccc(c3)C)C(=O)N	17	fCSFP4	0.865	m_11dcb____11764524____93605	N/A	S1c2c(cc([N+]([O-])=O)cc2)C=C1C(=O)Nc3c(cccc3)C(=O)N	REALSpace_70bn_2024-09	m_11dcb	11764524	93605
S1c2c(cc([N+]([O-])=O)cc2)C=C1C(=O)Nc3c(NC(=O)c4ccccc4)cccc3	18	fCSFP4	0.863	m_11bbb____954386____93605	N/A	S1c2c(cc([N+]([O-])=O)cc2)C=C1C(=O)Nc3c(cccc3)C(=O)N	REALSpace_70bn_2024-09	m_11bbb	954386	93605
Clc1ccc(NC(=O)c2c(NC(=O)C=3Sc4c(cc([N+]([O-])=O)cc4)C3)cccc2)cc1	19	fCSFP4	0.861	m_11bcb____159609____93605	N/A	S1c2c(cc([N+]([O-])=O)cc2)C=C1C(=O)Nc3c(cccc3)C(=O)N	REALSpace_70bn_2024-09	m_11bcb	159609	93605
S1c2c(cc([N+]([O-])=O)cc2)C=C1C(=O)Nc3c(cccc3)C(=O)Nc4ccc(cc4)C	20	fCSFP4	0.861	m_11bcb____158067____93605	N/A	S1c2c(cc([N+]([O-])=O)cc2)C=C1C(=O)Nc3c(cccc3)C(=O)N	REALSpace_70bn_2024-09	m_11bcb	158067	93605
S1c2c(cc([N+]([O-])=O)cc2)C=C1C(=O)Nc3c(cccc3)C(=O)Nc4ccncc4	21	fCSFP4	0.861	m_11bcb____758382____93605	N/A	S1c2c(cc([N+]([O-])=O)cc2)C=C1C(=O)Nc3c(cccc3)C(=O)N	REALSpace_70bn_2024-09	m_11bcb	758382	93605
S1c2c(cc([N+]([O-])=O)cc2)C=C1C(=O)Nc3c(F)c(ccc3)C(=O)N	22	fCSFP4	0.856	m_11bcb____22357140____93605	N/A	S1c2c(cc([N+]([O-])=O)cc2)C=C1C(=O)Nc3c(cccc3)C(=O)N	REALSpace_70bn_2024-09	m_11bcb	22357140	93605
S1c2c(cc([N+]([O-])=O)cc2)C=C1C(=O)Nc3c(c(ccc3)C(=O)N)C	23	fCSFP4	0.856	m_11bbb____644874____93605	N/A	S1c2c(cc([N+]([O-])=O)cc2)C=C1C(=O)Nc3c(cccc3)C(=O)N	REALSpace_70bn_2024-09	m_11bbb	644874	93605
S1c2c(cc([N+]([O-])=O)cc2)C=C1C(=O)Nc3c(cccc3)C(=O)NCC	24	fCSFP4	0.845	m_11bcb____664270____93605	N/A	S1c2c(cc([N+]([O-])=O)cc2)C=C1C(=O)Nc3c(cccc3)C(=O)N	REALSpace_70bn_2024-09	m_11bcb	664270	93605
Clc1c(c(NC(=O)C=2Sc3c(cc([N+]([O-])=O)cc3)C2)ccc1)C(=O)N	25	fCSFP4	0.839	m_11bcb____6175058____93605	N/A	S1c2c(cc([N+]([O-])=O)cc2)C=C1C(=O)Nc3c(cccc3)C(=O)N	REALSpace_70bn_2024-09	m_11bcb	6175058	93605
S1c2c(cc([N+]([O-])=O)cc2)C=C1C(=O)Nc3c(c(F)ccc3)C(=O)N	26	fCSFP4	0.839	m_11bcb____20060952____93605	N/A	S1c2c(cc([N+]([O-])=O)cc2)C=C1C(=O)Nc3c(cccc3)C(=O)N	REALSpace_70bn_2024-09	m_11bcb	20060952	93605
S1c2c(cc([N+]([O-])=O)cc2)C=C1C(=O)Nc3c(c(ccc3)C)C(=O)N	27	fCSFP4	0.839	m_11bcb____895358____93605	N/A	S1c2c(cc([N+]([O-])=O)cc2)C=C1C(=O)Nc3c(cccc3)C(=O)N	REALSpace_70bn_2024-09	m_11bcb	895358	93605
S1c2c(cc([N+]([O-])=O)cc2)C=C1C(=O)Nc3c(cccc3)C(=O)NCC[NH3+]	28	fCSFP4	0.839	m_272430bcb____11500082____10036132	N/A	S1c2c(cc([N+]([O-])=O)cc2)C=C1C(=O)Nc3c(cccc3)C(=O)N	REALSpace_70bn_2024-09	m_272430bcb	11500082	10036132
Clc1cc(NC(=O)c2c(NC(=O)C=3Sc4c(cc([N+]([O-])=O)cc4)C3)cccc2)ccc1	29	fCSFP4	0.838	m_11dcb____52743____93605	N/A	S1c2c(cc([N+]([O-])=O)cc2)C=C1C(=O)Nc3c(cccc3)C(=O)N	REALSpace_70bn_2024-09	m_11dcb	52743	93605
S1c2c(cc([N+]([O-])=O)cc2)C=C1C(=O)Nc3c(cccc3)C(=O)Nc4cc(ccc4)C	30	fCSFP4	0.838	m_11bcb____52654____93605	N/A	S1c2c(cc([N+]([O-])=O)cc2)C=C1C(=O)Nc3c(cccc3)C(=O)N	REALSpace_70bn_2024-09	m_11bcb	52654	93605
S1c2c(cc([N+]([O-])=O)cc2)C=C1C(=O)Nc3c(cccc3)C(=O)c4ccc(F)cc4	31	fCSFP4	0.838	m_11dcb____16661486____93605	N/A	S1c2c(cc([N+]([O-])=O)cc2)C=C1C(=O)Nc3c(cccc3)C(=O)N	REALSpace_70bn_2024-09	m_11dcb	16661486	93605
S1c2c(cc([N+]([O-])=O)cc2)C=C1C(=O)Nc3c(cccc3)C(=O)c4ccc(cc4)C	32	fCSFP4	0.838	m_11dcb____14522550____93605	N/A	S1c2c(cc([N+]([O-])=O)cc2)C=C1C(=O)Nc3c(cccc3)C(=O)N	REALSpace_70bn_2024-09	m_11dcb	14522550	93605
Ic1c(cccc1)C(=O)Nc2c(NC(=O)C=3Sc4c(cc([N+]([O-])=O)cc4)C3)cccc2	33	fCSFP4	0.836	m_11bbb____2068130____93605	N/A	S1c2c(cc([N+]([O-])=O)cc2)C=C1C(=O)Nc3c(cccc3)C(=O)N	REALSpace_70bn_2024-09	m_11bbb	2068130	93605
S1c2c(cc([N+]([O-])=O)cc2)C=C1C(=O)Nc3ccc(Oc4c(cccc4)C(=O)N)cc3	34	fCSFP4	0.833	m_11bbb____6283650____93605	N/A	S1c2c(cc([N+]([O-])=O)cc2)C=C1C(=O)Nc3c(cccc3)C(=O)N	REALSpace_70bn_2024-09	m_11bbb	6283650	93605
S1c2c(cc([N+]([O-])=O)cc2)C=C1C(=O)Nc3c(cccc3)C(=O)CC	35	fCSFP4	0.830	m_11bbb____12342784____93605	N/A	S1c2c(cc([N+]([O-])=O)cc2)C=C1C(=O)Nc3c(cccc3)C(=O)N	REALSpace_70bn_2024-09	m_11bbb	12342784	93605
S1c2c(cc([N+]([O-])=O)cc2)C=C1C(=O)Nc3c(cccc3)C(=O)NC(C)C	36	fCSFP4	0.830	m_11bcb____644806____93605	N/A	S1c2c(cc([N+]([O-])=O)cc2)C=C1C(=O)Nc3c(cccc3)C(=O)N	REALSpace_70bn_2024-09	m_11bcb	644806	93605
S1c2c(cc([N+]([O-])=O)cc2)C=C1C(=O)Nc3c(cccc3)C(=O)OC	37	fCSFP4	0.830	m_11bcb____51285____93605	N/A	S1c2c(cc([N+]([O-])=O)cc2)C=C1C(=O)Nc3c(cccc3)C(=O)N	REALSpace_70bn_2024-09	m_11bcb	51285	93605
S1c2c(cc([N+]([O-])=O)cc2)C=C1C(=O)Nc3c(NC(=O)Nc4ccccc4)cccc3	38	fCSFP4	0.829	m_11bcb____242196____93605	N/A	S1c2c(cc([N+]([O-])=O)cc2)C=C1C(=O)Nc3c(cccc3)C(=O)N	REALSpace_70bn_2024-09	m_11bcb	242196	93605
S1c2c(cc([N+]([O-])=O)cc2)C=C1C(=O)Nc3c(Nc4ccccc4)cccc3	39	fCSFP4	0.829	m_11bcb____92836____93605	N/A	S1c2c(cc([N+]([O-])=O)cc2)C=C1C(=O)Nc3c(cccc3)C(=O)N	REALSpace_70bn_2024-09	m_11bcb	92836	93605
S1c2c(cc([N+]([O-])=O)cc2)C=C1C(=O)Nc3c(OC)c(ccc3)C(=O)N	40	fCSFP4	0.826	m_11bbb____8635132____93605	N/A	S1c2c(cc([N+]([O-])=O)cc2)C=C1C(=O)Nc3c(cccc3)C(=O)N	REALSpace_70bn_2024-09	m_11bbb	8635132	93605
Clc1c(NC(=O)C=2Sc3c(cc([N+]([O-])=O)cc3)C2)cc(c(Cl)c1)C(=O)N	41	fCSFP4	0.823	m_11bcb____9780326____93605	N/A	S1c2c(cc([N+]([O-])=O)cc2)C=C1C(=O)Nc3c(cccc3)C(=O)N	REALSpace_70bn_2024-09	m_11bcb	9780326	93605
S1c2c(cc([N+]([O-])=O)cc2)C=C1C(=O)Nc3c(F)cc(F)c(c3)C(=O)N	42	fCSFP4	0.823	m_11bbb____550036____93605	N/A	S1c2c(cc([N+]([O-])=O)cc2)C=C1C(=O)Nc3c(cccc3)C(=O)N	REALSpace_70bn_2024-09	m_11bbb	550036	93605
S1c2c(cc([N+]([O-])=O)cc2)C=C1C(=O)Nc3c(cccc3)C(=O)NC(C)(C)C	43	fCSFP4	0.823	m_11bcb____1289306____93605	N/A	S1c2c(cc([N+]([O-])=O)cc2)C=C1C(=O)Nc3c(cccc3)C(=O)N	REALSpace_70bn_2024-09	m_11bcb	1289306	93605
S1c2c(cc([N+]([O-])=O)cc2)C=C1C(=O)Nc3c(cccc3)C(=O)NC4CC4	44	fCSFP4	0.823	m_11bcb____53157____93605	N/A	S1c2c(cc([N+]([O-])=O)cc2)C=C1C(=O)Nc3c(cccc3)C(=O)N	REALSpace_70bn_2024-09	m_11bcb	53157	93605
S1c2c(cc([N+]([O-])=O)cc2)C=C1C(=O)Nc3c(cccc3)C(=O)NCCC	45	fCSFP4	0.823	m_11bcb____53178____93605	N/A	S1c2c(cc([N+]([O-])=O)cc2)C=C1C(=O)Nc3c(cccc3)C(=O)N	REALSpace_70bn_2024-09	m_11bcb	53178	93605
S1c2c(cc([N+]([O-])=O)cc2)C=C1C(=O)Nc3c(cccc3)C(=O)NCc4ccccc4	46	fCSFP4	0.823	m_11bcb____159610____93605	N/A	S1c2c(cc([N+]([O-])=O)cc2)C=C1C(=O)Nc3c(cccc3)C(=O)N	REALSpace_70bn_2024-09	m_11bcb	159610	93605
S1c2c(cc([N+]([O-])=O)cc2)C=C1C(=O)Nc3c(N)cccc3	47	fCSFP4	0.822	m_240690bcd____7347348____7406060	N/A	S1c2c(cc([N+]([O-])=O)cc2)C=C1C(=O)Nc3c(cccc3)C(=O)N	REALSpace_70bn_2024-09	m_240690bcd	7347348	7406060
S1c2c(cc([N+]([O-])=O)cc2)C=C1C(=O)NC3=C(SC=C3)C(=O)N	48	fCSFP4	0.821	m_11bcb____7101212____93605	N/A	S1c2c(cc([N+]([O-])=O)cc2)C=C1C(=O)Nc3c(cccc3)C(=O)N	REALSpace_70bn_2024-09	m_11bcb	7101212	93605
S1c2c(cc([N+]([O-])=O)cc2)C=C1C(=O)Nc3c(cccc3)C(=C)C	49	fCSFP4	0.821	m_11bbb____25815992____93605	N/A	S1c2c(cc([N+]([O-])=O)cc2)C=C1C(=O)Nc3c(cccc3)C(=O)N	REALSpace_70bn_2024-09	m_11bbb	25815992	93605
S1c2c(cc([N+]([O-])=O)cc2)C=C1C(=O)Nc3c(cc(N(C)C)cc3)C(=O)N	50	fCSFP4	0.821	m_11dcb____8160014____93605	N/A	S1c2c(cc([N+]([O-])=O)cc2)C=C1C(=O)Nc3c(cccc3)C(=O)N	REALSpace_70bn_2024-09	m_11dcb	8160014	93605
S1c2c(cc([N+]([O-])=O)cc2)C=C1C(=O)Nc3c(cccc3)C(=O)NCCC(=O)N	51	fCSFP4	0.821	m_11bcb____22359526____93605	N/A	S1c2c(cc([N+]([O-])=O)cc2)C=C1C(=O)Nc3c(cccc3)C(=O)N	REALSpace_70bn_2024-09	m_11bcb	22359526	93605
S1c2c(cc([N+]([O-])=O)cc2)C=C1C(=O)Nc3c(cccc3)C(=O)C(C)C	52	fCSFP4	0.816	m_11bcb____7874874____93605	N/A	S1c2c(cc([N+]([O-])=O)cc2)C=C1C(=O)Nc3c(cccc3)C(=O)N	REALSpace_70bn_2024-09	m_11bcb	7874874	93605
S1c2c(cc([N+]([O-])=O)cc2)C=C1C(=O)Nc3c(cccc3)C(=O)N(C)C	53	fCSFP4	0.816	m_11bcb____593148____93605	N/A	S1c2c(cc([N+]([O-])=O)cc2)C=C1C(=O)Nc3c(cccc3)C(=O)N	REALSpace_70bn_2024-09	m_11bcb	593148	93605
S1c2c(cc([N+]([O-])=O)cc2)C=C1C(=O)Nc3c(cccc3)C(=O)NCC#C	54	fCSFP4	0.816	m_11bcb____2083328____93605	N/A	S1c2c(cc([N+]([O-])=O)cc2)C=C1C(=O)Nc3c(cccc3)C(=O)N	REALSpace_70bn_2024-09	m_11bcb	2083328	93605
S1c2c(cc([N+]([O-])=O)cc2)C=C1C(=O)Nc3c(cccc3)C(=O)NCC=C	55	fCSFP4	0.816	m_11bcb____136885____93605	N/A	S1c2c(cc([N+]([O-])=O)cc2)C=C1C(=O)Nc3c(cccc3)C(=O)N	REALSpace_70bn_2024-09	m_11bcb	136885	93605
S1c2c(cc([N+]([O-])=O)cc2)C=C1C(=O)Nc3c(NC(=O)C)cccc3	56	fCSFP4	0.813	m_11bcb____12217182____93605	N/A	S1c2c(cc([N+]([O-])=O)cc2)C=C1C(=O)Nc3c(cccc3)C(=O)N	REALSpace_70bn_2024-09	m_11bcb	12217182	93605
S1c2c(cc([N+]([O-])=O)cc2)C=C1C(=O)Nc3c(O)cccc3	57	fCSFP4	0.813	m_22bbn____1155676____138468	N/A	S1c2c(cc([N+]([O-])=O)cc2)C=C1C(=O)Nc3c(cccc3)C(=O)N	REALSpace_70bn_2024-09	m_22bbn	1155676	138468
S1c2c(cc([N+]([O-])=O)cc2)C=C1C(=O)Nc3c(nccc3)C(=O)N	58	fCSFP4	0.810	m_11bcb____3366490____93605	N/A	S1c2c(cc([N+]([O-])=O)cc2)C=C1C(=O)Nc3c(cccc3)C(=O)N	REALSpace_70bn_2024-09	m_11bcb	3366490	93605
S1c2c(cc(N)cc2)C=C1C(=O)Nc3c(cccc3)C(=O)N	59	fCSFP4	0.810	m_240690bck____7350998____13902326	N/A	S1c2c(cc([N+]([O-])=O)cc2)C=C1C(=O)Nc3c(cccc3)C(=O)N	REALSpace_70bn_2024-09	m_240690bck	7350998	13902326
S1c2c(cc([N+]([O-])=O)cc2)C=C1C(=O)Nc3c(cc4c(c3)cccc4)C([O-])=O	60	fCSFP4	0.809	m_188690bce____7326522____7313196	N/A	S1c2c(cc([N+]([O-])=O)cc2)C=C1C(=O)Nc3c(cccc3)C(=O)N	REALSpace_70bn_2024-09	m_188690bce	7326522	7313196
S1c2c(cc([N+]([O-])=O)cc2)C=C1C(=O)Nc3c(cccc3)C(=O)C(F)(F)F	61	fCSFP4	0.809	m_11dcb____517992____93605	N/A	S1c2c(cc([N+]([O-])=O)cc2)C=C1C(=O)Nc3c(cccc3)C(=O)N	REALSpace_70bn_2024-09	m_11dcb	517992	93605
S1c2c(cc([N+]([O-])=O)cc2)C=C1C(=O)Nc3c(cncc3)C(=O)c4ccccc4	62	fCSFP4	0.809	m_11bcb____25838564____93605	N/A	S1c2c(cc([N+]([O-])=O)cc2)C=C1C(=O)Nc3c(cccc3)C(=O)N	REALSpace_70bn_2024-09	m_11bcb	25838564	93605
S1c2c(cc([N+]([O-])=O)cc2)C=C1C(=O)Nc3c(NC(=O)C=4SC=CC4)cccc3	63	fCSFP4	0.807	m_11bbb____2767562____93605	N/A	S1c2c(cc([N+]([O-])=O)cc2)C=C1C(=O)Nc3c(cccc3)C(=O)N	REALSpace_70bn_2024-09	m_11bbb	2767562	93605
Clc1c(ccc(NC(=O)C=2Sc3c(cc([N+]([O-])=O)cc3)C2)c1)C(=O)N	64	fCSFP4	0.807	m_11bbb____581994____93605	N/A	S1c2c(cc([N+]([O-])=O)cc2)C=C1C(=O)Nc3c(cccc3)C(=O)N	REALSpace_70bn_2024-09	m_11bbb	581994	93605
S1c2c(cc([N+]([O-])=O)cc2)C=C1C(=O)Nc3cc(F)c(cc3)C(=O)N	65	fCSFP4	0.807	m_11bbb____2787146____93605	N/A	S1c2c(cc([N+]([O-])=O)cc2)C=C1C(=O)Nc3c(cccc3)C(=O)N	REALSpace_70bn_2024-09	m_11bbb	2787146	93605
S1c2c(cc([N+]([O-])=O)cc2)C=C1C(=O)Nc3cc(c(cc3)C(=O)N)C	66	fCSFP4	0.807	m_11bbb____3308374____93605	N/A	S1c2c(cc([N+]([O-])=O)cc2)C=C1C(=O)Nc3c(cccc3)C(=O)N	REALSpace_70bn_2024-09	m_11bbb	3308374	93605
S1c2c(cc([N+]([O-])=O)cc2)C=C1C(=O)Nc3c(cc(OCC)cc3)C(=O)N	67	fCSFP4	0.807	m_11bcb____5350302____93605	N/A	S1c2c(cc([N+]([O-])=O)cc2)C=C1C(=O)Nc3c(cccc3)C(=O)N	REALSpace_70bn_2024-09	m_11bcb	5350302	93605
S1c2c(cc([N+]([O-])=O)cc2)C=C1C(=O)Nc3ccc(cc3)C(=O)N	68	fCSFP4	0.806	m_11bbb____51491____93605	N/A	S1c2c(cc([N+]([O-])=O)cc2)C=C1C(=O)Nc3c(cccc3)C(=O)N	REALSpace_70bn_2024-09	m_11bbb	51491	93605
Brc1c(NC(=O)C=2Sc3c(cc([N+]([O-])=O)cc3)C2)cccc1	69	fCSFP4	0.806	m_11bcb____51348____93605	N/A	S1c2c(cc([N+]([O-])=O)cc2)C=C1C(=O)Nc3c(cccc3)C(=O)N	REALSpace_70bn_2024-09	m_11bcb	51348	93605
Clc1c(NC(=O)C=2Sc3c(cc([N+]([O-])=O)cc3)C2)cccc1	70	fCSFP4	0.806	m_11bcb____51361____93605	N/A	S1c2c(cc([N+]([O-])=O)cc2)C=C1C(=O)Nc3c(cccc3)C(=O)N	REALSpace_70bn_2024-09	m_11bcb	51361	93605
Ic1c(NC(=O)C=2Sc3c(cc([N+]([O-])=O)cc3)C2)cccc1	71	fCSFP4	0.806	m_11bcb____51380____93605	N/A	S1c2c(cc([N+]([O-])=O)cc2)C=C1C(=O)Nc3c(cccc3)C(=O)N	REALSpace_70bn_2024-09	m_11bcb	51380	93605
S1c2c(cc([N+]([O-])=O)cc2)C=C1C(=O)Nc3c(F)cccc3	72	fCSFP4	0.806	m_11bbb____51442____93605	N/A	S1c2c(cc([N+]([O-])=O)cc2)C=C1C(=O)Nc3c(cccc3)C(=O)N	REALSpace_70bn_2024-09	m_11bbb	51442	93605
S1c2c(cc([N+]([O-])=O)cc2)C=C1C(=O)Nc3c(cccc3)C	73	fCSFP4	0.806	m_11bbb____51352____93605	N/A	S1c2c(cc([N+]([O-])=O)cc2)C=C1C(=O)Nc3c(cccc3)C(=O)N	REALSpace_70bn_2024-09	m_11bbb	51352	93605
S1c2c(cc([N+]([O-])=O)cc2)C=C1C(=O)NC=3SC=CC3C(=O)N	74	fCSFP4	0.805	m_11dcb____52277____93605	N/A	S1c2c(cc([N+]([O-])=O)cc2)C=C1C(=O)Nc3c(cccc3)C(=O)N	REALSpace_70bn_2024-09	m_11dcb	52277	93605
S1c2c(cc([N+]([O-])=O)cc2)C=C1C(=O)Nc3c(O)cc(cc3)C(=O)N	75	fCSFP4	0.805	m_22bbn____16887676____138468	N/A	S1c2c(cc([N+]([O-])=O)cc2)C=C1C(=O)Nc3c(cccc3)C(=O)N	REALSpace_70bn_2024-09	m_22bbn	16887676	138468
S1c2c(cc([N+]([O-])=O)cc2)C=C1C(=O)Nc3cc(c([N+]([O-])=O)cc3)C(=O)N	76	fCSFP4	0.805	m_11bbb____13425780____93605	N/A	S1c2c(cc([N+]([O-])=O)cc2)C=C1C(=O)Nc3c(cccc3)C(=O)N	REALSpace_70bn_2024-09	m_11bbb	13425780	93605
S1c2c(cc([N+]([O-])=O)cc2)C=C1C(=O)Nc3c(cc(cc3)C([O-])=O)C([O-])=O	77	fCSFP4	0.804	m_188690bce____21756192____7313196	N/A	S1c2c(cc([N+]([O-])=O)cc2)C=C1C(=O)Nc3c(cccc3)C(=O)N	REALSpace_70bn_2024-09	m_188690bce	21756192	7313196
Brc1cc2c(SC(C(=O)Nc3c(cccc3)C(=O)N)=C2)cc1	78	fCSFP4	0.802	m_11bcb____124078____12211778	N/A	S1c2c(cc([N+]([O-])=O)cc2)C=C1C(=O)Nc3c(cccc3)C(=O)N	REALSpace_70bn_2024-09	m_11bcb	124078	12211778
Clc1cc2c(SC(C(=O)Nc3c(cccc3)C(=O)N)=C2)cc1	79	fCSFP4	0.802	m_11bcb____124078____11948630	N/A	S1c2c(cc([N+]([O-])=O)cc2)C=C1C(=O)Nc3c(cccc3)C(=O)N	REALSpace_70bn_2024-09	m_11bcb	124078	11948630
Ic1cc2c(SC(C(=O)Nc3c(cccc3)C(=O)N)=C2)cc1	80	fCSFP4	0.802	m_11bcb____124078____26278040	N/A	S1c2c(cc([N+]([O-])=O)cc2)C=C1C(=O)Nc3c(cccc3)C(=O)N	REALSpace_70bn_2024-09	m_11bcb	124078	26278040
S1c2c(cc(F)cc2)C=C1C(=O)Nc3c(cccc3)C(=O)N	81	fCSFP4	0.802	m_11bcb____124078____107241	N/A	S1c2c(cc([N+]([O-])=O)cc2)C=C1C(=O)Nc3c(cccc3)C(=O)N	REALSpace_70bn_2024-09	m_11bcb	124078	107241
S1c2c(cc([N+]([O-])=O)cc2)C=C1C(=O)Nc3cc(ccc3)C(=O)N	82	fCSFP4	0.802	m_11bbb____53434____93605	N/A	S1c2c(cc([N+]([O-])=O)cc2)C=C1C(=O)Nc3c(cccc3)C(=O)N	REALSpace_70bn_2024-09	m_11bbb	53434	93605
S1c2c(cc(cc2)C)C=C1C(=O)Nc3c(cccc3)C(=O)N	83	fCSFP4	0.802	m_11bcb____124078____10338218	N/A	S1c2c(cc([N+]([O-])=O)cc2)C=C1C(=O)Nc3c(cccc3)C(=O)N	REALSpace_70bn_2024-09	m_11bcb	124078	10338218
Brc1cc(c(NC(=O)C=2Sc3c(cc([N+]([O-])=O)cc3)C2)cc1)C(=O)c4ccccc4	84	fCSFP4	0.802	m_11bcb____25793750____93605	N/A	S1c2c(cc([N+]([O-])=O)cc2)C=C1C(=O)Nc3c(cccc3)C(=O)N	REALSpace_70bn_2024-09	m_11bcb	25793750	93605
Clc1cc(c(NC(=O)C=2Sc3c(cc([N+]([O-])=O)cc3)C2)cc1)C(=O)c4ccccc4	85	fCSFP4	0.802	m_11bcb____158037____93605	N/A	S1c2c(cc([N+]([O-])=O)cc2)C=C1C(=O)Nc3c(cccc3)C(=O)N	REALSpace_70bn_2024-09	m_11bcb	158037	93605
S1c2c(cc([N+]([O-])=O)cc2)C=C1C(=O)Nc3c(cc(F)cc3)C(=O)c4ccccc4	86	fCSFP4	0.802	m_11bcb____25838204____93605	N/A	S1c2c(cc([N+]([O-])=O)cc2)C=C1C(=O)Nc3c(cccc3)C(=O)N	REALSpace_70bn_2024-09	m_11bcb	25838204	93605
S1c2c(cc([N+]([O-])=O)cc2)C=C1C(=O)Nc3c(cccc3)C(=O)NCC(C)C	87	fCSFP4	0.802	m_11bcb____136883____93605	N/A	S1c2c(cc([N+]([O-])=O)cc2)C=C1C(=O)Nc3c(cccc3)C(=O)N	REALSpace_70bn_2024-09	m_11bcb	136883	93605
S1c2c(cc([N+]([O-])=O)cc2)C=C1C(=O)Nc3c(cccc3)C(=O)NCCCCC	88	fCSFP4	0.802	m_11bcb____15150482____93605	N/A	S1c2c(cc([N+]([O-])=O)cc2)C=C1C(=O)Nc3c(cccc3)C(=O)N	REALSpace_70bn_2024-09	m_11bcb	15150482	93605
S1c2c(cc([N+]([O-])=O)cc2)C=C1C(=O)Nc3c(cccc3)C(=O)NCCNC(=O)C	89	fCSFP4	0.802	m_11bcb____7142526____93605	N/A	S1c2c(cc([N+]([O-])=O)cc2)C=C1C(=O)Nc3c(cccc3)C(=O)N	REALSpace_70bn_2024-09	m_11bcb	7142526	93605
S1c2c(cc([N+]([O-])=O)cc2)C=C1C(=O)Nc3c(cccc3)C(=O)OCC	90	fCSFP4	0.802	m_11bcb____51599____93605	N/A	S1c2c(cc([N+]([O-])=O)cc2)C=C1C(=O)Nc3c(cccc3)C(=O)N	REALSpace_70bn_2024-09	m_11bcb	51599	93605
Brc1c(NC(=O)C=2Sc3c(cc([N+]([O-])=O)cc3)C2)ccc(c1)C(=O)N	91	fCSFP4	0.798	m_11dcb____3062302____93605	N/A	S1c2c(cc([N+]([O-])=O)cc2)C=C1C(=O)Nc3c(cccc3)C(=O)N	REALSpace_70bn_2024-09	m_11dcb	3062302	93605
S1c2c(cc([N+]([O-])=O)cc2)C=C1C(=O)Nc3c(F)cc(cc3)C(=O)N	92	fCSFP4	0.798	m_11bbb____6361288____93605	N/A	S1c2c(cc([N+]([O-])=O)cc2)C=C1C(=O)Nc3c(cccc3)C(=O)N	REALSpace_70bn_2024-09	m_11bbb	6361288	93605
S1c2c(cc([N+]([O-])=O)cc2)C=C1C(=O)Nc3c(cc(cc3)C(=O)N)C	93	fCSFP4	0.798	m_11bbb____2069538____93605	N/A	S1c2c(cc([N+]([O-])=O)cc2)C=C1C(=O)Nc3c(cccc3)C(=O)N	REALSpace_70bn_2024-09	m_11bbb	2069538	93605
S1c2c(cc([N+]([O-])=O)cc2)C=C1C(=O)Nc3cc(c(O)cc3)C(=O)N	94	fCSFP4	0.798	m_22bbl____24187988____138468	N/A	S1c2c(cc([N+]([O-])=O)cc2)C=C1C(=O)Nc3c(cccc3)C(=O)N	REALSpace_70bn_2024-09	m_22bbl	24187988	138468
S1c2c(cc([N+]([O-])=O)cc2)C=C1C(=O)Nc3c(cccc3)C(=O)NCC(F)(F)F	95	fCSFP4	0.795	m_11bcb____134949____93605	N/A	S1c2c(cc([N+]([O-])=O)cc2)C=C1C(=O)Nc3c(cccc3)C(=O)N	REALSpace_70bn_2024-09	m_11bcb	134949	93605
S1c2c(cc([N+]([O-])=O)cc2)C=C1C(=O)Nc3c(cccc3)C(=O)NCCOC	96	fCSFP4	0.795	m_11bcb____257990____93605	N/A	S1c2c(cc([N+]([O-])=O)cc2)C=C1C(=O)Nc3c(cccc3)C(=O)N	REALSpace_70bn_2024-09	m_11bcb	257990	93605
S1c2c(cccc2)C=C1C(=O)Nc3c(cccc3)C(=O)N	97	fCSFP4	0.794	m_11bcb____124078____109241	N/A	S1c2c(cc([N+]([O-])=O)cc2)C=C1C(=O)Nc3c(cccc3)C(=O)N	REALSpace_70bn_2024-09	m_11bcb	124078	109241
Clc1cc(NC(=O)C=2Sc3c(cc([N+]([O-])=O)cc3)C2)c(cc1)C(=O)c4ccccc4	98	fCSFP4	0.793	m_11bcb____25838202____93605	N/A	S1c2c(cc([N+]([O-])=O)cc2)C=C1C(=O)Nc3c(cccc3)C(=O)N	REALSpace_70bn_2024-09	m_11bcb	25838202	93605
Ic1c(cccc1)C(=O)Nc2ccc(NC(=O)C=3Sc4c(cc([N+]([O-])=O)cc4)C3)cc2	99	fCSFP4	0.793	m_11bbb____1160912____93605	N/A	S1c2c(cc([N+]([O-])=O)cc2)C=C1C(=O)Nc3c(cccc3)C(=O)N	REALSpace_70bn_2024-09	m_11bbb	1160912	93605
S1c2c(cc([N+]([O-])=O)cc2)C=C1C(=O)NNC(=O)c3c(NC)cccc3	100	fCSFP4	0.793	m_22bbj____23378452____138468	N/A	S1c2c(cc([N+]([O-])=O)cc2)C=C1C(=O)Nc3c(cccc3)C(=O)N	REALSpace_70bn_2024-09	m_22bbj	23378452	138468
Clc1c(cc(NC(=O)C=2Sc3c(cc([N+]([O-])=O)cc3)C2)cc1)C(=O)N	101	fCSFP4	0.791	m_11bbb____504600____93605	N/A	S1c2c(cc([N+]([O-])=O)cc2)C=C1C(=O)Nc3c(cccc3)C(=O)N	REALSpace_70bn_2024-09	m_11bbb	504600	93605
S1c2c(cc([N+]([O-])=O)cc2)C=C1C(=O)Nc3cc(c(F)cc3)C(=O)N	102	fCSFP4	0.791	m_11bbb____591750____93605	N/A	S1c2c(cc([N+]([O-])=O)cc2)C=C1C(=O)Nc3c(cccc3)C(=O)N	REALSpace_70bn_2024-09	m_11bbb	591750	93605
S1c2c(cc([N+]([O-])=O)cc2)C=C1C(=O)Nc3cc(c(cc3)C)C(=O)N	103	fCSFP4	0.791	m_11dbb____3001260____93605	N/A	S1c2c(cc([N+]([O-])=O)cc2)C=C1C(=O)Nc3c(cccc3)C(=O)N	REALSpace_70bn_2024-09	m_11dbb	3001260	93605
S1c2c(cc([N+]([O-])=O)cc2)C=C1C(=O)Nc3c(c4ccccc4)cccc3	104	fCSFP4	0.791	m_11bcb____51763____93605	N/A	S1c2c(cc([N+]([O-])=O)cc2)C=C1C(=O)Nc3c(cccc3)C(=O)N	REALSpace_70bn_2024-09	m_11bcb	51763	93605
S1c2c(cc([N+]([O-])=O)cc2)C=C1C(=O)Nc3c(cc(F)c(c3)C)C(=O)N	105	fCSFP4	0.790	m_11bcb____5183874____93605	N/A	S1c2c(cc([N+]([O-])=O)cc2)C=C1C(=O)Nc3c(cccc3)C(=O)N	REALSpace_70bn_2024-09	m_11bcb	5183874	93605
S1c2c(cc([N+]([O-])=O)cc2)C=C1C(=O)Nc3c(c(ccc3)C(=O)Nc4ccccc4)C	106	fCSFP4	0.788	m_11bbb____2392052____93605	N/A	S1c2c(cc([N+]([O-])=O)cc2)C=C1C(=O)Nc3c(cccc3)C(=O)N	REALSpace_70bn_2024-09	m_11bbb	2392052	93605
S1c2c(cc([N+]([O-])=O)cc2)C=C1C(=O)Nc3c(cccc3)C[NH3+]	107	fCSFP4	0.786	m_272430dcb____26329372____10036132	N/A	S1c2c(cc([N+]([O-])=O)cc2)C=C1C(=O)Nc3c(cccc3)C(=O)N	REALSpace_70bn_2024-09	m_272430dcb	26329372	10036132
S1c2c(cc([N+]([O-])=O)cc2)C=C1C(=O)OCC(=O)Nc3c(cccc3)C(=O)N	108	fCSFP4	0.785	m_1458cbb____477724____484982	N/A	S1c2c(cc([N+]([O-])=O)cc2)C=C1C(=O)Nc3c(cccc3)C(=O)N	REALSpace_70bn_2024-09	m_1458cbb	477724	484982
Clc1ccc(Nc2c(NC(=O)C=3Sc4c(cc([N+]([O-])=O)cc4)C3)cccc2)cc1	109	fCSFP4	0.784	m_11bcb____25792296____93605	N/A	S1c2c(cc([N+]([O-])=O)cc2)C=C1C(=O)Nc3c(cccc3)C(=O)N	REALSpace_70bn_2024-09	m_11bcb	25792296	93605
S1c2c(cc([N+]([O-])=O)cc2)C=C1C(=O)Nc3c(Nc4ccc(F)cc4)cccc3	110	fCSFP4	0.784	m_11bcb____25792586____93605	N/A	S1c2c(cc([N+]([O-])=O)cc2)C=C1C(=O)Nc3c(cccc3)C(=O)N	REALSpace_70bn_2024-09	m_11bcb	25792586	93605
S1c2c(cc([N+]([O-])=O)cc2)C=C1C(=O)Nc3c(Nc4ccc(cc4)C)cccc3	111	fCSFP4	0.784	m_11bcb____25793742____93605	N/A	S1c2c(cc([N+]([O-])=O)cc2)C=C1C(=O)Nc3c(cccc3)C(=O)N	REALSpace_70bn_2024-09	m_11bcb	25793742	93605
S1c2c(cc([N+]([O-])=O)cc2)C=C1C(=O)Nc3c(Nc4ccncc4)cccc3	112	fCSFP4	0.784	m_22bdn____9576300____138468	N/A	S1c2c(cc([N+]([O-])=O)cc2)C=C1C(=O)Nc3c(cccc3)C(=O)N	REALSpace_70bn_2024-09	m_22bdn	9576300	138468
Clc1c(NC(=O)C=2Sc3c(cc([N+]([O-])=O)cc3)C2)cc(cc1)C(=O)N	113	fCSFP4	0.783	m_11bcb____490184____93605	N/A	S1c2c(cc([N+]([O-])=O)cc2)C=C1C(=O)Nc3c(cccc3)C(=O)N	REALSpace_70bn_2024-09	m_11bcb	490184	93605
S1c2c(cc([N+]([O-])=O)cc2)C=C1C(=O)Nc3c(F)ccc(c3)C(=O)N	114	fCSFP4	0.783	m_11bbb____787770____93605	N/A	S1c2c(cc([N+]([O-])=O)cc2)C=C1C(=O)Nc3c(cccc3)C(=O)N	REALSpace_70bn_2024-09	m_11bbb	787770	93605
S1c2c(cc([N+]([O-])=O)cc2)C=C1C(=O)Nc3c(ccc(c3)C(=O)N)C	115	fCSFP4	0.783	m_11bbb____2263240____93605	N/A	S1c2c(cc([N+]([O-])=O)cc2)C=C1C(=O)Nc3c(cccc3)C(=O)N	REALSpace_70bn_2024-09	m_11bbb	2263240	93605
S1c2c(cc([N+]([O-])=O)cc2)C=C1C(=O)Nc3ccccc3	116	fCSFP4	0.782	m_11bbb____51347____93605	N/A	S1c2c(cc([N+]([O-])=O)cc2)C=C1C(=O)Nc3c(cccc3)C(=O)N	REALSpace_70bn_2024-09	m_11bbb	51347	93605
S1c2c(cc([N+]([O-])=O)cc2)C=C1C(=O)Nc3c(c(NC(=O)c4ccccc4)ccc3)C	117	fCSFP4	0.782	m_11bbb____1041686____93605	N/A	S1c2c(cc([N+]([O-])=O)cc2)C=C1C(=O)Nc3c(cccc3)C(=O)N	REALSpace_70bn_2024-09	m_11bbb	1041686	93605
S1c2c(cc([N+]([O-])=O)cc2)C=C1C(=O)Nc3c(cccc3)C(=O)C(OC)OC	118	fCSFP4	0.782	m_11bcb____18808728____93605	N/A	S1c2c(cc([N+]([O-])=O)cc2)C=C1C(=O)Nc3c(cccc3)C(=O)N	REALSpace_70bn_2024-09	m_11bcb	18808728	93605
S1c2c(cc([N+]([O-])=O)cc2)C=C1C(=O)Nc3c(cccc3)C(=O)N(CC)CC	119	fCSFP4	0.782	m_11bcb____1318810____93605	N/A	S1c2c(cc([N+]([O-])=O)cc2)C=C1C(=O)Nc3c(cccc3)C(=O)N	REALSpace_70bn_2024-09	m_11bcb	1318810	93605
S1c2c(cc([N+]([O-])=O)cc2)C=C1C(=O)Nc3c(cccc3)C(=O)OC(C)(C)C	120	fCSFP4	0.782	m_11dcb____8271018____93605	N/A	S1c2c(cc([N+]([O-])=O)cc2)C=C1C(=O)Nc3c(cccc3)C(=O)N	REALSpace_70bn_2024-09	m_11dcb	8271018	93605
Brc1cc2SC(C(=O)Nc3c(cccc3)C(=O)N)=Cc2cc1	121	fCSFP4	0.778	m_11bcb____124078____10812350	N/A	S1c2c(cc([N+]([O-])=O)cc2)C=C1C(=O)Nc3c(cccc3)C(=O)N	REALSpace_70bn_2024-09	m_11bcb	124078	10812350
Clc1cc2SC(C(=O)Nc3c(cccc3)C(=O)N)=Cc2cc1	122	fCSFP4	0.778	m_11bcb____124078____13573928	N/A	S1c2c(cc([N+]([O-])=O)cc2)C=C1C(=O)Nc3c(cccc3)C(=O)N	REALSpace_70bn_2024-09	m_11bcb	124078	13573928
S1c2c(ccc(F)c2)C=C1C(=O)Nc3c(cccc3)C(=O)N	123	fCSFP4	0.778	m_11bcb____124078____116471	N/A	S1c2c(cc([N+]([O-])=O)cc2)C=C1C(=O)Nc3c(cccc3)C(=O)N	REALSpace_70bn_2024-09	m_11bcb	124078	116471
S1c2c(ccc(c2)C)C=C1C(=O)Nc3c(cccc3)C(=O)N	124	fCSFP4	0.778	m_11bcb____124078____26278268	N/A	S1c2c(cc([N+]([O-])=O)cc2)C=C1C(=O)Nc3c(cccc3)C(=O)N	REALSpace_70bn_2024-09	m_11bcb	124078	26278268
S1c2c(cc([N+]([O-])=O)cc2)C=C1C(=O)Nc3c(NCC)ccc(c3)C(=O)N	125	fCSFP4	0.778	m_22bdl____21406910____138468	N/A	S1c2c(cc([N+]([O-])=O)cc2)C=C1C(=O)Nc3c(cccc3)C(=O)N	REALSpace_70bn_2024-09	m_22bdl	21406910	138468
Clc1ncc(c(NC(=O)C=2Sc3c(cc([N+]([O-])=O)cc3)C2)c1)C(=O)N	126	fCSFP4	0.777	m_11bcb____22357182____93605	N/A	S1c2c(cc([N+]([O-])=O)cc2)C=C1C(=O)Nc3c(cccc3)C(=O)N	REALSpace_70bn_2024-09	m_11bcb	22357182	93605
Clc1c(Nc2c(NC(=O)C=3Sc4c(cc([N+]([O-])=O)cc4)C3)cccc2)cccc1	127	fCSFP4	0.777	m_22bdn____17799730____138468	N/A	S1c2c(cc([N+]([O-])=O)cc2)C=C1C(=O)Nc3c(cccc3)C(=O)N	REALSpace_70bn_2024-09	m_22bdn	17799730	138468
S(c1c(NC(=O)C=2Sc3c(cc([N+]([O-])=O)cc3)C2)cccc1)c4ccccc4	128	fCSFP4	0.777	m_11bcb____158039____93605	N/A	S1c2c(cc([N+]([O-])=O)cc2)C=C1C(=O)Nc3c(cccc3)C(=O)N	REALSpace_70bn_2024-09	m_11bcb	158039	93605
S1c2c(cc([N+]([O-])=O)cc2)C=C1C(=O)Nc3c(NC(C)C)cccc3	129	fCSFP4	0.777	m_22bdn____12057498____138468	N/A	S1c2c(cc([N+]([O-])=O)cc2)C=C1C(=O)Nc3c(cccc3)C(=O)N	REALSpace_70bn_2024-09	m_22bdn	12057498	138468
S1c2c(cc([N+]([O-])=O)cc2)C=C1C(=O)Nc3c(Nc4c(F)cccc4)cccc3	130	fCSFP4	0.777	m_22bdn____18714220____138468	N/A	S1c2c(cc([N+]([O-])=O)cc2)C=C1C(=O)Nc3c(cccc3)C(=O)N	REALSpace_70bn_2024-09	m_22bdn	18714220	138468
S1c2c(cc([N+]([O-])=O)cc2)C=C1C(=O)Nc3c(Nc4c(cccc4)C)cccc3	131	fCSFP4	0.777	m_11bcb____25838624____93605	N/A	S1c2c(cc([N+]([O-])=O)cc2)C=C1C(=O)Nc3c(cccc3)C(=O)N	REALSpace_70bn_2024-09	m_11bcb	25838624	93605
S1c2c(cc([N+]([O-])=O)cc2)C=C1C(=O)Nc3c(Oc4ccccc4)cccc3	132	fCSFP4	0.777	m_11bcb____51825____93605	N/A	S1c2c(cc([N+]([O-])=O)cc2)C=C1C(=O)Nc3c(cccc3)C(=O)N	REALSpace_70bn_2024-09	m_11bcb	51825	93605
S1c2c(cc([N+]([O-])=O)cc2)C=C1C(=O)Nc3c(cccc3)CO	133	fCSFP4	0.777	m_22bdn____7931634____138468	N/A	S1c2c(cc([N+]([O-])=O)cc2)C=C1C(=O)Nc3c(cccc3)C(=O)N	REALSpace_70bn_2024-09	m_22bdn	7931634	138468
S1c2c(cc([N+]([O-])=O)cc2)C=C1C(=O)Nc3c(cccc3)Cc4ccccc4	134	fCSFP4	0.777	m_11bcb____51794____93605	N/A	S1c2c(cc([N+]([O-])=O)cc2)C=C1C(=O)Nc3c(cccc3)C(=O)N	REALSpace_70bn_2024-09	m_11bcb	51794	93605
S1c2c(cc([N+]([O-])=O)cc2)C=C1C(=O)Nc3c(cc(N4CCCCC4)cc3)C(=O)N	135	fCSFP4	0.774	m_11bcb____219814____93605	N/A	S1c2c(cc([N+]([O-])=O)cc2)C=C1C(=O)Nc3c(cccc3)C(=O)N	REALSpace_70bn_2024-09	m_11bcb	219814	93605
S1c2c(cc(C#N)cc2)C=C1C(=O)Nc3c(cccc3)C(=O)N	136	fCSFP4	0.773	m_11bcb____124078____27707050	N/A	S1c2c(cc([N+]([O-])=O)cc2)C=C1C(=O)Nc3c(cccc3)C(=O)N	REALSpace_70bn_2024-09	m_11bcb	124078	27707050
S1c2c(cc([N+]([O-])=O)cc2)C=C1C(=O)NNc3c(cccc3)C([O-])=O	137	fCSFP4	0.772	m_188690bbe____25683378____7313196	N/A	S1c2c(cc([N+]([O-])=O)cc2)C=C1C(=O)Nc3c(cccc3)C(=O)N	REALSpace_70bn_2024-09	m_188690bbe	25683378	7313196
S1c2c(c([N+]([O-])=O)ccc2)C=C1C(=O)Nc3c(cccc3)C(=O)N	138	fCSFP4	0.771	m_11bcb____124078____26276910	N/A	S1c2c(cc([N+]([O-])=O)cc2)C=C1C(=O)Nc3c(cccc3)C(=O)N	REALSpace_70bn_2024-09	m_11bcb	124078	26276910
S(c1c(NC(=O)C=2Sc3c(cc([N+]([O-])=O)cc3)C2)cccc1)C	139	fCSFP4	0.770	m_11bbb____51710____93605	N/A	S1c2c(cc([N+]([O-])=O)cc2)C=C1C(=O)Nc3c(cccc3)C(=O)N	REALSpace_70bn_2024-09	m_11bbb	51710	93605
S1c2c(cc([N+]([O-])=O)cc2)C=C1C(=O)NC=3C(C([O-])=O)=CSC3	140	fCSFP4	0.770	m_188690bbe____21770190____7313196	N/A	S1c2c(cc([N+]([O-])=O)cc2)C=C1C(=O)Nc3c(cccc3)C(=O)N	REALSpace_70bn_2024-09	m_188690bbe	21770190	7313196
S1c2c(cc([N+]([O-])=O)cc2)C=C1C(=O)Nc3c(C#C)cccc3	141	fCSFP4	0.770	m_11bbb____22177824____93605	N/A	S1c2c(cc([N+]([O-])=O)cc2)C=C1C(=O)Nc3c(cccc3)C(=O)N	REALSpace_70bn_2024-09	m_11bbb	22177824	93605
S1c2c(cc([N+]([O-])=O)cc2)C=C1C(=O)Nc3c(C#N)cccc3	142	fCSFP4	0.770	m_11bcb____51736____93605	N/A	S1c2c(cc([N+]([O-])=O)cc2)C=C1C(=O)Nc3c(cccc3)C(=O)N	REALSpace_70bn_2024-09	m_11bcb	51736	93605
S1c2c(cc([N+]([O-])=O)cc2)C=C1C(=O)Nc3c(NC(C)(C)C)cccc3	143	fCSFP4	0.770	m_11bcb____9744050____93605	N/A	S1c2c(cc([N+]([O-])=O)cc2)C=C1C(=O)Nc3c(cccc3)C(=O)N	REALSpace_70bn_2024-09	m_11bcb	9744050	93605
S1c2c(cc([N+]([O-])=O)cc2)C=C1C(=O)Nc3c(NC4CC4)cccc3	144	fCSFP4	0.770	m_22dci____12052824____138468	N/A	S1c2c(cc([N+]([O-])=O)cc2)C=C1C(=O)Nc3c(cccc3)C(=O)N	REALSpace_70bn_2024-09	m_22dci	12052824	138468
S1c2c(cc([N+]([O-])=O)cc2)C=C1C(=O)Nc3c(NCCC)cccc3	145	fCSFP4	0.770	m_22bdn____8633024____138468	N/A	S1c2c(cc([N+]([O-])=O)cc2)C=C1C(=O)Nc3c(cccc3)C(=O)N	REALSpace_70bn_2024-09	m_22bdn	8633024	138468
S1c2c(cc([N+]([O-])=O)cc2)C=C1C(=O)Nc3c(OC)cccc3	146	fCSFP4	0.770	m_11bbb____13907448____93605	N/A	S1c2c(cc([N+]([O-])=O)cc2)C=C1C(=O)Nc3c(cccc3)C(=O)N	REALSpace_70bn_2024-09	m_11bbb	13907448	93605
S1c2c(cc([N+]([O-])=O)cc2)C=C1C(=O)Nc3c(cccc3)C=C	147	fCSFP4	0.770	m_11bbb____22175056____93605	N/A	S1c2c(cc([N+]([O-])=O)cc2)C=C1C(=O)Nc3c(cccc3)C(=O)N	REALSpace_70bn_2024-09	m_11bbb	22175056	93605
S1c2c(cc([N+]([O-])=O)cc2)C=C1C(=O)Nc3c(cccc3)CC	148	fCSFP4	0.770	m_11bbb____52493____93605	N/A	S1c2c(cc([N+]([O-])=O)cc2)C=C1C(=O)Nc3c(cccc3)C(=O)N	REALSpace_70bn_2024-09	m_11bbb	52493	93605
S1c2c(cc([N+]([O-])=O)cc2)C=C1C(=O)Nc3c(NCCC(=O)N)cccc3	149	fCSFP4	0.769	m_22bdl____21406900____138468	N/A	S1c2c(cc([N+]([O-])=O)cc2)C=C1C(=O)Nc3c(cccc3)C(=O)N	REALSpace_70bn_2024-09	m_22bdl	21406900	138468
S1c2c(cc([N+]([O-])=O)cc2)C=C1C(=O)Nc3c(cccc3)CC(=O)N	150	fCSFP4	0.769	m_11bcb____594318____93605	N/A	S1c2c(cc([N+]([O-])=O)cc2)C=C1C(=O)Nc3c(cccc3)C(=O)N	REALSpace_70bn_2024-09	m_11bcb	594318	93605
S1c2c(cc([N+]([O-])=O)cc2)C=C1C(=O)Nc3c(cccc3)C(=O)N4CCCC4	151	fCSFP4	0.769	m_11bcb____136886____93605	N/A	S1c2c(cc([N+]([O-])=O)cc2)C=C1C(=O)Nc3c(cccc3)C(=O)N	REALSpace_70bn_2024-09	m_11bcb	136886	93605
S1c2c(cc([N+]([O-])=O)cc2)C=C1C(=O)Nc3c(cccc3)C(=O)N4CCCCC4	152	fCSFP4	0.769	m_11bcb____53146____93605	N/A	S1c2c(cc([N+]([O-])=O)cc2)C=C1C(=O)Nc3c(cccc3)C(=O)N	REALSpace_70bn_2024-09	m_11bcb	53146	93605
S1c2c(cc([N+]([O-])=O)cc2)C=C1C(=O)Nc3c(cccc3)C(=O)NCCC[NH+](C)C	153	fCSFP4	0.769	m_11bcb____16728366____93605	N/A	S1c2c(cc([N+]([O-])=O)cc2)C=C1C(=O)Nc3c(cccc3)C(=O)N	REALSpace_70bn_2024-09	m_11bcb	16728366	93605
S1c2c(cc([N+]([O-])=O)cc2)C=C1C(=O)Nc3c(N)c(ccc3)C([O-])=O	154	fCSFP4	0.767	m_188690bbe____16887650____7313196	N/A	S1c2c(cc([N+]([O-])=O)cc2)C=C1C(=O)Nc3c(cccc3)C(=O)N	REALSpace_70bn_2024-09	m_188690bbe	16887650	7313196
S1c2c(cc([N+]([O-])=O)cc2)C=C1C(=O)Nc3c(cc(O)cc3)C([O-])=O	155	fCSFP4	0.767	m_188690bce____12661770____7313196	N/A	S1c2c(cc([N+]([O-])=O)cc2)C=C1C(=O)Nc3c(cccc3)C(=O)N	REALSpace_70bn_2024-09	m_188690bce	12661770	7313196
S1c2c(cc([N+]([O-])=O)cc2)C=C1C(=O)Nc3c(cc(cc3)C)C(=O)NC	156	fCSFP4	0.767	m_11bcb____5536344____93605	N/A	S1c2c(cc([N+]([O-])=O)cc2)C=C1C(=O)Nc3c(cccc3)C(=O)N	REALSpace_70bn_2024-09	m_11bcb	5536344	93605
S1c2c(cc([N+]([O-])=O)cc2)C=C1C(=O)Nc3c(cc4c(c3)cccc4)C(=O)OC	157	fCSFP4	0.767	m_11bcb____806208____93605	N/A	S1c2c(cc([N+]([O-])=O)cc2)C=C1C(=O)Nc3c(cccc3)C(=O)N	REALSpace_70bn_2024-09	m_11bcb	806208	93605
S1c2c(cc([N+]([O-])=O)cc2)C=C1C(=O)Nc3c(ccc(O)c3)C([O-])=O	158	fCSFP4	0.767	m_269946bcd____23376972____7301560	N/A	S1c2c(cc([N+]([O-])=O)cc2)C=C1C(=O)Nc3c(cccc3)C(=O)N	REALSpace_70bn_2024-09	m_269946bcd	23376972	7301560
S1c2c(cc([N+]([O-])=O)cc2)C=C1C(=O)Nc3c(cncc3)C(=O)NC	159	fCSFP4	0.767	m_11bcb____22358680____93605	N/A	S1c2c(cc([N+]([O-])=O)cc2)C=C1C(=O)Nc3c(cccc3)C(=O)N	REALSpace_70bn_2024-09	m_11bcb	22358680	93605
S1c2c(cc([N+]([O-])=O)cc2)C=C1C(=O)Nc3c(cccc3)CC[NH3+]	160	fCSFP4	0.765	m_240690bbf____26076328____7406060	N/A	S1c2c(cc([N+]([O-])=O)cc2)C=C1C(=O)Nc3c(cccc3)C(=O)N	REALSpace_70bn_2024-09	m_240690bbf	26076328	7406060
S1c2c(cc([N+]([O-])=O)cc2)C=C1C(=O)Nc3c(OC)cc(cc3)C(=O)N	161	fCSFP4	0.765	m_11bbb____10863132____93605	N/A	S1c2c(cc([N+]([O-])=O)cc2)C=C1C(=O)Nc3c(cccc3)C(=O)N	REALSpace_70bn_2024-09	m_11bbb	10863132	93605
S1c2c(cc([N+]([O-])=O)cc2)C=C1C(=O)Nc3cc(cc(c3)C(=O)N)C(=O)N	162	fCSFP4	0.764	m_11bbb____206037____93605	N/A	S1c2c(cc([N+]([O-])=O)cc2)C=C1C(=O)Nc3c(cccc3)C(=O)N	REALSpace_70bn_2024-09	m_11bbb	206037	93605
Clc1cc(Nc2c(NC(=O)C=3Sc4c(cc([N+]([O-])=O)cc4)C3)cccc2)ccc1	163	fCSFP4	0.763	m_11bcb____25793382____93605	N/A	S1c2c(cc([N+]([O-])=O)cc2)C=C1C(=O)Nc3c(cccc3)C(=O)N	REALSpace_70bn_2024-09	m_11bcb	25793382	93605
S1c2c(cc([N+]([O-])=O)cc2)C=C1C(=O)Nc3c(N=Nc4ccccc4)cccc3	164	fCSFP4	0.763	m_11bbb____28469096____93605	N/A	S1c2c(cc([N+]([O-])=O)cc2)C=C1C(=O)Nc3c(cccc3)C(=O)N	REALSpace_70bn_2024-09	m_11bbb	28469096	93605
S1c2c(cc([N+]([O-])=O)cc2)C=C1C(=O)Nc3c(NC(=O)N(C)C)cccc3	165	fCSFP4	0.763	m_11bcb____22358886____93605	N/A	S1c2c(cc([N+]([O-])=O)cc2)C=C1C(=O)Nc3c(cccc3)C(=O)N	REALSpace_70bn_2024-09	m_11bcb	22358886	93605
S1c2c(cc([N+]([O-])=O)cc2)C=C1C(=O)Nc3c(Nc4cc(ccc4)C)cccc3	166	fCSFP4	0.763	m_11bcb____25793380____93605	N/A	S1c2c(cc([N+]([O-])=O)cc2)C=C1C(=O)Nc3c(cccc3)C(=O)N	REALSpace_70bn_2024-09	m_11bcb	25793380	93605
S1c2c(cc([N+]([O-])=O)cc2)C=C1C(=O)Nc3c(cccc3)CCc4ccccc4	167	fCSFP4	0.763	m_11bbb____22172958____93605	N/A	S1c2c(cc([N+]([O-])=O)cc2)C=C1C(=O)Nc3c(cccc3)C(=O)N	REALSpace_70bn_2024-09	m_11bbb	22172958	93605
Clc1cnc(NC(=O)c2c(NC(=O)C=3Sc4c(cc([N+]([O-])=O)cc4)C3)cccc2)cc1	168	fCSFP4	0.762	m_11dcb____871722____93605	N/A	S1c2c(cc([N+]([O-])=O)cc2)C=C1C(=O)Nc3c(cccc3)C(=O)N	REALSpace_70bn_2024-09	m_11dcb	871722	93605
Brc1cc(c(NC(=O)C=2Sc3c(cc([N+]([O-])=O)cc3)C2)cc1)C(=O)NC	169	fCSFP4	0.761	m_11bcb____7534080____93605	N/A	S1c2c(cc([N+]([O-])=O)cc2)C=C1C(=O)Nc3c(cccc3)C(=O)N	REALSpace_70bn_2024-09	m_11bcb	7534080	93605
Clc1cc(NC(=O)C=2Sc3c(cc([N+]([O-])=O)cc3)C2)c(cc1)C(=O)NC	170	fCSFP4	0.761	m_11bcb____1033422____93605	N/A	S1c2c(cc([N+]([O-])=O)cc2)C=C1C(=O)Nc3c(cccc3)C(=O)N	REALSpace_70bn_2024-09	m_11bcb	1033422	93605
Clc1cc(c(NC(=O)C=2Sc3c(cc([N+]([O-])=O)cc3)C2)cc1)C(=O)NC	171	fCSFP4	0.761	m_11bcb____731632____93605	N/A	S1c2c(cc([N+]([O-])=O)cc2)C=C1C(=O)Nc3c(cccc3)C(=O)N	REALSpace_70bn_2024-09	m_11bcb	731632	93605
S1c2c(cc([N+]([O-])=O)cc2)C=C1C(=O)Nc3c(cc(F)cc3)C([O-])=O	172	fCSFP4	0.761	m_188690bce____21755972____7313196	N/A	S1c2c(cc([N+]([O-])=O)cc2)C=C1C(=O)Nc3c(cccc3)C(=O)N	REALSpace_70bn_2024-09	m_188690bce	21755972	7313196
S1c2c(cc([N+]([O-])=O)cc2)C=C1C(=O)Nc3c(cc(cc3)C)C([O-])=O	173	fCSFP4	0.761	m_188690bce____25683646____7313196	N/A	S1c2c(cc([N+]([O-])=O)cc2)C=C1C(=O)Nc3c(cccc3)C(=O)N	REALSpace_70bn_2024-09	m_188690bce	25683646	7313196
S1c2c(cc([N+]([O-])=O)cc2)C=C1C(=O)Nc3c(ccc(F)c3)C([O-])=O	174	fCSFP4	0.761	m_188690dce____15211446____7313196	N/A	S1c2c(cc([N+]([O-])=O)cc2)C=C1C(=O)Nc3c(cccc3)C(=O)N	REALSpace_70bn_2024-09	m_188690dce	15211446	7313196
S1c2c(cc([N+]([O-])=O)cc2)C=C1C(=O)Nc3c(cncc3)C(=O)C	175	fCSFP4	0.761	m_11bbb____9162318____93605	N/A	S1c2c(cc([N+]([O-])=O)cc2)C=C1C(=O)Nc3c(cccc3)C(=O)N	REALSpace_70bn_2024-09	m_11bbb	9162318	93605
S1c2c(cc([N+]([O-])=O)cc2)C=C1C(=O)Nc3c(OCC(F)F)c(ccc3)C(=O)N	176	fCSFP4	0.760	m_11bbb____22177978____93605	N/A	S1c2c(cc([N+]([O-])=O)cc2)C=C1C(=O)Nc3c(cccc3)C(=O)N	REALSpace_70bn_2024-09	m_11bbb	22177978	93605
S1c2c(cc([N+]([O-])=O)cc2)C=C1C(=O)Nc3ccc(Nc4ccccc4)cc3	177	fCSFP4	0.760	m_11bbb____25819758____93605	N/A	S1c2c(cc([N+]([O-])=O)cc2)C=C1C(=O)Nc3c(cccc3)C(=O)N	REALSpace_70bn_2024-09	m_11bbb	25819758	93605
S1c2c(cc([N+]([O-])=O)cc2)C=C1C(=O)Nc3c(c(ccc3)C(=O)NC)C	178	fCSFP4	0.759	m_11bbb____677270____93605	N/A	S1c2c(cc([N+]([O-])=O)cc2)C=C1C(=O)Nc3c(cccc3)C(=O)N	REALSpace_70bn_2024-09	m_11bbb	677270	93605
S1c2c(cc([N+]([O-])=O)cc2)C=C1C(=O)Nc3c(NC4CC4)ccc(c3)C(=O)N	179	fCSFP4	0.758	m_22bdn____15146130____138468	N/A	S1c2c(cc([N+]([O-])=O)cc2)C=C1C(=O)Nc3c(cccc3)C(=O)N	REALSpace_70bn_2024-09	m_22bdn	15146130	138468
S1c2c(cc([N+]([O-])=O)cc2)C=C1C(=O)Nc3c(NCCC)ccc(c3)C(=O)N	180	fCSFP4	0.758	m_22bdn____14903952____138468	N/A	S1c2c(cc([N+]([O-])=O)cc2)C=C1C(=O)Nc3c(cccc3)C(=O)N	REALSpace_70bn_2024-09	m_22bdn	14903952	138468
S1c2c(cc([N+]([O-])=O)cc2)C=C1C(=O)Nc3cc(NC(=O)N)ccc3	181	fCSFP4	0.757	m_11bbb____1155732____93605	N/A	S1c2c(cc([N+]([O-])=O)cc2)C=C1C(=O)Nc3c(cccc3)C(=O)N	REALSpace_70bn_2024-09	m_11bbb	1155732	93605
S1c2c(cc([N+]([O-])=O)cc2)C=C1C(=O)Nc3c(O)cc4c(c3)cccc4	182	fCSFP4	0.757	m_22bbl____24202446____138468	N/A	S1c2c(cc([N+]([O-])=O)cc2)C=C1C(=O)Nc3c(cccc3)C(=O)N	REALSpace_70bn_2024-09	m_22bbl	24202446	138468
S1c2c(cc([N+]([O-])=O)cc2)C=C1C(=O)Nc3c(N(C)C)cccc3	183	fCSFP4	0.757	m_11bcb____570856____93605	N/A	S1c2c(cc([N+]([O-])=O)cc2)C=C1C(=O)Nc3c(cccc3)C(=O)N	REALSpace_70bn_2024-09	m_11bcb	570856	93605
S1c2c(cc([N+]([O-])=O)cc2)C=C1C(=O)Nc3c(NC(=O)CCC)cccc3	184	fCSFP4	0.757	m_11bcb____15565566____93605	N/A	S1c2c(cc([N+]([O-])=O)cc2)C=C1C(=O)Nc3c(cccc3)C(=O)N	REALSpace_70bn_2024-09	m_11bcb	15565566	93605
S1c2c(cc([N+]([O-])=O)cc2)C=C1C(=O)Nc3c(NC(=O)NC(C)C)cccc3	185	fCSFP4	0.757	m_11bcb____805830____93605	N/A	S1c2c(cc([N+]([O-])=O)cc2)C=C1C(=O)Nc3c(cccc3)C(=O)N	REALSpace_70bn_2024-09	m_11bcb	805830	93605
S1c2c(cc([N+]([O-])=O)cc2)C=C1C(=O)Nc3c(Nc4ccccc4)ccnc3	186	fCSFP4	0.757	m_22bdn____11678530____138468	N/A	S1c2c(cc([N+]([O-])=O)cc2)C=C1C(=O)Nc3c(cccc3)C(=O)N	REALSpace_70bn_2024-09	m_22bdn	11678530	138468
S1c2c(cc([N+]([O-])=O)cc2)C=C1C(=O)Nc3c(Nc4ccccc4)cncc3	187	fCSFP4	0.757	m_11bbb____16603446____93605	N/A	S1c2c(cc([N+]([O-])=O)cc2)C=C1C(=O)Nc3c(cccc3)C(=O)N	REALSpace_70bn_2024-09	m_11bbb	16603446	93605
S1c2c(cc([N+]([O-])=O)cc2)C=C1C(=O)Nc3c(cccc3)C(C)C	188	fCSFP4	0.757	m_11bcb____51603____93605	N/A	S1c2c(cc([N+]([O-])=O)cc2)C=C1C(=O)Nc3c(cccc3)C(=O)N	REALSpace_70bn_2024-09	m_11bcb	51603	93605
S1c2c(cc([N+]([O-])=O)cc2)C=C1C(=O)Nc3c(cccc3)C(F)F	189	fCSFP4	0.757	m_11bcb____11403356____93605	N/A	S1c2c(cc([N+]([O-])=O)cc2)C=C1C(=O)Nc3c(cccc3)C(=O)N	REALSpace_70bn_2024-09	m_11bcb	11403356	93605
S1c2c(cc([N+]([O-])=O)cc2)C=C1C(=O)Nc3c(cccc3)CCO	190	fCSFP4	0.757	m_22bbl____15243022____138468	N/A	S1c2c(cc([N+]([O-])=O)cc2)C=C1C(=O)Nc3c(cccc3)C(=O)N	REALSpace_70bn_2024-09	m_22bbl	15243022	138468
Brc1c(c(NC(=O)C=2Sc3c(cc([N+]([O-])=O)cc3)C2)cnc1)C(=O)N	191	fCSFP4	0.756	m_11bcb____13421718____93605	N/A	S1c2c(cc([N+]([O-])=O)cc2)C=C1C(=O)Nc3c(cccc3)C(=O)N	REALSpace_70bn_2024-09	m_11bcb	13421718	93605
S1c2c(cc([N+]([O-])=O)cc2)C=C1C(=O)Nc3c(cccc3)C(=O)N(OC)C	192	fCSFP4	0.756	m_11bcb____2519990____93605	N/A	S1c2c(cc([N+]([O-])=O)cc2)C=C1C(=O)Nc3c(cccc3)C(=O)N	REALSpace_70bn_2024-09	m_11bcb	2519990	93605
S1c2c(cc([N+]([O-])=O)cc2)C=C1C(=O)Nc3ccc(cc3)C(=O)c4ccccc4	193	fCSFP4	0.755	m_11bbb____25822858____93605	N/A	S1c2c(cc([N+]([O-])=O)cc2)C=C1C(=O)Nc3c(cccc3)C(=O)N	REALSpace_70bn_2024-09	m_11bbb	25822858	93605
Brc1cc(NC(=O)C=2Sc3c(cc([N+]([O-])=O)cc3)C2)c(cc1)C(=O)C	194	fCSFP4	0.754	m_11bbb____13165088____93605	N/A	S1c2c(cc([N+]([O-])=O)cc2)C=C1C(=O)Nc3c(cccc3)C(=O)N	REALSpace_70bn_2024-09	m_11bbb	13165088	93605
Brc1cc(c(NC(=O)C=2Sc3c(cc([N+]([O-])=O)cc3)C2)cc1)C(=O)C	195	fCSFP4	0.754	m_11dbb____8698708____93605	N/A	S1c2c(cc([N+]([O-])=O)cc2)C=C1C(=O)Nc3c(cccc3)C(=O)N	REALSpace_70bn_2024-09	m_11dbb	8698708	93605
Clc1cc(c(NC(=O)C=2Sc3c(cc([N+]([O-])=O)cc3)C2)cc1)C(=O)C	196	fCSFP4	0.754	m_11bbb____12057326____93605	N/A	S1c2c(cc([N+]([O-])=O)cc2)C=C1C(=O)Nc3c(cccc3)C(=O)N	REALSpace_70bn_2024-09	m_11bbb	12057326	93605
S1c2c(cc([N+]([O-])=O)cc2)C=C1C(=O)Nc3c(cc(F)cc3)C(=O)C	197	fCSFP4	0.754	m_11bbb____13159488____93605	N/A	S1c2c(cc([N+]([O-])=O)cc2)C=C1C(=O)Nc3c(cccc3)C(=O)N	REALSpace_70bn_2024-09	m_11bbb	13159488	93605
S1c2c(cc([N+]([O-])=O)cc2)C=C1C(=O)Nc3c(cc([N+]([O-])=O)cc3)C(=O)OC	198	fCSFP4	0.754	m_1626bbb____22090090____22100508	N/A	S1c2c(cc([N+]([O-])=O)cc2)C=C1C(=O)Nc3c(cccc3)C(=O)N	REALSpace_70bn_2024-09	m_1626bbb	22090090	22100508
S1c2c(cc([N+]([O-])=O)cc2)C=C1C(=O)Nc3c(ccc(F)c3)C(=O)C	199	fCSFP4	0.754	m_11bbb____8698538____93605	N/A	S1c2c(cc([N+]([O-])=O)cc2)C=C1C(=O)Nc3c(cccc3)C(=O)N	REALSpace_70bn_2024-09	m_11bbb	8698538	93605
S1c2c(cc([N+]([O-])=O)cc2)C=C1C(=O)Nc3c(ccc([N+]([O-])=O)c3)C(=O)OC	200	fCSFP4	0.754	m_11bcb____8643344____93605	N/A	S1c2c(cc([N+]([O-])=O)cc2)C=C1C(=O)Nc3c(cccc3)C(=O)N	REALSpace_70bn_2024-09	m_11bcb	8643344	93605
S1c2c(cc([N+]([O-])=O)cc2)C=C1C(=O)Nc3ccc(NC(=O)N)cc3	201	fCSFP4	0.752	m_11bbb____22167350____93605	N/A	S1c2c(cc([N+]([O-])=O)cc2)C=C1C(=O)Nc3c(cccc3)C(=O)N	REALSpace_70bn_2024-09	m_11bbb	22167350	93605
S1c2c(cc(cc2)C(F)(F)F)C=C1C(=O)Nc3c(cccc3)C(=O)N	202	fCSFP4	0.752	m_11bcb____124078____12111376	N/A	S1c2c(cc([N+]([O-])=O)cc2)C=C1C(=O)Nc3c(cccc3)C(=O)N	REALSpace_70bn_2024-09	m_11bcb	124078	12111376
Brc1c(NC(=O)C=2Sc3c(cc([N+]([O-])=O)cc3)C2)cccc1C(=O)NC	203	fCSFP4	0.752	m_11bcb____10158320____93605	N/A	S1c2c(cc([N+]([O-])=O)cc2)C=C1C(=O)Nc3c(cccc3)C(=O)N	REALSpace_70bn_2024-09	m_11bcb	10158320	93605
S1c2c(cc([N+]([O-])=O)cc2)C=C1C(=O)Nc3c(O)c(ccc3)C(=O)C	204	fCSFP4	0.752	m_22bbn____10207846____138468	N/A	S1c2c(cc([N+]([O-])=O)cc2)C=C1C(=O)Nc3c(cccc3)C(=O)N	REALSpace_70bn_2024-09	m_22bbn	10207846	138468
S1c2c(cc([N+]([O-])=O)cc2)C=C1C(=O)Nc3c(c(ccc3)C([O-])=O)C	205	fCSFP4	0.752	m_188690bbe____7326404____7313196	N/A	S1c2c(cc([N+]([O-])=O)cc2)C=C1C(=O)Nc3c(cccc3)C(=O)N	REALSpace_70bn_2024-09	m_188690bbe	7326404	7313196
S1c2c(cc([N+]([O-])=O)cc2)C=C1C(=O)Nc3c(c(ccc3)C)C(=O)C	206	fCSFP4	0.752	m_11bbb____9108746____93605	N/A	S1c2c(cc([N+]([O-])=O)cc2)C=C1C(=O)Nc3c(cccc3)C(=O)N	REALSpace_70bn_2024-09	m_11bbb	9108746	93605
S1c2c(cc([N+]([O-])=O)cc2)C=C1C(=O)Nc3c(c(ccc3)C)C(=O)NC	207	fCSFP4	0.752	m_11bcb____2757296____93605	N/A	S1c2c(cc([N+]([O-])=O)cc2)C=C1C(=O)Nc3c(cccc3)C(=O)N	REALSpace_70bn_2024-09	m_11bcb	2757296	93605
S1c2c(cc([N+]([O-])=O)cc2)C=C1C(=O)Nc3c(cccc3)CCC[NH3+]	208	fCSFP4	0.752	m_240690bbf____21583606____7406060	N/A	S1c2c(cc([N+]([O-])=O)cc2)C=C1C(=O)Nc3c(cccc3)C(=O)N	REALSpace_70bn_2024-09	m_240690bbf	21583606	7406060
S1c2c(cc([N+]([O-])=O)cc2)C=C1C(=O)Nc3cc4c(cc3)cccc4	209	fCSFP4	0.750	m_11bbb____51377____93605	N/A	S1c2c(cc([N+]([O-])=O)cc2)C=C1C(=O)Nc3c(cccc3)C(=O)N	REALSpace_70bn_2024-09	m_11bbb	51377	93605
Clc1c(NC(=O)C=2Sc3c(cc([N+]([O-])=O)cc3)C2)cc4c(c1)cccc4	210	fCSFP4	0.750	m_11bcb____15422600____93605	N/A	S1c2c(cc([N+]([O-])=O)cc2)C=C1C(=O)Nc3c(cccc3)C(=O)N	REALSpace_70bn_2024-09	m_11bcb	15422600	93605
S1c2c(cc([N+]([O-])=O)cc2)C=C1C(=O)Nc3c(NC)ccc([N+]([O-])=O)c3	211	fCSFP4	0.750	m_22bdn____11568612____138468	N/A	S1c2c(cc([N+]([O-])=O)cc2)C=C1C(=O)Nc3c(cccc3)C(=O)N	REALSpace_70bn_2024-09	m_22bdn	11568612	138468
S1c2c(ccc(OC)c2)C=C1C(=O)Nc3c(cccc3)C(=O)N	212	fCSFP4	0.750	m_11bcb____124078____12362482	N/A	S1c2c(cc([N+]([O-])=O)cc2)C=C1C(=O)Nc3c(cccc3)C(=O)N	REALSpace_70bn_2024-09	m_11bcb	124078	12362482
Clc1cc(NC(=O)C=2Sc3c(cc([N+]([O-])=O)cc3)C2)c(Nc4ccccc4)cc1	213	fCSFP4	0.750	m_11bcb____25793366____93605	N/A	S1c2c(cc([N+]([O-])=O)cc2)C=C1C(=O)Nc3c(cccc3)C(=O)N	REALSpace_70bn_2024-09	m_11bcb	25793366	93605
Clc1cc(Nc2ccccc2)c(NC(=O)C=3Sc4c(cc([N+]([O-])=O)cc4)C3)cc1	214	fCSFP4	0.750	m_11bcb____25792306____93605	N/A	S1c2c(cc([N+]([O-])=O)cc2)C=C1C(=O)Nc3c(cccc3)C(=O)N	REALSpace_70bn_2024-09	m_11bcb	25792306	93605
Clc1ccc(c2c(NC(=O)C=3Sc4c(cc([N+]([O-])=O)cc4)C3)cccc2)cc1	215	fCSFP4	0.750	m_11bcb____18057794____93605	N/A	S1c2c(cc([N+]([O-])=O)cc2)C=C1C(=O)Nc3c(cccc3)C(=O)N	REALSpace_70bn_2024-09	m_11bcb	18057794	93605
S1c2c(cc([N+]([O-])=O)cc2)C=C1C(=O)Nc3c(c4ccc(F)cc4)cccc3	216	fCSFP4	0.750	m_11bcb____24493040____93605	N/A	S1c2c(cc([N+]([O-])=O)cc2)C=C1C(=O)Nc3c(cccc3)C(=O)N	REALSpace_70bn_2024-09	m_11bcb	24493040	93605
S1c2c(cc([N+]([O-])=O)cc2)C=C1C(=O)Nc3c(c4ccncc4)cccc3	217	fCSFP4	0.750	m_11bcb____4600956____93605	N/A	S1c2c(cc([N+]([O-])=O)cc2)C=C1C(=O)Nc3c(cccc3)C(=O)N	REALSpace_70bn_2024-09	m_11bcb	4600956	93605
S1c2c(cc([N+]([O-])=O)cc2)C=C1C(=O)Nc3c(cccc3)C(C)(C)C	218	fCSFP4	0.750	m_11bcb____51698____93605	N/A	S1c2c(cc([N+]([O-])=O)cc2)C=C1C(=O)Nc3c(cccc3)C(=O)N	REALSpace_70bn_2024-09	m_11bcb	51698	93605
S1c2c(cc([N+]([O-])=O)cc2)C=C1C(=O)Nc3c(cccc3)C(F)(F)F	219	fCSFP4	0.750	m_11bcb____51382____93605	N/A	S1c2c(cc([N+]([O-])=O)cc2)C=C1C(=O)Nc3c(cccc3)C(=O)N	REALSpace_70bn_2024-09	m_11bcb	51382	93605
S1c2c(cc([N+]([O-])=O)cc2)C=C1C(=O)Nc3c(cccc3)C4CC4	220	fCSFP4	0.750	m_11bcb____15563172____93605	N/A	S1c2c(cc([N+]([O-])=O)cc2)C=C1C(=O)Nc3c(cccc3)C(=O)N	REALSpace_70bn_2024-09	m_11bcb	15563172	93605
S1c2c(cc([N+]([O-])=O)cc2)C=C1C(=O)Nc3c(cccc3)CCC	221	fCSFP4	0.750	m_11bbb____24545020____93605	N/A	S1c2c(cc([N+]([O-])=O)cc2)C=C1C(=O)Nc3c(cccc3)C(=O)N	REALSpace_70bn_2024-09	m_11bbb	24545020	93605
S1c2c(cc([N+]([O-])=O)cc2)C=C1C(=O)Nc3c(cccc3)CNc4ccccc4	222	fCSFP4	0.750	m_22bdl____24199870____138468	N/A	S1c2c(cc([N+]([O-])=O)cc2)C=C1C(=O)Nc3c(cccc3)C(=O)N	REALSpace_70bn_2024-09	m_22bdl	24199870	138468
S1c2c(cc([N+]([O-])=O)cc2)C=C1C(=O)Nc3c(cccc3)C[NH2+]C	223	fCSFP4	0.750	m_240690dcc____7347382____7406060	N/A	S1c2c(cc([N+]([O-])=O)cc2)C=C1C(=O)Nc3c(cccc3)C(=O)N	REALSpace_70bn_2024-09	m_240690dcc	7347382	7406060
S1c2c(cc([N+]([O-])=O)cc2)C=C1C(=O)NC=3C(=NNC3)C(=O)N	224	fCSFP4	0.750	m_22bbl____16861622____138468	N/A	S1c2c(cc([N+]([O-])=O)cc2)C=C1C(=O)Nc3c(cccc3)C(=O)N	REALSpace_70bn_2024-09	m_22bbl	16861622	138468
S1c2c(cc([N+]([O-])=O)cc2)C=C1C(=O)Nc3c(c(F)c(F)c(F)c3)C(=O)N	225	fCSFP4	0.750	m_11bcb____25793674____93605	N/A	S1c2c(cc([N+]([O-])=O)cc2)C=C1C(=O)Nc3c(cccc3)C(=O)N	REALSpace_70bn_2024-09	m_11bcb	25793674	93605
S1c2c(cc([N+]([O-])=O)cc2)C=C1C(=O)Nc3c(cccc3)CCC(=O)N	226	fCSFP4	0.750	m_11bbb____22166536____93605	N/A	S1c2c(cc([N+]([O-])=O)cc2)C=C1C(=O)Nc3c(cccc3)C(=O)N	REALSpace_70bn_2024-09	m_11bbb	22166536	93605
S(=O)(=NC(=O)c1c(NC(=O)C=2Sc3c(cc([N+]([O-])=O)cc3)C2)cccc1)(C)C	227	fCSFP4	0.750	m_11bcb____10475900____93605	N/A	S1c2c(cc([N+]([O-])=O)cc2)C=C1C(=O)Nc3c(cccc3)C(=O)N	REALSpace_70bn_2024-09	m_11bcb	10475900	93605
S1c2c(cc([N+]([O-])=O)cc2)C=C1C(=O)Nc3c(cccc3)C(=O)N4CCOCC4	228	fCSFP4	0.750	m_11bcb____321822____93605	N/A	S1c2c(cc([N+]([O-])=O)cc2)C=C1C(=O)Nc3c(cccc3)C(=O)N	REALSpace_70bn_2024-09	m_11bcb	321822	93605
Clc1nc(c(NC(=O)C=2Sc3c(cc([N+]([O-])=O)cc3)C2)cc1)C(=O)N	229	fCSFP4	0.748	m_11bcb____7555810____93605	N/A	S1c2c(cc([N+]([O-])=O)cc2)C=C1C(=O)Nc3c(cccc3)C(=O)N	REALSpace_70bn_2024-09	m_11bcb	7555810	93605
S1c2c(cc([N+]([O-])=O)cc2)C=C1C(=O)Nc3c(ccc(c3)C(=O)OC)C(=O)OC	230	fCSFP4	0.748	m_11dcb____51456____93605	N/A	S1c2c(cc([N+]([O-])=O)cc2)C=C1C(=O)Nc3c(cccc3)C(=O)N	REALSpace_70bn_2024-09	m_11dcb	51456	93605
Clc1nc(NC(=O)C=2Sc3c(cc([N+]([O-])=O)cc3)C2)c(cc1)C(=O)N	231	fCSFP4	0.746	m_1626bbb____22847664____22100508	N/A	S1c2c(cc([N+]([O-])=O)cc2)C=C1C(=O)Nc3c(cccc3)C(=O)N	REALSpace_70bn_2024-09	m_1626bbb	22847664	22100508
S1c2c(cc([N+]([O-])=O)cc2)C=C1C(=O)Nc3c(N)c([N+]([O-])=O)ccc3	232	fCSFP4	0.746	m_22dbn____8677868____138468	N/A	S1c2c(cc([N+]([O-])=O)cc2)C=C1C(=O)Nc3c(cccc3)C(=O)N	REALSpace_70bn_2024-09	m_22dbn	8677868	138468
S1c2c(cc([N+]([O-])=O)cc2)C=C1C(=O)Nc3cc(Nc4ccccc4)ccc3	233	fCSFP4	0.745	m_11bbb____25813660____93605	N/A	S1c2c(cc([N+]([O-])=O)cc2)C=C1C(=O)Nc3c(cccc3)C(=O)N	REALSpace_70bn_2024-09	m_11bbb	25813660	93605
S1c2c(cc([N+]([O-])=O)cc2)C=C1C(=O)Nc3ccc([N+]([O-])=O)cc3	234	fCSFP4	0.745	m_11bbb____94248____93605	N/A	S1c2c(cc([N+]([O-])=O)cc2)C=C1C(=O)Nc3c(cccc3)C(=O)N	REALSpace_70bn_2024-09	m_11bbb	94248	93605
Clc1c(NC(=O)C=2Sc3c(cc([N+]([O-])=O)cc3)C2)cc(OC)c(c1)C(=O)N	235	fCSFP4	0.744	m_11bcb____16811616____93605	N/A	S1c2c(cc([N+]([O-])=O)cc2)C=C1C(=O)Nc3c(cccc3)C(=O)N	REALSpace_70bn_2024-09	m_11bcb	16811616	93605
S1c2c(cc([N+]([O-])=O)cc2)C=C1C(=O)Nc3c(cccc3)C(=O)N(C(C)C)C	236	fCSFP4	0.744	m_11bcb____11764212____93605	N/A	S1c2c(cc([N+]([O-])=O)cc2)C=C1C(=O)Nc3c(cccc3)C(=O)N	REALSpace_70bn_2024-09	m_11bcb	11764212	93605
S(c1c(NC(=O)C=2Sc3c(cc([N+]([O-])=O)cc3)C2)cccc1)CC(=O)N	237	fCSFP4	0.744	m_11bcb____117447____93605	N/A	S1c2c(cc([N+]([O-])=O)cc2)C=C1C(=O)Nc3c(cccc3)C(=O)N	REALSpace_70bn_2024-09	m_11bcb	117447	93605
Clc1c(NC(=O)C=2Sc3c(cc([N+]([O-])=O)cc3)C2)cc(NC(=O)N)cc1	238	fCSFP4	0.744	m_11bcb____22358906____93605	N/A	S1c2c(cc([N+]([O-])=O)cc2)C=C1C(=O)Nc3c(cccc3)C(=O)N	REALSpace_70bn_2024-09	m_11bcb	22358906	93605
S(Cc1c(NC(=O)C=2Sc3c(cc([N+]([O-])=O)cc3)C2)cccc1)C	239	fCSFP4	0.744	m_11bcb____8761308____93605	N/A	S1c2c(cc([N+]([O-])=O)cc2)C=C1C(=O)Nc3c(cccc3)C(=O)N	REALSpace_70bn_2024-09	m_11bcb	8761308	93605
S(c1c(NC(=O)C=2Sc3c(cc([N+]([O-])=O)cc3)C2)cccc1)CC	240	fCSFP4	0.744	m_11bbb____1028318____93605	N/A	S1c2c(cc([N+]([O-])=O)cc2)C=C1C(=O)Nc3c(cccc3)C(=O)N	REALSpace_70bn_2024-09	m_11bbb	1028318	93605
S1c2c(cc([N+]([O-])=O)cc2)C=C1C(=O)Nc3c(N=[N+]=[N-])cccc3	241	fCSFP4	0.744	m_11bbb____22176116____93605	N/A	S1c2c(cc([N+]([O-])=O)cc2)C=C1C(=O)Nc3c(cccc3)C(=O)N	REALSpace_70bn_2024-09	m_11bbb	22176116	93605
S1c2c(cc([N+]([O-])=O)cc2)C=C1C(=O)Nc3c(NC4CCC4)cccc3	242	fCSFP4	0.744	m_22bdn____11684952____138468	N/A	S1c2c(cc([N+]([O-])=O)cc2)C=C1C(=O)Nc3c(cccc3)C(=O)N	REALSpace_70bn_2024-09	m_22bdn	11684952	138468
S1c2c(cc([N+]([O-])=O)cc2)C=C1C(=O)Nc3c(NCC(F)(F)F)cccc3	243	fCSFP4	0.744	m_11bbb____25843692____93605	N/A	S1c2c(cc([N+]([O-])=O)cc2)C=C1C(=O)Nc3c(cccc3)C(=O)N	REALSpace_70bn_2024-09	m_11bbb	25843692	93605
S1c2c(cc([N+]([O-])=O)cc2)C=C1C(=O)Nc3c(NCCC#N)cccc3	244	fCSFP4	0.744	m_22bdn____22322828____138468	N/A	S1c2c(cc([N+]([O-])=O)cc2)C=C1C(=O)Nc3c(cccc3)C(=O)N	REALSpace_70bn_2024-09	m_22bdn	22322828	138468
S1c2c(cc([N+]([O-])=O)cc2)C=C1C(=O)Nc3c(NCCOC)cccc3	245	fCSFP4	0.744	m_22bdn____9276190____138468	N/A	S1c2c(cc([N+]([O-])=O)cc2)C=C1C(=O)Nc3c(cccc3)C(=O)N	REALSpace_70bn_2024-09	m_22bdn	9276190	138468
S1c2c(cc([N+]([O-])=O)cc2)C=C1C(=O)Nc3c(OCC)cccc3	246	fCSFP4	0.744	m_11bbb____51789____93605	N/A	S1c2c(cc([N+]([O-])=O)cc2)C=C1C(=O)Nc3c(cccc3)C(=O)N	REALSpace_70bn_2024-09	m_11bbb	51789	93605
S1c2c(cc([N+]([O-])=O)cc2)C=C1C(=O)Nc3c(cccc3)CC#N	247	fCSFP4	0.744	m_11bcb____9864642____93605	N/A	S1c2c(cc([N+]([O-])=O)cc2)C=C1C(=O)Nc3c(cccc3)C(=O)N	REALSpace_70bn_2024-09	m_11bcb	9864642	93605
S1c2c(cc([N+]([O-])=O)cc2)C=C1C(=O)Nc3c(cccc3)CCCO	248	fCSFP4	0.744	m_22bbl____16970326____138468	N/A	S1c2c(cc([N+]([O-])=O)cc2)C=C1C(=O)Nc3c(cccc3)C(=O)N	REALSpace_70bn_2024-09	m_22bbl	16970326	138468
S1c2c(cc([N+]([O-])=O)cc2)C=C1C(=O)Nc3c(cccc3)COC	249	fCSFP4	0.744	m_11bbb____765444____93605	N/A	S1c2c(cc([N+]([O-])=O)cc2)C=C1C(=O)Nc3c(cccc3)C(=O)N	REALSpace_70bn_2024-09	m_11bbb	765444	93605
S1c2c(cc([N+]([O-])=O)cc2)C=C1C(=O)Nc3cc(NC(=O)N)c(F)cc3	250	fCSFP4	0.744	m_11bbb____22176526____93605	N/A	S1c2c(cc([N+]([O-])=O)cc2)C=C1C(=O)Nc3c(cccc3)C(=O)N	REALSpace_70bn_2024-09	m_11bbb	22176526	93605
Clc1c(NC(=O)C=2Sc3c(cc([N+]([O-])=O)cc3)C2)ccc([N+]([O-])=O)c1	251	fCSFP4	0.743	m_11bcb____158041____93605	N/A	S1c2c(cc([N+]([O-])=O)cc2)C=C1C(=O)Nc3c(cccc3)C(=O)N	REALSpace_70bn_2024-09	m_11bcb	158041	93605
S1c2c(cc([N+]([O-])=O)cc2)C=C1C(=O)Nc3c(F)cc([N+]([O-])=O)cc3	252	fCSFP4	0.743	m_11dbb____2164952____93605	N/A	S1c2c(cc([N+]([O-])=O)cc2)C=C1C(=O)Nc3c(cccc3)C(=O)N	REALSpace_70bn_2024-09	m_11dbb	2164952	93605
S1c2c(cc([N+]([O-])=O)cc2)C=C1C(=O)Nc3c(N)ccc([N+]([O-])=O)c3	253	fCSFP4	0.743	m_22bbl____20852984____138468	N/A	S1c2c(cc([N+]([O-])=O)cc2)C=C1C(=O)Nc3c(cccc3)C(=O)N	REALSpace_70bn_2024-09	m_22bbl	20852984	138468
S1c2c(cc([N+]([O-])=O)cc2)C=C1C(=O)Nc3c(O)cc(O)cc3	254	fCSFP4	0.743	m_22bbn____12890502____138468	N/A	S1c2c(cc([N+]([O-])=O)cc2)C=C1C(=O)Nc3c(cccc3)C(=O)N	REALSpace_70bn_2024-09	m_22bbn	12890502	138468
S1c2c(cc([N+]([O-])=O)cc2)C=C1C(=O)Nc3c(cc([N+]([O-])=O)cc3)C	255	fCSFP4	0.743	m_11bbb____94249____93605	N/A	S1c2c(cc([N+]([O-])=O)cc2)C=C1C(=O)Nc3c(cccc3)C(=O)N	REALSpace_70bn_2024-09	m_11bbb	94249	93605
S1c2c(cc([N+]([O-])=O)cc2)C=C1C(=O)Nc3cc([N+]([O-])=O)ccc3	256	fCSFP4	0.743	m_11bbb____94231____93605	N/A	S1c2c(cc([N+]([O-])=O)cc2)C=C1C(=O)Nc3c(cccc3)C(=O)N	REALSpace_70bn_2024-09	m_11bbb	94231	93605
S1c2c(cc([N+]([O-])=O)cc2)C=C1C(=O)NC=3SC(c4ccccc4)=CC3C(=O)N	257	fCSFP4	0.742	m_11bcb____52325____93605	N/A	S1c2c(cc([N+]([O-])=O)cc2)C=C1C(=O)Nc3c(cccc3)C(=O)N	REALSpace_70bn_2024-09	m_11bcb	52325	93605
S1c2c(cc([N+]([O-])=O)cc2)C=C1C(=O)Nc3c(cc(OC)cc3)C(=O)NC	258	fCSFP4	0.742	m_11bcb____2758470____93605	N/A	S1c2c(cc([N+]([O-])=O)cc2)C=C1C(=O)Nc3c(cccc3)C(=O)N	REALSpace_70bn_2024-09	m_11bcb	2758470	93605
S1c2c(cc([N+]([O-])=O)cc2)C=C1C(=O)Nc3c(cccc3C(=O)OC)C(=O)OC	259	fCSFP4	0.741	m_11bcb____17781830____93605	N/A	S1c2c(cc([N+]([O-])=O)cc2)C=C1C(=O)Nc3c(cccc3)C(=O)N	REALSpace_70bn_2024-09	m_11bcb	17781830	93605
S1c2c(cc(cc2)C(=O)Nc3c(cccc3)C(=O)N)C=C1C	260	fCSFP4	0.741	m_11bcb____124078____26276502	N/A	S1c2c(cc([N+]([O-])=O)cc2)C=C1C(=O)Nc3c(cccc3)C(=O)N	REALSpace_70bn_2024-09	m_11bcb	124078	26276502
S1c2c(cc([N+]([O-])=O)cc2)C=C1C(=O)Nc3nc(ccc3)C(=O)N	261	fCSFP4	0.739	m_11bbb____5344982____93605	N/A	S1c2c(cc([N+]([O-])=O)cc2)C=C1C(=O)Nc3c(cccc3)C(=O)N	REALSpace_70bn_2024-09	m_11bbb	5344982	93605
S1c2c(cc([N+]([O-])=O)cc2)C=C1C(=O)Nc3ccc(c4ccccc4)cc3	262	fCSFP4	0.738	m_11bbb____51459____93605	N/A	S1c2c(cc([N+]([O-])=O)cc2)C=C1C(=O)Nc3c(cccc3)C(=O)N	REALSpace_70bn_2024-09	m_11bbb	51459	93605
S1c2c(cc([N+]([O-])=O)cc2)C=C1C[NH2+]CC(=O)Nc3c(cccc3)C(=O)N	263	fCSFP4	0.738	m_270004bbb____24793994____24721728	N/A	S1c2c(cc([N+]([O-])=O)cc2)C=C1C(=O)Nc3c(cccc3)C(=O)N	REALSpace_70bn_2024-09	m_270004bbb	24793994	24721728
Clc1c(NC(=O)C=2Sc3c(cc([N+]([O-])=O)cc3)C2)ccc(c4ccccc4)c1	264	fCSFP4	0.737	m_11bcb____586888____93605	N/A	S1c2c(cc([N+]([O-])=O)cc2)C=C1C(=O)Nc3c(cccc3)C(=O)N	REALSpace_70bn_2024-09	m_11bcb	586888	93605
Clc1ccc(Oc2c(NC(=O)C=3Sc4c(cc([N+]([O-])=O)cc4)C3)cccc2)cc1	265	fCSFP4	0.737	m_11bcb____1722360____93605	N/A	S1c2c(cc([N+]([O-])=O)cc2)C=C1C(=O)Nc3c(cccc3)C(=O)N	REALSpace_70bn_2024-09	m_11bcb	1722360	93605
Clc1ccc(Sc2c(NC(=O)C=3Sc4c(cc([N+]([O-])=O)cc4)C3)cccc2)cc1	266	fCSFP4	0.737	m_11bcb____158060____93605	N/A	S1c2c(cc([N+]([O-])=O)cc2)C=C1C(=O)Nc3c(cccc3)C(=O)N	REALSpace_70bn_2024-09	m_11bcb	158060	93605
Ic1c(NC(=O)C=2Sc3c(cc([N+]([O-])=O)cc3)C2)ccc(c4ccccc4)c1	267	fCSFP4	0.737	m_11bcb____14795392____93605	N/A	S1c2c(cc([N+]([O-])=O)cc2)C=C1C(=O)Nc3c(cccc3)C(=O)N	REALSpace_70bn_2024-09	m_11bcb	14795392	93605
S(=O)(=O)(Nc1c(NC(=O)C=2Sc3c(cc([N+]([O-])=O)cc3)C2)cccc1)C	268	fCSFP4	0.737	m_11bcb____25838142____93605	N/A	S1c2c(cc([N+]([O-])=O)cc2)C=C1C(=O)Nc3c(cccc3)C(=O)N	REALSpace_70bn_2024-09	m_11bcb	25838142	93605
S(c1c(NC(=O)C=2Sc3c(cc([N+]([O-])=O)cc3)C2)cccc1)c4ccc(cc4)C	269	fCSFP4	0.737	m_11bcb____17831824____93605	N/A	S1c2c(cc([N+]([O-])=O)cc2)C=C1C(=O)Nc3c(cccc3)C(=O)N	REALSpace_70bn_2024-09	m_11bcb	17831824	93605
S1c2c(cc([N+]([O-])=O)cc2)C=C1C(=O)NC=3SC=CC3C(=O)c4ccccc4	270	fCSFP4	0.737	m_11bcb____774206____93605	N/A	S1c2c(cc([N+]([O-])=O)cc2)C=C1C(=O)Nc3c(cccc3)C(=O)N	REALSpace_70bn_2024-09	m_11bcb	774206	93605
S1c2c(cc([N+]([O-])=O)cc2)C=C1C(=O)Nc3c(F)cc(c4ccccc4)cc3	271	fCSFP4	0.737	m_11bbb____582432____93605	N/A	S1c2c(cc([N+]([O-])=O)cc2)C=C1C(=O)Nc3c(cccc3)C(=O)N	REALSpace_70bn_2024-09	m_11bbb	582432	93605
S1c2c(cc([N+]([O-])=O)cc2)C=C1C(=O)Nc3c(N(c4ccccc4)C)cccc3	272	fCSFP4	0.737	m_11bcb____774196____93605	N/A	S1c2c(cc([N+]([O-])=O)cc2)C=C1C(=O)Nc3c(cccc3)C(=O)N	REALSpace_70bn_2024-09	m_11bcb	774196	93605
S1c2c(cc([N+]([O-])=O)cc2)C=C1C(=O)Nc3c(N4C=CC=C4)cccc3	273	fCSFP4	0.737	m_11bcb____22355864____93605	N/A	S1c2c(cc([N+]([O-])=O)cc2)C=C1C(=O)Nc3c(cccc3)C(=O)N	REALSpace_70bn_2024-09	m_11bcb	22355864	93605
S1c2c(cc([N+]([O-])=O)cc2)C=C1C(=O)Nc3c(Oc4ccc(cc4)C)cccc3	274	fCSFP4	0.737	m_11bcb____421158____93605	N/A	S1c2c(cc([N+]([O-])=O)cc2)C=C1C(=O)Nc3c(cccc3)C(=O)N	REALSpace_70bn_2024-09	m_11bcb	421158	93605
S1c2c(cc([N+]([O-])=O)cc2)C=C1C(=O)Nc3c(Oc4ccncc4)cccc3	275	fCSFP4	0.737	m_11dcb____4600234____93605	N/A	S1c2c(cc([N+]([O-])=O)cc2)C=C1C(=O)Nc3c(cccc3)C(=O)N	REALSpace_70bn_2024-09	m_11dcb	4600234	93605
S1c2c(cc([N+]([O-])=O)cc2)C=C1C(=O)Nc3c(c4cc(F)cc(F)c4)cccc3	276	fCSFP4	0.737	m_11bcb____17662058____93605	N/A	S1c2c(cc([N+]([O-])=O)cc2)C=C1C(=O)Nc3c(cccc3)C(=O)N	REALSpace_70bn_2024-09	m_11bcb	17662058	93605
S1c2c(cc([N+]([O-])=O)cc2)C=C1C(=O)Nc3c(cc(F)c(F)c3)C(=O)NC	277	fCSFP4	0.737	m_11bcb____25832484____93605	N/A	S1c2c(cc([N+]([O-])=O)cc2)C=C1C(=O)Nc3c(cccc3)C(=O)N	REALSpace_70bn_2024-09	m_11bcb	25832484	93605
S1c2c(cc([N+]([O-])=O)cc2)C=C1C(=O)Nc3c(cc(c(c3)C)C([O-])=O)C([O-])=O	278	fCSFP4	0.737	m_188690bce____21756152____7313196	N/A	S1c2c(cc([N+]([O-])=O)cc2)C=C1C(=O)Nc3c(cccc3)C(=O)N	REALSpace_70bn_2024-09	m_188690bce	21756152	7313196
S1c2c(cc([N+]([O-])=O)cc2)C=C1C(=O)Nc3c(cc(c(c3)C)C)C([O-])=O	279	fCSFP4	0.737	m_188690bce____15211590____7313196	N/A	S1c2c(cc([N+]([O-])=O)cc2)C=C1C(=O)Nc3c(cccc3)C(=O)N	REALSpace_70bn_2024-09	m_188690bce	15211590	7313196
S1c2c(cc([N+]([O-])=O)cc2)C=C1C(=O)Nc3c(cc(c4ccccc4)cc3)C	280	fCSFP4	0.737	m_11bbb____582406____93605	N/A	S1c2c(cc([N+]([O-])=O)cc2)C=C1C(=O)Nc3c(cccc3)C(=O)N	REALSpace_70bn_2024-09	m_11bbb	582406	93605
S1c2c(cc([N+]([O-])=O)cc2)C=C1C(=O)Nc3c(cccc3)C[NH2+]CC	281	fCSFP4	0.737	m_240690bcd____7347388____7406060	N/A	S1c2c(cc([N+]([O-])=O)cc2)C=C1C(=O)Nc3c(cccc3)C(=O)N	REALSpace_70bn_2024-09	m_240690bcd	7347388	7406060
Brc1c(NC(=O)C=2Sc3c(cc([N+]([O-])=O)cc3)C2)ccc(Br)c1	282	fCSFP4	0.737	m_11bcb____51705____93605	N/A	S1c2c(cc([N+]([O-])=O)cc2)C=C1C(=O)Nc3c(cccc3)C(=O)N	REALSpace_70bn_2024-09	m_11bcb	51705	93605
Clc1c(Cl)cccc1NC(=O)C=2Sc3c(cc([N+]([O-])=O)cc3)C2	283	fCSFP4	0.737	m_11bcb____51633____93605	N/A	S1c2c(cc([N+]([O-])=O)cc2)C=C1C(=O)Nc3c(cccc3)C(=O)N	REALSpace_70bn_2024-09	m_11bcb	51633	93605
Clc1c(NC(=O)C=2Sc3c(cc([N+]([O-])=O)cc3)C2)ccc(Cl)c1	284	fCSFP4	0.737	m_11bcb____51444____93605	N/A	S1c2c(cc([N+]([O-])=O)cc2)C=C1C(=O)Nc3c(cccc3)C(=O)N	REALSpace_70bn_2024-09	m_11bcb	51444	93605
S1c2c(cc([N+]([O-])=O)cc2)C=C1C(=O)Nc3c(F)c(F)ccc3	285	fCSFP4	0.737	m_11bbb____2163456____93605	N/A	S1c2c(cc([N+]([O-])=O)cc2)C=C1C(=O)Nc3c(cccc3)C(=O)N	REALSpace_70bn_2024-09	m_11bbb	2163456	93605
S1c2c(cc([N+]([O-])=O)cc2)C=C1C(=O)Nc3c(F)cc(F)cc3	286	fCSFP4	0.737	m_11bbb____51613____93605	N/A	S1c2c(cc([N+]([O-])=O)cc2)C=C1C(=O)Nc3c(cccc3)C(=O)N	REALSpace_70bn_2024-09	m_11bbb	51613	93605
S1c2c(cc([N+]([O-])=O)cc2)C=C1C(=O)Nc3c(c(NC(=O)C)ccc3)C	287	fCSFP4	0.737	m_11bbb____465318____93605	N/A	S1c2c(cc([N+]([O-])=O)cc2)C=C1C(=O)Nc3c(cccc3)C(=O)N	REALSpace_70bn_2024-09	m_11bbb	465318	93605
S1c2c(cc([N+]([O-])=O)cc2)C=C1C(=O)Nc3c(c(ccc3)C)C	288	fCSFP4	0.737	m_11bbb____51355____93605	N/A	S1c2c(cc([N+]([O-])=O)cc2)C=C1C(=O)Nc3c(cccc3)C(=O)N	REALSpace_70bn_2024-09	m_11bbb	51355	93605
S1c2c(cc([N+]([O-])=O)cc2)C=C1C(=O)Nc3c(cc(cc3)C)C	289	fCSFP4	0.737	m_11bbb____51356____93605	N/A	S1c2c(cc([N+]([O-])=O)cc2)C=C1C(=O)Nc3c(cccc3)C(=O)N	REALSpace_70bn_2024-09	m_11bbb	51356	93605
S1c2c(cncc2)C=C1C(=O)Nc3c(cccc3)C(=O)N	290	fCSFP4	0.736	m_11bcb____124078____26269780	N/A	S1c2c(cc([N+]([O-])=O)cc2)C=C1C(=O)Nc3c(cccc3)C(=O)N	REALSpace_70bn_2024-09	m_11bcb	124078	26269780
S1c2c(cc([N+]([O-])=O)cc2)C=C1C(=O)Nc3cc(OC(C)C)c(cc3)C(=O)N	291	fCSFP4	0.736	m_11bbb____9450322____93605	N/A	S1c2c(cc([N+]([O-])=O)cc2)C=C1C(=O)Nc3c(cccc3)C(=O)N	REALSpace_70bn_2024-09	m_11bbb	9450322	93605
Brc1cc(F)c(NC(=O)C=2Sc3c(cc([N+]([O-])=O)cc3)C2)c(c1)C(=O)N	292	fCSFP4	0.736	m_11bcb____28469122____93605	N/A	S1c2c(cc([N+]([O-])=O)cc2)C=C1C(=O)Nc3c(cccc3)C(=O)N	REALSpace_70bn_2024-09	m_11bcb	28469122	93605
Clc1cc(NC(=O)C=2Sc3c(cc([N+]([O-])=O)cc3)C2)c(cc1)C(=O)NCC	293	fCSFP4	0.736	m_11bcb____950798____93605	N/A	S1c2c(cc([N+]([O-])=O)cc2)C=C1C(=O)Nc3c(cccc3)C(=O)N	REALSpace_70bn_2024-09	m_11bcb	950798	93605
Clc1cc(c(NC(=O)C=2Sc3c(cc([N+]([O-])=O)cc3)C2)cc1)C(=O)NCC	294	fCSFP4	0.736	m_11bcb____4509312____93605	N/A	S1c2c(cc([N+]([O-])=O)cc2)C=C1C(=O)Nc3c(cccc3)C(=O)N	REALSpace_70bn_2024-09	m_11bcb	4509312	93605
S1c2c(cc([N+]([O-])=O)cc2)C=C1C(=O)NC=3SC(=CC3C(=O)N)C	295	fCSFP4	0.736	m_11bcb____4968296____93605	N/A	S1c2c(cc([N+]([O-])=O)cc2)C=C1C(=O)Nc3c(cccc3)C(=O)N	REALSpace_70bn_2024-09	m_11bcb	4968296	93605
S1c2c(cc([N+]([O-])=O)cc2)C=C1C(=O)Nc3c(cc(OC)cc3)C([O-])=O	296	fCSFP4	0.736	m_188690bce____10178626____7313196	N/A	S1c2c(cc([N+]([O-])=O)cc2)C=C1C(=O)Nc3c(cccc3)C(=O)N	REALSpace_70bn_2024-09	m_188690bce	10178626	7313196
S1c2c(cc([N+]([O-])=O)cc2)C=C1C(=O)Nc3c(cc(cc3)CC)C([O-])=O	297	fCSFP4	0.736	m_188690dce____15211470____7313196	N/A	S1c2c(cc([N+]([O-])=O)cc2)C=C1C(=O)Nc3c(cccc3)C(=O)N	REALSpace_70bn_2024-09	m_188690dce	15211470	7313196
S1c2c(cc([N+]([O-])=O)cc2)C=C1C(=O)Nc3c(ccc(OC)c3)C(=O)C	298	fCSFP4	0.736	m_11bbb____16981370____93605	N/A	S1c2c(cc([N+]([O-])=O)cc2)C=C1C(=O)Nc3c(cccc3)C(=O)N	REALSpace_70bn_2024-09	m_11bbb	16981370	93605
S1c2c(cc([N+]([O-])=O)cc2)C=C1C(=O)Nc3c(ccc(OC)c3)C([O-])=O	299	fCSFP4	0.736	m_269946bcd____23376970____7301560	N/A	S1c2c(cc([N+]([O-])=O)cc2)C=C1C(=O)Nc3c(cccc3)C(=O)N	REALSpace_70bn_2024-09	m_269946bcd	23376970	7301560
S1c2c(cc([N+]([O-])=O)cc2)C=C1C(=O)NNC(=O)Nc3c(cccc3)C	300	fCSFP4	0.735	m_11bbb____25798386____93605	N/A	S1c2c(cc([N+]([O-])=O)cc2)C=C1C(=O)Nc3c(cccc3)C(=O)N	REALSpace_70bn_2024-09	m_11bbb	25798386	93605
S1c2c(cc([N+]([O-])=O)cc2)C=C1C(=O)Nc3c(O)cccc3C([O-])=O	301	fCSFP4	0.735	m_188690bce____15211548____7313196	N/A	S1c2c(cc([N+]([O-])=O)cc2)C=C1C(=O)Nc3c(cccc3)C(=O)N	REALSpace_70bn_2024-09	m_188690bce	15211548	7313196
S1c2c(cc([N+]([O-])=O)cc2)C=C1C(=O)Nc3c(cccc3C)C(=O)NC	302	fCSFP4	0.735	m_11bcb____22358712____93605	N/A	S1c2c(cc([N+]([O-])=O)cc2)C=C1C(=O)Nc3c(cccc3)C(=O)N	REALSpace_70bn_2024-09	m_11bcb	22358712	93605
S1c2c(cc([N+]([O-])=O)cc2)C=C1CNc3c(cccc3)C(=O)Nc4ccccc4	303	fCSFP4	0.735	m_207bdb____26288770____26209348	N/A	S1c2c(cc([N+]([O-])=O)cc2)C=C1C(=O)Nc3c(cccc3)C(=O)N	REALSpace_70bn_2024-09	m_207bdb	26288770	26209348
S1c2c(cc([N+]([O-])=O)cc2)C=C1C(=O)Nc3c(O)ccc([N+]([O-])=O)c3	304	fCSFP4	0.735	m_22bbn____7866766____138468	N/A	S1c2c(cc([N+]([O-])=O)cc2)C=C1C(=O)Nc3c(cccc3)C(=O)N	REALSpace_70bn_2024-09	m_22bbn	7866766	138468
S1c2c(cc([N+]([O-])=O)cc2)C=C1C(=O)Nc3cc(ccc3)C(=O)c4ccccc4	305	fCSFP4	0.734	m_11bbb____2563206____93605	N/A	S1c2c(cc([N+]([O-])=O)cc2)C=C1C(=O)Nc3c(cccc3)C(=O)N	REALSpace_70bn_2024-09	m_11bbb	2563206	93605
S1c2c(cc([N+]([O-])=O)cc2)C=C1C(=O)NNc3c(cccc3)C(=O)OC	306	fCSFP4	0.733	m_22bbn____8282320____138468	N/A	S1c2c(cc([N+]([O-])=O)cc2)C=C1C(=O)Nc3c(cccc3)C(=O)N	REALSpace_70bn_2024-09	m_22bbn	8282320	138468
S1c2c(cc([N+]([O-])=O)cc2)C=C1C(=O)Nc3c(c(N)ccc3)C	307	fCSFP4	0.733	m_240690bbf____12229880____7406060	N/A	S1c2c(cc([N+]([O-])=O)cc2)C=C1C(=O)Nc3c(cccc3)C(=O)N	REALSpace_70bn_2024-09	m_240690bbf	12229880	7406060
Clc1c(Cl)cc(NC(=O)C=2Sc3c(cc([N+]([O-])=O)cc3)C2)c(Cl)c1	308	fCSFP4	0.732	m_11bcb____124187____93605	N/A	S1c2c(cc([N+]([O-])=O)cc2)C=C1C(=O)Nc3c(cccc3)C(=O)N	REALSpace_70bn_2024-09	m_11bcb	124187	93605
S1c2c(cc([N+]([O-])=O)cc2)C=C1C(=O)Nc3c(F)cc(F)c(F)c3	309	fCSFP4	0.732	m_11bbb____3391570____93605	N/A	S1c2c(cc([N+]([O-])=O)cc2)C=C1C(=O)Nc3c(cccc3)C(=O)N	REALSpace_70bn_2024-09	m_11bbb	3391570	93605
S1c2c(cc([N+]([O-])=O)cc2)C=C1C(=O)Nc3c(cc(c(c3)C)C)C	310	fCSFP4	0.732	m_11bbb____22442942____93605	N/A	S1c2c(cc([N+]([O-])=O)cc2)C=C1C(=O)Nc3c(cccc3)C(=O)N	REALSpace_70bn_2024-09	m_11bbb	22442942	93605
S1c2c(cc([N+]([O-])=O)cc2)C=C1C(=O)Nc3cc(ccc3)C(=O)NC(=O)N	311	fCSFP4	0.732	m_11bbb____13797778____93605	N/A	S1c2c(cc([N+]([O-])=O)cc2)C=C1C(=O)Nc3c(cccc3)C(=O)N	REALSpace_70bn_2024-09	m_11bbb	13797778	93605
S1c2c(cc([N+]([O-])=O)cc2)C=C1C(=O)Nc3c(cc(cc3)C(=O)OC)C(=O)C	312	fCSFP4	0.732	m_11dbb____25817778____93605	N/A	S1c2c(cc([N+]([O-])=O)cc2)C=C1C(=O)Nc3c(cccc3)C(=O)N	REALSpace_70bn_2024-09	m_11dbb	25817778	93605
Clc1c(Cl)cc(c(NC(=O)C=2Sc3c(cc([N+]([O-])=O)cc3)C2)c1)C(=O)C	313	fCSFP4	0.731	m_11bcb____27051808____93605	N/A	S1c2c(cc([N+]([O-])=O)cc2)C=C1C(=O)Nc3c(cccc3)C(=O)N	REALSpace_70bn_2024-09	m_11bcb	27051808	93605
Clc1c(Oc2c(NC(=O)C=3Sc4c(cc([N+]([O-])=O)cc4)C3)cccc2)cccc1	314	fCSFP4	0.731	m_11bcb____146976____93605	N/A	S1c2c(cc([N+]([O-])=O)cc2)C=C1C(=O)Nc3c(cccc3)C(=O)N	REALSpace_70bn_2024-09	m_11bcb	146976	93605
Clc1c(cccc1)Cc2c(NC(=O)C=3Sc4c(cc([N+]([O-])=O)cc4)C3)cccc2	315	fCSFP4	0.731	m_11bcb____25794234____93605	N/A	S1c2c(cc([N+]([O-])=O)cc2)C=C1C(=O)Nc3c(cccc3)C(=O)N	REALSpace_70bn_2024-09	m_11bcb	25794234	93605
Clc1cc(c2c(NC(=O)C=3Sc4c(cc([N+]([O-])=O)cc4)C3)cccc2)ccc1	316	fCSFP4	0.731	m_11bcb____18527992____93605	N/A	S1c2c(cc([N+]([O-])=O)cc2)C=C1C(=O)Nc3c(cccc3)C(=O)N	REALSpace_70bn_2024-09	m_11bcb	18527992	93605
S(=O)(c1c(NC(=O)C=2Sc3c(cc([N+]([O-])=O)cc3)C2)cccc1)C	317	fCSFP4	0.731	m_11dcb____6103596____93605	N/A	S1c2c(cc([N+]([O-])=O)cc2)C=C1C(=O)Nc3c(cccc3)C(=O)N	REALSpace_70bn_2024-09	m_11dcb	6103596	93605
S(c1c(NC(=O)C=2Sc3c(cc([N+]([O-])=O)cc3)C2)cccc1)C(C)C	318	fCSFP4	0.731	m_11bcb____7108118____93605	N/A	S1c2c(cc([N+]([O-])=O)cc2)C=C1C(=O)Nc3c(cccc3)C(=O)N	REALSpace_70bn_2024-09	m_11bcb	7108118	93605
S(c1c(NC(=O)C=2Sc3c(cc([N+]([O-])=O)cc3)C2)cccc1)C(F)F	319	fCSFP4	0.731	m_11bcb____53370____93605	N/A	S1c2c(cc([N+]([O-])=O)cc2)C=C1C(=O)Nc3c(cccc3)C(=O)N	REALSpace_70bn_2024-09	m_11bcb	53370	93605
S1c2c(cc([N+]([O-])=O)cc2)C=C1C(=O)NC=3C(C(=O)OC)=CSC3	320	fCSFP4	0.731	m_11dcb____8164768____93605	N/A	S1c2c(cc([N+]([O-])=O)cc2)C=C1C(=O)Nc3c(cccc3)C(=O)N	REALSpace_70bn_2024-09	m_11dcb	8164768	93605
S1c2c(cc([N+]([O-])=O)cc2)C=C1C(=O)Nc3c(NC(=O)OC(C)(C)C)cccc3	321	fCSFP4	0.731	m_11dcb____846868____93605	N/A	S1c2c(cc([N+]([O-])=O)cc2)C=C1C(=O)Nc3c(cccc3)C(=O)N	REALSpace_70bn_2024-09	m_11dcb	846868	93605
S1c2c(cc([N+]([O-])=O)cc2)C=C1C(=O)Nc3c(NC4CCCCC4)cccc3	322	fCSFP4	0.731	m_22bdn____12888630____138468	N/A	S1c2c(cc([N+]([O-])=O)cc2)C=C1C(=O)Nc3c(cccc3)C(=O)N	REALSpace_70bn_2024-09	m_22bdn	12888630	138468
S1c2c(cc([N+]([O-])=O)cc2)C=C1C(=O)Nc3c(NCC[NH+](C)C)cccc3	323	fCSFP4	0.731	m_22bdl____21406854____138468	N/A	S1c2c(cc([N+]([O-])=O)cc2)C=C1C(=O)Nc3c(cccc3)C(=O)N	REALSpace_70bn_2024-09	m_22bdl	21406854	138468
S1c2c(cc([N+]([O-])=O)cc2)C=C1C(=O)Nc3c(OC(C)C)cccc3	324	fCSFP4	0.731	m_11bcb____736528____93605	N/A	S1c2c(cc([N+]([O-])=O)cc2)C=C1C(=O)Nc3c(cccc3)C(=O)N	REALSpace_70bn_2024-09	m_11bcb	736528	93605
S1c2c(cc([N+]([O-])=O)cc2)C=C1C(=O)Nc3c(OC(F)F)cccc3	325	fCSFP4	0.731	m_11bcb____51874____93605	N/A	S1c2c(cc([N+]([O-])=O)cc2)C=C1C(=O)Nc3c(cccc3)C(=O)N	REALSpace_70bn_2024-09	m_11bcb	51874	93605
S1c2c(cc([N+]([O-])=O)cc2)C=C1C(=O)Nc3c(OCCO)cccc3	326	fCSFP4	0.731	m_22bbl____15432614____138468	N/A	S1c2c(cc([N+]([O-])=O)cc2)C=C1C(=O)Nc3c(cccc3)C(=O)N	REALSpace_70bn_2024-09	m_22bbl	15432614	138468
S1c2c(cc([N+]([O-])=O)cc2)C=C1C(=O)Nc3c(OCOC)cccc3	327	fCSFP4	0.731	m_11bbb____25843366____93605	N/A	S1c2c(cc([N+]([O-])=O)cc2)C=C1C(=O)Nc3c(cccc3)C(=O)N	REALSpace_70bn_2024-09	m_11bbb	25843366	93605
S1c2c(cc([N+]([O-])=O)cc2)C=C1C(=O)Nc3c(Oc4c(cccc4)C)cccc3	328	fCSFP4	0.731	m_11bcb____22355860____93605	N/A	S1c2c(cc([N+]([O-])=O)cc2)C=C1C(=O)Nc3c(cccc3)C(=O)N	REALSpace_70bn_2024-09	m_11bcb	22355860	93605
S1c2c(cc([N+]([O-])=O)cc2)C=C1C(=O)Nc3c(cccc3)C=4C=NNC4	329	fCSFP4	0.731	m_22bdn____8693608____138468	N/A	S1c2c(cc([N+]([O-])=O)cc2)C=C1C(=O)Nc3c(cccc3)C(=O)N	REALSpace_70bn_2024-09	m_22bdn	8693608	138468
S1c2c(cc([N+]([O-])=O)cc2)C=C1C(=O)Nc3c(cccc3)CC(C)C	330	fCSFP4	0.731	m_11bcb____7043810____93605	N/A	S1c2c(cc([N+]([O-])=O)cc2)C=C1C(=O)Nc3c(cccc3)C(=O)N	REALSpace_70bn_2024-09	m_11bcb	7043810	93605
S1c2c(cc([N+]([O-])=O)cc2)C=C1C(=O)Nc3c(cccc3)CC([O-])=O	331	fCSFP4	0.731	m_188690bce____7326610____7313196	N/A	S1c2c(cc([N+]([O-])=O)cc2)C=C1C(=O)Nc3c(cccc3)C(=O)N	REALSpace_70bn_2024-09	m_188690bce	7326610	7313196
S1c2c(cc([N+]([O-])=O)cc2)C=C1C(=O)Nc3c(cccc3)COCC	332	fCSFP4	0.731	m_11bcb____1199108____93605	N/A	S1c2c(cc([N+]([O-])=O)cc2)C=C1C(=O)Nc3c(cccc3)C(=O)N	REALSpace_70bn_2024-09	m_11bcb	1199108	93605
S1c2c(cc([N+]([O-])=O)cc2)C=C1C(=O)Nc3c(cccc3)C[NH+](C)C	333	fCSFP4	0.731	m_11bcb____25837224____93605	N/A	S1c2c(cc([N+]([O-])=O)cc2)C=C1C(=O)Nc3c(cccc3)C(=O)N	REALSpace_70bn_2024-09	m_11bcb	25837224	93605
Brc1c([N+]([O-])=O)cccc1NC(=O)C=2Sc3c(cc([N+]([O-])=O)cc3)C2	334	fCSFP4	0.730	m_11bcb____8961568____93605	N/A	S1c2c(cc([N+]([O-])=O)cc2)C=C1C(=O)Nc3c(cccc3)C(=O)N	REALSpace_70bn_2024-09	m_11bcb	8961568	93605
Clc1c([N+]([O-])=O)cccc1NC(=O)C=2Sc3c(cc([N+]([O-])=O)cc3)C2	335	fCSFP4	0.730	m_11bcb____9865218____93605	N/A	S1c2c(cc([N+]([O-])=O)cc2)C=C1C(=O)Nc3c(cccc3)C(=O)N	REALSpace_70bn_2024-09	m_11bcb	9865218	93605
S1c2c(cc([N+]([O-])=O)cc2)C=C1C(=O)Nc3c(F)c([N+]([O-])=O)ccc3	336	fCSFP4	0.730	m_11bbb____25815406____93605	N/A	S1c2c(cc([N+]([O-])=O)cc2)C=C1C(=O)Nc3c(cccc3)C(=O)N	REALSpace_70bn_2024-09	m_11bbb	25815406	93605
S1c2c(cc([N+]([O-])=O)cc2)C=C1C(=O)Nc3c(c([N+]([O-])=O)ccc3)C	337	fCSFP4	0.730	m_11bbb____94241____93605	N/A	S1c2c(cc([N+]([O-])=O)cc2)C=C1C(=O)Nc3c(cccc3)C(=O)N	REALSpace_70bn_2024-09	m_11bbb	94241	93605
S1c2c(cc([N+]([O-])=O)cc2)C=C1CNc3c(cccc3)C(=O)N	338	fCSFP4	0.730	m_207bdb____26288410____26209348	N/A	S1c2c(cc([N+]([O-])=O)cc2)C=C1C(=O)Nc3c(cccc3)C(=O)N	REALSpace_70bn_2024-09	m_207bdb	26288410	26209348
S1c2c(ccc(c2)C(F)(F)F)C=C1C(=O)Nc3c(cccc3)C(=O)N	339	fCSFP4	0.730	m_11bcb____124078____15260400	N/A	S1c2c(cc([N+]([O-])=O)cc2)C=C1C(=O)Nc3c(cccc3)C(=O)N	REALSpace_70bn_2024-09	m_11bcb	124078	15260400
Clc1c(NC(=O)C=2Sc3c(cc([N+]([O-])=O)cc3)C2)c(Cl)ccc1	340	fCSFP4	0.730	m_11bcb____51360____93605	N/A	S1c2c(cc([N+]([O-])=O)cc2)C=C1C(=O)Nc3c(cccc3)C(=O)N	REALSpace_70bn_2024-09	m_11bcb	51360	93605
Clc1cc(NC(=O)C=2Sc3c(cc([N+]([O-])=O)cc3)C2)cc(c1)C(=O)N	341	fCSFP4	0.730	m_11bbb____15502818____93605	N/A	S1c2c(cc([N+]([O-])=O)cc2)C=C1C(=O)Nc3c(cccc3)C(=O)N	REALSpace_70bn_2024-09	m_11bbb	15502818	93605
S1c2c(cc([N+]([O-])=O)cc2)C=C1C(=O)Nc3c(F)cccc3F	342	fCSFP4	0.730	m_11bcb____51634____93605	N/A	S1c2c(cc([N+]([O-])=O)cc2)C=C1C(=O)Nc3c(cccc3)C(=O)N	REALSpace_70bn_2024-09	m_11bcb	51634	93605
S1c2c(cc([N+]([O-])=O)cc2)C=C1C(=O)Nc3c(cccc3C)C	343	fCSFP4	0.730	m_11bcb____51869____93605	N/A	S1c2c(cc([N+]([O-])=O)cc2)C=C1C(=O)Nc3c(cccc3)C(=O)N	REALSpace_70bn_2024-09	m_11bcb	51869	93605
S1c2c(cc([N+]([O-])=O)cc2)C=C1C(=O)Nc3cc(cc(c3)C)C(=O)N	344	fCSFP4	0.730	m_11bbb____10745854____93605	N/A	S1c2c(cc([N+]([O-])=O)cc2)C=C1C(=O)Nc3c(cccc3)C(=O)N	REALSpace_70bn_2024-09	m_11bbb	10745854	93605
S1c2c(cc([N+]([O-])=O)cc2)C=C1C(=O)Nc3c(N)c(ccc3)C(=O)OC	345	fCSFP4	0.730	m_22bbn____9647588____138468	N/A	S1c2c(cc([N+]([O-])=O)cc2)C=C1C(=O)Nc3c(cccc3)C(=O)N	REALSpace_70bn_2024-09	m_22bbn	9647588	138468
S1c2c(cc([N+]([O-])=O)cc2)C=C1C(=O)Nc3c(cc(NC)cc3)C(=O)OC	346	fCSFP4	0.730	m_240690bcd____16914460____7406060	N/A	S1c2c(cc([N+]([O-])=O)cc2)C=C1C(=O)Nc3c(cccc3)C(=O)N	REALSpace_70bn_2024-09	m_240690bcd	16914460	7406060
S1c2c(cc([N+]([O-])=O)cc2)C=C1C(=O)Nc3c(cc(cc3)C)C(=O)OC	347	fCSFP4	0.730	m_11bcb____4278072____93605	N/A	S1c2c(cc([N+]([O-])=O)cc2)C=C1C(=O)Nc3c(cccc3)C(=O)N	REALSpace_70bn_2024-09	m_11bcb	4278072	93605
S1c2c(cc([N+]([O-])=O)cc2)C=C1C(=O)Nc3c(ccnc3)C(=O)OC	348	fCSFP4	0.730	m_11dcb____5357232____93605	N/A	S1c2c(cc([N+]([O-])=O)cc2)C=C1C(=O)Nc3c(cccc3)C(=O)N	REALSpace_70bn_2024-09	m_11dcb	5357232	93605
S1c2c(cc([N+]([O-])=O)cc2)C=C1C(=O)Nc3c(cncc3)C(=O)CC	349	fCSFP4	0.730	m_11bbb____25842038____93605	N/A	S1c2c(cc([N+]([O-])=O)cc2)C=C1C(=O)Nc3c(cccc3)C(=O)N	REALSpace_70bn_2024-09	m_11bbb	25842038	93605
S1c2c(cc([N+]([O-])=O)cc2)C=C1C(=O)Nc3c(cncc3)C(=O)OC	350	fCSFP4	0.730	m_11dcb____9403740____93605	N/A	S1c2c(cc([N+]([O-])=O)cc2)C=C1C(=O)Nc3c(cccc3)C(=O)N	REALSpace_70bn_2024-09	m_11dcb	9403740	93605
S1c2c(cc([N+]([O-])=O)cc2)C=C1C(=O)Nc3c(cccc3C)C(=O)C	351	fCSFP4	0.729	m_11bcb____25838588____93605	N/A	S1c2c(cc([N+]([O-])=O)cc2)C=C1C(=O)Nc3c(cccc3)C(=O)N	REALSpace_70bn_2024-09	m_11bcb	25838588	93605
S1c2c(cc([N+]([O-])=O)cc2)C=C1C(=O)Nc3c(cccc3C)C([O-])=O	352	fCSFP4	0.729	m_272270bcb____13074940____10032220	N/A	S1c2c(cc([N+]([O-])=O)cc2)C=C1C(=O)Nc3c(cccc3)C(=O)N	REALSpace_70bn_2024-09	m_272270bcb	13074940	10032220
Brc1c(NC(=O)C=2Sc3c(cc([N+]([O-])=O)cc3)C2)cc([N+]([O-])=O)cc1	353	fCSFP4	0.728	m_11bcb____7425706____93605	N/A	S1c2c(cc([N+]([O-])=O)cc2)C=C1C(=O)Nc3c(cccc3)C(=O)N	REALSpace_70bn_2024-09	m_11bcb	7425706	93605
Clc1c(NC(=O)C=2Sc3c(cc([N+]([O-])=O)cc3)C2)cc([N+]([O-])=O)cc1	354	fCSFP4	0.728	m_11bcb____94236____93605	N/A	S1c2c(cc([N+]([O-])=O)cc2)C=C1C(=O)Nc3c(cccc3)C(=O)N	REALSpace_70bn_2024-09	m_11bcb	94236	93605
S1c2c(cc([N+]([O-])=O)cc2)C=C1C(=O)Nc3c(F)ccc([N+]([O-])=O)c3	355	fCSFP4	0.728	m_11bbb____94237____93605	N/A	S1c2c(cc([N+]([O-])=O)cc2)C=C1C(=O)Nc3c(cccc3)C(=O)N	REALSpace_70bn_2024-09	m_11bbb	94237	93605
S1c2c(cc([N+]([O-])=O)cc2)C=C1C(=O)Nc3c(ccc([N+]([O-])=O)c3)C	356	fCSFP4	0.728	m_11bbb____94234____93605	N/A	S1c2c(cc([N+]([O-])=O)cc2)C=C1C(=O)Nc3c(cccc3)C(=O)N	REALSpace_70bn_2024-09	m_11bbb	94234	93605
S1c2c(cc([N+]([O-])=O)cc2)C(=C1C(=O)Nc3c(cccc3)C(=O)N)C	357	fCSFP4	0.728	m_11bcb____124078____22135382	N/A	S1c2c(cc([N+]([O-])=O)cc2)C=C1C(=O)Nc3c(cccc3)C(=O)N	REALSpace_70bn_2024-09	m_11bcb	124078	22135382
S1c2c(cc([N+]([O-])=O)cc2)C=C1C(=O)Nc3c(OC(C)C)cc(cc3)C(=O)N	358	fCSFP4	0.728	m_11bcb____11354874____93605	N/A	S1c2c(cc([N+]([O-])=O)cc2)C=C1C(=O)Nc3c(cccc3)C(=O)N	REALSpace_70bn_2024-09	m_11bcb	11354874	93605
S1c2c(cc([N+]([O-])=O)cc2)C=C1C(=O)Nc3c(OC)c(ccc3)C([O-])=O	359	fCSFP4	0.727	m_188690bbe____13530068____7313196	N/A	S1c2c(cc([N+]([O-])=O)cc2)C=C1C(=O)Nc3c(cccc3)C(=O)N	REALSpace_70bn_2024-09	m_188690bbe	13530068	7313196
S1c2c(cc([N+]([O-])=O)cc2)C=C1C(=O)Nc3c(nccc3)C([O-])=O	360	fCSFP4	0.727	m_272270dcb____12613762____10032220	N/A	S1c2c(cc([N+]([O-])=O)cc2)C=C1C(=O)Nc3c(cccc3)C(=O)N	REALSpace_70bn_2024-09	m_272270dcb	12613762	10032220
Clc1cc(N)c(NC(=O)C=2Sc3c(cc([N+]([O-])=O)cc3)C2)cc1	361	fCSFP4	0.726	m_240690bcd____21583568____7406060	N/A	S1c2c(cc([N+]([O-])=O)cc2)C=C1C(=O)Nc3c(cccc3)C(=O)N	REALSpace_70bn_2024-09	m_240690bcd	21583568	7406060
S1c2c(cc(OC(F)(F)F)cc2)C=C1C(=O)Nc3c(cccc3)C(=O)N	362	fCSFP4	0.726	m_11bcb____124078____25976528	N/A	S1c2c(cc([N+]([O-])=O)cc2)C=C1C(=O)Nc3c(cccc3)C(=O)N	REALSpace_70bn_2024-09	m_11bcb	124078	25976528
S1c2c(cc([N+]([O-])=O)cc2)C=C1C(=O)NC=3C(c4ccccc4)=CSC3	363	fCSFP4	0.726	m_11bcb____22357230____93605	N/A	S1c2c(cc([N+]([O-])=O)cc2)C=C1C(=O)Nc3c(cccc3)C(=O)N	REALSpace_70bn_2024-09	m_11bcb	22357230	93605
S1c2c(cc([N+]([O-])=O)cc2)C=C1C(=O)Nc3c(cc(N)cc3)C	364	fCSFP4	0.726	m_240690bbf____7347596____7406060	N/A	S1c2c(cc([N+]([O-])=O)cc2)C=C1C(=O)Nc3c(cccc3)C(=O)N	REALSpace_70bn_2024-09	m_240690bbf	7347596	7406060
S1c2c(cc([N+]([O-])=O)cc2)C=C1C(=O)Nc3ccc(N)cc3	365	fCSFP4	0.726	m_240690bbf____7347336____7406060	N/A	S1c2c(cc([N+]([O-])=O)cc2)C=C1C(=O)Nc3c(cccc3)C(=O)N	REALSpace_70bn_2024-09	m_240690bbf	7347336	7406060
S(c1c(NC(=O)C=2Sc3c(cc([N+]([O-])=O)cc3)C2)cccc1)CCC(=O)N	366	fCSFP4	0.726	m_11bcb____3186162____93605	N/A	S1c2c(cc([N+]([O-])=O)cc2)C=C1C(=O)Nc3c(cccc3)C(=O)N	REALSpace_70bn_2024-09	m_11bcb	3186162	93605
S1c2c(cc([N+]([O-])=O)cc2)C=C1C(=O)Nc3c(OCCC(=O)N)cccc3	367	fCSFP4	0.726	m_11bcb____894828____93605	N/A	S1c2c(cc([N+]([O-])=O)cc2)C=C1C(=O)Nc3c(cccc3)C(=O)N	REALSpace_70bn_2024-09	m_11bcb	894828	93605
S(CCc1c(NC(=O)C=2Sc3c(cc([N+]([O-])=O)cc3)C2)cccc1)C	368	fCSFP4	0.725	m_11bcb____12367726____93605	N/A	S1c2c(cc([N+]([O-])=O)cc2)C=C1C(=O)Nc3c(cccc3)C(=O)N	REALSpace_70bn_2024-09	m_11bcb	12367726	93605
S(c1c(NC(=O)C=2Sc3c(cc([N+]([O-])=O)cc3)C2)cccc1)C(F)(F)F	369	fCSFP4	0.725	m_11bcb____768332____93605	N/A	S1c2c(cc([N+]([O-])=O)cc2)C=C1C(=O)Nc3c(cccc3)C(=O)N	REALSpace_70bn_2024-09	m_11bcb	768332	93605
S(c1c(NC(=O)C=2Sc3c(cc([N+]([O-])=O)cc3)C2)cccc1)Cc4ccccc4	370	fCSFP4	0.725	m_11bcb____112080____93605	N/A	S1c2c(cc([N+]([O-])=O)cc2)C=C1C(=O)Nc3c(cccc3)C(=O)N	REALSpace_70bn_2024-09	m_11bcb	112080	93605
S(c1cc(c(NC(=O)C=2Sc3c(cc([N+]([O-])=O)cc3)C2)cc1)C)c4ccccc4	371	fCSFP4	0.725	m_11bbb____1324028____93605	N/A	S1c2c(cc([N+]([O-])=O)cc2)C=C1C(=O)Nc3c(cccc3)C(=O)N	REALSpace_70bn_2024-09	m_11bbb	1324028	93605
S1c2c(cc([N+]([O-])=O)cc2)C=C1C(=O)Nc3c(F)cc(cc3)Cc4ccccc4	372	fCSFP4	0.725	m_11bbb____25843132____93605	N/A	S1c2c(cc([N+]([O-])=O)cc2)C=C1C(=O)Nc3c(cccc3)C(=O)N	REALSpace_70bn_2024-09	m_11bbb	25843132	93605
S1c2c(cc([N+]([O-])=O)cc2)C=C1C(=O)Nc3c(OC(C)(C)C)cccc3	373	fCSFP4	0.725	m_11bcb____4978146____93605	N/A	S1c2c(cc([N+]([O-])=O)cc2)C=C1C(=O)Nc3c(cccc3)C(=O)N	REALSpace_70bn_2024-09	m_11bcb	4978146	93605
S1c2c(cc([N+]([O-])=O)cc2)C=C1C(=O)Nc3c(OC(F)(F)F)cccc3	374	fCSFP4	0.725	m_11bcb____147995____93605	N/A	S1c2c(cc([N+]([O-])=O)cc2)C=C1C(=O)Nc3c(cccc3)C(=O)N	REALSpace_70bn_2024-09	m_11bcb	147995	93605
S1c2c(cc([N+]([O-])=O)cc2)C=C1C(=O)Nc3c(OC4CC4)cccc3	375	fCSFP4	0.725	m_11bcb____25794022____93605	N/A	S1c2c(cc([N+]([O-])=O)cc2)C=C1C(=O)Nc3c(cccc3)C(=O)N	REALSpace_70bn_2024-09	m_11bcb	25794022	93605
S1c2c(cc([N+]([O-])=O)cc2)C=C1C(=O)Nc3c(OCCC)cccc3	376	fCSFP4	0.725	m_11bcb____53045____93605	N/A	S1c2c(cc([N+]([O-])=O)cc2)C=C1C(=O)Nc3c(cccc3)C(=O)N	REALSpace_70bn_2024-09	m_11bcb	53045	93605
S1c2c(cc([N+]([O-])=O)cc2)C=C1C(=O)Nc3c(OCCF)cccc3	377	fCSFP4	0.725	m_11bbb____10644086____93605	N/A	S1c2c(cc([N+]([O-])=O)cc2)C=C1C(=O)Nc3c(cccc3)C(=O)N	REALSpace_70bn_2024-09	m_11bbb	10644086	93605
S1c2c(cc([N+]([O-])=O)cc2)C=C1C(=O)Nc3c(OCc4ccccc4)cccc3	378	fCSFP4	0.725	m_11bcb____11733698____93605	N/A	S1c2c(cc([N+]([O-])=O)cc2)C=C1C(=O)Nc3c(cccc3)C(=O)N	REALSpace_70bn_2024-09	m_11bcb	11733698	93605
S1c2c(cc([N+]([O-])=O)cc2)C=C1C(=O)Nc3c(c4c(F)cccc4F)cccc3	379	fCSFP4	0.725	m_11bcb____9048140____93605	N/A	S1c2c(cc([N+]([O-])=O)cc2)C=C1C(=O)Nc3c(cccc3)C(=O)N	REALSpace_70bn_2024-09	m_11bcb	9048140	93605
S1c2c(cc([N+]([O-])=O)cc2)C=C1C(=O)Nc3c(c4ccccc4)cncc3	380	fCSFP4	0.725	m_11bcb____12806270____93605	N/A	S1c2c(cc([N+]([O-])=O)cc2)C=C1C(=O)Nc3c(cccc3)C(=O)N	REALSpace_70bn_2024-09	m_11bcb	12806270	93605
S1c2c(cc([N+]([O-])=O)cc2)C=C1C(=O)Nc3c(cc(Oc4ccccc4)cc3)C	381	fCSFP4	0.725	m_11bbb____4509814____93605	N/A	S1c2c(cc([N+]([O-])=O)cc2)C=C1C(=O)Nc3c(cccc3)C(=O)N	REALSpace_70bn_2024-09	m_11bbb	4509814	93605
S1c2c(cc([N+]([O-])=O)cc2)C=C1C(=O)Nc3c(cccc3)C4CCC4	382	fCSFP4	0.725	m_11bcb____13781322____93605	N/A	S1c2c(cc([N+]([O-])=O)cc2)C=C1C(=O)Nc3c(cccc3)C(=O)N	REALSpace_70bn_2024-09	m_11bcb	13781322	93605
S1c2c(cc([N+]([O-])=O)cc2)C=C1C(=O)Nc3c(cccc3)CC(F)(F)F	383	fCSFP4	0.725	m_11bcb____5904088____93605	N/A	S1c2c(cc([N+]([O-])=O)cc2)C=C1C(=O)Nc3c(cccc3)C(=O)N	REALSpace_70bn_2024-09	m_11bcb	5904088	93605
S1c2c(cc([N+]([O-])=O)cc2)C=C1C(=O)Nc3c(cccc3)CCC=C	384	fCSFP4	0.725	m_11bbb____9820232____93605	N/A	S1c2c(cc([N+]([O-])=O)cc2)C=C1C(=O)Nc3c(cccc3)C(=O)N	REALSpace_70bn_2024-09	m_11bbb	9820232	93605
S1c2c(cc([N+]([O-])=O)cc2)C=C1C(=O)Nc3c(cccc3)CCOC	385	fCSFP4	0.725	m_11bbb____9173750____93605	N/A	S1c2c(cc([N+]([O-])=O)cc2)C=C1C(=O)Nc3c(cccc3)C(=O)N	REALSpace_70bn_2024-09	m_11bbb	9173750	93605
S1c2c(cc([N+]([O-])=O)cc2)C=C1C(=O)Nc3c(cccc3)COc4ccccc4	386	fCSFP4	0.725	m_11bcb____1159744____93605	N/A	S1c2c(cc([N+]([O-])=O)cc2)C=C1C(=O)Nc3c(cccc3)C(=O)N	REALSpace_70bn_2024-09	m_11bcb	1159744	93605
S1c2c(cc([N+]([O-])=O)cc2)C=C1C(=O)Nc3c(cccc3)C[NH+](CC)CC	387	fCSFP4	0.725	m_11bcb____886000____93605	N/A	S1c2c(cc([N+]([O-])=O)cc2)C=C1C(=O)Nc3c(cccc3)C(=O)N	REALSpace_70bn_2024-09	m_11bcb	886000	93605
S1c2c(cc([N+]([O-])=O)cc2)C=C1C(=O)Nc3cc(N)ccc3	388	fCSFP4	0.725	m_240690bbf____12638430____7406060	N/A	S1c2c(cc([N+]([O-])=O)cc2)C=C1C(=O)Nc3c(cccc3)C(=O)N	REALSpace_70bn_2024-09	m_240690bbf	12638430	7406060
S1c2c(cc([N+]([O-])=O)cc2)C=C1C(=O)Nc3ccc(Oc4ccccc4)cc3	389	fCSFP4	0.725	m_11bbb____51440____93605	N/A	S1c2c(cc([N+]([O-])=O)cc2)C=C1C(=O)Nc3c(cccc3)C(=O)N	REALSpace_70bn_2024-09	m_11bbb	51440	93605
S1c2c(cc([N+]([O-])=O)cc2)C=C1C(=O)Nc3ccc(cc3)Cc4ccccc4	390	fCSFP4	0.725	m_11bbb____22167476____93605	N/A	S1c2c(cc([N+]([O-])=O)cc2)C=C1C(=O)Nc3c(cccc3)C(=O)N	REALSpace_70bn_2024-09	m_11bbb	22167476	93605
Brc1c(O)c(NC(=O)C=2Sc3c(cc([N+]([O-])=O)cc3)C2)ccc1	391	fCSFP4	0.724	m_22bbn____20615680____138468	N/A	S1c2c(cc([N+]([O-])=O)cc2)C=C1C(=O)Nc3c(cccc3)C(=O)N	REALSpace_70bn_2024-09	m_22bbn	20615680	138468
Brc1c(O)cccc1NC(=O)C=2Sc3c(cc([N+]([O-])=O)cc3)C2	392	fCSFP4	0.724	m_22bdl____10738622____138468	N/A	S1c2c(cc([N+]([O-])=O)cc2)C=C1C(=O)Nc3c(cccc3)C(=O)N	REALSpace_70bn_2024-09	m_22bdl	10738622	138468
Clc1c(O)c(NC(=O)C=2Sc3c(cc([N+]([O-])=O)cc3)C2)ccc1	393	fCSFP4	0.724	m_22bbn____7866850____138468	N/A	S1c2c(cc([N+]([O-])=O)cc2)C=C1C(=O)Nc3c(cccc3)C(=O)N	REALSpace_70bn_2024-09	m_22bbn	7866850	138468
Clc1c(O)cccc1NC(=O)C=2Sc3c(cc([N+]([O-])=O)cc3)C2	394	fCSFP4	0.724	m_22dci____21803452____138468	N/A	S1c2c(cc([N+]([O-])=O)cc2)C=C1C(=O)Nc3c(cccc3)C(=O)N	REALSpace_70bn_2024-09	m_22dci	21803452	138468
S1c2c(cc([N+]([O-])=O)cc2)C=C1C(=O)Nc3c(F)c(O)ccc3	395	fCSFP4	0.724	m_22bdl____7917514____138468	N/A	S1c2c(cc([N+]([O-])=O)cc2)C=C1C(=O)Nc3c(cccc3)C(=O)N	REALSpace_70bn_2024-09	m_22bdl	7917514	138468
S1c2c(cc([N+]([O-])=O)cc2)C=C1C(=O)Nc3c(O)c(F)ccc3	396	fCSFP4	0.724	m_22bbn____12305000____138468	N/A	S1c2c(cc([N+]([O-])=O)cc2)C=C1C(=O)Nc3c(cccc3)C(=O)N	REALSpace_70bn_2024-09	m_22bbn	12305000	138468
S1c2c(cc([N+]([O-])=O)cc2)C=C1C(=O)Nc3c(O)c(ccc3)C	397	fCSFP4	0.724	m_22bbn____7866868____138468	N/A	S1c2c(cc([N+]([O-])=O)cc2)C=C1C(=O)Nc3c(cccc3)C(=O)N	REALSpace_70bn_2024-09	m_22bbn	7866868	138468
S1c2c(cc([N+]([O-])=O)cc2)C=C1C(=O)Nc3c(O)cncc3	398	fCSFP4	0.724	m_22dci____7913336____138468	N/A	S1c2c(cc([N+]([O-])=O)cc2)C=C1C(=O)Nc3c(cccc3)C(=O)N	REALSpace_70bn_2024-09	m_22dci	7913336	138468
S1c2c(cc([N+]([O-])=O)cc2)C=C1C(=O)Nc3c([N+]([O-])=O)cncc3	399	fCSFP4	0.724	m_11dbb____3071356____93605	N/A	S1c2c(cc([N+]([O-])=O)cc2)C=C1C(=O)Nc3c(cccc3)C(=O)N	REALSpace_70bn_2024-09	m_11dbb	3071356	93605
S1c2c(cc([N+]([O-])=O)cc2)C=C1C(=O)Nc3c(c(O)ccc3)C	400	fCSFP4	0.724	m_22bbl____25918680____138468	N/A	S1c2c(cc([N+]([O-])=O)cc2)C=C1C(=O)Nc3c(cccc3)C(=O)N	REALSpace_70bn_2024-09	m_22bbl	25918680	138468
Brc1cc(NC(=O)C=2Sc3c(cc([N+]([O-])=O)cc3)C2)c(cc1)C(=O)OC	401	fCSFP4	0.724	m_11bcb____10738470____93605	N/A	S1c2c(cc([N+]([O-])=O)cc2)C=C1C(=O)Nc3c(cccc3)C(=O)N	REALSpace_70bn_2024-09	m_11bcb	10738470	93605
Brc1cc(c(NC(=O)C=2Sc3c(cc([N+]([O-])=O)cc3)C2)cc1)C(=O)OC	402	fCSFP4	0.724	m_11bcb____52581____93605	N/A	S1c2c(cc([N+]([O-])=O)cc2)C=C1C(=O)Nc3c(cccc3)C(=O)N	REALSpace_70bn_2024-09	m_11bcb	52581	93605
Clc1cc(NC(=O)C=2Sc3c(cc([N+]([O-])=O)cc3)C2)c(cc1)C(=O)NC(C)C	403	fCSFP4	0.724	m_11bcb____950784____93605	N/A	S1c2c(cc([N+]([O-])=O)cc2)C=C1C(=O)Nc3c(cccc3)C(=O)N	REALSpace_70bn_2024-09	m_11bcb	950784	93605
Clc1cc(NC(=O)C=2Sc3c(cc([N+]([O-])=O)cc3)C2)c(cc1)C(=O)OC	404	fCSFP4	0.724	m_11bcb____52351____93605	N/A	S1c2c(cc([N+]([O-])=O)cc2)C=C1C(=O)Nc3c(cccc3)C(=O)N	REALSpace_70bn_2024-09	m_11bcb	52351	93605
Clc1cc(c(NC(=O)C=2Sc3c(cc([N+]([O-])=O)cc3)C2)cc1)C(=O)OC	405	fCSFP4	0.724	m_11bcb____871702____93605	N/A	S1c2c(cc([N+]([O-])=O)cc2)C=C1C(=O)Nc3c(cccc3)C(=O)N	REALSpace_70bn_2024-09	m_11bcb	871702	93605
S1c2c(cc([N+]([O-])=O)cc2)C=C1C(=O)Nc3c(cc(F)cc3)C(=O)OC	406	fCSFP4	0.724	m_11bcb____805822____93605	N/A	S1c2c(cc([N+]([O-])=O)cc2)C=C1C(=O)Nc3c(cccc3)C(=O)N	REALSpace_70bn_2024-09	m_11bcb	805822	93605
S1c2c(cc([N+]([O-])=O)cc2)C=C1C(=O)Nc3c(cc(cc3)C(C)C)C(=O)C	407	fCSFP4	0.724	m_11bbb____25842272____93605	N/A	S1c2c(cc([N+]([O-])=O)cc2)C=C1C(=O)Nc3c(cccc3)C(=O)N	REALSpace_70bn_2024-09	m_11bbb	25842272	93605
S1c2c(cc([N+]([O-])=O)cc2)C=C1C(=O)Nc3c(cc(cc3)C(C)C)C([O-])=O	408	fCSFP4	0.724	m_188690dce____15211472____7313196	N/A	S1c2c(cc([N+]([O-])=O)cc2)C=C1C(=O)Nc3c(cccc3)C(=O)N	REALSpace_70bn_2024-09	m_188690dce	15211472	7313196
S1c2c(cc([N+]([O-])=O)cc2)C=C1C(=O)Nc3c(ccc(F)c3)C(=O)OC	409	fCSFP4	0.724	m_11dcb____806280____93605	N/A	S1c2c(cc([N+]([O-])=O)cc2)C=C1C(=O)Nc3c(cccc3)C(=O)N	REALSpace_70bn_2024-09	m_11dcb	806280	93605
S1c2c(cc([N+]([O-])=O)cc2)C=C1C(=O)Nc3c(ccc(c3)C(C)C)C([O-])=O	410	fCSFP4	0.724	m_188690dce____22000106____7313196	N/A	S1c2c(cc([N+]([O-])=O)cc2)C=C1C(=O)Nc3c(cccc3)C(=O)N	REALSpace_70bn_2024-09	m_188690dce	22000106	7313196
Brc1cc(NC(=O)C=2Sc3c(cc(Br)cc3)C2)c(cc1)C(=O)N	411	fCSFP4	0.723	m_11bcb____25793388____12211778	N/A	S1c2c(cc([N+]([O-])=O)cc2)C=C1C(=O)Nc3c(cccc3)C(=O)N	REALSpace_70bn_2024-09	m_11bcb	25793388	12211778
Brc1cc(c(NC(=O)C=2Sc3c(cc(Br)cc3)C2)cc1)C(=O)N	412	fCSFP4	0.723	m_11dcb____1009424____12211778	N/A	S1c2c(cc([N+]([O-])=O)cc2)C=C1C(=O)Nc3c(cccc3)C(=O)N	REALSpace_70bn_2024-09	m_11dcb	1009424	12211778
Clc1cc(NC(=O)C=2Sc3c(cc(Cl)cc3)C2)c(cc1)C(=O)N	413	fCSFP4	0.723	m_11bcb____598874____11948630	N/A	S1c2c(cc([N+]([O-])=O)cc2)C=C1C(=O)Nc3c(cccc3)C(=O)N	REALSpace_70bn_2024-09	m_11bcb	598874	11948630
Clc1cc(c(NC(=O)C=2Sc3c(cc(Cl)cc3)C2)cc1)C(=O)N	414	fCSFP4	0.723	m_11dcb____1742730____11948630	N/A	S1c2c(cc([N+]([O-])=O)cc2)C=C1C(=O)Nc3c(cccc3)C(=O)N	REALSpace_70bn_2024-09	m_11dcb	1742730	11948630
S1c2c(cc(F)cc2)C=C1C(=O)Nc3c(cc(F)cc3)C(=O)N	415	fCSFP4	0.723	m_11dcb____924508____107241	N/A	S1c2c(cc([N+]([O-])=O)cc2)C=C1C(=O)Nc3c(cccc3)C(=O)N	REALSpace_70bn_2024-09	m_11dcb	924508	107241
S1c2c(cc([N+]([O-])=O)cc2)C=C1C(=O)NNC(=O)c3c([N+]([O-])=O)cccc3	416	fCSFP4	0.723	m_11dbb____764936____93605	N/A	S1c2c(cc([N+]([O-])=O)cc2)C=C1C(=O)Nc3c(cccc3)C(=O)N	REALSpace_70bn_2024-09	m_11dbb	764936	93605
S1c2c(cc(cc2)C)C=C1C(=O)Nc3c(cc(cc3)C)C(=O)N	417	fCSFP4	0.723	m_11dcb____11573116____10338218	N/A	S1c2c(cc([N+]([O-])=O)cc2)C=C1C(=O)Nc3c(cccc3)C(=O)N	REALSpace_70bn_2024-09	m_11dcb	11573116	10338218
S1c2c(cc(cc2)C)C=C1C(=O)Nc3c(ccc(c3)C)C(=O)N	418	fCSFP4	0.723	m_11dcb____11764524____10338218	N/A	S1c2c(cc([N+]([O-])=O)cc2)C=C1C(=O)Nc3c(cccc3)C(=O)N	REALSpace_70bn_2024-09	m_11dcb	11764524	10338218
Clc1c(NC(=O)C=2Sc3c(cc([N+]([O-])=O)cc3)C2)cc(c4ccccc4)cc1	419	fCSFP4	0.723	m_11bcb____9480382____93605	N/A	S1c2c(cc([N+]([O-])=O)cc2)C=C1C(=O)Nc3c(cccc3)C(=O)N	REALSpace_70bn_2024-09	m_11bcb	9480382	93605
S1c2c(cc([N+]([O-])=O)cc2)C=C1C(=O)Nc3c(F)cc(F)c(c3)C([O-])=O	420	fCSFP4	0.723	m_11bbb____576524____93605	N/A	S1c2c(cc([N+]([O-])=O)cc2)C=C1C(=O)Nc3c(cccc3)C(=O)N	REALSpace_70bn_2024-09	m_11bbb	576524	93605
S1c2c(cc([N+]([O-])=O)cc2)C=C1C(=O)Nc3c(cc(c(c3)C([O-])=O)C)C	421	fCSFP4	0.723	m_188690bbe____9210082____7313196	N/A	S1c2c(cc([N+]([O-])=O)cc2)C=C1C(=O)Nc3c(cccc3)C(=O)N	REALSpace_70bn_2024-09	m_188690bbe	9210082	7313196
S1c2c(cc([N+]([O-])=O)cc2)C=C1C(=O)Nc3c(cc(c(c3)C)C([O-])=O)C	422	fCSFP4	0.723	m_188690bbe____20315612____7313196	N/A	S1c2c(cc([N+]([O-])=O)cc2)C=C1C(=O)Nc3c(cccc3)C(=O)N	REALSpace_70bn_2024-09	m_188690bbe	20315612	7313196
S1c2c(cc([N+]([O-])=O)cc2)C=C1C(=O)Nc3cc(NC)ccc3	423	fCSFP4	0.722	m_240690bbf____15755178____7406060	N/A	S1c2c(cc([N+]([O-])=O)cc2)C=C1C(=O)Nc3c(cccc3)C(=O)N	REALSpace_70bn_2024-09	m_240690bbf	15755178	7406060
S1c2c(cc([N+]([O-])=O)cc2)C=C1C(=O)Nc3cc(c(OC(C)C)cc3)C(=O)N	424	fCSFP4	0.722	m_11bbb____9610144____93605	N/A	S1c2c(cc([N+]([O-])=O)cc2)C=C1C(=O)Nc3c(cccc3)C(=O)N	REALSpace_70bn_2024-09	m_11bbb	9610144	93605
Brc1c(NC(=O)C=2Sc3c(cc([N+]([O-])=O)cc3)C2)cc(Br)cc1	425	fCSFP4	0.722	m_11bcb____576564____93605	N/A	S1c2c(cc([N+]([O-])=O)cc2)C=C1C(=O)Nc3c(cccc3)C(=O)N	REALSpace_70bn_2024-09	m_11bcb	576564	93605
Clc1c(NC(=O)C=2Sc3c(cc([N+]([O-])=O)cc3)C2)cc(Cl)cc1	426	fCSFP4	0.722	m_11bcb____51367____93605	N/A	S1c2c(cc([N+]([O-])=O)cc2)C=C1C(=O)Nc3c(cccc3)C(=O)N	REALSpace_70bn_2024-09	m_11bcb	51367	93605
Ic1c(NC(=O)C=2Sc3c(cc([N+]([O-])=O)cc3)C2)cc(I)cc1	427	fCSFP4	0.722	m_11bcb____13587948____93605	N/A	S1c2c(cc([N+]([O-])=O)cc2)C=C1C(=O)Nc3c(cccc3)C(=O)N	REALSpace_70bn_2024-09	m_11bcb	13587948	93605
S1c2c(cc([N+]([O-])=O)cc2)C=C1C(=O)Nc3c(F)ccc(F)c3	428	fCSFP4	0.722	m_11bbb____51614____93605	N/A	S1c2c(cc([N+]([O-])=O)cc2)C=C1C(=O)Nc3c(cccc3)C(=O)N	REALSpace_70bn_2024-09	m_11bbb	51614	93605
S1c2c(cc([N+]([O-])=O)cc2)C=C1C(=O)Nc3c(ccc(c3)C)C	429	fCSFP4	0.722	m_11bbb____51292____93605	N/A	S1c2c(cc([N+]([O-])=O)cc2)C=C1C(=O)Nc3c(cccc3)C(=O)N	REALSpace_70bn_2024-09	m_11bbb	51292	93605
S1c2c(cc([N+]([O-])=O)cc2)C=C1C(=O)Nc3c(O)c(ccc3)C(=O)OC	430	fCSFP4	0.721	m_22bbn____7866832____138468	N/A	S1c2c(cc([N+]([O-])=O)cc2)C=C1C(=O)Nc3c(cccc3)C(=O)N	REALSpace_70bn_2024-09	m_22bbn	7866832	138468
S1c2c(cc([N+]([O-])=O)cc2)C=C1C(=O)Nc3c(c(O)ccc3)C(=O)OC	431	fCSFP4	0.721	m_22bdl____27319850____138468	N/A	S1c2c(cc([N+]([O-])=O)cc2)C=C1C(=O)Nc3c(cccc3)C(=O)N	REALSpace_70bn_2024-09	m_22bdl	27319850	138468
S1c2c(cc([N+]([O-])=O)cc2)C=C1C(=O)Nc3c(c(OC)ccc3)C([O-])=O	432	fCSFP4	0.721	m_188690bce____21756046____7313196	N/A	S1c2c(cc([N+]([O-])=O)cc2)C=C1C(=O)Nc3c(cccc3)C(=O)N	REALSpace_70bn_2024-09	m_188690bce	21756046	7313196
S1c2c(cc([N+]([O-])=O)cc2)C=C1C(=O)Nc3c(c(ccc3)C(=O)OC)C	433	fCSFP4	0.721	m_11bbb____490044____93605	N/A	S1c2c(cc([N+]([O-])=O)cc2)C=C1C(=O)Nc3c(cccc3)C(=O)N	REALSpace_70bn_2024-09	m_11bbb	490044	93605
S1c2c(cc([N+]([O-])=O)cc2)C=C1C(=O)Nc3c(nccc3)C(=O)C	434	fCSFP4	0.721	m_11bbb____25838926____93605	N/A	S1c2c(cc([N+]([O-])=O)cc2)C=C1C(=O)Nc3c(cccc3)C(=O)N	REALSpace_70bn_2024-09	m_11bbb	25838926	93605
S1c2c(ccnc2)C=C1C(=O)Nc3c(cccc3)C(=O)N	435	fCSFP4	0.721	m_11bcb____124078____10812190	N/A	S1c2c(cc([N+]([O-])=O)cc2)C=C1C(=O)Nc3c(cccc3)C(=O)N	REALSpace_70bn_2024-09	m_11bcb	124078	10812190
S1c2c(cc([N+]([O-])=O)cc2)C=C1C(=O)Nc3c(NC)ccc(c3)C([O-])=O	436	fCSFP4	0.720	m_188690bbe____15343756____7313196	N/A	S1c2c(cc([N+]([O-])=O)cc2)C=C1C(=O)Nc3c(cccc3)C(=O)N	REALSpace_70bn_2024-09	m_188690bbe	15343756	7313196
S1c2c(cc([N+]([O-])=O)cc2)C=C1C(=O)Nc3c(O)cc(cc3)C([O-])=O	437	fCSFP4	0.720	m_188690bbe____14730716____7313196	N/A	S1c2c(cc([N+]([O-])=O)cc2)C=C1C(=O)Nc3c(cccc3)C(=O)N	REALSpace_70bn_2024-09	m_188690bbe	14730716	7313196
S1c2c(cc([N+]([O-])=O)cc2)C=C1C(=O)Nc3c(cc(cc3)C(=O)NC)C	438	fCSFP4	0.720	m_11bbb____732278____93605	N/A	S1c2c(cc([N+]([O-])=O)cc2)C=C1C(=O)Nc3c(cccc3)C(=O)N	REALSpace_70bn_2024-09	m_11bbb	732278	93605
S1c2c(cc([N+]([O-])=O)cc2)C=C1C(=O)Nc3c(nccc3)N	439	fCSFP4	0.720	m_240690bcd____16608182____7406060	N/A	S1c2c(cc([N+]([O-])=O)cc2)C=C1C(=O)Nc3c(cccc3)C(=O)N	REALSpace_70bn_2024-09	m_240690bcd	16608182	7406060
Clc1cc(NC(=O)C=2Sc3c(cc([N+]([O-])=O)cc3)C2)c(OC)c(c1)C(=O)N	440	fCSFP4	0.720	m_11dbb____9984982____93605	N/A	S1c2c(cc([N+]([O-])=O)cc2)C=C1C(=O)Nc3c(cccc3)C(=O)N	REALSpace_70bn_2024-09	m_11dbb	9984982	93605
BrC=1C(NC(=O)C=2Sc3c(cc([N+]([O-])=O)cc3)C2)=CSC1	441	fCSFP4	0.719	m_11bbb____10710150____93605	N/A	S1c2c(cc([N+]([O-])=O)cc2)C=C1C(=O)Nc3c(cccc3)C(=O)N	REALSpace_70bn_2024-09	m_11bbb	10710150	93605
ClC=1C(NC(=O)C=2Sc3c(cc([N+]([O-])=O)cc3)C2)=CSC1	442	fCSFP4	0.719	m_11bbb____24549712____93605	N/A	S1c2c(cc([N+]([O-])=O)cc2)C=C1C(=O)Nc3c(cccc3)C(=O)N	REALSpace_70bn_2024-09	m_11bbb	24549712	93605
S1c2c(cc([N+]([O-])=O)cc2)C=C1C(=O)NC=3C(=CSC3)C	443	fCSFP4	0.719	m_11bbb____7640090____93605	N/A	S1c2c(cc([N+]([O-])=O)cc2)C=C1C(=O)Nc3c(cccc3)C(=O)N	REALSpace_70bn_2024-09	m_11bbb	7640090	93605
S1c2c(cc([N+]([O-])=O)cc2)C=C1C(=O)NNc3c([N+]([O-])=O)cccc3	444	fCSFP4	0.719	m_11bbb____25813220____93605	N/A	S1c2c(cc([N+]([O-])=O)cc2)C=C1C(=O)Nc3c(cccc3)C(=O)N	REALSpace_70bn_2024-09	m_11bbb	25813220	93605
Clc1cc(c(NC(=O)C=2Sc3c(cc([N+]([O-])=O)cc3)C2)cc1)c4ccccc4	445	fCSFP4	0.719	m_11bcb____9163974____93605	N/A	S1c2c(cc([N+]([O-])=O)cc2)C=C1C(=O)Nc3c(cccc3)C(=O)N	REALSpace_70bn_2024-09	m_11bcb	9163974	93605
Ic1cc(Oc2c(NC(=O)C=3Sc4c(cc([N+]([O-])=O)cc4)C3)cccc2)ccc1	446	fCSFP4	0.719	m_11bcb____12639456____93605	N/A	S1c2c(cc([N+]([O-])=O)cc2)C=C1C(=O)Nc3c(cccc3)C(=O)N	REALSpace_70bn_2024-09	m_11bcb	12639456	93605
S(c1c(NC(=O)C=2Sc3c(cc([N+]([O-])=O)cc3)C2)cccc1)CC#N	447	fCSFP4	0.719	m_11bcb____26644470____93605	N/A	S1c2c(cc([N+]([O-])=O)cc2)C=C1C(=O)Nc3c(cccc3)C(=O)N	REALSpace_70bn_2024-09	m_11bcb	26644470	93605
S1c2c(cc([N+]([O-])=O)cc2)C=C1C(=O)Nc3c(NC(=O)N4CCCC4)cccc3	448	fCSFP4	0.719	m_22bdn____859856____138468	N/A	S1c2c(cc([N+]([O-])=O)cc2)C=C1C(=O)Nc3c(cccc3)C(=O)N	REALSpace_70bn_2024-09	m_22bdn	859856	138468
S1c2c(cc([N+]([O-])=O)cc2)C=C1C(=O)Nc3c(OCC#C)cccc3	449	fCSFP4	0.719	m_11bbb____22170506____93605	N/A	S1c2c(cc([N+]([O-])=O)cc2)C=C1C(=O)Nc3c(cccc3)C(=O)N	REALSpace_70bn_2024-09	m_11bbb	22170506	93605
S1c2c(cc([N+]([O-])=O)cc2)C=C1C(=O)Nc3c(OCCOC)cccc3	450	fCSFP4	0.719	m_11bcb____1326742____93605	N/A	S1c2c(cc([N+]([O-])=O)cc2)C=C1C(=O)Nc3c(cccc3)C(=O)N	REALSpace_70bn_2024-09	m_11bcb	1326742	93605
S1c2c(cc([N+]([O-])=O)cc2)C=C1C(=O)Nc3c(Oc4cc(F)ccc4)cccc3	451	fCSFP4	0.719	m_11bcb____1182174____93605	N/A	S1c2c(cc([N+]([O-])=O)cc2)C=C1C(=O)Nc3c(cccc3)C(=O)N	REALSpace_70bn_2024-09	m_11bcb	1182174	93605
S1c2c(cc([N+]([O-])=O)cc2)C=C1C(=O)Nc3c(Oc4cc(ccc4)C)cccc3	452	fCSFP4	0.719	m_11bcb____52675____93605	N/A	S1c2c(cc([N+]([O-])=O)cc2)C=C1C(=O)Nc3c(cccc3)C(=O)N	REALSpace_70bn_2024-09	m_11bcb	52675	93605
S1c2c(cc([N+]([O-])=O)cc2)C=C1C(=O)Nc3c(c4ncccn4)cccc3	453	fCSFP4	0.719	m_11bcb____27706394____93605	N/A	S1c2c(cc([N+]([O-])=O)cc2)C=C1C(=O)Nc3c(cccc3)C(=O)N	REALSpace_70bn_2024-09	m_11bcb	27706394	93605
S1c2c(cc([N+]([O-])=O)cc2)C=C1C(=O)Nc3c(cccc3)C4=NC=CN4	454	fCSFP4	0.719	m_22bdn____6361246____138468	N/A	S1c2c(cc([N+]([O-])=O)cc2)C=C1C(=O)Nc3c(cccc3)C(=O)N	REALSpace_70bn_2024-09	m_22bdn	6361246	138468
S1c2c(cc([N+]([O-])=O)cc2)C=C1C(=O)Nc3c(cccc3)C=4SC=CC4	455	fCSFP4	0.719	m_11bcb____204875____93605	N/A	S1c2c(cc([N+]([O-])=O)cc2)C=C1C(=O)Nc3c(cccc3)C(=O)N	REALSpace_70bn_2024-09	m_11bcb	204875	93605
S1c2c(cc([N+]([O-])=O)cc2)C=C1C(=O)Nc3c(cccc3)C=4[N-]N=NN4	456	fCSFP4	0.719	m_22bdn____12360530____138468	N/A	S1c2c(cc([N+]([O-])=O)cc2)C=C1C(=O)Nc3c(cccc3)C(=O)N	REALSpace_70bn_2024-09	m_22bdn	12360530	138468
S1c2c(cc([N+]([O-])=O)cc2)C=C1C(=O)Nc3c(cccc3)CN=[N+]=[N-]	457	fCSFP4	0.719	m_11bbb____22179982____93605	N/A	S1c2c(cc([N+]([O-])=O)cc2)C=C1C(=O)Nc3c(cccc3)C(=O)N	REALSpace_70bn_2024-09	m_11bbb	22179982	93605
S1c2c(cc([N+]([O-])=O)cc2)C=C1C(=O)NNc3ccc(cc3)C(=O)N	458	fCSFP4	0.718	m_22bbn____21397384____138468	N/A	S1c2c(cc([N+]([O-])=O)cc2)C=C1C(=O)Nc3c(cccc3)C(=O)N	REALSpace_70bn_2024-09	m_22bbn	21397384	138468
S1c2c(cc([N+]([O-])=O)cc2)C=C1C(=O)Nc3cc(c4ccccc4)ccc3	459	fCSFP4	0.718	m_11bbb____10176702____93605	N/A	S1c2c(cc([N+]([O-])=O)cc2)C=C1C(=O)Nc3c(cccc3)C(=O)N	REALSpace_70bn_2024-09	m_11bbb	10176702	93605
S1c2c(cc([N+]([O-])=O)cc2)C=C1C(=O)Nc3ccc(NC(=O)C=4SC=CC4)cc3	460	fCSFP4	0.718	m_11bbb____2496394____93605	N/A	S1c2c(cc([N+]([O-])=O)cc2)C=C1C(=O)Nc3c(cccc3)C(=O)N	REALSpace_70bn_2024-09	m_11bbb	2496394	93605
S1c2c(ccc(c2)C(=O)Nc3c(cccc3)C(=O)N)C=C1C	461	fCSFP4	0.718	m_11bcb____124078____25986834	N/A	S1c2c(cc([N+]([O-])=O)cc2)C=C1C(=O)Nc3c(cccc3)C(=O)N	REALSpace_70bn_2024-09	m_11bcb	124078	25986834
Brc1c(Cl)c(NC(=O)C=2Sc3c(cc([N+]([O-])=O)cc3)C2)ccc1	462	fCSFP4	0.718	m_11bcb____9877816____93605	N/A	S1c2c(cc([N+]([O-])=O)cc2)C=C1C(=O)Nc3c(cccc3)C(=O)N	REALSpace_70bn_2024-09	m_11bcb	9877816	93605
Brc1c(Cl)cccc1NC(=O)C=2Sc3c(cc([N+]([O-])=O)cc3)C2	463	fCSFP4	0.718	m_11bcb____9284508____93605	N/A	S1c2c(cc([N+]([O-])=O)cc2)C=C1C(=O)Nc3c(cccc3)C(=O)N	REALSpace_70bn_2024-09	m_11bcb	9284508	93605
Brc1c(F)c(NC(=O)C=2Sc3c(cc([N+]([O-])=O)cc3)C2)ccc1	464	fCSFP4	0.718	m_11bbb____12058626____93605	N/A	S1c2c(cc([N+]([O-])=O)cc2)C=C1C(=O)Nc3c(cccc3)C(=O)N	REALSpace_70bn_2024-09	m_11bbb	12058626	93605
Brc1c(F)cccc1NC(=O)C=2Sc3c(cc([N+]([O-])=O)cc3)C2	465	fCSFP4	0.718	m_11bcb____12910596____93605	N/A	S1c2c(cc([N+]([O-])=O)cc2)C=C1C(=O)Nc3c(cccc3)C(=O)N	REALSpace_70bn_2024-09	m_11bcb	12910596	93605
Brc1c(NC(=O)C=2Sc3c(cc([N+]([O-])=O)cc3)C2)ccc(O)c1	466	fCSFP4	0.718	m_22bdl____13596506____138468	N/A	S1c2c(cc([N+]([O-])=O)cc2)C=C1C(=O)Nc3c(cccc3)C(=O)N	REALSpace_70bn_2024-09	m_22bdl	13596506	138468
Brc1c(NC(=O)C=2Sc3c(cc([N+]([O-])=O)cc3)C2)cccc1C	467	fCSFP4	0.718	m_11bcb____8900914____93605	N/A	S1c2c(cc([N+]([O-])=O)cc2)C=C1C(=O)Nc3c(cccc3)C(=O)N	REALSpace_70bn_2024-09	m_11bcb	8900914	93605
Brc1c(NC(=O)C=2Sc3c(cc([N+]([O-])=O)cc3)C2)ccnc1	468	fCSFP4	0.718	m_11bcb____7913236____93605	N/A	S1c2c(cc([N+]([O-])=O)cc2)C=C1C(=O)Nc3c(cccc3)C(=O)N	REALSpace_70bn_2024-09	m_11bcb	7913236	93605
Brc1c(c(NC(=O)C=2Sc3c(cc([N+]([O-])=O)cc3)C2)ccc1)C	469	fCSFP4	0.718	m_11bbb____2825034____93605	N/A	S1c2c(cc([N+]([O-])=O)cc2)C=C1C(=O)Nc3c(cccc3)C(=O)N	REALSpace_70bn_2024-09	m_11bbb	2825034	93605
Brc1cc(O)c(NC(=O)C=2Sc3c(cc([N+]([O-])=O)cc3)C2)cc1	470	fCSFP4	0.718	m_22bbn____665042____138468	N/A	S1c2c(cc([N+]([O-])=O)cc2)C=C1C(=O)Nc3c(cccc3)C(=O)N	REALSpace_70bn_2024-09	m_22bbn	665042	138468
Clc1c(F)c(NC(=O)C=2Sc3c(cc([N+]([O-])=O)cc3)C2)ccc1	471	fCSFP4	0.718	m_11bbb____53035____93605	N/A	S1c2c(cc([N+]([O-])=O)cc2)C=C1C(=O)Nc3c(cccc3)C(=O)N	REALSpace_70bn_2024-09	m_11bbb	53035	93605
Clc1c(F)cccc1NC(=O)C=2Sc3c(cc([N+]([O-])=O)cc3)C2	472	fCSFP4	0.718	m_11bcb____10177202____93605	N/A	S1c2c(cc([N+]([O-])=O)cc2)C=C1C(=O)Nc3c(cccc3)C(=O)N	REALSpace_70bn_2024-09	m_11bcb	10177202	93605
Clc1c(NC(=O)C=2Sc3c(cc([N+]([O-])=O)cc3)C2)ccc(O)c1	473	fCSFP4	0.718	m_22bdl____11946194____138468	N/A	S1c2c(cc([N+]([O-])=O)cc2)C=C1C(=O)Nc3c(cccc3)C(=O)N	REALSpace_70bn_2024-09	m_22bdl	11946194	138468
Clc1c(NC(=O)C=2Sc3c(cc([N+]([O-])=O)cc3)C2)cccc1C	474	fCSFP4	0.718	m_11bcb____6391314____93605	N/A	S1c2c(cc([N+]([O-])=O)cc2)C=C1C(=O)Nc3c(cccc3)C(=O)N	REALSpace_70bn_2024-09	m_11bcb	6391314	93605
Clc1c(NC(=O)C=2Sc3c(cc([N+]([O-])=O)cc3)C2)ccnc1	475	fCSFP4	0.718	m_11bcb____13097752____93605	N/A	S1c2c(cc([N+]([O-])=O)cc2)C=C1C(=O)Nc3c(cccc3)C(=O)N	REALSpace_70bn_2024-09	m_11bcb	13097752	93605
Clc1c(c(NC(=O)C=2Sc3c(cc([N+]([O-])=O)cc3)C2)ccc1)C	476	fCSFP4	0.718	m_11bbb____51443____93605	N/A	S1c2c(cc([N+]([O-])=O)cc2)C=C1C(=O)Nc3c(cccc3)C(=O)N	REALSpace_70bn_2024-09	m_11bbb	51443	93605
Clc1cc(O)c(NC(=O)C=2Sc3c(cc([N+]([O-])=O)cc3)C2)cc1	477	fCSFP4	0.718	m_22bbn____7866780____138468	N/A	S1c2c(cc([N+]([O-])=O)cc2)C=C1C(=O)Nc3c(cccc3)C(=O)N	REALSpace_70bn_2024-09	m_22bbn	7866780	138468
Ic1c(Br)cccc1NC(=O)C=2Sc3c(cc([N+]([O-])=O)cc3)C2	478	fCSFP4	0.718	m_11bcb____11759676____93605	N/A	S1c2c(cc([N+]([O-])=O)cc2)C=C1C(=O)Nc3c(cccc3)C(=O)N	REALSpace_70bn_2024-09	m_11bcb	11759676	93605
Ic1c(F)c(NC(=O)C=2Sc3c(cc([N+]([O-])=O)cc3)C2)ccc1	479	fCSFP4	0.718	m_11bbb____16663340____93605	N/A	S1c2c(cc([N+]([O-])=O)cc2)C=C1C(=O)Nc3c(cccc3)C(=O)N	REALSpace_70bn_2024-09	m_11bbb	16663340	93605
Ic1c(F)cccc1NC(=O)C=2Sc3c(cc([N+]([O-])=O)cc3)C2	480	fCSFP4	0.718	m_11dcb____7874016____93605	N/A	S1c2c(cc([N+]([O-])=O)cc2)C=C1C(=O)Nc3c(cccc3)C(=O)N	REALSpace_70bn_2024-09	m_11dcb	7874016	93605
Ic1c(NC(=O)C=2Sc3c(cc([N+]([O-])=O)cc3)C2)cccc1C	481	fCSFP4	0.718	m_11bcb____14180954____93605	N/A	S1c2c(cc([N+]([O-])=O)cc2)C=C1C(=O)Nc3c(cccc3)C(=O)N	REALSpace_70bn_2024-09	m_11bcb	14180954	93605
Ic1c(NC(=O)C=2Sc3c(cc([N+]([O-])=O)cc3)C2)ccnc1	482	fCSFP4	0.718	m_11bcb____7966746____93605	N/A	S1c2c(cc([N+]([O-])=O)cc2)C=C1C(=O)Nc3c(cccc3)C(=O)N	REALSpace_70bn_2024-09	m_11bcb	7966746	93605
Ic1c(c(NC(=O)C=2Sc3c(cc([N+]([O-])=O)cc3)C2)ccc1)C	483	fCSFP4	0.718	m_11bbb____8626000____93605	N/A	S1c2c(cc([N+]([O-])=O)cc2)C=C1C(=O)Nc3c(cccc3)C(=O)N	REALSpace_70bn_2024-09	m_11bbb	8626000	93605
Ic1cc(O)c(NC(=O)C=2Sc3c(cc([N+]([O-])=O)cc3)C2)cc1	484	fCSFP4	0.718	m_22bbn____8627716____138468	N/A	S1c2c(cc([N+]([O-])=O)cc2)C=C1C(=O)Nc3c(cccc3)C(=O)N	REALSpace_70bn_2024-09	m_22bbn	8627716	138468
S1c2c(cc([N+]([O-])=O)cc2)C=C1C(=O)Nc3c(C#N)cc4c(c3)cccc4	485	fCSFP4	0.718	m_11dcb____10860500____93605	N/A	S1c2c(cc([N+]([O-])=O)cc2)C=C1C(=O)Nc3c(cccc3)C(=O)N	REALSpace_70bn_2024-09	m_11dcb	10860500	93605
S1c2c(cc([N+]([O-])=O)cc2)C=C1C(=O)Nc3c(F)c(ccc3)C	486	fCSFP4	0.718	m_11bbb____8283450____93605	N/A	S1c2c(cc([N+]([O-])=O)cc2)C=C1C(=O)Nc3c(cccc3)C(=O)N	REALSpace_70bn_2024-09	m_11bbb	8283450	93605
S1c2c(cc([N+]([O-])=O)cc2)C=C1C(=O)Nc3c(F)cc(O)cc3	487	fCSFP4	0.718	m_22bdl____8583752____138468	N/A	S1c2c(cc([N+]([O-])=O)cc2)C=C1C(=O)Nc3c(cccc3)C(=O)N	REALSpace_70bn_2024-09	m_22bdl	8583752	138468
S1c2c(cc([N+]([O-])=O)cc2)C=C1C(=O)Nc3c(F)cncc3	488	fCSFP4	0.718	m_11bbb____7966750____93605	N/A	S1c2c(cc([N+]([O-])=O)cc2)C=C1C(=O)Nc3c(cccc3)C(=O)N	REALSpace_70bn_2024-09	m_11bbb	7966750	93605
S1c2c(cc([N+]([O-])=O)cc2)C=C1C(=O)Nc3c(NC(=O)C)ccc(c3)C	489	fCSFP4	0.718	m_11bcb____3048744____93605	N/A	S1c2c(cc([N+]([O-])=O)cc2)C=C1C(=O)Nc3c(cccc3)C(=O)N	REALSpace_70bn_2024-09	m_11bcb	3048744	93605
S1c2c(cc([N+]([O-])=O)cc2)C=C1C(=O)Nc3c(NC(=O)C)ccnc3	490	fCSFP4	0.718	m_11bcb____8633494____93605	N/A	S1c2c(cc([N+]([O-])=O)cc2)C=C1C(=O)Nc3c(cccc3)C(=O)N	REALSpace_70bn_2024-09	m_11bcb	8633494	93605
S1c2c(cc([N+]([O-])=O)cc2)C=C1C(=O)Nc3c(O)cc(F)cc3	491	fCSFP4	0.718	m_22dbn____7866782____138468	N/A	S1c2c(cc([N+]([O-])=O)cc2)C=C1C(=O)Nc3c(cccc3)C(=O)N	REALSpace_70bn_2024-09	m_22dbn	7866782	138468
S1c2c(cc([N+]([O-])=O)cc2)C=C1C(=O)Nc3c(O)cc(cc3)C	492	fCSFP4	0.718	m_22bbn____58310____138468	N/A	S1c2c(cc([N+]([O-])=O)cc2)C=C1C(=O)Nc3c(cccc3)C(=O)N	REALSpace_70bn_2024-09	m_22bbn	58310	138468
S1c2c(cc([N+]([O-])=O)cc2)C=C1C(=O)Nc3c(O)ccc(N)c3	493	fCSFP4	0.718	m_240690bbf____21583586____7406060	N/A	S1c2c(cc([N+]([O-])=O)cc2)C=C1C(=O)Nc3c(cccc3)C(=O)N	REALSpace_70bn_2024-09	m_240690bbf	21583586	7406060
S1c2c(cc([N+]([O-])=O)cc2)C=C1C(=O)Nc3c(OC)cc4c(c3)cccc4	494	fCSFP4	0.718	m_11bbb____25815530____93605	N/A	S1c2c(cc([N+]([O-])=O)cc2)C=C1C(=O)Nc3c(cccc3)C(=O)N	REALSpace_70bn_2024-09	m_11bbb	25815530	93605
S1c2c(cc([N+]([O-])=O)cc2)C=C1C(=O)Nc3c([N+]([O-])=O)cc(F)cc3	495	fCSFP4	0.718	m_11dcb____124176____93605	N/A	S1c2c(cc([N+]([O-])=O)cc2)C=C1C(=O)Nc3c(cccc3)C(=O)N	REALSpace_70bn_2024-09	m_11dcb	124176	93605
S1c2c(cc([N+]([O-])=O)cc2)C=C1C(=O)Nc3c(c(F)ccc3)C	496	fCSFP4	0.718	m_11bbb____6392420____93605	N/A	S1c2c(cc([N+]([O-])=O)cc2)C=C1C(=O)Nc3c(cccc3)C(=O)N	REALSpace_70bn_2024-09	m_11bbb	6392420	93605
S1c2c(cc([N+]([O-])=O)cc2)C=C1C(=O)Nc3c(cc(O)cc3)C	497	fCSFP4	0.718	m_22bbn____7639340____138468	N/A	S1c2c(cc([N+]([O-])=O)cc2)C=C1C(=O)Nc3c(cccc3)C(=O)N	REALSpace_70bn_2024-09	m_22bbn	7639340	138468
S1c2c(cc([N+]([O-])=O)cc2)C=C1C(=O)Nc3c(cncc3)C	498	fCSFP4	0.718	m_11bbb____4118186____93605	N/A	S1c2c(cc([N+]([O-])=O)cc2)C=C1C(=O)Nc3c(cccc3)C(=O)N	REALSpace_70bn_2024-09	m_11bbb	4118186	93605
Clc1cc(NC(=O)C=2Sc3c(cc([N+]([O-])=O)cc3)C2)c(cc1)C(=O)NCCC	499	fCSFP4	0.718	m_11bcb____1002432____93605	N/A	S1c2c(cc([N+]([O-])=O)cc2)C=C1C(=O)Nc3c(cccc3)C(=O)N	REALSpace_70bn_2024-09	m_11bcb	1002432	93605
Clc1cc(c(NC(=O)C=2Sc3c(cc([N+]([O-])=O)cc3)C2)cc1)C(=O)NC4CC4	500	fCSFP4	0.718	m_11bcb____2009222____93605	N/A	S1c2c(cc([N+]([O-])=O)cc2)C=C1C(=O)Nc3c(cccc3)C(=O)N	REALSpace_70bn_2024-09	m_11bcb	2009222	93605
S1c2c(cc([N+]([O-])=O)cc2)C=C1C(=O)Nc3c(cc(OC)cc3)C(=O)OC	501	fCSFP4	0.718	m_11bcb____1723422____93605	N/A	S1c2c(cc([N+]([O-])=O)cc2)C=C1C(=O)Nc3c(cccc3)C(=O)N	REALSpace_70bn_2024-09	m_11bcb	1723422	93605
S1c2c(cc([N+]([O-])=O)cc2)C=C1C(=O)Nc3c(cc(cc3)C(C)(C)C)C(=O)C	502	fCSFP4	0.718	m_11bbb____25842274____93605	N/A	S1c2c(cc([N+]([O-])=O)cc2)C=C1C(=O)Nc3c(cccc3)C(=O)N	REALSpace_70bn_2024-09	m_11bbb	25842274	93605
S1c2c(cc([N+]([O-])=O)cc2)C=C1C(=O)Nc3c(cc(cc3)C(C)(C)C)C([O-])=O	503	fCSFP4	0.718	m_188690bce____27479748____7313196	N/A	S1c2c(cc([N+]([O-])=O)cc2)C=C1C(=O)Nc3c(cccc3)C(=O)N	REALSpace_70bn_2024-09	m_188690bce	27479748	7313196
S1c2c(cc([N+]([O-])=O)cc2)C=C1C(=O)Nc3c(cc(cc3)C)C(=O)N(C)C	504	fCSFP4	0.718	m_11bcb____4906104____93605	N/A	S1c2c(cc([N+]([O-])=O)cc2)C=C1C(=O)Nc3c(cccc3)C(=O)N	REALSpace_70bn_2024-09	m_11bcb	4906104	93605
S1c2c(cc([N+]([O-])=O)cc2)C=C1C(=O)Nc3c(ccc(OC)c3)C(=O)OC	505	fCSFP4	0.718	m_11dcb____4510458____93605	N/A	S1c2c(cc([N+]([O-])=O)cc2)C=C1C(=O)Nc3c(cccc3)C(=O)N	REALSpace_70bn_2024-09	m_11dcb	4510458	93605
S1c2c(cc([N+]([O-])=O)cc2)C=C1C(=O)Nc3c(ccc(c3)C(C)(C)C)C([O-])=O	506	fCSFP4	0.718	m_188690bce____25683756____7313196	N/A	S1c2c(cc([N+]([O-])=O)cc2)C=C1C(=O)Nc3c(cccc3)C(=O)N	REALSpace_70bn_2024-09	m_188690bce	25683756	7313196
S1c2c(cc([N+]([O-])=O)cc2)C=C1C(=O)Nc3c(cncc3)C(=O)C(C)C	507	fCSFP4	0.718	m_11bcb____8987502____93605	N/A	S1c2c(cc([N+]([O-])=O)cc2)C=C1C(=O)Nc3c(cccc3)C(=O)N	REALSpace_70bn_2024-09	m_11bcb	8987502	93605
S1c2c(cc([N+]([O-])=O)cc2)C=C1C(=O)Nc3c(nc(cc3)C(=O)N)C	508	fCSFP4	0.718	m_11bbb____13270278____93605	N/A	S1c2c(cc([N+]([O-])=O)cc2)C=C1C(=O)Nc3c(cccc3)C(=O)N	REALSpace_70bn_2024-09	m_11bbb	13270278	93605
S1c2c(cc([N+]([O-])=O)cc2)C=C1C(=O)Nc3ccc(NC)cc3	509	fCSFP4	0.717	m_240690bbf____12230520____7406060	N/A	S1c2c(cc([N+]([O-])=O)cc2)C=C1C(=O)Nc3c(cccc3)C(=O)N	REALSpace_70bn_2024-09	m_240690bbf	12230520	7406060
S1c2c(cc([N+]([O-])=O)cc2)C=C1C(=O)Nc3ccc(O)cc3	510	fCSFP4	0.717	m_22bbn____7114728____138468	N/A	S1c2c(cc([N+]([O-])=O)cc2)C=C1C(=O)Nc3c(cccc3)C(=O)N	REALSpace_70bn_2024-09	m_22bbn	7114728	138468
S1c2c(cc([N+]([O-])=O)cc2)C=C1C(=O)NNC(=O)c3c(O)cccc3	511	fCSFP4	0.717	m_527bbb____155062____156698	N/A	S1c2c(cc([N+]([O-])=O)cc2)C=C1C(=O)Nc3c(cccc3)C(=O)N	REALSpace_70bn_2024-09	m_527bbb	155062	156698
S1c2c(cc([N+]([O-])=O)cc2)C=C1C(=O)NNc3cc(ccc3)C(=O)N	512	fCSFP4	0.717	m_22bbn____14041262____138468	N/A	S1c2c(cc([N+]([O-])=O)cc2)C=C1C(=O)Nc3c(cccc3)C(=O)N	REALSpace_70bn_2024-09	m_22bbn	14041262	138468
S1c2c(cc([N+]([O-])=O)cc2)C=C1C(=O)NCC(=O)Nc3c([N+]([O-])=O)cccc3	513	fCSFP4	0.717	m_11bbb____6390440____93605	N/A	S1c2c(cc([N+]([O-])=O)cc2)C=C1C(=O)Nc3c(cccc3)C(=O)N	REALSpace_70bn_2024-09	m_11bbb	6390440	93605
S1c2c(cc([N+]([O-])=O)cc2)C=C1C(=O)Nc3c(O)ccc(Oc4ccccc4)c3	514	fCSFP4	0.717	m_22dbn____13474362____138468	N/A	S1c2c(cc([N+]([O-])=O)cc2)C=C1C(=O)Nc3c(cccc3)C(=O)N	REALSpace_70bn_2024-09	m_22dbn	13474362	138468
S1c2c(cc([N+]([O-])=O)cc2)C=C1C(=O)Nc3c(O)ccc(c3)Cc4ccccc4	515	fCSFP4	0.717	m_22bbn____7866902____138468	N/A	S1c2c(cc([N+]([O-])=O)cc2)C=C1C(=O)Nc3c(cccc3)C(=O)N	REALSpace_70bn_2024-09	m_22bbn	7866902	138468
S1c2c(cc([N+]([O-])=O)cc2)C=C1C(=O)Nc3c(c4ccccc4)ccnc3	516	fCSFP4	0.717	m_11bcb____9322104____93605	N/A	S1c2c(cc([N+]([O-])=O)cc2)C=C1C(=O)Nc3c(cccc3)C(=O)N	REALSpace_70bn_2024-09	m_11bcb	9322104	93605
S1C(C(=O)Nc2c(cccc2)C(=O)N)=CC=3SC=CC13	517	fCSFP4	0.716	m_11bcb____124078____1180820	N/A	S1c2c(cc([N+]([O-])=O)cc2)C=C1C(=O)Nc3c(cccc3)C(=O)N	REALSpace_70bn_2024-09	m_11bcb	124078	1180820
S1c2c(cc([N+]([O-])=O)cc2)C=C1C(=O)Nc3cc(O)ccc3	518	fCSFP4	0.716	m_22bbn____57741____138468	N/A	S1c2c(cc([N+]([O-])=O)cc2)C=C1C(=O)Nc3c(cccc3)C(=O)N	REALSpace_70bn_2024-09	m_22bbn	57741	138468
Brc1c(NC(=O)C=2Sc3c(cc([N+]([O-])=O)cc3)C2)cccc1C(=O)OC	519	fCSFP4	0.715	m_11bcb____9297876____93605	N/A	S1c2c(cc([N+]([O-])=O)cc2)C=C1C(=O)Nc3c(cccc3)C(=O)N	REALSpace_70bn_2024-09	m_11bcb	9297876	93605
Clc1c(NC(=O)C=2Sc3c(cc([N+]([O-])=O)cc3)C2)cccc1C(=O)OC	520	fCSFP4	0.715	m_11bcb____10466210____93605	N/A	S1c2c(cc([N+]([O-])=O)cc2)C=C1C(=O)Nc3c(cccc3)C(=O)N	REALSpace_70bn_2024-09	m_11bcb	10466210	93605
Clc1c(c(NC(=O)C=2Sc3c(cc([N+]([O-])=O)cc3)C2)ccc1)C(=O)OC	521	fCSFP4	0.715	m_11bcb____10970580____93605	N/A	S1c2c(cc([N+]([O-])=O)cc2)C=C1C(=O)Nc3c(cccc3)C(=O)N	REALSpace_70bn_2024-09	m_11bcb	10970580	93605
Ic1c(c(NC(=O)C=2Sc3c(cc([N+]([O-])=O)cc3)C2)ccc1)C(=O)OC	522	fCSFP4	0.715	m_11bcb____16980104____93605	N/A	S1c2c(cc([N+]([O-])=O)cc2)C=C1C(=O)Nc3c(cccc3)C(=O)N	REALSpace_70bn_2024-09	m_11bcb	16980104	93605
S1c2c(cc([N+]([O-])=O)cc2)C=C1C(=O)Nc3c(F)c(ccc3)C(=O)OC	523	fCSFP4	0.715	m_11bbb____10856118____93605	N/A	S1c2c(cc([N+]([O-])=O)cc2)C=C1C(=O)Nc3c(cccc3)C(=O)N	REALSpace_70bn_2024-09	m_11bbb	10856118	93605
S1c2c(cc([N+]([O-])=O)cc2)C=C1C(=O)Nc3c(c(F)ccc3)C(=O)OC	524	fCSFP4	0.715	m_11bcb____3365914____93605	N/A	S1c2c(cc([N+]([O-])=O)cc2)C=C1C(=O)Nc3c(cccc3)C(=O)N	REALSpace_70bn_2024-09	m_11bcb	3365914	93605
S1c2c(cc([N+]([O-])=O)cc2)C=C1C(=O)Nc3c(cccc3)C4([NH3+])CC4	525	fCSFP4	0.715	m_240690bcd____19119162____7406060	N/A	S1c2c(cc([N+]([O-])=O)cc2)C=C1C(=O)Nc3c(cccc3)C(=O)N	REALSpace_70bn_2024-09	m_240690bcd	19119162	7406060
Clc1c(NC(=O)C=2Sc3c(cc([N+]([O-])=O)cc3)C2)ccc(c1)C(=O)NC	526	fCSFP4	0.714	m_11bcb____7687532____93605	N/A	S1c2c(cc([N+]([O-])=O)cc2)C=C1C(=O)Nc3c(cccc3)C(=O)N	REALSpace_70bn_2024-09	m_11bcb	7687532	93605
Clc1c(NC(=O)C=2Sc3c(cc([N+]([O-])=O)cc3)C2)cccc1c4ccccc4	527	fCSFP4	0.714	m_11bcb____25794450____93605	N/A	S1c2c(cc([N+]([O-])=O)cc2)C=C1C(=O)Nc3c(cccc3)C(=O)N	REALSpace_70bn_2024-09	m_11bcb	25794450	93605
Ic1c(NC(=O)C=2Sc3c(cc([N+]([O-])=O)cc3)C2)ccc(c1)C([O-])=O	528	fCSFP4	0.714	m_188690bce____21756210____7313196	N/A	S1c2c(cc([N+]([O-])=O)cc2)C=C1C(=O)Nc3c(cccc3)C(=O)N	REALSpace_70bn_2024-09	m_188690bce	21756210	7313196
S1c2c(cc([N+]([O-])=O)cc2)C=C1C(=O)Nc3c(F)c(c4ccccc4)ccc3	529	fCSFP4	0.714	m_11bbb____25839464____93605	N/A	S1c2c(cc([N+]([O-])=O)cc2)C=C1C(=O)Nc3c(cccc3)C(=O)N	REALSpace_70bn_2024-09	m_11bbb	25839464	93605
S1c2c(cc([N+]([O-])=O)cc2)C=C1C(=O)Nc3c(F)cc(cc3)C(=O)NC	530	fCSFP4	0.714	m_11bcb____22358504____93605	N/A	S1c2c(cc([N+]([O-])=O)cc2)C=C1C(=O)Nc3c(cccc3)C(=O)N	REALSpace_70bn_2024-09	m_11bcb	22358504	93605
S1c2c(cc([N+]([O-])=O)cc2)C=C1C(=O)Nc3c(F)cc(cc3)C([O-])=O	531	fCSFP4	0.714	m_272270bbb____11392902____10032220	N/A	S1c2c(cc([N+]([O-])=O)cc2)C=C1C(=O)Nc3c(cccc3)C(=O)N	REALSpace_70bn_2024-09	m_272270bbb	11392902	10032220
S1c2c(cc([N+]([O-])=O)cc2)C=C1C(=O)Nc3c(O)cc(cc3)C(=O)C	532	fCSFP4	0.714	m_22bbl____20832846____138468	N/A	S1c2c(cc([N+]([O-])=O)cc2)C=C1C(=O)Nc3c(cccc3)C(=O)N	REALSpace_70bn_2024-09	m_22bbl	20832846	138468
S1c2c(cc([N+]([O-])=O)cc2)C=C1C(=O)Nc3c(c(c4ccccc4)ccc3)C	533	fCSFP4	0.714	m_11bbb____27247038____93605	N/A	S1c2c(cc([N+]([O-])=O)cc2)C=C1C(=O)Nc3c(cccc3)C(=O)N	REALSpace_70bn_2024-09	m_11bbb	27247038	93605
S1c2c(cc([N+]([O-])=O)cc2)C=C1C(=O)Nc3c(cc(cc3)C([O-])=O)C	534	fCSFP4	0.714	m_188690bbe____7590916____7313196	N/A	S1c2c(cc([N+]([O-])=O)cc2)C=C1C(=O)Nc3c(cccc3)C(=O)N	REALSpace_70bn_2024-09	m_188690bbe	7590916	7313196
S1c2c(cc([N+]([O-])=O)cc2)C=C1C(=O)Nc3cc(O)c(cc3)C(=O)NC	535	fCSFP4	0.714	m_22bbl____25332758____138468	N/A	S1c2c(cc([N+]([O-])=O)cc2)C=C1C(=O)Nc3c(cccc3)C(=O)N	REALSpace_70bn_2024-09	m_22bbl	25332758	138468
S1c2c(cc([N+]([O-])=O)cc2)C=C1C(=O)Nc3cc(O)c(cc3)C([O-])=O	536	fCSFP4	0.714	m_188690bbe____15211490____7313196	N/A	S1c2c(cc([N+]([O-])=O)cc2)C=C1C(=O)Nc3c(cccc3)C(=O)N	REALSpace_70bn_2024-09	m_188690bbe	15211490	7313196
S1c2c(cc([N+]([O-])=O)cc2)C=C1C(=O)Nc3cc(c(cc3)C(=O)NC)C	537	fCSFP4	0.714	m_11bbb____22167216____93605	N/A	S1c2c(cc([N+]([O-])=O)cc2)C=C1C(=O)Nc3c(cccc3)C(=O)N	REALSpace_70bn_2024-09	m_11bbb	22167216	93605
Clc1cnc(c(NC(=O)C=2Sc3c(cc([N+]([O-])=O)cc3)C2)c1)C(=O)N	538	fCSFP4	0.714	m_11bcb____27031800____93605	N/A	S1c2c(cc([N+]([O-])=O)cc2)C=C1C(=O)Nc3c(cccc3)C(=O)N	REALSpace_70bn_2024-09	m_11bcb	27031800	93605
S1c2c(cc([N+]([O-])=O)cc2)C=C1C(=O)Nc3c(cc(cc3)C[NH3+])C(=O)OC	539	fCSFP4	0.714	m_240690bcd____21583454____7406060	N/A	S1c2c(cc([N+]([O-])=O)cc2)C=C1C(=O)Nc3c(cccc3)C(=O)N	REALSpace_70bn_2024-09	m_240690bcd	21583454	7406060
S1c2c(cc([N+]([O-])=O)cc2)C=C1C(=O)Nc3c(ccc(c3)C(=O)N)C[NH+](C)C	540	fCSFP4	0.714	m_11bcb____5344986____93605	N/A	S1c2c(cc([N+]([O-])=O)cc2)C=C1C(=O)Nc3c(cccc3)C(=O)N	REALSpace_70bn_2024-09	m_11bcb	5344986	93605
S(=O)(=O)(c1c(NC(=O)C=2Sc3c(cc([N+]([O-])=O)cc3)C2)cccc1)C	541	fCSFP4	0.713	m_11bcb____212616____93605	N/A	S1c2c(cc([N+]([O-])=O)cc2)C=C1C(=O)Nc3c(cccc3)C(=O)N	REALSpace_70bn_2024-09	m_11bcb	212616	93605
S(=O)(Cc1c(NC(=O)C=2Sc3c(cc([N+]([O-])=O)cc3)C2)cccc1)C	542	fCSFP4	0.713	m_11bcb____8795534____93605	N/A	S1c2c(cc([N+]([O-])=O)cc2)C=C1C(=O)Nc3c(cccc3)C(=O)N	REALSpace_70bn_2024-09	m_11bcb	8795534	93605
S1c2c(cc([N+]([O-])=O)cc2)C=C1C(=O)Nc3c(N4CCCC4)cccc3	543	fCSFP4	0.713	m_11bcb____92537____93605	N/A	S1c2c(cc([N+]([O-])=O)cc2)C=C1C(=O)Nc3c(cccc3)C(=O)N	REALSpace_70bn_2024-09	m_11bcb	92537	93605
S1c2c(cc([N+]([O-])=O)cc2)C=C1C(=O)Nc3c(N4CCCCC4)cccc3	544	fCSFP4	0.713	m_11bcb____51720____93605	N/A	S1c2c(cc([N+]([O-])=O)cc2)C=C1C(=O)Nc3c(cccc3)C(=O)N	REALSpace_70bn_2024-09	m_11bcb	51720	93605
S1c2c(cc([N+]([O-])=O)cc2)C=C1C(=O)Nc3c(N4CCCCCC4)cccc3	545	fCSFP4	0.713	m_11bcb____291618____93605	N/A	S1c2c(cc([N+]([O-])=O)cc2)C=C1C(=O)Nc3c(cccc3)C(=O)N	REALSpace_70bn_2024-09	m_11bcb	291618	93605
S1c2c(cc([N+]([O-])=O)cc2)C=C1C(=O)Nc3c(N4N=CC=N4)cccc3	546	fCSFP4	0.713	m_11bcb____13022710____93605	N/A	S1c2c(cc([N+]([O-])=O)cc2)C=C1C(=O)Nc3c(cccc3)C(=O)N	REALSpace_70bn_2024-09	m_11bcb	13022710	93605
S1c2c(cc([N+]([O-])=O)cc2)C=C1C(=O)Nc3c(OCCCC)cccc3	547	fCSFP4	0.713	m_11bcb____1161004____93605	N/A	S1c2c(cc([N+]([O-])=O)cc2)C=C1C(=O)Nc3c(cccc3)C(=O)N	REALSpace_70bn_2024-09	m_11bcb	1161004	93605
S1c2c(cc([N+]([O-])=O)cc2)C=C1C(=O)Nc3c(OCCCOC)cccc3	548	fCSFP4	0.713	m_11bcb____1275896____93605	N/A	S1c2c(cc([N+]([O-])=O)cc2)C=C1C(=O)Nc3c(cccc3)C(=O)N	REALSpace_70bn_2024-09	m_11bcb	1275896	93605
S1c2c(cc([N+]([O-])=O)cc2)C=C1C(=O)Nc3c(P(=O)(C)C)cccc3	549	fCSFP4	0.713	m_11bcb____15065514____93605	N/A	S1c2c(cc([N+]([O-])=O)cc2)C=C1C(=O)Nc3c(cccc3)C(=O)N	REALSpace_70bn_2024-09	m_11bcb	15065514	93605
S1c2c(cc([N+]([O-])=O)cc2)C=C1C(=O)Nc3c(cc(OC)c(OC)c3)C(=O)NC	550	fCSFP4	0.713	m_11bcb____636474____93605	N/A	S1c2c(cc([N+]([O-])=O)cc2)C=C1C(=O)Nc3c(cccc3)C(=O)N	REALSpace_70bn_2024-09	m_11bcb	636474	93605
S1c2c(cc([N+]([O-])=O)cc2)C=C1C(=O)Nc3c(cccc3)C4CCCC4	551	fCSFP4	0.713	m_11bcb____25792330____93605	N/A	S1c2c(cc([N+]([O-])=O)cc2)C=C1C(=O)Nc3c(cccc3)C(=O)N	REALSpace_70bn_2024-09	m_11bcb	25792330	93605
S1c2c(cc([N+]([O-])=O)cc2)C=C1C(=O)Nc3c(cccc3)C4CCCCC4	552	fCSFP4	0.713	m_11bcb____28199278____93605	N/A	S1c2c(cc([N+]([O-])=O)cc2)C=C1C(=O)Nc3c(cccc3)C(=O)N	REALSpace_70bn_2024-09	m_11bcb	28199278	93605
S1c2c(cc([N+]([O-])=O)cc2)C=C1C(=O)Nc3c(cccc3)CC(=O)NC	553	fCSFP4	0.713	m_11bcb____626748____93605	N/A	S1c2c(cc([N+]([O-])=O)cc2)C=C1C(=O)Nc3c(cccc3)C(=O)N	REALSpace_70bn_2024-09	m_11bcb	626748	93605
S1c2c(cc([N+]([O-])=O)cc2)C=C1C(=O)Nc3c(cccc3)CCC(C)C	554	fCSFP4	0.713	m_11bcb____2264310____93605	N/A	S1c2c(cc([N+]([O-])=O)cc2)C=C1C(=O)Nc3c(cccc3)C(=O)N	REALSpace_70bn_2024-09	m_11bcb	2264310	93605
S1c2c(cc([N+]([O-])=O)cc2)C=C1C(=O)Nc3c(cccc3)CCC([O-])=O	555	fCSFP4	0.713	m_269946bbf____23286078____7301560	N/A	S1c2c(cc([N+]([O-])=O)cc2)C=C1C(=O)Nc3c(cccc3)C(=O)N	REALSpace_70bn_2024-09	m_269946bbf	23286078	7301560
S1c2c(cc([N+]([O-])=O)cc2)C=C1C(=O)Nc3c(cccc3)CC[NH+](C)C	556	fCSFP4	0.713	m_11bbb____9142234____93605	N/A	S1c2c(cc([N+]([O-])=O)cc2)C=C1C(=O)Nc3c(cccc3)C(=O)N	REALSpace_70bn_2024-09	m_11bbb	9142234	93605
S1c2c(cc([N+]([O-])=O)cc2)C=C1C(=O)Nc3cc(NC(=O)N)c(OC)cc3	557	fCSFP4	0.713	m_11bbb____22176534____93605	N/A	S1c2c(cc([N+]([O-])=O)cc2)C=C1C(=O)Nc3c(cccc3)C(=O)N	REALSpace_70bn_2024-09	m_11bbb	22176534	93605
S1c2c(cc([N+]([O-])=O)cc2)C=C1C(=O)Nc3cc(OC)c(NC(=O)N)cc3	558	fCSFP4	0.713	m_11bbb____22175134____93605	N/A	S1c2c(cc([N+]([O-])=O)cc2)C=C1C(=O)Nc3c(cccc3)C(=O)N	REALSpace_70bn_2024-09	m_11bbb	22175134	93605
S1c2c(cc(N)cc2)C=C1C(=O)Nc3c(cc(O)cc3)C(=O)N	559	fCSFP4	0.713	m_240690bck____17036100____13902326	N/A	S1c2c(cc([N+]([O-])=O)cc2)C=C1C(=O)Nc3c(cccc3)C(=O)N	REALSpace_70bn_2024-09	m_240690bck	17036100	13902326
S1c2c(cc(N)cc2)C=C1C(=O)Nc3c(ccc(O)c3)C(=O)N	560	fCSFP4	0.713	m_240690bck____27034288____13902326	N/A	S1c2c(cc([N+]([O-])=O)cc2)C=C1C(=O)Nc3c(cccc3)C(=O)N	REALSpace_70bn_2024-09	m_240690bck	27034288	13902326
S1c2c(cc([N+]([O-])=O)cc2)C=C1C(=O)Nc3ccc(cc3)C(=O)NC	561	fCSFP4	0.713	m_11bbb____53159____93605	N/A	S1c2c(cc([N+]([O-])=O)cc2)C=C1C(=O)Nc3c(cccc3)C(=O)N	REALSpace_70bn_2024-09	m_11bbb	53159	93605
S1c2c(cc([N+]([O-])=O)cc2)C=C1C(=O)Nc3ccc(cc3)C([O-])=O	562	fCSFP4	0.713	m_188690dbe____7039642____7313196	N/A	S1c2c(cc([N+]([O-])=O)cc2)C=C1C(=O)Nc3c(cccc3)C(=O)N	REALSpace_70bn_2024-09	m_188690dbe	7039642	7313196
Clc1cc(NC(=O)C=2Sc3c(cc([N+]([O-])=O)cc3)C2)c(cc1)C(=O)N(C)C	563	fCSFP4	0.712	m_11dcb____594372____93605	N/A	S1c2c(cc([N+]([O-])=O)cc2)C=C1C(=O)Nc3c(cccc3)C(=O)N	REALSpace_70bn_2024-09	m_11dcb	594372	93605
S1c2c(cc([N+]([O-])=O)cc2)C=C1C(=O)Nc3c(cc(F)cc3)C(=O)N(C)C	564	fCSFP4	0.712	m_11bcb____8858300____93605	N/A	S1c2c(cc([N+]([O-])=O)cc2)C=C1C(=O)Nc3c(cccc3)C(=O)N	REALSpace_70bn_2024-09	m_11bcb	8858300	93605
S1c2c(cc([N+]([O-])=O)cc2)C=C1C(=O)Nc3c(cc(OCC)cc3)C([O-])=O	565	fCSFP4	0.712	m_188690bce____12863050____7313196	N/A	S1c2c(cc([N+]([O-])=O)cc2)C=C1C(=O)Nc3c(cccc3)C(=O)N	REALSpace_70bn_2024-09	m_188690bce	12863050	7313196
S1c2c(cc([N+]([O-])=O)cc2)C=C1C(=O)Nc3c(cc(cc3)CC([O-])=O)C([O-])=O	566	fCSFP4	0.712	m_188690bce____21756140____7313196	N/A	S1c2c(cc([N+]([O-])=O)cc2)C=C1C(=O)Nc3c(cccc3)C(=O)N	REALSpace_70bn_2024-09	m_188690bce	21756140	7313196
S1c2c(cc([N+]([O-])=O)cc2)C=C1C(=O)Nc3c(ccc(c3)C(F)(F)F)C(=O)C	567	fCSFP4	0.712	m_11bcb____27038864____93605	N/A	S1c2c(cc([N+]([O-])=O)cc2)C=C1C(=O)Nc3c(cccc3)C(=O)N	REALSpace_70bn_2024-09	m_11bcb	27038864	93605
Brc1c(NC(=O)C=2Sc3c(cc([N+]([O-])=O)cc3)C2)ccc(Cl)c1	568	fCSFP4	0.712	m_11bcb____7141866____93605	N/A	S1c2c(cc([N+]([O-])=O)cc2)C=C1C(=O)Nc3c(cccc3)C(=O)N	REALSpace_70bn_2024-09	m_11bcb	7141866	93605
Brc1c(NC(=O)C=2Sc3c(cc([N+]([O-])=O)cc3)C2)ccc(F)c1	569	fCSFP4	0.712	m_11bcb____848330____93605	N/A	S1c2c(cc([N+]([O-])=O)cc2)C=C1C(=O)Nc3c(cccc3)C(=O)N	REALSpace_70bn_2024-09	m_11bcb	848330	93605
Brc1c(NC(=O)C=2Sc3c(cc([N+]([O-])=O)cc3)C2)ccc(c1)C	570	fCSFP4	0.712	m_11bcb____51752____93605	N/A	S1c2c(cc([N+]([O-])=O)cc2)C=C1C(=O)Nc3c(cccc3)C(=O)N	REALSpace_70bn_2024-09	m_11bcb	51752	93605
Brc1cc(Cl)c(NC(=O)C=2Sc3c(cc([N+]([O-])=O)cc3)C2)cc1	571	fCSFP4	0.712	m_11bcb____52574____93605	N/A	S1c2c(cc([N+]([O-])=O)cc2)C=C1C(=O)Nc3c(cccc3)C(=O)N	REALSpace_70bn_2024-09	m_11bcb	52574	93605
Brc1cc(F)c(NC(=O)C=2Sc3c(cc([N+]([O-])=O)cc3)C2)cc1	572	fCSFP4	0.712	m_11bbb____51624____93605	N/A	S1c2c(cc([N+]([O-])=O)cc2)C=C1C(=O)Nc3c(cccc3)C(=O)N	REALSpace_70bn_2024-09	m_11bbb	51624	93605
Brc1cc(NC(=O)C=2Sc3c(cc([N+]([O-])=O)cc3)C2)c(NC(=O)C)cc1	573	fCSFP4	0.712	m_11bcb____2677980____93605	N/A	S1c2c(cc([N+]([O-])=O)cc2)C=C1C(=O)Nc3c(cccc3)C(=O)N	REALSpace_70bn_2024-09	m_11bcb	2677980	93605
Brc1cc(c(NC(=O)C=2Sc3c(cc([N+]([O-])=O)cc3)C2)cc1)C	574	fCSFP4	0.712	m_11bbb____52911____93605	N/A	S1c2c(cc([N+]([O-])=O)cc2)C=C1C(=O)Nc3c(cccc3)C(=O)N	REALSpace_70bn_2024-09	m_11bbb	52911	93605
Clc1c(NC(=O)C=2Sc3c(cc([N+]([O-])=O)cc3)C2)ccc(F)c1	575	fCSFP4	0.712	m_11bcb____51628____93605	N/A	S1c2c(cc([N+]([O-])=O)cc2)C=C1C(=O)Nc3c(cccc3)C(=O)N	REALSpace_70bn_2024-09	m_11bcb	51628	93605
Clc1c(NC(=O)C=2Sc3c(cc([N+]([O-])=O)cc3)C2)ccc(c1)C	576	fCSFP4	0.712	m_11bcb____51501____93605	N/A	S1c2c(cc([N+]([O-])=O)cc2)C=C1C(=O)Nc3c(cccc3)C(=O)N	REALSpace_70bn_2024-09	m_11bcb	51501	93605
Clc1cc(F)c(NC(=O)C=2Sc3c(cc([N+]([O-])=O)cc3)C2)cc1	577	fCSFP4	0.712	m_11bbb____51662____93605	N/A	S1c2c(cc([N+]([O-])=O)cc2)C=C1C(=O)Nc3c(cccc3)C(=O)N	REALSpace_70bn_2024-09	m_11bbb	51662	93605
Clc1cc(NC(=O)C)c(NC(=O)C=2Sc3c(cc([N+]([O-])=O)cc3)C2)cc1	578	fCSFP4	0.712	m_11dcb____3705398____93605	N/A	S1c2c(cc([N+]([O-])=O)cc2)C=C1C(=O)Nc3c(cccc3)C(=O)N	REALSpace_70bn_2024-09	m_11dcb	3705398	93605
Clc1cc(NC(=O)C=2Sc3c(cc([N+]([O-])=O)cc3)C2)c(NC(=O)C)cc1	579	fCSFP4	0.712	m_11bcb____2302890____93605	N/A	S1c2c(cc([N+]([O-])=O)cc2)C=C1C(=O)Nc3c(cccc3)C(=O)N	REALSpace_70bn_2024-09	m_11bcb	2302890	93605
Clc1cc(c(NC(=O)C=2Sc3c(cc([N+]([O-])=O)cc3)C2)cc1)C	580	fCSFP4	0.712	m_11bbb____51439____93605	N/A	S1c2c(cc([N+]([O-])=O)cc2)C=C1C(=O)Nc3c(cccc3)C(=O)N	REALSpace_70bn_2024-09	m_11bbb	51439	93605
Ic1c(NC(=O)C=2Sc3c(cc([N+]([O-])=O)cc3)C2)ccc(Br)c1	581	fCSFP4	0.712	m_11bcb____11680744____93605	N/A	S1c2c(cc([N+]([O-])=O)cc2)C=C1C(=O)Nc3c(cccc3)C(=O)N	REALSpace_70bn_2024-09	m_11bcb	11680744	93605
Ic1c(NC(=O)C=2Sc3c(cc([N+]([O-])=O)cc3)C2)ccc(Cl)c1	582	fCSFP4	0.712	m_11bcb____7109414____93605	N/A	S1c2c(cc([N+]([O-])=O)cc2)C=C1C(=O)Nc3c(cccc3)C(=O)N	REALSpace_70bn_2024-09	m_11bcb	7109414	93605
Ic1c(NC(=O)C=2Sc3c(cc([N+]([O-])=O)cc3)C2)ccc(F)c1	583	fCSFP4	0.712	m_11bcb____6672182____93605	N/A	S1c2c(cc([N+]([O-])=O)cc2)C=C1C(=O)Nc3c(cccc3)C(=O)N	REALSpace_70bn_2024-09	m_11bcb	6672182	93605
Ic1c(NC(=O)C=2Sc3c(cc([N+]([O-])=O)cc3)C2)ccc(c1)C	584	fCSFP4	0.712	m_11bcb____20497112____93605	N/A	S1c2c(cc([N+]([O-])=O)cc2)C=C1C(=O)Nc3c(cccc3)C(=O)N	REALSpace_70bn_2024-09	m_11bcb	20497112	93605
Ic1cc(Br)c(NC(=O)C=2Sc3c(cc([N+]([O-])=O)cc3)C2)cc1	585	fCSFP4	0.712	m_11bcb____6672222____93605	N/A	S1c2c(cc([N+]([O-])=O)cc2)C=C1C(=O)Nc3c(cccc3)C(=O)N	REALSpace_70bn_2024-09	m_11bcb	6672222	93605
Ic1cc(Cl)c(NC(=O)C=2Sc3c(cc([N+]([O-])=O)cc3)C2)cc1	586	fCSFP4	0.712	m_11bcb____677190____93605	N/A	S1c2c(cc([N+]([O-])=O)cc2)C=C1C(=O)Nc3c(cccc3)C(=O)N	REALSpace_70bn_2024-09	m_11bcb	677190	93605
Ic1cc(F)c(NC(=O)C=2Sc3c(cc([N+]([O-])=O)cc3)C2)cc1	587	fCSFP4	0.712	m_11bbb____11975668____93605	N/A	S1c2c(cc([N+]([O-])=O)cc2)C=C1C(=O)Nc3c(cccc3)C(=O)N	REALSpace_70bn_2024-09	m_11bbb	11975668	93605
Ic1cc(c(NC(=O)C=2Sc3c(cc([N+]([O-])=O)cc3)C2)cc1)C	588	fCSFP4	0.712	m_11bbb____51460____93605	N/A	S1c2c(cc([N+]([O-])=O)cc2)C=C1C(=O)Nc3c(cccc3)C(=O)N	REALSpace_70bn_2024-09	m_11bbb	51460	93605
S1c2c(cc([N+]([O-])=O)cc2)C=C1C(=O)Nc3c(F)cc(cc3)C	589	fCSFP4	0.712	m_11bbb____51746____93605	N/A	S1c2c(cc([N+]([O-])=O)cc2)C=C1C(=O)Nc3c(cccc3)C(=O)N	REALSpace_70bn_2024-09	m_11bbb	51746	93605
S1c2c(cc([N+]([O-])=O)cc2)C=C1C(=O)Nc3c(F)ccc(N)c3	590	fCSFP4	0.712	m_240690dcc____7347362____7406060	N/A	S1c2c(cc([N+]([O-])=O)cc2)C=C1C(=O)Nc3c(cccc3)C(=O)N	REALSpace_70bn_2024-09	m_240690dcc	7347362	7406060
S1c2c(cc([N+]([O-])=O)cc2)C=C1C(=O)Nc3c(N)ccc(F)c3	591	fCSFP4	0.712	m_240690dcc____7347360____7406060	N/A	S1c2c(cc([N+]([O-])=O)cc2)C=C1C(=O)Nc3c(cccc3)C(=O)N	REALSpace_70bn_2024-09	m_240690dcc	7347360	7406060
S1c2c(cc([N+]([O-])=O)cc2)C=C1C(=O)Nc3c(NC(C)C)ccc([N+]([O-])=O)c3	592	fCSFP4	0.712	m_22bdn____10745848____138468	N/A	S1c2c(cc([N+]([O-])=O)cc2)C=C1C(=O)Nc3c(cccc3)C(=O)N	REALSpace_70bn_2024-09	m_22bdn	10745848	138468
S1c2c(cc([N+]([O-])=O)cc2)C=C1C(=O)Nc3c(OC)cc([N+]([O-])=O)cc3	593	fCSFP4	0.712	m_11bbb____94250____93605	N/A	S1c2c(cc([N+]([O-])=O)cc2)C=C1C(=O)Nc3c(cccc3)C(=O)N	REALSpace_70bn_2024-09	m_11bbb	94250	93605
S1c2c(cc([N+]([O-])=O)cc2)C=C1C(=O)Nc3c(cc(F)cc3)C	594	fCSFP4	0.712	m_11bbb____52578____93605	N/A	S1c2c(cc([N+]([O-])=O)cc2)C=C1C(=O)Nc3c(cccc3)C(=O)N	REALSpace_70bn_2024-09	m_11bbb	52578	93605
S1c2c(cc([N+]([O-])=O)cc2)C=C1C(=O)Nc3c(cc(cc3)CO)CO	595	fCSFP4	0.712	m_22dci____12103668____138468	N/A	S1c2c(cc([N+]([O-])=O)cc2)C=C1C(=O)Nc3c(cccc3)C(=O)N	REALSpace_70bn_2024-09	m_22dci	12103668	138468
S1c2c(cc([N+]([O-])=O)cc2)C=C1C(=O)Nc3c(ccc(N)c3)C	596	fCSFP4	0.712	m_240690bbf____9362068____7406060	N/A	S1c2c(cc([N+]([O-])=O)cc2)C=C1C(=O)Nc3c(cccc3)C(=O)N	REALSpace_70bn_2024-09	m_240690bbf	9362068	7406060
S1c2c(cc([N+]([O-])=O)cc2)C=C1C(=O)Nc3c(ccc([N+]([O-])=O)c3)C[NH3+]	597	fCSFP4	0.712	m_240690bbf____27069722____7406060	N/A	S1c2c(cc([N+]([O-])=O)cc2)C=C1C(=O)Nc3c(cccc3)C(=O)N	REALSpace_70bn_2024-09	m_240690bbf	27069722	7406060
S1c2c(cc(N)cc2)C=C1C(=O)Nc3c(cccc3)C(=O)NC	598	fCSFP4	0.712	m_240690bck____7352988____13902326	N/A	S1c2c(cc([N+]([O-])=O)cc2)C=C1C(=O)Nc3c(cccc3)C(=O)N	REALSpace_70bn_2024-09	m_240690bck	7352988	13902326
S1c2c(cc([N+]([O-])=O)cc2)C=C1C(=O)Nc3cc(ccc3)C(=O)NC	599	fCSFP4	0.712	m_11bbb____53411____93605	N/A	S1c2c(cc([N+]([O-])=O)cc2)C=C1C(=O)Nc3c(cccc3)C(=O)N	REALSpace_70bn_2024-09	m_11bbb	53411	93605
S1c2c(cc([N+]([O-])=O)cc2)C=C1C(=O)Nc3cc(ccc3)C([O-])=O	600	fCSFP4	0.712	m_188690bbe____7326632____7313196	N/A	S1c2c(cc([N+]([O-])=O)cc2)C=C1C(=O)Nc3c(cccc3)C(=O)N	REALSpace_70bn_2024-09	m_188690bbe	7326632	7313196
S1c2c(cc([N+]([O-])=O)cc2)C=C1C(=O)Nc3ccc(C#Cc4ccccc4)cc3	601	fCSFP4	0.712	m_11bbb____27706528____93605	N/A	S1c2c(cc([N+]([O-])=O)cc2)C=C1C(=O)Nc3c(cccc3)C(=O)N	REALSpace_70bn_2024-09	m_11bbb	27706528	93605
S1c2c(cc([N+]([O-])=O)cc2)C=C1C(=O)Nc3ccc(N=Nc4ccccc4)cc3	602	fCSFP4	0.712	m_11bbb____51517____93605	N/A	S1c2c(cc([N+]([O-])=O)cc2)C=C1C(=O)Nc3c(cccc3)C(=O)N	REALSpace_70bn_2024-09	m_11bbb	51517	93605
S1c2c(cc([N+]([O-])=O)cc2)C=C1C(=O)Nc3ccc(cc3)CCc4ccccc4	603	fCSFP4	0.712	m_11bbb____26313442____93605	N/A	S1c2c(cc([N+]([O-])=O)cc2)C=C1C(=O)Nc3c(cccc3)C(=O)N	REALSpace_70bn_2024-09	m_11bbb	26313442	93605
S1c2c(c([N+]([O-])=O)ccc2)C=C1C(=O)Nc3c(cc(O)cc3)C(=O)N	604	fCSFP4	0.711	m_22bdl____13142064____24595170	N/A	S1c2c(cc([N+]([O-])=O)cc2)C=C1C(=O)Nc3c(cccc3)C(=O)N	REALSpace_70bn_2024-09	m_22bdl	13142064	24595170
S1c2c(c([N+]([O-])=O)ccc2)C=C1C(=O)Nc3c(ccc(O)c3)C(=O)N	605	fCSFP4	0.711	m_22bdl____27034224____24595170	N/A	S1c2c(cc([N+]([O-])=O)cc2)C=C1C(=O)Nc3c(cccc3)C(=O)N	REALSpace_70bn_2024-09	m_22bdl	27034224	24595170
Clc1cc(c(NC(=O)C=2Sc3c(cc([N+]([O-])=O)cc3)C2)cc1)c4cc(Cl)ccc4	606	fCSFP4	0.711	m_11bcb____9448852____93605	N/A	S1c2c(cc([N+]([O-])=O)cc2)C=C1C(=O)Nc3c(cccc3)C(=O)N	REALSpace_70bn_2024-09	m_11bcb	9448852	93605
S1c2c(cc([N+]([O-])=O)cc2)C=C1C(=O)NC3=C(SC(C(=O)N)=C3)C	607	fCSFP4	0.711	m_11bbb____7080822____93605	N/A	S1c2c(cc([N+]([O-])=O)cc2)C=C1C(=O)Nc3c(cccc3)C(=O)N	REALSpace_70bn_2024-09	m_11bbb	7080822	93605
S1c2c(cc([N+]([O-])=O)cc2)C=C1C(=O)Nc3c(c(c(cc3)C([O-])=O)C)C	608	fCSFP4	0.711	m_188690bbe____20318366____7313196	N/A	S1c2c(cc([N+]([O-])=O)cc2)C=C1C(=O)Nc3c(cccc3)C(=O)N	REALSpace_70bn_2024-09	m_188690bbe	20318366	7313196
S1c2c(cc([N+]([O-])=O)cc2)C=C1C(=O)Nc3c(c4ccccc4)ccc(c3)C	609	fCSFP4	0.711	m_11bcb____17799212____93605	N/A	S1c2c(cc([N+]([O-])=O)cc2)C=C1C(=O)Nc3c(cccc3)C(=O)N	REALSpace_70bn_2024-09	m_11bcb	17799212	93605
S1c2c(cc([N+]([O-])=O)cc2)C=C1C(=O)Nc3ncccc3C([O-])=O	610	fCSFP4	0.711	m_272270bcb____13074942____10032220	N/A	S1c2c(cc([N+]([O-])=O)cc2)C=C1C(=O)Nc3c(cccc3)C(=O)N	REALSpace_70bn_2024-09	m_272270bcb	13074942	10032220
Brc1c(cccc1)C(=O)NNC(=O)C=2Sc3c(cc([N+]([O-])=O)cc3)C2	611	fCSFP4	0.711	m_11bbb____51344____93605	N/A	S1c2c(cc([N+]([O-])=O)cc2)C=C1C(=O)Nc3c(cccc3)C(=O)N	REALSpace_70bn_2024-09	m_11bbb	51344	93605
Clc1c(cccc1)C(=O)NNC(=O)C=2Sc3c(cc([N+]([O-])=O)cc3)C2	612	fCSFP4	0.711	m_11bbb____51343____93605	N/A	S1c2c(cc([N+]([O-])=O)cc2)C=C1C(=O)Nc3c(cccc3)C(=O)N	REALSpace_70bn_2024-09	m_11bbb	51343	93605
Ic1c(cccc1)C(=O)NNC(=O)C=2Sc3c(cc([N+]([O-])=O)cc3)C2	613	fCSFP4	0.711	m_22bbn____22847738____138468	N/A	S1c2c(cc([N+]([O-])=O)cc2)C=C1C(=O)Nc3c(cccc3)C(=O)N	REALSpace_70bn_2024-09	m_22bbn	22847738	138468
S1c2c(cc([N+]([O-])=O)cc2)C=C1C(=O)NNC(=O)c3c(F)cccc3	614	fCSFP4	0.711	m_11bbb____51859____93605	N/A	S1c2c(cc([N+]([O-])=O)cc2)C=C1C(=O)Nc3c(cccc3)C(=O)N	REALSpace_70bn_2024-09	m_11bbb	51859	93605
S1c2c(cc([N+]([O-])=O)cc2)C=C1C(=O)NNC(=O)c3c(cccc3)C	615	fCSFP4	0.711	m_22bbn____58757____138468	N/A	S1c2c(cc([N+]([O-])=O)cc2)C=C1C(=O)Nc3c(cccc3)C(=O)N	REALSpace_70bn_2024-09	m_22bbn	58757	138468
S1c2c(cc([N+]([O-])=O)cc2)C=C1C(=O)Nc3cncc(c3)C(=O)N	616	fCSFP4	0.711	m_11bbb____25820096____93605	N/A	S1c2c(cc([N+]([O-])=O)cc2)C=C1C(=O)Nc3c(cccc3)C(=O)N	REALSpace_70bn_2024-09	m_11bbb	25820096	93605
Brc1ccc(NC(=O)C=2Sc3c(cc([N+]([O-])=O)cc3)C2)cc1	617	fCSFP4	0.710	m_11bbb____51349____93605	N/A	S1c2c(cc([N+]([O-])=O)cc2)C=C1C(=O)Nc3c(cccc3)C(=O)N	REALSpace_70bn_2024-09	m_11bbb	51349	93605
Clc1ccc(NC(=O)C=2Sc3c(cc([N+]([O-])=O)cc3)C2)cc1	618	fCSFP4	0.710	m_11bbb____51379____93605	N/A	S1c2c(cc([N+]([O-])=O)cc2)C=C1C(=O)Nc3c(cccc3)C(=O)N	REALSpace_70bn_2024-09	m_11bbb	51379	93605
Ic1ccc(NC(=O)C=2Sc3c(cc([N+]([O-])=O)cc3)C2)cc1	619	fCSFP4	0.710	m_11bbb____51529____93605	N/A	S1c2c(cc([N+]([O-])=O)cc2)C=C1C(=O)Nc3c(cccc3)C(=O)N	REALSpace_70bn_2024-09	m_11bbb	51529	93605
S1c2c(cc([N+]([O-])=O)cc2)C=C1C(=O)Nc3ccc(F)cc3	620	fCSFP4	0.710	m_11bbb____51358____93605	N/A	S1c2c(cc([N+]([O-])=O)cc2)C=C1C(=O)Nc3c(cccc3)C(=O)N	REALSpace_70bn_2024-09	m_11bbb	51358	93605
S1c2c(cc([N+]([O-])=O)cc2)C=C1C(=O)Nc3ccc(cc3)C	621	fCSFP4	0.710	m_11bbb____51366____93605	N/A	S1c2c(cc([N+]([O-])=O)cc2)C=C1C(=O)Nc3c(cccc3)C(=O)N	REALSpace_70bn_2024-09	m_11bbb	51366	93605
S1c2c(cc([N+]([O-])=O)cc2)C=C1C(=O)Nc3ccncc3	622	fCSFP4	0.710	m_11bbb____1154878____93605	N/A	S1c2c(cc([N+]([O-])=O)cc2)C=C1C(=O)Nc3c(cccc3)C(=O)N	REALSpace_70bn_2024-09	m_11bbb	1154878	93605
S1c2c(cccc2)C=C1C(=O)Nc3c(cccc3)C(=O)c4ccccc4	623	fCSFP4	0.710	m_11dcb____158059____109241	N/A	S1c2c(cc([N+]([O-])=O)cc2)C=C1C(=O)Nc3c(cccc3)C(=O)N	REALSpace_70bn_2024-09	m_11dcb	158059	109241
S1c2c(cc([N+]([O-])=O)cc2)C=C1C(=O)Nc3c(N4C=NC=C4)cccc3C(=O)N	624	fCSFP4	0.710	m_11bcb____11618658____93605	N/A	S1c2c(cc([N+]([O-])=O)cc2)C=C1C(=O)Nc3c(cccc3)C(=O)N	REALSpace_70bn_2024-09	m_11bcb	11618658	93605
S(=O)(=O)(N)Cc1c(NC(=O)C=2Sc3c(cc([N+]([O-])=O)cc3)C2)cccc1	625	fCSFP4	0.710	m_22bdn____16803884____138468	N/A	S1c2c(cc([N+]([O-])=O)cc2)C=C1C(=O)Nc3c(cccc3)C(=O)N	REALSpace_70bn_2024-09	m_22bdn	16803884	138468
S1c2c(cc([N+]([O-])=O)cc2)C=C1C(=O)Nc3c(O)c(ccc3)C(=O)N(C)C	626	fCSFP4	0.710	m_22bbl____24187896____138468	N/A	S1c2c(cc([N+]([O-])=O)cc2)C=C1C(=O)Nc3c(cccc3)C(=O)N	REALSpace_70bn_2024-09	m_22bbl	24187896	138468
S1c2c(cc([N+]([O-])=O)cc2)C=C1C(=O)Nc3c(OC)c(ccc3)C(=O)OC	627	fCSFP4	0.710	m_11bcb____11684658____93605	N/A	S1c2c(cc([N+]([O-])=O)cc2)C=C1C(=O)Nc3c(cccc3)C(=O)N	REALSpace_70bn_2024-09	m_11bcb	11684658	93605
S1c2c(cc([N+]([O-])=O)cc2)C=C1C(=O)Nc3ncc(cc3)C(=O)N	628	fCSFP4	0.709	m_11bbb____18057784____93605	N/A	S1c2c(cc([N+]([O-])=O)cc2)C=C1C(=O)Nc3c(cccc3)C(=O)N	REALSpace_70bn_2024-09	m_11bbb	18057784	93605
Brc1cc(NC(=O)C=2Sc3c(cc([N+]([O-])=O)cc3)C2)ccc1	629	fCSFP4	0.709	m_11bbb____51350____93605	N/A	S1c2c(cc([N+]([O-])=O)cc2)C=C1C(=O)Nc3c(cccc3)C(=O)N	REALSpace_70bn_2024-09	m_11bbb	51350	93605
Clc1cc(NC(=O)C=2Sc3c(cc([N+]([O-])=O)cc3)C2)ccc1	630	fCSFP4	0.709	m_11bbb____51369____93605	N/A	S1c2c(cc([N+]([O-])=O)cc2)C=C1C(=O)Nc3c(cccc3)C(=O)N	REALSpace_70bn_2024-09	m_11bbb	51369	93605
Ic1cc(NC(=O)C=2Sc3c(cc([N+]([O-])=O)cc3)C2)ccc1	631	fCSFP4	0.709	m_11bbb____51709____93605	N/A	S1c2c(cc([N+]([O-])=O)cc2)C=C1C(=O)Nc3c(cccc3)C(=O)N	REALSpace_70bn_2024-09	m_11bbb	51709	93605
S1c2c(cc([N+]([O-])=O)cc2)C=C1C(=O)NNC(=O)Nc3ccccc3	632	fCSFP4	0.709	m_22dbn____9875702____138468	N/A	S1c2c(cc([N+]([O-])=O)cc2)C=C1C(=O)Nc3c(cccc3)C(=O)N	REALSpace_70bn_2024-09	m_22dbn	9875702	138468
S1c2c(cc([N+]([O-])=O)cc2)C=C1C(=O)Nc3cc(F)ccc3	633	fCSFP4	0.709	m_11bbb____51370____93605	N/A	S1c2c(cc([N+]([O-])=O)cc2)C=C1C(=O)Nc3c(cccc3)C(=O)N	REALSpace_70bn_2024-09	m_11bbb	51370	93605
S1c2c(cc([N+]([O-])=O)cc2)C=C1C(=O)Nc3cc(NC(=O)C)ccc3	634	fCSFP4	0.709	m_11bbb____51438____93605	N/A	S1c2c(cc([N+]([O-])=O)cc2)C=C1C(=O)Nc3c(cccc3)C(=O)N	REALSpace_70bn_2024-09	m_11bbb	51438	93605
S1c2c(cc([N+]([O-])=O)cc2)C=C1C(=O)Nc3cc(ccc3)C	635	fCSFP4	0.709	m_11bbb____51351____93605	N/A	S1c2c(cc([N+]([O-])=O)cc2)C=C1C(=O)Nc3c(cccc3)C(=O)N	REALSpace_70bn_2024-09	m_11bbb	51351	93605
Brc1c(NC(=O)C=2Sc3c(cc([N+]([O-])=O)cc3)C2)ccc(c1)C(=O)C	636	fCSFP4	0.708	m_11bcb____25793330____93605	N/A	S1c2c(cc([N+]([O-])=O)cc2)C=C1C(=O)Nc3c(cccc3)C(=O)N	REALSpace_70bn_2024-09	m_11bcb	25793330	93605
Brc1c(c(NC(=O)C=2Sc3c(cc([N+]([O-])=O)cc3)C2)ccc1)C[NH3+]	637	fCSFP4	0.708	m_240690bbf____21583978____7406060	N/A	S1c2c(cc([N+]([O-])=O)cc2)C=C1C(=O)Nc3c(cccc3)C(=O)N	REALSpace_70bn_2024-09	m_240690bbf	21583978	7406060
Brc1c(ccc(NC(=O)C=2Sc3c(cc([N+]([O-])=O)cc3)C2)c1)C([O-])=O	638	fCSFP4	0.708	m_188690bbe____14423822____7313196	N/A	S1c2c(cc([N+]([O-])=O)cc2)C=C1C(=O)Nc3c(cccc3)C(=O)N	REALSpace_70bn_2024-09	m_188690bbe	14423822	7313196
Clc1c(c(NC(=O)C=2Sc3c(cc([N+]([O-])=O)cc3)C2)ccc1)C[NH3+]	639	fCSFP4	0.708	m_282770bbb____26473038____26534360	N/A	S1c2c(cc([N+]([O-])=O)cc2)C=C1C(=O)Nc3c(cccc3)C(=O)N	REALSpace_70bn_2024-09	m_282770bbb	26473038	26534360
Clc1c(ccc(NC(=O)C=2Sc3c(cc([N+]([O-])=O)cc3)C2)c1)C(=O)NC	640	fCSFP4	0.708	m_11bbb____1126208____93605	N/A	S1c2c(cc([N+]([O-])=O)cc2)C=C1C(=O)Nc3c(cccc3)C(=O)N	REALSpace_70bn_2024-09	m_11bbb	1126208	93605
Clc1c(ccc(NC(=O)C=2Sc3c(cc([N+]([O-])=O)cc3)C2)c1)C([O-])=O	641	fCSFP4	0.708	m_188690bbe____13445818____7313196	N/A	S1c2c(cc([N+]([O-])=O)cc2)C=C1C(=O)Nc3c(cccc3)C(=O)N	REALSpace_70bn_2024-09	m_188690bbe	13445818	7313196
S1c2c(cc(NC(=O)OC(C)(C)C)cc2)C=C1C(=O)Nc3c(cccc3)C(=O)N	642	fCSFP4	0.708	m_11bcb____124078____25976524	N/A	S1c2c(cc([N+]([O-])=O)cc2)C=C1C(=O)Nc3c(cccc3)C(=O)N	REALSpace_70bn_2024-09	m_11bcb	124078	25976524
S1c2c(cc([N+]([O-])=O)cc2)C=C1C(=O)NC=3NN=NC3C(=O)N	643	fCSFP4	0.708	m_11bcb____10150682____93605	N/A	S1c2c(cc([N+]([O-])=O)cc2)C=C1C(=O)Nc3c(cccc3)C(=O)N	REALSpace_70bn_2024-09	m_11bcb	10150682	93605
S1c2c(cc([N+]([O-])=O)cc2)C=C1C(=O)Nc3c(F)cc(cc3)C(=O)C	644	fCSFP4	0.708	m_11bbb____25822708____93605	N/A	S1c2c(cc([N+]([O-])=O)cc2)C=C1C(=O)Nc3c(cccc3)C(=O)N	REALSpace_70bn_2024-09	m_11bbb	25822708	93605
S1c2c(cc([N+]([O-])=O)cc2)C=C1C(=O)Nc3c(O)cc(cc3)C[NH3+]	645	fCSFP4	0.708	m_240690bbf____14927928____7406060	N/A	S1c2c(cc([N+]([O-])=O)cc2)C=C1C(=O)Nc3c(cccc3)C(=O)N	REALSpace_70bn_2024-09	m_240690bbf	14927928	7406060
S1c2c(cc([N+]([O-])=O)cc2)C=C1C(=O)Nc3c(c(F)ccc3)C[NH3+]	646	fCSFP4	0.708	m_240690bbf____26978350____7406060	N/A	S1c2c(cc([N+]([O-])=O)cc2)C=C1C(=O)Nc3c(cccc3)C(=O)N	REALSpace_70bn_2024-09	m_240690bbf	26978350	7406060
S1c2c(cc([N+]([O-])=O)cc2)C=C1C(=O)Nc3c(c(ccc3)C)C[NH3+]	647	fCSFP4	0.708	m_240690bbf____22386600____7406060	N/A	S1c2c(cc([N+]([O-])=O)cc2)C=C1C(=O)Nc3c(cccc3)C(=O)N	REALSpace_70bn_2024-09	m_240690bbf	22386600	7406060
S1c2c(cc([N+]([O-])=O)cc2)C=C1C(=O)Nc3c(nccc3)NC	648	fCSFP4	0.708	m_22bdl____24196034____138468	N/A	S1c2c(cc([N+]([O-])=O)cc2)C=C1C(=O)Nc3c(cccc3)C(=O)N	REALSpace_70bn_2024-09	m_22bdl	24196034	138468
S1c2c(cc([N+]([O-])=O)cc2)C=C1C(=O)Nc3cc(F)c(cc3)C(=O)NC	649	fCSFP4	0.708	m_11bbb____27039480____93605	N/A	S1c2c(cc([N+]([O-])=O)cc2)C=C1C(=O)Nc3c(cccc3)C(=O)N	REALSpace_70bn_2024-09	m_11bbb	27039480	93605
S1c2c(cc([N+]([O-])=O)cc2)C=C1C(=O)Nc3cc(F)c(cc3)C([O-])=O	650	fCSFP4	0.708	m_188690bbe____13229604____7313196	N/A	S1c2c(cc([N+]([O-])=O)cc2)C=C1C(=O)Nc3c(cccc3)C(=O)N	REALSpace_70bn_2024-09	m_188690bbe	13229604	7313196
S1c2c(cc([N+]([O-])=O)cc2)C=C1C(=O)Nc3cc(c(cc3)C(=O)C)C	651	fCSFP4	0.708	m_11bbb____7877326____93605	N/A	S1c2c(cc([N+]([O-])=O)cc2)C=C1C(=O)Nc3c(cccc3)C(=O)N	REALSpace_70bn_2024-09	m_11bbb	7877326	93605
S1c2c(cc([N+]([O-])=O)cc2)C=C1C(=O)Nc3cc(c(cc3)C(=O)OC)C(=O)OC	652	fCSFP4	0.708	m_11bbb____6287076____93605	N/A	S1c2c(cc([N+]([O-])=O)cc2)C=C1C(=O)Nc3c(cccc3)C(=O)N	REALSpace_70bn_2024-09	m_11bbb	6287076	93605
S1c2c(cc([N+]([O-])=O)cc2)C=C1C(=O)Nc3cc(c(cc3)C([O-])=O)C	653	fCSFP4	0.708	m_188690bbe____7326774____7313196	N/A	S1c2c(cc([N+]([O-])=O)cc2)C=C1C(=O)Nc3c(cccc3)C(=O)N	REALSpace_70bn_2024-09	m_188690bbe	7326774	7313196
S=C(NNC(=O)C=1Sc2c(cc([N+]([O-])=O)cc2)C1)Nc3c([N+]([O-])=O)cccc3	654	fCSFP4	0.708	m_22bbj____24192160____138468	N/A	S1c2c(cc([N+]([O-])=O)cc2)C=C1C(=O)Nc3c(cccc3)C(=O)N	REALSpace_70bn_2024-09	m_22bbj	24192160	138468
Clc1cc(c(NC(=O)C=2Sc3c(cc([N+]([O-])=O)cc3)C2)cc1)C(=O)C=4NC=CC4	655	fCSFP4	0.708	m_11bcb____7786028____93605	N/A	S1c2c(cc([N+]([O-])=O)cc2)C=C1C(=O)Nc3c(cccc3)C(=O)N	REALSpace_70bn_2024-09	m_11bcb	7786028	93605
S1c2c(cc([N+]([O-])=O)cc2)C=C1C(=O)Nc3c(OC)cc(c4ccccc4)cc3	656	fCSFP4	0.707	m_11bbb____19893010____93605	N/A	S1c2c(cc([N+]([O-])=O)cc2)C=C1C(=O)Nc3c(cccc3)C(=O)N	REALSpace_70bn_2024-09	m_11bbb	19893010	93605
S1c2c(cc([N+]([O-])=O)cc2)C=C1C(=O)Nc3c(OCC(C)C)cccc3	657	fCSFP4	0.707	m_11bcb____1033540____93605	N/A	S1c2c(cc([N+]([O-])=O)cc2)C=C1C(=O)Nc3c(cccc3)C(=O)N	REALSpace_70bn_2024-09	m_11bcb	1033540	93605
S1c2c(cc([N+]([O-])=O)cc2)C=C1C(=O)Nc3c(OCC(F)F)cccc3	658	fCSFP4	0.707	m_11bbb____7116354____93605	N/A	S1c2c(cc([N+]([O-])=O)cc2)C=C1C(=O)Nc3c(cccc3)C(=O)N	REALSpace_70bn_2024-09	m_11bbb	7116354	93605
S1c2c(cc([N+]([O-])=O)cc2)C=C1C(=O)Nc3c(cc(OC)c(OC)c3)C(=O)C	659	fCSFP4	0.707	m_11bbb____5505744____93605	N/A	S1c2c(cc([N+]([O-])=O)cc2)C=C1C(=O)Nc3c(cccc3)C(=O)N	REALSpace_70bn_2024-09	m_11bbb	5505744	93605
S1c2c(cc([N+]([O-])=O)cc2)C=C1C(=O)Nc3c(cc(OC)c(OC)c3)C([O-])=O	660	fCSFP4	0.707	m_188690bce____15211346____7313196	N/A	S1c2c(cc([N+]([O-])=O)cc2)C=C1C(=O)Nc3c(cccc3)C(=O)N	REALSpace_70bn_2024-09	m_188690bce	15211346	7313196
S1c2c(cc([N+]([O-])=O)cc2)C=C1C(=O)Nc3c(cc(c(c3)C)C)C(=O)OC	661	fCSFP4	0.707	m_11bcb____12641398____93605	N/A	S1c2c(cc([N+]([O-])=O)cc2)C=C1C(=O)Nc3c(cccc3)C(=O)N	REALSpace_70bn_2024-09	m_11bcb	12641398	93605
S1c2c(cc([N+]([O-])=O)cc2)C=C1C(=O)Nc3c(cc4NC=Cc4c3)C([O-])=O	662	fCSFP4	0.707	m_188690bce____15212142____7313196	N/A	S1c2c(cc([N+]([O-])=O)cc2)C=C1C(=O)Nc3c(cccc3)C(=O)N	REALSpace_70bn_2024-09	m_188690bce	15212142	7313196
S1c2c(cc([N+]([O-])=O)cc2)C=C1C(=O)Nc3c(cccc3)C(F)(F)C	663	fCSFP4	0.707	m_11bcb____10719042____93605	N/A	S1c2c(cc([N+]([O-])=O)cc2)C=C1C(=O)Nc3c(cccc3)C(=O)N	REALSpace_70bn_2024-09	m_11bcb	10719042	93605
S1c2c(cc([N+]([O-])=O)cc2)C=C1C(=O)Nc3c(cccc3)C=CC(F)(F)F	664	fCSFP4	0.707	m_11dcb____15505122____93605	N/A	S1c2c(cc([N+]([O-])=O)cc2)C=C1C(=O)Nc3c(cccc3)C(=O)N	REALSpace_70bn_2024-09	m_11dcb	15505122	93605
S1c2c(cc([N+]([O-])=O)cc2)C=C1C(=O)Nc3c(cccc3)CCC(F)(F)F	665	fCSFP4	0.707	m_11bbb____7024960____93605	N/A	S1c2c(cc([N+]([O-])=O)cc2)C=C1C(=O)Nc3c(cccc3)C(=O)N	REALSpace_70bn_2024-09	m_11bbb	7024960	93605
Brc1c(NNC(=O)C=2Sc3c(cc([N+]([O-])=O)cc3)C2)cccc1	666	fCSFP4	0.707	m_22dbn____7639332____138468	N/A	S1c2c(cc([N+]([O-])=O)cc2)C=C1C(=O)Nc3c(cccc3)C(=O)N	REALSpace_70bn_2024-09	m_22dbn	7639332	138468
Brc1cc2c(SC(C(=O)Nc3c(cc(O)cc3)C(=O)N)=C2)cc1	667	fCSFP4	0.707	m_22bdl____13142064____12211780	N/A	S1c2c(cc([N+]([O-])=O)cc2)C=C1C(=O)Nc3c(cccc3)C(=O)N	REALSpace_70bn_2024-09	m_22bdl	13142064	12211780
Brc1cc2c(SC(C(=O)Nc3c(ccc(O)c3)C(=O)N)=C2)cc1	668	fCSFP4	0.707	m_22bdl____27034224____12211780	N/A	S1c2c(cc([N+]([O-])=O)cc2)C=C1C(=O)Nc3c(cccc3)C(=O)N	REALSpace_70bn_2024-09	m_22bdl	27034224	12211780
Clc1c(NNC(=O)C=2Sc3c(cc([N+]([O-])=O)cc3)C2)cccc1	669	fCSFP4	0.707	m_22bbn____7639364____138468	N/A	S1c2c(cc([N+]([O-])=O)cc2)C=C1C(=O)Nc3c(cccc3)C(=O)N	REALSpace_70bn_2024-09	m_22bbn	7639364	138468
Clc1cc2c(SC(C(=O)Nc3c(cc(O)cc3)C(=O)N)=C2)cc1	670	fCSFP4	0.707	m_22bdl____13142064____11948632	N/A	S1c2c(cc([N+]([O-])=O)cc2)C=C1C(=O)Nc3c(cccc3)C(=O)N	REALSpace_70bn_2024-09	m_22bdl	13142064	11948632
Clc1cc2c(SC(C(=O)Nc3c(ccc(O)c3)C(=O)N)=C2)cc1	671	fCSFP4	0.707	m_22bdl____27034224____11948632	N/A	S1c2c(cc([N+]([O-])=O)cc2)C=C1C(=O)Nc3c(cccc3)C(=O)N	REALSpace_70bn_2024-09	m_22bdl	27034224	11948632
Ic1c(NNC(=O)C=2Sc3c(cc([N+]([O-])=O)cc3)C2)cccc1	672	fCSFP4	0.707	m_22bbn____12906820____138468	N/A	S1c2c(cc([N+]([O-])=O)cc2)C=C1C(=O)Nc3c(cccc3)C(=O)N	REALSpace_70bn_2024-09	m_22bbn	12906820	138468
Ic1cc2c(SC(C(=O)Nc3c(cc(O)cc3)C(=O)N)=C2)cc1	673	fCSFP4	0.707	m_22bdl____13142064____22865562	N/A	S1c2c(cc([N+]([O-])=O)cc2)C=C1C(=O)Nc3c(cccc3)C(=O)N	REALSpace_70bn_2024-09	m_22bdl	13142064	22865562
Ic1cc2c(SC(C(=O)Nc3c(ccc(O)c3)C(=O)N)=C2)cc1	674	fCSFP4	0.707	m_22bdl____27034224____22865562	N/A	S1c2c(cc([N+]([O-])=O)cc2)C=C1C(=O)Nc3c(cccc3)C(=O)N	REALSpace_70bn_2024-09	m_22bdl	27034224	22865562
S1c2c(cc(F)cc2)C=C1C(=O)Nc3c(cc(O)cc3)C(=O)N	675	fCSFP4	0.707	m_22bdl____13142064____138623	N/A	S1c2c(cc([N+]([O-])=O)cc2)C=C1C(=O)Nc3c(cccc3)C(=O)N	REALSpace_70bn_2024-09	m_22bdl	13142064	138623
S1c2c(cc(F)cc2)C=C1C(=O)Nc3c(ccc(O)c3)C(=O)N	676	fCSFP4	0.707	m_22bdl____27034224____138623	N/A	S1c2c(cc([N+]([O-])=O)cc2)C=C1C(=O)Nc3c(cccc3)C(=O)N	REALSpace_70bn_2024-09	m_22bdl	27034224	138623
S1c2c(cc([N+]([O-])=O)cc2)C=C1C(=O)NNc3c(F)cccc3	677	fCSFP4	0.707	m_22bbn____7639330____138468	N/A	S1c2c(cc([N+]([O-])=O)cc2)C=C1C(=O)Nc3c(cccc3)C(=O)N	REALSpace_70bn_2024-09	m_22bbn	7639330	138468
S1c2c(cc([N+]([O-])=O)cc2)C=C1C(=O)NNc3c(cccc3)C	678	fCSFP4	0.707	m_11dbb____373258____93605	N/A	S1c2c(cc([N+]([O-])=O)cc2)C=C1C(=O)Nc3c(cccc3)C(=O)N	REALSpace_70bn_2024-09	m_11dbb	373258	93605
S1c2c(cc([N+]([O-])=O)cc2)C=C1C(=O)Nc3c(F)c(F)c(F)cc3	679	fCSFP4	0.707	m_11bbb____51610____93605	N/A	S1c2c(cc([N+]([O-])=O)cc2)C=C1C(=O)Nc3c(cccc3)C(=O)N	REALSpace_70bn_2024-09	m_11bbb	51610	93605
S1c2c(cc(cc2)C)C=C1C(=O)Nc3c(cc(O)cc3)C(=O)N	680	fCSFP4	0.707	m_22bdl____13142064____10338220	N/A	S1c2c(cc([N+]([O-])=O)cc2)C=C1C(=O)Nc3c(cccc3)C(=O)N	REALSpace_70bn_2024-09	m_22bdl	13142064	10338220
S1c2c(cc(cc2)C)C=C1C(=O)Nc3c(ccc(O)c3)C(=O)N	681	fCSFP4	0.707	m_22bdl____27034224____10338220	N/A	S1c2c(cc([N+]([O-])=O)cc2)C=C1C(=O)Nc3c(cccc3)C(=O)N	REALSpace_70bn_2024-09	m_22bdl	27034224	10338220
S1c2c(cc([N+]([O-])=O)cc2)C=C1C(=O)Nc3cc4c(cc(cc4)C([O-])=O)cc3	682	fCSFP4	0.706	m_188690bbe____20828320____7313196	N/A	S1c2c(cc([N+]([O-])=O)cc2)C=C1C(=O)Nc3c(cccc3)C(=O)N	REALSpace_70bn_2024-09	m_188690bbe	20828320	7313196
S1c2c(cc([N+]([O-])=O)cc2)C=C1C(=O)Nc3ccc(cc3)C(=O)C	683	fCSFP4	0.706	m_11bbb____51306____93605	N/A	S1c2c(cc([N+]([O-])=O)cc2)C=C1C(=O)Nc3c(cccc3)C(=O)N	REALSpace_70bn_2024-09	m_11bbb	51306	93605
S1c2c(cc([N+]([O-])=O)cc2)C=C1C(=O)Nc3c(N)c(ccc3)C(=O)OCC	684	fCSFP4	0.706	m_22bdl____21406878____138468	N/A	S1c2c(cc([N+]([O-])=O)cc2)C=C1C(=O)Nc3c(cccc3)C(=O)N	REALSpace_70bn_2024-09	m_22bdl	21406878	138468
S1c2c(cc([N+]([O-])=O)cc2)C=C1C(=O)Nc3c(cc(cc3)C)C(=O)OCC	685	fCSFP4	0.706	m_11bcb____25792518____93605	N/A	S1c2c(cc([N+]([O-])=O)cc2)C=C1C(=O)Nc3c(cccc3)C(=O)N	REALSpace_70bn_2024-09	m_11bcb	25792518	93605
S1c2c(cc([N+]([O-])=O)cc2)C=C1C(=O)Nc3c(cc(cc3)CC)C(=O)OC	686	fCSFP4	0.706	m_11bcb____4973834____93605	N/A	S1c2c(cc([N+]([O-])=O)cc2)C=C1C(=O)Nc3c(cccc3)C(=O)N	REALSpace_70bn_2024-09	m_11bcb	4973834	93605
Brc1ncccc1NC(=O)C=2Sc3c(cc([N+]([O-])=O)cc3)C2	687	fCSFP4	0.706	m_11bcb____7426822____93605	N/A	S1c2c(cc([N+]([O-])=O)cc2)C=C1C(=O)Nc3c(cccc3)C(=O)N	REALSpace_70bn_2024-09	m_11bcb	7426822	93605
Clc1ncccc1NC(=O)C=2Sc3c(cc([N+]([O-])=O)cc3)C2	688	fCSFP4	0.706	m_11bcb____238472____93605	N/A	S1c2c(cc([N+]([O-])=O)cc2)C=C1C(=O)Nc3c(cccc3)C(=O)N	REALSpace_70bn_2024-09	m_11bcb	238472	93605
Ic1ncccc1NC(=O)C=2Sc3c(cc([N+]([O-])=O)cc3)C2	689	fCSFP4	0.706	m_11bcb____7343844____93605	N/A	S1c2c(cc([N+]([O-])=O)cc2)C=C1C(=O)Nc3c(cccc3)C(=O)N	REALSpace_70bn_2024-09	m_11bcb	7343844	93605
S1c2c(cc(N)cc2)C=C1C(=O)NCC(=O)Nc3c(cccc3)C(=O)N	690	fCSFP4	0.706	m_240690bbs____21568102____13902326	N/A	S1c2c(cc([N+]([O-])=O)cc2)C=C1C(=O)Nc3c(cccc3)C(=O)N	REALSpace_70bn_2024-09	m_240690bbs	21568102	13902326
S1c2c(cc([N+]([O-])=O)cc2)C=C1C(=O)NC=3SC=CC3C(=O)NC	691	fCSFP4	0.706	m_11bcb____13141878____93605	N/A	S1c2c(cc([N+]([O-])=O)cc2)C=C1C(=O)Nc3c(cccc3)C(=O)N	REALSpace_70bn_2024-09	m_11bcb	13141878	93605
S1c2c(cc([N+]([O-])=O)cc2)C=C1C(=O)NC=3SC=CC3C([O-])=O	692	fCSFP4	0.706	m_272270bcb____13775812____10032220	N/A	S1c2c(cc([N+]([O-])=O)cc2)C=C1C(=O)Nc3c(cccc3)C(=O)N	REALSpace_70bn_2024-09	m_272270bcb	13775812	10032220
S1c2c(cc([N+]([O-])=O)cc2)C=C1C(=O)Nc3c(F)nccc3	693	fCSFP4	0.706	m_11bbb____11572004____93605	N/A	S1c2c(cc([N+]([O-])=O)cc2)C=C1C(=O)Nc3c(cccc3)C(=O)N	REALSpace_70bn_2024-09	m_11bbb	11572004	93605
S1c2c(cc([N+]([O-])=O)cc2)C=C1C(=O)Nc3c(O)ccc(c3)C(=O)NC	694	fCSFP4	0.706	m_22bbn____14033812____138468	N/A	S1c2c(cc([N+]([O-])=O)cc2)C=C1C(=O)Nc3c(cccc3)C(=O)N	REALSpace_70bn_2024-09	m_22bbn	14033812	138468
S1c2c(cc([N+]([O-])=O)cc2)C=C1C(=O)Nc3c(O)ccc(c3)C([O-])=O	695	fCSFP4	0.706	m_269946bbf____26939664____7301560	N/A	S1c2c(cc([N+]([O-])=O)cc2)C=C1C(=O)Nc3c(cccc3)C(=O)N	REALSpace_70bn_2024-09	m_269946bbf	26939664	7301560
S1c2c(cc([N+]([O-])=O)cc2)C=C1C(=O)Nc3c(OC)c(OC)ccc3	696	fCSFP4	0.706	m_11bbb____13028386____93605	N/A	S1c2c(cc([N+]([O-])=O)cc2)C=C1C(=O)Nc3c(cccc3)C(=O)N	REALSpace_70bn_2024-09	m_11bbb	13028386	93605
S1c2c(cc([N+]([O-])=O)cc2)C=C1C(=O)Nc3c(OC)cc(OC)cc3	697	fCSFP4	0.706	m_11bbb____51770____93605	N/A	S1c2c(cc([N+]([O-])=O)cc2)C=C1C(=O)Nc3c(cccc3)C(=O)N	REALSpace_70bn_2024-09	m_11bbb	51770	93605
S1c2c(cc([N+]([O-])=O)cc2)C=C1C(=O)Nc3c(c(NC(=O)CC)ccc3)C	698	fCSFP4	0.706	m_11bbb____469670____93605	N/A	S1c2c(cc([N+]([O-])=O)cc2)C=C1C(=O)Nc3c(cccc3)C(=O)N	REALSpace_70bn_2024-09	m_11bbb	469670	93605
S1c2c(cc([N+]([O-])=O)cc2)C=C1C(=O)Nc3c(c(NC(=O)OC)ccc3)C	699	fCSFP4	0.706	m_11bbb____9706004____93605	N/A	S1c2c(cc([N+]([O-])=O)cc2)C=C1C(=O)Nc3c(cccc3)C(=O)N	REALSpace_70bn_2024-09	m_11bbb	9706004	93605
S1c2c(cc([N+]([O-])=O)cc2)C=C1C(=O)Nc3c(cc(cc3)CC)CC	700	fCSFP4	0.706	m_11bbb____27073048____93605	N/A	S1c2c(cc([N+]([O-])=O)cc2)C=C1C(=O)Nc3c(cccc3)C(=O)N	REALSpace_70bn_2024-09	m_11bbb	27073048	93605
S1c2c(cc([N+]([O-])=O)cc2)C=C1C(=O)Nc3c(ccc(NC(=O)C)c3)C	701	fCSFP4	0.706	m_11bbb____731028____93605	N/A	S1c2c(cc([N+]([O-])=O)cc2)C=C1C(=O)Nc3c(cccc3)C(=O)N	REALSpace_70bn_2024-09	m_11bbb	731028	93605
S1c2c(cc([N+]([O-])=O)cc2)C=C1C(=O)Nc3c(ccc(c3)C(=O)NC)C	702	fCSFP4	0.706	m_11bbb____575466____93605	N/A	S1c2c(cc([N+]([O-])=O)cc2)C=C1C(=O)Nc3c(cccc3)C(=O)N	REALSpace_70bn_2024-09	m_11bbb	575466	93605
S1c2c(cc([N+]([O-])=O)cc2)C=C1C(=O)Nc3c(nccc3)C	703	fCSFP4	0.706	m_11bbb____6391388____93605	N/A	S1c2c(cc([N+]([O-])=O)cc2)C=C1C(=O)Nc3c(cccc3)C(=O)N	REALSpace_70bn_2024-09	m_11bbb	6391388	93605
S1c2c(cc([N+]([O-])=O)cc2)C=C1C(=O)Nc3cc(NC(=O)C)c(O)cc3	704	fCSFP4	0.706	m_22bbl____24155956____138468	N/A	S1c2c(cc([N+]([O-])=O)cc2)C=C1C(=O)Nc3c(cccc3)C(=O)N	REALSpace_70bn_2024-09	m_22bbl	24155956	138468
S1c2c(cc([N+]([O-])=O)cc2)C=C1C(=O)Nc3cc(NC(=O)C)c(cc3)C	705	fCSFP4	0.706	m_11bbb____806066____93605	N/A	S1c2c(cc([N+]([O-])=O)cc2)C=C1C(=O)Nc3c(cccc3)C(=O)N	REALSpace_70bn_2024-09	m_11bbb	806066	93605
S1c2c(cc([N+]([O-])=O)cc2)C=C1C(=O)Nc3cc(c(NC(=O)C)cc3)C	706	fCSFP4	0.706	m_11bbb____465350____93605	N/A	S1c2c(cc([N+]([O-])=O)cc2)C=C1C(=O)Nc3c(cccc3)C(=O)N	REALSpace_70bn_2024-09	m_11bbb	465350	93605
Brc1cc(NC(=O)C=2Sc3c(c([N+]([O-])=O)ccc3)C2)c(cc1)C(=O)N	707	fCSFP4	0.705	m_11bcb____25793388____26276910	N/A	S1c2c(cc([N+]([O-])=O)cc2)C=C1C(=O)Nc3c(cccc3)C(=O)N	REALSpace_70bn_2024-09	m_11bcb	25793388	26276910
Brc1cc(c(NC(=O)C=2Sc3c(c([N+]([O-])=O)ccc3)C2)cc1)C(=O)N	708	fCSFP4	0.705	m_11dcb____1009424____26276910	N/A	S1c2c(cc([N+]([O-])=O)cc2)C=C1C(=O)Nc3c(cccc3)C(=O)N	REALSpace_70bn_2024-09	m_11dcb	1009424	26276910
Clc1cc(NC(=O)C=2Sc3c(c([N+]([O-])=O)ccc3)C2)c(cc1)C(=O)N	709	fCSFP4	0.705	m_11bcb____598874____26276910	N/A	S1c2c(cc([N+]([O-])=O)cc2)C=C1C(=O)Nc3c(cccc3)C(=O)N	REALSpace_70bn_2024-09	m_11bcb	598874	26276910
Clc1cc(c(NC(=O)C=2Sc3c(c([N+]([O-])=O)ccc3)C2)cc1)C(=O)N	710	fCSFP4	0.705	m_11dcb____1742730____26276910	N/A	S1c2c(cc([N+]([O-])=O)cc2)C=C1C(=O)Nc3c(cccc3)C(=O)N	REALSpace_70bn_2024-09	m_11dcb	1742730	26276910
S1c2c(c([N+]([O-])=O)ccc2)C=C1C(=O)Nc3c(cc(F)cc3)C(=O)N	711	fCSFP4	0.705	m_11dcb____924508____26276910	N/A	S1c2c(cc([N+]([O-])=O)cc2)C=C1C(=O)Nc3c(cccc3)C(=O)N	REALSpace_70bn_2024-09	m_11dcb	924508	26276910
S1c2c(c([N+]([O-])=O)ccc2)C=C1C(=O)Nc3c(cc(cc3)C)C(=O)N	712	fCSFP4	0.705	m_11dcb____11573116____26276910	N/A	S1c2c(cc([N+]([O-])=O)cc2)C=C1C(=O)Nc3c(cccc3)C(=O)N	REALSpace_70bn_2024-09	m_11dcb	11573116	26276910
S1c2c(c([N+]([O-])=O)ccc2)C=C1C(=O)Nc3c(ccc(c3)C)C(=O)N	713	fCSFP4	0.705	m_11dcb____11764524____26276910	N/A	S1c2c(cc([N+]([O-])=O)cc2)C=C1C(=O)Nc3c(cccc3)C(=O)N	REALSpace_70bn_2024-09	m_11dcb	11764524	26276910
S1c2c(cc([N+]([O-])=O)cc2)C=C1C(=O)Nc3c(OCC(F)F)cc(cc3)C(=O)N	714	fCSFP4	0.705	m_11bbb____10339062____93605	N/A	S1c2c(cc([N+]([O-])=O)cc2)C=C1C(=O)Nc3c(cccc3)C(=O)N	REALSpace_70bn_2024-09	m_11bbb	10339062	93605
Brc1cc2c(SC(C(=O)Nc3c(cccc3)C([O-])=O)=C2)cc1	715	fCSFP4	0.705	m_270112bcc____7868348____12231338	N/A	S1c2c(cc([N+]([O-])=O)cc2)C=C1C(=O)Nc3c(cccc3)C(=O)N	REALSpace_70bn_2024-09	m_270112bcc	7868348	12231338
Clc1cc2c(SC(C(=O)Nc3c(cccc3)C([O-])=O)=C2)cc1	716	fCSFP4	0.705	m_270112bcc____7868348____11955168	N/A	S1c2c(cc([N+]([O-])=O)cc2)C=C1C(=O)Nc3c(cccc3)C(=O)N	REALSpace_70bn_2024-09	m_270112bcc	7868348	11955168
S(c1cc(NC(=O)C=2Sc3c(cc([N+]([O-])=O)cc3)C2)ccc1)c4ccccc4	717	fCSFP4	0.705	m_11bbb____12058226____93605	N/A	S1c2c(cc([N+]([O-])=O)cc2)C=C1C(=O)Nc3c(cccc3)C(=O)N	REALSpace_70bn_2024-09	m_11bbb	12058226	93605
S1c2c(cc(N)cc2)C=C1C(=O)Nc3c(cccc3)C(=O)C	718	fCSFP4	0.705	m_272430bbe____26355242____26398582	N/A	S1c2c(cc([N+]([O-])=O)cc2)C=C1C(=O)Nc3c(cccc3)C(=O)N	REALSpace_70bn_2024-09	m_272430bbe	26355242	26398582
S1c2c(cc([N+]([O-])=O)cc2)C=C1C(=O)Nc3cc(NC(=O)C=4SC=CC4)ccc3	719	fCSFP4	0.705	m_11bbb____246143____93605	N/A	S1c2c(cc([N+]([O-])=O)cc2)C=C1C(=O)Nc3c(cccc3)C(=O)N	REALSpace_70bn_2024-09	m_11bbb	246143	93605
S1c2c(cc([N+]([O-])=O)cc2)C=C1C(=O)Nc3cc(Oc4ccccc4)ccc3	720	fCSFP4	0.705	m_11bbb____51608____93605	N/A	S1c2c(cc([N+]([O-])=O)cc2)C=C1C(=O)Nc3c(cccc3)C(=O)N	REALSpace_70bn_2024-09	m_11bbb	51608	93605
S1c2c(cc([N+]([O-])=O)cc2)C=C1C(=O)Nc3cc(ccc3)C(=O)C	721	fCSFP4	0.705	m_11bbb____51620____93605	N/A	S1c2c(cc([N+]([O-])=O)cc2)C=C1C(=O)Nc3c(cccc3)C(=O)N	REALSpace_70bn_2024-09	m_11bbb	51620	93605
S1c2c(cccc2)C=C1C(=O)Nc3c(ccnc3)C(=O)N	722	fCSFP4	0.705	m_11bcb____25793318____109241	N/A	S1c2c(cc([N+]([O-])=O)cc2)C=C1C(=O)Nc3c(cccc3)C(=O)N	REALSpace_70bn_2024-09	m_11bcb	25793318	109241
Brc1c(NC(=O)CNC(=O)C=2Sc3c(cc([N+]([O-])=O)cc3)C2)cccc1	723	fCSFP4	0.705	m_11bbb____433384____93605	N/A	S1c2c(cc([N+]([O-])=O)cc2)C=C1C(=O)Nc3c(cccc3)C(=O)N	REALSpace_70bn_2024-09	m_11bbb	433384	93605
S1c2c(cc([N+]([O-])=O)cc2)C=C1C(=O)NCC(=O)Nc3c(F)cccc3	724	fCSFP4	0.705	m_11bbb____22168974____93605	N/A	S1c2c(cc([N+]([O-])=O)cc2)C=C1C(=O)Nc3c(cccc3)C(=O)N	REALSpace_70bn_2024-09	m_11bbb	22168974	93605
S1c2c(cc([N+]([O-])=O)cc2)C=C1C(=O)NCc3c(NC(=O)C)cccc3	725	fCSFP4	0.705	m_11dbb____5732226____93605	N/A	S1c2c(cc([N+]([O-])=O)cc2)C=C1C(=O)Nc3c(cccc3)C(=O)N	REALSpace_70bn_2024-09	m_11dbb	5732226	93605
S1c2c(cc([N+]([O-])=O)cc2)C=C1C(=O)Nc3c(Oc4ccccc4)ccnc3	726	fCSFP4	0.705	m_11bcb____2440552____93605	N/A	S1c2c(cc([N+]([O-])=O)cc2)C=C1C(=O)Nc3c(cccc3)C(=O)N	REALSpace_70bn_2024-09	m_11bcb	2440552	93605
S1c2c(cc([N+]([O-])=O)cc2)C=C1C(=O)Nc3ncccc3C(=O)C	727	fCSFP4	0.705	m_11bbb____25843974____93605	N/A	S1c2c(cc([N+]([O-])=O)cc2)C=C1C(=O)Nc3c(cccc3)C(=O)N	REALSpace_70bn_2024-09	m_11bbb	25843974	93605
S1c2c(cc(N)cc2)C=C1C(=O)Nc3c(ccnc3)C(=O)N	728	fCSFP4	0.704	m_272430bcd____26325870____26398582	N/A	S1c2c(cc([N+]([O-])=O)cc2)C=C1C(=O)Nc3c(cccc3)C(=O)N	REALSpace_70bn_2024-09	m_272430bcd	26325870	26398582
S1c2c(cc([N+]([O-])=O)cc2)C=C1C(=O)Nc3cc(NC(=O)C(=O)N)ccc3	729	fCSFP4	0.704	m_11bbb____19500096____93605	N/A	S1c2c(cc([N+]([O-])=O)cc2)C=C1C(=O)Nc3c(cccc3)C(=O)N	REALSpace_70bn_2024-09	m_11bbb	19500096	93605
Brc1cc([N+]([O-])=O)c2SC(C(=O)Nc3c(cccc3)C(=O)N)=Cc2c1	730	fCSFP4	0.704	m_11bcb____124078____27042290	N/A	S1c2c(cc([N+]([O-])=O)cc2)C=C1C(=O)Nc3c(cccc3)C(=O)N	REALSpace_70bn_2024-09	m_11bcb	124078	27042290
S1c2c(cc([N+]([O-])=O)cc2)C=C1C(=O)Nc3c(N4CC([NH3+])C4)cccc3	731	fCSFP4	0.704	m_240690bcd____22333750____7406060	N/A	S1c2c(cc([N+]([O-])=O)cc2)C=C1C(=O)Nc3c(cccc3)C(=O)N	REALSpace_70bn_2024-09	m_240690bcd	22333750	7406060
S1c2c(cc([N+]([O-])=O)cc2)C=C1C(=O)Nc3c(c(F)ccc3)C(=O)C(F)(F)F	732	fCSFP4	0.704	m_11bcb____14174064____93605	N/A	S1c2c(cc([N+]([O-])=O)cc2)C=C1C(=O)Nc3c(cccc3)C(=O)N	REALSpace_70bn_2024-09	m_11bcb	14174064	93605
S1c2c(cc([N+]([O-])=O)cc2)C=C1C(=O)Nc3c(c(OC)ccc3)C(=O)OC	733	fCSFP4	0.704	m_11bcb____20828392____93605	N/A	S1c2c(cc([N+]([O-])=O)cc2)C=C1C(=O)Nc3c(cccc3)C(=O)N	REALSpace_70bn_2024-09	m_11bcb	20828392	93605
S1c2c(cc(NC(=O)C=3Sc4c(cc([N+]([O-])=O)cc4)C3)cc2)C=C1C([O-])=O	734	fCSFP4	0.704	m_188690bbe____8164040____7313196	N/A	S1c2c(cc([N+]([O-])=O)cc2)C=C1C(=O)Nc3c(cccc3)C(=O)N	REALSpace_70bn_2024-09	m_188690bbe	8164040	7313196
S1c2c(cc([N+]([O-])=O)cc2)C=C1C(=O)Nc3ccc(NC(=O)C)cc3	735	fCSFP4	0.704	m_11bbb____51284____93605	N/A	S1c2c(cc([N+]([O-])=O)cc2)C=C1C(=O)Nc3c(cccc3)C(=O)N	REALSpace_70bn_2024-09	m_11bbb	51284	93605
Brc1c(NC(=O)C=2Sc3c(cc([N+]([O-])=O)cc3)C2)cc(O)cc1	736	fCSFP4	0.703	m_22bdl____19505062____138468	N/A	S1c2c(cc([N+]([O-])=O)cc2)C=C1C(=O)Nc3c(cccc3)C(=O)N	REALSpace_70bn_2024-09	m_22bdl	19505062	138468
Brc1c(NC(=O)C=2Sc3c(cc([N+]([O-])=O)cc3)C2)cncc1	737	fCSFP4	0.703	m_11bcb____27234228____93605	N/A	S1c2c(cc([N+]([O-])=O)cc2)C=C1C(=O)Nc3c(cccc3)C(=O)N	REALSpace_70bn_2024-09	m_11bcb	27234228	93605
Brc1cc(NC(=O)C=2Sc3c(cc([N+]([O-])=O)cc3)C2)c(O)cc1	738	fCSFP4	0.703	m_22bbn____7866788____138468	N/A	S1c2c(cc([N+]([O-])=O)cc2)C=C1C(=O)Nc3c(cccc3)C(=O)N	REALSpace_70bn_2024-09	m_22bbn	7866788	138468
Clc1cc(NC(=O)C=2Sc3c(cc([N+]([O-])=O)cc3)C2)c(O)cc1	739	fCSFP4	0.703	m_22bbn____7639312____138468	N/A	S1c2c(cc([N+]([O-])=O)cc2)C=C1C(=O)Nc3c(cccc3)C(=O)N	REALSpace_70bn_2024-09	m_22bbn	7639312	138468
Ic1c(NC(=O)C=2Sc3c(cc([N+]([O-])=O)cc3)C2)cncc1	740	fCSFP4	0.703	m_11bcb____22358838____93605	N/A	S1c2c(cc([N+]([O-])=O)cc2)C=C1C(=O)Nc3c(cccc3)C(=O)N	REALSpace_70bn_2024-09	m_11bcb	22358838	93605
Ic1cc(NC(=O)C=2Sc3c(cc([N+]([O-])=O)cc3)C2)c(O)cc1	741	fCSFP4	0.703	m_22bbn____7866840____138468	N/A	S1c2c(cc([N+]([O-])=O)cc2)C=C1C(=O)Nc3c(cccc3)C(=O)N	REALSpace_70bn_2024-09	m_22bbn	7866840	138468
S1c2c(cc([N+]([O-])=O)cc2)C=C1C(=O)Nc3c(F)ccc(O)c3	742	fCSFP4	0.703	m_22bdl____13755808____138468	N/A	S1c2c(cc([N+]([O-])=O)cc2)C=C1C(=O)Nc3c(cccc3)C(=O)N	REALSpace_70bn_2024-09	m_22bdl	13755808	138468
S1c2c(cc([N+]([O-])=O)cc2)C=C1C(=O)Nc3c(F)ccnc3	743	fCSFP4	0.703	m_11dbb____15138576____93605	N/A	S1c2c(cc([N+]([O-])=O)cc2)C=C1C(=O)Nc3c(cccc3)C(=O)N	REALSpace_70bn_2024-09	m_11dbb	15138576	93605
S1c2c(cc([N+]([O-])=O)cc2)C=C1C(=O)Nc3c(N)cc(c(c3)C)C	744	fCSFP4	0.703	m_240690bcd____14047496____7406060	N/A	S1c2c(cc([N+]([O-])=O)cc2)C=C1C(=O)Nc3c(cccc3)C(=O)N	REALSpace_70bn_2024-09	m_240690bcd	14047496	7406060
S1c2c(cc([N+]([O-])=O)cc2)C=C1C(=O)Nc3c(O)ccc(F)c3	745	fCSFP4	0.703	m_22bbn____7866784____138468	N/A	S1c2c(cc([N+]([O-])=O)cc2)C=C1C(=O)Nc3c(cccc3)C(=O)N	REALSpace_70bn_2024-09	m_22bbn	7866784	138468
S1c2c(cc([N+]([O-])=O)cc2)C=C1C(=O)Nc3c(O)ccc(c3)C	746	fCSFP4	0.703	m_22bbn____7866770____138468	N/A	S1c2c(cc([N+]([O-])=O)cc2)C=C1C(=O)Nc3c(cccc3)C(=O)N	REALSpace_70bn_2024-09	m_22bbn	7866770	138468
S1c2c(cc([N+]([O-])=O)cc2)C=C1C(=O)Nc3c(cc(N)c(c3)C)C	747	fCSFP4	0.703	m_240690bbf____24642146____7406060	N/A	S1c2c(cc([N+]([O-])=O)cc2)C=C1C(=O)Nc3c(cccc3)C(=O)N	REALSpace_70bn_2024-09	m_240690bbf	24642146	7406060
S1c2c(cc([N+]([O-])=O)cc2)C=C1C(=O)Nc3c(ccc(O)c3)C	748	fCSFP4	0.703	m_22bbn____12302034____138468	N/A	S1c2c(cc([N+]([O-])=O)cc2)C=C1C(=O)Nc3c(cccc3)C(=O)N	REALSpace_70bn_2024-09	m_22bbn	12302034	138468
S1c2c(cc([N+]([O-])=O)cc2)C=C1C(=O)Nc3c(ccc([N+]([O-])=O)c3)CO	749	fCSFP4	0.703	m_22bbl____22618338____138468	N/A	S1c2c(cc([N+]([O-])=O)cc2)C=C1C(=O)Nc3c(cccc3)C(=O)N	REALSpace_70bn_2024-09	m_22bbl	22618338	138468
S1c2c(cc([N+]([O-])=O)cc2)C=C1C(=O)Nc3c(ccnc3)C	750	fCSFP4	0.703	m_11dbb____3391098____93605	N/A	S1c2c(cc([N+]([O-])=O)cc2)C=C1C(=O)Nc3c(cccc3)C(=O)N	REALSpace_70bn_2024-09	m_11dbb	3391098	93605
S1c2c(cc([N+]([O-])=O)cc2)C=C1C(=O)Nc3cnc(cc3)C(=O)N	751	fCSFP4	0.703	m_11bbb____7140794____93605	N/A	S1c2c(cc([N+]([O-])=O)cc2)C=C1C(=O)Nc3c(cccc3)C(=O)N	REALSpace_70bn_2024-09	m_11bbb	7140794	93605
S1c2c(cc([N+]([O-])=O)cc2)C=C1C(=O)Nc3nnc(cc3)C(=O)N	752	fCSFP4	0.703	m_11bbb____7348580____93605	N/A	S1c2c(cc([N+]([O-])=O)cc2)C=C1C(=O)Nc3c(cccc3)C(=O)N	REALSpace_70bn_2024-09	m_11bbb	7348580	93605
S1c2c(cc([N+]([O-])=O)cc2)C=C1C(=O)NC=3C(=NN(C3)C)C(=O)N	753	fCSFP4	0.703	m_11bcb____10966658____93605	N/A	S1c2c(cc([N+]([O-])=O)cc2)C=C1C(=O)Nc3c(cccc3)C(=O)N	REALSpace_70bn_2024-09	m_11bcb	10966658	93605
Brc1cc2c(SC(C(=O)Nc3c(cccc3)C(=O)c4ccccc4)=C2)cc1	754	fCSFP4	0.703	m_11dcb____158059____12211778	N/A	S1c2c(cc([N+]([O-])=O)cc2)C=C1C(=O)Nc3c(cccc3)C(=O)N	REALSpace_70bn_2024-09	m_11dcb	158059	12211778
Clc1cc2c(SC(C(=O)Nc3c(cccc3)C(=O)c4ccccc4)=C2)cc1	755	fCSFP4	0.703	m_11dcb____158059____11948630	N/A	S1c2c(cc([N+]([O-])=O)cc2)C=C1C(=O)Nc3c(cccc3)C(=O)N	REALSpace_70bn_2024-09	m_11dcb	158059	11948630
Ic1cc2c(SC(C(=O)Nc3c(cccc3)C(=O)c4ccccc4)=C2)cc1	756	fCSFP4	0.703	m_11dcb____158059____26278040	N/A	S1c2c(cc([N+]([O-])=O)cc2)C=C1C(=O)Nc3c(cccc3)C(=O)N	REALSpace_70bn_2024-09	m_11dcb	158059	26278040
S1c2c(cc(F)cc2)C=C1C(=O)Nc3c(cccc3)C(=O)c4ccccc4	757	fCSFP4	0.703	m_11dcb____158059____107241	N/A	S1c2c(cc([N+]([O-])=O)cc2)C=C1C(=O)Nc3c(cccc3)C(=O)N	REALSpace_70bn_2024-09	m_11dcb	158059	107241
S1c2c(cc([N+]([O-])=O)cc2)C=C1C(=O)Nc3cc(NC=O)ccc3	758	fCSFP4	0.703	m_11bbb____22174832____93605	N/A	S1c2c(cc([N+]([O-])=O)cc2)C=C1C(=O)Nc3c(cccc3)C(=O)N	REALSpace_70bn_2024-09	m_11bbb	22174832	93605
S1c2c(cc([N+]([O-])=O)cc2)C=C1C(=O)Nc3cnccc3	759	fCSFP4	0.703	m_11bbb____246141____93605	N/A	S1c2c(cc([N+]([O-])=O)cc2)C=C1C(=O)Nc3c(cccc3)C(=O)N	REALSpace_70bn_2024-09	m_11bbb	246141	93605
S1c2c(cc(cc2)C)C=C1C(=O)Nc3c(cccc3)C(=O)NC	760	fCSFP4	0.703	m_11bcb____133000____10338218	N/A	S1c2c(cc([N+]([O-])=O)cc2)C=C1C(=O)Nc3c(cccc3)C(=O)N	REALSpace_70bn_2024-09	m_11bcb	133000	10338218
S1c2c(cc(cc2)C)C=C1C(=O)Nc3c(cccc3)C(=O)c4ccccc4	761	fCSFP4	0.703	m_11dcb____158059____10338218	N/A	S1c2c(cc([N+]([O-])=O)cc2)C=C1C(=O)Nc3c(cccc3)C(=O)N	REALSpace_70bn_2024-09	m_11dcb	158059	10338218
Clc1c(NCC)c(NC(=O)C=2Sc3c(cc([N+]([O-])=O)cc3)C2)ccc1	762	fCSFP4	0.702	m_22bdl____21419422____138468	N/A	S1c2c(cc([N+]([O-])=O)cc2)C=C1C(=O)Nc3c(cccc3)C(=O)N	REALSpace_70bn_2024-09	m_22bdl	21419422	138468
Clc1c(ccc(NC(=O)C=2Sc3c(cc([N+]([O-])=O)cc3)C2)c1)C(=O)C	763	fCSFP4	0.702	m_11bbb____8644528____93605	N/A	S1c2c(cc([N+]([O-])=O)cc2)C=C1C(=O)Nc3c(cccc3)C(=O)N	REALSpace_70bn_2024-09	m_11bbb	8644528	93605
Ic1c(NC(=O)C=2Sc3c(cc([N+]([O-])=O)cc3)C2)ccc(c1)C[NH3+]	764	fCSFP4	0.702	m_272430bcb____26323928____10036132	N/A	S1c2c(cc([N+]([O-])=O)cc2)C=C1C(=O)Nc3c(cccc3)C(=O)N	REALSpace_70bn_2024-09	m_272430bcb	26323928	10036132
S(c1c(c(NC(=O)C=2Sc3c(cc([N+]([O-])=O)cc3)C2)ccc1)C)c4ccccc4	765	fCSFP4	0.702	m_11bbb____22174574____93605	N/A	S1c2c(cc([N+]([O-])=O)cc2)C=C1C(=O)Nc3c(cccc3)C(=O)N	REALSpace_70bn_2024-09	m_11bbb	22174574	93605
S1c2c(cc([N+]([O-])=O)cc2)C=C1C(=O)NC3=C(SC=C3)c4ccccc4	766	fCSFP4	0.702	m_11bcb____22358058____93605	N/A	S1c2c(cc([N+]([O-])=O)cc2)C=C1C(=O)Nc3c(cccc3)C(=O)N	REALSpace_70bn_2024-09	m_11bcb	22358058	93605
S1c2c(cc([N+]([O-])=O)cc2)C=C1C(=O)Nc3c(F)cc(cc3)C[NH3+]	767	fCSFP4	0.702	m_240690bcd____21583438____7406060	N/A	S1c2c(cc([N+]([O-])=O)cc2)C=C1C(=O)Nc3c(cccc3)C(=O)N	REALSpace_70bn_2024-09	m_240690bcd	21583438	7406060
S1c2c(cc([N+]([O-])=O)cc2)C=C1C(=O)Nc3c(N)c(C#N)ccc3	768	fCSFP4	0.702	m_22bbn____17063952____138468	N/A	S1c2c(cc([N+]([O-])=O)cc2)C=C1C(=O)Nc3c(cccc3)C(=O)N	REALSpace_70bn_2024-09	m_22bbn	17063952	138468
S1c2c(cc([N+]([O-])=O)cc2)C=C1C(=O)Nc3c(NC)c(OC)ccc3	769	fCSFP4	0.702	m_22bdl____25074232____138468	N/A	S1c2c(cc([N+]([O-])=O)cc2)C=C1C(=O)Nc3c(cccc3)C(=O)N	REALSpace_70bn_2024-09	m_22bdl	25074232	138468
S1c2c(cc([N+]([O-])=O)cc2)C=C1C(=O)Nc3c(c(ccc3)C[NH3+])C	770	fCSFP4	0.702	m_240690bbf____21583720____7406060	N/A	S1c2c(cc([N+]([O-])=O)cc2)C=C1C(=O)Nc3c(cccc3)C(=O)N	REALSpace_70bn_2024-09	m_240690bbf	21583720	7406060
S1c2c(cc([N+]([O-])=O)cc2)C=C1C(=O)Nc3cc(F)c(cc3)C(=O)C	771	fCSFP4	0.702	m_11bbb____25817770____93605	N/A	S1c2c(cc([N+]([O-])=O)cc2)C=C1C(=O)Nc3c(cccc3)C(=O)N	REALSpace_70bn_2024-09	m_11bbb	25817770	93605
S1c2c(cc([N+]([O-])=O)cc2)C=C1C(=O)Nc3nccnc3C(=O)N	772	fCSFP4	0.702	m_11bcb____22356188____93605	N/A	S1c2c(cc([N+]([O-])=O)cc2)C=C1C(=O)Nc3c(cccc3)C(=O)N	REALSpace_70bn_2024-09	m_11bcb	22356188	93605
Brc1cc(NC(=O)C=2Sc3c(ccc(Br)c3)C2)c(cc1)C(=O)N	773	fCSFP4	0.702	m_11bcb____25793388____10812350	N/A	S1c2c(cc([N+]([O-])=O)cc2)C=C1C(=O)Nc3c(cccc3)C(=O)N	REALSpace_70bn_2024-09	m_11bcb	25793388	10812350
Brc1cc(c(NC(=O)C=2Sc3c(ccc(Br)c3)C2)cc1)C(=O)N	774	fCSFP4	0.702	m_11dcb____1009424____10812350	N/A	S1c2c(cc([N+]([O-])=O)cc2)C=C1C(=O)Nc3c(cccc3)C(=O)N	REALSpace_70bn_2024-09	m_11dcb	1009424	10812350
Clc1cc(NC(=O)C=2Sc3c(ccc(Cl)c3)C2)c(cc1)C(=O)N	775	fCSFP4	0.702	m_11bcb____598874____13573928	N/A	S1c2c(cc([N+]([O-])=O)cc2)C=C1C(=O)Nc3c(cccc3)C(=O)N	REALSpace_70bn_2024-09	m_11bcb	598874	13573928
Clc1cc(c(NC(=O)C=2Sc3c(ccc(Cl)c3)C2)cc1)C(=O)N	776	fCSFP4	0.702	m_11dcb____1742730____13573928	N/A	S1c2c(cc([N+]([O-])=O)cc2)C=C1C(=O)Nc3c(cccc3)C(=O)N	REALSpace_70bn_2024-09	m_11dcb	1742730	13573928
S1c2c(cc([N+]([O-])=O)cc2)C=C1C(=O)Nc3cc(O)c(O)cc3	777	fCSFP4	0.702	m_22bbn____14174178____138468	N/A	S1c2c(cc([N+]([O-])=O)cc2)C=C1C(=O)Nc3c(cccc3)C(=O)N	REALSpace_70bn_2024-09	m_22bbn	14174178	138468
S1c2c(ccc(F)c2)C=C1C(=O)Nc3c(cc(F)cc3)C(=O)N	778	fCSFP4	0.702	m_11dcb____924508____116471	N/A	S1c2c(cc([N+]([O-])=O)cc2)C=C1C(=O)Nc3c(cccc3)C(=O)N	REALSpace_70bn_2024-09	m_11dcb	924508	116471
S1c2c(ccc(c2)C)C=C1C(=O)Nc3c(cc(cc3)C)C(=O)N	779	fCSFP4	0.702	m_11dcb____11573116____26278268	N/A	S1c2c(cc([N+]([O-])=O)cc2)C=C1C(=O)Nc3c(cccc3)C(=O)N	REALSpace_70bn_2024-09	m_11dcb	11573116	26278268
S1c2c(ccc(c2)C)C=C1C(=O)Nc3c(ccc(c3)C)C(=O)N	780	fCSFP4	0.702	m_11dcb____11764524____26278268	N/A	S1c2c(cc([N+]([O-])=O)cc2)C=C1C(=O)Nc3c(cccc3)C(=O)N	REALSpace_70bn_2024-09	m_11dcb	11764524	26278268
Clc1c(Cl)cc(c(NC(=O)C=2Sc3c(cc([N+]([O-])=O)cc3)C2)c1)C(=O)OC	781	fCSFP4	0.702	m_11bcb____9650504____93605	N/A	S1c2c(cc([N+]([O-])=O)cc2)C=C1C(=O)Nc3c(cccc3)C(=O)N	REALSpace_70bn_2024-09	m_11bcb	9650504	93605
S(=O)(c1c(NC(=O)C=2Sc3c(cc([N+]([O-])=O)cc3)C2)cccc1)CC	782	fCSFP4	0.702	m_11bbb____6166178____93605	N/A	S1c2c(cc([N+]([O-])=O)cc2)C=C1C(=O)Nc3c(cccc3)C(=O)N	REALSpace_70bn_2024-09	m_11bbb	6166178	93605
S(c1c(NC(=O)C=2Sc3c(cc([N+]([O-])=O)cc3)C2)cccc1)CC(F)(F)F	783	fCSFP4	0.702	m_11bcb____238488____93605	N/A	S1c2c(cc([N+]([O-])=O)cc2)C=C1C(=O)Nc3c(cccc3)C(=O)N	REALSpace_70bn_2024-09	m_11bcb	238488	93605
S(c1c(NC(=O)C=2Sc3c(cc([N+]([O-])=O)cc3)C2)cccc1)CCC#N	784	fCSFP4	0.702	m_11bcb____4278266____93605	N/A	S1c2c(cc([N+]([O-])=O)cc2)C=C1C(=O)Nc3c(cccc3)C(=O)N	REALSpace_70bn_2024-09	m_11bcb	4278266	93605
S(c1ncccn1)c2c(NC(=O)C=3Sc4c(cc([N+]([O-])=O)cc4)C3)cccc2	785	fCSFP4	0.702	m_11bcb____11619668____93605	N/A	S1c2c(cc([N+]([O-])=O)cc2)C=C1C(=O)Nc3c(cccc3)C(=O)N	REALSpace_70bn_2024-09	m_11bcb	11619668	93605
S1c2c(cc([N+]([O-])=O)cc2)C=C1C(=O)Nc3c(N(CC)C)cccc3	786	fCSFP4	0.702	m_11bcb____22358506____93605	N/A	S1c2c(cc([N+]([O-])=O)cc2)C=C1C(=O)Nc3c(cccc3)C(=O)N	REALSpace_70bn_2024-09	m_11bcb	22358506	93605
S1c2c(cc([N+]([O-])=O)cc2)C=C1C(=O)Nc3c(NC(COC)C)cccc3	787	fCSFP4	0.702	m_22bdn____9705970____138468	N/A	S1c2c(cc([N+]([O-])=O)cc2)C=C1C(=O)Nc3c(cccc3)C(=O)N	REALSpace_70bn_2024-09	m_22bdn	9705970	138468
S1c2c(cc([N+]([O-])=O)cc2)C=C1C(=O)Nc3c(OC4CCC4)cccc3	788	fCSFP4	0.702	m_11bcb____20764258____93605	N/A	S1c2c(cc([N+]([O-])=O)cc2)C=C1C(=O)Nc3c(cccc3)C(=O)N	REALSpace_70bn_2024-09	m_11bcb	20764258	93605
S1c2c(cc([N+]([O-])=O)cc2)C=C1C(=O)Nc3c(OCC(F)(F)F)cccc3	789	fCSFP4	0.702	m_11bcb____237844____93605	N/A	S1c2c(cc([N+]([O-])=O)cc2)C=C1C(=O)Nc3c(cccc3)C(=O)N	REALSpace_70bn_2024-09	m_11bcb	237844	93605
S1c2c(cc([N+]([O-])=O)cc2)C=C1C(=O)Nc3c(OCC4CC4)cccc3	790	fCSFP4	0.702	m_11bbb____5532540____93605	N/A	S1c2c(cc([N+]([O-])=O)cc2)C=C1C(=O)Nc3c(cccc3)C(=O)N	REALSpace_70bn_2024-09	m_11bbb	5532540	93605
S1c2c(cc([N+]([O-])=O)cc2)C=C1C(=O)Nc3c(cc(F)c(F)c3)C(=O)OC	791	fCSFP4	0.702	m_11dcb____5729408____93605	N/A	S1c2c(cc([N+]([O-])=O)cc2)C=C1C(=O)Nc3c(cccc3)C(=O)N	REALSpace_70bn_2024-09	m_11dcb	5729408	93605
S1c2c(cc([N+]([O-])=O)cc2)C=C1C(=O)Nc3c(cc4c(c3)CCC4)C([O-])=O	792	fCSFP4	0.702	m_188690dce____21756262____7313196	N/A	S1c2c(cc([N+]([O-])=O)cc2)C=C1C(=O)Nc3c(cccc3)C(=O)N	REALSpace_70bn_2024-09	m_188690dce	21756262	7313196
S1c2c(cc([N+]([O-])=O)cc2)C=C1C(=O)Nc3c(cccc3)C(CC)C	793	fCSFP4	0.702	m_11bcb____51843____93605	N/A	S1c2c(cc([N+]([O-])=O)cc2)C=C1C(=O)Nc3c(cccc3)C(=O)N	REALSpace_70bn_2024-09	m_11bcb	51843	93605
S1c2c(cc([N+]([O-])=O)cc2)C=C1C(=O)Nc3c(cccc3)C(OC)C	794	fCSFP4	0.702	m_11bcb____25838184____93605	N/A	S1c2c(cc([N+]([O-])=O)cc2)C=C1C(=O)Nc3c(cccc3)C(=O)N	REALSpace_70bn_2024-09	m_11bcb	25838184	93605
S1c2c(cc([N+]([O-])=O)cc2)C=C1C(=O)Nc3c(cccc3)C4(CC4)C	795	fCSFP4	0.702	m_11bcb____13828256____93605	N/A	S1c2c(cc([N+]([O-])=O)cc2)C=C1C(=O)Nc3c(cccc3)C(=O)N	REALSpace_70bn_2024-09	m_11bcb	13828256	93605
S1c2c(cc([N+]([O-])=O)cc2)C=C1C(=O)Nc3c(cccc3)CC=4[N-]N=NN4	796	fCSFP4	0.702	m_280130bbc____17824710____17860484	N/A	S1c2c(cc([N+]([O-])=O)cc2)C=C1C(=O)Nc3c(cccc3)C(=O)N	REALSpace_70bn_2024-09	m_280130bbc	17824710	17860484
S1c2c(cc([N+]([O-])=O)cc2)C=C1C(=O)Nc3c(cccc3)COC(C)(C)C	797	fCSFP4	0.702	m_11bcb____13159412____93605	N/A	S1c2c(cc([N+]([O-])=O)cc2)C=C1C(=O)Nc3c(cccc3)C(=O)N	REALSpace_70bn_2024-09	m_11bcb	13159412	93605
Brc1c(NC(=O)C=2Sc3c(cc([N+]([O-])=O)cc3)C2)cnnc1	798	fCSFP4	0.701	m_11bcb____22358694____93605	N/A	S1c2c(cc([N+]([O-])=O)cc2)C=C1C(=O)Nc3c(cccc3)C(=O)N	REALSpace_70bn_2024-09	m_11bcb	22358694	93605
ClC=1SC=CC1NC(=O)C=2Sc3c(cc([N+]([O-])=O)cc3)C2	799	fCSFP4	0.701	m_11bbb____9142112____93605	N/A	S1c2c(cc([N+]([O-])=O)cc2)C=C1C(=O)Nc3c(cccc3)C(=O)N	REALSpace_70bn_2024-09	m_11bbb	9142112	93605
S1c2c(cc([N+]([O-])=O)cc2)C=C1C(=O)NC3=C(SC=C3)C	800	fCSFP4	0.701	m_11bbb____12432508____93605	N/A	S1c2c(cc([N+]([O-])=O)cc2)C=C1C(=O)Nc3c(cccc3)C(=O)N	REALSpace_70bn_2024-09	m_11bbb	12432508	93605
S1c2c(cc([N+]([O-])=O)cc2)C=C1C(=O)NCC(=O)Nc3ccc(cc3)C(=O)N	801	fCSFP4	0.701	m_11bbb____22179008____93605	N/A	S1c2c(cc([N+]([O-])=O)cc2)C=C1C(=O)Nc3c(cccc3)C(=O)N	REALSpace_70bn_2024-09	m_11bbb	22179008	93605
S1c2c(cc([N+]([O-])=O)cc2)C=C1C(=O)NCCNC(=O)c3c(N)cccc3	802	fCSFP4	0.701	m_527bbb____9447204____156698	N/A	S1c2c(cc([N+]([O-])=O)cc2)C=C1C(=O)Nc3c(cccc3)C(=O)N	REALSpace_70bn_2024-09	m_527bbb	9447204	156698
S1c2c(cc([N+]([O-])=O)cc2)C=C1C(=O)Nc3c(F)cc(F)c(NC(=O)C)c3	803	fCSFP4	0.701	m_11bbb____2068920____93605	N/A	S1c2c(cc([N+]([O-])=O)cc2)C=C1C(=O)Nc3c(cccc3)C(=O)N	REALSpace_70bn_2024-09	m_11bbb	2068920	93605
S1c2c(cc([N+]([O-])=O)cc2)C=C1C(=O)Nc3c(OC)cc(OC)c(OC)c3	804	fCSFP4	0.701	m_11bbb____7283192____93605	N/A	S1c2c(cc([N+]([O-])=O)cc2)C=C1C(=O)Nc3c(cccc3)C(=O)N	REALSpace_70bn_2024-09	m_11bbb	7283192	93605
S1c2c(cc([N+]([O-])=O)cc2)C=C1C(=O)Nc3c(cnnc3)C	805	fCSFP4	0.701	m_11bbb____8961544____93605	N/A	S1c2c(cc([N+]([O-])=O)cc2)C=C1C(=O)Nc3c(cccc3)C(=O)N	REALSpace_70bn_2024-09	m_11bbb	8961544	93605
S1c2c(cc([N+]([O-])=O)cc2)C=C1CNc3c(NC(=O)c4ccccc4)cccc3	806	fCSFP4	0.701	m_207bdb____26292110____26209348	N/A	S1c2c(cc([N+]([O-])=O)cc2)C=C1C(=O)Nc3c(cccc3)C(=O)N	REALSpace_70bn_2024-09	m_207bdb	26292110	26209348
Brc1cc(c(NC(=O)C=2Sc3c(cc([N+]([O-])=O)cc3)C2)cc1)C(=O)OCC	807	fCSFP4	0.701	m_11bcb____5581240____93605	N/A	S1c2c(cc([N+]([O-])=O)cc2)C=C1C(=O)Nc3c(cccc3)C(=O)N	REALSpace_70bn_2024-09	m_11bcb	5581240	93605
S1c2c(cc([N+]([O-])=O)cc2)C=C1C(=O)NC3=NN(C=C3C(=O)N)C	808	fCSFP4	0.701	m_11bcb____7832038____93605	N/A	S1c2c(cc([N+]([O-])=O)cc2)C=C1C(=O)Nc3c(cccc3)C(=O)N	REALSpace_70bn_2024-09	m_11bcb	7832038	93605
S1c2c(cc([N+]([O-])=O)cc2)C=C1C(=O)Nc3c(cc(F)cc3)C(=O)OCC	809	fCSFP4	0.701	m_11bcb____12863052____93605	N/A	S1c2c(cc([N+]([O-])=O)cc2)C=C1C(=O)Nc3c(cccc3)C(=O)N	REALSpace_70bn_2024-09	m_11bcb	12863052	93605
S1c2c(cc([N+]([O-])=O)cc2)C=C1C(=O)Nc3c(cc(OC(C)C)cc3)C([O-])=O	810	fCSFP4	0.701	m_188690bce____14045248____7313196	N/A	S1c2c(cc([N+]([O-])=O)cc2)C=C1C(=O)Nc3c(cccc3)C(=O)N	REALSpace_70bn_2024-09	m_188690bce	14045248	7313196
S1c2c(cc([N+]([O-])=O)cc2)C=C1C(=O)Nc3ccc(cc3)C[NH3+]	811	fCSFP4	0.700	m_240690bbf____9049110____7406060	N/A	S1c2c(cc([N+]([O-])=O)cc2)C=C1C(=O)Nc3c(cccc3)C(=O)N	REALSpace_70bn_2024-09	m_240690bbf	9049110	7406060
Brc1c(NC(=O)C=2Sc3c(cc([N+]([O-])=O)cc3)C2)ccc(NC(=O)C)c1	812	fCSFP4	0.700	m_11bcb____7969120____93605	N/A	S1c2c(cc([N+]([O-])=O)cc2)C=C1C(=O)Nc3c(cccc3)C(=O)N	REALSpace_70bn_2024-09	m_11bcb	7969120	93605
Brc1cc2c(SC(C(=O)NCC(=O)Nc3c(cccc3)C(=O)N)=C2)cc1	813	fCSFP4	0.700	m_11bbb____22169958____12211778	N/A	S1c2c(cc([N+]([O-])=O)cc2)C=C1C(=O)Nc3c(cccc3)C(=O)N	REALSpace_70bn_2024-09	m_11bbb	22169958	12211778
Clc1c(NC(=O)C)ccc(NC(=O)C=2Sc3c(cc([N+]([O-])=O)cc3)C2)c1	814	fCSFP4	0.700	m_11bbb____237637____93605	N/A	S1c2c(cc([N+]([O-])=O)cc2)C=C1C(=O)Nc3c(cccc3)C(=O)N	REALSpace_70bn_2024-09	m_11bbb	237637	93605
Clc1c(NC(=O)C=2Sc3c(cc([N+]([O-])=O)cc3)C2)cc(NC(=O)C)cc1	815	fCSFP4	0.700	m_11bcb____1126194____93605	N/A	S1c2c(cc([N+]([O-])=O)cc2)C=C1C(=O)Nc3c(cccc3)C(=O)N	REALSpace_70bn_2024-09	m_11bcb	1126194	93605
Clc1c(NC(=O)C=2Sc3c(cc([N+]([O-])=O)cc3)C2)cc(cc1)C(=O)NC	816	fCSFP4	0.700	m_11bcb____848594____93605	N/A	S1c2c(cc([N+]([O-])=O)cc2)C=C1C(=O)Nc3c(cccc3)C(=O)N	REALSpace_70bn_2024-09	m_11bcb	848594	93605
Clc1c(NC(=O)C=2Sc3c(cc([N+]([O-])=O)cc3)C2)ccc(NC(=O)C)c1	817	fCSFP4	0.700	m_11bcb____3021316____93605	N/A	S1c2c(cc([N+]([O-])=O)cc2)C=C1C(=O)Nc3c(cccc3)C(=O)N	REALSpace_70bn_2024-09	m_11bcb	3021316	93605
Clc1c(NC(=O)C=2Sc3c(cc([N+]([O-])=O)cc3)C2)ccc(c4ccc(Cl)cc4)c1	818	fCSFP4	0.700	m_11bcb____22356100____93605	N/A	S1c2c(cc([N+]([O-])=O)cc2)C=C1C(=O)Nc3c(cccc3)C(=O)N	REALSpace_70bn_2024-09	m_11bcb	22356100	93605
Clc1c(c(NC(=O)C=2Sc3c(cc([N+]([O-])=O)cc3)C2)ccc1)CO	819	fCSFP4	0.700	m_22bbl____24187978____138468	N/A	S1c2c(cc([N+]([O-])=O)cc2)C=C1C(=O)Nc3c(cccc3)C(=O)N	REALSpace_70bn_2024-09	m_22bbl	24187978	138468
Clc1cc2c(SC(C(=O)NCC(=O)Nc3c(cccc3)C(=O)N)=C2)cc1	820	fCSFP4	0.700	m_11bbb____22169958____11948630	N/A	S1c2c(cc([N+]([O-])=O)cc2)C=C1C(=O)Nc3c(cccc3)C(=O)N	REALSpace_70bn_2024-09	m_11bbb	22169958	11948630
Ic1cc2c(SC(C(=O)NCC(=O)Nc3c(cccc3)C(=O)N)=C2)cc1	821	fCSFP4	0.700	m_11bbb____22169958____26278040	N/A	S1c2c(cc([N+]([O-])=O)cc2)C=C1C(=O)Nc3c(cccc3)C(=O)N	REALSpace_70bn_2024-09	m_11bbb	22169958	26278040
S1c2c(cc(F)cc2)C=C1C(=O)NCC(=O)Nc3c(cccc3)C(=O)N	822	fCSFP4	0.700	m_11bbb____22169958____107241	N/A	S1c2c(cc([N+]([O-])=O)cc2)C=C1C(=O)Nc3c(cccc3)C(=O)N	REALSpace_70bn_2024-09	m_11bbb	22169958	107241
S1c2c(cc([N+]([O-])=O)cc2)C=C1C(=O)NC=3SC=CC3C(=O)C	823	fCSFP4	0.700	m_11dbb____10430152____93605	N/A	S1c2c(cc([N+]([O-])=O)cc2)C=C1C(=O)Nc3c(cccc3)C(=O)N	REALSpace_70bn_2024-09	m_11dbb	10430152	93605
S1c2c(cc([N+]([O-])=O)cc2)C=C1C(=O)NCC(=O)Nc3cc(ccc3)C(=O)N	824	fCSFP4	0.700	m_11bbb____15772856____93605	N/A	S1c2c(cc([N+]([O-])=O)cc2)C=C1C(=O)Nc3c(cccc3)C(=O)N	REALSpace_70bn_2024-09	m_11bbb	15772856	93605
S1c2c(cc([N+]([O-])=O)cc2)C=C1C(=O)Nc3c(F)ccc(NC(=O)C)c3	825	fCSFP4	0.700	m_11bbb____22543054____93605	N/A	S1c2c(cc([N+]([O-])=O)cc2)C=C1C(=O)Nc3c(cccc3)C(=O)N	REALSpace_70bn_2024-09	m_11bbb	22543054	93605
S1c2c(cc([N+]([O-])=O)cc2)C=C1C(=O)Nc3c(F)ccc(c3)C(=O)NC	826	fCSFP4	0.700	m_11bbb____27358518____93605	N/A	S1c2c(cc([N+]([O-])=O)cc2)C=C1C(=O)Nc3c(cccc3)C(=O)N	REALSpace_70bn_2024-09	m_11bbb	27358518	93605
S1c2c(cc([N+]([O-])=O)cc2)C=C1C(=O)Nc3c(F)ccc(c3)C([O-])=O	827	fCSFP4	0.700	m_188690bbe____8284964____7313196	N/A	S1c2c(cc([N+]([O-])=O)cc2)C=C1C(=O)Nc3c(cccc3)C(=O)N	REALSpace_70bn_2024-09	m_188690bbe	8284964	7313196
S1c2c(cc([N+]([O-])=O)cc2)C=C1C(=O)Nc3c(O)cc(cc3)CO	828	fCSFP4	0.700	m_22bbn____14688016____138468	N/A	S1c2c(cc([N+]([O-])=O)cc2)C=C1C(=O)Nc3c(cccc3)C(=O)N	REALSpace_70bn_2024-09	m_22bbn	14688016	138468
S1c2c(cc([N+]([O-])=O)cc2)C=C1C(=O)Nc3c(O)ccc(c3)C(=O)C	829	fCSFP4	0.700	m_22bbn____8332028____138468	N/A	S1c2c(cc([N+]([O-])=O)cc2)C=C1C(=O)Nc3c(cccc3)C(=O)N	REALSpace_70bn_2024-09	m_22bbn	8332028	138468
S1c2c(cc([N+]([O-])=O)cc2)C=C1C(=O)Nc3c(c(F)ccc3)CO	830	fCSFP4	0.700	m_22bbl____27319994____138468	N/A	S1c2c(cc([N+]([O-])=O)cc2)C=C1C(=O)Nc3c(cccc3)C(=O)N	REALSpace_70bn_2024-09	m_22bbl	27319994	138468
S1c2c(cc([N+]([O-])=O)cc2)C=C1C(=O)Nc3c(c(NC(=O)NCC)ccc3)C	831	fCSFP4	0.700	m_11bbb____9449384____93605	N/A	S1c2c(cc([N+]([O-])=O)cc2)C=C1C(=O)Nc3c(cccc3)C(=O)N	REALSpace_70bn_2024-09	m_11bbb	9449384	93605
S1c2c(cc([N+]([O-])=O)cc2)C=C1C(=O)Nc3c(c(O)ccc3)CC	832	fCSFP4	0.700	m_22bbl____26976584____138468	N/A	S1c2c(cc([N+]([O-])=O)cc2)C=C1C(=O)Nc3c(cccc3)C(=O)N	REALSpace_70bn_2024-09	m_22bbl	26976584	138468
S1c2c(cc([N+]([O-])=O)cc2)C=C1C(=O)Nc3c(c4ccncc4)cncc3	833	fCSFP4	0.700	m_11bcb____17796478____93605	N/A	S1c2c(cc([N+]([O-])=O)cc2)C=C1C(=O)Nc3c(cccc3)C(=O)N	REALSpace_70bn_2024-09	m_11bcb	17796478	93605
S1c2c(cc([N+]([O-])=O)cc2)C=C1C(=O)Nc3c(ccc(c3)C(=O)C)C	834	fCSFP4	0.700	m_11bbb____15144874____93605	N/A	S1c2c(cc([N+]([O-])=O)cc2)C=C1C(=O)Nc3c(cccc3)C(=O)N	REALSpace_70bn_2024-09	m_11bbb	15144874	93605
S1c2c(cc([N+]([O-])=O)cc2)C=C1C(=O)Nc3c(ccc(c3)C([O-])=O)C	835	fCSFP4	0.700	m_188690bbe____7326626____7313196	N/A	S1c2c(cc([N+]([O-])=O)cc2)C=C1C(=O)Nc3c(cccc3)C(=O)N	REALSpace_70bn_2024-09	m_188690bbe	7326626	7313196
S1c2c(cc([N+]([O-])=O)cc2)C=C1C(=O)Nc3c4c(ccc3)CCC4	836	fCSFP4	0.700	m_11bcb____19457568____93605	N/A	S1c2c(cc([N+]([O-])=O)cc2)C=C1C(=O)Nc3c(cccc3)C(=O)N	REALSpace_70bn_2024-09	m_11bcb	19457568	93605
S1c2c(cc([N+]([O-])=O)cc2)C=C1C(=O)Nc3cc(NC(=O)C)c(F)cc3	837	fCSFP4	0.700	m_11bbb____300838____93605	N/A	S1c2c(cc([N+]([O-])=O)cc2)C=C1C(=O)Nc3c(cccc3)C(=O)N	REALSpace_70bn_2024-09	m_11bbb	300838	93605
S1c2c(cc([N+]([O-])=O)cc2)C=C1C(=O)Nc3cc(c(O)cc3)C([O-])=O	838	fCSFP4	0.700	m_188690bbe____13239594____7313196	N/A	S1c2c(cc([N+]([O-])=O)cc2)C=C1C(=O)Nc3c(cccc3)C(=O)N	REALSpace_70bn_2024-09	m_188690bbe	13239594	7313196
S1c2c(cc(cc2)C)C=C1C(=O)NCC(=O)Nc3c(cccc3)C(=O)N	839	fCSFP4	0.700	m_11bbb____22169958____10338218	N/A	S1c2c(cc([N+]([O-])=O)cc2)C=C1C(=O)Nc3c(cccc3)C(=O)N	REALSpace_70bn_2024-09	m_11bbb	22169958	10338218
Clc1cc(NC(=O)C=2Sc3c(cc([N+]([O-])=O)cc3)C2)c(Oc4ccccc4)cc1	840	fCSFP4	0.699	m_11bcb____52255____93605	N/A	S1c2c(cc([N+]([O-])=O)cc2)C=C1C(=O)Nc3c(cccc3)C(=O)N	REALSpace_70bn_2024-09	m_11bcb	52255	93605
Clc1cc(NC(=O)C=2Sc3c(cc([N+]([O-])=O)cc3)C2)c(Sc4ccccc4)cc1	841	fCSFP4	0.699	m_11bcb____52607____93605	N/A	S1c2c(cc([N+]([O-])=O)cc2)C=C1C(=O)Nc3c(cccc3)C(=O)N	REALSpace_70bn_2024-09	m_11bcb	52607	93605
Clc1ccc(NC(=O)c2c(NCC=3Sc4c(cc([N+]([O-])=O)cc4)C3)cccc2)cc1	842	fCSFP4	0.699	m_207bdb____26288394____26209348	N/A	S1c2c(cc([N+]([O-])=O)cc2)C=C1C(=O)Nc3c(cccc3)C(=O)N	REALSpace_70bn_2024-09	m_207bdb	26288394	26209348
S1c2c(c([N+]([O-])=O)ccc2)C=C1C(=O)Nc3c(cccc3)C(=O)c4ccccc4	843	fCSFP4	0.699	m_11dcb____158059____26276910	N/A	S1c2c(cc([N+]([O-])=O)cc2)C=C1C(=O)Nc3c(cccc3)C(=O)N	REALSpace_70bn_2024-09	m_11dcb	158059	26276910
S1c2c(cc([N+]([O-])=O)cc2)C=C1C(=O)NC3=C(SC=C3)C(=O)OC	844	fCSFP4	0.699	m_11bcb____116255____93605	N/A	S1c2c(cc([N+]([O-])=O)cc2)C=C1C(=O)Nc3c(cccc3)C(=O)N	REALSpace_70bn_2024-09	m_11bcb	116255	93605
S1c2c(cc([N+]([O-])=O)cc2)C=C1C(=O)Nc3c(O)cccc3C(=O)OC	845	fCSFP4	0.699	m_11bcb____22599058____93605	N/A	S1c2c(cc([N+]([O-])=O)cc2)C=C1C(=O)Nc3c(cccc3)C(=O)N	REALSpace_70bn_2024-09	m_11bcb	22599058	93605
S1c2c(cc([N+]([O-])=O)cc2)C=C1C(=O)Nc3c(Oc4ccccc4)ccc(F)c3	846	fCSFP4	0.699	m_11bcb____3048828____93605	N/A	S1c2c(cc([N+]([O-])=O)cc2)C=C1C(=O)Nc3c(cccc3)C(=O)N	REALSpace_70bn_2024-09	m_11bcb	3048828	93605
S1c2c(cc([N+]([O-])=O)cc2)C=C1C(=O)Nc3c(c(F)cc(c3)C(=O)N)C	847	fCSFP4	0.699	m_11dbb____805832____93605	N/A	S1c2c(cc([N+]([O-])=O)cc2)C=C1C(=O)Nc3c(cccc3)C(=O)N	REALSpace_70bn_2024-09	m_11dbb	805832	93605
S1c2c(cc([N+]([O-])=O)cc2)C=C1C(=O)Nc3c(c(c(cc3)C)C)C([O-])=O	848	fCSFP4	0.699	m_188690dce____21756036____7313196	N/A	S1c2c(cc([N+]([O-])=O)cc2)C=C1C(=O)Nc3c(cccc3)C(=O)N	REALSpace_70bn_2024-09	m_188690dce	21756036	7313196
S1c2c(cc([N+]([O-])=O)cc2)C=C1C(=O)Nc3c(cccc3C)C(=O)OC	849	fCSFP4	0.699	m_11bcb____875242____93605	N/A	S1c2c(cc([N+]([O-])=O)cc2)C=C1C(=O)Nc3c(cccc3)C(=O)N	REALSpace_70bn_2024-09	m_11bcb	875242	93605
S1c2c(cc([N+]([O-])=O)cc2)C=C1CNc3c(cccc3)C(=O)Nc4ccc(cc4)C	850	fCSFP4	0.699	m_207bdb____26287492____26209348	N/A	S1c2c(cc([N+]([O-])=O)cc2)C=C1C(=O)Nc3c(cccc3)C(=O)N	REALSpace_70bn_2024-09	m_207bdb	26287492	26209348
S1c2c(cc([N+]([O-])=O)cc2)C=C1CNc3c(cccc3)C(=O)Nc4ccncc4	851	fCSFP4	0.699	m_207bdb____26287914____26209348	N/A	S1c2c(cc([N+]([O-])=O)cc2)C=C1C(=O)Nc3c(cccc3)C(=O)N	REALSpace_70bn_2024-09	m_207bdb	26287914	26209348
S1c2c(cc([N+]([O-])=O)cc2)C=C1C(=O)Nc3cc(ccc3)C[NH3+]	852	fCSFP4	0.699	m_240690bbf____7290714____7406060	N/A	S1c2c(cc([N+]([O-])=O)cc2)C=C1C(=O)Nc3c(cccc3)C(=O)N	REALSpace_70bn_2024-09	m_240690bbf	7290714	7406060
S1c2c(cc([N+]([O-])=O)cc2)C=C1C(=O)Nc3ccc(cc3)CNc4ccccc4	853	fCSFP4	0.699	m_527bbb____6406160____156698	N/A	S1c2c(cc([N+]([O-])=O)cc2)C=C1C(=O)Nc3c(cccc3)C(=O)N	REALSpace_70bn_2024-09	m_527bbb	6406160	156698
S1c2c(cc([N+]([O-])=O)cc2)C=C1C(=O)OCC(=O)Nc3c(cccc3)C(=O)OCC	854	fCSFP4	0.698	m_1458bbb____477724____480910	N/A	S1c2c(cc([N+]([O-])=O)cc2)C=C1C(=O)Nc3c(cccc3)C(=O)N	REALSpace_70bn_2024-09	m_1458bbb	477724	480910
Brc1cc(NC(=O)C=2Sc3c(cc(N)cc3)C2)c(cc1)C(=O)N	855	fCSFP4	0.698	m_272430bcd____26333008____26398582	N/A	S1c2c(cc([N+]([O-])=O)cc2)C=C1C(=O)Nc3c(cccc3)C(=O)N	REALSpace_70bn_2024-09	m_272430bcd	26333008	26398582
Brc1cc(c(NC(=O)C=2Sc3c(cc(N)cc3)C2)cc1)C(=O)N	856	fCSFP4	0.698	m_240690bck____7357744____13902326	N/A	S1c2c(cc([N+]([O-])=O)cc2)C=C1C(=O)Nc3c(cccc3)C(=O)N	REALSpace_70bn_2024-09	m_240690bck	7357744	13902326
Brc1cc2c(SC(C(=O)Nc3c(ccnc3)C(=O)N)=C2)cc1	857	fCSFP4	0.698	m_11bcb____25793318____12211778	N/A	S1c2c(cc([N+]([O-])=O)cc2)C=C1C(=O)Nc3c(cccc3)C(=O)N	REALSpace_70bn_2024-09	m_11bcb	25793318	12211778
Clc1cc(NC(=O)C=2Sc3c(cc(N)cc3)C2)c(cc1)C(=O)N	858	fCSFP4	0.698	m_272430bcd____26333296____26398582	N/A	S1c2c(cc([N+]([O-])=O)cc2)C=C1C(=O)Nc3c(cccc3)C(=O)N	REALSpace_70bn_2024-09	m_272430bcd	26333296	26398582
Clc1cc2c(SC(C(=O)Nc3c(ccnc3)C(=O)N)=C2)cc1	859	fCSFP4	0.698	m_11bcb____25793318____11948630	N/A	S1c2c(cc([N+]([O-])=O)cc2)C=C1C(=O)Nc3c(cccc3)C(=O)N	REALSpace_70bn_2024-09	m_11bcb	25793318	11948630
Ic1cc2c(SC(C(=O)Nc3c(ccnc3)C(=O)N)=C2)cc1	860	fCSFP4	0.698	m_11bcb____25793318____26278040	N/A	S1c2c(cc([N+]([O-])=O)cc2)C=C1C(=O)Nc3c(cccc3)C(=O)N	REALSpace_70bn_2024-09	m_11bcb	25793318	26278040
S1c2c(cc(F)cc2)C=C1C(=O)Nc3c(ccnc3)C(=O)N	861	fCSFP4	0.698	m_11bcb____25793318____107241	N/A	S1c2c(cc([N+]([O-])=O)cc2)C=C1C(=O)Nc3c(cccc3)C(=O)N	REALSpace_70bn_2024-09	m_11bcb	25793318	107241
S1c2c(cc(N)cc2)C=C1C(=O)Nc3c(cc(cc3)C)C(=O)N	862	fCSFP4	0.698	m_240690bck____21587000____13902326	N/A	S1c2c(cc([N+]([O-])=O)cc2)C=C1C(=O)Nc3c(cccc3)C(=O)N	REALSpace_70bn_2024-09	m_240690bck	21587000	13902326
S1c2c(cc(N)cc2)C=C1C(=O)Nc3c(ccc(c3)C)C(=O)N	863	fCSFP4	0.698	m_240690bck____11769956____13902326	N/A	S1c2c(cc([N+]([O-])=O)cc2)C=C1C(=O)Nc3c(cccc3)C(=O)N	REALSpace_70bn_2024-09	m_240690bck	11769956	13902326
S1c2c(cc([N+]([O-])=O)cc2)C=C1C(=O)Nc3c(OC)cccc3OC	864	fCSFP4	0.698	m_11bcb____22355894____93605	N/A	S1c2c(cc([N+]([O-])=O)cc2)C=C1C(=O)Nc3c(cccc3)C(=O)N	REALSpace_70bn_2024-09	m_11bcb	22355894	93605
S1c2c(cc([N+]([O-])=O)cc2)C=C1C(=O)Nc3c(cccc3CC)CC	865	fCSFP4	0.698	m_11bcb____51801____93605	N/A	S1c2c(cc([N+]([O-])=O)cc2)C=C1C(=O)Nc3c(cccc3)C(=O)N	REALSpace_70bn_2024-09	m_11bcb	51801	93605
S1c2c(cc(cc2)C)C=C1C(=O)Nc3c(ccnc3)C(=O)N	866	fCSFP4	0.698	m_11bcb____25793318____10338218	N/A	S1c2c(cc([N+]([O-])=O)cc2)C=C1C(=O)Nc3c(cccc3)C(=O)N	REALSpace_70bn_2024-09	m_11bcb	25793318	10338218
S1c2c(cc([N+]([O-])=O)cc2)C=C1C(=O)NC3=C(N(N=C3)C)C(=O)N	867	fCSFP4	0.698	m_11bcb____14316522____93605	N/A	S1c2c(cc([N+]([O-])=O)cc2)C=C1C(=O)Nc3c(cccc3)C(=O)N	REALSpace_70bn_2024-09	m_11bcb	14316522	93605
S1c2c(cc([N+]([O-])=O)cc2)C=C1C(=O)Nc3c(N4CCCC4)ccc(c3)C(=O)N	868	fCSFP4	0.698	m_11dcb____147961____93605	N/A	S1c2c(cc([N+]([O-])=O)cc2)C=C1C(=O)Nc3c(cccc3)C(=O)N	REALSpace_70bn_2024-09	m_11dcb	147961	93605
Brc1c(NC(=O)C=2Sc3c(cc([N+]([O-])=O)cc3)C2)cc(Cl)cc1	869	fCSFP4	0.697	m_11bcb____7289146____93605	N/A	S1c2c(cc([N+]([O-])=O)cc2)C=C1C(=O)Nc3c(cccc3)C(=O)N	REALSpace_70bn_2024-09	m_11bcb	7289146	93605
Brc1c(NC(=O)C=2Sc3c(cc([N+]([O-])=O)cc3)C2)cc(F)cc1	870	fCSFP4	0.697	m_11dcb____7044026____93605	N/A	S1c2c(cc([N+]([O-])=O)cc2)C=C1C(=O)Nc3c(cccc3)C(=O)N	REALSpace_70bn_2024-09	m_11dcb	7044026	93605
Brc1c(NC(=O)C=2Sc3c(cc([N+]([O-])=O)cc3)C2)cc(cc1)C	871	fCSFP4	0.697	m_11bcb____7919286____93605	N/A	S1c2c(cc([N+]([O-])=O)cc2)C=C1C(=O)Nc3c(cccc3)C(=O)N	REALSpace_70bn_2024-09	m_11bcb	7919286	93605
Brc1c(NC)ccc(NC(=O)C=2Sc3c(cc([N+]([O-])=O)cc3)C2)c1	872	fCSFP4	0.697	m_22bdl____21406894____138468	N/A	S1c2c(cc([N+]([O-])=O)cc2)C=C1C(=O)Nc3c(cccc3)C(=O)N	REALSpace_70bn_2024-09	m_22bdl	21406894	138468
Brc1cc(NC(=O)C=2Sc3c(cc([N+]([O-])=O)cc3)C2)c(Cl)cc1	873	fCSFP4	0.697	m_11bcb____3000512____93605	N/A	S1c2c(cc([N+]([O-])=O)cc2)C=C1C(=O)Nc3c(cccc3)C(=O)N	REALSpace_70bn_2024-09	m_11bcb	3000512	93605
Brc1cc(NC(=O)C=2Sc3c(cc([N+]([O-])=O)cc3)C2)c(F)cc1	874	fCSFP4	0.697	m_11bbb____1155134____93605	N/A	S1c2c(cc([N+]([O-])=O)cc2)C=C1C(=O)Nc3c(cccc3)C(=O)N	REALSpace_70bn_2024-09	m_11bbb	1155134	93605
Brc1cc(NC(=O)C=2Sc3c(cc([N+]([O-])=O)cc3)C2)c(cc1)C	875	fCSFP4	0.697	m_11bbb____886228____93605	N/A	S1c2c(cc([N+]([O-])=O)cc2)C=C1C(=O)Nc3c(cccc3)C(=O)N	REALSpace_70bn_2024-09	m_11bbb	886228	93605
Clc1c(NC(=O)C=2Sc3c(cc([N+]([O-])=O)cc3)C2)cc(F)cc1	876	fCSFP4	0.697	m_11bcb____3081856____93605	N/A	S1c2c(cc([N+]([O-])=O)cc2)C=C1C(=O)Nc3c(cccc3)C(=O)N	REALSpace_70bn_2024-09	m_11bcb	3081856	93605
Clc1c(NC(=O)C=2Sc3c(cc([N+]([O-])=O)cc3)C2)cc(cc1)C	877	fCSFP4	0.697	m_11bcb____7116638____93605	N/A	S1c2c(cc([N+]([O-])=O)cc2)C=C1C(=O)Nc3c(cccc3)C(=O)N	REALSpace_70bn_2024-09	m_11bcb	7116638	93605
Clc1c(NC)ccc(NC(=O)C=2Sc3c(cc([N+]([O-])=O)cc3)C2)c1	878	fCSFP4	0.697	m_22bdl____21406896____138468	N/A	S1c2c(cc([N+]([O-])=O)cc2)C=C1C(=O)Nc3c(cccc3)C(=O)N	REALSpace_70bn_2024-09	m_22bdl	21406896	138468
Clc1cc(NC(=O)C=2Sc3c(cc([N+]([O-])=O)cc3)C2)c(F)cc1	879	fCSFP4	0.697	m_11bbb____53233____93605	N/A	S1c2c(cc([N+]([O-])=O)cc2)C=C1C(=O)Nc3c(cccc3)C(=O)N	REALSpace_70bn_2024-09	m_11bbb	53233	93605
Clc1cc(NC(=O)C=2Sc3c(cc([N+]([O-])=O)cc3)C2)c(cc1)C	880	fCSFP4	0.697	m_11bbb____51865____93605	N/A	S1c2c(cc([N+]([O-])=O)cc2)C=C1C(=O)Nc3c(cccc3)C(=O)N	REALSpace_70bn_2024-09	m_11bbb	51865	93605
Ic1c(NC(=O)C=2Sc3c(cc([N+]([O-])=O)cc3)C2)cc(Br)cc1	881	fCSFP4	0.697	m_11bcb____1742544____93605	N/A	S1c2c(cc([N+]([O-])=O)cc2)C=C1C(=O)Nc3c(cccc3)C(=O)N	REALSpace_70bn_2024-09	m_11bcb	1742544	93605
Ic1c(NC(=O)C=2Sc3c(cc([N+]([O-])=O)cc3)C2)cc(Cl)cc1	882	fCSFP4	0.697	m_11bcb____10549266____93605	N/A	S1c2c(cc([N+]([O-])=O)cc2)C=C1C(=O)Nc3c(cccc3)C(=O)N	REALSpace_70bn_2024-09	m_11bcb	10549266	93605
Ic1c(NC(=O)C=2Sc3c(cc([N+]([O-])=O)cc3)C2)cc(F)cc1	883	fCSFP4	0.697	m_11bcb____20497150____93605	N/A	S1c2c(cc([N+]([O-])=O)cc2)C=C1C(=O)Nc3c(cccc3)C(=O)N	REALSpace_70bn_2024-09	m_11bcb	20497150	93605
Ic1c(NC(=O)C=2Sc3c(cc([N+]([O-])=O)cc3)C2)cc(cc1)C	884	fCSFP4	0.697	m_11bcb____20497074____93605	N/A	S1c2c(cc([N+]([O-])=O)cc2)C=C1C(=O)Nc3c(cccc3)C(=O)N	REALSpace_70bn_2024-09	m_11bcb	20497074	93605
Ic1cc(NC(=O)C=2Sc3c(cc([N+]([O-])=O)cc3)C2)c(Br)cc1	885	fCSFP4	0.697	m_11bcb____3067146____93605	N/A	S1c2c(cc([N+]([O-])=O)cc2)C=C1C(=O)Nc3c(cccc3)C(=O)N	REALSpace_70bn_2024-09	m_11bcb	3067146	93605
Ic1cc(NC(=O)C=2Sc3c(cc([N+]([O-])=O)cc3)C2)c(Cl)cc1	886	fCSFP4	0.697	m_11bcb____7043998____93605	N/A	S1c2c(cc([N+]([O-])=O)cc2)C=C1C(=O)Nc3c(cccc3)C(=O)N	REALSpace_70bn_2024-09	m_11bcb	7043998	93605
Ic1cc(NC(=O)C=2Sc3c(cc([N+]([O-])=O)cc3)C2)c(cc1)C	887	fCSFP4	0.697	m_11bbb____8961808____93605	N/A	S1c2c(cc([N+]([O-])=O)cc2)C=C1C(=O)Nc3c(cccc3)C(=O)N	REALSpace_70bn_2024-09	m_11bbb	8961808	93605
S1c2c(cc([N+]([O-])=O)cc2)C=C1C(=O)Nc3c(C#N)ccc([N+]([O-])=O)c3	888	fCSFP4	0.697	m_11bbb____25842104____93605	N/A	S1c2c(cc([N+]([O-])=O)cc2)C=C1C(=O)Nc3c(cccc3)C(=O)N	REALSpace_70bn_2024-09	m_11bbb	25842104	93605
S1c2c(cc([N+]([O-])=O)cc2)C=C1C(=O)Nc3c(F)ccc(c3)C	889	fCSFP4	0.697	m_11bbb____51844____93605	N/A	S1c2c(cc([N+]([O-])=O)cc2)C=C1C(=O)Nc3c(cccc3)C(=O)N	REALSpace_70bn_2024-09	m_11bbb	51844	93605
S1c2c(cc([N+]([O-])=O)cc2)C=C1C(=O)Nc3c(OC)ccc([N+]([O-])=O)c3	890	fCSFP4	0.697	m_11bbb____94229____93605	N/A	S1c2c(cc([N+]([O-])=O)cc2)C=C1C(=O)Nc3c(cccc3)C(=O)N	REALSpace_70bn_2024-09	m_11bbb	94229	93605
S1c2c(cc([N+]([O-])=O)cc2)C=C1C(=O)Nc3c(ccc(F)c3)C	891	fCSFP4	0.697	m_11bbb____51663____93605	N/A	S1c2c(cc([N+]([O-])=O)cc2)C=C1C(=O)Nc3c(cccc3)C(=O)N	REALSpace_70bn_2024-09	m_11bbb	51663	93605
S1c2c(cc([N+]([O-])=O)cc2)C=C1C(=O)Nc3c(ccc([N+]([O-])=O)c3)CC	892	fCSFP4	0.697	m_11bbb____10340238____93605	N/A	S1c2c(cc([N+]([O-])=O)cc2)C=C1C(=O)Nc3c(cccc3)C(=O)N	REALSpace_70bn_2024-09	m_11bbb	10340238	93605
Brc1cc(c(NC(=O)C=2Sc3c(cc([N+]([O-])=O)cc3)C2)cc1)C[NH3+]	893	fCSFP4	0.697	m_240690bbf____26978408____7406060	N/A	S1c2c(cc([N+]([O-])=O)cc2)C=C1C(=O)Nc3c(cccc3)C(=O)N	REALSpace_70bn_2024-09	m_240690bbf	26978408	7406060
Clc1c(NC(=S)NNC(=O)C=2Sc3c(cc([N+]([O-])=O)cc3)C2)cccc1	894	fCSFP4	0.697	m_22bbj____58138____138468	N/A	S1c2c(cc([N+]([O-])=O)cc2)C=C1C(=O)Nc3c(cccc3)C(=O)N	REALSpace_70bn_2024-09	m_22bbj	58138	138468
Clc1cc(c(NC(=O)C=2Sc3c(cc([N+]([O-])=O)cc3)C2)cc1)C[NH3+]	895	fCSFP4	0.697	m_240690bbf____26978346____7406060	N/A	S1c2c(cc([N+]([O-])=O)cc2)C=C1C(=O)Nc3c(cccc3)C(=O)N	REALSpace_70bn_2024-09	m_240690bbf	26978346	7406060
S1c2c(cc([N+]([O-])=O)cc2)C=C1C(=O)Nc3c(NCC)ccc(c3)C([O-])=O	896	fCSFP4	0.697	m_188690bce____13231356____7313196	N/A	S1c2c(cc([N+]([O-])=O)cc2)C=C1C(=O)Nc3c(cccc3)C(=O)N	REALSpace_70bn_2024-09	m_188690bce	13231356	7313196
S1c2c(cc([N+]([O-])=O)cc2)C=C1C(=O)Nc3c(cc(F)cc3)C[NH3+]	897	fCSFP4	0.697	m_240690bbf____21583694____7406060	N/A	S1c2c(cc([N+]([O-])=O)cc2)C=C1C(=O)Nc3c(cccc3)C(=O)N	REALSpace_70bn_2024-09	m_240690bbf	21583694	7406060
S1c2c(cc([N+]([O-])=O)cc2)C=C1C(=O)Nc3c(cc(cc3)C(=O)NCC)C	898	fCSFP4	0.697	m_11bbb____1033440____93605	N/A	S1c2c(cc([N+]([O-])=O)cc2)C=C1C(=O)Nc3c(cccc3)C(=O)N	REALSpace_70bn_2024-09	m_11bbb	1033440	93605
S1c2c(cc([N+]([O-])=O)cc2)C=C1C(=O)Nc3c(nccc3)NC(=O)C	899	fCSFP4	0.697	m_11bcb____22358682____93605	N/A	S1c2c(cc([N+]([O-])=O)cc2)C=C1C(=O)Nc3c(cccc3)C(=O)N	REALSpace_70bn_2024-09	m_11bcb	22358682	93605
S1c2c(cc([N+]([O-])=O)cc2)C=C1C(=O)Nc3ncccc3NC(=O)C	900	fCSFP4	0.697	m_11bcb____8695992____93605	N/A	S1c2c(cc([N+]([O-])=O)cc2)C=C1C(=O)Nc3c(cccc3)C(=O)N	REALSpace_70bn_2024-09	m_11bcb	8695992	93605
S=C(NNC(=O)C=1Sc2c(cc([N+]([O-])=O)cc2)C1)Nc3c(F)cccc3	901	fCSFP4	0.697	m_22dbn____58130____138468	N/A	S1c2c(cc([N+]([O-])=O)cc2)C=C1C(=O)Nc3c(cccc3)C(=O)N	REALSpace_70bn_2024-09	m_22dbn	58130	138468
S=C(NNC(=O)C=1Sc2c(cc([N+]([O-])=O)cc2)C1)Nc3c(cccc3)C	902	fCSFP4	0.697	m_22bbj____58129____138468	N/A	S1c2c(cc([N+]([O-])=O)cc2)C=C1C(=O)Nc3c(cccc3)C(=O)N	REALSpace_70bn_2024-09	m_22bbj	58129	138468
Brc1cc2c(SC(C(=O)Nc3c(cccc3)C(=O)NC)=C2)cc1	903	fCSFP4	0.696	m_11bcb____133000____12211778	N/A	S1c2c(cc([N+]([O-])=O)cc2)C=C1C(=O)Nc3c(cccc3)C(=O)N	REALSpace_70bn_2024-09	m_11bcb	133000	12211778
Clc1cc2c(SC(C(=O)Nc3c(cccc3)C(=O)NC)=C2)cc1	904	fCSFP4	0.696	m_11bcb____133000____11948630	N/A	S1c2c(cc([N+]([O-])=O)cc2)C=C1C(=O)Nc3c(cccc3)C(=O)N	REALSpace_70bn_2024-09	m_11bcb	133000	11948630
Ic1cc2c(SC(C(=O)Nc3c(cccc3)C(=O)NC)=C2)cc1	905	fCSFP4	0.696	m_11bcb____133000____26278040	N/A	S1c2c(cc([N+]([O-])=O)cc2)C=C1C(=O)Nc3c(cccc3)C(=O)N	REALSpace_70bn_2024-09	m_11bcb	133000	26278040
S1c2c(cc(F)cc2)C=C1C(=O)Nc3c(cccc3)C(=O)NC	906	fCSFP4	0.696	m_11bcb____133000____107241	N/A	S1c2c(cc([N+]([O-])=O)cc2)C=C1C(=O)Nc3c(cccc3)C(=O)N	REALSpace_70bn_2024-09	m_11bcb	133000	107241
S1c2c(cc([N+]([O-])=O)cc2)C=C1C(=O)Nc3cc(NC(=O)NC)ccc3	907	fCSFP4	0.696	m_11bbb____22167364____93605	N/A	S1c2c(cc([N+]([O-])=O)cc2)C=C1C(=O)Nc3c(cccc3)C(=O)N	REALSpace_70bn_2024-09	m_11bbb	22167364	93605
S1c2c(cc([N+]([O-])=O)cc2)C=C1C(=O)Nc3cc(Nc4ccncc4)ccc3	908	fCSFP4	0.696	m_22bbl____20839410____138468	N/A	S1c2c(cc([N+]([O-])=O)cc2)C=C1C(=O)Nc3c(cccc3)C(=O)N	REALSpace_70bn_2024-09	m_22bbl	20839410	138468
S1c2c(cc(cc2)C)C=C1C(=O)Nc3c(cccc3)C(=O)C	909	fCSFP4	0.696	m_11bbb____52025____10338218	N/A	S1c2c(cc([N+]([O-])=O)cc2)C=C1C(=O)Nc3c(cccc3)C(=O)N	REALSpace_70bn_2024-09	m_11bbb	52025	10338218
S1c2c(cc([N+]([O-])=O)cc2)C=C1C(=O)Nc3c(N4N=C(C(=O)N)C=C4)cccc3	910	fCSFP4	0.696	m_11bcb____4858650____93605	N/A	S1c2c(cc([N+]([O-])=O)cc2)C=C1C(=O)Nc3c(cccc3)C(=O)N	REALSpace_70bn_2024-09	m_11bcb	4858650	93605
Clc1c(c2c(NC(=O)C=3Sc4c(cc([N+]([O-])=O)cc4)C3)ccc(Cl)c2)cccc1	911	fCSFP4	0.696	m_11bcb____9448830____93605	N/A	S1c2c(cc([N+]([O-])=O)cc2)C=C1C(=O)Nc3c(cccc3)C(=O)N	REALSpace_70bn_2024-09	m_11bcb	9448830	93605
S(=O)(=Nc1c(NC(=O)C=2Sc3c(cc([N+]([O-])=O)cc3)C2)cccc1)(C)C	912	fCSFP4	0.696	m_11bcb____10804034____93605	N/A	S1c2c(cc([N+]([O-])=O)cc2)C=C1C(=O)Nc3c(cccc3)C(=O)N	REALSpace_70bn_2024-09	m_11bcb	10804034	93605
S(=O)(=O)(Cc1c(NC(=O)C=2Sc3c(cc([N+]([O-])=O)cc3)C2)cccc1)C	913	fCSFP4	0.696	m_11bcb____2304036____93605	N/A	S1c2c(cc([N+]([O-])=O)cc2)C=C1C(=O)Nc3c(cccc3)C(=O)N	REALSpace_70bn_2024-09	m_11bcb	2304036	93605
S(F)(=O)(=O)Oc1c(NC(=O)C=2Sc3c(cc([N+]([O-])=O)cc3)C2)cccc1	914	fCSFP4	0.696	m_11bcb____22358170____93605	N/A	S1c2c(cc([N+]([O-])=O)cc2)C=C1C(=O)Nc3c(cccc3)C(=O)N	REALSpace_70bn_2024-09	m_11bcb	22358170	93605
S1c2c(cc([N+]([O-])=O)cc2)C=C1C(=O)NC=3SC=C(C3C(=O)N)C	915	fCSFP4	0.696	m_11bbb____22167532____93605	N/A	S1c2c(cc([N+]([O-])=O)cc2)C=C1C(=O)Nc3c(cccc3)C(=O)N	REALSpace_70bn_2024-09	m_11bbb	22167532	93605
S1c2c(cc([N+]([O-])=O)cc2)C=C1C(=O)Nc3c(N4CCOCC4)cccc3	916	fCSFP4	0.696	m_11bcb____51534____93605	N/A	S1c2c(cc([N+]([O-])=O)cc2)C=C1C(=O)Nc3c(cccc3)C(=O)N	REALSpace_70bn_2024-09	m_11bcb	51534	93605
S1c2c(cc([N+]([O-])=O)cc2)C=C1C(=O)Nc3c(N4CC[NH+](CC4)C)cccc3	917	fCSFP4	0.696	m_11bcb____94081____93605	N/A	S1c2c(cc([N+]([O-])=O)cc2)C=C1C(=O)Nc3c(cccc3)C(=O)N	REALSpace_70bn_2024-09	m_11bcb	94081	93605
S1c2c(cc([N+]([O-])=O)cc2)C=C1C(=O)Nc3c(N4CC[NH2+]CC4)cccc3	918	fCSFP4	0.696	m_240690bcd____17521952____7406060	N/A	S1c2c(cc([N+]([O-])=O)cc2)C=C1C(=O)Nc3c(cccc3)C(=O)N	REALSpace_70bn_2024-09	m_240690bcd	17521952	7406060
S1c2c(cc([N+]([O-])=O)cc2)C=C1C(=O)Nc3c(NCCC=4[N-]N=NN4)cccc3	919	fCSFP4	0.696	m_280130bbc____22322840____17860484	N/A	S1c2c(cc([N+]([O-])=O)cc2)C=C1C(=O)Nc3c(cccc3)C(=O)N	REALSpace_70bn_2024-09	m_280130bbc	22322840	17860484
S1c2c(cc([N+]([O-])=O)cc2)C=C1C(=O)Nc3c(OC4COC4)cccc3	920	fCSFP4	0.696	m_11bcb____15147954____93605	N/A	S1c2c(cc([N+]([O-])=O)cc2)C=C1C(=O)Nc3c(cccc3)C(=O)N	REALSpace_70bn_2024-09	m_11bcb	15147954	93605
S1c2c(cc([N+]([O-])=O)cc2)C=C1C(=O)Nc3c(OC4C[NH2+]C4)cccc3	921	fCSFP4	0.696	m_240690bcd____20765490____7406060	N/A	S1c2c(cc([N+]([O-])=O)cc2)C=C1C(=O)Nc3c(cccc3)C(=O)N	REALSpace_70bn_2024-09	m_240690bcd	20765490	7406060
S1c2c(cc([N+]([O-])=O)cc2)C=C1C(=O)Nc3c(Oc4ncccc4)cccc3	922	fCSFP4	0.696	m_11bcb____13230518____93605	N/A	S1c2c(cc([N+]([O-])=O)cc2)C=C1C(=O)Nc3c(cccc3)C(=O)N	REALSpace_70bn_2024-09	m_11bcb	13230518	93605
S1c2c(cc([N+]([O-])=O)cc2)C=C1C(=O)Nc3c(cc4OCOc4c3)C([O-])=O	923	fCSFP4	0.696	m_188690dce____15211544____7313196	N/A	S1c2c(cc([N+]([O-])=O)cc2)C=C1C(=O)Nc3c(cccc3)C(=O)N	REALSpace_70bn_2024-09	m_188690dce	15211544	7313196
S1c2c(cc([N+]([O-])=O)cc2)C=C1C(=O)Nc3c(cc4c(c3)CCCC4)C([O-])=O	924	fCSFP4	0.696	m_188690bce____15211918____7313196	N/A	S1c2c(cc([N+]([O-])=O)cc2)C=C1C(=O)Nc3c(cccc3)C(=O)N	REALSpace_70bn_2024-09	m_188690bce	15211918	7313196
S1c2c(cc([N+]([O-])=O)cc2)C=C1C(=O)Nc3c(cccc3)C(F)(F)C(F)(F)F	925	fCSFP4	0.696	m_11bcb____19264702____93605	N/A	S1c2c(cc([N+]([O-])=O)cc2)C=C1C(=O)Nc3c(cccc3)C(=O)N	REALSpace_70bn_2024-09	m_11bcb	19264702	93605
S1c2c(cc([N+]([O-])=O)cc2)C=C1C(=O)Nc3c(cccc3)C4CC[NH2+]CC4	926	fCSFP4	0.696	m_240690bcd____16887338____7406060	N/A	S1c2c(cc([N+]([O-])=O)cc2)C=C1C(=O)Nc3c(cccc3)C(=O)N	REALSpace_70bn_2024-09	m_240690bcd	16887338	7406060
S1c2c(cc([N+]([O-])=O)cc2)C=C1C(=O)Nc3c(cccc3)C=4SC(=CC4)C	927	fCSFP4	0.696	m_11bcb____12366178____93605	N/A	S1c2c(cc([N+]([O-])=O)cc2)C=C1C(=O)Nc3c(cccc3)C(=O)N	REALSpace_70bn_2024-09	m_11bcb	12366178	93605
S1c2c(cc([N+]([O-])=O)cc2)C=C1C(=O)Nc3c(cccc3)CC(=O)OC	928	fCSFP4	0.696	m_11bcb____6476194____93605	N/A	S1c2c(cc([N+]([O-])=O)cc2)C=C1C(=O)Nc3c(cccc3)C(=O)N	REALSpace_70bn_2024-09	m_11bcb	6476194	93605
S1c2c(cc([N+]([O-])=O)cc2)C=C1C(=O)Nc3c(cccc3)Cc4ncccc4	929	fCSFP4	0.696	m_11bcb____9458428____93605	N/A	S1c2c(cc([N+]([O-])=O)cc2)C=C1C(=O)Nc3c(cccc3)C(=O)N	REALSpace_70bn_2024-09	m_11bcb	9458428	93605
Brc1c(Br)ccc(NC(=O)C=2Sc3c(cc([N+]([O-])=O)cc3)C2)c1	930	fCSFP4	0.696	m_11bbb____12638576____93605	N/A	S1c2c(cc([N+]([O-])=O)cc2)C=C1C(=O)Nc3c(cccc3)C(=O)N	REALSpace_70bn_2024-09	m_11bbb	12638576	93605
Clc1c(Cl)ccc(NC(=O)C=2Sc3c(cc([N+]([O-])=O)cc3)C2)c1	931	fCSFP4	0.696	m_11bbb____51363____93605	N/A	S1c2c(cc([N+]([O-])=O)cc2)C=C1C(=O)Nc3c(cccc3)C(=O)N	REALSpace_70bn_2024-09	m_11bbb	51363	93605
S1c2c(cc(F)cc2)C=C1C(=O)Nc3c(F)c(ccc3)C(=O)N	932	fCSFP4	0.696	m_11bcb____22357140____107241	N/A	S1c2c(cc([N+]([O-])=O)cc2)C=C1C(=O)Nc3c(cccc3)C(=O)N	REALSpace_70bn_2024-09	m_11bcb	22357140	107241
S1c2c(cc([N+]([O-])=O)cc2)C=C1C(=O)Nc3cc(F)c(F)cc3	933	fCSFP4	0.696	m_11bbb____51635____93605	N/A	S1c2c(cc([N+]([O-])=O)cc2)C=C1C(=O)Nc3c(cccc3)C(=O)N	REALSpace_70bn_2024-09	m_11bbb	51635	93605
S1c2c(cc([N+]([O-])=O)cc2)C=C1C(=O)Nc3cc(c(cc3)C)C	934	fCSFP4	0.696	m_11bbb____51357____93605	N/A	S1c2c(cc([N+]([O-])=O)cc2)C=C1C(=O)Nc3c(cccc3)C(=O)N	REALSpace_70bn_2024-09	m_11bbb	51357	93605
S1c2c(cc(cc2)C)C=C1C(=O)Nc3c(c(ccc3)C(=O)N)C	935	fCSFP4	0.696	m_11bbb____644874____10338218	N/A	S1c2c(cc([N+]([O-])=O)cc2)C=C1C(=O)Nc3c(cccc3)C(=O)N	REALSpace_70bn_2024-09	m_11bbb	644874	10338218
Clc1cc(c(NC(=O)C=2Sc3c(cc([N+]([O-])=O)cc3)C2)cc1)C(=O)NCC4CC4	936	fCSFP4	0.695	m_11bcb____5530986____93605	N/A	S1c2c(cc([N+]([O-])=O)cc2)C=C1C(=O)Nc3c(cccc3)C(=O)N	REALSpace_70bn_2024-09	m_11bcb	5530986	93605
S(c1cc(c(NC(=O)C=2Sc3c(cc([N+]([O-])=O)cc3)C2)cc1)C([O-])=O)C(F)(F)F	937	fCSFP4	0.695	m_188690bce____19899154____7313196	N/A	S1c2c(cc([N+]([O-])=O)cc2)C=C1C(=O)Nc3c(cccc3)C(=O)N	REALSpace_70bn_2024-09	m_188690bce	19899154	7313196
S1c2c(c([N+]([O-])=O)ccc2)C=C1C(=O)Nc3c(ccnc3)C(=O)N	938	fCSFP4	0.695	m_11bcb____25793318____26276910	N/A	S1c2c(cc([N+]([O-])=O)cc2)C=C1C(=O)Nc3c(cccc3)C(=O)N	REALSpace_70bn_2024-09	m_11bcb	25793318	26276910
S1c2c(cc([N+]([O-])=O)cc2)C=C1C(=O)NC=3N(N=CC3C(=O)N)C	939	fCSFP4	0.695	m_11bcb____215974____93605	N/A	S1c2c(cc([N+]([O-])=O)cc2)C=C1C(=O)Nc3c(cccc3)C(=O)N	REALSpace_70bn_2024-09	m_11bcb	215974	93605
S1c2c(cc([N+]([O-])=O)cc2)C=C1C(=O)Nc3c(cc(OC(F)(F)F)cc3)C([O-])=O	940	fCSFP4	0.695	m_188690bce____14045208____7313196	N/A	S1c2c(cc([N+]([O-])=O)cc2)C=C1C(=O)Nc3c(cccc3)C(=O)N	REALSpace_70bn_2024-09	m_188690bce	14045208	7313196
S1c2c(cc([N+]([O-])=O)cc2)C=C1C(=O)Nc3c(cc(OC)cc3)C(=O)NC4CC4	941	fCSFP4	0.695	m_11bcb____4004554____93605	N/A	S1c2c(cc([N+]([O-])=O)cc2)C=C1C(=O)Nc3c(cccc3)C(=O)N	REALSpace_70bn_2024-09	m_11bcb	4004554	93605
S1c2c(cc([N+]([O-])=O)cc2)C=C1C(=O)Nc3c(cc(cc3)B(O)O)C(=O)OC	942	fCSFP4	0.695	m_269946bcd____26876366____7301560	N/A	S1c2c(cc([N+]([O-])=O)cc2)C=C1C(=O)Nc3c(cccc3)C(=O)N	REALSpace_70bn_2024-09	m_269946bcd	26876366	7301560
S1c2c(cc([N+]([O-])=O)cc2)C=C1C(=O)Nc3c(cc(cc3)C(C)C)C(=O)OC	943	fCSFP4	0.695	m_11dcb____2308496____93605	N/A	S1c2c(cc([N+]([O-])=O)cc2)C=C1C(=O)Nc3c(cccc3)C(=O)N	REALSpace_70bn_2024-09	m_11dcb	2308496	93605
S1c2c(cc([N+]([O-])=O)cc2)C=C1C(=O)Nc3c(ccc(OC(F)(F)F)c3)C([O-])=O	944	fCSFP4	0.695	m_188690bce____23843792____7313196	N/A	S1c2c(cc([N+]([O-])=O)cc2)C=C1C(=O)Nc3c(cccc3)C(=O)N	REALSpace_70bn_2024-09	m_188690bce	23843792	7313196
S1c2c(cc([N+]([O-])=O)cc2)C=C1C(=O)Nc3c(ccc(c3)B(O)O)C(=O)OC	945	fCSFP4	0.695	m_269946bcd____26980222____7301560	N/A	S1c2c(cc([N+]([O-])=O)cc2)C=C1C(=O)Nc3c(cccc3)C(=O)N	REALSpace_70bn_2024-09	m_269946bcd	26980222	7301560
S1c2c(cc([N+]([O-])=O)cc2)C=C1C(=O)Nc3c(ccc(c3)C(C)C)C(=O)OC	946	fCSFP4	0.695	m_11bcb____22000080____93605	N/A	S1c2c(cc([N+]([O-])=O)cc2)C=C1C(=O)Nc3c(cccc3)C(=O)N	REALSpace_70bn_2024-09	m_11bcb	22000080	93605
Brc1c(O)cc(NC(=O)C=2Sc3c(cc([N+]([O-])=O)cc3)C2)c(Br)c1	947	fCSFP4	0.695	m_527dbb____24490006____156698	N/A	S1c2c(cc([N+]([O-])=O)cc2)C=C1C(=O)Nc3c(cccc3)C(=O)N	REALSpace_70bn_2024-09	m_527dbb	24490006	156698
S1c2c(cc([N+]([O-])=O)cc2)C=C1C(=O)NNc3c(c4ccccc4)cccc3	948	fCSFP4	0.695	m_22bbn____28246236____138468	N/A	S1c2c(cc([N+]([O-])=O)cc2)C=C1C(=O)Nc3c(cccc3)C(=O)N	REALSpace_70bn_2024-09	m_22bbn	28246236	138468
S1c2c(cc([N+]([O-])=O)cc2)C=C1C(=O)Nc3c(F)cc(F)c(O)c3	949	fCSFP4	0.695	m_22bdl____10954482____138468	N/A	S1c2c(cc([N+]([O-])=O)cc2)C=C1C(=O)Nc3c(cccc3)C(=O)N	REALSpace_70bn_2024-09	m_22bdl	10954482	138468
S1c2c(cc([N+]([O-])=O)cc2)C=C1C(=O)Nc3c(F)cc(F)c([N+]([O-])=O)c3	950	fCSFP4	0.695	m_11bbb____258178____93605	N/A	S1c2c(cc([N+]([O-])=O)cc2)C=C1C(=O)Nc3c(cccc3)C(=O)N	REALSpace_70bn_2024-09	m_11bbb	258178	93605
S1c2c(cc([N+]([O-])=O)cc2)C=C1C(=O)Nc3c(F)cc(O)c(F)c3	951	fCSFP4	0.695	m_22bbl____27067906____138468	N/A	S1c2c(cc([N+]([O-])=O)cc2)C=C1C(=O)Nc3c(cccc3)C(=O)N	REALSpace_70bn_2024-09	m_22bbl	27067906	138468
S1c2c(cc([N+]([O-])=O)cc2)C=C1C(=O)Nc3c(F)cc([N+]([O-])=O)c(F)c3	952	fCSFP4	0.695	m_11bcb____22355740____93605	N/A	S1c2c(cc([N+]([O-])=O)cc2)C=C1C(=O)Nc3c(cccc3)C(=O)N	REALSpace_70bn_2024-09	m_11bcb	22355740	93605
S1c2c(cc([N+]([O-])=O)cc2)C=C1C(=O)Nc3c(NC(=O)C)cc(F)c(F)c3	953	fCSFP4	0.695	m_11dcb____2663896____93605	N/A	S1c2c(cc([N+]([O-])=O)cc2)C=C1C(=O)Nc3c(cccc3)C(=O)N	REALSpace_70bn_2024-09	m_11dcb	2663896	93605
S1c2c(cc([N+]([O-])=O)cc2)C=C1C(=O)Nc3c(cc(O)c(c3)C)C	954	fCSFP4	0.695	m_22dbn____9399292____138468	N/A	S1c2c(cc([N+]([O-])=O)cc2)C=C1C(=O)Nc3c(cccc3)C(=O)N	REALSpace_70bn_2024-09	m_22dbn	9399292	138468
S1c2c(cc([N+]([O-])=O)cc2)C=C1C(=O)Nc3c(cc([N+]([O-])=O)c(c3)C)C	955	fCSFP4	0.695	m_11bbb____9276266____93605	N/A	S1c2c(cc([N+]([O-])=O)cc2)C=C1C(=O)Nc3c(cccc3)C(=O)N	REALSpace_70bn_2024-09	m_11bbb	9276266	93605
S1c2c(cc([N+]([O-])=O)cc2)C=C1C(=O)Nc3c(cc(c(O)c3)C)C	956	fCSFP4	0.695	m_22bbn____8795348____138468	N/A	S1c2c(cc([N+]([O-])=O)cc2)C=C1C(=O)Nc3c(cccc3)C(=O)N	REALSpace_70bn_2024-09	m_22bbn	8795348	138468
S1c2c(cc([N+]([O-])=O)cc2)C=C1C(=O)Nc3c(cc(c([N+]([O-])=O)c3)C)C	957	fCSFP4	0.695	m_11bbb____94242____93605	N/A	S1c2c(cc([N+]([O-])=O)cc2)C=C1C(=O)Nc3c(cccc3)C(=O)N	REALSpace_70bn_2024-09	m_11bbb	94242	93605
S1c2c(cc([N+]([O-])=O)cc2)C=C1C(=O)NNc3ccccc3	958	fCSFP4	0.694	m_22bbn____7639308____138468	N/A	S1c2c(cc([N+]([O-])=O)cc2)C=C1C(=O)Nc3c(cccc3)C(=O)N	REALSpace_70bn_2024-09	m_22bbn	7639308	138468
S1c2c(cccc2)C=C1C(=O)Nc3c(cccc3)C([O-])=O	959	fCSFP4	0.694	m_272270dcb____12154820____9617118	N/A	S1c2c(cc([N+]([O-])=O)cc2)C=C1C(=O)Nc3c(cccc3)C(=O)N	REALSpace_70bn_2024-09	m_272270dcb	12154820	9617118
Brc1c(C#N)c(NC(=O)C=2Sc3c(cc([N+]([O-])=O)cc3)C2)ccc1	960	fCSFP4	0.694	m_11bbb____18901796____93605	N/A	S1c2c(cc([N+]([O-])=O)cc2)C=C1C(=O)Nc3c(cccc3)C(=O)N	REALSpace_70bn_2024-09	m_11bbb	18901796	93605
Brc1c(NC(=O)C=2Sc3c(cc([N+]([O-])=O)cc3)C2)cc(cc1)C(=O)C	961	fCSFP4	0.694	m_11bcb____12638864____93605	N/A	S1c2c(cc([N+]([O-])=O)cc2)C=C1C(=O)Nc3c(cccc3)C(=O)N	REALSpace_70bn_2024-09	m_11bcb	12638864	93605
Brc1c(cc(NC(=O)C=2Sc3c(cc([N+]([O-])=O)cc3)C2)cc1)C([O-])=O	962	fCSFP4	0.694	m_188690bbe____13074534____7313196	N/A	S1c2c(cc([N+]([O-])=O)cc2)C=C1C(=O)Nc3c(cccc3)C(=O)N	REALSpace_70bn_2024-09	m_188690bbe	13074534	7313196
Brc1cc(NC(=O)C=2Sc3c(cc([N+]([O-])=O)cc3)C2)c(NCC)cc1	963	fCSFP4	0.694	m_22dci____8370064____138468	N/A	S1c2c(cc([N+]([O-])=O)cc2)C=C1C(=O)Nc3c(cccc3)C(=O)N	REALSpace_70bn_2024-09	m_22dci	8370064	138468
Clc1c(C#N)c(NC(=O)C=2Sc3c(cc([N+]([O-])=O)cc3)C2)ccc1	964	fCSFP4	0.694	m_11bcb____19746384____93605	N/A	S1c2c(cc([N+]([O-])=O)cc2)C=C1C(=O)Nc3c(cccc3)C(=O)N	REALSpace_70bn_2024-09	m_11bcb	19746384	93605
Clc1c(NC(=O)C=2Sc3c(cc([N+]([O-])=O)cc3)C2)cc(cc1)C(=O)C	965	fCSFP4	0.694	m_11bcb____7114686____93605	N/A	S1c2c(cc([N+]([O-])=O)cc2)C=C1C(=O)Nc3c(cccc3)C(=O)N	REALSpace_70bn_2024-09	m_11bcb	7114686	93605
Clc1c(NC(=O)C=2Sc3c(cc([N+]([O-])=O)cc3)C2)cccc1CO	966	fCSFP4	0.694	m_22bdl____17833534____138468	N/A	S1c2c(cc([N+]([O-])=O)cc2)C=C1C(=O)Nc3c(cccc3)C(=O)N	REALSpace_70bn_2024-09	m_22bdl	17833534	138468
Clc1c(OC)c(NC(=O)C=2Sc3c(cc([N+]([O-])=O)cc3)C2)ccc1	967	fCSFP4	0.694	m_11bbb____1316366____93605	N/A	S1c2c(cc([N+]([O-])=O)cc2)C=C1C(=O)Nc3c(cccc3)C(=O)N	REALSpace_70bn_2024-09	m_11bbb	1316366	93605
Clc1c(SC)c(NC(=O)C=2Sc3c(cc([N+]([O-])=O)cc3)C2)ccc1	968	fCSFP4	0.694	m_11bbb____5825618____93605	N/A	S1c2c(cc([N+]([O-])=O)cc2)C=C1C(=O)Nc3c(cccc3)C(=O)N	REALSpace_70bn_2024-09	m_11bbb	5825618	93605
Clc1c(cc(NC(=O)C=2Sc3c(cc([N+]([O-])=O)cc3)C2)cc1)C(=O)NC	969	fCSFP4	0.694	m_11bbb____1027872____93605	N/A	S1c2c(cc([N+]([O-])=O)cc2)C=C1C(=O)Nc3c(cccc3)C(=O)N	REALSpace_70bn_2024-09	m_11bbb	1027872	93605
Clc1c(cc(NC(=O)C=2Sc3c(cc([N+]([O-])=O)cc3)C2)cc1)C([O-])=O	970	fCSFP4	0.694	m_188690bbe____9748282____7313196	N/A	S1c2c(cc([N+]([O-])=O)cc2)C=C1C(=O)Nc3c(cccc3)C(=O)N	REALSpace_70bn_2024-09	m_188690bbe	9748282	7313196
Clc1cc(c(NC(=O)C=2Sc3c(cc([N+]([O-])=O)cc3)C2)cc1)c4ccc(Cl)cc4	971	fCSFP4	0.694	m_11bcb____9479658____93605	N/A	S1c2c(cc([N+]([O-])=O)cc2)C=C1C(=O)Nc3c(cccc3)C(=O)N	REALSpace_70bn_2024-09	m_11bcb	9479658	93605
S(c1c(F)cccc1NC(=O)C=2Sc3c(cc([N+]([O-])=O)cc3)C2)C	972	fCSFP4	0.694	m_11bbb____11949388____93605	N/A	S1c2c(cc([N+]([O-])=O)cc2)C=C1C(=O)Nc3c(cccc3)C(=O)N	REALSpace_70bn_2024-09	m_11bbb	11949388	93605
S(c1c(c(NC(=O)C=2Sc3c(cc([N+]([O-])=O)cc3)C2)ccc1)C)C	973	fCSFP4	0.694	m_11bbb____8272568____93605	N/A	S1c2c(cc([N+]([O-])=O)cc2)C=C1C(=O)Nc3c(cccc3)C(=O)N	REALSpace_70bn_2024-09	m_11bbb	8272568	93605
S(c1cc(c(NC(=O)C=2Sc3c(cc([N+]([O-])=O)cc3)C2)cc1)C)C	974	fCSFP4	0.694	m_11bbb____22173032____93605	N/A	S1c2c(cc([N+]([O-])=O)cc2)C=C1C(=O)Nc3c(cccc3)C(=O)N	REALSpace_70bn_2024-09	m_11bbb	22173032	93605
S1c2c(cc([N+]([O-])=O)cc2)C=C1C(=O)Nc3c(C#N)c(F)ccc3	975	fCSFP4	0.694	m_11dcb____1155078____93605	N/A	S1c2c(cc([N+]([O-])=O)cc2)C=C1C(=O)Nc3c(cccc3)C(=O)N	REALSpace_70bn_2024-09	m_11dcb	1155078	93605
S1c2c(cc([N+]([O-])=O)cc2)C=C1C(=O)Nc3c(C#N)c(ccc3)C	976	fCSFP4	0.694	m_11dcb____6007752____93605	N/A	S1c2c(cc([N+]([O-])=O)cc2)C=C1C(=O)Nc3c(cccc3)C(=O)N	REALSpace_70bn_2024-09	m_11dcb	6007752	93605
S1c2c(cc([N+]([O-])=O)cc2)C=C1C(=O)Nc3c(F)cc(cc3)CO	977	fCSFP4	0.694	m_22bdl____24195996____138468	N/A	S1c2c(cc([N+]([O-])=O)cc2)C=C1C(=O)Nc3c(cccc3)C(=O)N	REALSpace_70bn_2024-09	m_22bdl	24195996	138468
S1c2c(cc([N+]([O-])=O)cc2)C=C1C(=O)Nc3c(F)ccc(c3)C(=O)C	978	fCSFP4	0.694	m_11bbb____25820010____93605	N/A	S1c2c(cc([N+]([O-])=O)cc2)C=C1C(=O)Nc3c(cccc3)C(=O)N	REALSpace_70bn_2024-09	m_11bbb	25820010	93605
S1c2c(cc([N+]([O-])=O)cc2)C=C1C(=O)Nc3c(N)ccc(c3)CO	979	fCSFP4	0.694	m_240690bcd____26660760____7406060	N/A	S1c2c(cc([N+]([O-])=O)cc2)C=C1C(=O)Nc3c(cccc3)C(=O)N	REALSpace_70bn_2024-09	m_240690bcd	26660760	7406060
S1c2c(cc([N+]([O-])=O)cc2)C=C1C(=O)Nc3c(NC(=O)C)ccc(OC)c3	980	fCSFP4	0.694	m_11bcb____1289706____93605	N/A	S1c2c(cc([N+]([O-])=O)cc2)C=C1C(=O)Nc3c(cccc3)C(=O)N	REALSpace_70bn_2024-09	m_11bcb	1289706	93605
S1c2c(cc([N+]([O-])=O)cc2)C=C1C(=O)Nc3c(NC)ccc(C#N)c3	981	fCSFP4	0.694	m_22bbn____9647584____138468	N/A	S1c2c(cc([N+]([O-])=O)cc2)C=C1C(=O)Nc3c(cccc3)C(=O)N	REALSpace_70bn_2024-09	m_22bbn	9647584	138468
S1c2c(cc([N+]([O-])=O)cc2)C=C1C(=O)Nc3c(O)c(OC)ccc3	982	fCSFP4	0.694	m_22bbl____20826630____138468	N/A	S1c2c(cc([N+]([O-])=O)cc2)C=C1C(=O)Nc3c(cccc3)C(=O)N	REALSpace_70bn_2024-09	m_22bbl	20826630	138468
S1c2c(cc([N+]([O-])=O)cc2)C=C1C(=O)Nc3c(O)c(ccc3)CC	983	fCSFP4	0.694	m_22bbn____13230474____138468	N/A	S1c2c(cc([N+]([O-])=O)cc2)C=C1C(=O)Nc3c(cccc3)C(=O)N	REALSpace_70bn_2024-09	m_22bbn	13230474	138468
S1c2c(cc([N+]([O-])=O)cc2)C=C1C(=O)Nc3c(O)cc(OC)cc3	984	fCSFP4	0.694	m_22bbn____18339774____138468	N/A	S1c2c(cc([N+]([O-])=O)cc2)C=C1C(=O)Nc3c(cccc3)C(=O)N	REALSpace_70bn_2024-09	m_22bbn	18339774	138468
S1c2c(cc([N+]([O-])=O)cc2)C=C1C(=O)Nc3c(O)cc(cc3)CC	985	fCSFP4	0.694	m_22bbl____27067978____138468	N/A	S1c2c(cc([N+]([O-])=O)cc2)C=C1C(=O)Nc3c(cccc3)C(=O)N	REALSpace_70bn_2024-09	m_22bbl	27067978	138468
S1c2c(cc([N+]([O-])=O)cc2)C=C1C(=O)Nc3c(OC)c(F)ccc3	986	fCSFP4	0.694	m_11bcb____14787928____93605	N/A	S1c2c(cc([N+]([O-])=O)cc2)C=C1C(=O)Nc3c(cccc3)C(=O)N	REALSpace_70bn_2024-09	m_11bcb	14787928	93605
S1c2c(cc([N+]([O-])=O)cc2)C=C1C(=O)Nc3c([N+]([O-])=O)cc(OC)cc3	987	fCSFP4	0.694	m_11bcb____94230____93605	N/A	S1c2c(cc([N+]([O-])=O)cc2)C=C1C(=O)Nc3c(cccc3)C(=O)N	REALSpace_70bn_2024-09	m_11bcb	94230	93605
S1c2c(cc([N+]([O-])=O)cc2)C=C1C(=O)Nc3c(c(F)ccc3)CC	988	fCSFP4	0.694	m_11bbb____26644328____93605	N/A	S1c2c(cc([N+]([O-])=O)cc2)C=C1C(=O)Nc3c(cccc3)C(=O)N	REALSpace_70bn_2024-09	m_11bbb	26644328	93605
S1c2c(cc([N+]([O-])=O)cc2)C=C1C(=O)Nc3c(c(NC(=O)N(C)C)ccc3)C	989	fCSFP4	0.694	m_11bbb____9479278____93605	N/A	S1c2c(cc([N+]([O-])=O)cc2)C=C1C(=O)Nc3c(cccc3)C(=O)N	REALSpace_70bn_2024-09	m_11bbb	9479278	93605
S1c2c(cc([N+]([O-])=O)cc2)C=C1C(=O)Nc3c(c(OC)ccc3)C	990	fCSFP4	0.694	m_11bbb____12219940____93605	N/A	S1c2c(cc([N+]([O-])=O)cc2)C=C1C(=O)Nc3c(cccc3)C(=O)N	REALSpace_70bn_2024-09	m_11bbb	12219940	93605
S1c2c(cc([N+]([O-])=O)cc2)C=C1C(=O)Nc3c(c(ccc3)CC)C	991	fCSFP4	0.694	m_11bbb____22175602____93605	N/A	S1c2c(cc([N+]([O-])=O)cc2)C=C1C(=O)Nc3c(cccc3)C(=O)N	REALSpace_70bn_2024-09	m_11bbb	22175602	93605
S1c2c(cc([N+]([O-])=O)cc2)C=C1C(=O)Nc3c(c(ccc3)CO)C	992	fCSFP4	0.694	m_22bbl____20839504____138468	N/A	S1c2c(cc([N+]([O-])=O)cc2)C=C1C(=O)Nc3c(cccc3)C(=O)N	REALSpace_70bn_2024-09	m_22bbl	20839504	138468
S1c2c(cc([N+]([O-])=O)cc2)C=C1C(=O)Nc3c(c4ccc(F)cc4)cc(F)cc3	993	fCSFP4	0.694	m_11bcb____3217948____93605	N/A	S1c2c(cc([N+]([O-])=O)cc2)C=C1C(=O)Nc3c(cccc3)C(=O)N	REALSpace_70bn_2024-09	m_11bcb	3217948	93605
S1c2c(cc([N+]([O-])=O)cc2)C=C1C(=O)Nc3c(cc(OC)cc3)C	994	fCSFP4	0.694	m_11bbb____2909412____93605	N/A	S1c2c(cc([N+]([O-])=O)cc2)C=C1C(=O)Nc3c(cccc3)C(=O)N	REALSpace_70bn_2024-09	m_11bbb	2909412	93605
S1c2c(cc([N+]([O-])=O)cc2)C=C1C(=O)Nc3c(cc(cc3)C(C)C)C(C)C	995	fCSFP4	0.694	m_11bcb____636608____93605	N/A	S1c2c(cc([N+]([O-])=O)cc2)C=C1C(=O)Nc3c(cccc3)C(=O)N	REALSpace_70bn_2024-09	m_11bcb	636608	93605
S1c2c(cc([N+]([O-])=O)cc2)C=C1C(=O)Nc3c(cc(cc3)CC)C	996	fCSFP4	0.694	m_11bbb____22175548____93605	N/A	S1c2c(cc([N+]([O-])=O)cc2)C=C1C(=O)Nc3c(cccc3)C(=O)N	REALSpace_70bn_2024-09	m_11bbb	22175548	93605
S1c2c(cc([N+]([O-])=O)cc2)C=C1C(=O)Nc3c4OCOc4ccc3	997	fCSFP4	0.694	m_11bbb____8634308____93605	N/A	S1c2c(cc([N+]([O-])=O)cc2)C=C1C(=O)Nc3c(cccc3)C(=O)N	REALSpace_70bn_2024-09	m_11bbb	8634308	93605
S1c2c(cc([N+]([O-])=O)cc2)C=C1C(=O)Nc3c4c(ccc3)CCCC4	998	fCSFP4	0.694	m_11bbb____51701____93605	N/A	S1c2c(cc([N+]([O-])=O)cc2)C=C1C(=O)Nc3c(cccc3)C(=O)N	REALSpace_70bn_2024-09	m_11bbb	51701	93605
S1c2c(cc([N+]([O-])=O)cc2)C=C1C(=O)Nc3c4c(ccc3)COC4	999	fCSFP4	0.694	m_11bbb____27039096____93605	N/A	S1c2c(cc([N+]([O-])=O)cc2)C=C1C(=O)Nc3c(cccc3)C(=O)N	REALSpace_70bn_2024-09	m_11bbb	27039096	93605
S1c2c(cc([N+]([O-])=O)cc2)C=C1C(=O)Nc3c4c(ccc3)C[NH2+]C4	1000	fCSFP4	0.694	m_240690bcd____13067810____7406060	N/A	S1c2c(cc([N+]([O-])=O)cc2)C=C1C(=O)Nc3c(cccc3)C(=O)N	REALSpace_70bn_2024-09	m_240690bcd	13067810	7406060
S1c2c(cc([N+]([O-])=O)cc2)C=C1C(=O)Nc3cc(c(F)cc3)C(=O)NC	1001	fCSFP4	0.694	m_11bbb____2335638____93605	N/A	S1c2c(cc([N+]([O-])=O)cc2)C=C1C(=O)Nc3c(cccc3)C(=O)N	REALSpace_70bn_2024-09	m_11bbb	2335638	93605
S1c2c(cc([N+]([O-])=O)cc2)C=C1C(=O)Nc3cc(c(F)cc3)C([O-])=O	1002	fCSFP4	0.694	m_188690bbe____7326658____7313196	N/A	S1c2c(cc([N+]([O-])=O)cc2)C=C1C(=O)Nc3c(cccc3)C(=O)N	REALSpace_70bn_2024-09	m_188690bbe	7326658	7313196
S1c2c(cc([N+]([O-])=O)cc2)C=C1C(=O)Nc3cc(c(cc3)C)C(=O)C	1003	fCSFP4	0.694	m_11bbb____11763686____93605	N/A	S1c2c(cc([N+]([O-])=O)cc2)C=C1C(=O)Nc3c(cccc3)C(=O)N	REALSpace_70bn_2024-09	m_11bbb	11763686	93605
S1c2c(cc([N+]([O-])=O)cc2)C=C1C(=O)Nc3cc(c(cc3)C)C([O-])=O	1004	fCSFP4	0.694	m_188690bbe____7326854____7313196	N/A	S1c2c(cc([N+]([O-])=O)cc2)C=C1C(=O)Nc3c(cccc3)C(=O)N	REALSpace_70bn_2024-09	m_188690bbe	7326854	7313196
Brc1c(NC(=O)C=2Sc3c(cc([N+]([O-])=O)cc3)C2)c(ccc1)C(=O)OC	1005	fCSFP4	0.694	m_11bcb____22356492____93605	N/A	S1c2c(cc([N+]([O-])=O)cc2)C=C1C(=O)Nc3c(cccc3)C(=O)N	REALSpace_70bn_2024-09	m_11bcb	22356492	93605
Clc1c(NC(=O)C=2Sc3c(cc([N+]([O-])=O)cc3)C2)c(ccc1)C(=O)OC	1006	fCSFP4	0.694	m_11bcb____22359410____93605	N/A	S1c2c(cc([N+]([O-])=O)cc2)C=C1C(=O)Nc3c(cccc3)C(=O)N	REALSpace_70bn_2024-09	m_11bcb	22359410	93605
Clc1cc(c2cc(c(NC(=O)C=3Sc4c(cc([N+]([O-])=O)cc4)C3)cc2)C)ccc1	1007	fCSFP4	0.694	m_11bbb____2787106____93605	N/A	S1c2c(cc([N+]([O-])=O)cc2)C=C1C(=O)Nc3c(cccc3)C(=O)N	REALSpace_70bn_2024-09	m_11bbb	2787106	93605
Ic1c(NC(=O)C=2Sc3c(cc([N+]([O-])=O)cc3)C2)c(ccc1)C(=O)OC	1008	fCSFP4	0.694	m_11bcb____17320836____93605	N/A	S1c2c(cc([N+]([O-])=O)cc2)C=C1C(=O)Nc3c(cccc3)C(=O)N	REALSpace_70bn_2024-09	m_11bcb	17320836	93605
S1c2c(cc([N+]([O-])=O)cc2)C=C1C(=O)NCCC(=O)Nc3c(O)cccc3	1009	fCSFP4	0.694	m_22bbo____20975624____138468	N/A	S1c2c(cc([N+]([O-])=O)cc2)C=C1C(=O)Nc3c(cccc3)C(=O)N	REALSpace_70bn_2024-09	m_22bbo	20975624	138468
S1c2c(cc([N+]([O-])=O)cc2)C=C1C(=O)NNC(=O)Nc3c(cccc3)C(C)C	1010	fCSFP4	0.694	m_22dbn____17796012____138468	N/A	S1c2c(cc([N+]([O-])=O)cc2)C=C1C(=O)Nc3c(cccc3)C(=O)N	REALSpace_70bn_2024-09	m_22dbn	17796012	138468
S1c2c(cc([N+]([O-])=O)cc2)C=C1C(=O)Nc3c(F)cccc3C(=O)OC	1011	fCSFP4	0.694	m_11dcb____9105440____93605	N/A	S1c2c(cc([N+]([O-])=O)cc2)C=C1C(=O)Nc3c(cccc3)C(=O)N	REALSpace_70bn_2024-09	m_11dcb	9105440	93605
S1c2c(cc([N+]([O-])=O)cc2)C=C1C(=O)Nc3c(cc(c(c3)C(=O)OC)C)C	1012	fCSFP4	0.694	m_11bbb____9209804____93605	N/A	S1c2c(cc([N+]([O-])=O)cc2)C=C1C(=O)Nc3c(cccc3)C(=O)N	REALSpace_70bn_2024-09	m_11bbb	9209804	93605
S1c2c(cc([N+]([O-])=O)cc2)C=C1C(=O)Nc3c(cc(c(c3)C)C(=O)OC)C	1013	fCSFP4	0.694	m_11bbb____20315584____93605	N/A	S1c2c(cc([N+]([O-])=O)cc2)C=C1C(=O)Nc3c(cccc3)C(=O)N	REALSpace_70bn_2024-09	m_11bbb	20315584	93605
S1c2c(cc([N+]([O-])=O)cc2)C=C1CNc3c(NC(=O)C=4SC=CC4)cccc3	1014	fCSFP4	0.694	m_207bdb____26294816____26209348	N/A	S1c2c(cc([N+]([O-])=O)cc2)C=C1C(=O)Nc3c(cccc3)C(=O)N	REALSpace_70bn_2024-09	m_207bdb	26294816	26209348
Clc1c(c(NC(=O)C=2Sc3c(cc(Cl)cc3)C2)ccc1)C(=O)N	1015	fCSFP4	0.693	m_11bcb____6175058____11948630	N/A	S1c2c(cc([N+]([O-])=O)cc2)C=C1C(=O)Nc3c(cccc3)C(=O)N	REALSpace_70bn_2024-09	m_11bcb	6175058	11948630
S1c2c(cc(F)cc2)C=C1C(=O)Nc3c(c(F)ccc3)C(=O)N	1016	fCSFP4	0.693	m_11bcb____20060952____107241	N/A	S1c2c(cc([N+]([O-])=O)cc2)C=C1C(=O)Nc3c(cccc3)C(=O)N	REALSpace_70bn_2024-09	m_11bcb	20060952	107241
S1c2c(cc([N+]([O-])=O)cc2)C=C1C(=O)Nc3cc(C#Cc4ccccc4)ccc3	1017	fCSFP4	0.693	m_11bbb____261222____93605	N/A	S1c2c(cc([N+]([O-])=O)cc2)C=C1C(=O)Nc3c(cccc3)C(=O)N	REALSpace_70bn_2024-09	m_11bbb	261222	93605
S1c2c(cc([N+]([O-])=O)cc2)C=C1C(=O)Nc3cc(ccc3)CCc4ccccc4	1018	fCSFP4	0.693	m_11bbb____26313272____93605	N/A	S1c2c(cc([N+]([O-])=O)cc2)C=C1C(=O)Nc3c(cccc3)C(=O)N	REALSpace_70bn_2024-09	m_11bbb	26313272	93605
S1c2c(cc([N+]([O-])=O)cc2)C=C1C(=O)Nc3ccc(cc3)C(c4ccccc4)C	1019	fCSFP4	0.693	m_11bbb____25842668____93605	N/A	S1c2c(cc([N+]([O-])=O)cc2)C=C1C(=O)Nc3c(cccc3)C(=O)N	REALSpace_70bn_2024-09	m_11bbb	25842668	93605
S1c2c(cc([N+]([O-])=O)cc2)C=C1C(=O)Nc3nc(Nc4ccccc4)ccc3	1020	fCSFP4	0.693	m_11bbb____12218544____93605	N/A	S1c2c(cc([N+]([O-])=O)cc2)C=C1C(=O)Nc3c(cccc3)C(=O)N	REALSpace_70bn_2024-09	m_11bbb	12218544	93605
S1c2c(cc([N+]([O-])=O)cc2)C=C1C(=O)Nc3ncccc3	1021	fCSFP4	0.693	m_11bbb____94756____93605	N/A	S1c2c(cc([N+]([O-])=O)cc2)C=C1C(=O)Nc3c(cccc3)C(=O)N	REALSpace_70bn_2024-09	m_11bbb	94756	93605
S1c2c(cc(cc2)C)C=C1C(=O)Nc3c(c(ccc3)C)C(=O)N	1022	fCSFP4	0.693	m_11bcb____895358____10338218	N/A	S1c2c(cc([N+]([O-])=O)cc2)C=C1C(=O)Nc3c(cccc3)C(=O)N	REALSpace_70bn_2024-09	m_11bcb	895358	10338218
Brc1c(nc(NC(=O)C=2Sc3c(cc([N+]([O-])=O)cc3)C2)cc1)C(=O)N	1023	fCSFP4	0.693	m_11bbb____28414114____93605	N/A	S1c2c(cc([N+]([O-])=O)cc2)C=C1C(=O)Nc3c(cccc3)C(=O)N	REALSpace_70bn_2024-09	m_11bbb	28414114	93605
S1c2c(cc([N+]([O-])=O)cc2)C=C1C(=O)Nc3c(OC(C)C)c(ccc3)C([O-])=O	1024	fCSFP4	0.693	m_188690bce____13243706____7313196	N/A	S1c2c(cc([N+]([O-])=O)cc2)C=C1C(=O)Nc3c(cccc3)C(=O)N	REALSpace_70bn_2024-09	m_188690bce	13243706	7313196
S1c2c(cc([N+]([O-])=O)cc2)C=C1C(=O)Nc3c(c(F)ccc3)C(=O)OCC	1025	fCSFP4	0.693	m_11bcb____8305224____93605	N/A	S1c2c(cc([N+]([O-])=O)cc2)C=C1C(=O)Nc3c(cccc3)C(=O)N	REALSpace_70bn_2024-09	m_11bcb	8305224	93605
S1c2c(cc([N+]([O-])=O)cc2)C=C1C(=O)Nc3c(cc(C#N)cc3)C(=C)C	1026	fCSFP4	0.693	m_11bbb____18244152____93605	N/A	S1c2c(cc([N+]([O-])=O)cc2)C=C1C(=O)Nc3c(cccc3)C(=O)N	REALSpace_70bn_2024-09	m_11bbb	18244152	93605
S1c2c(cc([N+]([O-])=O)cc2)C=C1C(=O)Nc3c(nccc3)C(=O)OC	1027	fCSFP4	0.693	m_11bcb____9296284____93605	N/A	S1c2c(cc([N+]([O-])=O)cc2)C=C1C(=O)Nc3c(cccc3)C(=O)N	REALSpace_70bn_2024-09	m_11bcb	9296284	93605
S1c2c(cc([N+]([O-])=O)cc2)C=C1C(=O)OCC(=O)Nc3c(cccc3)C(=O)OC	1028	fCSFP4	0.693	m_1458bbb____477724____480906	N/A	S1c2c(cc([N+]([O-])=O)cc2)C=C1C(=O)Nc3c(cccc3)C(=O)N	REALSpace_70bn_2024-09	m_1458bbb	477724	480906
Brc1cc(NC(=O)C=2Sc3c(cc(Cl)cc3)C2)c(cc1)C(=O)N	1029	fCSFP4	0.692	m_11bcb____25793388____11948630	N/A	S1c2c(cc([N+]([O-])=O)cc2)C=C1C(=O)Nc3c(cccc3)C(=O)N	REALSpace_70bn_2024-09	m_11bcb	25793388	11948630
Brc1cc(NC(=O)C=2Sc3c(cc(F)cc3)C2)c(cc1)C(=O)N	1030	fCSFP4	0.692	m_11bcb____25793388____107241	N/A	S1c2c(cc([N+]([O-])=O)cc2)C=C1C(=O)Nc3c(cccc3)C(=O)N	REALSpace_70bn_2024-09	m_11bcb	25793388	107241
Brc1cc(NC(=O)C=2Sc3c(cc(cc3)C)C2)c(cc1)C(=O)N	1031	fCSFP4	0.692	m_11bcb____25793388____10338218	N/A	S1c2c(cc([N+]([O-])=O)cc2)C=C1C(=O)Nc3c(cccc3)C(=O)N	REALSpace_70bn_2024-09	m_11bcb	25793388	10338218
Brc1cc(c(NC(=O)C=2Sc3c(cc(Cl)cc3)C2)cc1)C(=O)N	1032	fCSFP4	0.692	m_11dcb____1009424____11948630	N/A	S1c2c(cc([N+]([O-])=O)cc2)C=C1C(=O)Nc3c(cccc3)C(=O)N	REALSpace_70bn_2024-09	m_11dcb	1009424	11948630
Brc1cc(c(NC(=O)C=2Sc3c(cc(F)cc3)C2)cc1)C(=O)N	1033	fCSFP4	0.692	m_11dcb____1009424____107241	N/A	S1c2c(cc([N+]([O-])=O)cc2)C=C1C(=O)Nc3c(cccc3)C(=O)N	REALSpace_70bn_2024-09	m_11dcb	1009424	107241
Brc1cc(c(NC(=O)C=2Sc3c(cc(cc3)C)C2)cc1)C(=O)N	1034	fCSFP4	0.692	m_11dcb____1009424____10338218	N/A	S1c2c(cc([N+]([O-])=O)cc2)C=C1C(=O)Nc3c(cccc3)C(=O)N	REALSpace_70bn_2024-09	m_11dcb	1009424	10338218
Brc1cc2c(SC(C(=O)Nc3c(cc(Cl)cc3)C(=O)N)=C2)cc1	1035	fCSFP4	0.692	m_11dcb____1742730____12211778	N/A	S1c2c(cc([N+]([O-])=O)cc2)C=C1C(=O)Nc3c(cccc3)C(=O)N	REALSpace_70bn_2024-09	m_11dcb	1742730	12211778
Brc1cc2c(SC(C(=O)Nc3c(cc(F)cc3)C(=O)N)=C2)cc1	1036	fCSFP4	0.692	m_11dcb____924508____12211778	N/A	S1c2c(cc([N+]([O-])=O)cc2)C=C1C(=O)Nc3c(cccc3)C(=O)N	REALSpace_70bn_2024-09	m_11dcb	924508	12211778
Brc1cc2c(SC(C(=O)Nc3c(cc(cc3)C)C(=O)N)=C2)cc1	1037	fCSFP4	0.692	m_11dcb____11573116____12211778	N/A	S1c2c(cc([N+]([O-])=O)cc2)C=C1C(=O)Nc3c(cccc3)C(=O)N	REALSpace_70bn_2024-09	m_11dcb	11573116	12211778
Brc1cc2c(SC(C(=O)Nc3c(ccc(Cl)c3)C(=O)N)=C2)cc1	1038	fCSFP4	0.692	m_11bcb____598874____12211778	N/A	S1c2c(cc([N+]([O-])=O)cc2)C=C1C(=O)Nc3c(cccc3)C(=O)N	REALSpace_70bn_2024-09	m_11bcb	598874	12211778
Brc1cc2c(SC(C(=O)Nc3c(ccc(c3)C)C(=O)N)=C2)cc1	1039	fCSFP4	0.692	m_11dcb____11764524____12211778	N/A	S1c2c(cc([N+]([O-])=O)cc2)C=C1C(=O)Nc3c(cccc3)C(=O)N	REALSpace_70bn_2024-09	m_11dcb	11764524	12211778
Clc1cc(NC(=O)C=2Sc3c(cc(F)cc3)C2)c(cc1)C(=O)N	1040	fCSFP4	0.692	m_11bcb____598874____107241	N/A	S1c2c(cc([N+]([O-])=O)cc2)C=C1C(=O)Nc3c(cccc3)C(=O)N	REALSpace_70bn_2024-09	m_11bcb	598874	107241
Clc1cc(NC(=O)C=2Sc3c(cc(cc3)C)C2)c(cc1)C(=O)N	1041	fCSFP4	0.692	m_11bcb____598874____10338218	N/A	S1c2c(cc([N+]([O-])=O)cc2)C=C1C(=O)Nc3c(cccc3)C(=O)N	REALSpace_70bn_2024-09	m_11bcb	598874	10338218
Clc1cc(c(NC(=O)C=2Sc3c(cc(F)cc3)C2)cc1)C(=O)N	1042	fCSFP4	0.692	m_11dcb____1742730____107241	N/A	S1c2c(cc([N+]([O-])=O)cc2)C=C1C(=O)Nc3c(cccc3)C(=O)N	REALSpace_70bn_2024-09	m_11dcb	1742730	107241
Clc1cc(c(NC(=O)C=2Sc3c(cc(cc3)C)C2)cc1)C(=O)N	1043	fCSFP4	0.692	m_11dcb____1742730____10338218	N/A	S1c2c(cc([N+]([O-])=O)cc2)C=C1C(=O)Nc3c(cccc3)C(=O)N	REALSpace_70bn_2024-09	m_11dcb	1742730	10338218
Clc1cc2c(SC(C(=O)Nc3c(cc(F)cc3)C(=O)N)=C2)cc1	1044	fCSFP4	0.692	m_11dcb____924508____11948630	N/A	S1c2c(cc([N+]([O-])=O)cc2)C=C1C(=O)Nc3c(cccc3)C(=O)N	REALSpace_70bn_2024-09	m_11dcb	924508	11948630
Clc1cc2c(SC(C(=O)Nc3c(cc(cc3)C)C(=O)N)=C2)cc1	1045	fCSFP4	0.692	m_11dcb____11573116____11948630	N/A	S1c2c(cc([N+]([O-])=O)cc2)C=C1C(=O)Nc3c(cccc3)C(=O)N	REALSpace_70bn_2024-09	m_11dcb	11573116	11948630
Clc1cc2c(SC(C(=O)Nc3c(ccc(c3)C)C(=O)N)=C2)cc1	1046	fCSFP4	0.692	m_11dcb____11764524____11948630	N/A	S1c2c(cc([N+]([O-])=O)cc2)C=C1C(=O)Nc3c(cccc3)C(=O)N	REALSpace_70bn_2024-09	m_11dcb	11764524	11948630
Ic1cc2c(SC(C(=O)Nc3c(cc(Br)cc3)C(=O)N)=C2)cc1	1047	fCSFP4	0.692	m_11dcb____1009424____26278040	N/A	S1c2c(cc([N+]([O-])=O)cc2)C=C1C(=O)Nc3c(cccc3)C(=O)N	REALSpace_70bn_2024-09	m_11dcb	1009424	26278040
Ic1cc2c(SC(C(=O)Nc3c(cc(Cl)cc3)C(=O)N)=C2)cc1	1048	fCSFP4	0.692	m_11dcb____1742730____26278040	N/A	S1c2c(cc([N+]([O-])=O)cc2)C=C1C(=O)Nc3c(cccc3)C(=O)N	REALSpace_70bn_2024-09	m_11dcb	1742730	26278040
Ic1cc2c(SC(C(=O)Nc3c(cc(F)cc3)C(=O)N)=C2)cc1	1049	fCSFP4	0.692	m_11dcb____924508____26278040	N/A	S1c2c(cc([N+]([O-])=O)cc2)C=C1C(=O)Nc3c(cccc3)C(=O)N	REALSpace_70bn_2024-09	m_11dcb	924508	26278040
Ic1cc2c(SC(C(=O)Nc3c(cc(cc3)C)C(=O)N)=C2)cc1	1050	fCSFP4	0.692	m_11dcb____11573116____26278040	N/A	S1c2c(cc([N+]([O-])=O)cc2)C=C1C(=O)Nc3c(cccc3)C(=O)N	REALSpace_70bn_2024-09	m_11dcb	11573116	26278040
Ic1cc2c(SC(C(=O)Nc3c(ccc(Br)c3)C(=O)N)=C2)cc1	1051	fCSFP4	0.692	m_11bcb____25793388____26278040	N/A	S1c2c(cc([N+]([O-])=O)cc2)C=C1C(=O)Nc3c(cccc3)C(=O)N	REALSpace_70bn_2024-09	m_11bcb	25793388	26278040
Ic1cc2c(SC(C(=O)Nc3c(ccc(Cl)c3)C(=O)N)=C2)cc1	1052	fCSFP4	0.692	m_11bcb____598874____26278040	N/A	S1c2c(cc([N+]([O-])=O)cc2)C=C1C(=O)Nc3c(cccc3)C(=O)N	REALSpace_70bn_2024-09	m_11bcb	598874	26278040
Ic1cc2c(SC(C(=O)Nc3c(ccc(c3)C)C(=O)N)=C2)cc1	1053	fCSFP4	0.692	m_11dcb____11764524____26278040	N/A	S1c2c(cc([N+]([O-])=O)cc2)C=C1C(=O)Nc3c(cccc3)C(=O)N	REALSpace_70bn_2024-09	m_11dcb	11764524	26278040
S1c2c(cc(F)cc2)C=C1C(=O)Nc3c(cc(cc3)C)C(=O)N	1054	fCSFP4	0.692	m_11dcb____11573116____107241	N/A	S1c2c(cc([N+]([O-])=O)cc2)C=C1C(=O)Nc3c(cccc3)C(=O)N	REALSpace_70bn_2024-09	m_11dcb	11573116	107241
S1c2c(cc(F)cc2)C=C1C(=O)Nc3c(ccc(c3)C)C(=O)N	1055	fCSFP4	0.692	m_11dcb____11764524____107241	N/A	S1c2c(cc([N+]([O-])=O)cc2)C=C1C(=O)Nc3c(cccc3)C(=O)N	REALSpace_70bn_2024-09	m_11dcb	11764524	107241
S1c2c(cc([N+]([O-])=O)cc2)C=C1C(=O)NCCNC(=O)c3c(O)cccc3	1056	fCSFP4	0.692	m_22bbk____24034856____138468	N/A	S1c2c(cc([N+]([O-])=O)cc2)C=C1C(=O)Nc3c(cccc3)C(=O)N	REALSpace_70bn_2024-09	m_22bbk	24034856	138468
S1c2c(cc(cc2)C)C=C1C(=O)Nc3c(cc(F)cc3)C(=O)N	1057	fCSFP4	0.692	m_11dcb____924508____10338218	N/A	S1c2c(cc([N+]([O-])=O)cc2)C=C1C(=O)Nc3c(cccc3)C(=O)N	REALSpace_70bn_2024-09	m_11dcb	924508	10338218
S1c2c(cc([N+]([O-])=O)cc2)C=C1C(=O)Nc3c(OCC(F)F)ccc(c3)C(=O)N	1058	fCSFP4	0.692	m_11bbb____10347462____93605	N/A	S1c2c(cc([N+]([O-])=O)cc2)C=C1C(=O)Nc3c(cccc3)C(=O)N	REALSpace_70bn_2024-09	m_11bbb	10347462	93605
S1c2c(cc([N+]([O-])=O)cc2)C=C1C(=O)Nc3c(OC)ccc(OC)c3	1059	fCSFP4	0.692	m_11bbb____51683____93605	N/A	S1c2c(cc([N+]([O-])=O)cc2)C=C1C(=O)Nc3c(cccc3)C(=O)N	REALSpace_70bn_2024-09	m_11bbb	51683	93605
S1c2c(cc([N+]([O-])=O)cc2)C=C1C(=O)Nc3c(ccc(c3)CC)CC	1060	fCSFP4	0.692	m_11bbb____6362626____93605	N/A	S1c2c(cc([N+]([O-])=O)cc2)C=C1C(=O)Nc3c(cccc3)C(=O)N	REALSpace_70bn_2024-09	m_11bbb	6362626	93605
S1c2c(cc([N+]([O-])=O)cc2)C=C1C(=O)Nc3nc4c(cc3)ccc(c4)C(=O)N	1061	fCSFP4	0.692	m_11bbb____25815610____93605	N/A	S1c2c(cc([N+]([O-])=O)cc2)C=C1C(=O)Nc3c(cccc3)C(=O)N	REALSpace_70bn_2024-09	m_11bbb	25815610	93605
Clc1c(NC(C)C)c(NC(=O)C=2Sc3c(cc([N+]([O-])=O)cc3)C2)ccc1	1062	fCSFP4	0.691	m_22bdn____6406208____138468	N/A	S1c2c(cc([N+]([O-])=O)cc2)C=C1C(=O)Nc3c(cccc3)C(=O)N	REALSpace_70bn_2024-09	m_22bdn	6406208	138468
Clc1c(Oc2ccccc2)c(NC(=O)C=3Sc4c(cc([N+]([O-])=O)cc4)C3)ccc1	1063	fCSFP4	0.691	m_11bcb____20614870____93605	N/A	S1c2c(cc([N+]([O-])=O)cc2)C=C1C(=O)Nc3c(cccc3)C(=O)N	REALSpace_70bn_2024-09	m_11bcb	20614870	93605
S1c2c(cc([N+]([O-])=O)cc2)C=C1C(=O)Nc3c(NC)ccc(c3)C(=O)OC	1064	fCSFP4	0.691	m_22bbn____15343752____138468	N/A	S1c2c(cc([N+]([O-])=O)cc2)C=C1C(=O)Nc3c(cccc3)C(=O)N	REALSpace_70bn_2024-09	m_22bbn	15343752	138468
S1c2c(cc([N+]([O-])=O)cc2)C=C1C(=O)Nc3c(OC)cc(cc3)C(=O)NC	1065	fCSFP4	0.691	m_11bbb____12216006____93605	N/A	S1c2c(cc([N+]([O-])=O)cc2)C=C1C(=O)Nc3c(cccc3)C(=O)N	REALSpace_70bn_2024-09	m_11bbb	12216006	93605
S1c2c(cc([N+]([O-])=O)cc2)C=C1C(=O)Nc3c(c(c(cc3)C)C([O-])=O)C	1066	fCSFP4	0.691	m_188690bbe____16910762____7313196	N/A	S1c2c(cc([N+]([O-])=O)cc2)C=C1C(=O)Nc3c(cccc3)C(=O)N	REALSpace_70bn_2024-09	m_188690bbe	16910762	7313196
S1c2c(cc([N+]([O-])=O)cc2)C=C1C(=O)Nc3c(c4cnccc4)ccnc3	1067	fCSFP4	0.691	m_11bcb____25832502____93605	N/A	S1c2c(cc([N+]([O-])=O)cc2)C=C1C(=O)Nc3c(cccc3)C(=O)N	REALSpace_70bn_2024-09	m_11bcb	25832502	93605
S1c2c(cc([N+]([O-])=O)cc2)C=C1C(=O)Nc3c(nccc3)c4ccccc4	1068	fCSFP4	0.691	m_11bcb____7795318____93605	N/A	S1c2c(cc([N+]([O-])=O)cc2)C=C1C(=O)Nc3c(cccc3)C(=O)N	REALSpace_70bn_2024-09	m_11bcb	7795318	93605
S1c2c(cc([N+]([O-])=O)cc2)C=C1C(=O)Nc3ccc(NC(=O)NC)cc3	1069	fCSFP4	0.691	m_11bbb____22167352____93605	N/A	S1c2c(cc([N+]([O-])=O)cc2)C=C1C(=O)Nc3c(cccc3)C(=O)N	REALSpace_70bn_2024-09	m_11bbb	22167352	93605
S1c2c(cc([N+]([O-])=O)cc2)C=C1C(=O)Nc3ccc(Nc4ccncc4)cc3	1070	fCSFP4	0.691	m_22bbn____11745838____138468	N/A	S1c2c(cc([N+]([O-])=O)cc2)C=C1C(=O)Nc3c(cccc3)C(=O)N	REALSpace_70bn_2024-09	m_22bbn	11745838	138468
Brc1c(F)cc(NC(=O)C=2Sc3c(cc([N+]([O-])=O)cc3)C2)c(c1)C(=O)C	1071	fCSFP4	0.690	m_11bbb____15138588____93605	N/A	S1c2c(cc([N+]([O-])=O)cc2)C=C1C(=O)Nc3c(cccc3)C(=O)N	REALSpace_70bn_2024-09	m_11bbb	15138588	93605
Brc1c(cccc1)C(=O)Nc2ccc(OC(=O)C=3Sc4c(cc([N+]([O-])=O)cc4)C3)cc2	1072	fCSFP4	0.690	m_276436bbb____14076200____14086350	N/A	S1c2c(cc([N+]([O-])=O)cc2)C=C1C(=O)Nc3c(cccc3)C(=O)N	REALSpace_70bn_2024-09	m_276436bbb	14076200	14086350
S(=O)(=O)(NC)c1c(NC(=O)C=2Sc3c(cc([N+]([O-])=O)cc3)C2)cccc1	1073	fCSFP4	0.690	m_11bbb____25836294____93605	N/A	S1c2c(cc([N+]([O-])=O)cc2)C=C1C(=O)Nc3c(cccc3)C(=O)N	REALSpace_70bn_2024-09	m_11bbb	25836294	93605
S(c1c(NC(=O)C=2Sc3c(cc([N+]([O-])=O)cc3)C2)cccc1)C4CCCC4	1074	fCSFP4	0.690	m_11bcb____595980____93605	N/A	S1c2c(cc([N+]([O-])=O)cc2)C=C1C(=O)Nc3c(cccc3)C(=O)N	REALSpace_70bn_2024-09	m_11bcb	595980	93605
S1c2c(cc([N+]([O-])=O)cc2)C=C1C(=O)Nc3c(N(C(C)C)C)cccc3	1075	fCSFP4	0.690	m_11bcb____22357170____93605	N/A	S1c2c(cc([N+]([O-])=O)cc2)C=C1C(=O)Nc3c(cccc3)C(=O)N	REALSpace_70bn_2024-09	m_11bcb	22357170	93605
S1c2c(cc([N+]([O-])=O)cc2)C=C1C(=O)Nc3c(N4C(=O)CCC4=O)cccc3	1076	fCSFP4	0.690	m_11dcb____4711420____93605	N/A	S1c2c(cc([N+]([O-])=O)cc2)C=C1C(=O)Nc3c(cccc3)C(=O)N	REALSpace_70bn_2024-09	m_11dcb	4711420	93605
S1c2c(cc([N+]([O-])=O)cc2)C=C1C(=O)Nc3c(OC4CCCC4)cccc3	1077	fCSFP4	0.690	m_11bcb____925368____93605	N/A	S1c2c(cc([N+]([O-])=O)cc2)C=C1C(=O)Nc3c(cccc3)C(=O)N	REALSpace_70bn_2024-09	m_11bcb	925368	93605
S1c2c(cc([N+]([O-])=O)cc2)C=C1C(=O)Nc3c(OC4CCCCC4)cccc3	1078	fCSFP4	0.690	m_11bcb____16531958____93605	N/A	S1c2c(cc([N+]([O-])=O)cc2)C=C1C(=O)Nc3c(cccc3)C(=O)N	REALSpace_70bn_2024-09	m_11bcb	16531958	93605
S1c2c(cc([N+]([O-])=O)cc2)C=C1C(=O)Nc3c(OCC(=C)C)cccc3	1079	fCSFP4	0.690	m_11bbb____25815490____93605	N/A	S1c2c(cc([N+]([O-])=O)cc2)C=C1C(=O)Nc3c(cccc3)C(=O)N	REALSpace_70bn_2024-09	m_11bbb	25815490	93605
S1c2c(cc([N+]([O-])=O)cc2)C=C1C(=O)Nc3c(OCCC(C)C)cccc3	1080	fCSFP4	0.690	m_11bcb____11759696____93605	N/A	S1c2c(cc([N+]([O-])=O)cc2)C=C1C(=O)Nc3c(cccc3)C(=O)N	REALSpace_70bn_2024-09	m_11bcb	11759696	93605
S1c2c(cc([N+]([O-])=O)cc2)C=C1C(=O)Nc3c(OCC[NH+](C)C)cccc3	1081	fCSFP4	0.690	m_11bcb____13977662____93605	N/A	S1c2c(cc([N+]([O-])=O)cc2)C=C1C(=O)Nc3c(cccc3)C(=O)N	REALSpace_70bn_2024-09	m_11bcb	13977662	93605
S1c2c(cc([N+]([O-])=O)cc2)C=C1C(=O)Nc3c(OCc4ccncc4)cccc3	1082	fCSFP4	0.690	m_11bbb____25815478____93605	N/A	S1c2c(cc([N+]([O-])=O)cc2)C=C1C(=O)Nc3c(cccc3)C(=O)N	REALSpace_70bn_2024-09	m_11bbb	25815478	93605
S1c2c(cc([N+]([O-])=O)cc2)C=C1C(=O)Nc3c(cc(OC)c(OC)c3)C(=O)OC	1083	fCSFP4	0.690	m_11bcb____52203____93605	N/A	S1c2c(cc([N+]([O-])=O)cc2)C=C1C(=O)Nc3c(cccc3)C(=O)N	REALSpace_70bn_2024-09	m_11bcb	52203	93605
S1c2c(cc([N+]([O-])=O)cc2)C=C1C(=O)Nc3c(cc4NN=Cc4c3)C([O-])=O	1084	fCSFP4	0.690	m_188690bce____25683652____7313196	N/A	S1c2c(cc([N+]([O-])=O)cc2)C=C1C(=O)Nc3c(cccc3)C(=O)N	REALSpace_70bn_2024-09	m_188690bce	25683652	7313196
S1c2c(cc([N+]([O-])=O)cc2)C=C1C(=O)Nc3c(cc4OCOc4c3)C(=O)C	1085	fCSFP4	0.690	m_11bcb____52586____93605	N/A	S1c2c(cc([N+]([O-])=O)cc2)C=C1C(=O)Nc3c(cccc3)C(=O)N	REALSpace_70bn_2024-09	m_11bcb	52586	93605
S1c2c(cc([N+]([O-])=O)cc2)C=C1C(=O)Nc3c(cccc3)C[NH+]4CCCC4	1086	fCSFP4	0.690	m_11bcb____677608____93605	N/A	S1c2c(cc([N+]([O-])=O)cc2)C=C1C(=O)Nc3c(cccc3)C(=O)N	REALSpace_70bn_2024-09	m_11bcb	677608	93605
S1c2c(cc([N+]([O-])=O)cc2)C=C1C(=O)Nc3c(cccc3)C[NH+]4CCCCC4	1087	fCSFP4	0.690	m_11bcb____13655646____93605	N/A	S1c2c(cc([N+]([O-])=O)cc2)C=C1C(=O)Nc3c(cccc3)C(=O)N	REALSpace_70bn_2024-09	m_11bcb	13655646	93605
S1c2c(cc([N+]([O-])=O)cc2)C=C1C(=O)Nc3cnc(c(c3)C(=O)N)C	1088	fCSFP4	0.690	m_11bbb____12430794____93605	N/A	S1c2c(cc([N+]([O-])=O)cc2)C=C1C(=O)Nc3c(cccc3)C(=O)N	REALSpace_70bn_2024-09	m_11bbb	12430794	93605
Brc1cc2c(SC(C(=O)Nc3c(cccc3)C(=O)C)=C2)cc1	1089	fCSFP4	0.690	m_11bbb____52025____12211778	N/A	S1c2c(cc([N+]([O-])=O)cc2)C=C1C(=O)Nc3c(cccc3)C(=O)N	REALSpace_70bn_2024-09	m_11bbb	52025	12211778
Clc1cc2c(SC(C(=O)Nc3c(cccc3)C(=O)C)=C2)cc1	1090	fCSFP4	0.690	m_11bbb____52025____11948630	N/A	S1c2c(cc([N+]([O-])=O)cc2)C=C1C(=O)Nc3c(cccc3)C(=O)N	REALSpace_70bn_2024-09	m_11bbb	52025	11948630
Ic1cc2c(SC(C(=O)Nc3c(cccc3)C(=O)C)=C2)cc1	1091	fCSFP4	0.690	m_11bbb____52025____26278040	N/A	S1c2c(cc([N+]([O-])=O)cc2)C=C1C(=O)Nc3c(cccc3)C(=O)N	REALSpace_70bn_2024-09	m_11bbb	52025	26278040
S1c2c(cc(F)cc2)C=C1C(=O)Nc3c(cccc3)C(=O)C	1092	fCSFP4	0.690	m_11bbb____52025____107241	N/A	S1c2c(cc([N+]([O-])=O)cc2)C=C1C(=O)Nc3c(cccc3)C(=O)N	REALSpace_70bn_2024-09	m_11bbb	52025	107241
S1c2c(cc([N+]([O-])=O)cc2)C=C1C(=O)Nc3cc(ccc3)CO	1093	fCSFP4	0.690	m_22bbn____58806____138468	N/A	S1c2c(cc([N+]([O-])=O)cc2)C=C1C(=O)Nc3c(cccc3)C(=O)N	REALSpace_70bn_2024-09	m_22bbn	58806	138468
S1c2c(cc([N+]([O-])=O)cc2)C=C1C(=O)Nc3c(N)c(ccc3)C(=O)OC(C)(C)C	1094	fCSFP4	0.690	m_22bdl____27271534____138468	N/A	S1c2c(cc([N+]([O-])=O)cc2)C=C1C(=O)Nc3c(cccc3)C(=O)N	REALSpace_70bn_2024-09	m_22bdl	27271534	138468
S1c2c(cc([N+]([O-])=O)cc2)C=C1C(=O)Nc3c(OC)nc(cc3)C(=O)N	1095	fCSFP4	0.690	m_11bbb____13460470____93605	N/A	S1c2c(cc([N+]([O-])=O)cc2)C=C1C(=O)Nc3c(cccc3)C(=O)N	REALSpace_70bn_2024-09	m_11bbb	13460470	93605
S1c2c(cc([N+]([O-])=O)cc2)C=C1C(=O)Nc3c(cc(OC)cc3)C(=O)OCC	1096	fCSFP4	0.690	m_11bcb____16532294____93605	N/A	S1c2c(cc([N+]([O-])=O)cc2)C=C1C(=O)Nc3c(cccc3)C(=O)N	REALSpace_70bn_2024-09	m_11bcb	16532294	93605
S1c2c(cc([N+]([O-])=O)cc2)C=C1C(=O)Nc3c(cc(OCC)cc3)C(=O)OCC	1097	fCSFP4	0.690	m_11bcb____12863016____93605	N/A	S1c2c(cc([N+]([O-])=O)cc2)C=C1C(=O)Nc3c(cccc3)C(=O)N	REALSpace_70bn_2024-09	m_11bcb	12863016	93605
S1c2c(cc([N+]([O-])=O)cc2)C=C1C(=O)Nc3c(cc(P(=O)(C)C)cc3)C([O-])=O	1098	fCSFP4	0.690	m_188690bce____21756282____7313196	N/A	S1c2c(cc([N+]([O-])=O)cc2)C=C1C(=O)Nc3c(cccc3)C(=O)N	REALSpace_70bn_2024-09	m_188690bce	21756282	7313196
S1c2c(cc([N+]([O-])=O)cc2)C=C1C(=O)Nc3c(cc(cc3)C(C)(C)C)C(=O)OC	1099	fCSFP4	0.690	m_11bcb____27479862____93605	N/A	S1c2c(cc([N+]([O-])=O)cc2)C=C1C(=O)Nc3c(cccc3)C(=O)N	REALSpace_70bn_2024-09	m_11bcb	27479862	93605
S1c2c(cc([N+]([O-])=O)cc2)C=C1C(=O)Nc3c(ccc(O)c3)C(=O)OC(C)(C)C	1100	fCSFP4	0.690	m_1626dcb____22386554____22100508	N/A	S1c2c(cc([N+]([O-])=O)cc2)C=C1C(=O)Nc3c(cccc3)C(=O)N	REALSpace_70bn_2024-09	m_1626dcb	22386554	22100508
S1c2c(cc([N+]([O-])=O)cc2)C=C1C(=O)Nc3c(ccc(P(=O)(C)C)c3)C([O-])=O	1101	fCSFP4	0.690	m_188690dce____21756276____7313196	N/A	S1c2c(cc([N+]([O-])=O)cc2)C=C1C(=O)Nc3c(cccc3)C(=O)N	REALSpace_70bn_2024-09	m_188690dce	21756276	7313196
S1c2c(cc([N+]([O-])=O)cc2)C=C1C(=O)Nc3c(ccc(c3)C(C)(C)C)C(=O)OC	1102	fCSFP4	0.690	m_11bcb____25793696____93605	N/A	S1c2c(cc([N+]([O-])=O)cc2)C=C1C(=O)Nc3c(cccc3)C(=O)N	REALSpace_70bn_2024-09	m_11bcb	25793696	93605
S1c2c(cc(N)cc2)C=C1C(=O)Nc3c(F)c(ccc3)C(=O)N	1103	fCSFP4	0.690	m_240690bck____24705940____13902326	N/A	S1c2c(cc([N+]([O-])=O)cc2)C=C1C(=O)Nc3c(cccc3)C(=O)N	REALSpace_70bn_2024-09	m_240690bck	24705940	13902326
S1c2c(cc(N)cc2)C=C1C(=O)Nc3c(c(ccc3)C(=O)N)C	1104	fCSFP4	0.690	m_240690bbs____7354564____13902326	N/A	S1c2c(cc([N+]([O-])=O)cc2)C=C1C(=O)Nc3c(cccc3)C(=O)N	REALSpace_70bn_2024-09	m_240690bbs	7354564	13902326
S1c2c(cc([N+]([O-])=O)cc2)C=C1C(=O)Nc3ccc(cc3)C(=O)NCC(=O)N	1105	fCSFP4	0.690	m_11bbb____2336990____93605	N/A	S1c2c(cc([N+]([O-])=O)cc2)C=C1C(=O)Nc3c(cccc3)C(=O)N	REALSpace_70bn_2024-09	m_11bbb	2336990	93605
S1c2c(cccc2)C=C1C(=O)NCC(=O)Nc3c(cccc3)C(=O)N	1106	fCSFP4	0.690	m_11bbb____22169958____109241	N/A	S1c2c(cc([N+]([O-])=O)cc2)C=C1C(=O)Nc3c(cccc3)C(=O)N	REALSpace_70bn_2024-09	m_11bbb	22169958	109241
Brc1c(Cl)cc(NC(=O)C=2Sc3c(cc([N+]([O-])=O)cc3)C2)c(Cl)c1	1107	fCSFP4	0.689	m_11bcb____14725518____93605	N/A	S1c2c(cc([N+]([O-])=O)cc2)C=C1C(=O)Nc3c(cccc3)C(=O)N	REALSpace_70bn_2024-09	m_11bcb	14725518	93605
Brc1c(F)cc(Br)c(NC(=O)C=2Sc3c(cc([N+]([O-])=O)cc3)C2)c1	1108	fCSFP4	0.689	m_11bcb____27706474____93605	N/A	S1c2c(cc([N+]([O-])=O)cc2)C=C1C(=O)Nc3c(cccc3)C(=O)N	REALSpace_70bn_2024-09	m_11bcb	27706474	93605
Brc1c(F)cc(F)c(NC(=O)C=2Sc3c(cc([N+]([O-])=O)cc3)C2)c1	1109	fCSFP4	0.689	m_11bbb____9172948____93605	N/A	S1c2c(cc([N+]([O-])=O)cc2)C=C1C(=O)Nc3c(cccc3)C(=O)N	REALSpace_70bn_2024-09	m_11bbb	9172948	93605
Brc1c(F)cc(NC(=O)C=2Sc3c(cc([N+]([O-])=O)cc3)C2)c(F)c1	1110	fCSFP4	0.689	m_11bbb____7763692____93605	N/A	S1c2c(cc([N+]([O-])=O)cc2)C=C1C(=O)Nc3c(cccc3)C(=O)N	REALSpace_70bn_2024-09	m_11bbb	7763692	93605
Brc1c(NC(=O)C=2Sc3c(cc([N+]([O-])=O)cc3)C2)cc(Cl)c(Cl)c1	1111	fCSFP4	0.689	m_11bcb____22359874____93605	N/A	S1c2c(cc([N+]([O-])=O)cc2)C=C1C(=O)Nc3c(cccc3)C(=O)N	REALSpace_70bn_2024-09	m_11bcb	22359874	93605
Brc1c(NC(=O)C=2Sc3c(cc([N+]([O-])=O)cc3)C2)cc(F)c(F)c1	1112	fCSFP4	0.689	m_11bbb____7555820____93605	N/A	S1c2c(cc([N+]([O-])=O)cc2)C=C1C(=O)Nc3c(cccc3)C(=O)N	REALSpace_70bn_2024-09	m_11bbb	7555820	93605
Brc1c(NC(=O)C=2Sc3c(cc([N+]([O-])=O)cc3)C2)cc(c(Br)c1)C	1113	fCSFP4	0.689	m_11bcb____22359868____93605	N/A	S1c2c(cc([N+]([O-])=O)cc2)C=C1C(=O)Nc3c(cccc3)C(=O)N	REALSpace_70bn_2024-09	m_11bcb	22359868	93605
Brc1c(cc(NC(=O)C=2Sc3c(cc([N+]([O-])=O)cc3)C2)c(c1)C)C	1114	fCSFP4	0.689	m_11bbb____19493448____93605	N/A	S1c2c(cc([N+]([O-])=O)cc2)C=C1C(=O)Nc3c(cccc3)C(=O)N	REALSpace_70bn_2024-09	m_11bbb	19493448	93605
Clc1c(Cl)cc(NC(=O)C=2Sc3c(cc([N+]([O-])=O)cc3)C2)c(F)c1	1115	fCSFP4	0.689	m_11bbb____20011506____93605	N/A	S1c2c(cc([N+]([O-])=O)cc2)C=C1C(=O)Nc3c(cccc3)C(=O)N	REALSpace_70bn_2024-09	m_11bbb	20011506	93605
Clc1c(Cl)cc(c(NC(=O)C=2Sc3c(cc([N+]([O-])=O)cc3)C2)c1)C	1116	fCSFP4	0.689	m_11bbb____22172558____93605	N/A	S1c2c(cc([N+]([O-])=O)cc2)C=C1C(=O)Nc3c(cccc3)C(=O)N	REALSpace_70bn_2024-09	m_11bbb	22172558	93605
Clc1c(F)cc(Cl)c(NC(=O)C=2Sc3c(cc([N+]([O-])=O)cc3)C2)c1	1117	fCSFP4	0.689	m_11bcb____22356840____93605	N/A	S1c2c(cc([N+]([O-])=O)cc2)C=C1C(=O)Nc3c(cccc3)C(=O)N	REALSpace_70bn_2024-09	m_11bcb	22356840	93605
Clc1c(F)cc(F)c(NC(=O)C=2Sc3c(cc([N+]([O-])=O)cc3)C2)c1	1118	fCSFP4	0.689	m_11bbb____14057794____93605	N/A	S1c2c(cc([N+]([O-])=O)cc2)C=C1C(=O)Nc3c(cccc3)C(=O)N	REALSpace_70bn_2024-09	m_11bbb	14057794	93605
Clc1c(F)cc(NC(=O)C=2Sc3c(cc([N+]([O-])=O)cc3)C2)c(Cl)c1	1119	fCSFP4	0.689	m_11bcb____19488938____93605	N/A	S1c2c(cc([N+]([O-])=O)cc2)C=C1C(=O)Nc3c(cccc3)C(=O)N	REALSpace_70bn_2024-09	m_11bcb	19488938	93605
Clc1c(F)cc(NC(=O)C=2Sc3c(cc([N+]([O-])=O)cc3)C2)c(F)c1	1120	fCSFP4	0.689	m_11bbb____25821796____93605	N/A	S1c2c(cc([N+]([O-])=O)cc2)C=C1C(=O)Nc3c(cccc3)C(=O)N	REALSpace_70bn_2024-09	m_11bbb	25821796	93605
Clc1c(NC(=O)C=2Sc3c(cc([N+]([O-])=O)cc3)C2)cc(Cl)c(c1)C	1121	fCSFP4	0.689	m_11bcb____7689582____93605	N/A	S1c2c(cc([N+]([O-])=O)cc2)C=C1C(=O)Nc3c(cccc3)C(=O)N	REALSpace_70bn_2024-09	m_11bcb	7689582	93605
Clc1c(NC(=O)C=2Sc3c(cc([N+]([O-])=O)cc3)C2)cc(F)c(F)c1	1122	fCSFP4	0.689	m_11bcb____6474156____93605	N/A	S1c2c(cc([N+]([O-])=O)cc2)C=C1C(=O)Nc3c(cccc3)C(=O)N	REALSpace_70bn_2024-09	m_11bcb	6474156	93605
Clc1c(NC(=O)C=2Sc3c(cc([N+]([O-])=O)cc3)C2)cc(c(Cl)c1)C	1123	fCSFP4	0.689	m_11bcb____20860338____93605	N/A	S1c2c(cc([N+]([O-])=O)cc2)C=C1C(=O)Nc3c(cccc3)C(=O)N	REALSpace_70bn_2024-09	m_11bcb	20860338	93605
Clc1c(cc(NC(=O)C=2Sc3c(cc([N+]([O-])=O)cc3)C2)c(c1)C)C	1124	fCSFP4	0.689	m_11bbb____15143610____93605	N/A	S1c2c(cc([N+]([O-])=O)cc2)C=C1C(=O)Nc3c(cccc3)C(=O)N	REALSpace_70bn_2024-09	m_11bbb	15143610	93605
Clc1c(cc(c(NC(=O)C=2Sc3c(cc([N+]([O-])=O)cc3)C2)c1)C)C	1125	fCSFP4	0.689	m_11bbb____16928718____93605	N/A	S1c2c(cc([N+]([O-])=O)cc2)C=C1C(=O)Nc3c(cccc3)C(=O)N	REALSpace_70bn_2024-09	m_11bbb	16928718	93605
Ic1c(F)cc(NC(=O)C=2Sc3c(cc([N+]([O-])=O)cc3)C2)c(F)c1	1126	fCSFP4	0.689	m_11bbb____27706396____93605	N/A	S1c2c(cc([N+]([O-])=O)cc2)C=C1C(=O)Nc3c(cccc3)C(=O)N	REALSpace_70bn_2024-09	m_11bbb	27706396	93605
Ic1c(NC(=O)C=2Sc3c(cc([N+]([O-])=O)cc3)C2)cc(F)c(F)c1	1127	fCSFP4	0.689	m_11bcb____6337918____93605	N/A	S1c2c(cc([N+]([O-])=O)cc2)C=C1C(=O)Nc3c(cccc3)C(=O)N	REALSpace_70bn_2024-09	m_11bcb	6337918	93605
S1c2c(cc([N+]([O-])=O)cc2)C=C1C(=O)NC=3C(=CSC3)CC	1128	fCSFP4	0.689	m_11bbb____22185238____93605	N/A	S1c2c(cc([N+]([O-])=O)cc2)C=C1C(=O)Nc3c(cccc3)C(=O)N	REALSpace_70bn_2024-09	m_11bbb	22185238	93605
S1c2c(cc([N+]([O-])=O)cc2)C=C1C(=O)NCCNc3c([N+]([O-])=O)cccc3	1129	fCSFP4	0.689	m_11bbb____123007____93605	N/A	S1c2c(cc([N+]([O-])=O)cc2)C=C1C(=O)Nc3c(cccc3)C(=O)N	REALSpace_70bn_2024-09	m_11bbb	123007	93605
S1c2c(cc([N+]([O-])=O)cc2)C=C1C(=O)Nc3c(F)cc(F)c(c3)C	1130	fCSFP4	0.689	m_11bbb____17637770____93605	N/A	S1c2c(cc([N+]([O-])=O)cc2)C=C1C(=O)Nc3c(cccc3)C(=O)N	REALSpace_70bn_2024-09	m_11bbb	17637770	93605
S1c2c(cc([N+]([O-])=O)cc2)C=C1C(=O)Nc3c(F)cc(c(F)c3)C	1131	fCSFP4	0.689	m_11bbb____17637852____93605	N/A	S1c2c(cc([N+]([O-])=O)cc2)C=C1C(=O)Nc3c(cccc3)C(=O)N	REALSpace_70bn_2024-09	m_11bbb	17637852	93605
S1c2c(cc([N+]([O-])=O)cc2)C=C1C(=O)Nc3c(F)cc(c(c3)C)C	1132	fCSFP4	0.689	m_11bbb____13811812____93605	N/A	S1c2c(cc([N+]([O-])=O)cc2)C=C1C(=O)Nc3c(cccc3)C(=O)N	REALSpace_70bn_2024-09	m_11bbb	13811812	93605
S1c2c(cc([N+]([O-])=O)cc2)C=C1C(=O)Nc3c(cc(F)c(F)c3)C	1133	fCSFP4	0.689	m_11bbb____22174450____93605	N/A	S1c2c(cc([N+]([O-])=O)cc2)C=C1C(=O)Nc3c(cccc3)C(=O)N	REALSpace_70bn_2024-09	m_11bbb	22174450	93605
S1c2c(cc([N+]([O-])=O)cc2)C=C1C(=O)Nc3c(cc(F)c(c3)C)C	1134	fCSFP4	0.689	m_11bbb____9406642____93605	N/A	S1c2c(cc([N+]([O-])=O)cc2)C=C1C(=O)Nc3c(cccc3)C(=O)N	REALSpace_70bn_2024-09	m_11bbb	9406642	93605
S1c2c(cc([N+]([O-])=O)cc2)C=C1C(=O)Nc3cc(ccc3)C(=O)NCC(=O)N	1135	fCSFP4	0.689	m_11bbb____677284____93605	N/A	S1c2c(cc([N+]([O-])=O)cc2)C=C1C(=O)Nc3c(cccc3)C(=O)N	REALSpace_70bn_2024-09	m_11bbb	677284	93605
S1c2c(cc([N+]([O-])=O)cc2)C=C1C(=O)Nc3nccc(c3)C(=O)N	1136	fCSFP4	0.689	m_11bbb____22167694____93605	N/A	S1c2c(cc([N+]([O-])=O)cc2)C=C1C(=O)Nc3c(cccc3)C(=O)N	REALSpace_70bn_2024-09	m_11bbb	22167694	93605
S1c2c(cc([N+]([O-])=O)cc2)C=C1C(=O)NNC(=O)c3ccccc3	1137	fCSFP4	0.689	m_11bbb____51464____93605	N/A	S1c2c(cc([N+]([O-])=O)cc2)C=C1C(=O)Nc3c(cccc3)C(=O)N	REALSpace_70bn_2024-09	m_11bbb	51464	93605
Brc1c(NC(=O)C=2Sc3c(cc([N+]([O-])=O)cc3)C2)cc(NC(=O)NC)cc1	1138	fCSFP4	0.689	m_11bcb____17757370____93605	N/A	S1c2c(cc([N+]([O-])=O)cc2)C=C1C(=O)Nc3c(cccc3)C(=O)N	REALSpace_70bn_2024-09	m_11bcb	17757370	93605
Brc1c(NC(=O)C=2Sc3c(cc([N+]([O-])=O)cc3)C2)ccc(C#C)c1	1139	fCSFP4	0.689	m_11bcb____22358554____93605	N/A	S1c2c(cc([N+]([O-])=O)cc2)C=C1C(=O)Nc3c(cccc3)C(=O)N	REALSpace_70bn_2024-09	m_11bcb	22358554	93605
Brc1c(NC(=O)C=2Sc3c(cc([N+]([O-])=O)cc3)C2)ccc(OC)c1	1140	fCSFP4	0.689	m_11bcb____2909930____93605	N/A	S1c2c(cc([N+]([O-])=O)cc2)C=C1C(=O)Nc3c(cccc3)C(=O)N	REALSpace_70bn_2024-09	m_11bcb	2909930	93605
Brc1c(NC(=O)C=2Sc3c(cc([N+]([O-])=O)cc3)C2)ccc(SC)c1	1141	fCSFP4	0.689	m_11bcb____25838462____93605	N/A	S1c2c(cc([N+]([O-])=O)cc2)C=C1C(=O)Nc3c(cccc3)C(=O)N	REALSpace_70bn_2024-09	m_11bcb	25838462	93605
Brc1c(NC(=O)C=2Sc3c(cc([N+]([O-])=O)cc3)C2)ccc(c1)CC	1142	fCSFP4	0.689	m_11bcb____14059124____93605	N/A	S1c2c(cc([N+]([O-])=O)cc2)C=C1C(=O)Nc3c(cccc3)C(=O)N	REALSpace_70bn_2024-09	m_11bcb	14059124	93605
Brc1c(NC(=O)C=2Sc3c(cc([N+]([O-])=O)cc3)C2)ccc4c1cccc4	1143	fCSFP4	0.689	m_11bcb____22359860____93605	N/A	S1c2c(cc([N+]([O-])=O)cc2)C=C1C(=O)Nc3c(cccc3)C(=O)N	REALSpace_70bn_2024-09	m_11bcb	22359860	93605
Brc1c(NC(=O)C=2Sc3c(cc([N+]([O-])=O)cc3)C2)cccc1C#N	1144	fCSFP4	0.689	m_11bcb____11245930____93605	N/A	S1c2c(cc([N+]([O-])=O)cc2)C=C1C(=O)Nc3c(cccc3)C(=O)N	REALSpace_70bn_2024-09	m_11bcb	11245930	93605
Brc1c(OC)cccc1NC(=O)C=2Sc3c(cc([N+]([O-])=O)cc3)C2	1145	fCSFP4	0.689	m_11bcb____8925230____93605	N/A	S1c2c(cc([N+]([O-])=O)cc2)C=C1C(=O)Nc3c(cccc3)C(=O)N	REALSpace_70bn_2024-09	m_11bcb	8925230	93605
Clc1c(NC(=O)C=2Sc3c(cc([N+]([O-])=O)cc3)C2)ccc(C#N)c1	1146	fCSFP4	0.689	m_1626bbb____22045034____22100508	N/A	S1c2c(cc([N+]([O-])=O)cc2)C=C1C(=O)Nc3c(cccc3)C(=O)N	REALSpace_70bn_2024-09	m_1626bbb	22045034	22100508
Clc1c(NC(=O)C=2Sc3c(cc([N+]([O-])=O)cc3)C2)ccc(OC)c1	1147	fCSFP4	0.689	m_11bcb____2206894____93605	N/A	S1c2c(cc([N+]([O-])=O)cc2)C=C1C(=O)Nc3c(cccc3)C(=O)N	REALSpace_70bn_2024-09	m_11bcb	2206894	93605
Clc1c(NC(=O)C=2Sc3c(cc([N+]([O-])=O)cc3)C2)ccc4c1cccc4	1148	fCSFP4	0.689	m_11bcb____22359720____93605	N/A	S1c2c(cc([N+]([O-])=O)cc2)C=C1C(=O)Nc3c(cccc3)C(=O)N	REALSpace_70bn_2024-09	m_11bcb	22359720	93605
Clc1c(NC(=O)C=2Sc3c(cc([N+]([O-])=O)cc3)C2)cccc1C#N	1149	fCSFP4	0.689	m_11bcb____25792324____93605	N/A	S1c2c(cc([N+]([O-])=O)cc2)C=C1C(=O)Nc3c(cccc3)C(=O)N	REALSpace_70bn_2024-09	m_11bcb	25792324	93605
Clc1c(OC)cccc1NC(=O)C=2Sc3c(cc([N+]([O-])=O)cc3)C2	1150	fCSFP4	0.689	m_11bcb____22356228____93605	N/A	S1c2c(cc([N+]([O-])=O)cc2)C=C1C(=O)Nc3c(cccc3)C(=O)N	REALSpace_70bn_2024-09	m_11bcb	22356228	93605
Clc1cc(c(NC(=O)C=2Sc3c(cc([N+]([O-])=O)cc3)C2)cc1)CO	1151	fCSFP4	0.689	m_22bbl____20839510____138468	N/A	S1c2c(cc([N+]([O-])=O)cc2)C=C1C(=O)Nc3c(cccc3)C(=O)N	REALSpace_70bn_2024-09	m_22bbl	20839510	138468
Ic1c(NC(=O)C=2Sc3c(cc([N+]([O-])=O)cc3)C2)ccc(C#N)c1	1152	fCSFP4	0.689	m_1626bbb____22071422____22100508	N/A	S1c2c(cc([N+]([O-])=O)cc2)C=C1C(=O)Nc3c(cccc3)C(=O)N	REALSpace_70bn_2024-09	m_1626bbb	22071422	22100508
Ic1c(NC(=O)C=2Sc3c(cc([N+]([O-])=O)cc3)C2)ccc(OC)c1	1153	fCSFP4	0.689	m_11bcb____9359694____93605	N/A	S1c2c(cc([N+]([O-])=O)cc2)C=C1C(=O)Nc3c(cccc3)C(=O)N	REALSpace_70bn_2024-09	m_11bcb	9359694	93605
Ic1cc(c(NC(=O)C=2Sc3c(cc([N+]([O-])=O)cc3)C2)cc1)CO	1154	fCSFP4	0.689	m_22bbl____27068726____138468	N/A	S1c2c(cc([N+]([O-])=O)cc2)C=C1C(=O)Nc3c(cccc3)C(=O)N	REALSpace_70bn_2024-09	m_22bbl	27068726	138468
S(c1c(NC(=O)C=2Sc3c(cc([N+]([O-])=O)cc3)C2)ccc(O)c1)C	1155	fCSFP4	0.689	m_22bbn____9293584____138468	N/A	S1c2c(cc([N+]([O-])=O)cc2)C=C1C(=O)Nc3c(cccc3)C(=O)N	REALSpace_70bn_2024-09	m_22bbn	9293584	138468
S(c1c(NC(=O)C=2Sc3c(cc([N+]([O-])=O)cc3)C2)ccc(c1)C)C	1156	fCSFP4	0.689	m_11bbb____10965632____93605	N/A	S1c2c(cc([N+]([O-])=O)cc2)C=C1C(=O)Nc3c(cccc3)C(=O)N	REALSpace_70bn_2024-09	m_11bbb	10965632	93605
S(c1c(NC(=O)C=2Sc3c(cc([N+]([O-])=O)cc3)C2)ccnc1)C	1157	fCSFP4	0.689	m_11bcb____25793458____93605	N/A	S1c2c(cc([N+]([O-])=O)cc2)C=C1C(=O)Nc3c(cccc3)C(=O)N	REALSpace_70bn_2024-09	m_11bcb	25793458	93605
S1c2c(cc([N+]([O-])=O)cc2)C=C1C(=O)Nc3c(C#C)cncc3	1158	fCSFP4	0.689	m_11bbb____19888758____93605	N/A	S1c2c(cc([N+]([O-])=O)cc2)C=C1C(=O)Nc3c(cccc3)C(=O)N	REALSpace_70bn_2024-09	m_11bbb	19888758	93605
S1c2c(cc([N+]([O-])=O)cc2)C=C1C(=O)Nc3c(C#N)cncc3	1159	fCSFP4	0.689	m_11bcb____3936948____93605	N/A	S1c2c(cc([N+]([O-])=O)cc2)C=C1C(=O)Nc3c(cccc3)C(=O)N	REALSpace_70bn_2024-09	m_11bcb	3936948	93605
S1c2c(cc([N+]([O-])=O)cc2)C=C1C(=O)Nc3c(F)c(C#N)ccc3	1160	fCSFP4	0.689	m_11bbb____16640216____93605	N/A	S1c2c(cc([N+]([O-])=O)cc2)C=C1C(=O)Nc3c(cccc3)C(=O)N	REALSpace_70bn_2024-09	m_11bbb	16640216	93605
S1c2c(cc([N+]([O-])=O)cc2)C=C1C(=O)Nc3c(F)c(OC)ccc3	1161	fCSFP4	0.689	m_11bbb____8924966____93605	N/A	S1c2c(cc([N+]([O-])=O)cc2)C=C1C(=O)Nc3c(cccc3)C(=O)N	REALSpace_70bn_2024-09	m_11bbb	8924966	93605
S1c2c(cc([N+]([O-])=O)cc2)C=C1C(=O)Nc3c(F)c(ccc3)CC	1162	fCSFP4	0.689	m_11bcb____22356880____93605	N/A	S1c2c(cc([N+]([O-])=O)cc2)C=C1C(=O)Nc3c(cccc3)C(=O)N	REALSpace_70bn_2024-09	m_11bcb	22356880	93605
S1c2c(cc([N+]([O-])=O)cc2)C=C1C(=O)Nc3c(F)cc(C#C)cc3	1163	fCSFP4	0.689	m_11bcb____22356284____93605	N/A	S1c2c(cc([N+]([O-])=O)cc2)C=C1C(=O)Nc3c(cccc3)C(=O)N	REALSpace_70bn_2024-09	m_11bcb	22356284	93605
S1c2c(cc([N+]([O-])=O)cc2)C=C1C(=O)Nc3c(F)cc(C#N)cc3	1164	fCSFP4	0.689	m_11dbb____7533874____93605	N/A	S1c2c(cc([N+]([O-])=O)cc2)C=C1C(=O)Nc3c(cccc3)C(=O)N	REALSpace_70bn_2024-09	m_11dbb	7533874	93605
S1c2c(cc([N+]([O-])=O)cc2)C=C1C(=O)Nc3c(F)cc(OC)cc3	1165	fCSFP4	0.689	m_11bbb____12366482____93605	N/A	S1c2c(cc([N+]([O-])=O)cc2)C=C1C(=O)Nc3c(cccc3)C(=O)N	REALSpace_70bn_2024-09	m_11bbb	12366482	93605
S1c2c(cc([N+]([O-])=O)cc2)C=C1C(=O)Nc3c(F)cc(cc3)C=C	1166	fCSFP4	0.689	m_11bbb____28469056____93605	N/A	S1c2c(cc([N+]([O-])=O)cc2)C=C1C(=O)Nc3c(cccc3)C(=O)N	REALSpace_70bn_2024-09	m_11bbb	28469056	93605
S1c2c(cc([N+]([O-])=O)cc2)C=C1C(=O)Nc3c(F)cc(cc3)CC	1167	fCSFP4	0.689	m_11bcb____22356878____93605	N/A	S1c2c(cc([N+]([O-])=O)cc2)C=C1C(=O)Nc3c(cccc3)C(=O)N	REALSpace_70bn_2024-09	m_11bcb	22356878	93605
S1c2c(cc([N+]([O-])=O)cc2)C=C1C(=O)Nc3c(F)ccc(c3)C[NH3+]	1168	fCSFP4	0.689	m_240690bcd____21583480____7406060	N/A	S1c2c(cc([N+]([O-])=O)cc2)C=C1C(=O)Nc3c(cccc3)C(=O)N	REALSpace_70bn_2024-09	m_240690bcd	21583480	7406060
S1c2c(cc([N+]([O-])=O)cc2)C=C1C(=O)Nc3c(N)ccc(OC)c3	1169	fCSFP4	0.689	m_240690bcd____7347346____7406060	N/A	S1c2c(cc([N+]([O-])=O)cc2)C=C1C(=O)Nc3c(cccc3)C(=O)N	REALSpace_70bn_2024-09	m_240690bcd	7347346	7406060
S1c2c(cc([N+]([O-])=O)cc2)C=C1C(=O)Nc3c(NC(C)C)ccnc3	1170	fCSFP4	0.689	m_22bdn____17319832____138468	N/A	S1c2c(cc([N+]([O-])=O)cc2)C=C1C(=O)Nc3c(cccc3)C(=O)N	REALSpace_70bn_2024-09	m_22bdn	17319832	138468
S1c2c(cc([N+]([O-])=O)cc2)C=C1C(=O)Nc3c(O)cc(cc3)B(O)O	1171	fCSFP4	0.689	m_269946bbf____25398334____7301560	N/A	S1c2c(cc([N+]([O-])=O)cc2)C=C1C(=O)Nc3c(cccc3)C(=O)N	REALSpace_70bn_2024-09	m_269946bbf	25398334	7301560
S1c2c(cc([N+]([O-])=O)cc2)C=C1C(=O)Nc3c(OC)cc(O)cc3	1172	fCSFP4	0.689	m_22bbn____13026084____138468	N/A	S1c2c(cc([N+]([O-])=O)cc2)C=C1C(=O)Nc3c(cccc3)C(=O)N	REALSpace_70bn_2024-09	m_22bbn	13026084	138468
S1c2c(cc([N+]([O-])=O)cc2)C=C1C(=O)Nc3c(OC)cc(cc3)C	1173	fCSFP4	0.689	m_11bbb____2069620____93605	N/A	S1c2c(cc([N+]([O-])=O)cc2)C=C1C(=O)Nc3c(cccc3)C(=O)N	REALSpace_70bn_2024-09	m_11bbb	2069620	93605
S1c2c(cc([N+]([O-])=O)cc2)C=C1C(=O)Nc3c(OC)cncc3	1174	fCSFP4	0.689	m_11bbb____14033526____93605	N/A	S1c2c(cc([N+]([O-])=O)cc2)C=C1C(=O)Nc3c(cccc3)C(=O)N	REALSpace_70bn_2024-09	m_11bbb	14033526	93605
S1c2c(cc([N+]([O-])=O)cc2)C=C1C(=O)Nc3c(c(C#N)ccc3)C	1175	fCSFP4	0.689	m_11bbb____7427462____93605	N/A	S1c2c(cc([N+]([O-])=O)cc2)C=C1C(=O)Nc3c(cccc3)C(=O)N	REALSpace_70bn_2024-09	m_11bbb	7427462	93605
S1c2c(cc([N+]([O-])=O)cc2)C=C1C(=O)Nc3c(c(F)ccc3)C(F)F	1176	fCSFP4	0.689	m_11bcb____25837902____93605	N/A	S1c2c(cc([N+]([O-])=O)cc2)C=C1C(=O)Nc3c(cccc3)C(=O)N	REALSpace_70bn_2024-09	m_11bcb	25837902	93605
S1c2c(cc([N+]([O-])=O)cc2)C=C1C(=O)Nc3c(c(NC(=O)CCC)ccc3)C	1177	fCSFP4	0.689	m_11bbb____1722382____93605	N/A	S1c2c(cc([N+]([O-])=O)cc2)C=C1C(=O)Nc3c(cccc3)C(=O)N	REALSpace_70bn_2024-09	m_11bbb	1722382	93605
S1c2c(cc([N+]([O-])=O)cc2)C=C1C(=O)Nc3c(cc(C#C)cc3)C	1178	fCSFP4	0.689	m_11bbb____18337546____93605	N/A	S1c2c(cc([N+]([O-])=O)cc2)C=C1C(=O)Nc3c(cccc3)C(=O)N	REALSpace_70bn_2024-09	m_11bbb	18337546	93605
S1c2c(cc([N+]([O-])=O)cc2)C=C1C(=O)Nc3c(cc(C#N)cc3)C	1179	fCSFP4	0.689	m_11bbb____22381448____93605	N/A	S1c2c(cc([N+]([O-])=O)cc2)C=C1C(=O)Nc3c(cccc3)C(=O)N	REALSpace_70bn_2024-09	m_11bbb	22381448	93605
S1c2c(cc([N+]([O-])=O)cc2)C=C1C(=O)Nc3c(cc(F)cc3)CO	1180	fCSFP4	0.689	m_22bbl____20827328____138468	N/A	S1c2c(cc([N+]([O-])=O)cc2)C=C1C(=O)Nc3c(cccc3)C(=O)N	REALSpace_70bn_2024-09	m_22bbl	20827328	138468
S1c2c(cc([N+]([O-])=O)cc2)C=C1C(=O)Nc3c(cc(O)cc3)CC	1181	fCSFP4	0.689	m_22bbn____9280720____138468	N/A	S1c2c(cc([N+]([O-])=O)cc2)C=C1C(=O)Nc3c(cccc3)C(=O)N	REALSpace_70bn_2024-09	m_22bbn	9280720	138468
S1c2c(cc([N+]([O-])=O)cc2)C=C1C(=O)Nc3c(cc([N+]([O-])=O)cc3)COC	1182	fCSFP4	0.689	m_11dcb____6951348____93605	N/A	S1c2c(cc([N+]([O-])=O)cc2)C=C1C(=O)Nc3c(cccc3)C(=O)N	REALSpace_70bn_2024-09	m_11dcb	6951348	93605
S1c2c(cc([N+]([O-])=O)cc2)C=C1C(=O)Nc3c(cc(cc3)C)CC	1183	fCSFP4	0.689	m_11bbb____22174830____93605	N/A	S1c2c(cc([N+]([O-])=O)cc2)C=C1C(=O)Nc3c(cccc3)C(=O)N	REALSpace_70bn_2024-09	m_11bbb	22174830	93605
S1c2c(cc([N+]([O-])=O)cc2)C=C1C(=O)Nc3c(cc(cc3)C)CO	1184	fCSFP4	0.689	m_22bbl____20839502____138468	N/A	S1c2c(cc([N+]([O-])=O)cc2)C=C1C(=O)Nc3c(cccc3)C(=O)N	REALSpace_70bn_2024-09	m_22bbl	20839502	138468
S1c2c(cc([N+]([O-])=O)cc2)C=C1C(=O)Nc3c(cc(cc3)C4CC4)C5CC5	1185	fCSFP4	0.689	m_11bcb____22359188____93605	N/A	S1c2c(cc([N+]([O-])=O)cc2)C=C1C(=O)Nc3c(cccc3)C(=O)N	REALSpace_70bn_2024-09	m_11bcb	22359188	93605
S1c2c(cc([N+]([O-])=O)cc2)C=C1C(=O)Nc3c(cncc3)CC	1186	fCSFP4	0.689	m_11bbb____4903534____93605	N/A	S1c2c(cc([N+]([O-])=O)cc2)C=C1C(=O)Nc3c(cccc3)C(=O)N	REALSpace_70bn_2024-09	m_11bbb	4903534	93605
S1c2c(cc([N+]([O-])=O)cc2)C=C1C(=O)Nc3cc(NC(=O)NC)c(F)cc3	1187	fCSFP4	0.689	m_11bbb____22175376____93605	N/A	S1c2c(cc([N+]([O-])=O)cc2)C=C1C(=O)Nc3c(cccc3)C(=O)N	REALSpace_70bn_2024-09	m_11bbb	22175376	93605
S1c2c(cc([N+]([O-])=O)cc2)C=C1C(=O)Nc3cc(c(F)cc3)C(=O)C	1188	fCSFP4	0.689	m_11bbb____10122058____93605	N/A	S1c2c(cc([N+]([O-])=O)cc2)C=C1C(=O)Nc3c(cccc3)C(=O)N	REALSpace_70bn_2024-09	m_11bbb	10122058	93605
BrC=1SC2=C(SC(C(=O)Nc3c(cccc3)C(=O)N)=C2)C1	1189	fCSFP4	0.688	m_11bcb____124078____14320422	N/A	S1c2c(cc([N+]([O-])=O)cc2)C=C1C(=O)Nc3c(cccc3)C(=O)N	REALSpace_70bn_2024-09	m_11bcb	124078	14320422
ClC=1SC2=C(SC(C(=O)Nc3c(cccc3)C(=O)N)=C2)C1	1190	fCSFP4	0.688	m_11bcb____124078____13757472	N/A	S1c2c(cc([N+]([O-])=O)cc2)C=C1C(=O)Nc3c(cccc3)C(=O)N	REALSpace_70bn_2024-09	m_11bcb	124078	13757472
S1C(C(=O)Nc2c(cccc2)C(=O)N)=CC=3SC(=CC13)C	1191	fCSFP4	0.688	m_11bcb____124078____15260200	N/A	S1c2c(cc([N+]([O-])=O)cc2)C=C1C(=O)Nc3c(cccc3)C(=O)N	REALSpace_70bn_2024-09	m_11bcb	124078	15260200
S1C(C([O-])=O)=CC2=C1SC(C(=O)Nc3c(cccc3)C(=O)N)=C2	1192	fCSFP4	0.688	m_188690bcb____21774664____14599916	N/A	S1c2c(cc([N+]([O-])=O)cc2)C=C1C(=O)Nc3c(cccc3)C(=O)N	REALSpace_70bn_2024-09	m_188690bcb	21774664	14599916
Brc1c(NC(=O)CCNC(=O)C=2Sc3c(cc([N+]([O-])=O)cc3)C2)cccc1	1193	fCSFP4	0.688	m_11bbb____22179162____93605	N/A	S1c2c(cc([N+]([O-])=O)cc2)C=C1C(=O)Nc3c(cccc3)C(=O)N	REALSpace_70bn_2024-09	m_11bbb	22179162	93605
Clc1c(NC(=O)C=2Sc3c(cc([N+]([O-])=O)cc3)C2)cc(c(Cl)c1)C(=O)OC	1194	fCSFP4	0.688	m_11bcb____20866300____93605	N/A	S1c2c(cc([N+]([O-])=O)cc2)C=C1C(=O)Nc3c(cccc3)C(=O)N	REALSpace_70bn_2024-09	m_11bcb	20866300	93605
Ic1c(cccc1)C(=O)Nc2c(NCC=3Sc4c(cc([N+]([O-])=O)cc4)C3)cccc2	1195	fCSFP4	0.688	m_207bdb____26291554____26209348	N/A	S1c2c(cc([N+]([O-])=O)cc2)C=C1C(=O)Nc3c(cccc3)C(=O)N	REALSpace_70bn_2024-09	m_207bdb	26291554	26209348
S1c2c(cc([N+]([O-])=O)cc2)C=C1C(=O)Nc3c(F)cc(F)c(c3)C(=O)OC	1196	fCSFP4	0.688	m_11bbb____306148____93605	N/A	S1c2c(cc([N+]([O-])=O)cc2)C=C1C(=O)Nc3c(cccc3)C(=O)N	REALSpace_70bn_2024-09	m_11bbb	306148	93605
S1c2c(cc([N+]([O-])=O)cc2)C=C1C(=O)Nc3c(F)cc(c(F)c3)C(=O)OC	1197	fCSFP4	0.688	m_11bbb____20072818____93605	N/A	S1c2c(cc([N+]([O-])=O)cc2)C=C1C(=O)Nc3c(cccc3)C(=O)N	REALSpace_70bn_2024-09	m_11bbb	20072818	93605
S1c2c(cc([N+]([O-])=O)cc2)C=C1C(=O)Nc3c(ccc4c3cccc4)C(=O)C	1198	fCSFP4	0.688	m_11bcb____11985778____93605	N/A	S1c2c(cc([N+]([O-])=O)cc2)C=C1C(=O)Nc3c(cccc3)C(=O)N	REALSpace_70bn_2024-09	m_11bcb	11985778	93605
S1c2c(cc(NC(=O)c3c(Nc4ccccc4)cccc3)cc2)C=C1C([O-])=O	1199	fCSFP4	0.688	m_188690bbe____8164040____7312434	N/A	S1c2c(cc([N+]([O-])=O)cc2)C=C1C(=O)Nc3c(cccc3)C(=O)N	REALSpace_70bn_2024-09	m_188690bbe	8164040	7312434
S1c2c(cc([N+]([O-])=O)cc2)C=C1C(=O)Nc3ccc(NC(=O)C4=CSC=C4)cc3	1200	fCSFP4	0.688	m_11bbb____25839094____93605	N/A	S1c2c(cc([N+]([O-])=O)cc2)C=C1C(=O)Nc3c(cccc3)C(=O)N	REALSpace_70bn_2024-09	m_11bbb	25839094	93605
S1c2c(cc([N+]([O-])=O)cc2)C=C1C(=O)Nc3ccc(cc3)C(=O)NCC	1201	fCSFP4	0.688	m_11bbb____875376____93605	N/A	S1c2c(cc([N+]([O-])=O)cc2)C=C1C(=O)Nc3c(cccc3)C(=O)N	REALSpace_70bn_2024-09	m_11bbb	875376	93605
S1c2c(cccc2)C=3SC(C(=O)Nc4c(cccc4)C(=O)N)=CC13	1202	fCSFP4	0.688	m_11bcb____124078____135052	N/A	S1c2c(cc([N+]([O-])=O)cc2)C=C1C(=O)Nc3c(cccc3)C(=O)N	REALSpace_70bn_2024-09	m_11bcb	124078	135052
S1c2c(cc([N+]([O-])=O)cc2)C=C1C(=O)OCC(=O)Nc3c(cccc3)C(=O)C	1203	fCSFP4	0.688	m_1458bbb____477724____484102	N/A	S1c2c(cc([N+]([O-])=O)cc2)C=C1C(=O)Nc3c(cccc3)C(=O)N	REALSpace_70bn_2024-09	m_1458bbb	477724	484102
S1c2c(cc([N+]([O-])=O)cc2)C=C1C(=O)Nc3cc(NC(=O)C4=COC=C4)ccc3	1204	fCSFP4	0.687	m_11bbb____2442460____93605	N/A	S1c2c(cc([N+]([O-])=O)cc2)C=C1C(=O)Nc3c(cccc3)C(=O)N	REALSpace_70bn_2024-09	m_11bbb	2442460	93605
S1c2c(cc([N+]([O-])=O)cc2)C=C1C(=O)Nc3cc(ccc3)C(=O)NCC	1205	fCSFP4	0.687	m_11bbb____53277____93605	N/A	S1c2c(cc([N+]([O-])=O)cc2)C=C1C(=O)Nc3c(cccc3)C(=O)N	REALSpace_70bn_2024-09	m_11bbb	53277	93605
S1c2c(cc([N+]([O-])=O)cc2)C=C1C(=O)Nc3ccc(cc3)CC(=O)N	1206	fCSFP4	0.687	m_11bbb____602412____93605	N/A	S1c2c(cc([N+]([O-])=O)cc2)C=C1C(=O)Nc3c(cccc3)C(=O)N	REALSpace_70bn_2024-09	m_11bbb	602412	93605
Brc1cc2SC(C(=O)Nc3c(cc(O)cc3)C(=O)N)=Cc2cc1	1207	fCSFP4	0.686	m_22bdl____13142064____10812352	N/A	S1c2c(cc([N+]([O-])=O)cc2)C=C1C(=O)Nc3c(cccc3)C(=O)N	REALSpace_70bn_2024-09	m_22bdl	13142064	10812352
Brc1cc2SC(C(=O)Nc3c(ccc(O)c3)C(=O)N)=Cc2cc1	1208	fCSFP4	0.686	m_22bdl____27034224____10812352	N/A	S1c2c(cc([N+]([O-])=O)cc2)C=C1C(=O)Nc3c(cccc3)C(=O)N	REALSpace_70bn_2024-09	m_22bdl	27034224	10812352
Clc1c(NC(=O)C=2Sc3c(cc([N+]([O-])=O)cc3)C2)c(O)ccc1	1209	fCSFP4	0.686	m_22bdn____10543120____138468	N/A	S1c2c(cc([N+]([O-])=O)cc2)C=C1C(=O)Nc3c(cccc3)C(=O)N	REALSpace_70bn_2024-09	m_22bdn	10543120	138468
Clc1c(cccc1)C(=O)NCCNC(=O)C=2Sc3c(cc([N+]([O-])=O)cc3)C2	1210	fCSFP4	0.686	m_11bbb____22167400____93605	N/A	S1c2c(cc([N+]([O-])=O)cc2)C=C1C(=O)Nc3c(cccc3)C(=O)N	REALSpace_70bn_2024-09	m_11bbb	22167400	93605
Clc1cc2SC(C(=O)Nc3c(cc(O)cc3)C(=O)N)=Cc2cc1	1211	fCSFP4	0.686	m_22bdl____13142064____13573930	N/A	S1c2c(cc([N+]([O-])=O)cc2)C=C1C(=O)Nc3c(cccc3)C(=O)N	REALSpace_70bn_2024-09	m_22bdl	13142064	13573930
Clc1cc2SC(C(=O)Nc3c(ccc(O)c3)C(=O)N)=Cc2cc1	1212	fCSFP4	0.686	m_22bdl____27034224____13573930	N/A	S1c2c(cc([N+]([O-])=O)cc2)C=C1C(=O)Nc3c(cccc3)C(=O)N	REALSpace_70bn_2024-09	m_22bdl	27034224	13573930
S1c2c(cc([N+]([O-])=O)cc2)C=C1C(=O)NCCNC(=O)c3c(F)cccc3	1213	fCSFP4	0.686	m_11bbb____7426984____93605	N/A	S1c2c(cc([N+]([O-])=O)cc2)C=C1C(=O)Nc3c(cccc3)C(=O)N	REALSpace_70bn_2024-09	m_11bbb	7426984	93605
S1c2c(cc([N+]([O-])=O)cc2)C=C1C(=O)Nc3c(F)cccc3O	1214	fCSFP4	0.686	m_22bdn____7866778____138468	N/A	S1c2c(cc([N+]([O-])=O)cc2)C=C1C(=O)Nc3c(cccc3)C(=O)N	REALSpace_70bn_2024-09	m_22bdn	7866778	138468
S1c2c(cc([N+]([O-])=O)cc2)C=C1C(=O)Nc3c(O)cccc3C	1215	fCSFP4	0.686	m_22bdn____8201306____138468	N/A	S1c2c(cc([N+]([O-])=O)cc2)C=C1C(=O)Nc3c(cccc3)C(=O)N	REALSpace_70bn_2024-09	m_22bdn	8201306	138468
S1c2c(cc([N+]([O-])=O)cc2)C=C1C(=O)Nc3c(cccc3C(C)C)C(C)C	1216	fCSFP4	0.686	m_11bcb____51428____93605	N/A	S1c2c(cc([N+]([O-])=O)cc2)C=C1C(=O)Nc3c(cccc3)C(=O)N	REALSpace_70bn_2024-09	m_11bcb	51428	93605
S1c2c(ccc(F)c2)C=C1C(=O)Nc3c(cc(O)cc3)C(=O)N	1217	fCSFP4	0.686	m_22bdl____13142064____116472	N/A	S1c2c(cc([N+]([O-])=O)cc2)C=C1C(=O)Nc3c(cccc3)C(=O)N	REALSpace_70bn_2024-09	m_22bdl	13142064	116472
S1c2c(ccc(F)c2)C=C1C(=O)Nc3c(ccc(O)c3)C(=O)N	1218	fCSFP4	0.686	m_22bdl____27034224____116472	N/A	S1c2c(cc([N+]([O-])=O)cc2)C=C1C(=O)Nc3c(cccc3)C(=O)N	REALSpace_70bn_2024-09	m_22bdl	27034224	116472
S1c2c(ccc(c2)C)C=C1C(=O)Nc3c(cc(O)cc3)C(=O)N	1219	fCSFP4	0.686	m_22bdl____13142064____26074366	N/A	S1c2c(cc([N+]([O-])=O)cc2)C=C1C(=O)Nc3c(cccc3)C(=O)N	REALSpace_70bn_2024-09	m_22bdl	13142064	26074366
S1c2c(ccc(c2)C)C=C1C(=O)Nc3c(ccc(O)c3)C(=O)N	1220	fCSFP4	0.686	m_22bdl____27034224____26074366	N/A	S1c2c(cc([N+]([O-])=O)cc2)C=C1C(=O)Nc3c(cccc3)C(=O)N	REALSpace_70bn_2024-09	m_22bdl	27034224	26074366
Clc1c(Oc2ccc(NC(=O)C=3Sc4c(cc([N+]([O-])=O)cc4)C3)cc2)cccc1	1221	fCSFP4	0.686	m_11bbb____150049____93605	N/A	S1c2c(cc([N+]([O-])=O)cc2)C=C1C(=O)Nc3c(cccc3)C(=O)N	REALSpace_70bn_2024-09	m_11bbb	150049	93605
Clc1c(Sc2ccc(NC(=O)C=3Sc4c(cc([N+]([O-])=O)cc4)C3)cc2)cccc1	1222	fCSFP4	0.686	m_11bbb____2009394____93605	N/A	S1c2c(cc([N+]([O-])=O)cc2)C=C1C(=O)Nc3c(cccc3)C(=O)N	REALSpace_70bn_2024-09	m_11bbb	2009394	93605
S1c2c(cc([N+]([O-])=O)cc2)C=C1C(=O)Nc3c(F)c(N)c(F)cc3	1223	fCSFP4	0.686	m_22bbn____24692614____138468	N/A	S1c2c(cc([N+]([O-])=O)cc2)C=C1C(=O)Nc3c(cccc3)C(=O)N	REALSpace_70bn_2024-09	m_22bbn	24692614	138468
S1c2c(cc([N+]([O-])=O)cc2)C=C1C(=O)Nc3c(O)ccc(c3)CO	1224	fCSFP4	0.686	m_22bbl____26253286____138468	N/A	S1c2c(cc([N+]([O-])=O)cc2)C=C1C(=O)Nc3c(cccc3)C(=O)N	REALSpace_70bn_2024-09	m_22bbl	26253286	138468
S1c2c(cc([N+]([O-])=O)cc2)C=C1C(=O)Nc3c(c(NC(=O)C)c(cc3)C)C	1225	fCSFP4	0.686	m_11bbb____5433080____93605	N/A	S1c2c(cc([N+]([O-])=O)cc2)C=C1C(=O)Nc3c(cccc3)C(=O)N	REALSpace_70bn_2024-09	m_11bbb	5433080	93605
S1c2c(cc([N+]([O-])=O)cc2)C=C1C(=O)Nc3ccc(Oc4c(F)cccc4)cc3	1226	fCSFP4	0.686	m_11bbb____13036860____93605	N/A	S1c2c(cc([N+]([O-])=O)cc2)C=C1C(=O)Nc3c(cccc3)C(=O)N	REALSpace_70bn_2024-09	m_11bbb	13036860	93605
S1c2c(cc([N+]([O-])=O)cc2)C=C1C(=O)Nc3ccc(Oc4c(cccc4)C)cc3	1227	fCSFP4	0.686	m_11bbb____15428872____93605	N/A	S1c2c(cc([N+]([O-])=O)cc2)C=C1C(=O)Nc3c(cccc3)C(=O)N	REALSpace_70bn_2024-09	m_11bbb	15428872	93605
S1c2c(cc([N+]([O-])=O)cc2)C=C1C(=O)Nc3c(NC(=O)NCC)c(ccc3)C	1228	fCSFP4	0.685	m_11bcb____22356658____93605	N/A	S1c2c(cc([N+]([O-])=O)cc2)C=C1C(=O)Nc3c(cccc3)C(=O)N	REALSpace_70bn_2024-09	m_11bcb	22356658	93605
S1c2c(cc([N+]([O-])=O)cc2)C=C1C(=O)Nc3c(O)cc(cc3)C(=O)OC	1229	fCSFP4	0.685	m_22bbn____8201308____138468	N/A	S1c2c(cc([N+]([O-])=O)cc2)C=C1C(=O)Nc3c(cccc3)C(=O)N	REALSpace_70bn_2024-09	m_22bbn	8201308	138468
S1c2c(cc([N+]([O-])=O)cc2)C=C1C(=O)Nc3c(OC)cc(cc3)C([O-])=O	1230	fCSFP4	0.685	m_188690bbe____10887680____7313196	N/A	S1c2c(cc([N+]([O-])=O)cc2)C=C1C(=O)Nc3c(cccc3)C(=O)N	REALSpace_70bn_2024-09	m_188690bbe	10887680	7313196
S1c2c(cc([N+]([O-])=O)cc2)C=C1C(=O)Nc3c(cc(cc3)C(=O)NC(C)C)C	1231	fCSFP4	0.685	m_11bbb____1183014____93605	N/A	S1c2c(cc([N+]([O-])=O)cc2)C=C1C(=O)Nc3c(cccc3)C(=O)N	REALSpace_70bn_2024-09	m_11bbb	1183014	93605
S1c2c(cc([N+]([O-])=O)cc2)C=C1C(=O)Nc3c(cc(cc3)C(=O)OC)C	1232	fCSFP4	0.685	m_11bbb____2073030____93605	N/A	S1c2c(cc([N+]([O-])=O)cc2)C=C1C(=O)Nc3c(cccc3)C(=O)N	REALSpace_70bn_2024-09	m_11bbb	2073030	93605
S1c2c(cc([N+]([O-])=O)cc2)C=C1C(=O)Nc3c(nccc3)NCC	1233	fCSFP4	0.685	m_22bdl____24196032____138468	N/A	S1c2c(cc([N+]([O-])=O)cc2)C=C1C(=O)Nc3c(cccc3)C(=O)N	REALSpace_70bn_2024-09	m_22bdl	24196032	138468
S(=O)(=O)(c1c(NC(=O)C=2Sc3c(cc([N+]([O-])=O)cc3)C2)cccc1)CC	1234	fCSFP4	0.685	m_11bcb____593340____93605	N/A	S1c2c(cc([N+]([O-])=O)cc2)C=C1C(=O)Nc3c(cccc3)C(=O)N	REALSpace_70bn_2024-09	m_11bcb	593340	93605
S(=O)(c1c(NC(=O)C=2Sc3c(cc([N+]([O-])=O)cc3)C2)cccc1)C(F)(F)F	1235	fCSFP4	0.685	m_11bcb____14174066____93605	N/A	S1c2c(cc([N+]([O-])=O)cc2)C=C1C(=O)Nc3c(cccc3)C(=O)N	REALSpace_70bn_2024-09	m_11bcb	14174066	93605
S(c1c(NC(=O)C=2Sc3c(cc([N+]([O-])=O)cc3)C2)cccc1)C(=O)N(C)C	1236	fCSFP4	0.685	m_11bcb____3014736____93605	N/A	S1c2c(cc([N+]([O-])=O)cc2)C=C1C(=O)Nc3c(cccc3)C(=O)N	REALSpace_70bn_2024-09	m_11bcb	3014736	93605
S1c2c(cc([N+]([O-])=O)cc2)C=C1C(=O)Nc3c(N(CCC)C)cccc3	1237	fCSFP4	0.685	m_11bcb____12342138____93605	N/A	S1c2c(cc([N+]([O-])=O)cc2)C=C1C(=O)Nc3c(cccc3)C(=O)N	REALSpace_70bn_2024-09	m_11bcb	12342138	93605
S1c2c(cc([N+]([O-])=O)cc2)C=C1C(=O)Nc3c(N4C=NC=C4)cccc3	1238	fCSFP4	0.685	m_11bcb____550018____93605	N/A	S1c2c(cc([N+]([O-])=O)cc2)C=C1C(=O)Nc3c(cccc3)C(=O)N	REALSpace_70bn_2024-09	m_11bcb	550018	93605
S1c2c(cc([N+]([O-])=O)cc2)C=C1C(=O)Nc3c(NC4CC[NH+](CC4)C)cccc3	1239	fCSFP4	0.685	m_22bdn____2769268____138468	N/A	S1c2c(cc([N+]([O-])=O)cc2)C=C1C(=O)Nc3c(cccc3)C(=O)N	REALSpace_70bn_2024-09	m_22bdn	2769268	138468
S1c2c(cc([N+]([O-])=O)cc2)C=C1C(=O)Nc3c(OCC[NH+](CC)CC)cccc3	1240	fCSFP4	0.685	m_11bcb____259332____93605	N/A	S1c2c(cc([N+]([O-])=O)cc2)C=C1C(=O)Nc3c(cccc3)C(=O)N	REALSpace_70bn_2024-09	m_11bcb	259332	93605
S1c2c(cc([N+]([O-])=O)cc2)C=C1C(=O)Nc3c(cccc3)C(O)C(F)(F)F	1241	fCSFP4	0.685	m_22bdn____8303156____138468	N/A	S1c2c(cc([N+]([O-])=O)cc2)C=C1C(=O)Nc3c(cccc3)C(=O)N	REALSpace_70bn_2024-09	m_22bdn	8303156	138468
S1c2c(cc([N+]([O-])=O)cc2)C=C1C(=O)Nc3c(cccc3)C4=NNC=C4	1242	fCSFP4	0.685	m_22bdn____11757940____138468	N/A	S1c2c(cc([N+]([O-])=O)cc2)C=C1C(=O)Nc3c(cccc3)C(=O)N	REALSpace_70bn_2024-09	m_22bdn	11757940	138468
S1c2c(cc([N+]([O-])=O)cc2)C=C1C(=O)Nc3c(cccc3)C4=NNC=N4	1243	fCSFP4	0.685	m_22bdn____7762178____138468	N/A	S1c2c(cc([N+]([O-])=O)cc2)C=C1C(=O)Nc3c(cccc3)C(=O)N	REALSpace_70bn_2024-09	m_22bdn	7762178	138468
S1c2c(cc([N+]([O-])=O)cc2)C=C1C(=O)Nc3c(cccc3)CC(=O)N(C)C	1244	fCSFP4	0.685	m_11bcb____1307810____93605	N/A	S1c2c(cc([N+]([O-])=O)cc2)C=C1C(=O)Nc3c(cccc3)C(=O)N	REALSpace_70bn_2024-09	m_11bcb	1307810	93605
S1c2c(cc([N+]([O-])=O)cc2)C=C1C(=O)Nc3c(cnc(c3)C)C(=O)C	1245	fCSFP4	0.685	m_11bbb____17656420____93605	N/A	S1c2c(cc([N+]([O-])=O)cc2)C=C1C(=O)Nc3c(cccc3)C(=O)N	REALSpace_70bn_2024-09	m_11bbb	17656420	93605
S1C(C(=O)Nc2c(cccc2)C(=O)N)=CC3=C1SC=C3	1246	fCSFP4	0.685	m_11bcb____124078____14179430	N/A	S1c2c(cc([N+]([O-])=O)cc2)C=C1C(=O)Nc3c(cccc3)C(=O)N	REALSpace_70bn_2024-09	m_11bcb	124078	14179430
Brc1cc(c(NC(=O)C=2Sc3c(cc([N+]([O-])=O)cc3)C2)cc1)C(=O)OC(C)(C)C	1247	fCSFP4	0.685	m_11bcb____22356510____93605	N/A	S1c2c(cc([N+]([O-])=O)cc2)C=C1C(=O)Nc3c(cccc3)C(=O)N	REALSpace_70bn_2024-09	m_11bcb	22356510	93605
Brc1cc(c(NC(=O)C=2Sc3c(cc([N+]([O-])=O)cc3)C2)cc1)C(=O)OCCC	1248	fCSFP4	0.685	m_11bcb____2307744____93605	N/A	S1c2c(cc([N+]([O-])=O)cc2)C=C1C(=O)Nc3c(cccc3)C(=O)N	REALSpace_70bn_2024-09	m_11bcb	2307744	93605
S1c2c(cc([N+]([O-])=O)cc2)C=C1C(=O)Nc3c(cc(cc3)C(F)(F)F)C(=O)OC	1249	fCSFP4	0.685	m_1626bcb____22082342____22100508	N/A	S1c2c(cc([N+]([O-])=O)cc2)C=C1C(=O)Nc3c(cccc3)C(=O)N	REALSpace_70bn_2024-09	m_1626bcb	22082342	22100508
S1c2c(cc([N+]([O-])=O)cc2)C=C1C(=O)Nc3c(ccc(c3)C(F)(F)F)C(=O)OC	1250	fCSFP4	0.685	m_11bcb____886828____93605	N/A	S1c2c(cc([N+]([O-])=O)cc2)C=C1C(=O)Nc3c(cccc3)C(=O)N	REALSpace_70bn_2024-09	m_11bcb	886828	93605
Clc1cc2SC(C(=O)Nc3c(cccc3)C([O-])=O)=Cc2cc1	1251	fCSFP4	0.684	m_270112bcc____7868348____13573968	N/A	S1c2c(cc([N+]([O-])=O)cc2)C=C1C(=O)Nc3c(cccc3)C(=O)N	REALSpace_70bn_2024-09	m_270112bcc	7868348	13573968
S(c1cc(NC(=O)C=2Sc3c(cc([N+]([O-])=O)cc3)C2)ccc1)C	1252	fCSFP4	0.684	m_11bbb____51373____93605	N/A	S1c2c(cc([N+]([O-])=O)cc2)C=C1C(=O)Nc3c(cccc3)C(=O)N	REALSpace_70bn_2024-09	m_11bbb	51373	93605
S1c2c(cc([N+]([O-])=O)cc2)C=C1C(=O)NCCNC(=O)Nc3ccccc3	1253	fCSFP4	0.684	m_11bbb____22170982____93605	N/A	S1c2c(cc([N+]([O-])=O)cc2)C=C1C(=O)Nc3c(cccc3)C(=O)N	REALSpace_70bn_2024-09	m_11bbb	22170982	93605
S1c2c(cc([N+]([O-])=O)cc2)C=C1C(=O)Nc3cc(C#C)ccc3	1254	fCSFP4	0.684	m_11bbb____244347____93605	N/A	S1c2c(cc([N+]([O-])=O)cc2)C=C1C(=O)Nc3c(cccc3)C(=O)N	REALSpace_70bn_2024-09	m_11bbb	244347	93605
S1c2c(cc([N+]([O-])=O)cc2)C=C1C(=O)Nc3cc(C#N)ccc3	1255	fCSFP4	0.684	m_11bbb____51764____93605	N/A	S1c2c(cc([N+]([O-])=O)cc2)C=C1C(=O)Nc3c(cccc3)C(=O)N	REALSpace_70bn_2024-09	m_11bbb	51764	93605
S1c2c(cc([N+]([O-])=O)cc2)C=C1C(=O)Nc3cc(NC(=O)CO)ccc3	1256	fCSFP4	0.684	m_22dbn____7931666____138468	N/A	S1c2c(cc([N+]([O-])=O)cc2)C=C1C(=O)Nc3c(cccc3)C(=O)N	REALSpace_70bn_2024-09	m_22dbn	7931666	138468
S1c2c(cc([N+]([O-])=O)cc2)C=C1C(=O)Nc3cc(OC)ccc3	1257	fCSFP4	0.684	m_11bbb____51353____93605	N/A	S1c2c(cc([N+]([O-])=O)cc2)C=C1C(=O)Nc3c(cccc3)C(=O)N	REALSpace_70bn_2024-09	m_11bbb	51353	93605
S1c2c(cc([N+]([O-])=O)cc2)C=C1C(=O)Nc3cc(ccc3)C=C	1258	fCSFP4	0.684	m_11bbb____28469312____93605	N/A	S1c2c(cc([N+]([O-])=O)cc2)C=C1C(=O)Nc3c(cccc3)C(=O)N	REALSpace_70bn_2024-09	m_11bbb	28469312	93605
S1c2c(cc([N+]([O-])=O)cc2)C=C1C(=O)Nc3cc(ccc3)CC	1259	fCSFP4	0.684	m_11bbb____51793____93605	N/A	S1c2c(cc([N+]([O-])=O)cc2)C=C1C(=O)Nc3c(cccc3)C(=O)N	REALSpace_70bn_2024-09	m_11bbb	51793	93605
S1c2c(cc([N+]([O-])=O)cc2)C=C1C(=O)Nc3c(N4C=NC=C4)cc(cc3)C(=O)N	1260	fCSFP4	0.684	m_11bcb____10738490____93605	N/A	S1c2c(cc([N+]([O-])=O)cc2)C=C1C(=O)Nc3c(cccc3)C(=O)N	REALSpace_70bn_2024-09	m_11bcb	10738490	93605
S1c2c(cc([N+]([O-])=O)cc2)C=C1C(=O)OCC(=O)Nc3c(cccc3)C(=O)NC(C)C	1261	fCSFP4	0.684	m_1458bbb____477724____571122	N/A	S1c2c(cc([N+]([O-])=O)cc2)C=C1C(=O)Nc3c(cccc3)C(=O)N	REALSpace_70bn_2024-09	m_1458bbb	477724	571122
Brc1cc2c(SC(C(=O)Nc3c(F)c(ccc3)C(=O)N)=C2)cc1	1262	fCSFP4	0.684	m_11bcb____22357140____12211778	N/A	S1c2c(cc([N+]([O-])=O)cc2)C=C1C(=O)Nc3c(cccc3)C(=O)N	REALSpace_70bn_2024-09	m_11bcb	22357140	12211778
Brc1cc2c(SC(C(=O)Nc3c(c(ccc3)C(=O)N)C)=C2)cc1	1263	fCSFP4	0.684	m_11bbb____644874____12211778	N/A	S1c2c(cc([N+]([O-])=O)cc2)C=C1C(=O)Nc3c(cccc3)C(=O)N	REALSpace_70bn_2024-09	m_11bbb	644874	12211778
Clc1cc2c(SC(C(=O)Nc3c(F)c(ccc3)C(=O)N)=C2)cc1	1264	fCSFP4	0.684	m_11bcb____22357140____11948630	N/A	S1c2c(cc([N+]([O-])=O)cc2)C=C1C(=O)Nc3c(cccc3)C(=O)N	REALSpace_70bn_2024-09	m_11bcb	22357140	11948630
Clc1cc2c(SC(C(=O)Nc3c(c(ccc3)C(=O)N)C)=C2)cc1	1265	fCSFP4	0.684	m_11bbb____644874____11948630	N/A	S1c2c(cc([N+]([O-])=O)cc2)C=C1C(=O)Nc3c(cccc3)C(=O)N	REALSpace_70bn_2024-09	m_11bbb	644874	11948630
Ic1cc2c(SC(C(=O)Nc3c(F)c(ccc3)C(=O)N)=C2)cc1	1266	fCSFP4	0.684	m_11bcb____22357140____26278040	N/A	S1c2c(cc([N+]([O-])=O)cc2)C=C1C(=O)Nc3c(cccc3)C(=O)N	REALSpace_70bn_2024-09	m_11bcb	22357140	26278040
Ic1cc2c(SC(C(=O)Nc3c(c(ccc3)C(=O)N)C)=C2)cc1	1267	fCSFP4	0.684	m_11bbb____644874____26278040	N/A	S1c2c(cc([N+]([O-])=O)cc2)C=C1C(=O)Nc3c(cccc3)C(=O)N	REALSpace_70bn_2024-09	m_11bbb	644874	26278040
S1c2c(cc(F)cc2)C=C1C(=O)Nc3c(c(ccc3)C(=O)N)C	1268	fCSFP4	0.684	m_11bbb____644874____107241	N/A	S1c2c(cc([N+]([O-])=O)cc2)C=C1C(=O)Nc3c(cccc3)C(=O)N	REALSpace_70bn_2024-09	m_11bbb	644874	107241
S1c2c(cc(cc2)C)C=C1C(=O)Nc3c(F)c(ccc3)C(=O)N	1269	fCSFP4	0.684	m_11bcb____22357140____10338218	N/A	S1c2c(cc([N+]([O-])=O)cc2)C=C1C(=O)Nc3c(cccc3)C(=O)N	REALSpace_70bn_2024-09	m_11bcb	22357140	10338218
S1c2c(cc(C#N)cc2)C=C1C(=O)Nc3c(cc(O)cc3)C(=O)N	1270	fCSFP4	0.683	m_22bdl____13142064____27702582	N/A	S1c2c(cc([N+]([O-])=O)cc2)C=C1C(=O)Nc3c(cccc3)C(=O)N	REALSpace_70bn_2024-09	m_22bdl	13142064	27702582
S1c2c(cc(C#N)cc2)C=C1C(=O)Nc3c(ccc(O)c3)C(=O)N	1271	fCSFP4	0.683	m_22bdl____27034224____27702582	N/A	S1c2c(cc([N+]([O-])=O)cc2)C=C1C(=O)Nc3c(cccc3)C(=O)N	REALSpace_70bn_2024-09	m_22bdl	27034224	27702582
S1c2c(cc([N+]([O-])=O)cc2)C=C1C(=O)NNc3c(Oc4ccccc4)cccc3	1272	fCSFP4	0.683	m_22bbn____11686092____138468	N/A	S1c2c(cc([N+]([O-])=O)cc2)C=C1C(=O)Nc3c(cccc3)C(=O)N	REALSpace_70bn_2024-09	m_22bbn	11686092	138468
S1c2c(cc([N+]([O-])=O)cc2)C=C1C(=O)NNc3c(cccc3)Cc4ccccc4	1273	fCSFP4	0.683	m_22bbn____11686074____138468	N/A	S1c2c(cc([N+]([O-])=O)cc2)C=C1C(=O)Nc3c(cccc3)C(=O)N	REALSpace_70bn_2024-09	m_22bbn	11686074	138468
S1c2c(cc([N+]([O-])=O)cc2)C=C1C(=O)Nc3c(F)c(F)c(O)cc3	1274	fCSFP4	0.683	m_22bdl____10856964____138468	N/A	S1c2c(cc([N+]([O-])=O)cc2)C=C1C(=O)Nc3c(cccc3)C(=O)N	REALSpace_70bn_2024-09	m_22bdl	10856964	138468
S1c2c(cc([N+]([O-])=O)cc2)C=C1C(=O)Nc3cc(ncc3)C(=O)N	1275	fCSFP4	0.683	m_1626dbb____22035180____22100508	N/A	S1c2c(cc([N+]([O-])=O)cc2)C=C1C(=O)Nc3c(cccc3)C(=O)N	REALSpace_70bn_2024-09	m_1626dbb	22035180	22100508
Brc1cc(C#C)c(NC(=O)C=2Sc3c(cc([N+]([O-])=O)cc3)C2)cc1	1276	fCSFP4	0.683	m_11bbb____22169564____93605	N/A	S1c2c(cc([N+]([O-])=O)cc2)C=C1C(=O)Nc3c(cccc3)C(=O)N	REALSpace_70bn_2024-09	m_11bbb	22169564	93605
Brc1cc(C#N)c(NC(=O)C=2Sc3c(cc([N+]([O-])=O)cc3)C2)cc1	1277	fCSFP4	0.683	m_11bbb____7343816____93605	N/A	S1c2c(cc([N+]([O-])=O)cc2)C=C1C(=O)Nc3c(cccc3)C(=O)N	REALSpace_70bn_2024-09	m_11bbb	7343816	93605
Brc1cc(NC(=O)C=2Sc3c(cc([N+]([O-])=O)cc3)C2)c(NC(C)C)cc1	1278	fCSFP4	0.683	m_22bdn____6406206____138468	N/A	S1c2c(cc([N+]([O-])=O)cc2)C=C1C(=O)Nc3c(cccc3)C(=O)N	REALSpace_70bn_2024-09	m_22bdn	6406206	138468
Brc1cc(NC(=O)C=2Sc3c(cc([N+]([O-])=O)cc3)C2)c(cc1)C[NH3+]	1279	fCSFP4	0.683	m_240690bbf____26978366____7406060	N/A	S1c2c(cc([N+]([O-])=O)cc2)C=C1C(=O)Nc3c(cccc3)C(=O)N	REALSpace_70bn_2024-09	m_240690bbf	26978366	7406060
Brc1cc(NC(C)C)c(NC(=O)C=2Sc3c(cc([N+]([O-])=O)cc3)C2)cc1	1280	fCSFP4	0.683	m_22bdn____12057500____138468	N/A	S1c2c(cc([N+]([O-])=O)cc2)C=C1C(=O)Nc3c(cccc3)C(=O)N	REALSpace_70bn_2024-09	m_22bdn	12057500	138468
Brc1cc(OC)c(NC(=O)C=2Sc3c(cc([N+]([O-])=O)cc3)C2)cc1	1281	fCSFP4	0.683	m_11bbb____12525458____93605	N/A	S1c2c(cc([N+]([O-])=O)cc2)C=C1C(=O)Nc3c(cccc3)C(=O)N	REALSpace_70bn_2024-09	m_11bbb	12525458	93605
Brc1cc(c(NC(=O)C=2Sc3c(cc([N+]([O-])=O)cc3)C2)cc1)CC	1282	fCSFP4	0.683	m_11bbb____11684304____93605	N/A	S1c2c(cc([N+]([O-])=O)cc2)C=C1C(=O)Nc3c(cccc3)C(=O)N	REALSpace_70bn_2024-09	m_11bbb	11684304	93605
Clc1c(N(C)C)c(NC(=O)C=2Sc3c(cc([N+]([O-])=O)cc3)C2)ccc1	1283	fCSFP4	0.683	m_11bcb____732004____93605	N/A	S1c2c(cc([N+]([O-])=O)cc2)C=C1C(=O)Nc3c(cccc3)C(=O)N	REALSpace_70bn_2024-09	m_11bcb	732004	93605
Clc1cc(C#C)c(NC(=O)C=2Sc3c(cc([N+]([O-])=O)cc3)C2)cc1	1284	fCSFP4	0.683	m_11bcb____27073150____93605	N/A	S1c2c(cc([N+]([O-])=O)cc2)C=C1C(=O)Nc3c(cccc3)C(=O)N	REALSpace_70bn_2024-09	m_11bcb	27073150	93605
Clc1cc(C#N)c(NC(=O)C=2Sc3c(cc([N+]([O-])=O)cc3)C2)cc1	1285	fCSFP4	0.683	m_11bcb____12102358____93605	N/A	S1c2c(cc([N+]([O-])=O)cc2)C=C1C(=O)Nc3c(cccc3)C(=O)N	REALSpace_70bn_2024-09	m_11bcb	12102358	93605
Clc1cc(NC(=O)C=2Sc3c(cc([N+]([O-])=O)cc3)C2)c(NC(C)C)cc1	1286	fCSFP4	0.683	m_22bdn____11949192____138468	N/A	S1c2c(cc([N+]([O-])=O)cc2)C=C1C(=O)Nc3c(cccc3)C(=O)N	REALSpace_70bn_2024-09	m_22bdn	11949192	138468
Clc1cc(NC(=O)C=2Sc3c(cc([N+]([O-])=O)cc3)C2)c(cc1)C[NH3+]	1287	fCSFP4	0.683	m_240690bbf____21583806____7406060	N/A	S1c2c(cc([N+]([O-])=O)cc2)C=C1C(=O)Nc3c(cccc3)C(=O)N	REALSpace_70bn_2024-09	m_240690bbf	21583806	7406060
Clc1cc(OC)c(NC(=O)C=2Sc3c(cc([N+]([O-])=O)cc3)C2)cc1	1288	fCSFP4	0.683	m_11bbb____8990516____93605	N/A	S1c2c(cc([N+]([O-])=O)cc2)C=C1C(=O)Nc3c(cccc3)C(=O)N	REALSpace_70bn_2024-09	m_11bbb	8990516	93605
Clc1cc(SC)c(NC(=O)C=2Sc3c(cc([N+]([O-])=O)cc3)C2)cc1	1289	fCSFP4	0.683	m_11bbb____11949200____93605	N/A	S1c2c(cc([N+]([O-])=O)cc2)C=C1C(=O)Nc3c(cccc3)C(=O)N	REALSpace_70bn_2024-09	m_11bbb	11949200	93605
Clc1cc(c(NC(=O)C=2Sc3c(cc([N+]([O-])=O)cc3)C2)cc1)CC	1290	fCSFP4	0.683	m_11bbb____22172034____93605	N/A	S1c2c(cc([N+]([O-])=O)cc2)C=C1C(=O)Nc3c(cccc3)C(=O)N	REALSpace_70bn_2024-09	m_11bbb	22172034	93605
Ic1cc(OC)c(NC(=O)C=2Sc3c(cc([N+]([O-])=O)cc3)C2)cc1	1291	fCSFP4	0.683	m_11bbb____10644244____93605	N/A	S1c2c(cc([N+]([O-])=O)cc2)C=C1C(=O)Nc3c(cccc3)C(=O)N	REALSpace_70bn_2024-09	m_11bbb	10644244	93605
Ic1cc(c(NC(=O)C=2Sc3c(cc([N+]([O-])=O)cc3)C2)cc1)CC	1292	fCSFP4	0.683	m_11bbb____15146604____93605	N/A	S1c2c(cc([N+]([O-])=O)cc2)C=C1C(=O)Nc3c(cccc3)C(=O)N	REALSpace_70bn_2024-09	m_11bbb	15146604	93605
S(c1c(NC(=O)C=2Sc3c(cc([N+]([O-])=O)cc3)C2)ccc(F)c1)C	1293	fCSFP4	0.683	m_11bbb____11619572____93605	N/A	S1c2c(cc([N+]([O-])=O)cc2)C=C1C(=O)Nc3c(cccc3)C(=O)N	REALSpace_70bn_2024-09	m_11bbb	11619572	93605
S1c2c(cc([N+]([O-])=O)cc2)C=C1C(=O)Nc3c(C#C)cc(F)cc3	1294	fCSFP4	0.683	m_11bbb____22172546____93605	N/A	S1c2c(cc([N+]([O-])=O)cc2)C=C1C(=O)Nc3c(cccc3)C(=O)N	REALSpace_70bn_2024-09	m_11bbb	22172546	93605
S1c2c(cc([N+]([O-])=O)cc2)C=C1C(=O)Nc3c(C#N)c(C#C)ccc3	1295	fCSFP4	0.683	m_11bcb____20503368____93605	N/A	S1c2c(cc([N+]([O-])=O)cc2)C=C1C(=O)Nc3c(cccc3)C(=O)N	REALSpace_70bn_2024-09	m_11bcb	20503368	93605
S1c2c(cc([N+]([O-])=O)cc2)C=C1C(=O)Nc3c(C#N)cc(C#C)cc3	1296	fCSFP4	0.683	m_11dcb____21217558____93605	N/A	S1c2c(cc([N+]([O-])=O)cc2)C=C1C(=O)Nc3c(cccc3)C(=O)N	REALSpace_70bn_2024-09	m_11dcb	21217558	93605
S1c2c(cc([N+]([O-])=O)cc2)C=C1C(=O)Nc3c(C#N)cc(F)cc3	1297	fCSFP4	0.683	m_11bcb____6739986____93605	N/A	S1c2c(cc([N+]([O-])=O)cc2)C=C1C(=O)Nc3c(cccc3)C(=O)N	REALSpace_70bn_2024-09	m_11bcb	6739986	93605
S1c2c(cc([N+]([O-])=O)cc2)C=C1C(=O)Nc3c(C#N)cc(cc3)C	1298	fCSFP4	0.683	m_11bcb____21397106____93605	N/A	S1c2c(cc([N+]([O-])=O)cc2)C=C1C(=O)Nc3c(cccc3)C(=O)N	REALSpace_70bn_2024-09	m_11bcb	21397106	93605
S1c2c(cc([N+]([O-])=O)cc2)C=C1C(=O)Nc3c(F)c(ccc3)C(F)F	1299	fCSFP4	0.683	m_11bbb____22382398____93605	N/A	S1c2c(cc([N+]([O-])=O)cc2)C=C1C(=O)Nc3c(cccc3)C(=O)N	REALSpace_70bn_2024-09	m_11bbb	22382398	93605
S1c2c(cc([N+]([O-])=O)cc2)C=C1C(=O)Nc3c(F)cc(cc3)B(O)O	1300	fCSFP4	0.683	m_269946bbf____15390930____7301560	N/A	S1c2c(cc([N+]([O-])=O)cc2)C=C1C(=O)Nc3c(cccc3)C(=O)N	REALSpace_70bn_2024-09	m_269946bbf	15390930	7301560
S1c2c(cc([N+]([O-])=O)cc2)C=C1C(=O)Nc3c(F)cc(cc3)C(F)F	1301	fCSFP4	0.683	m_11bbb____25844342____93605	N/A	S1c2c(cc([N+]([O-])=O)cc2)C=C1C(=O)Nc3c(cccc3)C(=O)N	REALSpace_70bn_2024-09	m_11bbb	25844342	93605
S1c2c(cc([N+]([O-])=O)cc2)C=C1C(=O)Nc3c(NC(C)C)cc(F)cc3	1302	fCSFP4	0.683	m_22bdn____5530694____138468	N/A	S1c2c(cc([N+]([O-])=O)cc2)C=C1C(=O)Nc3c(cccc3)C(=O)N	REALSpace_70bn_2024-09	m_22bdn	5530694	138468
S1c2c(cc([N+]([O-])=O)cc2)C=C1C(=O)Nc3c(NC(C)C)ccc(F)c3	1303	fCSFP4	0.683	m_22bdn____6406204____138468	N/A	S1c2c(cc([N+]([O-])=O)cc2)C=C1C(=O)Nc3c(cccc3)C(=O)N	REALSpace_70bn_2024-09	m_22bdn	6406204	138468
S1c2c(cc([N+]([O-])=O)cc2)C=C1C(=O)Nc3c(OC)cc(F)cc3	1304	fCSFP4	0.683	m_11bbb____548182____93605	N/A	S1c2c(cc([N+]([O-])=O)cc2)C=C1C(=O)Nc3c(cccc3)C(=O)N	REALSpace_70bn_2024-09	m_11bbb	548182	93605
S1c2c(cc([N+]([O-])=O)cc2)C=C1C(=O)Nc3c(OCC)cc(OCC)cc3	1305	fCSFP4	0.683	m_11bbb____14428754____93605	N/A	S1c2c(cc([N+]([O-])=O)cc2)C=C1C(=O)Nc3c(cccc3)C(=O)N	REALSpace_70bn_2024-09	m_11bbb	14428754	93605
S1c2c(cc([N+]([O-])=O)cc2)C=C1C(=O)Nc3c(c(F)ccc3)C(F)(F)F	1306	fCSFP4	0.683	m_11bcb____18366098____93605	N/A	S1c2c(cc([N+]([O-])=O)cc2)C=C1C(=O)Nc3c(cccc3)C(=O)N	REALSpace_70bn_2024-09	m_11bcb	18366098	93605
S1c2c(cc([N+]([O-])=O)cc2)C=C1C(=O)Nc3c(c(N(C)C)ccc3)C	1307	fCSFP4	0.683	m_11bbb____8284020____93605	N/A	S1c2c(cc([N+]([O-])=O)cc2)C=C1C(=O)Nc3c(cccc3)C(=O)N	REALSpace_70bn_2024-09	m_11bbb	8284020	93605
S1c2c(cc([N+]([O-])=O)cc2)C=C1C(=O)Nc3c(c(ccc3)C(C)C)C	1308	fCSFP4	0.683	m_11bbb____22171368____93605	N/A	S1c2c(cc([N+]([O-])=O)cc2)C=C1C(=O)Nc3c(cccc3)C(=O)N	REALSpace_70bn_2024-09	m_11bbb	22171368	93605
S1c2c(cc([N+]([O-])=O)cc2)C=C1C(=O)Nc3c(cc(F)cc3)C=C	1309	fCSFP4	0.683	m_11bbb____28469022____93605	N/A	S1c2c(cc([N+]([O-])=O)cc2)C=C1C(=O)Nc3c(cccc3)C(=O)N	REALSpace_70bn_2024-09	m_11bbb	28469022	93605
S1c2c(cc([N+]([O-])=O)cc2)C=C1C(=O)Nc3c(cc(F)cc3)CC	1310	fCSFP4	0.683	m_11bbb____18800038____93605	N/A	S1c2c(cc([N+]([O-])=O)cc2)C=C1C(=O)Nc3c(cccc3)C(=O)N	REALSpace_70bn_2024-09	m_11bbb	18800038	93605
S1c2c(cc([N+]([O-])=O)cc2)C=C1C(=O)Nc3c(cc(cc3)B(O)O)C	1311	fCSFP4	0.683	m_269946bbf____15390936____7301560	N/A	S1c2c(cc([N+]([O-])=O)cc2)C=C1C(=O)Nc3c(cccc3)C(=O)N	REALSpace_70bn_2024-09	m_269946bbf	15390936	7301560
S1c2c(cc([N+]([O-])=O)cc2)C=C1C(=O)Nc3c(cc(cc3)C(C)C)C	1312	fCSFP4	0.683	m_11bbb____18337610____93605	N/A	S1c2c(cc([N+]([O-])=O)cc2)C=C1C(=O)Nc3c(cccc3)C(=O)N	REALSpace_70bn_2024-09	m_11bbb	18337610	93605
S1c2c(cc([N+]([O-])=O)cc2)C=C1C(=O)Nc3c(ccc(F)c3)C[NH3+]	1313	fCSFP4	0.683	m_240690bbf____21583726____7406060	N/A	S1c2c(cc([N+]([O-])=O)cc2)C=C1C(=O)Nc3c(cccc3)C(=O)N	REALSpace_70bn_2024-09	m_240690bbf	21583726	7406060
S1c2c(cc([N+]([O-])=O)cc2)C=C1C(=O)Nc3c(ccc(N)c3)CC	1314	fCSFP4	0.683	m_240690bbf____28247474____7406060	N/A	S1c2c(cc([N+]([O-])=O)cc2)C=C1C(=O)Nc3c(cccc3)C(=O)N	REALSpace_70bn_2024-09	m_240690bbf	28247474	7406060
S1c2c(cc([N+]([O-])=O)cc2)C=C1C(=O)Nc3c(ccc(c3)C(=O)NCC)C	1315	fCSFP4	0.683	m_11bbb____796266____93605	N/A	S1c2c(cc([N+]([O-])=O)cc2)C=C1C(=O)Nc3c(cccc3)C(=O)N	REALSpace_70bn_2024-09	m_11bbb	796266	93605
S1c2c(cc([N+]([O-])=O)cc2)C=C1C(=O)Nc3c(ccc(c3)C)C[NH3+]	1316	fCSFP4	0.683	m_240690bbf____26978378____7406060	N/A	S1c2c(cc([N+]([O-])=O)cc2)C=C1C(=O)Nc3c(cccc3)C(=O)N	REALSpace_70bn_2024-09	m_240690bbf	26978378	7406060
S1c2c(cc([N+]([O-])=O)cc2)C=C1C(=O)Nc3c(nccc3)CO	1317	fCSFP4	0.683	m_22bbl____26253962____138468	N/A	S1c2c(cc([N+]([O-])=O)cc2)C=C1C(=O)Nc3c(cccc3)C(=O)N	REALSpace_70bn_2024-09	m_22bbl	26253962	138468
S1c2c(cc([N+]([O-])=O)cc2)C=C1C(=O)Nc3c4OCCOc4ccc3	1318	fCSFP4	0.683	m_11bbb____7876852____93605	N/A	S1c2c(cc([N+]([O-])=O)cc2)C=C1C(=O)Nc3c(cccc3)C(=O)N	REALSpace_70bn_2024-09	m_11bbb	7876852	93605
Brc1c(cc(NC(=O)C=2Sc3c(cc([N+]([O-])=O)cc3)C2)c(c1)C)C([O-])=O	1319	fCSFP4	0.683	m_188690bbe____12330356____7313196	N/A	S1c2c(cc([N+]([O-])=O)cc2)C=C1C(=O)Nc3c(cccc3)C(=O)N	REALSpace_70bn_2024-09	m_188690bbe	12330356	7313196
Clc1cc(NC(=O)c2c(NCC=3Sc4c(cc([N+]([O-])=O)cc4)C3)cccc2)ccc1	1320	fCSFP4	0.683	m_207bdb____26287532____26209348	N/A	S1c2c(cc([N+]([O-])=O)cc2)C=C1C(=O)Nc3c(cccc3)C(=O)N	REALSpace_70bn_2024-09	m_207bdb	26287532	26209348
S1c2c(cc([N+]([O-])=O)cc2)C=C1C(=O)Nc3c(F)cc(c(c3)C([O-])=O)C	1321	fCSFP4	0.683	m_188690bbe____13243230____7313196	N/A	S1c2c(cc([N+]([O-])=O)cc2)C=C1C(=O)Nc3c(cccc3)C(=O)N	REALSpace_70bn_2024-09	m_188690bbe	13243230	7313196
S1c2c(cc([N+]([O-])=O)cc2)C=C1C(=O)Nc3c(c(c(cc3)C(=O)OC)C)C	1322	fCSFP4	0.683	m_11bbb____20318338____93605	N/A	S1c2c(cc([N+]([O-])=O)cc2)C=C1C(=O)Nc3c(cccc3)C(=O)N	REALSpace_70bn_2024-09	m_11bbb	20318338	93605
S1c2c(cc([N+]([O-])=O)cc2)C=C1C(=O)Nc3c(cc(F)c(c3)C([O-])=O)C	1323	fCSFP4	0.683	m_188690bbe____26212708____7313196	N/A	S1c2c(cc([N+]([O-])=O)cc2)C=C1C(=O)Nc3c(cccc3)C(=O)N	REALSpace_70bn_2024-09	m_188690bbe	26212708	7313196
S1c2c(cc([N+]([O-])=O)cc2)C=C1C(=O)Nc3c(cc(c(F)c3)C([O-])=O)C	1324	fCSFP4	0.683	m_188690bbe____14596394____7313196	N/A	S1c2c(cc([N+]([O-])=O)cc2)C=C1C(=O)Nc3c(cccc3)C(=O)N	REALSpace_70bn_2024-09	m_188690bbe	14596394	7313196
S1c2c(cc([N+]([O-])=O)cc2)C=C1CNc3c(cccc3)C(=O)Nc4cc(ccc4)C	1325	fCSFP4	0.683	m_207bdb____26287506____26209348	N/A	S1c2c(cc([N+]([O-])=O)cc2)C=C1C(=O)Nc3c(cccc3)C(=O)N	REALSpace_70bn_2024-09	m_207bdb	26287506	26209348
S1c2c(c([N+]([O-])=O)ccc2)C=C1C(=O)NCC(=O)Nc3c(cccc3)C(=O)N	1326	fCSFP4	0.682	m_11bbb____22169958____26276910	N/A	S1c2c(cc([N+]([O-])=O)cc2)C=C1C(=O)Nc3c(cccc3)C(=O)N	REALSpace_70bn_2024-09	m_11bbb	22169958	26276910
Brc1cc2SC(C(=O)Nc3c(cccc3)C(=O)c4ccccc4)=Cc2cc1	1327	fCSFP4	0.681	m_11dcb____158059____10812350	N/A	S1c2c(cc([N+]([O-])=O)cc2)C=C1C(=O)Nc3c(cccc3)C(=O)N	REALSpace_70bn_2024-09	m_11dcb	158059	10812350
Clc1cc2SC(C(=O)Nc3c(cccc3)C(=O)c4ccccc4)=Cc2cc1	1328	fCSFP4	0.681	m_11dcb____158059____13573928	N/A	S1c2c(cc([N+]([O-])=O)cc2)C=C1C(=O)Nc3c(cccc3)C(=O)N	REALSpace_70bn_2024-09	m_11dcb	158059	13573928
S1c2c(cc([N+]([O-])=O)cc2)C=C1C(=O)Nc3ccc(cc3)CC[NH3+]	1329	fCSFP4	0.681	m_240690bbf____17630932____7406060	N/A	S1c2c(cc([N+]([O-])=O)cc2)C=C1C(=O)Nc3c(cccc3)C(=O)N	REALSpace_70bn_2024-09	m_240690bbf	17630932	7406060
S1c2c(ccc(F)c2)C=C1C(=O)Nc3c(cccc3)C(=O)c4ccccc4	1330	fCSFP4	0.681	m_11dcb____158059____116471	N/A	S1c2c(cc([N+]([O-])=O)cc2)C=C1C(=O)Nc3c(cccc3)C(=O)N	REALSpace_70bn_2024-09	m_11dcb	158059	116471
S1c2c(ccc(c2)C)C=C1C(=O)Nc3c(cccc3)C(=O)c4ccccc4	1331	fCSFP4	0.681	m_11dcb____158059____26278268	N/A	S1c2c(cc([N+]([O-])=O)cc2)C=C1C(=O)Nc3c(cccc3)C(=O)N	REALSpace_70bn_2024-09	m_11dcb	158059	26278268
S1c2c(cc([N+]([O-])=O)cc2)C=C1C(=O)Nc3cc(ccc3)C(=C)C	1332	fCSFP4	0.681	m_11bbb____13445522____93605	N/A	S1c2c(cc([N+]([O-])=O)cc2)C=C1C(=O)Nc3c(cccc3)C(=O)N	REALSpace_70bn_2024-09	m_11bbb	13445522	93605
S1c2c(cc([N+]([O-])=O)cc2)C=C1C(=O)Nc3cc(ccc3)CC[NH3+]	1333	fCSFP4	0.681	m_240690bbf____14056058____7406060	N/A	S1c2c(cc([N+]([O-])=O)cc2)C=C1C(=O)Nc3c(cccc3)C(=O)N	REALSpace_70bn_2024-09	m_240690bbf	14056058	7406060
S1c2c(cc([N+]([O-])=O)cc2)C=C1C(=O)Nc3ccc(cc3)CNC(=O)N	1334	fCSFP4	0.681	m_11dbb____7913238____93605	N/A	S1c2c(cc([N+]([O-])=O)cc2)C=C1C(=O)Nc3c(cccc3)C(=O)N	REALSpace_70bn_2024-09	m_11dbb	7913238	93605
S1c2c(cc([N+]([O-])=O)cc2)C=C1C(=O)Nc3nc(N)ccc3	1335	fCSFP4	0.681	m_240690bbf____18242086____7406060	N/A	S1c2c(cc([N+]([O-])=O)cc2)C=C1C(=O)Nc3c(cccc3)C(=O)N	REALSpace_70bn_2024-09	m_240690bbf	18242086	7406060
Brc1c(NC(=O)C=2Sc3c(cc([N+]([O-])=O)cc3)C2)c(Cl)ccc1	1336	fCSFP4	0.681	m_11bcb____14468488____93605	N/A	S1c2c(cc([N+]([O-])=O)cc2)C=C1C(=O)Nc3c(cccc3)C(=O)N	REALSpace_70bn_2024-09	m_11bcb	14468488	93605
Brc1c(NC(=O)C=2Sc3c(cc([N+]([O-])=O)cc3)C2)c(F)ccc1	1337	fCSFP4	0.681	m_11bcb____6815294____93605	N/A	S1c2c(cc([N+]([O-])=O)cc2)C=C1C(=O)Nc3c(cccc3)C(=O)N	REALSpace_70bn_2024-09	m_11bcb	6815294	93605
Brc1c(NC(=O)C=2Sc3c(cc([N+]([O-])=O)cc3)C2)c(ccc1)C	1338	fCSFP4	0.681	m_11bcb____10564856____93605	N/A	S1c2c(cc([N+]([O-])=O)cc2)C=C1C(=O)Nc3c(cccc3)C(=O)N	REALSpace_70bn_2024-09	m_11bcb	10564856	93605
Clc1c(NC(=O)C=2Sc3c(cc([N+]([O-])=O)cc3)C2)c(F)ccc1	1339	fCSFP4	0.681	m_11bcb____8643332____93605	N/A	S1c2c(cc([N+]([O-])=O)cc2)C=C1C(=O)Nc3c(cccc3)C(=O)N	REALSpace_70bn_2024-09	m_11bcb	8643332	93605
Clc1c(NC(=O)C=2Sc3c(cc([N+]([O-])=O)cc3)C2)c(ccc1)C	1340	fCSFP4	0.681	m_11bcb____6283622____93605	N/A	S1c2c(cc([N+]([O-])=O)cc2)C=C1C(=O)Nc3c(cccc3)C(=O)N	REALSpace_70bn_2024-09	m_11bcb	6283622	93605
Ic1c(NC(=O)C=2Sc3c(cc([N+]([O-])=O)cc3)C2)c(F)ccc1	1341	fCSFP4	0.681	m_11bcb____22846916____93605	N/A	S1c2c(cc([N+]([O-])=O)cc2)C=C1C(=O)Nc3c(cccc3)C(=O)N	REALSpace_70bn_2024-09	m_11bcb	22846916	93605
S1c2c(cc([N+]([O-])=O)cc2)C=C1C(=O)NCCCNC(=O)c3c(F)cccc3	1342	fCSFP4	0.681	m_11bbb____6080240____93605	N/A	S1c2c(cc([N+]([O-])=O)cc2)C=C1C(=O)Nc3c(cccc3)C(=O)N	REALSpace_70bn_2024-09	m_11bbb	6080240	93605
S1c2c(cc([N+]([O-])=O)cc2)C=C1C(=O)NNC(=O)c3c(OC)cccc3	1343	fCSFP4	0.681	m_11dbb____4545054____93605	N/A	S1c2c(cc([N+]([O-])=O)cc2)C=C1C(=O)Nc3c(cccc3)C(=O)N	REALSpace_70bn_2024-09	m_11dbb	4545054	93605
S1c2c(cc([N+]([O-])=O)cc2)C=C1C(=O)Nc3c(F)cccc3C	1344	fCSFP4	0.681	m_11bcb____8303066____93605	N/A	S1c2c(cc([N+]([O-])=O)cc2)C=C1C(=O)Nc3c(cccc3)C(=O)N	REALSpace_70bn_2024-09	m_11bcb	8303066	93605
S1c2c(cc([N+]([O-])=O)cc2)C=C1C(=O)Nc3c(cccc3C4CC4)C5CC5	1345	fCSFP4	0.681	m_11bcb____25794012____93605	N/A	S1c2c(cc([N+]([O-])=O)cc2)C=C1C(=O)Nc3c(cccc3)C(=O)N	REALSpace_70bn_2024-09	m_11bcb	25794012	93605
S1c2c(cc([N+]([O-])=O)cc2)C=C1C(=O)Nc3cc([N+]([O-])=O)c(N)cc3	1346	fCSFP4	0.681	m_11bbb____25833870____93605	N/A	S1c2c(cc([N+]([O-])=O)cc2)C=C1C(=O)Nc3c(cccc3)C(=O)N	REALSpace_70bn_2024-09	m_11bbb	25833870	93605
[O-][N+](=O)c1cc2c(NC(C(=O)Nc3c(cccc3)C(=O)N)=C2)cc1	1347	fCSFP4	0.681	m_11bcb____124078____26271056	N/A	S1c2c(cc([N+]([O-])=O)cc2)C=C1C(=O)Nc3c(cccc3)C(=O)N	REALSpace_70bn_2024-09	m_11bcb	124078	26271056
[O-][N+](=O)c1cc2c(OC(C(=O)Nc3c(cccc3)C(=O)N)=C2)cc1	1348	fCSFP4	0.681	m_11bcb____124078____788744	N/A	S1c2c(cc([N+]([O-])=O)cc2)C=C1C(=O)Nc3c(cccc3)C(=O)N	REALSpace_70bn_2024-09	m_11bcb	124078	788744
Brc1cc2SC(C(=O)NCC(=O)Nc3c(cccc3)C(=O)N)=Cc2cc1	1349	fCSFP4	0.680	m_11bbb____22169958____10812350	N/A	S1c2c(cc([N+]([O-])=O)cc2)C=C1C(=O)Nc3c(cccc3)C(=O)N	REALSpace_70bn_2024-09	m_11bbb	22169958	10812350
Clc1c(Cl)ccc(NC(=O)C=2Sc3c(cc([N+]([O-])=O)cc3)C2)c1NC	1350	fCSFP4	0.680	m_22bdl____27702064____138468	N/A	S1c2c(cc([N+]([O-])=O)cc2)C=C1C(=O)Nc3c(cccc3)C(=O)N	REALSpace_70bn_2024-09	m_22bdl	27702064	138468
Clc1cc2SC(C(=O)NCC(=O)Nc3c(cccc3)C(=O)N)=Cc2cc1	1351	fCSFP4	0.680	m_11bbb____22169958____13573928	N/A	S1c2c(cc([N+]([O-])=O)cc2)C=C1C(=O)Nc3c(cccc3)C(=O)N	REALSpace_70bn_2024-09	m_11bbb	22169958	13573928
S(c1cc(NC(=O)C=2Sc3c(cc([N+]([O-])=O)cc3)C2)c(cc1)C)C	1352	fCSFP4	0.680	m_11bbb____8283774____93605	N/A	S1c2c(cc([N+]([O-])=O)cc2)C=C1C(=O)Nc3c(cccc3)C(=O)N	REALSpace_70bn_2024-09	m_11bbb	8283774	93605
S1c2c(cc([N+]([O-])=O)cc2)C=C1C(=O)Nc3c(F)c(NC(=O)C)c(F)cc3	1353	fCSFP4	0.680	m_11bbb____15141052____93605	N/A	S1c2c(cc([N+]([O-])=O)cc2)C=C1C(=O)Nc3c(cccc3)C(=O)N	REALSpace_70bn_2024-09	m_11bbb	15141052	93605
S1c2c(cc([N+]([O-])=O)cc2)C=C1C(=O)Nc3c(O)ccc(C#N)c3	1354	fCSFP4	0.680	m_22bbn____7866852____138468	N/A	S1c2c(cc([N+]([O-])=O)cc2)C=C1C(=O)Nc3c(cccc3)C(=O)N	REALSpace_70bn_2024-09	m_22bbn	7866852	138468
S1c2c(cc([N+]([O-])=O)cc2)C=C1C(=O)Nc3c(O)ccc(OC)c3	1355	fCSFP4	0.680	m_22bbn____7866856____138468	N/A	S1c2c(cc([N+]([O-])=O)cc2)C=C1C(=O)Nc3c(cccc3)C(=O)N	REALSpace_70bn_2024-09	m_22bbn	7866856	138468
S1c2c(cc([N+]([O-])=O)cc2)C=C1C(=O)Nc3c(O)ccc(c3)CC	1356	fCSFP4	0.680	m_22bbn____7866906____138468	N/A	S1c2c(cc([N+]([O-])=O)cc2)C=C1C(=O)Nc3c(cccc3)C(=O)N	REALSpace_70bn_2024-09	m_22bbn	7866906	138468
S1c2c(cc([N+]([O-])=O)cc2)C=C1C(=O)Nc3c(ccc(OC)c3)C	1357	fCSFP4	0.680	m_11bbb____7081892____93605	N/A	S1c2c(cc([N+]([O-])=O)cc2)C=C1C(=O)Nc3c(cccc3)C(=O)N	REALSpace_70bn_2024-09	m_11bbb	7081892	93605
S1c2c(cc([N+]([O-])=O)cc2)C=C1C(=O)Nc3c(ccc([N+]([O-])=O)c3)C(C)(C)C	1358	fCSFP4	0.680	m_11bcb____12622540____93605	N/A	S1c2c(cc([N+]([O-])=O)cc2)C=C1C(=O)Nc3c(cccc3)C(=O)N	REALSpace_70bn_2024-09	m_11bcb	12622540	93605
S1c2c(cc([N+]([O-])=O)cc2)C=C1C(=O)Nc3c(ccc(c3)C(C)C)C(C)C	1359	fCSFP4	0.680	m_11bcb____13907734____93605	N/A	S1c2c(cc([N+]([O-])=O)cc2)C=C1C(=O)Nc3c(cccc3)C(=O)N	REALSpace_70bn_2024-09	m_11bcb	13907734	93605
S1c2c(cc([N+]([O-])=O)cc2)C=C1C(=O)Nc3c(ccc(c3)CC)C	1360	fCSFP4	0.680	m_11bbb____22174820____93605	N/A	S1c2c(cc([N+]([O-])=O)cc2)C=C1C(=O)Nc3c(cccc3)C(=O)N	REALSpace_70bn_2024-09	m_11bbb	22174820	93605
S1c2c(cc([N+]([O-])=O)cc2)C=C1C(=O)Nc3c(ccc(c3)CO)C	1361	fCSFP4	0.680	m_22bbl____7348376____138468	N/A	S1c2c(cc([N+]([O-])=O)cc2)C=C1C(=O)Nc3c(cccc3)C(=O)N	REALSpace_70bn_2024-09	m_22bbl	7348376	138468
S1c2c(cc([N+]([O-])=O)cc2)C=C1C(=O)Nc3c(ccnc3)CO	1362	fCSFP4	0.680	m_22bbl____7941130____138468	N/A	S1c2c(cc([N+]([O-])=O)cc2)C=C1C(=O)Nc3c(cccc3)C(=O)N	REALSpace_70bn_2024-09	m_22bbl	7941130	138468
S1c2c(ccc(F)c2)C=C1C(=O)NCC(=O)Nc3c(cccc3)C(=O)N	1363	fCSFP4	0.680	m_11bbb____22169958____116471	N/A	S1c2c(cc([N+]([O-])=O)cc2)C=C1C(=O)Nc3c(cccc3)C(=O)N	REALSpace_70bn_2024-09	m_11bbb	22169958	116471
S1c2c(ccc(c2)C)C=C1C(=O)NCC(=O)Nc3c(cccc3)C(=O)N	1364	fCSFP4	0.680	m_11bbb____22169958____26278268	N/A	S1c2c(cc([N+]([O-])=O)cc2)C=C1C(=O)Nc3c(cccc3)C(=O)N	REALSpace_70bn_2024-09	m_11bbb	22169958	26278268
Brc1c(NC(=O)C=2Sc3c(cc([N+]([O-])=O)cc3)C2)ccc(c1)C(=O)OC	1365	fCSFP4	0.680	m_11bcb____6197990____93605	N/A	S1c2c(cc([N+]([O-])=O)cc2)C=C1C(=O)Nc3c(cccc3)C(=O)N	REALSpace_70bn_2024-09	m_11bcb	6197990	93605
Clc1c(NC(=O)C=2Sc3c(cc([N+]([O-])=O)cc3)C2)ccc(c1)C(=O)OC	1366	fCSFP4	0.680	m_11bcb____19745094____93605	N/A	S1c2c(cc([N+]([O-])=O)cc2)C=C1C(=O)Nc3c(cccc3)C(=O)N	REALSpace_70bn_2024-09	m_11bcb	19745094	93605
Clc1cc(c2cc(NC(=O)C=3Sc4c(cc([N+]([O-])=O)cc4)C3)c(cc2)C)ccc1	1367	fCSFP4	0.680	m_11bbb____20650924____93605	N/A	S1c2c(cc([N+]([O-])=O)cc2)C=C1C(=O)Nc3c(cccc3)C(=O)N	REALSpace_70bn_2024-09	m_11bbb	20650924	93605
Ic1c(NC(=O)C=2Sc3c(cc([N+]([O-])=O)cc3)C2)ccc(c1)C(=O)OC	1368	fCSFP4	0.680	m_11bcb____22355878____93605	N/A	S1c2c(cc([N+]([O-])=O)cc2)C=C1C(=O)Nc3c(cccc3)C(=O)N	REALSpace_70bn_2024-09	m_11bcb	22355878	93605
S1c2c(cc([N+]([O-])=O)cc2)C=C1C(=O)NC=3C(=NNC3C)C(=O)N	1369	fCSFP4	0.680	m_22bdl____3042638____138468	N/A	S1c2c(cc([N+]([O-])=O)cc2)C=C1C(=O)Nc3c(cccc3)C(=O)N	REALSpace_70bn_2024-09	m_22bdl	3042638	138468
S1c2c(cc([N+]([O-])=O)cc2)C=C1C(=O)NC=3SC(=C(C3C(=O)N)C)C	1370	fCSFP4	0.680	m_11bcb____2559172____93605	N/A	S1c2c(cc([N+]([O-])=O)cc2)C=C1C(=O)Nc3c(cccc3)C(=O)N	REALSpace_70bn_2024-09	m_11bcb	2559172	93605
S1c2c(cc([N+]([O-])=O)cc2)C=C1C(=O)Nc3c(F)cc(cc3)C(=O)OC	1371	fCSFP4	0.680	m_11bbb____3351040____93605	N/A	S1c2c(cc([N+]([O-])=O)cc2)C=C1C(=O)Nc3c(cccc3)C(=O)N	REALSpace_70bn_2024-09	m_11bbb	3351040	93605
S1c2c(cc([N+]([O-])=O)cc2)C=C1C(=O)Nc3c(cc(N)cc3)C(F)(F)F	1372	fCSFP4	0.680	m_240690bcd____24642208____7406060	N/A	S1c2c(cc([N+]([O-])=O)cc2)C=C1C(=O)Nc3c(cccc3)C(=O)N	REALSpace_70bn_2024-09	m_240690bcd	24642208	7406060
S1c2c(cc([N+]([O-])=O)cc2)C=C1C(=O)Nc3cc(O)c(cc3)C(=O)OC	1373	fCSFP4	0.680	m_22bbn____9329026____138468	N/A	S1c2c(cc([N+]([O-])=O)cc2)C=C1C(=O)Nc3c(cccc3)C(=O)N	REALSpace_70bn_2024-09	m_22bbn	9329026	138468
S1c2c(cc([N+]([O-])=O)cc2)C=C1C(=O)Nc3cc(OC)c(cc3)C(=O)C	1374	fCSFP4	0.680	m_11bbb____25822704____93605	N/A	S1c2c(cc([N+]([O-])=O)cc2)C=C1C(=O)Nc3c(cccc3)C(=O)N	REALSpace_70bn_2024-09	m_11bbb	25822704	93605
S1c2c(cc([N+]([O-])=O)cc2)C=C1C(=O)Nc3cc(OC)c(cc3)C([O-])=O	1375	fCSFP4	0.680	m_188690bbe____10887668____7313196	N/A	S1c2c(cc([N+]([O-])=O)cc2)C=C1C(=O)Nc3c(cccc3)C(=O)N	REALSpace_70bn_2024-09	m_188690bbe	10887668	7313196
S1c2c(cc([N+]([O-])=O)cc2)C=C1C(=O)Nc3cc(c(cc3)C(=O)NC(C)C)C	1376	fCSFP4	0.680	m_11bbb____4357848____93605	N/A	S1c2c(cc([N+]([O-])=O)cc2)C=C1C(=O)Nc3c(cccc3)C(=O)N	REALSpace_70bn_2024-09	m_11bbb	4357848	93605
S1c2c(cc([N+]([O-])=O)cc2)C=C1C(=O)Nc3cc(c(cc3)C(=O)OC)C	1377	fCSFP4	0.680	m_11bbb____3218024____93605	N/A	S1c2c(cc([N+]([O-])=O)cc2)C=C1C(=O)Nc3c(cccc3)C(=O)N	REALSpace_70bn_2024-09	m_11bbb	3218024	93605
Clc1c(Cl)cc(c(NC(=O)C=2Sc3c(cc([N+]([O-])=O)cc3)C2)c1)C(=O)OCC	1378	fCSFP4	0.680	m_11bcb____28469010____93605	N/A	S1c2c(cc([N+]([O-])=O)cc2)C=C1C(=O)Nc3c(cccc3)C(=O)N	REALSpace_70bn_2024-09	m_11bcb	28469010	93605
Clc1ncc(NC(=O)C=2Sc3c(cc([N+]([O-])=O)cc3)C2)c(c1)C(=O)C	1379	fCSFP4	0.680	m_11bbb____25844000____93605	N/A	S1c2c(cc([N+]([O-])=O)cc2)C=C1C(=O)Nc3c(cccc3)C(=O)N	REALSpace_70bn_2024-09	m_11bbb	25844000	93605
S(=O)(=O)(NCc1c(NC(=O)C=2Sc3c(cc([N+]([O-])=O)cc3)C2)cccc1)C	1380	fCSFP4	0.680	m_11bbb____25842370____93605	N/A	S1c2c(cc([N+]([O-])=O)cc2)C=C1C(=O)Nc3c(cccc3)C(=O)N	REALSpace_70bn_2024-09	m_11bbb	25842370	93605
S(c1c(NC(=O)C=2Sc3c(cc([N+]([O-])=O)cc3)C2)cccc1)CCC[NH+](C)C	1381	fCSFP4	0.680	m_11bcb____25793966____93605	N/A	S1c2c(cc([N+]([O-])=O)cc2)C=C1C(=O)Nc3c(cccc3)C(=O)N	REALSpace_70bn_2024-09	m_11bcb	25793966	93605
S1c2c(cc([N+]([O-])=O)cc2)C=C1C(=O)NC=3C(C(=O)OCC)=CN(C3)C	1382	fCSFP4	0.680	m_11bcb____13421760____93605	N/A	S1c2c(cc([N+]([O-])=O)cc2)C=C1C(=O)Nc3c(cccc3)C(=O)N	REALSpace_70bn_2024-09	m_11bcb	13421760	93605
S1c2c(cc([N+]([O-])=O)cc2)C=C1C(=O)Nc3c(N(C(=O)C)C)cccc3	1383	fCSFP4	0.680	m_11bcb____5125914____93605	N/A	S1c2c(cc([N+]([O-])=O)cc2)C=C1C(=O)Nc3c(cccc3)C(=O)N	REALSpace_70bn_2024-09	m_11bcb	5125914	93605
S1c2c(cc([N+]([O-])=O)cc2)C=C1C(=O)Nc3c(P(=O)(CC)CC)cccc3	1384	fCSFP4	0.680	m_11bcb____17801648____93605	N/A	S1c2c(cc([N+]([O-])=O)cc2)C=C1C(=O)Nc3c(cccc3)C(=O)N	REALSpace_70bn_2024-09	m_11bcb	17801648	93605
S1c2c(cc([N+]([O-])=O)cc2)C=C1C(=O)Nc3c(cc(F)c(F)c3)C(=O)OCC	1385	fCSFP4	0.680	m_11bcb____5730238____93605	N/A	S1c2c(cc([N+]([O-])=O)cc2)C=C1C(=O)Nc3c(cccc3)C(=O)N	REALSpace_70bn_2024-09	m_11bcb	5730238	93605
S1c2c(cc([N+]([O-])=O)cc2)C=C1C(=O)Nc3c(cc4OCCCOc4c3)C([O-])=O	1386	fCSFP4	0.680	m_188690bce____15211608____7313196	N/A	S1c2c(cc([N+]([O-])=O)cc2)C=C1C(=O)Nc3c(cccc3)C(=O)N	REALSpace_70bn_2024-09	m_188690bce	15211608	7313196
S1c2c(cc([N+]([O-])=O)cc2)C=C1C(=O)Nc3c(cccc3)C(F)(F)CC	1387	fCSFP4	0.680	m_11bcb____12638002____93605	N/A	S1c2c(cc([N+]([O-])=O)cc2)C=C1C(=O)Nc3c(cccc3)C(=O)N	REALSpace_70bn_2024-09	m_11bcb	12638002	93605
S1c2c(cc([N+]([O-])=O)cc2)C=C1C(=O)Nc3c(cccc3)C4=NC(=C(N4)C)C	1388	fCSFP4	0.680	m_22bdn____13610118____138468	N/A	S1c2c(cc([N+]([O-])=O)cc2)C=C1C(=O)Nc3c(cccc3)C(=O)N	REALSpace_70bn_2024-09	m_22bdn	13610118	138468
S1c2c(cc([N+]([O-])=O)cc2)C=C1C(=O)Nc3c(cccc3)C4=NNC(=N4)C	1389	fCSFP4	0.680	m_22bdn____771712____138468	N/A	S1c2c(cc([N+]([O-])=O)cc2)C=C1C(=O)Nc3c(cccc3)C(=O)N	REALSpace_70bn_2024-09	m_22bdn	771712	138468
S1c2c(cc([N+]([O-])=O)cc2)C=C1C(=O)Nc3c(cccc3)C=4C(=NNC4C)C	1390	fCSFP4	0.680	m_22bdl____21037022____138468	N/A	S1c2c(cc([N+]([O-])=O)cc2)C=C1C(=O)Nc3c(cccc3)C(=O)N	REALSpace_70bn_2024-09	m_22bdl	21037022	138468
S1c2c(cc([N+]([O-])=O)cc2)C=C1C(=O)Nc3c(cccc3)CC(=O)OCC	1391	fCSFP4	0.680	m_11bcb____4905830____93605	N/A	S1c2c(cc([N+]([O-])=O)cc2)C=C1C(=O)Nc3c(cccc3)C(=O)N	REALSpace_70bn_2024-09	m_11bcb	4905830	93605
S1c2c(cc([N+]([O-])=O)cc2)C=C1C(=O)Nc3c(cc(OC(C)C)cc3)C(=O)OC	1392	fCSFP4	0.679	m_11bcb____14045210____93605	N/A	S1c2c(cc([N+]([O-])=O)cc2)C=C1C(=O)Nc3c(cccc3)C(=O)N	REALSpace_70bn_2024-09	m_11bcb	14045210	93605
S1c2c(cccc2)C=C1C(=O)Nc3c(cccc3)C(=O)C	1393	fCSFP4	0.679	m_11bbb____52025____109241	N/A	S1c2c(cc([N+]([O-])=O)cc2)C=C1C(=O)Nc3c(cccc3)C(=O)N	REALSpace_70bn_2024-09	m_11bbb	52025	109241
S1C(C(=O)Nc2c(cccc2)C(=O)N)=CC=3NC=CC13	1394	fCSFP4	0.678	m_22bdl____138522____9582622	N/A	S1c2c(cc([N+]([O-])=O)cc2)C=C1C(=O)Nc3c(cccc3)C(=O)N	REALSpace_70bn_2024-09	m_22bdl	138522	9582622
S1C(C(=O)Nc2c(cccc2)C(=O)N)=CC=3OC=CC13	1395	fCSFP4	0.678	m_11bcb____124078____5137514	N/A	S1c2c(cc([N+]([O-])=O)cc2)C=C1C(=O)Nc3c(cccc3)C(=O)N	REALSpace_70bn_2024-09	m_11bcb	124078	5137514
S1c2c(cc(C#N)cc2)C=C1C(=O)Nc3c(cccc3)C(=O)c4ccccc4	1396	fCSFP4	0.678	m_11dcb____158059____27707050	N/A	S1c2c(cc([N+]([O-])=O)cc2)C=C1C(=O)Nc3c(cccc3)C(=O)N	REALSpace_70bn_2024-09	m_11dcb	158059	27707050
S1c2c(cc([N+]([O-])=O)cc2)C=C1C(=O)NCC(=O)Nc3ccccc3	1397	fCSFP4	0.678	m_11bbb____1027372____93605	N/A	S1c2c(cc([N+]([O-])=O)cc2)C=C1C(=O)Nc3c(cccc3)C(=O)N	REALSpace_70bn_2024-09	m_11bbb	1027372	93605
S1c2c(cc([N+]([O-])=O)cc2)C=C1C(=O)NCCCNC(=O)Nc3ccccc3	1398	fCSFP4	0.678	m_22bbo____26073316____138468	N/A	S1c2c(cc([N+]([O-])=O)cc2)C=C1C(=O)Nc3c(cccc3)C(=O)N	REALSpace_70bn_2024-09	m_22bbo	26073316	138468
S1c2c(cc([N+]([O-])=O)cc2)C=C1C(=O)Nc3cc(NC(=O)CC)ccc3	1399	fCSFP4	0.678	m_11bbb____488232____93605	N/A	S1c2c(cc([N+]([O-])=O)cc2)C=C1C(=O)Nc3c(cccc3)C(=O)N	REALSpace_70bn_2024-09	m_11bbb	488232	93605
S1c2c(cc([N+]([O-])=O)cc2)C=C1C(=O)Nc3cc(NC(=O)OC)ccc3	1400	fCSFP4	0.678	m_11bbb____1000220____93605	N/A	S1c2c(cc([N+]([O-])=O)cc2)C=C1C(=O)Nc3c(cccc3)C(=O)N	REALSpace_70bn_2024-09	m_11bbb	1000220	93605
S1c2c(cc([N+]([O-])=O)cc2)C=C1C(=O)Nc3cc(c4ccccc4)cc(c3)C	1401	fCSFP4	0.678	m_11bbb____16724792____93605	N/A	S1c2c(cc([N+]([O-])=O)cc2)C=C1C(=O)Nc3c(cccc3)C(=O)N	REALSpace_70bn_2024-09	m_11bbb	16724792	93605
S1c2c(cc([N+]([O-])=O)cc2)C=C1C(=O)Nc3cc(ccc3)B(O)O	1402	fCSFP4	0.678	m_22bbn____19348016____138468	N/A	S1c2c(cc([N+]([O-])=O)cc2)C=C1C(=O)Nc3c(cccc3)C(=O)N	REALSpace_70bn_2024-09	m_22bbn	19348016	138468
Brc1cc2SC(C(=O)Nc3c(ccnc3)C(=O)N)=Cc2cc1	1403	fCSFP4	0.678	m_11bcb____25793318____10812350	N/A	S1c2c(cc([N+]([O-])=O)cc2)C=C1C(=O)Nc3c(cccc3)C(=O)N	REALSpace_70bn_2024-09	m_11bcb	25793318	10812350
Clc1c(Cl)c(Cl)cc(NC(=O)C=2Sc3c(cc([N+]([O-])=O)cc3)C2)c1Cl	1404	fCSFP4	0.678	m_11bcb____25793412____93605	N/A	S1c2c(cc([N+]([O-])=O)cc2)C=C1C(=O)Nc3c(cccc3)C(=O)N	REALSpace_70bn_2024-09	m_11bcb	25793412	93605
Clc1cc2SC(C(=O)Nc3c(ccnc3)C(=O)N)=Cc2cc1	1405	fCSFP4	0.678	m_11bcb____25793318____13573928	N/A	S1c2c(cc([N+]([O-])=O)cc2)C=C1C(=O)Nc3c(cccc3)C(=O)N	REALSpace_70bn_2024-09	m_11bcb	25793318	13573928
S1c2c(cc([N+]([O-])=O)cc2)C=C1C(=O)Nc3c(F)c(F)c(F)c(F)c3	1406	fCSFP4	0.678	m_11bbb____12548262____93605	N/A	S1c2c(cc([N+]([O-])=O)cc2)C=C1C(=O)Nc3c(cccc3)C(=O)N	REALSpace_70bn_2024-09	m_11bbb	12548262	93605
S1c2c(cc([N+]([O-])=O)cc2)C=C1C(=O)Nc3cc4c(cc3)CC4	1407	fCSFP4	0.678	m_11bbb____26313496____93605	N/A	S1c2c(cc([N+]([O-])=O)cc2)C=C1C(=O)Nc3c(cccc3)C(=O)N	REALSpace_70bn_2024-09	m_11bbb	26313496	93605
S1c2c(ccc(F)c2)C=C1C(=O)Nc3c(ccnc3)C(=O)N	1408	fCSFP4	0.678	m_11bcb____25793318____116471	N/A	S1c2c(cc([N+]([O-])=O)cc2)C=C1C(=O)Nc3c(cccc3)C(=O)N	REALSpace_70bn_2024-09	m_11bcb	25793318	116471
S1c2c(ccc(c2)C)C=C1C(=O)Nc3c(ccnc3)C(=O)N	1409	fCSFP4	0.678	m_11bcb____25793318____26278268	N/A	S1c2c(cc([N+]([O-])=O)cc2)C=C1C(=O)Nc3c(cccc3)C(=O)N	REALSpace_70bn_2024-09	m_11bcb	25793318	26278268
Brc1c(Cl)c(Cl)c(NC(=O)C=2Sc3c(cc([N+]([O-])=O)cc3)C2)cc1	1410	fCSFP4	0.678	m_11bcb____8750408____93605	N/A	S1c2c(cc([N+]([O-])=O)cc2)C=C1C(=O)Nc3c(cccc3)C(=O)N	REALSpace_70bn_2024-09	m_11bcb	8750408	93605
Brc1c(F)c(F)c(NC(=O)C=2Sc3c(cc([N+]([O-])=O)cc3)C2)cc1	1411	fCSFP4	0.678	m_11bbb____20651470____93605	N/A	S1c2c(cc([N+]([O-])=O)cc2)C=C1C(=O)Nc3c(cccc3)C(=O)N	REALSpace_70bn_2024-09	m_11bbb	20651470	93605
Brc1c(c(c(NC(=O)C=2Sc3c(cc([N+]([O-])=O)cc3)C2)cc1)C)C	1412	fCSFP4	0.678	m_11bbb____15142864____93605	N/A	S1c2c(cc([N+]([O-])=O)cc2)C=C1C(=O)Nc3c(cccc3)C(=O)N	REALSpace_70bn_2024-09	m_11bbb	15142864	93605
Clc1c(Cl)c(NC(=O)C=2Sc3c(cc([N+]([O-])=O)cc3)C2)ccc1F	1413	fCSFP4	0.678	m_11bcb____25793324____93605	N/A	S1c2c(cc([N+]([O-])=O)cc2)C=C1C(=O)Nc3c(cccc3)C(=O)N	REALSpace_70bn_2024-09	m_11bcb	25793324	93605
Clc1c(Cl)c(ccc1NC(=O)C=2Sc3c(cc([N+]([O-])=O)cc3)C2)C	1414	fCSFP4	0.678	m_11bcb____7914672____93605	N/A	S1c2c(cc([N+]([O-])=O)cc2)C=C1C(=O)Nc3c(cccc3)C(=O)N	REALSpace_70bn_2024-09	m_11bcb	7914672	93605
Clc1c(Cl)ccc(c2cc(NC(=O)C=3Sc4c(cc([N+]([O-])=O)cc4)C3)ccc2)c1	1415	fCSFP4	0.678	m_11bbb____1055256____93605	N/A	S1c2c(cc([N+]([O-])=O)cc2)C=C1C(=O)Nc3c(cccc3)C(=O)N	REALSpace_70bn_2024-09	m_11bbb	1055256	93605
Clc1c(F)c(F)c(NC(=O)C=2Sc3c(cc([N+]([O-])=O)cc3)C2)cc1	1416	fCSFP4	0.678	m_11bbb____25838976____93605	N/A	S1c2c(cc([N+]([O-])=O)cc2)C=C1C(=O)Nc3c(cccc3)C(=O)N	REALSpace_70bn_2024-09	m_11bbb	25838976	93605
Clc1c(O)c(Cl)ccc1NC(=O)C=2Sc3c(cc([N+]([O-])=O)cc3)C2	1417	fCSFP4	0.678	m_22bdl____26253478____138468	N/A	S1c2c(cc([N+]([O-])=O)cc2)C=C1C(=O)Nc3c(cccc3)C(=O)N	REALSpace_70bn_2024-09	m_22bdl	26253478	138468
Ic1c(Cl)c(Cl)c(NC(=O)C=2Sc3c(cc([N+]([O-])=O)cc3)C2)cc1	1418	fCSFP4	0.678	m_11bcb____25837918____93605	N/A	S1c2c(cc([N+]([O-])=O)cc2)C=C1C(=O)Nc3c(cccc3)C(=O)N	REALSpace_70bn_2024-09	m_11bcb	25837918	93605
S(c1c(NNC(=O)C=2Sc3c(cc([N+]([O-])=O)cc3)C2)cccc1)C	1419	fCSFP4	0.678	m_22bbj____21212074____138468	N/A	S1c2c(cc([N+]([O-])=O)cc2)C=C1C(=O)Nc3c(cccc3)C(=O)N	REALSpace_70bn_2024-09	m_22bbj	21212074	138468
S1c2c(cc([N+]([O-])=O)cc2)C=C1C(=O)NCc3c(NC)cccc3	1420	fCSFP4	0.678	m_22bbj____21205454____138468	N/A	S1c2c(cc([N+]([O-])=O)cc2)C=C1C(=O)Nc3c(cccc3)C(=O)N	REALSpace_70bn_2024-09	m_22bbj	21205454	138468
S1c2c(cc([N+]([O-])=O)cc2)C=C1C(=O)NNc3c(cccc3)CC	1421	fCSFP4	0.678	m_22bbj____21212198____138468	N/A	S1c2c(cc([N+]([O-])=O)cc2)C=C1C(=O)Nc3c(cccc3)C(=O)N	REALSpace_70bn_2024-09	m_22bbj	21212198	138468
S1c2c(cc([N+]([O-])=O)cc2)C=C1C(=O)Nc3c(F)c(F)c(cc3)C	1422	fCSFP4	0.678	m_11bbb____17630820____93605	N/A	S1c2c(cc([N+]([O-])=O)cc2)C=C1C(=O)Nc3c(cccc3)C(=O)N	REALSpace_70bn_2024-09	m_11bbb	17630820	93605
S1c2c(cc([N+]([O-])=O)cc2)C=C1C(=O)Nc3c(F)c(O)c(F)cc3	1423	fCSFP4	0.678	m_22bdl____14033998____138468	N/A	S1c2c(cc([N+]([O-])=O)cc2)C=C1C(=O)Nc3c(cccc3)C(=O)N	REALSpace_70bn_2024-09	m_22bdl	14033998	138468
S1c2c(cc([N+]([O-])=O)cc2)C=C1C(=O)Nc3c(F)cccc3c4ccccc4	1424	fCSFP4	0.678	m_11bcb____28251962____93605	N/A	S1c2c(cc([N+]([O-])=O)cc2)C=C1C(=O)Nc3c(cccc3)C(=O)N	REALSpace_70bn_2024-09	m_11bcb	28251962	93605
S1c2c(cc([N+]([O-])=O)cc2)C=C1C(=O)Nc3c(OC)c(OC)c(OC)cc3	1425	fCSFP4	0.678	m_11bcb____3049226____93605	N/A	S1c2c(cc([N+]([O-])=O)cc2)C=C1C(=O)Nc3c(cccc3)C(=O)N	REALSpace_70bn_2024-09	m_11bcb	3049226	93605
S1c2c(cc([N+]([O-])=O)cc2)C=C1C(=O)Nc3c(c(O)c(cc3)C)C	1426	fCSFP4	0.678	m_22bbn____7114770____138468	N/A	S1c2c(cc([N+]([O-])=O)cc2)C=C1C(=O)Nc3c(cccc3)C(=O)N	REALSpace_70bn_2024-09	m_22bbn	7114770	138468
S1c2c(cc([N+]([O-])=O)cc2)C=C1C(=O)Nc3cc(c4cc(F)c(F)cc4)ccc3	1427	fCSFP4	0.678	m_11bbb____10809954____93605	N/A	S1c2c(cc([N+]([O-])=O)cc2)C=C1C(=O)Nc3c(cccc3)C(=O)N	REALSpace_70bn_2024-09	m_11bbb	10809954	93605
S1c2c(cc([N+]([O-])=O)cc2)C=C1C(=O)Nc3cc4c(NC(C(=O)N)=C4)cc3	1428	fCSFP4	0.678	m_11bbb____25843580____93605	N/A	S1c2c(cc([N+]([O-])=O)cc2)C=C1C(=O)Nc3c(cccc3)C(=O)N	REALSpace_70bn_2024-09	m_11bbb	25843580	93605
S1c2c(cc([N+]([O-])=O)cc2)C=C1C(=O)Nc3cc4c(OC(C(=O)N)=C4)cc3	1429	fCSFP4	0.678	m_11bbb____2026622____93605	N/A	S1c2c(cc([N+]([O-])=O)cc2)C=C1C(=O)Nc3c(cccc3)C(=O)N	REALSpace_70bn_2024-09	m_11bbb	2026622	93605
S1c2c(cc([N+]([O-])=O)cc2)C=C1CNc3c(cccc3)C(=O)NC	1430	fCSFP4	0.678	m_207bdb____26287718____26209348	N/A	S1c2c(cc([N+]([O-])=O)cc2)C=C1C(=O)Nc3c(cccc3)C(=O)N	REALSpace_70bn_2024-09	m_207bdb	26287718	26209348
Brc1c(NC(=O)C=2Sc3c(cc([N+]([O-])=O)cc3)C2)ccc(c1)C(C)C	1431	fCSFP4	0.677	m_11bbb____18339740____93605	N/A	S1c2c(cc([N+]([O-])=O)cc2)C=C1C(=O)Nc3c(cccc3)C(=O)N	REALSpace_70bn_2024-09	m_11bbb	18339740	93605
Brc1c(c(NC(=O)C=2Sc3c(cc([N+]([O-])=O)cc3)C2)ccc1)C(F)(F)F	1432	fCSFP4	0.677	m_11bcb____18798252____93605	N/A	S1c2c(cc([N+]([O-])=O)cc2)C=C1C(=O)Nc3c(cccc3)C(=O)N	REALSpace_70bn_2024-09	m_11bcb	18798252	93605
Clc1c(NC(=O)C=2Sc3c(cc([N+]([O-])=O)cc3)C2)ccc(N(C)C)c1	1433	fCSFP4	0.677	m_11bcb____17644028____93605	N/A	S1c2c(cc([N+]([O-])=O)cc2)C=C1C(=O)Nc3c(cccc3)C(=O)N	REALSpace_70bn_2024-09	m_11bcb	17644028	93605
Clc1c(NC(=O)C=2Sc3c(cc([N+]([O-])=O)cc3)C2)ccc(c1)C(C)C	1434	fCSFP4	0.677	m_11bcb____22359148____93605	N/A	S1c2c(cc([N+]([O-])=O)cc2)C=C1C(=O)Nc3c(cccc3)C(=O)N	REALSpace_70bn_2024-09	m_11bcb	22359148	93605
Clc1c(NC(=O)C=2Sc3c(cc([N+]([O-])=O)cc3)C2)cccc1C(F)F	1435	fCSFP4	0.677	m_11bcb____8749140____93605	N/A	S1c2c(cc([N+]([O-])=O)cc2)C=C1C(=O)Nc3c(cccc3)C(=O)N	REALSpace_70bn_2024-09	m_11bcb	8749140	93605
Clc1c(c(NC(=O)C=2Sc3c(cc([N+]([O-])=O)cc3)C2)ccc1)C(F)(F)F	1436	fCSFP4	0.677	m_11bcb____22356578____93605	N/A	S1c2c(cc([N+]([O-])=O)cc2)C=C1C(=O)Nc3c(cccc3)C(=O)N	REALSpace_70bn_2024-09	m_11bcb	22356578	93605
Clc1cc(NC(=O)C=2Sc3c(cc([N+]([O-])=O)cc3)C2)c(NC4CC4)cc1	1437	fCSFP4	0.677	m_22dci____6406212____138468	N/A	S1c2c(cc([N+]([O-])=O)cc2)C=C1C(=O)Nc3c(cccc3)C(=O)N	REALSpace_70bn_2024-09	m_22dci	6406212	138468
Clc1cc(NC(=O)C=2Sc3c(cc([N+]([O-])=O)cc3)C2)c(NCCC)cc1	1438	fCSFP4	0.677	m_22bdn____7123388____138468	N/A	S1c2c(cc([N+]([O-])=O)cc2)C=C1C(=O)Nc3c(cccc3)C(=O)N	REALSpace_70bn_2024-09	m_22bdn	7123388	138468
S(F)(F)(F)(F)(F)c1cc(F)c(NC(=O)C=2Sc3c(cc([N+]([O-])=O)cc3)C2)cc1	1439	fCSFP4	0.677	m_11bbb____28469174____93605	N/A	S1c2c(cc([N+]([O-])=O)cc2)C=C1C(=O)Nc3c(cccc3)C(=O)N	REALSpace_70bn_2024-09	m_11bbb	28469174	93605
S(c1ncccc1NC(=O)C=2Sc3c(cc([N+]([O-])=O)cc3)C2)C	1440	fCSFP4	0.677	m_11bcb____25794306____93605	N/A	S1c2c(cc([N+]([O-])=O)cc2)C=C1C(=O)Nc3c(cccc3)C(=O)N	REALSpace_70bn_2024-09	m_11bcb	25794306	93605
S1c2c(cc(C#N)cc2)C=C1C(=O)NCC(=O)Nc3c(cccc3)C(=O)N	1441	fCSFP4	0.677	m_11bbb____22169958____27707050	N/A	S1c2c(cc([N+]([O-])=O)cc2)C=C1C(=O)Nc3c(cccc3)C(=O)N	REALSpace_70bn_2024-09	m_11bbb	22169958	27707050
S1c2c(cc([N+]([O-])=O)cc2)C=C1C(=O)NC=3SC=CC3C(=O)c4ccc(F)cc4	1442	fCSFP4	0.677	m_11bcb____25823004____93605	N/A	S1c2c(cc([N+]([O-])=O)cc2)C=C1C(=O)Nc3c(cccc3)C(=O)N	REALSpace_70bn_2024-09	m_11bcb	25823004	93605
S1c2c(cc([N+]([O-])=O)cc2)C=C1C(=O)NC=3SC=CC3C(=O)c4ccc(cc4)C	1443	fCSFP4	0.677	m_11bcb____9450126____93605	N/A	S1c2c(cc([N+]([O-])=O)cc2)C=C1C(=O)Nc3c(cccc3)C(=O)N	REALSpace_70bn_2024-09	m_11bcb	9450126	93605
S1c2c(cc([N+]([O-])=O)cc2)C=C1C(=O)Nc3c(F)c(ccc3)C(C)C	1444	fCSFP4	0.677	m_11bcb____22357436____93605	N/A	S1c2c(cc([N+]([O-])=O)cc2)C=C1C(=O)Nc3c(cccc3)C(=O)N	REALSpace_70bn_2024-09	m_11bcb	22357436	93605
S1c2c(cc([N+]([O-])=O)cc2)C=C1C(=O)Nc3c(F)c(ccc3)C(F)(F)F	1445	fCSFP4	0.677	m_11bbb____17627000____93605	N/A	S1c2c(cc([N+]([O-])=O)cc2)C=C1C(=O)Nc3c(cccc3)C(=O)N	REALSpace_70bn_2024-09	m_11bbb	17627000	93605
S1c2c(cc([N+]([O-])=O)cc2)C=C1C(=O)Nc3c(F)cc(N(C)C)cc3	1446	fCSFP4	0.677	m_11bbb____25843878____93605	N/A	S1c2c(cc([N+]([O-])=O)cc2)C=C1C(=O)Nc3c(cccc3)C(=O)N	REALSpace_70bn_2024-09	m_11bbb	25843878	93605
S1c2c(cc([N+]([O-])=O)cc2)C=C1C(=O)Nc3c(F)cc(cc3)C(C)C	1447	fCSFP4	0.677	m_11bbb____15147730____93605	N/A	S1c2c(cc([N+]([O-])=O)cc2)C=C1C(=O)Nc3c(cccc3)C(=O)N	REALSpace_70bn_2024-09	m_11bbb	15147730	93605
S1c2c(cc([N+]([O-])=O)cc2)C=C1C(=O)Nc3c(F)cc(cc3)C(F)(F)F	1448	fCSFP4	0.677	m_11bbb____20081440____93605	N/A	S1c2c(cc([N+]([O-])=O)cc2)C=C1C(=O)Nc3c(cccc3)C(=O)N	REALSpace_70bn_2024-09	m_11bbb	20081440	93605
S1c2c(cc([N+]([O-])=O)cc2)C=C1C(=O)Nc3c(F)cccc3NC(C)C	1449	fCSFP4	0.677	m_22bdn____11757936____138468	N/A	S1c2c(cc([N+]([O-])=O)cc2)C=C1C(=O)Nc3c(cccc3)C(=O)N	REALSpace_70bn_2024-09	m_22bdn	11757936	138468
S1c2c(cc([N+]([O-])=O)cc2)C=C1C(=O)Nc3c(N(C)C)cncc3	1450	fCSFP4	0.677	m_11bcb____8633490____93605	N/A	S1c2c(cc([N+]([O-])=O)cc2)C=C1C(=O)Nc3c(cccc3)C(=O)N	REALSpace_70bn_2024-09	m_11bcb	8633490	93605
S1c2c(cc([N+]([O-])=O)cc2)C=C1C(=O)Nc3c(NC(=O)NCC)cc(F)cc3	1451	fCSFP4	0.677	m_11bcb____22356016____93605	N/A	S1c2c(cc([N+]([O-])=O)cc2)C=C1C(=O)Nc3c(cccc3)C(=O)N	REALSpace_70bn_2024-09	m_11bcb	22356016	93605
S1c2c(cc([N+]([O-])=O)cc2)C=C1C(=O)Nc3c(NC4CC4)cc(F)cc3	1452	fCSFP4	0.677	m_22bdn____7080896____138468	N/A	S1c2c(cc([N+]([O-])=O)cc2)C=C1C(=O)Nc3c(cccc3)C(=O)N	REALSpace_70bn_2024-09	m_22bdn	7080896	138468
S1c2c(cc([N+]([O-])=O)cc2)C=C1C(=O)Nc3c(NC4CC4)ccc(F)c3	1453	fCSFP4	0.677	m_22dci____12419754____138468	N/A	S1c2c(cc([N+]([O-])=O)cc2)C=C1C(=O)Nc3c(cccc3)C(=O)N	REALSpace_70bn_2024-09	m_22dci	12419754	138468
S1c2c(cc([N+]([O-])=O)cc2)C=C1C(=O)Nc3c(O)c(ccc3)C(C)(C)C	1454	fCSFP4	0.677	m_22bbn____8991732____138468	N/A	S1c2c(cc([N+]([O-])=O)cc2)C=C1C(=O)Nc3c(cccc3)C(=O)N	REALSpace_70bn_2024-09	m_22bbn	8991732	138468
S1c2c(cc([N+]([O-])=O)cc2)C=C1C(=O)Nc3c(O)cc(cc3)C(C)(C)C	1455	fCSFP4	0.677	m_22bbl____9823060____138468	N/A	S1c2c(cc([N+]([O-])=O)cc2)C=C1C(=O)Nc3c(cccc3)C(=O)N	REALSpace_70bn_2024-09	m_22bbl	9823060	138468
S1c2c(cc([N+]([O-])=O)cc2)C=C1C(=O)Nc3c(O)ccc(c3)CC[NH3+]	1456	fCSFP4	0.677	m_240690bbf____16465508____7406060	N/A	S1c2c(cc([N+]([O-])=O)cc2)C=C1C(=O)Nc3c(cccc3)C(=O)N	REALSpace_70bn_2024-09	m_240690bbf	16465508	7406060
S1c2c(cc([N+]([O-])=O)cc2)C=C1C(=O)Nc3c(OC(F)F)cc([N+]([O-])=O)cc3	1457	fCSFP4	0.677	m_11bcb____22355784____93605	N/A	S1c2c(cc([N+]([O-])=O)cc2)C=C1C(=O)Nc3c(cccc3)C(=O)N	REALSpace_70bn_2024-09	m_11bcb	22355784	93605
S1c2c(cc([N+]([O-])=O)cc2)C=C1C(=O)Nc3c(OC)cc(NC(=O)C)cc3	1458	fCSFP4	0.677	m_11bbb____7556936____93605	N/A	S1c2c(cc([N+]([O-])=O)cc2)C=C1C(=O)Nc3c(cccc3)C(=O)N	REALSpace_70bn_2024-09	m_11bbb	7556936	93605
S1c2c(cc([N+]([O-])=O)cc2)C=C1C(=O)Nc3c(OC)ccc(NC(=O)C)c3	1459	fCSFP4	0.677	m_11bbb____52636____93605	N/A	S1c2c(cc([N+]([O-])=O)cc2)C=C1C(=O)Nc3c(cccc3)C(=O)N	REALSpace_70bn_2024-09	m_11bbb	52636	93605
S1c2c(cc([N+]([O-])=O)cc2)C=C1C(=O)Nc3c(OC)ccc(c3)C(=O)NC	1460	fCSFP4	0.677	m_11bbb____834108____93605	N/A	S1c2c(cc([N+]([O-])=O)cc2)C=C1C(=O)Nc3c(cccc3)C(=O)N	REALSpace_70bn_2024-09	m_11bbb	834108	93605
S1c2c(cc([N+]([O-])=O)cc2)C=C1C(=O)Nc3c(OC)nccc3	1461	fCSFP4	0.677	m_11bbb____846820____93605	N/A	S1c2c(cc([N+]([O-])=O)cc2)C=C1C(=O)Nc3c(cccc3)C(=O)N	REALSpace_70bn_2024-09	m_11bbb	846820	93605
S1c2c(cc([N+]([O-])=O)cc2)C=C1C(=O)Nc3c(c(F)ccc3)C4CC4	1462	fCSFP4	0.677	m_11bcb____28469162____93605	N/A	S1c2c(cc([N+]([O-])=O)cc2)C=C1C(=O)Nc3c(cccc3)C(=O)N	REALSpace_70bn_2024-09	m_11bcb	28469162	93605
S1c2c(cc([N+]([O-])=O)cc2)C=C1C(=O)Nc3c(c(ccc3)C(F)F)C	1463	fCSFP4	0.677	m_11bbb____25822168____93605	N/A	S1c2c(cc([N+]([O-])=O)cc2)C=C1C(=O)Nc3c(cccc3)C(=O)N	REALSpace_70bn_2024-09	m_11bbb	25822168	93605
S1c2c(cc([N+]([O-])=O)cc2)C=C1C(=O)Nc3c(c(ccc3)C)C(F)(F)F	1464	fCSFP4	0.677	m_11dcb____15785086____93605	N/A	S1c2c(cc([N+]([O-])=O)cc2)C=C1C(=O)Nc3c(cccc3)C(=O)N	REALSpace_70bn_2024-09	m_11dcb	15785086	93605
S1c2c(cc([N+]([O-])=O)cc2)C=C1C(=O)Nc3c(c(ccc3)C)COC	1465	fCSFP4	0.677	m_11bbb____14048908____93605	N/A	S1c2c(cc([N+]([O-])=O)cc2)C=C1C(=O)Nc3c(cccc3)C(=O)N	REALSpace_70bn_2024-09	m_11bbb	14048908	93605
S1c2c(cc([N+]([O-])=O)cc2)C=C1C(=O)Nc3c(cc(F)cc3)C(F)F	1466	fCSFP4	0.677	m_11bcb____22358492____93605	N/A	S1c2c(cc([N+]([O-])=O)cc2)C=C1C(=O)Nc3c(cccc3)C(=O)N	REALSpace_70bn_2024-09	m_11bcb	22358492	93605
S1c2c(cc([N+]([O-])=O)cc2)C=C1C(=O)Nc3c(cc(NC(C)(C)C)cc3)C	1467	fCSFP4	0.677	m_22bdl____21406860____138468	N/A	S1c2c(cc([N+]([O-])=O)cc2)C=C1C(=O)Nc3c(cccc3)C(=O)N	REALSpace_70bn_2024-09	m_22bdl	21406860	138468
S1c2c(cc([N+]([O-])=O)cc2)C=C1C(=O)Nc3c(cc(c4ccncc4)cc3)C	1468	fCSFP4	0.677	m_11bbb____25815398____93605	N/A	S1c2c(cc([N+]([O-])=O)cc2)C=C1C(=O)Nc3c(cccc3)C(=O)N	REALSpace_70bn_2024-09	m_11bbb	25815398	93605
S1c2c(cc([N+]([O-])=O)cc2)C=C1C(=O)Nc3c(cc(cc3)C(C)(C)C)C	1469	fCSFP4	0.677	m_11bbb____25842740____93605	N/A	S1c2c(cc([N+]([O-])=O)cc2)C=C1C(=O)Nc3c(cccc3)C(=O)N	REALSpace_70bn_2024-09	m_11bbb	25842740	93605
S1c2c(cc([N+]([O-])=O)cc2)C=C1C(=O)Nc3c(cc(cc3)C)C(C)C	1470	fCSFP4	0.677	m_11bcb____28251958____93605	N/A	S1c2c(cc([N+]([O-])=O)cc2)C=C1C(=O)Nc3c(cccc3)C(=O)N	REALSpace_70bn_2024-09	m_11bcb	28251958	93605
S1c2c(cc([N+]([O-])=O)cc2)C=C1C(=O)Nc3c(ccc(NC(=O)CC)c3)C	1471	fCSFP4	0.677	m_11bbb____765348____93605	N/A	S1c2c(cc([N+]([O-])=O)cc2)C=C1C(=O)Nc3c(cccc3)C(=O)N	REALSpace_70bn_2024-09	m_11bbb	765348	93605
S1c2c(cc([N+]([O-])=O)cc2)C=C1C(=O)Nc3c(ccc(c3)C([O-])=O)CO	1472	fCSFP4	0.677	m_188690bce____23292874____7313196	N/A	S1c2c(cc([N+]([O-])=O)cc2)C=C1C(=O)Nc3c(cccc3)C(=O)N	REALSpace_70bn_2024-09	m_188690bce	23292874	7313196
S1c2c(cc([N+]([O-])=O)cc2)C=C1C(=O)Nc3c(cncc3)C(C)C	1473	fCSFP4	0.677	m_11bcb____22356332____93605	N/A	S1c2c(cc([N+]([O-])=O)cc2)C=C1C(=O)Nc3c(cccc3)C(=O)N	REALSpace_70bn_2024-09	m_11bcb	22356332	93605
S1c2c(cc([N+]([O-])=O)cc2)C=C1C(=O)Nc3c(nccc3)C#C	1474	fCSFP4	0.677	m_11bbb____22176038____93605	N/A	S1c2c(cc([N+]([O-])=O)cc2)C=C1C(=O)Nc3c(cccc3)C(=O)N	REALSpace_70bn_2024-09	m_11bbb	22176038	93605
S1c2c(cc([N+]([O-])=O)cc2)C=C1C(=O)Nc3c(nccc3)C#N	1475	fCSFP4	0.677	m_11dcb____12806266____93605	N/A	S1c2c(cc([N+]([O-])=O)cc2)C=C1C(=O)Nc3c(cccc3)C(=O)N	REALSpace_70bn_2024-09	m_11dcb	12806266	93605
S1c2c(cc([N+]([O-])=O)cc2)C=C1C(=O)Nc3c(nccc3)CC	1476	fCSFP4	0.677	m_11bbb____14060168____93605	N/A	S1c2c(cc([N+]([O-])=O)cc2)C=C1C(=O)Nc3c(cccc3)C(=O)N	REALSpace_70bn_2024-09	m_11bbb	14060168	93605
S1c2c(cc([N+]([O-])=O)cc2)C=C1C(=O)Nc3c4OCCCOc4ccc3	1477	fCSFP4	0.677	m_11bbb____12639498____93605	N/A	S1c2c(cc([N+]([O-])=O)cc2)C=C1C(=O)Nc3c(cccc3)C(=O)N	REALSpace_70bn_2024-09	m_11bbb	12639498	93605
S1c2c(cc([N+]([O-])=O)cc2)C=C1C(=O)Nc3cc(NC(=O)C)c(OC)cc3	1478	fCSFP4	0.677	m_11dbb____321864____93605	N/A	S1c2c(cc([N+]([O-])=O)cc2)C=C1C(=O)Nc3c(cccc3)C(=O)N	REALSpace_70bn_2024-09	m_11dbb	321864	93605
S1c2c(cc([N+]([O-])=O)cc2)C=C1C(=O)Nc3cc(OC)c(NC(=O)C)cc3	1479	fCSFP4	0.677	m_11bbb____821116____93605	N/A	S1c2c(cc([N+]([O-])=O)cc2)C=C1C(=O)Nc3c(cccc3)C(=O)N	REALSpace_70bn_2024-09	m_11bbb	821116	93605
Clc1c(NC(=O)C=2Sc3c(cc([N+]([O-])=O)cc3)C2)ccc(N4C=CC=C4)c1	1480	fCSFP4	0.677	m_11bcb____26235956____93605	N/A	S1c2c(cc([N+]([O-])=O)cc2)C=C1C(=O)Nc3c(cccc3)C(=O)N	REALSpace_70bn_2024-09	m_11bcb	26235956	93605
Clc1c(ccc(NC(=O)C=2Sc3c(cc([N+]([O-])=O)cc3)C2)c1C)C([O-])=O	1481	fCSFP4	0.677	m_188690bbe____20318414____7313196	N/A	S1c2c(cc([N+]([O-])=O)cc2)C=C1C(=O)Nc3c(cccc3)C(=O)N	REALSpace_70bn_2024-09	m_188690bbe	20318414	7313196
Clc1cc(c(NC(=O)C=2Sc3c(cc([N+]([O-])=O)cc3)C2)cc1)c4cc(ccc4)C	1482	fCSFP4	0.677	m_11bcb____9632502____93605	N/A	S1c2c(cc([N+]([O-])=O)cc2)C=C1C(=O)Nc3c(cccc3)C(=O)N	REALSpace_70bn_2024-09	m_11bcb	9632502	93605
S1c2c(cc([N+]([O-])=O)cc2)C=C1C(=O)NC3=C(NC=C3)C(=O)OC	1483	fCSFP4	0.677	m_11bbb____26314610____93605	N/A	S1c2c(cc([N+]([O-])=O)cc2)C=C1C(=O)Nc3c(cccc3)C(=O)N	REALSpace_70bn_2024-09	m_11bbb	26314610	93605
S1c2c(cc([N+]([O-])=O)cc2)C=C1C(=O)NC3=C(OC=C3)C(=O)OC	1484	fCSFP4	0.677	m_11bcb____10804036____93605	N/A	S1c2c(cc([N+]([O-])=O)cc2)C=C1C(=O)Nc3c(cccc3)C(=O)N	REALSpace_70bn_2024-09	m_11bcb	10804036	93605
S1c2c(cc([N+]([O-])=O)cc2)C=C1C(=O)Nc3c(F)c(F)c(cc3)C(=O)OC	1485	fCSFP4	0.677	m_11bbb____20065200____93605	N/A	S1c2c(cc([N+]([O-])=O)cc2)C=C1C(=O)Nc3c(cccc3)C(=O)N	REALSpace_70bn_2024-09	m_11bbb	20065200	93605
S1c2c(cc([N+]([O-])=O)cc2)C=C1C(=O)Nc3c(c(F)c(cc3)C([O-])=O)C	1486	fCSFP4	0.677	m_188690bbe____20318390____7313196	N/A	S1c2c(cc([N+]([O-])=O)cc2)C=C1C(=O)Nc3c(cccc3)C(=O)N	REALSpace_70bn_2024-09	m_188690bbe	20318390	7313196
S1c2c(cc([N+]([O-])=O)cc2)C=C1C(=O)Nc3c(nccc3)NCc4ccccc4	1487	fCSFP4	0.677	m_22bdl____24197830____138468	N/A	S1c2c(cc([N+]([O-])=O)cc2)C=C1C(=O)Nc3c(cccc3)C(=O)N	REALSpace_70bn_2024-09	m_22bdl	24197830	138468
S1c2c(cc([N+]([O-])=O)cc2)C=C1C(=O)Nc3c4c(c(cc3)C([O-])=O)CCCC4	1488	fCSFP4	0.677	m_188690bbe____14782478____7313196	N/A	S1c2c(cc([N+]([O-])=O)cc2)C=C1C(=O)Nc3c(cccc3)C(=O)N	REALSpace_70bn_2024-09	m_188690bbe	14782478	7313196
S1c2c(cc([N+]([O-])=O)cc2)C=C1C(=O)Nc3ncccc3C(=O)OC	1489	fCSFP4	0.677	m_11dcb____4351358____93605	N/A	S1c2c(cc([N+]([O-])=O)cc2)C=C1C(=O)Nc3c(cccc3)C(=O)N	REALSpace_70bn_2024-09	m_11dcb	4351358	93605
S1c2c(cc([N+]([O-])=O)cc2)C=C1C(=O)NC=3C(=NN(C3)CC)C(=O)N	1490	fCSFP4	0.677	m_11bcb____9316130____93605	N/A	S1c2c(cc([N+]([O-])=O)cc2)C=C1C(=O)Nc3c(cccc3)C(=O)N	REALSpace_70bn_2024-09	m_11bcb	9316130	93605
S1c2c(cc([N+]([O-])=O)cc2)C=C1C(=O)Nc3cc(cc(c3)C(=O)NC)C(=O)NC	1491	fCSFP4	0.676	m_11bbb____17629596____93605	N/A	S1c2c(cc([N+]([O-])=O)cc2)C=C1C(=O)Nc3c(cccc3)C(=O)N	REALSpace_70bn_2024-09	m_11bbb	17629596	93605
S1c2c(cc(NC(=O)c3c(NC)cccc3)cc2)C=C1C([O-])=O	1492	fCSFP4	0.675	m_188690bbe____8164040____13231416	N/A	S1c2c(cc([N+]([O-])=O)cc2)C=C1C(=O)Nc3c(cccc3)C(=O)N	REALSpace_70bn_2024-09	m_188690bbe	8164040	13231416
S1c2c(cc([N+]([O-])=O)cc2)C=C1C(=O)Nc3ccc(cc3)C(=O)CC	1493	fCSFP4	0.675	m_11bbb____12219914____93605	N/A	S1c2c(cc([N+]([O-])=O)cc2)C=C1C(=O)Nc3c(cccc3)C(=O)N	REALSpace_70bn_2024-09	m_11bbb	12219914	93605
S1c2c(cc([N+]([O-])=O)cc2)C=C1C(=O)Nc3ccc(cc3)C(=O)NC(C)C	1494	fCSFP4	0.675	m_11bbb____1033398____93605	N/A	S1c2c(cc([N+]([O-])=O)cc2)C=C1C(=O)Nc3c(cccc3)C(=O)N	REALSpace_70bn_2024-09	m_11bbb	1033398	93605
S1c2c(cc([N+]([O-])=O)cc2)C=C1C(=O)Nc3ccc(cc3)C(=O)NCCO	1495	fCSFP4	0.675	m_22dbn____7931652____138468	N/A	S1c2c(cc([N+]([O-])=O)cc2)C=C1C(=O)Nc3c(cccc3)C(=O)N	REALSpace_70bn_2024-09	m_22dbn	7931652	138468
S1c2c(cc([N+]([O-])=O)cc2)C=C1C(=O)Nc3ccc(cc3)C(=O)OC	1496	fCSFP4	0.675	m_11bbb____51411____93605	N/A	S1c2c(cc([N+]([O-])=O)cc2)C=C1C(=O)Nc3c(cccc3)C(=O)N	REALSpace_70bn_2024-09	m_11bbb	51411	93605
S1c2c(ccc(c2)C)C=C1C(=O)Nc3c(cccc3)C(=O)C	1497	fCSFP4	0.675	m_11bbb____52025____26278268	N/A	S1c2c(cc([N+]([O-])=O)cc2)C=C1C(=O)Nc3c(cccc3)C(=O)N	REALSpace_70bn_2024-09	m_11bbb	52025	26278268
Clc1c(Cl)ccc(Cl)c1NC(=O)C=2Sc3c(cc([N+]([O-])=O)cc3)C2	1498	fCSFP4	0.675	m_11bcb____22358490____93605	N/A	S1c2c(cc([N+]([O-])=O)cc2)C=C1C(=O)Nc3c(cccc3)C(=O)N	REALSpace_70bn_2024-09	m_11bcb	22358490	93605
Clc1c(c(NC(=O)C=2Sc3c(cc(N)cc3)C2)ccc1)C(=O)N	1499	fCSFP4	0.675	m_272430bcd____26331546____26398582	N/A	S1c2c(cc([N+]([O-])=O)cc2)C=C1C(=O)Nc3c(cccc3)C(=O)N	REALSpace_70bn_2024-09	m_272430bcd	26331546	26398582
S1c2c(cc(N)cc2)C=C1C(=O)Nc3c(c(F)ccc3)C(=O)N	1500	fCSFP4	0.675	m_240690bck____20060950____13902326	N/A	S1c2c(cc([N+]([O-])=O)cc2)C=C1C(=O)Nc3c(cccc3)C(=O)N	REALSpace_70bn_2024-09	m_240690bck	20060950	13902326
S1c2c(cc(N)cc2)C=C1C(=O)Nc3c(cccc3)C(=O)CC	1501	fCSFP4	0.675	m_272430bbe____26356674____26398582	N/A	S1c2c(cc([N+]([O-])=O)cc2)C=C1C(=O)Nc3c(cccc3)C(=O)N	REALSpace_70bn_2024-09	m_272430bbe	26356674	26398582
S1c2c(cc(N)cc2)C=C1C(=O)Nc3c(cccc3)C(=O)OC	1502	fCSFP4	0.675	m_272430bcd____12409794____26398582	N/A	S1c2c(cc([N+]([O-])=O)cc2)C=C1C(=O)Nc3c(cccc3)C(=O)N	REALSpace_70bn_2024-09	m_272430bcd	12409794	26398582
S1c2c(cc([N+]([O-])=O)cc2)C=C1C(=O)Nc3c(F)c(F)ccc3F	1503	fCSFP4	0.675	m_11bcb____26644404____93605	N/A	S1c2c(cc([N+]([O-])=O)cc2)C=C1C(=O)Nc3c(cccc3)C(=O)N	REALSpace_70bn_2024-09	m_11bcb	26644404	93605
S1c2c(cc([N+]([O-])=O)cc2)C=C1C(=O)Nc3c4c(ccc3)cccc4	1504	fCSFP4	0.675	m_11bcb____51376____93605	N/A	S1c2c(cc([N+]([O-])=O)cc2)C=C1C(=O)Nc3c(cccc3)C(=O)N	REALSpace_70bn_2024-09	m_11bcb	51376	93605
S1c2c(cc([N+]([O-])=O)cc2)C=C1C(=O)Nc3cc(ccc3)C(=O)CC	1505	fCSFP4	0.675	m_11bbb____7534428____93605	N/A	S1c2c(cc([N+]([O-])=O)cc2)C=C1C(=O)Nc3c(cccc3)C(=O)N	REALSpace_70bn_2024-09	m_11bbb	7534428	93605
S1c2c(cc([N+]([O-])=O)cc2)C=C1C(=O)Nc3cc(ccc3)C(=O)NCCO	1506	fCSFP4	0.675	m_22bbl____22609596____138468	N/A	S1c2c(cc([N+]([O-])=O)cc2)C=C1C(=O)Nc3c(cccc3)C(=O)N	REALSpace_70bn_2024-09	m_22bbl	22609596	138468
S1c2c(cc([N+]([O-])=O)cc2)C=C1C(=O)Nc3cc(ccc3)C(=O)OC	1507	fCSFP4	0.675	m_11bbb____52588____93605	N/A	S1c2c(cc([N+]([O-])=O)cc2)C=C1C(=O)Nc3c(cccc3)C(=O)N	REALSpace_70bn_2024-09	m_11bbb	52588	93605
S1c2c(cc([N+]([O-])=O)cc2)C=C1C(=O)Nc3ccc(NC(=O)C=4OC=CC4)cc3	1508	fCSFP4	0.675	m_11bbb____238973____93605	N/A	S1c2c(cc([N+]([O-])=O)cc2)C=C1C(=O)Nc3c(cccc3)C(=O)N	REALSpace_70bn_2024-09	m_11bbb	238973	93605
S1c2c(ccc(F)c2)C=C1C(=O)Nc3c(F)c(ccc3)C(=O)N	1509	fCSFP4	0.675	m_11bcb____22357140____116471	N/A	S1c2c(cc([N+]([O-])=O)cc2)C=C1C(=O)Nc3c(cccc3)C(=O)N	REALSpace_70bn_2024-09	m_11bcb	22357140	116471
S1c2c(ccc(c2)C)C=C1C(=O)Nc3c(c(ccc3)C(=O)N)C	1510	fCSFP4	0.675	m_11bbb____644874____26278268	N/A	S1c2c(cc([N+]([O-])=O)cc2)C=C1C(=O)Nc3c(cccc3)C(=O)N	REALSpace_70bn_2024-09	m_11bbb	644874	26278268
Clc1c(N)cc(NC(=O)C=2Sc3c(cc([N+]([O-])=O)cc3)C2)cc1	1511	fCSFP4	0.675	m_240690bbf____18185914____7406060	N/A	S1c2c(cc([N+]([O-])=O)cc2)C=C1C(=O)Nc3c(cccc3)C(=O)N	REALSpace_70bn_2024-09	m_240690bbf	18185914	7406060
S1c2c(cc(C#N)cc2)C=C1C(=O)Nc3c(ccnc3)C(=O)N	1512	fCSFP4	0.675	m_11bcb____25793318____27707050	N/A	S1c2c(cc([N+]([O-])=O)cc2)C=C1C(=O)Nc3c(cccc3)C(=O)N	REALSpace_70bn_2024-09	m_11bcb	25793318	27707050
S1c2c(cc([N+]([O-])=O)cc2)C=C1C(=O)Nc3cc(F)c(N)cc3	1513	fCSFP4	0.675	m_240690bbf____27321230____7406060	N/A	S1c2c(cc([N+]([O-])=O)cc2)C=C1C(=O)Nc3c(cccc3)C(=O)N	REALSpace_70bn_2024-09	m_240690bbf	27321230	7406060
S1c2c(cc([N+]([O-])=O)cc2)C=C1C(=O)Nc3cc(N)c(F)cc3	1514	fCSFP4	0.675	m_240690bbf____7347358____7406060	N/A	S1c2c(cc([N+]([O-])=O)cc2)C=C1C(=O)Nc3c(cccc3)C(=O)N	REALSpace_70bn_2024-09	m_240690bbf	7347358	7406060
S1c2c(cc([N+]([O-])=O)cc2)C=C1C(=O)Nc3cc(N)c(cc3)C	1515	fCSFP4	0.675	m_240690bbf____21583638____7406060	N/A	S1c2c(cc([N+]([O-])=O)cc2)C=C1C(=O)Nc3c(cccc3)C(=O)N	REALSpace_70bn_2024-09	m_240690bbf	21583638	7406060
S1c2c(cc([N+]([O-])=O)cc2)C=C1C(=O)Nc3cc(NC(=O)NCC(=O)N)ccc3	1516	fCSFP4	0.675	m_11bbb____22171030____93605	N/A	S1c2c(cc([N+]([O-])=O)cc2)C=C1C(=O)Nc3c(cccc3)C(=O)N	REALSpace_70bn_2024-09	m_11bbb	22171030	93605
S1c2c(cc([N+]([O-])=O)cc2)C=C1C(=O)Nc3cc(c(N)cc3)C	1517	fCSFP4	0.675	m_240690bbf____8753814____7406060	N/A	S1c2c(cc([N+]([O-])=O)cc2)C=C1C(=O)Nc3c(cccc3)C(=O)N	REALSpace_70bn_2024-09	m_240690bbf	8753814	7406060
Brc1c(NC(=O)C=2Sc3c(cc([N+]([O-])=O)cc3)C2)cc(C#N)cc1	1518	fCSFP4	0.675	m_11bcb____11982770____93605	N/A	S1c2c(cc([N+]([O-])=O)cc2)C=C1C(=O)Nc3c(cccc3)C(=O)N	REALSpace_70bn_2024-09	m_11bcb	11982770	93605
Brc1c(NC(=O)C=2Sc3c(cc([N+]([O-])=O)cc3)C2)cc(OC)cc1	1519	fCSFP4	0.675	m_11bcb____2517356____93605	N/A	S1c2c(cc([N+]([O-])=O)cc2)C=C1C(=O)Nc3c(cccc3)C(=O)N	REALSpace_70bn_2024-09	m_11bcb	2517356	93605
Brc1c(NC(=O)C=2Sc3c(cc([N+]([O-])=O)cc3)C2)cc(cc1)CC	1520	fCSFP4	0.675	m_11bcb____12864182____93605	N/A	S1c2c(cc([N+]([O-])=O)cc2)C=C1C(=O)Nc3c(cccc3)C(=O)N	REALSpace_70bn_2024-09	m_11bcb	12864182	93605
Clc1c(NC(=O)C=2Sc3c(cc([N+]([O-])=O)cc3)C2)cc(C#C)cc1	1521	fCSFP4	0.675	m_11bcb____19746422____93605	N/A	S1c2c(cc([N+]([O-])=O)cc2)C=C1C(=O)Nc3c(cccc3)C(=O)N	REALSpace_70bn_2024-09	m_11bcb	19746422	93605
Clc1c(NC(=O)C=2Sc3c(cc([N+]([O-])=O)cc3)C2)cc(C#N)cc1	1522	fCSFP4	0.675	m_11bcb____6957540____93605	N/A	S1c2c(cc([N+]([O-])=O)cc2)C=C1C(=O)Nc3c(cccc3)C(=O)N	REALSpace_70bn_2024-09	m_11bcb	6957540	93605
Clc1c(NC(=O)C=2Sc3c(cc([N+]([O-])=O)cc3)C2)cc(OC)cc1	1523	fCSFP4	0.675	m_11bcb____1951692____93605	N/A	S1c2c(cc([N+]([O-])=O)cc2)C=C1C(=O)Nc3c(cccc3)C(=O)N	REALSpace_70bn_2024-09	m_11bcb	1951692	93605
Clc1c(NC(=O)C=2Sc3c(cc([N+]([O-])=O)cc3)C2)cc(SC)cc1	1524	fCSFP4	0.675	m_11bcb____11950010____93605	N/A	S1c2c(cc([N+]([O-])=O)cc2)C=C1C(=O)Nc3c(cccc3)C(=O)N	REALSpace_70bn_2024-09	m_11bcb	11950010	93605
Clc1c(NC(=O)NNC(=O)C=2Sc3c(cc([N+]([O-])=O)cc3)C2)ccc(Cl)c1	1525	fCSFP4	0.675	m_22dbn____9875750____138468	N/A	S1c2c(cc([N+]([O-])=O)cc2)C=C1C(=O)Nc3c(cccc3)C(=O)N	REALSpace_70bn_2024-09	m_22dbn	9875750	138468
Ic1c(NC(=O)C=2Sc3c(cc([N+]([O-])=O)cc3)C2)cc(OC)cc1	1526	fCSFP4	0.675	m_11bcb____2367006____93605	N/A	S1c2c(cc([N+]([O-])=O)cc2)C=C1C(=O)Nc3c(cccc3)C(=O)N	REALSpace_70bn_2024-09	m_11bcb	2367006	93605
S(c1c(NC(=O)C=2Sc3c(cc([N+]([O-])=O)cc3)C2)cc(cc1)C)C	1527	fCSFP4	0.675	m_11bbb____22173002____93605	N/A	S1c2c(cc([N+]([O-])=O)cc2)C=C1C(=O)Nc3c(cccc3)C(=O)N	REALSpace_70bn_2024-09	m_11bbb	22173002	93605
S(c1c(NC(=O)C=2Sc3c(cc([N+]([O-])=O)cc3)C2)cncc1)C	1528	fCSFP4	0.675	m_11bbb____22173290____93605	N/A	S1c2c(cc([N+]([O-])=O)cc2)C=C1C(=O)Nc3c(cccc3)C(=O)N	REALSpace_70bn_2024-09	m_11bbb	22173290	93605
S1c2c(cc([N+]([O-])=O)cc2)C=C1C(=O)Nc3c(C#N)ccnc3	1529	fCSFP4	0.675	m_11bcb____21669598____93605	N/A	S1c2c(cc([N+]([O-])=O)cc2)C=C1C(=O)Nc3c(cccc3)C(=O)N	REALSpace_70bn_2024-09	m_11bcb	21669598	93605
S1c2c(cc([N+]([O-])=O)cc2)C=C1C(=O)Nc3c(F)ccc(C#N)c3	1530	fCSFP4	0.675	m_11bbb____10903174____93605	N/A	S1c2c(cc([N+]([O-])=O)cc2)C=C1C(=O)Nc3c(cccc3)C(=O)N	REALSpace_70bn_2024-09	m_11bbb	10903174	93605
S1c2c(cc([N+]([O-])=O)cc2)C=C1C(=O)Nc3c(F)ccc(OC)c3	1531	fCSFP4	0.675	m_11bbb____6957508____93605	N/A	S1c2c(cc([N+]([O-])=O)cc2)C=C1C(=O)Nc3c(cccc3)C(=O)N	REALSpace_70bn_2024-09	m_11bbb	6957508	93605
S1c2c(cc([N+]([O-])=O)cc2)C=C1C(=O)Nc3c(F)ccc(c3)CC	1532	fCSFP4	0.675	m_11bbb____26313682____93605	N/A	S1c2c(cc([N+]([O-])=O)cc2)C=C1C(=O)Nc3c(cccc3)C(=O)N	REALSpace_70bn_2024-09	m_11bbb	26313682	93605
S1c2c(cc([N+]([O-])=O)cc2)C=C1C(=O)Nc3c(OC)ccc(O)c3	1533	fCSFP4	0.675	m_22bbl____20839786____138468	N/A	S1c2c(cc([N+]([O-])=O)cc2)C=C1C(=O)Nc3c(cccc3)C(=O)N	REALSpace_70bn_2024-09	m_22bbl	20839786	138468
S1c2c(cc([N+]([O-])=O)cc2)C=C1C(=O)Nc3c(OC)ccc(c3)C	1534	fCSFP4	0.675	m_11bbb____51678____93605	N/A	S1c2c(cc([N+]([O-])=O)cc2)C=C1C(=O)Nc3c(cccc3)C(=O)N	REALSpace_70bn_2024-09	m_11bbb	51678	93605
S1c2c(cc([N+]([O-])=O)cc2)C=C1C(=O)Nc3c(OC)ccnc3	1535	fCSFP4	0.675	m_11dcb____2392356____93605	N/A	S1c2c(cc([N+]([O-])=O)cc2)C=C1C(=O)Nc3c(cccc3)C(=O)N	REALSpace_70bn_2024-09	m_11dcb	2392356	93605
S1c2c(cc([N+]([O-])=O)cc2)C=C1C(=O)Nc3c(OCC)ccc([N+]([O-])=O)c3	1536	fCSFP4	0.675	m_11bbb____9744106____93605	N/A	S1c2c(cc([N+]([O-])=O)cc2)C=C1C(=O)Nc3c(cccc3)C(=O)N	REALSpace_70bn_2024-09	m_11bbb	9744106	93605
S1c2c(cc([N+]([O-])=O)cc2)C=C1C(=O)Nc3c([N+]([O-])=O)ccc(N(C)C)c3	1537	fCSFP4	0.675	m_11bcb____13611990____93605	N/A	S1c2c(cc([N+]([O-])=O)cc2)C=C1C(=O)Nc3c(cccc3)C(=O)N	REALSpace_70bn_2024-09	m_11bcb	13611990	93605
S1c2c(cc([N+]([O-])=O)cc2)C=C1C(=O)Nc3c(ccc(C#C)c3)C	1538	fCSFP4	0.675	m_11bbb____18902532____93605	N/A	S1c2c(cc([N+]([O-])=O)cc2)C=C1C(=O)Nc3c(cccc3)C(=O)N	REALSpace_70bn_2024-09	m_11bbb	18902532	93605
S1c2c(cc([N+]([O-])=O)cc2)C=C1C(=O)Nc3c(ccc(C#N)c3)C	1539	fCSFP4	0.675	m_11bbb____6444734____93605	N/A	S1c2c(cc([N+]([O-])=O)cc2)C=C1C(=O)Nc3c(cccc3)C(=O)N	REALSpace_70bn_2024-09	m_11bbb	6444734	93605
S1c2c(cc([N+]([O-])=O)cc2)C=C1C(=O)Nc3c(ccc(O)c3)CC	1540	fCSFP4	0.675	m_22bbl____26660046____138468	N/A	S1c2c(cc([N+]([O-])=O)cc2)C=C1C(=O)Nc3c(cccc3)C(=O)N	REALSpace_70bn_2024-09	m_22bbl	26660046	138468
S1c2c(cc([N+]([O-])=O)cc2)C=C1C(=O)Nc3c(ccc(c3)C(C)(C)C)C(C)(C)C	1541	fCSFP4	0.675	m_11bcb____22358482____93605	N/A	S1c2c(cc([N+]([O-])=O)cc2)C=C1C(=O)Nc3c(cccc3)C(=O)N	REALSpace_70bn_2024-09	m_11bcb	22358482	93605
S1c2c(cc([N+]([O-])=O)cc2)C=C1C(=O)Nc3c(ccc(c3)C(F)(F)F)C(F)(F)F	1542	fCSFP4	0.675	m_11bcb____19511568____93605	N/A	S1c2c(cc([N+]([O-])=O)cc2)C=C1C(=O)Nc3c(cccc3)C(=O)N	REALSpace_70bn_2024-09	m_11bcb	19511568	93605
S1c2c(cc([N+]([O-])=O)cc2)C=C1C(=O)Nc3c(ccc(c3)C)CC	1543	fCSFP4	0.675	m_11bbb____22175560____93605	N/A	S1c2c(cc([N+]([O-])=O)cc2)C=C1C(=O)Nc3c(cccc3)C(=O)N	REALSpace_70bn_2024-09	m_11bbb	22175560	93605
S1c2c(cc([N+]([O-])=O)cc2)C=C1C(=O)Nc3c(ccc(c3)C)CO	1544	fCSFP4	0.675	m_22bbl____20832866____138468	N/A	S1c2c(cc([N+]([O-])=O)cc2)C=C1C(=O)Nc3c(cccc3)C(=O)N	REALSpace_70bn_2024-09	m_22bbl	20832866	138468
S1c2c(cc([N+]([O-])=O)cc2)C=C1C(=O)Nc3c(ccc(c3)C4CC4)C5CC5	1545	fCSFP4	0.675	m_11bcb____25793494____93605	N/A	S1c2c(cc([N+]([O-])=O)cc2)C=C1C(=O)Nc3c(cccc3)C(=O)N	REALSpace_70bn_2024-09	m_11bcb	25793494	93605
S1c2c(cc([N+]([O-])=O)cc2)C=C1C(=O)Nc3c(ccnc3)CC	1546	fCSFP4	0.675	m_11bbb____16699936____93605	N/A	S1c2c(cc([N+]([O-])=O)cc2)C=C1C(=O)Nc3c(cccc3)C(=O)N	REALSpace_70bn_2024-09	m_11bbb	16699936	93605
S1c2c(cc([N+]([O-])=O)cc2)C=C1C(=O)Nc3cc(c(O)cc3)c4ccccc4	1547	fCSFP4	0.675	m_22bbn____8593076____138468	N/A	S1c2c(cc([N+]([O-])=O)cc2)C=C1C(=O)Nc3c(cccc3)C(=O)N	REALSpace_70bn_2024-09	m_22bbn	8593076	138468
S1c2c(cc([N+]([O-])=O)cc2)C=C1C(=O)Nc3cc(c(c4ccccc4)cc3)C	1548	fCSFP4	0.675	m_11bbb____8795664____93605	N/A	S1c2c(cc([N+]([O-])=O)cc2)C=C1C(=O)Nc3c(cccc3)C(=O)N	REALSpace_70bn_2024-09	m_11bbb	8795664	93605
Brc1c(ccc(NC(=O)C=2Sc3c(cc([N+]([O-])=O)cc3)C2)c1)C(=O)OC	1549	fCSFP4	0.675	m_11bbb____14423780____93605	N/A	S1c2c(cc([N+]([O-])=O)cc2)C=C1C(=O)Nc3c(cccc3)C(=O)N	REALSpace_70bn_2024-09	m_11bbb	14423780	93605
Brc1ccc(Nc2ncccc2NC(=O)C=3Sc4c(cc([N+]([O-])=O)cc4)C3)cc1	1550	fCSFP4	0.675	m_22bdl____21419394____138468	N/A	S1c2c(cc([N+]([O-])=O)cc2)C=C1C(=O)Nc3c(cccc3)C(=O)N	REALSpace_70bn_2024-09	m_22bdl	21419394	138468
Clc1c(ccc(NC(=O)C=2Sc3c(cc([N+]([O-])=O)cc3)C2)c1)C(=O)NCCO	1551	fCSFP4	0.675	m_22bbl____20839392____138468	N/A	S1c2c(cc([N+]([O-])=O)cc2)C=C1C(=O)Nc3c(cccc3)C(=O)N	REALSpace_70bn_2024-09	m_22bbl	20839392	138468
Clc1c(ccc(NC(=O)C=2Sc3c(cc([N+]([O-])=O)cc3)C2)c1)C(=O)OC	1552	fCSFP4	0.675	m_11bbb____5125876____93605	N/A	S1c2c(cc([N+]([O-])=O)cc2)C=C1C(=O)Nc3c(cccc3)C(=O)N	REALSpace_70bn_2024-09	m_11bbb	5125876	93605
Clc1ccc(Nc2ncccc2NC(=O)C=3Sc4c(cc([N+]([O-])=O)cc4)C3)cc1	1553	fCSFP4	0.675	m_22bdl____21419404____138468	N/A	S1c2c(cc([N+]([O-])=O)cc2)C=C1C(=O)Nc3c(cccc3)C(=O)N	REALSpace_70bn_2024-09	m_22bdl	21419404	138468
S(c1ncccc1NC(=O)C=2Sc3c(cc([N+]([O-])=O)cc3)C2)c4ccccc4	1554	fCSFP4	0.675	m_11bcb____6582086____93605	N/A	S1c2c(cc([N+]([O-])=O)cc2)C=C1C(=O)Nc3c(cccc3)C(=O)N	REALSpace_70bn_2024-09	m_11bcb	6582086	93605
S1c2c(cc([N+]([O-])=O)cc2)C=C1C(=O)Nc3c(OC)cc(cc3)C[NH3+]	1555	fCSFP4	0.675	m_240690bbf____14414094____7406060	N/A	S1c2c(cc([N+]([O-])=O)cc2)C=C1C(=O)Nc3c(cccc3)C(=O)N	REALSpace_70bn_2024-09	m_240690bbf	14414094	7406060
S1c2c(cc([N+]([O-])=O)cc2)C=C1C(=O)Nc3c(Oc4ccccc4)nccc3	1556	fCSFP4	0.675	m_11bcb____635768____93605	N/A	S1c2c(cc([N+]([O-])=O)cc2)C=C1C(=O)Nc3c(cccc3)C(=O)N	REALSpace_70bn_2024-09	m_11bcb	635768	93605
S1c2c(cc([N+]([O-])=O)cc2)C=C1C(=O)Nc3c(nccc3)NC(C)C	1557	fCSFP4	0.675	m_22dbn____17781394____138468	N/A	S1c2c(cc([N+]([O-])=O)cc2)C=C1C(=O)Nc3c(cccc3)C(=O)N	REALSpace_70bn_2024-09	m_22dbn	17781394	138468
S1c2c(cc([N+]([O-])=O)cc2)C=C1C(=O)Nc3c(nccc3)NCCO	1558	fCSFP4	0.675	m_22bdl____24197856____138468	N/A	S1c2c(cc([N+]([O-])=O)cc2)C=C1C(=O)Nc3c(cccc3)C(=O)N	REALSpace_70bn_2024-09	m_22bdl	24197856	138468
S1c2c(cc([N+]([O-])=O)cc2)C=C1C(=O)Nc3c(nccc3)Nc4ccc(cc4)C	1559	fCSFP4	0.675	m_22bdl____21419412____138468	N/A	S1c2c(cc([N+]([O-])=O)cc2)C=C1C(=O)Nc3c(cccc3)C(=O)N	REALSpace_70bn_2024-09	m_22bdl	21419412	138468
S1c2c(cc([N+]([O-])=O)cc2)C=C1C(=O)Nc3cc(F)c(cc3)C(=O)OC	1560	fCSFP4	0.675	m_11bbb____7117140____93605	N/A	S1c2c(cc([N+]([O-])=O)cc2)C=C1C(=O)Nc3c(cccc3)C(=O)N	REALSpace_70bn_2024-09	m_11bbb	7117140	93605
S(=O)(=O)(N(C)C)c1c(NC(=O)C=2Sc3c(cc([N+]([O-])=O)cc3)C2)cccc1	1561	fCSFP4	0.674	m_11dcb____1179952____93605	N/A	S1c2c(cc([N+]([O-])=O)cc2)C=C1C(=O)Nc3c(cccc3)C(=O)N	REALSpace_70bn_2024-09	m_11dcb	1179952	93605
S(=O)(=O)(c1c(NC(=O)C=2Sc3c(cc([N+]([O-])=O)cc3)C2)cccc1)C(C)C	1562	fCSFP4	0.674	m_11dcb____2823868____93605	N/A	S1c2c(cc([N+]([O-])=O)cc2)C=C1C(=O)Nc3c(cccc3)C(=O)N	REALSpace_70bn_2024-09	m_11dcb	2823868	93605
S(=O)(=O)(c1c(NC(=O)C=2Sc3c(cc([N+]([O-])=O)cc3)C2)cccc1)C(F)F	1563	fCSFP4	0.674	m_11dcb____575284____93605	N/A	S1c2c(cc([N+]([O-])=O)cc2)C=C1C(=O)Nc3c(cccc3)C(=O)N	REALSpace_70bn_2024-09	m_11dcb	575284	93605
S1c2c(cc([N+]([O-])=O)cc2)C=C1C(=O)Nc3c(N4CCC(O)CC4)cccc3	1564	fCSFP4	0.674	m_11dcb____1042704____93605	N/A	S1c2c(cc([N+]([O-])=O)cc2)C=C1C(=O)Nc3c(cccc3)C(=O)N	REALSpace_70bn_2024-09	m_11dcb	1042704	93605
S1c2c(cc([N+]([O-])=O)cc2)C=C1C(=O)Nc3c(N4CC[NH+](CC)CC4)cccc3	1565	fCSFP4	0.674	m_11bcb____93490____93605	N/A	S1c2c(cc([N+]([O-])=O)cc2)C=C1C(=O)Nc3c(cccc3)C(=O)N	REALSpace_70bn_2024-09	m_11bcb	93490	93605
S1c2c(cc([N+]([O-])=O)cc2)C=C1C(=O)Nc3c(NC4=NN(C=C4)C)cccc3	1566	fCSFP4	0.674	m_11bcb____25792308____93605	N/A	S1c2c(cc([N+]([O-])=O)cc2)C=C1C(=O)Nc3c(cccc3)C(=O)N	REALSpace_70bn_2024-09	m_11bcb	25792308	93605
S1c2c(cc([N+]([O-])=O)cc2)C=C1C(=O)Nc3c(OC4CCOCC4)cccc3	1567	fCSFP4	0.674	m_11bcb____20704836____93605	N/A	S1c2c(cc([N+]([O-])=O)cc2)C=C1C(=O)Nc3c(cccc3)C(=O)N	REALSpace_70bn_2024-09	m_11bcb	20704836	93605
S1c2c(cc([N+]([O-])=O)cc2)C=C1C(=O)Nc3c(OC4CC[NH2+]CC4)cccc3	1568	fCSFP4	0.674	m_240690bcd____20761420____7406060	N/A	S1c2c(cc([N+]([O-])=O)cc2)C=C1C(=O)Nc3c(cccc3)C(=O)N	REALSpace_70bn_2024-09	m_240690bcd	20761420	7406060
S1c2c(cc([N+]([O-])=O)cc2)C=C1C(=O)Nc3c(c4c(F)cccc4)cc(cc3)C	1569	fCSFP4	0.674	m_11bcb____17802838____93605	N/A	S1c2c(cc([N+]([O-])=O)cc2)C=C1C(=O)Nc3c(cccc3)C(=O)N	REALSpace_70bn_2024-09	m_11bcb	17802838	93605
S1c2c(cc([N+]([O-])=O)cc2)C=C1C(=O)Nc3c(cc4NC=Cc4c3)C(=O)OC	1570	fCSFP4	0.674	m_11bcb____14927856____93605	N/A	S1c2c(cc([N+]([O-])=O)cc2)C=C1C(=O)Nc3c(cccc3)C(=O)N	REALSpace_70bn_2024-09	m_11bcb	14927856	93605
S1c2c(cc([N+]([O-])=O)cc2)C=C1C(=O)Nc3c(cccc3)C4COCC4	1571	fCSFP4	0.674	m_11bcb____19660850____93605	N/A	S1c2c(cc([N+]([O-])=O)cc2)C=C1C(=O)Nc3c(cccc3)C(=O)N	REALSpace_70bn_2024-09	m_11bcb	19660850	93605
S1c2c(cc([N+]([O-])=O)cc2)C=C1C(=O)Nc3c(cccc3)C[NH+]4CCOCC4	1572	fCSFP4	0.674	m_11bcb____1042052____93605	N/A	S1c2c(cc([N+]([O-])=O)cc2)C=C1C(=O)Nc3c(cccc3)C(=O)N	REALSpace_70bn_2024-09	m_11bcb	1042052	93605
S1c2c(cc([N+]([O-])=O)cc2)C=C1C(=O)Nc3c(cccc3)C[NH+]4CCSCC4	1573	fCSFP4	0.674	m_11bcb____2308078____93605	N/A	S1c2c(cc([N+]([O-])=O)cc2)C=C1C(=O)Nc3c(cccc3)C(=O)N	REALSpace_70bn_2024-09	m_11bcb	2308078	93605
S1c2c(cc([N+]([O-])=O)cc2)C=C1C(=O)Nc3c(cccc3)C[NH+]4CC[NH+](CC4)C	1574	fCSFP4	0.674	m_11bcb____27324828____93605	N/A	S1c2c(cc([N+]([O-])=O)cc2)C=C1C(=O)Nc3c(cccc3)C(=O)N	REALSpace_70bn_2024-09	m_11bcb	27324828	93605
Clc1cc(NC(=O)C=2Sc3c(cc([N+]([O-])=O)cc3)C2)c(cc1)C(=O)N4CCCC4	1575	fCSFP4	0.674	m_11bcb____764644____93605	N/A	S1c2c(cc([N+]([O-])=O)cc2)C=C1C(=O)Nc3c(cccc3)C(=O)N	REALSpace_70bn_2024-09	m_11bcb	764644	93605
Clc1cc(c(NC(=O)C=2Sc3c(cc([N+]([O-])=O)cc3)C2)cc1)C(=O)N4CCCC4	1576	fCSFP4	0.674	m_11bcb____764646____93605	N/A	S1c2c(cc([N+]([O-])=O)cc2)C=C1C(=O)Nc3c(cccc3)C(=O)N	REALSpace_70bn_2024-09	m_11bcb	764646	93605
S1c2c(cc([N+]([O-])=O)cc2)C=C1C(=O)Nc3c(ccc(OC(F)F)c3)C(=O)OC	1577	fCSFP4	0.674	m_11bcb____14428566____93605	N/A	S1c2c(cc([N+]([O-])=O)cc2)C=C1C(=O)Nc3c(cccc3)C(=O)N	REALSpace_70bn_2024-09	m_11bcb	14428566	93605
BrC=1SC=2SC(C(=O)Nc3c(cccc3)C(=O)N)=CC2C1	1578	fCSFP4	0.673	m_11bcb____124078____14320622	N/A	S1c2c(cc([N+]([O-])=O)cc2)C=C1C(=O)Nc3c(cccc3)C(=O)N	REALSpace_70bn_2024-09	m_11bcb	124078	14320622
S1c2c(cc([N+]([O-])=O)cc2)C=C1C(=O)Nc3ccc(NC(=O)CC)cc3	1579	fCSFP4	0.673	m_11bbb____2081282____93605	N/A	S1c2c(cc([N+]([O-])=O)cc2)C=C1C(=O)Nc3c(cccc3)C(=O)N	REALSpace_70bn_2024-09	m_11bbb	2081282	93605
S1c2c(cc([N+]([O-])=O)cc2)C=C1C(=O)Nc3ccc(NC(=O)OC)cc3	1580	fCSFP4	0.673	m_11bbb____895552____93605	N/A	S1c2c(cc([N+]([O-])=O)cc2)C=C1C(=O)Nc3c(cccc3)C(=O)N	REALSpace_70bn_2024-09	m_11bbb	895552	93605
Brc1cc(c2cc(NC(=O)C=3Sc4c(cc([N+]([O-])=O)cc4)C3)ccc2)ccc1	1581	fCSFP4	0.672	m_11bbb____13268550____93605	N/A	S1c2c(cc([N+]([O-])=O)cc2)C=C1C(=O)Nc3c(cccc3)C(=O)N	REALSpace_70bn_2024-09	m_11bbb	13268550	93605
Brc1ccc(c2cc(NC(=O)C=3Sc4c(cc([N+]([O-])=O)cc4)C3)ccc2)cc1	1582	fCSFP4	0.672	m_11bbb____10120524____93605	N/A	S1c2c(cc([N+]([O-])=O)cc2)C=C1C(=O)Nc3c(cccc3)C(=O)N	REALSpace_70bn_2024-09	m_11bbb	10120524	93605
Clc1cc(c2cc(NC(=O)C=3Sc4c(cc([N+]([O-])=O)cc4)C3)ccc2)ccc1	1583	fCSFP4	0.672	m_11bbb____9965942____93605	N/A	S1c2c(cc([N+]([O-])=O)cc2)C=C1C(=O)Nc3c(cccc3)C(=O)N	REALSpace_70bn_2024-09	m_11bbb	9965942	93605
S1c2c(cc([N+]([O-])=O)cc2)C=C1C(=O)NNC(=O)c3c(O)cc4c(c3)cccc4	1584	fCSFP4	0.672	m_527bbb____155117____156698	N/A	S1c2c(cc([N+]([O-])=O)cc2)C=C1C(=O)Nc3c(cccc3)C(=O)N	REALSpace_70bn_2024-09	m_527bbb	155117	156698
S1c2c(cc([N+]([O-])=O)cc2)C=C1C(=O)Nc3cc(N(C)C)ccc3	1585	fCSFP4	0.672	m_11bbb____51314____93605	N/A	S1c2c(cc([N+]([O-])=O)cc2)C=C1C(=O)Nc3c(cccc3)C(=O)N	REALSpace_70bn_2024-09	m_11bbb	51314	93605
S1c2c(cc([N+]([O-])=O)cc2)C=C1C(=O)Nc3cc(NC(=O)NCC)ccc3	1586	fCSFP4	0.672	m_11bbb____22166516____93605	N/A	S1c2c(cc([N+]([O-])=O)cc2)C=C1C(=O)Nc3c(cccc3)C(=O)N	REALSpace_70bn_2024-09	m_11bbb	22166516	93605
S1c2c(cc([N+]([O-])=O)cc2)C=C1C(=O)Nc3cc(c4ccc(cc4)C)ccc3	1587	fCSFP4	0.672	m_11bbb____18365972____93605	N/A	S1c2c(cc([N+]([O-])=O)cc2)C=C1C(=O)Nc3c(cccc3)C(=O)N	REALSpace_70bn_2024-09	m_11bbb	18365972	93605
S1c2c(cc([N+]([O-])=O)cc2)C=C1C(=O)Nc3cc(c4ccncc4)ccc3	1588	fCSFP4	0.672	m_11bbb____15779444____93605	N/A	S1c2c(cc([N+]([O-])=O)cc2)C=C1C(=O)Nc3c(cccc3)C(=O)N	REALSpace_70bn_2024-09	m_11bbb	15779444	93605
S1c2c(cc([N+]([O-])=O)cc2)C=C1C(=O)Nc3cc(ccc3)C(C)C	1589	fCSFP4	0.672	m_11bbb____53339____93605	N/A	S1c2c(cc([N+]([O-])=O)cc2)C=C1C(=O)Nc3c(cccc3)C(=O)N	REALSpace_70bn_2024-09	m_11bbb	53339	93605
S1c2c(cc([N+]([O-])=O)cc2)C=C1C(=O)Nc3cc(ccc3)C(F)F	1590	fCSFP4	0.672	m_11bbb____2679074____93605	N/A	S1c2c(cc([N+]([O-])=O)cc2)C=C1C(=O)Nc3c(cccc3)C(=O)N	REALSpace_70bn_2024-09	m_11bbb	2679074	93605
S1c2c(cc([N+]([O-])=O)cc2)C=C1C(=O)Nc3cc(ccc3)CCO	1591	fCSFP4	0.672	m_22bbn____10860448____138468	N/A	S1c2c(cc([N+]([O-])=O)cc2)C=C1C(=O)Nc3c(cccc3)C(=O)N	REALSpace_70bn_2024-09	m_22bbn	10860448	138468
S1c2c(cc([N+]([O-])=O)cc2)C=C1C(=O)Nc3ccc(N4C=CC=C4)cc3	1592	fCSFP4	0.672	m_11bbb____22354620____93605	N/A	S1c2c(cc([N+]([O-])=O)cc2)C=C1C(=O)Nc3c(cccc3)C(=O)N	REALSpace_70bn_2024-09	m_11bbb	22354620	93605
S1c2c(cc([N+]([O-])=O)cc2)C=C1C(=O)Nc3ccc(c4cc(F)ccc4)cc3	1593	fCSFP4	0.672	m_11bbb____22167500____93605	N/A	S1c2c(cc([N+]([O-])=O)cc2)C=C1C(=O)Nc3c(cccc3)C(=O)N	REALSpace_70bn_2024-09	m_11bbb	22167500	93605
S1c2c(cc([N+]([O-])=O)cc2)C=C1C(=O)Nc3ccc(c4cc(ccc4)C)cc3	1594	fCSFP4	0.672	m_11bbb____15779232____93605	N/A	S1c2c(cc([N+]([O-])=O)cc2)C=C1C(=O)Nc3c(cccc3)C(=O)N	REALSpace_70bn_2024-09	m_11bbb	15779232	93605
S1c2c(nccc2)C=C1C(=O)Nc3c(cccc3)C(=O)N	1595	fCSFP4	0.672	m_11bcb____124078____12422648	N/A	S1c2c(cc([N+]([O-])=O)cc2)C=C1C(=O)Nc3c(cccc3)C(=O)N	REALSpace_70bn_2024-09	m_11bcb	124078	12422648
Brc1c([N+]([O-])=O)ccc(NC(=O)C=2Sc3c(cc([N+]([O-])=O)cc3)C2)c1	1596	fCSFP4	0.672	m_11bbb____7940744____93605	N/A	S1c2c(cc([N+]([O-])=O)cc2)C=C1C(=O)Nc3c(cccc3)C(=O)N	REALSpace_70bn_2024-09	m_11bbb	7940744	93605
Brc1cc(NC(=O)C=2Sc3c(ccc(Cl)c3)C2)c(cc1)C(=O)N	1597	fCSFP4	0.672	m_11bcb____25793388____13573928	N/A	S1c2c(cc([N+]([O-])=O)cc2)C=C1C(=O)Nc3c(cccc3)C(=O)N	REALSpace_70bn_2024-09	m_11bcb	25793388	13573928
Brc1cc(NC(=O)C=2Sc3c(ccc(F)c3)C2)c(cc1)C(=O)N	1598	fCSFP4	0.672	m_11bcb____25793388____116471	N/A	S1c2c(cc([N+]([O-])=O)cc2)C=C1C(=O)Nc3c(cccc3)C(=O)N	REALSpace_70bn_2024-09	m_11bcb	25793388	116471
Brc1cc(NC(=O)C=2Sc3c(ccc(c3)C)C2)c(cc1)C(=O)N	1599	fCSFP4	0.672	m_11bcb____25793388____26278268	N/A	S1c2c(cc([N+]([O-])=O)cc2)C=C1C(=O)Nc3c(cccc3)C(=O)N	REALSpace_70bn_2024-09	m_11bcb	25793388	26278268
Brc1cc(c(NC(=O)C=2Sc3c(ccc(Cl)c3)C2)cc1)C(=O)N	1600	fCSFP4	0.672	m_11dcb____1009424____13573928	N/A	S1c2c(cc([N+]([O-])=O)cc2)C=C1C(=O)Nc3c(cccc3)C(=O)N	REALSpace_70bn_2024-09	m_11dcb	1009424	13573928
Brc1cc(c(NC(=O)C=2Sc3c(ccc(F)c3)C2)cc1)C(=O)N	1601	fCSFP4	0.672	m_11dcb____1009424____116471	N/A	S1c2c(cc([N+]([O-])=O)cc2)C=C1C(=O)Nc3c(cccc3)C(=O)N	REALSpace_70bn_2024-09	m_11dcb	1009424	116471
Brc1cc(c(NC(=O)C=2Sc3c(ccc(c3)C)C2)cc1)C(=O)N	1602	fCSFP4	0.672	m_11dcb____1009424____26278268	N/A	S1c2c(cc([N+]([O-])=O)cc2)C=C1C(=O)Nc3c(cccc3)C(=O)N	REALSpace_70bn_2024-09	m_11dcb	1009424	26278268
Brc1cc2SC(C(=O)Nc3c(cc(Cl)cc3)C(=O)N)=Cc2cc1	1603	fCSFP4	0.672	m_11dcb____1742730____10812350	N/A	S1c2c(cc([N+]([O-])=O)cc2)C=C1C(=O)Nc3c(cccc3)C(=O)N	REALSpace_70bn_2024-09	m_11dcb	1742730	10812350
Brc1cc2SC(C(=O)Nc3c(cc(F)cc3)C(=O)N)=Cc2cc1	1604	fCSFP4	0.672	m_11dcb____924508____10812350	N/A	S1c2c(cc([N+]([O-])=O)cc2)C=C1C(=O)Nc3c(cccc3)C(=O)N	REALSpace_70bn_2024-09	m_11dcb	924508	10812350
Brc1cc2SC(C(=O)Nc3c(cc(cc3)C)C(=O)N)=Cc2cc1	1605	fCSFP4	0.672	m_11dcb____11573116____10812350	N/A	S1c2c(cc([N+]([O-])=O)cc2)C=C1C(=O)Nc3c(cccc3)C(=O)N	REALSpace_70bn_2024-09	m_11dcb	11573116	10812350
Brc1cc2SC(C(=O)Nc3c(ccc(Cl)c3)C(=O)N)=Cc2cc1	1606	fCSFP4	0.672	m_11bcb____598874____10812350	N/A	S1c2c(cc([N+]([O-])=O)cc2)C=C1C(=O)Nc3c(cccc3)C(=O)N	REALSpace_70bn_2024-09	m_11bcb	598874	10812350
Brc1cc2SC(C(=O)Nc3c(ccc(c3)C)C(=O)N)=Cc2cc1	1607	fCSFP4	0.672	m_11dcb____11764524____10812350	N/A	S1c2c(cc([N+]([O-])=O)cc2)C=C1C(=O)Nc3c(cccc3)C(=O)N	REALSpace_70bn_2024-09	m_11dcb	11764524	10812350
Clc1c([N+]([O-])=O)ccc(NC(=O)C=2Sc3c(cc([N+]([O-])=O)cc3)C2)c1	1608	fCSFP4	0.672	m_11bbb____3042478____93605	N/A	S1c2c(cc([N+]([O-])=O)cc2)C=C1C(=O)Nc3c(cccc3)C(=O)N	REALSpace_70bn_2024-09	m_11bbb	3042478	93605
Clc1cc(NC(=O)C=2Sc3c(ccc(F)c3)C2)c(cc1)C(=O)N	1609	fCSFP4	0.672	m_11bcb____598874____116471	N/A	S1c2c(cc([N+]([O-])=O)cc2)C=C1C(=O)Nc3c(cccc3)C(=O)N	REALSpace_70bn_2024-09	m_11bcb	598874	116471
Clc1cc(NC(=O)C=2Sc3c(ccc(c3)C)C2)c(cc1)C(=O)N	1610	fCSFP4	0.672	m_11bcb____598874____26278268	N/A	S1c2c(cc([N+]([O-])=O)cc2)C=C1C(=O)Nc3c(cccc3)C(=O)N	REALSpace_70bn_2024-09	m_11bcb	598874	26278268
Clc1cc(c(NC(=O)C=2Sc3c(ccc(F)c3)C2)cc1)C(=O)N	1611	fCSFP4	0.672	m_11dcb____1742730____116471	N/A	S1c2c(cc([N+]([O-])=O)cc2)C=C1C(=O)Nc3c(cccc3)C(=O)N	REALSpace_70bn_2024-09	m_11dcb	1742730	116471
Clc1cc(c(NC(=O)C=2Sc3c(ccc(c3)C)C2)cc1)C(=O)N	1612	fCSFP4	0.672	m_11dcb____1742730____26278268	N/A	S1c2c(cc([N+]([O-])=O)cc2)C=C1C(=O)Nc3c(cccc3)C(=O)N	REALSpace_70bn_2024-09	m_11dcb	1742730	26278268
Clc1cc2SC(C(=O)Nc3c(cc(F)cc3)C(=O)N)=Cc2cc1	1613	fCSFP4	0.672	m_11dcb____924508____13573928	N/A	S1c2c(cc([N+]([O-])=O)cc2)C=C1C(=O)Nc3c(cccc3)C(=O)N	REALSpace_70bn_2024-09	m_11dcb	924508	13573928
Clc1cc2SC(C(=O)Nc3c(cc(cc3)C)C(=O)N)=Cc2cc1	1614	fCSFP4	0.672	m_11dcb____11573116____13573928	N/A	S1c2c(cc([N+]([O-])=O)cc2)C=C1C(=O)Nc3c(cccc3)C(=O)N	REALSpace_70bn_2024-09	m_11dcb	11573116	13573928
Clc1cc2SC(C(=O)Nc3c(ccc(c3)C)C(=O)N)=Cc2cc1	1615	fCSFP4	0.672	m_11dcb____11764524____13573928	N/A	S1c2c(cc([N+]([O-])=O)cc2)C=C1C(=O)Nc3c(cccc3)C(=O)N	REALSpace_70bn_2024-09	m_11dcb	11764524	13573928
Ic1c([N+]([O-])=O)ccc(NC(=O)C=2Sc3c(cc([N+]([O-])=O)cc3)C2)c1	1616	fCSFP4	0.672	m_11bbb____9316138____93605	N/A	S1c2c(cc([N+]([O-])=O)cc2)C=C1C(=O)Nc3c(cccc3)C(=O)N	REALSpace_70bn_2024-09	m_11bbb	9316138	93605
S1c2c(cc([N+]([O-])=O)cc2)C=C1C(=O)Nc3cc(F)c([N+]([O-])=O)cc3	1617	fCSFP4	0.672	m_11dbb____7832034____93605	N/A	S1c2c(cc([N+]([O-])=O)cc2)C=C1C(=O)Nc3c(cccc3)C(=O)N	REALSpace_70bn_2024-09	m_11dbb	7832034	93605
S1c2c(cc([N+]([O-])=O)cc2)C=C1C(=O)Nc3cc([N+]([O-])=O)c(O)cc3	1618	fCSFP4	0.672	m_22dbn____8678450____138468	N/A	S1c2c(cc([N+]([O-])=O)cc2)C=C1C(=O)Nc3c(cccc3)C(=O)N	REALSpace_70bn_2024-09	m_22dbn	8678450	138468
S1c2c(cc([N+]([O-])=O)cc2)C=C1C(=O)Nc3cc(c([N+]([O-])=O)cc3)C	1619	fCSFP4	0.672	m_11bbb____8331828____93605	N/A	S1c2c(cc([N+]([O-])=O)cc2)C=C1C(=O)Nc3c(cccc3)C(=O)N	REALSpace_70bn_2024-09	m_11bbb	8331828	93605
S1c2c(cc([N+]([O-])=O)cc2)C=C1C(=O)Nc3cc(c(cc3)CO)CO	1620	fCSFP4	0.672	m_22bbn____12103030____138468	N/A	S1c2c(cc([N+]([O-])=O)cc2)C=C1C(=O)Nc3c(cccc3)C(=O)N	REALSpace_70bn_2024-09	m_22bbn	12103030	138468
S1c2c(cc([N+]([O-])=O)cc2)C=C1C(=O)Nc3ccc(cc3)C(=O)NCCC(=O)N	1621	fCSFP4	0.672	m_11bbb____10465280____93605	N/A	S1c2c(cc([N+]([O-])=O)cc2)C=C1C(=O)Nc3c(cccc3)C(=O)N	REALSpace_70bn_2024-09	m_11bbb	10465280	93605
S1c2c(ccc(F)c2)C=C1C(=O)Nc3c(cc(cc3)C)C(=O)N	1622	fCSFP4	0.672	m_11dcb____11573116____116471	N/A	S1c2c(cc([N+]([O-])=O)cc2)C=C1C(=O)Nc3c(cccc3)C(=O)N	REALSpace_70bn_2024-09	m_11dcb	11573116	116471
S1c2c(ccc(F)c2)C=C1C(=O)Nc3c(ccc(c3)C)C(=O)N	1623	fCSFP4	0.672	m_11dcb____11764524____116471	N/A	S1c2c(cc([N+]([O-])=O)cc2)C=C1C(=O)Nc3c(cccc3)C(=O)N	REALSpace_70bn_2024-09	m_11dcb	11764524	116471
S1c2c(ccc(c2)C)C=C1C(=O)Nc3c(cc(F)cc3)C(=O)N	1624	fCSFP4	0.672	m_11dcb____924508____26278268	N/A	S1c2c(cc([N+]([O-])=O)cc2)C=C1C(=O)Nc3c(cccc3)C(=O)N	REALSpace_70bn_2024-09	m_11dcb	924508	26278268
Brc1c(Cl)c(NC(=O)C=2Sc3c(cc([N+]([O-])=O)cc3)C2)ccc1Cl	1625	fCSFP4	0.672	m_11bcb____22357250____93605	N/A	S1c2c(cc([N+]([O-])=O)cc2)C=C1C(=O)Nc3c(cccc3)C(=O)N	REALSpace_70bn_2024-09	m_11bcb	22357250	93605
Brc1c(F)c(NC(=O)C=2Sc3c(cc([N+]([O-])=O)cc3)C2)ccc1F	1626	fCSFP4	0.672	m_11bbb____12106520____93605	N/A	S1c2c(cc([N+]([O-])=O)cc2)C=C1C(=O)Nc3c(cccc3)C(=O)N	REALSpace_70bn_2024-09	m_11bbb	12106520	93605
Brc1c(c(NC(=O)C=2Sc3c(cc([N+]([O-])=O)cc3)C2)ccc1C)C	1627	fCSFP4	0.672	m_11bbb____22184418____93605	N/A	S1c2c(cc([N+]([O-])=O)cc2)C=C1C(=O)Nc3c(cccc3)C(=O)N	REALSpace_70bn_2024-09	m_11bbb	22184418	93605
Brc1nc(Br)ccc1NC(=O)C=2Sc3c(cc([N+]([O-])=O)cc3)C2	1628	fCSFP4	0.672	m_11bcb____22358692____93605	N/A	S1c2c(cc([N+]([O-])=O)cc2)C=C1C(=O)Nc3c(cccc3)C(=O)N	REALSpace_70bn_2024-09	m_11bcb	22358692	93605
Clc1c(F)c(NC(=O)C=2Sc3c(cc([N+]([O-])=O)cc3)C2)ccc1F	1629	fCSFP4	0.672	m_11bbb____17627038____93605	N/A	S1c2c(cc([N+]([O-])=O)cc2)C=C1C(=O)Nc3c(cccc3)C(=O)N	REALSpace_70bn_2024-09	m_11bbb	17627038	93605
Clc1c(NC(=O)C=2Sc3c(cc([N+]([O-])=O)cc3)C2)ccc(Cl)c1C	1630	fCSFP4	0.672	m_11bcb____17800370____93605	N/A	S1c2c(cc([N+]([O-])=O)cc2)C=C1C(=O)Nc3c(cccc3)C(=O)N	REALSpace_70bn_2024-09	m_11bcb	17800370	93605
Clc1nc(Cl)ccc1NC(=O)C=2Sc3c(cc([N+]([O-])=O)cc3)C2	1631	fCSFP4	0.672	m_11bcb____22355852____93605	N/A	S1c2c(cc([N+]([O-])=O)cc2)C=C1C(=O)Nc3c(cccc3)C(=O)N	REALSpace_70bn_2024-09	m_11bcb	22355852	93605
Ic1c(Cl)c(NC(=O)C=2Sc3c(cc([N+]([O-])=O)cc3)C2)ccc1Cl	1632	fCSFP4	0.672	m_11bcb____13912980____93605	N/A	S1c2c(cc([N+]([O-])=O)cc2)C=C1C(=O)Nc3c(cccc3)C(=O)N	REALSpace_70bn_2024-09	m_11bcb	13912980	93605
Ic1c(F)c(NC(=O)C=2Sc3c(cc([N+]([O-])=O)cc3)C2)ccc1F	1633	fCSFP4	0.672	m_11bbb____13772984____93605	N/A	S1c2c(cc([N+]([O-])=O)cc2)C=C1C(=O)Nc3c(cccc3)C(=O)N	REALSpace_70bn_2024-09	m_11bbb	13772984	93605
Ic1nc(I)ccc1NC(=O)C=2Sc3c(cc([N+]([O-])=O)cc3)C2	1634	fCSFP4	0.672	m_11bcb____22359866____93605	N/A	S1c2c(cc([N+]([O-])=O)cc2)C=C1C(=O)Nc3c(cccc3)C(=O)N	REALSpace_70bn_2024-09	m_11bcb	22359866	93605
S1c2c(cc([N+]([O-])=O)cc2)C=C1C(=O)NC=3C(=CSC3)C(F)(F)F	1635	fCSFP4	0.672	m_11bcb____22359480____93605	N/A	S1c2c(cc([N+]([O-])=O)cc2)C=C1C(=O)Nc3c(cccc3)C(=O)N	REALSpace_70bn_2024-09	m_11bcb	22359480	93605
S1c2c(cc([N+]([O-])=O)cc2)C=C1C(=O)NC=3C(=CSC3)C4CC4	1636	fCSFP4	0.672	m_11bcb____25846846____93605	N/A	S1c2c(cc([N+]([O-])=O)cc2)C=C1C(=O)Nc3c(cccc3)C(=O)N	REALSpace_70bn_2024-09	m_11bcb	25846846	93605
S1c2c(cc([N+]([O-])=O)cc2)C=C1C(=O)Nc3c(F)c(c(F)cc3)C	1637	fCSFP4	0.672	m_11bbb____20046170____93605	N/A	S1c2c(cc([N+]([O-])=O)cc2)C=C1C(=O)Nc3c(cccc3)C(=O)N	REALSpace_70bn_2024-09	m_11bbb	20046170	93605
S1c2c(cc([N+]([O-])=O)cc2)C=C1C(=O)Nc3c(F)nc(F)cc3	1638	fCSFP4	0.672	m_11bbb____9224766____93605	N/A	S1c2c(cc([N+]([O-])=O)cc2)C=C1C(=O)Nc3c(cccc3)C(=O)N	REALSpace_70bn_2024-09	m_11bbb	9224766	93605
S1c2c(cc([N+]([O-])=O)cc2)C=C1C(=O)Nc3c(O)c(F)c(F)cc3	1639	fCSFP4	0.672	m_22bbn____10893870____138468	N/A	S1c2c(cc([N+]([O-])=O)cc2)C=C1C(=O)Nc3c(cccc3)C(=O)N	REALSpace_70bn_2024-09	m_22bbn	10893870	138468
S1c2c(cc([N+]([O-])=O)cc2)C=C1C(=O)Nc3c(OC)cnnc3	1640	fCSFP4	0.672	m_11bbb____25822620____93605	N/A	S1c2c(cc([N+]([O-])=O)cc2)C=C1C(=O)Nc3c(cccc3)C(=O)N	REALSpace_70bn_2024-09	m_11bbb	25822620	93605
S1c2c(cc([N+]([O-])=O)cc2)C=C1C(=O)Nc3c(nc(cc3)C)C	1641	fCSFP4	0.672	m_11bbb____6958192____93605	N/A	S1c2c(cc([N+]([O-])=O)cc2)C=C1C(=O)Nc3c(cccc3)C(=O)N	REALSpace_70bn_2024-09	m_11bbb	6958192	93605
S1c2c(cc([N+]([O-])=O)cc2)C=C1C(=O)Nc3c(nncc3)C	1642	fCSFP4	0.672	m_11bbb____8370802____93605	N/A	S1c2c(cc([N+]([O-])=O)cc2)C=C1C(=O)Nc3c(cccc3)C(=O)N	REALSpace_70bn_2024-09	m_11bbb	8370802	93605
S1c2c(cc([N+]([O-])=O)cc2)C=C1C(=O)Nc3cc(ccc3)C(=O)NCCC(=O)N	1643	fCSFP4	0.672	m_11bbb____3218642____93605	N/A	S1c2c(cc([N+]([O-])=O)cc2)C=C1C(=O)Nc3c(cccc3)C(=O)N	REALSpace_70bn_2024-09	m_11bbb	3218642	93605
S1c2c(cc([N+]([O-])=O)cc2)C=C1CNc3c(cccc3)C(=O)NCc4ccccc4	1644	fCSFP4	0.672	m_207bdb____26288768____26209348	N/A	S1c2c(cc([N+]([O-])=O)cc2)C=C1C(=O)Nc3c(cccc3)C(=O)N	REALSpace_70bn_2024-09	m_207bdb	26288768	26209348
Brc1c(NC(=O)C=2Sc3c(cc([N+]([O-])=O)cc3)C2)ccc(S(F)(F)(F)(F)F)c1	1645	fCSFP4	0.672	m_11bcb____8643358____93605	N/A	S1c2c(cc([N+]([O-])=O)cc2)C=C1C(=O)Nc3c(cccc3)C(=O)N	REALSpace_70bn_2024-09	m_11bcb	8643358	93605
Brc1c(NC(=O)C=2Sc3c(cc([N+]([O-])=O)cc3)C2)ccc(c1)C(C)(C)C	1646	fCSFP4	0.672	m_11bcb____22359856____93605	N/A	S1c2c(cc([N+]([O-])=O)cc2)C=C1C(=O)Nc3c(cccc3)C(=O)N	REALSpace_70bn_2024-09	m_11bcb	22359856	93605
Brc1c(NC(=O)C=2Sc3c(cc([N+]([O-])=O)cc3)C2)ccc(c1)C(F)(F)F	1647	fCSFP4	0.672	m_11bcb____7786010____93605	N/A	S1c2c(cc([N+]([O-])=O)cc2)C=C1C(=O)Nc3c(cccc3)C(=O)N	REALSpace_70bn_2024-09	m_11bcb	7786010	93605
Brc1c(NC(=O)C=2Sc3c(cc([N+]([O-])=O)cc3)C2)cccc1C(F)(F)F	1648	fCSFP4	0.672	m_11bcb____16926992____93605	N/A	S1c2c(cc([N+]([O-])=O)cc2)C=C1C(=O)Nc3c(cccc3)C(=O)N	REALSpace_70bn_2024-09	m_11bcb	16926992	93605
Brc1cc(c(NC(=O)C=2Sc3c(cc([N+]([O-])=O)cc3)C2)cc1)C(C)C	1649	fCSFP4	0.672	m_11bcb____7914612____93605	N/A	S1c2c(cc([N+]([O-])=O)cc2)C=C1C(=O)Nc3c(cccc3)C(=O)N	REALSpace_70bn_2024-09	m_11bcb	7914612	93605
Clc1c(NC(=O)C=2Sc3c(cc([N+]([O-])=O)cc3)C2)cc(NC(=O)CC)cc1	1650	fCSFP4	0.672	m_11bcb____871914____93605	N/A	S1c2c(cc([N+]([O-])=O)cc2)C=C1C(=O)Nc3c(cccc3)C(=O)N	REALSpace_70bn_2024-09	m_11bcb	871914	93605
Clc1c(NC(=O)C=2Sc3c(cc([N+]([O-])=O)cc3)C2)ccc(c1)C(F)(F)F	1651	fCSFP4	0.672	m_11bcb____53353____93605	N/A	S1c2c(cc([N+]([O-])=O)cc2)C=C1C(=O)Nc3c(cccc3)C(=O)N	REALSpace_70bn_2024-09	m_11bcb	53353	93605
Clc1c(NC(=O)C=2Sc3c(cc([N+]([O-])=O)cc3)C2)cccc1C(F)(F)F	1652	fCSFP4	0.672	m_11bcb____22359582____93605	N/A	S1c2c(cc([N+]([O-])=O)cc2)C=C1C(=O)Nc3c(cccc3)C(=O)N	REALSpace_70bn_2024-09	m_11bcb	22359582	93605
Clc1c(OCC)c(NC(=O)C=2Sc3c(cc([N+]([O-])=O)cc3)C2)ccc1	1653	fCSFP4	0.672	m_11bbb____1289960____93605	N/A	S1c2c(cc([N+]([O-])=O)cc2)C=C1C(=O)Nc3c(cccc3)C(=O)N	REALSpace_70bn_2024-09	m_11bbb	1289960	93605
Clc1c(c(NC(=O)C=2Sc3c(cc([N+]([O-])=O)cc3)C2)ccc1)COC	1654	fCSFP4	0.672	m_11dcb____7102708____93605	N/A	S1c2c(cc([N+]([O-])=O)cc2)C=C1C(=O)Nc3c(cccc3)C(=O)N	REALSpace_70bn_2024-09	m_11dcb	7102708	93605
Clc1cc(N(C)C)c(NC(=O)C=2Sc3c(cc([N+]([O-])=O)cc3)C2)cc1	1655	fCSFP4	0.672	m_11bcb____25822984____93605	N/A	S1c2c(cc([N+]([O-])=O)cc2)C=C1C(=O)Nc3c(cccc3)C(=O)N	REALSpace_70bn_2024-09	m_11bcb	25822984	93605
Clc1cc(c(NC(=O)C=2Sc3c(cc([N+]([O-])=O)cc3)C2)cc1)C(C)C	1656	fCSFP4	0.672	m_11bcb____12222134____93605	N/A	S1c2c(cc([N+]([O-])=O)cc2)C=C1C(=O)Nc3c(cccc3)C(=O)N	REALSpace_70bn_2024-09	m_11bcb	12222134	93605
Clc1cc(c(NC(=O)C=2Sc3c(cc([N+]([O-])=O)cc3)C2)cc1)C(F)F	1657	fCSFP4	0.672	m_11bcb____25793664____93605	N/A	S1c2c(cc([N+]([O-])=O)cc2)C=C1C(=O)Nc3c(cccc3)C(=O)N	REALSpace_70bn_2024-09	m_11bcb	25793664	93605
Ic1c(NC(=O)C=2Sc3c(cc([N+]([O-])=O)cc3)C2)ccc(c1)C(F)(F)F	1658	fCSFP4	0.672	m_11bcb____20081488____93605	N/A	S1c2c(cc([N+]([O-])=O)cc2)C=C1C(=O)Nc3c(cccc3)C(=O)N	REALSpace_70bn_2024-09	m_11bcb	20081488	93605
Ic1c(NC(=O)C=2Sc3c(cc([N+]([O-])=O)cc3)C2)ccc(c1)CCC	1659	fCSFP4	0.672	m_11bcb____14584886____93605	N/A	S1c2c(cc([N+]([O-])=O)cc2)C=C1C(=O)Nc3c(cccc3)C(=O)N	REALSpace_70bn_2024-09	m_11bcb	14584886	93605
Ic1cc(c(NC(=O)C=2Sc3c(cc([N+]([O-])=O)cc3)C2)cc1)C(C)C	1660	fCSFP4	0.672	m_11bcb____27324692____93605	N/A	S1c2c(cc([N+]([O-])=O)cc2)C=C1C(=O)Nc3c(cccc3)C(=O)N	REALSpace_70bn_2024-09	m_11bcb	27324692	93605
S(Cc1c(c(NC(=O)C=2Sc3c(cc([N+]([O-])=O)cc3)C2)ccc1)C)C	1661	fCSFP4	0.672	m_11bbb____5002262____93605	N/A	S1c2c(cc([N+]([O-])=O)cc2)C=C1C(=O)Nc3c(cccc3)C(=O)N	REALSpace_70bn_2024-09	m_11bbb	5002262	93605
S1c2c(c([N+]([O-])=O)ccc2)C=C1C(=O)Nc3c(cccc3)C(=O)C	1662	fCSFP4	0.672	m_11bbb____52025____26276910	N/A	S1c2c(cc([N+]([O-])=O)cc2)C=C1C(=O)Nc3c(cccc3)C(=O)N	REALSpace_70bn_2024-09	m_11bbb	52025	26276910
S1c2c(cc([N+]([O-])=O)cc2)C=C1C(=O)NC=3C(=NNC3)C([O-])=O	1663	fCSFP4	0.672	m_269946bbf____12335762____7301560	N/A	S1c2c(cc([N+]([O-])=O)cc2)C=C1C(=O)Nc3c(cccc3)C(=O)N	REALSpace_70bn_2024-09	m_269946bbf	12335762	7301560
S1c2c(cc([N+]([O-])=O)cc2)C=C1C(=O)NC=3SC=CC3C(=O)OC	1664	fCSFP4	0.672	m_11bcb____952832____93605	N/A	S1c2c(cc([N+]([O-])=O)cc2)C=C1C(=O)Nc3c(cccc3)C(=O)N	REALSpace_70bn_2024-09	m_11bcb	952832	93605
S1c2c(cc([N+]([O-])=O)cc2)C=C1C(=O)Nc3c(F)c(c4ccncc4)ccc3	1665	fCSFP4	0.672	m_11bbb____18187362____93605	N/A	S1c2c(cc([N+]([O-])=O)cc2)C=C1C(=O)Nc3c(cccc3)C(=O)N	REALSpace_70bn_2024-09	m_11bbb	18187362	93605
S1c2c(cc([N+]([O-])=O)cc2)C=C1C(=O)Nc3c(F)c(ccc3)C4CC4	1666	fCSFP4	0.672	m_11bcb____22358510____93605	N/A	S1c2c(cc([N+]([O-])=O)cc2)C=C1C(=O)Nc3c(cccc3)C(=O)N	REALSpace_70bn_2024-09	m_11bcb	22358510	93605
S1c2c(cc([N+]([O-])=O)cc2)C=C1C(=O)Nc3c(F)cc(cc3)C(C)(C)C	1667	fCSFP4	0.672	m_11bcb____22356844____93605	N/A	S1c2c(cc([N+]([O-])=O)cc2)C=C1C(=O)Nc3c(cccc3)C(=O)N	REALSpace_70bn_2024-09	m_11bcb	22356844	93605
S1c2c(cc([N+]([O-])=O)cc2)C=C1C(=O)Nc3c(F)cc(cc3)C4CC4	1668	fCSFP4	0.672	m_11bbb____12636970____93605	N/A	S1c2c(cc([N+]([O-])=O)cc2)C=C1C(=O)Nc3c(cccc3)C(=O)N	REALSpace_70bn_2024-09	m_11bbb	12636970	93605
S1c2c(cc([N+]([O-])=O)cc2)C=C1C(=O)Nc3c(F)cccc3NC4CC4	1669	fCSFP4	0.672	m_22bdn____6406216____138468	N/A	S1c2c(cc([N+]([O-])=O)cc2)C=C1C(=O)Nc3c(cccc3)C(=O)N	REALSpace_70bn_2024-09	m_22bdn	6406216	138468
S1c2c(cc([N+]([O-])=O)cc2)C=C1C(=O)Nc3c(N)ccc(c3)C(F)(F)F	1670	fCSFP4	0.672	m_240690dcc____7347342____7406060	N/A	S1c2c(cc([N+]([O-])=O)cc2)C=C1C(=O)Nc3c(cccc3)C(=O)N	REALSpace_70bn_2024-09	m_240690dcc	7347342	7406060
S1c2c(cc([N+]([O-])=O)cc2)C=C1C(=O)Nc3c(NC(=O)C)ccc(c3)C(F)(F)F	1671	fCSFP4	0.672	m_11bcb____1951452____93605	N/A	S1c2c(cc([N+]([O-])=O)cc2)C=C1C(=O)Nc3c(cccc3)C(=O)N	REALSpace_70bn_2024-09	m_11bcb	1951452	93605
S1c2c(cc([N+]([O-])=O)cc2)C=C1C(=O)Nc3c(NCC)ccc(C#N)c3	1672	fCSFP4	0.672	m_22dci____7080906____138468	N/A	S1c2c(cc([N+]([O-])=O)cc2)C=C1C(=O)Nc3c(cccc3)C(=O)N	REALSpace_70bn_2024-09	m_22dci	7080906	138468
S1c2c(cc([N+]([O-])=O)cc2)C=C1C(=O)Nc3c(O)ccc(c3)C(=O)CC	1673	fCSFP4	0.672	m_22bbn____22140940____138468	N/A	S1c2c(cc([N+]([O-])=O)cc2)C=C1C(=O)Nc3c(cccc3)C(=O)N	REALSpace_70bn_2024-09	m_22bbn	22140940	138468
S1c2c(cc([N+]([O-])=O)cc2)C=C1C(=O)Nc3c(O)ccc(c3)C(=O)OC	1674	fCSFP4	0.672	m_22bbn____9820356____138468	N/A	S1c2c(cc([N+]([O-])=O)cc2)C=C1C(=O)Nc3c(cccc3)C(=O)N	REALSpace_70bn_2024-09	m_22bbn	9820356	138468
S1c2c(cc([N+]([O-])=O)cc2)C=C1C(=O)Nc3c(OC(F)F)cc(OC(F)F)cc3	1675	fCSFP4	0.672	m_11bcb____758396____93605	N/A	S1c2c(cc([N+]([O-])=O)cc2)C=C1C(=O)Nc3c(cccc3)C(=O)N	REALSpace_70bn_2024-09	m_11bcb	758396	93605
S1c2c(cc([N+]([O-])=O)cc2)C=C1C(=O)Nc3c(OC)c(ccc3)CC	1676	fCSFP4	0.672	m_11bbb____25815916____93605	N/A	S1c2c(cc([N+]([O-])=O)cc2)C=C1C(=O)Nc3c(cccc3)C(=O)N	REALSpace_70bn_2024-09	m_11bbb	25815916	93605
S1c2c(cc([N+]([O-])=O)cc2)C=C1C(=O)Nc3c(OC)ccc(c3)C([O-])=O	1677	fCSFP4	0.672	m_188690bbe____13272548____7313196	N/A	S1c2c(cc([N+]([O-])=O)cc2)C=C1C(=O)Nc3c(cccc3)C(=O)N	REALSpace_70bn_2024-09	m_188690bbe	13272548	7313196
S1c2c(cc([N+]([O-])=O)cc2)C=C1C(=O)Nc3c(c(F)ccc3)COC	1678	fCSFP4	0.672	m_11bbb____14324884____93605	N/A	S1c2c(cc([N+]([O-])=O)cc2)C=C1C(=O)Nc3c(cccc3)C(=O)N	REALSpace_70bn_2024-09	m_11bbb	14324884	93605
S1c2c(cc([N+]([O-])=O)cc2)C=C1C(=O)Nc3c(c(OC)ccc3)CC	1679	fCSFP4	0.672	m_11bbb____26313294____93605	N/A	S1c2c(cc([N+]([O-])=O)cc2)C=C1C(=O)Nc3c(cccc3)C(=O)N	REALSpace_70bn_2024-09	m_11bbb	26313294	93605
S1c2c(cc([N+]([O-])=O)cc2)C=C1C(=O)Nc3c(c(OC)ccc3)CO	1680	fCSFP4	0.672	m_22bbl____20836674____138468	N/A	S1c2c(cc([N+]([O-])=O)cc2)C=C1C(=O)Nc3c(cccc3)C(=O)N	REALSpace_70bn_2024-09	m_22bbl	20836674	138468
S1c2c(cc([N+]([O-])=O)cc2)C=C1C(=O)Nc3c(c(ccc3)C(F)(F)F)C	1681	fCSFP4	0.672	m_11bbb____7105050____93605	N/A	S1c2c(cc([N+]([O-])=O)cc2)C=C1C(=O)Nc3c(cccc3)C(=O)N	REALSpace_70bn_2024-09	m_11bbb	7105050	93605
S1c2c(cc([N+]([O-])=O)cc2)C=C1C(=O)Nc3c(c(ccc3)C4CC4)C	1682	fCSFP4	0.672	m_11bbb____22172764____93605	N/A	S1c2c(cc([N+]([O-])=O)cc2)C=C1C(=O)Nc3c(cccc3)C(=O)N	REALSpace_70bn_2024-09	m_11bbb	22172764	93605
S1c2c(cc([N+]([O-])=O)cc2)C=C1C(=O)Nc3c(c(ccc3)COC)C	1683	fCSFP4	0.672	m_11bbb____22177952____93605	N/A	S1c2c(cc([N+]([O-])=O)cc2)C=C1C(=O)Nc3c(cccc3)C(=O)N	REALSpace_70bn_2024-09	m_11bbb	22177952	93605
S1c2c(cc([N+]([O-])=O)cc2)C=C1C(=O)Nc3c(cc(F)cc3)C(C)C	1684	fCSFP4	0.672	m_11bcb____27325234____93605	N/A	S1c2c(cc([N+]([O-])=O)cc2)C=C1C(=O)Nc3c(cccc3)C(=O)N	REALSpace_70bn_2024-09	m_11bcb	27325234	93605
S1c2c(cc([N+]([O-])=O)cc2)C=C1C(=O)Nc3c(cc(F)cc3)C(F)(F)F	1685	fCSFP4	0.672	m_11bcb____3081840____93605	N/A	S1c2c(cc([N+]([O-])=O)cc2)C=C1C(=O)Nc3c(cccc3)C(=O)N	REALSpace_70bn_2024-09	m_11bcb	3081840	93605
S1c2c(cc([N+]([O-])=O)cc2)C=C1C(=O)Nc3c(cc(O)cc3)C(F)(F)F	1686	fCSFP4	0.672	m_11bcb____23832196____93605	N/A	S1c2c(cc([N+]([O-])=O)cc2)C=C1C(=O)Nc3c(cccc3)C(=O)N	REALSpace_70bn_2024-09	m_11bcb	23832196	93605
S1c2c(cc([N+]([O-])=O)cc2)C=C1C(=O)Nc3c(cc(O)cc3)C4CC4	1687	fCSFP4	0.672	m_22bdl____24199902____138468	N/A	S1c2c(cc([N+]([O-])=O)cc2)C=C1C(=O)Nc3c(cccc3)C(=O)N	REALSpace_70bn_2024-09	m_22bdl	24199902	138468
S1c2c(cc([N+]([O-])=O)cc2)C=C1C(=O)Nc3c(cc(OCC)cc3)C	1688	fCSFP4	0.672	m_11bbb____1041748____93605	N/A	S1c2c(cc([N+]([O-])=O)cc2)C=C1C(=O)Nc3c(cccc3)C(=O)N	REALSpace_70bn_2024-09	m_11bbb	1041748	93605
S1c2c(cc([N+]([O-])=O)cc2)C=C1C(=O)Nc3c(cc(cc3)C(F)(F)F)C	1689	fCSFP4	0.672	m_11bbb____13584622____93605	N/A	S1c2c(cc([N+]([O-])=O)cc2)C=C1C(=O)Nc3c(cccc3)C(=O)N	REALSpace_70bn_2024-09	m_11bbb	13584622	93605
S1c2c(cc([N+]([O-])=O)cc2)C=C1C(=O)Nc3c(cc(cc3)C4CC4)C	1690	fCSFP4	0.672	m_11bbb____22172672____93605	N/A	S1c2c(cc([N+]([O-])=O)cc2)C=C1C(=O)Nc3c(cccc3)C(=O)N	REALSpace_70bn_2024-09	m_11bbb	22172672	93605
S1c2c(cc([N+]([O-])=O)cc2)C=C1C(=O)Nc3c(ccc(N)c3)C(C)C	1691	fCSFP4	0.672	m_240690bcd____27069448____7406060	N/A	S1c2c(cc([N+]([O-])=O)cc2)C=C1C(=O)Nc3c(cccc3)C(=O)N	REALSpace_70bn_2024-09	m_240690bcd	27069448	7406060
S1c2c(cc([N+]([O-])=O)cc2)C=C1C(=O)Nc3c(ccc(NC(=O)NCC)c3)C	1692	fCSFP4	0.672	m_11bbb____9437788____93605	N/A	S1c2c(cc([N+]([O-])=O)cc2)C=C1C(=O)Nc3c(cccc3)C(=O)N	REALSpace_70bn_2024-09	m_11bbb	9437788	93605
S1c2c(cc([N+]([O-])=O)cc2)C=C1C(=O)Nc3c(ccc(c3)C(=O)OC)C	1693	fCSFP4	0.672	m_11bbb____52345____93605	N/A	S1c2c(cc([N+]([O-])=O)cc2)C=C1C(=O)Nc3c(cccc3)C(=O)N	REALSpace_70bn_2024-09	m_11bbb	52345	93605
S1c2c(cc([N+]([O-])=O)cc2)C=C1C(=O)Nc3c(ccc(c3)C([O-])=O)CC	1694	fCSFP4	0.672	m_188690bbe____14592718____7313196	N/A	S1c2c(cc([N+]([O-])=O)cc2)C=C1C(=O)Nc3c(cccc3)C(=O)N	REALSpace_70bn_2024-09	m_188690bbe	14592718	7313196
S1c2c(cc([N+]([O-])=O)cc2)C=C1C(=O)Nc3c(cncc3)C(F)(F)F	1695	fCSFP4	0.672	m_11bcb____22359490____93605	N/A	S1c2c(cc([N+]([O-])=O)cc2)C=C1C(=O)Nc3c(cccc3)C(=O)N	REALSpace_70bn_2024-09	m_11bcb	22359490	93605
S1c2c(cc([N+]([O-])=O)cc2)C=C1C(=O)Nc3c(cncc3)C4CC4	1696	fCSFP4	0.672	m_11bcb____22358112____93605	N/A	S1c2c(cc([N+]([O-])=O)cc2)C=C1C(=O)Nc3c(cccc3)C(=O)N	REALSpace_70bn_2024-09	m_11bcb	22358112	93605
S1c2c(cc([N+]([O-])=O)cc2)C=C1C(=O)Nc3cc(F)c(NC(=O)OC)cc3	1697	fCSFP4	0.672	m_11bbb____8644626____93605	N/A	S1c2c(cc([N+]([O-])=O)cc2)C=C1C(=O)Nc3c(cccc3)C(=O)N	REALSpace_70bn_2024-09	m_11bbb	8644626	93605
S1c2c(cc([N+]([O-])=O)cc2)C=C1C(=O)Nc3cc(NC(=O)C=C)c(F)cc3	1698	fCSFP4	0.672	m_22bbn____6739950____138468	N/A	S1c2c(cc([N+]([O-])=O)cc2)C=C1C(=O)Nc3c(cccc3)C(=O)N	REALSpace_70bn_2024-09	m_22bbn	6739950	138468
S1c2c(cc([N+]([O-])=O)cc2)C=C1C(=O)Nc3cc(NC(=O)OC)c(F)cc3	1699	fCSFP4	0.672	m_11bbb____3002240____93605	N/A	S1c2c(cc([N+]([O-])=O)cc2)C=C1C(=O)Nc3c(cccc3)C(=O)N	REALSpace_70bn_2024-09	m_11bbb	3002240	93605
Clc1cc(N2C=CC=C2)c(NC(=O)C=3Sc4c(cc([N+]([O-])=O)cc4)C3)cc1	1700	fCSFP4	0.672	m_11bcb____3351034____93605	N/A	S1c2c(cc([N+]([O-])=O)cc2)C=C1C(=O)Nc3c(cccc3)C(=O)N	REALSpace_70bn_2024-09	m_11bcb	3351034	93605
S1c2c(cc([N+]([O-])=O)cc2)C=C1C(=O)Nc3c(N4C=CC=C4)cc(F)cc3	1701	fCSFP4	0.672	m_11bcb____8364082____93605	N/A	S1c2c(cc([N+]([O-])=O)cc2)C=C1C(=O)Nc3c(cccc3)C(=O)N	REALSpace_70bn_2024-09	m_11bcb	8364082	93605
S1c2c(cc([N+]([O-])=O)cc2)C=C1C(=O)Nc3c(c(OC)c(OC)cc3)C(=O)C	1702	fCSFP4	0.672	m_11bbb____9599548____93605	N/A	S1c2c(cc([N+]([O-])=O)cc2)C=C1C(=O)Nc3c(cccc3)C(=O)N	REALSpace_70bn_2024-09	m_11bbb	9599548	93605
S1c2c(cc([N+]([O-])=O)cc2)C=C1C(=O)Nc3c(c(c(cc3)C)C)C(=O)OC	1703	fCSFP4	0.672	m_11bcb____12863000____93605	N/A	S1c2c(cc([N+]([O-])=O)cc2)C=C1C(=O)Nc3c(cccc3)C(=O)N	REALSpace_70bn_2024-09	m_11bcb	12863000	93605
S1c2c(cc([N+]([O-])=O)cc2)C=C1C(=O)Nc3c(cccc3CC)C(=O)OC	1704	fCSFP4	0.672	m_11bcb____5000160____93605	N/A	S1c2c(cc([N+]([O-])=O)cc2)C=C1C(=O)Nc3c(cccc3)C(=O)N	REALSpace_70bn_2024-09	m_11bcb	5000160	93605
S1c2c(cc([N+]([O-])=O)cc2)C=C1C(=O)Nc3c(OC(C)C)c(ccc3)C(=O)OC	1705	fCSFP4	0.672	m_11bcb____9749320____93605	N/A	S1c2c(cc([N+]([O-])=O)cc2)C=C1C(=O)Nc3c(cccc3)C(=O)N	REALSpace_70bn_2024-09	m_11bcb	9749320	93605
S1c2c(cc([N+]([O-])=O)cc2)C=C1C(=O)Nc3c(nccc3)C(=O)OCC	1706	fCSFP4	0.672	m_11dcb____3479782____93605	N/A	S1c2c(cc([N+]([O-])=O)cc2)C=C1C(=O)Nc3c(cccc3)C(=O)N	REALSpace_70bn_2024-09	m_11dcb	3479782	93605
S(=O)(=O)(NCC(=O)N)c1c(NC(=O)C=2Sc3c(cc([N+]([O-])=O)cc3)C2)cccc1	1707	fCSFP4	0.672	m_11bbb____25836296____93605	N/A	S1c2c(cc([N+]([O-])=O)cc2)C=C1C(=O)Nc3c(cccc3)C(=O)N	REALSpace_70bn_2024-09	m_11bbb	25836296	93605
S1c2c(cc(cc2)C(=O)Nc3c(cccc3)C(=O)N)C=C1	1708	fCSFP4	0.670	m_11bcb____124078____7106640	N/A	S1c2c(cc([N+]([O-])=O)cc2)C=C1C(=O)Nc3c(cccc3)C(=O)N	REALSpace_70bn_2024-09	m_11bcb	124078	7106640
Brc1cc2SC(C(=O)Nc3c(cccc3)C(=O)C)=Cc2cc1	1709	fCSFP4	0.670	m_11bbb____52025____10812350	N/A	S1c2c(cc([N+]([O-])=O)cc2)C=C1C(=O)Nc3c(cccc3)C(=O)N	REALSpace_70bn_2024-09	m_11bbb	52025	10812350
Clc1cc2SC(C(=O)Nc3c(cccc3)C(=O)C)=Cc2cc1	1710	fCSFP4	0.670	m_11bbb____52025____13573928	N/A	S1c2c(cc([N+]([O-])=O)cc2)C=C1C(=O)Nc3c(cccc3)C(=O)N	REALSpace_70bn_2024-09	m_11bbb	52025	13573928
S1c2c(cc([N+]([O-])=O)cc2)C=C1C(=O)Nc3cc4c(cc(cc4)C(=O)OC)cc3	1711	fCSFP4	0.670	m_11bbb____20828290____93605	N/A	S1c2c(cc([N+]([O-])=O)cc2)C=C1C(=O)Nc3c(cccc3)C(=O)N	REALSpace_70bn_2024-09	m_11bbb	20828290	93605
S1c2c(cc([N+]([O-])=O)cc2)C=C1C(=O)Nc3ccc(cc3)C(=O)NC(C)(C)C	1712	fCSFP4	0.670	m_11bbb____306392____93605	N/A	S1c2c(cc([N+]([O-])=O)cc2)C=C1C(=O)Nc3c(cccc3)C(=O)N	REALSpace_70bn_2024-09	m_11bbb	306392	93605
S1c2c(cc([N+]([O-])=O)cc2)C=C1C(=O)Nc3ccc(cc3)C(=O)NC4CC4	1713	fCSFP4	0.670	m_11bbb____215340____93605	N/A	S1c2c(cc([N+]([O-])=O)cc2)C=C1C(=O)Nc3c(cccc3)C(=O)N	REALSpace_70bn_2024-09	m_11bbb	215340	93605
S1c2c(cc([N+]([O-])=O)cc2)C=C1C(=O)Nc3ccc(cc3)C(=O)NCCC	1714	fCSFP4	0.670	m_11bbb____1044024____93605	N/A	S1c2c(cc([N+]([O-])=O)cc2)C=C1C(=O)Nc3c(cccc3)C(=O)N	REALSpace_70bn_2024-09	m_11bbb	1044024	93605
S1c2c(cc([N+]([O-])=O)cc2)C=C1C(=O)Nc3ccc(cc3)CCC[NH3+]	1715	fCSFP4	0.670	m_240690bbf____19437848____7406060	N/A	S1c2c(cc([N+]([O-])=O)cc2)C=C1C(=O)Nc3c(cccc3)C(=O)N	REALSpace_70bn_2024-09	m_240690bbf	19437848	7406060
S1c2c(ccc(F)c2)C=C1C(=O)Nc3c(cccc3)C(=O)C	1716	fCSFP4	0.670	m_11bbb____52025____116471	N/A	S1c2c(cc([N+]([O-])=O)cc2)C=C1C(=O)Nc3c(cccc3)C(=O)N	REALSpace_70bn_2024-09	m_11bbb	52025	116471
S=C(NNC(=O)C=1Sc2c(cc([N+]([O-])=O)cc2)C1)Nc3ccccc3	1717	fCSFP4	0.670	m_22dbn____58134____138468	N/A	S1c2c(cc([N+]([O-])=O)cc2)C=C1C(=O)Nc3c(cccc3)C(=O)N	REALSpace_70bn_2024-09	m_22dbn	58134	138468
Brc1cc2c(SC(C(=O)Nc3c(c(Cl)ccc3)C(=O)N)=C2)cc1	1718	fCSFP4	0.669	m_11bcb____6175058____12211778	N/A	S1c2c(cc([N+]([O-])=O)cc2)C=C1C(=O)Nc3c(cccc3)C(=O)N	REALSpace_70bn_2024-09	m_11bcb	6175058	12211778
Brc1cc2c(SC(C(=O)Nc3c(c(F)ccc3)C(=O)N)=C2)cc1	1719	fCSFP4	0.669	m_11bcb____20060952____12211778	N/A	S1c2c(cc([N+]([O-])=O)cc2)C=C1C(=O)Nc3c(cccc3)C(=O)N	REALSpace_70bn_2024-09	m_11bcb	20060952	12211778
Brc1cc2c(SC(C(=O)Nc3c(c(ccc3)C)C(=O)N)=C2)cc1	1720	fCSFP4	0.669	m_11bcb____895358____12211778	N/A	S1c2c(cc([N+]([O-])=O)cc2)C=C1C(=O)Nc3c(cccc3)C(=O)N	REALSpace_70bn_2024-09	m_11bcb	895358	12211778
Clc1c(c(NC(=O)C=2Sc3c(cc(F)cc3)C2)ccc1)C(=O)N	1721	fCSFP4	0.669	m_11bcb____6175058____107241	N/A	S1c2c(cc([N+]([O-])=O)cc2)C=C1C(=O)Nc3c(cccc3)C(=O)N	REALSpace_70bn_2024-09	m_11bcb	6175058	107241
Clc1c(c(NC(=O)C=2Sc3c(cc(cc3)C)C2)ccc1)C(=O)N	1722	fCSFP4	0.669	m_11bcb____6175058____10338218	N/A	S1c2c(cc([N+]([O-])=O)cc2)C=C1C(=O)Nc3c(cccc3)C(=O)N	REALSpace_70bn_2024-09	m_11bcb	6175058	10338218
Clc1cc2c(SC(C(=O)Nc3c(c(F)ccc3)C(=O)N)=C2)cc1	1723	fCSFP4	0.669	m_11bcb____20060952____11948630	N/A	S1c2c(cc([N+]([O-])=O)cc2)C=C1C(=O)Nc3c(cccc3)C(=O)N	REALSpace_70bn_2024-09	m_11bcb	20060952	11948630
Clc1cc2c(SC(C(=O)Nc3c(c(ccc3)C)C(=O)N)=C2)cc1	1724	fCSFP4	0.669	m_11bcb____895358____11948630	N/A	S1c2c(cc([N+]([O-])=O)cc2)C=C1C(=O)Nc3c(cccc3)C(=O)N	REALSpace_70bn_2024-09	m_11bcb	895358	11948630
Ic1cc2c(SC(C(=O)Nc3c(c(Cl)ccc3)C(=O)N)=C2)cc1	1725	fCSFP4	0.669	m_11bcb____6175058____26278040	N/A	S1c2c(cc([N+]([O-])=O)cc2)C=C1C(=O)Nc3c(cccc3)C(=O)N	REALSpace_70bn_2024-09	m_11bcb	6175058	26278040
Ic1cc2c(SC(C(=O)Nc3c(c(F)ccc3)C(=O)N)=C2)cc1	1726	fCSFP4	0.669	m_11bcb____20060952____26278040	N/A	S1c2c(cc([N+]([O-])=O)cc2)C=C1C(=O)Nc3c(cccc3)C(=O)N	REALSpace_70bn_2024-09	m_11bcb	20060952	26278040
Ic1cc2c(SC(C(=O)Nc3c(c(ccc3)C)C(=O)N)=C2)cc1	1727	fCSFP4	0.669	m_11bcb____895358____26278040	N/A	S1c2c(cc([N+]([O-])=O)cc2)C=C1C(=O)Nc3c(cccc3)C(=O)N	REALSpace_70bn_2024-09	m_11bcb	895358	26278040
S1c2c(cc(F)cc2)C=C1C(=O)Nc3c(c(ccc3)C)C(=O)N	1728	fCSFP4	0.669	m_11bcb____895358____107241	N/A	S1c2c(cc([N+]([O-])=O)cc2)C=C1C(=O)Nc3c(cccc3)C(=O)N	REALSpace_70bn_2024-09	m_11bcb	895358	107241
S1c2c(cc([N+]([O-])=O)cc2)C=C1C(=O)Nc3cc(ccc3)C(=O)NC(C)(C)C	1729	fCSFP4	0.669	m_11bbb____923936____93605	N/A	S1c2c(cc([N+]([O-])=O)cc2)C=C1C(=O)Nc3c(cccc3)C(=O)N	REALSpace_70bn_2024-09	m_11bbb	923936	93605
S1c2c(cc([N+]([O-])=O)cc2)C=C1C(=O)Nc3cc(ccc3)C(=O)NC4CC4	1730	fCSFP4	0.669	m_11bbb____139169____93605	N/A	S1c2c(cc([N+]([O-])=O)cc2)C=C1C(=O)Nc3c(cccc3)C(=O)N	REALSpace_70bn_2024-09	m_11bbb	139169	93605
S1c2c(cc([N+]([O-])=O)cc2)C=C1C(=O)Nc3cc(ccc3)C(=O)NCCC	1731	fCSFP4	0.669	m_11bbb____751998____93605	N/A	S1c2c(cc([N+]([O-])=O)cc2)C=C1C(=O)Nc3c(cccc3)C(=O)N	REALSpace_70bn_2024-09	m_11bbb	751998	93605
S1c2c(cc([N+]([O-])=O)cc2)C=C1C(=O)Nc3cc(ccc3)CCC[NH3+]	1732	fCSFP4	0.669	m_240690bbf____21583866____7406060	N/A	S1c2c(cc([N+]([O-])=O)cc2)C=C1C(=O)Nc3c(cccc3)C(=O)N	REALSpace_70bn_2024-09	m_240690bbf	21583866	7406060
S1c2c(cc([N+]([O-])=O)cc2)C=C1C(=O)Nc3ccc(Nc4ncccc4)cc3	1733	fCSFP4	0.669	m_22bbl____20850044____138468	N/A	S1c2c(cc([N+]([O-])=O)cc2)C=C1C(=O)Nc3c(cccc3)C(=O)N	REALSpace_70bn_2024-09	m_22bbl	20850044	138468
S1c2c(cc([N+]([O-])=O)cc2)C=C1C(=O)Nc3ccc(OCc4ccccc4)cc3	1734	fCSFP4	0.669	m_11bbb____370926____93605	N/A	S1c2c(cc([N+]([O-])=O)cc2)C=C1C(=O)Nc3c(cccc3)C(=O)N	REALSpace_70bn_2024-09	m_11bbb	370926	93605
S1c2c(cc([N+]([O-])=O)cc2)C=C1C(=O)Nc3ccc(cc3)CCC(=O)N	1735	fCSFP4	0.669	m_11bbb____3082188____93605	N/A	S1c2c(cc([N+]([O-])=O)cc2)C=C1C(=O)Nc3c(cccc3)C(=O)N	REALSpace_70bn_2024-09	m_11bbb	3082188	93605
S1c2c(cc([N+]([O-])=O)cc2)C=C1C(=O)Nc3ccc(cc3)COc4ccccc4	1736	fCSFP4	0.669	m_11bbb____8266780____93605	N/A	S1c2c(cc([N+]([O-])=O)cc2)C=C1C(=O)Nc3c(cccc3)C(=O)N	REALSpace_70bn_2024-09	m_11bbb	8266780	93605
S1c2c(cc(cc2)C)C=C1C(=O)Nc3c(c(F)ccc3)C(=O)N	1737	fCSFP4	0.669	m_11bcb____20060952____10338218	N/A	S1c2c(cc([N+]([O-])=O)cc2)C=C1C(=O)Nc3c(cccc3)C(=O)N	REALSpace_70bn_2024-09	m_11bcb	20060952	10338218
Brc1cc(NC(=O)C=2Sc3c(cc(C#N)cc3)C2)c(cc1)C(=O)N	1738	fCSFP4	0.669	m_11bcb____25793388____27707050	N/A	S1c2c(cc([N+]([O-])=O)cc2)C=C1C(=O)Nc3c(cccc3)C(=O)N	REALSpace_70bn_2024-09	m_11bcb	25793388	27707050
Brc1cc(c(NC(=O)C=2Sc3c(cc(C#N)cc3)C2)cc1)C(=O)N	1739	fCSFP4	0.669	m_11dcb____1009424____27707050	N/A	S1c2c(cc([N+]([O-])=O)cc2)C=C1C(=O)Nc3c(cccc3)C(=O)N	REALSpace_70bn_2024-09	m_11dcb	1009424	27707050
Clc1cc(NC(=O)C=2Sc3c(cc(C#N)cc3)C2)c(cc1)C(=O)N	1740	fCSFP4	0.669	m_11bcb____598874____27707050	N/A	S1c2c(cc([N+]([O-])=O)cc2)C=C1C(=O)Nc3c(cccc3)C(=O)N	REALSpace_70bn_2024-09	m_11bcb	598874	27707050
Clc1cc(c(NC(=O)C=2Sc3c(cc(C#N)cc3)C2)cc1)C(=O)N	1741	fCSFP4	0.669	m_11dcb____1742730____27707050	N/A	S1c2c(cc([N+]([O-])=O)cc2)C=C1C(=O)Nc3c(cccc3)C(=O)N	REALSpace_70bn_2024-09	m_11dcb	1742730	27707050
S1c2c(cc(C#N)cc2)C=C1C(=O)Nc3c(cc(F)cc3)C(=O)N	1742	fCSFP4	0.669	m_11dcb____924508____27707050	N/A	S1c2c(cc([N+]([O-])=O)cc2)C=C1C(=O)Nc3c(cccc3)C(=O)N	REALSpace_70bn_2024-09	m_11dcb	924508	27707050
S1c2c(cc(C#N)cc2)C=C1C(=O)Nc3c(cc(cc3)C)C(=O)N	1743	fCSFP4	0.669	m_11dcb____11573116____27707050	N/A	S1c2c(cc([N+]([O-])=O)cc2)C=C1C(=O)Nc3c(cccc3)C(=O)N	REALSpace_70bn_2024-09	m_11dcb	11573116	27707050
S1c2c(cc(C#N)cc2)C=C1C(=O)Nc3c(ccc(c3)C)C(=O)N	1744	fCSFP4	0.669	m_11dcb____11764524____27707050	N/A	S1c2c(cc([N+]([O-])=O)cc2)C=C1C(=O)Nc3c(cccc3)C(=O)N	REALSpace_70bn_2024-09	m_11dcb	11764524	27707050
S1c2c(cc([N+]([O-])=O)cc2)C=C1C(=O)NC3=CNC(C(=O)N)=C3	1745	fCSFP4	0.669	m_11bbb____19099866____93605	N/A	S1c2c(cc([N+]([O-])=O)cc2)C=C1C(=O)Nc3c(cccc3)C(=O)N	REALSpace_70bn_2024-09	m_11bbb	19099866	93605
S1c2c(cc([N+]([O-])=O)cc2)C=C1C(=O)Nc3cc(ccc3)CCC(=O)N	1746	fCSFP4	0.669	m_11bbb____22166534____93605	N/A	S1c2c(cc([N+]([O-])=O)cc2)C=C1C(=O)Nc3c(cccc3)C(=O)N	REALSpace_70bn_2024-09	m_11bbb	22166534	93605
S1c2c(cc([N+]([O-])=O)cc2)C=C1C(=O)Nc3ncccc3O	1747	fCSFP4	0.669	m_22bbn____8646254____138468	N/A	S1c2c(cc([N+]([O-])=O)cc2)C=C1C(=O)Nc3c(cccc3)C(=O)N	REALSpace_70bn_2024-09	m_22bbn	8646254	138468
Brc1c(cccc1)Cc2cc(NC(=O)C=3Sc4c(cc([N+]([O-])=O)cc4)C3)ccc2	1748	fCSFP4	0.669	m_11bbb____28348818____93605	N/A	S1c2c(cc([N+]([O-])=O)cc2)C=C1C(=O)Nc3c(cccc3)C(=O)N	REALSpace_70bn_2024-09	m_11bbb	28348818	93605
Brc1cc(NC(=O)C=2Sc3c(cc([N+]([O-])=O)cc3)C2)c(OC)cc1	1749	fCSFP4	0.669	m_11bbb____1161508____93605	N/A	S1c2c(cc([N+]([O-])=O)cc2)C=C1C(=O)Nc3c(cccc3)C(=O)N	REALSpace_70bn_2024-09	m_11bbb	1161508	93605
Brc1cc(NC(=O)C=2Sc3c(cc([N+]([O-])=O)cc3)C2)c(SC)cc1	1750	fCSFP4	0.669	m_11bbb____14788542____93605	N/A	S1c2c(cc([N+]([O-])=O)cc2)C=C1C(=O)Nc3c(cccc3)C(=O)N	REALSpace_70bn_2024-09	m_11bbb	14788542	93605
Clc1cc(NC(=O)C=2Sc3c(cc([N+]([O-])=O)cc3)C2)c(C#C)cc1	1751	fCSFP4	0.669	m_11bcb____27706530____93605	N/A	S1c2c(cc([N+]([O-])=O)cc2)C=C1C(=O)Nc3c(cccc3)C(=O)N	REALSpace_70bn_2024-09	m_11bcb	27706530	93605
Clc1cc(NC(=O)C=2Sc3c(cc([N+]([O-])=O)cc3)C2)c(C#N)cc1	1752	fCSFP4	0.669	m_11bbb____51842____93605	N/A	S1c2c(cc([N+]([O-])=O)cc2)C=C1C(=O)Nc3c(cccc3)C(=O)N	REALSpace_70bn_2024-09	m_11bbb	51842	93605
Clc1cc(NC(=O)C=2Sc3c(cc([N+]([O-])=O)cc3)C2)c(OC)cc1	1753	fCSFP4	0.669	m_11bbb____51390____93605	N/A	S1c2c(cc([N+]([O-])=O)cc2)C=C1C(=O)Nc3c(cccc3)C(=O)N	REALSpace_70bn_2024-09	m_11bbb	51390	93605
Clc1cc(NC(=O)C=2Sc3c(cc([N+]([O-])=O)cc3)C2)c(SC)cc1	1754	fCSFP4	0.669	m_11bbb____1951732____93605	N/A	S1c2c(cc([N+]([O-])=O)cc2)C=C1C(=O)Nc3c(cccc3)C(=O)N	REALSpace_70bn_2024-09	m_11bbb	1951732	93605
Ic1cc(NC(=O)C=2Sc3c(cc([N+]([O-])=O)cc3)C2)c(C#N)cc1	1755	fCSFP4	0.669	m_11bbb____26247890____93605	N/A	S1c2c(cc([N+]([O-])=O)cc2)C=C1C(=O)Nc3c(cccc3)C(=O)N	REALSpace_70bn_2024-09	m_11bbb	26247890	93605
Ic1cc(NC(=O)C=2Sc3c(cc([N+]([O-])=O)cc3)C2)c(OC)cc1	1756	fCSFP4	0.669	m_11bbb____16898892____93605	N/A	S1c2c(cc([N+]([O-])=O)cc2)C=C1C(=O)Nc3c(cccc3)C(=O)N	REALSpace_70bn_2024-09	m_11bbb	16898892	93605
S(c1c(NC(=O)C=2Sc3c(cc([N+]([O-])=O)cc3)C2)cc(F)cc1)C	1757	fCSFP4	0.669	m_11bbb____22167170____93605	N/A	S1c2c(cc([N+]([O-])=O)cc2)C=C1C(=O)Nc3c(cccc3)C(=O)N	REALSpace_70bn_2024-09	m_11bbb	22167170	93605
S1c2c(cc([N+]([O-])=O)cc2)C=C1C(=O)Nc3c(C#C)ccc(F)c3	1758	fCSFP4	0.669	m_11bbb____26318348____93605	N/A	S1c2c(cc([N+]([O-])=O)cc2)C=C1C(=O)Nc3c(cccc3)C(=O)N	REALSpace_70bn_2024-09	m_11bbb	26318348	93605
S1c2c(cc([N+]([O-])=O)cc2)C=C1C(=O)Nc3c(C#N)ccc(C#C)c3	1759	fCSFP4	0.669	m_11bcb____19744150____93605	N/A	S1c2c(cc([N+]([O-])=O)cc2)C=C1C(=O)Nc3c(cccc3)C(=O)N	REALSpace_70bn_2024-09	m_11bcb	19744150	93605
S1c2c(cc([N+]([O-])=O)cc2)C=C1C(=O)Nc3c(C#N)ccc(F)c3	1760	fCSFP4	0.669	m_11bbb____22180474____93605	N/A	S1c2c(cc([N+]([O-])=O)cc2)C=C1C(=O)Nc3c(cccc3)C(=O)N	REALSpace_70bn_2024-09	m_11bbb	22180474	93605
S1c2c(cc([N+]([O-])=O)cc2)C=C1C(=O)Nc3c(C#N)ccc(c3)C	1761	fCSFP4	0.669	m_11bbb____22167800____93605	N/A	S1c2c(cc([N+]([O-])=O)cc2)C=C1C(=O)Nc3c(cccc3)C(=O)N	REALSpace_70bn_2024-09	m_11bbb	22167800	93605
S1c2c(cc([N+]([O-])=O)cc2)C=C1C(=O)Nc3c(F)c(N)c([N+]([O-])=O)cc3	1762	fCSFP4	0.669	m_11bbb____25844620____93605	N/A	S1c2c(cc([N+]([O-])=O)cc2)C=C1C(=O)Nc3c(cccc3)C(=O)N	REALSpace_70bn_2024-09	m_11bbb	25844620	93605
S1c2c(cc([N+]([O-])=O)cc2)C=C1C(=O)Nc3c(F)ccc(c3)B(O)O	1763	fCSFP4	0.669	m_269946bbf____25573310____7301560	N/A	S1c2c(cc([N+]([O-])=O)cc2)C=C1C(=O)Nc3c(cccc3)C(=O)N	REALSpace_70bn_2024-09	m_269946bbf	25573310	7301560
S1c2c(cc([N+]([O-])=O)cc2)C=C1C(=O)Nc3c(F)ccc(c3)C(F)F	1764	fCSFP4	0.669	m_11bbb____11685502____93605	N/A	S1c2c(cc([N+]([O-])=O)cc2)C=C1C(=O)Nc3c(cccc3)C(=O)N	REALSpace_70bn_2024-09	m_11bbb	11685502	93605
S1c2c(cc([N+]([O-])=O)cc2)C=C1C(=O)Nc3c(N)cc(F)c([N+]([O-])=O)c3	1765	fCSFP4	0.669	m_22bbl____27034218____138468	N/A	S1c2c(cc([N+]([O-])=O)cc2)C=C1C(=O)Nc3c(cccc3)C(=O)N	REALSpace_70bn_2024-09	m_22bbl	27034218	138468
S1c2c(cc([N+]([O-])=O)cc2)C=C1C(=O)Nc3c(OC)ccc(F)c3	1766	fCSFP4	0.669	m_11bbb____8157898____93605	N/A	S1c2c(cc([N+]([O-])=O)cc2)C=C1C(=O)Nc3c(cccc3)C(=O)N	REALSpace_70bn_2024-09	m_11bbb	8157898	93605
S1c2c(cc([N+]([O-])=O)cc2)C=C1C(=O)Nc3c(OCC)ccc(OCC)c3	1767	fCSFP4	0.669	m_11bbb____53354____93605	N/A	S1c2c(cc([N+]([O-])=O)cc2)C=C1C(=O)Nc3c(cccc3)C(=O)N	REALSpace_70bn_2024-09	m_11bbb	53354	93605
S1c2c(cc([N+]([O-])=O)cc2)C=C1C(=O)Nc3c(c4cncnc4)ccnc3	1768	fCSFP4	0.669	m_11bcb____25837550____93605	N/A	S1c2c(cc([N+]([O-])=O)cc2)C=C1C(=O)Nc3c(cccc3)C(=O)N	REALSpace_70bn_2024-09	m_11bcb	25837550	93605
S1c2c(cc([N+]([O-])=O)cc2)C=C1C(=O)Nc3c(ccc(F)c3)CC	1769	fCSFP4	0.669	m_11bbb____22179198____93605	N/A	S1c2c(cc([N+]([O-])=O)cc2)C=C1C(=O)Nc3c(cccc3)C(=O)N	REALSpace_70bn_2024-09	m_11bbb	22179198	93605
S1c2c(cc([N+]([O-])=O)cc2)C=C1C(=O)Nc3c(ccc(N(C)C)c3)C	1770	fCSFP4	0.669	m_11bbb____22170526____93605	N/A	S1c2c(cc([N+]([O-])=O)cc2)C=C1C(=O)Nc3c(cccc3)C(=O)N	REALSpace_70bn_2024-09	m_11bbb	22170526	93605
S1c2c(cc([N+]([O-])=O)cc2)C=C1C(=O)Nc3c(ccc(c3)B(O)O)C	1771	fCSFP4	0.669	m_22bbl____24155946____138468	N/A	S1c2c(cc([N+]([O-])=O)cc2)C=C1C(=O)Nc3c(cccc3)C(=O)N	REALSpace_70bn_2024-09	m_22bbl	24155946	138468
S1c2c(cc([N+]([O-])=O)cc2)C=C1C(=O)Nc3c(ccc(c3)C(C)C)C	1772	fCSFP4	0.669	m_11bbb____15502594____93605	N/A	S1c2c(cc([N+]([O-])=O)cc2)C=C1C(=O)Nc3c(cccc3)C(=O)N	REALSpace_70bn_2024-09	m_11bbb	15502594	93605
S1c2c(cc([N+]([O-])=O)cc2)C=C1C(=O)Nc3cc(Oc4c(F)cccc4)ccc3	1773	fCSFP4	0.669	m_11bbb____13036924____93605	N/A	S1c2c(cc([N+]([O-])=O)cc2)C=C1C(=O)Nc3c(cccc3)C(=O)N	REALSpace_70bn_2024-09	m_11bbb	13036924	93605
S1c2c(cc([N+]([O-])=O)cc2)C=C1C(=O)Nc3cc(Oc4c(cccc4)C)ccc3	1774	fCSFP4	0.669	m_11bbb____13230066____93605	N/A	S1c2c(cc([N+]([O-])=O)cc2)C=C1C(=O)Nc3c(cccc3)C(=O)N	REALSpace_70bn_2024-09	m_11bbb	13230066	93605
S1c2c(cc([N+]([O-])=O)cc2)C=C1C(=O)Nc3cc(c(F)cc3)c4ccccc4	1775	fCSFP4	0.669	m_11bbb____20650876____93605	N/A	S1c2c(cc([N+]([O-])=O)cc2)C=C1C(=O)Nc3c(cccc3)C(=O)N	REALSpace_70bn_2024-09	m_11bbb	20650876	93605
S1c2c(cc([N+]([O-])=O)cc2)C=C1C(=O)Nc3cc(c4ccccc4)c(cc3)C	1776	fCSFP4	0.669	m_11bbb____18368266____93605	N/A	S1c2c(cc([N+]([O-])=O)cc2)C=C1C(=O)Nc3c(cccc3)C(=O)N	REALSpace_70bn_2024-09	m_11bbb	18368266	93605
Clc1c(ccc(NC(=O)C=2Sc3c(cc([N+]([O-])=O)cc3)C2)c1)C(=O)NC4CC4	1777	fCSFP4	0.669	m_11bbb____923958____93605	N/A	S1c2c(cc([N+]([O-])=O)cc2)C=C1C(=O)Nc3c(cccc3)C(=O)N	REALSpace_70bn_2024-09	m_11bbb	923958	93605
Clc1c(ccc(NC(=O)C=2Sc3c(cc([N+]([O-])=O)cc3)C2)c1)C(=O)NCCC	1778	fCSFP4	0.669	m_11bbb____1281750____93605	N/A	S1c2c(cc([N+]([O-])=O)cc2)C=C1C(=O)Nc3c(cccc3)C(=O)N	REALSpace_70bn_2024-09	m_11bbb	1281750	93605
S1c2c(cc([N+]([O-])=O)cc2)C=C1C(=O)Nc3c(F)cc(cc3)C(=O)N(C)C	1779	fCSFP4	0.669	m_11bbb____12526580____93605	N/A	S1c2c(cc([N+]([O-])=O)cc2)C=C1C(=O)Nc3c(cccc3)C(=O)N	REALSpace_70bn_2024-09	m_11bbb	12526580	93605
S1c2c(cc([N+]([O-])=O)cc2)C=C1C(=O)Nc3c(NC)ccc(c3)C(=O)OCC	1780	fCSFP4	0.669	m_22bbn____15343754____138468	N/A	S1c2c(cc([N+]([O-])=O)cc2)C=C1C(=O)Nc3c(cccc3)C(=O)N	REALSpace_70bn_2024-09	m_22bbn	15343754	138468
S1c2c(cc([N+]([O-])=O)cc2)C=C1C(=O)Nc3c(NCC)ccc(c3)C(=O)OC	1781	fCSFP4	0.669	m_22bdl____27271548____138468	N/A	S1c2c(cc([N+]([O-])=O)cc2)C=C1C(=O)Nc3c(cccc3)C(=O)N	REALSpace_70bn_2024-09	m_22bdl	27271548	138468
S1c2c(cc([N+]([O-])=O)cc2)C=C1C(=O)Nc3c(OC)cc(cc3)C(=O)OC	1782	fCSFP4	0.669	m_11bbb____9105146____93605	N/A	S1c2c(cc([N+]([O-])=O)cc2)C=C1C(=O)Nc3c(cccc3)C(=O)N	REALSpace_70bn_2024-09	m_11bbb	9105146	93605
S1c2c(cc([N+]([O-])=O)cc2)C=C1C(=O)Nc3c(c(N4C=CC=C4)ccc3)C	1783	fCSFP4	0.669	m_11bbb____23044976____93605	N/A	S1c2c(cc([N+]([O-])=O)cc2)C=C1C(=O)Nc3c(cccc3)C(=O)N	REALSpace_70bn_2024-09	m_11bbb	23044976	93605
S1c2c(cc([N+]([O-])=O)cc2)C=C1C(=O)Nc3c(nccc3)NC4CC4	1784	fCSFP4	0.669	m_22bdl____24195992____138468	N/A	S1c2c(cc([N+]([O-])=O)cc2)C=C1C(=O)Nc3c(cccc3)C(=O)N	REALSpace_70bn_2024-09	m_22bdl	24195992	138468
S1c2c(cc([N+]([O-])=O)cc2)C=C1C(=O)Nc3cc(O)c(cc3)C(=O)NCC=C	1785	fCSFP4	0.669	m_22bbn____14772280____138468	N/A	S1c2c(cc([N+]([O-])=O)cc2)C=C1C(=O)Nc3c(cccc3)C(=O)N	REALSpace_70bn_2024-09	m_22bbn	14772280	138468
S1c2c(cc([N+]([O-])=O)cc2)C=C1C(=O)Nc3cc(c(cc3)C(=O)N(C)C)C	1786	fCSFP4	0.669	m_11bbb____5532516____93605	N/A	S1c2c(cc([N+]([O-])=O)cc2)C=C1C(=O)Nc3c(cccc3)C(=O)N	REALSpace_70bn_2024-09	m_11bbb	5532516	93605
BrC1=CSC(c2c(NC(=O)C=3Sc4c(cc([N+]([O-])=O)cc4)C3)cccc2)=C1	1787	fCSFP4	0.669	m_11bcb____27031712____93605	N/A	S1c2c(cc([N+]([O-])=O)cc2)C=C1C(=O)Nc3c(cccc3)C(=O)N	REALSpace_70bn_2024-09	m_11bcb	27031712	93605
Brc1c(cc(NC(=O)C=2Sc3c(cc([N+]([O-])=O)cc3)C2)c(c1)C(=O)OC)C	1788	fCSFP4	0.669	m_11dcb____14950040____93605	N/A	S1c2c(cc([N+]([O-])=O)cc2)C=C1C(=O)Nc3c(cccc3)C(=O)N	REALSpace_70bn_2024-09	m_11dcb	14950040	93605
Clc1c(cc(NC(=O)C=2Sc3c(cc([N+]([O-])=O)cc3)C2)c(c1)C(=O)OC)C	1789	fCSFP4	0.669	m_11bcb____26891500____93605	N/A	S1c2c(cc([N+]([O-])=O)cc2)C=C1C(=O)Nc3c(cccc3)C(=O)N	REALSpace_70bn_2024-09	m_11bcb	26891500	93605
S(=O)(=O)(c1c(NC(=O)C=2Sc3c(cc([N+]([O-])=O)cc3)C2)cccc1)C(F)(F)F	1790	fCSFP4	0.669	m_11bcb____2211022____93605	N/A	S1c2c(cc([N+]([O-])=O)cc2)C=C1C(=O)Nc3c(cccc3)C(=O)N	REALSpace_70bn_2024-09	m_11bcb	2211022	93605
S(=O)(=O)(c1c(NC(=O)C=2Sc3c(cc([N+]([O-])=O)cc3)C2)cccc1)C4CC4	1791	fCSFP4	0.669	m_11bcb____13230456____93605	N/A	S1c2c(cc([N+]([O-])=O)cc2)C=C1C(=O)Nc3c(cccc3)C(=O)N	REALSpace_70bn_2024-09	m_11bcb	13230456	93605
S1c2c(cc([N+]([O-])=O)cc2)C=C1C(=O)Nc3c(N4N=CC=C4)cccc3	1792	fCSFP4	0.669	m_11bcb____651654____93605	N/A	S1c2c(cc([N+]([O-])=O)cc2)C=C1C(=O)Nc3c(cccc3)C(=O)N	REALSpace_70bn_2024-09	m_11bcb	651654	93605
S1c2c(cc([N+]([O-])=O)cc2)C=C1C(=O)Nc3c(O)cc(N)c(c3)C(=O)OC	1793	fCSFP4	0.669	m_240690bbf____26876312____7406060	N/A	S1c2c(cc([N+]([O-])=O)cc2)C=C1C(=O)Nc3c(cccc3)C(=O)N	REALSpace_70bn_2024-09	m_240690bbf	26876312	7406060
S1c2c(cc([N+]([O-])=O)cc2)C=C1C(=O)Nc3c(OCC4CCCCC4)cccc3	1794	fCSFP4	0.669	m_11bcb____15152316____93605	N/A	S1c2c(cc([N+]([O-])=O)cc2)C=C1C(=O)Nc3c(cccc3)C(=O)N	REALSpace_70bn_2024-09	m_11bcb	15152316	93605
S1c2c(cc([N+]([O-])=O)cc2)C=C1C(=O)Nc3c(OCc4cnccc4)cccc3	1795	fCSFP4	0.669	m_11bcb____20828110____93605	N/A	S1c2c(cc([N+]([O-])=O)cc2)C=C1C(=O)Nc3c(cccc3)C(=O)N	REALSpace_70bn_2024-09	m_11bcb	20828110	93605
S1c2c(cc([N+]([O-])=O)cc2)C=C1C(=O)Nc3c(cc(F)c(OC)c3)C([O-])=O	1796	fCSFP4	0.669	m_188690bce____21756004____7313196	N/A	S1c2c(cc([N+]([O-])=O)cc2)C=C1C(=O)Nc3c(cccc3)C(=O)N	REALSpace_70bn_2024-09	m_188690bce	21756004	7313196
S1c2c(cc([N+]([O-])=O)cc2)C=C1C(=O)Nc3c(cc(F)c(c3)C)C(=O)OC	1797	fCSFP4	0.669	m_11bcb____14523608____93605	N/A	S1c2c(cc([N+]([O-])=O)cc2)C=C1C(=O)Nc3c(cccc3)C(=O)N	REALSpace_70bn_2024-09	m_11bcb	14523608	93605
S1c2c(cc([N+]([O-])=O)cc2)C=C1C(=O)Nc3c(cc(OC)c(F)c3)C([O-])=O	1798	fCSFP4	0.669	m_188690bce____21756092____7313196	N/A	S1c2c(cc([N+]([O-])=O)cc2)C=C1C(=O)Nc3c(cccc3)C(=O)N	REALSpace_70bn_2024-09	m_188690bce	21756092	7313196
S1c2c(cc([N+]([O-])=O)cc2)C=C1C(=O)Nc3c(cc(OCC(=O)N)cc3)C	1799	fCSFP4	0.669	m_11bbb____1128378____93605	N/A	S1c2c(cc([N+]([O-])=O)cc2)C=C1C(=O)Nc3c(cccc3)C(=O)N	REALSpace_70bn_2024-09	m_11bbb	1128378	93605
S1c2c(cc([N+]([O-])=O)cc2)C=C1C(=O)Nc3c(cc4c(c3)CCC4)C(=O)OC	1800	fCSFP4	0.669	m_11bcb____20828486____93605	N/A	S1c2c(cc([N+]([O-])=O)cc2)C=C1C(=O)Nc3c(cccc3)C(=O)N	REALSpace_70bn_2024-09	m_11bcb	20828486	93605
S1c2c(cc([N+]([O-])=O)cc2)C=C1C(=O)Nc3c(cccc3)C4C(F)(F)C4	1801	fCSFP4	0.669	m_11bcb____14656324____93605	N/A	S1c2c(cc([N+]([O-])=O)cc2)C=C1C(=O)Nc3c(cccc3)C(=O)N	REALSpace_70bn_2024-09	m_11bcb	14656324	93605
S1c2c(cc([N+]([O-])=O)cc2)C=C1C(=O)Nc3c(cccc3)C=4OC=NC4	1802	fCSFP4	0.669	m_11bcb____25793322____93605	N/A	S1c2c(cc([N+]([O-])=O)cc2)C=C1C(=O)Nc3c(cccc3)C(=O)N	REALSpace_70bn_2024-09	m_11bcb	25793322	93605
S1c2c(cc([N+]([O-])=O)cc2)C=C1C(=O)Nc3c(cccc3)C=4SC=CN4	1803	fCSFP4	0.669	m_11bcb____13972878____93605	N/A	S1c2c(cc([N+]([O-])=O)cc2)C=C1C(=O)Nc3c(cccc3)C(=O)N	REALSpace_70bn_2024-09	m_11bcb	13972878	93605
S1c2c(cc([N+]([O-])=O)cc2)C=C1C(=O)NNC(=O)c3cc4c(cc3)cccc4	1804	fCSFP4	0.667	m_22bbn____950626____138468	N/A	S1c2c(cc([N+]([O-])=O)cc2)C=C1C(=O)Nc3c(cccc3)C(=O)N	REALSpace_70bn_2024-09	m_22bbn	950626	138468
S1c2c(cc([N+]([O-])=O)cc2)C=C1C(=O)NNc3cc4c(cc3)cccc4	1805	fCSFP4	0.667	m_22bbj____21212324____138468	N/A	S1c2c(cc([N+]([O-])=O)cc2)C=C1C(=O)Nc3c(cccc3)C(=O)N	REALSpace_70bn_2024-09	m_22bbj	21212324	138468
S1c2c(cc(NC(=O)C=3Sc4c(cc([N+]([O-])=O)cc4)C3)cc2)C=C1C(=O)OC	1806	fCSFP4	0.667	m_11bbb____13586242____93605	N/A	S1c2c(cc([N+]([O-])=O)cc2)C=C1C(=O)Nc3c(cccc3)C(=O)N	REALSpace_70bn_2024-09	m_11bbb	13586242	93605
S1c2c(cc([N+]([O-])=O)cc2)C=C1C(=O)NCc3ccc(cc3)C(=O)N	1807	fCSFP4	0.667	m_11bbb____446670____93605	N/A	S1c2c(cc([N+]([O-])=O)cc2)C=C1C(=O)Nc3c(cccc3)C(=O)N	REALSpace_70bn_2024-09	m_11bbb	446670	93605
Brc1nc(NC(=O)C=2Sc3c(cc([N+]([O-])=O)cc3)C2)ccc1	1808	fCSFP4	0.667	m_11bbb____851264____93605	N/A	S1c2c(cc([N+]([O-])=O)cc2)C=C1C(=O)Nc3c(cccc3)C(=O)N	REALSpace_70bn_2024-09	m_11bbb	851264	93605
Clc1nc(NC(=O)C=2Sc3c(cc([N+]([O-])=O)cc3)C2)ccc1	1809	fCSFP4	0.667	m_11bbb____6283632____93605	N/A	S1c2c(cc([N+]([O-])=O)cc2)C=C1C(=O)Nc3c(cccc3)C(=O)N	REALSpace_70bn_2024-09	m_11bbb	6283632	93605
Ic1nc(NC(=O)C=2Sc3c(cc([N+]([O-])=O)cc3)C2)ccc1	1810	fCSFP4	0.667	m_11bbb____22183774____93605	N/A	S1c2c(cc([N+]([O-])=O)cc2)C=C1C(=O)Nc3c(cccc3)C(=O)N	REALSpace_70bn_2024-09	m_11bbb	22183774	93605
S(F)(F)(F)(F)(F)c1cc(NC(=O)C=2Sc3c(cc([N+]([O-])=O)cc3)C2)ccc1	1811	fCSFP4	0.667	m_11bbb____8795814____93605	N/A	S1c2c(cc([N+]([O-])=O)cc2)C=C1C(=O)Nc3c(cccc3)C(=O)N	REALSpace_70bn_2024-09	m_11bbb	8795814	93605
S1c2c(cc(C#N)cc2)C=C1C(=O)Nc3c(cccc3)C(=O)C	1812	fCSFP4	0.667	m_11bbb____52025____27707050	N/A	S1c2c(cc([N+]([O-])=O)cc2)C=C1C(=O)Nc3c(cccc3)C(=O)N	REALSpace_70bn_2024-09	m_11bbb	52025	27707050
S1c2c(cc([N+]([O-])=O)cc2)C=C1C(=O)NCc3cc(ccc3)C(=O)N	1813	fCSFP4	0.667	m_11bbb____548340____93605	N/A	S1c2c(cc([N+]([O-])=O)cc2)C=C1C(=O)Nc3c(cccc3)C(=O)N	REALSpace_70bn_2024-09	m_11bbb	548340	93605
S1c2c(cc([N+]([O-])=O)cc2)C=C1C(=O)NCc3ccc(NC(=O)N)cc3	1814	fCSFP4	0.667	m_22bbo____26827046____138468	N/A	S1c2c(cc([N+]([O-])=O)cc2)C=C1C(=O)Nc3c(cccc3)C(=O)N	REALSpace_70bn_2024-09	m_22bbo	26827046	138468
S1c2c(cc([N+]([O-])=O)cc2)C=C1C(=O)Nc3cc(NC(=O)C(C)C)ccc3	1815	fCSFP4	0.667	m_11bbb____575424____93605	N/A	S1c2c(cc([N+]([O-])=O)cc2)C=C1C(=O)Nc3c(cccc3)C(=O)N	REALSpace_70bn_2024-09	m_11bbb	575424	93605
S1c2c(cc([N+]([O-])=O)cc2)C=C1C(=O)Nc3cc(NC(=O)N(C)C)ccc3	1816	fCSFP4	0.667	m_11bbb____10809206____93605	N/A	S1c2c(cc([N+]([O-])=O)cc2)C=C1C(=O)Nc3c(cccc3)C(=O)N	REALSpace_70bn_2024-09	m_11bbb	10809206	93605
S1c2c(cc([N+]([O-])=O)cc2)C=C1C(=O)Nc3cc(ccc3)C(C)(C)C	1817	fCSFP4	0.667	m_11bbb____19175362____93605	N/A	S1c2c(cc([N+]([O-])=O)cc2)C=C1C(=O)Nc3c(cccc3)C(=O)N	REALSpace_70bn_2024-09	m_11bbb	19175362	93605
S1c2c(cc([N+]([O-])=O)cc2)C=C1C(=O)Nc3cc(ccc3)C(F)(F)F	1818	fCSFP4	0.667	m_11bbb____51383____93605	N/A	S1c2c(cc([N+]([O-])=O)cc2)C=C1C(=O)Nc3c(cccc3)C(=O)N	REALSpace_70bn_2024-09	m_11bbb	51383	93605
S1c2c(cc([N+]([O-])=O)cc2)C=C1C(=O)Nc3cc(ccc3)C4CC4	1819	fCSFP4	0.667	m_11bbb____15502202____93605	N/A	S1c2c(cc([N+]([O-])=O)cc2)C=C1C(=O)Nc3c(cccc3)C(=O)N	REALSpace_70bn_2024-09	m_11bbb	15502202	93605
S1c2c(cc([N+]([O-])=O)cc2)C=C1C(=O)Nc3cc(ccc3)CCC	1820	fCSFP4	0.667	m_11bbb____22171602____93605	N/A	S1c2c(cc([N+]([O-])=O)cc2)C=C1C(=O)Nc3c(cccc3)C(=O)N	REALSpace_70bn_2024-09	m_11bbb	22171602	93605
S1c2c(cc([N+]([O-])=O)cc2)C=C1C(=O)Nc3cc(ccc3)CCF	1821	fCSFP4	0.667	m_11bbb____15779148____93605	N/A	S1c2c(cc([N+]([O-])=O)cc2)C=C1C(=O)Nc3c(cccc3)C(=O)N	REALSpace_70bn_2024-09	m_11bbb	15779148	93605
S1c2c(cc([N+]([O-])=O)cc2)C=C1C(=O)Nc3cc(ccc3)C[NH2+]C	1822	fCSFP4	0.667	m_240690bbf____7347392____7406060	N/A	S1c2c(cc([N+]([O-])=O)cc2)C=C1C(=O)Nc3c(cccc3)C(=O)N	REALSpace_70bn_2024-09	m_240690bbf	7347392	7406060
S1c2c(cc([N+]([O-])=O)cc2)C=C1C(=O)Nc3ccc(c4cnccc4)cc3	1823	fCSFP4	0.667	m_11bbb____21435260____93605	N/A	S1c2c(cc([N+]([O-])=O)cc2)C=C1C(=O)Nc3c(cccc3)C(=O)N	REALSpace_70bn_2024-09	m_11bbb	21435260	93605
S1c2c(cc([N+]([O-])=O)cc2)C=C1C(=O)Nc3nc(F)ccc3	1824	fCSFP4	0.667	m_11bbb____8858468____93605	N/A	S1c2c(cc([N+]([O-])=O)cc2)C=C1C(=O)Nc3c(cccc3)C(=O)N	REALSpace_70bn_2024-09	m_11bbb	8858468	93605
S1c2c(cc([N+]([O-])=O)cc2)C=C1C(=O)Nc3nc(ccc3)C	1825	fCSFP4	0.667	m_11bbb____94758____93605	N/A	S1c2c(cc([N+]([O-])=O)cc2)C=C1C(=O)Nc3c(cccc3)C(=O)N	REALSpace_70bn_2024-09	m_11bbb	94758	93605
S1c2c(cc([N+]([O-])=O)cc2)C=C1C(=O)Nc3nnccc3	1826	fCSFP4	0.667	m_11bbb____5128602____93605	N/A	S1c2c(cc([N+]([O-])=O)cc2)C=C1C(=O)Nc3c(cccc3)C(=O)N	REALSpace_70bn_2024-09	m_11bbb	5128602	93605
S1c2c(cc(cc2)C)C=C1C(=O)Nc3c(cccc3)C(=O)CC	1827	fCSFP4	0.667	m_11bbb____12342784____10338218	N/A	S1c2c(cc([N+]([O-])=O)cc2)C=C1C(=O)Nc3c(cccc3)C(=O)N	REALSpace_70bn_2024-09	m_11bbb	12342784	10338218
S1c2c(cc(cc2)C)C=C1C(=O)Nc3c(cccc3)C(=O)OC	1828	fCSFP4	0.667	m_11bcb____51285____10338218	N/A	S1c2c(cc([N+]([O-])=O)cc2)C=C1C(=O)Nc3c(cccc3)C(=O)N	REALSpace_70bn_2024-09	m_11bcb	51285	10338218
Brc1c(O)cc(NC(=O)C=2Sc3c(cc([N+]([O-])=O)cc3)C2)cc1	1829	fCSFP4	0.667	m_22dbn____9208330____138468	N/A	S1c2c(cc([N+]([O-])=O)cc2)C=C1C(=O)Nc3c(cccc3)C(=O)N	REALSpace_70bn_2024-09	m_22dbn	9208330	138468
Brc1c(O)ccc(NC(=O)C=2Sc3c(cc([N+]([O-])=O)cc3)C2)c1	1830	fCSFP4	0.667	m_22bbn____16465924____138468	N/A	S1c2c(cc([N+]([O-])=O)cc2)C=C1C(=O)Nc3c(cccc3)C(=O)N	REALSpace_70bn_2024-09	m_22bbn	16465924	138468
Brc1c([N+]([O-])=O)cc(NC(=O)C=2Sc3c(cc([N+]([O-])=O)cc3)C2)cc1	1831	fCSFP4	0.667	m_11bbb____7791538____93605	N/A	S1c2c(cc([N+]([O-])=O)cc2)C=C1C(=O)Nc3c(cccc3)C(=O)N	REALSpace_70bn_2024-09	m_11bbb	7791538	93605
Clc1c(O)cc(NC(=O)C=2Sc3c(cc([N+]([O-])=O)cc3)C2)cc1	1832	fCSFP4	0.667	m_22bbl____20839458____138468	N/A	S1c2c(cc([N+]([O-])=O)cc2)C=C1C(=O)Nc3c(cccc3)C(=O)N	REALSpace_70bn_2024-09	m_22bbl	20839458	138468
Clc1c(O)ccc(NC(=O)C=2Sc3c(cc([N+]([O-])=O)cc3)C2)c1	1833	fCSFP4	0.667	m_22bbn____7639346____138468	N/A	S1c2c(cc([N+]([O-])=O)cc2)C=C1C(=O)Nc3c(cccc3)C(=O)N	REALSpace_70bn_2024-09	m_22bbn	7639346	138468
Clc1c([N+]([O-])=O)cc(NC(=O)C=2Sc3c(cc([N+]([O-])=O)cc3)C2)cc1	1834	fCSFP4	0.667	m_11bbb____94240____93605	N/A	S1c2c(cc([N+]([O-])=O)cc2)C=C1C(=O)Nc3c(cccc3)C(=O)N	REALSpace_70bn_2024-09	m_11bbb	94240	93605
S1c2c(cc(N)cc2)C=C1C(=O)Nc3c(OC)c(ccc3)C(=O)N	1835	fCSFP4	0.667	m_240690bbs____21571250____13902326	N/A	S1c2c(cc([N+]([O-])=O)cc2)C=C1C(=O)Nc3c(cccc3)C(=O)N	REALSpace_70bn_2024-09	m_240690bbs	21571250	13902326
S1c2c(cc([N+]([O-])=O)cc2)C=C1C(=O)NC3=Nc4c(N3)ccc(c4)C(=O)N	1836	fCSFP4	0.667	m_22bbl____13655750____138468	N/A	S1c2c(cc([N+]([O-])=O)cc2)C=C1C(=O)Nc3c(cccc3)C(=O)N	REALSpace_70bn_2024-09	m_22bbl	13655750	138468
S1c2c(cc([N+]([O-])=O)cc2)C=C1C(=O)NCc3cc(NC(=O)N)ccc3	1837	fCSFP4	0.667	m_22bbo____26324752____138468	N/A	S1c2c(cc([N+]([O-])=O)cc2)C=C1C(=O)Nc3c(cccc3)C(=O)N	REALSpace_70bn_2024-09	m_22bbo	26324752	138468
S1c2c(cc([N+]([O-])=O)cc2)C=C1C(=O)Nc3cc(F)c(O)cc3	1838	fCSFP4	0.667	m_22bbl____20826618____138468	N/A	S1c2c(cc([N+]([O-])=O)cc2)C=C1C(=O)Nc3c(cccc3)C(=O)N	REALSpace_70bn_2024-09	m_22bbl	20826618	138468
S1c2c(cc([N+]([O-])=O)cc2)C=C1C(=O)Nc3cc(O)c(F)cc3	1839	fCSFP4	0.667	m_22bbl____20839550____138468	N/A	S1c2c(cc([N+]([O-])=O)cc2)C=C1C(=O)Nc3c(cccc3)C(=O)N	REALSpace_70bn_2024-09	m_22bbl	20839550	138468
S1c2c(cc([N+]([O-])=O)cc2)C=C1C(=O)Nc3cc(O)c(cc3)C	1840	fCSFP4	0.667	m_22bbn____7114732____138468	N/A	S1c2c(cc([N+]([O-])=O)cc2)C=C1C(=O)Nc3c(cccc3)C(=O)N	REALSpace_70bn_2024-09	m_22bbn	7114732	138468
S1c2c(cc([N+]([O-])=O)cc2)C=C1C(=O)Nc3cc(OC)c(OC)cc3	1841	fCSFP4	0.667	m_11bbb____51636____93605	N/A	S1c2c(cc([N+]([O-])=O)cc2)C=C1C(=O)Nc3c(cccc3)C(=O)N	REALSpace_70bn_2024-09	m_11bbb	51636	93605
S1c2c(cc([N+]([O-])=O)cc2)C=C1C(=O)Nc3cc([N+]([O-])=O)c(F)cc3	1842	fCSFP4	0.667	m_11bbb____94238____93605	N/A	S1c2c(cc([N+]([O-])=O)cc2)C=C1C(=O)Nc3c(cccc3)C(=O)N	REALSpace_70bn_2024-09	m_11bbb	94238	93605
S1c2c(cc([N+]([O-])=O)cc2)C=C1C(=O)Nc3cc([N+]([O-])=O)c(cc3)C	1843	fCSFP4	0.667	m_11bbb____94233____93605	N/A	S1c2c(cc([N+]([O-])=O)cc2)C=C1C(=O)Nc3c(cccc3)C(=O)N	REALSpace_70bn_2024-09	m_11bbb	94233	93605
S1c2c(cc([N+]([O-])=O)cc2)C=C1C(=O)Nc3cc(c(O)cc3)C	1844	fCSFP4	0.667	m_22bbn____7639358____138468	N/A	S1c2c(cc([N+]([O-])=O)cc2)C=C1C(=O)Nc3c(cccc3)C(=O)N	REALSpace_70bn_2024-09	m_22bbn	7639358	138468
S1c2c(cc(cc2)C)C=C1C(=O)Nc3c(OC)c(ccc3)C(=O)N	1845	fCSFP4	0.667	m_11bbb____8635132____10338218	N/A	S1c2c(cc([N+]([O-])=O)cc2)C=C1C(=O)Nc3c(cccc3)C(=O)N	REALSpace_70bn_2024-09	m_11bbb	8635132	10338218
[O-][N+](=O)c1cc2c(nc(cc2)C(=O)Nc3c(cccc3)C(=O)N)cc1	1846	fCSFP4	0.667	m_11bcb____124078____19883100	N/A	S1c2c(cc([N+]([O-])=O)cc2)C=C1C(=O)Nc3c(cccc3)C(=O)N	REALSpace_70bn_2024-09	m_11bcb	124078	19883100
Brc1c(F)c(F)ccc1NC(=O)C=2Sc3c(cc([N+]([O-])=O)cc3)C2	1847	fCSFP4	0.667	m_11bcb____13584342____93605	N/A	S1c2c(cc([N+]([O-])=O)cc2)C=C1C(=O)Nc3c(cccc3)C(=O)N	REALSpace_70bn_2024-09	m_11bcb	13584342	93605
Brc1c(NC(=O)C=2Sc3c(cc([N+]([O-])=O)cc3)C2)ccc(c1C)C	1848	fCSFP4	0.667	m_11bcb____22356846____93605	N/A	S1c2c(cc([N+]([O-])=O)cc2)C=C1C(=O)Nc3c(cccc3)C(=O)N	REALSpace_70bn_2024-09	m_11bcb	22356846	93605
Clc1c(Cl)cc(c(NC(=O)C=2Sc3c(cc([N+]([O-])=O)cc3)C2)c1)CO	1849	fCSFP4	0.667	m_22bbl____20850006____138468	N/A	S1c2c(cc([N+]([O-])=O)cc2)C=C1C(=O)Nc3c(cccc3)C(=O)N	REALSpace_70bn_2024-09	m_22bbl	20850006	138468
Clc1c(Cl)ccc(NC(=O)C=2Sc3c(cc([N+]([O-])=O)cc3)C2)c1C	1850	fCSFP4	0.667	m_11bbb____27706888____93605	N/A	S1c2c(cc([N+]([O-])=O)cc2)C=C1C(=O)Nc3c(cccc3)C(=O)N	REALSpace_70bn_2024-09	m_11bbb	27706888	93605
Clc1c(Cl)ccc(NC(=O)C=2Sc3c(cc([N+]([O-])=O)cc3)C2)c1F	1851	fCSFP4	0.667	m_11bbb____18527874____93605	N/A	S1c2c(cc([N+]([O-])=O)cc2)C=C1C(=O)Nc3c(cccc3)C(=O)N	REALSpace_70bn_2024-09	m_11bbb	18527874	93605
Clc1c(F)c(F)ccc1NC(=O)C=2Sc3c(cc([N+]([O-])=O)cc3)C2	1852	fCSFP4	0.667	m_11bcb____16532418____93605	N/A	S1c2c(cc([N+]([O-])=O)cc2)C=C1C(=O)Nc3c(cccc3)C(=O)N	REALSpace_70bn_2024-09	m_11bcb	16532418	93605
Clc1c(NC(=O)C=2Sc3c(cc([N+]([O-])=O)cc3)C2)ccc(c1C)C	1853	fCSFP4	0.667	m_11bcb____11568634____93605	N/A	S1c2c(cc([N+]([O-])=O)cc2)C=C1C(=O)Nc3c(cccc3)C(=O)N	REALSpace_70bn_2024-09	m_11bcb	11568634	93605
Ic1c(F)c(F)ccc1NC(=O)C=2Sc3c(cc([N+]([O-])=O)cc3)C2	1854	fCSFP4	0.667	m_11bcb____24530490____93605	N/A	S1c2c(cc([N+]([O-])=O)cc2)C=C1C(=O)Nc3c(cccc3)C(=O)N	REALSpace_70bn_2024-09	m_11bcb	24530490	93605
S1c2c(cc([N+]([O-])=O)cc2)C=C1C(=O)NC=3C(c4ccncc4)=CSC3	1855	fCSFP4	0.667	m_11bcb____27358196____93605	N/A	S1c2c(cc([N+]([O-])=O)cc2)C=C1C(=O)Nc3c(cccc3)C(=O)N	REALSpace_70bn_2024-09	m_11bcb	27358196	93605
S1c2c(cc([N+]([O-])=O)cc2)C=C1C(=O)NCc3c(NCC)cccc3	1856	fCSFP4	0.667	m_22bbj____24034612____138468	N/A	S1c2c(cc([N+]([O-])=O)cc2)C=C1C(=O)Nc3c(cccc3)C(=O)N	REALSpace_70bn_2024-09	m_22bbj	24034612	138468
S1c2c(cc([N+]([O-])=O)cc2)C=C1C(=O)NNc3c(cccc3)C(C)C	1857	fCSFP4	0.667	m_22bbj____21212072____138468	N/A	S1c2c(cc([N+]([O-])=O)cc2)C=C1C(=O)Nc3c(cccc3)C(=O)N	REALSpace_70bn_2024-09	m_22bbj	21212072	138468
S1c2c(cc([N+]([O-])=O)cc2)C=C1C(=O)Nc3c(F)cc(c(F)c3)CO	1858	fCSFP4	0.667	m_22bdl____20973106____138468	N/A	S1c2c(cc([N+]([O-])=O)cc2)C=C1C(=O)Nc3c(cccc3)C(=O)N	REALSpace_70bn_2024-09	m_22bdl	20973106	138468
S1c2c(cc([N+]([O-])=O)cc2)C=C1C(=O)Nc3c(F)cccc3C[NH3+]	1859	fCSFP4	0.667	m_240690bcd____26978364____7406060	N/A	S1c2c(cc([N+]([O-])=O)cc2)C=C1C(=O)Nc3c(cccc3)C(=O)N	REALSpace_70bn_2024-09	m_240690bcd	26978364	7406060
S1c2c(cc([N+]([O-])=O)cc2)C=C1C(=O)Nc3c(F)cccc3Oc4ccccc4	1860	fCSFP4	0.667	m_11bcb____4066230____93605	N/A	S1c2c(cc([N+]([O-])=O)cc2)C=C1C(=O)Nc3c(cccc3)C(=O)N	REALSpace_70bn_2024-09	m_11bcb	4066230	93605
S1c2c(cc([N+]([O-])=O)cc2)C=C1C(=O)Nc3c(OC)cc(c(OC)c3)C	1861	fCSFP4	0.667	m_11bbb____27039872____93605	N/A	S1c2c(cc([N+]([O-])=O)cc2)C=C1C(=O)Nc3c(cccc3)C(=O)N	REALSpace_70bn_2024-09	m_11bbb	27039872	93605
S1c2c(cc([N+]([O-])=O)cc2)C=C1C(=O)Nc3c(OC)cc(c(c3)C)C	1862	fCSFP4	0.667	m_11bbb____11952086____93605	N/A	S1c2c(cc([N+]([O-])=O)cc2)C=C1C(=O)Nc3c(cccc3)C(=O)N	REALSpace_70bn_2024-09	m_11bbb	11952086	93605
S1c2c(cc([N+]([O-])=O)cc2)C=C1C(=O)Nc3c([N+]([O-])=O)cc(OC)c(OC)c3	1863	fCSFP4	0.667	m_11dcb____153376____93605	N/A	S1c2c(cc([N+]([O-])=O)cc2)C=C1C(=O)Nc3c(cccc3)C(=O)N	REALSpace_70bn_2024-09	m_11dcb	153376	93605
S1c2c(cc([N+]([O-])=O)cc2)C=C1C(=O)Nc3c(c(F)c(F)cc3)C	1864	fCSFP4	0.667	m_11bbb____19128054____93605	N/A	S1c2c(cc([N+]([O-])=O)cc2)C=C1C(=O)Nc3c(cccc3)C(=O)N	REALSpace_70bn_2024-09	m_11bbb	19128054	93605
S1c2c(cc([N+]([O-])=O)cc2)C=C1C(=O)Nc3c(cc(F)c(F)c3)CO	1865	fCSFP4	0.667	m_22bbl____27424700____138468	N/A	S1c2c(cc([N+]([O-])=O)cc2)C=C1C(=O)Nc3c(cccc3)C(=O)N	REALSpace_70bn_2024-09	m_22bbl	27424700	138468
S1c2c(cc([N+]([O-])=O)cc2)C=C1C(=O)Nc3c(cc(OC)c(OC)c3)C	1866	fCSFP4	0.667	m_11bbb____52498____93605	N/A	S1c2c(cc([N+]([O-])=O)cc2)C=C1C(=O)Nc3c(cccc3)C(=O)N	REALSpace_70bn_2024-09	m_11bbb	52498	93605
S1c2c(cc([N+]([O-])=O)cc2)C=C1C(=O)Nc3c(cc(OC)c(c3)C)C	1867	fCSFP4	0.667	m_11bbb____9398822____93605	N/A	S1c2c(cc([N+]([O-])=O)cc2)C=C1C(=O)Nc3c(cccc3)C(=O)N	REALSpace_70bn_2024-09	m_11bbb	9398822	93605
S1c2c(cc([N+]([O-])=O)cc2)C=C1C(=O)Nc3c(cc(c(OC)c3)C)C	1868	fCSFP4	0.667	m_11bbb____9610336____93605	N/A	S1c2c(cc([N+]([O-])=O)cc2)C=C1C(=O)Nc3c(cccc3)C(=O)N	REALSpace_70bn_2024-09	m_11bbb	9610336	93605
S1c2c(cc([N+]([O-])=O)cc2)C=C1C(=O)Nc3c(cc(c(c3)CC)C)C	1869	fCSFP4	0.667	m_11bbb____25839768____93605	N/A	S1c2c(cc([N+]([O-])=O)cc2)C=C1C(=O)Nc3c(cccc3)C(=O)N	REALSpace_70bn_2024-09	m_11bbb	25839768	93605
S1c2c(cc([N+]([O-])=O)cc2)C=C1C(=O)Nc3c(cc(c(c3)CO)C)C	1870	fCSFP4	0.667	m_22bbn____9195306____138468	N/A	S1c2c(cc([N+]([O-])=O)cc2)C=C1C(=O)Nc3c(cccc3)C(=O)N	REALSpace_70bn_2024-09	m_22bbn	9195306	138468
S1c2c(cc([N+]([O-])=O)cc2)C=C1C(=O)Nc3c(cccc3C)C[NH3+]	1871	fCSFP4	0.667	m_240690bcd____27321272____7406060	N/A	S1c2c(cc([N+]([O-])=O)cc2)C=C1C(=O)Nc3c(cccc3)C(=O)N	REALSpace_70bn_2024-09	m_240690bcd	27321272	7406060
S1c2c(cc([N+]([O-])=O)cc2)C=C1CNc3c(cccc3)C(=O)NCC	1872	fCSFP4	0.667	m_207bdb____26287930____26209348	N/A	S1c2c(cc([N+]([O-])=O)cc2)C=C1C(=O)Nc3c(cccc3)C(=O)N	REALSpace_70bn_2024-09	m_207bdb	26287930	26209348
Brc1c(NC(=O)C=2Sc3c(cc([N+]([O-])=O)cc3)C2)cc(cc1)C(=O)OC	1873	fCSFP4	0.667	m_11bcb____16712138____93605	N/A	S1c2c(cc([N+]([O-])=O)cc2)C=C1C(=O)Nc3c(cccc3)C(=O)N	REALSpace_70bn_2024-09	m_11bcb	16712138	93605
Brc1c(NC(=O)C=2Sc3c(cc([N+]([O-])=O)cc3)C2)ccc(OCC)c1	1874	fCSFP4	0.667	m_11bcb____25838112____93605	N/A	S1c2c(cc([N+]([O-])=O)cc2)C=C1C(=O)Nc3c(cccc3)C(=O)N	REALSpace_70bn_2024-09	m_11bcb	25838112	93605
Brc1cc(c(NC(=O)C=2Sc3c(cc([N+]([O-])=O)cc3)C2)cc1)C(C)(C)C	1875	fCSFP4	0.667	m_11bcb____22359082____93605	N/A	S1c2c(cc([N+]([O-])=O)cc2)C=C1C(=O)Nc3c(cccc3)C(=O)N	REALSpace_70bn_2024-09	m_11bcb	22359082	93605
Brc1cc(c(NC(=O)C=2Sc3c(cc([N+]([O-])=O)cc3)C2)cc1)C(F)(F)F	1876	fCSFP4	0.667	m_11dcb____1155146____93605	N/A	S1c2c(cc([N+]([O-])=O)cc2)C=C1C(=O)Nc3c(cccc3)C(=O)N	REALSpace_70bn_2024-09	m_11dcb	1155146	93605
Clc1c(NC(=O)C=2Sc3c(cc([N+]([O-])=O)cc3)C2)cc(cc1)C(=O)CC	1877	fCSFP4	0.667	m_11bcb____9479908____93605	N/A	S1c2c(cc([N+]([O-])=O)cc2)C=C1C(=O)Nc3c(cccc3)C(=O)N	REALSpace_70bn_2024-09	m_11bcb	9479908	93605
Clc1c(NC(=O)C=2Sc3c(cc([N+]([O-])=O)cc3)C2)cc(cc1)C(=O)NC(C)C	1878	fCSFP4	0.667	m_11bcb____1002248____93605	N/A	S1c2c(cc([N+]([O-])=O)cc2)C=C1C(=O)Nc3c(cccc3)C(=O)N	REALSpace_70bn_2024-09	m_11bcb	1002248	93605
Clc1c(NC(=O)C=2Sc3c(cc([N+]([O-])=O)cc3)C2)cc(cc1)C(=O)OC	1879	fCSFP4	0.667	m_11bcb____53362____93605	N/A	S1c2c(cc([N+]([O-])=O)cc2)C=C1C(=O)Nc3c(cccc3)C(=O)N	REALSpace_70bn_2024-09	m_11bcb	53362	93605
Clc1c(S(=O)C)c(NC(=O)C=2Sc3c(cc([N+]([O-])=O)cc3)C2)ccc1	1880	fCSFP4	0.667	m_11bcb____6474182____93605	N/A	S1c2c(cc([N+]([O-])=O)cc2)C=C1C(=O)Nc3c(cccc3)C(=O)N	REALSpace_70bn_2024-09	m_11bcb	6474182	93605
Clc1cc(c(NC(=O)C=2Sc3c(cc([N+]([O-])=O)cc3)C2)cc1)C(F)(F)F	1881	fCSFP4	0.667	m_11dcb____51688____93605	N/A	S1c2c(cc([N+]([O-])=O)cc2)C=C1C(=O)Nc3c(cccc3)C(=O)N	REALSpace_70bn_2024-09	m_11dcb	51688	93605
Clc1ccc(c2c(NC(=O)C=3Sc4c(cc([N+]([O-])=O)cc4)C3)ccc(F)c2)cc1	1882	fCSFP4	0.667	m_11bcb____3217928____93605	N/A	S1c2c(cc([N+]([O-])=O)cc2)C=C1C(=O)Nc3c(cccc3)C(=O)N	REALSpace_70bn_2024-09	m_11bcb	3217928	93605
S(c1c(cc(NC(=O)C=2Sc3c(cc([N+]([O-])=O)cc3)C2)cc1)C([O-])=O)C	1883	fCSFP4	0.667	m_188690bbe____13159800____7313196	N/A	S1c2c(cc([N+]([O-])=O)cc2)C=C1C(=O)Nc3c(cccc3)C(=O)N	REALSpace_70bn_2024-09	m_188690bbe	13159800	7313196
S(c1cc(OC)c(NC(=O)C=2Sc3c(cc([N+]([O-])=O)cc3)C2)cc1)C	1884	fCSFP4	0.667	m_11bbb____9406812____93605	N/A	S1c2c(cc([N+]([O-])=O)cc2)C=C1C(=O)Nc3c(cccc3)C(=O)N	REALSpace_70bn_2024-09	m_11bbb	9406812	93605
S1c2c(cc([N+]([O-])=O)cc2)C=C1C(=O)NC=3SC=CC3C(=O)NC4CC4	1885	fCSFP4	0.667	m_11bcb____2009928____93605	N/A	S1c2c(cc([N+]([O-])=O)cc2)C=C1C(=O)Nc3c(cccc3)C(=O)N	REALSpace_70bn_2024-09	m_11bcb	2009928	93605
S1c2c(cc([N+]([O-])=O)cc2)C=C1C(=O)Nc3c(F)cc(OCC)cc3	1886	fCSFP4	0.667	m_11bbb____10975254____93605	N/A	S1c2c(cc([N+]([O-])=O)cc2)C=C1C(=O)Nc3c(cccc3)C(=O)N	REALSpace_70bn_2024-09	m_11bbb	10975254	93605
S1c2c(cc([N+]([O-])=O)cc2)C=C1C(=O)Nc3c(F)ccc(c3)C(=O)CC	1887	fCSFP4	0.667	m_11bbb____13978470____93605	N/A	S1c2c(cc([N+]([O-])=O)cc2)C=C1C(=O)Nc3c(cccc3)C(=O)N	REALSpace_70bn_2024-09	m_11bbb	13978470	93605
S1c2c(cc([N+]([O-])=O)cc2)C=C1C(=O)Nc3c(F)ccc(c3)C(=O)OC	1888	fCSFP4	0.667	m_11bbb____263090____93605	N/A	S1c2c(cc([N+]([O-])=O)cc2)C=C1C(=O)Nc3c(cccc3)C(=O)N	REALSpace_70bn_2024-09	m_11bbb	263090	93605
S1c2c(cc([N+]([O-])=O)cc2)C=C1C(=O)Nc3c(N)c(cc(c3)C)C([O-])=O	1889	fCSFP4	0.667	m_188690bce____22000110____7313196	N/A	S1c2c(cc([N+]([O-])=O)cc2)C=C1C(=O)Nc3c(cccc3)C(=O)N	REALSpace_70bn_2024-09	m_188690bce	22000110	7313196
S1c2c(cc([N+]([O-])=O)cc2)C=C1C(=O)Nc3c(OC)c(C#N)ccc3	1890	fCSFP4	0.667	m_11bbb____18339800____93605	N/A	S1c2c(cc([N+]([O-])=O)cc2)C=C1C(=O)Nc3c(cccc3)C(=O)N	REALSpace_70bn_2024-09	m_11bbb	18339800	93605
S1c2c(cc([N+]([O-])=O)cc2)C=C1C(=O)Nc3c(OCC)cc(O)cc3	1891	fCSFP4	0.667	m_22bbn____9280674____138468	N/A	S1c2c(cc([N+]([O-])=O)cc2)C=C1C(=O)Nc3c(cccc3)C(=O)N	REALSpace_70bn_2024-09	m_22bbn	9280674	138468
S1c2c(cc([N+]([O-])=O)cc2)C=C1C(=O)Nc3c(OCC)cc(cc3)C	1892	fCSFP4	0.667	m_11bbb____1002866____93605	N/A	S1c2c(cc([N+]([O-])=O)cc2)C=C1C(=O)Nc3c(cccc3)C(=O)N	REALSpace_70bn_2024-09	m_11bbb	1002866	93605
S1c2c(cc([N+]([O-])=O)cc2)C=C1C(=O)Nc3c(c(N=[N+]=[N-])ccc3)C	1893	fCSFP4	0.667	m_11bbb____22546486____93605	N/A	S1c2c(cc([N+]([O-])=O)cc2)C=C1C(=O)Nc3c(cccc3)C(=O)N	REALSpace_70bn_2024-09	m_11bbb	22546486	93605
S1c2c(cc([N+]([O-])=O)cc2)C=C1C(=O)Nc3c(cc(F)cc3)C4CC4	1894	fCSFP4	0.667	m_11bcb____16661440____93605	N/A	S1c2c(cc([N+]([O-])=O)cc2)C=C1C(=O)Nc3c(cccc3)C(=O)N	REALSpace_70bn_2024-09	m_11bcb	16661440	93605
S1c2c(cc([N+]([O-])=O)cc2)C=C1C(=O)Nc3c(cc(N=[N+]=[N-])cc3)C	1895	fCSFP4	0.667	m_11bbb____22386138____93605	N/A	S1c2c(cc([N+]([O-])=O)cc2)C=C1C(=O)Nc3c(cccc3)C(=O)N	REALSpace_70bn_2024-09	m_11bbb	22386138	93605
S1c2c(cc([N+]([O-])=O)cc2)C=C1C(=O)Nc3c(cc(OC)cc3)CC	1896	fCSFP4	0.667	m_11bbb____25822690____93605	N/A	S1c2c(cc([N+]([O-])=O)cc2)C=C1C(=O)Nc3c(cccc3)C(=O)N	REALSpace_70bn_2024-09	m_11bbb	25822690	93605
S1c2c(cc([N+]([O-])=O)cc2)C=C1C(=O)Nc3c(cc(OC)cc3)CO	1897	fCSFP4	0.667	m_22bbl____26629522____138468	N/A	S1c2c(cc([N+]([O-])=O)cc2)C=C1C(=O)Nc3c(cccc3)C(=O)N	REALSpace_70bn_2024-09	m_22bbl	26629522	138468
S1c2c(cc([N+]([O-])=O)cc2)C=C1C(=O)Nc3c(cc(Oc4ccncc4)cc3)C	1898	fCSFP4	0.667	m_11bbb____14418216____93605	N/A	S1c2c(cc([N+]([O-])=O)cc2)C=C1C(=O)Nc3c(cccc3)C(=O)N	REALSpace_70bn_2024-09	m_11bbb	14418216	93605
S1c2c(cc([N+]([O-])=O)cc2)C=C1C(=O)Nc3c(cc(cc3)C)C4CC4	1899	fCSFP4	0.667	m_11bcb____27031812____93605	N/A	S1c2c(cc([N+]([O-])=O)cc2)C=C1C(=O)Nc3c(cccc3)C(=O)N	REALSpace_70bn_2024-09	m_11bcb	27031812	93605
S1c2c(cc([N+]([O-])=O)cc2)C=C1C(=O)Nc3c(ccc(NC(=O)C(C)C)c3)C	1900	fCSFP4	0.667	m_11bbb____755248____93605	N/A	S1c2c(cc([N+]([O-])=O)cc2)C=C1C(=O)Nc3c(cccc3)C(=O)N	REALSpace_70bn_2024-09	m_11bbb	755248	93605
S1c2c(cc([N+]([O-])=O)cc2)C=C1C(=O)Nc3c(ccc(NC(=O)N(C)C)c3)C	1901	fCSFP4	0.667	m_11bbb____22171194____93605	N/A	S1c2c(cc([N+]([O-])=O)cc2)C=C1C(=O)Nc3c(cccc3)C(=O)N	REALSpace_70bn_2024-09	m_11bbb	22171194	93605
S1c2c(cc([N+]([O-])=O)cc2)C=C1C(=O)Nc3c(nccc3)C(C)C	1902	fCSFP4	0.667	m_11bcb____22356746____93605	N/A	S1c2c(cc([N+]([O-])=O)cc2)C=C1C(=O)Nc3c(cccc3)C(=O)N	REALSpace_70bn_2024-09	m_11bcb	22356746	93605
S1c2c(cc([N+]([O-])=O)cc2)C=C1C(=O)Nc3c(nccc3)N(C)C	1903	fCSFP4	0.667	m_11bcb____2077952____93605	N/A	S1c2c(cc([N+]([O-])=O)cc2)C=C1C(=O)Nc3c(cccc3)C(=O)N	REALSpace_70bn_2024-09	m_11bcb	2077952	93605
S1c2c(cc([N+]([O-])=O)cc2)C=C1C(=O)Nc3c(nccc3)c4ccncc4	1904	fCSFP4	0.667	m_11bcb____7917594____93605	N/A	S1c2c(cc([N+]([O-])=O)cc2)C=C1C(=O)Nc3c(cccc3)C(=O)N	REALSpace_70bn_2024-09	m_11bcb	7917594	93605
S1c2c(cc([N+]([O-])=O)cc2)C=C1C(=O)Nc3c4c(ccc3)C[NH+](C4)C	1905	fCSFP4	0.667	m_11bcb____25793788____93605	N/A	S1c2c(cc([N+]([O-])=O)cc2)C=C1C(=O)Nc3c(cccc3)C(=O)N	REALSpace_70bn_2024-09	m_11bcb	25793788	93605
S1c2c(cc([N+]([O-])=O)cc2)C=C1C(=O)Nc3cc(NC(=O)N(C)C)c(cc3)C	1906	fCSFP4	0.667	m_11bbb____9611042____93605	N/A	S1c2c(cc([N+]([O-])=O)cc2)C=C1C(=O)Nc3c(cccc3)C(=O)N	REALSpace_70bn_2024-09	m_11bbb	9611042	93605
S1c2c(cc([N+]([O-])=O)cc2)C=C1C(=O)Nc3cc(c(O)cc3)C(=O)OC	1907	fCSFP4	0.667	m_22bbl____24150524____138468	N/A	S1c2c(cc([N+]([O-])=O)cc2)C=C1C(=O)Nc3c(cccc3)C(=O)N	REALSpace_70bn_2024-09	m_22bbl	24150524	138468
S1c2c(cc([N+]([O-])=O)cc2)C=C1C(=O)Nc3cc(c(cc3)C)C(=O)NC(C)C	1908	fCSFP4	0.667	m_11bbb____4357870____93605	N/A	S1c2c(cc([N+]([O-])=O)cc2)C=C1C(=O)Nc3c(cccc3)C(=O)N	REALSpace_70bn_2024-09	m_11bbb	4357870	93605
S1c2c(cc([N+]([O-])=O)cc2)C=C1C(=O)Nc3cc(c(cc3)C)C(=O)OC	1909	fCSFP4	0.667	m_11bbb____6465132____93605	N/A	S1c2c(cc([N+]([O-])=O)cc2)C=C1C(=O)Nc3c(cccc3)C(=O)N	REALSpace_70bn_2024-09	m_11bbb	6465132	93605
S1c2c(c([N+]([O-])=O)ccc2)C=C1C(=O)Nc3c(F)c(ccc3)C(=O)N	1910	fCSFP4	0.667	m_11bcb____22357140____26276910	N/A	S1c2c(cc([N+]([O-])=O)cc2)C=C1C(=O)Nc3c(cccc3)C(=O)N	REALSpace_70bn_2024-09	m_11bcb	22357140	26276910
S1c2c(c([N+]([O-])=O)ccc2)C=C1C(=O)Nc3c(c(ccc3)C(=O)N)C	1911	fCSFP4	0.667	m_11bbb____644874____26276910	N/A	S1c2c(cc([N+]([O-])=O)cc2)C=C1C(=O)Nc3c(cccc3)C(=O)N	REALSpace_70bn_2024-09	m_11bbb	644874	26276910
S1c2c(cc([N+]([O-])=O)cc2)C=C1C(=O)NCCOc3c(NC(=O)C)cccc3	1912	fCSFP4	0.667	m_11bbb____16975478____93605	N/A	S1c2c(cc([N+]([O-])=O)cc2)C=C1C(=O)Nc3c(cccc3)C(=O)N	REALSpace_70bn_2024-09	m_11bbb	16975478	93605
S1c2c(cc([N+]([O-])=O)cc2)C=C1C(=O)Nc3c(c(F)c(F)cc3)C(=O)OC	1913	fCSFP4	0.667	m_11bcb____20998784____93605	N/A	S1c2c(cc([N+]([O-])=O)cc2)C=C1C(=O)Nc3c(cccc3)C(=O)N	REALSpace_70bn_2024-09	m_11bcb	20998784	93605
S1c2c(cc([N+]([O-])=O)cc2)C=C1C(=O)Nc3c(c(ccc3)C(=O)N4CCCC4)C	1914	fCSFP4	0.667	m_11bbb____2442480____93605	N/A	S1c2c(cc([N+]([O-])=O)cc2)C=C1C(=O)Nc3c(cccc3)C(=O)N	REALSpace_70bn_2024-09	m_11bbb	2442480	93605
S1c2c(cc([N+]([O-])=O)cc2)C=C1C(=O)Nc3c(c(ccc3)C)C(=O)N4CCCC4	1915	fCSFP4	0.667	m_11bcb____761462____93605	N/A	S1c2c(cc([N+]([O-])=O)cc2)C=C1C(=O)Nc3c(cccc3)C(=O)N	REALSpace_70bn_2024-09	m_11bcb	761462	93605
S(=O)(=O)(c1cc(NC(=O)C=2Sc3c(cc([N+]([O-])=O)cc3)C2)c(cc1)C(=O)OC)C	1916	fCSFP4	0.664	m_11bcb____10330282____93605	N/A	S1c2c(cc([N+]([O-])=O)cc2)C=C1C(=O)Nc3c(cccc3)C(=O)N	REALSpace_70bn_2024-09	m_11bcb	10330282	93605
S(=O)(=O)(c1cc(c(NC(=O)C=2Sc3c(cc([N+]([O-])=O)cc3)C2)cc1)C(=O)OC)C	1917	fCSFP4	0.664	m_11dcb____9780320____93605	N/A	S1c2c(cc([N+]([O-])=O)cc2)C=C1C(=O)Nc3c(cccc3)C(=O)N	REALSpace_70bn_2024-09	m_11dcb	9780320	93605
S1c2c(cc([N+]([O-])=O)cc2)C=C1C(=O)Nc3c(cc(F)cc3)C(=O)N(OC)C	1918	fCSFP4	0.664	m_11bcb____9984412____93605	N/A	S1c2c(cc([N+]([O-])=O)cc2)C=C1C(=O)Nc3c(cccc3)C(=O)N	REALSpace_70bn_2024-09	m_11bcb	9984412	93605
S1c2c(cc([N+]([O-])=O)cc2)C=C1C(=O)Nc3c(cc(P(=O)(C)C)cc3)C(=O)OC	1919	fCSFP4	0.664	m_11bcb____20828090____93605	N/A	S1c2c(cc([N+]([O-])=O)cc2)C=C1C(=O)Nc3c(cccc3)C(=O)N	REALSpace_70bn_2024-09	m_11bcb	20828090	93605
S1c2c(cc([N+]([O-])=O)cc2)C=C1C(=O)Nc3c(ccc(P(=O)(C)C)c3)C(=O)OC	1920	fCSFP4	0.664	m_11bcb____22358456____93605	N/A	S1c2c(cc([N+]([O-])=O)cc2)C=C1C(=O)Nc3c(cccc3)C(=O)N	REALSpace_70bn_2024-09	m_11bcb	22358456	93605
Brc1c(Cl)cc(NC(=O)C=2Sc3c(cc([N+]([O-])=O)cc3)C2)c(c1)C(=O)OC	1921	fCSFP4	0.664	m_11bcb____14033548____93605	N/A	S1c2c(cc([N+]([O-])=O)cc2)C=C1C(=O)Nc3c(cccc3)C(=O)N	REALSpace_70bn_2024-09	m_11bcb	14033548	93605
Brc1c(Cl)cc(c(NC(=O)C=2Sc3c(cc([N+]([O-])=O)cc3)C2)c1)C(=O)OC	1922	fCSFP4	0.664	m_11bcb____26235936____93605	N/A	S1c2c(cc([N+]([O-])=O)cc2)C=C1C(=O)Nc3c(cccc3)C(=O)N	REALSpace_70bn_2024-09	m_11bcb	26235936	93605
Brc1c(F)cc(NC(=O)C=2Sc3c(cc([N+]([O-])=O)cc3)C2)c(c1)C(=O)OC	1923	fCSFP4	0.664	m_11dcb____8698720____93605	N/A	S1c2c(cc([N+]([O-])=O)cc2)C=C1C(=O)Nc3c(cccc3)C(=O)N	REALSpace_70bn_2024-09	m_11dcb	8698720	93605
ClC(Sc1c(NC(=O)C=2Sc3c(cc([N+]([O-])=O)cc3)C2)cccc1)C(F)(F)F	1924	fCSFP4	0.664	m_11dcb____300740____93605	N/A	S1c2c(cc([N+]([O-])=O)cc2)C=C1C(=O)Nc3c(cccc3)C(=O)N	REALSpace_70bn_2024-09	m_11dcb	300740	93605
Clc1c(F)cc(NC(=O)C=2Sc3c(cc([N+]([O-])=O)cc3)C2)c(c1)C(=O)OC	1925	fCSFP4	0.664	m_11bcb____14938290____93605	N/A	S1c2c(cc([N+]([O-])=O)cc2)C=C1C(=O)Nc3c(cccc3)C(=O)N	REALSpace_70bn_2024-09	m_11bcb	14938290	93605
Ic1c(Cl)cc(NC(=O)C=2Sc3c(cc([N+]([O-])=O)cc3)C2)c(c1)C(=O)OC	1926	fCSFP4	0.664	m_11bcb____20649480____93605	N/A	S1c2c(cc([N+]([O-])=O)cc2)C=C1C(=O)Nc3c(cccc3)C(=O)N	REALSpace_70bn_2024-09	m_11bcb	20649480	93605
S1c2c(cc([N+]([O-])=O)cc2)C=C1C(=O)Nc3c(N4N=CN=C4)cccc3	1927	fCSFP4	0.664	m_11bcb____504446____93605	N/A	S1c2c(cc([N+]([O-])=O)cc2)C=C1C(=O)Nc3c(cccc3)C(=O)N	REALSpace_70bn_2024-09	m_11bcb	504446	93605
S1c2c(cc([N+]([O-])=O)cc2)C=C1C(=O)Nc3c(OC(C(F)(F)F)C)cccc3	1928	fCSFP4	0.664	m_11bcb____10229260____93605	N/A	S1c2c(cc([N+]([O-])=O)cc2)C=C1C(=O)Nc3c(cccc3)C(=O)N	REALSpace_70bn_2024-09	m_11bcb	10229260	93605
S1c2c(cc([N+]([O-])=O)cc2)C=C1C(=O)Nc3c(cc4OCOc4c3)C(=O)OC	1929	fCSFP4	0.664	m_11bcb____9293016____93605	N/A	S1c2c(cc([N+]([O-])=O)cc2)C=C1C(=O)Nc3c(cccc3)C(=O)N	REALSpace_70bn_2024-09	m_11bcb	9293016	93605
[truncated: 8,071 more rows]
