# Supplementary material for: Guiding Similarity Search in Chemical Fragment Spaces with Weighted Fingerprints
Source: J Chem Inf Model. 2026 Feb 10;66(4):2220–9. doi: 10.1021/acs.jcim.5c02952 (PMC12933719; doi:10.1021/acs.jcim.5c02952)
Supplement: Supplementary file 2 [file ci5c02952_si_002.zip › Supporting_Information_Data/Application_Scenario/G43_in_SAVI_Space_weighted_d_1.csv]

#result-smiles	result-rank	fingerprint	primary-similarity	weighted-fingerprint-similarity	fingerprint-similarity	result-name	query-name	query-smiles	weighting-pattern-and-factor	weighting-min-feature-size	weighting-by-size	space	reaction-name	reagent1-name	reagent1-smiles	reagent2-name	reagent2-smiles	reagent3-name	reagent3-smiles	reagent4-name	reagent4-smiles	reagent5-name	reagent5-smiles
S1c2c(cc([N+]([O-])=O)cc2)C=C1C(=O)Nc3c(cccc3)C(=O)N	1	fCSFP4	weighted-fingerprint-similarity	1.000	1.000	rxn6038_0_a_kill_0____EN300-17791____EN300-00716	N/A	S1c2c(cc([N+]([O-])=O)cc2)C=C1C(=O)Nc3c(cccc3)C(=O)N	[*;R2][#6;r][#6;r]C(=O)[N;H]c1[c;H][c;H][c;H][c;H]c1C(=O)[N;H2]_20	2	false	SAVI-Space-2024	rxn6038_0_a_kill_0	EN300-17791	O=C(N)c1c(N)cccc1	EN300-00716	S1c2c(cc([N+](=O)O)cc2)C=C1C(=O)O
S1c2c(cc(N)cc2)C=C1C(=O)Nc3c(cccc3)C(=O)N	2	fCSFP4	weighted-fingerprint-similarity	0.980	0.810	rxn6038_0_a_kill_0____EN300-17791____EN300-6502803	N/A	S1c2c(cc([N+]([O-])=O)cc2)C=C1C(=O)Nc3c(cccc3)C(=O)N	[*;R2][#6;r][#6;r]C(=O)[N;H]c1[c;H][c;H][c;H][c;H]c1C(=O)[N;H2]_20	2	false	SAVI-Space-2024	rxn6038_0_a_kill_0	EN300-17791	O=C(N)c1c(N)cccc1	EN300-6502803	S1c2c(cc(NC(=O)C)cc2)C=C1C(=O)O
S1c2c(cc(F)cc2)C=C1C(=O)Nc3c(cccc3)C(=O)N	3	fCSFP4	weighted-fingerprint-similarity	0.979	0.802	rxn6038_0_a_kill_0____EN300-17791____EN300-11818	N/A	S1c2c(cc([N+]([O-])=O)cc2)C=C1C(=O)Nc3c(cccc3)C(=O)N	[*;R2][#6;r][#6;r]C(=O)[N;H]c1[c;H][c;H][c;H][c;H]c1C(=O)[N;H2]_20	2	false	SAVI-Space-2024	rxn6038_0_a_kill_0	EN300-17791	O=C(N)c1c(N)cccc1	EN300-11818	S1c2c(cc(F)cc2)C=C1C(=O)O
S1c2c(cc(cc2)C)C=C1C(=O)Nc3c(cccc3)C(=O)N	4	fCSFP4	weighted-fingerprint-similarity	0.979	0.802	rxn6038_0_a_kill_0____EN300-17791____EN300-100328	N/A	S1c2c(cc([N+]([O-])=O)cc2)C=C1C(=O)Nc3c(cccc3)C(=O)N	[*;R2][#6;r][#6;r]C(=O)[N;H]c1[c;H][c;H][c;H][c;H]c1C(=O)[N;H2]_20	2	false	SAVI-Space-2024	rxn6038_0_a_kill_0	EN300-17791	O=C(N)c1c(N)cccc1	EN300-100328	S1c2c(cc(cc2)C)C=C1C(=O)O
S1c2c(cccc2)C=C1C(=O)Nc3c(cccc3)C(=O)N	5	fCSFP4	weighted-fingerprint-similarity	0.978	0.794	rxn6038_0_a_kill_0____EN300-17791____EN300-13076	N/A	S1c2c(cc([N+]([O-])=O)cc2)C=C1C(=O)Nc3c(cccc3)C(=O)N	[*;R2][#6;r][#6;r]C(=O)[N;H]c1[c;H][c;H][c;H][c;H]c1C(=O)[N;H2]_20	2	false	SAVI-Space-2024	rxn6038_0_a_kill_0	EN300-17791	O=C(N)c1c(N)cccc1	EN300-13076	S1c2c(cccc2)C=C1C(=O)O
S1c2c(ccc(F)c2)C=C1C(=O)Nc3c(cccc3)C(=O)N	6	fCSFP4	weighted-fingerprint-similarity	0.976	0.778	rxn6038_0_a_kill_0____EN300-17791____EN300-13450	N/A	S1c2c(cc([N+]([O-])=O)cc2)C=C1C(=O)Nc3c(cccc3)C(=O)N	[*;R2][#6;r][#6;r]C(=O)[N;H]c1[c;H][c;H][c;H][c;H]c1C(=O)[N;H2]_20	2	false	SAVI-Space-2024	rxn6038_0_a_kill_0	EN300-17791	O=C(N)c1c(N)cccc1	EN300-13450	S1c2c(ccc(F)c2)C=C1C(=O)O
S1c2c(ccc(c2)C)C=C1C(=O)Nc3c(cccc3)C(=O)N	7	fCSFP4	weighted-fingerprint-similarity	0.976	0.778	rxn6038_0_a_kill_0____EN300-17791____EN300-125418	N/A	S1c2c(cc([N+]([O-])=O)cc2)C=C1C(=O)Nc3c(cccc3)C(=O)N	[*;R2][#6;r][#6;r]C(=O)[N;H]c1[c;H][c;H][c;H][c;H]c1C(=O)[N;H2]_20	2	false	SAVI-Space-2024	rxn6038_0_a_kill_0	EN300-17791	O=C(N)c1c(N)cccc1	EN300-125418	S1c2c(ccc(c2)C)C=C1C(=O)O
S1c2c(cc(C#N)cc2)C=C1C(=O)Nc3c(cccc3)C(=O)N	8	fCSFP4	weighted-fingerprint-similarity	0.975	0.773	rxn6038_0_a_kill_0____EN300-17791____EN300-7407396	N/A	S1c2c(cc([N+]([O-])=O)cc2)C=C1C(=O)Nc3c(cccc3)C(=O)N	[*;R2][#6;r][#6;r]C(=O)[N;H]c1[c;H][c;H][c;H][c;H]c1C(=O)[N;H2]_20	2	false	SAVI-Space-2024	rxn6038_0_a_kill_0	EN300-17791	O=C(N)c1c(N)cccc1	EN300-7407396	S1c2c(cc(C#N)cc2)C=C1C(=O)O
S1c2c(c([N+]([O-])=O)ccc2)C=C1C(=O)Nc3c(cccc3)C(=O)N	9	fCSFP4	weighted-fingerprint-similarity	0.973	0.771	rxn6038_0_a_kill_0____EN300-17791____EN300-7431553	N/A	S1c2c(cc([N+]([O-])=O)cc2)C=C1C(=O)Nc3c(cccc3)C(=O)N	[*;R2][#6;r][#6;r]C(=O)[N;H]c1[c;H][c;H][c;H][c;H]c1C(=O)[N;H2]_20	2	false	SAVI-Space-2024	rxn6038_0_a_kill_0	EN300-17791	O=C(N)c1c(N)cccc1	EN300-7431553	S1c2c(c([N+](=O)O)ccc2)C=C1C(=O)O
S1c2c(ccc(OC)c2)C=C1C(=O)Nc3c(cccc3)C(=O)N	10	fCSFP4	weighted-fingerprint-similarity	0.972	0.750	rxn6038_0_a_kill_0____EN300-17791____EN300-186698	N/A	S1c2c(cc([N+]([O-])=O)cc2)C=C1C(=O)Nc3c(cccc3)C(=O)N	[*;R2][#6;r][#6;r]C(=O)[N;H]c1[c;H][c;H][c;H][c;H]c1C(=O)[N;H2]_20	2	false	SAVI-Space-2024	rxn6038_0_a_kill_0	EN300-17791	O=C(N)c1c(N)cccc1	EN300-186698	S1c2c(ccc(OC)c2)C=C1C(=O)O
S1c2c(cc(cc2)C(=O)Nc3c(cccc3)C(=O)N)C=C1C	11	fCSFP4	weighted-fingerprint-similarity	0.971	0.741	rxn6038_0_a_kill_0____EN300-17791____EN300-3037326	N/A	S1c2c(cc([N+]([O-])=O)cc2)C=C1C(=O)Nc3c(cccc3)C(=O)N	[*;R2][#6;r][#6;r]C(=O)[N;H]c1[c;H][c;H][c;H][c;H]c1C(=O)[N;H2]_20	2	false	SAVI-Space-2024	rxn6038_0_a_kill_0	EN300-17791	O=C(N)c1c(N)cccc1	EN300-3037326	S1c2c(cc(cc2)C(=O)O)C=C1C
S1c2c(cncc2)C=C1C(=O)Nc3c(cccc3)C(=O)N	12	fCSFP4	weighted-fingerprint-similarity	0.971	0.736	rxn6038_0_a_kill_0____EN300-17791____EN300-2081724	N/A	S1c2c(cc([N+]([O-])=O)cc2)C=C1C(=O)Nc3c(cccc3)C(=O)N	[*;R2][#6;r][#6;r]C(=O)[N;H]c1[c;H][c;H][c;H][c;H]c1C(=O)[N;H2]_20	2	false	SAVI-Space-2024	rxn6038_0_a_kill_0	EN300-17791	O=C(N)c1c(N)cccc1	EN300-2081724	S1c2c(cncc2)C=C1C(=O)O
S1C(C(=O)Nc2c(cccc2)C(=O)N)=CC=3C1=CSC3	13	fCSFP4	weighted-fingerprint-similarity	0.970	0.729	rxn6038_0_a_kill_0____EN300-17791____EN300-299321	N/A	S1c2c(cc([N+]([O-])=O)cc2)C=C1C(=O)Nc3c(cccc3)C(=O)N	[*;R2][#6;r][#6;r]C(=O)[N;H]c1[c;H][c;H][c;H][c;H]c1C(=O)[N;H2]_20	2	false	SAVI-Space-2024	rxn6038_0_a_kill_0	EN300-17791	O=C(N)c1c(N)cccc1	EN300-299321	S1C(C(=O)O)=CC=2C1=CSC2
S1c2c(ccnc2)C=C1C(=O)Nc3c(cccc3)C(=O)N	14	fCSFP4	weighted-fingerprint-similarity	0.969	0.721	rxn6038_0_a_kill_0____EN300-17791____EN300-235229	N/A	S1c2c(cc([N+]([O-])=O)cc2)C=C1C(=O)Nc3c(cccc3)C(=O)N	[*;R2][#6;r][#6;r]C(=O)[N;H]c1[c;H][c;H][c;H][c;H]c1C(=O)[N;H2]_20	2	false	SAVI-Space-2024	rxn6038_0_a_kill_0	EN300-17791	O=C(N)c1c(N)cccc1	EN300-235229	S1c2c(ccnc2)C=C1C(=O)O
S1c2c(ccc(c2)C(=O)Nc3c(cccc3)C(=O)N)C=C1C	15	fCSFP4	weighted-fingerprint-similarity	0.968	0.718	rxn6038_0_a_kill_0____EN300-17791____EN300-3043007	N/A	S1c2c(cc([N+]([O-])=O)cc2)C=C1C(=O)Nc3c(cccc3)C(=O)N	[*;R2][#6;r][#6;r]C(=O)[N;H]c1[c;H][c;H][c;H][c;H]c1C(=O)[N;H2]_20	2	false	SAVI-Space-2024	rxn6038_0_a_kill_0	EN300-17791	O=C(N)c1c(N)cccc1	EN300-3043007	S1c2c(ccc(c2)C(=O)O)C=C1C
S1C(C(=O)Nc2c(cccc2)C(=O)N)=CC=3SC=CC13	16	fCSFP4	weighted-fingerprint-similarity	0.968	0.716	rxn6038_0_a_kill_0____EN300-17791____EN300-51369	N/A	S1c2c(cc([N+]([O-])=O)cc2)C=C1C(=O)Nc3c(cccc3)C(=O)N	[*;R2][#6;r][#6;r]C(=O)[N;H]c1[c;H][c;H][c;H][c;H]c1C(=O)[N;H2]_20	2	false	SAVI-Space-2024	rxn6038_0_a_kill_0	EN300-17791	O=C(N)c1c(N)cccc1	EN300-51369	S1C(C(=O)O)=CC=2SC=CC12
S1C(C(=O)Nc2c(cccc2)C(=O)N)=CC=3SC(=CC13)C	17	fCSFP4	weighted-fingerprint-similarity	0.965	0.688	rxn6038_0_a_kill_0____EN300-17791____EN300-1272650	N/A	S1c2c(cc([N+]([O-])=O)cc2)C=C1C(=O)Nc3c(cccc3)C(=O)N	[*;R2][#6;r][#6;r]C(=O)[N;H]c1[c;H][c;H][c;H][c;H]c1C(=O)[N;H2]_20	2	false	SAVI-Space-2024	rxn6038_0_a_kill_0	EN300-17791	O=C(N)c1c(N)cccc1	EN300-1272650	S1C(C(=O)O)=CC=2SC(=CC12)C
S1C(C([O-])=O)=CC2=C1SC(C(=O)Nc3c(cccc3)C(=O)N)=C2	18	fCSFP4	weighted-fingerprint-similarity	0.965	0.688	rxn6038_0_a_kill_0____EN300-17791____EN300-1719662	N/A	S1c2c(cc([N+]([O-])=O)cc2)C=C1C(=O)Nc3c(cccc3)C(=O)N	[*;R2][#6;r][#6;r]C(=O)[N;H]c1[c;H][c;H][c;H][c;H]c1C(=O)[N;H2]_20	2	false	SAVI-Space-2024	rxn6038_0_a_kill_0	EN300-17791	O=C(N)c1c(N)cccc1	EN300-1719662	S1C(C(=O)OC)=CC2=C1SC(C(=O)O)=C2
S1c2c(cccc2)C=3SC(C(=O)Nc4c(cccc4)C(=O)N)=CC13	19	fCSFP4	weighted-fingerprint-similarity	0.965	0.688	rxn6038_0_a_kill_0____EN300-17791____EN300-14571	N/A	S1c2c(cc([N+]([O-])=O)cc2)C=C1C(=O)Nc3c(cccc3)C(=O)N	[*;R2][#6;r][#6;r]C(=O)[N;H]c1[c;H][c;H][c;H][c;H]c1C(=O)[N;H2]_20	2	false	SAVI-Space-2024	rxn6038_0_a_kill_0	EN300-17791	O=C(N)c1c(N)cccc1	EN300-14571	S1c2c(cccc2)C=3SC(C(=O)O)=CC13
S1C(C(=O)Nc2c(cccc2)C(=O)N)=CC3=C1SC=C3	20	fCSFP4	weighted-fingerprint-similarity	0.964	0.685	rxn6038_0_a_kill_0____EN300-17791____EN300-702736	N/A	S1c2c(cc([N+]([O-])=O)cc2)C=C1C(=O)Nc3c(cccc3)C(=O)N	[*;R2][#6;r][#6;r]C(=O)[N;H]c1[c;H][c;H][c;H][c;H]c1C(=O)[N;H2]_20	2	false	SAVI-Space-2024	rxn6038_0_a_kill_0	EN300-17791	O=C(N)c1c(N)cccc1	EN300-702736	S1C(C(=O)O)=CC2=C1SC=C2
S1c2c(cc(cc2)C(=O)Nc3c(cccc3)C(=O)N)C=C1	21	fCSFP4	weighted-fingerprint-similarity	0.963	0.670	rxn6038_0_a_kill_0____EN300-17791____EN300-99092	N/A	S1c2c(cc([N+]([O-])=O)cc2)C=C1C(=O)Nc3c(cccc3)C(=O)N	[*;R2][#6;r][#6;r]C(=O)[N;H]c1[c;H][c;H][c;H][c;H]c1C(=O)[N;H2]_20	2	false	SAVI-Space-2024	rxn6038_0_a_kill_0	EN300-17791	O=C(N)c1c(N)cccc1	EN300-99092	S1c2c(cc(cc2)C(=O)O)C=C1
S1C(C(=O)Nc2c(cccc2)C(=O)N)=CC=3NC=CC13	22	fCSFP4	weighted-fingerprint-similarity	0.963	0.678	rxn6038_0_a_kill_0____EN300-17791____EN300-103693	N/A	S1c2c(cc([N+]([O-])=O)cc2)C=C1C(=O)Nc3c(cccc3)C(=O)N	[*;R2][#6;r][#6;r]C(=O)[N;H]c1[c;H][c;H][c;H][c;H]c1C(=O)[N;H2]_20	2	false	SAVI-Space-2024	rxn6038_0_a_kill_0	EN300-17791	O=C(N)c1c(N)cccc1	EN300-103693	S1C(C(=O)O)=CC=2NC=CC12
S1C(C(=O)Nc2c(cccc2)C(=O)N)=CC=3OC=CC13	23	fCSFP4	weighted-fingerprint-similarity	0.963	0.678	rxn6038_0_a_kill_0____EN300-17791____EN300-81532	N/A	S1c2c(cc([N+]([O-])=O)cc2)C=C1C(=O)Nc3c(cccc3)C(=O)N	[*;R2][#6;r][#6;r]C(=O)[N;H]c1[c;H][c;H][c;H][c;H]c1C(=O)[N;H2]_20	2	false	SAVI-Space-2024	rxn6038_0_a_kill_0	EN300-17791	O=C(N)c1c(N)cccc1	EN300-81532	S1C(C(=O)O)=CC=2OC=CC12
O=C(Nc1c(cccc1)C(=O)N)c2cc3c(cc2)cccc3	24	fCSFP4	weighted-fingerprint-similarity	0.962	0.641	rxn6038_0_a_kill_0____EN300-17791____EN300-19820	N/A	S1c2c(cc([N+]([O-])=O)cc2)C=C1C(=O)Nc3c(cccc3)C(=O)N	[*;R2][#6;r][#6;r]C(=O)[N;H]c1[c;H][c;H][c;H][c;H]c1C(=O)[N;H2]_20	2	false	SAVI-Space-2024	rxn6038_0_a_kill_0	EN300-17791	O=C(N)c1c(N)cccc1	EN300-19820	O=C(O)c1cc2c(cc1)cccc2
[O-][N+](=O)c1cc2c(NC(C(=O)Nc3c(cccc3)C(=O)N)=C2)cc1	25	fCSFP4	weighted-fingerprint-similarity	0.962	0.681	rxn6038_0_a_kill_0____EN300-17791____EN300-49926	N/A	S1c2c(cc([N+]([O-])=O)cc2)C=C1C(=O)Nc3c(cccc3)C(=O)N	[*;R2][#6;r][#6;r]C(=O)[N;H]c1[c;H][c;H][c;H][c;H]c1C(=O)[N;H2]_20	2	false	SAVI-Space-2024	rxn6038_0_a_kill_0	EN300-17791	O=C(N)c1c(N)cccc1	EN300-49926	O=[N+](O)c1cc2c(NC(C(=O)O)=C2)cc1
[O-][N+](=O)c1cc2c(OC(C(=O)Nc3c(cccc3)C(=O)N)=C2)cc1	26	fCSFP4	weighted-fingerprint-similarity	0.962	0.681	rxn6038_0_a_kill_0____EN300-17791____EN300-41648	N/A	S1c2c(cc([N+]([O-])=O)cc2)C=C1C(=O)Nc3c(cccc3)C(=O)N	[*;R2][#6;r][#6;r]C(=O)[N;H]c1[c;H][c;H][c;H][c;H]c1C(=O)[N;H2]_20	2	false	SAVI-Space-2024	rxn6038_0_a_kill_0	EN300-17791	O=C(N)c1c(N)cccc1	EN300-41648	O=[N+](O)c1cc2c(OC(C(=O)O)=C2)cc1
S1c2c(nccc2)C=C1C(=O)Nc3c(cccc3)C(=O)N	27	fCSFP4	weighted-fingerprint-similarity	0.962	0.672	rxn6038_0_a_kill_0____EN300-17791____EN300-122192	N/A	S1c2c(cc([N+]([O-])=O)cc2)C=C1C(=O)Nc3c(cccc3)C(=O)N	[*;R2][#6;r][#6;r]C(=O)[N;H]c1[c;H][c;H][c;H][c;H]c1C(=O)[N;H2]_20	2	false	SAVI-Space-2024	rxn6038_0_a_kill_0	EN300-17791	O=C(N)c1c(N)cccc1	EN300-122192	S1c2c(nccc2)C=C1C(=O)O
S1C(C(=O)Nc2c(cccc2)C(=O)N)=CC=3SC(=CC13)C[NH3+]	28	fCSFP4	weighted-fingerprint-similarity	0.961	0.664	rxn6038_0_a_kill_0____EN300-17791____EN300-6498522	N/A	S1c2c(cc([N+]([O-])=O)cc2)C=C1C(=O)Nc3c(cccc3)C(=O)N	[*;R2][#6;r][#6;r]C(=O)[N;H]c1[c;H][c;H][c;H][c;H]c1C(=O)[N;H2]_20	2	false	SAVI-Space-2024	rxn6038_0_a_kill_0	EN300-17791	O=C(N)c1c(N)cccc1	EN300-6498522	S1C(C(=O)O)=CC=2SC(=CC12)CNC(=O)OC(C)(C)C
[O-][N+](=O)c1cc2NC(C(=O)Nc3c(cccc3)C(=O)N)=Cc2cc1	29	fCSFP4	weighted-fingerprint-similarity	0.961	0.675	rxn6038_0_a_kill_0____EN300-17791____EN300-132434	N/A	S1c2c(cc([N+]([O-])=O)cc2)C=C1C(=O)Nc3c(cccc3)C(=O)N	[*;R2][#6;r][#6;r]C(=O)[N;H]c1[c;H][c;H][c;H][c;H]c1C(=O)[N;H2]_20	2	false	SAVI-Space-2024	rxn6038_0_a_kill_0	EN300-17791	O=C(N)c1c(N)cccc1	EN300-132434	O=[N+](O)c1cc2NC(C(=O)O)=Cc2cc1
S1c2c(ccc(c2)C(=O)Nc3c(cccc3)C(=O)N)C=C1	30	fCSFP4	weighted-fingerprint-similarity	0.960	0.645	rxn6038_0_a_kill_0____EN300-17791____EN300-248323	N/A	S1c2c(cc([N+]([O-])=O)cc2)C=C1C(=O)Nc3c(cccc3)C(=O)N	[*;R2][#6;r][#6;r]C(=O)[N;H]c1[c;H][c;H][c;H][c;H]c1C(=O)[N;H2]_20	2	false	SAVI-Space-2024	rxn6038_0_a_kill_0	EN300-17791	O=C(N)c1c(N)cccc1	EN300-248323	S1c2c(ccc(c2)C(=O)O)C=C1
S1c2ncccc2C=C1C(=O)Nc3c(cccc3)C(=O)N	31	fCSFP4	weighted-fingerprint-similarity	0.960	0.655	rxn6038_0_a_kill_0____EN300-17791____EN300-248266	N/A	S1c2c(cc([N+]([O-])=O)cc2)C=C1C(=O)Nc3c(cccc3)C(=O)N	[*;R2][#6;r][#6;r]C(=O)[N;H]c1[c;H][c;H][c;H][c;H]c1C(=O)[N;H2]_20	2	false	SAVI-Space-2024	rxn6038_0_a_kill_0	EN300-17791	O=C(N)c1c(N)cccc1	EN300-248266	S1c2ncccc2C=C1C(=O)O
S1N=Cc2c1ccc(c2)C(=O)Nc3c(cccc3)C(=O)N	32	fCSFP4	weighted-fingerprint-similarity	0.959	0.646	rxn6038_0_a_kill_0____EN300-17791____EN300-6759452	N/A	S1c2c(cc([N+]([O-])=O)cc2)C=C1C(=O)Nc3c(cccc3)C(=O)N	[*;R2][#6;r][#6;r]C(=O)[N;H]c1[c;H][c;H][c;H][c;H]c1C(=O)[N;H2]_20	2	false	SAVI-Space-2024	rxn6038_0_a_kill_0	EN300-17791	O=C(N)c1c(N)cccc1	EN300-6759452	S1N=Cc2c1ccc(c2)C(=O)O
S1c2c(c3c1cccc3)cc(cc2)C(=O)Nc4c(cccc4)C(=O)N	33	fCSFP4	weighted-fingerprint-similarity	0.959	0.636	rxn6038_0_a_kill_0____EN300-17791____EN300-11735132	N/A	S1c2c(cc([N+]([O-])=O)cc2)C=C1C(=O)Nc3c(cccc3)C(=O)N	[*;R2][#6;r][#6;r]C(=O)[N;H]c1[c;H][c;H][c;H][c;H]c1C(=O)[N;H2]_20	2	false	SAVI-Space-2024	rxn6038_0_a_kill_0	EN300-17791	O=C(N)c1c(N)cccc1	EN300-11735132	S1c2c(c3c1cccc3)cc(cc2)C(=O)O
O=C(Nc1c(cccc1)C(=O)N)c2cc3c(cc(O)cc3)cc2	34	fCSFP4	weighted-fingerprint-similarity	0.959	0.626	rxn6038_0_a_kill_0____EN300-17791____EN300-18419109	N/A	S1c2c(cc([N+]([O-])=O)cc2)C=C1C(=O)Nc3c(cccc3)C(=O)N	[*;R2][#6;r][#6;r]C(=O)[N;H]c1[c;H][c;H][c;H][c;H]c1C(=O)[N;H2]_20	2	false	SAVI-Space-2024	rxn6038_0_a_kill_0	EN300-17791	O=C(N)c1c(N)cccc1	EN300-18419109	O=C(O)c1cc2c(cc(OCc3ccccc3)cc2)cc1
[O-]C(=O)c1cc2c(cc(cc2)C(=O)Nc3c(cccc3)C(=O)N)cc1	35	fCSFP4	weighted-fingerprint-similarity	0.959	0.626	rxn6038_0_a_kill_0____EN300-17791____EN300-6473017	N/A	S1c2c(cc([N+]([O-])=O)cc2)C=C1C(=O)Nc3c(cccc3)C(=O)N	[*;R2][#6;r][#6;r]C(=O)[N;H]c1[c;H][c;H][c;H][c;H]c1C(=O)[N;H2]_20	2	false	SAVI-Space-2024	rxn6038_0_a_kill_0	EN300-17791	O=C(N)c1c(N)cccc1	EN300-6473017	O=C(OC)c1cc2c(cc(cc2)C(=O)O)cc1
O=C(Nc1c(cccc1)C(=O)N)c2cc3c(cc(N)cc3)cc2	36	fCSFP4	weighted-fingerprint-similarity	0.958	0.617	rxn6038_0_a_kill_0____EN300-17791____EN300-6493092	N/A	S1c2c(cc([N+]([O-])=O)cc2)C=C1C(=O)Nc3c(cccc3)C(=O)N	[*;R2][#6;r][#6;r]C(=O)[N;H]c1[c;H][c;H][c;H][c;H]c1C(=O)[N;H2]_20	2	false	SAVI-Space-2024	rxn6038_0_a_kill_0	EN300-17791	O=C(N)c1c(N)cccc1	EN300-6493092	O=C(OC(C)(C)C)Nc1cc2c(cc(cc2)C(=O)O)cc1
S1c2c(c(F)ccc2)C=C1C(=O)Nc3c(cccc3)C(=O)N	37	fCSFP4	weighted-fingerprint-similarity	0.958	0.650	rxn6038_0_a_kill_0____EN300-17791____EN300-11183	N/A	S1c2c(cc([N+]([O-])=O)cc2)C=C1C(=O)Nc3c(cccc3)C(=O)N	[*;R2][#6;r][#6;r]C(=O)[N;H]c1[c;H][c;H][c;H][c;H]c1C(=O)[N;H2]_20	2	false	SAVI-Space-2024	rxn6038_0_a_kill_0	EN300-17791	O=C(N)c1c(N)cccc1	EN300-11183	S1c2c(c(F)ccc2)C=C1C(=O)O
S1c2c(c(ccc2)C)C=C1C(=O)Nc3c(cccc3)C(=O)N	38	fCSFP4	weighted-fingerprint-similarity	0.958	0.650	rxn6038_0_a_kill_0____EN300-17791____EN300-55226	N/A	S1c2c(cc([N+]([O-])=O)cc2)C=C1C(=O)Nc3c(cccc3)C(=O)N	[*;R2][#6;r][#6;r]C(=O)[N;H]c1[c;H][c;H][c;H][c;H]c1C(=O)[N;H2]_20	2	false	SAVI-Space-2024	rxn6038_0_a_kill_0	EN300-17791	O=C(N)c1c(N)cccc1	EN300-55226	S1c2c(c(ccc2)C)C=C1C(=O)O
S1C(C(=O)Nc2c(ccc([N+]([O-])=O)c2)C(=O)N)=CC=3SC(=NC13)Nc4ccccc4	39	fCSFP4	weighted-fingerprint-similarity	0.957	0.677	rxn6038_0_a_kill_0____EN300-6745919____EN300-14047	N/A	S1c2c(cc([N+]([O-])=O)cc2)C=C1C(=O)Nc3c(cccc3)C(=O)N	[*;R2][#6;r][#6;r]C(=O)[N;H]c1[c;H][c;H][c;H][c;H]c1C(=O)[N;H2]_20	2	false	SAVI-Space-2024	rxn6038_0_a_kill_0	EN300-6745919	O=[N+](O)c1cc(N)c(cc1)C(=O)N	EN300-14047	S1C(C(=O)O)=CC=2SC(=NC12)Nc3ccccc3
O=C(Nc1c(cccc1)C(=O)N)c2cc3c(cc(cc3)C)cc2	40	fCSFP4	weighted-fingerprint-similarity	0.957	0.611	rxn6038_0_a_kill_0____EN300-17791____EN300-300685	N/A	S1c2c(cc([N+]([O-])=O)cc2)C=C1C(=O)Nc3c(cccc3)C(=O)N	[*;R2][#6;r][#6;r]C(=O)[N;H]c1[c;H][c;H][c;H][c;H]c1C(=O)[N;H2]_20	2	false	SAVI-Space-2024	rxn6038_0_a_kill_0	EN300-17791	O=C(N)c1c(N)cccc1	EN300-300685	O=C(O)c1cc2c(cc(cc2)C)cc1
O=C(Nc1c(cccc1)C(=O)N)c2cc3c(cc2)ccc(c3)C	41	fCSFP4	weighted-fingerprint-similarity	0.957	0.611	rxn6038_0_a_kill_0____EN300-17791____EN300-207165	N/A	S1c2c(cc([N+]([O-])=O)cc2)C=C1C(=O)Nc3c(cccc3)C(=O)N	[*;R2][#6;r][#6;r]C(=O)[N;H]c1[c;H][c;H][c;H][c;H]c1C(=O)[N;H2]_20	2	false	SAVI-Space-2024	rxn6038_0_a_kill_0	EN300-17791	O=C(N)c1c(N)cccc1	EN300-207165	O=C(O)c1cc2c(cc1)ccc(c2)C
S1c2c(c(ccc2)C([O-])=O)C=C1C(=O)Nc3c(cccc3)C(=O)N	42	fCSFP4	weighted-fingerprint-similarity	0.956	0.642	rxn6038_0_a_kill_0____EN300-17791____EN300-1704354	N/A	S1c2c(cc([N+]([O-])=O)cc2)C=C1C(=O)Nc3c(cccc3)C(=O)N	[*;R2][#6;r][#6;r]C(=O)[N;H]c1[c;H][c;H][c;H][c;H]c1C(=O)[N;H2]_20	2	false	SAVI-Space-2024	rxn6038_0_a_kill_0	EN300-17791	O=C(N)c1c(N)cccc1	EN300-1704354	S1c2c(c(ccc2)C(=O)OC)C=C1C(=O)O
S1c2c(cc(F)c(OC)c2)C=C1C(=O)Nc3c(cccc3)C(=O)N	43	fCSFP4	weighted-fingerprint-similarity	0.956	0.639	rxn6038_0_a_kill_0____EN300-17791____EN300-23275049	N/A	S1c2c(cc([N+]([O-])=O)cc2)C=C1C(=O)Nc3c(cccc3)C(=O)N	[*;R2][#6;r][#6;r]C(=O)[N;H]c1[c;H][c;H][c;H][c;H]c1C(=O)[N;H2]_20	2	false	SAVI-Space-2024	rxn6038_0_a_kill_0	EN300-17791	O=C(N)c1c(N)cccc1	EN300-23275049	S1c2c(cc(F)c(OC)c2)C=C1C(=O)O
S1c2c(F)cccc2C=C1C(=O)Nc3c(cccc3)C(=O)N	44	fCSFP4	weighted-fingerprint-similarity	0.956	0.633	rxn6038_0_a_kill_0____EN300-17791____EN300-156934	N/A	S1c2c(cc([N+]([O-])=O)cc2)C=C1C(=O)Nc3c(cccc3)C(=O)N	[*;R2][#6;r][#6;r]C(=O)[N;H]c1[c;H][c;H][c;H][c;H]c1C(=O)[N;H2]_20	2	false	SAVI-Space-2024	rxn6038_0_a_kill_0	EN300-17791	O=C(N)c1c(N)cccc1	EN300-156934	S1c2c(F)cccc2C=C1C(=O)O
S1c2c(cccc2C=C1C(=O)Nc3c(cccc3)C(=O)N)C	45	fCSFP4	weighted-fingerprint-similarity	0.956	0.633	rxn6038_0_a_kill_0____EN300-17791____EN300-215016	N/A	S1c2c(cc([N+]([O-])=O)cc2)C=C1C(=O)Nc3c(cccc3)C(=O)N	[*;R2][#6;r][#6;r]C(=O)[N;H]c1[c;H][c;H][c;H][c;H]c1C(=O)[N;H2]_20	2	false	SAVI-Space-2024	rxn6038_0_a_kill_0	EN300-17791	O=C(N)c1c(N)cccc1	EN300-215016	S1c2c(cccc2C=C1C(=O)O)C
S1C(C(=O)Nc2c(cccc2)C(=O)N)=CC3=C1NN=C3	46	fCSFP4	weighted-fingerprint-similarity	0.956	0.627	rxn6038_0_a_kill_0____EN300-17791____EN300-736645	N/A	S1c2c(cc([N+]([O-])=O)cc2)C=C1C(=O)Nc3c(cccc3)C(=O)N	[*;R2][#6;r][#6;r]C(=O)[N;H]c1[c;H][c;H][c;H][c;H]c1C(=O)[N;H2]_20	2	false	SAVI-Space-2024	rxn6038_0_a_kill_0	EN300-17791	O=C(N)c1c(N)cccc1	EN300-736645	S1C(C(=O)O)=CC2=C1NN=C2
S1N=Cc2c1cc(cc2)C(=O)Nc3c(cccc3)C(=O)N	47	fCSFP4	weighted-fingerprint-similarity	0.956	0.617	rxn6038_0_a_kill_0____EN300-17791____EN300-103995	N/A	S1c2c(cc([N+]([O-])=O)cc2)C=C1C(=O)Nc3c(cccc3)C(=O)N	[*;R2][#6;r][#6;r]C(=O)[N;H]c1[c;H][c;H][c;H][c;H]c1C(=O)[N;H2]_20	2	false	SAVI-Space-2024	rxn6038_0_a_kill_0	EN300-17791	O=C(N)c1c(N)cccc1	EN300-103995	S1N=Cc2c1cc(cc2)C(=O)O
S1c2c(c(F)c(F)cc2)C=C1C(=O)Nc3c(cccc3)C(=O)N	48	fCSFP4	weighted-fingerprint-similarity	0.955	0.637	rxn6038_0_a_kill_0____EN300-17791____EN300-396523	N/A	S1c2c(cc([N+]([O-])=O)cc2)C=C1C(=O)Nc3c(cccc3)C(=O)N	[*;R2][#6;r][#6;r]C(=O)[N;H]c1[c;H][c;H][c;H][c;H]c1C(=O)[N;H2]_20	2	false	SAVI-Space-2024	rxn6038_0_a_kill_0	EN300-17791	O=C(N)c1c(N)cccc1	EN300-396523	S1c2c(c(F)c(F)cc2)C=C1C(=O)O
S1C(C(=O)Nc2c(cccc2)C(=O)N)=CC=3N(C=CC13)C	49	fCSFP4	weighted-fingerprint-similarity	0.955	0.634	rxn6038_0_a_kill_0____EN300-17791____EN300-7881227	N/A	S1c2c(cc([N+]([O-])=O)cc2)C=C1C(=O)Nc3c(cccc3)C(=O)N	[*;R2][#6;r][#6;r]C(=O)[N;H]c1[c;H][c;H][c;H][c;H]c1C(=O)[N;H2]_20	2	false	SAVI-Space-2024	rxn6038_0_a_kill_0	EN300-17791	O=C(N)c1c(N)cccc1	EN300-7881227	S1C(C(=O)O)=CC=2N(C=CC12)C
S1c2c(ncnc2)C=C1C(=O)Nc3c(cccc3)C(=O)N	50	fCSFP4	weighted-fingerprint-similarity	0.955	0.625	rxn6038_0_a_kill_0____EN300-17791____EN300-325761	N/A	S1c2c(cc([N+]([O-])=O)cc2)C=C1C(=O)Nc3c(cccc3)C(=O)N	[*;R2][#6;r][#6;r]C(=O)[N;H]c1[c;H][c;H][c;H][c;H]c1C(=O)[N;H2]_20	2	false	SAVI-Space-2024	rxn6038_0_a_kill_0	EN300-17791	O=C(N)c1c(N)cccc1	EN300-325761	S1c2c(ncnc2)C=C1C(=O)O
O=C(Nc1c(cccc1)C(=O)N)c2cc3c(cc(cc3)C=O)cc2	51	fCSFP4	weighted-fingerprint-similarity	0.954	0.595	rxn6038_0_a_kill_0____EN300-17791____EN300-732935	N/A	S1c2c(cc([N+]([O-])=O)cc2)C=C1C(=O)Nc3c(cccc3)C(=O)N	[*;R2][#6;r][#6;r]C(=O)[N;H]c1[c;H][c;H][c;H][c;H]c1C(=O)[N;H2]_20	2	false	SAVI-Space-2024	rxn6038_0_a_kill_0	EN300-17791	O=C(N)c1c(N)cccc1	EN300-732935	O=C(O)c1cc2c(cc(cc2)C=O)cc1
O=C(Nc1c(cccc1)C(=O)N)c2cc3c(cc(cc3)C[NH3+])cc2	52	fCSFP4	weighted-fingerprint-similarity	0.954	0.595	rxn6038_0_a_kill_0____EN300-17791____EN300-1720302	N/A	S1c2c(cc([N+]([O-])=O)cc2)C=C1C(=O)Nc3c(cccc3)C(=O)N	[*;R2][#6;r][#6;r]C(=O)[N;H]c1[c;H][c;H][c;H][c;H]c1C(=O)[N;H2]_20	2	false	SAVI-Space-2024	rxn6038_0_a_kill_0	EN300-17791	O=C(N)c1c(N)cccc1	EN300-1720302	O=C(OC(C)(C)C)NCc1cc2c(cc(cc2)C(=O)O)cc1
S1c2c(c(ccc2)C=O)C=C1C(=O)Nc3c(cccc3)C(=O)N	53	fCSFP4	weighted-fingerprint-similarity	0.954	0.629	rxn6038_0_a_kill_0____EN300-17791____EN300-6472589	N/A	S1c2c(cc([N+]([O-])=O)cc2)C=C1C(=O)Nc3c(cccc3)C(=O)N	[*;R2][#6;r][#6;r]C(=O)[N;H]c1[c;H][c;H][c;H][c;H]c1C(=O)[N;H2]_20	2	false	SAVI-Space-2024	rxn6038_0_a_kill_0	EN300-17791	O=C(N)c1c(N)cccc1	EN300-6472589	S1c2c(c(ccc2)C=O)C=C1C(=O)O
O=C(Nc1c(cccc1)C(=O)N)c2cc3c(cc(C#N)cc3)cc2	54	fCSFP4	weighted-fingerprint-similarity	0.953	0.589	rxn6038_0_a_kill_0____EN300-17791____EN300-119561	N/A	S1c2c(cc([N+]([O-])=O)cc2)C=C1C(=O)Nc3c(cccc3)C(=O)N	[*;R2][#6;r][#6;r]C(=O)[N;H]c1[c;H][c;H][c;H][c;H]c1C(=O)[N;H2]_20	2	false	SAVI-Space-2024	rxn6038_0_a_kill_0	EN300-17791	O=C(N)c1c(N)cccc1	EN300-119561	O=C(O)c1cc2c(cc(C#N)cc2)cc1
O=C(Nc1c(cccc1)C(=O)N)c2cc3c(cc(OC)cc3)cc2	55	fCSFP4	weighted-fingerprint-similarity	0.953	0.589	rxn6038_0_a_kill_0____EN300-17791____EN300-12075	N/A	S1c2c(cc([N+]([O-])=O)cc2)C=C1C(=O)Nc3c(cccc3)C(=O)N	[*;R2][#6;r][#6;r]C(=O)[N;H]c1[c;H][c;H][c;H][c;H]c1C(=O)[N;H2]_20	2	false	SAVI-Space-2024	rxn6038_0_a_kill_0	EN300-17791	O=C(N)c1c(N)cccc1	EN300-12075	O=C(O)c1cc2c(cc(OC)cc2)cc1
O=C(Nc1c(cccc1)C(=O)N)c2cc3c(cc(cc3)CC)cc2	56	fCSFP4	weighted-fingerprint-similarity	0.953	0.589	rxn6038_0_a_kill_0____EN300-17791____EN300-25421259	N/A	S1c2c(cc([N+]([O-])=O)cc2)C=C1C(=O)Nc3c(cccc3)C(=O)N	[*;R2][#6;r][#6;r]C(=O)[N;H]c1[c;H][c;H][c;H][c;H]c1C(=O)[N;H2]_20	2	false	SAVI-Space-2024	rxn6038_0_a_kill_0	EN300-17791	O=C(N)c1c(N)cccc1	EN300-25421259	O=C(O)c1cc2c(cc(cc2)CC)cc1
O=C(Nc1c(cccc1)C(=O)N)c2cc3c(ccc(OC)c3)cc2	57	fCSFP4	weighted-fingerprint-similarity	0.953	0.589	rxn6038_0_a_kill_0____EN300-17791____EN300-222086	N/A	S1c2c(cc([N+]([O-])=O)cc2)C=C1C(=O)Nc3c(cccc3)C(=O)N	[*;R2][#6;r][#6;r]C(=O)[N;H]c1[c;H][c;H][c;H][c;H]c1C(=O)[N;H2]_20	2	false	SAVI-Space-2024	rxn6038_0_a_kill_0	EN300-17791	O=C(N)c1c(N)cccc1	EN300-222086	O=C(O)c1cc2c(ccc(OC)c2)cc1
O=C(Nc1c(cccc1)C(=O)N)c2cc3c(ccnc3)cc2	58	fCSFP4	weighted-fingerprint-similarity	0.953	0.589	rxn6038_0_a_kill_0____EN300-17791____EN300-120935 EN300-45673400""	N/A	S1c2c(cc([N+]([O-])=O)cc2)C=C1C(=O)Nc3c(cccc3)C(=O)N	[*;R2][#6;r][#6;r]C(=O)[N;H]c1[c;H][c;H][c;H][c;H]c1C(=O)[N;H2]_20	2	false	SAVI-Space-2024	rxn6038_0_a_kill_0	EN300-17791	O=C(N)c1c(N)cccc1	EN300-120935 EN300-45673400""	O=C(O)c1cc2c(ccnc2)cc1
O=C(Nc1c(cccc1)C(=O)N)c2cc3c(cncc3)cc2	59	fCSFP4	weighted-fingerprint-similarity	0.953	0.589	rxn6038_0_a_kill_0____EN300-17791____EN300-97898 EN300-28338487""	N/A	S1c2c(cc([N+]([O-])=O)cc2)C=C1C(=O)Nc3c(cccc3)C(=O)N	[*;R2][#6;r][#6;r]C(=O)[N;H]c1[c;H][c;H][c;H][c;H]c1C(=O)[N;H2]_20	2	false	SAVI-Space-2024	rxn6038_0_a_kill_0	EN300-17791	O=C(N)c1c(N)cccc1	EN300-97898 EN300-28338487""	O=C(O)c1cc2c(cncc2)cc1
S1c2nc3c(cc2C=C1C(=O)Nc4c(cccc4)C(=O)N)ccc(OC)c3	60	fCSFP4	weighted-fingerprint-similarity	0.953	0.633	rxn6038_0_a_kill_0____EN300-17791____EN300-10373	N/A	S1c2c(cc([N+]([O-])=O)cc2)C=C1C(=O)Nc3c(cccc3)C(=O)N	[*;R2][#6;r][#6;r]C(=O)[N;H]c1[c;H][c;H][c;H][c;H]c1C(=O)[N;H2]_20	2	false	SAVI-Space-2024	rxn6038_0_a_kill_0	EN300-17791	O=C(N)c1c(N)cccc1	EN300-10373	S1c2nc3c(cc2C=C1C(=O)O)ccc(OC)c3
[O-][N+](=O)c1cc2c(N(C(C(=O)Nc3c(cccc3)C(=O)N)=C2)C)cc1	61	fCSFP4	weighted-fingerprint-similarity	0.953	0.633	rxn6038_0_a_kill_0____EN300-17791____EN300-50485	N/A	S1c2c(cc([N+]([O-])=O)cc2)C=C1C(=O)Nc3c(cccc3)C(=O)N	[*;R2][#6;r][#6;r]C(=O)[N;H]c1[c;H][c;H][c;H][c;H]c1C(=O)[N;H2]_20	2	false	SAVI-Space-2024	rxn6038_0_a_kill_0	EN300-17791	O=C(N)c1c(N)cccc1	EN300-50485	O=[N+](O)c1cc2c(N(C(C(=O)O)=C2)C)cc1
S1c2c(c(OC)ccc2)C=C1C(=O)Nc3c(cccc3)C(=O)N	62	fCSFP4	weighted-fingerprint-similarity	0.953	0.624	rxn6038_0_a_kill_0____EN300-17791____EN300-805094	N/A	S1c2c(cc([N+]([O-])=O)cc2)C=C1C(=O)Nc3c(cccc3)C(=O)N	[*;R2][#6;r][#6;r]C(=O)[N;H]c1[c;H][c;H][c;H][c;H]c1C(=O)[N;H2]_20	2	false	SAVI-Space-2024	rxn6038_0_a_kill_0	EN300-17791	O=C(N)c1c(N)cccc1	EN300-805094	S1c2c(c(OC)ccc2)C=C1C(=O)O
S1C(C(=O)Nc2c(cccc2)C(=O)N)=CC3=C1N(C=C3)C	63	fCSFP4	weighted-fingerprint-similarity	0.953	0.618	rxn6038_0_a_kill_0____EN300-17791____EN300-7880176	N/A	S1c2c(cc([N+]([O-])=O)cc2)C=C1C(=O)Nc3c(cccc3)C(=O)N	[*;R2][#6;r][#6;r]C(=O)[N;H]c1[c;H][c;H][c;H][c;H]c1C(=O)[N;H2]_20	2	false	SAVI-Space-2024	rxn6038_0_a_kill_0	EN300-17791	O=C(N)c1c(N)cccc1	EN300-7880176	S1C(C(=O)O)=CC2=C1N(C=C2)C
[O-][N+](=O)c1c2c(cc(c1)C(=O)Nc3c(cccc3)C(=O)N)cccc2	64	fCSFP4	weighted-fingerprint-similarity	0.953	0.618	rxn6038_0_a_kill_0____EN300-17791____EN300-6735089	N/A	S1c2c(cc([N+]([O-])=O)cc2)C=C1C(=O)Nc3c(cccc3)C(=O)N	[*;R2][#6;r][#6;r]C(=O)[N;H]c1[c;H][c;H][c;H][c;H]c1C(=O)[N;H2]_20	2	false	SAVI-Space-2024	rxn6038_0_a_kill_0	EN300-17791	O=C(N)c1c(N)cccc1	EN300-6735089	O=[N+](O)c1c2c(cc(c1)C(=O)O)cccc2
S(=O)(=O)(N)C=1SC2=C(SC(C(=O)Nc3c(cccc3)C(=O)N)=C2)C1	65	fCSFP4	weighted-fingerprint-similarity	0.953	0.615	rxn6038_0_a_kill_0____EN300-17791____EN300-7536800	N/A	S1c2c(cc([N+]([O-])=O)cc2)C=C1C(=O)Nc3c(cccc3)C(=O)N	[*;R2][#6;r][#6;r]C(=O)[N;H]c1[c;H][c;H][c;H][c;H]c1C(=O)[N;H2]_20	2	false	SAVI-Space-2024	rxn6038_0_a_kill_0	EN300-17791	O=C(N)c1c(N)cccc1	EN300-7536800	S(=O)(=O)(N)C=1SC2=C(SC(C(=O)O)=C2)C1
S1c2c(N=C1N)cc(cc2)C(=O)Nc3c(cccc3)C(=O)N	66	fCSFP4	weighted-fingerprint-similarity	0.952	0.607	rxn6038_0_a_kill_0____EN300-17791____EN300-49961	N/A	S1c2c(cc([N+]([O-])=O)cc2)C=C1C(=O)Nc3c(cccc3)C(=O)N	[*;R2][#6;r][#6;r]C(=O)[N;H]c1[c;H][c;H][c;H][c;H]c1C(=O)[N;H2]_20	2	false	SAVI-Space-2024	rxn6038_0_a_kill_0	EN300-17791	O=C(N)c1c(N)cccc1	EN300-49961	S1c2c(N=C1N)cc(cc2)C(=O)O
S1C(C(=O)Nc2c(cccc2)C(=O)N)=CC=3N=NNC13	67	fCSFP4	weighted-fingerprint-similarity	0.952	0.597	rxn6038_0_a_kill_0____EN300-17791____EN300-45584163	N/A	S1c2c(cc([N+]([O-])=O)cc2)C=C1C(=O)Nc3c(cccc3)C(=O)N	[*;R2][#6;r][#6;r]C(=O)[N;H]c1[c;H][c;H][c;H][c;H]c1C(=O)[N;H2]_20	2	false	SAVI-Space-2024	rxn6038_0_a_kill_0	EN300-17791	O=C(N)c1c(N)cccc1	EN300-45584163	S1C(C(=O)O)=CC=2NN=NC12
O=C(Nc1c(cccc1)C(=O)N)c2cc3c(cc(N(C)C)cc3)cc2	68	fCSFP4	weighted-fingerprint-similarity	0.951	0.579	rxn6038_0_a_kill_0____EN300-17791____EN300-226602	N/A	S1c2c(cc([N+]([O-])=O)cc2)C=C1C(=O)Nc3c(cccc3)C(=O)N	[*;R2][#6;r][#6;r]C(=O)[N;H]c1[c;H][c;H][c;H][c;H]c1C(=O)[N;H2]_20	2	false	SAVI-Space-2024	rxn6038_0_a_kill_0	EN300-17791	O=C(N)c1c(N)cccc1	EN300-226602	O=C(O)c1cc2c(cc(N(C)C)cc2)cc1
O=C(Nc1c(cccc1)C(=O)N)c2cc3c(cc(cc3)C(C)C)cc2	69	fCSFP4	weighted-fingerprint-similarity	0.951	0.579	rxn6038_0_a_kill_0____EN300-17791____EN300-10841619	N/A	S1c2c(cc([N+]([O-])=O)cc2)C=C1C(=O)Nc3c(cccc3)C(=O)N	[*;R2][#6;r][#6;r]C(=O)[N;H]c1[c;H][c;H][c;H][c;H]c1C(=O)[N;H2]_20	2	false	SAVI-Space-2024	rxn6038_0_a_kill_0	EN300-17791	O=C(N)c1c(N)cccc1	EN300-10841619	O=C(O)c1cc2c(cc(cc2)C(C)C)cc1
S1c2c(c(N(C)C)ccc2)C=C1C(=O)Nc3c(cccc3)C(=O)N	70	fCSFP4	weighted-fingerprint-similarity	0.951	0.614	rxn6038_0_a_kill_0____EN300-17791____EN300-755111	N/A	S1c2c(cc([N+]([O-])=O)cc2)C=C1C(=O)Nc3c(cccc3)C(=O)N	[*;R2][#6;r][#6;r]C(=O)[N;H]c1[c;H][c;H][c;H][c;H]c1C(=O)[N;H2]_20	2	false	SAVI-Space-2024	rxn6038_0_a_kill_0	EN300-17791	O=C(N)c1c(N)cccc1	EN300-755111	S1c2c(c(N(C)C)ccc2)C=C1C(=O)O
S1C(C(=O)Nc2c(cccc2)C(=O)N)=CC3=C1NC(=O)C=C3	71	fCSFP4	weighted-fingerprint-similarity	0.951	0.608	rxn6038_0_a_kill_0____EN300-17791____EN300-6501413	N/A	S1c2c(cc([N+]([O-])=O)cc2)C=C1C(=O)Nc3c(cccc3)C(=O)N	[*;R2][#6;r][#6;r]C(=O)[N;H]c1[c;H][c;H][c;H][c;H]c1C(=O)[N;H2]_20	2	false	SAVI-Space-2024	rxn6038_0_a_kill_0	EN300-17791	O=C(N)c1c(N)cccc1	EN300-6501413	S1c2nc(O)ccc2C=C1C(=O)O
S1c2c(OC)cccc2C=C1C(=O)Nc3c(cccc3)C(=O)N	72	fCSFP4	weighted-fingerprint-similarity	0.951	0.608	rxn6038_0_a_kill_0____EN300-17791____EN300-185765	N/A	S1c2c(cc([N+]([O-])=O)cc2)C=C1C(=O)Nc3c(cccc3)C(=O)N	[*;R2][#6;r][#6;r]C(=O)[N;H]c1[c;H][c;H][c;H][c;H]c1C(=O)[N;H2]_20	2	false	SAVI-Space-2024	rxn6038_0_a_kill_0	EN300-17791	O=C(N)c1c(N)cccc1	EN300-185765	S1c2c(OC)cccc2C=C1C(=O)O
S1c2c(cccc2C=C1C(=O)Nc3c(cccc3)C(=O)N)CC	73	fCSFP4	weighted-fingerprint-similarity	0.951	0.608	rxn6038_0_a_kill_0____EN300-17791____EN300-46611174	N/A	S1c2c(cc([N+]([O-])=O)cc2)C=C1C(=O)Nc3c(cccc3)C(=O)N	[*;R2][#6;r][#6;r]C(=O)[N;H]c1[c;H][c;H][c;H][c;H]c1C(=O)[N;H2]_20	2	false	SAVI-Space-2024	rxn6038_0_a_kill_0	EN300-17791	O=C(N)c1c(N)cccc1	EN300-46611174	S1c2c(cccc2C=C1C(=O)O)CC
S1C(C(=O)Nc2c(cccc2)C(=O)N)=CC3=C1NC(C([O-])=O)=C3	74	fCSFP4	weighted-fingerprint-similarity	0.951	0.605	rxn6038_0_a_kill_0____EN300-17791____EN300-44829499	N/A	S1c2c(cc([N+]([O-])=O)cc2)C=C1C(=O)Nc3c(cccc3)C(=O)N	[*;R2][#6;r][#6;r]C(=O)[N;H]c1[c;H][c;H][c;H][c;H]c1C(=O)[N;H2]_20	2	false	SAVI-Space-2024	rxn6038_0_a_kill_0	EN300-17791	O=C(N)c1c(N)cccc1	EN300-44829499	S1C(C(=O)O)=CC2=C1NC(C(=O)OC)=C2
S(=O)(=O)(N)C=1SC=2SC(C(=O)Nc3c(cccc3)C(=O)N)=CC2C1	75	fCSFP4	weighted-fingerprint-similarity	0.951	0.602	rxn6038_0_a_kill_0____EN300-17791____EN300-1698469	N/A	S1c2c(cc([N+]([O-])=O)cc2)C=C1C(=O)Nc3c(cccc3)C(=O)N	[*;R2][#6;r][#6;r]C(=O)[N;H]c1[c;H][c;H][c;H][c;H]c1C(=O)[N;H2]_20	2	false	SAVI-Space-2024	rxn6038_0_a_kill_0	EN300-17791	O=C(N)c1c(N)cccc1	EN300-1698469	S(=O)(=O)(N)C=1SC=2SC(C(=O)O)=CC2C1
S1C(C(=O)Nc2c(cccc2)C(=O)N)=CC=3SC(=NC13)N	76	fCSFP4	weighted-fingerprint-similarity	0.951	0.602	rxn6038_0_a_kill_0____EN300-17791____EN300-255511 EN300-255512""	N/A	S1c2c(cc([N+]([O-])=O)cc2)C=C1C(=O)Nc3c(cccc3)C(=O)N	[*;R2][#6;r][#6;r]C(=O)[N;H]c1[c;H][c;H][c;H][c;H]c1C(=O)[N;H2]_20	2	false	SAVI-Space-2024	rxn6038_0_a_kill_0	EN300-17791	O=C(N)c1c(N)cccc1	EN300-255511 EN300-255512""	S1C(C(=O)O)=CC=2SC(=NC12)N
S1c2c(N=C1C)cc(cc2)C(=O)Nc3c(cccc3)C(=O)N	77	fCSFP4	weighted-fingerprint-similarity	0.951	0.602	rxn6038_0_a_kill_0____EN300-17791____EN300-321529	N/A	S1c2c(cc([N+]([O-])=O)cc2)C=C1C(=O)Nc3c(cccc3)C(=O)N	[*;R2][#6;r][#6;r]C(=O)[N;H]c1[c;H][c;H][c;H][c;H]c1C(=O)[N;H2]_20	2	false	SAVI-Space-2024	rxn6038_0_a_kill_0	EN300-17791	O=C(N)c1c(N)cccc1	EN300-321529	S1c2c(N=C1C)cc(cc2)C(=O)O
S1c2c(cccc2)C=C1C(=O)Nc3c(cc(cc3)C([O-])=O)C(=O)N	78	fCSFP4	weighted-fingerprint-similarity	0.950	0.735	rxn6038_0_a_kill_0____EN300-8649028____EN300-13076	N/A	S1c2c(cc([N+]([O-])=O)cc2)C=C1C(=O)Nc3c(cccc3)C(=O)N	[*;R2][#6;r][#6;r]C(=O)[N;H]c1[c;H][c;H][c;H][c;H]c1C(=O)[N;H2]_20	2	false	SAVI-Space-2024	rxn6038_0_a_kill_0	EN300-8649028	O=C(OC)c1cc(c(N)cc1)C(=O)N	EN300-13076	S1c2c(cccc2)C=C1C(=O)O
O=C(Nc1c(cccc1)C(=O)N)c2c(N)cc3c(c2)cccc3	79	fCSFP4	weighted-fingerprint-similarity	0.950	0.559	rxn6038_0_a_kill_0____EN300-17791____EN300-18571	N/A	S1c2c(cc([N+]([O-])=O)cc2)C=C1C(=O)Nc3c(cccc3)C(=O)N	[*;R2][#6;r][#6;r]C(=O)[N;H]c1[c;H][c;H][c;H][c;H]c1C(=O)[N;H2]_20	2	false	SAVI-Space-2024	rxn6038_0_a_kill_0	EN300-17791	O=C(N)c1c(N)cccc1	EN300-18571	O=C(O)c1c(NC(=O)C)cc2c(c1)cccc2
[O-][N+](=O)c1cc(c(NC(=O)c2cc3c(cc2)cccc3)cc1)C(=O)N	80	fCSFP4	weighted-fingerprint-similarity	0.950	0.725	rxn6038_0_a_kill_0____EN300-128525____EN300-19820	N/A	S1c2c(cc([N+]([O-])=O)cc2)C=C1C(=O)Nc3c(cccc3)C(=O)N	[*;R2][#6;r][#6;r]C(=O)[N;H]c1[c;H][c;H][c;H][c;H]c1C(=O)[N;H2]_20	2	false	SAVI-Space-2024	rxn6038_0_a_kill_0	EN300-128525	O=[N+](O)c1cc(c(N)cc1)C(=O)N	EN300-19820	O=C(O)c1cc2c(cc1)cccc2
S1C(C(=O)Nc2c(cccc2)C(=O)N)=CC3=C1C(=O)NC=C3	81	fCSFP4	weighted-fingerprint-similarity	0.950	0.603	rxn6038_0_a_kill_0____EN300-17791____EN300-262404	N/A	S1c2c(cc([N+]([O-])=O)cc2)C=C1C(=O)Nc3c(cccc3)C(=O)N	[*;R2][#6;r][#6;r]C(=O)[N;H]c1[c;H][c;H][c;H][c;H]c1C(=O)[N;H2]_20	2	false	SAVI-Space-2024	rxn6038_0_a_kill_0	EN300-17791	O=C(N)c1c(N)cccc1	EN300-262404	S1C(C(=O)O)=CC2=C1C(=O)NC=C2
S1c2c(N=C1N)ccc(c2)C(=O)Nc3c(cccc3)C(=O)N	82	fCSFP4	weighted-fingerprint-similarity	0.950	0.593	rxn6038_0_a_kill_0____EN300-17791____EN300-00921 EN300-35251""	N/A	S1c2c(cc([N+]([O-])=O)cc2)C=C1C(=O)Nc3c(cccc3)C(=O)N	[*;R2][#6;r][#6;r]C(=O)[N;H]c1[c;H][c;H][c;H][c;H]c1C(=O)[N;H2]_20	2	false	SAVI-Space-2024	rxn6038_0_a_kill_0	EN300-17791	O=C(N)c1c(N)cccc1	EN300-00921 EN300-35251""	S1c2c(N=C1N)ccc(c2)C(=O)O
S1N=Nc2c1ccc(c2)C(=O)Nc3c(cccc3)C(=O)N	83	fCSFP4	weighted-fingerprint-similarity	0.950	0.583	rxn6038_0_a_kill_0____EN300-17791____EN300-1723285	N/A	S1c2c(cc([N+]([O-])=O)cc2)C=C1C(=O)Nc3c(cccc3)C(=O)N	[*;R2][#6;r][#6;r]C(=O)[N;H]c1[c;H][c;H][c;H][c;H]c1C(=O)[N;H2]_20	2	false	SAVI-Space-2024	rxn6038_0_a_kill_0	EN300-17791	O=C(N)c1c(N)cccc1	EN300-1723285	S1N=Nc2c1ccc(c2)C(=O)O
S1c2c(N=C1)cc(cc2)C(=O)Nc3c(cccc3)C(=O)N	84	fCSFP4	weighted-fingerprint-similarity	0.950	0.583	rxn6038_0_a_kill_0____EN300-17791____EN300-123358	N/A	S1c2c(cc([N+]([O-])=O)cc2)C=C1C(=O)Nc3c(cccc3)C(=O)N	[*;R2][#6;r][#6;r]C(=O)[N;H]c1[c;H][c;H][c;H][c;H]c1C(=O)[N;H2]_20	2	false	SAVI-Space-2024	rxn6038_0_a_kill_0	EN300-17791	O=C(N)c1c(N)cccc1	EN300-123358	S1c2c(N=C1)cc(cc2)C(=O)O
O=C(Nc1c(cccc1)C(=O)N)c2cc3c(NC=C3)cc2	85	fCSFP4	weighted-fingerprint-similarity	0.949	0.569	rxn6038_0_a_kill_0____EN300-17791____EN300-69795	N/A	S1c2c(cc([N+]([O-])=O)cc2)C=C1C(=O)Nc3c(cccc3)C(=O)N	[*;R2][#6;r][#6;r]C(=O)[N;H]c1[c;H][c;H][c;H][c;H]c1C(=O)[N;H2]_20	2	false	SAVI-Space-2024	rxn6038_0_a_kill_0	EN300-17791	O=C(N)c1c(N)cccc1	EN300-69795	O=C(O)c1cc2c(NC=C2)cc1
O=C(Nc1c(cccc1)C(=O)N)c2cc3c(OC=C3)cc2	86	fCSFP4	weighted-fingerprint-similarity	0.949	0.569	rxn6038_0_a_kill_0____EN300-17791____EN300-149548	N/A	S1c2c(cc([N+]([O-])=O)cc2)C=C1C(=O)Nc3c(cccc3)C(=O)N	[*;R2][#6;r][#6;r]C(=O)[N;H]c1[c;H][c;H][c;H][c;H]c1C(=O)[N;H2]_20	2	false	SAVI-Space-2024	rxn6038_0_a_kill_0	EN300-17791	O=C(N)c1c(N)cccc1	EN300-149548	O=C(O)c1cc2c(OC=C2)cc1
O=C(Nc1c(cccc1)C(=O)N)c2cc3c(cc(OC)c(OC)c3)cc2	87	fCSFP4	weighted-fingerprint-similarity	0.949	0.569	rxn6038_0_a_kill_0____EN300-17791____EN300-295210	N/A	S1c2c(cc([N+]([O-])=O)cc2)C=C1C(=O)Nc3c(cccc3)C(=O)N	[*;R2][#6;r][#6;r]C(=O)[N;H]c1[c;H][c;H][c;H][c;H]c1C(=O)[N;H2]_20	2	false	SAVI-Space-2024	rxn6038_0_a_kill_0	EN300-17791	O=C(N)c1c(N)cccc1	EN300-295210	O=C(O)c1cc2c(cc(OC)c(OC)c2)cc1
Fc1c(cc2c(c1)cccc2)C(=O)Nc3c(cccc3)C(=O)N	88	fCSFP4	weighted-fingerprint-similarity	0.949	0.554	rxn6038_0_a_kill_0____EN300-17791____EN300-120903	N/A	S1c2c(cc([N+]([O-])=O)cc2)C=C1C(=O)Nc3c(cccc3)C(=O)N	[*;R2][#6;r][#6;r]C(=O)[N;H]c1[c;H][c;H][c;H][c;H]c1C(=O)[N;H2]_20	2	false	SAVI-Space-2024	rxn6038_0_a_kill_0	EN300-17791	O=C(N)c1c(N)cccc1	EN300-120903	Fc1c(cc2c(c1)cccc2)C(=O)O
O=C(Nc1c(cccc1)C(=O)N)c2c(cc3c(c2)cccc3)C	89	fCSFP4	weighted-fingerprint-similarity	0.949	0.554	rxn6038_0_a_kill_0____EN300-17791____EN300-133615	N/A	S1c2c(cc([N+]([O-])=O)cc2)C=C1C(=O)Nc3c(cccc3)C(=O)N	[*;R2][#6;r][#6;r]C(=O)[N;H]c1[c;H][c;H][c;H][c;H]c1C(=O)[N;H2]_20	2	false	SAVI-Space-2024	rxn6038_0_a_kill_0	EN300-17791	O=C(N)c1c(N)cccc1	EN300-133615	O=C(O)c1c(cc2c(c1)cccc2)C
S1C(C(=O)Nc2c(cccc2)C(=O)N)=CC=3SC(=NC13)Nc4ccccc4	90	fCSFP4	weighted-fingerprint-similarity	0.949	0.598	rxn6038_0_a_kill_0____EN300-17791____EN300-14047	N/A	S1c2c(cc([N+]([O-])=O)cc2)C=C1C(=O)Nc3c(cccc3)C(=O)N	[*;R2][#6;r][#6;r]C(=O)[N;H]c1[c;H][c;H][c;H][c;H]c1C(=O)[N;H2]_20	2	false	SAVI-Space-2024	rxn6038_0_a_kill_0	EN300-17791	O=C(N)c1c(N)cccc1	EN300-14047	S1C(C(=O)O)=CC=2SC(=NC12)Nc3ccccc3
S1c2c(N=C1C)ccc(c2)C(=O)Nc3c(cccc3)C(=O)N	91	fCSFP4	weighted-fingerprint-similarity	0.949	0.589	rxn6038_0_a_kill_0____EN300-17791____EN300-124154	N/A	S1c2c(cc([N+]([O-])=O)cc2)C=C1C(=O)Nc3c(cccc3)C(=O)N	[*;R2][#6;r][#6;r]C(=O)[N;H]c1[c;H][c;H][c;H][c;H]c1C(=O)[N;H2]_20	2	false	SAVI-Space-2024	rxn6038_0_a_kill_0	EN300-17791	O=C(N)c1c(N)cccc1	EN300-124154	S1c2c(N=C1C)ccc(c2)C(=O)O
O=C(Nc1c(cccc1)C(=O)N)c2cc3c(nccc3)cc2	92	fCSFP4	weighted-fingerprint-similarity	0.949	0.564	rxn6038_0_a_kill_0____EN300-17791____EN300-39293 EN300-72452""	N/A	S1c2c(cc([N+]([O-])=O)cc2)C=C1C(=O)Nc3c(cccc3)C(=O)N	[*;R2][#6;r][#6;r]C(=O)[N;H]c1[c;H][c;H][c;H][c;H]c1C(=O)[N;H2]_20	2	false	SAVI-Space-2024	rxn6038_0_a_kill_0	EN300-17791	O=C(N)c1c(N)cccc1	EN300-39293 EN300-72452""	O=C(O)c1cc2c(nccc2)cc1
O=C(Nc1c(cccc1)C(=O)N)c2cc3NC=Cc3cc2	93	fCSFP4	weighted-fingerprint-similarity	0.948	0.560	rxn6038_0_a_kill_0____EN300-17791____EN300-39568	N/A	S1c2c(cc([N+]([O-])=O)cc2)C=C1C(=O)Nc3c(cccc3)C(=O)N	[*;R2][#6;r][#6;r]C(=O)[N;H]c1[c;H][c;H][c;H][c;H]c1C(=O)[N;H2]_20	2	false	SAVI-Space-2024	rxn6038_0_a_kill_0	EN300-17791	O=C(N)c1c(N)cccc1	EN300-39568	O=C(O)c1cc2NC=Cc2cc1
O=C(Nc1c(cccc1)C(=O)N)c2cc3OC=Cc3cc2	94	fCSFP4	weighted-fingerprint-similarity	0.948	0.560	rxn6038_0_a_kill_0____EN300-17791____EN300-78569	N/A	S1c2c(cc([N+]([O-])=O)cc2)C=C1C(=O)Nc3c(cccc3)C(=O)N	[*;R2][#6;r][#6;r]C(=O)[N;H]c1[c;H][c;H][c;H][c;H]c1C(=O)[N;H2]_20	2	false	SAVI-Space-2024	rxn6038_0_a_kill_0	EN300-17791	O=C(N)c1c(N)cccc1	EN300-78569	O=C(O)c1cc2OC=Cc2cc1
S1c2c(c(c(F)cc2)C=O)C=C1C(=O)Nc3c(cccc3)C(=O)N	95	fCSFP4	weighted-fingerprint-similarity	0.948	0.603	rxn6038_0_a_kill_0____EN300-17791____EN300-6739580	N/A	S1c2c(cc([N+]([O-])=O)cc2)C=C1C(=O)Nc3c(cccc3)C(=O)N	[*;R2][#6;r][#6;r]C(=O)[N;H]c1[c;H][c;H][c;H][c;H]c1C(=O)[N;H2]_20	2	false	SAVI-Space-2024	rxn6038_0_a_kill_0	EN300-17791	O=C(N)c1c(N)cccc1	EN300-6739580	S1c2c(c(c(F)cc2)C=O)C=C1C(=O)O
S1c2c(cccc2)C=C1C(=O)Nc3c(cc([N+]([O-])=O)cc3)C(=O)N	96	fCSFP4	weighted-fingerprint-similarity	0.948	0.880	rxn6038_0_a_kill_0____EN300-128525____EN300-13076	N/A	S1c2c(cc([N+]([O-])=O)cc2)C=C1C(=O)Nc3c(cccc3)C(=O)N	[*;R2][#6;r][#6;r]C(=O)[N;H]c1[c;H][c;H][c;H][c;H]c1C(=O)[N;H2]_20	2	false	SAVI-Space-2024	rxn6038_0_a_kill_0	EN300-128525	O=[N+](O)c1cc(c(N)cc1)C(=O)N	EN300-13076	S1c2c(cccc2)C=C1C(=O)O
S1c2c(cccc2)C=C1C(=O)Nc3c(ccc([N+]([O-])=O)c3)C(=O)N	97	fCSFP4	weighted-fingerprint-similarity	0.948	0.880	rxn6038_0_a_kill_0____EN300-6745919____EN300-13076	N/A	S1c2c(cc([N+]([O-])=O)cc2)C=C1C(=O)Nc3c(cccc3)C(=O)N	[*;R2][#6;r][#6;r]C(=O)[N;H]c1[c;H][c;H][c;H][c;H]c1C(=O)[N;H2]_20	2	false	SAVI-Space-2024	rxn6038_0_a_kill_0	EN300-6745919	O=[N+](O)c1cc(N)c(cc1)C(=O)N	EN300-13076	S1c2c(cccc2)C=C1C(=O)O
S1C(C([O-])=O)=CC=2NC(C(=O)Nc3c(cccc3)C(=O)N)=CC12	98	fCSFP4	weighted-fingerprint-similarity	0.948	0.591	rxn6038_0_a_kill_0____EN300-17791____EN300-2008492	N/A	S1c2c(cc([N+]([O-])=O)cc2)C=C1C(=O)Nc3c(cccc3)C(=O)N	[*;R2][#6;r][#6;r]C(=O)[N;H]c1[c;H][c;H][c;H][c;H]c1C(=O)[N;H2]_20	2	false	SAVI-Space-2024	rxn6038_0_a_kill_0	EN300-17791	O=C(N)c1c(N)cccc1	EN300-2008492	S1C(C(=O)OC)=CC=2NC(C(=O)O)=CC12
[O-][N+](=O)c1c(cc2N=CNc2c1)C(=O)Nc3c(cccc3)C(=O)N	99	fCSFP4	weighted-fingerprint-similarity	0.948	0.574	rxn6038_0_a_kill_0____EN300-17791____EN300-6486870	N/A	S1c2c(cc([N+]([O-])=O)cc2)C=C1C(=O)Nc3c(cccc3)C(=O)N	[*;R2][#6;r][#6;r]C(=O)[N;H]c1[c;H][c;H][c;H][c;H]c1C(=O)[N;H2]_20	2	false	SAVI-Space-2024	rxn6038_0_a_kill_0	EN300-17791	O=C(N)c1c(N)cccc1	EN300-6486870	O=[N+](O)c1c(cc2NC=Nc2c1)C(=O)O
S1N=Nc2c1cc(cc2)C(=O)Nc3c(cccc3)C(=O)N	100	fCSFP4	weighted-fingerprint-similarity	0.948	0.570	rxn6038_0_a_kill_0____EN300-17791____EN300-1723284	N/A	S1c2c(cc([N+]([O-])=O)cc2)C=C1C(=O)Nc3c(cccc3)C(=O)N	[*;R2][#6;r][#6;r]C(=O)[N;H]c1[c;H][c;H][c;H][c;H]c1C(=O)[N;H2]_20	2	false	SAVI-Space-2024	rxn6038_0_a_kill_0	EN300-17791	O=C(N)c1c(N)cccc1	EN300-1723284	S1N=Nc2c1cc(cc2)C(=O)O
S1c2c(N=C1)ccc(c2)C(=O)Nc3c(cccc3)C(=O)N	101	fCSFP4	weighted-fingerprint-similarity	0.948	0.570	rxn6038_0_a_kill_0____EN300-17791____EN300-00928	N/A	S1c2c(cc([N+]([O-])=O)cc2)C=C1C(=O)Nc3c(cccc3)C(=O)N	[*;R2][#6;r][#6;r]C(=O)[N;H]c1[c;H][c;H][c;H][c;H]c1C(=O)[N;H2]_20	2	false	SAVI-Space-2024	rxn6038_0_a_kill_0	EN300-17791	O=C(N)c1c(N)cccc1	EN300-00928	S1c2c(N=C1)ccc(c2)C(=O)O
S1N=C2C(=C1)C=C(C(=O)Nc3c(cccc3)C(=O)N)C=C2	102	fCSFP4	weighted-fingerprint-similarity	0.948	0.563	rxn6038_0_a_kill_0____EN300-17791____EN300-1589194	N/A	S1c2c(cc([N+]([O-])=O)cc2)C=C1C(=O)Nc3c(cccc3)C(=O)N	[*;R2][#6;r][#6;r]C(=O)[N;H]c1[c;H][c;H][c;H][c;H]c1C(=O)[N;H2]_20	2	false	SAVI-Space-2024	rxn6038_0_a_kill_0	EN300-17791	O=C(N)c1c(N)cccc1	EN300-1589194	S1N=C2C(=C1)C=C(C(=O)O)C=C2
O=C(Nc1c(cccc1)C(=O)N)c2cc3ncccc3cc2	103	fCSFP4	weighted-fingerprint-similarity	0.948	0.556	rxn6038_0_a_kill_0____EN300-17791____EN300-97215	N/A	S1c2c(cc([N+]([O-])=O)cc2)C=C1C(=O)Nc3c(cccc3)C(=O)N	[*;R2][#6;r][#6;r]C(=O)[N;H]c1[c;H][c;H][c;H][c;H]c1C(=O)[N;H2]_20	2	false	SAVI-Space-2024	rxn6038_0_a_kill_0	EN300-17791	O=C(N)c1c(N)cccc1	EN300-97215	O=C(O)c1cc2ncccc2cc1
S1N=C2C(=N1)C=CC(C(=O)Nc3c(cccc3)C(=O)N)=C2	104	fCSFP4	weighted-fingerprint-similarity	0.947	0.552	rxn6038_0_a_kill_0____EN300-17791____EN300-110458	N/A	S1c2c(cc([N+]([O-])=O)cc2)C=C1C(=O)Nc3c(cccc3)C(=O)N	[*;R2][#6;r][#6;r]C(=O)[N;H]c1[c;H][c;H][c;H][c;H]c1C(=O)[N;H2]_20	2	false	SAVI-Space-2024	rxn6038_0_a_kill_0	EN300-17791	O=C(N)c1c(N)cccc1	EN300-110458	S1N=C2C(=N1)C=CC(C(=O)O)=C2
S1c2c(c3c1cccc3)cc(cc2)C(=O)Nc4c(cc([N+]([O-])=O)cc4)C(=O)N	105	fCSFP4	weighted-fingerprint-similarity	0.947	0.716	rxn6038_0_a_kill_0____EN300-128525____EN300-11735132	N/A	S1c2c(cc([N+]([O-])=O)cc2)C=C1C(=O)Nc3c(cccc3)C(=O)N	[*;R2][#6;r][#6;r]C(=O)[N;H]c1[c;H][c;H][c;H][c;H]c1C(=O)[N;H2]_20	2	false	SAVI-Space-2024	rxn6038_0_a_kill_0	EN300-128525	O=[N+](O)c1cc(c(N)cc1)C(=O)N	EN300-11735132	S1c2c(c3c1cccc3)cc(cc2)C(=O)O
S1c2c(c(F)cnc2)C=C1C(=O)Nc3c(cccc3)C(=O)N	106	fCSFP4	weighted-fingerprint-similarity	0.947	0.586	rxn6038_0_a_kill_0____EN300-17791____EN300-8138562	N/A	S1c2c(cc([N+]([O-])=O)cc2)C=C1C(=O)Nc3c(cccc3)C(=O)N	[*;R2][#6;r][#6;r]C(=O)[N;H]c1[c;H][c;H][c;H][c;H]c1C(=O)[N;H2]_20	2	false	SAVI-Space-2024	rxn6038_0_a_kill_0	EN300-17791	O=C(N)c1c(N)cccc1	EN300-8138562	S1c2c(c(F)cnc2)C=C1C(=O)O
S1C(C(=O)Nc2c(cccc2)C(=O)N)=CC3=C1N(N=C3)C	107	fCSFP4	weighted-fingerprint-similarity	0.947	0.583	rxn6038_0_a_kill_0____EN300-17791____EN300-1278253	N/A	S1c2c(cc([N+]([O-])=O)cc2)C=C1C(=O)Nc3c(cccc3)C(=O)N	[*;R2][#6;r][#6;r]C(=O)[N;H]c1[c;H][c;H][c;H][c;H]c1C(=O)[N;H2]_20	2	false	SAVI-Space-2024	rxn6038_0_a_kill_0	EN300-17791	O=C(N)c1c(N)cccc1	EN300-1278253	S1C(C(=O)O)=CC2=C1N(N=C2)C
S1c2c(cncc2C=C1C(=O)Nc3c(cccc3)C(=O)N)C	108	fCSFP4	weighted-fingerprint-similarity	0.947	0.583	rxn6038_0_a_kill_0____EN300-17791____EN300-784656	N/A	S1c2c(cc([N+]([O-])=O)cc2)C=C1C(=O)Nc3c(cccc3)C(=O)N	[*;R2][#6;r][#6;r]C(=O)[N;H]c1[c;H][c;H][c;H][c;H]c1C(=O)[N;H2]_20	2	false	SAVI-Space-2024	rxn6038_0_a_kill_0	EN300-17791	O=C(N)c1c(N)cccc1	EN300-784656	S1c2c(cncc2C=C1C(=O)O)C
O=C(Nc1c(cccc1)C(=O)N)c2cc3c(NN=C3)cc2	109	fCSFP4	weighted-fingerprint-similarity	0.947	0.555	rxn6038_0_a_kill_0____EN300-17791____EN300-29732	N/A	S1c2c(cc([N+]([O-])=O)cc2)C=C1C(=O)Nc3c(cccc3)C(=O)N	[*;R2][#6;r][#6;r]C(=O)[N;H]c1[c;H][c;H][c;H][c;H]c1C(=O)[N;H2]_20	2	false	SAVI-Space-2024	rxn6038_0_a_kill_0	EN300-17791	O=C(N)c1c(N)cccc1	EN300-29732	O=C(O)c1cc2c(NN=C2)cc1
O=C(Nc1c(cccc1)C(=O)N)c2cc3c(cnc(N)c3)cc2	110	fCSFP4	weighted-fingerprint-similarity	0.947	0.555	rxn6038_0_a_kill_0____EN300-17791____EN300-46880548	N/A	S1c2c(cc([N+]([O-])=O)cc2)C=C1C(=O)Nc3c(cccc3)C(=O)N	[*;R2][#6;r][#6;r]C(=O)[N;H]c1[c;H][c;H][c;H][c;H]c1C(=O)[N;H2]_20	2	false	SAVI-Space-2024	rxn6038_0_a_kill_0	EN300-17791	O=C(N)c1c(N)cccc1	EN300-46880548	O=C(O)c1cc2c(cnc(N)c2)cc1
O=C(Nc1c(cccc1)C(=O)N)c2cc3N=CNc3cc2	111	fCSFP4	weighted-fingerprint-similarity	0.946	0.543	rxn6038_0_a_kill_0____EN300-17791____EN300-17352	N/A	S1c2c(cc([N+]([O-])=O)cc2)C=C1C(=O)Nc3c(cccc3)C(=O)N	[*;R2][#6;r][#6;r]C(=O)[N;H]c1[c;H][c;H][c;H][c;H]c1C(=O)[N;H2]_20	2	false	SAVI-Space-2024	rxn6038_0_a_kill_0	EN300-17791	O=C(N)c1c(N)cccc1	EN300-17352	O=C(O)c1cc2N=CNc2cc1
O=C(Nc1c(cccc1)C(=O)N)c2cc3N=NNc3cc2	112	fCSFP4	weighted-fingerprint-similarity	0.946	0.543	rxn6038_0_a_kill_0____EN300-17791____EN300-09511	N/A	S1c2c(cc([N+]([O-])=O)cc2)C=C1C(=O)Nc3c(cccc3)C(=O)N	[*;R2][#6;r][#6;r]C(=O)[N;H]c1[c;H][c;H][c;H][c;H]c1C(=O)[N;H2]_20	2	false	SAVI-Space-2024	rxn6038_0_a_kill_0	EN300-17791	O=C(N)c1c(N)cccc1	EN300-09511	O=C(O)c1cc2N=NNc2cc1
S1C(C(=O)Nc2c(cccc2)C(=O)N)=CC=3c4c(N(C13)C)cccc4	113	fCSFP4	weighted-fingerprint-similarity	0.946	0.578	rxn6038_0_a_kill_0____EN300-17791____EN300-09890	N/A	S1c2c(cc([N+]([O-])=O)cc2)C=C1C(=O)Nc3c(cccc3)C(=O)N	[*;R2][#6;r][#6;r]C(=O)[N;H]c1[c;H][c;H][c;H][c;H]c1C(=O)[N;H2]_20	2	false	SAVI-Space-2024	rxn6038_0_a_kill_0	EN300-17791	O=C(N)c1c(N)cccc1	EN300-09890	S1C(C(=O)O)=CC=2c3c(N(C12)C)cccc3
O=C(Nc1c(cccc1)C(=O)N)c2cc3c(ON=C3)cc2	114	fCSFP4	weighted-fingerprint-similarity	0.946	0.550	rxn6038_0_a_kill_0____EN300-17791____EN300-247051	N/A	S1c2c(cc([N+]([O-])=O)cc2)C=C1C(=O)Nc3c(cccc3)C(=O)N	[*;R2][#6;r][#6;r]C(=O)[N;H]c1[c;H][c;H][c;H][c;H]c1C(=O)[N;H2]_20	2	false	SAVI-Space-2024	rxn6038_0_a_kill_0	EN300-17791	O=C(N)c1c(N)cccc1	EN300-247051	O=C(O)c1cc2c(ON=C2)cc1
O=C(Nc1c(cccc1)C(=O)N)c2cc3c(cnc(c3)C)cc2	115	fCSFP4	weighted-fingerprint-similarity	0.946	0.550	rxn6038_0_a_kill_0____EN300-17791____EN300-2672008	N/A	S1c2c(cc([N+]([O-])=O)cc2)C=C1C(=O)Nc3c(cccc3)C(=O)N	[*;R2][#6;r][#6;r]C(=O)[N;H]c1[c;H][c;H][c;H][c;H]c1C(=O)[N;H2]_20	2	false	SAVI-Space-2024	rxn6038_0_a_kill_0	EN300-17791	O=C(N)c1c(N)cccc1	EN300-2672008	O=C(O)c1cc2c(cnc(c2)C)cc1
O=C(Nc1c(cccc1)C(=O)N)c2cc3c(ncnc3)cc2	116	fCSFP4	weighted-fingerprint-similarity	0.946	0.550	rxn6038_0_a_kill_0____EN300-17791____EN300-91139	N/A	S1c2c(cc([N+]([O-])=O)cc2)C=C1C(=O)Nc3c(cccc3)C(=O)N	[*;R2][#6;r][#6;r]C(=O)[N;H]c1[c;H][c;H][c;H][c;H]c1C(=O)[N;H2]_20	2	false	SAVI-Space-2024	rxn6038_0_a_kill_0	EN300-17791	O=C(N)c1c(N)cccc1	EN300-91139	O=C(O)c1cc2c(ncnc2)cc1
S1N=C2C(=C1)C=CC(C(=O)Nc3c(cccc3)C(=O)N)=C2	117	fCSFP4	weighted-fingerprint-similarity	0.946	0.550	rxn6038_0_a_kill_0____EN300-17791____EN300-25688401	N/A	S1c2c(cc([N+]([O-])=O)cc2)C=C1C(=O)Nc3c(cccc3)C(=O)N	[*;R2][#6;r][#6;r]C(=O)[N;H]c1[c;H][c;H][c;H][c;H]c1C(=O)[N;H2]_20	2	false	SAVI-Space-2024	rxn6038_0_a_kill_0	EN300-17791	O=C(N)c1c(N)cccc1	EN300-25688401	S1N=C2C(=C1)C=CC(C(=O)O)=C2
O=C(Nc1c(cccc1)C(=O)N)c2cnc3c(c2)cccc3	118	fCSFP4	weighted-fingerprint-similarity	0.946	0.542	rxn6038_0_a_kill_0____EN300-17791____EN300-55633	N/A	S1c2c(cc([N+]([O-])=O)cc2)C=C1C(=O)Nc3c(cccc3)C(=O)N	[*;R2][#6;r][#6;r]C(=O)[N;H]c1[c;H][c;H][c;H][c;H]c1C(=O)[N;H2]_20	2	false	SAVI-Space-2024	rxn6038_0_a_kill_0	EN300-17791	O=C(N)c1c(N)cccc1	EN300-55633	O=C(O)c1cnc2c(c1)cccc2
O=C(N)c1c(NC(=O)C2=CC3=NON=C3C=C2)cccc1	119	fCSFP4	weighted-fingerprint-similarity	0.946	0.538	rxn6038_0_a_kill_0____EN300-17791____EN300-97477	N/A	S1c2c(cc([N+]([O-])=O)cc2)C=C1C(=O)Nc3c(cccc3)C(=O)N	[*;R2][#6;r][#6;r]C(=O)[N;H]c1[c;H][c;H][c;H][c;H]c1C(=O)[N;H2]_20	2	false	SAVI-Space-2024	rxn6038_0_a_kill_0	EN300-17791	O=C(N)c1c(N)cccc1	EN300-97477	O=C(O)C1=CC2=NON=C2C=C1
O=C(Nc1c(cccc1)C(=O)N)c2cc3c(Nc4c3cccc4)cc2	120	fCSFP4	weighted-fingerprint-similarity	0.946	0.538	rxn6038_0_a_kill_0____EN300-17791____EN300-156879	N/A	S1c2c(cc([N+]([O-])=O)cc2)C=C1C(=O)Nc3c(cccc3)C(=O)N	[*;R2][#6;r][#6;r]C(=O)[N;H]c1[c;H][c;H][c;H][c;H]c1C(=O)[N;H2]_20	2	false	SAVI-Space-2024	rxn6038_0_a_kill_0	EN300-17791	O=C(N)c1c(N)cccc1	EN300-156879	O=C(O)c1cc2c(Nc3c2cccc3)cc1
O=C(Nc1c(cccc1)C(=O)N)c2cc3c(Oc4c3cccc4)cc2	121	fCSFP4	weighted-fingerprint-similarity	0.946	0.538	rxn6038_0_a_kill_0____EN300-17791____EN300-1603435	N/A	S1c2c(cc([N+]([O-])=O)cc2)C=C1C(=O)Nc3c(cccc3)C(=O)N	[*;R2][#6;r][#6;r]C(=O)[N;H]c1[c;H][c;H][c;H][c;H]c1C(=O)[N;H2]_20	2	false	SAVI-Space-2024	rxn6038_0_a_kill_0	EN300-17791	O=C(N)c1c(N)cccc1	EN300-1603435	O=C(O)c1cc2c(Oc3c2cccc3)cc1
O=C(Nc1c(cccc1)C(=O)N)c2cc3nccnc3cc2	122	fCSFP4	weighted-fingerprint-similarity	0.946	0.538	rxn6038_0_a_kill_0____EN300-17791____EN300-17566	N/A	S1c2c(cc([N+]([O-])=O)cc2)C=C1C(=O)Nc3c(cccc3)C(=O)N	[*;R2][#6;r][#6;r]C(=O)[N;H]c1[c;H][c;H][c;H][c;H]c1C(=O)[N;H2]_20	2	false	SAVI-Space-2024	rxn6038_0_a_kill_0	EN300-17791	O=C(N)c1c(N)cccc1	EN300-17566	O=C(O)c1cc2nccnc2cc1
O=C(Nc1c(cc2c(c1)cccc2)C(=O)Nc3c(cccc3)C(=O)N)C#C	123	fCSFP4	weighted-fingerprint-similarity	0.945	0.534	rxn6038_0_a_kill_0____EN300-17791____EN300-384513	N/A	S1c2c(cc([N+]([O-])=O)cc2)C=C1C(=O)Nc3c(cccc3)C(=O)N	[*;R2][#6;r][#6;r]C(=O)[N;H]c1[c;H][c;H][c;H][c;H]c1C(=O)[N;H2]_20	2	false	SAVI-Space-2024	rxn6038_0_a_kill_0	EN300-17791	O=C(N)c1c(N)cccc1	EN300-384513	O=C(Nc1c(cc2c(c1)cccc2)C(=O)O)C#C
O=C(Nc1c(cccc1)C(=O)N)c2c(NC(=O)CC)cc3c(c2)cccc3	124	fCSFP4	weighted-fingerprint-similarity	0.945	0.534	rxn6038_0_a_kill_0____EN300-17791____EN300-61866	N/A	S1c2c(cc([N+]([O-])=O)cc2)C=C1C(=O)Nc3c(cccc3)C(=O)N	[*;R2][#6;r][#6;r]C(=O)[N;H]c1[c;H][c;H][c;H][c;H]c1C(=O)[N;H2]_20	2	false	SAVI-Space-2024	rxn6038_0_a_kill_0	EN300-17791	O=C(N)c1c(N)cccc1	EN300-61866	O=C(O)c1c(NC(=O)CC)cc2c(c1)cccc2
S1c2c(F)c(OC)ccc2C=C1C(=O)Nc3c(cccc3)C(=O)N	125	fCSFP4	weighted-fingerprint-similarity	0.945	0.583	rxn6038_0_a_kill_0____EN300-17791____EN300-26238609	N/A	S1c2c(cc([N+]([O-])=O)cc2)C=C1C(=O)Nc3c(cccc3)C(=O)N	[*;R2][#6;r][#6;r]C(=O)[N;H]c1[c;H][c;H][c;H][c;H]c1C(=O)[N;H2]_20	2	false	SAVI-Space-2024	rxn6038_0_a_kill_0	EN300-17791	O=C(N)c1c(N)cccc1	EN300-26238609	S1c2c(F)c(OC)ccc2C=C1C(=O)O
S1c2c(OC)c(F)ccc2C=C1C(=O)Nc3c(cccc3)C(=O)N	126	fCSFP4	weighted-fingerprint-similarity	0.945	0.583	rxn6038_0_a_kill_0____EN300-17791____EN300-21119918	N/A	S1c2c(cc([N+]([O-])=O)cc2)C=C1C(=O)Nc3c(cccc3)C(=O)N	[*;R2][#6;r][#6;r]C(=O)[N;H]c1[c;H][c;H][c;H][c;H]c1C(=O)[N;H2]_20	2	false	SAVI-Space-2024	rxn6038_0_a_kill_0	EN300-17791	O=C(N)c1c(N)cccc1	EN300-21119918	S1c2c(OC)c(F)ccc2C=C1C(=O)O
S1c2c(c(ccc2)C([O-])=O)C=C1C(=O)Nc3c(cc([N+]([O-])=O)cc3)C(=O)N	127	fCSFP4	weighted-fingerprint-similarity	0.945	0.721	rxn6038_0_a_kill_0____EN300-128525____EN300-1704354	N/A	S1c2c(cc([N+]([O-])=O)cc2)C=C1C(=O)Nc3c(cccc3)C(=O)N	[*;R2][#6;r][#6;r]C(=O)[N;H]c1[c;H][c;H][c;H][c;H]c1C(=O)[N;H2]_20	2	false	SAVI-Space-2024	rxn6038_0_a_kill_0	EN300-128525	O=[N+](O)c1cc(c(N)cc1)C(=O)N	EN300-1704354	S1c2c(c(ccc2)C(=O)OC)C=C1C(=O)O
S1c2c(N=C1C[NH3+])ccc(c2)C(=O)Nc3c(cccc3)C(=O)N	128	fCSFP4	weighted-fingerprint-similarity	0.945	0.570	rxn6038_0_a_kill_0____EN300-17791____EN300-34815002	N/A	S1c2c(cc([N+]([O-])=O)cc2)C=C1C(=O)Nc3c(cccc3)C(=O)N	[*;R2][#6;r][#6;r]C(=O)[N;H]c1[c;H][c;H][c;H][c;H]c1C(=O)[N;H2]_20	2	false	SAVI-Space-2024	rxn6038_0_a_kill_0	EN300-17791	O=C(N)c1c(N)cccc1	EN300-34815002	S1c2c(N=C1CNC(=O)OC(C)(C)C)ccc(c2)C(=O)O
S1C(=C2SC(C(=O)Nc3c(cccc3)C(=O)N)=CC2=C1C)C	129	fCSFP4	weighted-fingerprint-similarity	0.945	0.563	rxn6038_0_a_kill_0____EN300-17791____EN300-6478125	N/A	S1c2c(cc([N+]([O-])=O)cc2)C=C1C(=O)Nc3c(cccc3)C(=O)N	[*;R2][#6;r][#6;r]C(=O)[N;H]c1[c;H][c;H][c;H][c;H]c1C(=O)[N;H2]_20	2	false	SAVI-Space-2024	rxn6038_0_a_kill_0	EN300-17791	O=C(N)c1c(N)cccc1	EN300-6478125	S1C(=C2SC(C(=O)O)=CC2=C1C)C
S1c2c(F)ccc(F)c2C=C1C(=O)Nc3c(cccc3)C(=O)N	130	fCSFP4	weighted-fingerprint-similarity	0.945	0.563	rxn6038_0_a_kill_0____EN300-17791____EN300-302159	N/A	S1c2c(cc([N+]([O-])=O)cc2)C=C1C(=O)Nc3c(cccc3)C(=O)N	[*;R2][#6;r][#6;r]C(=O)[N;H]c1[c;H][c;H][c;H][c;H]c1C(=O)[N;H2]_20	2	false	SAVI-Space-2024	rxn6038_0_a_kill_0	EN300-17791	O=C(N)c1c(N)cccc1	EN300-302159	S1c2c(F)ccc(F)c2C=C1C(=O)O
O=C(Nc1c(cccc1)C(=O)N)c2cc3NN=Cc3cc2	131	fCSFP4	weighted-fingerprint-similarity	0.945	0.542	rxn6038_0_a_kill_0____EN300-17791____EN300-27462	N/A	S1c2c(cc([N+]([O-])=O)cc2)C=C1C(=O)Nc3c(cccc3)C(=O)N	[*;R2][#6;r][#6;r]C(=O)[N;H]c1[c;H][c;H][c;H][c;H]c1C(=O)[N;H2]_20	2	false	SAVI-Space-2024	rxn6038_0_a_kill_0	EN300-17791	O=C(N)c1c(N)cccc1	EN300-27462	O=C(O)C1=CC2=NNC=C2C=C1
O=C(Nc1c(cccc1)C(=O)N)c2cc3c(N)cccc3cc2	132	fCSFP4	weighted-fingerprint-similarity	0.945	0.542	rxn6038_0_a_kill_0____EN300-17791____EN300-34228793	N/A	S1c2c(cc([N+]([O-])=O)cc2)C=C1C(=O)Nc3c(cccc3)C(=O)N	[*;R2][#6;r][#6;r]C(=O)[N;H]c1[c;H][c;H][c;H][c;H]c1C(=O)[N;H2]_20	2	false	SAVI-Space-2024	rxn6038_0_a_kill_0	EN300-17791	O=C(N)c1c(N)cccc1	EN300-34228793	O=C(OC(C)(C)C)Nc1c2c(ccc(c2)C(=O)O)ccc1
O=C(Nc1c(cccc1)C(=O)N)c2cc3Nc4c(c3cc2)cccc4	133	fCSFP4	weighted-fingerprint-similarity	0.945	0.534	rxn6038_0_a_kill_0____EN300-17791____EN300-205926	N/A	S1c2c(cc([N+]([O-])=O)cc2)C=C1C(=O)Nc3c(cccc3)C(=O)N	[*;R2][#6;r][#6;r]C(=O)[N;H]c1[c;H][c;H][c;H][c;H]c1C(=O)[N;H2]_20	2	false	SAVI-Space-2024	rxn6038_0_a_kill_0	EN300-17791	O=C(N)c1c(N)cccc1	EN300-205926	O=C(O)c1cc2Nc3c(c2cc1)cccc3
O=C(Nc1c(cccc1)C(=O)N)c2cc3Oc4c(c3cc2)cccc4	134	fCSFP4	weighted-fingerprint-similarity	0.945	0.534	rxn6038_0_a_kill_0____EN300-17791____EN300-207274	N/A	S1c2c(cc([N+]([O-])=O)cc2)C=C1C(=O)Nc3c(cccc3)C(=O)N	[*;R2][#6;r][#6;r]C(=O)[N;H]c1[c;H][c;H][c;H][c;H]c1C(=O)[N;H2]_20	2	false	SAVI-Space-2024	rxn6038_0_a_kill_0	EN300-17791	O=C(N)c1c(N)cccc1	EN300-207274	O=C(O)c1cc2Oc3c(c2cc1)cccc3
O=C(Nc1c(cccc1)C(=O)N)c2c(OC)cc3c(c2)cccc3	135	fCSFP4	weighted-fingerprint-similarity	0.945	0.530	rxn6038_0_a_kill_0____EN300-17791____EN300-00001	N/A	S1c2c(cc([N+]([O-])=O)cc2)C=C1C(=O)Nc3c(cccc3)C(=O)N	[*;R2][#6;r][#6;r]C(=O)[N;H]c1[c;H][c;H][c;H][c;H]c1C(=O)[N;H2]_20	2	false	SAVI-Space-2024	rxn6038_0_a_kill_0	EN300-17791	O=C(N)c1c(N)cccc1	EN300-00001	O=C(O)c1c(OC)cc2c(c1)cccc2
S(C=1Sc2c(N1)ccc(c2)C(=O)Nc3c(cccc3)C(=O)N)C	136	fCSFP4	weighted-fingerprint-similarity	0.944	0.566	rxn6038_0_a_kill_0____EN300-17791____EN300-5176806	N/A	S1c2c(cc([N+]([O-])=O)cc2)C=C1C(=O)Nc3c(cccc3)C(=O)N	[*;R2][#6;r][#6;r]C(=O)[N;H]c1[c;H][c;H][c;H][c;H]c1C(=O)[N;H2]_20	2	false	SAVI-Space-2024	rxn6038_0_a_kill_0	EN300-17791	O=C(N)c1c(N)cccc1	EN300-5176806	S(C=1Sc2c(N1)ccc(c2)C(=O)O)C
S1c2c(c([N+]([O-])=O)ccc2)C=C1C(=O)Nc3c(cc(cc3)C([O-])=O)C(=O)N	137	fCSFP4	weighted-fingerprint-similarity	0.944	0.713	rxn6038_0_a_kill_0____EN300-8649028____EN300-7431553	N/A	S1c2c(cc([N+]([O-])=O)cc2)C=C1C(=O)Nc3c(cccc3)C(=O)N	[*;R2][#6;r][#6;r]C(=O)[N;H]c1[c;H][c;H][c;H][c;H]c1C(=O)[N;H2]_20	2	false	SAVI-Space-2024	rxn6038_0_a_kill_0	EN300-8649028	O=C(OC)c1cc(c(N)cc1)C(=O)N	EN300-7431553	S1c2c(c([N+](=O)O)ccc2)C=C1C(=O)O
S1c2c(cc(cc2)C(=O)Nc3c(cccc3)C(=O)N)C(=C1)C	138	fCSFP4	weighted-fingerprint-similarity	0.944	0.556	rxn6038_0_a_kill_0____EN300-17791____EN300-8091539	N/A	S1c2c(cc([N+]([O-])=O)cc2)C=C1C(=O)Nc3c(cccc3)C(=O)N	[*;R2][#6;r][#6;r]C(=O)[N;H]c1[c;H][c;H][c;H][c;H]c1C(=O)[N;H2]_20	2	false	SAVI-Space-2024	rxn6038_0_a_kill_0	EN300-17791	O=C(N)c1c(N)cccc1	EN300-8091539	S1c2c(cc(cc2)C(=O)O)C(=C1)C
S1c2c(cc(nc2)C(=O)Nc3c(cccc3)C(=O)N)C=C1	139	fCSFP4	weighted-fingerprint-similarity	0.944	0.548	rxn6038_0_a_kill_0____EN300-17791____EN300-222695	N/A	S1c2c(cc([N+]([O-])=O)cc2)C=C1C(=O)Nc3c(cccc3)C(=O)N	[*;R2][#6;r][#6;r]C(=O)[N;H]c1[c;H][c;H][c;H][c;H]c1C(=O)[N;H2]_20	2	false	SAVI-Space-2024	rxn6038_0_a_kill_0	EN300-17791	O=C(N)c1c(N)cccc1	EN300-222695	S1c2c(cc(nc2)C(=O)O)C=C1
S1c2ncc(cc2C=C1)C(=O)Nc3c(cccc3)C(=O)N	140	fCSFP4	weighted-fingerprint-similarity	0.944	0.545	rxn6038_0_a_kill_0____EN300-17791____EN300-156381	N/A	S1c2c(cc([N+]([O-])=O)cc2)C=C1C(=O)Nc3c(cccc3)C(=O)N	[*;R2][#6;r][#6;r]C(=O)[N;H]c1[c;H][c;H][c;H][c;H]c1C(=O)[N;H2]_20	2	false	SAVI-Space-2024	rxn6038_0_a_kill_0	EN300-17791	O=C(N)c1c(N)cccc1	EN300-156381	S1c2ncc(cc2C=C1)C(=O)O
Fc1cc2c(ncc(c2)C(=O)Nc3c(cccc3)C(=O)N)cc1	141	fCSFP4	weighted-fingerprint-similarity	0.944	0.541	rxn6038_0_a_kill_0____EN300-17791____EN300-118923	N/A	S1c2c(cc([N+]([O-])=O)cc2)C=C1C(=O)Nc3c(cccc3)C(=O)N	[*;R2][#6;r][#6;r]C(=O)[N;H]c1[c;H][c;H][c;H][c;H]c1C(=O)[N;H2]_20	2	false	SAVI-Space-2024	rxn6038_0_a_kill_0	EN300-17791	O=C(N)c1c(N)cccc1	EN300-118923	Fc1cc2c(ncc(c2)C(=O)O)cc1
O=C(Nc1c(cccc1)C(=O)N)c2cc3c(NC(=C3)C)cc2	142	fCSFP4	weighted-fingerprint-similarity	0.944	0.541	rxn6038_0_a_kill_0____EN300-17791____EN300-87386	N/A	S1c2c(cc([N+]([O-])=O)cc2)C=C1C(=O)Nc3c(cccc3)C(=O)N	[*;R2][#6;r][#6;r]C(=O)[N;H]c1[c;H][c;H][c;H][c;H]c1C(=O)[N;H2]_20	2	false	SAVI-Space-2024	rxn6038_0_a_kill_0	EN300-17791	O=C(N)c1c(N)cccc1	EN300-87386	O=C(O)c1cc2c(NC(=C2)C)cc1
O=C(Nc1c(cccc1)C(=O)N)c2cc3c(OC(=C3)C)cc2	143	fCSFP4	weighted-fingerprint-similarity	0.944	0.541	rxn6038_0_a_kill_0____EN300-17791____EN300-395444	N/A	S1c2c(cc([N+]([O-])=O)cc2)C=C1C(=O)Nc3c(cccc3)C(=O)N	[*;R2][#6;r][#6;r]C(=O)[N;H]c1[c;H][c;H][c;H][c;H]c1C(=O)[N;H2]_20	2	false	SAVI-Space-2024	rxn6038_0_a_kill_0	EN300-17791	O=C(N)c1c(N)cccc1	EN300-395444	O=C(O)c1cc2c(OC(=C2)C)cc1
O=C(Nc1c(cccc1)C(=O)N)c2cc3c(nc(N)cc3)cc2	144	fCSFP4	weighted-fingerprint-similarity	0.944	0.541	rxn6038_0_a_kill_0____EN300-17791____EN300-10004809	N/A	S1c2c(cc([N+]([O-])=O)cc2)C=C1C(=O)Nc3c(cccc3)C(=O)N	[*;R2][#6;r][#6;r]C(=O)[N;H]c1[c;H][c;H][c;H][c;H]c1C(=O)[N;H2]_20	2	false	SAVI-Space-2024	rxn6038_0_a_kill_0	EN300-17791	O=C(N)c1c(N)cccc1	EN300-10004809	O=C(O)c1cc2c(nc(N)cc2)cc1
O=C(Nc1c(cccc1)C(=O)N)c2cc3ncc(cc3cc2)C	145	fCSFP4	weighted-fingerprint-similarity	0.944	0.541	rxn6038_0_a_kill_0____EN300-17791____EN300-7422647	N/A	S1c2c(cc([N+]([O-])=O)cc2)C=C1C(=O)Nc3c(cccc3)C(=O)N	[*;R2][#6;r][#6;r]C(=O)[N;H]c1[c;H][c;H][c;H][c;H]c1C(=O)[N;H2]_20	2	false	SAVI-Space-2024	rxn6038_0_a_kill_0	EN300-17791	O=C(N)c1c(N)cccc1	EN300-7422647	O=C(O)c1cc2ncc(cc2cc1)C
O=C(Nc1c(cccc1)C(=O)N)c2cnc3c(c2)cc(cc3)C	146	fCSFP4	weighted-fingerprint-similarity	0.944	0.541	rxn6038_0_a_kill_0____EN300-17791____EN300-246232	N/A	S1c2c(cc([N+]([O-])=O)cc2)C=C1C(=O)Nc3c(cccc3)C(=O)N	[*;R2][#6;r][#6;r]C(=O)[N;H]c1[c;H][c;H][c;H][c;H]c1C(=O)[N;H2]_20	2	false	SAVI-Space-2024	rxn6038_0_a_kill_0	EN300-17791	O=C(N)c1c(N)cccc1	EN300-246232	O=C(O)c1cnc2c(c1)cc(cc2)C
O=C(Nc1c(cccc1)C(=O)N)c2cc3ON=Cc3cc2	147	fCSFP4	weighted-fingerprint-similarity	0.944	0.537	rxn6038_0_a_kill_0____EN300-17791____EN300-1460831	N/A	S1c2c(cc([N+]([O-])=O)cc2)C=C1C(=O)Nc3c(cccc3)C(=O)N	[*;R2][#6;r][#6;r]C(=O)[N;H]c1[c;H][c;H][c;H][c;H]c1C(=O)[N;H2]_20	2	false	SAVI-Space-2024	rxn6038_0_a_kill_0	EN300-17791	O=C(N)c1c(N)cccc1	EN300-1460831	O=C(O)c1cc2ON=Cc2cc1
O=C(Nc1c(cccc1)C(=O)N)c2cc3ncncc3cc2	148	fCSFP4	weighted-fingerprint-similarity	0.944	0.537	rxn6038_0_a_kill_0____EN300-17791____EN300-7389189	N/A	S1c2c(cc([N+]([O-])=O)cc2)C=C1C(=O)Nc3c(cccc3)C(=O)N	[*;R2][#6;r][#6;r]C(=O)[N;H]c1[c;H][c;H][c;H][c;H]c1C(=O)[N;H2]_20	2	false	SAVI-Space-2024	rxn6038_0_a_kill_0	EN300-17791	O=C(N)c1c(N)cccc1	EN300-7389189	O=C(O)c1cc2ncncc2cc1
O=C(Nc1c(cccc1)C(=O)N)c2cc3c(c4c(c(c3cc2)C)cccc4)C	149	fCSFP4	weighted-fingerprint-similarity	0.944	0.529	rxn6038_0_a_kill_0____EN300-17791____EN300-28247667	N/A	S1c2c(cc([N+]([O-])=O)cc2)C=C1C(=O)Nc3c(cccc3)C(=O)N	[*;R2][#6;r][#6;r]C(=O)[N;H]c1[c;H][c;H][c;H][c;H]c1C(=O)[N;H2]_20	2	false	SAVI-Space-2024	rxn6038_0_a_kill_0	EN300-17791	O=C(N)c1c(N)cccc1	EN300-28247667	O=C(O)c1cc2c(c3c(c(c2cc1)C)cccc3)C
O=C(Nc1c(cccc1)C(=O)N)c2cnc3NC=Cc3c2	150	fCSFP4	weighted-fingerprint-similarity	0.944	0.529	rxn6038_0_a_kill_0____EN300-17791____EN300-112991	N/A	S1c2c(cc([N+]([O-])=O)cc2)C=C1C(=O)Nc3c(cccc3)C(=O)N	[*;R2][#6;r][#6;r]C(=O)[N;H]c1[c;H][c;H][c;H][c;H]c1C(=O)[N;H2]_20	2	false	SAVI-Space-2024	rxn6038_0_a_kill_0	EN300-17791	O=C(N)c1c(N)cccc1	EN300-112991	O=C(O)c1cnc2NC=Cc2c1
O=C(Nc1c(cccc1)C(=O)N)c2c(NC(=O)C(C)C)cc3c(c2)cccc3	151	fCSFP4	weighted-fingerprint-similarity	0.944	0.525	rxn6038_0_a_kill_0____EN300-17791____EN300-105592	N/A	S1c2c(cc([N+]([O-])=O)cc2)C=C1C(=O)Nc3c(cccc3)C(=O)N	[*;R2][#6;r][#6;r]C(=O)[N;H]c1[c;H][c;H][c;H][c;H]c1C(=O)[N;H2]_20	2	false	SAVI-Space-2024	rxn6038_0_a_kill_0	EN300-17791	O=C(N)c1c(N)cccc1	EN300-105592	O=C(O)c1c(NC(=O)C(C)C)cc2c(c1)cccc2
O=C(Nc1c(cccc1)C(=O)N)c2ncc3c(c2)cccc3	152	fCSFP4	weighted-fingerprint-similarity	0.944	0.525	rxn6038_0_a_kill_0____EN300-17791____EN300-114923	N/A	S1c2c(cc([N+]([O-])=O)cc2)C=C1C(=O)Nc3c(cccc3)C(=O)N	[*;R2][#6;r][#6;r]C(=O)[N;H]c1[c;H][c;H][c;H][c;H]c1C(=O)[N;H2]_20	2	false	SAVI-Space-2024	rxn6038_0_a_kill_0	EN300-17791	O=C(N)c1c(N)cccc1	EN300-114923	O=C(O)c1ncc2c(c1)cccc2
S(=O)(=O)(c1cnc2c(SC(C(=O)Nc3c(cccc3)C(=O)N)=C2)c1)C	153	fCSFP4	weighted-fingerprint-similarity	0.943	0.575	rxn6038_0_a_kill_0____EN300-17791____EN300-37443712	N/A	S1c2c(cc([N+]([O-])=O)cc2)C=C1C(=O)Nc3c(cccc3)C(=O)N	[*;R2][#6;r][#6;r]C(=O)[N;H]c1[c;H][c;H][c;H][c;H]c1C(=O)[N;H2]_20	2	false	SAVI-Space-2024	rxn6038_0_a_kill_0	EN300-17791	O=C(N)c1c(N)cccc1	EN300-37443712	S(=O)(=O)(c1cnc2c(SC(C(=O)O)=C2)c1)C
S1C(C(=O)Nc2c(cccc2)C(=O)N)=CC=3SC(=NC13)N(C)C	154	fCSFP4	weighted-fingerprint-similarity	0.943	0.565	rxn6038_0_a_kill_0____EN300-17791____EN300-51062	N/A	S1c2c(cc([N+]([O-])=O)cc2)C=C1C(=O)Nc3c(cccc3)C(=O)N	[*;R2][#6;r][#6;r]C(=O)[N;H]c1[c;H][c;H][c;H][c;H]c1C(=O)[N;H2]_20	2	false	SAVI-Space-2024	rxn6038_0_a_kill_0	EN300-17791	O=C(N)c1c(N)cccc1	EN300-51062	S1C(C(=O)O)=CC=2SC(=NC12)N(C)C
S1C(C(=O)Nc2c(cccc2)C(=O)N)=CC=3SC=C(C([O-])=O)C13	155	fCSFP4	weighted-fingerprint-similarity	0.943	0.565	rxn6038_0_a_kill_0____EN300-17791____EN300-1666372	N/A	S1c2c(cc([N+]([O-])=O)cc2)C=C1C(=O)Nc3c(cccc3)C(=O)N	[*;R2][#6;r][#6;r]C(=O)[N;H]c1[c;H][c;H][c;H][c;H]c1C(=O)[N;H2]_20	2	false	SAVI-Space-2024	rxn6038_0_a_kill_0	EN300-17791	O=C(N)c1c(N)cccc1	EN300-1666372	S1C(C(=O)O)=CC=2SC=C(C(=O)OC)C12
S1c2c(NC1=O)cc(cc2)C(=O)Nc3c(cccc3)C(=O)N	156	fCSFP4	weighted-fingerprint-similarity	0.943	0.551	rxn6038_0_a_kill_0____EN300-17791____EN300-3043022	N/A	S1c2c(cc([N+]([O-])=O)cc2)C=C1C(=O)Nc3c(cccc3)C(=O)N	[*;R2][#6;r][#6;r]C(=O)[N;H]c1[c;H][c;H][c;H][c;H]c1C(=O)[N;H2]_20	2	false	SAVI-Space-2024	rxn6038_0_a_kill_0	EN300-17791	O=C(N)c1c(N)cccc1	EN300-3043022	S1c2c(NC1=O)cc(cc2)C(=O)O
Fc1cc2c(cc(nc2)C(=O)Nc3c(cccc3)C(=O)N)cc1	157	fCSFP4	weighted-fingerprint-similarity	0.943	0.537	rxn6038_0_a_kill_0____EN300-17791____EN300-223427 EN300-7543244""	N/A	S1c2c(cc([N+]([O-])=O)cc2)C=C1C(=O)Nc3c(cccc3)C(=O)N	[*;R2][#6;r][#6;r]C(=O)[N;H]c1[c;H][c;H][c;H][c;H]c1C(=O)[N;H2]_20	2	false	SAVI-Space-2024	rxn6038_0_a_kill_0	EN300-17791	O=C(N)c1c(N)cccc1	EN300-223427 EN300-7543244""	Fc1cc2c(cc(nc2)C(=O)O)cc1
Fc1cc2c(cnc(c2)C(=O)Nc3c(cccc3)C(=O)N)cc1	158	fCSFP4	weighted-fingerprint-similarity	0.943	0.537	rxn6038_0_a_kill_0____EN300-17791____EN300-398294 EN300-23888341""	N/A	S1c2c(cc([N+]([O-])=O)cc2)C=C1C(=O)Nc3c(cccc3)C(=O)N	[*;R2][#6;r][#6;r]C(=O)[N;H]c1[c;H][c;H][c;H][c;H]c1C(=O)[N;H2]_20	2	false	SAVI-Space-2024	rxn6038_0_a_kill_0	EN300-17791	O=C(N)c1c(N)cccc1	EN300-398294 EN300-23888341""	Fc1cc2c(cnc(c2)C(=O)O)cc1
Fc1cc2ncc(cc2cc1)C(=O)Nc3c(cccc3)C(=O)N	159	fCSFP4	weighted-fingerprint-similarity	0.943	0.537	rxn6038_0_a_kill_0____EN300-17791____EN300-384250	N/A	S1c2c(cc([N+]([O-])=O)cc2)C=C1C(=O)Nc3c(cccc3)C(=O)N	[*;R2][#6;r][#6;r]C(=O)[N;H]c1[c;H][c;H][c;H][c;H]c1C(=O)[N;H2]_20	2	false	SAVI-Space-2024	rxn6038_0_a_kill_0	EN300-17791	O=C(N)c1c(N)cccc1	EN300-384250	Fc1cc2ncc(cc2cc1)C(=O)O
O=C(Nc1c(cccc1)C(=O)N)c2cc3OC(=Cc3cc2)C	160	fCSFP4	weighted-fingerprint-similarity	0.943	0.537	rxn6038_0_a_kill_0____EN300-17791____EN300-205306	N/A	S1c2c(cc([N+]([O-])=O)cc2)C=C1C(=O)Nc3c(cccc3)C(=O)N	[*;R2][#6;r][#6;r]C(=O)[N;H]c1[c;H][c;H][c;H][c;H]c1C(=O)[N;H2]_20	2	false	SAVI-Space-2024	rxn6038_0_a_kill_0	EN300-17791	O=C(N)c1c(N)cccc1	EN300-205306	O=C(O)c1cc2OC(=Cc2cc1)C
O=C(Nc1c(cccc1)C(=O)N)c2cc3c(nc(cc3)C)cc2	161	fCSFP4	weighted-fingerprint-similarity	0.943	0.537	rxn6038_0_a_kill_0____EN300-17791____EN300-114196	N/A	S1c2c(cc([N+]([O-])=O)cc2)C=C1C(=O)Nc3c(cccc3)C(=O)N	[*;R2][#6;r][#6;r]C(=O)[N;H]c1[c;H][c;H][c;H][c;H]c1C(=O)[N;H2]_20	2	false	SAVI-Space-2024	rxn6038_0_a_kill_0	EN300-17791	O=C(N)c1c(N)cccc1	EN300-114196	O=C(O)c1cc2c(nc(cc2)C)cc1
O=C(Nc1c(cccc1)C(=O)N)c2cnc3c(c2)ccc(c3)C	162	fCSFP4	weighted-fingerprint-similarity	0.943	0.537	rxn6038_0_a_kill_0____EN300-17791____EN300-1719206	N/A	S1c2c(cc([N+]([O-])=O)cc2)C=C1C(=O)Nc3c(cccc3)C(=O)N	[*;R2][#6;r][#6;r]C(=O)[N;H]c1[c;H][c;H][c;H][c;H]c1C(=O)[N;H2]_20	2	false	SAVI-Space-2024	rxn6038_0_a_kill_0	EN300-17791	O=C(N)c1c(N)cccc1	EN300-1719206	O=C(O)c1cnc2c(c1)ccc(c2)C
O=C(Nc1c(cccc1)C(=O)N)c2ncc3c(c2)cc(cc3)C	163	fCSFP4	weighted-fingerprint-similarity	0.943	0.537	rxn6038_0_a_kill_0____EN300-17791____EN300-27738786	N/A	S1c2c(cc([N+]([O-])=O)cc2)C=C1C(=O)Nc3c(cccc3)C(=O)N	[*;R2][#6;r][#6;r]C(=O)[N;H]c1[c;H][c;H][c;H][c;H]c1C(=O)[N;H2]_20	2	false	SAVI-Space-2024	rxn6038_0_a_kill_0	EN300-17791	O=C(N)c1c(N)cccc1	EN300-27738786	O=C(O)c1ncc2c(c1)cc(cc2)C
O=C(Nc1c(cccc1)C(=O)N)c2cc3nc(N)ccc3cc2	164	fCSFP4	weighted-fingerprint-similarity	0.943	0.533	rxn6038_0_a_kill_0____EN300-17791____EN300-45187009	N/A	S1c2c(cc([N+]([O-])=O)cc2)C=C1C(=O)Nc3c(cccc3)C(=O)N	[*;R2][#6;r][#6;r]C(=O)[N;H]c1[c;H][c;H][c;H][c;H]c1C(=O)[N;H2]_20	2	false	SAVI-Space-2024	rxn6038_0_a_kill_0	EN300-17791	O=C(N)c1c(N)cccc1	EN300-45187009	O=C(O)c1cc2nc(N)ccc2cc1
O=C(Nc1c(cccc1)C(=O)N)c2cc3N=C(Nc3cc2)N	165	fCSFP4	weighted-fingerprint-similarity	0.943	0.525	rxn6038_0_a_kill_0____EN300-17791____EN300-181552	N/A	S1c2c(cc([N+]([O-])=O)cc2)C=C1C(=O)Nc3c(cccc3)C(=O)N	[*;R2][#6;r][#6;r]C(=O)[N;H]c1[c;H][c;H][c;H][c;H]c1C(=O)[N;H2]_20	2	false	SAVI-Space-2024	rxn6038_0_a_kill_0	EN300-17791	O=C(N)c1c(N)cccc1	EN300-181552	O=C(O)c1cc2N=C(Nc2cc1)N
O=C(Nc1c(cccc1)C(=O)N)c2cnc3ncccc3c2	166	fCSFP4	weighted-fingerprint-similarity	0.943	0.525	rxn6038_0_a_kill_0____EN300-17791____EN300-248761	N/A	S1c2c(cc([N+]([O-])=O)cc2)C=C1C(=O)Nc3c(cccc3)C(=O)N	[*;R2][#6;r][#6;r]C(=O)[N;H]c1[c;H][c;H][c;H][c;H]c1C(=O)[N;H2]_20	2	false	SAVI-Space-2024	rxn6038_0_a_kill_0	EN300-17791	O=C(N)c1c(N)cccc1	EN300-248761	O=C(O)c1cnc2ncccc2c1
O=C(Nc1c(cccc1)C(=O)N)c2c(NC(=O)C3CC3)cc4c(c2)cccc4	167	fCSFP4	weighted-fingerprint-similarity	0.943	0.521	rxn6038_0_a_kill_0____EN300-17791____EN300-18572	N/A	S1c2c(cc([N+]([O-])=O)cc2)C=C1C(=O)Nc3c(cccc3)C(=O)N	[*;R2][#6;r][#6;r]C(=O)[N;H]c1[c;H][c;H][c;H][c;H]c1C(=O)[N;H2]_20	2	false	SAVI-Space-2024	rxn6038_0_a_kill_0	EN300-17791	O=C(N)c1c(N)cccc1	EN300-18572	O=C(O)c1c(NC(=O)C2CC2)cc3c(c1)cccc3
S1c2c(N=C1N(C)C)ccc(c2)C(=O)Nc3c(cccc3)C(=O)N	168	fCSFP4	weighted-fingerprint-similarity	0.942	0.557	rxn6038_0_a_kill_0____EN300-17791____EN300-9454041	N/A	S1c2c(cc([N+]([O-])=O)cc2)C=C1C(=O)Nc3c(cccc3)C(=O)N	[*;R2][#6;r][#6;r]C(=O)[N;H]c1[c;H][c;H][c;H][c;H]c1C(=O)[N;H2]_20	2	false	SAVI-Space-2024	rxn6038_0_a_kill_0	EN300-17791	O=C(N)c1c(N)cccc1	EN300-9454041	S1c2c(N=C1N(C)C)ccc(c2)C(=O)O
S1C(=CC=2NC(C(=O)Nc3c(cccc3)C(=O)N)=CC12)C	169	fCSFP4	weighted-fingerprint-similarity	0.942	0.547	rxn6038_0_a_kill_0____EN300-17791____EN300-311735	N/A	S1c2c(cc([N+]([O-])=O)cc2)C=C1C(=O)Nc3c(cccc3)C(=O)N	[*;R2][#6;r][#6;r]C(=O)[N;H]c1[c;H][c;H][c;H][c;H]c1C(=O)[N;H2]_20	2	false	SAVI-Space-2024	rxn6038_0_a_kill_0	EN300-17791	O=C(N)c1c(N)cccc1	EN300-311735	S1C(=CC=2NC(C(=O)O)=CC12)C
S1C(F)=CC=2NC(C(=O)Nc3c(cccc3)C(=O)N)=CC12	170	fCSFP4	weighted-fingerprint-similarity	0.942	0.547	rxn6038_0_a_kill_0____EN300-17791____EN300-4276384	N/A	S1c2c(cc([N+]([O-])=O)cc2)C=C1C(=O)Nc3c(cccc3)C(=O)N	[*;R2][#6;r][#6;r]C(=O)[N;H]c1[c;H][c;H][c;H][c;H]c1C(=O)[N;H2]_20	2	false	SAVI-Space-2024	rxn6038_0_a_kill_0	EN300-17791	O=C(N)c1c(N)cccc1	EN300-4276384	S1C(F)=CC=2NC(C(=O)O)=CC12
S1c2c(ccc(c2)C(=O)Nc3c(cccc3)C(=O)N)C(=C1)C	171	fCSFP4	weighted-fingerprint-similarity	0.942	0.543	rxn6038_0_a_kill_0____EN300-17791____EN300-7353028	N/A	S1c2c(cc([N+]([O-])=O)cc2)C=C1C(=O)Nc3c(cccc3)C(=O)N	[*;R2][#6;r][#6;r]C(=O)[N;H]c1[c;H][c;H][c;H][c;H]c1C(=O)[N;H2]_20	2	false	SAVI-Space-2024	rxn6038_0_a_kill_0	EN300-17791	O=C(N)c1c(N)cccc1	EN300-7353028	S1c2c(ccc(c2)C(=O)O)C(=C1)C
O=C(N)c1c(NC(=O)C=2Nc3c(ccc(O)c3)C2)cccc1	172	fCSFP4	weighted-fingerprint-similarity	0.942	0.536	rxn6038_0_a_kill_0____EN300-17791____EN300-15100	N/A	S1c2c(cc([N+]([O-])=O)cc2)C=C1C(=O)Nc3c(cccc3)C(=O)N	[*;R2][#6;r][#6;r]C(=O)[N;H]c1[c;H][c;H][c;H][c;H]c1C(=O)[N;H2]_20	2	false	SAVI-Space-2024	rxn6038_0_a_kill_0	EN300-17791	O=C(N)c1c(N)cccc1	EN300-15100	O=C(O)C=1Nc2c(ccc(OCc3ccccc3)c2)C1
S1c2c(cnc(c2)C(=O)Nc3c(cccc3)C(=O)N)C=C1	173	fCSFP4	weighted-fingerprint-similarity	0.942	0.536	rxn6038_0_a_kill_0____EN300-17791____EN300-54452	N/A	S1c2c(cc([N+]([O-])=O)cc2)C=C1C(=O)Nc3c(cccc3)C(=O)N	[*;R2][#6;r][#6;r]C(=O)[N;H]c1[c;H][c;H][c;H][c;H]c1C(=O)[N;H2]_20	2	false	SAVI-Space-2024	rxn6038_0_a_kill_0	EN300-17791	O=C(N)c1c(N)cccc1	EN300-54452	S1c2c(cnc(c2)C(=O)O)C=C1
S1c2c(ncc(c2)C(=O)Nc3c(cccc3)C(=O)N)C=C1	174	fCSFP4	weighted-fingerprint-similarity	0.942	0.536	rxn6038_0_a_kill_0____EN300-17791____EN300-77986	N/A	S1c2c(cc([N+]([O-])=O)cc2)C=C1C(=O)Nc3c(cccc3)C(=O)N	[*;R2][#6;r][#6;r]C(=O)[N;H]c1[c;H][c;H][c;H][c;H]c1C(=O)[N;H2]_20	2	false	SAVI-Space-2024	rxn6038_0_a_kill_0	EN300-17791	O=C(N)c1c(N)cccc1	EN300-77986	S1c2c(ncc(c2)C(=O)O)C=C1
[O-]C(=O)c1cc2c(NC(C(=O)Nc3c(cccc3)C(=O)N)=C2)cc1	175	fCSFP4	weighted-fingerprint-similarity	0.942	0.536	rxn6038_0_a_kill_0____EN300-17791____EN300-10841691	N/A	S1c2c(cc([N+]([O-])=O)cc2)C=C1C(=O)Nc3c(cccc3)C(=O)N	[*;R2][#6;r][#6;r]C(=O)[N;H]c1[c;H][c;H][c;H][c;H]c1C(=O)[N;H2]_20	2	false	SAVI-Space-2024	rxn6038_0_a_kill_0	EN300-17791	O=C(N)c1c(N)cccc1	EN300-10841691	O=C(OC)c1cc2c(NC(C(=O)O)=C2)cc1
O=C(N)c1c(NC(=O)C=2Oc3c(cc(N)cc3)C2)cccc1	176	fCSFP4	weighted-fingerprint-similarity	0.942	0.532	rxn6038_0_a_kill_0____EN300-17791____EN300-81154	N/A	S1c2c(cc([N+]([O-])=O)cc2)C=C1C(=O)Nc3c(cccc3)C(=O)N	[*;R2][#6;r][#6;r]C(=O)[N;H]c1[c;H][c;H][c;H][c;H]c1C(=O)[N;H2]_20	2	false	SAVI-Space-2024	rxn6038_0_a_kill_0	EN300-17791	O=C(N)c1c(N)cccc1	EN300-81154	O=C(OCC1c2c(c3c1cccc3)cccc2)Nc4cc5c(OC(C(=O)O)=C5)cc4
O=C(Nc1c(cccc1)C(=O)N)C=2Nc3c(cc(N)cc3)C2	177	fCSFP4	weighted-fingerprint-similarity	0.942	0.532	rxn6038_0_a_kill_0____EN300-17791____EN300-1726375	N/A	S1c2c(cc([N+]([O-])=O)cc2)C=C1C(=O)Nc3c(cccc3)C(=O)N	[*;R2][#6;r][#6;r]C(=O)[N;H]c1[c;H][c;H][c;H][c;H]c1C(=O)[N;H2]_20	2	false	SAVI-Space-2024	rxn6038_0_a_kill_0	EN300-17791	O=C(N)c1c(N)cccc1	EN300-1726375	O=C(OC(C)(C)C)Nc1cc2c(NC(C(=O)O)=C2)cc1
O=C(Nc1c(cccc1)C(=O)N)c2cc3c(N(C=C3)C)cc2	178	fCSFP4	weighted-fingerprint-similarity	0.942	0.532	rxn6038_0_a_kill_0____EN300-17791____EN300-186478 EN300-33430480""	N/A	S1c2c(cc([N+]([O-])=O)cc2)C=C1C(=O)Nc3c(cccc3)C(=O)N	[*;R2][#6;r][#6;r]C(=O)[N;H]c1[c;H][c;H][c;H][c;H]c1C(=O)[N;H2]_20	2	false	SAVI-Space-2024	rxn6038_0_a_kill_0	EN300-17791	O=C(N)c1c(N)cccc1	EN300-186478 EN300-33430480""	O=C(O)c1cc2c(N(C=C2)C)cc1
O=C(Nc1c(cccc1)C(=O)N)c2cc(O)c3c(c2)cccc3	179	fCSFP4	weighted-fingerprint-similarity	0.942	0.528	rxn6038_0_a_kill_0____EN300-17791____EN300-125371	N/A	S1c2c(cc([N+]([O-])=O)cc2)C=C1C(=O)Nc3c(cccc3)C(=O)N	[*;R2][#6;r][#6;r]C(=O)[N;H]c1[c;H][c;H][c;H][c;H]c1C(=O)[N;H2]_20	2	false	SAVI-Space-2024	rxn6038_0_a_kill_0	EN300-17791	O=C(N)c1c(N)cccc1	EN300-125371	[Si](Oc1c2c(cc(c1)C(=O)O)cccc2)(C(C)(C)C)(C)C
O=C(Nc1c(cccc1)C(=O)N)c2c3c(cc(c2)C(=O)N)cccc3	180	fCSFP4	weighted-fingerprint-similarity	0.942	0.525	rxn6038_0_a_kill_0____EN300-17791____EN300-36399015	N/A	S1c2c(cc([N+]([O-])=O)cc2)C=C1C(=O)Nc3c(cccc3)C(=O)N	[*;R2][#6;r][#6;r]C(=O)[N;H]c1[c;H][c;H][c;H][c;H]c1C(=O)[N;H2]_20	2	false	SAVI-Space-2024	rxn6038_0_a_kill_0	EN300-17791	O=C(N)c1c(N)cccc1	EN300-36399015	O=C(O)c1c2c(cc(c1)C(=O)N)cccc2
O=C(Nc1c(cccc1)C(=O)N)c2cc(NC(=O)c3cc4N=CNc4cc3)ccc2	181	fCSFP4	weighted-fingerprint-similarity	0.942	0.521	rxn6038_0_a_kill_0____EN300-17791____EN300-44299	N/A	S1c2c(cc([N+]([O-])=O)cc2)C=C1C(=O)Nc3c(cccc3)C(=O)N	[*;R2][#6;r][#6;r]C(=O)[N;H]c1[c;H][c;H][c;H][c;H]c1C(=O)[N;H2]_20	2	false	SAVI-Space-2024	rxn6038_0_a_kill_0	EN300-17791	O=C(N)c1c(N)cccc1	EN300-44299	O=C(O)c1cc(NC(=O)c2cc3N=CNc3cc2)ccc1
O=C(Nc1c(cccc1)C(=O)N)c2cc3N=C(Nc3cc2)C	182	fCSFP4	weighted-fingerprint-similarity	0.942	0.521	rxn6038_0_a_kill_0____EN300-17791____EN300-128450 EN300-113264""	N/A	S1c2c(cc([N+]([O-])=O)cc2)C=C1C(=O)Nc3c(cccc3)C(=O)N	[*;R2][#6;r][#6;r]C(=O)[N;H]c1[c;H][c;H][c;H][c;H]c1C(=O)[N;H2]_20	2	false	SAVI-Space-2024	rxn6038_0_a_kill_0	EN300-17791	O=C(N)c1c(N)cccc1	EN300-128450 EN300-113264""	O=C(O)c1cc2N=C(Nc2cc1)C
O=C(Nc1c(cccc1)C(=O)N)c2cc3NC(=O)Nc3cc2	183	fCSFP4	weighted-fingerprint-similarity	0.942	0.521	rxn6038_0_a_kill_0____EN300-17791____EN300-35411	N/A	S1c2c(cc([N+]([O-])=O)cc2)C=C1C(=O)Nc3c(cccc3)C(=O)N	[*;R2][#6;r][#6;r]C(=O)[N;H]c1[c;H][c;H][c;H][c;H]c1C(=O)[N;H2]_20	2	false	SAVI-Space-2024	rxn6038_0_a_kill_0	EN300-17791	O=C(N)c1c(N)cccc1	EN300-35411	O=C(O)c1cc2NC(=O)Nc2cc1
[O-][N+](=O)c1c2NC(C(=O)Nc3c(cccc3)C(=O)N)=Cc2ccc1	184	fCSFP4	weighted-fingerprint-similarity	0.941	0.556	rxn6038_0_a_kill_0____EN300-17791____EN300-49742	N/A	S1c2c(cc([N+]([O-])=O)cc2)C=C1C(=O)Nc3c(cccc3)C(=O)N	[*;R2][#6;r][#6;r]C(=O)[N;H]c1[c;H][c;H][c;H][c;H]c1C(=O)[N;H2]_20	2	false	SAVI-Space-2024	rxn6038_0_a_kill_0	EN300-17791	O=C(N)c1c(N)cccc1	EN300-49742	O=[N+](O)c1c2NC(C(=O)O)=Cc2ccc1
S1c2c(NC1=O)ccc(c2)C(=O)Nc3c(cccc3)C(=O)N	185	fCSFP4	weighted-fingerprint-similarity	0.941	0.539	rxn6038_0_a_kill_0____EN300-17791____EN300-2923809	N/A	S1c2c(cc([N+]([O-])=O)cc2)C=C1C(=O)Nc3c(cccc3)C(=O)N	[*;R2][#6;r][#6;r]C(=O)[N;H]c1[c;H][c;H][c;H][c;H]c1C(=O)[N;H2]_20	2	false	SAVI-Space-2024	rxn6038_0_a_kill_0	EN300-17791	O=C(N)c1c(N)cccc1	EN300-2923809	S1c2c(NC1=O)ccc(c2)C(=O)O
[O-]C(=O)c1cc2NC(C(=O)Nc3c(cccc3)C(=O)N)=Cc2cc1	186	fCSFP4	weighted-fingerprint-similarity	0.941	0.532	rxn6038_0_a_kill_0____EN300-17791____EN300-22918997	N/A	S1c2c(cc([N+]([O-])=O)cc2)C=C1C(=O)Nc3c(cccc3)C(=O)N	[*;R2][#6;r][#6;r]C(=O)[N;H]c1[c;H][c;H][c;H][c;H]c1C(=O)[N;H2]_20	2	false	SAVI-Space-2024	rxn6038_0_a_kill_0	EN300-17791	O=C(N)c1c(N)cccc1	EN300-22918997	O=C(OC)c1cc2NC(C(=O)O)=Cc2cc1
[O-]C(=O)c1cc2c(nc(cc2)C(=O)Nc3c(cccc3)C(=O)N)cc1	187	fCSFP4	weighted-fingerprint-similarity	0.941	0.532	rxn6038_0_a_kill_0____EN300-17791____EN300-27101639	N/A	S1c2c(cc([N+]([O-])=O)cc2)C=C1C(=O)Nc3c(cccc3)C(=O)N	[*;R2][#6;r][#6;r]C(=O)[N;H]c1[c;H][c;H][c;H][c;H]c1C(=O)[N;H2]_20	2	false	SAVI-Space-2024	rxn6038_0_a_kill_0	EN300-17791	O=C(N)c1c(N)cccc1	EN300-27101639	O=C(OC)c1cc2c(nc(cc2)C(=O)O)cc1
Fc1cc2c(NC(C(=O)Nc3c(cccc3)C(=O)N)=C2)cc1	188	fCSFP4	weighted-fingerprint-similarity	0.941	0.528	rxn6038_0_a_kill_0____EN300-17791____EN300-28441	N/A	S1c2c(cc([N+]([O-])=O)cc2)C=C1C(=O)Nc3c(cccc3)C(=O)N	[*;R2][#6;r][#6;r]C(=O)[N;H]c1[c;H][c;H][c;H][c;H]c1C(=O)[N;H2]_20	2	false	SAVI-Space-2024	rxn6038_0_a_kill_0	EN300-17791	O=C(N)c1c(N)cccc1	EN300-28441	Fc1cc2c(NC(C(=O)O)=C2)cc1
Fc1cc2c(OC(C(=O)Nc3c(cccc3)C(=O)N)=C2)cc1	189	fCSFP4	weighted-fingerprint-similarity	0.941	0.528	rxn6038_0_a_kill_0____EN300-17791____EN300-74251	N/A	S1c2c(cc([N+]([O-])=O)cc2)C=C1C(=O)Nc3c(cccc3)C(=O)N	[*;R2][#6;r][#6;r]C(=O)[N;H]c1[c;H][c;H][c;H][c;H]c1C(=O)[N;H2]_20	2	false	SAVI-Space-2024	rxn6038_0_a_kill_0	EN300-17791	O=C(N)c1c(N)cccc1	EN300-74251	Fc1cc2c(OC(C(=O)O)=C2)cc1
O=C(N)c1c(NC(=O)C=2Oc3c(cc(cc3)C)C2)cccc1	190	fCSFP4	weighted-fingerprint-similarity	0.941	0.528	rxn6038_0_a_kill_0____EN300-17791____EN300-52069	N/A	S1c2c(cc([N+]([O-])=O)cc2)C=C1C(=O)Nc3c(cccc3)C(=O)N	[*;R2][#6;r][#6;r]C(=O)[N;H]c1[c;H][c;H][c;H][c;H]c1C(=O)[N;H2]_20	2	false	SAVI-Space-2024	rxn6038_0_a_kill_0	EN300-17791	O=C(N)c1c(N)cccc1	EN300-52069	O=C(O)C=1Oc2c(cc(cc2)C)C1
O=C(Nc1c(cccc1)C(=O)N)C=2Nc3c(cc(c4ccccc4)cc3)C2	191	fCSFP4	weighted-fingerprint-similarity	0.941	0.528	rxn6038_0_a_kill_0____EN300-17791____EN300-7538904 EN300-7538905""	N/A	S1c2c(cc([N+]([O-])=O)cc2)C=C1C(=O)Nc3c(cccc3)C(=O)N	[*;R2][#6;r][#6;r]C(=O)[N;H]c1[c;H][c;H][c;H][c;H]c1C(=O)[N;H2]_20	2	false	SAVI-Space-2024	rxn6038_0_a_kill_0	EN300-17791	O=C(N)c1c(N)cccc1	EN300-7538904 EN300-7538905""	O=C(O)C=1Nc2c(cc(c3ccccc3)cc2)C1
O=C(Nc1c(cccc1)C(=O)N)C=2Nc3c(cc(cc3)C)C2	192	fCSFP4	weighted-fingerprint-similarity	0.941	0.528	rxn6038_0_a_kill_0____EN300-17791____EN300-28968	N/A	S1c2c(cc([N+]([O-])=O)cc2)C=C1C(=O)Nc3c(cccc3)C(=O)N	[*;R2][#6;r][#6;r]C(=O)[N;H]c1[c;H][c;H][c;H][c;H]c1C(=O)[N;H2]_20	2	false	SAVI-Space-2024	rxn6038_0_a_kill_0	EN300-17791	O=C(N)c1c(N)cccc1	EN300-28968	O=C(O)C=1Nc2c(cc(cc2)C)C1
O=C(Nc1c(cccc1)C(=O)N)c2cc3c(c(ccc3)C[NH3+])cc2	193	fCSFP4	weighted-fingerprint-similarity	0.941	0.528	rxn6038_0_a_kill_0____EN300-17791____EN300-1720344	N/A	S1c2c(cc([N+]([O-])=O)cc2)C=C1C(=O)Nc3c(cccc3)C(=O)N	[*;R2][#6;r][#6;r]C(=O)[N;H]c1[c;H][c;H][c;H][c;H]c1C(=O)[N;H2]_20	2	false	SAVI-Space-2024	rxn6038_0_a_kill_0	EN300-17791	O=C(N)c1c(N)cccc1	EN300-1720344	O=C(OCC1c2c(c3c1cccc3)cccc2)NCc4c5c(cc(cc5)C(=O)O)ccc4
O=C(Nc1c(cccc1)C(=O)N)c2cc3N(C=Cc3cc2)C	194	fCSFP4	weighted-fingerprint-similarity	0.941	0.524	rxn6038_0_a_kill_0____EN300-17791____EN300-151126	N/A	S1c2c(cc([N+]([O-])=O)cc2)C=C1C(=O)Nc3c(cccc3)C(=O)N	[*;R2][#6;r][#6;r]C(=O)[N;H]c1[c;H][c;H][c;H][c;H]c1C(=O)[N;H2]_20	2	false	SAVI-Space-2024	rxn6038_0_a_kill_0	EN300-17791	O=C(N)c1c(N)cccc1	EN300-151126	O=C(O)c1cc2N(C=Cc2cc1)C
O=C(Nc1c(cccc1)C(=O)N)c2cc(N)c3c(c2)cccc3	195	fCSFP4	weighted-fingerprint-similarity	0.941	0.520	rxn6038_0_a_kill_0____EN300-17791____EN300-384582	N/A	S1c2c(cc([N+]([O-])=O)cc2)C=C1C(=O)Nc3c(cccc3)C(=O)N	[*;R2][#6;r][#6;r]C(=O)[N;H]c1[c;H][c;H][c;H][c;H]c1C(=O)[N;H2]_20	2	false	SAVI-Space-2024	rxn6038_0_a_kill_0	EN300-17791	O=C(N)c1c(N)cccc1	EN300-384582	O=C(OC(C)(C)C)Nc1c2c(cc(c1)C(=O)O)cccc2
Fc1c(cc2c(c1)ccnc2)C(=O)Nc3c(cccc3)C(=O)N	196	fCSFP4	weighted-fingerprint-similarity	0.941	0.512	rxn6038_0_a_kill_0____EN300-17791____EN300-7431389	N/A	S1c2c(cc([N+]([O-])=O)cc2)C=C1C(=O)Nc3c(cccc3)C(=O)N	[*;R2][#6;r][#6;r]C(=O)[N;H]c1[c;H][c;H][c;H][c;H]c1C(=O)[N;H2]_20	2	false	SAVI-Space-2024	rxn6038_0_a_kill_0	EN300-17791	O=C(N)c1c(N)cccc1	EN300-7431389	Fc1c(cc2c(c1)ccnc2)C(=O)O
Fc1c(cc2c(cncc2)c1)C(=O)Nc3c(cccc3)C(=O)N	197	fCSFP4	weighted-fingerprint-similarity	0.941	0.512	rxn6038_0_a_kill_0____EN300-17791____EN300-7435757	N/A	S1c2c(cc([N+]([O-])=O)cc2)C=C1C(=O)Nc3c(cccc3)C(=O)N	[*;R2][#6;r][#6;r]C(=O)[N;H]c1[c;H][c;H][c;H][c;H]c1C(=O)[N;H2]_20	2	false	SAVI-Space-2024	rxn6038_0_a_kill_0	EN300-17791	O=C(N)c1c(N)cccc1	EN300-7435757	Fc1c(cc2c(cncc2)c1)C(=O)O
O=C(N)c1c(NC(=O)C=2Oc3c(cccc3)C2)cccc1	198	fCSFP4	weighted-fingerprint-similarity	0.941	0.512	rxn6038_0_a_kill_0____EN300-17791____EN300-16967	N/A	S1c2c(cc([N+]([O-])=O)cc2)C=C1C(=O)Nc3c(cccc3)C(=O)N	[*;R2][#6;r][#6;r]C(=O)[N;H]c1[c;H][c;H][c;H][c;H]c1C(=O)[N;H2]_20	2	false	SAVI-Space-2024	rxn6038_0_a_kill_0	EN300-17791	O=C(N)c1c(N)cccc1	EN300-16967	O=C(O)C=1Oc2c(cccc2)C1
O=C(Nc1c(cccc1)C(=O)N)C=2Nc3c(cccc3)C2	199	fCSFP4	weighted-fingerprint-similarity	0.941	0.512	rxn6038_0_a_kill_0____EN300-17791____EN300-16592	N/A	S1c2c(cc([N+]([O-])=O)cc2)C=C1C(=O)Nc3c(cccc3)C(=O)N	[*;R2][#6;r][#6;r]C(=O)[N;H]c1[c;H][c;H][c;H][c;H]c1C(=O)[N;H2]_20	2	false	SAVI-Space-2024	rxn6038_0_a_kill_0	EN300-17791	O=C(N)c1c(N)cccc1	EN300-16592	O=C(O)C=1Nc2c(cccc2)C1
O=C(Nc1c(cccc1)C(=O)N)c2c(OCC)cc3c(c2)cccc3	200	fCSFP4	weighted-fingerprint-similarity	0.941	0.512	rxn6038_0_a_kill_0____EN300-17791____EN300-23397	N/A	S1c2c(cc([N+]([O-])=O)cc2)C=C1C(=O)Nc3c(cccc3)C(=O)N	[*;R2][#6;r][#6;r]C(=O)[N;H]c1[c;H][c;H][c;H][c;H]c1C(=O)[N;H2]_20	2	false	SAVI-Space-2024	rxn6038_0_a_kill_0	EN300-17791	O=C(N)c1c(N)cccc1	EN300-23397	O=C(O)c1c(OCC)cc2c(c1)cccc2
[O-][N+](=O)c1cc2c(nc(cc2)C(=O)Nc3c(cccc3)C(=O)N)cc1	201	fCSFP4	weighted-fingerprint-similarity	0.941	0.667	rxn6038_0_a_kill_0____EN300-17791____EN300-104946	N/A	S1c2c(cc([N+]([O-])=O)cc2)C=C1C(=O)Nc3c(cccc3)C(=O)N	[*;R2][#6;r][#6;r]C(=O)[N;H]c1[c;H][c;H][c;H][c;H]c1C(=O)[N;H2]_20	2	false	SAVI-Space-2024	rxn6038_0_a_kill_0	EN300-17791	O=C(N)c1c(N)cccc1	EN300-104946	O=[N+](O)c1cc2c(nc(cc2)C(=O)O)cc1
S1C(C(=O)Nc2c(ccnc2)C(=O)N)=CC=3SC(=NC13)Nc4ccccc4	202	fCSFP4	weighted-fingerprint-similarity	0.941	0.559	rxn6038_0_a_kill_0____EN300-85094 EN300-82906"____EN300-14047"	N/A	S1c2c(cc([N+]([O-])=O)cc2)C=C1C(=O)Nc3c(cccc3)C(=O)N	[*;R2][#6;r][#6;r]C(=O)[N;H]c1[c;H][c;H][c;H][c;H]c1C(=O)[N;H2]_20	2	false	SAVI-Space-2024	rxn6038_0_a_kill_0	EN300-85094 EN300-82906""	O=C(N)c1c(N)cncc1	EN300-14047	S1C(C(=O)O)=CC=2SC(=NC12)Nc3ccccc3
S1c2c(N=C1COC)ccc(c2)C(=O)Nc3c(cccc3)C(=O)N	203	fCSFP4	weighted-fingerprint-similarity	0.940	0.549	rxn6038_0_a_kill_0____EN300-17791____EN300-651269	N/A	S1c2c(cc([N+]([O-])=O)cc2)C=C1C(=O)Nc3c(cccc3)C(=O)N	[*;R2][#6;r][#6;r]C(=O)[N;H]c1[c;H][c;H][c;H][c;H]c1C(=O)[N;H2]_20	2	false	SAVI-Space-2024	rxn6038_0_a_kill_0	EN300-17791	O=C(N)c1c(N)cccc1	EN300-651269	S1c2c(N=C1COC)ccc(c2)C(=O)O
S1c2c(cc(cc2)C(=O)Nc3c(cccc3)C(=O)N)C(C=O)=C1	204	fCSFP4	weighted-fingerprint-similarity	0.940	0.538	rxn6038_0_a_kill_0____EN300-17791____EN300-224835	N/A	S1c2c(cc([N+]([O-])=O)cc2)C=C1C(=O)Nc3c(cccc3)C(=O)N	[*;R2][#6;r][#6;r]C(=O)[N;H]c1[c;H][c;H][c;H][c;H]c1C(=O)[N;H2]_20	2	false	SAVI-Space-2024	rxn6038_0_a_kill_0	EN300-17791	O=C(N)c1c(N)cccc1	EN300-224835	S1c2c(cc(cc2)C(=O)O)C(C=O)=C1
Fc1cc2NC(C(=O)Nc3c(cccc3)C(=O)N)=Cc2cc1	205	fCSFP4	weighted-fingerprint-similarity	0.940	0.524	rxn6038_0_a_kill_0____EN300-17791____EN300-15088	N/A	S1c2c(cc([N+]([O-])=O)cc2)C=C1C(=O)Nc3c(cccc3)C(=O)N	[*;R2][#6;r][#6;r]C(=O)[N;H]c1[c;H][c;H][c;H][c;H]c1C(=O)[N;H2]_20	2	false	SAVI-Space-2024	rxn6038_0_a_kill_0	EN300-17791	O=C(N)c1c(N)cccc1	EN300-15088	Fc1cc2NC(C(=O)O)=Cc2cc1
Fc1cc2OC(C(=O)Nc3c(cccc3)C(=O)N)=Cc2cc1	206	fCSFP4	weighted-fingerprint-similarity	0.940	0.524	rxn6038_0_a_kill_0____EN300-17791____EN300-255732	N/A	S1c2c(cc([N+]([O-])=O)cc2)C=C1C(=O)Nc3c(cccc3)C(=O)N	[*;R2][#6;r][#6;r]C(=O)[N;H]c1[c;H][c;H][c;H][c;H]c1C(=O)[N;H2]_20	2	false	SAVI-Space-2024	rxn6038_0_a_kill_0	EN300-17791	O=C(N)c1c(N)cccc1	EN300-255732	Fc1cc2OC(C(=O)O)=Cc2cc1
O=C(N)c1c(NC(=O)C=2Oc3c(ccc(c3)C)C2)cccc1	207	fCSFP4	weighted-fingerprint-similarity	0.940	0.524	rxn6038_0_a_kill_0____EN300-17791____EN300-748904	N/A	S1c2c(cc([N+]([O-])=O)cc2)C=C1C(=O)Nc3c(cccc3)C(=O)N	[*;R2][#6;r][#6;r]C(=O)[N;H]c1[c;H][c;H][c;H][c;H]c1C(=O)[N;H2]_20	2	false	SAVI-Space-2024	rxn6038_0_a_kill_0	EN300-17791	O=C(N)c1c(N)cccc1	EN300-748904	O=C(O)C=1Oc2c(ccc(c2)C)C1
O=C(Nc1c(cccc1)C(=O)N)C=2Nc3c(ccc(c3)C)C2	208	fCSFP4	weighted-fingerprint-similarity	0.940	0.524	rxn6038_0_a_kill_0____EN300-17791____EN300-15104	N/A	S1c2c(cc([N+]([O-])=O)cc2)C=C1C(=O)Nc3c(cccc3)C(=O)N	[*;R2][#6;r][#6;r]C(=O)[N;H]c1[c;H][c;H][c;H][c;H]c1C(=O)[N;H2]_20	2	false	SAVI-Space-2024	rxn6038_0_a_kill_0	EN300-17791	O=C(N)c1c(N)cccc1	EN300-15104	O=C(O)C=1Nc2c(ccc(c2)C)C1
O=C(Nc1c(cccc1)C(=O)N)C=2Nc3c(ccc(c4ccccc4)c3)C2	209	fCSFP4	weighted-fingerprint-similarity	0.940	0.524	rxn6038_0_a_kill_0____EN300-17791____EN300-15102	N/A	S1c2c(cc([N+]([O-])=O)cc2)C=C1C(=O)Nc3c(cccc3)C(=O)N	[*;R2][#6;r][#6;r]C(=O)[N;H]c1[c;H][c;H][c;H][c;H]c1C(=O)[N;H2]_20	2	false	SAVI-Space-2024	rxn6038_0_a_kill_0	EN300-17791	O=C(N)c1c(N)cccc1	EN300-15102	O=C(O)C=1Nc2c(ccc(c3ccccc3)c2)C1
O=C(Nc1c(cccc1)C(=O)N)c2cc3NC(c4ccccc4)=Cc3cc2	210	fCSFP4	weighted-fingerprint-similarity	0.940	0.524	rxn6038_0_a_kill_0____EN300-17791____EN300-1667035	N/A	S1c2c(cc([N+]([O-])=O)cc2)C=C1C(=O)Nc3c(cccc3)C(=O)N	[*;R2][#6;r][#6;r]C(=O)[N;H]c1[c;H][c;H][c;H][c;H]c1C(=O)[N;H2]_20	2	false	SAVI-Space-2024	rxn6038_0_a_kill_0	EN300-17791	O=C(N)c1c(N)cccc1	EN300-1667035	O=C(O)c1cc2NC(c3ccccc3)=Cc2cc1
O=C(Nc1c(cccc1)C(=O)N)c2cc3c(NC(=O)C=C3)cc2	211	fCSFP4	weighted-fingerprint-similarity	0.940	0.524	rxn6038_0_a_kill_0____EN300-17791____EN300-300118	N/A	S1c2c(cc([N+]([O-])=O)cc2)C=C1C(=O)Nc3c(cccc3)C(=O)N	[*;R2][#6;r][#6;r]C(=O)[N;H]c1[c;H][c;H][c;H][c;H]c1C(=O)[N;H2]_20	2	false	SAVI-Space-2024	rxn6038_0_a_kill_0	EN300-17791	O=C(N)c1c(N)cccc1	EN300-300118	O=C(O)c1cc2c(NC(=O)C=C2)cc1
O=C(Nc1c(cccc1)C(=O)N)c2cc3c(OC(=C3)C[NH3+])cc2	212	fCSFP4	weighted-fingerprint-similarity	0.940	0.524	rxn6038_0_a_kill_0____EN300-17791____EN300-12461296	N/A	S1c2c(cc([N+]([O-])=O)cc2)C=C1C(=O)Nc3c(cccc3)C(=O)N	[*;R2][#6;r][#6;r]C(=O)[N;H]c1[c;H][c;H][c;H][c;H]c1C(=O)[N;H2]_20	2	false	SAVI-Space-2024	rxn6038_0_a_kill_0	EN300-17791	O=C(N)c1c(N)cccc1	EN300-12461296	O=C(OC(C)(C)C)NCC=1Oc2c(cc(cc2)C(=O)O)C1
O=C(Nc1c(cccc1)C(=O)N)c2cc3c(c(OC)ccc3)cc2	213	fCSFP4	weighted-fingerprint-similarity	0.940	0.524	rxn6038_0_a_kill_0____EN300-17791____EN300-23642823	N/A	S1c2c(cc([N+]([O-])=O)cc2)C=C1C(=O)Nc3c(cccc3)C(=O)N	[*;R2][#6;r][#6;r]C(=O)[N;H]c1[c;H][c;H][c;H][c;H]c1C(=O)[N;H2]_20	2	false	SAVI-Space-2024	rxn6038_0_a_kill_0	EN300-17791	O=C(N)c1c(N)cccc1	EN300-23642823	O=C(O)c1cc2c(c(OC)ccc2)cc1
O=C(Nc1c(cccc1)C(=O)N)c2cc3c(c(ncc3)N)cc2	214	fCSFP4	weighted-fingerprint-similarity	0.940	0.524	rxn6038_0_a_kill_0____EN300-17791____EN300-221676 EN300-28220768""	N/A	S1c2c(cc([N+]([O-])=O)cc2)C=C1C(=O)Nc3c(cccc3)C(=O)N	[*;R2][#6;r][#6;r]C(=O)[N;H]c1[c;H][c;H][c;H][c;H]c1C(=O)[N;H2]_20	2	false	SAVI-Space-2024	rxn6038_0_a_kill_0	EN300-17791	O=C(N)c1c(N)cccc1	EN300-221676 EN300-28220768""	O=C(O)c1cc2c(c(ncc2)N)cc1
O=C(Nc1c(cccc1)C(=O)N)c2cc3c(cccc3cc2)C[NH3+]	215	fCSFP4	weighted-fingerprint-similarity	0.940	0.520	rxn6038_0_a_kill_0____EN300-17791____EN300-1720287	N/A	S1c2c(cc([N+]([O-])=O)cc2)C=C1C(=O)Nc3c(cccc3)C(=O)N	[*;R2][#6;r][#6;r]C(=O)[N;H]c1[c;H][c;H][c;H][c;H]c1C(=O)[N;H2]_20	2	false	SAVI-Space-2024	rxn6038_0_a_kill_0	EN300-17791	O=C(N)c1c(N)cccc1	EN300-1720287	O=C(OC(C)(C)C)NCc1c2c(ccc(c2)C(=O)O)ccc1
Fc1c2c(cc(c1)C(=O)Nc3c(cccc3)C(=O)N)cccc2	216	fCSFP4	weighted-fingerprint-similarity	0.940	0.516	rxn6038_0_a_kill_0____EN300-17791____EN300-221797	N/A	S1c2c(cc([N+]([O-])=O)cc2)C=C1C(=O)Nc3c(cccc3)C(=O)N	[*;R2][#6;r][#6;r]C(=O)[N;H]c1[c;H][c;H][c;H][c;H]c1C(=O)[N;H2]_20	2	false	SAVI-Space-2024	rxn6038_0_a_kill_0	EN300-17791	O=C(N)c1c(N)cccc1	EN300-221797	Fc1c2c(cc(c1)C(=O)O)cccc2
O=C(Nc1c(cccc1)C(=O)N)c2cnc3c(c2)ccnc3	217	fCSFP4	weighted-fingerprint-similarity	0.940	0.516	rxn6038_0_a_kill_0____EN300-17791____EN300-171631	N/A	S1c2c(cc([N+]([O-])=O)cc2)C=C1C(=O)Nc3c(cccc3)C(=O)N	[*;R2][#6;r][#6;r]C(=O)[N;H]c1[c;H][c;H][c;H][c;H]c1C(=O)[N;H2]_20	2	false	SAVI-Space-2024	rxn6038_0_a_kill_0	EN300-17791	O=C(N)c1c(N)cccc1	EN300-171631	O=C(O)c1cnc2c(c1)ccnc2
O=C(Nc1c(cccc1)C(=O)N)c2cnc3c(cncc3)c2	218	fCSFP4	weighted-fingerprint-similarity	0.940	0.516	rxn6038_0_a_kill_0____EN300-17791____EN300-6452614	N/A	S1c2c(cc([N+]([O-])=O)cc2)C=C1C(=O)Nc3c(cccc3)C(=O)N	[*;R2][#6;r][#6;r]C(=O)[N;H]c1[c;H][c;H][c;H][c;H]c1C(=O)[N;H2]_20	2	false	SAVI-Space-2024	rxn6038_0_a_kill_0	EN300-17791	O=C(N)c1c(N)cccc1	EN300-6452614	O=C(O)c1cnc2c(cncc2)c1
S(=O)(=O)(Nc1c(cc2c(c1)cccc2)C(=O)Nc3c(cccc3)C(=O)N)C	219	fCSFP4	weighted-fingerprint-similarity	0.940	0.508	rxn6038_0_a_kill_0____EN300-17791____EN300-21839	N/A	S1c2c(cc([N+]([O-])=O)cc2)C=C1C(=O)Nc3c(cccc3)C(=O)N	[*;R2][#6;r][#6;r]C(=O)[N;H]c1[c;H][c;H][c;H][c;H]c1C(=O)[N;H2]_20	2	false	SAVI-Space-2024	rxn6038_0_a_kill_0	EN300-17791	O=C(N)c1c(N)cccc1	EN300-21839	S(=O)(=O)(Nc1c(cc2c(c1)cccc2)C(=O)O)C
S1C(=NC=2SC(C(=O)Nc3c(cc(cc3)C([O-])=O)C(=O)N)=CC12)Nc4ccccc4	220	fCSFP4	weighted-fingerprint-similarity	0.940	0.558	rxn6038_0_a_kill_0____EN300-8649028____EN300-14047	N/A	S1c2c(cc([N+]([O-])=O)cc2)C=C1C(=O)Nc3c(cccc3)C(=O)N	[*;R2][#6;r][#6;r]C(=O)[N;H]c1[c;H][c;H][c;H][c;H]c1C(=O)[N;H2]_20	2	false	SAVI-Space-2024	rxn6038_0_a_kill_0	EN300-8649028	O=C(OC)c1cc(c(N)cc1)C(=O)N	EN300-14047	S1C(C(=O)O)=CC=2SC(=NC12)Nc3ccccc3
O=C(Nc1c(cccc1)C(=O)N)c2cnc3c(NC=C3)c2	221	fCSFP4	weighted-fingerprint-similarity	0.940	0.504	rxn6038_0_a_kill_0____EN300-17791____EN300-244438	N/A	S1c2c(cc([N+]([O-])=O)cc2)C=C1C(=O)Nc3c(cccc3)C(=O)N	[*;R2][#6;r][#6;r]C(=O)[N;H]c1[c;H][c;H][c;H][c;H]c1C(=O)[N;H2]_20	2	false	SAVI-Space-2024	rxn6038_0_a_kill_0	EN300-17791	O=C(N)c1c(N)cccc1	EN300-244438	O=C(O)c1cnc2c(NC=C2)c1
O=C(N)c1c(NC(=O)C2=CC=3N(C=CC3)C=C2)cccc1	222	fCSFP4	weighted-fingerprint-similarity	0.940	0.496	rxn6038_0_a_kill_0____EN300-17791____EN300-105526	N/A	S1c2c(cc([N+]([O-])=O)cc2)C=C1C(=O)Nc3c(cccc3)C(=O)N	[*;R2][#6;r][#6;r]C(=O)[N;H]c1[c;H][c;H][c;H][c;H]c1C(=O)[N;H2]_20	2	false	SAVI-Space-2024	rxn6038_0_a_kill_0	EN300-17791	O=C(N)c1c(N)cccc1	EN300-105526	O=C(O)C1=CC=2N(C=CC2)C=C1
S1C(C(=O)Nc2c(cccc2)C(=O)N)=CC=3SC(=NC13)Nc4c(cccc4)C	223	fCSFP4	weighted-fingerprint-similarity	0.940	0.548	rxn6038_0_a_kill_0____EN300-17791____EN300-54819	N/A	S1c2c(cc([N+]([O-])=O)cc2)C=C1C(=O)Nc3c(cccc3)C(=O)N	[*;R2][#6;r][#6;r]C(=O)[N;H]c1[c;H][c;H][c;H][c;H]c1C(=O)[N;H2]_20	2	false	SAVI-Space-2024	rxn6038_0_a_kill_0	EN300-17791	O=C(N)c1c(N)cccc1	EN300-54819	S1C(=NC=2SC(C(=O)O)=CC12)Nc3c(cccc3)C
S1c2c(N=C1N3C=CC=C3)ccc(c2)C(=O)Nc4c(cccc4)C(=O)N	224	fCSFP4	weighted-fingerprint-similarity	0.939	0.545	rxn6038_0_a_kill_0____EN300-17791____EN300-186519	N/A	S1c2c(cc([N+]([O-])=O)cc2)C=C1C(=O)Nc3c(cccc3)C(=O)N	[*;R2][#6;r][#6;r]C(=O)[N;H]c1[c;H][c;H][c;H][c;H]c1C(=O)[N;H2]_20	2	false	SAVI-Space-2024	rxn6038_0_a_kill_0	EN300-17791	O=C(N)c1c(N)cccc1	EN300-186519	S1c2c(N=C1N3C=CC=C3)ccc(c2)C(=O)O
S1c2c(cc(cc2)C(=O)Nc3c(cccc3)C(=O)N)C(C#N)=C1	225	fCSFP4	weighted-fingerprint-similarity	0.939	0.534	rxn6038_0_a_kill_0____EN300-17791____EN300-30997962	N/A	S1c2c(cc([N+]([O-])=O)cc2)C=C1C(=O)Nc3c(cccc3)C(=O)N	[*;R2][#6;r][#6;r]C(=O)[N;H]c1[c;H][c;H][c;H][c;H]c1C(=O)[N;H2]_20	2	false	SAVI-Space-2024	rxn6038_0_a_kill_0	EN300-17791	O=C(N)c1c(N)cccc1	EN300-30997962	S1c2c(cc(cc2)C(=O)O)C(C#N)=C1
S1C(C=O)=CC2=C1NC(C(=O)Nc3c(cccc3)C(=O)N)=C2	226	fCSFP4	weighted-fingerprint-similarity	0.939	0.531	rxn6038_0_a_kill_0____EN300-17791____EN300-702619	N/A	S1c2c(cc([N+]([O-])=O)cc2)C=C1C(=O)Nc3c(cccc3)C(=O)N	[*;R2][#6;r][#6;r]C(=O)[N;H]c1[c;H][c;H][c;H][c;H]c1C(=O)[N;H2]_20	2	false	SAVI-Space-2024	rxn6038_0_a_kill_0	EN300-17791	O=C(N)c1c(N)cccc1	EN300-702619	S1C(C=O)=CC2=C1NC(C(=O)O)=C2
O=C(N)c1c(NC(=O)C2=CC=3C(=NN(C3)C)C=C2)cccc1	227	fCSFP4	weighted-fingerprint-similarity	0.939	0.520	rxn6038_0_a_kill_0____EN300-17791____EN300-1725788	N/A	S1c2c(cc([N+]([O-])=O)cc2)C=C1C(=O)Nc3c(cccc3)C(=O)N	[*;R2][#6;r][#6;r]C(=O)[N;H]c1[c;H][c;H][c;H][c;H]c1C(=O)[N;H2]_20	2	false	SAVI-Space-2024	rxn6038_0_a_kill_0	EN300-17791	O=C(N)c1c(N)cccc1	EN300-1725788	O=C(O)C1=CC=2C(=NN(C2)C)C=C1
O=C(Nc1c(cccc1)C(=O)N)C=2Nc3c(ccc(c3)C(=O)C)C2	228	fCSFP4	weighted-fingerprint-similarity	0.939	0.520	rxn6038_0_a_kill_0____EN300-17791____EN300-311933	N/A	S1c2c(cc([N+]([O-])=O)cc2)C=C1C(=O)Nc3c(cccc3)C(=O)N	[*;R2][#6;r][#6;r]C(=O)[N;H]c1[c;H][c;H][c;H][c;H]c1C(=O)[N;H2]_20	2	false	SAVI-Space-2024	rxn6038_0_a_kill_0	EN300-17791	O=C(N)c1c(N)cccc1	EN300-311933	O=C(O)C=1Nc2c(ccc(c2)C(=O)C)C1
O=C(Nc1c(cccc1)C(=O)N)c2cc3OC(=Cc3cc2)C[NH3+]	229	fCSFP4	weighted-fingerprint-similarity	0.939	0.520	rxn6038_0_a_kill_0____EN300-17791____EN300-33051549	N/A	S1c2c(cc([N+]([O-])=O)cc2)C=C1C(=O)Nc3c(cccc3)C(=O)N	[*;R2][#6;r][#6;r]C(=O)[N;H]c1[c;H][c;H][c;H][c;H]c1C(=O)[N;H2]_20	2	false	SAVI-Space-2024	rxn6038_0_a_kill_0	EN300-17791	O=C(N)c1c(N)cccc1	EN300-33051549	O=C(OC(C)(C)C)NCC=1Oc2c(ccc(c2)C(=O)O)C1
O=C(Nc1c(cccc1)C(=O)N)c2cc3c(cc2)C(=O)NC=C3	230	fCSFP4	weighted-fingerprint-similarity	0.939	0.520	rxn6038_0_a_kill_0____EN300-17791____EN300-178013	N/A	S1c2c(cc([N+]([O-])=O)cc2)C=C1C(=O)Nc3c(cccc3)C(=O)N	[*;R2][#6;r][#6;r]C(=O)[N;H]c1[c;H][c;H][c;H][c;H]c1C(=O)[N;H2]_20	2	false	SAVI-Space-2024	rxn6038_0_a_kill_0	EN300-17791	O=C(N)c1c(N)cccc1	EN300-178013	O=C(O)c1cc2c(cc1)C(=O)NC=C2
O=C(Nc1c(cccc1)C(=O)N)c2cnc3c(c2)ccc(OC)c3	231	fCSFP4	weighted-fingerprint-similarity	0.939	0.520	rxn6038_0_a_kill_0____EN300-17791____EN300-344638	N/A	S1c2c(cc([N+]([O-])=O)cc2)C=C1C(=O)Nc3c(cccc3)C(=O)N	[*;R2][#6;r][#6;r]C(=O)[N;H]c1[c;H][c;H][c;H][c;H]c1C(=O)[N;H2]_20	2	false	SAVI-Space-2024	rxn6038_0_a_kill_0	EN300-17791	O=C(N)c1c(N)cccc1	EN300-344638	O=C(O)c1cnc2c(c1)ccc(OC)c2
O=C(Nc1c(cccc1)C(=O)N)c2ncc3c(c2)ccc(OC)c3	232	fCSFP4	weighted-fingerprint-similarity	0.939	0.520	rxn6038_0_a_kill_0____EN300-17791____EN300-398300	N/A	S1c2c(cc([N+]([O-])=O)cc2)C=C1C(=O)Nc3c(cccc3)C(=O)N	[*;R2][#6;r][#6;r]C(=O)[N;H]c1[c;H][c;H][c;H][c;H]c1C(=O)[N;H2]_20	2	false	SAVI-Space-2024	rxn6038_0_a_kill_0	EN300-17791	O=C(N)c1c(N)cccc1	EN300-398300	O=C(O)c1ncc2c(c1)ccc(OC)c2
O=C(Nc1c(cccc1)C(=O)N)c2ncc3c(cc(OC)cc3)c2	233	fCSFP4	weighted-fingerprint-similarity	0.939	0.520	rxn6038_0_a_kill_0____EN300-17791____EN300-398302	N/A	S1c2c(cc([N+]([O-])=O)cc2)C=C1C(=O)Nc3c(cccc3)C(=O)N	[*;R2][#6;r][#6;r]C(=O)[N;H]c1[c;H][c;H][c;H][c;H]c1C(=O)[N;H2]_20	2	false	SAVI-Space-2024	rxn6038_0_a_kill_0	EN300-17791	O=C(N)c1c(N)cccc1	EN300-398302	O=C(O)c1ncc2c(cc(OC)cc2)c1
O=C(Nc1c(cccc1)C(=O)N)c2cc3NC(=O)C=Cc3cc2	234	fCSFP4	weighted-fingerprint-similarity	0.939	0.516	rxn6038_0_a_kill_0____EN300-17791____EN300-146788	N/A	S1c2c(cc([N+]([O-])=O)cc2)C=C1C(=O)Nc3c(cccc3)C(=O)N	[*;R2][#6;r][#6;r]C(=O)[N;H]c1[c;H][c;H][c;H][c;H]c1C(=O)[N;H2]_20	2	false	SAVI-Space-2024	rxn6038_0_a_kill_0	EN300-17791	O=C(N)c1c(N)cccc1	EN300-146788	O=C(O)c1cc2nc(O)ccc2cc1
O=C(Nc1c(cccc1)C(=O)N)c2cc3c(OC)cccc3cc2	235	fCSFP4	weighted-fingerprint-similarity	0.939	0.516	rxn6038_0_a_kill_0____EN300-17791____EN300-9431100	N/A	S1c2c(cc([N+]([O-])=O)cc2)C=C1C(=O)Nc3c(cccc3)C(=O)N	[*;R2][#6;r][#6;r]C(=O)[N;H]c1[c;H][c;H][c;H][c;H]c1C(=O)[N;H2]_20	2	false	SAVI-Space-2024	rxn6038_0_a_kill_0	EN300-17791	O=C(N)c1c(N)cccc1	EN300-9431100	O=C(O)c1cc2c(OC)cccc2cc1
S1C=2NC(C(=O)Nc3c(cccc3)C(=O)N)=CC2C=C1	236	fCSFP4	weighted-fingerprint-similarity	0.939	0.516	rxn6038_0_a_kill_0____EN300-17791____EN300-26873	N/A	S1c2c(cc([N+]([O-])=O)cc2)C=C1C(=O)Nc3c(cccc3)C(=O)N	[*;R2][#6;r][#6;r]C(=O)[N;H]c1[c;H][c;H][c;H][c;H]c1C(=O)[N;H2]_20	2	false	SAVI-Space-2024	rxn6038_0_a_kill_0	EN300-17791	O=C(N)c1c(N)cccc1	EN300-26873	S1C=2NC(C(=O)O)=CC2C=C1
O=C(Nc1c(cccc1)C(=O)N)c2cc3N=C(Nc3cc2)C[NH3+]	237	fCSFP4	weighted-fingerprint-similarity	0.939	0.508	rxn6038_0_a_kill_0____EN300-17791____EN300-624079	N/A	S1c2c(cc([N+]([O-])=O)cc2)C=C1C(=O)Nc3c(cccc3)C(=O)N	[*;R2][#6;r][#6;r]C(=O)[N;H]c1[c;H][c;H][c;H][c;H]c1C(=O)[N;H2]_20	2	false	SAVI-Space-2024	rxn6038_0_a_kill_0	EN300-17791	O=C(N)c1c(N)cccc1	EN300-624079	O=C(OCC1c2c(c3c1cccc3)cccc2)NCC4=Nc5c(N4)ccc(c5)C(=O)O
O=C(Nc1c(cccc1)C(=O)N)c2cc3N=C(Nc3cc2)c4ccccc4	238	fCSFP4	weighted-fingerprint-similarity	0.939	0.508	rxn6038_0_a_kill_0____EN300-17791____EN300-1720086	N/A	S1c2c(cc([N+]([O-])=O)cc2)C=C1C(=O)Nc3c(cccc3)C(=O)N	[*;R2][#6;r][#6;r]C(=O)[N;H]c1[c;H][c;H][c;H][c;H]c1C(=O)[N;H2]_20	2	false	SAVI-Space-2024	rxn6038_0_a_kill_0	EN300-17791	O=C(N)c1c(N)cccc1	EN300-1720086	O=C(O)c1cc2NC(=Nc2cc1)c3ccccc3
O=C(Nc1c(cccc1)C(=O)N)c2cc3c(cc2)C(=O)NC3=O	239	fCSFP4	weighted-fingerprint-similarity	0.939	0.508	rxn6038_0_a_kill_0____EN300-17791____EN300-69178	N/A	S1c2c(cc([N+]([O-])=O)cc2)C=C1C(=O)Nc3c(cccc3)C(=O)N	[*;R2][#6;r][#6;r]C(=O)[N;H]c1[c;H][c;H][c;H][c;H]c1C(=O)[N;H2]_20	2	false	SAVI-Space-2024	rxn6038_0_a_kill_0	EN300-17791	O=C(N)c1c(N)cccc1	EN300-69178	O=C(O)c1cc2c(cc1)C(=O)NC2=O
S1C(=NC=2SC(C(=O)Nc3c(ccc(c3)C([O-])=O)C(=O)N)=CC12)Nc4ccccc4	240	fCSFP4	weighted-fingerprint-similarity	0.939	0.554	rxn6038_0_a_kill_0____EN300-7387674____EN300-14047	N/A	S1c2c(cc([N+]([O-])=O)cc2)C=C1C(=O)Nc3c(cccc3)C(=O)N	[*;R2][#6;r][#6;r]C(=O)[N;H]c1[c;H][c;H][c;H][c;H]c1C(=O)[N;H2]_20	2	false	SAVI-Space-2024	rxn6038_0_a_kill_0	EN300-7387674	O=C(OC)c1cc(N)c(cc1)C(=O)N	EN300-14047	S1C(C(=O)O)=CC=2SC(=NC12)Nc3ccccc3
O=C(Nc1c(cccc1)C(=O)N)c2cnc3c(nccc3)c2	241	fCSFP4	weighted-fingerprint-similarity	0.939	0.500	rxn6038_0_a_kill_0____EN300-17791____EN300-132663	N/A	S1c2c(cc([N+]([O-])=O)cc2)C=C1C(=O)Nc3c(cccc3)C(=O)N	[*;R2][#6;r][#6;r]C(=O)[N;H]c1[c;H][c;H][c;H][c;H]c1C(=O)[N;H2]_20	2	false	SAVI-Space-2024	rxn6038_0_a_kill_0	EN300-17791	O=C(N)c1c(N)cccc1	EN300-132663	O=C(O)c1cnc2c(nccc2)c1
S1C(=NC=2SC(C(=O)Nc3c(ccc(c3)C)C(=O)N)=CC12)Nc4ccccc4	242	fCSFP4	weighted-fingerprint-similarity	0.939	0.551	rxn6038_0_a_kill_0____EN300-267676____EN300-14047	N/A	S1c2c(cc([N+]([O-])=O)cc2)C=C1C(=O)Nc3c(cccc3)C(=O)N	[*;R2][#6;r][#6;r]C(=O)[N;H]c1[c;H][c;H][c;H][c;H]c1C(=O)[N;H2]_20	2	false	SAVI-Space-2024	rxn6038_0_a_kill_0	EN300-267676	O=C(N)c1c(N)cc(cc1)C	EN300-14047	S1C(C(=O)O)=CC=2SC(=NC12)Nc3ccccc3
S1C(C(=O)Nc2c(ccc(F)c2)C(=O)N)=CC=3SC(=NC13)Nc4ccccc4	243	fCSFP4	weighted-fingerprint-similarity	0.939	0.551	rxn6038_0_a_kill_0____EN300-41736____EN300-14047	N/A	S1c2c(cc([N+]([O-])=O)cc2)C=C1C(=O)Nc3c(cccc3)C(=O)N	[*;R2][#6;r][#6;r]C(=O)[N;H]c1[c;H][c;H][c;H][c;H]c1C(=O)[N;H2]_20	2	false	SAVI-Space-2024	rxn6038_0_a_kill_0	EN300-41736	Fc1cc(N)c(cc1)C(=O)N	EN300-14047	S1C(C(=O)O)=CC=2SC(=NC12)Nc3ccccc3
S1C(C(=O)Nc2c(cccc2)C(=O)N)=CC=3SC(=NC13)N(CC)CC	244	fCSFP4	weighted-fingerprint-similarity	0.939	0.544	rxn6038_0_a_kill_0____EN300-17791____EN300-51061	N/A	S1c2c(cc([N+]([O-])=O)cc2)C=C1C(=O)Nc3c(cccc3)C(=O)N	[*;R2][#6;r][#6;r]C(=O)[N;H]c1[c;H][c;H][c;H][c;H]c1C(=O)[N;H2]_20	2	false	SAVI-Space-2024	rxn6038_0_a_kill_0	EN300-17791	O=C(N)c1c(N)cccc1	EN300-51061	S1C(C(=O)O)=CC=2SC(=NC12)N(CC)CC
S1C(C(=O)Nc2c(cccc2)C(=O)N)=CC=3C(=NNC13)C	245	fCSFP4	weighted-fingerprint-similarity	0.938	0.534	rxn6038_0_a_kill_0____EN300-17791____EN300-248443	N/A	S1c2c(cc([N+]([O-])=O)cc2)C=C1C(=O)Nc3c(cccc3)C(=O)N	[*;R2][#6;r][#6;r]C(=O)[N;H]c1[c;H][c;H][c;H][c;H]c1C(=O)[N;H2]_20	2	false	SAVI-Space-2024	rxn6038_0_a_kill_0	EN300-17791	O=C(N)c1c(N)cccc1	EN300-248443	S1C(C(=O)O)=CC=2C(=NNC12)C
S1C(C=O)=CC=2NC(C(=O)Nc3c(cccc3)C(=O)N)=CC12	246	fCSFP4	weighted-fingerprint-similarity	0.938	0.530	rxn6038_0_a_kill_0____EN300-17791____EN300-220770	N/A	S1c2c(cc([N+]([O-])=O)cc2)C=C1C(=O)Nc3c(cccc3)C(=O)N	[*;R2][#6;r][#6;r]C(=O)[N;H]c1[c;H][c;H][c;H][c;H]c1C(=O)[N;H2]_20	2	false	SAVI-Space-2024	rxn6038_0_a_kill_0	EN300-17791	O=C(N)c1c(N)cccc1	EN300-220770	S1C(C=O)=CC=2NC(C(=O)O)=CC12
S1c2c(cc(cc2C=C1)C(=O)Nc3c(cccc3)C(=O)N)C	247	fCSFP4	weighted-fingerprint-similarity	0.938	0.519	rxn6038_0_a_kill_0____EN300-17791____EN300-25695486	N/A	S1c2c(cc([N+]([O-])=O)cc2)C=C1C(=O)Nc3c(cccc3)C(=O)N	[*;R2][#6;r][#6;r]C(=O)[N;H]c1[c;H][c;H][c;H][c;H]c1C(=O)[N;H2]_20	2	false	SAVI-Space-2024	rxn6038_0_a_kill_0	EN300-17791	O=C(N)c1c(N)cccc1	EN300-25695486	S1c2c(cc(cc2C=C1)C(=O)O)C
O=C(N)c1c(NC(=O)C=2Oc3c(cc(cc3)C=O)C2)cccc1	248	fCSFP4	weighted-fingerprint-similarity	0.938	0.516	rxn6038_0_a_kill_0____EN300-17791____EN300-323105	N/A	S1c2c(cc([N+]([O-])=O)cc2)C=C1C(=O)Nc3c(cccc3)C(=O)N	[*;R2][#6;r][#6;r]C(=O)[N;H]c1[c;H][c;H][c;H][c;H]c1C(=O)[N;H2]_20	2	false	SAVI-Space-2024	rxn6038_0_a_kill_0	EN300-17791	O=C(N)c1c(N)cccc1	EN300-323105	O=C(O)C=1Oc2c(cc(cc2)C=O)C1
O=C(Nc1c(cccc1)C(=O)N)c2cc3c(N(N=C3)C)cc2	249	fCSFP4	weighted-fingerprint-similarity	0.938	0.516	rxn6038_0_a_kill_0____EN300-17791____EN300-1590688	N/A	S1c2c(cc([N+]([O-])=O)cc2)C=C1C(=O)Nc3c(cccc3)C(=O)N	[*;R2][#6;r][#6;r]C(=O)[N;H]c1[c;H][c;H][c;H][c;H]c1C(=O)[N;H2]_20	2	false	SAVI-Space-2024	rxn6038_0_a_kill_0	EN300-17791	O=C(N)c1c(N)cccc1	EN300-1590688	O=C(O)c1cc2c(N(N=C2)C)cc1
O=C(Nc1c(cccc1)C(=O)N)c2cc3c(nc(OC)cc3)cc2	250	fCSFP4	weighted-fingerprint-similarity	0.938	0.516	rxn6038_0_a_kill_0____EN300-17791____EN300-6504359	N/A	S1c2c(cc([N+]([O-])=O)cc2)C=C1C(=O)Nc3c(cccc3)C(=O)N	[*;R2][#6;r][#6;r]C(=O)[N;H]c1[c;H][c;H][c;H][c;H]c1C(=O)[N;H2]_20	2	false	SAVI-Space-2024	rxn6038_0_a_kill_0	EN300-17791	O=C(N)c1c(N)cccc1	EN300-6504359	O=C(O)c1cc2c(nc(OC)cc2)cc1
[O-]C(=O)c1c2c(cc(c1)C(=O)Nc3c(cccc3)C(=O)N)cccc2	251	fCSFP4	weighted-fingerprint-similarity	0.938	0.512	rxn6038_0_a_kill_0____EN300-17791____EN300-28953837	N/A	S1c2c(cc([N+]([O-])=O)cc2)C=C1C(=O)Nc3c(cccc3)C(=O)N	[*;R2][#6;r][#6;r]C(=O)[N;H]c1[c;H][c;H][c;H][c;H]c1C(=O)[N;H2]_20	2	false	SAVI-Space-2024	rxn6038_0_a_kill_0	EN300-17791	O=C(N)c1c(N)cccc1	EN300-28953837	O=C(OC)c1c2c(cc(c1)C(=O)O)cccc2
[O-]C(=O)c1cc(c2c(c1)cccc2)C(=O)Nc3c(cccc3)C(=O)N	252	fCSFP4	weighted-fingerprint-similarity	0.938	0.512	rxn6038_0_a_kill_0____EN300-17791____EN300-28953654	N/A	S1c2c(cc([N+]([O-])=O)cc2)C=C1C(=O)Nc3c(cccc3)C(=O)N	[*;R2][#6;r][#6;r]C(=O)[N;H]c1[c;H][c;H][c;H][c;H]c1C(=O)[N;H2]_20	2	false	SAVI-Space-2024	rxn6038_0_a_kill_0	EN300-17791	O=C(N)c1c(N)cccc1	EN300-28953654	O=C(OC)c1cc(c2c(c1)cccc2)C(=O)O
O=C(Nc1c(cccc1)C(=O)N)c2cc3N=C(Nc3cc2)CC	253	fCSFP4	weighted-fingerprint-similarity	0.938	0.504	rxn6038_0_a_kill_0____EN300-17791____EN300-46665776	N/A	S1c2c(cc([N+]([O-])=O)cc2)C=C1C(=O)Nc3c(cccc3)C(=O)N	[*;R2][#6;r][#6;r]C(=O)[N;H]c1[c;H][c;H][c;H][c;H]c1C(=O)[N;H2]_20	2	false	SAVI-Space-2024	rxn6038_0_a_kill_0	EN300-17791	O=C(N)c1c(N)cccc1	EN300-46665776	O=C(O)c1cc2N=C(Nc2cc1)CC
O=C(Nc1c(cccc1)C(=O)N)c2cc3nc(c(nc3cc2)C)C	254	fCSFP4	weighted-fingerprint-similarity	0.938	0.504	rxn6038_0_a_kill_0____EN300-17791____EN300-13694	N/A	S1c2c(cc([N+]([O-])=O)cc2)C=C1C(=O)Nc3c(cccc3)C(=O)N	[*;R2][#6;r][#6;r]C(=O)[N;H]c1[c;H][c;H][c;H][c;H]c1C(=O)[N;H2]_20	2	false	SAVI-Space-2024	rxn6038_0_a_kill_0	EN300-17791	O=C(N)c1c(N)cccc1	EN300-13694	O=C(O)c1cc2nc(c(nc2cc1)C)C
O=C(Nc1c(cccc1)C(=O)N)c2nnc3c(c2)cccc3	255	fCSFP4	weighted-fingerprint-similarity	0.938	0.500	rxn6038_0_a_kill_0____EN300-17791____EN300-27679 EN300-39322""	N/A	S1c2c(cc([N+]([O-])=O)cc2)C=C1C(=O)Nc3c(cccc3)C(=O)N	[*;R2][#6;r][#6;r]C(=O)[N;H]c1[c;H][c;H][c;H][c;H]c1C(=O)[N;H2]_20	2	false	SAVI-Space-2024	rxn6038_0_a_kill_0	EN300-17791	O=C(N)c1c(N)cccc1	EN300-27679 EN300-39322""	O=C(O)c1nnc2c(c1)cccc2
S1C(C(=O)Nc2c(cccc2)C(=O)N)=CC=3N(C=NC13)C	256	fCSFP4	weighted-fingerprint-similarity	0.938	0.530	rxn6038_0_a_kill_0____EN300-17791____EN300-7437173	N/A	S1c2c(cc([N+]([O-])=O)cc2)C=C1C(=O)Nc3c(cccc3)C(=O)N	[*;R2][#6;r][#6;r]C(=O)[N;H]c1[c;H][c;H][c;H][c;H]c1C(=O)[N;H2]_20	2	false	SAVI-Space-2024	rxn6038_0_a_kill_0	EN300-17791	O=C(N)c1c(N)cccc1	EN300-7437173	S1C(C(=O)O)=CC=2N(C=NC12)C
S1C(C(=O)Nc2c(cccc2)C(=O)N)=CC=3N=NN(C13)C	257	fCSFP4	weighted-fingerprint-similarity	0.938	0.530	rxn6038_0_a_kill_0____EN300-17791____EN300-6498689	N/A	S1c2c(cc([N+]([O-])=O)cc2)C=C1C(=O)Nc3c(cccc3)C(=O)N	[*;R2][#6;r][#6;r]C(=O)[N;H]c1[c;H][c;H][c;H][c;H]c1C(=O)[N;H2]_20	2	false	SAVI-Space-2024	rxn6038_0_a_kill_0	EN300-17791	O=C(N)c1c(N)cccc1	EN300-6498689	S1C(C(=O)O)=CC=2N=NN(C12)C
S1C(C(=O)Nc2c(cc([N+]([O-])=O)cc2)C(=O)N)=CC=3SC(=NC13)Nc4ccccc4	258	fCSFP4	weighted-fingerprint-similarity	0.937	0.669	rxn6038_0_a_kill_0____EN300-128525____EN300-14047	N/A	S1c2c(cc([N+]([O-])=O)cc2)C=C1C(=O)Nc3c(cccc3)C(=O)N	[*;R2][#6;r][#6;r]C(=O)[N;H]c1[c;H][c;H][c;H][c;H]c1C(=O)[N;H2]_20	2	false	SAVI-Space-2024	rxn6038_0_a_kill_0	EN300-128525	O=[N+](O)c1cc(c(N)cc1)C(=O)N	EN300-14047	S1C(C(=O)O)=CC=2SC(=NC12)Nc3ccccc3
S1c2c(ncc(c2)C(=O)Nc3c(cccc3)C(=O)N)N=C1N	259	fCSFP4	weighted-fingerprint-similarity	0.937	0.515	rxn6038_0_a_kill_0____EN300-17791____EN300-201584	N/A	S1c2c(cc([N+]([O-])=O)cc2)C=C1C(=O)Nc3c(cccc3)C(=O)N	[*;R2][#6;r][#6;r]C(=O)[N;H]c1[c;H][c;H][c;H][c;H]c1C(=O)[N;H2]_20	2	false	SAVI-Space-2024	rxn6038_0_a_kill_0	EN300-17791	O=C(N)c1c(N)cccc1	EN300-201584	S1c2c(ncc(c2)C(=O)O)N=C1N
Fc1cc2nnc(cc2cc1)C(=O)Nc3c(cccc3)C(=O)N	260	fCSFP4	weighted-fingerprint-similarity	0.937	0.512	rxn6038_0_a_kill_0____EN300-17791____EN300-7433557	N/A	S1c2c(cc([N+]([O-])=O)cc2)C=C1C(=O)Nc3c(cccc3)C(=O)N	[*;R2][#6;r][#6;r]C(=O)[N;H]c1[c;H][c;H][c;H][c;H]c1C(=O)[N;H2]_20	2	false	SAVI-Space-2024	rxn6038_0_a_kill_0	EN300-17791	O=C(N)c1c(N)cccc1	EN300-7433557	Fc1cc2nnc(cc2cc1)C(=O)O
O=C(N)c1c(NC(=O)C=2Nc3c(cc(OC)cc3)C2)cccc1	261	fCSFP4	weighted-fingerprint-similarity	0.937	0.512	rxn6038_0_a_kill_0____EN300-17791____EN300-96643	N/A	S1c2c(cc([N+]([O-])=O)cc2)C=C1C(=O)Nc3c(cccc3)C(=O)N	[*;R2][#6;r][#6;r]C(=O)[N;H]c1[c;H][c;H][c;H][c;H]c1C(=O)[N;H2]_20	2	false	SAVI-Space-2024	rxn6038_0_a_kill_0	EN300-17791	O=C(N)c1c(N)cccc1	EN300-96643	O=C(O)C=1Nc2c(cc(OC)cc2)C1
O=C(N)c1c(NC(=O)C=2Oc3c(cc(OC)cc3)C2)cccc1	262	fCSFP4	weighted-fingerprint-similarity	0.937	0.512	rxn6038_0_a_kill_0____EN300-17791____EN300-100582	N/A	S1c2c(cc([N+]([O-])=O)cc2)C=C1C(=O)Nc3c(cccc3)C(=O)N	[*;R2][#6;r][#6;r]C(=O)[N;H]c1[c;H][c;H][c;H][c;H]c1C(=O)[N;H2]_20	2	false	SAVI-Space-2024	rxn6038_0_a_kill_0	EN300-17791	O=C(N)c1c(N)cccc1	EN300-100582	O=C(O)C=1Oc2c(cc(OC)cc2)C1
O=C(Nc1c(cccc1)C(=O)N)C=2Nc3c(cc(C#C)cc3)C2	263	fCSFP4	weighted-fingerprint-similarity	0.937	0.512	rxn6038_0_a_kill_0____EN300-17791____EN300-8640098	N/A	S1c2c(cc([N+]([O-])=O)cc2)C=C1C(=O)Nc3c(cccc3)C(=O)N	[*;R2][#6;r][#6;r]C(=O)[N;H]c1[c;H][c;H][c;H][c;H]c1C(=O)[N;H2]_20	2	false	SAVI-Space-2024	rxn6038_0_a_kill_0	EN300-17791	O=C(N)c1c(N)cccc1	EN300-8640098	O=C(O)C=1Nc2c(cc(C#C)cc2)C1
O=C(Nc1c(cccc1)C(=O)N)C=2Nc3c(ccc(c3)C=O)C2	264	fCSFP4	weighted-fingerprint-similarity	0.937	0.512	rxn6038_0_a_kill_0____EN300-17791____EN300-398623	N/A	S1c2c(cc([N+]([O-])=O)cc2)C=C1C(=O)Nc3c(cccc3)C(=O)N	[*;R2][#6;r][#6;r]C(=O)[N;H]c1[c;H][c;H][c;H][c;H]c1C(=O)[N;H2]_20	2	false	SAVI-Space-2024	rxn6038_0_a_kill_0	EN300-17791	O=C(N)c1c(N)cccc1	EN300-398623	O=C(O)C=1Nc2c(ccc(c2)C=O)C1
O=C(Nc1c(cccc1)C(=O)N)c2c(nc3c(c2)cc(cc3)C)C	265	fCSFP4	weighted-fingerprint-similarity	0.937	0.512	rxn6038_0_a_kill_0____EN300-17791____EN300-07176	N/A	S1c2c(cc([N+]([O-])=O)cc2)C=C1C(=O)Nc3c(cccc3)C(=O)N	[*;R2][#6;r][#6;r]C(=O)[N;H]c1[c;H][c;H][c;H][c;H]c1C(=O)[N;H2]_20	2	false	SAVI-Space-2024	rxn6038_0_a_kill_0	EN300-17791	O=C(N)c1c(N)cccc1	EN300-07176	O=C(O)c1c(nc2c(c1)cc(cc2)C)C
O=C(N)c1c(NC(=O)C2=CC3=NN(C=C3C=C2)C)cccc1	266	fCSFP4	weighted-fingerprint-similarity	0.937	0.508	rxn6038_0_a_kill_0____EN300-17791____EN300-7406641	N/A	S1c2c(cc([N+]([O-])=O)cc2)C=C1C(=O)Nc3c(cccc3)C(=O)N	[*;R2][#6;r][#6;r]C(=O)[N;H]c1[c;H][c;H][c;H][c;H]c1C(=O)[N;H2]_20	2	false	SAVI-Space-2024	rxn6038_0_a_kill_0	EN300-17791	O=C(N)c1c(N)cccc1	EN300-7406641	O=C(O)C1=CC2=NN(C=C2C=C1)C
O=C(Nc1c(cccc1)C(=O)N)c2cc3nc(OC)ccc3cc2	267	fCSFP4	weighted-fingerprint-similarity	0.937	0.508	rxn6038_0_a_kill_0____EN300-17791____EN300-5308741	N/A	S1c2c(cc([N+]([O-])=O)cc2)C=C1C(=O)Nc3c(cccc3)C(=O)N	[*;R2][#6;r][#6;r]C(=O)[N;H]c1[c;H][c;H][c;H][c;H]c1C(=O)[N;H2]_20	2	false	SAVI-Space-2024	rxn6038_0_a_kill_0	EN300-17791	O=C(N)c1c(N)cccc1	EN300-5308741	O=C(O)c1cc2nc(OC)ccc2cc1
S1C2=C(NC(C(=O)Nc3c(cccc3)C(=O)N)=C2)C=C1	268	fCSFP4	weighted-fingerprint-similarity	0.937	0.508	rxn6038_0_a_kill_0____EN300-17791____EN300-73618	N/A	S1c2c(cc([N+]([O-])=O)cc2)C=C1C(=O)Nc3c(cccc3)C(=O)N	[*;R2][#6;r][#6;r]C(=O)[N;H]c1[c;H][c;H][c;H][c;H]c1C(=O)[N;H2]_20	2	false	SAVI-Space-2024	rxn6038_0_a_kill_0	EN300-17791	O=C(N)c1c(N)cccc1	EN300-73618	S1C2=C(NC(C(=O)O)=C2)C=C1
O=C(Nc1ccccc1)c2c(OCC(=O)Nc3c(cccc3)C(=O)N)cc4c(c2)cccc4	269	fCSFP4	weighted-fingerprint-similarity	0.937	0.504	rxn6039_0_a_kill_0____EN300-128496____EN300-01776	N/A	S1c2c(cc([N+]([O-])=O)cc2)C=C1C(=O)Nc3c(cccc3)C(=O)N	[*;R2][#6;r][#6;r]C(=O)[N;H]c1[c;H][c;H][c;H][c;H]c1C(=O)[N;H2]_20	2	false	SAVI-Space-2024	rxn6039_0_a_kill_0	EN300-128496	O=C(Nc1ccccc1)c2c(O)cc3c(c2)cccc3	EN300-01776	ClCC(=O)Nc1c(cccc1)C(=O)N
Fc1c(cc2c(NC=C2)c1)C(=O)Nc3c(cccc3)C(=O)N	270	fCSFP4	weighted-fingerprint-similarity	0.937	0.496	rxn6038_0_a_kill_0____EN300-17791____EN300-215307	N/A	S1c2c(cc([N+]([O-])=O)cc2)C=C1C(=O)Nc3c(cccc3)C(=O)N	[*;R2][#6;r][#6;r]C(=O)[N;H]c1[c;H][c;H][c;H][c;H]c1C(=O)[N;H2]_20	2	false	SAVI-Space-2024	rxn6038_0_a_kill_0	EN300-17791	O=C(N)c1c(N)cccc1	EN300-215307	Fc1c(cc2c(NC=C2)c1)C(=O)O
Fc1c(cc2c(OC=C2)c1)C(=O)Nc3c(cccc3)C(=O)N	271	fCSFP4	weighted-fingerprint-similarity	0.937	0.496	rxn6038_0_a_kill_0____EN300-17791____EN300-1590086	N/A	S1c2c(cc([N+]([O-])=O)cc2)C=C1C(=O)Nc3c(cccc3)C(=O)N	[*;R2][#6;r][#6;r]C(=O)[N;H]c1[c;H][c;H][c;H][c;H]c1C(=O)[N;H2]_20	2	false	SAVI-Space-2024	rxn6038_0_a_kill_0	EN300-17791	O=C(N)c1c(N)cccc1	EN300-1590086	Fc1c(cc2c(OC=C2)c1)C(=O)O
O=C(Nc1c(cccc1)C(=O)N)c2c(OCC#N)cc3c(c2)cccc3	272	fCSFP4	weighted-fingerprint-similarity	0.937	0.496	rxn6038_0_a_kill_0____EN300-17791____EN300-125560	N/A	S1c2c(cc([N+]([O-])=O)cc2)C=C1C(=O)Nc3c(cccc3)C(=O)N	[*;R2][#6;r][#6;r]C(=O)[N;H]c1[c;H][c;H][c;H][c;H]c1C(=O)[N;H2]_20	2	false	SAVI-Space-2024	rxn6038_0_a_kill_0	EN300-17791	O=C(N)c1c(N)cccc1	EN300-125560	O=C(O)c1c(OCC#N)cc2c(c1)cccc2
S1c2c(cccc2)C=3SC(C(=O)Nc4c(cc(cc4)C([O-])=O)C(=O)N)=CC13	273	fCSFP4	weighted-fingerprint-similarity	0.937	0.642	rxn6038_0_a_kill_0____EN300-8649028____EN300-14571	N/A	S1c2c(cc([N+]([O-])=O)cc2)C=C1C(=O)Nc3c(cccc3)C(=O)N	[*;R2][#6;r][#6;r]C(=O)[N;H]c1[c;H][c;H][c;H][c;H]c1C(=O)[N;H2]_20	2	false	SAVI-Space-2024	rxn6038_0_a_kill_0	EN300-8649028	O=C(OC)c1cc(c(N)cc1)C(=O)N	EN300-14571	S1c2c(cccc2)C=3SC(C(=O)O)=CC13
S1C(C(=O)Nc2c(cccc2)C(=O)N)=CC=3C(=O)Nc4c(cccc4)C13	274	fCSFP4	weighted-fingerprint-similarity	0.937	0.536	rxn6038_0_a_kill_0____EN300-17791____EN300-1717056	N/A	S1c2c(cc([N+]([O-])=O)cc2)C=C1C(=O)Nc3c(cccc3)C(=O)N	[*;R2][#6;r][#6;r]C(=O)[N;H]c1[c;H][c;H][c;H][c;H]c1C(=O)[N;H2]_20	2	false	SAVI-Space-2024	rxn6038_0_a_kill_0	EN300-17791	O=C(N)c1c(N)cccc1	EN300-1717056	S1C(C(=O)O)=CC=2C(=O)Nc3c(cccc3)C12
S1C(C(=O)Nc2c(cccc2)C(=O)N)=CC=3SC(=NC13)N4CCCC4	275	fCSFP4	weighted-fingerprint-similarity	0.937	0.536	rxn6038_0_a_kill_0____EN300-17791____EN300-153959	N/A	S1c2c(cc([N+]([O-])=O)cc2)C=C1C(=O)Nc3c(cccc3)C(=O)N	[*;R2][#6;r][#6;r]C(=O)[N;H]c1[c;H][c;H][c;H][c;H]c1C(=O)[N;H2]_20	2	false	SAVI-Space-2024	rxn6038_0_a_kill_0	EN300-17791	O=C(N)c1c(N)cccc1	EN300-153959	S1C(C(=O)O)=CC=2SC(=NC12)N3CCCC3
S1C(C(=O)Nc2c(cccc2)C(=O)N)=CC=3SC(=O)N(C13)C	276	fCSFP4	weighted-fingerprint-similarity	0.937	0.533	rxn6038_0_a_kill_0____EN300-17791____EN300-19611400	N/A	S1c2c(cc([N+]([O-])=O)cc2)C=C1C(=O)Nc3c(cccc3)C(=O)N	[*;R2][#6;r][#6;r]C(=O)[N;H]c1[c;H][c;H][c;H][c;H]c1C(=O)[N;H2]_20	2	false	SAVI-Space-2024	rxn6038_0_a_kill_0	EN300-17791	O=C(N)c1c(N)cccc1	EN300-19611400	S1C(C(=O)O)=CC=2SC(=O)N(C12)C
O=C(N)c1c(NC(=O)C=2Nc3c(ccc(OC)c3)C2)cccc1	277	fCSFP4	weighted-fingerprint-similarity	0.936	0.508	rxn6038_0_a_kill_0____EN300-17791____EN300-15092	N/A	S1c2c(cc([N+]([O-])=O)cc2)C=C1C(=O)Nc3c(cccc3)C(=O)N	[*;R2][#6;r][#6;r]C(=O)[N;H]c1[c;H][c;H][c;H][c;H]c1C(=O)[N;H2]_20	2	false	SAVI-Space-2024	rxn6038_0_a_kill_0	EN300-17791	O=C(N)c1c(N)cccc1	EN300-15092	O=C(O)C=1Nc2c(ccc(OC)c2)C1
O=C(N)c1c(NC(=O)C=2Oc3c(ccc(OC)c3)C2)cccc1	278	fCSFP4	weighted-fingerprint-similarity	0.936	0.508	rxn6038_0_a_kill_0____EN300-17791____EN300-100670	N/A	S1c2c(cc([N+]([O-])=O)cc2)C=C1C(=O)Nc3c(cccc3)C(=O)N	[*;R2][#6;r][#6;r]C(=O)[N;H]c1[c;H][c;H][c;H][c;H]c1C(=O)[N;H2]_20	2	false	SAVI-Space-2024	rxn6038_0_a_kill_0	EN300-17791	O=C(N)c1c(N)cccc1	EN300-100670	O=C(O)C=1Oc2c(ccc(OC)c2)C1
O=C(Nc1c(cccc1)C(=O)N)C=2Nc3c(ccc(c3)CC)C2	279	fCSFP4	weighted-fingerprint-similarity	0.936	0.508	rxn6038_0_a_kill_0____EN300-17791____EN300-15107	N/A	S1c2c(cc([N+]([O-])=O)cc2)C=C1C(=O)Nc3c(cccc3)C(=O)N	[*;R2][#6;r][#6;r]C(=O)[N;H]c1[c;H][c;H][c;H][c;H]c1C(=O)[N;H2]_20	2	false	SAVI-Space-2024	rxn6038_0_a_kill_0	EN300-17791	O=C(N)c1c(N)cccc1	EN300-15107	O=C(O)C=1Nc2c(ccc(c2)CC)C1
O=C(Nc1c(cccc1)C(=O)N)c2c(nc3c(c2)ccc(c3)C)C	280	fCSFP4	weighted-fingerprint-similarity	0.936	0.508	rxn6038_0_a_kill_0____EN300-17791____EN300-07175	N/A	S1c2c(cc([N+]([O-])=O)cc2)C=C1C(=O)Nc3c(cccc3)C(=O)N	[*;R2][#6;r][#6;r]C(=O)[N;H]c1[c;H][c;H][c;H][c;H]c1C(=O)[N;H2]_20	2	false	SAVI-Space-2024	rxn6038_0_a_kill_0	EN300-17791	O=C(N)c1c(N)cccc1	EN300-07175	O=C(O)c1c(nc2c(c1)ccc(c2)C)C
O=C(Nc1c(cccc1)C(=O)N)c2cc3c(cc2)C(=O)NN=C3	281	fCSFP4	weighted-fingerprint-similarity	0.936	0.508	rxn6038_0_a_kill_0____EN300-17791____EN300-6758811	N/A	S1c2c(cc([N+]([O-])=O)cc2)C=C1C(=O)Nc3c(cccc3)C(=O)N	[*;R2][#6;r][#6;r]C(=O)[N;H]c1[c;H][c;H][c;H][c;H]c1C(=O)[N;H2]_20	2	false	SAVI-Space-2024	rxn6038_0_a_kill_0	EN300-17791	O=C(N)c1c(N)cccc1	EN300-6758811	O=C(O)c1cc2c(cc1)C(=O)NN=C2
S(c1cc2NC(C(=O)Nc3c(cccc3)C(=O)N)=Cc2cc1)C	282	fCSFP4	weighted-fingerprint-similarity	0.936	0.508	rxn6038_0_a_kill_0____EN300-17791____EN300-15105	N/A	S1c2c(cc([N+]([O-])=O)cc2)C=C1C(=O)Nc3c(cccc3)C(=O)N	[*;R2][#6;r][#6;r]C(=O)[N;H]c1[c;H][c;H][c;H][c;H]c1C(=O)[N;H2]_20	2	false	SAVI-Space-2024	rxn6038_0_a_kill_0	EN300-17791	O=C(N)c1c(N)cccc1	EN300-15105	S(c1cc2NC(C(=O)O)=Cc2cc1)C
O=C(Nc1c(cccc1)C(=O)N)c2cc3N(N=Cc3cc2)C	283	fCSFP4	weighted-fingerprint-similarity	0.936	0.504	rxn6038_0_a_kill_0____EN300-17791____EN300-191295	N/A	S1c2c(cc([N+]([O-])=O)cc2)C=C1C(=O)Nc3c(cccc3)C(=O)N	[*;R2][#6;r][#6;r]C(=O)[N;H]c1[c;H][c;H][c;H][c;H]c1C(=O)[N;H2]_20	2	false	SAVI-Space-2024	rxn6038_0_a_kill_0	EN300-17791	O=C(N)c1c(N)cccc1	EN300-191295	O=C(O)c1cc2N(N=Cc2cc1)C
O=C(Nc1c(cccc1)C(=O)N)c2cc3N=C(N(C)C)Nc3cc2	284	fCSFP4	weighted-fingerprint-similarity	0.936	0.496	rxn6038_0_a_kill_0____EN300-17791____EN300-1699863	N/A	S1c2c(cc([N+]([O-])=O)cc2)C=C1C(=O)Nc3c(cccc3)C(=O)N	[*;R2][#6;r][#6;r]C(=O)[N;H]c1[c;H][c;H][c;H][c;H]c1C(=O)[N;H2]_20	2	false	SAVI-Space-2024	rxn6038_0_a_kill_0	EN300-17791	O=C(N)c1c(N)cccc1	EN300-1699863	O=C(O)c1cc2N=C(N(C)C)Nc2cc1
O=C(Nc1c(cccc1)C(=O)N)c2cc3N=C(Nc3cc2)CC[NH3+]	285	fCSFP4	weighted-fingerprint-similarity	0.936	0.496	rxn6038_0_a_kill_0____EN300-17791____EN300-624042	N/A	S1c2c(cc([N+]([O-])=O)cc2)C=C1C(=O)Nc3c(cccc3)C(=O)N	[*;R2][#6;r][#6;r]C(=O)[N;H]c1[c;H][c;H][c;H][c;H]c1C(=O)[N;H2]_20	2	false	SAVI-Space-2024	rxn6038_0_a_kill_0	EN300-17791	O=C(N)c1c(N)cccc1	EN300-624042	O=C(OCC1c2c(c3c1cccc3)cccc2)NCCC4=Nc5c(N4)ccc(c5)C(=O)O
O=C(Nc1c(cccc1)C(=O)N)c2cc3N=COc3cc2	286	fCSFP4	weighted-fingerprint-similarity	0.936	0.496	rxn6038_0_a_kill_0____EN300-17791____EN300-100217	N/A	S1c2c(cc([N+]([O-])=O)cc2)C=C1C(=O)Nc3c(cccc3)C(=O)N	[*;R2][#6;r][#6;r]C(=O)[N;H]c1[c;H][c;H][c;H][c;H]c1C(=O)[N;H2]_20	2	false	SAVI-Space-2024	rxn6038_0_a_kill_0	EN300-17791	O=C(N)c1c(N)cccc1	EN300-100217	O=C(O)c1cc2N=COc2cc1
O=C(Nc1c(cccc1)C(=O)N)c2cc3OC=Nc3cc2	287	fCSFP4	weighted-fingerprint-similarity	0.936	0.496	rxn6038_0_a_kill_0____EN300-17791____EN300-66044	N/A	S1c2c(cc([N+]([O-])=O)cc2)C=C1C(=O)Nc3c(cccc3)C(=O)N	[*;R2][#6;r][#6;r]C(=O)[N;H]c1[c;H][c;H][c;H][c;H]c1C(=O)[N;H2]_20	2	false	SAVI-Space-2024	rxn6038_0_a_kill_0	EN300-17791	O=C(N)c1c(N)cccc1	EN300-66044	O=C(O)c1cc2OC=Nc2cc1
O=C(Nc1c(cccc1)C(=O)N)c2cnc3OC=Cc3c2	288	fCSFP4	weighted-fingerprint-similarity	0.936	0.496	rxn6038_0_a_kill_0____EN300-17791____EN300-1720668	N/A	S1c2c(cc([N+]([O-])=O)cc2)C=C1C(=O)Nc3c(cccc3)C(=O)N	[*;R2][#6;r][#6;r]C(=O)[N;H]c1[c;H][c;H][c;H][c;H]c1C(=O)[N;H2]_20	2	false	SAVI-Space-2024	rxn6038_0_a_kill_0	EN300-17791	O=C(N)c1c(N)cccc1	EN300-1720668	O=C(O)c1cnc2OC=Cc2c1
Fc1c(cc2c(nccc2)c1)C(=O)Nc3c(cccc3)C(=O)N	289	fCSFP4	weighted-fingerprint-similarity	0.936	0.492	rxn6038_0_a_kill_0____EN300-17791____EN300-381119	N/A	S1c2c(cc([N+]([O-])=O)cc2)C=C1C(=O)Nc3c(cccc3)C(=O)N	[*;R2][#6;r][#6;r]C(=O)[N;H]c1[c;H][c;H][c;H][c;H]c1C(=O)[N;H2]_20	2	false	SAVI-Space-2024	rxn6038_0_a_kill_0	EN300-17791	O=C(N)c1c(N)cccc1	EN300-381119	Fc1c(cc2c(nccc2)c1)C(=O)O
O=C(Nc1c(cccc1)C(=O)N)c2c(OC)cc3c(c2)ccnc3	290	fCSFP4	weighted-fingerprint-similarity	0.936	0.492	rxn6038_0_a_kill_0____EN300-17791____EN300-39852240	N/A	S1c2c(cc([N+]([O-])=O)cc2)C=C1C(=O)Nc3c(cccc3)C(=O)N	[*;R2][#6;r][#6;r]C(=O)[N;H]c1[c;H][c;H][c;H][c;H]c1C(=O)[N;H2]_20	2	false	SAVI-Space-2024	rxn6038_0_a_kill_0	EN300-17791	O=C(N)c1c(N)cccc1	EN300-39852240	O=C(O)c1c(OC)cc2c(c1)ccnc2
O=C(Nc1c(cccc1)C(=O)N)c2c(nc3c(c2)cccc3)N	291	fCSFP4	weighted-fingerprint-similarity	0.936	0.492	rxn6038_0_a_kill_0____EN300-17791____EN300-106460	N/A	S1c2c(cc([N+]([O-])=O)cc2)C=C1C(=O)Nc3c(cccc3)C(=O)N	[*;R2][#6;r][#6;r]C(=O)[N;H]c1[c;H][c;H][c;H][c;H]c1C(=O)[N;H2]_20	2	false	SAVI-Space-2024	rxn6038_0_a_kill_0	EN300-17791	O=C(N)c1c(N)cccc1	EN300-106460	O=C(O)c1c(nc2c(c1)cccc2)N
O=C(OCC(C)C)Nc1c(cc2c(c1)cccc2)C(=O)Nc3c(cccc3)C(=O)N	292	fCSFP4	weighted-fingerprint-similarity	0.936	0.492	rxn6038_0_a_kill_0____EN300-17791____EN300-137031	N/A	S1c2c(cc([N+]([O-])=O)cc2)C=C1C(=O)Nc3c(cccc3)C(=O)N	[*;R2][#6;r][#6;r]C(=O)[N;H]c1[c;H][c;H][c;H][c;H]c1C(=O)[N;H2]_20	2	false	SAVI-Space-2024	rxn6038_0_a_kill_0	EN300-17791	O=C(N)c1c(N)cccc1	EN300-137031	O=C(OCC(C)C)Nc1c(cc2c(c1)cccc2)C(=O)O
O=C(Nc1c(cccc1)C(=O)N)c2cnc3NN=Cc3c2	293	fCSFP4	weighted-fingerprint-similarity	0.936	0.488	rxn6038_0_a_kill_0____EN300-17791____EN300-108292	N/A	S1c2c(cc([N+]([O-])=O)cc2)C=C1C(=O)Nc3c(cccc3)C(=O)N	[*;R2][#6;r][#6;r]C(=O)[N;H]c1[c;H][c;H][c;H][c;H]c1C(=O)[N;H2]_20	2	false	SAVI-Space-2024	rxn6038_0_a_kill_0	EN300-17791	O=C(N)c1c(N)cccc1	EN300-108292	O=C(O)c1cnc2NN=Cc2c1
[O-][N+](=O)c1c(c2NC(C(=O)Nc3c(cccc3)C(=O)N)=Cc2cc1)C	294	fCSFP4	weighted-fingerprint-similarity	0.936	0.536	rxn6038_0_a_kill_0____EN300-17791____EN300-340387	N/A	S1c2c(cc([N+]([O-])=O)cc2)C=C1C(=O)Nc3c(cccc3)C(=O)N	[*;R2][#6;r][#6;r]C(=O)[N;H]c1[c;H][c;H][c;H][c;H]c1C(=O)[N;H2]_20	2	false	SAVI-Space-2024	rxn6038_0_a_kill_0	EN300-17791	O=C(N)c1c(N)cccc1	EN300-340387	O=[N+](O)c1c(c2NC(C(=O)O)=Cc2cc1)C
O=C(N)c1c(NC(=O)C2=CN3C(=C2)C=CC(=C3)C)cccc1	295	fCSFP4	weighted-fingerprint-similarity	0.936	0.484	rxn6038_0_a_kill_0____EN300-17791____EN300-1668105	N/A	S1c2c(cc([N+]([O-])=O)cc2)C=C1C(=O)Nc3c(cccc3)C(=O)N	[*;R2][#6;r][#6;r]C(=O)[N;H]c1[c;H][c;H][c;H][c;H]c1C(=O)[N;H2]_20	2	false	SAVI-Space-2024	rxn6038_0_a_kill_0	EN300-17791	O=C(N)c1c(N)cccc1	EN300-1668105	O=C(O)C1=CN2C(=C1)C=CC(=C2)C
O=C(Nc1c(cccc1)C(=O)N)c2cnc3NC=Nc3c2	296	fCSFP4	weighted-fingerprint-similarity	0.936	0.475	rxn6038_0_a_kill_0____EN300-17791____EN300-121096	N/A	S1c2c(cc([N+]([O-])=O)cc2)C=C1C(=O)Nc3c(cccc3)C(=O)N	[*;R2][#6;r][#6;r]C(=O)[N;H]c1[c;H][c;H][c;H][c;H]c1C(=O)[N;H2]_20	2	false	SAVI-Space-2024	rxn6038_0_a_kill_0	EN300-17791	O=C(N)c1c(N)cccc1	EN300-121096	O=C(O)c1cnc2NC=Nc2c1
[O-][N+](=O)c1cc(c2c(c1)cccc2)C(=O)Nc3c(cccc3)C(=O)N	297	fCSFP4	weighted-fingerprint-similarity	0.936	0.631	rxn6038_0_a_kill_0____EN300-17791____EN300-89855	N/A	S1c2c(cc([N+]([O-])=O)cc2)C=C1C(=O)Nc3c(cccc3)C(=O)N	[*;R2][#6;r][#6;r]C(=O)[N;H]c1[c;H][c;H][c;H][c;H]c1C(=O)[N;H2]_20	2	false	SAVI-Space-2024	rxn6038_0_a_kill_0	EN300-17791	O=C(N)c1c(N)cccc1	EN300-89855	O=[N+](O)c1cc(c2c(c1)cccc2)C(=O)O
[O-][N+](=O)c1c2c(NC(C(=O)Nc3c(cccc3)C(=O)N)=C2)ccc1	298	fCSFP4	weighted-fingerprint-similarity	0.936	0.526	rxn6038_0_a_kill_0____EN300-17791____EN300-340367	N/A	S1c2c(cc([N+]([O-])=O)cc2)C=C1C(=O)Nc3c(cccc3)C(=O)N	[*;R2][#6;r][#6;r]C(=O)[N;H]c1[c;H][c;H][c;H][c;H]c1C(=O)[N;H2]_20	2	false	SAVI-Space-2024	rxn6038_0_a_kill_0	EN300-17791	O=C(N)c1c(N)cccc1	EN300-340367	O=[N+](O)c1c2c(NC(C(=O)O)=C2)ccc1
S1N=C2C([N+]([O-])=O)=CC(C(=O)Nc3c(cccc3)C(=O)N)=CC2=N1	299	fCSFP4	weighted-fingerprint-similarity	0.936	0.522	rxn6038_0_a_kill_0____EN300-17791____EN300-124795	N/A	S1c2c(cc([N+]([O-])=O)cc2)C=C1C(=O)Nc3c(cccc3)C(=O)N	[*;R2][#6;r][#6;r]C(=O)[N;H]c1[c;H][c;H][c;H][c;H]c1C(=O)[N;H2]_20	2	false	SAVI-Space-2024	rxn6038_0_a_kill_0	EN300-17791	O=C(N)c1c(N)cccc1	EN300-124795	S1N=C2C([N+](=O)O)=CC(C(=O)O)=CC2=N1
[O-]C(=O)c1c2c(cnc1)cc(cc2)C(=O)Nc3c(cccc3)C(=O)N	300	fCSFP4	weighted-fingerprint-similarity	0.935	0.508	rxn6038_0_a_kill_0____EN300-17791____EN300-7426063	N/A	S1c2c(cc([N+]([O-])=O)cc2)C=C1C(=O)Nc3c(cccc3)C(=O)N	[*;R2][#6;r][#6;r]C(=O)[N;H]c1[c;H][c;H][c;H][c;H]c1C(=O)[N;H2]_20	2	false	SAVI-Space-2024	rxn6038_0_a_kill_0	EN300-17791	O=C(N)c1c(N)cccc1	EN300-7426063	O=C(OC)c1c2c(cnc1)cc(cc2)C(=O)O
O=C(N)c1c(NC(=O)C=2Nc3c(ccc(c4ccncc4)c3)C2)cccc1	301	fCSFP4	weighted-fingerprint-similarity	0.935	0.504	rxn6038_0_a_kill_0____EN300-17791____EN300-399310	N/A	S1c2c(cc([N+]([O-])=O)cc2)C=C1C(=O)Nc3c(cccc3)C(=O)N	[*;R2][#6;r][#6;r]C(=O)[N;H]c1[c;H][c;H][c;H][c;H]c1C(=O)[N;H2]_20	2	false	SAVI-Space-2024	rxn6038_0_a_kill_0	EN300-17791	O=C(N)c1c(N)cccc1	EN300-399310	O=C(O)C=1Nc2c(ccc(c3ccncc3)c2)C1
O=C(Nc1c(cccc1)C(=O)N)C=2Nc3c(cc(cc3)C(C)C)C2	302	fCSFP4	weighted-fingerprint-similarity	0.935	0.504	rxn6038_0_a_kill_0____EN300-17791____EN300-336956	N/A	S1c2c(cc([N+]([O-])=O)cc2)C=C1C(=O)Nc3c(cccc3)C(=O)N	[*;R2][#6;r][#6;r]C(=O)[N;H]c1[c;H][c;H][c;H][c;H]c1C(=O)[N;H2]_20	2	false	SAVI-Space-2024	rxn6038_0_a_kill_0	EN300-17791	O=C(N)c1c(N)cccc1	EN300-336956	O=C(O)C=1Nc2c(cc(cc2)C(C)C)C1
O=C(Nc1c(cccc1)C(=O)N)c2cc3c(N(C=C3)C(C)C)cc2	303	fCSFP4	weighted-fingerprint-similarity	0.935	0.504	rxn6038_0_a_kill_0____EN300-17791____EN300-191879	N/A	S1c2c(cc([N+]([O-])=O)cc2)C=C1C(=O)Nc3c(cccc3)C(=O)N	[*;R2][#6;r][#6;r]C(=O)[N;H]c1[c;H][c;H][c;H][c;H]c1C(=O)[N;H2]_20	2	false	SAVI-Space-2024	rxn6038_0_a_kill_0	EN300-17791	O=C(N)c1c(N)cccc1	EN300-191879	O=C(O)c1cc2c(N(C=C2)C(C)C)cc1
S1C(=NC=2NC(C(=O)Nc3c(cccc3)C(=O)N)=CC12)C	304	fCSFP4	weighted-fingerprint-similarity	0.935	0.500	rxn6038_0_a_kill_0____EN300-17791____EN300-1699821	N/A	S1c2c(cc([N+]([O-])=O)cc2)C=C1C(=O)Nc3c(cccc3)C(=O)N	[*;R2][#6;r][#6;r]C(=O)[N;H]c1[c;H][c;H][c;H][c;H]c1C(=O)[N;H2]_20	2	false	SAVI-Space-2024	rxn6038_0_a_kill_0	EN300-17791	O=C(N)c1c(N)cccc1	EN300-1699821	S1C(=NC=2NC(C(=O)O)=CC12)C
O=C(Nc1c(cccc1)C(=O)N)c2cc3N=C(Nc3cc2)C4CC4	305	fCSFP4	weighted-fingerprint-similarity	0.935	0.492	rxn6038_0_a_kill_0____EN300-17791____EN300-1264887	N/A	S1c2c(cc([N+]([O-])=O)cc2)C=C1C(=O)Nc3c(cccc3)C(=O)N	[*;R2][#6;r][#6;r]C(=O)[N;H]c1[c;H][c;H][c;H][c;H]c1C(=O)[N;H2]_20	2	false	SAVI-Space-2024	rxn6038_0_a_kill_0	EN300-17791	O=C(N)c1c(N)cccc1	EN300-1264887	O=C(O)c1cc2N=C(Nc2cc1)C3CC3
O=C(Nc1c(cccc1)C(=O)N)c2c(nc3c(c2)cccc3)C	306	fCSFP4	weighted-fingerprint-similarity	0.935	0.488	rxn6038_0_a_kill_0____EN300-17791____EN300-07174 EN300-250727""	N/A	S1c2c(cc([N+]([O-])=O)cc2)C=C1C(=O)Nc3c(cccc3)C(=O)N	[*;R2][#6;r][#6;r]C(=O)[N;H]c1[c;H][c;H][c;H][c;H]c1C(=O)[N;H2]_20	2	false	SAVI-Space-2024	rxn6038_0_a_kill_0	EN300-17791	O=C(N)c1c(N)cccc1	EN300-07174 EN300-250727""	O=C(O)c1c(nc2c(c1)cccc2)C
S1C(=NC=2SC(C(=O)Nc3c(cccc3)C(=O)N)=CC12)Nc4c(OC)cccc4	307	fCSFP4	weighted-fingerprint-similarity	0.935	0.529	rxn6038_0_a_kill_0____EN300-17791____EN300-39999	N/A	S1c2c(cc([N+]([O-])=O)cc2)C=C1C(=O)Nc3c(cccc3)C(=O)N	[*;R2][#6;r][#6;r]C(=O)[N;H]c1[c;H][c;H][c;H][c;H]c1C(=O)[N;H2]_20	2	false	SAVI-Space-2024	rxn6038_0_a_kill_0	EN300-17791	O=C(N)c1c(N)cccc1	EN300-39999	S1C(=NC=2SC(C(=O)O)=CC12)Nc3c(OC)cccc3
S(=O)(=O)(NC=1Sc2c(N1)ccc(c2)C(=O)Nc3c(cccc3)C(=O)N)C	308	fCSFP4	weighted-fingerprint-similarity	0.935	0.525	rxn6038_0_a_kill_0____EN300-17791____EN300-186547	N/A	S1c2c(cc([N+]([O-])=O)cc2)C=C1C(=O)Nc3c(cccc3)C(=O)N	[*;R2][#6;r][#6;r]C(=O)[N;H]c1[c;H][c;H][c;H][c;H]c1C(=O)[N;H2]_20	2	false	SAVI-Space-2024	rxn6038_0_a_kill_0	EN300-17791	O=C(N)c1c(N)cccc1	EN300-186547	S(=O)(=O)(NC=1Sc2c(N1)ccc(c2)C(=O)O)C
O=C(N)c1c(NC(=O)C2=CN3C(=C2)C=CC=C3)cccc1	309	fCSFP4	weighted-fingerprint-similarity	0.935	0.472	rxn6038_0_a_kill_0____EN300-17791____EN300-75775	N/A	S1c2c(cc([N+]([O-])=O)cc2)C=C1C(=O)Nc3c(cccc3)C(=O)N	[*;R2][#6;r][#6;r]C(=O)[N;H]c1[c;H][c;H][c;H][c;H]c1C(=O)[N;H2]_20	2	false	SAVI-Space-2024	rxn6038_0_a_kill_0	EN300-17791	O=C(N)c1c(N)cccc1	EN300-75775	O=C(O)C1=CN2C(=C1)C=CC=C2
O=C(Nc1c(cccc1)C(=O)N)c2cnc3nccnc3c2	310	fCSFP4	weighted-fingerprint-similarity	0.935	0.472	rxn6038_0_a_kill_0____EN300-17791____EN300-135662	N/A	S1c2c(cc([N+]([O-])=O)cc2)C=C1C(=O)Nc3c(cccc3)C(=O)N	[*;R2][#6;r][#6;r]C(=O)[N;H]c1[c;H][c;H][c;H][c;H]c1C(=O)[N;H2]_20	2	false	SAVI-Space-2024	rxn6038_0_a_kill_0	EN300-17791	O=C(N)c1c(N)cccc1	EN300-135662	O=C(O)c1cnc2nccnc2c1
S1c2nc(cc(c2C=C1C(=O)Nc3c(cccc3)C(=O)N)C)C	311	fCSFP4	weighted-fingerprint-similarity	0.935	0.518	rxn6038_0_a_kill_0____EN300-17791____EN300-12419	N/A	S1c2c(cc([N+]([O-])=O)cc2)C=C1C(=O)Nc3c(cccc3)C(=O)N	[*;R2][#6;r][#6;r]C(=O)[N;H]c1[c;H][c;H][c;H][c;H]c1C(=O)[N;H2]_20	2	false	SAVI-Space-2024	rxn6038_0_a_kill_0	EN300-17791	O=C(N)c1c(N)cccc1	EN300-12419	S1c2nc(cc(c2C=C1C(=O)O)C)C
S1c2c(cccc2)C=3SC(C(=O)Nc4c(cc([N+]([O-])=O)cc4)C(=O)N)=CC13	312	fCSFP4	weighted-fingerprint-similarity	0.934	0.771	rxn6038_0_a_kill_0____EN300-128525____EN300-14571	N/A	S1c2c(cc([N+]([O-])=O)cc2)C=C1C(=O)Nc3c(cccc3)C(=O)N	[*;R2][#6;r][#6;r]C(=O)[N;H]c1[c;H][c;H][c;H][c;H]c1C(=O)[N;H2]_20	2	false	SAVI-Space-2024	rxn6038_0_a_kill_0	EN300-128525	O=[N+](O)c1cc(c(N)cc1)C(=O)N	EN300-14571	S1c2c(cccc2)C=3SC(C(=O)O)=CC13
S1c2c(cccc2)C=3SC(C(=O)Nc4c(ccc([N+]([O-])=O)c4)C(=O)N)=CC13	313	fCSFP4	weighted-fingerprint-similarity	0.934	0.771	rxn6038_0_a_kill_0____EN300-6745919____EN300-14571	N/A	S1c2c(cc([N+]([O-])=O)cc2)C=C1C(=O)Nc3c(cccc3)C(=O)N	[*;R2][#6;r][#6;r]C(=O)[N;H]c1[c;H][c;H][c;H][c;H]c1C(=O)[N;H2]_20	2	false	SAVI-Space-2024	rxn6038_0_a_kill_0	EN300-6745919	O=[N+](O)c1cc(N)c(cc1)C(=O)N	EN300-14571	S1c2c(cccc2)C=3SC(C(=O)O)=CC13
Fc1cc2nc(c(cc2cc1)C(=O)Nc3c(cccc3)C(=O)N)C	314	fCSFP4	weighted-fingerprint-similarity	0.934	0.500	rxn6038_0_a_kill_0____EN300-17791____EN300-07134	N/A	S1c2c(cc([N+]([O-])=O)cc2)C=C1C(=O)Nc3c(cccc3)C(=O)N	[*;R2][#6;r][#6;r]C(=O)[N;H]c1[c;H][c;H][c;H][c;H]c1C(=O)[N;H2]_20	2	false	SAVI-Space-2024	rxn6038_0_a_kill_0	EN300-17791	O=C(N)c1c(N)cccc1	EN300-07134	Fc1cc2nc(c(cc2cc1)C(=O)O)C
O=C(Nc1c(cccc1)C(=O)N)C=2Nc3c(cc(cc3)C(C)(C)C)C2	315	fCSFP4	weighted-fingerprint-similarity	0.934	0.500	rxn6038_0_a_kill_0____EN300-17791____EN300-211883	N/A	S1c2c(cc([N+]([O-])=O)cc2)C=C1C(=O)Nc3c(cccc3)C(=O)N	[*;R2][#6;r][#6;r]C(=O)[N;H]c1[c;H][c;H][c;H][c;H]c1C(=O)[N;H2]_20	2	false	SAVI-Space-2024	rxn6038_0_a_kill_0	EN300-17791	O=C(N)c1c(N)cccc1	EN300-211883	O=C(O)C=1Nc2c(cc(cc2)C(C)(C)C)C1
O=C(Nc1c(cccc1)C(=O)N)C=2Nc3c(cc(cc3)C4CC4)C2	316	fCSFP4	weighted-fingerprint-similarity	0.934	0.500	rxn6038_0_a_kill_0____EN300-17791____EN300-9576761	N/A	S1c2c(cc([N+]([O-])=O)cc2)C=C1C(=O)Nc3c(cccc3)C(=O)N	[*;R2][#6;r][#6;r]C(=O)[N;H]c1[c;H][c;H][c;H][c;H]c1C(=O)[N;H2]_20	2	false	SAVI-Space-2024	rxn6038_0_a_kill_0	EN300-17791	O=C(N)c1c(N)cccc1	EN300-9576761	O=C(O)C=1Nc2c(cc(cc2)C3CC3)C1
O=C(Nc1c(cccc1)C(=O)N)C=2Nc3c(ccc(c3)C(C)C)C2	317	fCSFP4	weighted-fingerprint-similarity	0.934	0.500	rxn6038_0_a_kill_0____EN300-17791____EN300-15095	N/A	S1c2c(cc([N+]([O-])=O)cc2)C=C1C(=O)Nc3c(cccc3)C(=O)N	[*;R2][#6;r][#6;r]C(=O)[N;H]c1[c;H][c;H][c;H][c;H]c1C(=O)[N;H2]_20	2	false	SAVI-Space-2024	rxn6038_0_a_kill_0	EN300-17791	O=C(N)c1c(N)cccc1	EN300-15095	O=C(O)C=1Nc2c(ccc(c2)C(C)C)C1
O=C(Nc1c(cccc1)C(=O)N)c2cc3c(N(C=C3)Cc4ccccc4)cc2	318	fCSFP4	weighted-fingerprint-similarity	0.934	0.500	rxn6038_0_a_kill_0____EN300-17791____EN300-180837	N/A	S1c2c(cc([N+]([O-])=O)cc2)C=C1C(=O)Nc3c(cccc3)C(=O)N	[*;R2][#6;r][#6;r]C(=O)[N;H]c1[c;H][c;H][c;H][c;H]c1C(=O)[N;H2]_20	2	false	SAVI-Space-2024	rxn6038_0_a_kill_0	EN300-17791	O=C(N)c1c(N)cccc1	EN300-180837	O=C(O)c1cc2c(N(C=C2)Cc3ccccc3)cc1
O=C(Nc1c(cccc1)C(=O)N)c2cc3c(c(OC)ncc3)cc2	319	fCSFP4	weighted-fingerprint-similarity	0.934	0.500	rxn6038_0_a_kill_0____EN300-17791____EN300-9434243	N/A	S1c2c(cc([N+]([O-])=O)cc2)C=C1C(=O)Nc3c(cccc3)C(=O)N	[*;R2][#6;r][#6;r]C(=O)[N;H]c1[c;H][c;H][c;H][c;H]c1C(=O)[N;H2]_20	2	false	SAVI-Space-2024	rxn6038_0_a_kill_0	EN300-17791	O=C(N)c1c(N)cccc1	EN300-9434243	O=C(O)c1cc2c(c(OC)ncc2)cc1
[O-]C(=O)N1c2c(ccc(c2)C(=O)Nc3c(cccc3)C(=O)N)C=C1	320	fCSFP4	weighted-fingerprint-similarity	0.934	0.500	rxn6038_0_a_kill_0____EN300-17791____EN300-245100	N/A	S1c2c(cc([N+]([O-])=O)cc2)C=C1C(=O)Nc3c(cccc3)C(=O)N	[*;R2][#6;r][#6;r]C(=O)[N;H]c1[c;H][c;H][c;H][c;H]c1C(=O)[N;H2]_20	2	false	SAVI-Space-2024	rxn6038_0_a_kill_0	EN300-17791	O=C(N)c1c(N)cccc1	EN300-245100	O=C(OC(C)(C)C)N1c2c(ccc(c2)C(=O)O)C=C1
O=C(Nc1c(cccc1)C(=O)N)c2cc3N(C=Cc3cc2)C(C)C	321	fCSFP4	weighted-fingerprint-similarity	0.934	0.496	rxn6038_0_a_kill_0____EN300-17791____EN300-191887	N/A	S1c2c(cc([N+]([O-])=O)cc2)C=C1C(=O)Nc3c(cccc3)C(=O)N	[*;R2][#6;r][#6;r]C(=O)[N;H]c1[c;H][c;H][c;H][c;H]c1C(=O)[N;H2]_20	2	false	SAVI-Space-2024	rxn6038_0_a_kill_0	EN300-17791	O=C(N)c1c(N)cccc1	EN300-191887	O=C(O)c1cc2N(C=Cc2cc1)C(C)C
O=C(Nc1c(cccc1)C(=O)N)c2cc3c(cc2)C=NNC3=O	322	fCSFP4	weighted-fingerprint-similarity	0.934	0.496	rxn6038_0_a_kill_0____EN300-17791____EN300-19569205	N/A	S1c2c(cc([N+]([O-])=O)cc2)C=C1C(=O)Nc3c(cccc3)C(=O)N	[*;R2][#6;r][#6;r]C(=O)[N;H]c1[c;H][c;H][c;H][c;H]c1C(=O)[N;H2]_20	2	false	SAVI-Space-2024	rxn6038_0_a_kill_0	EN300-17791	O=C(N)c1c(N)cccc1	EN300-19569205	O=C(O)c1cc2c(cc1)C=NNC2=O
O=C(Nc1ccccc1)c2c(OCCC(=O)Nc3c(cccc3)C(=O)N)cc4c(c2)cccc4	323	fCSFP4	weighted-fingerprint-similarity	0.934	0.492	rxn6039_0_a_kill_0____EN300-128496____EN300-35822	N/A	S1c2c(cc([N+]([O-])=O)cc2)C=C1C(=O)Nc3c(cccc3)C(=O)N	[*;R2][#6;r][#6;r]C(=O)[N;H]c1[c;H][c;H][c;H][c;H]c1C(=O)[N;H2]_20	2	false	SAVI-Space-2024	rxn6039_0_a_kill_0	EN300-128496	O=C(Nc1ccccc1)c2c(O)cc3c(c2)cccc3	EN300-35822	ClCCC(=O)Nc1c(cccc1)C(=O)N
O=C(Nc1c(cccc1)C(=O)N)c2cc3N=C(OCC)Nc3cc2	324	fCSFP4	weighted-fingerprint-similarity	0.934	0.488	rxn6038_0_a_kill_0____EN300-17791____EN300-182406	N/A	S1c2c(cc([N+]([O-])=O)cc2)C=C1C(=O)Nc3c(cccc3)C(=O)N	[*;R2][#6;r][#6;r]C(=O)[N;H]c1[c;H][c;H][c;H][c;H]c1C(=O)[N;H2]_20	2	false	SAVI-Space-2024	rxn6038_0_a_kill_0	EN300-17791	O=C(N)c1c(N)cccc1	EN300-182406	O=C(O)c1cc2N=C(OCC)Nc2cc1
O=C(N)c1c(NC(=O)C=2Nc3c(ccnc3)C2)cccc1	325	fCSFP4	weighted-fingerprint-similarity	0.934	0.484	rxn6038_0_a_kill_0____EN300-17791____EN300-115487	N/A	S1c2c(cc([N+]([O-])=O)cc2)C=C1C(=O)Nc3c(cccc3)C(=O)N	[*;R2][#6;r][#6;r]C(=O)[N;H]c1[c;H][c;H][c;H][c;H]c1C(=O)[N;H2]_20	2	false	SAVI-Space-2024	rxn6038_0_a_kill_0	EN300-17791	O=C(N)c1c(N)cccc1	EN300-115487	O=C(O)C=1Nc2c(ccnc2)C1
O=C(N)c1c(NC(=O)C=2Nc3c(cncc3)C2)cccc1	326	fCSFP4	weighted-fingerprint-similarity	0.934	0.484	rxn6038_0_a_kill_0____EN300-17791____EN300-331987	N/A	S1c2c(cc([N+]([O-])=O)cc2)C=C1C(=O)Nc3c(cccc3)C(=O)N	[*;R2][#6;r][#6;r]C(=O)[N;H]c1[c;H][c;H][c;H][c;H]c1C(=O)[N;H2]_20	2	false	SAVI-Space-2024	rxn6038_0_a_kill_0	EN300-17791	O=C(N)c1c(N)cccc1	EN300-331987	O=C(O)C=1Nc2c(cncc2)C1
O=C(Nc1c(cccc1)C(=O)N)c2ncc3NC=Cc3c2	327	fCSFP4	weighted-fingerprint-similarity	0.934	0.484	rxn6038_0_a_kill_0____EN300-17791____EN300-45198045	N/A	S1c2c(cc([N+]([O-])=O)cc2)C=C1C(=O)Nc3c(cccc3)C(=O)N	[*;R2][#6;r][#6;r]C(=O)[N;H]c1[c;H][c;H][c;H][c;H]c1C(=O)[N;H2]_20	2	false	SAVI-Space-2024	rxn6038_0_a_kill_0	EN300-17791	O=C(N)c1c(N)cccc1	EN300-45198045	O=C(O)c1ncc2NC=Cc2c1
S1c2ncc(cc2N=C1)C(=O)Nc3c(cccc3)C(=O)N	328	fCSFP4	weighted-fingerprint-similarity	0.934	0.484	rxn6038_0_a_kill_0____EN300-17791____EN300-1601940	N/A	S1c2c(cc([N+]([O-])=O)cc2)C=C1C(=O)Nc3c(cccc3)C(=O)N	[*;R2][#6;r][#6;r]C(=O)[N;H]c1[c;H][c;H][c;H][c;H]c1C(=O)[N;H2]_20	2	false	SAVI-Space-2024	rxn6038_0_a_kill_0	EN300-17791	O=C(N)c1c(N)cccc1	EN300-1601940	S1c2ncc(cc2N=C1)C(=O)O
O=C(N)c1c(NC(=O)C=2Nc3c(c4c(cc3)cccc4)C2)cccc1	329	fCSFP4	weighted-fingerprint-similarity	0.934	0.480	rxn6038_0_a_kill_0____EN300-17791____EN300-15081	N/A	S1c2c(cc([N+]([O-])=O)cc2)C=C1C(=O)Nc3c(cccc3)C(=O)N	[*;R2][#6;r][#6;r]C(=O)[N;H]c1[c;H][c;H][c;H][c;H]c1C(=O)[N;H2]_20	2	false	SAVI-Space-2024	rxn6038_0_a_kill_0	EN300-17791	O=C(N)c1c(N)cccc1	EN300-15081	O=C(O)C=1Nc2c(c3c(cc2)cccc3)C1
O=C(N)c1c(NC(=O)C=2Nc3ncccc3C2)cccc1	330	fCSFP4	weighted-fingerprint-similarity	0.934	0.480	rxn6038_0_a_kill_0____EN300-17791____EN300-33541 EN300-253956""	N/A	S1c2c(cc([N+]([O-])=O)cc2)C=C1C(=O)Nc3c(cccc3)C(=O)N	[*;R2][#6;r][#6;r]C(=O)[N;H]c1[c;H][c;H][c;H][c;H]c1C(=O)[N;H2]_20	2	false	SAVI-Space-2024	rxn6038_0_a_kill_0	EN300-17791	O=C(N)c1c(N)cccc1	EN300-33541 EN300-253956""	O=C(O)C=1Nc2ncccc2C1
O=C(N)c1c(NC(=O)C=2Oc3c(c4c(cc3)cccc4)C2)cccc1	331	fCSFP4	weighted-fingerprint-similarity	0.934	0.480	rxn6038_0_a_kill_0____EN300-17791____EN300-314922	N/A	S1c2c(cc([N+]([O-])=O)cc2)C=C1C(=O)Nc3c(cccc3)C(=O)N	[*;R2][#6;r][#6;r]C(=O)[N;H]c1[c;H][c;H][c;H][c;H]c1C(=O)[N;H2]_20	2	false	SAVI-Space-2024	rxn6038_0_a_kill_0	EN300-17791	O=C(N)c1c(N)cccc1	EN300-314922	O=C(O)C=1Oc2c(c3c(cc2)cccc3)C1
S1C(C(=O)Nc2c(cccc2)C(=O)N)=CC=3N4C(=NC13)C=CC=C4	332	fCSFP4	weighted-fingerprint-similarity	0.934	0.518	rxn6038_0_a_kill_0____EN300-17791____EN300-10683	N/A	S1c2c(cc([N+]([O-])=O)cc2)C=C1C(=O)Nc3c(cccc3)C(=O)N	[*;R2][#6;r][#6;r]C(=O)[N;H]c1[c;H][c;H][c;H][c;H]c1C(=O)[N;H2]_20	2	false	SAVI-Space-2024	rxn6038_0_a_kill_0	EN300-17791	O=C(N)c1c(N)cccc1	EN300-10683	S1C(C(=O)O)=CC=2N3C(=NC12)C=CC=C3
[O-][N+](=O)c1cc(c(NC(=O)c2cc3c(Nc4c3cccc4)cc2)cc1)C(=O)N	333	fCSFP4	weighted-fingerprint-similarity	0.934	0.618	rxn6038_0_a_kill_0____EN300-128525____EN300-156879	N/A	S1c2c(cc([N+]([O-])=O)cc2)C=C1C(=O)Nc3c(cccc3)C(=O)N	[*;R2][#6;r][#6;r]C(=O)[N;H]c1[c;H][c;H][c;H][c;H]c1C(=O)[N;H2]_20	2	false	SAVI-Space-2024	rxn6038_0_a_kill_0	EN300-128525	O=[N+](O)c1cc(c(N)cc1)C(=O)N	EN300-156879	O=C(O)c1cc2c(Nc3c2cccc3)cc1
[O-][N+](=O)c1cc(c(NC(=O)c2cc3c(Oc4c3cccc4)cc2)cc1)C(=O)N	334	fCSFP4	weighted-fingerprint-similarity	0.934	0.618	rxn6038_0_a_kill_0____EN300-128525____EN300-1603435	N/A	S1c2c(cc([N+]([O-])=O)cc2)C=C1C(=O)Nc3c(cccc3)C(=O)N	[*;R2][#6;r][#6;r]C(=O)[N;H]c1[c;H][c;H][c;H][c;H]c1C(=O)[N;H2]_20	2	false	SAVI-Space-2024	rxn6038_0_a_kill_0	EN300-128525	O=[N+](O)c1cc(c(N)cc1)C(=O)N	EN300-1603435	O=C(O)c1cc2c(Oc3c2cccc3)cc1
S1c2c(F)ccc(OC)c2C=C1C(=O)Nc3c(cccc3)C(=O)N	335	fCSFP4	weighted-fingerprint-similarity	0.934	0.514	rxn6038_0_a_kill_0____EN300-17791____EN300-21119928	N/A	S1c2c(cc([N+]([O-])=O)cc2)C=C1C(=O)Nc3c(cccc3)C(=O)N	[*;R2][#6;r][#6;r]C(=O)[N;H]c1[c;H][c;H][c;H][c;H]c1C(=O)[N;H2]_20	2	false	SAVI-Space-2024	rxn6038_0_a_kill_0	EN300-17791	O=C(N)c1c(N)cccc1	EN300-21119928	S1c2c(F)ccc(OC)c2C=C1C(=O)O
O=C(N)c1c(NC(=O)C=2N(c3c(cc(cc3)C)C2)C)cccc1	336	fCSFP4	weighted-fingerprint-similarity	0.933	0.496	rxn6038_0_a_kill_0____EN300-17791____EN300-155755	N/A	S1c2c(cc([N+]([O-])=O)cc2)C=C1C(=O)Nc3c(cccc3)C(=O)N	[*;R2][#6;r][#6;r]C(=O)[N;H]c1[c;H][c;H][c;H][c;H]c1C(=O)[N;H2]_20	2	false	SAVI-Space-2024	rxn6038_0_a_kill_0	EN300-17791	O=C(N)c1c(N)cccc1	EN300-155755	O=C(O)C=1N(c2c(cc(cc2)C)C1)C
O=C(N)c1c(NC(=O)C=2Oc3c(cc(OCC)cc3)C2)cccc1	337	fCSFP4	weighted-fingerprint-similarity	0.933	0.496	rxn6038_0_a_kill_0____EN300-17791____EN300-784933	N/A	S1c2c(cc([N+]([O-])=O)cc2)C=C1C(=O)Nc3c(cccc3)C(=O)N	[*;R2][#6;r][#6;r]C(=O)[N;H]c1[c;H][c;H][c;H][c;H]c1C(=O)[N;H2]_20	2	false	SAVI-Space-2024	rxn6038_0_a_kill_0	EN300-17791	O=C(N)c1c(N)cccc1	EN300-784933	O=C(O)C=1Oc2c(cc(OCC)cc2)C1
O=C(Nc1c(cccc1)C(=O)N)C=2Nc3c(ccc(c3)C(C)(C)C)C2	338	fCSFP4	weighted-fingerprint-similarity	0.933	0.496	rxn6038_0_a_kill_0____EN300-17791____EN300-33341	N/A	S1c2c(cc([N+]([O-])=O)cc2)C=C1C(=O)Nc3c(cccc3)C(=O)N	[*;R2][#6;r][#6;r]C(=O)[N;H]c1[c;H][c;H][c;H][c;H]c1C(=O)[N;H2]_20	2	false	SAVI-Space-2024	rxn6038_0_a_kill_0	EN300-17791	O=C(N)c1c(N)cccc1	EN300-33341	O=C(O)C=1Nc2c(ccc(c2)C(C)(C)C)C1
O=C(Nc1c(cccc1)C(=O)N)c2cc3c(N(C=C3)CCC[NH3+])cc2	339	fCSFP4	weighted-fingerprint-similarity	0.933	0.496	rxn6038_0_a_kill_0____EN300-17791____EN300-102402	N/A	S1c2c(cc([N+]([O-])=O)cc2)C=C1C(=O)Nc3c(cccc3)C(=O)N	[*;R2][#6;r][#6;r]C(=O)[N;H]c1[c;H][c;H][c;H][c;H]c1C(=O)[N;H2]_20	2	false	SAVI-Space-2024	rxn6038_0_a_kill_0	EN300-17791	O=C(N)c1c(N)cccc1	EN300-102402	O=C(OC(C)(C)C)NCCCN1c2c(cc(cc2)C(=O)O)C=C1
O=C(Nc1c(cccc1)C(=O)N)c2nnc3c(c2)ccc(OC)c3	340	fCSFP4	weighted-fingerprint-similarity	0.933	0.496	rxn6038_0_a_kill_0____EN300-17791____EN300-27681	N/A	S1c2c(cc([N+]([O-])=O)cc2)C=C1C(=O)Nc3c(cccc3)C(=O)N	[*;R2][#6;r][#6;r]C(=O)[N;H]c1[c;H][c;H][c;H][c;H]c1C(=O)[N;H2]_20	2	false	SAVI-Space-2024	rxn6038_0_a_kill_0	EN300-17791	O=C(N)c1c(N)cccc1	EN300-27681	O=C(O)c1nnc2c(c1)ccc(OC)c2
Fc1ccc(cc1)C2=Nc3c(N2)ccc(c3)C(=O)Nc4c(cccc4)C(=O)N	341	fCSFP4	weighted-fingerprint-similarity	0.933	0.485	rxn6038_0_a_kill_0____EN300-17791____EN300-6479492	N/A	S1c2c(cc([N+]([O-])=O)cc2)C=C1C(=O)Nc3c(cccc3)C(=O)N	[*;R2][#6;r][#6;r]C(=O)[N;H]c1[c;H][c;H][c;H][c;H]c1C(=O)[N;H2]_20	2	false	SAVI-Space-2024	rxn6038_0_a_kill_0	EN300-17791	O=C(N)c1c(N)cccc1	EN300-6479492	Fc1ccc(cc1)C2=Nc3c(N2)cc(cc3)C(=O)O
O=C(Nc1c(cccc1)C(=O)N)c2cc3N(C(=O)N(c3cc2)C)C	342	fCSFP4	weighted-fingerprint-similarity	0.933	0.485	rxn6038_0_a_kill_0____EN300-17791____EN300-127107	N/A	S1c2c(cc([N+]([O-])=O)cc2)C=C1C(=O)Nc3c(cccc3)C(=O)N	[*;R2][#6;r][#6;r]C(=O)[N;H]c1[c;H][c;H][c;H][c;H]c1C(=O)[N;H2]_20	2	false	SAVI-Space-2024	rxn6038_0_a_kill_0	EN300-17791	O=C(N)c1c(N)cccc1	EN300-127107	O=C(O)c1cc2N(C(=O)N(c2cc1)C)C
O=C(Nc1c(cccc1)C(=O)N)c2cc3c(cc2)C(=O)N(C3=O)C	343	fCSFP4	weighted-fingerprint-similarity	0.933	0.485	rxn6038_0_a_kill_0____EN300-17791____EN300-22401	N/A	S1c2c(cc([N+]([O-])=O)cc2)C=C1C(=O)Nc3c(cccc3)C(=O)N	[*;R2][#6;r][#6;r]C(=O)[N;H]c1[c;H][c;H][c;H][c;H]c1C(=O)[N;H2]_20	2	false	SAVI-Space-2024	rxn6038_0_a_kill_0	EN300-17791	O=C(N)c1c(N)cccc1	EN300-22401	O=C(O)c1cc2c(cc1)C(=O)N(C2=O)C
O=C(Nc1c(cccc1)C(=O)N)c2cc3nc(c(nc3cc2)CC)CC	344	fCSFP4	weighted-fingerprint-similarity	0.933	0.485	rxn6038_0_a_kill_0____EN300-17791____EN300-07839	N/A	S1c2c(cc([N+]([O-])=O)cc2)C=C1C(=O)Nc3c(cccc3)C(=O)N	[*;R2][#6;r][#6;r]C(=O)[N;H]c1[c;H][c;H][c;H][c;H]c1C(=O)[N;H2]_20	2	false	SAVI-Space-2024	rxn6038_0_a_kill_0	EN300-17791	O=C(N)c1c(N)cccc1	EN300-07839	O=C(O)c1cc2nc(c(nc2cc1)CC)CC
O=C(N)c1c(NC(=O)C=2Oc3c(ccnc3)C2)cccc1	345	fCSFP4	weighted-fingerprint-similarity	0.933	0.481	rxn6038_0_a_kill_0____EN300-17791____EN300-1653799	N/A	S1c2c(cc([N+]([O-])=O)cc2)C=C1C(=O)Nc3c(cccc3)C(=O)N	[*;R2][#6;r][#6;r]C(=O)[N;H]c1[c;H][c;H][c;H][c;H]c1C(=O)[N;H2]_20	2	false	SAVI-Space-2024	rxn6038_0_a_kill_0	EN300-17791	O=C(N)c1c(N)cccc1	EN300-1653799	O=C(O)C=1Oc2c(ccnc2)C1
O=C(N)c1c(NC(=O)C=2Oc3c(cncc3)C2)cccc1	346	fCSFP4	weighted-fingerprint-similarity	0.933	0.481	rxn6038_0_a_kill_0____EN300-17791____EN300-218775	N/A	S1c2c(cc([N+]([O-])=O)cc2)C=C1C(=O)Nc3c(cccc3)C(=O)N	[*;R2][#6;r][#6;r]C(=O)[N;H]c1[c;H][c;H][c;H][c;H]c1C(=O)[N;H2]_20	2	false	SAVI-Space-2024	rxn6038_0_a_kill_0	EN300-17791	O=C(N)c1c(N)cccc1	EN300-218775	O=C(O)C=1Oc2c(cncc2)C1
O=C(Nc1c(cccc1)C(=O)N)c2ncc3ncccc3c2	347	fCSFP4	weighted-fingerprint-similarity	0.933	0.481	rxn6038_0_a_kill_0____EN300-17791____EN300-5263048	N/A	S1c2c(cc([N+]([O-])=O)cc2)C=C1C(=O)Nc3c(cccc3)C(=O)N	[*;R2][#6;r][#6;r]C(=O)[N;H]c1[c;H][c;H][c;H][c;H]c1C(=O)[N;H2]_20	2	false	SAVI-Space-2024	rxn6038_0_a_kill_0	EN300-17791	O=C(N)c1c(N)cccc1	EN300-5263048	O=C(O)c1ncc2ncccc2c1
[O-]C(=O)c1nc2c(NC(C(=O)Nc3c(cccc3)C(=O)N)=C2)cc1	348	fCSFP4	weighted-fingerprint-similarity	0.933	0.477	rxn6038_0_a_kill_0____EN300-17791____EN300-31250733	N/A	S1c2c(cc([N+]([O-])=O)cc2)C=C1C(=O)Nc3c(cccc3)C(=O)N	[*;R2][#6;r][#6;r]C(=O)[N;H]c1[c;H][c;H][c;H][c;H]c1C(=O)[N;H2]_20	2	false	SAVI-Space-2024	rxn6038_0_a_kill_0	EN300-17791	O=C(N)c1c(N)cccc1	EN300-31250733	O=C(OC)c1nc2c(NC(C(=O)O)=C2)cc1
[O-]C(=O)c1cc(c(NC(=O)c2cc3c(cc2)cccc3)cc1)C(=O)N	349	fCSFP4	weighted-fingerprint-similarity	0.933	0.584	rxn6038_0_a_kill_0____EN300-8649028____EN300-19820	N/A	S1c2c(cc([N+]([O-])=O)cc2)C=C1C(=O)Nc3c(cccc3)C(=O)N	[*;R2][#6;r][#6;r]C(=O)[N;H]c1[c;H][c;H][c;H][c;H]c1C(=O)[N;H2]_20	2	false	SAVI-Space-2024	rxn6038_0_a_kill_0	EN300-8649028	O=C(OC)c1cc(c(N)cc1)C(=O)N	EN300-19820	O=C(O)c1cc2c(cc1)cccc2
O=C(Nc1c(cccc1)C(=O)N)c2c(N)cc3c(NN=C3)c2	350	fCSFP4	weighted-fingerprint-similarity	0.933	0.472	rxn6038_0_a_kill_0____EN300-17791____EN300-6499178	N/A	S1c2c(cc([N+]([O-])=O)cc2)C=C1C(=O)Nc3c(cccc3)C(=O)N	[*;R2][#6;r][#6;r]C(=O)[N;H]c1[c;H][c;H][c;H][c;H]c1C(=O)[N;H2]_20	2	false	SAVI-Space-2024	rxn6038_0_a_kill_0	EN300-17791	O=C(N)c1c(N)cccc1	EN300-6499178	O=C(OCC1c2c(c3c1cccc3)cccc2)Nc4c(cc5NN=Cc5c4)C(=O)O
[O-][N+](=O)c1cc(c(NC(=O)c2cc3c(N)cccc3cc2)cc1)C(=O)N	351	fCSFP4	weighted-fingerprint-similarity	0.933	0.619	rxn6038_0_a_kill_0____EN300-128525____EN300-34228793	N/A	S1c2c(cc([N+]([O-])=O)cc2)C=C1C(=O)Nc3c(cccc3)C(=O)N	[*;R2][#6;r][#6;r]C(=O)[N;H]c1[c;H][c;H][c;H][c;H]c1C(=O)[N;H2]_20	2	false	SAVI-Space-2024	rxn6038_0_a_kill_0	EN300-128525	O=[N+](O)c1cc(c(N)cc1)C(=O)N	EN300-34228793	O=C(OC(C)(C)C)Nc1c2c(ccc(c2)C(=O)O)ccc1
Fc1c(cc2N=CNc2c1)C(=O)Nc3c(cccc3)C(=O)N	352	fCSFP4	weighted-fingerprint-similarity	0.933	0.460	rxn6038_0_a_kill_0____EN300-17791____EN300-7492516 EN300-206848""	N/A	S1c2c(cc([N+]([O-])=O)cc2)C=C1C(=O)Nc3c(cccc3)C(=O)N	[*;R2][#6;r][#6;r]C(=O)[N;H]c1[c;H][c;H][c;H][c;H]c1C(=O)[N;H2]_20	2	false	SAVI-Space-2024	rxn6038_0_a_kill_0	EN300-17791	O=C(N)c1c(N)cccc1	EN300-7492516 EN300-206848""	Fc1c(cc2NC=Nc2c1)C(=O)O
Fc1c(cc2N=NNc2c1)C(=O)Nc3c(cccc3)C(=O)N	353	fCSFP4	weighted-fingerprint-similarity	0.933	0.460	rxn6038_0_a_kill_0____EN300-17791____EN300-133223	N/A	S1c2c(cc([N+]([O-])=O)cc2)C=C1C(=O)Nc3c(cccc3)C(=O)N	[*;R2][#6;r][#6;r]C(=O)[N;H]c1[c;H][c;H][c;H][c;H]c1C(=O)[N;H2]_20	2	false	SAVI-Space-2024	rxn6038_0_a_kill_0	EN300-17791	O=C(N)c1c(N)cccc1	EN300-133223	Fc1c(cc2NN=Nc2c1)C(=O)O
[O-][N+](=O)c1cc(NC(=O)c2cc(NC(=O)c3cc4N=CNc4cc3)ccc2)c(cc1)C(=O)N	354	fCSFP4	weighted-fingerprint-similarity	0.933	0.613	rxn6038_0_a_kill_0____EN300-6745919____EN300-44299	N/A	S1c2c(cc([N+]([O-])=O)cc2)C=C1C(=O)Nc3c(cccc3)C(=O)N	[*;R2][#6;r][#6;r]C(=O)[N;H]c1[c;H][c;H][c;H][c;H]c1C(=O)[N;H2]_20	2	false	SAVI-Space-2024	rxn6038_0_a_kill_0	EN300-6745919	O=[N+](O)c1cc(N)c(cc1)C(=O)N	EN300-44299	O=C(O)c1cc(NC(=O)c2cc3N=CNc3cc2)ccc1
[O-][N+](=O)c1cc(c(NC(=O)c2cc3Nc4c(c3cc2)cccc4)cc1)C(=O)N	355	fCSFP4	weighted-fingerprint-similarity	0.933	0.613	rxn6038_0_a_kill_0____EN300-128525____EN300-205926	N/A	S1c2c(cc([N+]([O-])=O)cc2)C=C1C(=O)Nc3c(cccc3)C(=O)N	[*;R2][#6;r][#6;r]C(=O)[N;H]c1[c;H][c;H][c;H][c;H]c1C(=O)[N;H2]_20	2	false	SAVI-Space-2024	rxn6038_0_a_kill_0	EN300-128525	O=[N+](O)c1cc(c(N)cc1)C(=O)N	EN300-205926	O=C(O)c1cc2Nc3c(c2cc1)cccc3
[O-][N+](=O)c1cc(c(NC(=O)c2cc3Oc4c(c3cc2)cccc4)cc1)C(=O)N	356	fCSFP4	weighted-fingerprint-similarity	0.933	0.613	rxn6038_0_a_kill_0____EN300-128525____EN300-207274	N/A	S1c2c(cc([N+]([O-])=O)cc2)C=C1C(=O)Nc3c(cccc3)C(=O)N	[*;R2][#6;r][#6;r]C(=O)[N;H]c1[c;H][c;H][c;H][c;H]c1C(=O)[N;H2]_20	2	false	SAVI-Space-2024	rxn6038_0_a_kill_0	EN300-128525	O=[N+](O)c1cc(c(N)cc1)C(=O)N	EN300-207274	O=C(O)c1cc2Oc3c(c2cc1)cccc3
O=C(N)c1c(NC(=O)C=2Nc3c(ccc(OCC)c3)C2)cccc1	357	fCSFP4	weighted-fingerprint-similarity	0.933	0.493	rxn6038_0_a_kill_0____EN300-17791____EN300-15098	N/A	S1c2c(cc([N+]([O-])=O)cc2)C=C1C(=O)Nc3c(cccc3)C(=O)N	[*;R2][#6;r][#6;r]C(=O)[N;H]c1[c;H][c;H][c;H][c;H]c1C(=O)[N;H2]_20	2	false	SAVI-Space-2024	rxn6038_0_a_kill_0	EN300-17791	O=C(N)c1c(N)cccc1	EN300-15098	O=C(O)C=1Nc2c(ccc(OCC)c2)C1
O=C(N)c1c(NC(=O)C=2Nc3c(ccc(c3)COC)C2)cccc1	358	fCSFP4	weighted-fingerprint-similarity	0.933	0.493	rxn6038_0_a_kill_0____EN300-17791____EN300-5075011	N/A	S1c2c(cc([N+]([O-])=O)cc2)C=C1C(=O)Nc3c(cccc3)C(=O)N	[*;R2][#6;r][#6;r]C(=O)[N;H]c1[c;H][c;H][c;H][c;H]c1C(=O)[N;H2]_20	2	false	SAVI-Space-2024	rxn6038_0_a_kill_0	EN300-17791	O=C(N)c1c(N)cccc1	EN300-5075011	O=C(O)C=1Nc2c(ccc(c2)COC)C1
O=C(Nc1c(cccc1)C(=O)N)c2c(nc3c(cc(OC)cc3)c2)C	359	fCSFP4	weighted-fingerprint-similarity	0.933	0.493	rxn6038_0_a_kill_0____EN300-17791____EN300-07178 EN300-702704""	N/A	S1c2c(cc([N+]([O-])=O)cc2)C=C1C(=O)Nc3c(cccc3)C(=O)N	[*;R2][#6;r][#6;r]C(=O)[N;H]c1[c;H][c;H][c;H][c;H]c1C(=O)[N;H2]_20	2	false	SAVI-Space-2024	rxn6038_0_a_kill_0	EN300-17791	O=C(N)c1c(N)cccc1	EN300-07178 EN300-702704""	O=C(O)c1c(nc2c(cc(OC)cc2)c1)C
O=C(Nc1c(cccc1)C(=O)N)c2cc3c(cc2)C=C(NC3=O)C	360	fCSFP4	weighted-fingerprint-similarity	0.933	0.493	rxn6038_0_a_kill_0____EN300-17791____EN300-27699187	N/A	S1c2c(cc([N+]([O-])=O)cc2)C=C1C(=O)Nc3c(cccc3)C(=O)N	[*;R2][#6;r][#6;r]C(=O)[N;H]c1[c;H][c;H][c;H][c;H]c1C(=O)[N;H2]_20	2	false	SAVI-Space-2024	rxn6038_0_a_kill_0	EN300-17791	O=C(N)c1c(N)cccc1	EN300-27699187	O=C(O)c1cc2c(cc1)C=C(NC2=O)C
O=C(N)c1c(NC(=O)C2=CC3=NN(C=C3C=C2)CC)cccc1	361	fCSFP4	weighted-fingerprint-similarity	0.932	0.489	rxn6038_0_a_kill_0____EN300-17791____EN300-27081224	N/A	S1c2c(cc([N+]([O-])=O)cc2)C=C1C(=O)Nc3c(cccc3)C(=O)N	[*;R2][#6;r][#6;r]C(=O)[N;H]c1[c;H][c;H][c;H][c;H]c1C(=O)[N;H2]_20	2	false	SAVI-Space-2024	rxn6038_0_a_kill_0	EN300-17791	O=C(N)c1c(N)cccc1	EN300-27081224	O=C(O)C1=CC2=NN(C=C2C=C1)CC
O=C(Nc1c(cccc1)C(=O)N)c2cc(c3c(c2)ccnc3)C	362	fCSFP4	weighted-fingerprint-similarity	0.932	0.485	rxn6038_0_a_kill_0____EN300-17791____EN300-37443488	N/A	S1c2c(cc([N+]([O-])=O)cc2)C=C1C(=O)Nc3c(cccc3)C(=O)N	[*;R2][#6;r][#6;r]C(=O)[N;H]c1[c;H][c;H][c;H][c;H]c1C(=O)[N;H2]_20	2	false	SAVI-Space-2024	rxn6038_0_a_kill_0	EN300-17791	O=C(N)c1c(N)cccc1	EN300-37443488	O=C(O)c1cc(c2c(c1)ccnc2)C
S1C(=NC=2SC(C(=O)Nc3c(cc(cc3)C([O-])=O)C(=O)N)=CC12)Nc4c(cccc4)C	363	fCSFP4	weighted-fingerprint-similarity	0.932	0.527	rxn6038_0_a_kill_0____EN300-8649028____EN300-54819	N/A	S1c2c(cc([N+]([O-])=O)cc2)C=C1C(=O)Nc3c(cccc3)C(=O)N	[*;R2][#6;r][#6;r]C(=O)[N;H]c1[c;H][c;H][c;H][c;H]c1C(=O)[N;H2]_20	2	false	SAVI-Space-2024	rxn6038_0_a_kill_0	EN300-8649028	O=C(OC)c1cc(c(N)cc1)C(=O)N	EN300-54819	S1C(=NC=2SC(C(=O)O)=CC12)Nc3c(cccc3)C
O=C(Nc1c(cccc1)C(=O)N)c2cc3N=CC(=O)Nc3cc2	364	fCSFP4	weighted-fingerprint-similarity	0.932	0.481	rxn6038_0_a_kill_0____EN300-17791____EN300-211617	N/A	S1c2c(cc([N+]([O-])=O)cc2)C=C1C(=O)Nc3c(cccc3)C(=O)N	[*;R2][#6;r][#6;r]C(=O)[N;H]c1[c;H][c;H][c;H][c;H]c1C(=O)[N;H2]_20	2	false	SAVI-Space-2024	rxn6038_0_a_kill_0	EN300-17791	O=C(N)c1c(N)cccc1	EN300-211617	O=C(O)c1cc2ncc(O)nc2cc1
O=C(Nc1c(cccc1)C(=O)N)c2cc3NC(=O)C=Nc3cc2	365	fCSFP4	weighted-fingerprint-similarity	0.932	0.481	rxn6038_0_a_kill_0____EN300-17791____EN300-1644700 EN300-46375862""	N/A	S1c2c(cc([N+]([O-])=O)cc2)C=C1C(=O)Nc3c(cccc3)C(=O)N	[*;R2][#6;r][#6;r]C(=O)[N;H]c1[c;H][c;H][c;H][c;H]c1C(=O)[N;H2]_20	2	false	SAVI-Space-2024	rxn6038_0_a_kill_0	EN300-17791	O=C(N)c1c(N)cccc1	EN300-1644700 EN300-46375862""	O=C(O)c1cc2NC(=O)C=Nc2cc1
O=C(Nc1c(cccc1)C(=O)N)c2cnc3c(N)cccc3c2	366	fCSFP4	weighted-fingerprint-similarity	0.932	0.481	rxn6038_0_a_kill_0____EN300-17791____EN300-7538983	N/A	S1c2c(cc([N+]([O-])=O)cc2)C=C1C(=O)Nc3c(cccc3)C(=O)N	[*;R2][#6;r][#6;r]C(=O)[N;H]c1[c;H][c;H][c;H][c;H]c1C(=O)[N;H2]_20	2	false	SAVI-Space-2024	rxn6038_0_a_kill_0	EN300-17791	O=C(N)c1c(N)cccc1	EN300-7538983	O=C(OC(C)(C)C)Nc1c2ncc(cc2ccc1)C(=O)O
O=C(N)c1c(NC(=O)C=2N(c3c(cccc3)C2)C)cccc1	367	fCSFP4	weighted-fingerprint-similarity	0.932	0.477	rxn6038_0_a_kill_0____EN300-17791____EN300-51846	N/A	S1c2c(cc([N+]([O-])=O)cc2)C=C1C(=O)Nc3c(cccc3)C(=O)N	[*;R2][#6;r][#6;r]C(=O)[N;H]c1[c;H][c;H][c;H][c;H]c1C(=O)[N;H2]_20	2	false	SAVI-Space-2024	rxn6038_0_a_kill_0	EN300-17791	O=C(N)c1c(N)cccc1	EN300-51846	O=C(O)C=1N(c2c(cccc2)C1)C
O=C(Nc1c(cccc1)C(=O)N)c2c(OC)cc3NC=Cc3c2	368	fCSFP4	weighted-fingerprint-similarity	0.932	0.477	rxn6038_0_a_kill_0____EN300-17791____EN300-304170	N/A	S1c2c(cc([N+]([O-])=O)cc2)C=C1C(=O)Nc3c(cccc3)C(=O)N	[*;R2][#6;r][#6;r]C(=O)[N;H]c1[c;H][c;H][c;H][c;H]c1C(=O)[N;H2]_20	2	false	SAVI-Space-2024	rxn6038_0_a_kill_0	EN300-17791	O=C(N)c1c(N)cccc1	EN300-304170	O=C(O)c1c(OC)cc2NC=Cc2c1
O=C(Nc1c(cccc1)C(=O)N)c2c(OC)cc3c(NC=C3)c2	369	fCSFP4	weighted-fingerprint-similarity	0.932	0.477	rxn6038_0_a_kill_0____EN300-17791____EN300-8617955	N/A	S1c2c(cc([N+]([O-])=O)cc2)C=C1C(=O)Nc3c(cccc3)C(=O)N	[*;R2][#6;r][#6;r]C(=O)[N;H]c1[c;H][c;H][c;H][c;H]c1C(=O)[N;H2]_20	2	false	SAVI-Space-2024	rxn6038_0_a_kill_0	EN300-17791	O=C(N)c1c(N)cccc1	EN300-8617955	O=C(O)c1c(OC)cc2c(NC=C2)c1
O=C(Nc1c(cccc1)C(=O)N)c2ncc3OC=Cc3c2	370	fCSFP4	weighted-fingerprint-similarity	0.932	0.477	rxn6038_0_a_kill_0____EN300-17791____EN300-47325195	N/A	S1c2c(cc([N+]([O-])=O)cc2)C=C1C(=O)Nc3c(cccc3)C(=O)N	[*;R2][#6;r][#6;r]C(=O)[N;H]c1[c;H][c;H][c;H][c;H]c1C(=O)[N;H2]_20	2	false	SAVI-Space-2024	rxn6038_0_a_kill_0	EN300-17791	O=C(N)c1c(N)cccc1	EN300-47325195	O=C(O)c1ncc2OC=Cc2c1
O=C(Nc1c(cccc1)C(=O)N)c2ncc3c(NC=C3)c2	371	fCSFP4	weighted-fingerprint-similarity	0.932	0.473	rxn6038_0_a_kill_0____EN300-17791____EN300-106609	N/A	S1c2c(cc([N+]([O-])=O)cc2)C=C1C(=O)Nc3c(cccc3)C(=O)N	[*;R2][#6;r][#6;r]C(=O)[N;H]c1[c;H][c;H][c;H][c;H]c1C(=O)[N;H2]_20	2	false	SAVI-Space-2024	rxn6038_0_a_kill_0	EN300-17791	O=C(N)c1c(N)cccc1	EN300-106609	O=C(O)c1ncc2c(NC=C2)c1
O=C(Nc1c(cccc1)C(=O)N)c2nnc3NC=Cc3c2	372	fCSFP4	weighted-fingerprint-similarity	0.932	0.473	rxn6038_0_a_kill_0____EN300-17791____EN300-27149748	N/A	S1c2c(cc([N+]([O-])=O)cc2)C=C1C(=O)Nc3c(cccc3)C(=O)N	[*;R2][#6;r][#6;r]C(=O)[N;H]c1[c;H][c;H][c;H][c;H]c1C(=O)[N;H2]_20	2	false	SAVI-Space-2024	rxn6038_0_a_kill_0	EN300-17791	O=C(N)c1c(N)cccc1	EN300-27149748	O=C(O)c1nnc2NC=Cc2c1
S1c2c(c(ccc2)C([O-])=O)C=C1C(=O)Nc3c(cc(cc3)C([O-])=O)C(=O)N	373	fCSFP4	weighted-fingerprint-similarity	0.932	0.620	rxn6038_0_a_kill_0____EN300-8649028____EN300-1704354	N/A	S1c2c(cc([N+]([O-])=O)cc2)C=C1C(=O)Nc3c(cccc3)C(=O)N	[*;R2][#6;r][#6;r]C(=O)[N;H]c1[c;H][c;H][c;H][c;H]c1C(=O)[N;H2]_20	2	false	SAVI-Space-2024	rxn6038_0_a_kill_0	EN300-8649028	O=C(OC)c1cc(c(N)cc1)C(=O)N	EN300-1704354	S1c2c(c(ccc2)C(=O)OC)C=C1C(=O)O
Fc1c(F)cc2c(NC(C(=O)Nc3c(cccc3)C(=O)N)=C2)c1	374	fCSFP4	weighted-fingerprint-similarity	0.932	0.469	rxn6038_0_a_kill_0____EN300-17791____EN300-2848087	N/A	S1c2c(cc([N+]([O-])=O)cc2)C=C1C(=O)Nc3c(cccc3)C(=O)N	[*;R2][#6;r][#6;r]C(=O)[N;H]c1[c;H][c;H][c;H][c;H]c1C(=O)[N;H2]_20	2	false	SAVI-Space-2024	rxn6038_0_a_kill_0	EN300-17791	O=C(N)c1c(N)cccc1	EN300-2848087	Fc1c(F)cc2c(NC(C(=O)O)=C2)c1
Fc1c(cc2NN=Cc2c1)C(=O)Nc3c(cccc3)C(=O)N	375	fCSFP4	weighted-fingerprint-similarity	0.932	0.469	rxn6038_0_a_kill_0____EN300-17791____EN300-3037300	N/A	S1c2c(cc([N+]([O-])=O)cc2)C=C1C(=O)Nc3c(cccc3)C(=O)N	[*;R2][#6;r][#6;r]C(=O)[N;H]c1[c;H][c;H][c;H][c;H]c1C(=O)[N;H2]_20	2	false	SAVI-Space-2024	rxn6038_0_a_kill_0	EN300-17791	O=C(N)c1c(N)cccc1	EN300-3037300	Fc1c(cc2NN=Cc2c1)C(=O)O
Fc1c(cc2c(NN=C2)c1)C(=O)Nc3c(cccc3)C(=O)N	376	fCSFP4	weighted-fingerprint-similarity	0.932	0.469	rxn6038_0_a_kill_0____EN300-17791____EN300-733238	N/A	S1c2c(cc([N+]([O-])=O)cc2)C=C1C(=O)Nc3c(cccc3)C(=O)N	[*;R2][#6;r][#6;r]C(=O)[N;H]c1[c;H][c;H][c;H][c;H]c1C(=O)[N;H2]_20	2	false	SAVI-Space-2024	rxn6038_0_a_kill_0	EN300-17791	O=C(N)c1c(N)cccc1	EN300-733238	Fc1c(cc2c(NN=C2)c1)C(=O)O
O=C(N)c1c(NC(=O)C=2Oc3c(cc(c(c3)C)C)C2)cccc1	377	fCSFP4	weighted-fingerprint-similarity	0.932	0.469	rxn6038_0_a_kill_0____EN300-17791____EN300-93119	N/A	S1c2c(cc([N+]([O-])=O)cc2)C=C1C(=O)Nc3c(cccc3)C(=O)N	[*;R2][#6;r][#6;r]C(=O)[N;H]c1[c;H][c;H][c;H][c;H]c1C(=O)[N;H2]_20	2	false	SAVI-Space-2024	rxn6038_0_a_kill_0	EN300-17791	O=C(N)c1c(N)cccc1	EN300-93119	O=C(O)C=1Oc2c(cc(c(c2)C)C)C1
O=C(Nc1c(cccc1)C(=O)N)c2c(cc3NN=Cc3c2)C	378	fCSFP4	weighted-fingerprint-similarity	0.932	0.469	rxn6038_0_a_kill_0____EN300-17791____EN300-8137111	N/A	S1c2c(cc([N+]([O-])=O)cc2)C=C1C(=O)Nc3c(cccc3)C(=O)N	[*;R2][#6;r][#6;r]C(=O)[N;H]c1[c;H][c;H][c;H][c;H]c1C(=O)[N;H2]_20	2	false	SAVI-Space-2024	rxn6038_0_a_kill_0	EN300-17791	O=C(N)c1c(N)cccc1	EN300-8137111	O=C(O)c1c(cc2NN=Cc2c1)C
O=C(Nc1c(cccc1)C(=O)N)c2c(cc3c(NN=C3)c2)C	379	fCSFP4	weighted-fingerprint-similarity	0.932	0.469	rxn6038_0_a_kill_0____EN300-17791____EN300-1277889	N/A	S1c2c(cc([N+]([O-])=O)cc2)C=C1C(=O)Nc3c(cccc3)C(=O)N	[*;R2][#6;r][#6;r]C(=O)[N;H]c1[c;H][c;H][c;H][c;H]c1C(=O)[N;H2]_20	2	false	SAVI-Space-2024	rxn6038_0_a_kill_0	EN300-17791	O=C(N)c1c(N)cccc1	EN300-1277889	O=C(O)c1c(cc2c(NN=C2)c1)C
O=C(Nc1c(cccc1)C(=O)N)c2cnc3c(NN=C3)c2	380	fCSFP4	weighted-fingerprint-similarity	0.932	0.465	rxn6038_0_a_kill_0____EN300-17791____EN300-255942	N/A	S1c2c(cc([N+]([O-])=O)cc2)C=C1C(=O)Nc3c(cccc3)C(=O)N	[*;R2][#6;r][#6;r]C(=O)[N;H]c1[c;H][c;H][c;H][c;H]c1C(=O)[N;H2]_20	2	false	SAVI-Space-2024	rxn6038_0_a_kill_0	EN300-17791	O=C(N)c1c(N)cccc1	EN300-255942	O=C(O)c1cnc2c(NN=C2)c1
O=C(N)c1c(NC(=O)C2=CC=3N(C=NC3)C=C2)cccc1	381	fCSFP4	weighted-fingerprint-similarity	0.932	0.460	rxn6038_0_a_kill_0____EN300-17791____EN300-111394 EN300-7465531""	N/A	S1c2c(cc([N+]([O-])=O)cc2)C=C1C(=O)Nc3c(cccc3)C(=O)N	[*;R2][#6;r][#6;r]C(=O)[N;H]c1[c;H][c;H][c;H][c;H]c1C(=O)[N;H2]_20	2	false	SAVI-Space-2024	rxn6038_0_a_kill_0	EN300-17791	O=C(N)c1c(N)cccc1	EN300-111394 EN300-7465531""	O=C(O)C1=CC=2N(C=NC2)C=C1
O=C(N)c1c(NC(=O)C2=CN3C(=C2)C=C(C=C3)C)cccc1	382	fCSFP4	weighted-fingerprint-similarity	0.932	0.460	rxn6038_0_a_kill_0____EN300-17791____EN300-3011830	N/A	S1c2c(cc([N+]([O-])=O)cc2)C=C1C(=O)Nc3c(cccc3)C(=O)N	[*;R2][#6;r][#6;r]C(=O)[N;H]c1[c;H][c;H][c;H][c;H]c1C(=O)[N;H2]_20	2	false	SAVI-Space-2024	rxn6038_0_a_kill_0	EN300-17791	O=C(N)c1c(N)cccc1	EN300-3011830	O=C(O)C1=CN2C(=C1)C=C(C=C2)C
O=C(Nc1c(cccc1)C(=O)N)c2cnc3NN=Nc3c2	383	fCSFP4	weighted-fingerprint-similarity	0.932	0.460	rxn6038_0_a_kill_0____EN300-17791____EN300-124555	N/A	S1c2c(cc([N+]([O-])=O)cc2)C=C1C(=O)Nc3c(cccc3)C(=O)N	[*;R2][#6;r][#6;r]C(=O)[N;H]c1[c;H][c;H][c;H][c;H]c1C(=O)[N;H2]_20	2	false	SAVI-Space-2024	rxn6038_0_a_kill_0	EN300-17791	O=C(N)c1c(N)cccc1	EN300-124555	O=C(O)c1cnc2NN=Nc2c1
Fc1c(cc2nccnc2c1)C(=O)Nc3c(cccc3)C(=O)N	384	fCSFP4	weighted-fingerprint-similarity	0.932	0.456	rxn6038_0_a_kill_0____EN300-17791____EN300-191364	N/A	S1c2c(cc([N+]([O-])=O)cc2)C=C1C(=O)Nc3c(cccc3)C(=O)N	[*;R2][#6;r][#6;r]C(=O)[N;H]c1[c;H][c;H][c;H][c;H]c1C(=O)[N;H2]_20	2	false	SAVI-Space-2024	rxn6038_0_a_kill_0	EN300-17791	O=C(N)c1c(N)cccc1	EN300-191364	Fc1c(cc2nccnc2c1)C(=O)O
O=C(Nc1c(cccc1)C(=O)N)c2c(cc3nccnc3c2)C	385	fCSFP4	weighted-fingerprint-similarity	0.932	0.456	rxn6038_0_a_kill_0____EN300-17791____EN300-1644638	N/A	S1c2c(cc([N+]([O-])=O)cc2)C=C1C(=O)Nc3c(cccc3)C(=O)N	[*;R2][#6;r][#6;r]C(=O)[N;H]c1[c;H][c;H][c;H][c;H]c1C(=O)[N;H2]_20	2	false	SAVI-Space-2024	rxn6038_0_a_kill_0	EN300-17791	O=C(N)c1c(N)cccc1	EN300-1644638	O=C(O)c1c(cc2nccnc2c1)C
[O-][N+](=O)c1cc(c(NC(=O)c2cc3c(c4c(c(c3cc2)C)cccc4)C)cc1)C(=O)N	386	fCSFP4	weighted-fingerprint-similarity	0.932	0.608	rxn6038_0_a_kill_0____EN300-128525____EN300-28247667	N/A	S1c2c(cc([N+]([O-])=O)cc2)C=C1C(=O)Nc3c(cccc3)C(=O)N	[*;R2][#6;r][#6;r]C(=O)[N;H]c1[c;H][c;H][c;H][c;H]c1C(=O)[N;H2]_20	2	false	SAVI-Space-2024	rxn6038_0_a_kill_0	EN300-128525	O=[N+](O)c1cc(c(N)cc1)C(=O)N	EN300-28247667	O=C(O)c1cc2c(c3c(c(c2cc1)C)cccc3)C
S=C(N)c1c(NC(=O)C=2Sc3c(cc([N+]([O-])=O)cc3)C2)cccc1	387	fCSFP4	weighted-fingerprint-similarity	0.932	0.907	rxn6038_0_a_kill_0____EN300-14417____EN300-00716	N/A	S1c2c(cc([N+]([O-])=O)cc2)C=C1C(=O)Nc3c(cccc3)C(=O)N	[*;R2][#6;r][#6;r]C(=O)[N;H]c1[c;H][c;H][c;H][c;H]c1C(=O)[N;H2]_20	2	false	SAVI-Space-2024	rxn6038_0_a_kill_0	EN300-14417	S=C(N)c1c(N)cccc1	EN300-00716	S1c2c(cc([N+](=O)O)cc2)C=C1C(=O)O
[O-]C(=O)c1cc(c(NC(=O)C=2Nc3c(cc(c4ccccc4)cc3)C2)cc1)C(=O)N	388	fCSFP4	weighted-fingerprint-similarity	0.932	0.493	rxn6038_0_a_kill_0____EN300-8649028____EN300-7538904 EN300-7538905""	N/A	S1c2c(cc([N+]([O-])=O)cc2)C=C1C(=O)Nc3c(cccc3)C(=O)N	[*;R2][#6;r][#6;r]C(=O)[N;H]c1[c;H][c;H][c;H][c;H]c1C(=O)[N;H2]_20	2	false	SAVI-Space-2024	rxn6038_0_a_kill_0	EN300-8649028	O=C(OC)c1cc(c(N)cc1)C(=O)N	EN300-7538904 EN300-7538905""	O=C(O)C=1Nc2c(cc(c3ccccc3)cc2)C1
[O-]C(=O)c1cc(c(NC(=O)c2cc3NC(c4ccccc4)=Cc3cc2)cc1)C(=O)N	389	fCSFP4	weighted-fingerprint-similarity	0.932	0.493	rxn6038_0_a_kill_0____EN300-8649028____EN300-1667035	N/A	S1c2c(cc([N+]([O-])=O)cc2)C=C1C(=O)Nc3c(cccc3)C(=O)N	[*;R2][#6;r][#6;r]C(=O)[N;H]c1[c;H][c;H][c;H][c;H]c1C(=O)[N;H2]_20	2	false	SAVI-Space-2024	rxn6038_0_a_kill_0	EN300-8649028	O=C(OC)c1cc(c(N)cc1)C(=O)N	EN300-1667035	O=C(O)c1cc2NC(c3ccccc3)=Cc2cc1
O=C(Nc1c(cccc1)C(=O)N)c2c(nc3c(c2)ccc(OC)c3)C	390	fCSFP4	weighted-fingerprint-similarity	0.932	0.489	rxn6038_0_a_kill_0____EN300-17791____EN300-07177	N/A	S1c2c(cc([N+]([O-])=O)cc2)C=C1C(=O)Nc3c(cccc3)C(=O)N	[*;R2][#6;r][#6;r]C(=O)[N;H]c1[c;H][c;H][c;H][c;H]c1C(=O)[N;H2]_20	2	false	SAVI-Space-2024	rxn6038_0_a_kill_0	EN300-17791	O=C(N)c1c(N)cccc1	EN300-07177	O=C(O)c1c(nc2c(c1)ccc(OC)c2)C
O=C(Nc1c(cccc1)C(=O)N)c2cc3c(NC(C(=O)OCC)=C3)cc2	391	fCSFP4	weighted-fingerprint-similarity	0.932	0.489	rxn6038_0_a_kill_0____EN300-17791____EN300-30540	N/A	S1c2c(cc([N+]([O-])=O)cc2)C=C1C(=O)Nc3c(cccc3)C(=O)N	[*;R2][#6;r][#6;r]C(=O)[N;H]c1[c;H][c;H][c;H][c;H]c1C(=O)[N;H2]_20	2	false	SAVI-Space-2024	rxn6038_0_a_kill_0	EN300-17791	O=C(N)c1c(N)cccc1	EN300-30540	O=C(O)c1cc2c(NC(C(=O)OCC)=C2)cc1
O=C(Nc1c(cccc1)C(=O)N)c2cc3N(N=Cc3cc2)CC	392	fCSFP4	weighted-fingerprint-similarity	0.932	0.485	rxn6038_0_a_kill_0____EN300-17791____EN300-265448	N/A	S1c2c(cc([N+]([O-])=O)cc2)C=C1C(=O)Nc3c(cccc3)C(=O)N	[*;R2][#6;r][#6;r]C(=O)[N;H]c1[c;H][c;H][c;H][c;H]c1C(=O)[N;H2]_20	2	false	SAVI-Space-2024	rxn6038_0_a_kill_0	EN300-17791	O=C(N)c1c(N)cccc1	EN300-265448	O=C(O)c1cc2N(N=Cc2cc1)CC
O=C(Nc1c(cccc1)C(=O)N)c2cc3N=C(Oc3cc2)O	393	fCSFP4	weighted-fingerprint-similarity	0.931	0.481	rxn6038_0_a_kill_0____EN300-17791____EN300-192847	N/A	S1c2c(cc([N+]([O-])=O)cc2)C=C1C(=O)Nc3c(cccc3)C(=O)N	[*;R2][#6;r][#6;r]C(=O)[N;H]c1[c;H][c;H][c;H][c;H]c1C(=O)[N;H2]_20	2	false	SAVI-Space-2024	rxn6038_0_a_kill_0	EN300-17791	O=C(N)c1c(N)cccc1	EN300-192847	O=C(O)c1cc2NC(=O)Oc2cc1
O=C(Nc1c(cccc1)C(=O)N)c2cc3OC(O)=Nc3cc2	394	fCSFP4	weighted-fingerprint-similarity	0.931	0.481	rxn6038_0_a_kill_0____EN300-17791____EN300-53945	N/A	S1c2c(cc([N+]([O-])=O)cc2)C=C1C(=O)Nc3c(cccc3)C(=O)N	[*;R2][#6;r][#6;r]C(=O)[N;H]c1[c;H][c;H][c;H][c;H]c1C(=O)[N;H2]_20	2	false	SAVI-Space-2024	rxn6038_0_a_kill_0	EN300-17791	O=C(N)c1c(N)cccc1	EN300-53945	O=C(O)c1cc2OC(=O)Nc2cc1
Fc1c2ncc(cc2ccc1)C(=O)Nc3c(cccc3)C(=O)N	395	fCSFP4	weighted-fingerprint-similarity	0.931	0.477	rxn6038_0_a_kill_0____EN300-17791____EN300-153753	N/A	S1c2c(cc([N+]([O-])=O)cc2)C=C1C(=O)Nc3c(cccc3)C(=O)N	[*;R2][#6;r][#6;r]C(=O)[N;H]c1[c;H][c;H][c;H][c;H]c1C(=O)[N;H2]_20	2	false	SAVI-Space-2024	rxn6038_0_a_kill_0	EN300-17791	O=C(N)c1c(N)cccc1	EN300-153753	Fc1c2ncc(cc2ccc1)C(=O)O
O=C(Nc1c(cccc1)C(=O)N)c2cnc3c(cccc3c2)C	396	fCSFP4	weighted-fingerprint-similarity	0.931	0.477	rxn6038_0_a_kill_0____EN300-17791____EN300-37110051 EN300-154697""	N/A	S1c2c(cc([N+]([O-])=O)cc2)C=C1C(=O)Nc3c(cccc3)C(=O)N	[*;R2][#6;r][#6;r]C(=O)[N;H]c1[c;H][c;H][c;H][c;H]c1C(=O)[N;H2]_20	2	false	SAVI-Space-2024	rxn6038_0_a_kill_0	EN300-17791	O=C(N)c1c(N)cccc1	EN300-37110051 EN300-154697""	O=C(O)c1cnc2c(cccc2c1)C
O=C(Nc1c(cccc1)C(=O)N)c2c(OC)cc3ncccc3c2	397	fCSFP4	weighted-fingerprint-similarity	0.931	0.473	rxn6038_0_a_kill_0____EN300-17791____EN300-45872789	N/A	S1c2c(cc([N+]([O-])=O)cc2)C=C1C(=O)Nc3c(cccc3)C(=O)N	[*;R2][#6;r][#6;r]C(=O)[N;H]c1[c;H][c;H][c;H][c;H]c1C(=O)[N;H2]_20	2	false	SAVI-Space-2024	rxn6038_0_a_kill_0	EN300-17791	O=C(N)c1c(N)cccc1	EN300-45872789	O=C(O)c1c(OC)cc2ncccc2c1
O=C(N)c1c(NC(=O)C=2Nc3c(ccc4c3nccc4)C2)cccc1	398	fCSFP4	weighted-fingerprint-similarity	0.931	0.469	rxn6038_0_a_kill_0____EN300-17791____EN300-215934	N/A	S1c2c(cc([N+]([O-])=O)cc2)C=C1C(=O)Nc3c(cccc3)C(=O)N	[*;R2][#6;r][#6;r]C(=O)[N;H]c1[c;H][c;H][c;H][c;H]c1C(=O)[N;H2]_20	2	false	SAVI-Space-2024	rxn6038_0_a_kill_0	EN300-17791	O=C(N)c1c(N)cccc1	EN300-215934	O=C(O)C=1Nc2c(ccc3c2nccc3)C1
O=C(Nc1c(cccc1)C(=O)N)c2ncc3c(nccc3)c2	399	fCSFP4	weighted-fingerprint-similarity	0.931	0.469	rxn6038_0_a_kill_0____EN300-17791____EN300-27779085	N/A	S1c2c(cc([N+]([O-])=O)cc2)C=C1C(=O)Nc3c(cccc3)C(=O)N	[*;R2][#6;r][#6;r]C(=O)[N;H]c1[c;H][c;H][c;H][c;H]c1C(=O)[N;H2]_20	2	false	SAVI-Space-2024	rxn6038_0_a_kill_0	EN300-17791	O=C(N)c1c(N)cccc1	EN300-27779085	O=C(O)c1ncc2c(nccc2)c1
Fc1nc2c(NC(C(=O)Nc3c(cccc3)C(=O)N)=C2)cc1	400	fCSFP4	weighted-fingerprint-similarity	0.931	0.465	rxn6038_0_a_kill_0____EN300-17791____EN300-6526717	N/A	S1c2c(cc([N+]([O-])=O)cc2)C=C1C(=O)Nc3c(cccc3)C(=O)N	[*;R2][#6;r][#6;r]C(=O)[N;H]c1[c;H][c;H][c;H][c;H]c1C(=O)[N;H2]_20	2	false	SAVI-Space-2024	rxn6038_0_a_kill_0	EN300-17791	O=C(N)c1c(N)cccc1	EN300-6526717	Fc1nc2c(NC(C(=O)O)=C2)cc1
O=C(Nc1c(cccc1)C(=O)N)c2ncc3NN=Cc3c2	401	fCSFP4	weighted-fingerprint-similarity	0.931	0.465	rxn6038_0_a_kill_0____EN300-17791____EN300-7354571	N/A	S1c2c(cc([N+]([O-])=O)cc2)C=C1C(=O)Nc3c(cccc3)C(=O)N	[*;R2][#6;r][#6;r]C(=O)[N;H]c1[c;H][c;H][c;H][c;H]c1C(=O)[N;H2]_20	2	false	SAVI-Space-2024	rxn6038_0_a_kill_0	EN300-17791	O=C(N)c1c(N)cccc1	EN300-7354571	O=C(O)c1ncc2NN=Cc2c1
Fc1cc(c(NC(=O)c2cc3c(cc2)cccc3)cc1)C(=O)N	402	fCSFP4	weighted-fingerprint-similarity	0.931	0.570	rxn6038_0_a_kill_0____EN300-43370____EN300-19820	N/A	S1c2c(cc([N+]([O-])=O)cc2)C=C1C(=O)Nc3c(cccc3)C(=O)N	[*;R2][#6;r][#6;r]C(=O)[N;H]c1[c;H][c;H][c;H][c;H]c1C(=O)[N;H2]_20	2	false	SAVI-Space-2024	rxn6038_0_a_kill_0	EN300-43370	Fc1cc(c(N)cc1)C(=O)N	EN300-19820	O=C(O)c1cc2c(cc1)cccc2
O=C(Nc1c(cc(cc1)C)C(=O)N)c2cc3c(cc2)cccc3	403	fCSFP4	weighted-fingerprint-similarity	0.931	0.570	rxn6038_0_a_kill_0____EN300-253963____EN300-19820	N/A	S1c2c(cc([N+]([O-])=O)cc2)C=C1C(=O)Nc3c(cccc3)C(=O)N	[*;R2][#6;r][#6;r]C(=O)[N;H]c1[c;H][c;H][c;H][c;H]c1C(=O)[N;H2]_20	2	false	SAVI-Space-2024	rxn6038_0_a_kill_0	EN300-253963	O=C(N)c1c(N)ccc(c1)C	EN300-19820	O=C(O)c1cc2c(cc1)cccc2
S1c2c(N=C1N3C(=CC=C3C)C)ccc(c2)C(=O)Nc4c(cccc4)C(=O)N	404	fCSFP4	weighted-fingerprint-similarity	0.931	0.510	rxn6038_0_a_kill_0____EN300-17791____EN300-302707	N/A	S1c2c(cc([N+]([O-])=O)cc2)C=C1C(=O)Nc3c(cccc3)C(=O)N	[*;R2][#6;r][#6;r]C(=O)[N;H]c1[c;H][c;H][c;H][c;H]c1C(=O)[N;H2]_20	2	false	SAVI-Space-2024	rxn6038_0_a_kill_0	EN300-17791	O=C(N)c1c(N)cccc1	EN300-302707	S1c2c(N=C1N3C(=CC=C3C)C)ccc(c2)C(=O)O
O=C(N)c1c(NC(=O)C2=CC=3N(N=CC3)C=C2)cccc1	405	fCSFP4	weighted-fingerprint-similarity	0.931	0.461	rxn6038_0_a_kill_0____EN300-17791____EN300-195898	N/A	S1c2c(cc([N+]([O-])=O)cc2)C=C1C(=O)Nc3c(cccc3)C(=O)N	[*;R2][#6;r][#6;r]C(=O)[N;H]c1[c;H][c;H][c;H][c;H]c1C(=O)[N;H2]_20	2	false	SAVI-Space-2024	rxn6038_0_a_kill_0	EN300-17791	O=C(N)c1c(N)cccc1	EN300-195898	O=C(O)C1=CC=2N(N=CC2)C=C1
S1C(C(=O)Nc2c(cccc2)C(=O)N)=CC=3C(=NN(C13)C)C	406	fCSFP4	weighted-fingerprint-similarity	0.931	0.504	rxn6038_0_a_kill_0____EN300-17791____EN300-26006	N/A	S1c2c(cc([N+]([O-])=O)cc2)C=C1C(=O)Nc3c(cccc3)C(=O)N	[*;R2][#6;r][#6;r]C(=O)[N;H]c1[c;H][c;H][c;H][c;H]c1C(=O)[N;H2]_20	2	false	SAVI-Space-2024	rxn6038_0_a_kill_0	EN300-17791	O=C(N)c1c(N)cccc1	EN300-26006	S1C(C(=O)O)=CC=2C(=NN(C12)C)C
S1c2c(N=C1N)cc(OC)c(c2)C(=O)Nc3c(cccc3)C(=O)N	407	fCSFP4	weighted-fingerprint-similarity	0.931	0.489	rxn6038_0_a_kill_0____EN300-17791____EN300-9845771	N/A	S1c2c(cc([N+]([O-])=O)cc2)C=C1C(=O)Nc3c(cccc3)C(=O)N	[*;R2][#6;r][#6;r]C(=O)[N;H]c1[c;H][c;H][c;H][c;H]c1C(=O)[N;H2]_20	2	false	SAVI-Space-2024	rxn6038_0_a_kill_0	EN300-17791	O=C(N)c1c(N)cccc1	EN300-9845771	S1c2c(N=C1N)cc(OC)c(c2)C(=O)O
[O-]C(=O)c1cc(c(NC(=O)C=2Nc3c(ccc(c4ccccc4)c3)C2)cc1)C(=O)N	408	fCSFP4	weighted-fingerprint-similarity	0.931	0.489	rxn6038_0_a_kill_0____EN300-8649028____EN300-15102	N/A	S1c2c(cc([N+]([O-])=O)cc2)C=C1C(=O)Nc3c(cccc3)C(=O)N	[*;R2][#6;r][#6;r]C(=O)[N;H]c1[c;H][c;H][c;H][c;H]c1C(=O)[N;H2]_20	2	false	SAVI-Space-2024	rxn6038_0_a_kill_0	EN300-8649028	O=C(OC)c1cc(c(N)cc1)C(=O)N	EN300-15102	O=C(O)C=1Nc2c(ccc(c3ccccc3)c2)C1
Fc1cc2c(NC(=O)C(C(=O)Nc3c(cccc3)C(=O)N)=C2)cc1	409	fCSFP4	weighted-fingerprint-similarity	0.931	0.485	rxn6038_0_a_kill_0____EN300-17791____EN300-379658	N/A	S1c2c(cc([N+]([O-])=O)cc2)C=C1C(=O)Nc3c(cccc3)C(=O)N	[*;R2][#6;r][#6;r]C(=O)[N;H]c1[c;H][c;H][c;H][c;H]c1C(=O)[N;H2]_20	2	false	SAVI-Space-2024	rxn6038_0_a_kill_0	EN300-17791	O=C(N)c1c(N)cccc1	EN300-379658	Fc1cc2c(nc(O)c(c2)C(=O)O)cc1
O=C(N)c1c(NC(=O)C=2Nc3c(ccc(OC(C)C)c3)C2)cccc1	410	fCSFP4	weighted-fingerprint-similarity	0.931	0.485	rxn6038_0_a_kill_0____EN300-17791____EN300-6502457	N/A	S1c2c(cc([N+]([O-])=O)cc2)C=C1C(=O)Nc3c(cccc3)C(=O)N	[*;R2][#6;r][#6;r]C(=O)[N;H]c1[c;H][c;H][c;H][c;H]c1C(=O)[N;H2]_20	2	false	SAVI-Space-2024	rxn6038_0_a_kill_0	EN300-17791	O=C(N)c1c(N)cccc1	EN300-6502457	O=C(O)C=1Nc2c(ccc(OC(C)C)c2)C1
O=C(Nc1c(cccc1)C(=O)N)C=2Nc3c(ccc(c3)CC(C)C)C2	411	fCSFP4	weighted-fingerprint-similarity	0.931	0.485	rxn6038_0_a_kill_0____EN300-17791____EN300-6502063	N/A	S1c2c(cc([N+]([O-])=O)cc2)C=C1C(=O)Nc3c(cccc3)C(=O)N	[*;R2][#6;r][#6;r]C(=O)[N;H]c1[c;H][c;H][c;H][c;H]c1C(=O)[N;H2]_20	2	false	SAVI-Space-2024	rxn6038_0_a_kill_0	EN300-17791	O=C(N)c1c(N)cccc1	EN300-6502063	O=C(O)C=1Nc2c(ccc(c2)CC(C)C)C1
O=C(Nc1c(cccc1)C(=O)N)c2cc3c(N(C=C3)CCOC)cc2	412	fCSFP4	weighted-fingerprint-similarity	0.931	0.485	rxn6038_0_a_kill_0____EN300-17791____EN300-191867	N/A	S1c2c(cc([N+]([O-])=O)cc2)C=C1C(=O)Nc3c(cccc3)C(=O)N	[*;R2][#6;r][#6;r]C(=O)[N;H]c1[c;H][c;H][c;H][c;H]c1C(=O)[N;H2]_20	2	false	SAVI-Space-2024	rxn6038_0_a_kill_0	EN300-17791	O=C(N)c1c(N)cccc1	EN300-191867	O=C(O)c1cc2c(N(C=C2)CCOC)cc1
S1C=2N(C(C(=O)Nc3c(cccc3)C(=O)N)=CC2C=C1)C	413	fCSFP4	weighted-fingerprint-similarity	0.931	0.481	rxn6038_0_a_kill_0____EN300-17791____EN300-7432348	N/A	S1c2c(cc([N+]([O-])=O)cc2)C=C1C(=O)Nc3c(cccc3)C(=O)N	[*;R2][#6;r][#6;r]C(=O)[N;H]c1[c;H][c;H][c;H][c;H]c1C(=O)[N;H2]_20	2	false	SAVI-Space-2024	rxn6038_0_a_kill_0	EN300-17791	O=C(N)c1c(N)cccc1	EN300-7432348	S1C=2N(C(C(=O)O)=CC2C=C1)C
S1c2ncc(cc2N=C1C)C(=O)Nc3c(cccc3)C(=O)N	414	fCSFP4	weighted-fingerprint-similarity	0.931	0.481	rxn6038_0_a_kill_0____EN300-17791____EN300-7464835	N/A	S1c2c(cc([N+]([O-])=O)cc2)C=C1C(=O)Nc3c(cccc3)C(=O)N	[*;R2][#6;r][#6;r]C(=O)[N;H]c1[c;H][c;H][c;H][c;H]c1C(=O)[N;H2]_20	2	false	SAVI-Space-2024	rxn6038_0_a_kill_0	EN300-17791	O=C(N)c1c(N)cccc1	EN300-7464835	S1c2ncc(cc2N=C1C)C(=O)O
S1c2c(c3c1cccc3)cc(cc2)C(=O)Nc4c(cc(cc4)C([O-])=O)C(=O)N	415	fCSFP4	weighted-fingerprint-similarity	0.931	0.583	rxn6038_0_a_kill_0____EN300-8649028____EN300-11735132	N/A	S1c2c(cc([N+]([O-])=O)cc2)C=C1C(=O)Nc3c(cccc3)C(=O)N	[*;R2][#6;r][#6;r]C(=O)[N;H]c1[c;H][c;H][c;H][c;H]c1C(=O)[N;H2]_20	2	false	SAVI-Space-2024	rxn6038_0_a_kill_0	EN300-8649028	O=C(OC)c1cc(c(N)cc1)C(=O)N	EN300-11735132	S1c2c(c3c1cccc3)cc(cc2)C(=O)O
O=C(Nc1c(cccc1)C(=O)N)c2cc3N(O)N=Nc3cc2	416	fCSFP4	weighted-fingerprint-similarity	0.931	0.478	rxn6038_0_a_kill_0____EN300-17791____EN300-07995	N/A	S1c2c(cc([N+]([O-])=O)cc2)C=C1C(=O)Nc3c(cccc3)C(=O)N	[*;R2][#6;r][#6;r]C(=O)[N;H]c1[c;H][c;H][c;H][c;H]c1C(=O)[N;H2]_20	2	false	SAVI-Space-2024	rxn6038_0_a_kill_0	EN300-17791	O=C(N)c1c(N)cccc1	EN300-07995	O=C(O)c1cc2N(O)N=Nc2cc1
[O-]C(=O)c1cc(c(NC(=O)c2cc3N=C(Nc3cc2)c4ccccc4)cc1)C(=O)N	417	fCSFP4	weighted-fingerprint-similarity	0.931	0.478	rxn6038_0_a_kill_0____EN300-8649028____EN300-1720086	N/A	S1c2c(cc([N+]([O-])=O)cc2)C=C1C(=O)Nc3c(cccc3)C(=O)N	[*;R2][#6;r][#6;r]C(=O)[N;H]c1[c;H][c;H][c;H][c;H]c1C(=O)[N;H2]_20	2	false	SAVI-Space-2024	rxn6038_0_a_kill_0	EN300-8649028	O=C(OC)c1cc(c(N)cc1)C(=O)N	EN300-1720086	O=C(O)c1cc2NC(=Nc2cc1)c3ccccc3
Fc1c2NC=Cc2cc(c1)C(=O)Nc3c(cccc3)C(=O)N	418	fCSFP4	weighted-fingerprint-similarity	0.930	0.474	rxn6038_0_a_kill_0____EN300-17791____EN300-318360	N/A	S1c2c(cc([N+]([O-])=O)cc2)C=C1C(=O)Nc3c(cccc3)C(=O)N	[*;R2][#6;r][#6;r]C(=O)[N;H]c1[c;H][c;H][c;H][c;H]c1C(=O)[N;H2]_20	2	false	SAVI-Space-2024	rxn6038_0_a_kill_0	EN300-17791	O=C(N)c1c(N)cccc1	EN300-318360	Fc1c2NC=Cc2cc(c1)C(=O)O
Fc1cc(ccc1)C2=Nc3c(N2)ccc(c3)C(=O)Nc4c(cccc4)C(=O)N	419	fCSFP4	weighted-fingerprint-similarity	0.930	0.474	rxn6038_0_a_kill_0____EN300-17791____EN300-6739585	N/A	S1c2c(cc([N+]([O-])=O)cc2)C=C1C(=O)Nc3c(cccc3)C(=O)N	[*;R2][#6;r][#6;r]C(=O)[N;H]c1[c;H][c;H][c;H][c;H]c1C(=O)[N;H2]_20	2	false	SAVI-Space-2024	rxn6038_0_a_kill_0	EN300-17791	O=C(N)c1c(N)cccc1	EN300-6739585	Fc1cc(ccc1)C2=Nc3c(N2)ccc(c3)C(=O)O
O=C(Nc1c(cccc1)C(=O)N)c2cc(c3OC=Cc3c2)C	420	fCSFP4	weighted-fingerprint-similarity	0.930	0.474	rxn6038_0_a_kill_0____EN300-17791____EN300-8316810	N/A	S1c2c(cc([N+]([O-])=O)cc2)C=C1C(=O)Nc3c(cccc3)C(=O)N	[*;R2][#6;r][#6;r]C(=O)[N;H]c1[c;H][c;H][c;H][c;H]c1C(=O)[N;H2]_20	2	false	SAVI-Space-2024	rxn6038_0_a_kill_0	EN300-17791	O=C(N)c1c(N)cccc1	EN300-8316810	O=C(O)c1cc(c2OC=Cc2c1)C
O=C(Nc1c(cccc1)C(=O)N)c2cc3N=C(Oc3cc2)N	421	fCSFP4	weighted-fingerprint-similarity	0.930	0.474	rxn6038_0_a_kill_0____EN300-17791____EN300-1165486	N/A	S1c2c(cc([N+]([O-])=O)cc2)C=C1C(=O)Nc3c(cccc3)C(=O)N	[*;R2][#6;r][#6;r]C(=O)[N;H]c1[c;H][c;H][c;H][c;H]c1C(=O)[N;H2]_20	2	false	SAVI-Space-2024	rxn6038_0_a_kill_0	EN300-17791	O=C(N)c1c(N)cccc1	EN300-1165486	O=C(O)c1cc2N=C(Oc2cc1)N
O=C(Nc1c(cccc1)C(=O)N)c2cc3NN=C(N)c3cc2	422	fCSFP4	weighted-fingerprint-similarity	0.930	0.474	rxn6038_0_a_kill_0____EN300-17791____EN300-1711712	N/A	S1c2c(cc([N+]([O-])=O)cc2)C=C1C(=O)Nc3c(cccc3)C(=O)N	[*;R2][#6;r][#6;r]C(=O)[N;H]c1[c;H][c;H][c;H][c;H]c1C(=O)[N;H2]_20	2	false	SAVI-Space-2024	rxn6038_0_a_kill_0	EN300-17791	O=C(N)c1c(N)cccc1	EN300-1711712	O=C(O)C1=CC2=NNC(N)=C2C=C1
O=C(Nc1c(cccc1)C(=O)N)c2cc3OC(=Nc3cc2)N	423	fCSFP4	weighted-fingerprint-similarity	0.930	0.474	rxn6038_0_a_kill_0____EN300-17791____EN300-78404	N/A	S1c2c(cc([N+]([O-])=O)cc2)C=C1C(=O)Nc3c(cccc3)C(=O)N	[*;R2][#6;r][#6;r]C(=O)[N;H]c1[c;H][c;H][c;H][c;H]c1C(=O)[N;H2]_20	2	false	SAVI-Space-2024	rxn6038_0_a_kill_0	EN300-17791	O=C(N)c1c(N)cccc1	EN300-78404	O=C(O)c1cc2OC(=Nc2cc1)N
O=C(Nc1c(cccc1)C(=O)N)c2cc3OC=C(c3cc2)C	424	fCSFP4	weighted-fingerprint-similarity	0.930	0.474	rxn6038_0_a_kill_0____EN300-17791____EN300-8133790	N/A	S1c2c(cc([N+]([O-])=O)cc2)C=C1C(=O)Nc3c(cccc3)C(=O)N	[*;R2][#6;r][#6;r]C(=O)[N;H]c1[c;H][c;H][c;H][c;H]c1C(=O)[N;H2]_20	2	false	SAVI-Space-2024	rxn6038_0_a_kill_0	EN300-17791	O=C(N)c1c(N)cccc1	EN300-8133790	O=C(O)c1cc2OC=C(c2cc1)C
O=C(Nc1c(cccc1)C(=O)N)c2cc3c(NN=C3N)cc2	425	fCSFP4	weighted-fingerprint-similarity	0.930	0.474	rxn6038_0_a_kill_0____EN300-17791____EN300-43360405	N/A	S1c2c(cc([N+]([O-])=O)cc2)C=C1C(=O)Nc3c(cccc3)C(=O)N	[*;R2][#6;r][#6;r]C(=O)[N;H]c1[c;H][c;H][c;H][c;H]c1C(=O)[N;H2]_20	2	false	SAVI-Space-2024	rxn6038_0_a_kill_0	EN300-17791	O=C(N)c1c(N)cccc1	EN300-43360405	O=C(O)c1cc2c(NN=C2N)cc1
O=C(Nc1c(cccc1)C(=O)N)c2cc3c(OC=C3C)cc2	426	fCSFP4	weighted-fingerprint-similarity	0.930	0.474	rxn6038_0_a_kill_0____EN300-17791____EN300-217295	N/A	S1c2c(cc([N+]([O-])=O)cc2)C=C1C(=O)Nc3c(cccc3)C(=O)N	[*;R2][#6;r][#6;r]C(=O)[N;H]c1[c;H][c;H][c;H][c;H]c1C(=O)[N;H2]_20	2	false	SAVI-Space-2024	rxn6038_0_a_kill_0	EN300-17791	O=C(N)c1c(N)cccc1	EN300-217295	O=C(O)c1cc2c(OC=C2C)cc1
O=C(Nc1c(cccc1)C(=O)N)c2cnc3NC(=O)C=Cc3c2	427	fCSFP4	weighted-fingerprint-similarity	0.930	0.474	rxn6038_0_a_kill_0____EN300-17791____EN300-790812	N/A	S1c2c(cc([N+]([O-])=O)cc2)C=C1C(=O)Nc3c(cccc3)C(=O)N	[*;R2][#6;r][#6;r]C(=O)[N;H]c1[c;H][c;H][c;H][c;H]c1C(=O)[N;H2]_20	2	false	SAVI-Space-2024	rxn6038_0_a_kill_0	EN300-17791	O=C(N)c1c(N)cccc1	EN300-790812	O=C(O)c1cnc2nc(O)ccc2c1
O=C(Nc1c(cccc1)C(=O)N)C=2C(=O)Nc3c(cccc3)C2	428	fCSFP4	weighted-fingerprint-similarity	0.930	0.470	rxn6038_0_a_kill_0____EN300-17791____EN300-26461	N/A	S1c2c(cc([N+]([O-])=O)cc2)C=C1C(=O)Nc3c(cccc3)C(=O)N	[*;R2][#6;r][#6;r]C(=O)[N;H]c1[c;H][c;H][c;H][c;H]c1C(=O)[N;H2]_20	2	false	SAVI-Space-2024	rxn6038_0_a_kill_0	EN300-17791	O=C(N)c1c(N)cccc1	EN300-26461	O=C(O)C=1C(=O)Nc2c(cccc2)C1
O=C(Nc1c(cccc1)C(=O)N)C=2NC(=O)c3c(cccc3)C2	429	fCSFP4	weighted-fingerprint-similarity	0.930	0.470	rxn6038_0_a_kill_0____EN300-17791____EN300-12373	N/A	S1c2c(cc([N+]([O-])=O)cc2)C=C1C(=O)Nc3c(cccc3)C(=O)N	[*;R2][#6;r][#6;r]C(=O)[N;H]c1[c;H][c;H][c;H][c;H]c1C(=O)[N;H2]_20	2	false	SAVI-Space-2024	rxn6038_0_a_kill_0	EN300-17791	O=C(N)c1c(N)cccc1	EN300-12373	O=C(O)C=1NC(=O)c2c(cccc2)C1
O=C(Nc1c(cccc1)C(=O)N)C=2Nc3nc(OC)ccc3C2	430	fCSFP4	weighted-fingerprint-similarity	0.930	0.470	rxn6038_0_a_kill_0____EN300-17791____EN300-1721070	N/A	S1c2c(cc([N+]([O-])=O)cc2)C=C1C(=O)Nc3c(cccc3)C(=O)N	[*;R2][#6;r][#6;r]C(=O)[N;H]c1[c;H][c;H][c;H][c;H]c1C(=O)[N;H2]_20	2	false	SAVI-Space-2024	rxn6038_0_a_kill_0	EN300-17791	O=C(N)c1c(N)cccc1	EN300-1721070	O=C(O)C=1Nc2nc(OC)ccc2C1
O=C(Nc1c(cccc1)C(=O)N)c2c(OC)nc3c(c2)cccc3	431	fCSFP4	weighted-fingerprint-similarity	0.930	0.470	rxn6038_0_a_kill_0____EN300-17791____EN300-734820	N/A	S1c2c(cc([N+]([O-])=O)cc2)C=C1C(=O)Nc3c(cccc3)C(=O)N	[*;R2][#6;r][#6;r]C(=O)[N;H]c1[c;H][c;H][c;H][c;H]c1C(=O)[N;H2]_20	2	false	SAVI-Space-2024	rxn6038_0_a_kill_0	EN300-17791	O=C(N)c1c(N)cccc1	EN300-734820	O=C(O)c1c(OC)nc2c(c1)cccc2
O=C(Nc1c(cccc1)C(=O)N)c2c(nc3c(c2)cccc3)CC	432	fCSFP4	weighted-fingerprint-similarity	0.930	0.470	rxn6038_0_a_kill_0____EN300-17791____EN300-1726156	N/A	S1c2c(cc([N+]([O-])=O)cc2)C=C1C(=O)Nc3c(cccc3)C(=O)N	[*;R2][#6;r][#6;r]C(=O)[N;H]c1[c;H][c;H][c;H][c;H]c1C(=O)[N;H2]_20	2	false	SAVI-Space-2024	rxn6038_0_a_kill_0	EN300-17791	O=C(N)c1c(N)cccc1	EN300-1726156	O=C(O)c1c(nc2c(c1)cccc2)CC
[O-]C(=O)c1cnc2NC(C(=O)Nc3c(cccc3)C(=O)N)=Cc2c1	433	fCSFP4	weighted-fingerprint-similarity	0.930	0.470	rxn6038_0_a_kill_0____EN300-17791____EN300-11723266	N/A	S1c2c(cc([N+]([O-])=O)cc2)C=C1C(=O)Nc3c(cccc3)C(=O)N	[*;R2][#6;r][#6;r]C(=O)[N;H]c1[c;H][c;H][c;H][c;H]c1C(=O)[N;H2]_20	2	false	SAVI-Space-2024	rxn6038_0_a_kill_0	EN300-17791	O=C(N)c1c(N)cccc1	EN300-11723266	O=C(OC)c1cnc2NC(C(=O)O)=Cc2c1
O=C(N)c1c(NC(=O)C=2Nc3ncc(cc3C2)C)cccc1	434	fCSFP4	weighted-fingerprint-similarity	0.930	0.466	rxn6038_0_a_kill_0____EN300-17791____EN300-7374012	N/A	S1c2c(cc([N+]([O-])=O)cc2)C=C1C(=O)Nc3c(cccc3)C(=O)N	[*;R2][#6;r][#6;r]C(=O)[N;H]c1[c;H][c;H][c;H][c;H]c1C(=O)[N;H2]_20	2	false	SAVI-Space-2024	rxn6038_0_a_kill_0	EN300-17791	O=C(N)c1c(N)cccc1	EN300-7374012	O=C(O)C=1Nc2ncc(cc2C1)C
O=C(N)c1c(NC(=O)C=2Oc3ncccc3C2)cccc1	435	fCSFP4	weighted-fingerprint-similarity	0.930	0.466	rxn6038_0_a_kill_0____EN300-17791____EN300-217881	N/A	S1c2c(cc([N+]([O-])=O)cc2)C=C1C(=O)Nc3c(cccc3)C(=O)N	[*;R2][#6;r][#6;r]C(=O)[N;H]c1[c;H][c;H][c;H][c;H]c1C(=O)[N;H2]_20	2	false	SAVI-Space-2024	rxn6038_0_a_kill_0	EN300-17791	O=C(N)c1c(N)cccc1	EN300-217881	O=C(O)C=1Oc2ncccc2C1
O=C(Nc1c(cccc1)C(=O)N)c2cnc3c(OC=C3)c2	436	fCSFP4	weighted-fingerprint-similarity	0.930	0.466	rxn6038_0_a_kill_0____EN300-17791____EN300-3031458	N/A	S1c2c(cc([N+]([O-])=O)cc2)C=C1C(=O)Nc3c(cccc3)C(=O)N	[*;R2][#6;r][#6;r]C(=O)[N;H]c1[c;H][c;H][c;H][c;H]c1C(=O)[N;H2]_20	2	false	SAVI-Space-2024	rxn6038_0_a_kill_0	EN300-17791	O=C(N)c1c(N)cccc1	EN300-3031458	O=C(O)c1cnc2c(OC=C2)c1
S1C2=C(N=C1)NC(C(=O)Nc3c(cccc3)C(=O)N)=C2	437	fCSFP4	weighted-fingerprint-similarity	0.930	0.466	rxn6038_0_a_kill_0____EN300-17791____EN300-103993	N/A	S1c2c(cc([N+]([O-])=O)cc2)C=C1C(=O)Nc3c(cccc3)C(=O)N	[*;R2][#6;r][#6;r]C(=O)[N;H]c1[c;H][c;H][c;H][c;H]c1C(=O)[N;H2]_20	2	false	SAVI-Space-2024	rxn6038_0_a_kill_0	EN300-17791	O=C(N)c1c(N)cccc1	EN300-103993	S1C2=C(N=C1)NC(C(=O)O)=C2
S1c2c(c(F)ccc2)C=C1C(=O)Nc3c(cc(cc3)C([O-])=O)C(=O)N	438	fCSFP4	weighted-fingerprint-similarity	0.930	0.611	rxn6038_0_a_kill_0____EN300-8649028____EN300-11183	N/A	S1c2c(cc([N+]([O-])=O)cc2)C=C1C(=O)Nc3c(cccc3)C(=O)N	[*;R2][#6;r][#6;r]C(=O)[N;H]c1[c;H][c;H][c;H][c;H]c1C(=O)[N;H2]_20	2	false	SAVI-Space-2024	rxn6038_0_a_kill_0	EN300-8649028	O=C(OC)c1cc(c(N)cc1)C(=O)N	EN300-11183	S1c2c(c(F)ccc2)C=C1C(=O)O
S1c2c(c(ccc2)C)C=C1C(=O)Nc3c(cc(cc3)C([O-])=O)C(=O)N	439	fCSFP4	weighted-fingerprint-similarity	0.930	0.611	rxn6038_0_a_kill_0____EN300-8649028____EN300-55226	N/A	S1c2c(cc([N+]([O-])=O)cc2)C=C1C(=O)Nc3c(cccc3)C(=O)N	[*;R2][#6;r][#6;r]C(=O)[N;H]c1[c;H][c;H][c;H][c;H]c1C(=O)[N;H2]_20	2	false	SAVI-Space-2024	rxn6038_0_a_kill_0	EN300-8649028	O=C(OC)c1cc(c(N)cc1)C(=O)N	EN300-55226	S1c2c(c(ccc2)C)C=C1C(=O)O
O=C(N)c1c(NC(=O)C=2Nc3c(nccc3)C2)cccc1	440	fCSFP4	weighted-fingerprint-similarity	0.930	0.457	rxn6038_0_a_kill_0____EN300-17791____EN300-147337	N/A	S1c2c(cc([N+]([O-])=O)cc2)C=C1C(=O)Nc3c(cccc3)C(=O)N	[*;R2][#6;r][#6;r]C(=O)[N;H]c1[c;H][c;H][c;H][c;H]c1C(=O)[N;H2]_20	2	false	SAVI-Space-2024	rxn6038_0_a_kill_0	EN300-17791	O=C(N)c1c(N)cccc1	EN300-147337	O=C(O)C=1Nc2c(nccc2)C1
O=C(Nc1c(cccc1)C(=O)N)c2ncc3c(NN=C3)c2	441	fCSFP4	weighted-fingerprint-similarity	0.930	0.457	rxn6038_0_a_kill_0____EN300-17791____EN300-1168575	N/A	S1c2c(cc([N+]([O-])=O)cc2)C=C1C(=O)Nc3c(cccc3)C(=O)N	[*;R2][#6;r][#6;r]C(=O)[N;H]c1[c;H][c;H][c;H][c;H]c1C(=O)[N;H2]_20	2	false	SAVI-Space-2024	rxn6038_0_a_kill_0	EN300-17791	O=C(N)c1c(N)cccc1	EN300-1168575	O=C(O)c1ncc2c(NN=C2)c1
S1c2nccc(OCC)c2C=C1C(=O)Nc3c(cccc3)C(=O)N	442	fCSFP4	weighted-fingerprint-similarity	0.930	0.500	rxn6038_0_a_kill_0____EN300-17791____EN300-1703592	N/A	S1c2c(cc([N+]([O-])=O)cc2)C=C1C(=O)Nc3c(cccc3)C(=O)N	[*;R2][#6;r][#6;r]C(=O)[N;H]c1[c;H][c;H][c;H][c;H]c1C(=O)[N;H2]_20	2	false	SAVI-Space-2024	rxn6038_0_a_kill_0	EN300-17791	O=C(N)c1c(N)cccc1	EN300-1703592	S1c2nccc(OCC)c2C=C1C(=O)O
S1c2c(c([N+]([O-])=O)ccc2)C=C1C(=O)Nc3c(cc([N+]([O-])=O)cc3)C(=O)N	443	fCSFP4	weighted-fingerprint-similarity	0.930	0.742	rxn6038_0_a_kill_0____EN300-128525____EN300-7431553	N/A	S1c2c(cc([N+]([O-])=O)cc2)C=C1C(=O)Nc3c(cccc3)C(=O)N	[*;R2][#6;r][#6;r]C(=O)[N;H]c1[c;H][c;H][c;H][c;H]c1C(=O)[N;H2]_20	2	false	SAVI-Space-2024	rxn6038_0_a_kill_0	EN300-128525	O=[N+](O)c1cc(c(N)cc1)C(=O)N	EN300-7431553	S1c2c(c([N+](=O)O)ccc2)C=C1C(=O)O
S1c2c(c([N+]([O-])=O)ccc2)C=C1C(=O)Nc3c(ccc([N+]([O-])=O)c3)C(=O)N	444	fCSFP4	weighted-fingerprint-similarity	0.930	0.742	rxn6038_0_a_kill_0____EN300-6745919____EN300-7431553	N/A	S1c2c(cc([N+]([O-])=O)cc2)C=C1C(=O)Nc3c(cccc3)C(=O)N	[*;R2][#6;r][#6;r]C(=O)[N;H]c1[c;H][c;H][c;H][c;H]c1C(=O)[N;H2]_20	2	false	SAVI-Space-2024	rxn6038_0_a_kill_0	EN300-6745919	O=[N+](O)c1cc(N)c(cc1)C(=O)N	EN300-7431553	S1c2c(c([N+](=O)O)ccc2)C=C1C(=O)O
[O-][N+](=O)c1cc(NC(=O)c2cc3c(cc2)cccc3)c(cc1)C(=O)N	445	fCSFP4	weighted-fingerprint-similarity	0.930	0.716	rxn6038_0_a_kill_0____EN300-6745919____EN300-19820	N/A	S1c2c(cc([N+]([O-])=O)cc2)C=C1C(=O)Nc3c(cccc3)C(=O)N	[*;R2][#6;r][#6;r]C(=O)[N;H]c1[c;H][c;H][c;H][c;H]c1C(=O)[N;H2]_20	2	false	SAVI-Space-2024	rxn6038_0_a_kill_0	EN300-6745919	O=[N+](O)c1cc(N)c(cc1)C(=O)N	EN300-19820	O=C(O)c1cc2c(cc1)cccc2
Fc1cc(c(NC(=O)c2cc3NC(c4ccccc4)=Cc3cc2)cc1)C(=O)N	446	fCSFP4	weighted-fingerprint-similarity	0.930	0.482	rxn6038_0_a_kill_0____EN300-43370____EN300-1667035	N/A	S1c2c(cc([N+]([O-])=O)cc2)C=C1C(=O)Nc3c(cccc3)C(=O)N	[*;R2][#6;r][#6;r]C(=O)[N;H]c1[c;H][c;H][c;H][c;H]c1C(=O)[N;H2]_20	2	false	SAVI-Space-2024	rxn6038_0_a_kill_0	EN300-43370	Fc1cc(c(N)cc1)C(=O)N	EN300-1667035	O=C(O)c1cc2NC(c3ccccc3)=Cc2cc1
Fc1cc2NC(=O)C(C(=O)Nc3c(cccc3)C(=O)N)=Cc2cc1	447	fCSFP4	weighted-fingerprint-similarity	0.930	0.482	rxn6038_0_a_kill_0____EN300-17791____EN300-380104	N/A	S1c2c(cc([N+]([O-])=O)cc2)C=C1C(=O)Nc3c(cccc3)C(=O)N	[*;R2][#6;r][#6;r]C(=O)[N;H]c1[c;H][c;H][c;H][c;H]c1C(=O)[N;H2]_20	2	false	SAVI-Space-2024	rxn6038_0_a_kill_0	EN300-17791	O=C(N)c1c(N)cccc1	EN300-380104	Fc1cc2NC(=O)C(C(=O)O)=Cc2cc1
Fc1cc2nc(c(cc2cc1)C(=O)Nc3c(cccc3)C(=O)N)CC	448	fCSFP4	weighted-fingerprint-similarity	0.930	0.482	rxn6038_0_a_kill_0____EN300-17791____EN300-383030	N/A	S1c2c(cc([N+]([O-])=O)cc2)C=C1C(=O)Nc3c(cccc3)C(=O)N	[*;R2][#6;r][#6;r]C(=O)[N;H]c1[c;H][c;H][c;H][c;H]c1C(=O)[N;H2]_20	2	false	SAVI-Space-2024	rxn6038_0_a_kill_0	EN300-17791	O=C(N)c1c(N)cccc1	EN300-383030	Fc1cc2nc(c(cc2cc1)C(=O)O)CC
O=C(N)c1c(NC(=O)C=2N(c3c(cc(OC)cc3)C2)C)cccc1	449	fCSFP4	weighted-fingerprint-similarity	0.930	0.482	rxn6038_0_a_kill_0____EN300-17791____EN300-215928	N/A	S1c2c(cc([N+]([O-])=O)cc2)C=C1C(=O)Nc3c(cccc3)C(=O)N	[*;R2][#6;r][#6;r]C(=O)[N;H]c1[c;H][c;H][c;H][c;H]c1C(=O)[N;H2]_20	2	false	SAVI-Space-2024	rxn6038_0_a_kill_0	EN300-17791	O=C(N)c1c(N)cccc1	EN300-215928	O=C(O)C=1N(c2c(cc(OC)cc2)C1)C
O=C(Nc1c(cc(cc1)C)C(=O)N)c2cc3NC(c4ccccc4)=Cc3cc2	450	fCSFP4	weighted-fingerprint-similarity	0.930	0.482	rxn6038_0_a_kill_0____EN300-253963____EN300-1667035	N/A	S1c2c(cc([N+]([O-])=O)cc2)C=C1C(=O)Nc3c(cccc3)C(=O)N	[*;R2][#6;r][#6;r]C(=O)[N;H]c1[c;H][c;H][c;H][c;H]c1C(=O)[N;H2]_20	2	false	SAVI-Space-2024	rxn6038_0_a_kill_0	EN300-253963	O=C(N)c1c(N)ccc(c1)C	EN300-1667035	O=C(O)c1cc2NC(c3ccccc3)=Cc2cc1
O=C(Nc1c(cccc1)C(=O)N)c2cc3c(OC)nc(cc3cc2)C	451	fCSFP4	weighted-fingerprint-similarity	0.930	0.482	rxn6038_0_a_kill_0____EN300-17791____EN300-27695349	N/A	S1c2c(cc([N+]([O-])=O)cc2)C=C1C(=O)Nc3c(cccc3)C(=O)N	[*;R2][#6;r][#6;r]C(=O)[N;H]c1[c;H][c;H][c;H][c;H]c1C(=O)[N;H2]_20	2	false	SAVI-Space-2024	rxn6038_0_a_kill_0	EN300-17791	O=C(N)c1c(N)cccc1	EN300-27695349	O=C(O)c1cc2c(OC)nc(cc2cc1)C
[O-]C(=O)N1N=Cc2c1cc(cc2)C(=O)Nc3c(cccc3)C(=O)N	452	fCSFP4	weighted-fingerprint-similarity	0.930	0.482	rxn6038_0_a_kill_0____EN300-17791____EN300-12581639	N/A	S1c2c(cc([N+]([O-])=O)cc2)C=C1C(=O)Nc3c(cccc3)C(=O)N	[*;R2][#6;r][#6;r]C(=O)[N;H]c1[c;H][c;H][c;H][c;H]c1C(=O)[N;H2]_20	2	false	SAVI-Space-2024	rxn6038_0_a_kill_0	EN300-17791	O=C(N)c1c(N)cccc1	EN300-12581639	O=C(OC(C)(C)C)N1N=Cc2c1cc(cc2)C(=O)O
O=C(N)c1c(NC(=O)C2=CC3=NN(C=C3C=C2)C(C)(C)C)cccc1	453	fCSFP4	weighted-fingerprint-similarity	0.930	0.478	rxn6038_0_a_kill_0____EN300-17791____EN300-51655305	N/A	S1c2c(cc([N+]([O-])=O)cc2)C=C1C(=O)Nc3c(cccc3)C(=O)N	[*;R2][#6;r][#6;r]C(=O)[N;H]c1[c;H][c;H][c;H][c;H]c1C(=O)[N;H2]_20	2	false	SAVI-Space-2024	rxn6038_0_a_kill_0	EN300-17791	O=C(N)c1c(N)cccc1	EN300-51655305	O=C(O)C1=CC2=NN(C=C2C=C1)C(C)(C)C
O=C(Nc1c(cccc1)C(=O)N)c2cc3N(C=Cc3cc2)CCOC	454	fCSFP4	weighted-fingerprint-similarity	0.930	0.478	rxn6038_0_a_kill_0____EN300-17791____EN300-191872	N/A	S1c2c(cc([N+]([O-])=O)cc2)C=C1C(=O)Nc3c(cccc3)C(=O)N	[*;R2][#6;r][#6;r]C(=O)[N;H]c1[c;H][c;H][c;H][c;H]c1C(=O)[N;H2]_20	2	false	SAVI-Space-2024	rxn6038_0_a_kill_0	EN300-17791	O=C(N)c1c(N)cccc1	EN300-191872	O=C(O)c1cc2N(C=Cc2cc1)CCOC
O=C(Nc1ccccc1)c2c(OC(C(=O)Nc3c(cccc3)C(=O)N)C)cc4c(c2)cccc4	455	fCSFP4	weighted-fingerprint-similarity	0.930	0.474	rxn6039_0_a_kill_0____EN300-128496____EN300-21756	N/A	S1c2c(cc([N+]([O-])=O)cc2)C=C1C(=O)Nc3c(cccc3)C(=O)N	[*;R2][#6;r][#6;r]C(=O)[N;H]c1[c;H][c;H][c;H][c;H]c1C(=O)[N;H2]_20	2	false	SAVI-Space-2024	rxn6039_0_a_kill_0	EN300-128496	O=C(Nc1ccccc1)c2c(O)cc3c(c2)cccc3	EN300-21756	ClC(C(=O)Nc1c(cccc1)C(=O)N)C
Fc1c2ncccc2cc(c1)C(=O)Nc3c(cccc3)C(=O)N	456	fCSFP4	weighted-fingerprint-similarity	0.930	0.470	rxn6038_0_a_kill_0____EN300-17791____EN300-198844	N/A	S1c2c(cc([N+]([O-])=O)cc2)C=C1C(=O)Nc3c(cccc3)C(=O)N	[*;R2][#6;r][#6;r]C(=O)[N;H]c1[c;H][c;H][c;H][c;H]c1C(=O)[N;H2]_20	2	false	SAVI-Space-2024	rxn6038_0_a_kill_0	EN300-17791	O=C(N)c1c(N)cccc1	EN300-198844	Fc1c2ncccc2cc(c1)C(=O)O
O=C(Nc1c(cccc1)C(=O)N)c2cc(c3ncccc3c2)C	457	fCSFP4	weighted-fingerprint-similarity	0.930	0.470	rxn6038_0_a_kill_0____EN300-17791____EN300-130311	N/A	S1c2c(cc([N+]([O-])=O)cc2)C=C1C(=O)Nc3c(cccc3)C(=O)N	[*;R2][#6;r][#6;r]C(=O)[N;H]c1[c;H][c;H][c;H][c;H]c1C(=O)[N;H2]_20	2	false	SAVI-Space-2024	rxn6038_0_a_kill_0	EN300-17791	O=C(N)c1c(N)cccc1	EN300-130311	O=C(O)c1cc(c2ncccc2c1)C
O=C(Nc1c(cccc1)C(=O)N)c2cc3N=C(Oc3cc2)C	458	fCSFP4	weighted-fingerprint-similarity	0.930	0.470	rxn6038_0_a_kill_0____EN300-17791____EN300-159628	N/A	S1c2c(cc([N+]([O-])=O)cc2)C=C1C(=O)Nc3c(cccc3)C(=O)N	[*;R2][#6;r][#6;r]C(=O)[N;H]c1[c;H][c;H][c;H][c;H]c1C(=O)[N;H2]_20	2	false	SAVI-Space-2024	rxn6038_0_a_kill_0	EN300-17791	O=C(N)c1c(N)cccc1	EN300-159628	O=C(O)c1cc2N=C(Oc2cc1)C
O=C(Nc1c(cccc1)C(=O)N)c2cc3NN=C(c3cc2)C	459	fCSFP4	weighted-fingerprint-similarity	0.930	0.470	rxn6038_0_a_kill_0____EN300-17791____EN300-27146340	N/A	S1c2c(cc([N+]([O-])=O)cc2)C=C1C(=O)Nc3c(cccc3)C(=O)N	[*;R2][#6;r][#6;r]C(=O)[N;H]c1[c;H][c;H][c;H][c;H]c1C(=O)[N;H2]_20	2	false	SAVI-Space-2024	rxn6038_0_a_kill_0	EN300-17791	O=C(N)c1c(N)cccc1	EN300-27146340	O=C(O)c1cc2NN=C(c2cc1)C
O=C(Nc1c(cccc1)C(=O)N)c2cc3OC(=Nc3cc2)C	460	fCSFP4	weighted-fingerprint-similarity	0.930	0.470	rxn6038_0_a_kill_0____EN300-17791____EN300-108567	N/A	S1c2c(cc([N+]([O-])=O)cc2)C=C1C(=O)Nc3c(cccc3)C(=O)N	[*;R2][#6;r][#6;r]C(=O)[N;H]c1[c;H][c;H][c;H][c;H]c1C(=O)[N;H2]_20	2	false	SAVI-Space-2024	rxn6038_0_a_kill_0	EN300-17791	O=C(N)c1c(N)cccc1	EN300-108567	O=C(O)c1cc2OC(=Nc2cc1)C
O=C(Nc1c(cccc1)C(=O)N)c2cc3c(NN=C3C)cc2	461	fCSFP4	weighted-fingerprint-similarity	0.930	0.470	rxn6038_0_a_kill_0____EN300-17791____EN300-244757	N/A	S1c2c(cc([N+]([O-])=O)cc2)C=C1C(=O)Nc3c(cccc3)C(=O)N	[*;R2][#6;r][#6;r]C(=O)[N;H]c1[c;H][c;H][c;H][c;H]c1C(=O)[N;H2]_20	2	false	SAVI-Space-2024	rxn6038_0_a_kill_0	EN300-17791	O=C(N)c1c(N)cccc1	EN300-244757	O=C(O)c1cc2c(NN=C2C)cc1
O=C(Nc1c(cccc1)C(=O)N)c2cc3c(ccnc3cc2)C	462	fCSFP4	weighted-fingerprint-similarity	0.930	0.470	rxn6038_0_a_kill_0____EN300-17791____EN300-209202	N/A	S1c2c(cc([N+]([O-])=O)cc2)C=C1C(=O)Nc3c(cccc3)C(=O)N	[*;R2][#6;r][#6;r]C(=O)[N;H]c1[c;H][c;H][c;H][c;H]c1C(=O)[N;H2]_20	2	false	SAVI-Space-2024	rxn6038_0_a_kill_0	EN300-17791	O=C(N)c1c(N)cccc1	EN300-209202	O=C(O)c1cc2c(ccnc2cc1)C
SC=1Oc2c(N1)cc(cc2)C(=O)Nc3c(cccc3)C(=O)N	463	fCSFP4	weighted-fingerprint-similarity	0.930	0.470	rxn6038_0_a_kill_0____EN300-17791____EN300-204255	N/A	S1c2c(cc([N+]([O-])=O)cc2)C=C1C(=O)Nc3c(cccc3)C(=O)N	[*;R2][#6;r][#6;r]C(=O)[N;H]c1[c;H][c;H][c;H][c;H]c1C(=O)[N;H2]_20	2	false	SAVI-Space-2024	rxn6038_0_a_kill_0	EN300-17791	O=C(N)c1c(N)cccc1	EN300-204255	SC=1Oc2c(N1)cc(cc2)C(=O)O
SC=1Oc2c(N1)ccc(c2)C(=O)Nc3c(cccc3)C(=O)N	464	fCSFP4	weighted-fingerprint-similarity	0.930	0.470	rxn6038_0_a_kill_0____EN300-17791____EN300-80628	N/A	S1c2c(cc([N+]([O-])=O)cc2)C=C1C(=O)Nc3c(cccc3)C(=O)N	[*;R2][#6;r][#6;r]C(=O)[N;H]c1[c;H][c;H][c;H][c;H]c1C(=O)[N;H2]_20	2	false	SAVI-Space-2024	rxn6038_0_a_kill_0	EN300-17791	O=C(N)c1c(N)cccc1	EN300-80628	SC=1Oc2c(N1)ccc(c2)C(=O)O
O=C(Nc1c(cccc1)C(=O)N)c2c(nc3ncccc3c2)N	465	fCSFP4	weighted-fingerprint-similarity	0.929	0.462	rxn6038_0_a_kill_0____EN300-17791____EN300-203005	N/A	S1c2c(cc([N+]([O-])=O)cc2)C=C1C(=O)Nc3c(cccc3)C(=O)N	[*;R2][#6;r][#6;r]C(=O)[N;H]c1[c;H][c;H][c;H][c;H]c1C(=O)[N;H2]_20	2	false	SAVI-Space-2024	rxn6038_0_a_kill_0	EN300-17791	O=C(N)c1c(N)cccc1	EN300-203005	O=C(O)c1c(nc2ncccc2c1)N
S1c2c(cccc2)C=C1C(=O)NC(C(=O)Nc3c(cccc3)C(=O)N)CCC	466	fCSFP4	weighted-fingerprint-similarity	0.929	0.606	rxn6038_0_a_kill_0____EN300-17791____EN300-94632	N/A	S1c2c(cc([N+]([O-])=O)cc2)C=C1C(=O)Nc3c(cccc3)C(=O)N	[*;R2][#6;r][#6;r]C(=O)[N;H]c1[c;H][c;H][c;H][c;H]c1C(=O)[N;H2]_20	2	false	SAVI-Space-2024	rxn6038_0_a_kill_0	EN300-17791	O=C(N)c1c(N)cccc1	EN300-94632	S1c2c(cccc2)C=C1C(=O)NC(C(=O)O)CCC
O=C(N)c1c(NC(=O)C=2Nc3ncncc3C2)cccc1	467	fCSFP4	weighted-fingerprint-similarity	0.929	0.454	rxn6038_0_a_kill_0____EN300-17791____EN300-3029803	N/A	S1c2c(cc([N+]([O-])=O)cc2)C=C1C(=O)Nc3c(cccc3)C(=O)N	[*;R2][#6;r][#6;r]C(=O)[N;H]c1[c;H][c;H][c;H][c;H]c1C(=O)[N;H2]_20	2	false	SAVI-Space-2024	rxn6038_0_a_kill_0	EN300-17791	O=C(N)c1c(N)cccc1	EN300-3029803	O=C(O)C=1Nc2ncncc2C1
O=C(Nc1c(cccc1)C(=O)N)c2cnc3N=COc3c2	468	fCSFP4	weighted-fingerprint-similarity	0.929	0.450	rxn6038_0_a_kill_0____EN300-17791____EN300-679473	N/A	S1c2c(cc([N+]([O-])=O)cc2)C=C1C(=O)Nc3c(cccc3)C(=O)N	[*;R2][#6;r][#6;r]C(=O)[N;H]c1[c;H][c;H][c;H][c;H]c1C(=O)[N;H2]_20	2	false	SAVI-Space-2024	rxn6038_0_a_kill_0	EN300-17791	O=C(N)c1c(N)cccc1	EN300-679473	O=C(O)c1cnc2N=COc2c1
S1C(C(=O)Nc2c(cccc2)C(=O)N)=CC=3N4C(SC=C4)=NC13	469	fCSFP4	weighted-fingerprint-similarity	0.929	0.497	rxn6038_0_a_kill_0____EN300-17791____EN300-08845	N/A	S1c2c(cc([N+]([O-])=O)cc2)C=C1C(=O)Nc3c(cccc3)C(=O)N	[*;R2][#6;r][#6;r]C(=O)[N;H]c1[c;H][c;H][c;H][c;H]c1C(=O)[N;H2]_20	2	false	SAVI-Space-2024	rxn6038_0_a_kill_0	EN300-17791	O=C(N)c1c(N)cccc1	EN300-08845	S1C(C(=O)O)=CC=2N3C(SC=C3)=NC12
S1c2c(cccc2)C=C1C(=O)Nc3c(ccc(c3)C([O-])=O)C(=O)N	470	fCSFP4	weighted-fingerprint-similarity	0.929	0.719	rxn6038_0_a_kill_0____EN300-7387674____EN300-13076	N/A	S1c2c(cc([N+]([O-])=O)cc2)C=C1C(=O)Nc3c(cccc3)C(=O)N	[*;R2][#6;r][#6;r]C(=O)[N;H]c1[c;H][c;H][c;H][c;H]c1C(=O)[N;H2]_20	2	false	SAVI-Space-2024	rxn6038_0_a_kill_0	EN300-7387674	O=C(OC)c1cc(N)c(cc1)C(=O)N	EN300-13076	S1c2c(cccc2)C=C1C(=O)O
O=C(Nc1c(cccc1)C(=O)N)c2ncc3NC=Nc3c2	471	fCSFP4	weighted-fingerprint-similarity	0.929	0.445	rxn6038_0_a_kill_0____EN300-17791____EN300-6482770	N/A	S1c2c(cc([N+]([O-])=O)cc2)C=C1C(=O)Nc3c(cccc3)C(=O)N	[*;R2][#6;r][#6;r]C(=O)[N;H]c1[c;H][c;H][c;H][c;H]c1C(=O)[N;H2]_20	2	false	SAVI-Space-2024	rxn6038_0_a_kill_0	EN300-17791	O=C(N)c1c(N)cccc1	EN300-6482770	O=C(O)c1ncc2NC=Nc2c1
S1c2c(cccc2)C=C1C(=O)Nc3c(cc(F)cc3)C(=O)N	472	fCSFP4	weighted-fingerprint-similarity	0.929	0.717	rxn6038_0_a_kill_0____EN300-43370____EN300-13076	N/A	S1c2c(cc([N+]([O-])=O)cc2)C=C1C(=O)Nc3c(cccc3)C(=O)N	[*;R2][#6;r][#6;r]C(=O)[N;H]c1[c;H][c;H][c;H][c;H]c1C(=O)[N;H2]_20	2	false	SAVI-Space-2024	rxn6038_0_a_kill_0	EN300-43370	Fc1cc(c(N)cc1)C(=O)N	EN300-13076	S1c2c(cccc2)C=C1C(=O)O
S1c2c(cccc2)C=C1C(=O)Nc3c(cc(cc3)C)C(=O)N	473	fCSFP4	weighted-fingerprint-similarity	0.929	0.717	rxn6038_0_a_kill_0____EN300-253963____EN300-13076	N/A	S1c2c(cc([N+]([O-])=O)cc2)C=C1C(=O)Nc3c(cccc3)C(=O)N	[*;R2][#6;r][#6;r]C(=O)[N;H]c1[c;H][c;H][c;H][c;H]c1C(=O)[N;H2]_20	2	false	SAVI-Space-2024	rxn6038_0_a_kill_0	EN300-253963	O=C(N)c1c(N)ccc(c1)C	EN300-13076	S1c2c(cccc2)C=C1C(=O)O
S1c2c(cccc2)C=C1C(=O)Nc3c(ccc(F)c3)C(=O)N	474	fCSFP4	weighted-fingerprint-similarity	0.929	0.717	rxn6038_0_a_kill_0____EN300-41736____EN300-13076	N/A	S1c2c(cc([N+]([O-])=O)cc2)C=C1C(=O)Nc3c(cccc3)C(=O)N	[*;R2][#6;r][#6;r]C(=O)[N;H]c1[c;H][c;H][c;H][c;H]c1C(=O)[N;H2]_20	2	false	SAVI-Space-2024	rxn6038_0_a_kill_0	EN300-41736	Fc1cc(N)c(cc1)C(=O)N	EN300-13076	S1c2c(cccc2)C=C1C(=O)O
S1c2c(cccc2)C=C1C(=O)Nc3c(ccc(c3)C)C(=O)N	475	fCSFP4	weighted-fingerprint-similarity	0.929	0.717	rxn6038_0_a_kill_0____EN300-267676____EN300-13076	N/A	S1c2c(cc([N+]([O-])=O)cc2)C=C1C(=O)Nc3c(cccc3)C(=O)N	[*;R2][#6;r][#6;r]C(=O)[N;H]c1[c;H][c;H][c;H][c;H]c1C(=O)[N;H2]_20	2	false	SAVI-Space-2024	rxn6038_0_a_kill_0	EN300-267676	O=C(N)c1c(N)cc(cc1)C	EN300-13076	S1c2c(cccc2)C=C1C(=O)O
O=C(N)c1c(NC(=O)C=2N(c3c(ccc(OC)c3)C2)C)cccc1	476	fCSFP4	weighted-fingerprint-similarity	0.929	0.478	rxn6038_0_a_kill_0____EN300-17791____EN300-237868	N/A	S1c2c(cc([N+]([O-])=O)cc2)C=C1C(=O)Nc3c(cccc3)C(=O)N	[*;R2][#6;r][#6;r]C(=O)[N;H]c1[c;H][c;H][c;H][c;H]c1C(=O)[N;H2]_20	2	false	SAVI-Space-2024	rxn6038_0_a_kill_0	EN300-17791	O=C(N)c1c(N)cccc1	EN300-237868	O=C(O)C=1N(c2c(ccc(OC)c2)C1)C
S1C2=C(N(C(C(=O)Nc3c(cccc3)C(=O)N)=C2)C)C=C1	477	fCSFP4	weighted-fingerprint-similarity	0.929	0.474	rxn6038_0_a_kill_0____EN300-17791____EN300-1228120	N/A	S1c2c(cc([N+]([O-])=O)cc2)C=C1C(=O)Nc3c(cccc3)C(=O)N	[*;R2][#6;r][#6;r]C(=O)[N;H]c1[c;H][c;H][c;H][c;H]c1C(=O)[N;H2]_20	2	false	SAVI-Space-2024	rxn6038_0_a_kill_0	EN300-17791	O=C(N)c1c(N)cccc1	EN300-1228120	S1C2=C(N(C(C(=O)O)=C2)C)C=C1
S1C=2C(=O)NC(C(=O)Nc3c(cccc3)C(=O)N)=CC2C=C1	478	fCSFP4	weighted-fingerprint-similarity	0.929	0.474	rxn6038_0_a_kill_0____EN300-17791____EN300-111457	N/A	S1c2c(cc([N+]([O-])=O)cc2)C=C1C(=O)Nc3c(cccc3)C(=O)N	[*;R2][#6;r][#6;r]C(=O)[N;H]c1[c;H][c;H][c;H][c;H]c1C(=O)[N;H2]_20	2	false	SAVI-Space-2024	rxn6038_0_a_kill_0	EN300-17791	O=C(N)c1c(N)cccc1	EN300-111457	S1C=2C(=O)NC(C(=O)O)=CC2C=C1
Fc1c(F)ccc2c1ncc(c2)C(=O)Nc3c(cccc3)C(=O)N	479	fCSFP4	weighted-fingerprint-similarity	0.929	0.471	rxn6038_0_a_kill_0____EN300-17791____EN300-5389217	N/A	S1c2c(cc([N+]([O-])=O)cc2)C=C1C(=O)Nc3c(cccc3)C(=O)N	[*;R2][#6;r][#6;r]C(=O)[N;H]c1[c;H][c;H][c;H][c;H]c1C(=O)[N;H2]_20	2	false	SAVI-Space-2024	rxn6038_0_a_kill_0	EN300-17791	O=C(N)c1c(N)cccc1	EN300-5389217	Fc1c(F)ccc2c1ncc(c2)C(=O)O
S1c2c(c3c1cccc3)cc(cc2)C(=O)Nc4c(cc(F)cc4)C(=O)N	480	fCSFP4	weighted-fingerprint-similarity	0.929	0.570	rxn6038_0_a_kill_0____EN300-43370____EN300-11735132	N/A	S1c2c(cc([N+]([O-])=O)cc2)C=C1C(=O)Nc3c(cccc3)C(=O)N	[*;R2][#6;r][#6;r]C(=O)[N;H]c1[c;H][c;H][c;H][c;H]c1C(=O)[N;H2]_20	2	false	SAVI-Space-2024	rxn6038_0_a_kill_0	EN300-43370	Fc1cc(c(N)cc1)C(=O)N	EN300-11735132	S1c2c(c3c1cccc3)cc(cc2)C(=O)O
S1c2c(c3c1cccc3)cc(cc2)C(=O)Nc4c(cc(cc4)C)C(=O)N	481	fCSFP4	weighted-fingerprint-similarity	0.929	0.570	rxn6038_0_a_kill_0____EN300-253963____EN300-11735132	N/A	S1c2c(cc([N+]([O-])=O)cc2)C=C1C(=O)Nc3c(cccc3)C(=O)N	[*;R2][#6;r][#6;r]C(=O)[N;H]c1[c;H][c;H][c;H][c;H]c1C(=O)[N;H2]_20	2	false	SAVI-Space-2024	rxn6038_0_a_kill_0	EN300-253963	O=C(N)c1c(N)ccc(c1)C	EN300-11735132	S1c2c(c3c1cccc3)cc(cc2)C(=O)O
Fc1cc(c(NC(=O)c2cc3N=C(Nc3cc2)c4ccccc4)cc1)C(=O)N	482	fCSFP4	weighted-fingerprint-similarity	0.929	0.467	rxn6038_0_a_kill_0____EN300-43370____EN300-1720086	N/A	S1c2c(cc([N+]([O-])=O)cc2)C=C1C(=O)Nc3c(cccc3)C(=O)N	[*;R2][#6;r][#6;r]C(=O)[N;H]c1[c;H][c;H][c;H][c;H]c1C(=O)[N;H2]_20	2	false	SAVI-Space-2024	rxn6038_0_a_kill_0	EN300-43370	Fc1cc(c(N)cc1)C(=O)N	EN300-1720086	O=C(O)c1cc2NC(=Nc2cc1)c3ccccc3
O=C(Nc1c(cc(cc1)C)C(=O)N)c2cc3N=C(Nc3cc2)c4ccccc4	483	fCSFP4	weighted-fingerprint-similarity	0.929	0.467	rxn6038_0_a_kill_0____EN300-253963____EN300-1720086	N/A	S1c2c(cc([N+]([O-])=O)cc2)C=C1C(=O)Nc3c(cccc3)C(=O)N	[*;R2][#6;r][#6;r]C(=O)[N;H]c1[c;H][c;H][c;H][c;H]c1C(=O)[N;H2]_20	2	false	SAVI-Space-2024	rxn6038_0_a_kill_0	EN300-253963	O=C(N)c1c(N)ccc(c1)C	EN300-1720086	O=C(O)c1cc2NC(=Nc2cc1)c3ccccc3
O=C(Nc1c(cccc1)C(=O)N)c2cc3N(C=Nc3cc2)C	484	fCSFP4	weighted-fingerprint-similarity	0.929	0.467	rxn6038_0_a_kill_0____EN300-17791____EN300-45474368	N/A	S1c2c(cc([N+]([O-])=O)cc2)C=C1C(=O)Nc3c(cccc3)C(=O)N	[*;R2][#6;r][#6;r]C(=O)[N;H]c1[c;H][c;H][c;H][c;H]c1C(=O)[N;H2]_20	2	false	SAVI-Space-2024	rxn6038_0_a_kill_0	EN300-17791	O=C(N)c1c(N)cccc1	EN300-45474368	O=C(O)c1cc2N(C=Nc2cc1)C
O=C(Nc1c(cccc1)C(=O)N)c2cc3N(N=Nc3cc2)C	485	fCSFP4	weighted-fingerprint-similarity	0.929	0.467	rxn6038_0_a_kill_0____EN300-17791____EN300-133390	N/A	S1c2c(cc([N+]([O-])=O)cc2)C=C1C(=O)Nc3c(cccc3)C(=O)N	[*;R2][#6;r][#6;r]C(=O)[N;H]c1[c;H][c;H][c;H][c;H]c1C(=O)[N;H2]_20	2	false	SAVI-Space-2024	rxn6038_0_a_kill_0	EN300-17791	O=C(N)c1c(N)cccc1	EN300-133390	O=C(O)c1cc2N(N=Nc2cc1)C
O=C(Nc1c(cccc1)C(=O)N)c2cc3N=CN(c3cc2)C	486	fCSFP4	weighted-fingerprint-similarity	0.929	0.467	rxn6038_0_a_kill_0____EN300-17791____EN300-218970 EN300-112717""	N/A	S1c2c(cc([N+]([O-])=O)cc2)C=C1C(=O)Nc3c(cccc3)C(=O)N	[*;R2][#6;r][#6;r]C(=O)[N;H]c1[c;H][c;H][c;H][c;H]c1C(=O)[N;H2]_20	2	false	SAVI-Space-2024	rxn6038_0_a_kill_0	EN300-17791	O=C(N)c1c(N)cccc1	EN300-218970 EN300-112717""	O=C(O)c1cc2N=CN(c2cc1)C
O=C(Nc1c(cccc1)C(=O)N)c2cc3N=NN(c3cc2)C	487	fCSFP4	weighted-fingerprint-similarity	0.929	0.467	rxn6038_0_a_kill_0____EN300-17791____EN300-69774	N/A	S1c2c(cc([N+]([O-])=O)cc2)C=C1C(=O)Nc3c(cccc3)C(=O)N	[*;R2][#6;r][#6;r]C(=O)[N;H]c1[c;H][c;H][c;H][c;H]c1C(=O)[N;H2]_20	2	false	SAVI-Space-2024	rxn6038_0_a_kill_0	EN300-17791	O=C(N)c1c(N)cccc1	EN300-69774	O=C(O)c1cc2N=NN(c2cc1)C
O=C(Nc1c(cccc1)C(=O)N)c2cc3ON=C(c3cc2)C	488	fCSFP4	weighted-fingerprint-similarity	0.929	0.467	rxn6038_0_a_kill_0____EN300-17791____EN300-2133004	N/A	S1c2c(cc([N+]([O-])=O)cc2)C=C1C(=O)Nc3c(cccc3)C(=O)N	[*;R2][#6;r][#6;r]C(=O)[N;H]c1[c;H][c;H][c;H][c;H]c1C(=O)[N;H2]_20	2	false	SAVI-Space-2024	rxn6038_0_a_kill_0	EN300-17791	O=C(N)c1c(N)cccc1	EN300-2133004	O=C(O)c1cc2ON=C(c2cc1)C
O=C(Nc1c(cccc1)C(=O)N)c2cc3nc(OC)cnc3cc2	489	fCSFP4	weighted-fingerprint-similarity	0.929	0.467	rxn6038_0_a_kill_0____EN300-17791____EN300-19571338	N/A	S1c2c(cc([N+]([O-])=O)cc2)C=C1C(=O)Nc3c(cccc3)C(=O)N	[*;R2][#6;r][#6;r]C(=O)[N;H]c1[c;H][c;H][c;H][c;H]c1C(=O)[N;H2]_20	2	false	SAVI-Space-2024	rxn6038_0_a_kill_0	EN300-17791	O=C(N)c1c(N)cccc1	EN300-19571338	O=C(O)c1cc2nc(OC)cnc2cc1
O=C(Nc1c(cccc1)C(=O)N)c2cc3ncnc(N)c3cc2	490	fCSFP4	weighted-fingerprint-similarity	0.929	0.467	rxn6038_0_a_kill_0____EN300-17791____EN300-221596	N/A	S1c2c(cc([N+]([O-])=O)cc2)C=C1C(=O)Nc3c(cccc3)C(=O)N	[*;R2][#6;r][#6;r]C(=O)[N;H]c1[c;H][c;H][c;H][c;H]c1C(=O)[N;H2]_20	2	false	SAVI-Space-2024	rxn6038_0_a_kill_0	EN300-17791	O=C(N)c1c(N)cccc1	EN300-221596	O=C(O)c1cc2ncnc(N)c2cc1
O=C(Nc1c(cccc1)C(=O)N)c2cnc3N(C=Cc3c2)C	491	fCSFP4	weighted-fingerprint-similarity	0.929	0.467	rxn6038_0_a_kill_0____EN300-17791____EN300-3048432	N/A	S1c2c(cc([N+]([O-])=O)cc2)C=C1C(=O)Nc3c(cccc3)C(=O)N	[*;R2][#6;r][#6;r]C(=O)[N;H]c1[c;H][c;H][c;H][c;H]c1C(=O)[N;H2]_20	2	false	SAVI-Space-2024	rxn6038_0_a_kill_0	EN300-17791	O=C(N)c1c(N)cccc1	EN300-3048432	O=C(O)c1cnc2N(C=Cc2c1)C
S1C(=NC2=C1NC(C(=O)Nc3c(cccc3)C(=O)N)=C2)C	492	fCSFP4	weighted-fingerprint-similarity	0.929	0.467	rxn6038_0_a_kill_0____EN300-17791____EN300-87093	N/A	S1c2c(cc([N+]([O-])=O)cc2)C=C1C(=O)Nc3c(cccc3)C(=O)N	[*;R2][#6;r][#6;r]C(=O)[N;H]c1[c;H][c;H][c;H][c;H]c1C(=O)[N;H2]_20	2	false	SAVI-Space-2024	rxn6038_0_a_kill_0	EN300-17791	O=C(N)c1c(N)cccc1	EN300-87093	S1C(=NC2=C1NC(C(=O)O)=C2)C
O=C(Nc1c(cccc1)C(=O)N)c2c3ncccc3c4c(c2)cccc4	493	fCSFP4	weighted-fingerprint-similarity	0.929	0.463	rxn6038_0_a_kill_0____EN300-17791____EN300-39409	N/A	S1c2c(cc([N+]([O-])=O)cc2)C=C1C(=O)Nc3c(cccc3)C(=O)N	[*;R2][#6;r][#6;r]C(=O)[N;H]c1[c;H][c;H][c;H][c;H]c1C(=O)[N;H2]_20	2	false	SAVI-Space-2024	rxn6038_0_a_kill_0	EN300-17791	O=C(N)c1c(N)cccc1	EN300-39409	O=C(O)c1c2ncccc2c3c(c1)cccc3
O=C(Nc1c(cccc1)C(=O)N)c2c(nc3ncccc3c2)C	494	fCSFP4	weighted-fingerprint-similarity	0.929	0.459	rxn6038_0_a_kill_0____EN300-17791____EN300-179588 EN300-46894988""	N/A	S1c2c(cc([N+]([O-])=O)cc2)C=C1C(=O)Nc3c(cccc3)C(=O)N	[*;R2][#6;r][#6;r]C(=O)[N;H]c1[c;H][c;H][c;H][c;H]c1C(=O)[N;H2]_20	2	false	SAVI-Space-2024	rxn6038_0_a_kill_0	EN300-17791	O=C(N)c1c(N)cccc1	EN300-179588 EN300-46894988""	O=C(O)c1c(nc2ncccc2c1)C
O=C(Nc1c(cccc1)C(=O)N)c2cnc3NC(=Cc3c2)C[NH3+]	495	fCSFP4	weighted-fingerprint-similarity	0.929	0.459	rxn6038_0_a_kill_0____EN300-17791____EN300-7439926	N/A	S1c2c(cc([N+]([O-])=O)cc2)C=C1C(=O)Nc3c(cccc3)C(=O)N	[*;R2][#6;r][#6;r]C(=O)[N;H]c1[c;H][c;H][c;H][c;H]c1C(=O)[N;H2]_20	2	false	SAVI-Space-2024	rxn6038_0_a_kill_0	EN300-17791	O=C(N)c1c(N)cccc1	EN300-7439926	O=C(OCC1c2c(c3c1cccc3)cccc2)NCC=4Nc5ncc(cc5C4)C(=O)O
S1C(C(=O)Nc2c(cccc2)C(=O)N)=CC=3C(=NN(C13)C)c4ccccc4	496	fCSFP4	weighted-fingerprint-similarity	0.928	0.500	rxn6038_0_a_kill_0____EN300-17791____EN300-1278251	N/A	S1c2c(cc([N+]([O-])=O)cc2)C=C1C(=O)Nc3c(cccc3)C(=O)N	[*;R2][#6;r][#6;r]C(=O)[N;H]c1[c;H][c;H][c;H][c;H]c1C(=O)[N;H2]_20	2	false	SAVI-Space-2024	rxn6038_0_a_kill_0	EN300-17791	O=C(N)c1c(N)cccc1	EN300-1278251	S1C(C(=O)O)=CC=2C(=NN(C12)C)c3ccccc3
S1C(C(=O)Nc2c(cccc2)C(=O)N)=CC=3C(=NN(c4ccccc4)C13)C	497	fCSFP4	weighted-fingerprint-similarity	0.928	0.500	rxn6038_0_a_kill_0____EN300-17791____EN300-00003	N/A	S1c2c(cc([N+]([O-])=O)cc2)C=C1C(=O)Nc3c(cccc3)C(=O)N	[*;R2][#6;r][#6;r]C(=O)[N;H]c1[c;H][c;H][c;H][c;H]c1C(=O)[N;H2]_20	2	false	SAVI-Space-2024	rxn6038_0_a_kill_0	EN300-17791	O=C(N)c1c(N)cccc1	EN300-00003	S1C(C(=O)O)=CC=2C(=NN(c3ccccc3)C12)C
O=C(Nc1c(cccc1)C(=O)N)c2cnc3c(NC(=C3)C)c2	498	fCSFP4	weighted-fingerprint-similarity	0.928	0.450	rxn6038_0_a_kill_0____EN300-17791____EN300-26860564	N/A	S1c2c(cc([N+]([O-])=O)cc2)C=C1C(=O)Nc3c(cccc3)C(=O)N	[*;R2][#6;r][#6;r]C(=O)[N;H]c1[c;H][c;H][c;H][c;H]c1C(=O)[N;H2]_20	2	false	SAVI-Space-2024	rxn6038_0_a_kill_0	EN300-17791	O=C(N)c1c(N)cccc1	EN300-26860564	O=C(O)c1cnc2c(NC(=C2)C)c1
O=C(Nc1c(cccc1)C(=O)N)c2ncc3Nc4c(c3c2)cccc4	499	fCSFP4	weighted-fingerprint-similarity	0.928	0.450	rxn6038_0_a_kill_0____EN300-17791____EN300-212215	N/A	S1c2c(cc([N+]([O-])=O)cc2)C=C1C(=O)Nc3c(cccc3)C(=O)N	[*;R2][#6;r][#6;r]C(=O)[N;H]c1[c;H][c;H][c;H][c;H]c1C(=O)[N;H2]_20	2	false	SAVI-Space-2024	rxn6038_0_a_kill_0	EN300-17791	O=C(N)c1c(N)cccc1	EN300-212215	O=C(O)c1ncc2Nc3c(c2c1)cccc3
O=C(Nc1c(cccc1)C(=O)N)c2nnc3c(NC=C3)c2	500	fCSFP4	weighted-fingerprint-similarity	0.928	0.450	rxn6038_0_a_kill_0____EN300-17791____EN300-46452424	N/A	S1c2c(cc([N+]([O-])=O)cc2)C=C1C(=O)Nc3c(cccc3)C(=O)N	[*;R2][#6;r][#6;r]C(=O)[N;H]c1[c;H][c;H][c;H][c;H]c1C(=O)[N;H2]_20	2	false	SAVI-Space-2024	rxn6038_0_a_kill_0	EN300-17791	O=C(N)c1c(N)cccc1	EN300-46452424	O=C(O)c1nnc2c(NC=C2)c1
S1c2c(F)cccc2C=C1C(=O)Nc3c(cc(cc3)C([O-])=O)C(=O)N	501	fCSFP4	weighted-fingerprint-similarity	0.928	0.595	rxn6038_0_a_kill_0____EN300-8649028____EN300-156934	N/A	S1c2c(cc([N+]([O-])=O)cc2)C=C1C(=O)Nc3c(cccc3)C(=O)N	[*;R2][#6;r][#6;r]C(=O)[N;H]c1[c;H][c;H][c;H][c;H]c1C(=O)[N;H2]_20	2	false	SAVI-Space-2024	rxn6038_0_a_kill_0	EN300-8649028	O=C(OC)c1cc(c(N)cc1)C(=O)N	EN300-156934	S1c2c(F)cccc2C=C1C(=O)O
S1c2c(cc(cc2)C([O-])=O)C(=C1C(=O)Nc3c(cccc3)C(=O)N)C	502	fCSFP4	weighted-fingerprint-similarity	0.928	0.595	rxn6038_0_a_kill_0____EN300-17791____EN300-21540551	N/A	S1c2c(cc([N+]([O-])=O)cc2)C=C1C(=O)Nc3c(cccc3)C(=O)N	[*;R2][#6;r][#6;r]C(=O)[N;H]c1[c;H][c;H][c;H][c;H]c1C(=O)[N;H2]_20	2	false	SAVI-Space-2024	rxn6038_0_a_kill_0	EN300-17791	O=C(N)c1c(N)cccc1	EN300-21540551	S1c2c(cc(cc2)C(=O)OC)C(=C1C(=O)O)C
S1c2c(cccc2C=C1C(=O)Nc3c(cc(cc3)C([O-])=O)C(=O)N)C	503	fCSFP4	weighted-fingerprint-similarity	0.928	0.595	rxn6038_0_a_kill_0____EN300-8649028____EN300-215016	N/A	S1c2c(cc([N+]([O-])=O)cc2)C=C1C(=O)Nc3c(cccc3)C(=O)N	[*;R2][#6;r][#6;r]C(=O)[N;H]c1[c;H][c;H][c;H][c;H]c1C(=O)[N;H2]_20	2	false	SAVI-Space-2024	rxn6038_0_a_kill_0	EN300-8649028	O=C(OC)c1cc(c(N)cc1)C(=O)N	EN300-215016	S1c2c(cccc2C=C1C(=O)O)C
O=C(NCC(=O)Nc1c(cccc1)C(=O)N)c2cc3c(cc2)cccc3	504	fCSFP4	weighted-fingerprint-similarity	0.928	0.556	rxn6038_0_a_kill_0____EN300-17791____EN300-08095	N/A	S1c2c(cc([N+]([O-])=O)cc2)C=C1C(=O)Nc3c(cccc3)C(=O)N	[*;R2][#6;r][#6;r]C(=O)[N;H]c1[c;H][c;H][c;H][c;H]c1C(=O)[N;H2]_20	2	false	SAVI-Space-2024	rxn6038_0_a_kill_0	EN300-17791	O=C(N)c1c(N)cccc1	EN300-08095	O=C(NCC(=O)O)c1cc2c(cc1)cccc2
S1c2nc(nc(OC)c2C=C1C(=O)Nc3c(cccc3)C(=O)N)N	505	fCSFP4	weighted-fingerprint-similarity	0.928	0.493	rxn6038_0_a_kill_0____EN300-17791____EN300-26915	N/A	S1c2c(cc([N+]([O-])=O)cc2)C=C1C(=O)Nc3c(cccc3)C(=O)N	[*;R2][#6;r][#6;r]C(=O)[N;H]c1[c;H][c;H][c;H][c;H]c1C(=O)[N;H2]_20	2	false	SAVI-Space-2024	rxn6038_0_a_kill_0	EN300-17791	O=C(N)c1c(N)cccc1	EN300-26915	S1C(C(=O)O)=CC2=C(OC)NC(N=C12)=N
O=C(N)c1c(NC(=O)C2=CC=3N(N=NC3)C=C2)cccc1	506	fCSFP4	weighted-fingerprint-similarity	0.928	0.446	rxn6038_0_a_kill_0____EN300-17791____EN300-6743433	N/A	S1c2c(cc([N+]([O-])=O)cc2)C=C1C(=O)Nc3c(cccc3)C(=O)N	[*;R2][#6;r][#6;r]C(=O)[N;H]c1[c;H][c;H][c;H][c;H]c1C(=O)[N;H2]_20	2	false	SAVI-Space-2024	rxn6038_0_a_kill_0	EN300-17791	O=C(N)c1c(N)cccc1	EN300-6743433	O=C(O)C1=CC=2N(N=NC2)C=C1
O=C(N)c1c(NC(=O)C2=CN3N=CC=CC3=C2)cccc1	507	fCSFP4	weighted-fingerprint-similarity	0.928	0.446	rxn6038_0_a_kill_0____EN300-17791____EN300-6481378	N/A	S1c2c(cc([N+]([O-])=O)cc2)C=C1C(=O)Nc3c(cccc3)C(=O)N	[*;R2][#6;r][#6;r]C(=O)[N;H]c1[c;H][c;H][c;H][c;H]c1C(=O)[N;H2]_20	2	false	SAVI-Space-2024	rxn6038_0_a_kill_0	EN300-17791	O=C(N)c1c(N)cccc1	EN300-6481378	O=C(O)C1=CN2N=CC=CC2=C1
O=C(N)c1c(NC(=O)C=2C=NN3C(=CC=C3)C2)cccc1	508	fCSFP4	weighted-fingerprint-similarity	0.928	0.446	rxn6038_0_a_kill_0____EN300-17791____EN300-26863467	N/A	S1c2c(cc([N+]([O-])=O)cc2)C=C1C(=O)Nc3c(cccc3)C(=O)N	[*;R2][#6;r][#6;r]C(=O)[N;H]c1[c;H][c;H][c;H][c;H]c1C(=O)[N;H2]_20	2	false	SAVI-Space-2024	rxn6038_0_a_kill_0	EN300-17791	O=C(N)c1c(N)cccc1	EN300-26863467	O=C(O)C=1C=NN2C(=CC=C2)C1
Fc1c(cc2N=C(Nc2c1)C)C(=O)Nc3c(cccc3)C(=O)N	509	fCSFP4	weighted-fingerprint-similarity	0.928	0.442	rxn6038_0_a_kill_0____EN300-17791____EN300-305965	N/A	S1c2c(cc([N+]([O-])=O)cc2)C=C1C(=O)Nc3c(cccc3)C(=O)N	[*;R2][#6;r][#6;r]C(=O)[N;H]c1[c;H][c;H][c;H][c;H]c1C(=O)[N;H2]_20	2	false	SAVI-Space-2024	rxn6038_0_a_kill_0	EN300-17791	O=C(N)c1c(N)cccc1	EN300-305965	Fc1c(cc2N=C(Nc2c1)C)C(=O)O
O=C(N)c1c(NC(=O)C2=CN3C(=C2)C=NC=C3)cccc1	510	fCSFP4	weighted-fingerprint-similarity	0.928	0.442	rxn6038_0_a_kill_0____EN300-17791____EN300-27717986	N/A	S1c2c(cc([N+]([O-])=O)cc2)C=C1C(=O)Nc3c(cccc3)C(=O)N	[*;R2][#6;r][#6;r]C(=O)[N;H]c1[c;H][c;H][c;H][c;H]c1C(=O)[N;H2]_20	2	false	SAVI-Space-2024	rxn6038_0_a_kill_0	EN300-17791	O=C(N)c1c(N)cccc1	EN300-27717986	O=C(O)C1=CN2C(=C1)C=NC=C2
O=C(Nc1c(cccc1)C(=O)N)c2c(OC)cc3NC=Nc3c2	511	fCSFP4	weighted-fingerprint-similarity	0.928	0.442	rxn6038_0_a_kill_0____EN300-17791____EN300-37340995	N/A	S1c2c(cc([N+]([O-])=O)cc2)C=C1C(=O)Nc3c(cccc3)C(=O)N	[*;R2][#6;r][#6;r]C(=O)[N;H]c1[c;H][c;H][c;H][c;H]c1C(=O)[N;H2]_20	2	false	SAVI-Space-2024	rxn6038_0_a_kill_0	EN300-17791	O=C(N)c1c(N)cccc1	EN300-37340995	O=C(O)c1c(OC)cc2NC=Nc2c1
O=C(Nc1c(cccc1)C(=O)N)c2c(OC)cc3NN=Nc3c2	512	fCSFP4	weighted-fingerprint-similarity	0.928	0.442	rxn6038_0_a_kill_0____EN300-17791____EN300-65055	N/A	S1c2c(cc([N+]([O-])=O)cc2)C=C1C(=O)Nc3c(cccc3)C(=O)N	[*;R2][#6;r][#6;r]C(=O)[N;H]c1[c;H][c;H][c;H][c;H]c1C(=O)[N;H2]_20	2	false	SAVI-Space-2024	rxn6038_0_a_kill_0	EN300-17791	O=C(N)c1c(N)cccc1	EN300-65055	O=C(O)c1c(OC)cc2NN=Nc2c1
O=C(Nc1c(cccc1)C(=O)N)c2ncc3nccnc3c2	513	fCSFP4	weighted-fingerprint-similarity	0.928	0.442	rxn6038_0_a_kill_0____EN300-17791____EN300-47063473	N/A	S1c2c(cc([N+]([O-])=O)cc2)C=C1C(=O)Nc3c(cccc3)C(=O)N	[*;R2][#6;r][#6;r]C(=O)[N;H]c1[c;H][c;H][c;H][c;H]c1C(=O)[N;H2]_20	2	false	SAVI-Space-2024	rxn6038_0_a_kill_0	EN300-17791	O=C(N)c1c(N)cccc1	EN300-47063473	O=C(O)c1ncc2nccnc2c1
O=C(N)c1c(NC(=O)C2=CC3=NC=CN3C=C2)cccc1	514	fCSFP4	weighted-fingerprint-similarity	0.928	0.438	rxn6038_0_a_kill_0____EN300-17791____EN300-113423 EN300-102614""	N/A	S1c2c(cc([N+]([O-])=O)cc2)C=C1C(=O)Nc3c(cccc3)C(=O)N	[*;R2][#6;r][#6;r]C(=O)[N;H]c1[c;H][c;H][c;H][c;H]c1C(=O)[N;H2]_20	2	false	SAVI-Space-2024	rxn6038_0_a_kill_0	EN300-17791	O=C(N)c1c(N)cccc1	EN300-113423 EN300-102614""	O=C(O)C1=CC2=NC=CN2C=C1
S1c2c(cccc2)C=C1C=3NC(C(=O)Nc4c(cccc4)C(=O)N)=CC3	515	fCSFP4	weighted-fingerprint-similarity	0.928	0.586	rxn6038_0_a_kill_0____EN300-17791____EN300-26618246 EN300-7539377""	N/A	S1c2c(cc([N+]([O-])=O)cc2)C=C1C(=O)Nc3c(cccc3)C(=O)N	[*;R2][#6;r][#6;r]C(=O)[N;H]c1[c;H][c;H][c;H][c;H]c1C(=O)[N;H2]_20	2	false	SAVI-Space-2024	rxn6038_0_a_kill_0	EN300-17791	O=C(N)c1c(N)cccc1	EN300-26618246 EN300-7539377""	S1c2c(cccc2)C=C1C=3NC(C(=O)O)=CC3
S1N=CC(c2cc3NC(C(=O)Nc4c(cccc4)C(=O)N)=Cc3cc2)=C1	516	fCSFP4	weighted-fingerprint-similarity	0.928	0.479	rxn6038_0_a_kill_0____EN300-17791____EN300-658521	N/A	S1c2c(cc([N+]([O-])=O)cc2)C=C1C(=O)Nc3c(cccc3)C(=O)N	[*;R2][#6;r][#6;r]C(=O)[N;H]c1[c;H][c;H][c;H][c;H]c1C(=O)[N;H2]_20	2	false	SAVI-Space-2024	rxn6038_0_a_kill_0	EN300-17791	O=C(N)c1c(N)cccc1	EN300-658521	S1N=CC(c2cc3NC(C(=O)O)=Cc3cc2)=C1
S1c2c(c(F)ccc2)C=C1C(=O)Nc3c(cc([N+]([O-])=O)cc3)C(=O)N	517	fCSFP4	weighted-fingerprint-similarity	0.928	0.730	rxn6038_0_a_kill_0____EN300-128525____EN300-11183	N/A	S1c2c(cc([N+]([O-])=O)cc2)C=C1C(=O)Nc3c(cccc3)C(=O)N	[*;R2][#6;r][#6;r]C(=O)[N;H]c1[c;H][c;H][c;H][c;H]c1C(=O)[N;H2]_20	2	false	SAVI-Space-2024	rxn6038_0_a_kill_0	EN300-128525	O=[N+](O)c1cc(c(N)cc1)C(=O)N	EN300-11183	S1c2c(c(F)ccc2)C=C1C(=O)O
S1c2c(c(F)ccc2)C=C1C(=O)Nc3c(ccc([N+]([O-])=O)c3)C(=O)N	518	fCSFP4	weighted-fingerprint-similarity	0.928	0.730	rxn6038_0_a_kill_0____EN300-6745919____EN300-11183	N/A	S1c2c(cc([N+]([O-])=O)cc2)C=C1C(=O)Nc3c(cccc3)C(=O)N	[*;R2][#6;r][#6;r]C(=O)[N;H]c1[c;H][c;H][c;H][c;H]c1C(=O)[N;H2]_20	2	false	SAVI-Space-2024	rxn6038_0_a_kill_0	EN300-6745919	O=[N+](O)c1cc(N)c(cc1)C(=O)N	EN300-11183	S1c2c(c(F)ccc2)C=C1C(=O)O
S1c2c(c(ccc2)C)C=C1C(=O)Nc3c(cc([N+]([O-])=O)cc3)C(=O)N	519	fCSFP4	weighted-fingerprint-similarity	0.928	0.730	rxn6038_0_a_kill_0____EN300-128525____EN300-55226	N/A	S1c2c(cc([N+]([O-])=O)cc2)C=C1C(=O)Nc3c(cccc3)C(=O)N	[*;R2][#6;r][#6;r]C(=O)[N;H]c1[c;H][c;H][c;H][c;H]c1C(=O)[N;H2]_20	2	false	SAVI-Space-2024	rxn6038_0_a_kill_0	EN300-128525	O=[N+](O)c1cc(c(N)cc1)C(=O)N	EN300-55226	S1c2c(c(ccc2)C)C=C1C(=O)O
S1c2c(c(ccc2)C)C=C1C(=O)Nc3c(ccc([N+]([O-])=O)c3)C(=O)N	520	fCSFP4	weighted-fingerprint-similarity	0.928	0.730	rxn6038_0_a_kill_0____EN300-6745919____EN300-55226	N/A	S1c2c(cc([N+]([O-])=O)cc2)C=C1C(=O)Nc3c(cccc3)C(=O)N	[*;R2][#6;r][#6;r]C(=O)[N;H]c1[c;H][c;H][c;H][c;H]c1C(=O)[N;H2]_20	2	false	SAVI-Space-2024	rxn6038_0_a_kill_0	EN300-6745919	O=[N+](O)c1cc(N)c(cc1)C(=O)N	EN300-55226	S1c2c(c(ccc2)C)C=C1C(=O)O
S1c2c(cccc2)C=C1C(=O)Nc3c(ccnc3)C(=O)N	521	fCSFP4	weighted-fingerprint-similarity	0.928	0.705	rxn6038_0_a_kill_0____EN300-85094 EN300-82906"____EN300-13076"	N/A	S1c2c(cc([N+]([O-])=O)cc2)C=C1C(=O)Nc3c(cccc3)C(=O)N	[*;R2][#6;r][#6;r]C(=O)[N;H]c1[c;H][c;H][c;H][c;H]c1C(=O)[N;H2]_20	2	false	SAVI-Space-2024	rxn6038_0_a_kill_0	EN300-85094 EN300-82906""	O=C(N)c1c(N)cncc1	EN300-13076	S1c2c(cccc2)C=C1C(=O)O
O=C(N)c1c(NC(=O)C=2Nc3c(ccc(OCCCC)c3)C2)cccc1	522	fCSFP4	weighted-fingerprint-similarity	0.928	0.475	rxn6038_0_a_kill_0____EN300-17791____EN300-15094	N/A	S1c2c(cc([N+]([O-])=O)cc2)C=C1C(=O)Nc3c(cccc3)C(=O)N	[*;R2][#6;r][#6;r]C(=O)[N;H]c1[c;H][c;H][c;H][c;H]c1C(=O)[N;H2]_20	2	false	SAVI-Space-2024	rxn6038_0_a_kill_0	EN300-17791	O=C(N)c1c(N)cccc1	EN300-15094	O=C(O)C=1Nc2c(ccc(OCCCC)c2)C1
S1c2c(cc([N+]([O-])=O)cc2)C(=C1C(=O)Nc3c(cccc3)C(=O)N)C	523	fCSFP4	weighted-fingerprint-similarity	0.928	0.728	rxn6038_0_a_kill_0____EN300-17791____EN300-11750267	N/A	S1c2c(cc([N+]([O-])=O)cc2)C=C1C(=O)Nc3c(cccc3)C(=O)N	[*;R2][#6;r][#6;r]C(=O)[N;H]c1[c;H][c;H][c;H][c;H]c1C(=O)[N;H2]_20	2	false	SAVI-Space-2024	rxn6038_0_a_kill_0	EN300-17791	O=C(N)c1c(N)cccc1	EN300-11750267	S1c2c(cc([N+](=O)O)cc2)C(=C1C(=O)O)C
S1c2c(cc([N+]([O-])=O)cc2)C=C1C(=O)Nc3c(cc(cc3)C([O-])=O)C(=O)N	524	fCSFP4	weighted-fingerprint-similarity	0.928	0.874	rxn6038_0_a_kill_0____EN300-8649028____EN300-00716	N/A	S1c2c(cc([N+]([O-])=O)cc2)C=C1C(=O)Nc3c(cccc3)C(=O)N	[*;R2][#6;r][#6;r]C(=O)[N;H]c1[c;H][c;H][c;H][c;H]c1C(=O)[N;H2]_20	2	false	SAVI-Space-2024	rxn6038_0_a_kill_0	EN300-8649028	O=C(OC)c1cc(c(N)cc1)C(=O)N	EN300-00716	S1c2c(cc([N+](=O)O)cc2)C=C1C(=O)O
S1c2c(cc([N+]([O-])=O)cc2)C=C1C(=O)Nc3c(cccc3)C(=NO)N	525	fCSFP4	weighted-fingerprint-similarity	0.928	0.874	rxn6038_0_a_kill_0____EN300-41306____EN300-00716	N/A	S1c2c(cc([N+]([O-])=O)cc2)C=C1C(=O)Nc3c(cccc3)C(=O)N	[*;R2][#6;r][#6;r]C(=O)[N;H]c1[c;H][c;H][c;H][c;H]c1C(=O)[N;H2]_20	2	false	SAVI-Space-2024	rxn6038_0_a_kill_0	EN300-41306	ON=C(N)c1c(N)cccc1	EN300-00716	S1c2c(cc([N+](=O)O)cc2)C=C1C(=O)O
S1C(C(=O)Nc2c(cc(cc2)C([O-])=O)C(=O)N)=CC=3SC(=NC13)Nc4c(OC)cccc4	526	fCSFP4	weighted-fingerprint-similarity	0.928	0.510	rxn6038_0_a_kill_0____EN300-8649028____EN300-39999	N/A	S1c2c(cc([N+]([O-])=O)cc2)C=C1C(=O)Nc3c(cccc3)C(=O)N	[*;R2][#6;r][#6;r]C(=O)[N;H]c1[c;H][c;H][c;H][c;H]c1C(=O)[N;H2]_20	2	false	SAVI-Space-2024	rxn6038_0_a_kill_0	EN300-8649028	O=C(OC)c1cc(c(N)cc1)C(=O)N	EN300-39999	S1C(=NC=2SC(C(=O)O)=CC12)Nc3c(OC)cccc3
[O-]C(=O)c1cc2NC=C(c2cc1)C(=O)Nc3c(cccc3)C(=O)N	527	fCSFP4	weighted-fingerprint-similarity	0.928	0.467	rxn6038_0_a_kill_0____EN300-17791____EN300-1275534	N/A	S1c2c(cc([N+]([O-])=O)cc2)C=C1C(=O)Nc3c(cccc3)C(=O)N	[*;R2][#6;r][#6;r]C(=O)[N;H]c1[c;H][c;H][c;H][c;H]c1C(=O)[N;H2]_20	2	false	SAVI-Space-2024	rxn6038_0_a_kill_0	EN300-17791	O=C(N)c1c(N)cccc1	EN300-1275534	O=C(OC)c1cc2NC=C(c2cc1)C(=O)O
O=C(Nc1c(cccc1)C(=O)N)c2cc3N=CNC(=O)c3cc2	528	fCSFP4	weighted-fingerprint-similarity	0.928	0.463	rxn6038_0_a_kill_0____EN300-17791____EN300-41744	N/A	S1c2c(cc([N+]([O-])=O)cc2)C=C1C(=O)Nc3c(cccc3)C(=O)N	[*;R2][#6;r][#6;r]C(=O)[N;H]c1[c;H][c;H][c;H][c;H]c1C(=O)[N;H2]_20	2	false	SAVI-Space-2024	rxn6038_0_a_kill_0	EN300-17791	O=C(N)c1c(N)cccc1	EN300-41744	O=C(O)c1cc2N=CNC(=O)c2cc1
O=C(Nc1c(cccc1)C(=O)N)c2cc3c(N=CNC3=O)cc2	529	fCSFP4	weighted-fingerprint-similarity	0.928	0.463	rxn6038_0_a_kill_0____EN300-17791____EN300-6512626	N/A	S1c2c(cc([N+]([O-])=O)cc2)C=C1C(=O)Nc3c(cccc3)C(=O)N	[*;R2][#6;r][#6;r]C(=O)[N;H]c1[c;H][c;H][c;H][c;H]c1C(=O)[N;H2]_20	2	false	SAVI-Space-2024	rxn6038_0_a_kill_0	EN300-17791	O=C(N)c1c(N)cccc1	EN300-6512626	O=C(O)c1cc2c(N=CNC2=O)cc1
O=C(Nc1c(cccc1)C(=O)N)c2cc3c(NN=C3C(=O)N)cc2	530	fCSFP4	weighted-fingerprint-similarity	0.928	0.463	rxn6038_0_a_kill_0____EN300-17791____EN300-6225852	N/A	S1c2c(cc([N+]([O-])=O)cc2)C=C1C(=O)Nc3c(cccc3)C(=O)N	[*;R2][#6;r][#6;r]C(=O)[N;H]c1[c;H][c;H][c;H][c;H]c1C(=O)[N;H2]_20	2	false	SAVI-Space-2024	rxn6038_0_a_kill_0	EN300-17791	O=C(N)c1c(N)cccc1	EN300-6225852	O=C(O)c1cc2c(NN=C2C(=O)N)cc1
O=C(Nc1c(cccc1)C(=O)N)c2cnc3c(c2)C=CNC3=O	531	fCSFP4	weighted-fingerprint-similarity	0.928	0.463	rxn6038_0_a_kill_0____EN300-17791____EN300-6478835	N/A	S1c2c(cc([N+]([O-])=O)cc2)C=C1C(=O)Nc3c(cccc3)C(=O)N	[*;R2][#6;r][#6;r]C(=O)[N;H]c1[c;H][c;H][c;H][c;H]c1C(=O)[N;H2]_20	2	false	SAVI-Space-2024	rxn6038_0_a_kill_0	EN300-17791	O=C(N)c1c(N)cccc1	EN300-6478835	O=C(O)c1cnc2c(c1)C=CNC2=O
O=C(N)c1c(NC(=O)C=2N(c3c(cccc3)C2)CC)cccc1	532	fCSFP4	weighted-fingerprint-similarity	0.928	0.459	rxn6038_0_a_kill_0____EN300-17791____EN300-52028	N/A	S1c2c(cc([N+]([O-])=O)cc2)C=C1C(=O)Nc3c(cccc3)C(=O)N	[*;R2][#6;r][#6;r]C(=O)[N;H]c1[c;H][c;H][c;H][c;H]c1C(=O)[N;H2]_20	2	false	SAVI-Space-2024	rxn6038_0_a_kill_0	EN300-17791	O=C(N)c1c(N)cccc1	EN300-52028	O=C(O)C=1N(c2c(cccc2)C1)CC
S1c2c(c(ccc2)C([O-])=O)C=C1C(=O)Nc3c(cc(F)cc3)C(=O)N	533	fCSFP4	weighted-fingerprint-similarity	0.928	0.597	rxn6038_0_a_kill_0____EN300-43370____EN300-1704354	N/A	S1c2c(cc([N+]([O-])=O)cc2)C=C1C(=O)Nc3c(cccc3)C(=O)N	[*;R2][#6;r][#6;r]C(=O)[N;H]c1[c;H][c;H][c;H][c;H]c1C(=O)[N;H2]_20	2	false	SAVI-Space-2024	rxn6038_0_a_kill_0	EN300-43370	Fc1cc(c(N)cc1)C(=O)N	EN300-1704354	S1c2c(c(ccc2)C(=O)OC)C=C1C(=O)O
S1c2c(c(ccc2)C([O-])=O)C=C1C(=O)Nc3c(cc(cc3)C)C(=O)N	534	fCSFP4	weighted-fingerprint-similarity	0.928	0.597	rxn6038_0_a_kill_0____EN300-253963____EN300-1704354	N/A	S1c2c(cc([N+]([O-])=O)cc2)C=C1C(=O)Nc3c(cccc3)C(=O)N	[*;R2][#6;r][#6;r]C(=O)[N;H]c1[c;H][c;H][c;H][c;H]c1C(=O)[N;H2]_20	2	false	SAVI-Space-2024	rxn6038_0_a_kill_0	EN300-253963	O=C(N)c1c(N)ccc(c1)C	EN300-1704354	S1c2c(c(ccc2)C(=O)OC)C=C1C(=O)O
O=C(N)c1c(NC(=O)C=2Nc3c(cc(OC)c(OC)c3)C2)cccc1	535	fCSFP4	weighted-fingerprint-similarity	0.928	0.451	rxn6038_0_a_kill_0____EN300-17791____EN300-80483	N/A	S1c2c(cc([N+]([O-])=O)cc2)C=C1C(=O)Nc3c(cccc3)C(=O)N	[*;R2][#6;r][#6;r]C(=O)[N;H]c1[c;H][c;H][c;H][c;H]c1C(=O)[N;H2]_20	2	false	SAVI-Space-2024	rxn6038_0_a_kill_0	EN300-17791	O=C(N)c1c(N)cccc1	EN300-80483	O=C(O)C=1Nc2c(cc(OC)c(OC)c2)C1
O=C(Nc1c(cccc1)C(=O)N)c2c(OC)cc3NN=Cc3c2	536	fCSFP4	weighted-fingerprint-similarity	0.928	0.451	rxn6038_0_a_kill_0____EN300-17791____EN300-7404909	N/A	S1c2c(cc([N+]([O-])=O)cc2)C=C1C(=O)Nc3c(cccc3)C(=O)N	[*;R2][#6;r][#6;r]C(=O)[N;H]c1[c;H][c;H][c;H][c;H]c1C(=O)[N;H2]_20	2	false	SAVI-Space-2024	rxn6038_0_a_kill_0	EN300-17791	O=C(N)c1c(N)cccc1	EN300-7404909	O=C(O)c1c(OC)cc2NN=Cc2c1
O=C(Nc1c(cccc1)C(=O)N)c2c(OC)cc3c(NN=C3)c2	537	fCSFP4	weighted-fingerprint-similarity	0.928	0.451	rxn6038_0_a_kill_0____EN300-17791____EN300-8618539	N/A	S1c2c(cc([N+]([O-])=O)cc2)C=C1C(=O)Nc3c(cccc3)C(=O)N	[*;R2][#6;r][#6;r]C(=O)[N;H]c1[c;H][c;H][c;H][c;H]c1C(=O)[N;H2]_20	2	false	SAVI-Space-2024	rxn6038_0_a_kill_0	EN300-17791	O=C(N)c1c(N)cccc1	EN300-8618539	O=C(O)c1c(OC)cc2c(NN=C2)c1
O=C(Nc1c(cccc1)C(=O)N)c2cnc3NC(=Nc3c2)C	538	fCSFP4	weighted-fingerprint-similarity	0.927	0.443	rxn6038_0_a_kill_0____EN300-17791____EN300-130729	N/A	S1c2c(cc([N+]([O-])=O)cc2)C=C1C(=O)Nc3c(cccc3)C(=O)N	[*;R2][#6;r][#6;r]C(=O)[N;H]c1[c;H][c;H][c;H][c;H]c1C(=O)[N;H2]_20	2	false	SAVI-Space-2024	rxn6038_0_a_kill_0	EN300-17791	O=C(N)c1c(N)cccc1	EN300-130729	O=C(O)c1cnc2NC(=Nc2c1)C
O=C(Nc1c(cccc1)C(=O)N)c2cnc3NC(=O)Nc3c2	539	fCSFP4	weighted-fingerprint-similarity	0.927	0.443	rxn6038_0_a_kill_0____EN300-17791____EN300-214552	N/A	S1c2c(cc([N+]([O-])=O)cc2)C=C1C(=O)Nc3c(cccc3)C(=O)N	[*;R2][#6;r][#6;r]C(=O)[N;H]c1[c;H][c;H][c;H][c;H]c1C(=O)[N;H2]_20	2	false	SAVI-Space-2024	rxn6038_0_a_kill_0	EN300-17791	O=C(N)c1c(N)cccc1	EN300-214552	O=C(O)c1cnc2NC(=O)Nc2c1
[O-][N+](=O)c1cc(Nc2cc(NC(=O)C=3Oc4c(cccc4)C3)ccc2)c(cc1)C(=O)N	540	fCSFP4	weighted-fingerprint-similarity	0.927	0.588	rxn6041_0_a_kill_0____EN300-7447724____EN300-6745919	N/A	S1c2c(cc([N+]([O-])=O)cc2)C=C1C(=O)Nc3c(cccc3)C(=O)N	[*;R2][#6;r][#6;r]C(=O)[N;H]c1[c;H][c;H][c;H][c;H]c1C(=O)[N;H2]_20	2	false	SAVI-Space-2024	rxn6041_0_a_kill_0	EN300-7447724	Brc1cc(NC(=O)C=2Oc3c(cccc3)C2)ccc1	EN300-6745919	O=[N+](O)c1cc(N)c(cc1)C(=O)N
[O-][N+](=O)c1cc2NC=C(c2cc1)C(=O)Nc3c(cccc3)C(=O)N	541	fCSFP4	weighted-fingerprint-similarity	0.927	0.588	rxn6038_0_a_kill_0____EN300-17791____EN300-23393	N/A	S1c2c(cc([N+]([O-])=O)cc2)C=C1C(=O)Nc3c(cccc3)C(=O)N	[*;R2][#6;r][#6;r]C(=O)[N;H]c1[c;H][c;H][c;H][c;H]c1C(=O)[N;H2]_20	2	false	SAVI-Space-2024	rxn6038_0_a_kill_0	EN300-17791	O=C(N)c1c(N)cccc1	EN300-23393	O=[N+](O)c1cc2NC=C(c2cc1)C(=O)O
[O-][N+](=O)c1cc2c(NC=C2C(=O)Nc3c(cccc3)C(=O)N)cc1	542	fCSFP4	weighted-fingerprint-similarity	0.927	0.588	rxn6038_0_a_kill_0____EN300-17791____EN300-61676	N/A	S1c2c(cc([N+]([O-])=O)cc2)C=C1C(=O)Nc3c(cccc3)C(=O)N	[*;R2][#6;r][#6;r]C(=O)[N;H]c1[c;H][c;H][c;H][c;H]c1C(=O)[N;H2]_20	2	false	SAVI-Space-2024	rxn6038_0_a_kill_0	EN300-17791	O=C(N)c1c(N)cccc1	EN300-61676	O=[N+](O)c1cc2c(NC=C2C(=O)O)cc1
[O-][N+](=O)c1c2c(cc(c1)C(=O)Nc3c(cc(cc3)C([O-])=O)C(=O)N)cccc2	543	fCSFP4	weighted-fingerprint-similarity	0.927	0.585	rxn6038_0_a_kill_0____EN300-8649028____EN300-6735089	N/A	S1c2c(cc([N+]([O-])=O)cc2)C=C1C(=O)Nc3c(cccc3)C(=O)N	[*;R2][#6;r][#6;r]C(=O)[N;H]c1[c;H][c;H][c;H][c;H]c1C(=O)[N;H2]_20	2	false	SAVI-Space-2024	rxn6038_0_a_kill_0	EN300-8649028	O=C(OC)c1cc(c(N)cc1)C(=O)N	EN300-6735089	O=[N+](O)c1c2c(cc(c1)C(=O)O)cccc2
S1c2c(c3c1cccc3)cc(cc2)C(=O)Nc4c(ccc([N+]([O-])=O)c4)C(=O)N	544	fCSFP4	weighted-fingerprint-similarity	0.927	0.707	rxn6038_0_a_kill_0____EN300-6745919____EN300-11735132	N/A	S1c2c(cc([N+]([O-])=O)cc2)C=C1C(=O)Nc3c(cccc3)C(=O)N	[*;R2][#6;r][#6;r]C(=O)[N;H]c1[c;H][c;H][c;H][c;H]c1C(=O)[N;H2]_20	2	false	SAVI-Space-2024	rxn6038_0_a_kill_0	EN300-6745919	O=[N+](O)c1cc(N)c(cc1)C(=O)N	EN300-11735132	S1c2c(c3c1cccc3)cc(cc2)C(=O)O
O=C(N)c1c(NC(=O)C=2C(=O)Nc3c(cc(OC)cc3)C2)cccc1	545	fCSFP4	weighted-fingerprint-similarity	0.927	0.471	rxn6038_0_a_kill_0____EN300-17791____EN300-380106	N/A	S1c2c(cc([N+]([O-])=O)cc2)C=C1C(=O)Nc3c(cccc3)C(=O)N	[*;R2][#6;r][#6;r]C(=O)[N;H]c1[c;H][c;H][c;H][c;H]c1C(=O)[N;H2]_20	2	false	SAVI-Space-2024	rxn6038_0_a_kill_0	EN300-17791	O=C(N)c1c(N)cccc1	EN300-380106	O=C(O)C=1C(=O)Nc2c(cc(OC)cc2)C1
O=C(N)c1c(NC(=O)C=2Nc3c(ccc(OCCCCC)c3)C2)cccc1	546	fCSFP4	weighted-fingerprint-similarity	0.927	0.471	rxn6038_0_a_kill_0____EN300-17791____EN300-26866	N/A	S1c2c(cc([N+]([O-])=O)cc2)C=C1C(=O)Nc3c(cccc3)C(=O)N	[*;R2][#6;r][#6;r]C(=O)[N;H]c1[c;H][c;H][c;H][c;H]c1C(=O)[N;H2]_20	2	false	SAVI-Space-2024	rxn6038_0_a_kill_0	EN300-17791	O=C(N)c1c(N)cccc1	EN300-26866	O=C(O)C=1Nc2c(ccc(OCCCCC)c2)C1
O=C(N)c1c(NC(=O)C=2N(c3c(cccc3)C2)Cc4ccccc4)cccc1	547	fCSFP4	weighted-fingerprint-similarity	0.927	0.464	rxn6038_0_a_kill_0____EN300-17791____EN300-43232	N/A	S1c2c(cc([N+]([O-])=O)cc2)C=C1C(=O)Nc3c(cccc3)C(=O)N	[*;R2][#6;r][#6;r]C(=O)[N;H]c1[c;H][c;H][c;H][c;H]c1C(=O)[N;H2]_20	2	false	SAVI-Space-2024	rxn6038_0_a_kill_0	EN300-17791	O=C(N)c1c(N)cccc1	EN300-43232	O=C(O)C=1N(c2c(cccc2)C1)Cc3ccccc3
O=C(Nc1c(cccc1)C(=O)N)c2cc3NC=C(c3cc2)C=O	548	fCSFP4	weighted-fingerprint-similarity	0.927	0.460	rxn6038_0_a_kill_0____EN300-17791____EN300-237931	N/A	S1c2c(cc([N+]([O-])=O)cc2)C=C1C(=O)Nc3c(cccc3)C(=O)N	[*;R2][#6;r][#6;r]C(=O)[N;H]c1[c;H][c;H][c;H][c;H]c1C(=O)[N;H2]_20	2	false	SAVI-Space-2024	rxn6038_0_a_kill_0	EN300-17791	O=C(N)c1c(N)cccc1	EN300-237931	O=C(O)c1cc2NC=C(c2cc1)C=O
O=C(Nc1c(cccc1)C(=O)N)c2cc3c(NC(=O)NC3=O)cc2	549	fCSFP4	weighted-fingerprint-similarity	0.927	0.460	rxn6038_0_a_kill_0____EN300-17791____EN300-1723214	N/A	S1c2c(cc([N+]([O-])=O)cc2)C=C1C(=O)Nc3c(cccc3)C(=O)N	[*;R2][#6;r][#6;r]C(=O)[N;H]c1[c;H][c;H][c;H][c;H]c1C(=O)[N;H2]_20	2	false	SAVI-Space-2024	rxn6038_0_a_kill_0	EN300-17791	O=C(N)c1c(N)cccc1	EN300-1723214	O=C(O)c1cc2c(NC(=O)NC2=O)cc1
O=C(Nc1c(cccc1)C(=O)N)c2cc3c(NC=C3C=O)cc2	550	fCSFP4	weighted-fingerprint-similarity	0.927	0.460	rxn6038_0_a_kill_0____EN300-17791____EN300-145707	N/A	S1c2c(cc([N+]([O-])=O)cc2)C=C1C(=O)Nc3c(cccc3)C(=O)N	[*;R2][#6;r][#6;r]C(=O)[N;H]c1[c;H][c;H][c;H][c;H]c1C(=O)[N;H2]_20	2	false	SAVI-Space-2024	rxn6038_0_a_kill_0	EN300-17791	O=C(N)c1c(N)cccc1	EN300-145707	O=C(O)c1cc2c(NC=C2C=O)cc1
O=C(Nc1c(cccc1)C(=O)N)c2cc3c(cc2)C(=O)N(C3=O)C4CC4	551	fCSFP4	weighted-fingerprint-similarity	0.927	0.460	rxn6038_0_a_kill_0____EN300-17791____EN300-56354	N/A	S1c2c(cc([N+]([O-])=O)cc2)C=C1C(=O)Nc3c(cccc3)C(=O)N	[*;R2][#6;r][#6;r]C(=O)[N;H]c1[c;H][c;H][c;H][c;H]c1C(=O)[N;H2]_20	2	false	SAVI-Space-2024	rxn6038_0_a_kill_0	EN300-17791	O=C(N)c1c(N)cccc1	EN300-56354	O=C(O)c1cc2c(cc1)C(=O)N(C2=O)C3CC3
S1C(C(=O)Nc2c(cccc2)C(=O)N)=CC=3SC(=CC13)C[NH+](C4C[NH+](CC4)C)C	552	fCSFP4	weighted-fingerprint-similarity	0.927	0.500	rxn6038_0_a_kill_0____EN300-17791____EN300-36344340	N/A	S1c2c(cc([N+]([O-])=O)cc2)C=C1C(=O)Nc3c(cccc3)C(=O)N	[*;R2][#6;r][#6;r]C(=O)[N;H]c1[c;H][c;H][c;H][c;H]c1C(=O)[N;H2]_20	2	false	SAVI-Space-2024	rxn6038_0_a_kill_0	EN300-17791	O=C(N)c1c(N)cccc1	EN300-36344340	S1C(C(=O)O)=CC=2SC(=CC12)CN(C3CN(CC3)C)C
O=C(Nc1c(cccc1)C(=O)N)c2nc(OC)c3c(c2)cccc3	553	fCSFP4	weighted-fingerprint-similarity	0.927	0.456	rxn6038_0_a_kill_0____EN300-17791____EN300-55497	N/A	S1c2c(cc([N+]([O-])=O)cc2)C=C1C(=O)Nc3c(cccc3)C(=O)N	[*;R2][#6;r][#6;r]C(=O)[N;H]c1[c;H][c;H][c;H][c;H]c1C(=O)[N;H2]_20	2	false	SAVI-Space-2024	rxn6038_0_a_kill_0	EN300-17791	O=C(N)c1c(N)cccc1	EN300-55497	O=C(O)c1nc(OC)c2c(c1)cccc2
Fc1c2NC(C(=O)Nc3c(cccc3)C(=O)N)=Cc2ccc1	554	fCSFP4	weighted-fingerprint-similarity	0.927	0.452	rxn6038_0_a_kill_0____EN300-17791____EN300-84004	N/A	S1c2c(cc([N+]([O-])=O)cc2)C=C1C(=O)Nc3c(cccc3)C(=O)N	[*;R2][#6;r][#6;r]C(=O)[N;H]c1[c;H][c;H][c;H][c;H]c1C(=O)[N;H2]_20	2	false	SAVI-Space-2024	rxn6038_0_a_kill_0	EN300-17791	O=C(N)c1c(N)cccc1	EN300-84004	Fc1c2NC(C(=O)O)=Cc2ccc1
Fc1c2OC(C(=O)Nc3c(cccc3)C(=O)N)=Cc2ccc1	555	fCSFP4	weighted-fingerprint-similarity	0.927	0.452	rxn6038_0_a_kill_0____EN300-17791____EN300-87981	N/A	S1c2c(cc([N+]([O-])=O)cc2)C=C1C(=O)Nc3c(cccc3)C(=O)N	[*;R2][#6;r][#6;r]C(=O)[N;H]c1[c;H][c;H][c;H][c;H]c1C(=O)[N;H2]_20	2	false	SAVI-Space-2024	rxn6038_0_a_kill_0	EN300-17791	O=C(N)c1c(N)cccc1	EN300-87981	Fc1c2OC(C(=O)O)=Cc2ccc1
O=C(N)c1c(NC(=O)C=2Oc3c(cccc3C2)C)cccc1	556	fCSFP4	weighted-fingerprint-similarity	0.927	0.452	rxn6038_0_a_kill_0____EN300-17791____EN300-60132	N/A	S1c2c(cc([N+]([O-])=O)cc2)C=C1C(=O)Nc3c(cccc3)C(=O)N	[*;R2][#6;r][#6;r]C(=O)[N;H]c1[c;H][c;H][c;H][c;H]c1C(=O)[N;H2]_20	2	false	SAVI-Space-2024	rxn6038_0_a_kill_0	EN300-17791	O=C(N)c1c(N)cccc1	EN300-60132	O=C(O)C=1Oc2c(cccc2C1)C
O=C(Nc1c(cccc1)C(=O)N)C=2Nc3c(cccc3C2)C	557	fCSFP4	weighted-fingerprint-similarity	0.927	0.452	rxn6038_0_a_kill_0____EN300-17791____EN300-83098	N/A	S1c2c(cc([N+]([O-])=O)cc2)C=C1C(=O)Nc3c(cccc3)C(=O)N	[*;R2][#6;r][#6;r]C(=O)[N;H]c1[c;H][c;H][c;H][c;H]c1C(=O)[N;H2]_20	2	false	SAVI-Space-2024	rxn6038_0_a_kill_0	EN300-17791	O=C(N)c1c(N)cccc1	EN300-83098	O=C(O)C=1Nc2c(cccc2C1)C
O=C(Nc1c(cccc1)C(=O)N)C=2Nc3ncc(OC)cc3C2	558	fCSFP4	weighted-fingerprint-similarity	0.927	0.452	rxn6038_0_a_kill_0____EN300-17791____EN300-321415	N/A	S1c2c(cc([N+]([O-])=O)cc2)C=C1C(=O)Nc3c(cccc3)C(=O)N	[*;R2][#6;r][#6;r]C(=O)[N;H]c1[c;H][c;H][c;H][c;H]c1C(=O)[N;H2]_20	2	false	SAVI-Space-2024	rxn6038_0_a_kill_0	EN300-17791	O=C(N)c1c(N)cccc1	EN300-321415	O=C(O)C=1Nc2ncc(OC)cc2C1
S1c2c(c(ccc2)C=O)C=C1C(=O)Nc3c(cc(cc3)C([O-])=O)C(=O)N	559	fCSFP4	weighted-fingerprint-similarity	0.927	0.593	rxn6038_0_a_kill_0____EN300-8649028____EN300-6472589	N/A	S1c2c(cc([N+]([O-])=O)cc2)C=C1C(=O)Nc3c(cccc3)C(=O)N	[*;R2][#6;r][#6;r]C(=O)[N;H]c1[c;H][c;H][c;H][c;H]c1C(=O)[N;H2]_20	2	false	SAVI-Space-2024	rxn6038_0_a_kill_0	EN300-8649028	O=C(OC)c1cc(c(N)cc1)C(=O)N	EN300-6472589	S1c2c(c(ccc2)C=O)C=C1C(=O)O
O=C(Nc1c(cccc1)C(=O)N)C=2Nc3c(nc(OC)cc3)C2	560	fCSFP4	weighted-fingerprint-similarity	0.927	0.448	rxn6038_0_a_kill_0____EN300-17791____EN300-103999	N/A	S1c2c(cc([N+]([O-])=O)cc2)C=C1C(=O)Nc3c(cccc3)C(=O)N	[*;R2][#6;r][#6;r]C(=O)[N;H]c1[c;H][c;H][c;H][c;H]c1C(=O)[N;H2]_20	2	false	SAVI-Space-2024	rxn6038_0_a_kill_0	EN300-17791	O=C(N)c1c(N)cccc1	EN300-103999	O=C(O)C=1Nc2c(nc(OC)cc2)C1
S1C(C(=O)Nc2c(cccc2)C(=O)N)=CC=3C(=NN(C13)CC)C	561	fCSFP4	weighted-fingerprint-similarity	0.926	0.486	rxn6038_0_a_kill_0____EN300-17791____EN300-3567455	N/A	S1c2c(cc([N+]([O-])=O)cc2)C=C1C(=O)Nc3c(cccc3)C(=O)N	[*;R2][#6;r][#6;r]C(=O)[N;H]c1[c;H][c;H][c;H][c;H]c1C(=O)[N;H2]_20	2	false	SAVI-Space-2024	rxn6038_0_a_kill_0	EN300-17791	O=C(N)c1c(N)cccc1	EN300-3567455	S1C(C(=O)O)=CC=2C(=NN(C12)CC)C
O=C(N)c1c(NC(=O)C=2Nc3nccnc3C2)cccc1	562	fCSFP4	weighted-fingerprint-similarity	0.926	0.431	rxn6038_0_a_kill_0____EN300-17791____EN300-6758636	N/A	S1c2c(cc([N+]([O-])=O)cc2)C=C1C(=O)Nc3c(cccc3)C(=O)N	[*;R2][#6;r][#6;r]C(=O)[N;H]c1[c;H][c;H][c;H][c;H]c1C(=O)[N;H2]_20	2	false	SAVI-Space-2024	rxn6038_0_a_kill_0	EN300-17791	O=C(N)c1c(N)cccc1	EN300-6758636	O=C(O)C=1Nc2nccnc2C1
[O-]C(=O)c1cc(c(NC(=O)c2cc3c(N(C=C3)Cc4ccccc4)cc2)cc1)C(=O)N	563	fCSFP4	weighted-fingerprint-similarity	0.926	0.472	rxn6038_0_a_kill_0____EN300-8649028____EN300-180837	N/A	S1c2c(cc([N+]([O-])=O)cc2)C=C1C(=O)Nc3c(cccc3)C(=O)N	[*;R2][#6;r][#6;r]C(=O)[N;H]c1[c;H][c;H][c;H][c;H]c1C(=O)[N;H2]_20	2	false	SAVI-Space-2024	rxn6038_0_a_kill_0	EN300-8649028	O=C(OC)c1cc(c(N)cc1)C(=O)N	EN300-180837	O=C(O)c1cc2c(N(C=C2)Cc3ccccc3)cc1
S1c2c(F)cccc2C=C1C(=O)Nc3c(cc([N+]([O-])=O)cc3)C(=O)N	564	fCSFP4	weighted-fingerprint-similarity	0.926	0.714	rxn6038_0_a_kill_0____EN300-128525____EN300-156934	N/A	S1c2c(cc([N+]([O-])=O)cc2)C=C1C(=O)Nc3c(cccc3)C(=O)N	[*;R2][#6;r][#6;r]C(=O)[N;H]c1[c;H][c;H][c;H][c;H]c1C(=O)[N;H2]_20	2	false	SAVI-Space-2024	rxn6038_0_a_kill_0	EN300-128525	O=[N+](O)c1cc(c(N)cc1)C(=O)N	EN300-156934	S1c2c(F)cccc2C=C1C(=O)O
S1c2c(F)cccc2C=C1C(=O)Nc3c(ccc([N+]([O-])=O)c3)C(=O)N	565	fCSFP4	weighted-fingerprint-similarity	0.926	0.714	rxn6038_0_a_kill_0____EN300-6745919____EN300-156934	N/A	S1c2c(cc([N+]([O-])=O)cc2)C=C1C(=O)Nc3c(cccc3)C(=O)N	[*;R2][#6;r][#6;r]C(=O)[N;H]c1[c;H][c;H][c;H][c;H]c1C(=O)[N;H2]_20	2	false	SAVI-Space-2024	rxn6038_0_a_kill_0	EN300-6745919	O=[N+](O)c1cc(N)c(cc1)C(=O)N	EN300-156934	S1c2c(F)cccc2C=C1C(=O)O
S1c2c(cccc2C=C1C(=O)Nc3c(cc([N+]([O-])=O)cc3)C(=O)N)C	566	fCSFP4	weighted-fingerprint-similarity	0.926	0.714	rxn6038_0_a_kill_0____EN300-128525____EN300-215016	N/A	S1c2c(cc([N+]([O-])=O)cc2)C=C1C(=O)Nc3c(cccc3)C(=O)N	[*;R2][#6;r][#6;r]C(=O)[N;H]c1[c;H][c;H][c;H][c;H]c1C(=O)[N;H2]_20	2	false	SAVI-Space-2024	rxn6038_0_a_kill_0	EN300-128525	O=[N+](O)c1cc(c(N)cc1)C(=O)N	EN300-215016	S1c2c(cccc2C=C1C(=O)O)C
S1c2c(cccc2C=C1C(=O)Nc3c(ccc([N+]([O-])=O)c3)C(=O)N)C	567	fCSFP4	weighted-fingerprint-similarity	0.926	0.714	rxn6038_0_a_kill_0____EN300-6745919____EN300-215016	N/A	S1c2c(cc([N+]([O-])=O)cc2)C=C1C(=O)Nc3c(cccc3)C(=O)N	[*;R2][#6;r][#6;r]C(=O)[N;H]c1[c;H][c;H][c;H][c;H]c1C(=O)[N;H2]_20	2	false	SAVI-Space-2024	rxn6038_0_a_kill_0	EN300-6745919	O=[N+](O)c1cc(N)c(cc1)C(=O)N	EN300-215016	S1c2c(cccc2C=C1C(=O)O)C
S1c2c(cccc2C=C1C)C(=O)Nc3c(cccc3)C(=O)N	568	fCSFP4	weighted-fingerprint-similarity	0.926	0.560	rxn6038_0_a_kill_0____EN300-17791____EN300-23024563	N/A	S1c2c(cc([N+]([O-])=O)cc2)C=C1C(=O)Nc3c(cccc3)C(=O)N	[*;R2][#6;r][#6;r]C(=O)[N;H]c1[c;H][c;H][c;H][c;H]c1C(=O)[N;H2]_20	2	false	SAVI-Space-2024	rxn6038_0_a_kill_0	EN300-17791	O=C(N)c1c(N)cccc1	EN300-23024563	S1c2c(cccc2C=C1C)C(=O)O
O=C(Nc1c(cccc1)C(=O)N)c2cc(OC)c3OC=Cc3c2	569	fCSFP4	weighted-fingerprint-similarity	0.926	0.457	rxn6038_0_a_kill_0____EN300-17791____EN300-25975265	N/A	S1c2c(cc([N+]([O-])=O)cc2)C=C1C(=O)Nc3c(cccc3)C(=O)N	[*;R2][#6;r][#6;r]C(=O)[N;H]c1[c;H][c;H][c;H][c;H]c1C(=O)[N;H2]_20	2	false	SAVI-Space-2024	rxn6038_0_a_kill_0	EN300-17791	O=C(N)c1c(N)cccc1	EN300-25975265	O=C(O)c1cc(OC)c2OC=Cc2c1
O=C(Nc1c(cccc1)C(=O)N)c2cc3N=C(Nc3cc2)c4cc(c(cc4)C)C	570	fCSFP4	weighted-fingerprint-similarity	0.926	0.457	rxn6038_0_a_kill_0____EN300-17791____EN300-1723030	N/A	S1c2c(cc([N+]([O-])=O)cc2)C=C1C(=O)Nc3c(cccc3)C(=O)N	[*;R2][#6;r][#6;r]C(=O)[N;H]c1[c;H][c;H][c;H][c;H]c1C(=O)[N;H2]_20	2	false	SAVI-Space-2024	rxn6038_0_a_kill_0	EN300-17791	O=C(N)c1c(N)cccc1	EN300-1723030	O=C(O)c1cc2NC(=Nc2cc1)c3cc(c(cc3)C)C
O=C(Nc1c(cccc1)C(=O)N)c2cc3NC=C(C#N)c3cc2	571	fCSFP4	weighted-fingerprint-similarity	0.926	0.457	rxn6038_0_a_kill_0____EN300-17791____EN300-342692	N/A	S1c2c(cc([N+]([O-])=O)cc2)C=C1C(=O)Nc3c(cccc3)C(=O)N	[*;R2][#6;r][#6;r]C(=O)[N;H]c1[c;H][c;H][c;H][c;H]c1C(=O)[N;H2]_20	2	false	SAVI-Space-2024	rxn6038_0_a_kill_0	EN300-17791	O=C(N)c1c(N)cccc1	EN300-342692	O=C(O)c1cc2NC=C(C#N)c2cc1
O=C(Nc1c(cccc1)C(=O)N)c2cc3NN=C(c3cc2)C=O	572	fCSFP4	weighted-fingerprint-similarity	0.926	0.457	rxn6038_0_a_kill_0____EN300-17791____EN300-123101	N/A	S1c2c(cc([N+]([O-])=O)cc2)C=C1C(=O)Nc3c(cccc3)C(=O)N	[*;R2][#6;r][#6;r]C(=O)[N;H]c1[c;H][c;H][c;H][c;H]c1C(=O)[N;H2]_20	2	false	SAVI-Space-2024	rxn6038_0_a_kill_0	EN300-17791	O=C(N)c1c(N)cccc1	EN300-123101	O=C(O)c1cc2NN=C(c2cc1)C=O
O=C(Nc1c(cccc1)C(=O)N)c2cc3OC(=Nc3cc2)c4ccccc4	573	fCSFP4	weighted-fingerprint-similarity	0.926	0.457	rxn6038_0_a_kill_0____EN300-17791____EN300-192507	N/A	S1c2c(cc([N+]([O-])=O)cc2)C=C1C(=O)Nc3c(cccc3)C(=O)N	[*;R2][#6;r][#6;r]C(=O)[N;H]c1[c;H][c;H][c;H][c;H]c1C(=O)[N;H2]_20	2	false	SAVI-Space-2024	rxn6038_0_a_kill_0	EN300-17791	O=C(N)c1c(N)cccc1	EN300-192507	O=C(O)c1cc2OC(=Nc2cc1)c3ccccc3
O=C(Nc1c(cccc1)C(=O)N)c2cc3c(NC(=C3C)C)cc2	574	fCSFP4	weighted-fingerprint-similarity	0.926	0.457	rxn6038_0_a_kill_0____EN300-17791____EN300-08907	N/A	S1c2c(cc([N+]([O-])=O)cc2)C=C1C(=O)Nc3c(cccc3)C(=O)N	[*;R2][#6;r][#6;r]C(=O)[N;H]c1[c;H][c;H][c;H][c;H]c1C(=O)[N;H2]_20	2	false	SAVI-Space-2024	rxn6038_0_a_kill_0	EN300-17791	O=C(N)c1c(N)cccc1	EN300-08907	O=C(O)c1cc2c(NC(=C2C)C)cc1
O=C(Nc1c(cccc1)C(=O)N)c2cc3c(NC=C3C#N)cc2	575	fCSFP4	weighted-fingerprint-similarity	0.926	0.457	rxn6038_0_a_kill_0____EN300-17791____EN300-3480635	N/A	S1c2c(cc([N+]([O-])=O)cc2)C=C1C(=O)Nc3c(cccc3)C(=O)N	[*;R2][#6;r][#6;r]C(=O)[N;H]c1[c;H][c;H][c;H][c;H]c1C(=O)[N;H2]_20	2	false	SAVI-Space-2024	rxn6038_0_a_kill_0	EN300-17791	O=C(N)c1c(N)cccc1	EN300-3480635	O=C(O)c1cc2c(NC=C2C#N)cc1
O=C(Nc1c(cccc1)C(=O)N)c2cc3c(NN=C3C=O)cc2	576	fCSFP4	weighted-fingerprint-similarity	0.926	0.457	rxn6038_0_a_kill_0____EN300-17791____EN300-318346	N/A	S1c2c(cc([N+]([O-])=O)cc2)C=C1C(=O)Nc3c(cccc3)C(=O)N	[*;R2][#6;r][#6;r]C(=O)[N;H]c1[c;H][c;H][c;H][c;H]c1C(=O)[N;H2]_20	2	false	SAVI-Space-2024	rxn6038_0_a_kill_0	EN300-17791	O=C(N)c1c(N)cccc1	EN300-318346	O=C(O)c1cc2c(NN=C2C=O)cc1
O=C(Nc1c(cccc1)C(=O)N)c2cc3c(cc2)C(=O)N(C3=O)CC=C	577	fCSFP4	weighted-fingerprint-similarity	0.926	0.457	rxn6038_0_a_kill_0____EN300-17791____EN300-10628	N/A	S1c2c(cc([N+]([O-])=O)cc2)C=C1C(=O)Nc3c(cccc3)C(=O)N	[*;R2][#6;r][#6;r]C(=O)[N;H]c1[c;H][c;H][c;H][c;H]c1C(=O)[N;H2]_20	2	false	SAVI-Space-2024	rxn6038_0_a_kill_0	EN300-17791	O=C(N)c1c(N)cccc1	EN300-10628	O=C(O)c1cc2c(cc1)C(=O)N(C2=O)CC=C
O=C(Nc1c(cccc1)C(=O)N)c2cc(c3NN=Cc3c2)C	578	fCSFP4	weighted-fingerprint-similarity	0.926	0.449	rxn6038_0_a_kill_0____EN300-17791____EN300-1590306	N/A	S1c2c(cc([N+]([O-])=O)cc2)C=C1C(=O)Nc3c(cccc3)C(=O)N	[*;R2][#6;r][#6;r]C(=O)[N;H]c1[c;H][c;H][c;H][c;H]c1C(=O)[N;H2]_20	2	false	SAVI-Space-2024	rxn6038_0_a_kill_0	EN300-17791	O=C(N)c1c(N)cccc1	EN300-1590306	O=C(O)c1cc(c2NN=Cc2c1)C
S1c2c(c(OC)ccc2)C=C1C(=O)Nc3c(cc(cc3)C([O-])=O)C(=O)N	579	fCSFP4	weighted-fingerprint-similarity	0.926	0.588	rxn6038_0_a_kill_0____EN300-8649028____EN300-805094	N/A	S1c2c(cc([N+]([O-])=O)cc2)C=C1C(=O)Nc3c(cccc3)C(=O)N	[*;R2][#6;r][#6;r]C(=O)[N;H]c1[c;H][c;H][c;H][c;H]c1C(=O)[N;H2]_20	2	false	SAVI-Space-2024	rxn6038_0_a_kill_0	EN300-8649028	O=C(OC)c1cc(c(N)cc1)C(=O)N	EN300-805094	S1c2c(c(OC)ccc2)C=C1C(=O)O
S1c2c(cccc2)C=C1C(=O)NC(COCC(=O)Nc3c(cccc3)C(=O)N)(C)C	580	fCSFP4	weighted-fingerprint-similarity	0.926	0.588	rxn6039_0_a_kill_0____EN300-1697473____EN300-01776	N/A	S1c2c(cc([N+]([O-])=O)cc2)C=C1C(=O)Nc3c(cccc3)C(=O)N	[*;R2][#6;r][#6;r]C(=O)[N;H]c1[c;H][c;H][c;H][c;H]c1C(=O)[N;H2]_20	2	false	SAVI-Space-2024	rxn6039_0_a_kill_0	EN300-1697473	S1c2c(cccc2)C=C1C(=O)NC(CO)(C)C	EN300-01776	ClCC(=O)Nc1c(cccc1)C(=O)N
O=C(N)c1c(NC(=O)C=2C(=CC3=NN(C=C3C2)C)C)cccc1	581	fCSFP4	weighted-fingerprint-similarity	0.926	0.444	rxn6038_0_a_kill_0____EN300-17791____EN300-28736257	N/A	S1c2c(cc([N+]([O-])=O)cc2)C=C1C(=O)Nc3c(cccc3)C(=O)N	[*;R2][#6;r][#6;r]C(=O)[N;H]c1[c;H][c;H][c;H][c;H]c1C(=O)[N;H2]_20	2	false	SAVI-Space-2024	rxn6038_0_a_kill_0	EN300-17791	O=C(N)c1c(N)cccc1	EN300-28736257	O=C(O)C=1C(=CC2=NN(C=C2C1)C)C
O=C(Nc1c(cccc1)C(=O)N)C=2NC3=C(OC=C3)C2	582	fCSFP4	weighted-fingerprint-similarity	0.926	0.440	rxn6038_0_a_kill_0____EN300-17791____EN300-114402	N/A	S1c2c(cc([N+]([O-])=O)cc2)C=C1C(=O)Nc3c(cccc3)C(=O)N	[*;R2][#6;r][#6;r]C(=O)[N;H]c1[c;H][c;H][c;H][c;H]c1C(=O)[N;H2]_20	2	false	SAVI-Space-2024	rxn6038_0_a_kill_0	EN300-17791	O=C(N)c1c(N)cccc1	EN300-114402	O=C(O)C=1NC2=C(OC=C2)C1
O=C(Nc1c(cccc1)C(=O)N)C=2OC3=C(NC=C3)C2	583	fCSFP4	weighted-fingerprint-similarity	0.926	0.440	rxn6038_0_a_kill_0____EN300-17791____EN300-748857	N/A	S1c2c(cc([N+]([O-])=O)cc2)C=C1C(=O)Nc3c(cccc3)C(=O)N	[*;R2][#6;r][#6;r]C(=O)[N;H]c1[c;H][c;H][c;H][c;H]c1C(=O)[N;H2]_20	2	false	SAVI-Space-2024	rxn6038_0_a_kill_0	EN300-17791	O=C(N)c1c(N)cccc1	EN300-748857	O=C(O)C=1OC2=C(NC=C2)C1
S1C(C(=O)Nc2c(cccc2)C(=O)N)=CC=3C(=O)N(C(=O)N(C13)C)C	584	fCSFP4	weighted-fingerprint-similarity	0.926	0.483	rxn6038_0_a_kill_0____EN300-17791____EN300-260699	N/A	S1c2c(cc([N+]([O-])=O)cc2)C=C1C(=O)Nc3c(cccc3)C(=O)N	[*;R2][#6;r][#6;r]C(=O)[N;H]c1[c;H][c;H][c;H][c;H]c1C(=O)[N;H2]_20	2	false	SAVI-Space-2024	rxn6038_0_a_kill_0	EN300-17791	O=C(N)c1c(N)cccc1	EN300-260699	S1C(C(=O)O)=CC=2C(=O)N(C(=O)N(C12)C)C
O=C(NCCC(=O)Nc1c(cccc1)C(=O)N)c2cc3c(cc2)cccc3	585	fCSFP4	weighted-fingerprint-similarity	0.926	0.542	rxn6038_0_a_kill_0____EN300-17791____EN300-31262	N/A	S1c2c(cc([N+]([O-])=O)cc2)C=C1C(=O)Nc3c(cccc3)C(=O)N	[*;R2][#6;r][#6;r]C(=O)[N;H]c1[c;H][c;H][c;H][c;H]c1C(=O)[N;H2]_20	2	false	SAVI-Space-2024	rxn6038_0_a_kill_0	EN300-17791	O=C(N)c1c(N)cccc1	EN300-31262	O=C(NCCC(=O)O)c1cc2c(cc1)cccc2
O=C(Nc1c(cc(N(C)C)cc1)C(=O)N)c2cc3c(cc2)cccc3	586	fCSFP4	weighted-fingerprint-similarity	0.926	0.542	rxn6038_0_a_kill_0____EN300-122943____EN300-19820	N/A	S1c2c(cc([N+]([O-])=O)cc2)C=C1C(=O)Nc3c(cccc3)C(=O)N	[*;R2][#6;r][#6;r]C(=O)[N;H]c1[c;H][c;H][c;H][c;H]c1C(=O)[N;H2]_20	2	false	SAVI-Space-2024	rxn6038_0_a_kill_0	EN300-122943	O=C(N)c1c(N)ccc(N(C)C)c1	EN300-19820	O=C(O)c1cc2c(cc1)cccc2
O=C(N)c1c(NC(=O)C2=CC=3N(N=C(C3)C)C=C2)cccc1	587	fCSFP4	weighted-fingerprint-similarity	0.926	0.436	rxn6038_0_a_kill_0____EN300-17791____EN300-8133776	N/A	S1c2c(cc([N+]([O-])=O)cc2)C=C1C(=O)Nc3c(cccc3)C(=O)N	[*;R2][#6;r][#6;r]C(=O)[N;H]c1[c;H][c;H][c;H][c;H]c1C(=O)[N;H2]_20	2	false	SAVI-Space-2024	rxn6038_0_a_kill_0	EN300-17791	O=C(N)c1c(N)cccc1	EN300-8133776	O=C(O)C1=CC=2N(N=C(C2)C)C=C1
O=C(Nc1c(cccc1)C(=O)N)c2cnc3NC=C(c3c2)C	588	fCSFP4	weighted-fingerprint-similarity	0.926	0.436	rxn6038_0_a_kill_0____EN300-17791____EN300-6499426	N/A	S1c2c(cc([N+]([O-])=O)cc2)C=C1C(=O)Nc3c(cccc3)C(=O)N	[*;R2][#6;r][#6;r]C(=O)[N;H]c1[c;H][c;H][c;H][c;H]c1C(=O)[N;H2]_20	2	false	SAVI-Space-2024	rxn6038_0_a_kill_0	EN300-17791	O=C(N)c1c(N)cccc1	EN300-6499426	O=C(O)c1cnc2NC=C(c2c1)C
S1c2c(c(ccc2)C([O-])=O)C=C1C(=O)Nc3c(ccc([N+]([O-])=O)c3)C(=O)N	589	fCSFP4	weighted-fingerprint-similarity	0.925	0.713	rxn6038_0_a_kill_0____EN300-6745919____EN300-1704354	N/A	S1c2c(cc([N+]([O-])=O)cc2)C=C1C(=O)Nc3c(cccc3)C(=O)N	[*;R2][#6;r][#6;r]C(=O)[N;H]c1[c;H][c;H][c;H][c;H]c1C(=O)[N;H2]_20	2	false	SAVI-Space-2024	rxn6038_0_a_kill_0	EN300-6745919	O=[N+](O)c1cc(N)c(cc1)C(=O)N	EN300-1704354	S1c2c(c(ccc2)C(=O)OC)C=C1C(=O)O
[O-]C(=O)C1=NNc2c1cc(cc2)C(=O)Nc3c(cccc3)C(=O)N	590	fCSFP4	weighted-fingerprint-similarity	0.925	0.457	rxn6038_0_a_kill_0____EN300-17791____EN300-6754331	N/A	S1c2c(cc([N+]([O-])=O)cc2)C=C1C(=O)Nc3c(cccc3)C(=O)N	[*;R2][#6;r][#6;r]C(=O)[N;H]c1[c;H][c;H][c;H][c;H]c1C(=O)[N;H2]_20	2	false	SAVI-Space-2024	rxn6038_0_a_kill_0	EN300-17791	O=C(N)c1c(N)cccc1	EN300-6754331	O=C(O)c1cc2c(NN=C2C(=O)OC)cc1
O=C(N)c1c(NC(=O)C2=CC3=C(ON=C3C=C2)c4ccccc4)cccc1	591	fCSFP4	weighted-fingerprint-similarity	0.925	0.453	rxn6038_0_a_kill_0____EN300-17791____EN300-13843	N/A	S1c2c(cc([N+]([O-])=O)cc2)C=C1C(=O)Nc3c(cccc3)C(=O)N	[*;R2][#6;r][#6;r]C(=O)[N;H]c1[c;H][c;H][c;H][c;H]c1C(=O)[N;H2]_20	2	false	SAVI-Space-2024	rxn6038_0_a_kill_0	EN300-17791	O=C(N)c1c(N)cccc1	EN300-13843	O=C(O)C1=CC2=C(ON=C2C=C1)c3ccccc3
O=C(Nc1c(cccc1)C(=O)N)c2cc(OC)c3ncccc3c2	592	fCSFP4	weighted-fingerprint-similarity	0.925	0.453	rxn6038_0_a_kill_0____EN300-17791____EN300-1451458 EN300-45611132""	N/A	S1c2c(cc([N+]([O-])=O)cc2)C=C1C(=O)Nc3c(cccc3)C(=O)N	[*;R2][#6;r][#6;r]C(=O)[N;H]c1[c;H][c;H][c;H][c;H]c1C(=O)[N;H2]_20	2	false	SAVI-Space-2024	rxn6038_0_a_kill_0	EN300-17791	O=C(N)c1c(N)cccc1	EN300-1451458 EN300-45611132""	O=C(O)c1cc(OC)c2ncccc2c1
O=C(Nc1c(cccc1)C(=O)N)c2cc3NN=C(C#N)c3cc2	593	fCSFP4	weighted-fingerprint-similarity	0.925	0.453	rxn6038_0_a_kill_0____EN300-17791____EN300-8780679	N/A	S1c2c(cc([N+]([O-])=O)cc2)C=C1C(=O)Nc3c(cccc3)C(=O)N	[*;R2][#6;r][#6;r]C(=O)[N;H]c1[c;H][c;H][c;H][c;H]c1C(=O)[N;H2]_20	2	false	SAVI-Space-2024	rxn6038_0_a_kill_0	EN300-17791	O=C(N)c1c(N)cccc1	EN300-8780679	O=C(O)c1cc2NN=C(C#N)c2cc1
O=C(Nc1c(cccc1)C(=O)N)c2cc3c(NN=C3C#N)cc2	594	fCSFP4	weighted-fingerprint-similarity	0.925	0.453	rxn6038_0_a_kill_0____EN300-17791____EN300-716135	N/A	S1c2c(cc([N+]([O-])=O)cc2)C=C1C(=O)Nc3c(cccc3)C(=O)N	[*;R2][#6;r][#6;r]C(=O)[N;H]c1[c;H][c;H][c;H][c;H]c1C(=O)[N;H2]_20	2	false	SAVI-Space-2024	rxn6038_0_a_kill_0	EN300-17791	O=C(N)c1c(N)cccc1	EN300-716135	O=C(O)c1cc2c(NN=C2C#N)cc1
O=C(Nc1c(cccc1)C(=O)N)c2cc3c(NN=C3CC)cc2	595	fCSFP4	weighted-fingerprint-similarity	0.925	0.453	rxn6038_0_a_kill_0____EN300-17791____EN300-8590102	N/A	S1c2c(cc([N+]([O-])=O)cc2)C=C1C(=O)Nc3c(cccc3)C(=O)N	[*;R2][#6;r][#6;r]C(=O)[N;H]c1[c;H][c;H][c;H][c;H]c1C(=O)[N;H2]_20	2	false	SAVI-Space-2024	rxn6038_0_a_kill_0	EN300-17791	O=C(N)c1c(N)cccc1	EN300-8590102	O=C(O)c1cc2c(NN=C2CC)cc1
O=C(Nc1c(cccc1)C(=O)N)c2cc3c(cc2)C(=O)N(C3=O)CCCC	596	fCSFP4	weighted-fingerprint-similarity	0.925	0.453	rxn6038_0_a_kill_0____EN300-17791____EN300-04823	N/A	S1c2c(cc([N+]([O-])=O)cc2)C=C1C(=O)Nc3c(cccc3)C(=O)N	[*;R2][#6;r][#6;r]C(=O)[N;H]c1[c;H][c;H][c;H][c;H]c1C(=O)[N;H2]_20	2	false	SAVI-Space-2024	rxn6038_0_a_kill_0	EN300-17791	O=C(N)c1c(N)cccc1	EN300-04823	O=C(O)c1cc2c(cc1)C(=O)N(C2=O)CCCC
O=C(Nc1c(cccc1)C(=O)N)c2cc3ncnc(NC)c3cc2	597	fCSFP4	weighted-fingerprint-similarity	0.925	0.453	rxn6038_0_a_kill_0____EN300-17791____EN300-254605	N/A	S1c2c(cc([N+]([O-])=O)cc2)C=C1C(=O)Nc3c(cccc3)C(=O)N	[*;R2][#6;r][#6;r]C(=O)[N;H]c1[c;H][c;H][c;H][c;H]c1C(=O)[N;H2]_20	2	false	SAVI-Space-2024	rxn6038_0_a_kill_0	EN300-17791	O=C(N)c1c(N)cccc1	EN300-254605	O=C(O)c1cc2ncnc(NC)c2cc1
S1c2c(ncc(c2)C(=O)Nc3c(cccc3)C(=O)N)C(=C1)C	598	fCSFP4	weighted-fingerprint-similarity	0.925	0.453	rxn6038_0_a_kill_0____EN300-17791____EN300-160072	N/A	S1c2c(cc([N+]([O-])=O)cc2)C=C1C(=O)Nc3c(cccc3)C(=O)N	[*;R2][#6;r][#6;r]C(=O)[N;H]c1[c;H][c;H][c;H][c;H]c1C(=O)[N;H2]_20	2	false	SAVI-Space-2024	rxn6038_0_a_kill_0	EN300-17791	O=C(N)c1c(N)cccc1	EN300-160072	S1c2c(ncc(c2)C(=O)O)C(=C1)C
O=C(N)c1c(NC(=O)C=2N(c3c(cccc3)C2)CCC)cccc1	599	fCSFP4	weighted-fingerprint-similarity	0.925	0.449	rxn6038_0_a_kill_0____EN300-17791____EN300-172416	N/A	S1c2c(cc([N+]([O-])=O)cc2)C=C1C(=O)Nc3c(cccc3)C(=O)N	[*;R2][#6;r][#6;r]C(=O)[N;H]c1[c;H][c;H][c;H][c;H]c1C(=O)[N;H2]_20	2	false	SAVI-Space-2024	rxn6038_0_a_kill_0	EN300-17791	O=C(N)c1c(N)cccc1	EN300-172416	O=C(O)C=1N(c2c(cccc2)C1)CCC
O=C(N)c1c(NC(=O)C=2N(c3c(ccnc3)C2)C)cccc1	600	fCSFP4	weighted-fingerprint-similarity	0.925	0.449	rxn6038_0_a_kill_0____EN300-17791____EN300-1592504	N/A	S1c2c(cc([N+]([O-])=O)cc2)C=C1C(=O)Nc3c(cccc3)C(=O)N	[*;R2][#6;r][#6;r]C(=O)[N;H]c1[c;H][c;H][c;H][c;H]c1C(=O)[N;H2]_20	2	false	SAVI-Space-2024	rxn6038_0_a_kill_0	EN300-17791	O=C(N)c1c(N)cccc1	EN300-1592504	O=C(O)C=1N(c2c(ccnc2)C1)C
Fc1c2NC(C(=O)Nc3c(cccc3)C(=O)N)=Cc2cc(F)c1	601	fCSFP4	weighted-fingerprint-similarity	0.925	0.445	rxn6038_0_a_kill_0____EN300-17791____EN300-104563	N/A	S1c2c(cc([N+]([O-])=O)cc2)C=C1C(=O)Nc3c(cccc3)C(=O)N	[*;R2][#6;r][#6;r]C(=O)[N;H]c1[c;H][c;H][c;H][c;H]c1C(=O)[N;H2]_20	2	false	SAVI-Space-2024	rxn6038_0_a_kill_0	EN300-17791	O=C(N)c1c(N)cccc1	EN300-104563	Fc1c2NC(C(=O)O)=Cc2cc(F)c1
Fc1c2OC(C(=O)Nc3c(cccc3)C(=O)N)=Cc2cc(F)c1	602	fCSFP4	weighted-fingerprint-similarity	0.925	0.445	rxn6038_0_a_kill_0____EN300-17791____EN300-784936	N/A	S1c2c(cc([N+]([O-])=O)cc2)C=C1C(=O)Nc3c(cccc3)C(=O)N	[*;R2][#6;r][#6;r]C(=O)[N;H]c1[c;H][c;H][c;H][c;H]c1C(=O)[N;H2]_20	2	false	SAVI-Space-2024	rxn6038_0_a_kill_0	EN300-17791	O=C(N)c1c(N)cccc1	EN300-784936	Fc1c2OC(C(=O)O)=Cc2cc(F)c1
Fc1c2c(NC=C2)cc(c1)C(=O)Nc3c(cccc3)C(=O)N	603	fCSFP4	weighted-fingerprint-similarity	0.925	0.445	rxn6038_0_a_kill_0____EN300-17791____EN300-317495	N/A	S1c2c(cc([N+]([O-])=O)cc2)C=C1C(=O)Nc3c(cccc3)C(=O)N	[*;R2][#6;r][#6;r]C(=O)[N;H]c1[c;H][c;H][c;H][c;H]c1C(=O)[N;H2]_20	2	false	SAVI-Space-2024	rxn6038_0_a_kill_0	EN300-17791	O=C(N)c1c(N)cccc1	EN300-317495	Fc1c2c(NC=C2)cc(c1)C(=O)O
O=C(Nc1c(cccc1)C(=O)N)C=2Nc3c(cc(cc3C2)C)C	604	fCSFP4	weighted-fingerprint-similarity	0.925	0.445	rxn6038_0_a_kill_0____EN300-17791____EN300-336955	N/A	S1c2c(cc([N+]([O-])=O)cc2)C=C1C(=O)Nc3c(cccc3)C(=O)N	[*;R2][#6;r][#6;r]C(=O)[N;H]c1[c;H][c;H][c;H][c;H]c1C(=O)[N;H2]_20	2	false	SAVI-Space-2024	rxn6038_0_a_kill_0	EN300-17791	O=C(N)c1c(N)cccc1	EN300-336955	O=C(O)C=1Nc2c(cc(cc2C1)C)C
O=C(Nc1c(cccc1)C(=O)N)c2cnc3N(N=Cc3c2)C	605	fCSFP4	weighted-fingerprint-similarity	0.925	0.445	rxn6038_0_a_kill_0____EN300-17791____EN300-98643	N/A	S1c2c(cc([N+]([O-])=O)cc2)C=C1C(=O)Nc3c(cccc3)C(=O)N	[*;R2][#6;r][#6;r]C(=O)[N;H]c1[c;H][c;H][c;H][c;H]c1C(=O)[N;H2]_20	2	false	SAVI-Space-2024	rxn6038_0_a_kill_0	EN300-17791	O=C(N)c1c(N)cccc1	EN300-98643	O=C(O)c1cnc2N(N=Cc2c1)C
O=C(Nc1c(cccc1)C(=O)N)c2cnc3NC(=Cc3c2)C4CC4	606	fCSFP4	weighted-fingerprint-similarity	0.925	0.445	rxn6038_0_a_kill_0____EN300-17791____EN300-1119645	N/A	S1c2c(cc([N+]([O-])=O)cc2)C=C1C(=O)Nc3c(cccc3)C(=O)N	[*;R2][#6;r][#6;r]C(=O)[N;H]c1[c;H][c;H][c;H][c;H]c1C(=O)[N;H2]_20	2	false	SAVI-Space-2024	rxn6038_0_a_kill_0	EN300-17791	O=C(N)c1c(N)cccc1	EN300-1119645	O=C(O)c1cnc2NC(=Cc2c1)C3CC3
O=C(Nc1c(cccc1)C(=O)N)c2cnc3OC(=Cc3c2)C[NH3+]	607	fCSFP4	weighted-fingerprint-similarity	0.925	0.445	rxn6038_0_a_kill_0____EN300-17791____EN300-27735089	N/A	S1c2c(cc([N+]([O-])=O)cc2)C=C1C(=O)Nc3c(cccc3)C(=O)N	[*;R2][#6;r][#6;r]C(=O)[N;H]c1[c;H][c;H][c;H][c;H]c1C(=O)[N;H2]_20	2	false	SAVI-Space-2024	rxn6038_0_a_kill_0	EN300-17791	O=C(N)c1c(N)cccc1	EN300-27735089	O=C(OC(C)(C)C)NCC=1Oc2ncc(cc2C1)C(=O)O
S1C(C(=O)Nc2c(cccc2)C(=O)N)=CC=3C(=NN(C13)Cc4ccccc4)C	608	fCSFP4	weighted-fingerprint-similarity	0.925	0.487	rxn6038_0_a_kill_0____EN300-17791____EN300-05014	N/A	S1c2c(cc([N+]([O-])=O)cc2)C=C1C(=O)Nc3c(cccc3)C(=O)N	[*;R2][#6;r][#6;r]C(=O)[N;H]c1[c;H][c;H][c;H][c;H]c1C(=O)[N;H2]_20	2	false	SAVI-Space-2024	rxn6038_0_a_kill_0	EN300-17791	O=C(N)c1c(N)cccc1	EN300-05014	S1C(C(=O)O)=CC=2C(=NN(C12)Cc3ccccc3)C
Fc1ncc2OC(C(=O)Nc3c(cccc3)C(=O)N)=Cc2c1	609	fCSFP4	weighted-fingerprint-similarity	0.925	0.441	rxn6038_0_a_kill_0____EN300-17791____EN300-46286357	N/A	S1c2c(cc([N+]([O-])=O)cc2)C=C1C(=O)Nc3c(cccc3)C(=O)N	[*;R2][#6;r][#6;r]C(=O)[N;H]c1[c;H][c;H][c;H][c;H]c1C(=O)[N;H2]_20	2	false	SAVI-Space-2024	rxn6038_0_a_kill_0	EN300-17791	O=C(N)c1c(N)cccc1	EN300-46286357	Fc1ncc2OC(C(=O)O)=Cc2c1
O=C(Nc1c(cccc1)C(=O)N)c2nnc3c(cc(OC)c(OC)c3)c2	610	fCSFP4	weighted-fingerprint-similarity	0.925	0.441	rxn6038_0_a_kill_0____EN300-17791____EN300-27678	N/A	S1c2c(cc([N+]([O-])=O)cc2)C=C1C(=O)Nc3c(cccc3)C(=O)N	[*;R2][#6;r][#6;r]C(=O)[N;H]c1[c;H][c;H][c;H][c;H]c1C(=O)[N;H2]_20	2	false	SAVI-Space-2024	rxn6038_0_a_kill_0	EN300-17791	O=C(N)c1c(N)cccc1	EN300-27678	O=C(O)c1nnc2c(cc(OC)c(OC)c2)c1
O=C(N)c1c(NC(=O)C=2Oc3c(nccc3)C2)cccc1	611	fCSFP4	weighted-fingerprint-similarity	0.925	0.437	rxn6038_0_a_kill_0____EN300-17791____EN300-241660	N/A	S1c2c(cc([N+]([O-])=O)cc2)C=C1C(=O)Nc3c(cccc3)C(=O)N	[*;R2][#6;r][#6;r]C(=O)[N;H]c1[c;H][c;H][c;H][c;H]c1C(=O)[N;H2]_20	2	false	SAVI-Space-2024	rxn6038_0_a_kill_0	EN300-17791	O=C(N)c1c(N)cccc1	EN300-241660	O=C(O)C=1Oc2c(nccc2)C1
S1C(C(=O)Nc2c(cccc2)C(=O)N)=CC=3C(=NN(C13)C)C(C)C	612	fCSFP4	weighted-fingerprint-similarity	0.925	0.480	rxn6038_0_a_kill_0____EN300-17791____EN300-93356	N/A	S1c2c(cc([N+]([O-])=O)cc2)C=C1C(=O)Nc3c(cccc3)C(=O)N	[*;R2][#6;r][#6;r]C(=O)[N;H]c1[c;H][c;H][c;H][c;H]c1C(=O)[N;H2]_20	2	false	SAVI-Space-2024	rxn6038_0_a_kill_0	EN300-17791	O=C(N)c1c(N)cccc1	EN300-93356	S1C(C(=O)O)=CC=2C(=NN(C12)C)C(C)C
O=C(N)c1c(NC(=O)C2=CN3C(=CC=CC3=C2)C)cccc1	613	fCSFP4	weighted-fingerprint-similarity	0.925	0.433	rxn6038_0_a_kill_0____EN300-17791____EN300-1668108	N/A	S1c2c(cc([N+]([O-])=O)cc2)C=C1C(=O)Nc3c(cccc3)C(=O)N	[*;R2][#6;r][#6;r]C(=O)[N;H]c1[c;H][c;H][c;H][c;H]c1C(=O)[N;H2]_20	2	false	SAVI-Space-2024	rxn6038_0_a_kill_0	EN300-17791	O=C(N)c1c(N)cccc1	EN300-1668108	O=C(O)C1=CN2C(=CC=CC2=C1)C
O=C(N)c1c(NC(=O)C2=CC3=NN=CN3C=C2)cccc1	614	fCSFP4	weighted-fingerprint-similarity	0.924	0.424	rxn6038_0_a_kill_0____EN300-17791____EN300-7537194	N/A	S1c2c(cc([N+]([O-])=O)cc2)C=C1C(=O)Nc3c(cccc3)C(=O)N	[*;R2][#6;r][#6;r]C(=O)[N;H]c1[c;H][c;H][c;H][c;H]c1C(=O)[N;H2]_20	2	false	SAVI-Space-2024	rxn6038_0_a_kill_0	EN300-17791	O=C(N)c1c(N)cccc1	EN300-7537194	O=C(O)C1=CC2=NN=CN2C=C1
S1c2c(c(ccc2)C=O)C=C1C(=O)Nc3c(cc([N+]([O-])=O)cc3)C(=O)N	615	fCSFP4	weighted-fingerprint-similarity	0.924	0.708	rxn6038_0_a_kill_0____EN300-128525____EN300-6472589	N/A	S1c2c(cc([N+]([O-])=O)cc2)C=C1C(=O)Nc3c(cccc3)C(=O)N	[*;R2][#6;r][#6;r]C(=O)[N;H]c1[c;H][c;H][c;H][c;H]c1C(=O)[N;H2]_20	2	false	SAVI-Space-2024	rxn6038_0_a_kill_0	EN300-128525	O=[N+](O)c1cc(c(N)cc1)C(=O)N	EN300-6472589	S1c2c(c(ccc2)C=O)C=C1C(=O)O
S1c2c(c(ccc2)C=O)C=C1C(=O)Nc3c(ccc([N+]([O-])=O)c3)C(=O)N	616	fCSFP4	weighted-fingerprint-similarity	0.924	0.708	rxn6038_0_a_kill_0____EN300-6745919____EN300-6472589	N/A	S1c2c(cc([N+]([O-])=O)cc2)C=C1C(=O)Nc3c(cccc3)C(=O)N	[*;R2][#6;r][#6;r]C(=O)[N;H]c1[c;H][c;H][c;H][c;H]c1C(=O)[N;H2]_20	2	false	SAVI-Space-2024	rxn6038_0_a_kill_0	EN300-6745919	O=[N+](O)c1cc(N)c(cc1)C(=O)N	EN300-6472589	S1c2c(c(ccc2)C=O)C=C1C(=O)O
Fc1cc2c(nc(OCCC)c(c2)C(=O)Nc3c(cccc3)C(=O)N)cc1	617	fCSFP4	weighted-fingerprint-similarity	0.924	0.462	rxn6038_0_a_kill_0____EN300-17791____EN300-703747	N/A	S1c2c(cc([N+]([O-])=O)cc2)C=C1C(=O)Nc3c(cccc3)C(=O)N	[*;R2][#6;r][#6;r]C(=O)[N;H]c1[c;H][c;H][c;H][c;H]c1C(=O)[N;H2]_20	2	false	SAVI-Space-2024	rxn6038_0_a_kill_0	EN300-17791	O=C(N)c1c(N)cccc1	EN300-703747	Fc1cc2c(nc(OCCC)c(c2)C(=O)O)cc1
S1c2c(c([N+]([O-])=O)ccc2)C=C1C(=O)Nc3c(cc(F)cc3)C(=O)N	618	fCSFP4	weighted-fingerprint-similarity	0.924	0.705	rxn6038_0_a_kill_0____EN300-43370____EN300-7431553	N/A	S1c2c(cc([N+]([O-])=O)cc2)C=C1C(=O)Nc3c(cccc3)C(=O)N	[*;R2][#6;r][#6;r]C(=O)[N;H]c1[c;H][c;H][c;H][c;H]c1C(=O)[N;H2]_20	2	false	SAVI-Space-2024	rxn6038_0_a_kill_0	EN300-43370	Fc1cc(c(N)cc1)C(=O)N	EN300-7431553	S1c2c(c([N+](=O)O)ccc2)C=C1C(=O)O
S1c2c(c([N+]([O-])=O)ccc2)C=C1C(=O)Nc3c(cc(cc3)C)C(=O)N	619	fCSFP4	weighted-fingerprint-similarity	0.924	0.705	rxn6038_0_a_kill_0____EN300-253963____EN300-7431553	N/A	S1c2c(cc([N+]([O-])=O)cc2)C=C1C(=O)Nc3c(cccc3)C(=O)N	[*;R2][#6;r][#6;r]C(=O)[N;H]c1[c;H][c;H][c;H][c;H]c1C(=O)[N;H2]_20	2	false	SAVI-Space-2024	rxn6038_0_a_kill_0	EN300-253963	O=C(N)c1c(N)ccc(c1)C	EN300-7431553	S1c2c(c([N+](=O)O)ccc2)C=C1C(=O)O
S1c2c(c([N+]([O-])=O)ccc2)C=C1C(=O)Nc3c(ccc(F)c3)C(=O)N	620	fCSFP4	weighted-fingerprint-similarity	0.924	0.705	rxn6038_0_a_kill_0____EN300-41736____EN300-7431553	N/A	S1c2c(cc([N+]([O-])=O)cc2)C=C1C(=O)Nc3c(cccc3)C(=O)N	[*;R2][#6;r][#6;r]C(=O)[N;H]c1[c;H][c;H][c;H][c;H]c1C(=O)[N;H2]_20	2	false	SAVI-Space-2024	rxn6038_0_a_kill_0	EN300-41736	Fc1cc(N)c(cc1)C(=O)N	EN300-7431553	S1c2c(c([N+](=O)O)ccc2)C=C1C(=O)O
S1c2c(c([N+]([O-])=O)ccc2)C=C1C(=O)Nc3c(ccc(c3)C)C(=O)N	621	fCSFP4	weighted-fingerprint-similarity	0.924	0.705	rxn6038_0_a_kill_0____EN300-267676____EN300-7431553	N/A	S1c2c(cc([N+]([O-])=O)cc2)C=C1C(=O)Nc3c(cccc3)C(=O)N	[*;R2][#6;r][#6;r]C(=O)[N;H]c1[c;H][c;H][c;H][c;H]c1C(=O)[N;H2]_20	2	false	SAVI-Space-2024	rxn6038_0_a_kill_0	EN300-267676	O=C(N)c1c(N)cc(cc1)C	EN300-7431553	S1c2c(c([N+](=O)O)ccc2)C=C1C(=O)O
S1c2c(c(ccc2)C(=O)Nc3c(cccc3)C(=O)N)C=C1C[NH3+]	622	fCSFP4	weighted-fingerprint-similarity	0.924	0.558	rxn6038_0_a_kill_0____EN300-17791____EN300-35489559	N/A	S1c2c(cc([N+]([O-])=O)cc2)C=C1C(=O)Nc3c(cccc3)C(=O)N	[*;R2][#6;r][#6;r]C(=O)[N;H]c1[c;H][c;H][c;H][c;H]c1C(=O)[N;H2]_20	2	false	SAVI-Space-2024	rxn6038_0_a_kill_0	EN300-17791	O=C(N)c1c(N)cccc1	EN300-35489559	S1c2c(c(ccc2)C(=O)O)C=C1CNC(=O)OCC3c4c(c5c3cccc5)cccc4
O=C(Nc1c(cccc1)C(=O)N)c2cc3N=NN(c3cc2)CC	623	fCSFP4	weighted-fingerprint-similarity	0.924	0.450	rxn6038_0_a_kill_0____EN300-17791____EN300-09521	N/A	S1c2c(cc([N+]([O-])=O)cc2)C=C1C(=O)Nc3c(cccc3)C(=O)N	[*;R2][#6;r][#6;r]C(=O)[N;H]c1[c;H][c;H][c;H][c;H]c1C(=O)[N;H2]_20	2	false	SAVI-Space-2024	rxn6038_0_a_kill_0	EN300-17791	O=C(N)c1c(N)cccc1	EN300-09521	O=C(O)c1cc2N=NN(c2cc1)CC
O=C(Nc1c(cccc1)C(=O)N)c2cc3c(cc2)C(=O)N(C3=O)CC(C)C	624	fCSFP4	weighted-fingerprint-similarity	0.924	0.450	rxn6038_0_a_kill_0____EN300-17791____EN300-302452	N/A	S1c2c(cc([N+]([O-])=O)cc2)C=C1C(=O)Nc3c(cccc3)C(=O)N	[*;R2][#6;r][#6;r]C(=O)[N;H]c1[c;H][c;H][c;H][c;H]c1C(=O)[N;H2]_20	2	false	SAVI-Space-2024	rxn6038_0_a_kill_0	EN300-17791	O=C(N)c1c(N)cccc1	EN300-302452	O=C(O)c1cc2c(cc1)C(=O)N(C2=O)CC(C)C
S1N=C(c2ncc(cc12)C(=O)Nc3c(cccc3)C(=O)N)C	625	fCSFP4	weighted-fingerprint-similarity	0.924	0.450	rxn6038_0_a_kill_0____EN300-17791____EN300-28226826	N/A	S1c2c(cc([N+]([O-])=O)cc2)C=C1C(=O)Nc3c(cccc3)C(=O)N	[*;R2][#6;r][#6;r]C(=O)[N;H]c1[c;H][c;H][c;H][c;H]c1C(=O)[N;H2]_20	2	false	SAVI-Space-2024	rxn6038_0_a_kill_0	EN300-17791	O=C(N)c1c(N)cccc1	EN300-28226826	S1N=C(c2ncc(cc12)C(=O)O)C
Fc1c(F)ccc2c1OC(C(=O)Nc3c(cccc3)C(=O)N)=C2	626	fCSFP4	weighted-fingerprint-similarity	0.924	0.446	rxn6038_0_a_kill_0____EN300-17791____EN300-784944	N/A	S1c2c(cc([N+]([O-])=O)cc2)C=C1C(=O)Nc3c(cccc3)C(=O)N	[*;R2][#6;r][#6;r]C(=O)[N;H]c1[c;H][c;H][c;H][c;H]c1C(=O)[N;H2]_20	2	false	SAVI-Space-2024	rxn6038_0_a_kill_0	EN300-17791	O=C(N)c1c(N)cccc1	EN300-784944	Fc1c(F)ccc2c1OC(C(=O)O)=C2
O=C(N)c1c(NC(=O)C=2N(c3c(cccc3)C2)CC#C)cccc1	627	fCSFP4	weighted-fingerprint-similarity	0.924	0.446	rxn6038_0_a_kill_0____EN300-17791____EN300-1425687	N/A	S1c2c(cc([N+]([O-])=O)cc2)C=C1C(=O)Nc3c(cccc3)C(=O)N	[*;R2][#6;r][#6;r]C(=O)[N;H]c1[c;H][c;H][c;H][c;H]c1C(=O)[N;H2]_20	2	false	SAVI-Space-2024	rxn6038_0_a_kill_0	EN300-17791	O=C(N)c1c(N)cccc1	EN300-1425687	O=C(O)C=1N(c2c(cccc2)C1)CC#C
O=C(N)c1c(NC(=O)C=2N(c3c(cccc3)C2)CC#N)cccc1	628	fCSFP4	weighted-fingerprint-similarity	0.924	0.446	rxn6038_0_a_kill_0____EN300-17791____EN300-70124	N/A	S1c2c(cc([N+]([O-])=O)cc2)C=C1C(=O)Nc3c(cccc3)C(=O)N	[*;R2][#6;r][#6;r]C(=O)[N;H]c1[c;H][c;H][c;H][c;H]c1C(=O)[N;H2]_20	2	false	SAVI-Space-2024	rxn6038_0_a_kill_0	EN300-17791	O=C(N)c1c(N)cccc1	EN300-70124	O=C(O)C=1N(c2c(cccc2)C1)CC#N
O=C(N)c1c(NC(=O)C=2NC(=O)c3c(ccnc3)C2)cccc1	629	fCSFP4	weighted-fingerprint-similarity	0.924	0.446	rxn6038_0_a_kill_0____EN300-17791____EN300-1581834	N/A	S1c2c(cc([N+]([O-])=O)cc2)C=C1C(=O)Nc3c(cccc3)C(=O)N	[*;R2][#6;r][#6;r]C(=O)[N;H]c1[c;H][c;H][c;H][c;H]c1C(=O)[N;H2]_20	2	false	SAVI-Space-2024	rxn6038_0_a_kill_0	EN300-17791	O=C(N)c1c(N)cccc1	EN300-1581834	O=C(O)c1nc(O)c2c(c1)ccnc2
O=C(Nc1c(cccc1)C(=O)N)c2c(OCCC)nc3c(c2)cccc3	630	fCSFP4	weighted-fingerprint-similarity	0.924	0.446	rxn6038_0_a_kill_0____EN300-17791____EN300-647961	N/A	S1c2c(cc([N+]([O-])=O)cc2)C=C1C(=O)Nc3c(cccc3)C(=O)N	[*;R2][#6;r][#6;r]C(=O)[N;H]c1[c;H][c;H][c;H][c;H]c1C(=O)[N;H2]_20	2	false	SAVI-Space-2024	rxn6038_0_a_kill_0	EN300-17791	O=C(N)c1c(N)cccc1	EN300-647961	O=C(O)c1c(OCCC)nc2c(c1)cccc2
Fc1c2ncc(cc2cc(c1)C)C(=O)Nc3c(cccc3)C(=O)N	631	fCSFP4	weighted-fingerprint-similarity	0.924	0.442	rxn6038_0_a_kill_0____EN300-17791____EN300-153769	N/A	S1c2c(cc([N+]([O-])=O)cc2)C=C1C(=O)Nc3c(cccc3)C(=O)N	[*;R2][#6;r][#6;r]C(=O)[N;H]c1[c;H][c;H][c;H][c;H]c1C(=O)[N;H2]_20	2	false	SAVI-Space-2024	rxn6038_0_a_kill_0	EN300-17791	O=C(N)c1c(N)cccc1	EN300-153769	Fc1c2ncc(cc2cc(c1)C)C(=O)O
O=C(N)c1c(NC(=O)C=2C(=O)Nc3ncccc3C2)cccc1	632	fCSFP4	weighted-fingerprint-similarity	0.924	0.442	rxn6038_0_a_kill_0____EN300-17791____EN300-121404	N/A	S1c2c(cc([N+]([O-])=O)cc2)C=C1C(=O)Nc3c(cccc3)C(=O)N	[*;R2][#6;r][#6;r]C(=O)[N;H]c1[c;H][c;H][c;H][c;H]c1C(=O)[N;H2]_20	2	false	SAVI-Space-2024	rxn6038_0_a_kill_0	EN300-17791	O=C(N)c1c(N)cccc1	EN300-121404	O=C(O)C=1C(=O)Nc2ncccc2C1
O=C(Nc1c(cccc1)C(=O)N)c2nnc3c(cccc3c2)C	633	fCSFP4	weighted-fingerprint-similarity	0.924	0.442	rxn6038_0_a_kill_0____EN300-17791____EN300-7424996	N/A	S1c2c(cc([N+]([O-])=O)cc2)C=C1C(=O)Nc3c(cccc3)C(=O)N	[*;R2][#6;r][#6;r]C(=O)[N;H]c1[c;H][c;H][c;H][c;H]c1C(=O)[N;H2]_20	2	false	SAVI-Space-2024	rxn6038_0_a_kill_0	EN300-17791	O=C(N)c1c(N)cccc1	EN300-7424996	O=C(O)c1nnc2c(cccc2c1)C
S1c2c(c(N(C)C)ccc2)C=C1C(=O)Nc3c(cc(cc3)C([O-])=O)C(=O)N	634	fCSFP4	weighted-fingerprint-similarity	0.924	0.580	rxn6038_0_a_kill_0____EN300-8649028____EN300-755111	N/A	S1c2c(cc([N+]([O-])=O)cc2)C=C1C(=O)Nc3c(cccc3)C(=O)N	[*;R2][#6;r][#6;r]C(=O)[N;H]c1[c;H][c;H][c;H][c;H]c1C(=O)[N;H2]_20	2	false	SAVI-Space-2024	rxn6038_0_a_kill_0	EN300-8649028	O=C(OC)c1cc(c(N)cc1)C(=O)N	EN300-755111	S1c2c(c(N(C)C)ccc2)C=C1C(=O)O
O=C(N)c1c(NC(=O)C=2Nc3c(cc(nc3)C#N)C2)cccc1	635	fCSFP4	weighted-fingerprint-similarity	0.924	0.438	rxn6038_0_a_kill_0____EN300-17791____EN300-8620966	N/A	S1c2c(cc([N+]([O-])=O)cc2)C=C1C(=O)Nc3c(cccc3)C(=O)N	[*;R2][#6;r][#6;r]C(=O)[N;H]c1[c;H][c;H][c;H][c;H]c1C(=O)[N;H2]_20	2	false	SAVI-Space-2024	rxn6038_0_a_kill_0	EN300-17791	O=C(N)c1c(N)cccc1	EN300-8620966	O=C(O)C=1Nc2c(cc(nc2)C#N)C1
O=C(N)c1c(NC(=O)C=2Nc3c(cc4OCCOc4c3)C2)cccc1	636	fCSFP4	weighted-fingerprint-similarity	0.924	0.438	rxn6038_0_a_kill_0____EN300-17791____EN300-15087	N/A	S1c2c(cc([N+]([O-])=O)cc2)C=C1C(=O)Nc3c(cccc3)C(=O)N	[*;R2][#6;r][#6;r]C(=O)[N;H]c1[c;H][c;H][c;H][c;H]c1C(=O)[N;H2]_20	2	false	SAVI-Space-2024	rxn6038_0_a_kill_0	EN300-17791	O=C(N)c1c(N)cccc1	EN300-15087	O=C(O)C=1Nc2c(cc3OCCOc3c2)C1
O=C(Nc1c(cccc1)C(=O)N)C=2Nc3c(cc(OC)nc3)C2	637	fCSFP4	weighted-fingerprint-similarity	0.924	0.438	rxn6038_0_a_kill_0____EN300-17791____EN300-46513078	N/A	S1c2c(cc([N+]([O-])=O)cc2)C=C1C(=O)Nc3c(cccc3)C(=O)N	[*;R2][#6;r][#6;r]C(=O)[N;H]c1[c;H][c;H][c;H][c;H]c1C(=O)[N;H2]_20	2	false	SAVI-Space-2024	rxn6038_0_a_kill_0	EN300-17791	O=C(N)c1c(N)cccc1	EN300-46513078	O=C(O)C=1Nc2c(cc(OC)nc2)C1
O=C(N)c1c(NC(=O)C=2C=NC=3C(=NN(C3)C)C2)cccc1	638	fCSFP4	weighted-fingerprint-similarity	0.924	0.434	rxn6038_0_a_kill_0____EN300-17791____EN300-22929417	N/A	S1c2c(cc([N+]([O-])=O)cc2)C=C1C(=O)Nc3c(cccc3)C(=O)N	[*;R2][#6;r][#6;r]C(=O)[N;H]c1[c;H][c;H][c;H][c;H]c1C(=O)[N;H2]_20	2	false	SAVI-Space-2024	rxn6038_0_a_kill_0	EN300-17791	O=C(N)c1c(N)cccc1	EN300-22929417	O=C(O)C=1C=NC=2C(=NN(C2)C)C1
S1c2c(OC)cccc2C=C1C(=O)Nc3c(cc(cc3)C([O-])=O)C(=O)N	639	fCSFP4	weighted-fingerprint-similarity	0.924	0.574	rxn6038_0_a_kill_0____EN300-8649028____EN300-185765	N/A	S1c2c(cc([N+]([O-])=O)cc2)C=C1C(=O)Nc3c(cccc3)C(=O)N	[*;R2][#6;r][#6;r]C(=O)[N;H]c1[c;H][c;H][c;H][c;H]c1C(=O)[N;H2]_20	2	false	SAVI-Space-2024	rxn6038_0_a_kill_0	EN300-8649028	O=C(OC)c1cc(c(N)cc1)C(=O)N	EN300-185765	S1c2c(OC)cccc2C=C1C(=O)O
S1c2c(cccc2C=C1C(=O)Nc3c(cc(cc3)C([O-])=O)C(=O)N)CC	640	fCSFP4	weighted-fingerprint-similarity	0.924	0.574	rxn6038_0_a_kill_0____EN300-8649028____EN300-46611174	N/A	S1c2c(cc([N+]([O-])=O)cc2)C=C1C(=O)Nc3c(cccc3)C(=O)N	[*;R2][#6;r][#6;r]C(=O)[N;H]c1[c;H][c;H][c;H][c;H]c1C(=O)[N;H2]_20	2	false	SAVI-Space-2024	rxn6038_0_a_kill_0	EN300-8649028	O=C(OC)c1cc(c(N)cc1)C(=O)N	EN300-46611174	S1c2c(cccc2C=C1C(=O)O)CC
O=C(Nc1c(cc(OCC)cc1)C(=O)N)c2cc3c(cc2)cccc3	641	fCSFP4	weighted-fingerprint-similarity	0.924	0.533	rxn6038_0_a_kill_0____EN300-82166____EN300-19820	N/A	S1c2c(cc([N+]([O-])=O)cc2)C=C1C(=O)Nc3c(cccc3)C(=O)N	[*;R2][#6;r][#6;r]C(=O)[N;H]c1[c;H][c;H][c;H][c;H]c1C(=O)[N;H2]_20	2	false	SAVI-Space-2024	rxn6038_0_a_kill_0	EN300-82166	O=C(N)c1c(N)ccc(OCC)c1	EN300-19820	O=C(O)c1cc2c(cc1)cccc2
O=C(Nc1c(cccc1)C(=O)N)c2ncc3NC(=O)Nc3c2	642	fCSFP4	weighted-fingerprint-similarity	0.924	0.425	rxn6038_0_a_kill_0____EN300-17791____EN300-24133612	N/A	S1c2c(cc([N+]([O-])=O)cc2)C=C1C(=O)Nc3c(cccc3)C(=O)N	[*;R2][#6;r][#6;r]C(=O)[N;H]c1[c;H][c;H][c;H][c;H]c1C(=O)[N;H2]_20	2	false	SAVI-Space-2024	rxn6038_0_a_kill_0	EN300-17791	O=C(N)c1c(N)cccc1	EN300-24133612	O=C(O)c1ncc2NC(=O)Nc2c1
O=C(N)c1c(NC(=O)C2=NN3C(=C2)C=CC=C3)cccc1	643	fCSFP4	weighted-fingerprint-similarity	0.924	0.421	rxn6038_0_a_kill_0____EN300-17791____EN300-75126	N/A	S1c2c(cc([N+]([O-])=O)cc2)C=C1C(=O)Nc3c(cccc3)C(=O)N	[*;R2][#6;r][#6;r]C(=O)[N;H]c1[c;H][c;H][c;H][c;H]c1C(=O)[N;H2]_20	2	false	SAVI-Space-2024	rxn6038_0_a_kill_0	EN300-17791	O=C(N)c1c(N)cccc1	EN300-75126	O=C(O)C1=NN2C(=C1)C=CC=C2
O=C(N)c1c(NC(=O)C2=NN3N=CC=CC3=C2)cccc1	644	fCSFP4	weighted-fingerprint-similarity	0.924	0.421	rxn6038_0_a_kill_0____EN300-17791____EN300-6473108	N/A	S1c2c(cc([N+]([O-])=O)cc2)C=C1C(=O)Nc3c(cccc3)C(=O)N	[*;R2][#6;r][#6;r]C(=O)[N;H]c1[c;H][c;H][c;H][c;H]c1C(=O)[N;H2]_20	2	false	SAVI-Space-2024	rxn6038_0_a_kill_0	EN300-17791	O=C(N)c1c(N)cccc1	EN300-6473108	O=C(O)C1=NN2N=CC=CC2=C1
O=C(N)c1c(NC(=O)C=2N=CN3C(=CC=C3)C2)cccc1	645	fCSFP4	weighted-fingerprint-similarity	0.924	0.421	rxn6038_0_a_kill_0____EN300-17791____EN300-103718	N/A	S1c2c(cc([N+]([O-])=O)cc2)C=C1C(=O)Nc3c(cccc3)C(=O)N	[*;R2][#6;r][#6;r]C(=O)[N;H]c1[c;H][c;H][c;H][c;H]c1C(=O)[N;H2]_20	2	false	SAVI-Space-2024	rxn6038_0_a_kill_0	EN300-17791	O=C(N)c1c(N)cccc1	EN300-103718	O=C(O)C=1N=CN2C(=CC=C2)C1
S1c2c(cccc2)C=C1C(=O)Nc3c(cc(N(C)C)cc3)C(=O)N	646	fCSFP4	weighted-fingerprint-similarity	0.923	0.681	rxn6038_0_a_kill_0____EN300-122943____EN300-13076	N/A	S1c2c(cc([N+]([O-])=O)cc2)C=C1C(=O)Nc3c(cccc3)C(=O)N	[*;R2][#6;r][#6;r]C(=O)[N;H]c1[c;H][c;H][c;H][c;H]c1C(=O)[N;H2]_20	2	false	SAVI-Space-2024	rxn6038_0_a_kill_0	EN300-122943	O=C(N)c1c(N)ccc(N(C)C)c1	EN300-13076	S1c2c(cccc2)C=C1C(=O)O
S1c2c(c(OC)ccc2)C=C1C(=O)Nc3c(cc([N+]([O-])=O)cc3)C(=O)N	647	fCSFP4	weighted-fingerprint-similarity	0.923	0.702	rxn6038_0_a_kill_0____EN300-128525____EN300-805094	N/A	S1c2c(cc([N+]([O-])=O)cc2)C=C1C(=O)Nc3c(cccc3)C(=O)N	[*;R2][#6;r][#6;r]C(=O)[N;H]c1[c;H][c;H][c;H][c;H]c1C(=O)[N;H2]_20	2	false	SAVI-Space-2024	rxn6038_0_a_kill_0	EN300-128525	O=[N+](O)c1cc(c(N)cc1)C(=O)N	EN300-805094	S1c2c(c(OC)ccc2)C=C1C(=O)O
S1c2c(c(OC)ccc2)C=C1C(=O)Nc3c(ccc([N+]([O-])=O)c3)C(=O)N	648	fCSFP4	weighted-fingerprint-similarity	0.923	0.702	rxn6038_0_a_kill_0____EN300-6745919____EN300-805094	N/A	S1c2c(cc([N+]([O-])=O)cc2)C=C1C(=O)Nc3c(cccc3)C(=O)N	[*;R2][#6;r][#6;r]C(=O)[N;H]c1[c;H][c;H][c;H][c;H]c1C(=O)[N;H2]_20	2	false	SAVI-Space-2024	rxn6038_0_a_kill_0	EN300-6745919	O=[N+](O)c1cc(N)c(cc1)C(=O)N	EN300-805094	S1c2c(c(OC)ccc2)C=C1C(=O)O
S1c2c(c([N+]([O-])=O)ccc2)C=C1C(=O)Nc3c(ccc(c3)C([O-])=O)C(=O)N	649	fCSFP4	weighted-fingerprint-similarity	0.923	0.700	rxn6038_0_a_kill_0____EN300-7387674____EN300-7431553	N/A	S1c2c(cc([N+]([O-])=O)cc2)C=C1C(=O)Nc3c(cccc3)C(=O)N	[*;R2][#6;r][#6;r]C(=O)[N;H]c1[c;H][c;H][c;H][c;H]c1C(=O)[N;H2]_20	2	false	SAVI-Space-2024	rxn6038_0_a_kill_0	EN300-7387674	O=C(OC)c1cc(N)c(cc1)C(=O)N	EN300-7431553	S1c2c(c([N+](=O)O)ccc2)C=C1C(=O)O
S1c2c(c([N+]([O-])=O)ccc2)C=C1C(=O)Nc3c(ccnc3)C(=O)N	650	fCSFP4	weighted-fingerprint-similarity	0.923	0.695	rxn6038_0_a_kill_0____EN300-85094 EN300-82906"____EN300-7431553"	N/A	S1c2c(cc([N+]([O-])=O)cc2)C=C1C(=O)Nc3c(cccc3)C(=O)N	[*;R2][#6;r][#6;r]C(=O)[N;H]c1[c;H][c;H][c;H][c;H]c1C(=O)[N;H2]_20	2	false	SAVI-Space-2024	rxn6038_0_a_kill_0	EN300-85094 EN300-82906""	O=C(N)c1c(N)cncc1	EN300-7431553	S1c2c(c([N+](=O)O)ccc2)C=C1C(=O)O
O=C(Nc1c(cccc1)C(=O)N)c2cc3N=C(Oc3cc2)Cc4ccccc4	651	fCSFP4	weighted-fingerprint-similarity	0.923	0.447	rxn6038_0_a_kill_0____EN300-17791____EN300-1608289	N/A	S1c2c(cc([N+]([O-])=O)cc2)C=C1C(=O)Nc3c(cccc3)C(=O)N	[*;R2][#6;r][#6;r]C(=O)[N;H]c1[c;H][c;H][c;H][c;H]c1C(=O)[N;H2]_20	2	false	SAVI-Space-2024	rxn6038_0_a_kill_0	EN300-17791	O=C(N)c1c(N)cccc1	EN300-1608289	O=C(O)c1cc2N=C(Oc2cc1)Cc3ccccc3
O=C(Nc1c(cccc1)C(=O)N)c2cc3N=C(Oc3cc2)N(C)C	652	fCSFP4	weighted-fingerprint-similarity	0.923	0.447	rxn6038_0_a_kill_0____EN300-17791____EN300-111417	N/A	S1c2c(cc([N+]([O-])=O)cc2)C=C1C(=O)Nc3c(cccc3)C(=O)N	[*;R2][#6;r][#6;r]C(=O)[N;H]c1[c;H][c;H][c;H][c;H]c1C(=O)[N;H2]_20	2	false	SAVI-Space-2024	rxn6038_0_a_kill_0	EN300-17791	O=C(N)c1c(N)cccc1	EN300-111417	O=C(O)c1cc2N=C(Oc2cc1)N(C)C
O=C(Nc1c(cccc1)C(=O)N)c2cc3OC(=Nc3cc2)N(C)C	653	fCSFP4	weighted-fingerprint-similarity	0.923	0.447	rxn6038_0_a_kill_0____EN300-17791____EN300-1692212	N/A	S1c2c(cc([N+]([O-])=O)cc2)C=C1C(=O)Nc3c(cccc3)C(=O)N	[*;R2][#6;r][#6;r]C(=O)[N;H]c1[c;H][c;H][c;H][c;H]c1C(=O)[N;H2]_20	2	false	SAVI-Space-2024	rxn6038_0_a_kill_0	EN300-17791	O=C(N)c1c(N)cccc1	EN300-1692212	O=C(O)c1cc2OC(=Nc2cc1)N(C)C
O=C(Nc1c(cccc1)C(=O)N)c2cc3c(NN=C3C(=O)NC)cc2	654	fCSFP4	weighted-fingerprint-similarity	0.923	0.447	rxn6038_0_a_kill_0____EN300-17791____EN300-23878131	N/A	S1c2c(cc([N+]([O-])=O)cc2)C=C1C(=O)Nc3c(cccc3)C(=O)N	[*;R2][#6;r][#6;r]C(=O)[N;H]c1[c;H][c;H][c;H][c;H]c1C(=O)[N;H2]_20	2	false	SAVI-Space-2024	rxn6038_0_a_kill_0	EN300-17791	O=C(N)c1c(N)cccc1	EN300-23878131	O=C(O)c1cc2c(NN=C2C(=O)NC)cc1
O=C(Nc1c(cccc1)C(=O)N)c2cc3c(c(nnc3cc2)C)C	655	fCSFP4	weighted-fingerprint-similarity	0.923	0.447	rxn6038_0_a_kill_0____EN300-17791____EN300-1266517	N/A	S1c2c(cc([N+]([O-])=O)cc2)C=C1C(=O)Nc3c(cccc3)C(=O)N	[*;R2][#6;r][#6;r]C(=O)[N;H]c1[c;H][c;H][c;H][c;H]c1C(=O)[N;H2]_20	2	false	SAVI-Space-2024	rxn6038_0_a_kill_0	EN300-17791	O=C(N)c1c(N)cccc1	EN300-1266517	O=C(O)c1cc2c(c(nnc2cc1)C)C
S1c2c(c3c1cccc3)cc(cc2)C(=O)Nc4c(cc(N(C)C)cc4)C(=O)N	656	fCSFP4	weighted-fingerprint-similarity	0.923	0.543	rxn6038_0_a_kill_0____EN300-122943____EN300-11735132	N/A	S1c2c(cc([N+]([O-])=O)cc2)C=C1C(=O)Nc3c(cccc3)C(=O)N	[*;R2][#6;r][#6;r]C(=O)[N;H]c1[c;H][c;H][c;H][c;H]c1C(=O)[N;H2]_20	2	false	SAVI-Space-2024	rxn6038_0_a_kill_0	EN300-122943	O=C(N)c1c(N)ccc(N(C)C)c1	EN300-11735132	S1c2c(c3c1cccc3)cc(cc2)C(=O)O
O=C(Nc1c(cccc1)C(=O)N)c2nc(OCC)c3c(c2)cccc3	657	fCSFP4	weighted-fingerprint-similarity	0.923	0.443	rxn6038_0_a_kill_0____EN300-17791____EN300-77862	N/A	S1c2c(cc([N+]([O-])=O)cc2)C=C1C(=O)Nc3c(cccc3)C(=O)N	[*;R2][#6;r][#6;r]C(=O)[N;H]c1[c;H][c;H][c;H][c;H]c1C(=O)[N;H2]_20	2	false	SAVI-Space-2024	rxn6038_0_a_kill_0	EN300-17791	O=C(N)c1c(N)cccc1	EN300-77862	O=C(O)c1nc(OCC)c2c(c1)cccc2
O=C(Nc1ncccc1)c2c(OCC(=O)Nc3c(cccc3)C(=O)N)cc4c(c2)cccc4	658	fCSFP4	weighted-fingerprint-similarity	0.923	0.443	rxn6039_0_a_kill_0____EN300-08838____EN300-01776	N/A	S1c2c(cc([N+]([O-])=O)cc2)C=C1C(=O)Nc3c(cccc3)C(=O)N	[*;R2][#6;r][#6;r]C(=O)[N;H]c1[c;H][c;H][c;H][c;H]c1C(=O)[N;H2]_20	2	false	SAVI-Space-2024	rxn6039_0_a_kill_0	EN300-08838	O=C(Nc1ncccc1)c2c(O)cc3c(c2)cccc3	EN300-01776	ClCC(=O)Nc1c(cccc1)C(=O)N
[O-]C(=O)c1c2c(NC=C2)cc(c1)C(=O)Nc3c(cccc3)C(=O)N	659	fCSFP4	weighted-fingerprint-similarity	0.923	0.443	rxn6038_0_a_kill_0____EN300-17791____EN300-11687349	N/A	S1c2c(cc([N+]([O-])=O)cc2)C=C1C(=O)Nc3c(cccc3)C(=O)N	[*;R2][#6;r][#6;r]C(=O)[N;H]c1[c;H][c;H][c;H][c;H]c1C(=O)[N;H2]_20	2	false	SAVI-Space-2024	rxn6038_0_a_kill_0	EN300-17791	O=C(N)c1c(N)cccc1	EN300-11687349	O=C(OC)c1c2c(NC=C2)cc(c1)C(=O)O
[O-]C(=O)c1cc(c2c(NC=C2)c1)C(=O)Nc3c(cccc3)C(=O)N	660	fCSFP4	weighted-fingerprint-similarity	0.923	0.443	rxn6038_0_a_kill_0____EN300-17791____EN300-31186425	N/A	S1c2c(cc([N+]([O-])=O)cc2)C=C1C(=O)Nc3c(cccc3)C(=O)N	[*;R2][#6;r][#6;r]C(=O)[N;H]c1[c;H][c;H][c;H][c;H]c1C(=O)[N;H2]_20	2	false	SAVI-Space-2024	rxn6038_0_a_kill_0	EN300-17791	O=C(N)c1c(N)cccc1	EN300-31186425	O=C(OC)c1cc(c2c(NC=C2)c1)C(=O)O
S1C(C(=O)Nc2c(cccc2)C(=O)N)=CC=3C(=NN(c4ccc(F)cc4)C13)C	661	fCSFP4	weighted-fingerprint-similarity	0.923	0.480	rxn6038_0_a_kill_0____EN300-17791____EN300-00810	N/A	S1c2c(cc([N+]([O-])=O)cc2)C=C1C(=O)Nc3c(cccc3)C(=O)N	[*;R2][#6;r][#6;r]C(=O)[N;H]c1[c;H][c;H][c;H][c;H]c1C(=O)[N;H2]_20	2	false	SAVI-Space-2024	rxn6038_0_a_kill_0	EN300-17791	O=C(N)c1c(N)cccc1	EN300-00810	S1C(C(=O)O)=CC=2C(=NN(c3ccc(F)cc3)C12)C
O=C(N)c1c(NC(=O)C=2Nc3c(nccc3C2)C)cccc1	662	fCSFP4	weighted-fingerprint-similarity	0.923	0.439	rxn6038_0_a_kill_0____EN300-17791____EN300-26861147	N/A	S1c2c(cc([N+]([O-])=O)cc2)C=C1C(=O)Nc3c(cccc3)C(=O)N	[*;R2][#6;r][#6;r]C(=O)[N;H]c1[c;H][c;H][c;H][c;H]c1C(=O)[N;H2]_20	2	false	SAVI-Space-2024	rxn6038_0_a_kill_0	EN300-17791	O=C(N)c1c(N)cccc1	EN300-26861147	O=C(O)C=1Nc2c(nccc2C1)C
O=C(Nc1c(cccc1)C(=O)N)c2cnc3c(c2)C=NNC3=O	663	fCSFP4	weighted-fingerprint-similarity	0.923	0.439	rxn6038_0_a_kill_0____EN300-17791____EN300-36596881	N/A	S1c2c(cc([N+]([O-])=O)cc2)C=C1C(=O)Nc3c(cccc3)C(=O)N	[*;R2][#6;r][#6;r]C(=O)[N;H]c1[c;H][c;H][c;H][c;H]c1C(=O)[N;H2]_20	2	false	SAVI-Space-2024	rxn6038_0_a_kill_0	EN300-17791	O=C(N)c1c(N)cccc1	EN300-36596881	O=C(O)c1cnc2c(c1)C=NNC2=O
S1c2c(cccc2)C=C1C(=O)NC(COCCC(=O)Nc3c(cccc3)C(=O)N)(C)C	664	fCSFP4	weighted-fingerprint-similarity	0.923	0.576	rxn6039_0_a_kill_0____EN300-1697473____EN300-35822	N/A	S1c2c(cc([N+]([O-])=O)cc2)C=C1C(=O)Nc3c(cccc3)C(=O)N	[*;R2][#6;r][#6;r]C(=O)[N;H]c1[c;H][c;H][c;H][c;H]c1C(=O)[N;H2]_20	2	false	SAVI-Space-2024	rxn6039_0_a_kill_0	EN300-1697473	S1c2c(cccc2)C=C1C(=O)NC(CO)(C)C	EN300-35822	ClCCC(=O)Nc1c(cccc1)C(=O)N
O=C(N)c1c(NC(=O)C=2Nc3c(c(O)ccc3)C2)cccc1	665	fCSFP4	weighted-fingerprint-similarity	0.923	0.435	rxn6038_0_a_kill_0____EN300-17791____EN300-27061	N/A	S1c2c(cc([N+]([O-])=O)cc2)C=C1C(=O)Nc3c(cccc3)C(=O)N	[*;R2][#6;r][#6;r]C(=O)[N;H]c1[c;H][c;H][c;H][c;H]c1C(=O)[N;H2]_20	2	false	SAVI-Space-2024	rxn6038_0_a_kill_0	EN300-17791	O=C(N)c1c(N)cccc1	EN300-27061	O=C(O)C=1Nc2c(c(OCC=C)ccc2)C1
O=C(Nc1c(cccc1)C(=O)N)c2nnc3c(c2)cc4OCOc4c3	666	fCSFP4	weighted-fingerprint-similarity	0.923	0.435	rxn6038_0_a_kill_0____EN300-17791____EN300-27683	N/A	S1c2c(cc([N+]([O-])=O)cc2)C=C1C(=O)Nc3c(cccc3)C(=O)N	[*;R2][#6;r][#6;r]C(=O)[N;H]c1[c;H][c;H][c;H][c;H]c1C(=O)[N;H2]_20	2	false	SAVI-Space-2024	rxn6038_0_a_kill_0	EN300-17791	O=C(N)c1c(N)cccc1	EN300-27683	O=C(O)c1nnc2c(c1)cc3OCOc3c2
O=C(Nc1c(cccc1)C(=O)N)C=2Nc3c(ncc(OC)c3)C2	667	fCSFP4	weighted-fingerprint-similarity	0.923	0.431	rxn6038_0_a_kill_0____EN300-17791____EN300-4272656	N/A	S1c2c(cc([N+]([O-])=O)cc2)C=C1C(=O)Nc3c(cccc3)C(=O)N	[*;R2][#6;r][#6;r]C(=O)[N;H]c1[c;H][c;H][c;H][c;H]c1C(=O)[N;H2]_20	2	false	SAVI-Space-2024	rxn6038_0_a_kill_0	EN300-17791	O=C(N)c1c(N)cccc1	EN300-4272656	O=C(O)C=1Nc2c(ncc(OC)c2)C1
S1C(=CC=2N(C(C(=O)Nc3c(cccc3)C(=O)N)=CC12)CC4CC4)C	668	fCSFP4	weighted-fingerprint-similarity	0.923	0.470	rxn6038_0_a_kill_0____EN300-17791____EN300-264971	N/A	S1c2c(cc([N+]([O-])=O)cc2)C=C1C(=O)Nc3c(cccc3)C(=O)N	[*;R2][#6;r][#6;r]C(=O)[N;H]c1[c;H][c;H][c;H][c;H]c1C(=O)[N;H2]_20	2	false	SAVI-Space-2024	rxn6038_0_a_kill_0	EN300-17791	O=C(N)c1c(N)cccc1	EN300-264971	S1C(=CC=2N(C(C(=O)O)=CC12)CC3CC3)C
O=C(N)c1c(NC(=O)C2=NN3C(=C2)C=C(C=C3)C)cccc1	669	fCSFP4	weighted-fingerprint-similarity	0.923	0.426	rxn6038_0_a_kill_0____EN300-17791____EN300-7538537	N/A	S1c2c(cc([N+]([O-])=O)cc2)C=C1C(=O)Nc3c(cccc3)C(=O)N	[*;R2][#6;r][#6;r]C(=O)[N;H]c1[c;H][c;H][c;H][c;H]c1C(=O)[N;H2]_20	2	false	SAVI-Space-2024	rxn6038_0_a_kill_0	EN300-17791	O=C(N)c1c(N)cccc1	EN300-7538537	O=C(O)C1=NN2C(=C1)C=C(C=C2)C
O=C(Nc1ccc(Nc2c(cccc2)C(=O)N)cc1)c3cc4ncccc4cc3	670	fCSFP4	weighted-fingerprint-similarity	0.923	0.525	rxn6041_0_a_kill_0____EN300-6480863____EN300-17791	N/A	S1c2c(cc([N+]([O-])=O)cc2)C=C1C(=O)Nc3c(cccc3)C(=O)N	[*;R2][#6;r][#6;r]C(=O)[N;H]c1[c;H][c;H][c;H][c;H]c1C(=O)[N;H2]_20	2	false	SAVI-Space-2024	rxn6041_0_a_kill_0	EN300-6480863	Clc1ccc(NC(=O)c2cc3ncccc3cc2)cc1	EN300-17791	O=C(N)c1c(N)cccc1
[O-]C(=O)c1cc(c(NC(=O)c2c(N)cc3c(c2)cccc3)cc1)C(=O)N	671	fCSFP4	weighted-fingerprint-similarity	0.923	0.525	rxn6038_0_a_kill_0____EN300-8649028____EN300-18571	N/A	S1c2c(cc([N+]([O-])=O)cc2)C=C1C(=O)Nc3c(cccc3)C(=O)N	[*;R2][#6;r][#6;r]C(=O)[N;H]c1[c;H][c;H][c;H][c;H]c1C(=O)[N;H2]_20	2	false	SAVI-Space-2024	rxn6038_0_a_kill_0	EN300-8649028	O=C(OC)c1cc(c(N)cc1)C(=O)N	EN300-18571	O=C(O)c1c(NC(=O)C)cc2c(c1)cccc2
O=C(N)c1c(NC(=O)C2=CC3=C(N(N=C3C=C2)C)C)cccc1	672	fCSFP4	weighted-fingerprint-similarity	0.922	0.444	rxn6038_0_a_kill_0____EN300-17791____EN300-7415556	N/A	S1c2c(cc([N+]([O-])=O)cc2)C=C1C(=O)Nc3c(cccc3)C(=O)N	[*;R2][#6;r][#6;r]C(=O)[N;H]c1[c;H][c;H][c;H][c;H]c1C(=O)[N;H2]_20	2	false	SAVI-Space-2024	rxn6038_0_a_kill_0	EN300-17791	O=C(N)c1c(N)cccc1	EN300-7415556	O=C(O)C1=CC2=C(N(N=C2C=C1)C)C
O=C(N)c1c(NC(=O)C2=CC3=NN(C(=C3C=C2)C)C)cccc1	673	fCSFP4	weighted-fingerprint-similarity	0.922	0.444	rxn6038_0_a_kill_0____EN300-17791____EN300-7415541	N/A	S1c2c(cc([N+]([O-])=O)cc2)C=C1C(=O)Nc3c(cccc3)C(=O)N	[*;R2][#6;r][#6;r]C(=O)[N;H]c1[c;H][c;H][c;H][c;H]c1C(=O)[N;H2]_20	2	false	SAVI-Space-2024	rxn6038_0_a_kill_0	EN300-17791	O=C(N)c1c(N)cccc1	EN300-7415541	O=C(O)C1=CC2=NN(C(=C2C=C1)C)C
O=C(Nc1c(cccc1)C(=O)N)c2cc3N(C(=Nc3cc2)C)C	674	fCSFP4	weighted-fingerprint-similarity	0.922	0.444	rxn6038_0_a_kill_0____EN300-17791____EN300-188615	N/A	S1c2c(cc([N+]([O-])=O)cc2)C=C1C(=O)Nc3c(cccc3)C(=O)N	[*;R2][#6;r][#6;r]C(=O)[N;H]c1[c;H][c;H][c;H][c;H]c1C(=O)[N;H2]_20	2	false	SAVI-Space-2024	rxn6038_0_a_kill_0	EN300-17791	O=C(N)c1c(N)cccc1	EN300-188615	O=C(O)c1cc2N(C(=Nc2cc1)C)C
O=C(Nc1c(cccc1)C(=O)N)c2cc3N(C(=Nc3cc2)N)C	675	fCSFP4	weighted-fingerprint-similarity	0.922	0.444	rxn6038_0_a_kill_0____EN300-17791____EN300-7563669	N/A	S1c2c(cc([N+]([O-])=O)cc2)C=C1C(=O)Nc3c(cccc3)C(=O)N	[*;R2][#6;r][#6;r]C(=O)[N;H]c1[c;H][c;H][c;H][c;H]c1C(=O)[N;H2]_20	2	false	SAVI-Space-2024	rxn6038_0_a_kill_0	EN300-17791	O=C(N)c1c(N)cccc1	EN300-7563669	O=C(O)c1cc2N(C(=Nc2cc1)N)C
O=C(Nc1c(cccc1)C(=O)N)c2cc3N(N=C(N)c3cc2)C	676	fCSFP4	weighted-fingerprint-similarity	0.922	0.444	rxn6038_0_a_kill_0____EN300-17791____EN300-28747295	N/A	S1c2c(cc([N+]([O-])=O)cc2)C=C1C(=O)Nc3c(cccc3)C(=O)N	[*;R2][#6;r][#6;r]C(=O)[N;H]c1[c;H][c;H][c;H][c;H]c1C(=O)[N;H2]_20	2	false	SAVI-Space-2024	rxn6038_0_a_kill_0	EN300-17791	O=C(N)c1c(N)cccc1	EN300-28747295	O=C(O)c1cc2N(N=C(N)c2cc1)C
O=C(Nc1c(cccc1)C(=O)N)c2cc3N(N=C(c3cc2)C)C	677	fCSFP4	weighted-fingerprint-similarity	0.922	0.444	rxn6038_0_a_kill_0____EN300-17791____EN300-24218156	N/A	S1c2c(cc([N+]([O-])=O)cc2)C=C1C(=O)Nc3c(cccc3)C(=O)N	[*;R2][#6;r][#6;r]C(=O)[N;H]c1[c;H][c;H][c;H][c;H]c1C(=O)[N;H2]_20	2	false	SAVI-Space-2024	rxn6038_0_a_kill_0	EN300-17791	O=C(N)c1c(N)cccc1	EN300-24218156	O=C(O)c1cc2N(N=C(c2cc1)C)C
O=C(Nc1c(cccc1)C(=O)N)c2cc3N(N=Nc3cc2)C(C)C	678	fCSFP4	weighted-fingerprint-similarity	0.922	0.444	rxn6038_0_a_kill_0____EN300-17791____EN300-5278837	N/A	S1c2c(cc([N+]([O-])=O)cc2)C=C1C(=O)Nc3c(cccc3)C(=O)N	[*;R2][#6;r][#6;r]C(=O)[N;H]c1[c;H][c;H][c;H][c;H]c1C(=O)[N;H2]_20	2	false	SAVI-Space-2024	rxn6038_0_a_kill_0	EN300-17791	O=C(N)c1c(N)cccc1	EN300-5278837	O=C(O)c1cc2N(N=Nc2cc1)C(C)C
O=C(Nc1c(cccc1)C(=O)N)c2cc3N=C(N(c3cc2)C)C	679	fCSFP4	weighted-fingerprint-similarity	0.922	0.444	rxn6038_0_a_kill_0____EN300-17791____EN300-59914 EN300-304866""	N/A	S1c2c(cc([N+]([O-])=O)cc2)C=C1C(=O)Nc3c(cccc3)C(=O)N	[*;R2][#6;r][#6;r]C(=O)[N;H]c1[c;H][c;H][c;H][c;H]c1C(=O)[N;H2]_20	2	false	SAVI-Space-2024	rxn6038_0_a_kill_0	EN300-17791	O=C(N)c1c(N)cccc1	EN300-59914 EN300-304866""	O=C(O)c1cc2N=C(N(c2cc1)C)C
O=C(Nc1c(cccc1)C(=O)N)c2cc3N=C(N(c3cc2)C)N	680	fCSFP4	weighted-fingerprint-similarity	0.922	0.444	rxn6038_0_a_kill_0____EN300-17791____EN300-2697580	N/A	S1c2c(cc([N+]([O-])=O)cc2)C=C1C(=O)Nc3c(cccc3)C(=O)N	[*;R2][#6;r][#6;r]C(=O)[N;H]c1[c;H][c;H][c;H][c;H]c1C(=O)[N;H2]_20	2	false	SAVI-Space-2024	rxn6038_0_a_kill_0	EN300-17791	O=C(N)c1c(N)cccc1	EN300-2697580	O=C(O)c1cc2N=C(N(c2cc1)C)N
O=C(Nc1c(cccc1)C(=O)N)c2cc3N=C(NC(=O)c3cc2)C	681	fCSFP4	weighted-fingerprint-similarity	0.922	0.444	rxn6038_0_a_kill_0____EN300-17791____EN300-144826	N/A	S1c2c(cc([N+]([O-])=O)cc2)C=C1C(=O)Nc3c(cccc3)C(=O)N	[*;R2][#6;r][#6;r]C(=O)[N;H]c1[c;H][c;H][c;H][c;H]c1C(=O)[N;H2]_20	2	false	SAVI-Space-2024	rxn6038_0_a_kill_0	EN300-17791	O=C(N)c1c(N)cccc1	EN300-144826	O=C(O)c1cc2N=C(NC(=O)c2cc1)C
O=C(Nc1c(cccc1)C(=O)N)c2cc3N=CN(c3cc2)C(C)C	682	fCSFP4	weighted-fingerprint-similarity	0.922	0.444	rxn6038_0_a_kill_0____EN300-17791____EN300-91748	N/A	S1c2c(cc([N+]([O-])=O)cc2)C=C1C(=O)Nc3c(cccc3)C(=O)N	[*;R2][#6;r][#6;r]C(=O)[N;H]c1[c;H][c;H][c;H][c;H]c1C(=O)[N;H2]_20	2	false	SAVI-Space-2024	rxn6038_0_a_kill_0	EN300-17791	O=C(N)c1c(N)cccc1	EN300-91748	O=C(O)c1cc2N=CN(c2cc1)C(C)C
O=C(Nc1c(cccc1)C(=O)N)c2cc3OC(=Nc3cc2)C4CC4	683	fCSFP4	weighted-fingerprint-similarity	0.922	0.444	rxn6038_0_a_kill_0____EN300-17791____EN300-7432074	N/A	S1c2c(cc([N+]([O-])=O)cc2)C=C1C(=O)Nc3c(cccc3)C(=O)N	[*;R2][#6;r][#6;r]C(=O)[N;H]c1[c;H][c;H][c;H][c;H]c1C(=O)[N;H2]_20	2	false	SAVI-Space-2024	rxn6038_0_a_kill_0	EN300-17791	O=C(N)c1c(N)cccc1	EN300-7432074	O=C(O)c1cc2OC(=Nc2cc1)C3CC3
O=C(Nc1c(cccc1)C(=O)N)c2cc3c(N(N=C3C)C)cc2	684	fCSFP4	weighted-fingerprint-similarity	0.922	0.444	rxn6038_0_a_kill_0____EN300-17791____EN300-8944165	N/A	S1c2c(cc([N+]([O-])=O)cc2)C=C1C(=O)Nc3c(cccc3)C(=O)N	[*;R2][#6;r][#6;r]C(=O)[N;H]c1[c;H][c;H][c;H][c;H]c1C(=O)[N;H2]_20	2	false	SAVI-Space-2024	rxn6038_0_a_kill_0	EN300-17791	O=C(N)c1c(N)cccc1	EN300-8944165	O=C(O)c1cc2c(N(N=C2C)C)cc1
O=C(Nc1c(cccc1)C(=O)N)c2cc3c(N=C(NC3=O)C)cc2	685	fCSFP4	weighted-fingerprint-similarity	0.922	0.444	rxn6038_0_a_kill_0____EN300-17791____EN300-23642858	N/A	S1c2c(cc([N+]([O-])=O)cc2)C=C1C(=O)Nc3c(cccc3)C(=O)N	[*;R2][#6;r][#6;r]C(=O)[N;H]c1[c;H][c;H][c;H][c;H]c1C(=O)[N;H2]_20	2	false	SAVI-Space-2024	rxn6038_0_a_kill_0	EN300-17791	O=C(N)c1c(N)cccc1	EN300-23642858	O=C(O)c1cc2c(N=C(NC2=O)C)cc1
O=C(Nc1c(cccc1)C(=O)N)c2cc3c(NC=C3CC#N)cc2	686	fCSFP4	weighted-fingerprint-similarity	0.922	0.444	rxn6038_0_a_kill_0____EN300-17791____EN300-128146	N/A	S1c2c(cc([N+]([O-])=O)cc2)C=C1C(=O)Nc3c(cccc3)C(=O)N	[*;R2][#6;r][#6;r]C(=O)[N;H]c1[c;H][c;H][c;H][c;H]c1C(=O)[N;H2]_20	2	false	SAVI-Space-2024	rxn6038_0_a_kill_0	EN300-17791	O=C(N)c1c(N)cccc1	EN300-128146	O=C(O)c1cc2c(NC=C2CC#N)cc1
O=C(Nc1c(cccc1)C(=O)N)c2cc3c(NC=C3COC)cc2	687	fCSFP4	weighted-fingerprint-similarity	0.922	0.444	rxn6038_0_a_kill_0____EN300-17791____EN300-215337	N/A	S1c2c(cc([N+]([O-])=O)cc2)C=C1C(=O)Nc3c(cccc3)C(=O)N	[*;R2][#6;r][#6;r]C(=O)[N;H]c1[c;H][c;H][c;H][c;H]c1C(=O)[N;H2]_20	2	false	SAVI-Space-2024	rxn6038_0_a_kill_0	EN300-17791	O=C(N)c1c(N)cccc1	EN300-215337	O=C(O)c1cc2c(NC=C2COC)cc1
O=C(Nc1c(cccc1)C(=O)N)c2cc3c(NN=C3C4CC4)cc2	688	fCSFP4	weighted-fingerprint-similarity	0.922	0.444	rxn6038_0_a_kill_0____EN300-17791____EN300-9431863	N/A	S1c2c(cc([N+]([O-])=O)cc2)C=C1C(=O)Nc3c(cccc3)C(=O)N	[*;R2][#6;r][#6;r]C(=O)[N;H]c1[c;H][c;H][c;H][c;H]c1C(=O)[N;H2]_20	2	false	SAVI-Space-2024	rxn6038_0_a_kill_0	EN300-17791	O=C(N)c1c(N)cccc1	EN300-9431863	O=C(O)c1cc2c(NN=C2C3CC3)cc1
O=C(Nc1c(cccc1)C(=O)N)c2cc3c(NN=C3CCC)cc2	689	fCSFP4	weighted-fingerprint-similarity	0.922	0.444	rxn6038_0_a_kill_0____EN300-17791____EN300-7352388	N/A	S1c2c(cc([N+]([O-])=O)cc2)C=C1C(=O)Nc3c(cccc3)C(=O)N	[*;R2][#6;r][#6;r]C(=O)[N;H]c1[c;H][c;H][c;H][c;H]c1C(=O)[N;H2]_20	2	false	SAVI-Space-2024	rxn6038_0_a_kill_0	EN300-17791	O=C(N)c1c(N)cccc1	EN300-7352388	O=C(O)c1cc2c(NN=C2CCC)cc1
O=C(N)c1c(NC(=O)C=2N(C(=O)c3c(cccc3)C2)C)cccc1	690	fCSFP4	weighted-fingerprint-similarity	0.922	0.440	rxn6038_0_a_kill_0____EN300-17791____EN300-209626	N/A	S1c2c(cc([N+]([O-])=O)cc2)C=C1C(=O)Nc3c(cccc3)C(=O)N	[*;R2][#6;r][#6;r]C(=O)[N;H]c1[c;H][c;H][c;H][c;H]c1C(=O)[N;H2]_20	2	false	SAVI-Space-2024	rxn6038_0_a_kill_0	EN300-17791	O=C(N)c1c(N)cccc1	EN300-209626	O=C(O)C=1N(C(=O)c2c(cccc2)C1)C
O=C(Nc1c(cccc1)C(=O)N)c2c(nc3c(c2)cccc3)N4CCCC4	691	fCSFP4	weighted-fingerprint-similarity	0.922	0.440	rxn6038_0_a_kill_0____EN300-17791____EN300-64531 EN300-64751""	N/A	S1c2c(cc([N+]([O-])=O)cc2)C=C1C(=O)Nc3c(cccc3)C(=O)N	[*;R2][#6;r][#6;r]C(=O)[N;H]c1[c;H][c;H][c;H][c;H]c1C(=O)[N;H2]_20	2	false	SAVI-Space-2024	rxn6038_0_a_kill_0	EN300-17791	O=C(N)c1c(N)cccc1	EN300-64531 EN300-64751""	O=C(O)c1c(nc2c(c1)cccc2)N3CCCC3
O=C(Nc1c(cccc1)C(=O)N)c2c3c(nc(cc3)C)c4nc(ccc4c2)C	692	fCSFP4	weighted-fingerprint-similarity	0.922	0.440	rxn6038_0_a_kill_0____EN300-17791____EN300-26971648	N/A	S1c2c(cc([N+]([O-])=O)cc2)C=C1C(=O)Nc3c(cccc3)C(=O)N	[*;R2][#6;r][#6;r]C(=O)[N;H]c1[c;H][c;H][c;H][c;H]c1C(=O)[N;H2]_20	2	false	SAVI-Space-2024	rxn6038_0_a_kill_0	EN300-17791	O=C(N)c1c(N)cccc1	EN300-26971648	O=C(O)c1c2c(nc(cc2)C)c3nc(ccc3c1)C
S1N=C(c2c1ncc(c2)C(=O)Nc3c(cccc3)C(=O)N)C	693	fCSFP4	weighted-fingerprint-similarity	0.922	0.440	rxn6038_0_a_kill_0____EN300-17791____EN300-62164	N/A	S1c2c(cc([N+]([O-])=O)cc2)C=C1C(=O)Nc3c(cccc3)C(=O)N	[*;R2][#6;r][#6;r]C(=O)[N;H]c1[c;H][c;H][c;H][c;H]c1C(=O)[N;H2]_20	2	false	SAVI-Space-2024	rxn6038_0_a_kill_0	EN300-17791	O=C(N)c1c(N)cccc1	EN300-62164	S1N=C(c2c1ncc(c2)C(=O)O)C
S1C(C(=O)Nc2c(cccc2)C(=O)N)=CC=3N=C(N(C)C)N(c4ccccc4)C13	694	fCSFP4	weighted-fingerprint-similarity	0.922	0.477	rxn6038_0_a_kill_0____EN300-17791____EN300-31524	N/A	S1c2c(cc([N+]([O-])=O)cc2)C=C1C(=O)Nc3c(cccc3)C(=O)N	[*;R2][#6;r][#6;r]C(=O)[N;H]c1[c;H][c;H][c;H][c;H]c1C(=O)[N;H2]_20	2	false	SAVI-Space-2024	rxn6038_0_a_kill_0	EN300-17791	O=C(N)c1c(N)cccc1	EN300-31524	S1C(C(=O)O)=CC=2N=C(N(C)C)N(c3ccccc3)C12
O=C(N)c1c(NC(=O)C=2Nc3c(OC)cccc3C2)cccc1	695	fCSFP4	weighted-fingerprint-similarity	0.922	0.436	rxn6038_0_a_kill_0____EN300-17791____EN300-97539	N/A	S1c2c(cc([N+]([O-])=O)cc2)C=C1C(=O)Nc3c(cccc3)C(=O)N	[*;R2][#6;r][#6;r]C(=O)[N;H]c1[c;H][c;H][c;H][c;H]c1C(=O)[N;H2]_20	2	false	SAVI-Space-2024	rxn6038_0_a_kill_0	EN300-17791	O=C(N)c1c(N)cccc1	EN300-97539	O=C(O)C=1Nc2c(OC)cccc2C1
O=C(N)c1c(NC(=O)C=2Oc3c(OC)cccc3C2)cccc1	696	fCSFP4	weighted-fingerprint-similarity	0.922	0.436	rxn6038_0_a_kill_0____EN300-17791____EN300-37035	N/A	S1c2c(cc([N+]([O-])=O)cc2)C=C1C(=O)Nc3c(cccc3)C(=O)N	[*;R2][#6;r][#6;r]C(=O)[N;H]c1[c;H][c;H][c;H][c;H]c1C(=O)[N;H2]_20	2	false	SAVI-Space-2024	rxn6038_0_a_kill_0	EN300-17791	O=C(N)c1c(N)cccc1	EN300-37035	O=C(O)C=1Oc2c(OC)cccc2C1
S1c2c(c(ccc2)C([O-])=O)C=C1C(=O)Nc3c(cc(N(C)C)cc3)C(=O)N	697	fCSFP4	weighted-fingerprint-similarity	0.922	0.571	rxn6038_0_a_kill_0____EN300-122943____EN300-1704354	N/A	S1c2c(cc([N+]([O-])=O)cc2)C=C1C(=O)Nc3c(cccc3)C(=O)N	[*;R2][#6;r][#6;r]C(=O)[N;H]c1[c;H][c;H][c;H][c;H]c1C(=O)[N;H2]_20	2	false	SAVI-Space-2024	rxn6038_0_a_kill_0	EN300-122943	O=C(N)c1c(N)ccc(N(C)C)c1	EN300-1704354	S1c2c(c(ccc2)C(=O)OC)C=C1C(=O)O
FC1=CN2N=C(C(=O)Nc3c(cccc3)C(=O)N)C=C2C=C1	698	fCSFP4	weighted-fingerprint-similarity	0.922	0.428	rxn6038_0_a_kill_0____EN300-17791____EN300-8087687	N/A	S1c2c(cc([N+]([O-])=O)cc2)C=C1C(=O)Nc3c(cccc3)C(=O)N	[*;R2][#6;r][#6;r]C(=O)[N;H]c1[c;H][c;H][c;H][c;H]c1C(=O)[N;H2]_20	2	false	SAVI-Space-2024	rxn6038_0_a_kill_0	EN300-17791	O=C(N)c1c(N)cccc1	EN300-8087687	FC1=CN2N=C(C(=O)O)C=C2C=C1
O=C(N)c1c(NC(=O)C2=NN3C(=C2)C=CC(=C3)C)cccc1	699	fCSFP4	weighted-fingerprint-similarity	0.922	0.428	rxn6038_0_a_kill_0____EN300-17791____EN300-1692567	N/A	S1c2c(cc([N+]([O-])=O)cc2)C=C1C(=O)Nc3c(cccc3)C(=O)N	[*;R2][#6;r][#6;r]C(=O)[N;H]c1[c;H][c;H][c;H][c;H]c1C(=O)[N;H2]_20	2	false	SAVI-Space-2024	rxn6038_0_a_kill_0	EN300-17791	O=C(N)c1c(N)cccc1	EN300-1692567	O=C(O)C1=NN2C(=C1)C=CC(=C2)C
Fc1c2N=CNc2cc(c1)C(=O)Nc3c(cccc3)C(=O)N	700	fCSFP4	weighted-fingerprint-similarity	0.922	0.423	rxn6038_0_a_kill_0____EN300-17791____EN300-37409078	N/A	S1c2c(cc([N+]([O-])=O)cc2)C=C1C(=O)Nc3c(cccc3)C(=O)N	[*;R2][#6;r][#6;r]C(=O)[N;H]c1[c;H][c;H][c;H][c;H]c1C(=O)[N;H2]_20	2	false	SAVI-Space-2024	rxn6038_0_a_kill_0	EN300-17791	O=C(N)c1c(N)cccc1	EN300-37409078	Fc1c2N=CNc2cc(c1)C(=O)O
Fc1c2N=NNc2cc(c1)C(=O)Nc3c(cccc3)C(=O)N	701	fCSFP4	weighted-fingerprint-similarity	0.922	0.423	rxn6038_0_a_kill_0____EN300-17791____EN300-7494117	N/A	S1c2c(cc([N+]([O-])=O)cc2)C=C1C(=O)Nc3c(cccc3)C(=O)N	[*;R2][#6;r][#6;r]C(=O)[N;H]c1[c;H][c;H][c;H][c;H]c1C(=O)[N;H2]_20	2	false	SAVI-Space-2024	rxn6038_0_a_kill_0	EN300-17791	O=C(N)c1c(N)cccc1	EN300-7494117	Fc1c2NN=Nc2cc(c1)C(=O)O
O=C(Nc1c(cccc1)C(=O)N)c2cc(c3N=CNc3c2)C	702	fCSFP4	weighted-fingerprint-similarity	0.922	0.423	rxn6038_0_a_kill_0____EN300-17791____EN300-6734317	N/A	S1c2c(cc([N+]([O-])=O)cc2)C=C1C(=O)Nc3c(cccc3)C(=O)N	[*;R2][#6;r][#6;r]C(=O)[N;H]c1[c;H][c;H][c;H][c;H]c1C(=O)[N;H2]_20	2	false	SAVI-Space-2024	rxn6038_0_a_kill_0	EN300-17791	O=C(N)c1c(N)cccc1	EN300-6734317	O=C(O)c1cc(c2NC=Nc2c1)C
O=C(Nc1c(cccc1)C(=O)N)c2cc(c3N=NNc3c2)C	703	fCSFP4	weighted-fingerprint-similarity	0.922	0.423	rxn6038_0_a_kill_0____EN300-17791____EN300-6734172 EN300-46897783""	N/A	S1c2c(cc([N+]([O-])=O)cc2)C=C1C(=O)Nc3c(cccc3)C(=O)N	[*;R2][#6;r][#6;r]C(=O)[N;H]c1[c;H][c;H][c;H][c;H]c1C(=O)[N;H2]_20	2	false	SAVI-Space-2024	rxn6038_0_a_kill_0	EN300-17791	O=C(N)c1c(N)cccc1	EN300-6734172 EN300-46897783""	O=C(O)c1cc(c2NN=Nc2c1)C
Fc1cc2c(c(ccc2)C(=O)Nc3c(cccc3)C(=O)N)cc1	704	fCSFP4	weighted-fingerprint-similarity	0.922	0.524	rxn6038_0_a_kill_0____EN300-17791____EN300-209396	N/A	S1c2c(cc([N+]([O-])=O)cc2)C=C1C(=O)Nc3c(cccc3)C(=O)N	[*;R2][#6;r][#6;r]C(=O)[N;H]c1[c;H][c;H][c;H][c;H]c1C(=O)[N;H2]_20	2	false	SAVI-Space-2024	rxn6038_0_a_kill_0	EN300-17791	O=C(N)c1c(N)cccc1	EN300-209396	Fc1cc2c(c(ccc2)C(=O)O)cc1
O=C(Nc1c(cccc1)C(=O)N)c2c3c(cc(cc3)C)ccc2	705	fCSFP4	weighted-fingerprint-similarity	0.922	0.524	rxn6038_0_a_kill_0____EN300-17791____EN300-2637383	N/A	S1c2c(cc([N+]([O-])=O)cc2)C=C1C(=O)Nc3c(cccc3)C(=O)N	[*;R2][#6;r][#6;r]C(=O)[N;H]c1[c;H][c;H][c;H][c;H]c1C(=O)[N;H2]_20	2	false	SAVI-Space-2024	rxn6038_0_a_kill_0	EN300-17791	O=C(N)c1c(N)cccc1	EN300-2637383	O=C(O)c1c2c(cc(cc2)C)ccc1
Fc1c(cc2c(c1)cccc2)C(=O)Nc3c(cc(cc3)C([O-])=O)C(=O)N	706	fCSFP4	weighted-fingerprint-similarity	0.922	0.520	rxn6038_0_a_kill_0____EN300-8649028____EN300-120903	N/A	S1c2c(cc([N+]([O-])=O)cc2)C=C1C(=O)Nc3c(cccc3)C(=O)N	[*;R2][#6;r][#6;r]C(=O)[N;H]c1[c;H][c;H][c;H][c;H]c1C(=O)[N;H2]_20	2	false	SAVI-Space-2024	rxn6038_0_a_kill_0	EN300-8649028	O=C(OC)c1cc(c(N)cc1)C(=O)N	EN300-120903	Fc1c(cc2c(c1)cccc2)C(=O)O
[O-]C(=O)c1cc(c(NC(=O)c2c(cc3c(c2)cccc3)C)cc1)C(=O)N	707	fCSFP4	weighted-fingerprint-similarity	0.922	0.520	rxn6038_0_a_kill_0____EN300-8649028____EN300-133615	N/A	S1c2c(cc([N+]([O-])=O)cc2)C=C1C(=O)Nc3c(cccc3)C(=O)N	[*;R2][#6;r][#6;r]C(=O)[N;H]c1[c;H][c;H][c;H][c;H]c1C(=O)[N;H2]_20	2	false	SAVI-Space-2024	rxn6038_0_a_kill_0	EN300-8649028	O=C(OC)c1cc(c(N)cc1)C(=O)N	EN300-133615	O=C(O)c1c(cc2c(c1)cccc2)C
O=C(N)c1c(NC(=O)C2=CC3=NC=NN3C=C2)cccc1	708	fCSFP4	weighted-fingerprint-similarity	0.922	0.415	rxn6038_0_a_kill_0____EN300-17791____EN300-192893	N/A	S1c2c(cc([N+]([O-])=O)cc2)C=C1C(=O)Nc3c(cccc3)C(=O)N	[*;R2][#6;r][#6;r]C(=O)[N;H]c1[c;H][c;H][c;H][c;H]c1C(=O)[N;H2]_20	2	false	SAVI-Space-2024	rxn6038_0_a_kill_0	EN300-17791	O=C(N)c1c(N)cccc1	EN300-192893	O=C(O)C1=CC2=NC=NN2C=C1
O=C(N)c1c(NC(=O)C2=CC3=NN=NN3C=C2)cccc1	709	fCSFP4	weighted-fingerprint-similarity	0.922	0.415	rxn6038_0_a_kill_0____EN300-17791____EN300-305567	N/A	S1c2c(cc([N+]([O-])=O)cc2)C=C1C(=O)Nc3c(cccc3)C(=O)N	[*;R2][#6;r][#6;r]C(=O)[N;H]c1[c;H][c;H][c;H][c;H]c1C(=O)[N;H2]_20	2	false	SAVI-Space-2024	rxn6038_0_a_kill_0	EN300-17791	O=C(N)c1c(N)cccc1	EN300-305567	O=C(O)C1=CC2=NN=NN2C=C1
O=C(Nc1c(cccc1)C(=O)N)c2c(nc3NC=Nc3c2)C	710	fCSFP4	weighted-fingerprint-similarity	0.922	0.415	rxn6038_0_a_kill_0____EN300-17791____EN300-51864386	N/A	S1c2c(cc([N+]([O-])=O)cc2)C=C1C(=O)Nc3c(cccc3)C(=O)N	[*;R2][#6;r][#6;r]C(=O)[N;H]c1[c;H][c;H][c;H][c;H]c1C(=O)[N;H2]_20	2	false	SAVI-Space-2024	rxn6038_0_a_kill_0	EN300-17791	O=C(N)c1c(N)cccc1	EN300-51864386	O=C(O)c1c(nc2NC=Nc2c1)C
S1c2c(cccc2)C=C1C(=O)Nc3c(cc(OCC)cc3)C(=O)N	711	fCSFP4	weighted-fingerprint-similarity	0.922	0.669	rxn6038_0_a_kill_0____EN300-82166____EN300-13076	N/A	S1c2c(cc([N+]([O-])=O)cc2)C=C1C(=O)Nc3c(cccc3)C(=O)N	[*;R2][#6;r][#6;r]C(=O)[N;H]c1[c;H][c;H][c;H][c;H]c1C(=O)[N;H2]_20	2	false	SAVI-Space-2024	rxn6038_0_a_kill_0	EN300-82166	O=C(N)c1c(N)ccc(OCC)c1	EN300-13076	S1c2c(cccc2)C=C1C(=O)O
S1c2c(c(N(C)C)ccc2)C=C1C(=O)Nc3c(cc([N+]([O-])=O)cc3)C(=O)N	712	fCSFP4	weighted-fingerprint-similarity	0.922	0.692	rxn6038_0_a_kill_0____EN300-128525____EN300-755111	N/A	S1c2c(cc([N+]([O-])=O)cc2)C=C1C(=O)Nc3c(cccc3)C(=O)N	[*;R2][#6;r][#6;r]C(=O)[N;H]c1[c;H][c;H][c;H][c;H]c1C(=O)[N;H2]_20	2	false	SAVI-Space-2024	rxn6038_0_a_kill_0	EN300-128525	O=[N+](O)c1cc(c(N)cc1)C(=O)N	EN300-755111	S1c2c(c(N(C)C)ccc2)C=C1C(=O)O
S1c2c(c(N(C)C)ccc2)C=C1C(=O)Nc3c(ccc([N+]([O-])=O)c3)C(=O)N	713	fCSFP4	weighted-fingerprint-similarity	0.922	0.692	rxn6038_0_a_kill_0____EN300-6745919____EN300-755111	N/A	S1c2c(cc([N+]([O-])=O)cc2)C=C1C(=O)Nc3c(cccc3)C(=O)N	[*;R2][#6;r][#6;r]C(=O)[N;H]c1[c;H][c;H][c;H][c;H]c1C(=O)[N;H2]_20	2	false	SAVI-Space-2024	rxn6038_0_a_kill_0	EN300-6745919	O=[N+](O)c1cc(N)c(cc1)C(=O)N	EN300-755111	S1c2c(c(N(C)C)ccc2)C=C1C(=O)O
O=C(N)c1c(NC(=O)C=2N(c3c(cccc3)C2)Cc4ccncc4)cccc1	714	fCSFP4	weighted-fingerprint-similarity	0.921	0.444	rxn6038_0_a_kill_0____EN300-17791____EN300-305610	N/A	S1c2c(cc([N+]([O-])=O)cc2)C=C1C(=O)Nc3c(cccc3)C(=O)N	[*;R2][#6;r][#6;r]C(=O)[N;H]c1[c;H][c;H][c;H][c;H]c1C(=O)[N;H2]_20	2	false	SAVI-Space-2024	rxn6038_0_a_kill_0	EN300-17791	O=C(N)c1c(N)cccc1	EN300-305610	O=C(O)C=1N(c2c(cccc2)C1)Cc3ccncc3
S1c2c(OC)cccc2C=C1C(=O)Nc3c(cc([N+]([O-])=O)cc3)C(=O)N	715	fCSFP4	weighted-fingerprint-similarity	0.921	0.687	rxn6038_0_a_kill_0____EN300-128525____EN300-185765	N/A	S1c2c(cc([N+]([O-])=O)cc2)C=C1C(=O)Nc3c(cccc3)C(=O)N	[*;R2][#6;r][#6;r]C(=O)[N;H]c1[c;H][c;H][c;H][c;H]c1C(=O)[N;H2]_20	2	false	SAVI-Space-2024	rxn6038_0_a_kill_0	EN300-128525	O=[N+](O)c1cc(c(N)cc1)C(=O)N	EN300-185765	S1c2c(OC)cccc2C=C1C(=O)O
S1c2c(OC)cccc2C=C1C(=O)Nc3c(ccc([N+]([O-])=O)c3)C(=O)N	716	fCSFP4	weighted-fingerprint-similarity	0.921	0.687	rxn6038_0_a_kill_0____EN300-6745919____EN300-185765	N/A	S1c2c(cc([N+]([O-])=O)cc2)C=C1C(=O)Nc3c(cccc3)C(=O)N	[*;R2][#6;r][#6;r]C(=O)[N;H]c1[c;H][c;H][c;H][c;H]c1C(=O)[N;H2]_20	2	false	SAVI-Space-2024	rxn6038_0_a_kill_0	EN300-6745919	O=[N+](O)c1cc(N)c(cc1)C(=O)N	EN300-185765	S1c2c(OC)cccc2C=C1C(=O)O
S1c2c(cccc2C=C1C(=O)Nc3c(cc([N+]([O-])=O)cc3)C(=O)N)CC	717	fCSFP4	weighted-fingerprint-similarity	0.921	0.687	rxn6038_0_a_kill_0____EN300-128525____EN300-46611174	N/A	S1c2c(cc([N+]([O-])=O)cc2)C=C1C(=O)Nc3c(cccc3)C(=O)N	[*;R2][#6;r][#6;r]C(=O)[N;H]c1[c;H][c;H][c;H][c;H]c1C(=O)[N;H2]_20	2	false	SAVI-Space-2024	rxn6038_0_a_kill_0	EN300-128525	O=[N+](O)c1cc(c(N)cc1)C(=O)N	EN300-46611174	S1c2c(cccc2C=C1C(=O)O)CC
S1c2c(cccc2C=C1C(=O)Nc3c(ccc([N+]([O-])=O)c3)C(=O)N)CC	718	fCSFP4	weighted-fingerprint-similarity	0.921	0.687	rxn6038_0_a_kill_0____EN300-6745919____EN300-46611174	N/A	S1c2c(cc([N+]([O-])=O)cc2)C=C1C(=O)Nc3c(cccc3)C(=O)N	[*;R2][#6;r][#6;r]C(=O)[N;H]c1[c;H][c;H][c;H][c;H]c1C(=O)[N;H2]_20	2	false	SAVI-Space-2024	rxn6038_0_a_kill_0	EN300-6745919	O=[N+](O)c1cc(N)c(cc1)C(=O)N	EN300-46611174	S1c2c(cccc2C=C1C(=O)O)CC
Fc1c2NC(=O)C=Cc2cc(c1)C(=O)Nc3c(cccc3)C(=O)N	719	fCSFP4	weighted-fingerprint-similarity	0.921	0.441	rxn6038_0_a_kill_0____EN300-17791____EN300-6504438	N/A	S1c2c(cc([N+]([O-])=O)cc2)C=C1C(=O)Nc3c(cccc3)C(=O)N	[*;R2][#6;r][#6;r]C(=O)[N;H]c1[c;H][c;H][c;H][c;H]c1C(=O)[N;H2]_20	2	false	SAVI-Space-2024	rxn6038_0_a_kill_0	EN300-17791	O=C(N)c1c(N)cccc1	EN300-6504438	Fc1c2NC(=O)C=Cc2cc(c1)C(=O)O
O=C(Nc1c(cccc1)C(=O)N)c2cc3N(C(=O)Nc3cc2)C	720	fCSFP4	weighted-fingerprint-similarity	0.921	0.441	rxn6038_0_a_kill_0____EN300-17791____EN300-115492	N/A	S1c2c(cc([N+]([O-])=O)cc2)C=C1C(=O)Nc3c(cccc3)C(=O)N	[*;R2][#6;r][#6;r]C(=O)[N;H]c1[c;H][c;H][c;H][c;H]c1C(=O)[N;H2]_20	2	false	SAVI-Space-2024	rxn6038_0_a_kill_0	EN300-17791	O=C(N)c1c(N)cccc1	EN300-115492	O=C(O)c1cc2N(C(=O)Nc2cc1)C
O=C(Nc1c(cccc1)C(=O)N)c2cc3N(C(=O)Oc3cc2)C	721	fCSFP4	weighted-fingerprint-similarity	0.921	0.441	rxn6038_0_a_kill_0____EN300-17791____EN300-113145	N/A	S1c2c(cc([N+]([O-])=O)cc2)C=C1C(=O)Nc3c(cccc3)C(=O)N	[*;R2][#6;r][#6;r]C(=O)[N;H]c1[c;H][c;H][c;H][c;H]c1C(=O)[N;H2]_20	2	false	SAVI-Space-2024	rxn6038_0_a_kill_0	EN300-17791	O=C(N)c1c(N)cccc1	EN300-113145	O=C(O)c1cc2N(C(=O)Oc2cc1)C
O=C(Nc1c(cccc1)C(=O)N)c2cc3N(C=Nc3cc2)C4CC4	722	fCSFP4	weighted-fingerprint-similarity	0.921	0.441	rxn6038_0_a_kill_0____EN300-17791____EN300-1116181	N/A	S1c2c(cc([N+]([O-])=O)cc2)C=C1C(=O)Nc3c(cccc3)C(=O)N	[*;R2][#6;r][#6;r]C(=O)[N;H]c1[c;H][c;H][c;H][c;H]c1C(=O)[N;H2]_20	2	false	SAVI-Space-2024	rxn6038_0_a_kill_0	EN300-17791	O=C(N)c1c(N)cccc1	EN300-1116181	O=C(O)c1cc2N(C=Nc2cc1)C3CC3
O=C(Nc1c(cccc1)C(=O)N)c2cc3N(N=Nc3cc2)C(C)(C)C	723	fCSFP4	weighted-fingerprint-similarity	0.921	0.441	rxn6038_0_a_kill_0____EN300-17791____EN300-10888134	N/A	S1c2c(cc([N+]([O-])=O)cc2)C=C1C(=O)Nc3c(cccc3)C(=O)N	[*;R2][#6;r][#6;r]C(=O)[N;H]c1[c;H][c;H][c;H][c;H]c1C(=O)[N;H2]_20	2	false	SAVI-Space-2024	rxn6038_0_a_kill_0	EN300-17791	O=C(N)c1c(N)cccc1	EN300-10888134	O=C(O)c1cc2N(N=Nc2cc1)C(C)(C)C
O=C(Nc1c(cccc1)C(=O)N)c2cc3N=CN(c3cc2)C4CC4	724	fCSFP4	weighted-fingerprint-similarity	0.921	0.441	rxn6038_0_a_kill_0____EN300-17791____EN300-238196	N/A	S1c2c(cc([N+]([O-])=O)cc2)C=C1C(=O)Nc3c(cccc3)C(=O)N	[*;R2][#6;r][#6;r]C(=O)[N;H]c1[c;H][c;H][c;H][c;H]c1C(=O)[N;H2]_20	2	false	SAVI-Space-2024	rxn6038_0_a_kill_0	EN300-17791	O=C(N)c1c(N)cccc1	EN300-238196	O=C(O)c1cc2N=CN(c2cc1)C3CC3
O=C(Nc1c(cccc1)C(=O)N)c2cc3N=CN(c3cc2)Cc4ccccc4	725	fCSFP4	weighted-fingerprint-similarity	0.921	0.441	rxn6038_0_a_kill_0____EN300-17791____EN300-59873	N/A	S1c2c(cc([N+]([O-])=O)cc2)C=C1C(=O)Nc3c(cccc3)C(=O)N	[*;R2][#6;r][#6;r]C(=O)[N;H]c1[c;H][c;H][c;H][c;H]c1C(=O)[N;H2]_20	2	false	SAVI-Space-2024	rxn6038_0_a_kill_0	EN300-17791	O=C(N)c1c(N)cccc1	EN300-59873	O=C(O)c1cc2N=CN(c2cc1)Cc3ccccc3
O=C(Nc1c(cccc1)C(=O)N)c2cc3NC(=O)C=C(c3cc2)C	726	fCSFP4	weighted-fingerprint-similarity	0.921	0.441	rxn6038_0_a_kill_0____EN300-17791____EN300-213535	N/A	S1c2c(cc([N+]([O-])=O)cc2)C=C1C(=O)Nc3c(cccc3)C(=O)N	[*;R2][#6;r][#6;r]C(=O)[N;H]c1[c;H][c;H][c;H][c;H]c1C(=O)[N;H2]_20	2	false	SAVI-Space-2024	rxn6038_0_a_kill_0	EN300-17791	O=C(N)c1c(N)cccc1	EN300-213535	O=C(O)c1cc2NC(=O)C=C(c2cc1)C
O=C(Nc1c(cccc1)C(=O)N)c2cc3NC(=O)N(c3cc2)C	727	fCSFP4	weighted-fingerprint-similarity	0.921	0.441	rxn6038_0_a_kill_0____EN300-17791____EN300-55034	N/A	S1c2c(cc([N+]([O-])=O)cc2)C=C1C(=O)Nc3c(cccc3)C(=O)N	[*;R2][#6;r][#6;r]C(=O)[N;H]c1[c;H][c;H][c;H][c;H]c1C(=O)[N;H2]_20	2	false	SAVI-Space-2024	rxn6038_0_a_kill_0	EN300-17791	O=C(N)c1c(N)cccc1	EN300-55034	O=C(O)c1cc2NC(=O)N(c2cc1)C
O=C(Nc1c(cccc1)C(=O)N)c2cc3c(cc2)C(=O)N(C3=O)C4CCCC4	728	fCSFP4	weighted-fingerprint-similarity	0.921	0.441	rxn6038_0_a_kill_0____EN300-17791____EN300-302593	N/A	S1c2c(cc([N+]([O-])=O)cc2)C=C1C(=O)Nc3c(cccc3)C(=O)N	[*;R2][#6;r][#6;r]C(=O)[N;H]c1[c;H][c;H][c;H][c;H]c1C(=O)[N;H2]_20	2	false	SAVI-Space-2024	rxn6038_0_a_kill_0	EN300-17791	O=C(N)c1c(N)cccc1	EN300-302593	O=C(O)c1cc2c(cc1)C(=O)N(C2=O)C3CCCC3
O=C(Nc1c(cccc1)C(=O)N)c2cc3c(cc2)C(=O)N(C3=O)C4CCCCC4	729	fCSFP4	weighted-fingerprint-similarity	0.921	0.441	rxn6038_0_a_kill_0____EN300-17791____EN300-10933	N/A	S1c2c(cc([N+]([O-])=O)cc2)C=C1C(=O)Nc3c(cccc3)C(=O)N	[*;R2][#6;r][#6;r]C(=O)[N;H]c1[c;H][c;H][c;H][c;H]c1C(=O)[N;H2]_20	2	false	SAVI-Space-2024	rxn6038_0_a_kill_0	EN300-17791	O=C(N)c1c(N)cccc1	EN300-10933	O=C(O)c1cc2c(cc1)C(=O)N(C2=O)C3CCCCC3
O=C(Nc1c(cccc1)C(=O)N)c2cc3c(cc2)C(=O)N(C3=O)CCC(C)C	730	fCSFP4	weighted-fingerprint-similarity	0.921	0.441	rxn6038_0_a_kill_0____EN300-17791____EN300-04963	N/A	S1c2c(cc([N+]([O-])=O)cc2)C=C1C(=O)Nc3c(cccc3)C(=O)N	[*;R2][#6;r][#6;r]C(=O)[N;H]c1[c;H][c;H][c;H][c;H]c1C(=O)[N;H2]_20	2	false	SAVI-Space-2024	rxn6038_0_a_kill_0	EN300-17791	O=C(N)c1c(N)cccc1	EN300-04963	O=C(O)c1cc2c(cc1)C(=O)N(C2=O)CCC(C)C
O=C(Nc1c(cccc1)C(=O)N)c2cc3c(cc2)C(=O)N(C3=O)CCCOC	731	fCSFP4	weighted-fingerprint-similarity	0.921	0.441	rxn6038_0_a_kill_0____EN300-17791____EN300-10932	N/A	S1c2c(cc([N+]([O-])=O)cc2)C=C1C(=O)Nc3c(cccc3)C(=O)N	[*;R2][#6;r][#6;r]C(=O)[N;H]c1[c;H][c;H][c;H][c;H]c1C(=O)[N;H2]_20	2	false	SAVI-Space-2024	rxn6038_0_a_kill_0	EN300-17791	O=C(N)c1c(N)cccc1	EN300-10932	O=C(O)c1cc2c(cc1)C(=O)N(C2=O)CCCOC
O=C(Nc1c(cccc1)C(=O)N)c2cc3ncnc(N(C)C)c3cc2	732	fCSFP4	weighted-fingerprint-similarity	0.921	0.441	rxn6038_0_a_kill_0____EN300-17791____EN300-95531	N/A	S1c2c(cc([N+]([O-])=O)cc2)C=C1C(=O)Nc3c(cccc3)C(=O)N	[*;R2][#6;r][#6;r]C(=O)[N;H]c1[c;H][c;H][c;H][c;H]c1C(=O)[N;H2]_20	2	false	SAVI-Space-2024	rxn6038_0_a_kill_0	EN300-17791	O=C(N)c1c(N)cccc1	EN300-95531	O=C(O)c1cc2ncnc(N(C)C)c2cc1
O=C(Nc1c(cccc1)C(=O)N)c2cc3ncnc(NCC)c3cc2	733	fCSFP4	weighted-fingerprint-similarity	0.921	0.441	rxn6038_0_a_kill_0____EN300-17791____EN300-234130	N/A	S1c2c(cc([N+]([O-])=O)cc2)C=C1C(=O)Nc3c(cccc3)C(=O)N	[*;R2][#6;r][#6;r]C(=O)[N;H]c1[c;H][c;H][c;H][c;H]c1C(=O)[N;H2]_20	2	false	SAVI-Space-2024	rxn6038_0_a_kill_0	EN300-17791	O=C(N)c1c(N)cccc1	EN300-234130	O=C(O)c1cc2ncnc(NCC)c2cc1
O=C(N)c1c(NC(=O)C=2N(c3c(cccc3)C2)CC4CC4)cccc1	734	fCSFP4	weighted-fingerprint-similarity	0.921	0.437	rxn6038_0_a_kill_0____EN300-17791____EN300-176612	N/A	S1c2c(cc([N+]([O-])=O)cc2)C=C1C(=O)Nc3c(cccc3)C(=O)N	[*;R2][#6;r][#6;r]C(=O)[N;H]c1[c;H][c;H][c;H][c;H]c1C(=O)[N;H2]_20	2	false	SAVI-Space-2024	rxn6038_0_a_kill_0	EN300-17791	O=C(N)c1c(N)cccc1	EN300-176612	O=C(O)C=1N(c2c(cccc2)C1)CC3CC3
O=C(N)c1c(NC(=O)C=2N(c3c(cccc3)C2)CCOC)cccc1	735	fCSFP4	weighted-fingerprint-similarity	0.921	0.437	rxn6038_0_a_kill_0____EN300-17791____EN300-92016	N/A	S1c2c(cc([N+]([O-])=O)cc2)C=C1C(=O)Nc3c(cccc3)C(=O)N	[*;R2][#6;r][#6;r]C(=O)[N;H]c1[c;H][c;H][c;H][c;H]c1C(=O)[N;H2]_20	2	false	SAVI-Space-2024	rxn6038_0_a_kill_0	EN300-17791	O=C(N)c1c(N)cccc1	EN300-92016	O=C(O)C=1N(c2c(cccc2)C1)CCOC
O=C(Nc1c(cccc1)C(=O)N)c2nc(OC(C)C)c3c(c2)cccc3	736	fCSFP4	weighted-fingerprint-similarity	0.921	0.437	rxn6038_0_a_kill_0____EN300-17791____EN300-77617	N/A	S1c2c(cc([N+]([O-])=O)cc2)C=C1C(=O)Nc3c(cccc3)C(=O)N	[*;R2][#6;r][#6;r]C(=O)[N;H]c1[c;H][c;H][c;H][c;H]c1C(=O)[N;H2]_20	2	false	SAVI-Space-2024	rxn6038_0_a_kill_0	EN300-17791	O=C(N)c1c(N)cccc1	EN300-77617	O=C(O)c1nc(OC(C)C)c2c(c1)cccc2
O=C(Nc1c(cccc1)C(=O)N)c2nnc3c(c(ccc3c2)C)C	737	fCSFP4	weighted-fingerprint-similarity	0.921	0.437	rxn6038_0_a_kill_0____EN300-17791____EN300-7355241	N/A	S1c2c(cc([N+]([O-])=O)cc2)C=C1C(=O)Nc3c(cccc3)C(=O)N	[*;R2][#6;r][#6;r]C(=O)[N;H]c1[c;H][c;H][c;H][c;H]c1C(=O)[N;H2]_20	2	false	SAVI-Space-2024	rxn6038_0_a_kill_0	EN300-17791	O=C(N)c1c(N)cccc1	EN300-7355241	O=C(O)c1nnc2c(c(ccc2c1)C)C
S1c2c(c3c1cccc3)cc(cc2)C(=O)Nc4c(cc(OCC)cc4)C(=O)N	738	fCSFP4	weighted-fingerprint-similarity	0.921	0.535	rxn6038_0_a_kill_0____EN300-82166____EN300-11735132	N/A	S1c2c(cc([N+]([O-])=O)cc2)C=C1C(=O)Nc3c(cccc3)C(=O)N	[*;R2][#6;r][#6;r]C(=O)[N;H]c1[c;H][c;H][c;H][c;H]c1C(=O)[N;H2]_20	2	false	SAVI-Space-2024	rxn6038_0_a_kill_0	EN300-82166	O=C(N)c1c(N)ccc(OCC)c1	EN300-11735132	S1c2c(c3c1cccc3)cc(cc2)C(=O)O
S1C(C(=O)Nc2c(cccc2)C(=O)N)=CC=3C(=NN(C13)Cc4ccc(cc4)C)C	739	fCSFP4	weighted-fingerprint-similarity	0.921	0.474	rxn6038_0_a_kill_0____EN300-17791____EN300-07303	N/A	S1c2c(cc([N+]([O-])=O)cc2)C=C1C(=O)Nc3c(cccc3)C(=O)N	[*;R2][#6;r][#6;r]C(=O)[N;H]c1[c;H][c;H][c;H][c;H]c1C(=O)[N;H2]_20	2	false	SAVI-Space-2024	rxn6038_0_a_kill_0	EN300-17791	O=C(N)c1c(N)cccc1	EN300-07303	S1C(C(=O)O)=CC=2C(=NN(C12)Cc3ccc(cc3)C)C
Fc1c2nc(c(cc2ccc1)C(=O)Nc3c(cccc3)C(=O)N)C	740	fCSFP4	weighted-fingerprint-similarity	0.921	0.433	rxn6038_0_a_kill_0____EN300-17791____EN300-208053	N/A	S1c2c(cc([N+]([O-])=O)cc2)C=C1C(=O)Nc3c(cccc3)C(=O)N	[*;R2][#6;r][#6;r]C(=O)[N;H]c1[c;H][c;H][c;H][c;H]c1C(=O)[N;H2]_20	2	false	SAVI-Space-2024	rxn6038_0_a_kill_0	EN300-17791	O=C(N)c1c(N)cccc1	EN300-208053	Fc1c2nc(c(cc2ccc1)C(=O)O)C
Fc1nccc2c1OC(C(=O)Nc3c(cccc3)C(=O)N)=C2	741	fCSFP4	weighted-fingerprint-similarity	0.921	0.433	rxn6038_0_a_kill_0____EN300-17791____EN300-45423493	N/A	S1c2c(cc([N+]([O-])=O)cc2)C=C1C(=O)Nc3c(cccc3)C(=O)N	[*;R2][#6;r][#6;r]C(=O)[N;H]c1[c;H][c;H][c;H][c;H]c1C(=O)[N;H2]_20	2	false	SAVI-Space-2024	rxn6038_0_a_kill_0	EN300-17791	O=C(N)c1c(N)cccc1	EN300-45423493	Fc1nccc2c1OC(C(=O)O)=C2
O=C(N)c1c(NC(=O)C=2NC(=O)c3ncccc3C2)cccc1	742	fCSFP4	weighted-fingerprint-similarity	0.921	0.433	rxn6038_0_a_kill_0____EN300-17791____EN300-111179	N/A	S1c2c(cc([N+]([O-])=O)cc2)C=C1C(=O)Nc3c(cccc3)C(=O)N	[*;R2][#6;r][#6;r]C(=O)[N;H]c1[c;H][c;H][c;H][c;H]c1C(=O)[N;H2]_20	2	false	SAVI-Space-2024	rxn6038_0_a_kill_0	EN300-17791	O=C(N)c1c(N)cccc1	EN300-111179	O=C(O)c1nc(O)c2ncccc2c1
O=C(Nc1c(cccc1)C(=O)N)C=2OC=3C(=O)NC=CC3C2	743	fCSFP4	weighted-fingerprint-similarity	0.921	0.433	rxn6038_0_a_kill_0____EN300-17791____EN300-30882909	N/A	S1c2c(cc([N+]([O-])=O)cc2)C=C1C(=O)Nc3c(cccc3)C(=O)N	[*;R2][#6;r][#6;r]C(=O)[N;H]c1[c;H][c;H][c;H][c;H]c1C(=O)[N;H2]_20	2	false	SAVI-Space-2024	rxn6038_0_a_kill_0	EN300-17791	O=C(N)c1c(N)cccc1	EN300-30882909	O=C(O)C=1OC=2C(=O)NC=CC2C1
O=C(Nc1c(cccc1)C(=O)N)c2c(nc3ncccc3c2)C4CC4	744	fCSFP4	weighted-fingerprint-similarity	0.921	0.433	rxn6038_0_a_kill_0____EN300-17791____EN300-7461623	N/A	S1c2c(cc([N+]([O-])=O)cc2)C=C1C(=O)Nc3c(cccc3)C(=O)N	[*;R2][#6;r][#6;r]C(=O)[N;H]c1[c;H][c;H][c;H][c;H]c1C(=O)[N;H2]_20	2	false	SAVI-Space-2024	rxn6038_0_a_kill_0	EN300-17791	O=C(N)c1c(N)cccc1	EN300-7461623	O=C(O)c1c(nc2ncccc2c1)C3CC3
O=C(Nc1c(cccc1)C(=O)N)c2cc(OC)c3NN=Cc3c2	745	fCSFP4	weighted-fingerprint-similarity	0.921	0.433	rxn6038_0_a_kill_0____EN300-17791____EN300-253235	N/A	S1c2c(cc([N+]([O-])=O)cc2)C=C1C(=O)Nc3c(cccc3)C(=O)N	[*;R2][#6;r][#6;r]C(=O)[N;H]c1[c;H][c;H][c;H][c;H]c1C(=O)[N;H2]_20	2	false	SAVI-Space-2024	rxn6038_0_a_kill_0	EN300-17791	O=C(N)c1c(N)cccc1	EN300-253235	O=C(O)c1cc(OC)c2NN=Cc2c1
O=C(Nc1c(cccc1)C(=O)N)c2cc(c3NN=Cc3c2)CC	746	fCSFP4	weighted-fingerprint-similarity	0.921	0.433	rxn6038_0_a_kill_0____EN300-17791____EN300-7494369	N/A	S1c2c(cc([N+]([O-])=O)cc2)C=C1C(=O)Nc3c(cccc3)C(=O)N	[*;R2][#6;r][#6;r]C(=O)[N;H]c1[c;H][c;H][c;H][c;H]c1C(=O)[N;H2]_20	2	false	SAVI-Space-2024	rxn6038_0_a_kill_0	EN300-17791	O=C(N)c1c(N)cccc1	EN300-7494369	O=C(O)c1cc(c2NN=Cc2c1)CC
Fc1c(OC)cc2c(NC(C(=O)Nc3c(cccc3)C(=O)N)=C2)c1	747	fCSFP4	weighted-fingerprint-similarity	0.921	0.429	rxn6038_0_a_kill_0____EN300-17791____EN300-6505134	N/A	S1c2c(cc([N+]([O-])=O)cc2)C=C1C(=O)Nc3c(cccc3)C(=O)N	[*;R2][#6;r][#6;r]C(=O)[N;H]c1[c;H][c;H][c;H][c;H]c1C(=O)[N;H2]_20	2	false	SAVI-Space-2024	rxn6038_0_a_kill_0	EN300-17791	O=C(N)c1c(N)cccc1	EN300-6505134	Fc1c(OC)cc2c(NC(C(=O)O)=C2)c1
S1C(C(=O)Nc2c(cccc2)C(=O)N)=CC=3C(=NN(C13)CC(C)C)C	748	fCSFP4	weighted-fingerprint-similarity	0.921	0.467	rxn6038_0_a_kill_0____EN300-17791____EN300-10668	N/A	S1c2c(cc([N+]([O-])=O)cc2)C=C1C(=O)Nc3c(cccc3)C(=O)N	[*;R2][#6;r][#6;r]C(=O)[N;H]c1[c;H][c;H][c;H][c;H]c1C(=O)[N;H2]_20	2	false	SAVI-Space-2024	rxn6038_0_a_kill_0	EN300-17791	O=C(N)c1c(N)cccc1	EN300-10668	S1C(C(=O)O)=CC=2C(=NN(C12)CC(C)C)C
Fc1c2c(NC(C(=O)Nc3c(cccc3)C(=O)N)=C2)ccc1	749	fCSFP4	weighted-fingerprint-similarity	0.921	0.424	rxn6038_0_a_kill_0____EN300-17791____EN300-15099	N/A	S1c2c(cc([N+]([O-])=O)cc2)C=C1C(=O)Nc3c(cccc3)C(=O)N	[*;R2][#6;r][#6;r]C(=O)[N;H]c1[c;H][c;H][c;H][c;H]c1C(=O)[N;H2]_20	2	false	SAVI-Space-2024	rxn6038_0_a_kill_0	EN300-17791	O=C(N)c1c(N)cccc1	EN300-15099	Fc1c2c(NC(C(=O)O)=C2)ccc1
Fc1c2c(OC(C(=O)Nc3c(cccc3)C(=O)N)=C2)ccc1	750	fCSFP4	weighted-fingerprint-similarity	0.921	0.424	rxn6038_0_a_kill_0____EN300-17791____EN300-255733	N/A	S1c2c(cc([N+]([O-])=O)cc2)C=C1C(=O)Nc3c(cccc3)C(=O)N	[*;R2][#6;r][#6;r]C(=O)[N;H]c1[c;H][c;H][c;H][c;H]c1C(=O)[N;H2]_20	2	false	SAVI-Space-2024	rxn6038_0_a_kill_0	EN300-17791	O=C(N)c1c(N)cccc1	EN300-255733	Fc1c2c(OC(C(=O)O)=C2)ccc1
O=C(N)c1c(NC(=O)C=2Nc3c(ncc(c3)C(C)C)C2)cccc1	751	fCSFP4	weighted-fingerprint-similarity	0.921	0.424	rxn6038_0_a_kill_0____EN300-17791____EN300-6344984	N/A	S1c2c(cc([N+]([O-])=O)cc2)C=C1C(=O)Nc3c(cccc3)C(=O)N	[*;R2][#6;r][#6;r]C(=O)[N;H]c1[c;H][c;H][c;H][c;H]c1C(=O)[N;H2]_20	2	false	SAVI-Space-2024	rxn6038_0_a_kill_0	EN300-17791	O=C(N)c1c(N)cccc1	EN300-6344984	O=C(O)C=1Nc2c(ncc(c2)C(C)C)C1
O=C(N)c1c(NC(=O)C=2Oc3c(c(ccc3)C)C2)cccc1	752	fCSFP4	weighted-fingerprint-similarity	0.921	0.424	rxn6038_0_a_kill_0____EN300-17791____EN300-226505	N/A	S1c2c(cc([N+]([O-])=O)cc2)C=C1C(=O)Nc3c(cccc3)C(=O)N	[*;R2][#6;r][#6;r]C(=O)[N;H]c1[c;H][c;H][c;H][c;H]c1C(=O)[N;H2]_20	2	false	SAVI-Space-2024	rxn6038_0_a_kill_0	EN300-17791	O=C(N)c1c(N)cccc1	EN300-226505	O=C(O)C=1Oc2c(c(ccc2)C)C1
O=C(Nc1c(cccc1)C(=O)N)C=2Nc3c(c(ccc3)C)C2	753	fCSFP4	weighted-fingerprint-similarity	0.921	0.424	rxn6038_0_a_kill_0____EN300-17791____EN300-15103	N/A	S1c2c(cc([N+]([O-])=O)cc2)C=C1C(=O)Nc3c(cccc3)C(=O)N	[*;R2][#6;r][#6;r]C(=O)[N;H]c1[c;H][c;H][c;H][c;H]c1C(=O)[N;H2]_20	2	false	SAVI-Space-2024	rxn6038_0_a_kill_0	EN300-17791	O=C(N)c1c(N)cccc1	EN300-15103	O=C(O)C=1Nc2c(c(ccc2)C)C1
O=C(Nc1c(cccc1)C(=O)N)c2cnc3N=C(Oc3c2)O	754	fCSFP4	weighted-fingerprint-similarity	0.921	0.424	rxn6038_0_a_kill_0____EN300-17791____EN300-151334	N/A	S1c2c(cc([N+]([O-])=O)cc2)C=C1C(=O)Nc3c(cccc3)C(=O)N	[*;R2][#6;r][#6;r]C(=O)[N;H]c1[c;H][c;H][c;H][c;H]c1C(=O)[N;H2]_20	2	false	SAVI-Space-2024	rxn6038_0_a_kill_0	EN300-17791	O=C(N)c1c(N)cccc1	EN300-151334	O=C(O)c1cnc2NC(=O)Oc2c1
Fc1c2ncc(cc2c(F)cc1)C(=O)Nc3c(cccc3)C(=O)N	755	fCSFP4	weighted-fingerprint-similarity	0.921	0.420	rxn6038_0_a_kill_0____EN300-17791____EN300-220639	N/A	S1c2c(cc([N+]([O-])=O)cc2)C=C1C(=O)Nc3c(cccc3)C(=O)N	[*;R2][#6;r][#6;r]C(=O)[N;H]c1[c;H][c;H][c;H][c;H]c1C(=O)[N;H2]_20	2	false	SAVI-Space-2024	rxn6038_0_a_kill_0	EN300-17791	O=C(N)c1c(N)cccc1	EN300-220639	Fc1c2ncc(cc2c(F)cc1)C(=O)O
O=C(N)c1c(NC(=O)C2=CC=3N(C(=NC3)C)C=C2)cccc1	756	fCSFP4	weighted-fingerprint-similarity	0.921	0.420	rxn6038_0_a_kill_0____EN300-17791____EN300-195984	N/A	S1c2c(cc([N+]([O-])=O)cc2)C=C1C(=O)Nc3c(cccc3)C(=O)N	[*;R2][#6;r][#6;r]C(=O)[N;H]c1[c;H][c;H][c;H][c;H]c1C(=O)[N;H2]_20	2	false	SAVI-Space-2024	rxn6038_0_a_kill_0	EN300-17791	O=C(N)c1c(N)cccc1	EN300-195984	O=C(O)C1=CC=2N(C(=NC2)C)C=C1
O=C(Nc1c(cccc1)C(=O)N)c2cnc3N=CNC(=O)c3c2	757	fCSFP4	weighted-fingerprint-similarity	0.921	0.420	rxn6038_0_a_kill_0____EN300-17791____EN300-7494115	N/A	S1c2c(cc([N+]([O-])=O)cc2)C=C1C(=O)Nc3c(cccc3)C(=O)N	[*;R2][#6;r][#6;r]C(=O)[N;H]c1[c;H][c;H][c;H][c;H]c1C(=O)[N;H2]_20	2	false	SAVI-Space-2024	rxn6038_0_a_kill_0	EN300-17791	O=C(N)c1c(N)cccc1	EN300-7494115	O=C(O)c1cnc2N=CNC(=O)c2c1
O=C(Nc1c(cccc1)C(=O)N)c2cnc3NC=C(C#N)c3c2	758	fCSFP4	weighted-fingerprint-similarity	0.921	0.420	rxn6038_0_a_kill_0____EN300-17791____EN300-28313206	N/A	S1c2c(cc([N+]([O-])=O)cc2)C=C1C(=O)Nc3c(cccc3)C(=O)N	[*;R2][#6;r][#6;r]C(=O)[N;H]c1[c;H][c;H][c;H][c;H]c1C(=O)[N;H2]_20	2	false	SAVI-Space-2024	rxn6038_0_a_kill_0	EN300-17791	O=C(N)c1c(N)cccc1	EN300-28313206	O=C(O)c1cnc2NC=C(C#N)c2c1
O=C(Nc1c(cccc1)C(=O)N)c2nc3c(cc(N)cc3)cc2	759	fCSFP4	weighted-fingerprint-similarity	0.921	0.520	rxn6038_0_a_kill_0____EN300-17791____EN300-12444463	N/A	S1c2c(cc([N+]([O-])=O)cc2)C=C1C(=O)Nc3c(cccc3)C(=O)N	[*;R2][#6;r][#6;r]C(=O)[N;H]c1[c;H][c;H][c;H][c;H]c1C(=O)[N;H2]_20	2	false	SAVI-Space-2024	rxn6038_0_a_kill_0	EN300-17791	O=C(N)c1c(N)cccc1	EN300-12444463	O=C(OC(C)(C)C)Nc1cc2c(nc(cc2)C(=O)O)cc1
O=C(Nc1c(cccc1)C(=O)Nc2cc3c(NC(C(=O)N)=C3)cc2)N	760	fCSFP4	weighted-fingerprint-similarity	0.921	0.520	rxn6038_0_a_kill_0____EN300-45242____EN300-65852	N/A	S1c2c(cc([N+]([O-])=O)cc2)C=C1C(=O)Nc3c(cccc3)C(=O)N	[*;R2][#6;r][#6;r]C(=O)[N;H]c1[c;H][c;H][c;H][c;H]c1C(=O)[N;H2]_20	2	false	SAVI-Space-2024	rxn6038_0_a_kill_0	EN300-45242	O=C(N)C=1Nc2c(cc(N)cc2)C1	EN300-65852	O=C(O)c1c(NC(=O)N)cccc1
O=C(Nc1c(cccc1)C(=O)Nc2cc3c(OC(C(=O)N)=C3)cc2)N	761	fCSFP4	weighted-fingerprint-similarity	0.921	0.520	rxn6038_0_a_kill_0____EN300-41646 EN300-42096"____EN300-65852"	N/A	S1c2c(cc([N+]([O-])=O)cc2)C=C1C(=O)Nc3c(cccc3)C(=O)N	[*;R2][#6;r][#6;r]C(=O)[N;H]c1[c;H][c;H][c;H][c;H]c1C(=O)[N;H2]_20	2	false	SAVI-Space-2024	rxn6038_0_a_kill_0	EN300-41646 EN300-42096""	O=C(N)C=1Oc2c(cc(N)cc2)C1	EN300-65852	O=C(O)c1c(NC(=O)N)cccc1
Fc1cc2c(cccc2cc1)C(=O)Nc3c(cccc3)C(=O)N	762	fCSFP4	weighted-fingerprint-similarity	0.921	0.516	rxn6038_0_a_kill_0____EN300-17791____EN300-209398	N/A	S1c2c(cc([N+]([O-])=O)cc2)C=C1C(=O)Nc3c(cccc3)C(=O)N	[*;R2][#6;r][#6;r]C(=O)[N;H]c1[c;H][c;H][c;H][c;H]c1C(=O)[N;H2]_20	2	false	SAVI-Space-2024	rxn6038_0_a_kill_0	EN300-17791	O=C(N)c1c(N)cccc1	EN300-209398	Fc1cc2c(cccc2cc1)C(=O)O
O=C(Nc1c(cccc1)C(=O)N)c2c3c(ccc(c3)C)ccc2	763	fCSFP4	weighted-fingerprint-similarity	0.921	0.516	rxn6038_0_a_kill_0____EN300-17791____EN300-332713	N/A	S1c2c(cc([N+]([O-])=O)cc2)C=C1C(=O)Nc3c(cccc3)C(=O)N	[*;R2][#6;r][#6;r]C(=O)[N;H]c1[c;H][c;H][c;H][c;H]c1C(=O)[N;H2]_20	2	false	SAVI-Space-2024	rxn6038_0_a_kill_0	EN300-17791	O=C(N)c1c(N)cccc1	EN300-332713	O=C(O)c1c2c(ccc(c2)C)ccc1
O=C(Nc1c(cccc1)C(=O)N)c2cc3N=CN(c3cc2)CC(=O)N	764	fCSFP4	weighted-fingerprint-similarity	0.920	0.438	rxn6038_0_a_kill_0____EN300-17791____EN300-43141	N/A	S1c2c(cc([N+]([O-])=O)cc2)C=C1C(=O)Nc3c(cccc3)C(=O)N	[*;R2][#6;r][#6;r]C(=O)[N;H]c1[c;H][c;H][c;H][c;H]c1C(=O)[N;H2]_20	2	false	SAVI-Space-2024	rxn6038_0_a_kill_0	EN300-17791	O=C(N)c1c(N)cccc1	EN300-43141	O=C(O)c1cc2N=CN(c2cc1)CC(=O)N
O=C(Nc1c(cccc1)C(=O)N)c2cc3NC=C(c3cc2)C[NH+](C)C	765	fCSFP4	weighted-fingerprint-similarity	0.920	0.438	rxn6038_0_a_kill_0____EN300-17791____EN300-191317	N/A	S1c2c(cc([N+]([O-])=O)cc2)C=C1C(=O)Nc3c(cccc3)C(=O)N	[*;R2][#6;r][#6;r]C(=O)[N;H]c1[c;H][c;H][c;H][c;H]c1C(=O)[N;H2]_20	2	false	SAVI-Space-2024	rxn6038_0_a_kill_0	EN300-17791	O=C(N)c1c(N)cccc1	EN300-191317	O=C(O)c1cc2NC=C(c2cc1)CN(C)C
O=C(Nc1c(cccc1)C(=O)N)c2cc3c(cc2)C(=O)N(C3=O)C(CC)C	766	fCSFP4	weighted-fingerprint-similarity	0.920	0.438	rxn6038_0_a_kill_0____EN300-17791____EN300-302403	N/A	S1c2c(cc([N+]([O-])=O)cc2)C=C1C(=O)Nc3c(cccc3)C(=O)N	[*;R2][#6;r][#6;r]C(=O)[N;H]c1[c;H][c;H][c;H][c;H]c1C(=O)[N;H2]_20	2	false	SAVI-Space-2024	rxn6038_0_a_kill_0	EN300-17791	O=C(N)c1c(N)cccc1	EN300-302403	O=C(O)c1cc2c(cc1)C(=O)N(C2=O)C(CC)C
O=C(Nc1c(cccc1)C(=O)N)c2nc(OCCC)c3c(c2)cccc3	767	fCSFP4	weighted-fingerprint-similarity	0.920	0.434	rxn6038_0_a_kill_0____EN300-17791____EN300-77814	N/A	S1c2c(cc([N+]([O-])=O)cc2)C=C1C(=O)Nc3c(cccc3)C(=O)N	[*;R2][#6;r][#6;r]C(=O)[N;H]c1[c;H][c;H][c;H][c;H]c1C(=O)[N;H2]_20	2	false	SAVI-Space-2024	rxn6038_0_a_kill_0	EN300-17791	O=C(N)c1c(N)cccc1	EN300-77814	O=C(O)c1nc(OCCC)c2c(c1)cccc2
O=C(Nc1ncccc1)c2c(OCCC(=O)Nc3c(cccc3)C(=O)N)cc4c(c2)cccc4	768	fCSFP4	weighted-fingerprint-similarity	0.920	0.434	rxn6039_0_a_kill_0____EN300-08838____EN300-35822	N/A	S1c2c(cc([N+]([O-])=O)cc2)C=C1C(=O)Nc3c(cccc3)C(=O)N	[*;R2][#6;r][#6;r]C(=O)[N;H]c1[c;H][c;H][c;H][c;H]c1C(=O)[N;H2]_20	2	false	SAVI-Space-2024	rxn6039_0_a_kill_0	EN300-08838	O=C(Nc1ncccc1)c2c(O)cc3c(c2)cccc3	EN300-35822	ClCCC(=O)Nc1c(cccc1)C(=O)N
S1c2c(cc(F)cc2)C(C(=O)Nc3c(cccc3)C(=O)N)=C1	769	fCSFP4	weighted-fingerprint-similarity	0.920	0.531	rxn6038_0_a_kill_0____EN300-17791____EN300-261158	N/A	S1c2c(cc([N+]([O-])=O)cc2)C=C1C(=O)Nc3c(cccc3)C(=O)N	[*;R2][#6;r][#6;r]C(=O)[N;H]c1[c;H][c;H][c;H][c;H]c1C(=O)[N;H2]_20	2	false	SAVI-Space-2024	rxn6038_0_a_kill_0	EN300-17791	O=C(N)c1c(N)cccc1	EN300-261158	S1c2c(cc(F)cc2)C(C(=O)O)=C1
S1c2c(cc(cc2)C)C(C(=O)Nc3c(cccc3)C(=O)N)=C1	770	fCSFP4	weighted-fingerprint-similarity	0.920	0.531	rxn6038_0_a_kill_0____EN300-17791____EN300-3007954	N/A	S1c2c(cc([N+]([O-])=O)cc2)C=C1C(=O)Nc3c(cccc3)C(=O)N	[*;R2][#6;r][#6;r]C(=O)[N;H]c1[c;H][c;H][c;H][c;H]c1C(=O)[N;H2]_20	2	false	SAVI-Space-2024	rxn6038_0_a_kill_0	EN300-17791	O=C(N)c1c(N)cccc1	EN300-3007954	S1c2c(cc(cc2)C)C(C(=O)O)=C1
O=C(N)c1c(NC(=O)C=2Nc3c(OC)cc(OC)cc3C2)cccc1	771	fCSFP4	weighted-fingerprint-similarity	0.920	0.430	rxn6038_0_a_kill_0____EN300-17791____EN300-15113	N/A	S1c2c(cc([N+]([O-])=O)cc2)C=C1C(=O)Nc3c(cccc3)C(=O)N	[*;R2][#6;r][#6;r]C(=O)[N;H]c1[c;H][c;H][c;H][c;H]c1C(=O)[N;H2]_20	2	false	SAVI-Space-2024	rxn6038_0_a_kill_0	EN300-17791	O=C(N)c1c(N)cccc1	EN300-15113	O=C(O)C=1Nc2c(OC)cc(OC)cc2C1
O=C(Nc1c(cccc1)C(=O)N)C=2Nc3c(cccc3C2)C(C)C	772	fCSFP4	weighted-fingerprint-similarity	0.920	0.430	rxn6038_0_a_kill_0____EN300-17791____EN300-340374	N/A	S1c2c(cc([N+]([O-])=O)cc2)C=C1C(=O)Nc3c(cccc3)C(=O)N	[*;R2][#6;r][#6;r]C(=O)[N;H]c1[c;H][c;H][c;H][c;H]c1C(=O)[N;H2]_20	2	false	SAVI-Space-2024	rxn6038_0_a_kill_0	EN300-17791	O=C(N)c1c(N)cccc1	EN300-340374	O=C(O)C=1Nc2c(cccc2C1)C(C)C
O=C(Nc1c(cccc1)C(=O)N)c2cc(OC)c3ON=Cc3c2	773	fCSFP4	weighted-fingerprint-similarity	0.920	0.430	rxn6038_0_a_kill_0____EN300-17791____EN300-8815147	N/A	S1c2c(cc([N+]([O-])=O)cc2)C=C1C(=O)Nc3c(cccc3)C(=O)N	[*;R2][#6;r][#6;r]C(=O)[N;H]c1[c;H][c;H][c;H][c;H]c1C(=O)[N;H2]_20	2	false	SAVI-Space-2024	rxn6038_0_a_kill_0	EN300-17791	O=C(N)c1c(N)cccc1	EN300-8815147	O=C(O)c1cc(OC)c2ON=Cc2c1
O=C(Nc1c(cccc1)C(=O)N)c2cnc3N(N=Cc3c2)CC	774	fCSFP4	weighted-fingerprint-similarity	0.920	0.430	rxn6038_0_a_kill_0____EN300-17791____EN300-2704761	N/A	S1c2c(cc([N+]([O-])=O)cc2)C=C1C(=O)Nc3c(cccc3)C(=O)N	[*;R2][#6;r][#6;r]C(=O)[N;H]c1[c;H][c;H][c;H][c;H]c1C(=O)[N;H2]_20	2	false	SAVI-Space-2024	rxn6038_0_a_kill_0	EN300-17791	O=C(N)c1c(N)cccc1	EN300-2704761	O=C(O)c1cnc2N(N=Cc2c1)CC
S1C2=C(NC(C(=O)Nc3c(cccc3)C(=O)N)=C2)C(=C1)C	775	fCSFP4	weighted-fingerprint-similarity	0.920	0.430	rxn6038_0_a_kill_0____EN300-17791____EN300-3019086	N/A	S1c2c(cc([N+]([O-])=O)cc2)C=C1C(=O)Nc3c(cccc3)C(=O)N	[*;R2][#6;r][#6;r]C(=O)[N;H]c1[c;H][c;H][c;H][c;H]c1C(=O)[N;H2]_20	2	false	SAVI-Space-2024	rxn6038_0_a_kill_0	EN300-17791	O=C(N)c1c(N)cccc1	EN300-3019086	S1C2=C(NC(C(=O)O)=C2)C(=C1)C
S1c2c(c(ccc2)C([O-])=O)C=C1C(=O)Nc3c(cc(OCC)cc3)C(=O)N	776	fCSFP4	weighted-fingerprint-similarity	0.920	0.563	rxn6038_0_a_kill_0____EN300-82166____EN300-1704354	N/A	S1c2c(cc([N+]([O-])=O)cc2)C=C1C(=O)Nc3c(cccc3)C(=O)N	[*;R2][#6;r][#6;r]C(=O)[N;H]c1[c;H][c;H][c;H][c;H]c1C(=O)[N;H2]_20	2	false	SAVI-Space-2024	rxn6038_0_a_kill_0	EN300-82166	O=C(N)c1c(N)ccc(OCC)c1	EN300-1704354	S1c2c(c(ccc2)C(=O)OC)C=C1C(=O)O
Fc1nc2c(OC(C(=O)Nc3c(cccc3)C(=O)N)=C2)cc1	777	fCSFP4	weighted-fingerprint-similarity	0.920	0.426	rxn6038_0_a_kill_0____EN300-17791____EN300-27144412	N/A	S1c2c(cc([N+]([O-])=O)cc2)C=C1C(=O)Nc3c(cccc3)C(=O)N	[*;R2][#6;r][#6;r]C(=O)[N;H]c1[c;H][c;H][c;H][c;H]c1C(=O)[N;H2]_20	2	false	SAVI-Space-2024	rxn6038_0_a_kill_0	EN300-17791	O=C(N)c1c(N)cccc1	EN300-27144412	Fc1nc2c(OC(C(=O)O)=C2)cc1
O=C(N)c1c(NC(=O)C=2Nc3c(cc(OCC)c(OC)c3)C2)cccc1	778	fCSFP4	weighted-fingerprint-similarity	0.920	0.426	rxn6038_0_a_kill_0____EN300-17791____EN300-29357925	N/A	S1c2c(cc([N+]([O-])=O)cc2)C=C1C(=O)Nc3c(cccc3)C(=O)N	[*;R2][#6;r][#6;r]C(=O)[N;H]c1[c;H][c;H][c;H][c;H]c1C(=O)[N;H2]_20	2	false	SAVI-Space-2024	rxn6038_0_a_kill_0	EN300-17791	O=C(N)c1c(N)cccc1	EN300-29357925	O=C(O)C=1Nc2c(cc(OCC)c(OC)c2)C1
O=C(N)c1c(NC(=O)C=2Oc3c(nc(cc3)C)C2)cccc1	779	fCSFP4	weighted-fingerprint-similarity	0.920	0.426	rxn6038_0_a_kill_0____EN300-17791____EN300-69462	N/A	S1c2c(cc([N+]([O-])=O)cc2)C=C1C(=O)Nc3c(cccc3)C(=O)N	[*;R2][#6;r][#6;r]C(=O)[N;H]c1[c;H][c;H][c;H][c;H]c1C(=O)[N;H2]_20	2	false	SAVI-Space-2024	rxn6038_0_a_kill_0	EN300-17791	O=C(N)c1c(N)cccc1	EN300-69462	O=C(O)C=1Oc2c(nc(cc2)C)C1
O=C(Nc1c(cccc1)C(=O)N)c2nnc3c(c2)cc4OCCCOc4c3	780	fCSFP4	weighted-fingerprint-similarity	0.920	0.426	rxn6038_0_a_kill_0____EN300-17791____EN300-27680	N/A	S1c2c(cc([N+]([O-])=O)cc2)C=C1C(=O)Nc3c(cccc3)C(=O)N	[*;R2][#6;r][#6;r]C(=O)[N;H]c1[c;H][c;H][c;H][c;H]c1C(=O)[N;H2]_20	2	false	SAVI-Space-2024	rxn6038_0_a_kill_0	EN300-17791	O=C(N)c1c(N)cccc1	EN300-27680	O=C(O)c1nnc2c(c1)cc3OCCCOc3c2
Fc1c2c(NN=C2)cc(c1)C(=O)Nc3c(cccc3)C(=O)N	781	fCSFP4	weighted-fingerprint-similarity	0.920	0.421	rxn6038_0_a_kill_0____EN300-17791____EN300-311541	N/A	S1c2c(cc([N+]([O-])=O)cc2)C=C1C(=O)Nc3c(cccc3)C(=O)N	[*;R2][#6;r][#6;r]C(=O)[N;H]c1[c;H][c;H][c;H][c;H]c1C(=O)[N;H2]_20	2	false	SAVI-Space-2024	rxn6038_0_a_kill_0	EN300-17791	O=C(N)c1c(N)cccc1	EN300-311541	Fc1c2c(NN=C2)cc(c1)C(=O)O
O=C(Nc1c(cccc1)C(=O)N)c2cnc3N=C(Oc3c2)N	782	fCSFP4	weighted-fingerprint-similarity	0.920	0.417	rxn6038_0_a_kill_0____EN300-17791____EN300-6497576	N/A	S1c2c(cc([N+]([O-])=O)cc2)C=C1C(=O)Nc3c(cccc3)C(=O)N	[*;R2][#6;r][#6;r]C(=O)[N;H]c1[c;H][c;H][c;H][c;H]c1C(=O)[N;H2]_20	2	false	SAVI-Space-2024	rxn6038_0_a_kill_0	EN300-17791	O=C(N)c1c(N)cccc1	EN300-6497576	O=C(O)c1cnc2N=C(Oc2c1)N
O=C(Nc1c(cccc1)C(=O)N)c2cnc3NN=C(N)c3c2	783	fCSFP4	weighted-fingerprint-similarity	0.920	0.417	rxn6038_0_a_kill_0____EN300-17791____EN300-747040 EN300-1718571""	N/A	S1c2c(cc([N+]([O-])=O)cc2)C=C1C(=O)Nc3c(cccc3)C(=O)N	[*;R2][#6;r][#6;r]C(=O)[N;H]c1[c;H][c;H][c;H][c;H]c1C(=O)[N;H2]_20	2	false	SAVI-Space-2024	rxn6038_0_a_kill_0	EN300-17791	O=C(N)c1c(N)cccc1	EN300-747040 EN300-1718571""	O=C(O)c1cnc2NN=C(N)c2c1
Fc1cc2c(nc(cc2)C(=O)Nc3c(cccc3)C(=O)N)cc1	784	fCSFP4	weighted-fingerprint-similarity	0.920	0.516	rxn6038_0_a_kill_0____EN300-17791____EN300-625790	N/A	S1c2c(cc([N+]([O-])=O)cc2)C=C1C(=O)Nc3c(cccc3)C(=O)N	[*;R2][#6;r][#6;r]C(=O)[N;H]c1[c;H][c;H][c;H][c;H]c1C(=O)[N;H2]_20	2	false	SAVI-Space-2024	rxn6038_0_a_kill_0	EN300-17791	O=C(N)c1c(N)cccc1	EN300-625790	Fc1cc2c(nc(cc2)C(=O)O)cc1
O=C(Nc1c(cccc1)C(=O)N)c2nc3c(cc(cc3)C)cc2	785	fCSFP4	weighted-fingerprint-similarity	0.920	0.516	rxn6038_0_a_kill_0____EN300-17791____EN300-104939	N/A	S1c2c(cc([N+]([O-])=O)cc2)C=C1C(=O)Nc3c(cccc3)C(=O)N	[*;R2][#6;r][#6;r]C(=O)[N;H]c1[c;H][c;H][c;H][c;H]c1C(=O)[N;H2]_20	2	false	SAVI-Space-2024	rxn6038_0_a_kill_0	EN300-17791	O=C(N)c1c(N)cccc1	EN300-104939	O=C(O)c1nc2c(cc(cc2)C)cc1
O=C(N)c1c(NC(=O)C=2N=CN3N=CC=C3C2)cccc1	786	fCSFP4	weighted-fingerprint-similarity	0.920	0.409	rxn6038_0_a_kill_0____EN300-17791____EN300-729514	N/A	S1c2c(cc([N+]([O-])=O)cc2)C=C1C(=O)Nc3c(cccc3)C(=O)N	[*;R2][#6;r][#6;r]C(=O)[N;H]c1[c;H][c;H][c;H][c;H]c1C(=O)[N;H2]_20	2	false	SAVI-Space-2024	rxn6038_0_a_kill_0	EN300-17791	O=C(N)c1c(N)cccc1	EN300-729514	O=C(O)C=1N=CN2N=CC=C2C1
Fc1ccc(cc1)C=2ON=C3C2C=C(C(=O)Nc4c(cccc4)C(=O)N)C=C3	787	fCSFP4	weighted-fingerprint-similarity	0.920	0.434	rxn6038_0_a_kill_0____EN300-17791____EN300-114400	N/A	S1c2c(cc([N+]([O-])=O)cc2)C=C1C(=O)Nc3c(cccc3)C(=O)N	[*;R2][#6;r][#6;r]C(=O)[N;H]c1[c;H][c;H][c;H][c;H]c1C(=O)[N;H2]_20	2	false	SAVI-Space-2024	rxn6038_0_a_kill_0	EN300-17791	O=C(N)c1c(N)cccc1	EN300-114400	Fc1ccc(cc1)C=2ON=C3C2C=C(C(=O)O)C=C3
O=C(Nc1c(cccc1)C(=O)N)c2cc3c(NC(=C3C=O)C)cc2	788	fCSFP4	weighted-fingerprint-similarity	0.920	0.434	rxn6038_0_a_kill_0____EN300-17791____EN300-1608451	N/A	S1c2c(cc([N+]([O-])=O)cc2)C=C1C(=O)Nc3c(cccc3)C(=O)N	[*;R2][#6;r][#6;r]C(=O)[N;H]c1[c;H][c;H][c;H][c;H]c1C(=O)[N;H2]_20	2	false	SAVI-Space-2024	rxn6038_0_a_kill_0	EN300-17791	O=C(N)c1c(N)cccc1	EN300-1608451	O=C(O)c1cc2c(NC(=C2C=O)C)cc1
O=C(Nc1c(cccc1)C(=O)N)c2cc3c(NN=C3CC(C)C)cc2	789	fCSFP4	weighted-fingerprint-similarity	0.920	0.434	rxn6038_0_a_kill_0____EN300-17791____EN300-7352397	N/A	S1c2c(cc([N+]([O-])=O)cc2)C=C1C(=O)Nc3c(cccc3)C(=O)N	[*;R2][#6;r][#6;r]C(=O)[N;H]c1[c;H][c;H][c;H][c;H]c1C(=O)[N;H2]_20	2	false	SAVI-Space-2024	rxn6038_0_a_kill_0	EN300-17791	O=C(N)c1c(N)cccc1	EN300-7352397	O=C(O)c1cc2c(NN=C2CC(C)C)cc1
O=C(Nc1c(cccc1)C(=O)N)c2cc3nc(N)c4ncncc4c3cc2	790	fCSFP4	weighted-fingerprint-similarity	0.920	0.434	rxn6038_0_a_kill_0____EN300-17791____EN300-37440889	N/A	S1c2c(cc([N+]([O-])=O)cc2)C=C1C(=O)Nc3c(cccc3)C(=O)N	[*;R2][#6;r][#6;r]C(=O)[N;H]c1[c;H][c;H][c;H][c;H]c1C(=O)[N;H2]_20	2	false	SAVI-Space-2024	rxn6038_0_a_kill_0	EN300-17791	O=C(N)c1c(N)cccc1	EN300-37440889	O=C(O)c1cc2nc(NCc3ccccc3)c4ncncc4c2cc1
S1C(C(=O)Nc2c(cc(cc2)C([O-])=O)C(=O)N)=CC=3C(=NN(C13)C)c4ccccc4	791	fCSFP4	weighted-fingerprint-similarity	0.919	0.471	rxn6038_0_a_kill_0____EN300-8649028____EN300-1278251	N/A	S1c2c(cc([N+]([O-])=O)cc2)C=C1C(=O)Nc3c(cccc3)C(=O)N	[*;R2][#6;r][#6;r]C(=O)[N;H]c1[c;H][c;H][c;H][c;H]c1C(=O)[N;H2]_20	2	false	SAVI-Space-2024	rxn6038_0_a_kill_0	EN300-8649028	O=C(OC)c1cc(c(N)cc1)C(=O)N	EN300-1278251	S1C(C(=O)O)=CC=2C(=NN(C12)C)c3ccccc3
S1C(C(=O)Nc2c(cc(cc2)C([O-])=O)C(=O)N)=CC=3C(=NN(c4ccccc4)C13)C	792	fCSFP4	weighted-fingerprint-similarity	0.919	0.471	rxn6038_0_a_kill_0____EN300-8649028____EN300-00003	N/A	S1c2c(cc([N+]([O-])=O)cc2)C=C1C(=O)Nc3c(cccc3)C(=O)N	[*;R2][#6;r][#6;r]C(=O)[N;H]c1[c;H][c;H][c;H][c;H]c1C(=O)[N;H2]_20	2	false	SAVI-Space-2024	rxn6038_0_a_kill_0	EN300-8649028	O=C(OC)c1cc(c(N)cc1)C(=O)N	EN300-00003	S1C(C(=O)O)=CC=2C(=NN(c3ccccc3)C12)C
O=C(Nc1c(cccc1)C(=O)N)c2nc(OCCOC)c3c(c2)cccc3	793	fCSFP4	weighted-fingerprint-similarity	0.919	0.431	rxn6038_0_a_kill_0____EN300-17791____EN300-55436	N/A	S1c2c(cc([N+]([O-])=O)cc2)C=C1C(=O)Nc3c(cccc3)C(=O)N	[*;R2][#6;r][#6;r]C(=O)[N;H]c1[c;H][c;H][c;H][c;H]c1C(=O)[N;H2]_20	2	false	SAVI-Space-2024	rxn6038_0_a_kill_0	EN300-17791	O=C(N)c1c(N)cccc1	EN300-55436	O=C(O)c1nc(OCCOC)c2c(c1)cccc2
S1C(C(=O)Nc2c(cccc2)C(=O)N)=CC=3C(=NN(C13)Cc4ccc(F)cc4)C	794	fCSFP4	weighted-fingerprint-similarity	0.919	0.468	rxn6038_0_a_kill_0____EN300-17791____EN300-05565	N/A	S1c2c(cc([N+]([O-])=O)cc2)C=C1C(=O)Nc3c(cccc3)C(=O)N	[*;R2][#6;r][#6;r]C(=O)[N;H]c1[c;H][c;H][c;H][c;H]c1C(=O)[N;H2]_20	2	false	SAVI-Space-2024	rxn6038_0_a_kill_0	EN300-17791	O=C(N)c1c(N)cccc1	EN300-05565	S1C(C(=O)O)=CC=2C(=NN(C12)Cc3ccc(F)cc3)C
O=C(N)c1c(NC(=O)C=2C=C(C3=NN(C=C3C2)C)C)cccc1	795	fCSFP4	weighted-fingerprint-similarity	0.919	0.427	rxn6038_0_a_kill_0____EN300-17791____EN300-8640334	N/A	S1c2c(cc([N+]([O-])=O)cc2)C=C1C(=O)Nc3c(cccc3)C(=O)N	[*;R2][#6;r][#6;r]C(=O)[N;H]c1[c;H][c;H][c;H][c;H]c1C(=O)[N;H2]_20	2	false	SAVI-Space-2024	rxn6038_0_a_kill_0	EN300-17791	O=C(N)c1c(N)cccc1	EN300-8640334	O=C(O)C=1C=C(C2=NN(C=C2C1)C)C
O=C(N)c1c(NC(=O)C=2C=NC=3C(=NN(C3)CC)C2)cccc1	796	fCSFP4	weighted-fingerprint-similarity	0.919	0.418	rxn6038_0_a_kill_0____EN300-17791____EN300-767034	N/A	S1c2c(cc([N+]([O-])=O)cc2)C=C1C(=O)Nc3c(cccc3)C(=O)N	[*;R2][#6;r][#6;r]C(=O)[N;H]c1[c;H][c;H][c;H][c;H]c1C(=O)[N;H2]_20	2	false	SAVI-Space-2024	rxn6038_0_a_kill_0	EN300-17791	O=C(N)c1c(N)cccc1	EN300-767034	O=C(O)C=1C=NC=2C(=NN(C2)CC)C1
O=C(Nc1c(cccc1)C(=O)N)c2cnc3c(N(N=C3)C)c2	797	fCSFP4	weighted-fingerprint-similarity	0.919	0.418	rxn6038_0_a_kill_0____EN300-17791____EN300-763299	N/A	S1c2c(cc([N+]([O-])=O)cc2)C=C1C(=O)Nc3c(cccc3)C(=O)N	[*;R2][#6;r][#6;r]C(=O)[N;H]c1[c;H][c;H][c;H][c;H]c1C(=O)[N;H2]_20	2	false	SAVI-Space-2024	rxn6038_0_a_kill_0	EN300-17791	O=C(N)c1c(N)cccc1	EN300-763299	O=C(O)c1cnc2c(N(N=C2)C)c1
O=C(Nc1c(cccc1)C(=O)N)c2cnc3N(C=Nc3c2)C	798	fCSFP4	weighted-fingerprint-similarity	0.919	0.414	rxn6038_0_a_kill_0____EN300-17791____EN300-128425	N/A	S1c2c(cc([N+]([O-])=O)cc2)C=C1C(=O)Nc3c(cccc3)C(=O)N	[*;R2][#6;r][#6;r]C(=O)[N;H]c1[c;H][c;H][c;H][c;H]c1C(=O)[N;H2]_20	2	false	SAVI-Space-2024	rxn6038_0_a_kill_0	EN300-17791	O=C(N)c1c(N)cccc1	EN300-128425	O=C(O)c1cnc2N(C=Nc2c1)C
O=C(Nc1c(cccc1)C(=O)N)c2cnc3N=C(Oc3c2)C	799	fCSFP4	weighted-fingerprint-similarity	0.919	0.414	rxn6038_0_a_kill_0____EN300-17791____EN300-76349	N/A	S1c2c(cc([N+]([O-])=O)cc2)C=C1C(=O)Nc3c(cccc3)C(=O)N	[*;R2][#6;r][#6;r]C(=O)[N;H]c1[c;H][c;H][c;H][c;H]c1C(=O)[N;H2]_20	2	false	SAVI-Space-2024	rxn6038_0_a_kill_0	EN300-17791	O=C(N)c1c(N)cccc1	EN300-76349	O=C(O)c1cnc2N=C(Oc2c1)C
O=C(Nc1c(cccc1)C(=O)N)c2cnc3NN=C(c3c2)C	800	fCSFP4	weighted-fingerprint-similarity	0.919	0.414	rxn6038_0_a_kill_0____EN300-17791____EN300-42436	N/A	S1c2c(cc([N+]([O-])=O)cc2)C=C1C(=O)Nc3c(cccc3)C(=O)N	[*;R2][#6;r][#6;r]C(=O)[N;H]c1[c;H][c;H][c;H][c;H]c1C(=O)[N;H2]_20	2	false	SAVI-Space-2024	rxn6038_0_a_kill_0	EN300-17791	O=C(N)c1c(N)cccc1	EN300-42436	O=C(O)C=1C=NC2=NNC(=C2C1)C
O=C(Nc1c(cccc1)C(=O)N)c2cnc3c(NC=C3C=O)c2	801	fCSFP4	weighted-fingerprint-similarity	0.919	0.414	rxn6038_0_a_kill_0____EN300-17791____EN300-364544	N/A	S1c2c(cc([N+]([O-])=O)cc2)C=C1C(=O)Nc3c(cccc3)C(=O)N	[*;R2][#6;r][#6;r]C(=O)[N;H]c1[c;H][c;H][c;H][c;H]c1C(=O)[N;H2]_20	2	false	SAVI-Space-2024	rxn6038_0_a_kill_0	EN300-17791	O=C(N)c1c(N)cccc1	EN300-364544	O=C(O)c1cnc2c(NC=C2C=O)c1
S1C(C(=O)Nc2c(cc(cc2)C([O-])=O)C(=O)N)=CC=3c4c(N(C13)C)cccc4	802	fCSFP4	weighted-fingerprint-similarity	0.919	0.547	rxn6038_0_a_kill_0____EN300-8649028____EN300-09890	N/A	S1c2c(cc([N+]([O-])=O)cc2)C=C1C(=O)Nc3c(cccc3)C(=O)N	[*;R2][#6;r][#6;r]C(=O)[N;H]c1[c;H][c;H][c;H][c;H]c1C(=O)[N;H2]_20	2	false	SAVI-Space-2024	rxn6038_0_a_kill_0	EN300-8649028	O=C(OC)c1cc(c(N)cc1)C(=O)N	EN300-09890	S1C(C(=O)O)=CC=2c3c(N(C12)C)cccc3
S1c2c(cc(cc2)C(=O)Nc3c(cc([N+]([O-])=O)cc3)C(=O)N)C=C1C	803	fCSFP4	weighted-fingerprint-similarity	0.919	0.798	rxn6038_0_a_kill_0____EN300-128525____EN300-3037326	N/A	S1c2c(cc([N+]([O-])=O)cc2)C=C1C(=O)Nc3c(cccc3)C(=O)N	[*;R2][#6;r][#6;r]C(=O)[N;H]c1[c;H][c;H][c;H][c;H]c1C(=O)[N;H2]_20	2	false	SAVI-Space-2024	rxn6038_0_a_kill_0	EN300-128525	O=[N+](O)c1cc(c(N)cc1)C(=O)N	EN300-3037326	S1c2c(cc(cc2)C(=O)O)C=C1C
O=C(Nc1c(cccc1)C(=O)N)c2c3c(cc(O)c2)cccc3	804	fCSFP4	weighted-fingerprint-similarity	0.919	0.508	rxn6038_0_a_kill_0____EN300-17791____EN300-6494139	N/A	S1c2c(cc([N+]([O-])=O)cc2)C=C1C(=O)Nc3c(cccc3)C(=O)N	[*;R2][#6;r][#6;r]C(=O)[N;H]c1[c;H][c;H][c;H][c;H]c1C(=O)[N;H2]_20	2	false	SAVI-Space-2024	rxn6038_0_a_kill_0	EN300-17791	O=C(N)c1c(N)cccc1	EN300-6494139	O=C(O)c1c2c(cc(OC(=O)C)c1)cccc2
O=C(Nc1c(cccc1)C(=O)N)c2nc3c(cc2)ccc(c3)C	805	fCSFP4	weighted-fingerprint-similarity	0.919	0.508	rxn6038_0_a_kill_0____EN300-17791____EN300-2671990	N/A	S1c2c(cc([N+]([O-])=O)cc2)C=C1C(=O)Nc3c(cccc3)C(=O)N	[*;R2][#6;r][#6;r]C(=O)[N;H]c1[c;H][c;H][c;H][c;H]c1C(=O)[N;H2]_20	2	false	SAVI-Space-2024	rxn6038_0_a_kill_0	EN300-17791	O=C(N)c1c(N)cccc1	EN300-2671990	O=C(O)c1nc2c(cc1)ccc(c2)C
O=C(N)c1c(NC(=O)C2=CC3=NC(=CN3C=C2)C)cccc1	806	fCSFP4	weighted-fingerprint-similarity	0.919	0.406	rxn6038_0_a_kill_0____EN300-17791____EN300-215349	N/A	S1c2c(cc([N+]([O-])=O)cc2)C=C1C(=O)Nc3c(cccc3)C(=O)N	[*;R2][#6;r][#6;r]C(=O)[N;H]c1[c;H][c;H][c;H][c;H]c1C(=O)[N;H2]_20	2	false	SAVI-Space-2024	rxn6038_0_a_kill_0	EN300-17791	O=C(N)c1c(N)cccc1	EN300-215349	O=C(O)C1=CC2=NC(=CN2C=C1)C
S1C(=NC=2SC(C(=O)Nc3c(cc(cc3)C)C(=O)N)=CC12)Nc4ccccc4	807	fCSFP4	weighted-fingerprint-similarity	0.919	0.543	rxn6038_0_a_kill_0____EN300-253963____EN300-14047	N/A	S1c2c(cc([N+]([O-])=O)cc2)C=C1C(=O)Nc3c(cccc3)C(=O)N	[*;R2][#6;r][#6;r]C(=O)[N;H]c1[c;H][c;H][c;H][c;H]c1C(=O)[N;H2]_20	2	false	SAVI-Space-2024	rxn6038_0_a_kill_0	EN300-253963	O=C(N)c1c(N)ccc(c1)C	EN300-14047	S1C(C(=O)O)=CC=2SC(=NC12)Nc3ccccc3
S1C(C(=O)Nc2c(cc(F)cc2)C(=O)N)=CC=3SC(=NC13)Nc4ccccc4	808	fCSFP4	weighted-fingerprint-similarity	0.919	0.543	rxn6038_0_a_kill_0____EN300-43370____EN300-14047	N/A	S1c2c(cc([N+]([O-])=O)cc2)C=C1C(=O)Nc3c(cccc3)C(=O)N	[*;R2][#6;r][#6;r]C(=O)[N;H]c1[c;H][c;H][c;H][c;H]c1C(=O)[N;H2]_20	2	false	SAVI-Space-2024	rxn6038_0_a_kill_0	EN300-43370	Fc1cc(c(N)cc1)C(=O)N	EN300-14047	S1C(C(=O)O)=CC=2SC(=NC12)Nc3ccccc3
O=C(N)c1c(NC(=O)C2=CN3C(C(=CC(=C3)C)C)=C2)cccc1	809	fCSFP4	weighted-fingerprint-similarity	0.919	0.401	rxn6038_0_a_kill_0____EN300-17791____EN300-6745578	N/A	S1c2c(cc([N+]([O-])=O)cc2)C=C1C(=O)Nc3c(cccc3)C(=O)N	[*;R2][#6;r][#6;r]C(=O)[N;H]c1[c;H][c;H][c;H][c;H]c1C(=O)[N;H2]_20	2	false	SAVI-Space-2024	rxn6038_0_a_kill_0	EN300-17791	O=C(N)c1c(N)cccc1	EN300-6745578	O=C(O)C1=CN2C(C(=CC(=C2)C)C)=C1
O=C(N)c1c(NC(=O)C2=CN3C(C(=CC=C3)C)=C2)cccc1	810	fCSFP4	weighted-fingerprint-similarity	0.919	0.401	rxn6038_0_a_kill_0____EN300-17791____EN300-658567	N/A	S1c2c(cc([N+]([O-])=O)cc2)C=C1C(=O)Nc3c(cccc3)C(=O)N	[*;R2][#6;r][#6;r]C(=O)[N;H]c1[c;H][c;H][c;H][c;H]c1C(=O)[N;H2]_20	2	false	SAVI-Space-2024	rxn6038_0_a_kill_0	EN300-17791	O=C(N)c1c(N)cccc1	EN300-658567	O=C(O)C1=CN2C(C(=CC=C2)C)=C1
S1c2c(c([N+]([O-])=O)ccc2)C=C1C(=O)Nc3c(cc(N(C)C)cc3)C(=O)N	811	fCSFP4	weighted-fingerprint-similarity	0.919	0.674	rxn6038_0_a_kill_0____EN300-122943____EN300-7431553	N/A	S1c2c(cc([N+]([O-])=O)cc2)C=C1C(=O)Nc3c(cccc3)C(=O)N	[*;R2][#6;r][#6;r]C(=O)[N;H]c1[c;H][c;H][c;H][c;H]c1C(=O)[N;H2]_20	2	false	SAVI-Space-2024	rxn6038_0_a_kill_0	EN300-122943	O=C(N)c1c(N)ccc(N(C)C)c1	EN300-7431553	S1c2c(c([N+](=O)O)ccc2)C=C1C(=O)O
O=C(Nc1c(cccc1)C(=O)N)c2cc3N(C=C(C#N)c3cc2)C	812	fCSFP4	weighted-fingerprint-similarity	0.919	0.432	rxn6038_0_a_kill_0____EN300-17791____EN300-28823686	N/A	S1c2c(cc([N+]([O-])=O)cc2)C=C1C(=O)Nc3c(cccc3)C(=O)N	[*;R2][#6;r][#6;r]C(=O)[N;H]c1[c;H][c;H][c;H][c;H]c1C(=O)[N;H2]_20	2	false	SAVI-Space-2024	rxn6038_0_a_kill_0	EN300-17791	O=C(N)c1c(N)cccc1	EN300-28823686	O=C(O)c1cc2N(C=C(C#N)c2cc1)C
O=C(Nc1c(cccc1)C(=O)N)c2cc3N=CN(C(=O)c3cc2)C	813	fCSFP4	weighted-fingerprint-similarity	0.919	0.432	rxn6038_0_a_kill_0____EN300-17791____EN300-6754259	N/A	S1c2c(cc([N+]([O-])=O)cc2)C=C1C(=O)Nc3c(cccc3)C(=O)N	[*;R2][#6;r][#6;r]C(=O)[N;H]c1[c;H][c;H][c;H][c;H]c1C(=O)[N;H2]_20	2	false	SAVI-Space-2024	rxn6038_0_a_kill_0	EN300-17791	O=C(N)c1c(N)cccc1	EN300-6754259	O=C(O)c1cc2N=CN(C(=O)c2cc1)C
O=C(Nc1c(cccc1)C(=O)N)c2cc3N=NN(c3cc2)CCc4ccccc4	814	fCSFP4	weighted-fingerprint-similarity	0.919	0.432	rxn6038_0_a_kill_0____EN300-17791____EN300-6495369	N/A	S1c2c(cc([N+]([O-])=O)cc2)C=C1C(=O)Nc3c(cccc3)C(=O)N	[*;R2][#6;r][#6;r]C(=O)[N;H]c1[c;H][c;H][c;H][c;H]c1C(=O)[N;H2]_20	2	false	SAVI-Space-2024	rxn6038_0_a_kill_0	EN300-17791	O=C(N)c1c(N)cccc1	EN300-6495369	O=C(O)c1cc2N=NN(c2cc1)CCc3ccccc3
O=C(Nc1c(cccc1)C(=O)N)c2cc3c(N(C(=C3C)C)C)cc2	815	fCSFP4	weighted-fingerprint-similarity	0.919	0.432	rxn6038_0_a_kill_0____EN300-17791____EN300-83476	N/A	S1c2c(cc([N+]([O-])=O)cc2)C=C1C(=O)Nc3c(cccc3)C(=O)N	[*;R2][#6;r][#6;r]C(=O)[N;H]c1[c;H][c;H][c;H][c;H]c1C(=O)[N;H2]_20	2	false	SAVI-Space-2024	rxn6038_0_a_kill_0	EN300-17791	O=C(N)c1c(N)cccc1	EN300-83476	O=C(O)c1cc2c(N(C(=C2C)C)C)cc1
O=C(Nc1c(cccc1)C(=O)N)c2cc3c(N(C=C3C#N)C)cc2	816	fCSFP4	weighted-fingerprint-similarity	0.919	0.432	rxn6038_0_a_kill_0____EN300-17791____EN300-28823684	N/A	S1c2c(cc([N+]([O-])=O)cc2)C=C1C(=O)Nc3c(cccc3)C(=O)N	[*;R2][#6;r][#6;r]C(=O)[N;H]c1[c;H][c;H][c;H][c;H]c1C(=O)[N;H2]_20	2	false	SAVI-Space-2024	rxn6038_0_a_kill_0	EN300-17791	O=C(N)c1c(N)cccc1	EN300-28823684	O=C(O)c1cc2c(N(C=C2C#N)C)cc1
O=C(Nc1c(cccc1)C(=O)N)c2cc3c(N=CN(C3=O)C)cc2	817	fCSFP4	weighted-fingerprint-similarity	0.919	0.432	rxn6038_0_a_kill_0____EN300-17791____EN300-6733128	N/A	S1c2c(cc([N+]([O-])=O)cc2)C=C1C(=O)Nc3c(cccc3)C(=O)N	[*;R2][#6;r][#6;r]C(=O)[N;H]c1[c;H][c;H][c;H][c;H]c1C(=O)[N;H2]_20	2	false	SAVI-Space-2024	rxn6038_0_a_kill_0	EN300-17791	O=C(N)c1c(N)cccc1	EN300-6733128	O=C(O)c1cc2c(N=CN(C2=O)C)cc1
O=C(Nc1c(cccc1)C(=O)N)c2cc3c(NC(=C3C#N)C)cc2	818	fCSFP4	weighted-fingerprint-similarity	0.919	0.432	rxn6038_0_a_kill_0____EN300-17791____EN300-9572028	N/A	S1c2c(cc([N+]([O-])=O)cc2)C=C1C(=O)Nc3c(cccc3)C(=O)N	[*;R2][#6;r][#6;r]C(=O)[N;H]c1[c;H][c;H][c;H][c;H]c1C(=O)[N;H2]_20	2	false	SAVI-Space-2024	rxn6038_0_a_kill_0	EN300-17791	O=C(N)c1c(N)cccc1	EN300-9572028	O=C(O)c1cc2c(NC(=C2C#N)C)cc1
O=C(Nc1c(cccc1)C(=O)N)c2cc3c(NC4=C3CCCC4)cc2	819	fCSFP4	weighted-fingerprint-similarity	0.919	0.432	rxn6038_0_a_kill_0____EN300-17791____EN300-05125	N/A	S1c2c(cc([N+]([O-])=O)cc2)C=C1C(=O)Nc3c(cccc3)C(=O)N	[*;R2][#6;r][#6;r]C(=O)[N;H]c1[c;H][c;H][c;H][c;H]c1C(=O)[N;H2]_20	2	false	SAVI-Space-2024	rxn6038_0_a_kill_0	EN300-17791	O=C(N)c1c(N)cccc1	EN300-05125	O=C(O)c1cc2c(NC3=C2CCCC3)cc1
O=C(Nc1c(cccc1)C(=O)N)c2cc3c(NC4=C3CCCCC4)cc2	820	fCSFP4	weighted-fingerprint-similarity	0.919	0.432	rxn6038_0_a_kill_0____EN300-17791____EN300-12467	N/A	S1c2c(cc([N+]([O-])=O)cc2)C=C1C(=O)Nc3c(cccc3)C(=O)N	[*;R2][#6;r][#6;r]C(=O)[N;H]c1[c;H][c;H][c;H][c;H]c1C(=O)[N;H2]_20	2	false	SAVI-Space-2024	rxn6038_0_a_kill_0	EN300-17791	O=C(N)c1c(N)cccc1	EN300-12467	O=C(O)c1cc2c(NC3=C2CCCCC3)cc1
O=C(Nc1c(cccc1)C(=O)N)c2cnc3N(N=Cc3c2)Cc4ccccc4	821	fCSFP4	weighted-fingerprint-similarity	0.919	0.428	rxn6038_0_a_kill_0____EN300-17791____EN300-27064	N/A	S1c2c(cc([N+]([O-])=O)cc2)C=C1C(=O)Nc3c(cccc3)C(=O)N	[*;R2][#6;r][#6;r]C(=O)[N;H]c1[c;H][c;H][c;H][c;H]c1C(=O)[N;H2]_20	2	false	SAVI-Space-2024	rxn6038_0_a_kill_0	EN300-17791	O=C(N)c1c(N)cccc1	EN300-27064	O=C(O)c1cnc2N(N=Cc2c1)Cc3ccccc3
[O-]C(=O)c1cnc2N(C(C(=O)Nc3c(cccc3)C(=O)N)=Cc2c1)C	822	fCSFP4	weighted-fingerprint-similarity	0.919	0.428	rxn6038_0_a_kill_0____EN300-17791____EN300-697288	N/A	S1c2c(cc([N+]([O-])=O)cc2)C=C1C(=O)Nc3c(cccc3)C(=O)N	[*;R2][#6;r][#6;r]C(=O)[N;H]c1[c;H][c;H][c;H][c;H]c1C(=O)[N;H2]_20	2	false	SAVI-Space-2024	rxn6038_0_a_kill_0	EN300-17791	O=C(N)c1c(N)cccc1	EN300-697288	O=C(OC)c1cnc2N(C(C(=O)O)=Cc2c1)C
O=C(N)c1c(NC(=O)C=2Oc3c(OCC)cccc3C2)cccc1	823	fCSFP4	weighted-fingerprint-similarity	0.918	0.424	rxn6038_0_a_kill_0____EN300-17791____EN300-265728	N/A	S1c2c(cc([N+]([O-])=O)cc2)C=C1C(=O)Nc3c(cccc3)C(=O)N	[*;R2][#6;r][#6;r]C(=O)[N;H]c1[c;H][c;H][c;H][c;H]c1C(=O)[N;H2]_20	2	false	SAVI-Space-2024	rxn6038_0_a_kill_0	EN300-17791	O=C(N)c1c(N)cccc1	EN300-265728	O=C(O)C=1Oc2c(OCC)cccc2C1
O=C(Nc1c(cccc1)C(=O)N)c2cnc3N(N=Cc3c2)C(C)C	824	fCSFP4	weighted-fingerprint-similarity	0.918	0.424	rxn6038_0_a_kill_0____EN300-17791____EN300-25681	N/A	S1c2c(cc([N+]([O-])=O)cc2)C=C1C(=O)Nc3c(cccc3)C(=O)N	[*;R2][#6;r][#6;r]C(=O)[N;H]c1[c;H][c;H][c;H][c;H]c1C(=O)[N;H2]_20	2	false	SAVI-Space-2024	rxn6038_0_a_kill_0	EN300-17791	O=C(N)c1c(N)cccc1	EN300-25681	O=C(O)c1cnc2N(N=Cc2c1)C(C)C
S1c2c(ccc(c2)C)C(C(=O)Nc3c(cccc3)C(=O)N)=C1	825	fCSFP4	weighted-fingerprint-similarity	0.918	0.519	rxn6038_0_a_kill_0____EN300-17791____EN300-191700	N/A	S1c2c(cc([N+]([O-])=O)cc2)C=C1C(=O)Nc3c(cccc3)C(=O)N	[*;R2][#6;r][#6;r]C(=O)[N;H]c1[c;H][c;H][c;H][c;H]c1C(=O)[N;H2]_20	2	false	SAVI-Space-2024	rxn6038_0_a_kill_0	EN300-17791	O=C(N)c1c(N)cccc1	EN300-191700	S1c2c(ccc(c2)C)C(C(=O)O)=C1
Fc1c(F)ccc2NC(C(=O)Nc3c(cccc3)C(=O)N)=Cc12	826	fCSFP4	weighted-fingerprint-similarity	0.918	0.420	rxn6038_0_a_kill_0____EN300-17791____EN300-127375	N/A	S1c2c(cc([N+]([O-])=O)cc2)C=C1C(=O)Nc3c(cccc3)C(=O)N	[*;R2][#6;r][#6;r]C(=O)[N;H]c1[c;H][c;H][c;H][c;H]c1C(=O)[N;H2]_20	2	false	SAVI-Space-2024	rxn6038_0_a_kill_0	EN300-17791	O=C(N)c1c(N)cccc1	EN300-127375	Fc1c(F)ccc2NC(C(=O)O)=Cc12
O=C(Nc1c(cccc1)C(=O)N)C=2Nc3c(c(c(cc3)C)C)C2	827	fCSFP4	weighted-fingerprint-similarity	0.918	0.420	rxn6038_0_a_kill_0____EN300-17791____EN300-79632	N/A	S1c2c(cc([N+]([O-])=O)cc2)C=C1C(=O)Nc3c(cccc3)C(=O)N	[*;R2][#6;r][#6;r]C(=O)[N;H]c1[c;H][c;H][c;H][c;H]c1C(=O)[N;H2]_20	2	false	SAVI-Space-2024	rxn6038_0_a_kill_0	EN300-17791	O=C(N)c1c(N)cccc1	EN300-79632	O=C(O)C=1Nc2c(c(c(cc2)C)C)C1
Fc1c2c(NC(C(=O)Nc3c(cccc3)C(=O)N)=C2)cc(F)c1	828	fCSFP4	weighted-fingerprint-similarity	0.918	0.415	rxn6038_0_a_kill_0____EN300-17791____EN300-15093	N/A	S1c2c(cc([N+]([O-])=O)cc2)C=C1C(=O)Nc3c(cccc3)C(=O)N	[*;R2][#6;r][#6;r]C(=O)[N;H]c1[c;H][c;H][c;H][c;H]c1C(=O)[N;H2]_20	2	false	SAVI-Space-2024	rxn6038_0_a_kill_0	EN300-17791	O=C(N)c1c(N)cccc1	EN300-15093	Fc1c2c(NC(C(=O)O)=C2)cc(F)c1
Fc1c2c(OC(C(=O)Nc3c(cccc3)C(=O)N)=C2)cc(F)c1	829	fCSFP4	weighted-fingerprint-similarity	0.918	0.415	rxn6038_0_a_kill_0____EN300-17791____EN300-7427561	N/A	S1c2c(cc([N+]([O-])=O)cc2)C=C1C(=O)Nc3c(cccc3)C(=O)N	[*;R2][#6;r][#6;r]C(=O)[N;H]c1[c;H][c;H][c;H][c;H]c1C(=O)[N;H2]_20	2	false	SAVI-Space-2024	rxn6038_0_a_kill_0	EN300-17791	O=C(N)c1c(N)cccc1	EN300-7427561	Fc1c2c(OC(C(=O)O)=C2)cc(F)c1
O=C(Nc1c(cccc1)C(=O)N)C=2NC3=C(N(C=C3)C)C2	830	fCSFP4	weighted-fingerprint-similarity	0.918	0.415	rxn6038_0_a_kill_0____EN300-17791____EN300-217741	N/A	S1c2c(cc([N+]([O-])=O)cc2)C=C1C(=O)Nc3c(cccc3)C(=O)N	[*;R2][#6;r][#6;r]C(=O)[N;H]c1[c;H][c;H][c;H][c;H]c1C(=O)[N;H2]_20	2	false	SAVI-Space-2024	rxn6038_0_a_kill_0	EN300-17791	O=C(N)c1c(N)cccc1	EN300-217741	O=C(O)C=1NC2=C(N(C=C2)C)C1
O=C(Nc1c(cccc1)C(=O)N)C=2Nc3c(c(cc(c3)C)C)C2	831	fCSFP4	weighted-fingerprint-similarity	0.918	0.415	rxn6038_0_a_kill_0____EN300-17791____EN300-15109	N/A	S1c2c(cc([N+]([O-])=O)cc2)C=C1C(=O)Nc3c(cccc3)C(=O)N	[*;R2][#6;r][#6;r]C(=O)[N;H]c1[c;H][c;H][c;H][c;H]c1C(=O)[N;H2]_20	2	false	SAVI-Space-2024	rxn6038_0_a_kill_0	EN300-17791	O=C(N)c1c(N)cccc1	EN300-15109	O=C(O)C=1Nc2c(c(cc(c2)C)C)C1
O=C(Nc1c(cccc1)C(=O)N)c2cnc3c(N=CNC3=O)c2	832	fCSFP4	weighted-fingerprint-similarity	0.918	0.411	rxn6038_0_a_kill_0____EN300-17791____EN300-26505686	N/A	S1c2c(cc([N+]([O-])=O)cc2)C=C1C(=O)Nc3c(cccc3)C(=O)N	[*;R2][#6;r][#6;r]C(=O)[N;H]c1[c;H][c;H][c;H][c;H]c1C(=O)[N;H2]_20	2	false	SAVI-Space-2024	rxn6038_0_a_kill_0	EN300-17791	O=C(N)c1c(N)cccc1	EN300-26505686	O=C(O)c1cnc2c(N=CNC2=O)c1
[O-][N+](=O)c1cc2c(NC(=O)C=C2C(=O)Nc3c(cccc3)C(=O)N)cc1	833	fCSFP4	weighted-fingerprint-similarity	0.918	0.546	rxn6038_0_a_kill_0____EN300-17791____EN300-74869	N/A	S1c2c(cc([N+]([O-])=O)cc2)C=C1C(=O)Nc3c(cccc3)C(=O)N	[*;R2][#6;r][#6;r]C(=O)[N;H]c1[c;H][c;H][c;H][c;H]c1C(=O)[N;H2]_20	2	false	SAVI-Space-2024	rxn6038_0_a_kill_0	EN300-17791	O=C(N)c1c(N)cccc1	EN300-74869	O=[N+](O)c1cc2c(NC(=O)C=C2C(=O)O)cc1
O=C(N)c1c(NC(=O)C=2NN=C(c3cc4c(cc3)cccc4)C2)cccc1	834	fCSFP4	weighted-fingerprint-similarity	0.918	0.508	rxn6038_0_a_kill_0____EN300-17791____EN300-236355	N/A	S1c2c(cc([N+]([O-])=O)cc2)C=C1C(=O)Nc3c(cccc3)C(=O)N	[*;R2][#6;r][#6;r]C(=O)[N;H]c1[c;H][c;H][c;H][c;H]c1C(=O)[N;H2]_20	2	false	SAVI-Space-2024	rxn6038_0_a_kill_0	EN300-17791	O=C(N)c1c(N)cccc1	EN300-236355	O=C(O)C=1NN=C(c2cc3c(cc2)cccc3)C1
O=C(Nc1c(cccc1)C(=O)N)c2c3c(cc(OC)cc3)ccc2	835	fCSFP4	weighted-fingerprint-similarity	0.918	0.508	rxn6038_0_a_kill_0____EN300-17791____EN300-52998	N/A	S1c2c(cc([N+]([O-])=O)cc2)C=C1C(=O)Nc3c(cccc3)C(=O)N	[*;R2][#6;r][#6;r]C(=O)[N;H]c1[c;H][c;H][c;H][c;H]c1C(=O)[N;H2]_20	2	false	SAVI-Space-2024	rxn6038_0_a_kill_0	EN300-17791	O=C(N)c1c(N)cccc1	EN300-52998	O=C(O)c1c2c(cc(OC)cc2)ccc1
[O-]C(=O)c1cc(c(NC(=O)c2cnc3c(c2)cccc3)cc1)C(=O)N	836	fCSFP4	weighted-fingerprint-similarity	0.918	0.508	rxn6038_0_a_kill_0____EN300-8649028____EN300-55633	N/A	S1c2c(cc([N+]([O-])=O)cc2)C=C1C(=O)Nc3c(cccc3)C(=O)N	[*;R2][#6;r][#6;r]C(=O)[N;H]c1[c;H][c;H][c;H][c;H]c1C(=O)[N;H2]_20	2	false	SAVI-Space-2024	rxn6038_0_a_kill_0	EN300-8649028	O=C(OC)c1cc(c(N)cc1)C(=O)N	EN300-55633	O=C(O)c1cnc2c(c1)cccc2
[O-]C(=O)c1cc(c(NC(=O)c2c(NC(=O)C#C)cc3c(c2)cccc3)cc1)C(=O)N	837	fCSFP4	weighted-fingerprint-similarity	0.918	0.504	rxn6038_0_a_kill_0____EN300-8649028____EN300-384513	N/A	S1c2c(cc([N+]([O-])=O)cc2)C=C1C(=O)Nc3c(cccc3)C(=O)N	[*;R2][#6;r][#6;r]C(=O)[N;H]c1[c;H][c;H][c;H][c;H]c1C(=O)[N;H2]_20	2	false	SAVI-Space-2024	rxn6038_0_a_kill_0	EN300-8649028	O=C(OC)c1cc(c(N)cc1)C(=O)N	EN300-384513	O=C(Nc1c(cc2c(c1)cccc2)C(=O)O)C#C
[O-]C(=O)c1cc(c(NC(=O)c2c(NC(=O)CC)cc3c(c2)cccc3)cc1)C(=O)N	838	fCSFP4	weighted-fingerprint-similarity	0.918	0.504	rxn6038_0_a_kill_0____EN300-8649028____EN300-61866	N/A	S1c2c(cc([N+]([O-])=O)cc2)C=C1C(=O)Nc3c(cccc3)C(=O)N	[*;R2][#6;r][#6;r]C(=O)[N;H]c1[c;H][c;H][c;H][c;H]c1C(=O)[N;H2]_20	2	false	SAVI-Space-2024	rxn6038_0_a_kill_0	EN300-8649028	O=C(OC)c1cc(c(N)cc1)C(=O)N	EN300-61866	O=C(O)c1c(NC(=O)CC)cc2c(c1)cccc2
O=C(Nc1c(cccc1)C(=O)N)c2c3c(cc(N)c2)cccc3	839	fCSFP4	weighted-fingerprint-similarity	0.918	0.500	rxn6038_0_a_kill_0____EN300-17791____EN300-368770	N/A	S1c2c(cc([N+]([O-])=O)cc2)C=C1C(=O)Nc3c(cccc3)C(=O)N	[*;R2][#6;r][#6;r]C(=O)[N;H]c1[c;H][c;H][c;H][c;H]c1C(=O)[N;H2]_20	2	false	SAVI-Space-2024	rxn6038_0_a_kill_0	EN300-17791	O=C(N)c1c(N)cccc1	EN300-368770	O=C(OCC1c2c(c3c1cccc3)cccc2)Nc4cc(c5c(c4)cccc5)C(=O)O
O=C(N)c1c(NC(=O)C2=NN3C(=C2)C=NC=C3)cccc1	840	fCSFP4	weighted-fingerprint-similarity	0.918	0.399	rxn6038_0_a_kill_0____EN300-17791____EN300-153677	N/A	S1c2c(cc([N+]([O-])=O)cc2)C=C1C(=O)Nc3c(cccc3)C(=O)N	[*;R2][#6;r][#6;r]C(=O)[N;H]c1[c;H][c;H][c;H][c;H]c1C(=O)[N;H2]_20	2	false	SAVI-Space-2024	rxn6038_0_a_kill_0	EN300-17791	O=C(N)c1c(N)cccc1	EN300-153677	O=C(O)C1=NN2C(=C1)C=NC=C2
S1C(=C(C([O-])=O)C=2NC(C(=O)Nc3c(cccc3)C(=O)N)=CC12)C	841	fCSFP4	weighted-fingerprint-similarity	0.918	0.440	rxn6038_0_a_kill_0____EN300-17791____EN300-7426202	N/A	S1c2c(cc([N+]([O-])=O)cc2)C=C1C(=O)Nc3c(cccc3)C(=O)N	[*;R2][#6;r][#6;r]C(=O)[N;H]c1[c;H][c;H][c;H][c;H]c1C(=O)[N;H2]_20	2	false	SAVI-Space-2024	rxn6038_0_a_kill_0	EN300-17791	O=C(N)c1c(N)cccc1	EN300-7426202	S1C(=C(C(=O)OC)C=2NC(C(=O)O)=CC12)C
S1C2=C(N(C(C(=O)Nc3c(cccc3)C(=O)N)=C2)CC4CC4)C=C1	842	fCSFP4	weighted-fingerprint-similarity	0.918	0.436	rxn6038_0_a_kill_0____EN300-17791____EN300-264969	N/A	S1c2c(cc([N+]([O-])=O)cc2)C=C1C(=O)Nc3c(cccc3)C(=O)N	[*;R2][#6;r][#6;r]C(=O)[N;H]c1[c;H][c;H][c;H][c;H]c1C(=O)[N;H2]_20	2	false	SAVI-Space-2024	rxn6038_0_a_kill_0	EN300-17791	O=C(N)c1c(N)cccc1	EN300-264969	S1C2=C(N(C(C(=O)O)=C2)CC3CC3)C=C1
[O-]C(=O)c1cc(c(NC(=O)C=2N(c3c(cccc3)C2)Cc4ccccc4)cc1)C(=O)N	843	fCSFP4	weighted-fingerprint-similarity	0.918	0.436	rxn6038_0_a_kill_0____EN300-8649028____EN300-43232	N/A	S1c2c(cc([N+]([O-])=O)cc2)C=C1C(=O)Nc3c(cccc3)C(=O)N	[*;R2][#6;r][#6;r]C(=O)[N;H]c1[c;H][c;H][c;H][c;H]c1C(=O)[N;H2]_20	2	false	SAVI-Space-2024	rxn6038_0_a_kill_0	EN300-8649028	O=C(OC)c1cc(c(N)cc1)C(=O)N	EN300-43232	O=C(O)C=1N(c2c(cccc2)C1)Cc3ccccc3
[O-]C(=O)c1cc(c(NC(=O)c2cc3OC(=Nc3cc2)c4ccccc4)cc1)C(=O)N	844	fCSFP4	weighted-fingerprint-similarity	0.918	0.432	rxn6038_0_a_kill_0____EN300-8649028____EN300-192507	N/A	S1c2c(cc([N+]([O-])=O)cc2)C=C1C(=O)Nc3c(cccc3)C(=O)N	[*;R2][#6;r][#6;r]C(=O)[N;H]c1[c;H][c;H][c;H][c;H]c1C(=O)[N;H2]_20	2	false	SAVI-Space-2024	rxn6038_0_a_kill_0	EN300-8649028	O=C(OC)c1cc(c(N)cc1)C(=O)N	EN300-192507	O=C(O)c1cc2OC(=Nc2cc1)c3ccccc3
O=C(Nc1c(cccc1)C(=O)N)c2cc3N=C(N(c3cc2)CC)N	845	fCSFP4	weighted-fingerprint-similarity	0.918	0.429	rxn6038_0_a_kill_0____EN300-17791____EN300-121391	N/A	S1c2c(cc([N+]([O-])=O)cc2)C=C1C(=O)Nc3c(cccc3)C(=O)N	[*;R2][#6;r][#6;r]C(=O)[N;H]c1[c;H][c;H][c;H][c;H]c1C(=O)[N;H2]_20	2	false	SAVI-Space-2024	rxn6038_0_a_kill_0	EN300-17791	O=C(N)c1c(N)cccc1	EN300-121391	O=C(O)c1cc2N=C(N(c2cc1)CC)N
O=C(Nc1c(cccc1)C(=O)N)c2cc3N=C(N(c4ccccc4)c3cc2)C	846	fCSFP4	weighted-fingerprint-similarity	0.918	0.429	rxn6038_0_a_kill_0____EN300-17791____EN300-04968	N/A	S1c2c(cc([N+]([O-])=O)cc2)C=C1C(=O)Nc3c(cccc3)C(=O)N	[*;R2][#6;r][#6;r]C(=O)[N;H]c1[c;H][c;H][c;H][c;H]c1C(=O)[N;H2]_20	2	false	SAVI-Space-2024	rxn6038_0_a_kill_0	EN300-17791	O=C(N)c1c(N)cccc1	EN300-04968	O=C(O)c1cc2N=C(N(c3ccccc3)c2cc1)C
O=C(Nc1c(cccc1)C(=O)N)c2cc3NC(=O)N(C(=O)c3cc2)C	847	fCSFP4	weighted-fingerprint-similarity	0.918	0.429	rxn6038_0_a_kill_0____EN300-17791____EN300-6745798	N/A	S1c2c(cc([N+]([O-])=O)cc2)C=C1C(=O)Nc3c(cccc3)C(=O)N	[*;R2][#6;r][#6;r]C(=O)[N;H]c1[c;H][c;H][c;H][c;H]c1C(=O)[N;H2]_20	2	false	SAVI-Space-2024	rxn6038_0_a_kill_0	EN300-17791	O=C(N)c1c(N)cccc1	EN300-6745798	O=C(O)c1cc2NC(=O)N(C(=O)c2cc1)C
S1C2=C(NC(C(=O)Nc3c(cccc3)C(=O)N)=C2)C(C([O-])=O)=C1	848	fCSFP4	weighted-fingerprint-similarity	0.918	0.425	rxn6038_0_a_kill_0____EN300-17791____EN300-6477538	N/A	S1c2c(cc([N+]([O-])=O)cc2)C=C1C(=O)Nc3c(cccc3)C(=O)N	[*;R2][#6;r][#6;r]C(=O)[N;H]c1[c;H][c;H][c;H][c;H]c1C(=O)[N;H2]_20	2	false	SAVI-Space-2024	rxn6038_0_a_kill_0	EN300-17791	O=C(N)c1c(N)cccc1	EN300-6477538	S1C2=C(NC(C(=O)O)=C2)C(C(=O)OC)=C1
O=C(N)c1c(NC(=O)C=2Oc3c(OC)cc(cc3C2)C)cccc1	849	fCSFP4	weighted-fingerprint-similarity	0.918	0.421	rxn6038_0_a_kill_0____EN300-17791____EN300-784943	N/A	S1c2c(cc([N+]([O-])=O)cc2)C=C1C(=O)Nc3c(cccc3)C(=O)N	[*;R2][#6;r][#6;r]C(=O)[N;H]c1[c;H][c;H][c;H][c;H]c1C(=O)[N;H2]_20	2	false	SAVI-Space-2024	rxn6038_0_a_kill_0	EN300-17791	O=C(N)c1c(N)cccc1	EN300-784943	O=C(O)C=1Oc2c(OC)cc(cc2C1)C
S1c2c(cccc2)C=C1C(=O)NC(COC(C(=O)Nc3c(cccc3)C(=O)N)C)(C)C	850	fCSFP4	weighted-fingerprint-similarity	0.918	0.552	rxn6039_0_a_kill_0____EN300-1697473____EN300-21756	N/A	S1c2c(cc([N+]([O-])=O)cc2)C=C1C(=O)Nc3c(cccc3)C(=O)N	[*;R2][#6;r][#6;r]C(=O)[N;H]c1[c;H][c;H][c;H][c;H]c1C(=O)[N;H2]_20	2	false	SAVI-Space-2024	rxn6039_0_a_kill_0	EN300-1697473	S1c2c(cccc2)C=C1C(=O)NC(CO)(C)C	EN300-21756	ClC(C(=O)Nc1c(cccc1)C(=O)N)C
S1C(C(=O)Nc2c(cccc2)C(=O)N)=CC=3C(=NN(c4c(cccc4)C)C13)C	851	fCSFP4	weighted-fingerprint-similarity	0.917	0.455	rxn6038_0_a_kill_0____EN300-17791____EN300-110659	N/A	S1c2c(cc([N+]([O-])=O)cc2)C=C1C(=O)Nc3c(cccc3)C(=O)N	[*;R2][#6;r][#6;r]C(=O)[N;H]c1[c;H][c;H][c;H][c;H]c1C(=O)[N;H2]_20	2	false	SAVI-Space-2024	rxn6038_0_a_kill_0	EN300-17791	O=C(N)c1c(N)cccc1	EN300-110659	S1C(C(=O)O)=CC=2C(=NN(c3c(cccc3)C)C12)C
Fc1c(F)c2NC(C(=O)Nc3c(cccc3)C(=O)N)=Cc2cc1F	852	fCSFP4	weighted-fingerprint-similarity	0.917	0.413	rxn6038_0_a_kill_0____EN300-17791____EN300-247881	N/A	S1c2c(cc([N+]([O-])=O)cc2)C=C1C(=O)Nc3c(cccc3)C(=O)N	[*;R2][#6;r][#6;r]C(=O)[N;H]c1[c;H][c;H][c;H][c;H]c1C(=O)[N;H2]_20	2	false	SAVI-Space-2024	rxn6038_0_a_kill_0	EN300-17791	O=C(N)c1c(N)cccc1	EN300-247881	Fc1c(F)c2NC(C(=O)O)=Cc2cc1F
O=C(N)c1c(NC(=O)C=2C=NC=3C(=NN(C3)C(C)C)C2)cccc1	853	fCSFP4	weighted-fingerprint-similarity	0.917	0.413	rxn6038_0_a_kill_0____EN300-17791____EN300-767033	N/A	S1c2c(cc([N+]([O-])=O)cc2)C=C1C(=O)Nc3c(cccc3)C(=O)N	[*;R2][#6;r][#6;r]C(=O)[N;H]c1[c;H][c;H][c;H][c;H]c1C(=O)[N;H2]_20	2	false	SAVI-Space-2024	rxn6038_0_a_kill_0	EN300-17791	O=C(N)c1c(N)cccc1	EN300-767033	O=C(O)C=1C=NC=2C(=NN(C2)C(C)C)C1
O=C(N)c1c(NC(=O)C=2N(C3=C(OC=C3)C2)C)cccc1	854	fCSFP4	weighted-fingerprint-similarity	0.917	0.413	rxn6038_0_a_kill_0____EN300-17791____EN300-114626	N/A	S1c2c(cc([N+]([O-])=O)cc2)C=C1C(=O)Nc3c(cccc3)C(=O)N	[*;R2][#6;r][#6;r]C(=O)[N;H]c1[c;H][c;H][c;H][c;H]c1C(=O)[N;H2]_20	2	false	SAVI-Space-2024	rxn6038_0_a_kill_0	EN300-17791	O=C(N)c1c(N)cccc1	EN300-114626	O=C(O)C=1N(C2=C(OC=C2)C1)C
Fc1c2NC(=O)Nc2cc(c1)C(=O)Nc3c(cccc3)C(=O)N	855	fCSFP4	weighted-fingerprint-similarity	0.917	0.408	rxn6038_0_a_kill_0____EN300-17791____EN300-2803568	N/A	S1c2c(cc([N+]([O-])=O)cc2)C=C1C(=O)Nc3c(cccc3)C(=O)N	[*;R2][#6;r][#6;r]C(=O)[N;H]c1[c;H][c;H][c;H][c;H]c1C(=O)[N;H2]_20	2	false	SAVI-Space-2024	rxn6038_0_a_kill_0	EN300-17791	O=C(N)c1c(N)cccc1	EN300-2803568	Fc1c2NC(=O)Nc2cc(c1)C(=O)O
[O-]C(=O)c1c2c(cc(c1)C(=O)Nc3c(cc(cc3)C([O-])=O)C(=O)N)cccc2	856	fCSFP4	weighted-fingerprint-similarity	0.917	0.504	rxn6038_0_a_kill_0____EN300-8649028____EN300-28953837	N/A	S1c2c(cc([N+]([O-])=O)cc2)C=C1C(=O)Nc3c(cccc3)C(=O)N	[*;R2][#6;r][#6;r]C(=O)[N;H]c1[c;H][c;H][c;H][c;H]c1C(=O)[N;H2]_20	2	false	SAVI-Space-2024	rxn6038_0_a_kill_0	EN300-8649028	O=C(OC)c1cc(c(N)cc1)C(=O)N	EN300-28953837	O=C(OC)c1c2c(cc(c1)C(=O)O)cccc2
[O-]C(=O)c1cc(c(NC(=O)c2c3c(cc(c2)C(=O)N)cccc3)cc1)C(=O)N	857	fCSFP4	weighted-fingerprint-similarity	0.917	0.504	rxn6038_0_a_kill_0____EN300-8649028____EN300-36399015	N/A	S1c2c(cc([N+]([O-])=O)cc2)C=C1C(=O)Nc3c(cccc3)C(=O)N	[*;R2][#6;r][#6;r]C(=O)[N;H]c1[c;H][c;H][c;H][c;H]c1C(=O)[N;H2]_20	2	false	SAVI-Space-2024	rxn6038_0_a_kill_0	EN300-8649028	O=C(OC)c1cc(c(N)cc1)C(=O)N	EN300-36399015	O=C(O)c1c2c(cc(c1)C(=O)N)cccc2
[O-]C(=O)c1cc(c2c(c1)cccc2)C(=O)Nc3c(cc(cc3)C([O-])=O)C(=O)N	858	fCSFP4	weighted-fingerprint-similarity	0.917	0.504	rxn6038_0_a_kill_0____EN300-8649028____EN300-28953654	N/A	S1c2c(cc([N+]([O-])=O)cc2)C=C1C(=O)Nc3c(cccc3)C(=O)N	[*;R2][#6;r][#6;r]C(=O)[N;H]c1[c;H][c;H][c;H][c;H]c1C(=O)[N;H2]_20	2	false	SAVI-Space-2024	rxn6038_0_a_kill_0	EN300-8649028	O=C(OC)c1cc(c(N)cc1)C(=O)N	EN300-28953654	O=C(OC)c1cc(c2c(c1)cccc2)C(=O)O
O=C(Nc1c(cccc1)C(=O)N)C=2NC3=C(OC(=C3)C)C2	859	fCSFP4	weighted-fingerprint-similarity	0.917	0.404	rxn6038_0_a_kill_0____EN300-17791____EN300-1448502	N/A	S1c2c(cc([N+]([O-])=O)cc2)C=C1C(=O)Nc3c(cccc3)C(=O)N	[*;R2][#6;r][#6;r]C(=O)[N;H]c1[c;H][c;H][c;H][c;H]c1C(=O)[N;H2]_20	2	false	SAVI-Space-2024	rxn6038_0_a_kill_0	EN300-17791	O=C(N)c1c(N)cccc1	EN300-1448502	O=C(O)C=1NC2=C(OC(=C2)C)C1
O=C(Nc1c(cccc1)C(=O)N)c2c(cc3NN=C(c3c2)C)C	860	fCSFP4	weighted-fingerprint-similarity	0.917	0.404	rxn6038_0_a_kill_0____EN300-17791____EN300-28736594	N/A	S1c2c(cc([N+]([O-])=O)cc2)C=C1C(=O)Nc3c(cccc3)C(=O)N	[*;R2][#6;r][#6;r]C(=O)[N;H]c1[c;H][c;H][c;H][c;H]c1C(=O)[N;H2]_20	2	false	SAVI-Space-2024	rxn6038_0_a_kill_0	EN300-17791	O=C(N)c1c(N)cccc1	EN300-28736594	O=C(O)c1c(cc2NN=C(c2c1)C)C
O=C(Nc1c(cccc1)C(=O)N)c2c3c(ccc(OC)c3)ccc2	861	fCSFP4	weighted-fingerprint-similarity	0.917	0.500	rxn6038_0_a_kill_0____EN300-17791____EN300-100630	N/A	S1c2c(cc([N+]([O-])=O)cc2)C=C1C(=O)Nc3c(cccc3)C(=O)N	[*;R2][#6;r][#6;r]C(=O)[N;H]c1[c;H][c;H][c;H][c;H]c1C(=O)[N;H2]_20	2	false	SAVI-Space-2024	rxn6038_0_a_kill_0	EN300-17791	O=C(N)c1c(N)cccc1	EN300-100630	O=C(O)c1c2c(ccc(OC)c2)ccc1
[O-]C(=O)c1cc(c(NC(=O)c2c(OC)cc3c(c2)cccc3)cc1)C(=O)N	862	fCSFP4	weighted-fingerprint-similarity	0.917	0.500	rxn6038_0_a_kill_0____EN300-8649028____EN300-00001	N/A	S1c2c(cc([N+]([O-])=O)cc2)C=C1C(=O)Nc3c(cccc3)C(=O)N	[*;R2][#6;r][#6;r]C(=O)[N;H]c1[c;H][c;H][c;H][c;H]c1C(=O)[N;H2]_20	2	false	SAVI-Space-2024	rxn6038_0_a_kill_0	EN300-8649028	O=C(OC)c1cc(c(N)cc1)C(=O)N	EN300-00001	O=C(O)c1c(OC)cc2c(c1)cccc2
O=C(N)c1c(NC(=O)C2=CC3=NC(=NN3C=C2)N)cccc1	863	fCSFP4	weighted-fingerprint-similarity	0.917	0.400	rxn6038_0_a_kill_0____EN300-17791____EN300-37274937	N/A	S1c2c(cc([N+]([O-])=O)cc2)C=C1C(=O)Nc3c(cccc3)C(=O)N	[*;R2][#6;r][#6;r]C(=O)[N;H]c1[c;H][c;H][c;H][c;H]c1C(=O)[N;H2]_20	2	false	SAVI-Space-2024	rxn6038_0_a_kill_0	EN300-17791	O=C(N)c1c(N)cccc1	EN300-37274937	O=C(O)C1=CC2=NC(=NN2C=C1)N
O=C(N)c1c(NC(=O)C2=CC=3N(C=NC3C)C=C2)cccc1	864	fCSFP4	weighted-fingerprint-similarity	0.917	0.400	rxn6038_0_a_kill_0____EN300-17791____EN300-222440 EN300-1721426""	N/A	S1c2c(cc([N+]([O-])=O)cc2)C=C1C(=O)Nc3c(cccc3)C(=O)N	[*;R2][#6;r][#6;r]C(=O)[N;H]c1[c;H][c;H][c;H][c;H]c1C(=O)[N;H2]_20	2	false	SAVI-Space-2024	rxn6038_0_a_kill_0	EN300-17791	O=C(N)c1c(N)cccc1	EN300-222440 EN300-1721426""	O=C(O)C1=CC=2N(C=NC2C)C=C1
S1C=2N(N=C(C(=O)Nc3c(cccc3)C(=O)N)C2)C=C1	865	fCSFP4	weighted-fingerprint-similarity	0.917	0.400	rxn6038_0_a_kill_0____EN300-17791____EN300-1692969	N/A	S1c2c(cc([N+]([O-])=O)cc2)C=C1C(=O)Nc3c(cccc3)C(=O)N	[*;R2][#6;r][#6;r]C(=O)[N;H]c1[c;H][c;H][c;H][c;H]c1C(=O)[N;H2]_20	2	false	SAVI-Space-2024	rxn6038_0_a_kill_0	EN300-17791	O=C(N)c1c(N)cccc1	EN300-1692969	S1C=2N(N=C(C(=O)O)C2)C=C1
Fc1cc(c2c(c1)cccc2)C(=O)Nc3c(cccc3)C(=O)N	866	fCSFP4	weighted-fingerprint-similarity	0.917	0.496	rxn6038_0_a_kill_0____EN300-17791____EN300-90211	N/A	S1c2c(cc([N+]([O-])=O)cc2)C=C1C(=O)Nc3c(cccc3)C(=O)N	[*;R2][#6;r][#6;r]C(=O)[N;H]c1[c;H][c;H][c;H][c;H]c1C(=O)[N;H2]_20	2	false	SAVI-Space-2024	rxn6038_0_a_kill_0	EN300-17791	O=C(N)c1c(N)cccc1	EN300-90211	Fc1cc(c2c(c1)cccc2)C(=O)O
[O-]C(=O)c1cc(c(NC(=O)c2cc3c(Nc4c3cccc4)cc2)cc1)C(=O)N	867	fCSFP4	weighted-fingerprint-similarity	0.917	0.496	rxn6038_0_a_kill_0____EN300-8649028____EN300-156879	N/A	S1c2c(cc([N+]([O-])=O)cc2)C=C1C(=O)Nc3c(cccc3)C(=O)N	[*;R2][#6;r][#6;r]C(=O)[N;H]c1[c;H][c;H][c;H][c;H]c1C(=O)[N;H2]_20	2	false	SAVI-Space-2024	rxn6038_0_a_kill_0	EN300-8649028	O=C(OC)c1cc(c(N)cc1)C(=O)N	EN300-156879	O=C(O)c1cc2c(Nc3c2cccc3)cc1
[O-]C(=O)c1cc(c(NC(=O)c2cc3c(Oc4c3cccc4)cc2)cc1)C(=O)N	868	fCSFP4	weighted-fingerprint-similarity	0.917	0.496	rxn6038_0_a_kill_0____EN300-8649028____EN300-1603435	N/A	S1c2c(cc([N+]([O-])=O)cc2)C=C1C(=O)Nc3c(cccc3)C(=O)N	[*;R2][#6;r][#6;r]C(=O)[N;H]c1[c;H][c;H][c;H][c;H]c1C(=O)[N;H2]_20	2	false	SAVI-Space-2024	rxn6038_0_a_kill_0	EN300-8649028	O=C(OC)c1cc(c(N)cc1)C(=O)N	EN300-1603435	O=C(O)c1cc2c(Oc3c2cccc3)cc1
O=C(N)c1c(NC(=O)C=2C=NN3C(=NN=C3)C2)cccc1	869	fCSFP4	weighted-fingerprint-similarity	0.917	0.396	rxn6038_0_a_kill_0____EN300-17791____EN300-7438185	N/A	S1c2c(cc([N+]([O-])=O)cc2)C=C1C(=O)Nc3c(cccc3)C(=O)N	[*;R2][#6;r][#6;r]C(=O)[N;H]c1[c;H][c;H][c;H][c;H]c1C(=O)[N;H2]_20	2	false	SAVI-Space-2024	rxn6038_0_a_kill_0	EN300-17791	O=C(N)c1c(N)cccc1	EN300-7438185	O=C(O)C=1C=NN2C(=NN=C2)C1
S1c2c(c([N+]([O-])=O)ccc2)C=C1C(=O)Nc3c(cc(OCC)cc3)C(=O)N	870	fCSFP4	weighted-fingerprint-similarity	0.917	0.664	rxn6038_0_a_kill_0____EN300-82166____EN300-7431553	N/A	S1c2c(cc([N+]([O-])=O)cc2)C=C1C(=O)Nc3c(cccc3)C(=O)N	[*;R2][#6;r][#6;r]C(=O)[N;H]c1[c;H][c;H][c;H][c;H]c1C(=O)[N;H2]_20	2	false	SAVI-Space-2024	rxn6038_0_a_kill_0	EN300-82166	O=C(N)c1c(N)ccc(OCC)c1	EN300-7431553	S1c2c(c([N+](=O)O)ccc2)C=C1C(=O)O
[O-]C(=O)c1cc(c(NC(=O)C2=CC3=C(ON=C3C=C2)c4ccccc4)cc1)C(=O)N	871	fCSFP4	weighted-fingerprint-similarity	0.917	0.430	rxn6038_0_a_kill_0____EN300-8649028____EN300-13843	N/A	S1c2c(cc([N+]([O-])=O)cc2)C=C1C(=O)Nc3c(cccc3)C(=O)N	[*;R2][#6;r][#6;r]C(=O)[N;H]c1[c;H][c;H][c;H][c;H]c1C(=O)[N;H2]_20	2	false	SAVI-Space-2024	rxn6038_0_a_kill_0	EN300-8649028	O=C(OC)c1cc(c(N)cc1)C(=O)N	EN300-13843	O=C(O)C1=CC2=C(ON=C2C=C1)c3ccccc3
ClS(=O)(=O)c1c2ncccc2cc(c1)C(=O)Nc3c(cccc3)C(=O)N	872	fCSFP4	weighted-fingerprint-similarity	0.917	0.426	rxn6038_0_a_kill_0____EN300-17791____EN300-90069	N/A	S1c2c(cc([N+]([O-])=O)cc2)C=C1C(=O)Nc3c(cccc3)C(=O)N	[*;R2][#6;r][#6;r]C(=O)[N;H]c1[c;H][c;H][c;H][c;H]c1C(=O)[N;H2]_20	2	false	SAVI-Space-2024	rxn6038_0_a_kill_0	EN300-17791	O=C(N)c1c(N)cccc1	EN300-90069	ClS(=O)(=O)c1c2ncccc2cc(c1)C(=O)O
O=C(Nc1c(cccc1)C(=O)N)c2cc3N(C(=O)Nc3cc2)CC	873	fCSFP4	weighted-fingerprint-similarity	0.917	0.426	rxn6038_0_a_kill_0____EN300-17791____EN300-262660	N/A	S1c2c(cc([N+]([O-])=O)cc2)C=C1C(=O)Nc3c(cccc3)C(=O)N	[*;R2][#6;r][#6;r]C(=O)[N;H]c1[c;H][c;H][c;H][c;H]c1C(=O)[N;H2]_20	2	false	SAVI-Space-2024	rxn6038_0_a_kill_0	EN300-17791	O=C(N)c1c(N)cccc1	EN300-262660	O=C(O)c1cc2N(C(=O)Nc2cc1)CC
O=C(Nc1c(cccc1)C(=O)N)c2cc3N(C(=O)Oc3cc2)CC	874	fCSFP4	weighted-fingerprint-similarity	0.917	0.426	rxn6038_0_a_kill_0____EN300-17791____EN300-113149	N/A	S1c2c(cc([N+]([O-])=O)cc2)C=C1C(=O)Nc3c(cccc3)C(=O)N	[*;R2][#6;r][#6;r]C(=O)[N;H]c1[c;H][c;H][c;H][c;H]c1C(=O)[N;H2]_20	2	false	SAVI-Space-2024	rxn6038_0_a_kill_0	EN300-17791	O=C(N)c1c(N)cccc1	EN300-113149	O=C(O)c1cc2N(C(=O)Oc2cc1)CC
O=C(Nc1c(cccc1)C(=O)N)c2cc3N=CN(c4cc(ccc4)C)c3cc2	875	fCSFP4	weighted-fingerprint-similarity	0.917	0.426	rxn6038_0_a_kill_0____EN300-17791____EN300-300221	N/A	S1c2c(cc([N+]([O-])=O)cc2)C=C1C(=O)Nc3c(cccc3)C(=O)N	[*;R2][#6;r][#6;r]C(=O)[N;H]c1[c;H][c;H][c;H][c;H]c1C(=O)[N;H2]_20	2	false	SAVI-Space-2024	rxn6038_0_a_kill_0	EN300-17791	O=C(N)c1c(N)cccc1	EN300-300221	O=C(O)c1cc2N=CN(c3cc(ccc3)C)c2cc1
O=C(Nc1c(cccc1)C(=O)N)c2cc3NC(=O)N(c3cc2)CC	876	fCSFP4	weighted-fingerprint-similarity	0.917	0.426	rxn6038_0_a_kill_0____EN300-17791____EN300-144369	N/A	S1c2c(cc([N+]([O-])=O)cc2)C=C1C(=O)Nc3c(cccc3)C(=O)N	[*;R2][#6;r][#6;r]C(=O)[N;H]c1[c;H][c;H][c;H][c;H]c1C(=O)[N;H2]_20	2	false	SAVI-Space-2024	rxn6038_0_a_kill_0	EN300-17791	O=C(N)c1c(N)cccc1	EN300-144369	O=C(O)c1cc2NC(=O)N(c2cc1)CC
O=C(Nc1c(cccc1)C(=O)N)c2cc3OC(=Nc3cc2)C4CCCCC4	877	fCSFP4	weighted-fingerprint-similarity	0.917	0.426	rxn6038_0_a_kill_0____EN300-17791____EN300-197798	N/A	S1c2c(cc([N+]([O-])=O)cc2)C=C1C(=O)Nc3c(cccc3)C(=O)N	[*;R2][#6;r][#6;r]C(=O)[N;H]c1[c;H][c;H][c;H][c;H]c1C(=O)[N;H2]_20	2	false	SAVI-Space-2024	rxn6038_0_a_kill_0	EN300-17791	O=C(N)c1c(N)cccc1	EN300-197798	O=C(O)c1cc2OC(=Nc2cc1)C3CCCCC3
[O-][N+](=O)c1cc(c(NC(=O)CNC(=O)c2cc3c(cc2)cccc3)cc1)C(=O)N	878	fCSFP4	weighted-fingerprint-similarity	0.917	0.634	rxn6038_0_a_kill_0____EN300-128525____EN300-08095	N/A	S1c2c(cc([N+]([O-])=O)cc2)C=C1C(=O)Nc3c(cccc3)C(=O)N	[*;R2][#6;r][#6;r]C(=O)[N;H]c1[c;H][c;H][c;H][c;H]c1C(=O)[N;H2]_20	2	false	SAVI-Space-2024	rxn6038_0_a_kill_0	EN300-128525	O=[N+](O)c1cc(c(N)cc1)C(=O)N	EN300-08095	O=C(NCC(=O)O)c1cc2c(cc1)cccc2
[O-][N+](=O)c1cc(c(NC(=O)c2cc3c(nccc3)cc2)cc1)C(=O)N	879	fCSFP4	weighted-fingerprint-similarity	0.917	0.634	rxn6038_0_a_kill_0____EN300-128525____EN300-39293 EN300-72452""	N/A	S1c2c(cc([N+]([O-])=O)cc2)C=C1C(=O)Nc3c(cccc3)C(=O)N	[*;R2][#6;r][#6;r]C(=O)[N;H]c1[c;H][c;H][c;H][c;H]c1C(=O)[N;H2]_20	2	false	SAVI-Space-2024	rxn6038_0_a_kill_0	EN300-128525	O=[N+](O)c1cc(c(N)cc1)C(=O)N	EN300-39293 EN300-72452""	O=C(O)c1cc2c(nccc2)cc1
Fc1c(OC)c2NC(C(=O)Nc3c(cccc3)C(=O)N)=Cc2cc1	880	fCSFP4	weighted-fingerprint-similarity	0.917	0.422	rxn6038_0_a_kill_0____EN300-17791____EN300-28226361	N/A	S1c2c(cc([N+]([O-])=O)cc2)C=C1C(=O)Nc3c(cccc3)C(=O)N	[*;R2][#6;r][#6;r]C(=O)[N;H]c1[c;H][c;H][c;H][c;H]c1C(=O)[N;H2]_20	2	false	SAVI-Space-2024	rxn6038_0_a_kill_0	EN300-17791	O=C(N)c1c(N)cccc1	EN300-28226361	Fc1c(OC)c2NC(C(=O)O)=Cc2cc1
O=C(Nc1c(cccc1)C(=O)N)c2nc(OCC3CC3)c4c(c2)cccc4	881	fCSFP4	weighted-fingerprint-similarity	0.917	0.422	rxn6038_0_a_kill_0____EN300-17791____EN300-77506	N/A	S1c2c(cc([N+]([O-])=O)cc2)C=C1C(=O)Nc3c(cccc3)C(=O)N	[*;R2][#6;r][#6;r]C(=O)[N;H]c1[c;H][c;H][c;H][c;H]c1C(=O)[N;H2]_20	2	false	SAVI-Space-2024	rxn6038_0_a_kill_0	EN300-17791	O=C(N)c1c(N)cccc1	EN300-77506	O=C(O)c1nc(OCC2CC2)c3c(c1)cccc3
S1C(C(=O)Nc2c(cc([N+]([O-])=O)cc2)C(=O)N)=CC=3c4c(N(C13)C)cccc4	882	fCSFP4	weighted-fingerprint-similarity	0.917	0.657	rxn6038_0_a_kill_0____EN300-128525____EN300-09890	N/A	S1c2c(cc([N+]([O-])=O)cc2)C=C1C(=O)Nc3c(cccc3)C(=O)N	[*;R2][#6;r][#6;r]C(=O)[N;H]c1[c;H][c;H][c;H][c;H]c1C(=O)[N;H2]_20	2	false	SAVI-Space-2024	rxn6038_0_a_kill_0	EN300-128525	O=[N+](O)c1cc(c(N)cc1)C(=O)N	EN300-09890	S1C(C(=O)O)=CC=2c3c(N(C12)C)cccc3
S1C(C(=O)Nc2c(ccc([N+]([O-])=O)c2)C(=O)N)=CC=3c4c(N(C13)C)cccc4	883	fCSFP4	weighted-fingerprint-similarity	0.917	0.657	rxn6038_0_a_kill_0____EN300-6745919____EN300-09890	N/A	S1c2c(cc([N+]([O-])=O)cc2)C=C1C(=O)Nc3c(cccc3)C(=O)N	[*;R2][#6;r][#6;r]C(=O)[N;H]c1[c;H][c;H][c;H][c;H]c1C(=O)[N;H2]_20	2	false	SAVI-Space-2024	rxn6038_0_a_kill_0	EN300-6745919	O=[N+](O)c1cc(N)c(cc1)C(=O)N	EN300-09890	S1C(C(=O)O)=CC=2c3c(N(C12)C)cccc3
Fc1cc(OC)c2NC(C(=O)Nc3c(cccc3)C(=O)N)=Cc2c1	884	fCSFP4	weighted-fingerprint-similarity	0.917	0.418	rxn6038_0_a_kill_0____EN300-17791____EN300-22991332	N/A	S1c2c(cc([N+]([O-])=O)cc2)C=C1C(=O)Nc3c(cccc3)C(=O)N	[*;R2][#6;r][#6;r]C(=O)[N;H]c1[c;H][c;H][c;H][c;H]c1C(=O)[N;H2]_20	2	false	SAVI-Space-2024	rxn6038_0_a_kill_0	EN300-17791	O=C(N)c1c(N)cccc1	EN300-22991332	Fc1cc(OC)c2NC(C(=O)O)=Cc2c1
O=C(N)c1c(NC(=O)C=2Nc3c(c(OC)ccc3)C2)cccc1	885	fCSFP4	weighted-fingerprint-similarity	0.917	0.410	rxn6038_0_a_kill_0____EN300-17791____EN300-87015	N/A	S1c2c(cc([N+]([O-])=O)cc2)C=C1C(=O)Nc3c(cccc3)C(=O)N	[*;R2][#6;r][#6;r]C(=O)[N;H]c1[c;H][c;H][c;H][c;H]c1C(=O)[N;H2]_20	2	false	SAVI-Space-2024	rxn6038_0_a_kill_0	EN300-17791	O=C(N)c1c(N)cccc1	EN300-87015	O=C(O)C=1Nc2c(c(OC)ccc2)C1
O=C(Nc1c(cccc1)C(=O)N)C=2NC3=C(C(=O)NC=C3)C2	886	fCSFP4	weighted-fingerprint-similarity	0.917	0.410	rxn6038_0_a_kill_0____EN300-17791____EN300-1590282	N/A	S1c2c(cc([N+]([O-])=O)cc2)C=C1C(=O)Nc3c(cccc3)C(=O)N	[*;R2][#6;r][#6;r]C(=O)[N;H]c1[c;H][c;H][c;H][c;H]c1C(=O)[N;H2]_20	2	false	SAVI-Space-2024	rxn6038_0_a_kill_0	EN300-17791	O=C(N)c1c(N)cccc1	EN300-1590282	O=C(O)C=1Nc2c(c(O)ncc2)C1
O=C(Nc1c(cccc1)C(=O)N)C=2NC3=C(OC(c4ccccc4)=C3)C2	887	fCSFP4	weighted-fingerprint-similarity	0.917	0.410	rxn6038_0_a_kill_0____EN300-17791____EN300-26618261 EN300-7444983""	N/A	S1c2c(cc([N+]([O-])=O)cc2)C=C1C(=O)Nc3c(cccc3)C(=O)N	[*;R2][#6;r][#6;r]C(=O)[N;H]c1[c;H][c;H][c;H][c;H]c1C(=O)[N;H2]_20	2	false	SAVI-Space-2024	rxn6038_0_a_kill_0	EN300-17791	O=C(N)c1c(N)cccc1	EN300-26618261 EN300-7444983""	O=C(O)C=1NC2=C(OC(c3ccccc3)=C2)C1
O=C(Nc1c(cccc1)C(=O)N)C=2Nc3c(c(C#N)ccc3)C2	888	fCSFP4	weighted-fingerprint-similarity	0.917	0.410	rxn6038_0_a_kill_0____EN300-17791____EN300-321097	N/A	S1c2c(cc([N+]([O-])=O)cc2)C=C1C(=O)Nc3c(cccc3)C(=O)N	[*;R2][#6;r][#6;r]C(=O)[N;H]c1[c;H][c;H][c;H][c;H]c1C(=O)[N;H2]_20	2	false	SAVI-Space-2024	rxn6038_0_a_kill_0	EN300-17791	O=C(N)c1c(N)cccc1	EN300-321097	O=C(O)C=1Nc2c(c(C#N)ccc2)C1
O=C(Nc1c(cccc1)C(=O)N)C=2Nc3c(c(ccc3)CC)C2	889	fCSFP4	weighted-fingerprint-similarity	0.917	0.410	rxn6038_0_a_kill_0____EN300-17791____EN300-321400	N/A	S1c2c(cc([N+]([O-])=O)cc2)C=C1C(=O)Nc3c(cccc3)C(=O)N	[*;R2][#6;r][#6;r]C(=O)[N;H]c1[c;H][c;H][c;H][c;H]c1C(=O)[N;H2]_20	2	false	SAVI-Space-2024	rxn6038_0_a_kill_0	EN300-17791	O=C(N)c1c(N)cccc1	EN300-321400	O=C(O)C=1Nc2c(c(ccc2)CC)C1
O=C(Nc1c(cccc1)C(=O)N)c2cnc3N(N=Nc3c2)C	890	fCSFP4	weighted-fingerprint-similarity	0.916	0.406	rxn6038_0_a_kill_0____EN300-17791____EN300-128431	N/A	S1c2c(cc([N+]([O-])=O)cc2)C=C1C(=O)Nc3c(cccc3)C(=O)N	[*;R2][#6;r][#6;r]C(=O)[N;H]c1[c;H][c;H][c;H][c;H]c1C(=O)[N;H2]_20	2	false	SAVI-Space-2024	rxn6038_0_a_kill_0	EN300-17791	O=C(N)c1c(N)cccc1	EN300-128431	O=C(O)c1cnc2N(N=Nc2c1)C
O=C(Nc1c(cccc1)C(=O)N)c2cnc3NC(=O)NC(=O)c3c2	891	fCSFP4	weighted-fingerprint-similarity	0.916	0.406	rxn6038_0_a_kill_0____EN300-17791____EN300-42131	N/A	S1c2c(cc([N+]([O-])=O)cc2)C=C1C(=O)Nc3c(cccc3)C(=O)N	[*;R2][#6;r][#6;r]C(=O)[N;H]c1[c;H][c;H][c;H][c;H]c1C(=O)[N;H2]_20	2	false	SAVI-Space-2024	rxn6038_0_a_kill_0	EN300-17791	O=C(N)c1c(N)cccc1	EN300-42131	O=C(O)c1cnc2NC(=O)NC(=O)c2c1
O=C(Nc1c(cccc1)C(=O)N)c2nc3c(cc(OC)cc3)cc2	892	fCSFP4	weighted-fingerprint-similarity	0.916	0.500	rxn6038_0_a_kill_0____EN300-17791____EN300-25715	N/A	S1c2c(cc([N+]([O-])=O)cc2)C=C1C(=O)Nc3c(cccc3)C(=O)N	[*;R2][#6;r][#6;r]C(=O)[N;H]c1[c;H][c;H][c;H][c;H]c1C(=O)[N;H2]_20	2	false	SAVI-Space-2024	rxn6038_0_a_kill_0	EN300-17791	O=C(N)c1c(N)cccc1	EN300-25715	O=C(O)c1nc2c(cc(OC)cc2)cc1
[O-]C(=O)c1cc(c(NC(=O)c2cc(N)c3c(c2)cccc3)cc1)C(=O)N	893	fCSFP4	weighted-fingerprint-similarity	0.916	0.500	rxn6038_0_a_kill_0____EN300-8649028____EN300-384582	N/A	S1c2c(cc([N+]([O-])=O)cc2)C=C1C(=O)Nc3c(cccc3)C(=O)N	[*;R2][#6;r][#6;r]C(=O)[N;H]c1[c;H][c;H][c;H][c;H]c1C(=O)[N;H2]_20	2	false	SAVI-Space-2024	rxn6038_0_a_kill_0	EN300-8649028	O=C(OC)c1cc(c(N)cc1)C(=O)N	EN300-384582	O=C(OC(C)(C)C)Nc1c2c(cc(c1)C(=O)O)cccc2
[O-]C(=O)c1cc(c(NC(=O)c2cc(O)c3c(c2)cccc3)cc1)C(=O)N	894	fCSFP4	weighted-fingerprint-similarity	0.916	0.500	rxn6038_0_a_kill_0____EN300-8649028____EN300-125371	N/A	S1c2c(cc([N+]([O-])=O)cc2)C=C1C(=O)Nc3c(cccc3)C(=O)N	[*;R2][#6;r][#6;r]C(=O)[N;H]c1[c;H][c;H][c;H][c;H]c1C(=O)[N;H2]_20	2	false	SAVI-Space-2024	rxn6038_0_a_kill_0	EN300-8649028	O=C(OC)c1cc(c(N)cc1)C(=O)N	EN300-125371	[Si](Oc1c2c(cc(c1)C(=O)O)cccc2)(C(C)(C)C)(C)C
[O-]C(=O)c1cc(c(NC(=O)c2cc3c(N)cccc3cc2)cc1)C(=O)N	895	fCSFP4	weighted-fingerprint-similarity	0.916	0.500	rxn6038_0_a_kill_0____EN300-8649028____EN300-34228793	N/A	S1c2c(cc([N+]([O-])=O)cc2)C=C1C(=O)Nc3c(cccc3)C(=O)N	[*;R2][#6;r][#6;r]C(=O)[N;H]c1[c;H][c;H][c;H][c;H]c1C(=O)[N;H2]_20	2	false	SAVI-Space-2024	rxn6038_0_a_kill_0	EN300-8649028	O=C(OC)c1cc(c(N)cc1)C(=O)N	EN300-34228793	O=C(OC(C)(C)C)Nc1c2c(ccc(c2)C(=O)O)ccc1
Fc1c2NC(C(=O)Nc3c(cccc3)C(=O)N)=Cc2c(F)cc1	896	fCSFP4	weighted-fingerprint-similarity	0.916	0.397	rxn6038_0_a_kill_0____EN300-17791____EN300-80128	N/A	S1c2c(cc([N+]([O-])=O)cc2)C=C1C(=O)Nc3c(cccc3)C(=O)N	[*;R2][#6;r][#6;r]C(=O)[N;H]c1[c;H][c;H][c;H][c;H]c1C(=O)[N;H2]_20	2	false	SAVI-Space-2024	rxn6038_0_a_kill_0	EN300-17791	O=C(N)c1c(N)cccc1	EN300-80128	Fc1c2NC(C(=O)O)=Cc2c(F)cc1
O=C(N)c1c(NC(=O)C2=CC3=NC(=NN3C=C2)C)cccc1	897	fCSFP4	weighted-fingerprint-similarity	0.916	0.397	rxn6038_0_a_kill_0____EN300-17791____EN300-45912099	N/A	S1c2c(cc([N+]([O-])=O)cc2)C=C1C(=O)Nc3c(cccc3)C(=O)N	[*;R2][#6;r][#6;r]C(=O)[N;H]c1[c;H][c;H][c;H][c;H]c1C(=O)[N;H2]_20	2	false	SAVI-Space-2024	rxn6038_0_a_kill_0	EN300-17791	O=C(N)c1c(N)cccc1	EN300-45912099	O=C(O)C1=CC2=NC(=NN2C=C1)C
O=C(N)c1c(NC(=O)C2=NN3C(=CC=CC3=C2)C)cccc1	898	fCSFP4	weighted-fingerprint-similarity	0.916	0.397	rxn6038_0_a_kill_0____EN300-17791____EN300-6744026	N/A	S1c2c(cc([N+]([O-])=O)cc2)C=C1C(=O)Nc3c(cccc3)C(=O)N	[*;R2][#6;r][#6;r]C(=O)[N;H]c1[c;H][c;H][c;H][c;H]c1C(=O)[N;H2]_20	2	false	SAVI-Space-2024	rxn6038_0_a_kill_0	EN300-17791	O=C(N)c1c(N)cccc1	EN300-6744026	O=C(O)C1=NN2C(=CC=CC2=C1)C
O=C(Nc1c(cccc1)C(=O)N)C=2Nc3c(ccc(c3C2)C)C	899	fCSFP4	weighted-fingerprint-similarity	0.916	0.397	rxn6038_0_a_kill_0____EN300-17791____EN300-15110	N/A	S1c2c(cc([N+]([O-])=O)cc2)C=C1C(=O)Nc3c(cccc3)C(=O)N	[*;R2][#6;r][#6;r]C(=O)[N;H]c1[c;H][c;H][c;H][c;H]c1C(=O)[N;H2]_20	2	false	SAVI-Space-2024	rxn6038_0_a_kill_0	EN300-17791	O=C(N)c1c(N)cccc1	EN300-15110	O=C(O)C=1Nc2c(ccc(c2C1)C)C
[O-]C(=O)c1cc(c(NC(=O)c2c(NC(=O)C(C)C)cc3c(c2)cccc3)cc1)C(=O)N	900	fCSFP4	weighted-fingerprint-similarity	0.916	0.496	rxn6038_0_a_kill_0____EN300-8649028____EN300-105592	N/A	S1c2c(cc([N+]([O-])=O)cc2)C=C1C(=O)Nc3c(cccc3)C(=O)N	[*;R2][#6;r][#6;r]C(=O)[N;H]c1[c;H][c;H][c;H][c;H]c1C(=O)[N;H2]_20	2	false	SAVI-Space-2024	rxn6038_0_a_kill_0	EN300-8649028	O=C(OC)c1cc(c(N)cc1)C(=O)N	EN300-105592	O=C(O)c1c(NC(=O)C(C)C)cc2c(c1)cccc2
[O-]C(=O)c1cc(c(NC(=O)c2ncc3c(c2)cccc3)cc1)C(=O)N	901	fCSFP4	weighted-fingerprint-similarity	0.916	0.496	rxn6038_0_a_kill_0____EN300-8649028____EN300-114923	N/A	S1c2c(cc([N+]([O-])=O)cc2)C=C1C(=O)Nc3c(cccc3)C(=O)N	[*;R2][#6;r][#6;r]C(=O)[N;H]c1[c;H][c;H][c;H][c;H]c1C(=O)[N;H2]_20	2	false	SAVI-Space-2024	rxn6038_0_a_kill_0	EN300-8649028	O=C(OC)c1cc(c(N)cc1)C(=O)N	EN300-114923	O=C(O)c1ncc2c(c1)cccc2
O=C(N)c1c(Nc2cc(NC(=O)C=3Oc4c(cccc4)C3)ccc2)cccc1	902	fCSFP4	weighted-fingerprint-similarity	0.916	0.492	rxn6041_0_a_kill_0____EN300-7447724____EN300-17791	N/A	S1c2c(cc([N+]([O-])=O)cc2)C=C1C(=O)Nc3c(cccc3)C(=O)N	[*;R2][#6;r][#6;r]C(=O)[N;H]c1[c;H][c;H][c;H][c;H]c1C(=O)[N;H2]_20	2	false	SAVI-Space-2024	rxn6041_0_a_kill_0	EN300-7447724	Brc1cc(NC(=O)C=2Oc3c(cccc3)C2)ccc1	EN300-17791	O=C(N)c1c(N)cccc1
[O-]C(=O)c1cc(NC(=O)c2cc(NC(=O)c3cc4N=CNc4cc3)ccc2)c(cc1)C(=O)N	903	fCSFP4	weighted-fingerprint-similarity	0.916	0.492	rxn6038_0_a_kill_0____EN300-7387674____EN300-44299	N/A	S1c2c(cc([N+]([O-])=O)cc2)C=C1C(=O)Nc3c(cccc3)C(=O)N	[*;R2][#6;r][#6;r]C(=O)[N;H]c1[c;H][c;H][c;H][c;H]c1C(=O)[N;H2]_20	2	false	SAVI-Space-2024	rxn6038_0_a_kill_0	EN300-7387674	O=C(OC)c1cc(N)c(cc1)C(=O)N	EN300-44299	O=C(O)c1cc(NC(=O)c2cc3N=CNc3cc2)ccc1
[O-]C(=O)c1cc(c(NC(=O)c2cc(NC(=O)c3cc4N=CNc4cc3)ccc2)cc1)C(=O)N	904	fCSFP4	weighted-fingerprint-similarity	0.916	0.492	rxn6038_0_a_kill_0____EN300-8649028____EN300-44299	N/A	S1c2c(cc([N+]([O-])=O)cc2)C=C1C(=O)Nc3c(cccc3)C(=O)N	[*;R2][#6;r][#6;r]C(=O)[N;H]c1[c;H][c;H][c;H][c;H]c1C(=O)[N;H2]_20	2	false	SAVI-Space-2024	rxn6038_0_a_kill_0	EN300-8649028	O=C(OC)c1cc(c(N)cc1)C(=O)N	EN300-44299	O=C(O)c1cc(NC(=O)c2cc3N=CNc3cc2)ccc1
[O-]C(=O)c1cc(c(NC(=O)c2cc3Nc4c(c3cc2)cccc4)cc1)C(=O)N	905	fCSFP4	weighted-fingerprint-similarity	0.916	0.492	rxn6038_0_a_kill_0____EN300-8649028____EN300-205926	N/A	S1c2c(cc([N+]([O-])=O)cc2)C=C1C(=O)Nc3c(cccc3)C(=O)N	[*;R2][#6;r][#6;r]C(=O)[N;H]c1[c;H][c;H][c;H][c;H]c1C(=O)[N;H2]_20	2	false	SAVI-Space-2024	rxn6038_0_a_kill_0	EN300-8649028	O=C(OC)c1cc(c(N)cc1)C(=O)N	EN300-205926	O=C(O)c1cc2Nc3c(c2cc1)cccc3
[O-]C(=O)c1cc(c(NC(=O)c2cc3Oc4c(c3cc2)cccc4)cc1)C(=O)N	906	fCSFP4	weighted-fingerprint-similarity	0.916	0.492	rxn6038_0_a_kill_0____EN300-8649028____EN300-207274	N/A	S1c2c(cc([N+]([O-])=O)cc2)C=C1C(=O)Nc3c(cccc3)C(=O)N	[*;R2][#6;r][#6;r]C(=O)[N;H]c1[c;H][c;H][c;H][c;H]c1C(=O)[N;H2]_20	2	false	SAVI-Space-2024	rxn6038_0_a_kill_0	EN300-8649028	O=C(OC)c1cc(c(N)cc1)C(=O)N	EN300-207274	O=C(O)c1cc2Oc3c(c2cc1)cccc3
S1c2c(ccc(c2)C(=O)Nc3c(cc([N+]([O-])=O)cc3)C(=O)N)C=C1C	907	fCSFP4	weighted-fingerprint-similarity	0.916	0.776	rxn6038_0_a_kill_0____EN300-128525____EN300-3043007	N/A	S1c2c(cc([N+]([O-])=O)cc2)C=C1C(=O)Nc3c(cccc3)C(=O)N	[*;R2][#6;r][#6;r]C(=O)[N;H]c1[c;H][c;H][c;H][c;H]c1C(=O)[N;H2]_20	2	false	SAVI-Space-2024	rxn6038_0_a_kill_0	EN300-128525	O=[N+](O)c1cc(c(N)cc1)C(=O)N	EN300-3043007	S1c2c(ccc(c2)C(=O)O)C=C1C
S1C(C(=O)Nc2c(cc(cc2)C([O-])=O)C(=O)N)=CC=3C(=NN(C13)Cc4ccccc4)C	908	fCSFP4	weighted-fingerprint-similarity	0.916	0.460	rxn6038_0_a_kill_0____EN300-8649028____EN300-05014	N/A	S1c2c(cc([N+]([O-])=O)cc2)C=C1C(=O)Nc3c(cccc3)C(=O)N	[*;R2][#6;r][#6;r]C(=O)[N;H]c1[c;H][c;H][c;H][c;H]c1C(=O)[N;H2]_20	2	false	SAVI-Space-2024	rxn6038_0_a_kill_0	EN300-8649028	O=C(OC)c1cc(c(N)cc1)C(=O)N	EN300-05014	S1C(C(=O)O)=CC=2C(=NN(C12)Cc3ccccc3)C
O=C(N)c1c(NC(=O)C=2C(=O)N(c3c(cccc3)C2)C(C)C)cccc1	909	fCSFP4	weighted-fingerprint-similarity	0.916	0.419	rxn6038_0_a_kill_0____EN300-17791____EN300-62159	N/A	S1c2c(cc([N+]([O-])=O)cc2)C=C1C(=O)Nc3c(cccc3)C(=O)N	[*;R2][#6;r][#6;r]C(=O)[N;H]c1[c;H][c;H][c;H][c;H]c1C(=O)[N;H2]_20	2	false	SAVI-Space-2024	rxn6038_0_a_kill_0	EN300-17791	O=C(N)c1c(N)cccc1	EN300-62159	O=C(O)C=1C(=O)N(c2c(cccc2)C1)C(C)C
O=C(Nc1ncccc1)c2c(OC(C(=O)Nc3c(cccc3)C(=O)N)C)cc4c(c2)cccc4	910	fCSFP4	weighted-fingerprint-similarity	0.916	0.419	rxn6039_0_a_kill_0____EN300-08838____EN300-21756	N/A	S1c2c(cc([N+]([O-])=O)cc2)C=C1C(=O)Nc3c(cccc3)C(=O)N	[*;R2][#6;r][#6;r]C(=O)[N;H]c1[c;H][c;H][c;H][c;H]c1C(=O)[N;H2]_20	2	false	SAVI-Space-2024	rxn6039_0_a_kill_0	EN300-08838	O=C(Nc1ncccc1)c2c(O)cc3c(c2)cccc3	EN300-21756	ClC(C(=O)Nc1c(cccc1)C(=O)N)C
O=C(N)c1c(NC(=O)C2=CN3C(=CC(=C3)C)C=C2)cccc1	911	fCSFP4	weighted-fingerprint-similarity	0.916	0.476	rxn6038_0_a_kill_0____EN300-17791____EN300-197331	N/A	S1c2c(cc([N+]([O-])=O)cc2)C=C1C(=O)Nc3c(cccc3)C(=O)N	[*;R2][#6;r][#6;r]C(=O)[N;H]c1[c;H][c;H][c;H][c;H]c1C(=O)[N;H2]_20	2	false	SAVI-Space-2024	rxn6038_0_a_kill_0	EN300-17791	O=C(N)c1c(N)cccc1	EN300-197331	O=C(O)C1=CN2C(=CC(=C2)C)C=C1
S1c2c(cccc2)C=3SC(C(=O)Nc4c(ccc(c4)C([O-])=O)C(=O)N)=CC13	912	fCSFP4	weighted-fingerprint-similarity	0.916	0.629	rxn6038_0_a_kill_0____EN300-7387674____EN300-14571	N/A	S1c2c(cc([N+]([O-])=O)cc2)C=C1C(=O)Nc3c(cccc3)C(=O)N	[*;R2][#6;r][#6;r]C(=O)[N;H]c1[c;H][c;H][c;H][c;H]c1C(=O)[N;H2]_20	2	false	SAVI-Space-2024	rxn6038_0_a_kill_0	EN300-7387674	O=C(OC)c1cc(N)c(cc1)C(=O)N	EN300-14571	S1c2c(cccc2)C=3SC(C(=O)O)=CC13
S1c2c(cccc2)C=3SC(C(=O)Nc4c(cc(F)cc4)C(=O)N)=CC13	913	fCSFP4	weighted-fingerprint-similarity	0.916	0.626	rxn6038_0_a_kill_0____EN300-43370____EN300-14571	N/A	S1c2c(cc([N+]([O-])=O)cc2)C=C1C(=O)Nc3c(cccc3)C(=O)N	[*;R2][#6;r][#6;r]C(=O)[N;H]c1[c;H][c;H][c;H][c;H]c1C(=O)[N;H2]_20	2	false	SAVI-Space-2024	rxn6038_0_a_kill_0	EN300-43370	Fc1cc(c(N)cc1)C(=O)N	EN300-14571	S1c2c(cccc2)C=3SC(C(=O)O)=CC13
S1c2c(cccc2)C=3SC(C(=O)Nc4c(cc(cc4)C)C(=O)N)=CC13	914	fCSFP4	weighted-fingerprint-similarity	0.916	0.626	rxn6038_0_a_kill_0____EN300-253963____EN300-14571	N/A	S1c2c(cc([N+]([O-])=O)cc2)C=C1C(=O)Nc3c(cccc3)C(=O)N	[*;R2][#6;r][#6;r]C(=O)[N;H]c1[c;H][c;H][c;H][c;H]c1C(=O)[N;H2]_20	2	false	SAVI-Space-2024	rxn6038_0_a_kill_0	EN300-253963	O=C(N)c1c(N)ccc(c1)C	EN300-14571	S1c2c(cccc2)C=3SC(C(=O)O)=CC13
S1c2c(cccc2)C=3SC(C(=O)Nc4c(ccc(F)c4)C(=O)N)=CC13	915	fCSFP4	weighted-fingerprint-similarity	0.916	0.626	rxn6038_0_a_kill_0____EN300-41736____EN300-14571	N/A	S1c2c(cc([N+]([O-])=O)cc2)C=C1C(=O)Nc3c(cccc3)C(=O)N	[*;R2][#6;r][#6;r]C(=O)[N;H]c1[c;H][c;H][c;H][c;H]c1C(=O)[N;H2]_20	2	false	SAVI-Space-2024	rxn6038_0_a_kill_0	EN300-41736	Fc1cc(N)c(cc1)C(=O)N	EN300-14571	S1c2c(cccc2)C=3SC(C(=O)O)=CC13
S1c2c(cccc2)C=3SC(C(=O)Nc4c(ccc(c4)C)C(=O)N)=CC13	916	fCSFP4	weighted-fingerprint-similarity	0.916	0.626	rxn6038_0_a_kill_0____EN300-267676____EN300-14571	N/A	S1c2c(cc([N+]([O-])=O)cc2)C=C1C(=O)Nc3c(cccc3)C(=O)N	[*;R2][#6;r][#6;r]C(=O)[N;H]c1[c;H][c;H][c;H][c;H]c1C(=O)[N;H2]_20	2	false	SAVI-Space-2024	rxn6038_0_a_kill_0	EN300-267676	O=C(N)c1c(N)cc(cc1)C	EN300-14571	S1c2c(cccc2)C=3SC(C(=O)O)=CC13
[O-][N+](=O)c1cc(c(NC(=O)c2cc3ncccc3cc2)cc1)C(=O)N	917	fCSFP4	weighted-fingerprint-similarity	0.916	0.626	rxn6038_0_a_kill_0____EN300-128525____EN300-97215	N/A	S1c2c(cc([N+]([O-])=O)cc2)C=C1C(=O)Nc3c(cccc3)C(=O)N	[*;R2][#6;r][#6;r]C(=O)[N;H]c1[c;H][c;H][c;H][c;H]c1C(=O)[N;H2]_20	2	false	SAVI-Space-2024	rxn6038_0_a_kill_0	EN300-128525	O=[N+](O)c1cc(c(N)cc1)C(=O)N	EN300-97215	O=C(O)c1cc2ncccc2cc1
S1C(C(=O)Nc2c(cccc2)C(=O)N)=CC=3C(=NN(C13)C)c4c(F)cccc4	918	fCSFP4	weighted-fingerprint-similarity	0.916	0.449	rxn6038_0_a_kill_0____EN300-17791____EN300-7442280	N/A	S1c2c(cc([N+]([O-])=O)cc2)C=C1C(=O)Nc3c(cccc3)C(=O)N	[*;R2][#6;r][#6;r]C(=O)[N;H]c1[c;H][c;H][c;H][c;H]c1C(=O)[N;H2]_20	2	false	SAVI-Space-2024	rxn6038_0_a_kill_0	EN300-17791	O=C(N)c1c(N)cccc1	EN300-7442280	S1C(C(=O)O)=CC=2C(=NN(C12)C)c3c(F)cccc3
Fc1c(c2c(NC(C(=O)Nc3c(cccc3)C(=O)N)=C2)cc1)C	919	fCSFP4	weighted-fingerprint-similarity	0.916	0.411	rxn6038_0_a_kill_0____EN300-17791____EN300-1693860	N/A	S1c2c(cc([N+]([O-])=O)cc2)C=C1C(=O)Nc3c(cccc3)C(=O)N	[*;R2][#6;r][#6;r]C(=O)[N;H]c1[c;H][c;H][c;H][c;H]c1C(=O)[N;H2]_20	2	false	SAVI-Space-2024	rxn6038_0_a_kill_0	EN300-17791	O=C(N)c1c(N)cccc1	EN300-1693860	Fc1c(c2c(NC(C(=O)O)=C2)cc1)C
Fc1c(ccc2NC(C(=O)Nc3c(cccc3)C(=O)N)=Cc12)C	920	fCSFP4	weighted-fingerprint-similarity	0.916	0.411	rxn6038_0_a_kill_0____EN300-17791____EN300-340382	N/A	S1c2c(cc([N+]([O-])=O)cc2)C=C1C(=O)Nc3c(cccc3)C(=O)N	[*;R2][#6;r][#6;r]C(=O)[N;H]c1[c;H][c;H][c;H][c;H]c1C(=O)[N;H2]_20	2	false	SAVI-Space-2024	rxn6038_0_a_kill_0	EN300-17791	O=C(N)c1c(N)cccc1	EN300-340382	Fc1c(ccc2NC(C(=O)O)=Cc12)C
O=C(N)c1c(NC(=O)C=2Oc3c(nc(OC)cc3)C2)cccc1	921	fCSFP4	weighted-fingerprint-similarity	0.916	0.411	rxn6038_0_a_kill_0____EN300-17791____EN300-270247	N/A	S1c2c(cc([N+]([O-])=O)cc2)C=C1C(=O)Nc3c(cccc3)C(=O)N	[*;R2][#6;r][#6;r]C(=O)[N;H]c1[c;H][c;H][c;H][c;H]c1C(=O)[N;H2]_20	2	false	SAVI-Space-2024	rxn6038_0_a_kill_0	EN300-17791	O=C(N)c1c(N)cccc1	EN300-270247	O=C(O)C=1Oc2c(nc(OC)cc2)C1
[O-]C(=O)C=1NC2=C(OC(C(=O)Nc3c(cccc3)C(=O)N)=C2)C1	922	fCSFP4	weighted-fingerprint-similarity	0.916	0.403	rxn6038_0_a_kill_0____EN300-17791____EN300-755341	N/A	S1c2c(cc([N+]([O-])=O)cc2)C=C1C(=O)Nc3c(cccc3)C(=O)N	[*;R2][#6;r][#6;r]C(=O)[N;H]c1[c;H][c;H][c;H][c;H]c1C(=O)[N;H2]_20	2	false	SAVI-Space-2024	rxn6038_0_a_kill_0	EN300-17791	O=C(N)c1c(N)cccc1	EN300-755341	O=C(OC)C=1NC2=C(OC(C(=O)O)=C2)C1
O=C(N)c1c(NC(=O)C=2N=CN3C(=CC=C3C2)C)cccc1	923	fCSFP4	weighted-fingerprint-similarity	0.915	0.399	rxn6038_0_a_kill_0____EN300-17791____EN300-37470039	N/A	S1c2c(cc([N+]([O-])=O)cc2)C=C1C(=O)Nc3c(cccc3)C(=O)N	[*;R2][#6;r][#6;r]C(=O)[N;H]c1[c;H][c;H][c;H][c;H]c1C(=O)[N;H2]_20	2	false	SAVI-Space-2024	rxn6038_0_a_kill_0	EN300-17791	O=C(N)c1c(N)cccc1	EN300-37470039	O=C(O)C=1N=CN2C(=CC=C2C1)C
Fc1c2c(cc(c1)C(=O)Nc3c(cc(cc3)C([O-])=O)C(=O)N)cccc2	924	fCSFP4	weighted-fingerprint-similarity	0.915	0.496	rxn6038_0_a_kill_0____EN300-8649028____EN300-221797	N/A	S1c2c(cc([N+]([O-])=O)cc2)C=C1C(=O)Nc3c(cccc3)C(=O)N	[*;R2][#6;r][#6;r]C(=O)[N;H]c1[c;H][c;H][c;H][c;H]c1C(=O)[N;H2]_20	2	false	SAVI-Space-2024	rxn6038_0_a_kill_0	EN300-8649028	O=C(OC)c1cc(c(N)cc1)C(=O)N	EN300-221797	Fc1c2c(cc(c1)C(=O)O)cccc2
O=C(N)c1c(NC(=O)C=2C(c3cc4c(cc(OC)cc4)cc3)=CNC2)cccc1	925	fCSFP4	weighted-fingerprint-similarity	0.915	0.496	rxn6038_0_a_kill_0____EN300-17791____EN300-53502	N/A	S1c2c(cc([N+]([O-])=O)cc2)C=C1C(=O)Nc3c(cccc3)C(=O)N	[*;R2][#6;r][#6;r]C(=O)[N;H]c1[c;H][c;H][c;H][c;H]c1C(=O)[N;H2]_20	2	false	SAVI-Space-2024	rxn6038_0_a_kill_0	EN300-17791	O=C(N)c1c(N)cccc1	EN300-53502	O=C(O)C=1C(c2cc3c(cc(OC)cc3)cc2)=CNC1
O=C(N)c1c(NC(=O)C2=CC3=NC(=CN3C=C2)C[NH3+])cccc1	926	fCSFP4	weighted-fingerprint-similarity	0.915	0.394	rxn6038_0_a_kill_0____EN300-17791____EN300-1441602	N/A	S1c2c(cc([N+]([O-])=O)cc2)C=C1C(=O)Nc3c(cccc3)C(=O)N	[*;R2][#6;r][#6;r]C(=O)[N;H]c1[c;H][c;H][c;H][c;H]c1C(=O)[N;H2]_20	2	false	SAVI-Space-2024	rxn6038_0_a_kill_0	EN300-17791	O=C(N)c1c(N)cccc1	EN300-1441602	O=C(OC(C)(C)C)NCC=1N=C2N(C1)C=CC(C(=O)O)=C2
O=C(N)c1c(NC(=O)C2=CC3=NC=C(N3C=C2)N)cccc1	927	fCSFP4	weighted-fingerprint-similarity	0.915	0.394	rxn6038_0_a_kill_0____EN300-17791____EN300-6758890	N/A	S1c2c(cc([N+]([O-])=O)cc2)C=C1C(=O)Nc3c(cccc3)C(=O)N	[*;R2][#6;r][#6;r]C(=O)[N;H]c1[c;H][c;H][c;H][c;H]c1C(=O)[N;H2]_20	2	false	SAVI-Space-2024	rxn6038_0_a_kill_0	EN300-17791	O=C(N)c1c(N)cccc1	EN300-6758890	O=C(O)C1=CC2=NC=C(N2C=C1)N
O=C(N)c1c(NC(=O)C2=CC=3N(N=CC3N)C=C2)cccc1	928	fCSFP4	weighted-fingerprint-similarity	0.915	0.394	rxn6038_0_a_kill_0____EN300-17791____EN300-7551571	N/A	S1c2c(cc([N+]([O-])=O)cc2)C=C1C(=O)Nc3c(cccc3)C(=O)N	[*;R2][#6;r][#6;r]C(=O)[N;H]c1[c;H][c;H][c;H][c;H]c1C(=O)[N;H2]_20	2	false	SAVI-Space-2024	rxn6038_0_a_kill_0	EN300-17791	O=C(N)c1c(N)cccc1	EN300-7551571	O=C(OCC1c2c(c3c1cccc3)cccc2)NC4=C5N(N=C4)C=CC(C(=O)O)=C5
[O-]C(=O)c1cc(c(NC(=O)c2c(NC(=O)C3CC3)cc4c(c2)cccc4)cc1)C(=O)N	929	fCSFP4	weighted-fingerprint-similarity	0.915	0.492	rxn6038_0_a_kill_0____EN300-8649028____EN300-18572	N/A	S1c2c(cc([N+]([O-])=O)cc2)C=C1C(=O)Nc3c(cccc3)C(=O)N	[*;R2][#6;r][#6;r]C(=O)[N;H]c1[c;H][c;H][c;H][c;H]c1C(=O)[N;H2]_20	2	false	SAVI-Space-2024	rxn6038_0_a_kill_0	EN300-8649028	O=C(OC)c1cc(c(N)cc1)C(=O)N	EN300-18572	O=C(O)c1c(NC(=O)C2CC2)cc3c(c1)cccc3
[O-]C(=O)c1cc(c(NC(=O)c2cc3c(c4c(c(c3cc2)C)cccc4)C)cc1)C(=O)N	930	fCSFP4	weighted-fingerprint-similarity	0.915	0.488	rxn6038_0_a_kill_0____EN300-8649028____EN300-28247667	N/A	S1c2c(cc([N+]([O-])=O)cc2)C=C1C(=O)Nc3c(cccc3)C(=O)N	[*;R2][#6;r][#6;r]C(=O)[N;H]c1[c;H][c;H][c;H][c;H]c1C(=O)[N;H2]_20	2	false	SAVI-Space-2024	rxn6038_0_a_kill_0	EN300-8649028	O=C(OC)c1cc(c(N)cc1)C(=O)N	EN300-28247667	O=C(O)c1cc2c(c3c(c(c2cc1)C)cccc3)C
Fc1cc(c(NC(=O)c2cc3c(Nc4c3cccc4)cc2)cc1)C(=O)N	931	fCSFP4	weighted-fingerprint-similarity	0.915	0.484	rxn6038_0_a_kill_0____EN300-43370____EN300-156879	N/A	S1c2c(cc([N+]([O-])=O)cc2)C=C1C(=O)Nc3c(cccc3)C(=O)N	[*;R2][#6;r][#6;r]C(=O)[N;H]c1[c;H][c;H][c;H][c;H]c1C(=O)[N;H2]_20	2	false	SAVI-Space-2024	rxn6038_0_a_kill_0	EN300-43370	Fc1cc(c(N)cc1)C(=O)N	EN300-156879	O=C(O)c1cc2c(Nc3c2cccc3)cc1
Fc1cc(c(NC(=O)c2cc3c(Oc4c3cccc4)cc2)cc1)C(=O)N	932	fCSFP4	weighted-fingerprint-similarity	0.915	0.484	rxn6038_0_a_kill_0____EN300-43370____EN300-1603435	N/A	S1c2c(cc([N+]([O-])=O)cc2)C=C1C(=O)Nc3c(cccc3)C(=O)N	[*;R2][#6;r][#6;r]C(=O)[N;H]c1[c;H][c;H][c;H][c;H]c1C(=O)[N;H2]_20	2	false	SAVI-Space-2024	rxn6038_0_a_kill_0	EN300-43370	Fc1cc(c(N)cc1)C(=O)N	EN300-1603435	O=C(O)c1cc2c(Oc3c2cccc3)cc1
O=C(Nc1c(cc(cc1)C)C(=O)N)c2cc3c(Nc4c3cccc4)cc2	933	fCSFP4	weighted-fingerprint-similarity	0.915	0.484	rxn6038_0_a_kill_0____EN300-253963____EN300-156879	N/A	S1c2c(cc([N+]([O-])=O)cc2)C=C1C(=O)Nc3c(cccc3)C(=O)N	[*;R2][#6;r][#6;r]C(=O)[N;H]c1[c;H][c;H][c;H][c;H]c1C(=O)[N;H2]_20	2	false	SAVI-Space-2024	rxn6038_0_a_kill_0	EN300-253963	O=C(N)c1c(N)ccc(c1)C	EN300-156879	O=C(O)c1cc2c(Nc3c2cccc3)cc1
O=C(Nc1c(cc(cc1)C)C(=O)N)c2cc3c(Oc4c3cccc4)cc2	934	fCSFP4	weighted-fingerprint-similarity	0.915	0.484	rxn6038_0_a_kill_0____EN300-253963____EN300-1603435	N/A	S1c2c(cc([N+]([O-])=O)cc2)C=C1C(=O)Nc3c(cccc3)C(=O)N	[*;R2][#6;r][#6;r]C(=O)[N;H]c1[c;H][c;H][c;H][c;H]c1C(=O)[N;H2]_20	2	false	SAVI-Space-2024	rxn6038_0_a_kill_0	EN300-253963	O=C(N)c1c(N)ccc(c1)C	EN300-1603435	O=C(O)c1cc2c(Oc3c2cccc3)cc1
O=C(Nc1c(cc(cc1)C)C(=O)N)c2cc3c(c4c(c(c3cc2)C)cccc4)C	935	fCSFP4	weighted-fingerprint-similarity	0.915	0.484	rxn6038_0_a_kill_0____EN300-253963____EN300-28247667	N/A	S1c2c(cc([N+]([O-])=O)cc2)C=C1C(=O)Nc3c(cccc3)C(=O)N	[*;R2][#6;r][#6;r]C(=O)[N;H]c1[c;H][c;H][c;H][c;H]c1C(=O)[N;H2]_20	2	false	SAVI-Space-2024	rxn6038_0_a_kill_0	EN300-253963	O=C(N)c1c(N)ccc(c1)C	EN300-28247667	O=C(O)c1cc2c(c3c(c(c2cc1)C)cccc3)C
Fc1c(F)cc2c(c(ccc2)C(=O)Nc3c(cccc3)C(=O)N)c1	936	fCSFP4	weighted-fingerprint-similarity	0.915	0.480	rxn6038_0_a_kill_0____EN300-17791____EN300-26309614	N/A	S1c2c(cc([N+]([O-])=O)cc2)C=C1C(=O)Nc3c(cccc3)C(=O)N	[*;R2][#6;r][#6;r]C(=O)[N;H]c1[c;H][c;H][c;H][c;H]c1C(=O)[N;H2]_20	2	false	SAVI-Space-2024	rxn6038_0_a_kill_0	EN300-17791	O=C(N)c1c(N)cccc1	EN300-26309614	Fc1c(F)cc2c(c(ccc2)C(=O)O)c1
O=C(Nc1c(cccc1)C(=O)N)c2cc3N(C(=O)Nc3cc2)C(C)C	937	fCSFP4	weighted-fingerprint-similarity	0.915	0.420	rxn6038_0_a_kill_0____EN300-17791____EN300-298145	N/A	S1c2c(cc([N+]([O-])=O)cc2)C=C1C(=O)Nc3c(cccc3)C(=O)N	[*;R2][#6;r][#6;r]C(=O)[N;H]c1[c;H][c;H][c;H][c;H]c1C(=O)[N;H2]_20	2	false	SAVI-Space-2024	rxn6038_0_a_kill_0	EN300-17791	O=C(N)c1c(N)cccc1	EN300-298145	O=C(O)c1cc2N(C(=O)Nc2cc1)C(C)C
O=C(Nc1c(cccc1)C(=O)N)c2cc3N=C(N(c3cc2)C)Cc4ccccc4	938	fCSFP4	weighted-fingerprint-similarity	0.915	0.420	rxn6038_0_a_kill_0____EN300-17791____EN300-6475277	N/A	S1c2c(cc([N+]([O-])=O)cc2)C=C1C(=O)Nc3c(cccc3)C(=O)N	[*;R2][#6;r][#6;r]C(=O)[N;H]c1[c;H][c;H][c;H][c;H]c1C(=O)[N;H2]_20	2	false	SAVI-Space-2024	rxn6038_0_a_kill_0	EN300-17791	O=C(N)c1c(N)cccc1	EN300-6475277	O=C(O)c1cc2N=C(N(c2cc1)C)Cc3ccccc3
O=C(Nc1c(cccc1)C(=O)N)c2cc3N=C(Nc3cc2)C=4N(N=NC4)C	939	fCSFP4	weighted-fingerprint-similarity	0.915	0.420	rxn6038_0_a_kill_0____EN300-17791____EN300-7463238	N/A	S1c2c(cc([N+]([O-])=O)cc2)C=C1C(=O)Nc3c(cccc3)C(=O)N	[*;R2][#6;r][#6;r]C(=O)[N;H]c1[c;H][c;H][c;H][c;H]c1C(=O)[N;H2]_20	2	false	SAVI-Space-2024	rxn6038_0_a_kill_0	EN300-17791	O=C(N)c1c(N)cccc1	EN300-7463238	O=C(O)c1cc2N=C(Nc2cc1)C=3N(N=NC3)C
O=C(Nc1c(cccc1)C(=O)N)c2cc3c(cc2)C(=O)N(C3=O)CC=4OC=CC4	940	fCSFP4	weighted-fingerprint-similarity	0.915	0.420	rxn6038_0_a_kill_0____EN300-17791____EN300-09626	N/A	S1c2c(cc([N+]([O-])=O)cc2)C=C1C(=O)Nc3c(cccc3)C(=O)N	[*;R2][#6;r][#6;r]C(=O)[N;H]c1[c;H][c;H][c;H][c;H]c1C(=O)[N;H2]_20	2	false	SAVI-Space-2024	rxn6038_0_a_kill_0	EN300-17791	O=C(N)c1c(N)cccc1	EN300-09626	O=C(O)c1cc2c(cc1)C(=O)N(C2=O)CC=3OC=CC3
Fc1c(cccc1)CN2c3c(cccc3)C=C2C(=O)Nc4c(cccc4)C(=O)N	941	fCSFP4	weighted-fingerprint-similarity	0.915	0.416	rxn6038_0_a_kill_0____EN300-17791____EN300-43303	N/A	S1c2c(cc([N+]([O-])=O)cc2)C=C1C(=O)Nc3c(cccc3)C(=O)N	[*;R2][#6;r][#6;r]C(=O)[N;H]c1[c;H][c;H][c;H][c;H]c1C(=O)[N;H2]_20	2	false	SAVI-Space-2024	rxn6038_0_a_kill_0	EN300-17791	O=C(N)c1c(N)cccc1	EN300-43303	Fc1c(cccc1)CN2c3c(cccc3)C=C2C(=O)O
O=C(N(C)C)CN1c2c(cccc2)C=C1C(=O)Nc3c(cccc3)C(=O)N	942	fCSFP4	weighted-fingerprint-similarity	0.915	0.416	rxn6038_0_a_kill_0____EN300-17791____EN300-372061	N/A	S1c2c(cc([N+]([O-])=O)cc2)C=C1C(=O)Nc3c(cccc3)C(=O)N	[*;R2][#6;r][#6;r]C(=O)[N;H]c1[c;H][c;H][c;H][c;H]c1C(=O)[N;H2]_20	2	false	SAVI-Space-2024	rxn6038_0_a_kill_0	EN300-17791	O=C(N)c1c(N)cccc1	EN300-372061	O=C(O)C=1N(c2c(cccc2)C1)CC(=O)N(C)C
O=C(N)c1c(NC(=O)C=2Nc3c(ccc4OCCOc34)C2)cccc1	943	fCSFP4	weighted-fingerprint-similarity	0.915	0.416	rxn6038_0_a_kill_0____EN300-17791____EN300-10840453	N/A	S1c2c(cc([N+]([O-])=O)cc2)C=C1C(=O)Nc3c(cccc3)C(=O)N	[*;R2][#6;r][#6;r]C(=O)[N;H]c1[c;H][c;H][c;H][c;H]c1C(=O)[N;H2]_20	2	false	SAVI-Space-2024	rxn6038_0_a_kill_0	EN300-17791	O=C(N)c1c(N)cccc1	EN300-10840453	O=C(O)C=1Nc2c(ccc3OCCOc23)C1
O=C(N)c1c(NC(=O)C=2C=C(OC)C3=NN(C=C3C2)C)cccc1	944	fCSFP4	weighted-fingerprint-similarity	0.915	0.412	rxn6038_0_a_kill_0____EN300-17791____EN300-22854974	N/A	S1c2c(cc([N+]([O-])=O)cc2)C=C1C(=O)Nc3c(cccc3)C(=O)N	[*;R2][#6;r][#6;r]C(=O)[N;H]c1[c;H][c;H][c;H][c;H]c1C(=O)[N;H2]_20	2	false	SAVI-Space-2024	rxn6038_0_a_kill_0	EN300-17791	O=C(N)c1c(N)cccc1	EN300-22854974	O=C(O)C=1C=C(OC)C2=NN(C=C2C1)C
O=C(Nc1c(cccc1)C(=O)N)c2c3NC(C(=O)OCC)=Cc3ccc2	945	fCSFP4	weighted-fingerprint-similarity	0.915	0.412	rxn6038_0_a_kill_0____EN300-17791____EN300-12770541	N/A	S1c2c(cc([N+]([O-])=O)cc2)C=C1C(=O)Nc3c(cccc3)C(=O)N	[*;R2][#6;r][#6;r]C(=O)[N;H]c1[c;H][c;H][c;H][c;H]c1C(=O)[N;H2]_20	2	false	SAVI-Space-2024	rxn6038_0_a_kill_0	EN300-17791	O=C(N)c1c(N)cccc1	EN300-12770541	O=C(O)c1c2NC(C(=O)OCC)=Cc2ccc1
O=C(Nc1c(cccc1)C(=O)N)c2cnc3N(N=Cc3c2)CC(C)C	946	fCSFP4	weighted-fingerprint-similarity	0.915	0.412	rxn6038_0_a_kill_0____EN300-17791____EN300-61028	N/A	S1c2c(cc([N+]([O-])=O)cc2)C=C1C(=O)Nc3c(cccc3)C(=O)N	[*;R2][#6;r][#6;r]C(=O)[N;H]c1[c;H][c;H][c;H][c;H]c1C(=O)[N;H2]_20	2	false	SAVI-Space-2024	rxn6038_0_a_kill_0	EN300-17791	O=C(N)c1c(N)cccc1	EN300-61028	O=C(O)c1cnc2N(N=Cc2c1)CC(C)C
[O-][N+](=O)c1cc(NC(=O)c2cnc3c(c2)cccc3)c(cc1)C(=O)N	947	fCSFP4	weighted-fingerprint-similarity	0.915	0.621	rxn6038_0_a_kill_0____EN300-6745919____EN300-55633	N/A	S1c2c(cc([N+]([O-])=O)cc2)C=C1C(=O)Nc3c(cccc3)C(=O)N	[*;R2][#6;r][#6;r]C(=O)[N;H]c1[c;H][c;H][c;H][c;H]c1C(=O)[N;H2]_20	2	false	SAVI-Space-2024	rxn6038_0_a_kill_0	EN300-6745919	O=[N+](O)c1cc(N)c(cc1)C(=O)N	EN300-55633	O=C(O)c1cnc2c(c1)cccc2
[O-][N+](=O)c1cc(c(NC(=O)c2cnc3c(c2)cccc3)cc1)C(=O)N	948	fCSFP4	weighted-fingerprint-similarity	0.915	0.621	rxn6038_0_a_kill_0____EN300-128525____EN300-55633	N/A	S1c2c(cc([N+]([O-])=O)cc2)C=C1C(=O)Nc3c(cccc3)C(=O)N	[*;R2][#6;r][#6;r]C(=O)[N;H]c1[c;H][c;H][c;H][c;H]c1C(=O)[N;H2]_20	2	false	SAVI-Space-2024	rxn6038_0_a_kill_0	EN300-128525	O=[N+](O)c1cc(c(N)cc1)C(=O)N	EN300-55633	O=C(O)c1cnc2c(c1)cccc2
[O-]C(=O)c1cc(c2c(NC(C(=O)Nc3c(cccc3)C(=O)N)=C2)c1)C	949	fCSFP4	weighted-fingerprint-similarity	0.915	0.408	rxn6038_0_a_kill_0____EN300-17791____EN300-2008497	N/A	S1c2c(cc([N+]([O-])=O)cc2)C=C1C(=O)Nc3c(cccc3)C(=O)N	[*;R2][#6;r][#6;r]C(=O)[N;H]c1[c;H][c;H][c;H][c;H]c1C(=O)[N;H2]_20	2	false	SAVI-Space-2024	rxn6038_0_a_kill_0	EN300-17791	O=C(N)c1c(N)cccc1	EN300-2008497	O=C(OC)c1cc(c2c(NC(C(=O)O)=C2)c1)C
S1c2c(ccc(OC)c2)C(C(=O)Nc3c(cccc3)C(=O)N)=C1	950	fCSFP4	weighted-fingerprint-similarity	0.915	0.504	rxn6038_0_a_kill_0____EN300-17791____EN300-254674	N/A	S1c2c(cc([N+]([O-])=O)cc2)C=C1C(=O)Nc3c(cccc3)C(=O)N	[*;R2][#6;r][#6;r]C(=O)[N;H]c1[c;H][c;H][c;H][c;H]c1C(=O)[N;H2]_20	2	false	SAVI-Space-2024	rxn6038_0_a_kill_0	EN300-17791	O=C(N)c1c(N)cccc1	EN300-254674	S1c2c(ccc(OC)c2)C(C(=O)O)=C1
Fc1c2c(NC(C(=O)Nc3c(cccc3)C(=O)N)=C2)cc(c1)C	951	fCSFP4	weighted-fingerprint-similarity	0.915	0.404	rxn6038_0_a_kill_0____EN300-17791____EN300-386324	N/A	S1c2c(cc([N+]([O-])=O)cc2)C=C1C(=O)Nc3c(cccc3)C(=O)N	[*;R2][#6;r][#6;r]C(=O)[N;H]c1[c;H][c;H][c;H][c;H]c1C(=O)[N;H2]_20	2	false	SAVI-Space-2024	rxn6038_0_a_kill_0	EN300-17791	O=C(N)c1c(N)cccc1	EN300-386324	Fc1c2c(NC(C(=O)O)=C2)cc(c1)C
Fc1cc(c2c(NC(C(=O)Nc3c(cccc3)C(=O)N)=C2)c1)C	952	fCSFP4	weighted-fingerprint-similarity	0.915	0.404	rxn6038_0_a_kill_0____EN300-17791____EN300-79531	N/A	S1c2c(cc([N+]([O-])=O)cc2)C=C1C(=O)Nc3c(cccc3)C(=O)N	[*;R2][#6;r][#6;r]C(=O)[N;H]c1[c;H][c;H][c;H][c;H]c1C(=O)[N;H2]_20	2	false	SAVI-Space-2024	rxn6038_0_a_kill_0	EN300-17791	O=C(N)c1c(N)cccc1	EN300-79531	Fc1cc(c2c(NC(C(=O)O)=C2)c1)C
S1c2c(cccc2)C=3SC(C(=O)Nc4c(ccnc4)C(=O)N)=CC13	953	fCSFP4	weighted-fingerprint-similarity	0.915	0.615	rxn6038_0_a_kill_0____EN300-85094 EN300-82906"____EN300-14571"	N/A	S1c2c(cc([N+]([O-])=O)cc2)C=C1C(=O)Nc3c(cccc3)C(=O)N	[*;R2][#6;r][#6;r]C(=O)[N;H]c1[c;H][c;H][c;H][c;H]c1C(=O)[N;H2]_20	2	false	SAVI-Space-2024	rxn6038_0_a_kill_0	EN300-85094 EN300-82906""	O=C(N)c1c(N)cncc1	EN300-14571	S1c2c(cccc2)C=3SC(C(=O)O)=CC13
O=C(Nc1c(cccc1)C(=O)N)c2cc(c3NN=C(c3c2)C)C	954	fCSFP4	weighted-fingerprint-similarity	0.915	0.400	rxn6038_0_a_kill_0____EN300-17791____EN300-2685116	N/A	S1c2c(cc([N+]([O-])=O)cc2)C=C1C(=O)Nc3c(cccc3)C(=O)N	[*;R2][#6;r][#6;r]C(=O)[N;H]c1[c;H][c;H][c;H][c;H]c1C(=O)[N;H2]_20	2	false	SAVI-Space-2024	rxn6038_0_a_kill_0	EN300-17791	O=C(N)c1c(N)cccc1	EN300-2685116	O=C(O)c1cc(c2NN=C(c2c1)C)C
O=C(Nc1c(cccc1)C(=O)N)c2cnc3NN=C(c3c2)CC	955	fCSFP4	weighted-fingerprint-similarity	0.915	0.400	rxn6038_0_a_kill_0____EN300-17791____EN300-8751163	N/A	S1c2c(cc([N+]([O-])=O)cc2)C=C1C(=O)Nc3c(cccc3)C(=O)N	[*;R2][#6;r][#6;r]C(=O)[N;H]c1[c;H][c;H][c;H][c;H]c1C(=O)[N;H2]_20	2	false	SAVI-Space-2024	rxn6038_0_a_kill_0	EN300-17791	O=C(N)c1c(N)cccc1	EN300-8751163	O=C(O)c1cnc2NN=C(c2c1)CC
O=C(Nc1c(cccc1)C(=O)N)c2cnc3ON=C(c3c2)C	956	fCSFP4	weighted-fingerprint-similarity	0.915	0.400	rxn6038_0_a_kill_0____EN300-17791____EN300-27676	N/A	S1c2c(cc([N+]([O-])=O)cc2)C=C1C(=O)Nc3c(cccc3)C(=O)N	[*;R2][#6;r][#6;r]C(=O)[N;H]c1[c;H][c;H][c;H][c;H]c1C(=O)[N;H2]_20	2	false	SAVI-Space-2024	rxn6038_0_a_kill_0	EN300-17791	O=C(N)c1c(N)cccc1	EN300-27676	O=C(O)c1cnc2ON=C(c2c1)C
O=C(Nc1c(cccc1)C(=O)N)c2cnc3c(NC(=O)NC3=O)c2	957	fCSFP4	weighted-fingerprint-similarity	0.915	0.400	rxn6038_0_a_kill_0____EN300-17791____EN300-27703604	N/A	S1c2c(cc([N+]([O-])=O)cc2)C=C1C(=O)Nc3c(cccc3)C(=O)N	[*;R2][#6;r][#6;r]C(=O)[N;H]c1[c;H][c;H][c;H][c;H]c1C(=O)[N;H2]_20	2	false	SAVI-Space-2024	rxn6038_0_a_kill_0	EN300-17791	O=C(N)c1c(N)cccc1	EN300-27703604	O=C(O)c1cnc2c(NC(=O)NC2=O)c1
O=C(N)c1c(NC(=O)C2=CC3=NC=C(N3C=C2)C)cccc1	958	fCSFP4	weighted-fingerprint-similarity	0.914	0.392	rxn6038_0_a_kill_0____EN300-17791____EN300-243320	N/A	S1c2c(cc([N+]([O-])=O)cc2)C=C1C(=O)Nc3c(cccc3)C(=O)N	[*;R2][#6;r][#6;r]C(=O)[N;H]c1[c;H][c;H][c;H][c;H]c1C(=O)[N;H2]_20	2	false	SAVI-Space-2024	rxn6038_0_a_kill_0	EN300-17791	O=C(N)c1c(N)cccc1	EN300-243320	O=C(O)C1=CC2=NC=C(N2C=C1)C
Fc1cc(c(NC(=O)c2cc3c(N)cccc3cc2)cc1)C(=O)N	959	fCSFP4	weighted-fingerprint-similarity	0.914	0.489	rxn6038_0_a_kill_0____EN300-43370____EN300-34228793	N/A	S1c2c(cc([N+]([O-])=O)cc2)C=C1C(=O)Nc3c(cccc3)C(=O)N	[*;R2][#6;r][#6;r]C(=O)[N;H]c1[c;H][c;H][c;H][c;H]c1C(=O)[N;H2]_20	2	false	SAVI-Space-2024	rxn6038_0_a_kill_0	EN300-43370	Fc1cc(c(N)cc1)C(=O)N	EN300-34228793	O=C(OC(C)(C)C)Nc1c2c(ccc(c2)C(=O)O)ccc1
O=C(Nc1c(cc(cc1)C)C(=O)N)c2cc3c(N)cccc3cc2	960	fCSFP4	weighted-fingerprint-similarity	0.914	0.489	rxn6038_0_a_kill_0____EN300-253963____EN300-34228793	N/A	S1c2c(cc([N+]([O-])=O)cc2)C=C1C(=O)Nc3c(cccc3)C(=O)N	[*;R2][#6;r][#6;r]C(=O)[N;H]c1[c;H][c;H][c;H][c;H]c1C(=O)[N;H2]_20	2	false	SAVI-Space-2024	rxn6038_0_a_kill_0	EN300-253963	O=C(N)c1c(N)ccc(c1)C	EN300-34228793	O=C(OC(C)(C)C)Nc1c2c(ccc(c2)C(=O)O)ccc1
O=C(N)c1c(NC(=O)C2=CN3C(C(=NC(=C3)C)C)=C2)cccc1	961	fCSFP4	weighted-fingerprint-similarity	0.914	0.387	rxn6038_0_a_kill_0____EN300-17791____EN300-27108349	N/A	S1c2c(cc([N+]([O-])=O)cc2)C=C1C(=O)Nc3c(cccc3)C(=O)N	[*;R2][#6;r][#6;r]C(=O)[N;H]c1[c;H][c;H][c;H][c;H]c1C(=O)[N;H2]_20	2	false	SAVI-Space-2024	rxn6038_0_a_kill_0	EN300-17791	O=C(N)c1c(N)cccc1	EN300-27108349	O=C(O)C1=CN2C(C(=NC(=C2)C)C)=C1
O=C(Nc1c(cccc1)C(=O)N)c2c3c(cc(c2)C[NH3+])cccc3	962	fCSFP4	weighted-fingerprint-similarity	0.914	0.485	rxn6038_0_a_kill_0____EN300-17791____EN300-1720362	N/A	S1c2c(cc([N+]([O-])=O)cc2)C=C1C(=O)Nc3c(cccc3)C(=O)N	[*;R2][#6;r][#6;r]C(=O)[N;H]c1[c;H][c;H][c;H][c;H]c1C(=O)[N;H2]_20	2	false	SAVI-Space-2024	rxn6038_0_a_kill_0	EN300-17791	O=C(N)c1c(N)cccc1	EN300-1720362	O=C(OCC1c2c(c3c1cccc3)cccc2)NCc4cc(c5c(c4)cccc5)C(=O)O
Fc1c(F)cc2c(nc(cc2)C(=O)Nc3c(cccc3)C(=O)N)c1	963	fCSFP4	weighted-fingerprint-similarity	0.914	0.481	rxn6038_0_a_kill_0____EN300-17791____EN300-625804	N/A	S1c2c(cc([N+]([O-])=O)cc2)C=C1C(=O)Nc3c(cccc3)C(=O)N	[*;R2][#6;r][#6;r]C(=O)[N;H]c1[c;H][c;H][c;H][c;H]c1C(=O)[N;H2]_20	2	false	SAVI-Space-2024	rxn6038_0_a_kill_0	EN300-17791	O=C(N)c1c(N)cccc1	EN300-625804	Fc1c(F)cc2c(nc(cc2)C(=O)O)c1
Fc1cc(NC(=O)c2cc(NC(=O)c3cc4N=CNc4cc3)ccc2)c(cc1)C(=O)N	964	fCSFP4	weighted-fingerprint-similarity	0.914	0.481	rxn6038_0_a_kill_0____EN300-41736____EN300-44299	N/A	S1c2c(cc([N+]([O-])=O)cc2)C=C1C(=O)Nc3c(cccc3)C(=O)N	[*;R2][#6;r][#6;r]C(=O)[N;H]c1[c;H][c;H][c;H][c;H]c1C(=O)[N;H2]_20	2	false	SAVI-Space-2024	rxn6038_0_a_kill_0	EN300-41736	Fc1cc(N)c(cc1)C(=O)N	EN300-44299	O=C(O)c1cc(NC(=O)c2cc3N=CNc3cc2)ccc1
Fc1cc(c(NC(=O)c2cc3Nc4c(c3cc2)cccc4)cc1)C(=O)N	965	fCSFP4	weighted-fingerprint-similarity	0.914	0.481	rxn6038_0_a_kill_0____EN300-43370____EN300-205926	N/A	S1c2c(cc([N+]([O-])=O)cc2)C=C1C(=O)Nc3c(cccc3)C(=O)N	[*;R2][#6;r][#6;r]C(=O)[N;H]c1[c;H][c;H][c;H][c;H]c1C(=O)[N;H2]_20	2	false	SAVI-Space-2024	rxn6038_0_a_kill_0	EN300-43370	Fc1cc(c(N)cc1)C(=O)N	EN300-205926	O=C(O)c1cc2Nc3c(c2cc1)cccc3
Fc1cc(c(NC(=O)c2cc3Oc4c(c3cc2)cccc4)cc1)C(=O)N	966	fCSFP4	weighted-fingerprint-similarity	0.914	0.481	rxn6038_0_a_kill_0____EN300-43370____EN300-207274	N/A	S1c2c(cc([N+]([O-])=O)cc2)C=C1C(=O)Nc3c(cccc3)C(=O)N	[*;R2][#6;r][#6;r]C(=O)[N;H]c1[c;H][c;H][c;H][c;H]c1C(=O)[N;H2]_20	2	false	SAVI-Space-2024	rxn6038_0_a_kill_0	EN300-43370	Fc1cc(c(N)cc1)C(=O)N	EN300-207274	O=C(O)c1cc2Oc3c(c2cc1)cccc3
O=C(Nc1c(cc(cc1)C)C(=O)N)c2cc3Nc4c(c3cc2)cccc4	967	fCSFP4	weighted-fingerprint-similarity	0.914	0.481	rxn6038_0_a_kill_0____EN300-253963____EN300-205926	N/A	S1c2c(cc([N+]([O-])=O)cc2)C=C1C(=O)Nc3c(cccc3)C(=O)N	[*;R2][#6;r][#6;r]C(=O)[N;H]c1[c;H][c;H][c;H][c;H]c1C(=O)[N;H2]_20	2	false	SAVI-Space-2024	rxn6038_0_a_kill_0	EN300-253963	O=C(N)c1c(N)ccc(c1)C	EN300-205926	O=C(O)c1cc2Nc3c(c2cc1)cccc3
O=C(Nc1c(cc(cc1)C)C(=O)N)c2cc3Oc4c(c3cc2)cccc4	968	fCSFP4	weighted-fingerprint-similarity	0.914	0.481	rxn6038_0_a_kill_0____EN300-253963____EN300-207274	N/A	S1c2c(cc([N+]([O-])=O)cc2)C=C1C(=O)Nc3c(cccc3)C(=O)N	[*;R2][#6;r][#6;r]C(=O)[N;H]c1[c;H][c;H][c;H][c;H]c1C(=O)[N;H2]_20	2	false	SAVI-Space-2024	rxn6038_0_a_kill_0	EN300-253963	O=C(N)c1c(N)ccc(c1)C	EN300-207274	O=C(O)c1cc2Oc3c(c2cc1)cccc3
O=C(Nc1c(ccc(c1)C)C(=O)N)c2cc(NC(=O)c3cc4N=CNc4cc3)ccc2	969	fCSFP4	weighted-fingerprint-similarity	0.914	0.481	rxn6038_0_a_kill_0____EN300-267676____EN300-44299	N/A	S1c2c(cc([N+]([O-])=O)cc2)C=C1C(=O)Nc3c(cccc3)C(=O)N	[*;R2][#6;r][#6;r]C(=O)[N;H]c1[c;H][c;H][c;H][c;H]c1C(=O)[N;H2]_20	2	false	SAVI-Space-2024	rxn6038_0_a_kill_0	EN300-267676	O=C(N)c1c(N)cc(cc1)C	EN300-44299	O=C(O)c1cc(NC(=O)c2cc3N=CNc3cc2)ccc1
O=C(Nc1c(ccnc1)C(=O)N)c2cc(NC(=O)c3cc4N=CNc4cc3)ccc2	970	fCSFP4	weighted-fingerprint-similarity	0.914	0.481	rxn6038_0_a_kill_0____EN300-85094 EN300-82906"____EN300-44299"	N/A	S1c2c(cc([N+]([O-])=O)cc2)C=C1C(=O)Nc3c(cccc3)C(=O)N	[*;R2][#6;r][#6;r]C(=O)[N;H]c1[c;H][c;H][c;H][c;H]c1C(=O)[N;H2]_20	2	false	SAVI-Space-2024	rxn6038_0_a_kill_0	EN300-85094 EN300-82906""	O=C(N)c1c(N)cncc1	EN300-44299	O=C(O)c1cc(NC(=O)c2cc3N=CNc3cc2)ccc1
FC=1C(C(=O)Nc2c(cccc2)C(=O)N)=CC3=NC=CN3C1	971	fCSFP4	weighted-fingerprint-similarity	0.914	0.379	rxn6038_0_a_kill_0____EN300-17791____EN300-46618381	N/A	S1c2c(cc([N+]([O-])=O)cc2)C=C1C(=O)Nc3c(cccc3)C(=O)N	[*;R2][#6;r][#6;r]C(=O)[N;H]c1[c;H][c;H][c;H][c;H]c1C(=O)[N;H2]_20	2	false	SAVI-Space-2024	rxn6038_0_a_kill_0	EN300-17791	O=C(N)c1c(N)cccc1	EN300-46618381	FC=1C(C(=O)O)=CC2=NC=CN2C1
O=C(Nc1c(cccc1)C(=O)N)c2cc3N(C(=O)Nc3cc2)C4CC4	972	fCSFP4	weighted-fingerprint-similarity	0.914	0.417	rxn6038_0_a_kill_0____EN300-17791____EN300-304699	N/A	S1c2c(cc([N+]([O-])=O)cc2)C=C1C(=O)Nc3c(cccc3)C(=O)N	[*;R2][#6;r][#6;r]C(=O)[N;H]c1[c;H][c;H][c;H][c;H]c1C(=O)[N;H2]_20	2	false	SAVI-Space-2024	rxn6038_0_a_kill_0	EN300-17791	O=C(N)c1c(N)cccc1	EN300-304699	O=C(O)c1cc2N(C(=O)Nc2cc1)C3CC3
O=C(Nc1c(cccc1)C(=O)N)c2cc3N(C(=O)Nc3cc2)Cc4ccccc4	973	fCSFP4	weighted-fingerprint-similarity	0.914	0.417	rxn6038_0_a_kill_0____EN300-17791____EN300-2934395	N/A	S1c2c(cc([N+]([O-])=O)cc2)C=C1C(=O)Nc3c(cccc3)C(=O)N	[*;R2][#6;r][#6;r]C(=O)[N;H]c1[c;H][c;H][c;H][c;H]c1C(=O)[N;H2]_20	2	false	SAVI-Space-2024	rxn6038_0_a_kill_0	EN300-17791	O=C(N)c1c(N)cccc1	EN300-2934395	O=C(O)c1cc2N(C(=O)Nc2cc1)Cc3ccccc3
O=C(Nc1c(cccc1)C(=O)N)c2cc3N(c4c(cccc4)C)C=Nc3cc2	974	fCSFP4	weighted-fingerprint-similarity	0.914	0.417	rxn6038_0_a_kill_0____EN300-17791____EN300-7455597	N/A	S1c2c(cc([N+]([O-])=O)cc2)C=C1C(=O)Nc3c(cccc3)C(=O)N	[*;R2][#6;r][#6;r]C(=O)[N;H]c1[c;H][c;H][c;H][c;H]c1C(=O)[N;H2]_20	2	false	SAVI-Space-2024	rxn6038_0_a_kill_0	EN300-17791	O=C(N)c1c(N)cccc1	EN300-7455597	O=C(O)c1cc2N(c3c(cccc3)C)C=Nc2cc1
O=C(Nc1c(cccc1)C(=O)N)c2cc3N=C(N(c3cc2)C4CC4)C	975	fCSFP4	weighted-fingerprint-similarity	0.914	0.417	rxn6038_0_a_kill_0____EN300-17791____EN300-134979	N/A	S1c2c(cc([N+]([O-])=O)cc2)C=C1C(=O)Nc3c(cccc3)C(=O)N	[*;R2][#6;r][#6;r]C(=O)[N;H]c1[c;H][c;H][c;H][c;H]c1C(=O)[N;H2]_20	2	false	SAVI-Space-2024	rxn6038_0_a_kill_0	EN300-17791	O=C(N)c1c(N)cccc1	EN300-134979	O=C(O)c1cc2N=C(N(c2cc1)C3CC3)C
O=C(Nc1c(cccc1)C(=O)N)c2cc3NC(=O)N(C(=O)c3cc2)CC	976	fCSFP4	weighted-fingerprint-similarity	0.914	0.417	rxn6038_0_a_kill_0____EN300-17791____EN300-45207	N/A	S1c2c(cc([N+]([O-])=O)cc2)C=C1C(=O)Nc3c(cccc3)C(=O)N	[*;R2][#6;r][#6;r]C(=O)[N;H]c1[c;H][c;H][c;H][c;H]c1C(=O)[N;H2]_20	2	false	SAVI-Space-2024	rxn6038_0_a_kill_0	EN300-17791	O=C(N)c1c(N)cccc1	EN300-45207	O=C(O)c1cc2NC(=O)N(C(=O)c2cc1)CC
O=C(Nc1c(cccc1)C(=O)N)c2cc3NC(=O)N(c3cc2)C4CC4	977	fCSFP4	weighted-fingerprint-similarity	0.914	0.417	rxn6038_0_a_kill_0____EN300-17791____EN300-306149	N/A	S1c2c(cc([N+]([O-])=O)cc2)C=C1C(=O)Nc3c(cccc3)C(=O)N	[*;R2][#6;r][#6;r]C(=O)[N;H]c1[c;H][c;H][c;H][c;H]c1C(=O)[N;H2]_20	2	false	SAVI-Space-2024	rxn6038_0_a_kill_0	EN300-17791	O=C(N)c1c(N)cccc1	EN300-306149	O=C(O)c1cc2NC(=O)N(c2cc1)C3CC3
O=C(Nc1c(cccc1)C(=O)N)c2cc3NC(=O)N(c3cc2)Cc4ccccc4	978	fCSFP4	weighted-fingerprint-similarity	0.914	0.417	rxn6038_0_a_kill_0____EN300-17791____EN300-3329575	N/A	S1c2c(cc([N+]([O-])=O)cc2)C=C1C(=O)Nc3c(cccc3)C(=O)N	[*;R2][#6;r][#6;r]C(=O)[N;H]c1[c;H][c;H][c;H][c;H]c1C(=O)[N;H2]_20	2	false	SAVI-Space-2024	rxn6038_0_a_kill_0	EN300-17791	O=C(N)c1c(N)cccc1	EN300-3329575	O=C(O)c1cc2N=C(O)N(c2cc1)Cc3ccccc3
S1c2c(nccc2)C=C1C(=O)Nc3c(cc(cc3)C([O-])=O)C(=O)N	979	fCSFP4	weighted-fingerprint-similarity	0.914	0.622	rxn6038_0_a_kill_0____EN300-8649028____EN300-122192	N/A	S1c2c(cc([N+]([O-])=O)cc2)C=C1C(=O)Nc3c(cccc3)C(=O)N	[*;R2][#6;r][#6;r]C(=O)[N;H]c1[c;H][c;H][c;H][c;H]c1C(=O)[N;H2]_20	2	false	SAVI-Space-2024	rxn6038_0_a_kill_0	EN300-8649028	O=C(OC)c1cc(c(N)cc1)C(=O)N	EN300-122192	S1c2c(nccc2)C=C1C(=O)O
[O-][N+](=O)c1cc(c(NC(=O)CCNC(=O)c2cc3c(cc2)cccc3)cc1)C(=O)N	980	fCSFP4	weighted-fingerprint-similarity	0.914	0.619	rxn6038_0_a_kill_0____EN300-128525____EN300-31262	N/A	S1c2c(cc([N+]([O-])=O)cc2)C=C1C(=O)Nc3c(cccc3)C(=O)N	[*;R2][#6;r][#6;r]C(=O)[N;H]c1[c;H][c;H][c;H][c;H]c1C(=O)[N;H2]_20	2	false	SAVI-Space-2024	rxn6038_0_a_kill_0	EN300-128525	O=[N+](O)c1cc(c(N)cc1)C(=O)N	EN300-31262	O=C(NCCC(=O)O)c1cc2c(cc1)cccc2
O=C(Nc1c(cccc1)C(=O)N)c2cc(OC)c3N(N=Cc3c2)C	981	fCSFP4	weighted-fingerprint-similarity	0.914	0.409	rxn6038_0_a_kill_0____EN300-17791____EN300-9530114	N/A	S1c2c(cc([N+]([O-])=O)cc2)C=C1C(=O)Nc3c(cccc3)C(=O)N	[*;R2][#6;r][#6;r]C(=O)[N;H]c1[c;H][c;H][c;H][c;H]c1C(=O)[N;H2]_20	2	false	SAVI-Space-2024	rxn6038_0_a_kill_0	EN300-17791	O=C(N)c1c(N)cccc1	EN300-9530114	O=C(O)c1cc(OC)c2N(N=Cc2c1)C
[O-][N+](=O)c1c2c(cc(c1)C(=O)Nc3c(cc([N+]([O-])=O)cc3)C(=O)N)cccc2	982	fCSFP4	weighted-fingerprint-similarity	0.914	0.616	rxn6038_0_a_kill_0____EN300-128525____EN300-6735089	N/A	S1c2c(cc([N+]([O-])=O)cc2)C=C1C(=O)Nc3c(cccc3)C(=O)N	[*;R2][#6;r][#6;r]C(=O)[N;H]c1[c;H][c;H][c;H][c;H]c1C(=O)[N;H2]_20	2	false	SAVI-Space-2024	rxn6038_0_a_kill_0	EN300-128525	O=[N+](O)c1cc(c(N)cc1)C(=O)N	EN300-6735089	O=[N+](O)c1c2c(cc(c1)C(=O)O)cccc2
[O-][N+](=O)c1cc(NC(=O)c2ncc3c(c2)cccc3)c(cc1)C(=O)N	983	fCSFP4	weighted-fingerprint-similarity	0.914	0.613	rxn6038_0_a_kill_0____EN300-6745919____EN300-114923	N/A	S1c2c(cc([N+]([O-])=O)cc2)C=C1C(=O)Nc3c(cccc3)C(=O)N	[*;R2][#6;r][#6;r]C(=O)[N;H]c1[c;H][c;H][c;H][c;H]c1C(=O)[N;H2]_20	2	false	SAVI-Space-2024	rxn6038_0_a_kill_0	EN300-6745919	O=[N+](O)c1cc(N)c(cc1)C(=O)N	EN300-114923	O=C(O)c1ncc2c(c1)cccc2
[O-][N+](=O)c1cc(c(NC(=O)c2ncc3c(c2)cccc3)cc1)C(=O)N	984	fCSFP4	weighted-fingerprint-similarity	0.914	0.613	rxn6038_0_a_kill_0____EN300-128525____EN300-114923	N/A	S1c2c(cc([N+]([O-])=O)cc2)C=C1C(=O)Nc3c(cccc3)C(=O)N	[*;R2][#6;r][#6;r]C(=O)[N;H]c1[c;H][c;H][c;H][c;H]c1C(=O)[N;H2]_20	2	false	SAVI-Space-2024	rxn6038_0_a_kill_0	EN300-128525	O=[N+](O)c1cc(c(N)cc1)C(=O)N	EN300-114923	O=C(O)c1ncc2c(c1)cccc2
O=C(N)c1c(NC(=O)C=2Nc3c(c(OC)cc(OC)c3)C2)cccc1	985	fCSFP4	weighted-fingerprint-similarity	0.914	0.401	rxn6038_0_a_kill_0____EN300-17791____EN300-320970	N/A	S1c2c(cc([N+]([O-])=O)cc2)C=C1C(=O)Nc3c(cccc3)C(=O)N	[*;R2][#6;r][#6;r]C(=O)[N;H]c1[c;H][c;H][c;H][c;H]c1C(=O)[N;H2]_20	2	false	SAVI-Space-2024	rxn6038_0_a_kill_0	EN300-17791	O=C(N)c1c(N)cccc1	EN300-320970	O=C(O)C=1Nc2c(c(OC)cc(OC)c2)C1
O=C(Nc1c(cccc1)C(=O)N)C=2Nc3c(c(ccc3)C4CC4)C2	986	fCSFP4	weighted-fingerprint-similarity	0.914	0.401	rxn6038_0_a_kill_0____EN300-17791____EN300-323048	N/A	S1c2c(cc([N+]([O-])=O)cc2)C=C1C(=O)Nc3c(cccc3)C(=O)N	[*;R2][#6;r][#6;r]C(=O)[N;H]c1[c;H][c;H][c;H][c;H]c1C(=O)[N;H2]_20	2	false	SAVI-Space-2024	rxn6038_0_a_kill_0	EN300-17791	O=C(N)c1c(N)cccc1	EN300-323048	O=C(O)C=1Nc2c(c(ccc2)C3CC3)C1
[O-][N+](=O)c1cc(NC(=O)c2cc3c(Nc4c3cccc4)cc2)c(cc1)C(=O)N	987	fCSFP4	weighted-fingerprint-similarity	0.914	0.610	rxn6038_0_a_kill_0____EN300-6745919____EN300-156879	N/A	S1c2c(cc([N+]([O-])=O)cc2)C=C1C(=O)Nc3c(cccc3)C(=O)N	[*;R2][#6;r][#6;r]C(=O)[N;H]c1[c;H][c;H][c;H][c;H]c1C(=O)[N;H2]_20	2	false	SAVI-Space-2024	rxn6038_0_a_kill_0	EN300-6745919	O=[N+](O)c1cc(N)c(cc1)C(=O)N	EN300-156879	O=C(O)c1cc2c(Nc3c2cccc3)cc1
[O-][N+](=O)c1cc(NC(=O)c2cc3c(Oc4c3cccc4)cc2)c(cc1)C(=O)N	988	fCSFP4	weighted-fingerprint-similarity	0.914	0.610	rxn6038_0_a_kill_0____EN300-6745919____EN300-1603435	N/A	S1c2c(cc([N+]([O-])=O)cc2)C=C1C(=O)Nc3c(cccc3)C(=O)N	[*;R2][#6;r][#6;r]C(=O)[N;H]c1[c;H][c;H][c;H][c;H]c1C(=O)[N;H2]_20	2	false	SAVI-Space-2024	rxn6038_0_a_kill_0	EN300-6745919	O=[N+](O)c1cc(N)c(cc1)C(=O)N	EN300-1603435	O=C(O)c1cc2c(Oc3c2cccc3)cc1
O=C(Nc1c(cccc1)C(=O)N)C=2NC3=C(OC(C=O)=C3)C2	989	fCSFP4	weighted-fingerprint-similarity	0.914	0.393	rxn6038_0_a_kill_0____EN300-17791____EN300-325754	N/A	S1c2c(cc([N+]([O-])=O)cc2)C=C1C(=O)Nc3c(cccc3)C(=O)N	[*;R2][#6;r][#6;r]C(=O)[N;H]c1[c;H][c;H][c;H][c;H]c1C(=O)[N;H2]_20	2	false	SAVI-Space-2024	rxn6038_0_a_kill_0	EN300-17791	O=C(N)c1c(N)cccc1	EN300-325754	O=C(O)C=1NC2=C(OC(C=O)=C2)C1
O=C(Nc1c(cccc1)C(=O)N)c2nc3c(cc(cc3)C(C)(C)C)cc2	990	fCSFP4	weighted-fingerprint-similarity	0.914	0.489	rxn6038_0_a_kill_0____EN300-17791____EN300-14188513	N/A	S1c2c(cc([N+]([O-])=O)cc2)C=C1C(=O)Nc3c(cccc3)C(=O)N	[*;R2][#6;r][#6;r]C(=O)[N;H]c1[c;H][c;H][c;H][c;H]c1C(=O)[N;H2]_20	2	false	SAVI-Space-2024	rxn6038_0_a_kill_0	EN300-17791	O=C(N)c1c(N)cccc1	EN300-14188513	O=C(O)c1nc2c(cc(cc2)C(C)(C)C)cc1
O=C(N)c1c(NC(=O)C2=CC3=NN=C(N3C=C2)C)cccc1	991	fCSFP4	weighted-fingerprint-similarity	0.914	0.389	rxn6038_0_a_kill_0____EN300-17791____EN300-264823 EN300-37114576""	N/A	S1c2c(cc([N+]([O-])=O)cc2)C=C1C(=O)Nc3c(cccc3)C(=O)N	[*;R2][#6;r][#6;r]C(=O)[N;H]c1[c;H][c;H][c;H][c;H]c1C(=O)[N;H2]_20	2	false	SAVI-Space-2024	rxn6038_0_a_kill_0	EN300-17791	O=C(N)c1c(N)cccc1	EN300-264823 EN300-37114576""	O=C(O)C1=CC2=NN=C(N2C=C1)C
O=C(Nc1c(cccc1)C(=O)N)C2=CC3=NNC(=O)N3C=C2	992	fCSFP4	weighted-fingerprint-similarity	0.914	0.389	rxn6038_0_a_kill_0____EN300-17791____EN300-1726085	N/A	S1c2c(cc([N+]([O-])=O)cc2)C=C1C(=O)Nc3c(cccc3)C(=O)N	[*;R2][#6;r][#6;r]C(=O)[N;H]c1[c;H][c;H][c;H][c;H]c1C(=O)[N;H2]_20	2	false	SAVI-Space-2024	rxn6038_0_a_kill_0	EN300-17791	O=C(N)c1c(N)cccc1	EN300-1726085	O=C(O)C1=CC2=NNC(=O)N2C=C1
O=C(Nc1c(cccc1)C(=O)N)C=2NC(=O)N3C(=CC=C3)C2	993	fCSFP4	weighted-fingerprint-similarity	0.914	0.389	rxn6038_0_a_kill_0____EN300-17791____EN300-7441080	N/A	S1c2c(cc([N+]([O-])=O)cc2)C=C1C(=O)Nc3c(cccc3)C(=O)N	[*;R2][#6;r][#6;r]C(=O)[N;H]c1[c;H][c;H][c;H][c;H]c1C(=O)[N;H2]_20	2	false	SAVI-Space-2024	rxn6038_0_a_kill_0	EN300-17791	O=C(N)c1c(N)cccc1	EN300-7441080	O=C(O)C=1NC(=O)N2C(=CC=C2)C1
O=C(Nc1c(cccc1)C(=O)N)C=2NC=3N=CN(C3C2)C	994	fCSFP4	weighted-fingerprint-similarity	0.914	0.389	rxn6038_0_a_kill_0____EN300-17791____EN300-120964	N/A	S1c2c(cc([N+]([O-])=O)cc2)C=C1C(=O)Nc3c(cccc3)C(=O)N	[*;R2][#6;r][#6;r]C(=O)[N;H]c1[c;H][c;H][c;H][c;H]c1C(=O)[N;H2]_20	2	false	SAVI-Space-2024	rxn6038_0_a_kill_0	EN300-17791	O=C(N)c1c(N)cccc1	EN300-120964	O=C(O)C=1NC=2N=CN(C2C1)C
S1C(C(=O)Nc2c(cc(N(C)C)cc2)C(=O)N)=CC=3SC(=NC13)Nc4ccccc4	995	fCSFP4	weighted-fingerprint-similarity	0.914	0.521	rxn6038_0_a_kill_0____EN300-122943____EN300-14047	N/A	S1c2c(cc([N+]([O-])=O)cc2)C=C1C(=O)Nc3c(cccc3)C(=O)N	[*;R2][#6;r][#6;r]C(=O)[N;H]c1[c;H][c;H][c;H][c;H]c1C(=O)[N;H2]_20	2	false	SAVI-Space-2024	rxn6038_0_a_kill_0	EN300-122943	O=C(N)c1c(N)ccc(N(C)C)c1	EN300-14047	S1C(C(=O)O)=CC=2SC(=NC12)Nc3ccccc3
[O-][N+](=O)c1c2NC(C(=O)Nc3c(cc(cc3)C([O-])=O)C(=O)N)=Cc2ccc1	996	fCSFP4	weighted-fingerprint-similarity	0.914	0.521	rxn6038_0_a_kill_0____EN300-8649028____EN300-49742	N/A	S1c2c(cc([N+]([O-])=O)cc2)C=C1C(=O)Nc3c(cccc3)C(=O)N	[*;R2][#6;r][#6;r]C(=O)[N;H]c1[c;H][c;H][c;H][c;H]c1C(=O)[N;H2]_20	2	false	SAVI-Space-2024	rxn6038_0_a_kill_0	EN300-8649028	O=C(OC)c1cc(c(N)cc1)C(=O)N	EN300-49742	O=[N+](O)c1c2NC(C(=O)O)=Cc2ccc1
[O-]C(=O)c1cc(c(NC(=O)C=2Nc3c(cccc3)C2)cc1)C(=O)N	997	fCSFP4	weighted-fingerprint-similarity	0.914	0.485	rxn6038_0_a_kill_0____EN300-8649028____EN300-16592	N/A	S1c2c(cc([N+]([O-])=O)cc2)C=C1C(=O)Nc3c(cccc3)C(=O)N	[*;R2][#6;r][#6;r]C(=O)[N;H]c1[c;H][c;H][c;H][c;H]c1C(=O)[N;H2]_20	2	false	SAVI-Space-2024	rxn6038_0_a_kill_0	EN300-8649028	O=C(OC)c1cc(c(N)cc1)C(=O)N	EN300-16592	O=C(O)C=1Nc2c(cccc2)C1
[O-]C(=O)c1cc(c(NC(=O)C=2Oc3c(cccc3)C2)cc1)C(=O)N	998	fCSFP4	weighted-fingerprint-similarity	0.914	0.485	rxn6038_0_a_kill_0____EN300-8649028____EN300-16967	N/A	S1c2c(cc([N+]([O-])=O)cc2)C=C1C(=O)Nc3c(cccc3)C(=O)N	[*;R2][#6;r][#6;r]C(=O)[N;H]c1[c;H][c;H][c;H][c;H]c1C(=O)[N;H2]_20	2	false	SAVI-Space-2024	rxn6038_0_a_kill_0	EN300-8649028	O=C(OC)c1cc(c(N)cc1)C(=O)N	EN300-16967	O=C(O)C=1Oc2c(cccc2)C1
[O-]C(=O)c1cc(c(NC(=O)c2c(OCC)cc3c(c2)cccc3)cc1)C(=O)N	999	fCSFP4	weighted-fingerprint-similarity	0.914	0.485	rxn6038_0_a_kill_0____EN300-8649028____EN300-23397	N/A	S1c2c(cc([N+]([O-])=O)cc2)C=C1C(=O)Nc3c(cccc3)C(=O)N	[*;R2][#6;r][#6;r]C(=O)[N;H]c1[c;H][c;H][c;H][c;H]c1C(=O)[N;H2]_20	2	false	SAVI-Space-2024	rxn6038_0_a_kill_0	EN300-8649028	O=C(OC)c1cc(c(N)cc1)C(=O)N	EN300-23397	O=C(O)c1c(OCC)cc2c(c1)cccc2
O=C(Nc1c(cccc1)C(=O)N)C2=CN3C(C(=O)NC=C3)=C2	1000	fCSFP4	weighted-fingerprint-similarity	0.913	0.385	rxn6038_0_a_kill_0____EN300-17791____EN300-157979	N/A	S1c2c(cc([N+]([O-])=O)cc2)C=C1C(=O)Nc3c(cccc3)C(=O)N	[*;R2][#6;r][#6;r]C(=O)[N;H]c1[c;H][c;H][c;H][c;H]c1C(=O)[N;H2]_20	2	false	SAVI-Space-2024	rxn6038_0_a_kill_0	EN300-17791	O=C(N)c1c(N)cccc1	EN300-157979	O=C(O)C1=CN2C(C(=O)NC=C2)=C1
O=C(Nc1c(cccc1)C(=O)N)c2c3c(cc(C#N)c2)cccc3	1001	fCSFP4	weighted-fingerprint-similarity	0.913	0.481	rxn6038_0_a_kill_0____EN300-17791____EN300-89858	N/A	S1c2c(cc([N+]([O-])=O)cc2)C=C1C(=O)Nc3c(cccc3)C(=O)N	[*;R2][#6;r][#6;r]C(=O)[N;H]c1[c;H][c;H][c;H][c;H]c1C(=O)[N;H2]_20	2	false	SAVI-Space-2024	rxn6038_0_a_kill_0	EN300-17791	O=C(N)c1c(N)cccc1	EN300-89858	O=C(O)c1c2c(cc(C#N)c1)cccc2
O=C(Nc1c(cccc1)C(=O)N)c2c3c(cc(OC)c2)cccc3	1002	fCSFP4	weighted-fingerprint-similarity	0.913	0.481	rxn6038_0_a_kill_0____EN300-17791____EN300-7540422	N/A	S1c2c(cc([N+]([O-])=O)cc2)C=C1C(=O)Nc3c(cccc3)C(=O)N	[*;R2][#6;r][#6;r]C(=O)[N;H]c1[c;H][c;H][c;H][c;H]c1C(=O)[N;H2]_20	2	false	SAVI-Space-2024	rxn6038_0_a_kill_0	EN300-17791	O=C(N)c1c(N)cccc1	EN300-7540422	O=C(O)c1c2c(cc(OC)c1)cccc2
Fc1cc(c(NC(=O)c2cc3c(c4c(c(c3cc2)C)cccc4)C)cc1)C(=O)N	1003	fCSFP4	weighted-fingerprint-similarity	0.913	0.477	rxn6038_0_a_kill_0____EN300-43370____EN300-28247667	N/A	S1c2c(cc([N+]([O-])=O)cc2)C=C1C(=O)Nc3c(cccc3)C(=O)N	[*;R2][#6;r][#6;r]C(=O)[N;H]c1[c;H][c;H][c;H][c;H]c1C(=O)[N;H2]_20	2	false	SAVI-Space-2024	rxn6038_0_a_kill_0	EN300-43370	Fc1cc(c(N)cc1)C(=O)N	EN300-28247667	O=C(O)c1cc2c(c3c(c(c2cc1)C)cccc3)C
O=C(NCC(=O)Nc1c(cccc1)C(=O)N)c2cc3N=NNc3cc2	1004	fCSFP4	weighted-fingerprint-similarity	0.913	0.477	rxn6038_0_a_kill_0____EN300-17791____EN300-99553	N/A	S1c2c(cc([N+]([O-])=O)cc2)C=C1C(=O)Nc3c(cccc3)C(=O)N	[*;R2][#6;r][#6;r]C(=O)[N;H]c1[c;H][c;H][c;H][c;H]c1C(=O)[N;H2]_20	2	false	SAVI-Space-2024	rxn6038_0_a_kill_0	EN300-17791	O=C(N)c1c(N)cccc1	EN300-99553	O=C(O)CNC(=O)c1cc2N=NNc2cc1
O=C(NO)c1c(OCC(=O)Nc2c(cccc2)C(=O)N)cc3c(c1)cccc3	1005	fCSFP4	weighted-fingerprint-similarity	0.913	0.477	rxn6039_0_a_kill_0____EN300-181006____EN300-01776	N/A	S1c2c(cc([N+]([O-])=O)cc2)C=C1C(=O)Nc3c(cccc3)C(=O)N	[*;R2][#6;r][#6;r]C(=O)[N;H]c1[c;H][c;H][c;H][c;H]c1C(=O)[N;H2]_20	2	false	SAVI-Space-2024	rxn6039_0_a_kill_0	EN300-181006	O=C(NO)c1c(O)cc2c(c1)cccc2	EN300-01776	ClCC(=O)Nc1c(cccc1)C(=O)N
[truncated: 8,995 more rows]
