# Supplementary material for: Guiding Similarity Search in Chemical Fragment Spaces with Weighted Fingerprints
Source: J Chem Inf Model. 2026 Feb 10;66(4):2220–9. doi: 10.1021/acs.jcim.5c02952 (PMC12933719; doi:10.1021/acs.jcim.5c02952)
Supplement: Supplementary file 2 [file ci5c02952_si_002.zip › Supporting_Information_Data/Application_Scenario/count_matches_and_scaffolds.py]

#!/usr/bin/env python3

import argparse, csv, os, sys, hashlib
from pathlib import Path
from typing import Iterable, List, Optional, Set, Tuple
from rdkit import Chem
from rdkit.Chem.Scaffolds import MurckoScaffold

def sanitize_filename_component(s: str) -> str:
    return "".join(ch if (ch.isalnum() or ch in "-_.") else "_" for ch in s).strip("._")

def read_smarts_file_with_names(path: str) -> List[Tuple[str, Optional[str]]]:
    """
    Reads a .smarts file.
    Format: <SMARTS> [<NAME>]
    Lines starting with # are ignored.
    """
    items: List[Tuple[str, Optional[str]]] = []
    with open(path, "r", encoding="utf-8") as f:
        for raw in f:
            line = raw.strip()
            if not line:
                continue
            if line.lstrip().startswith("#"):
                continue
            parts = line.split(maxsplit=1)
            if not parts:
                continue
            smarts = parts[0].strip()
            name = parts[1].strip() if len(parts) > 1 else None
            if smarts:
                items.append((smarts, name if name else None))
    return items

def iter_sdf_mols(sdf_path: str) -> Iterable[Chem.Mol]:
    """Reads molecules from an SDFile."""
    suppl = Chem.SDMolSupplier(str(sdf_path), removeHs=True, sanitize=True, strictParsing=False)
    for mol in suppl:
        if mol is None:
            continue
        yield mol

def murcko_scaffold_smiles(mol: Chem.Mol, generic: bool = False) -> str:
    """Extract the Bemis-Murcko scaffold SMILES from a given molecule. Optionally use the generic 
    Bemis-Murcko scaffold, turning all atoms into carbon and all bonds into single bonds.
    """
    scaffold = MurckoScaffold.GetScaffoldForMol(mol)
    if scaffold is None or scaffold.GetNumAtoms() == 0:
        return "ACYCLIC"
    if generic:
        scaffold = MurckoScaffold.MakeScaffoldGeneric(scaffold)
    return Chem.MolToSmiles(scaffold, isomericSmiles=False)

def scan_sdf_for_matches(
    sdf_path: str,
    qmol: Chem.Mol,
    generic_scaffold: bool,
    collect_mols: bool = False,
    collect_scaffold_examples: bool = False,
    rank_prop_key: str = "BIOSOLVEIT.RESULT_RANK",
) -> Tuple[int, int, List[Chem.Mol], List[Tuple[str, str, str]]]:
    """
    For every pair of SDFile and SMARTS:
      - count matching molecules
      - collect unique Bemis-Murcko scaffolds
      - optional: collect all matching molecules for export
      - optional: collect first molecule for each found Bemis-Murcko scaffold in order of appearance
          (scaffold_smiles, example_mol_smiles, rank_value)
    """
    n_matches = 0
    scaffolds_set: Set[str] = set()
    matched_mols: List[Chem.Mol] = []
    seen_scaffolds: Set[str] = set()
    scaffold_examples: List[Tuple[str, str, str]] = []

    for mol in iter_sdf_mols(sdf_path):
        if not mol.HasSubstructMatch(qmol):
            continue

        n_matches += 1

        scaf = murcko_scaffold_smiles(
            mol,
            generic=generic_scaffold,
        )
        if scaf:
            scaffolds_set.add(scaf)

        if collect_mols:
            matched_mols.append(mol)

        if collect_scaffold_examples and scaf and scaf not in seen_scaffolds:
            seen_scaffolds.add(scaf)
            smi = Chem.MolToSmiles(mol, isomericSmiles=True)
            prop_val = mol.GetProp(rank_prop_key) if mol.HasProp(rank_prop_key) else ""
            scaffold_examples.append((scaf, smi, prop_val))

    return n_matches, len(scaffolds_set), matched_mols, scaffold_examples

def write_matching_molecules(
    matched_mols: List[Chem.Mol],
    out_dir: Path,
    src_sdf_path: Path,
    smarts: str,
    smarts_name: Optional[str],
    generic_scaffold: bool,
) -> Optional[Path]:
    """Exports the matching molecules as an SDFile into out_dir and returns the path (or None)."""
    if not matched_mols:
        return None

    out_dir.mkdir(parents=True, exist_ok=True)

    sdf_stem = src_sdf_path.stem
    if smarts_name:
        smarts_id = sanitize_filename_component(smarts_name)
        if not smarts_id:
            smarts_id = hashlib.sha1(smarts.encode("utf-8")).hexdigest()[:12]
    else:
        smarts_id = hashlib.sha1(smarts.encode("utf-8")).hexdigest()[:12]

    out_path = out_dir / f"{sdf_stem}__{smarts_id}.sdf"

    writer = Chem.SDWriter(str(out_path))
    try:
        for mol in matched_mols:
            m = Chem.Mol(mol)

            m.SetProp("SMARTS", smarts)
            if smarts_name:
                m.SetProp("SMARTS_NAME", smarts_name)
            m.SetProp("SRC_SDF", src_sdf_path.name)

            scaf = murcko_scaffold_smiles(m, generic=False)
            m.SetProp("BemisMurckoScaffold", scaf if scaf else "")
            if generic_scaffold:
                gscaf = murcko_scaffold_smiles(m, generic=True)
                m.SetProp("BemisMurckoScaffoldGeneric", gscaf if gscaf else "")

            writer.write(m)
    finally:
        writer.close()

    return out_path

def write_scaffold_examples_csv(
    examples: List[Tuple[str, str, str]],
    out_dir: Path,
    src_sdf_path: Path,
    smarts: str,
    smarts_name: Optional[str],
) -> Optional[Path]:
    """
    For every pair of SDFile and SMARTS writes a CSV file with the found Bemis-Murcko scaffolds,
    the first molecule with that scaffold and its rank in order of appearance.
    """
    if not examples:
        return None

    out_dir.mkdir(parents=True, exist_ok=True)

    sdf_stem = src_sdf_path.stem
    if smarts_name:
        smarts_id = sanitize_filename_component(smarts_name)
        if not smarts_id:
            smarts_id = hashlib.sha1(smarts.encode("utf-8")).hexdigest()[:12]
    else:
        smarts_id = hashlib.sha1(smarts.encode("utf-8")).hexdigest()[:12]

    out_path = out_dir / f"{sdf_stem}__{smarts_id}__scaffolds.csv"

    with open(out_path, "w", newline="", encoding="utf-8") as fh:
        writer = csv.writer(fh, delimiter=";")
        writer.writerow(["scaffold", "molecule", "rank"])
        for scaf, smi, prop in examples:
            writer.writerow([scaf, smi, prop])

    return out_path

def main():
    parser = argparse.ArgumentParser(
        description=(
            "This script takes a set of SDFiles and a list of SMARTS patterns and then counts the "
            "number of matching molecules and unique Bemis-Murcko scaffolds for every pair of "
            "SDFile and SMARTS pattern. "
            "Optionally, it exports the matching molecules and the Bemis-Murcko scaffolds with "
            "example molecules."
        )
    )
    parser.add_argument("--sdf-dir", required=True, help="A directory containing the .sdf files.")
    parser.add_argument("--smarts-file", required=True,
                help="A .smarts file containing the SMARTS patterns (format: <SMARTS> [<NAME>]).")
    parser.add_argument("--output", default="-",
                help="An output .csv file or '-' for stdout (default).")
    parser.add_argument("--generic-scaffold", action="store_true",
                help="Use generic Bemis-Murcko scaffolds (optional).")
    parser.add_argument("--write-matches-dir", default=None,
                help="A directory to export the matching molecules into (optional).")
    parser.add_argument("--write-scaffolds-dir", default=None,
                help="A directory to export the Bemis-Murcko scaffolds into (optional).")
    parser.add_argument("--rank-prop", default="BIOSOLVEIT.RESULT_RANK",
                help="Name of the 'rank' column in the SDFiles (default BIOSOLVEIT.RESULT_RANK).")

    args = parser.parse_args()

    sdf_files = [
        Path(args.sdf_dir) / f
        for f in sorted(os.listdir(args.sdf_dir))
        if f.lower().endswith(".sdf")
    ]
    if not sdf_files:
        print(f"No .sdf files in: {args.sdf_dir}", file=sys.stderr)
        sys.exit(1)

    smarts_items = read_smarts_file_with_names(args.smarts_file)
    if not smarts_items:
        print(f"No SMARTS patterns in file: {args.smarts_file}", file=sys.stderr)
        sys.exit(1)

    queries: List[Tuple[str, Optional[str], Chem.Mol]] = []
    for smarts, name in smarts_items:
        qmol = Chem.MolFromSmarts(smarts)
        if qmol is None:
            print(f"Warning: Skipped invalid SMARTS: {smarts}", file=sys.stderr)
            continue
        queries.append((smarts, name, qmol))

    if not queries:
        print("Found no valid SMARTS.", file=sys.stderr)
        sys.exit(1)

    out_fh = sys.stdout 
    if args.output != "-":
        out_fh = open(args.output, "w", newline="", encoding="utf-8")
    writer = csv.writer(out_fh, delimiter=";")
    writer.writerow(["Input SDF", "SMARTS", "Nof Matches", "Nof Scaffolds"])

    write_matches_dir = Path(args.write_matches_dir) if args.write_matches_dir else None
    write_scaffolds_dir = Path(args.write_scaffolds_dir) if args.write_scaffolds_dir else None

    try:
        for sdf in sdf_files:

            for smarts, smarts_name, qmol in queries:
                collect_mols = write_matches_dir is not None
                collect_scaf_examples = write_scaffolds_dir is not None

                n_matches, n_scaffolds, matched_mols, scaf_examples = scan_sdf_for_matches(
                    str(sdf),
                    qmol,
                    generic_scaffold=args.generic_scaffold,
                    collect_mols=collect_mols,
                    collect_scaffold_examples=collect_scaf_examples,
                    rank_prop_key=args.rank_prop,
                )

                writer.writerow([
                    sdf.name,
                    smarts_name if smarts_name else smarts,
                    n_matches,
                    n_scaffolds,
                ])

                if write_matches_dir and n_matches > 0:
                    write_matching_molecules(
                        matched_mols,
                        out_dir=write_matches_dir,
                        src_sdf_path=sdf,
                        smarts=smarts,
                        smarts_name=smarts_name,
                        generic_scaffold=args.generic_scaffold,
                    )

                if write_scaffolds_dir and scaf_examples:
                    write_scaffold_examples_csv(
                        scaf_examples,
                        out_dir=write_scaffolds_dir,
                        src_sdf_path=sdf,
                        smarts=smarts,
                        smarts_name=smarts_name,
                    )
    finally:
        if out_fh is not sys.stdout:
            out_fh.close()

if __name__ == "__main__":
    main()
