# Supplementary material for: Guiding Similarity Search in Chemical Fragment Spaces with Weighted Fingerprints
Source: J Chem Inf Model. 2026 Feb 10;66(4):2220–9. doi: 10.1021/acs.jcim.5c02952 (PMC12933719; doi:10.1021/acs.jcim.5c02952)
Supplement: Supplementary file 2 [file ci5c02952_si_002.zip › Supporting_Information_Data/Application_Scenario/patterns.smarts]

[*;r]C(=O)[N;H]c1[c;H][c;H][c;H][c;H]c1[!#1] cycle_a
[*;R2][*;r][*;r]C(=O)[N;H]c1[c;H][c;H][c;H][c;H]c1[!#1] polycycle_b
[*;r]C(=O)[N;H]c1[c;H][c;H][c;H][c;H]c1C(=O)[N;H2] cycle_amide_c
[*;R2][*;r][*;r]C(=O)[N;H]c1[c;H][c;H][c;H][c;H]c1C(=O)[N;H2] polycycle_amide_d
