# Supplementary material for: Guiding Similarity Search in Chemical Fragment Spaces with Weighted Fingerprints
Source: J Chem Inf Model. 2026 Feb 10;66(4):2220–9. doi: 10.1021/acs.jcim.5c02952 (PMC12933719; doi:10.1021/acs.jcim.5c02952)
Supplement: Supplementary file 2 [file ci5c02952_si_002.zip › Supporting_Information_Data/Statistical_Validation/Query_Data/queries_real_ecfp4.csv]

pattern-size	chembl-id	query-smiles	weighting-smarts
3	CHEMBL102791	C/C(=C(\F)C(=O)Nc1ccc(-c2ccccc2S(N)(=O)=O)cc1)c1cccc(C(=N)NC2CC2)c1	[#6]-[#6]=[#8]
3	CHEMBL106410	CC(C)[C@H](CO)Nc1nc2c(c(=O)n(C)c(=O)n2C)n1Cc1ccccc1	[#6](-[#6@H])-[#8]
3	CHEMBL1164884	COc1cc(O)c(C(=O)/C=C/C=C(\Cl)c2ccc(Cl)cc2)c(OC)c1	[#6]=[#6]-[#17]
3	CHEMBL1258336	CCC(=O)N1CCC(NC(=O)Nc2ccc(Br)cc2)CC1	[#6]-[#6]=[#8]
3	CHEMBL1313654	COc1ccccc1N(C)S(=O)(=O)c1ccc(Cl)c(C(=O)NC2=NCCS2)c1	[#6](=[#8])-[#7]
3	CHEMBL1319989	COc1ccc(CCNC(=O)c2cc(=O)c3cc(C)cc(C)c3o2)cc1OC	[#7]-[#6]=[#8]
3	CHEMBL1320668	Cc1cccc(C(=O)Nc2nnc(S(=O)(=O)N3CCC(C)CC3)s2)c1	[#16](=[#8])=[#8]
3	CHEMBL1321293	CCOC(=O)C1=C(N)Oc2cc(C)oc(=O)c2C1c1cccnc1	[#8]-[#6]=[#8]
3	CHEMBL1326442	CC(C)CCN(CCC(C)C)C/C(O)=C(\C#N)c1nc(-c2ccccc2)cs1	[#6](-[#8])=[#6]
3	CHEMBL1378857	O=C(Cn1ccc2cc(S(=O)(=O)N3CCCCCC3)ccc21)NCc1cccc(Cl)c1	[#8]=[#6]-[#6]
3	CHEMBL1437503	CCc1nn(CC(=O)NC2CC2)c(=O)c2cc3ccccc3n12	[#7]-[#6]=[#8]
3	CHEMBL1499166	CC(C)(C)OC(=O)N1CCC(C(=O)N[C@@H](Cc2c[nH]c3ccccc23)C(=O)O)CC1	[#6]-[#7]-[#6@@H]
3	CHEMBL1518004	CCNC(=O)c1nn(-c2ccccc2C)nc1CO	[#6]-[#7]-[#6]
3	CHEMBL1524102	O=C(CSc1n[nH]c(-c2ccncc2)n1)Nc1ccc(Cl)c(Cl)c1	[#8]=[#6]-[#6]
3	CHEMBL1524831	NS(=O)(=O)c1ccc(CCNC(=O)c2cc(-c3ccccc3)nc3ccccc23)cc1	[#6]-[#7]-[#6]
3	CHEMBL1525762	O=S(=O)(N1CCCCC1)n1nnc2ccccc21	[#8]=[#16]=[#8]
3	CHEMBL1551134	CC(NC1=NS(=O)(=O)c2ccccc21)C(=O)OCC(=O)N(C)C1CCS(=O)(=O)C1	[#6](=[#8])-[#7]
3	CHEMBL1554316	CCCOc1cccc(C2c3c(oc4ccc(F)cc4c3=O)C(=O)N2Cc2ccc3c(c2)OCO3)c1	[#6]-[#6]-[#8]
3	CHEMBL155956	Nc1nc(N)c2nc(CCc3ccc(C(=O)NC(CCC(=O)O)C(=O)O)c4ccccc34)cnc2n1	[#7](-[#6])-[#6]
3	CHEMBL1574817	O=C(c1cccc(S(=O)(=O)N2CCOCC2)c1)N1CCC(Cc2ccccc2)CC1	[#8]=[#16]=[#8]
3	CHEMBL1581736	COC(=O)c1cccc(Oc2nc3c(c(=O)n(C)c(=O)n3C)n2C(C)C)c1	[#8]-[#6]=[#8]
3	CHEMBL1599939	CCCS(=O)(=O)c1nc(S(=O)(=O)c2ccc(C)cc2)c(N2CCC(C(N)=O)CC2)s1	[#6](-[#7])=[#8]
3	CHEMBL1606253	COC(=O)C1C(=O)NCC1c1ccccc1	[#8]-[#6]=[#8]
3	CHEMBL160712	O=C(Nc1ccccc1)Nc1ccc(S(=O)(=O)N[C@H](Cc2c[nH]c3ccccc23)C(=O)O)cc1	[#8]=[#16]=[#8]
3	CHEMBL1608541	Cc1nc(C(F)(F)F)c(C(=O)Sc2cccc(C(F)(F)F)c2)s1	[#6](=[#8])-[#16]
3	CHEMBL1612249	Cc1ccc(CN(Cc2ccco2)C(=O)c2cccc(C)c2)cc1	[#6](=[#8])-[#7]
3	CHEMBL1626595	CCNC(=N)N/N=C/c1ccc(OCc2cn3c(C)cccc3[n+]2C)cc1	[#6]-[#7]-[#6]
3	CHEMBL165000	NC(=O)c1ncn(C2OC(CO)C(O)C2O)c1O	[#7]-[#6]=[#8]
3	CHEMBL171447	CCCCCCCCCCCCCCCCCC(=O)NCCO	[#6]-[#6]=[#8]
3	CHEMBL1734182	O=C(Cn1ccc([N+](=O)[O-])n1)Nc1nc2ccccc2s1	[#8]=[#6]-[#7]
3	CHEMBL183512	O=C(Nc1ccccc1O)c1cccc2[nH]c(-c3ccncc3)nc12	[#8]=[#6]-[#7]
3	CHEMBL1886148	COc1ccc(OC2(C)CCN(Cc3ccccc3OC(F)F)C2)cc1	[#6](-[#9])-[#9]
3	CHEMBL1915824	CC(=O)NC[C@@H]1OC(=O)N2c3ccc(-c4ccc(-n5ccnc5)nc4)cc3OC[C@@H]12	[#6]-[#6]=[#8]
3	CHEMBL1993195	Cc1cc2c(=O)cc(-c3cccs3)oc2c(C(=O)O)c1C	[#6](=[#8])-[#8]
3	CHEMBL223505	COc1ccc(/C(C)=N/NC(N)=S)cc1	[#7]-[#6]-[#7]
3	CHEMBL2314977	Cn1nc(CC(=O)NC(C)(C)C)c2ccccc2c1=O	[#6]-[#7]-[#6]
3	CHEMBL235914	Cc1ccc(NS(=O)(=O)N2CCCCC2)cc1	[#8]=[#16]=[#8]
3	CHEMBL2398694	CS(=O)(=O)c1cccc(C(=O)N2CCCC(C(=O)Nc3ccc(Cl)cc3)C2)c1	[#16](=[#8])=[#8]
3	CHEMBL2409271	O=[N+]([O-])/C=C/c1cc(Cl)cc(Br)c1	[#7+]-[#6]=[#6]
3	CHEMBL2420559	O=C(NCc1ccccc1)c1ccc2c(c1)nc(N[C@H]1CC[C@H](O)CC1)c1nccn12	[#8]=[#6]-[#7]
3	CHEMBL249010	O=C(/C=C/c1cccc(C(F)(F)F)c1)N1CCC(CN2CCC(c3ccc(Cl)cc3)CC2)CC1	[#8]=[#6]-[#6]
3	CHEMBL254842	Cc1ccc(-c2cc(C(F)(F)F)nn2-c2ccc(S(=O)(=O)NO[C@@H](C)C(=O)O)cc2)cc1	[#6](=[#8])-[#8]
3	CHEMBL256025	C[C@]12C[C@@H](Cc3ccccc3)CC(=O)N1[C@H](C(=O)N[C@@H](CCCNC(=N)N)C(=O)c1nc3ccccc3s1)CS2	[#6](-[#7])-[#7]
3	CHEMBL290744	C[C@H](CC(=O)O)[C@H](N)C(=O)O	[#7]-[#6@H]-[#6@H]
3	CHEMBL300516	COc1ccc(S(=O)(=O)N(C)C)cc1CN1CCN(Cc2ccccc2)CC1	[#8]=[#16]=[#8]
3	CHEMBL304614	CCc1nc2c(C)cc(C)nc2n1Cc1ccc(C(CC(=O)O)c2ccccc2Cl)cc1	[#6]-[#6]=[#8]
3	CHEMBL3108932	CCCCNC(=O)O[C@@H](C)/C=C\C(=O)N[C@H]1CO[C@@H](C/C=C(C)/C=C/[C@@H]2C[C@]3(CO3)CC(C)(C)O2)OC1	[#6](=[#8])-[#8]
3	CHEMBL3113826	COC(=O)CC[C@@H](C)[C@H]1CC[C@H]2[C@@H]3[C@H](O)C(=O)[C@H]4C[C@H](O)CC[C@]4(C)[C@H]3CC[C@]12C	[#8]-[#6]=[#8]
3	CHEMBL3197362	Cc1c(NC(=S)N/N=C/c2ccc(Br)cc2)c(=O)n(-c2ccccc2)n1C	[#7]-[#6]-[#7]
3	CHEMBL3234267	COc1ccc(-c2nnc(SCC(=O)NCCc3ccc(S(N)(=O)=O)cc3)nc2-c2ccc(OC)cc2)cc1	[#16]-[#6]-[#6]
3	CHEMBL3247097	CN(C)/N=N/c1ccc(C(=O)Nn2cnnc2)cc1	[#6](=[#8])-[#7]
3	CHEMBL324826	CS(=O)(=O)c1ccc(-n2cnc(Cl)c2-c2cccc(Cl)c2Cl)cc1	[#16](=[#8])=[#8]
3	CHEMBL3309601	CC(C)(C)OC(=O)N[C@@H](Cc1ccccc1)C(=O)C=[N+]=[N-]	[#6]-[#6]=[#7+]
3	CHEMBL33401	COC(=O)CCC(=O)Nc1cccc(OCc2ccc3ccc(C)cc3n2)c1	[#8]-[#6]=[#8]
3	CHEMBL3410420	Cc1[nH]c2cc([C@@H]3CCCCN3C(=O)c3cccc(F)c3NS(C)(=O)=O)nn2c(=O)c1C	[#7]-[#16]-[#6]
3	CHEMBL341737	O=C(O)Cn1ccc(C(=O)Cc2ccccc2)c1	[#6](-[#8])-[#6]
3	CHEMBL3452807	N#CCCN(CC1CCOC1)Cn1ccc(-c2ccccc2)n1	[#7]#[#6]-[#6]
3	CHEMBL3465162	Cc1ccsc1C(=O)Nc1cc(Br)c(=O)n(C)c1	[#7]-[#6]=[#8]
3	CHEMBL3473476	Cc1ccc(C(=O)O)cc1CNC(=O)CN1CC(C)(C)[C@@](C)(O)C1	[#7]-[#6]=[#8]
3	CHEMBL3475110	CCn1nc(C(C)C)cc1C(=O)NCC1CCCN(c2ccccn2)C1	[#6](=[#8])-[#7]
3	CHEMBL3486758	Cc1cc(F)ccc1OC1(C(=O)O)CCN(Cc2cccnc2N)CC1	[#6](=[#8])-[#8]
3	CHEMBL3495181	COc1cc(CNCCc2cnn(C)c2)cc2c1OCCO2	[#6]-[#7]-[#6]
3	CHEMBL3496348	CCOc1cc(/C=C/c2ncc(C(=O)O)s2)cc(Cl)c1OC	[#6](=[#8])-[#8]
3	CHEMBL3716437	COCC(C)NC(=O)c1cc(-c2ccc(C)cc2)cc(-c2cocn2)c1	[#6]-[#7]-[#6]
3	CHEMBL3727638	Nc1ncc(-c2cc([C@@H]3[C@@H]4CN(C5COC5)C[C@@H]43)nc(C3CC3)n2)cc1OC(F)F	[#6](-[#9])-[#9]
3	CHEMBL3931624	Cc1ncc(NC(=O)c2ccnc(C(C)(C)C#N)c2)cc1-c1ccnc(N2CCOCC2)c1	[#7]-[#6]=[#8]
3	CHEMBL3952067	O=C(NCc1ccc([S+]([O-])c2cc(F)cc(F)c2)cn1)c1cnc2[nH]ncc2c1	[#6]-[#7]-[#6]
3	CHEMBL3974255	CC(C)Oc1cc(CC(=O)O)ccc1-c1ccc(F)c2c1CN(C(=O)C[C@H](C)c1ccccc1)CC2	[#6](=[#8])-[#8]
3	CHEMBL3980716	CC(CCc1ccccc1)NC(=O)c1ccccc1Nc1ccc2c(/C=C/c3ccccn3)n[nH]c2c1	[#7]-[#6]=[#8]
3	CHEMBL3986128	CC(=O)N[C@]1(C)COCCCCOC[C@@H](C(=O)O)NC(=O)[C@@H]2CCCN2C(=O)CNC1=O	[#8]=[#6]-[#8]
3	CHEMBL400641	CS(=O)(=O)N(C[C@@H](C(=O)NO)N1CCOCC1)c1ccc(Oc2ccc(C(F)(F)F)cc2)cc1	[#7](-[#8])-[#6]
3	CHEMBL404652	N#CCn1nnnc1Cc1ccc(-c2ccccc2)cc1	[#7]#[#6]-[#6]
3	CHEMBL4074293	CC(C)C(=O)O[C@H]1C[C@H]2[C@@H](C[C@H]1C)C1=C(OC2(C)C)C(=O)c2c(cc(O)c3c2O[C@@H]2[C@@H](O)OC[C@]32C)C1=O	[#6](=[#8])-[#8]
3	CHEMBL4225388	CCOC(=O)N1CCN(C(=O)CNC(=O)c2cc(OCC)c3ccccc3n2)CC1	[#8]-[#6]=[#8]
3	CHEMBL4278327	NC(=O)c1nc[nH]c1N/N=N/Cc1ccco1	[#7]-[#6]=[#8]
3	CHEMBL437405	C[C@H](CCCn1cncn1)N(c1cc(Cl)ccc1CO)S(=O)(=O)c1ccc(Cl)cc1	[#16](=[#8])=[#8]
3	CHEMBL4442450	CC(C)C[C@H](NC(=O)O[C@@H](CCC(=O)O)C(=O)O)C(=O)O	[#8](-[#6@@H])-[#6]
3	CHEMBL4521571	CNc1nccc(Nc2ccc(N(CC(=O)OC)S(=O)(=O)c3c(C)cc(C)cc3C)cc2)n1	[#6]-[#6]=[#8]
3	CHEMBL4528487	CCOC(=O)CCCN(c1cc(OC)c(Cl)cc1OC)S(=O)(=O)c1ccc(OCC)cc1	[#16](=[#8])=[#8]
3	CHEMBL4575188	Cc1cccc(NCCNC(=O)c2ccccc2)n1	[#7]-[#6]=[#8]
3	CHEMBL4581910	O=C(CSc1nnc[nH]1)NCc1ccc(Br)c(F)c1	[#8]=[#6]-[#7]
3	CHEMBL460572	O=C(CCc1nc(-c2ccc(Cl)cc2)no1)Nc1nnn[nH]1	[#7]-[#6]=[#8]
3	CHEMBL474592	CCOC(=O)c1cc(-c2ccccc2)[nH]c1NNC(=O)C(C)C	[#8]-[#6]=[#8]
3	CHEMBL4745972	CC(=O)NCCCC[C@H](NC(=O)OCc1ccccc1)C(=O)N[C@@H](Cc1c[nH]c2ccccc12)C(=O)NC(C)C	[#6](=[#8])-[#8]
3	CHEMBL476224	COc1ccccc1/C=N/NC(=O)Cc1cc(=O)oc2c(C)ccc(C)c12	[#7]-[#6]-[#6]
3	CHEMBL4794667	CN(C)C(=O)c1cc(CCCOc2ccc(-c3noc(C(F)(F)F)n3)cn2)on1	[#6]-[#6]-[#8]
3	CHEMBL4794893	O=C(Nc1ccc(Br)cc1)Nc1ccc(Nc2ncnc3c2OCCN3)cc1	[#6](-[#7])-[#7]
3	CHEMBL4902783	C[C@H](NC(=O)C1CCCC1)c1cccs1	[#7]-[#6]=[#8]
3	CHEMBL4934133	COc1ccccc1OC1(C(=O)O)CCN(c2nnc(C(C)C)s2)CC1	[#6](=[#8])-[#8]
3	CHEMBL4954644	CS(=O)(=O)N1C[C@@H](CC(=O)O)[C@@H](c2c[nH]nn2)C1	[#6](=[#8])-[#8]
3	CHEMBL4967980	O=C(OCc1cncs1)c1cncc(F)c1	[#6]-[#8]-[#6]
3	CHEMBL4983193	Cc1ncc(S(C)(=O)=O)c(N(C)Cc2cc(C3CC3)[nH]n2)n1	[#8]=[#16]=[#8]
3	CHEMBL5095775	O=C(NO)c1cnc(N2CCC3(CN(Cc4ccc(-c5ccccc5)cc4)C3)C2)nc1	[#6]-[#7]-[#8]
3	CHEMBL5394574	C#CCn1c(=O)c2c(nc(CCc3cccc(OC)c3)n2C)n(CCCOP(=O)(O)O)c1=O	[#6]-[#8]-[#15]
3	CHEMBL5417870	COc1cc(N2CCN(C)CC2)ccc1Nc1nc(-n2ccc(C(=O)Nc3c(C)cccc3C)c2)c2cn[nH]c2n1	[#8]=[#6]-[#7]
3	CHEMBL5425600	Cc1nnc(-c2ccc(-c3c(F)ccc4c3C(=O)N([C@H](C3CC3)C(C)(C)O)C4)cc2)o1	[#8]-[#6]-[#6@H]
3	CHEMBL585117	O=C(CCO)Nc1ccc2c(-c3c(-c4ccccn4)nn4c3CCC4)ccnc2c1	[#6]-[#6]-[#8]
3	CHEMBL594254	COc1cc(-n2cc(C(=O)C(=O)Nc3ccncc3)c3ccccc32)cc(OC)c1OC	[#6]-[#6]-[#7]
3	CHEMBL62935	CC/C(=N\c1ccc2nc(N3CCN(C)CC3)c(N3CCN(C)CC3)nc2c1)N(CC)CC	[#6]-[#6]=[#7]
3	CHEMBL93248	CCCC(=O)c1cnc2c(OCCCNC(C)=O)cccc2c1Nc1c(C)cccc1C	[#8]-[#6]-[#6]
4	CHEMBL1097930	CN(C)C(=S)N/N=C/c1ccc2cccnc2n1	[#7]-[#6](=[#16])-[#7]
4	CHEMBL1300868	COc1ccc(C(=O)NNC(=O)c2ccc(S(=O)(=O)N3CCCCC3)cc2)cc1	[#7](-[#7]-[#6])-[#6]
4	CHEMBL1308905	CCOC(=O)n1c(=O)n(Cc2ccccc2)c2ccccc21	[#6]-[#6]-[#8]-[#6]
4	CHEMBL1313694	CC(C)CC1(C(=O)NCc2cc(F)cc(C(F)(F)F)c2)C=CCN1C(=O)c1ccccc1	[#9]-[#6](-[#9])-[#9]
4	CHEMBL1333620	COCCNC(=O)C(c1ccncc1)N(C(=O)c1sc(C)nc1C)c1cccc(C)c1	[#7]-[#6]-[#6]=[#8]
4	CHEMBL1350721	Cc1ccc(C(C(=O)NC(C)(C)C)N(CC2CCCO2)C(=O)Cn2nnc(-c3ccc(C)o3)n2)cc1	[#7](-[#6])(-[#6])-[#6]
4	CHEMBL1352336	Cc1csc2nc(CNC(=O)CCC(=O)O)cn12	[#6]-[#6]-[#6]-[#8]
4	CHEMBL1376959	COc1ccccc1Oc1ccc(S(=O)(=O)NCc2ccccn2)cc1	[#7]-[#16](=[#8])=[#8]
4	CHEMBL1384680	C=CCn1c(COc2cccc3ccc(C)nc23)nnc1SCC(=O)OC	[#8]-[#6]-[#6]-[#16]
4	CHEMBL1407848	CCCCCn1c(SCc2ccncc2)nc2cc(C(=O)NCc3ccco3)ccc2c1=O	[#6](=[#8])-[#7]-[#6]
4	CHEMBL1438255	CCOC(=O)C(NCCc1ccccc1F)(NC(C)=O)C(F)(F)F	[#7]-[#6](-[#6])=[#8]
4	CHEMBL1452721	COc1cc2[nH]c(=O)n(CCC(=O)NCCC(C)C)c(=O)c2cc1OC	[#6]-[#6]-[#6]=[#8]
4	CHEMBL1463782	Cc1cccc(C)c1NS(=O)(=O)c1ccc(F)cc1	[#7]-[#16](=[#8])=[#8]
4	CHEMBL1481596	COc1ccc(NC(=O)C(=O)c2cn(CC(=O)N3CCOCC3)c3ccccc23)cc1OC	[#8]=[#6]-[#6]=[#8]
4	CHEMBL1489039	CCOC(=O)[C@H]1[C@H]2COc3ccc(C)cc3[C@@H]2N2C(=O)CN(Cc3ccco3)C(=O)[C@@]12C	[#6]-[#8]-[#6]=[#8]
4	CHEMBL1499106	CC1=NN(C(=O)c2csc(C)c2)C(O)(C(F)(F)F)C1	[#9]-[#6](-[#9])-[#9]
4	CHEMBL1501007	O=C(O)C1CC=CCC1C(=O)NCCc1ccccc1	[#6](=[#8])-[#7]-[#6]
4	CHEMBL1531370	Cc1ccc(C)c(OCC(=O)NCC(C)C)c1C	[#6](=[#8])-[#7]-[#6]
4	CHEMBL1538362	CC(NC(=O)c1cc([N+](=O)[O-])cc([N+](=O)[O-])c1)c1ccc(-n2ccnc2)cc1	[#6]-[#7]-[#6]=[#8]
4	CHEMBL1540847	CN(CCC#N)C(=O)COc1ccc(Br)cc1Cl	[#6](-[#8])-[#6]=[#8]
4	CHEMBL1551519	COc1ccc2c(Sc3ccccc3)c(C(=O)NCCN(C)C)[nH]c2c1	[#7]-[#6]-[#6]-[#7]
4	CHEMBL1557493	C=C(C)CN=C(S)NNC(=O)c1ccncc1	[#6]-[#7]=[#6]-[#7]
4	CHEMBL1560906	O=S(=O)(Nc1ccc(N2CCCCC2)cc1)c1ccccc1F	[#8]=[#16](=[#8])-[#7]
4	CHEMBL1581547	Cc1cccc(C(=O)N[C@H](C(=O)Nc2nnc(C3CC3)s2)C(C)C)c1	[#7]-[#6@H]-[#6]-[#7]
4	CHEMBL1586595	COc1cc(/C=C/C(=O)NC(C)CCc2ccccc2)cc(OC)c1OC	[#7]-[#6]-[#6]-[#6]
4	CHEMBL1591036	CCOc1ccc(/C=C(\C#N)C(=O)Nc2sc3c(c2C(=O)OC)CCC3)cc1OC	[#6](-[#6])-[#6]=[#8]
4	CHEMBL1617507	Cc1ccc(OCC(O)CN2CCN(c3ccccn3)CC2)c(C)c1	[#8]-[#6]-[#6]-[#8]
4	CHEMBL1618451	CCOC(=O)C1(c2ccc3ccccc3c2)CCNCC1	[#6]-[#8]-[#6]=[#8]
4	CHEMBL168367	Cc1nc(O)c2c(ccc3ccc(CN(C)c4ccc(C(=O)N[C@@H](CCC(=O)O)C(=O)O)cc4)cc32)n1	[#6]-[#6@@H](-[#6])-[#7]
4	CHEMBL1736771	CCC(C)C(NC(=O)c1ccccc1NC(=O)c1ccccc1)C(=O)O	[#6]-[#6](-[#7])-[#6]
4	CHEMBL1762165	CC1(C)C(=O)N(c2ccc(SC(F)(F)F)cc2)C(=O)N1Cc1ccnc(F)c1	[#6](-[#9])(-[#9])-[#9]
4	CHEMBL177136	CC(=N)N1CCC(N(CC(C)C(=O)O)c2ccc3c(c2)nc(C)n3Cc2ccc3ccc(C(=N)N)cc3c2)CC1	[#6]-[#6](=[#8])-[#8]
4	CHEMBL1771362	O=C(CNC(=O)c1cc2ccccc2cn1)OCc1ccccc1	[#8]=[#6]-[#6]-[#7]
4	CHEMBL1800382	Cc1cc(O)nc(SCC(=O)C(C)(C)C)n1	[#6]-[#6](=[#8])-[#6]
4	CHEMBL1867141	CCN1CCc2c(sc(NC(=O)c3ccc(S(=O)(=O)N(CCOC)CCOC)cc3)c2C(N)=O)C1	[#16]-[#7](-[#6])-[#6]
4	CHEMBL1875522	Cn1cccc1C(=O)OCC(=O)NCCc1ccc(S(N)(=O)=O)cc1	[#8](-[#6])-[#6]=[#8]
4	CHEMBL1877089	CC(=O)Nc1nnc(SCc2cc(=O)c3cccc(C)c3[nH]2)s1	[#6]-[#6](=[#8])-[#7]
4	CHEMBL1988984	C[N+]1([O-])C2CCC1CC(OC(=O)C(CO)c1ccccc1)C2	[#8]-[#6](=[#8])-[#6]
4	CHEMBL1991761	COc1ccc(NCC#N)cc1	[#6](#[#7])-[#6]-[#7]
4	CHEMBL2007095	CSCCC(NC(=O)c1ccccc1)C(=O)N/N=C(\C)c1ccccc1	[#7](-[#7])-[#6]-[#6]
4	CHEMBL2018379	CCC(O)(CC)[C@H](CNCc1ccc(C)cc1C)NC(=O)CNC(=O)c1cc(C(F)(F)F)ccc1N	[#7](-[#6]-[#6])-[#6@H]
4	CHEMBL2022949	CCOC(=O)N1[C@@H]2CC[C@H]1C[C@H](NCCNS(=O)(=O)c1cccc(OC)c1)C2	[#16](=[#8])(=[#8])-[#7]
4	CHEMBL202393	CC(C)[C@@H](NS(=O)(=O)c1ccc(C(F)(F)F)cc1)C(=O)NO	[#8]=[#6](-[#6@@H])-[#7]
4	CHEMBL207595	CCCCCCCCc1ccc(OCC(=O)Cn2ccc3cc(C#N)ccc32)cc1	[#8]-[#6]-[#6]=[#8]
4	CHEMBL2130839	Cc1noc(C)c1NC(=O)N(C)C[C@@H]1Oc2ccc(NS(=O)(=O)c3c(C)noc3C)cc2C(=O)N([C@H](C)CO)C[C@H]1C	[#7]-[#16](=[#8])=[#8]
4	CHEMBL215538	O=C(Nc1ccccc1)c1ccc(-c2ncccc2C(F)(F)F)cc1	[#6](-[#9])(-[#9])-[#9]
4	CHEMBL21677	CN(C)CCNc1ccc(CO)c2sc3ccc(O)cc3c(=O)c12	[#7]-[#6]-[#6]-[#7]
4	CHEMBL220479	O=C(NCc1ccc(F)cc1)c1c(O)c2ncsc2n(-c2cccc([N+](=O)[O-])c2)c1=O	[#8]=[#6]-[#7]-[#6]
4	CHEMBL2435051	CCC[C@@H]1O[C@@]2(C)OO[C@]1(CC)C=C2C(=O)OC	[#8](-[#6])-[#6]=[#8]
4	CHEMBL251250	C=C1C=C[C@@H](OC(=O)/C(C)=C/C)[C@@]2(C)CC[C@@H]3[C@@H](OC(=O)[C@@H]3C)[C@H]12	[#6](=[#6])-[#6]=[#8]
4	CHEMBL296638	CC[C@]1(C(=O)N[C@H](C)COc2cc(F)ccc2F)C(C)C1(Cl)Cl	[#6]-[#6@H](-[#7])-[#6]
4	CHEMBL3104504	C=CCn1c(SCC(=O)Nc2ccc(/C(C)=N/O)cc2)nnc1-c1ccc(OC)c(OC)c1	[#8]=[#6]-[#6]-[#16]
4	CHEMBL3127906	Cc1cn(-c2ccc3n(c2=O)CCN(CCOc2ccc(Cl)cc2C(F)(F)F)C3=O)cn1	[#6](-[#9])(-[#9])-[#9]
4	CHEMBL3208577	CC1CCN(Cc2c(C(=O)N/N=C/c3ccc(C(C)C)cc3)nnn2-c2nonc2N)CC1	[#6]-[#7]-[#7]=[#6]
4	CHEMBL32090	COc1cc([C@@H]2c3cc4c(cc3[C@@H](NCCO)[C@H]3COC(=O)[C@H]23)OCO4)cc(OC)c1O	[#8]-[#6]-[#6]-[#7]
4	CHEMBL3209092	C=CC/N=C1/CCCc2c1[nH]c1ccc(C)cc21	[#6]=[#6]-[#6]-[#7]
4	CHEMBL3218008	COc1ccc(CNC(=O)Nc2nc(-c3ccncc3)cs2)cc1	[#6](=[#8])(-[#7])-[#7]
4	CHEMBL3220886	CC(CC(=O)/N=C(\N)NCCCc1ccncc1)c1ccccc1	[#6]-[#6](=[#8])-[#7]
4	CHEMBL322689	COCCOc1cc2c(cc1OC)Cc1c(Nc3ccc(Cl)cc3Cl)ncnc1N2	[#8]-[#6]-[#6]-[#8]
4	CHEMBL3250165	CC(O)C(CCCCCCC(=O)O)CCCC(O)COc1ccc(F)cc1	[#6](-[#8])-[#6]-[#8]
4	CHEMBL3321959	CCNC(=O)Nc1nc2cc(-c3cnc(C(O)CO)nc3)cc(-c3ccccn3)c2s1	[#6]-[#6]-[#7]-[#6]
4	CHEMBL3352967	CNC(=O)C1=CCCC1	[#6]-[#7]-[#6]=[#8]
4	CHEMBL3354074	O=C1CCc2ccccc2N1CCCN1CCC(CCCCCCCO)CC1	[#6](-[#8])-[#6]-[#6]
4	CHEMBL3489817	CC(O)CN1CCC(CNCc2ccccc2C(F)(F)F)CC1	[#6]-[#6](-[#8])-[#6]
4	CHEMBL3651033	C/C=C/S(=O)(=O)Nc1cccc(-c2ncnc3[nH]cc(C(=O)OCC)c23)c1	[#6]-[#16](=[#8])=[#8]
4	CHEMBL3683760	Cc1nc(CNC(=O)c2cccc(C(=O)N[C@@H](Cc3ccccc3)[C@H](O)CN3C[C@H]4CCCC[C@H]4C[C@H]3C(=O)NC(C)(C)C)c2)c(C)o1	[#8]-[#6@H]-[#6@@H]-[#6]
4	CHEMBL3696155	CC(C)NS(=O)(=O)c1ccc2c(c1)/C(=C/Nc1ccccc1C(=O)O)C(=O)N2	[#6]-[#6](-[#6])-[#7]
4	CHEMBL3699554	CC(C)(C(=O)O)c1ccc(Nc2nn([C@H]3CCCC[C@@H]3C#N)cc2C(N)=O)cc1	[#6]-[#6](=[#8])-[#8]
4	CHEMBL371827	FC(F)(F)c1ccc(/C=N/Oc2cc(Cl)cc(Cl)c2)cc1	[#9]-[#6](-[#9])-[#9]
4	CHEMBL3786076	C/C(=C\c1cc(-c2ccccc2)co1)C(N)=O	[#8]=[#6]-[#6]=[#6]
4	CHEMBL3908871	CC(C)(O)CNC(=O)c1cc(OCC(F)(F)F)c(C2CC2)cn1	[#6]-[#7]-[#6]=[#8]
4	CHEMBL391682	Cc1nc(-c2ccccc2)c(-c2ccccc2)n1CCCCCCNC(=O)Nc1ccccc1	[#7](-[#6])-[#6]-[#6]
4	CHEMBL3972105	COCCN(C)c1nc2c(c(Nc3ccc(C(F)(F)F)cn3)n1)CCN(c1ncccc1C(F)(F)F)CC2	[#6]-[#8]-[#6]-[#6]
4	CHEMBL3979470	O=C(c1ccccc1-n1nccn1)N1CCC(F)(F)C(Oc2cccc(C(F)(F)F)n2)C1	[#6](-[#9])(-[#9])-[#9]
4	CHEMBL4086124	COc1ccc(C(=O)NCC(=O)O)cc1OC	[#7](-[#6])-[#6]=[#8]
4	CHEMBL415760	CC(=N)NC[C@H](F)CC[C@H](N)C(=O)O	[#7]-[#6@H]-[#6]-[#8]
4	CHEMBL4561380	CCS(=O)(=O)Nc1ccc2c(c1)/C(=C/c1ccc[nH]1)C(=O)N2	[#6]-[#16](=[#8])=[#8]
4	CHEMBL4577563	COCCSc1nncc(-c2cnnc(SC)n2)n1	[#6]-[#8]-[#6]-[#6]
4	CHEMBL4593501	OCC(O)c1cc(-c2cccs2)nc(-c2cccc(F)c2)n1	[#8]-[#6]-[#6]-[#8]
4	CHEMBL4594132	CS(=O)(=O)CCN1C[C@H](C2CC2)[C@@H](N)C1	[#6]-[#16]-[#6]-[#6]
4	CHEMBL4790848	CCN1CCN(CC(=O)Nc2ccc(Oc3cc(=O)[nH]c4ccccc34)cc2)CC1	[#8]=[#6](-[#7])-[#6]
4	CHEMBL4868033	Cc1cccc(NC(=O)c2ccc(OCC(=O)NCc3ccc4c(c3)OCO4)cc2)c1C	[#7]-[#6]-[#6]-[#8]
4	CHEMBL4952595	CC(C)(C)NC(=O)NC(=O)CN[C@H]1Cc2ccccc2O[C@@H]1C(F)(F)F	[#6](-[#6]-[#7])-[#7]
4	CHEMBL4969064	Cc1cc2ncn(CN3CC[C@@H](NC(=O)OC(C)(C)C)C3)c2cc1C	[#6]-[#8]-[#6]=[#8]
4	CHEMBL5009348	Cc1c(NC(=O)CN2CCN(S(=O)(=O)c3cccc(F)c3)CC2)c(=O)n(-c2ccccc2)n1C	[#7]-[#6](=[#8])-[#6]
4	CHEMBL5021108	C[C@H](NC(=O)c1cccnc1O)C(=O)N1CCCC1	[#7]-[#6@H]-[#6]=[#8]
4	CHEMBL5024576	Cc1ccc(NCCC(=O)N2CCOC[C@H]2c2ncnn2C)cc1Cl	[#6](=[#8])-[#6]-[#6]
4	CHEMBL5084546	C=CC(=O)N1CCN(CCCCCn2nc(-c3cc(OC)cc(OC)c3)c3c(N)ncnc32)CC1	[#6]=[#6]-[#6]=[#8]
4	CHEMBL5202331	CC(C)CCOc1ccc(-c2ncc3c(=O)[nH][nH]c3n2)cc1C#N	[#6]-[#6]-[#6]-[#8]
4	CHEMBL5220524	CCCCc1cn(-c2ccc(NC(=O)Nc3ccccc3F)cc2)nn1	[#7]-[#6](=[#8])-[#7]
4	CHEMBL5220841	O=C(OCc1cn(-c2ccccc2)nn1)c1c[n+]([O-])c2ccc(Cl)cc2[n+]1[O-]	[#8]=[#6]-[#8]-[#6]
4	CHEMBL5221329	N#Cc1ccc(Nc2cnccc2Sc2ccc(Br)cc2CC(=O)O)c2ccccc12	[#8]-[#6](-[#6])=[#8]
4	CHEMBL5307387	O=C(NCCc1ccccc1)NC1CC(=O)N(c2ccccc2)C1	[#8]=[#6](-[#7])-[#7]
4	CHEMBL5427520	O=c1nc(-c2ccc(CN3CCN(CCOCCO)CC3)cc2)cc(-c2ccc(Br)cc2)[nH]1	[#6](-[#6]-[#8])-[#8]
4	CHEMBL5427693	NC(=O)c1cccc2[nH]c(-c3ccc(Nc4nccc(N5CCN(c6ccc(C(F)(F)F)cn6)CC5)n4)cc3)nc12	[#6](-[#9])(-[#9])-[#9]
4	CHEMBL5431606	CC1(C)C=Cc2c(ccc(/C=N/NC(N)=O)c2O)O1	[#7]-[#6](-[#7])=[#8]
4	CHEMBL546153	COC(=O)Nc1cc(C(F)(F)F)ccc1N1CCC(CNS(=O)(=O)c2ccc(OC)cc2)CC1	[#7]-[#16](=[#8])=[#8]
4	CHEMBL5483640	Cc1cc(CNS(=O)(=O)c2cccc3nonc23)no1	[#8]=[#16](-[#7])=[#8]
4	CHEMBL581031	CCC[C@@H]([C@@H](CC1CCCCC1)C(=O)N[C@H](C(=O)Nc1nccs1)[C@H](C)O)N(O)C=O	[#6](-[#7])-[#6@H]-[#7]
4	CHEMBL85010	CCOCCNC(=O)CO/N=C1\C=C\C=C/[C@H]2O[C@@H]2C[C@@H](C)OC(=O)c2c(O)cc(O)c(Cl)c2C1	[#6](-[#8])-[#6]=[#8]
5	CHEMBL1237132	CCCC(=O)OCOC(=O)C1=C(C)NC(C)=C(C(=O)OC)C1c1cccc(Cl)c1Cl	[#6]-[#8]-[#6]-[#8]-[#6]
5	CHEMBL1304795	CCn1c2ccccc2c2cc(NC(=O)COC(=O)c3cc(S(N)(=O)=O)c(Cl)cc3Cl)ccc21	[#8](-[#6]=[#8])-[#6]-[#6]
5	CHEMBL1309978	CCOC(=O)N1CCN(C(=S)NC(=O)c2ccnn2C)CC1	[#6]-[#6]-[#8]-[#6]=[#8]
5	CHEMBL1310785	CCN(CC)CC(C)OC(=O)c1ccccc1Cl	[#7]-[#6]-[#6]-[#8]-[#6]
5	CHEMBL134041	COc1ccc(/C=N/NC(=O)NO)c(O)c1	[#7]-[#7]-[#6](=[#8])-[#7]
5	CHEMBL1353737	COc1cccc(/C=C2\SC(=S)N(CCCC(=O)Nc3cc(C)on3)C2=O)c1	[#6](=[#8])-[#6]-[#6]-[#6]
5	CHEMBL1402464	O=C(/C=C/c1ccc(F)cc1)NCCCn1ccnc1	[#8]=[#6]-[#7]-[#6]-[#6]
5	CHEMBL1414492	COC(=O)c1ccccc1NC(=O)c1ccc(NS(C)(=O)=O)cc1	[#7]-[#16](-[#6])(=[#8])=[#8]
5	CHEMBL1416532	CN(CC(=O)Nc1cccc(F)c1)CC(=O)Nc1cccc(S(N)(=O)=O)c1	[#7](-[#6]-[#6])-[#6]-[#6]
5	CHEMBL1420285	COCCCN=C(S)Nc1ccc(N2CCCCC2)cc1	[#6]-[#6]-[#6]-[#7]=[#6]
5	CHEMBL1423374	Cc1nc(NC(=O)COc2ccccc2)sc1C(=O)Nc1ccccc1	[#7]-[#6](=[#8])-[#6]-[#8]
5	CHEMBL14566	CC(=O)C(Cc1ccccc1)OS(=O)(=O)c1ccc(C)cc1	[#6]-[#6](=[#8])-[#6]-[#8]
5	CHEMBL1475215	CCCCOP(=O)(c1ccc(N(C)C)cc1)C(O)c1c(Cl)cccc1Cl	[#6]-[#6]-[#6]-[#6]-[#8]
5	CHEMBL1489818	CCN(CCCNC(=O)c1ccc(Sc2ccc(Cl)cc2)c(NC(C)=O)c1)c1ccccc1	[#6]-[#6]-[#7]-[#6]=[#8]
5	CHEMBL15774	CCc1nc2c(C)cc(C)nc2n1Cc1ccc(OC(C(=O)O)c2ccccc2)c(C(C)(C)C)c1	[#8]-[#6]-[#6](=[#8])-[#8]
5	CHEMBL1597813	CN(Cc1ccccc1)C(=O)c1ccccc1NC(=O)c1ccco1	[#6]-[#7](-[#6])-[#6]=[#8]
5	CHEMBL166505	Cc1cccc(C)c1NC(=O)CCCC(C)N	[#7]-[#6](-[#6]-[#6])-[#6]
5	CHEMBL1707123	O=C(CCn1c(=O)oc2ccccc21)N1CCOCC1	[#8]=[#6]-[#6]-[#6]-[#7]
5	CHEMBL1715428	COc1ccc(Cl)cc1NC(=O)COC(=O)CNC(=O)C1CCCCC1	[#6]-[#6]-[#8]-[#6]=[#8]
5	CHEMBL1718286	Cc1ccc2nc(SCC(=O)NCc3ccccc3Cl)nc(=O)n2c1	[#6]-[#6](=[#8])-[#7]-[#6]
5	CHEMBL1729775	C[C@@H](NC(=O)Cn1ccc(NC(=O)OCc2ccccc2)nc1=O)c1cccc2ccccc12	[#7](-[#6@@H])-[#6](=[#8])-[#6]
5	CHEMBL1859231	CCC(C)(C)N/C(=N\O)c1ccc(Oc2cc(C)cc(C(C)C)c2)nc1	[#6]-[#6](-[#6])(-[#6])-[#7]
5	CHEMBL1867136	O=C(NCC(c1cccs1)N1CCOCC1)C1CCN(S(=O)(=O)c2cc(Cl)ccc2Cl)CC1	[#8]=[#6]-[#7]-[#6]-[#6]
5	CHEMBL1894000	O=C(CN(C(=O)c1csnn1)c1cccc(C(F)(F)F)c1)NCCc1ccccc1	[#8]=[#6](-[#6]-[#7])-[#7]
5	CHEMBL1894950	O=C(CNC(=O)c1ccco1)NCC(=O)OCc1ccc(Cl)cc1Cl	[#6]-[#7]-[#6]-[#6]-[#8]
5	CHEMBL1903590	CC1CCCCC1NC(=O)CSc1nnc(-c2ccco2)n1N	[#7]-[#6](=[#8])-[#6]-[#16]
5	CHEMBL192561	O=C(O)/C=C/C/C=C/C[C@@H]1[C@@H](/C=C/[C@@H](O)COc2cccc(Cl)c2)[C@H](O)C[C@@H]1O	[#8]-[#6]-[#6@@H](-[#6])-[#8]
5	CHEMBL1944755	CCNCc1ccc(Cl)c(CN(C(=O)[C@H]2CNCC(=O)N2c2cnc(OCCCOCc3ccccc3OC)nc2)C2CC2)c1	[#8]-[#6]-[#6]-[#6]-[#8]
5	CHEMBL194991	NC(C[C@@H](N)N1CCCCC1)C(=O)O	[#7]-[#6](-[#6]-[#6@@H])-[#6]
5	CHEMBL1950033	C=CCSSC=CC[S+]([O-])Cc1ccc(OC)cc1	[#6]-[#6]-[#16]-[#16]-[#6]
5	CHEMBL1970472	CCCCCCCCCCCCOC(=S)NCCCC	[#6]-[#6]-[#6]-[#6]-[#8]
5	CHEMBL2138381	CC1CCCC(C)N1C(=O)COC(=O)CNS(=O)(=O)c1ccc2ccccc2c1	[#16]-[#7]-[#6]-[#6]-[#8]
5	CHEMBL2145364	COC(=O)c1ccccc1NC(=S)NC(=O)COc1ccc(C)cc1	[#6](-[#8])-[#6]-[#7]-[#6]
5	CHEMBL2227712	COCCOP(=O)(OCCOC)C(N/C(SC)=C(/C#N)C(=O)NCc1ccccc1)c1ccccc1	[#6]-[#16]-[#6]-[#7]-[#6]
5	CHEMBL2323760	N#CC(C(=O)NCc1cccnc1)c1nc2ccccc2nc1N1CCCCCC1	[#7]#[#6]-[#6]-[#6]-[#7]
5	CHEMBL238860	Cc1ccc2oc(=O)n(CC(=O)N/N=C/c3ccccc3)c2c1	[#7]-[#6]-[#6]-[#7]-[#7]
5	CHEMBL263919	CCC(C)(C)Sc1nc2cc(Cl)c(N3CCN(CCO)CC3)cc2[nH]1	[#6]-[#6](-[#6])(-[#6])-[#16]
5	CHEMBL291884	Cc1cc(COc2ccc(N3CC[C@H]([C@H](NC(=O)OC(C)(C)C)C(=O)NO)C3=O)cc2)cc(C)n1	[#6](-[#8]-[#6])-[#7]-[#6@H]
5	CHEMBL305287	CS(=O)(=O)c1ccc(-c2cc(C(=O)CCCO)nn2-c2ccc(Cl)cc2)cc1	[#6](=[#8])-[#6]-[#6]-[#6]
5	CHEMBL3184548	Nc1ccccc1C(=O)NN=Cc1cccnc1	[#6](=[#8])-[#7]-[#7]=[#6]
5	CHEMBL3186854	CCNC(=O)C1CCN(C(=O)C(C)(C)NC(=O)Nc2ccccc2Cl)CC1	[#6](=[#8])-[#6]-[#7]-[#6]
5	CHEMBL3195164	COc1ccc(/C=N/NC(=O)CCN2CCN(c3ccccc3)CC2)c(OC)c1OC	[#7]-[#7]-[#6]-[#6]-[#6]
5	CHEMBL3198653	Cn1nccc1C(=O)N/N=C/c1ccccc1[N+](=O)[O-]	[#6](=[#8])-[#7]-[#7]=[#6]
5	CHEMBL3221423	CCOC(=O)C1ON(c2ccccc2)C(c2ccc(Br)cc2)C12C(=O)Nc1ccc(F)cc12	[#6]-[#6]-[#8]-[#6]=[#8]
5	CHEMBL3246372	CCCCC(C)[C@H](O)/C=C/C1CCC(=O)[C@@H]1CCCCCCC(=O)OCC	[#6]-[#6](-[#6])-[#6@H]-[#8]
5	CHEMBL338214	CCCc1ccccc1OCC(O)COc1ccc(/C=C2\SC(=O)NC2=O)cc1	[#8]-[#6]-[#6]-[#6]-[#8]
5	CHEMBL3392394	CC(=O)c1cccc(NC(=O)C(C)OC(=O)c2ccc(S(C)(=O)=O)c([N+](=O)[O-])c2)c1	[#7]-[#6]-[#6]-[#8]-[#6]
5	CHEMBL3445976	CCn1ncc(S(=O)(=O)NC(C)c2cc(OC)ccc2OC)c1C	[#16](=[#8])(=[#8])-[#7]-[#6]
5	CHEMBL3489567	O=C(CCOc1ccccc1)N1CCCC(n2cncn2)C1	[#8]=[#6]-[#6]-[#6]-[#8]
5	CHEMBL3495475	O=C(NCCc1ccccn1)C1=NN(c2ccccc2)C(=O)CN1	[#8]=[#6]-[#7]-[#6]-[#6]
5	CHEMBL3588938	CCCCCCCCCCCCCCCCCCCCOC(=O)/C=C/c1ccc(O)c(OC)c1	[#6]-[#6]-[#8]-[#6]=[#8]
5	CHEMBL3786625	[N-]=[N+]=NCCCCNP(=O)(OC[C@H]1O[C@@H](n2cc(F)c(=O)[nH]c2=O)C[C@@H]1O)Oc1ccc(Cl)cc1	[#7-]=[#7+]=[#7]-[#6]-[#6]
5	CHEMBL3923160	C[C@H]1COCCN1c1nc(-c2cnc(N)nc2)c2c(n1)N([C@@H]1CN(S(N)(=O)=O)C[C@H]1O)CC2	[#7]-[#16](-[#7])(=[#8])=[#8]
5	CHEMBL3945239	COc1cc(C(=O)N2CC[C@H]2c2nc(-c3cccc(Cl)c3C)no2)c(-n2nccn2)cc1Cl	[#6]-[#7]1-[#6]-[#6]-[#6@@H]-1
5	CHEMBL3961989	CCCCNc1cc(C)nc(NCc2cc(-c3ccccc3)no2)n1	[#6]-[#6]-[#6]-[#6]-[#7]
5	CHEMBL3974703	Cc1noc(C)c1-c1cc(S(=O)(=O)NC2CCCC2)c2nc(NCC(F)(F)F)[nH]c2c1	[#6]-[#6](-[#9])(-[#9])-[#9]
5	CHEMBL3977135	CCC(=O)N1CC[C@H](Oc2ccnc3ccc(-c4ccc(OC)nc4)nc23)C1	[#6]-[#6]-[#6](=[#8])-[#7]
5	CHEMBL4107127	NC(=O)c1nn(CC(=O)N2[C@@H]3C[C@@H]3C[C@H]2C(=O)NC[C@H]2CC2(Cl)Cl)c2ccc(Cl)cc12	[#7]-[#6]-[#6@H]1-[#6]-[#6]-1
5	CHEMBL4115083	COC(=O)Nc1n[nH]c2cc(NC(=O)N[C@H](C)c3ccc(Cl)c(Cl)c3)ncc12	[#7]-[#6](=[#8])-[#7]-[#6@H]
5	CHEMBL4168805	C=CC(=O)Nc1cccc(N2CC[C@@]3(O)C(=O)c4cc(C)ccc4N=C23)c1	[#6]=[#6]-[#6](=[#8])-[#7]
5	CHEMBL420085	CSc1nc(C(C)(C)C)nc(OCC(=O)O)c1C#N	[#8]-[#6]-[#6](=[#8])-[#8]
5	CHEMBL4208263	CCN(CC)CCCN1C(=O)/C(=C\c2nc3cc(N4CCN(C)CC4)c(F)cc3c(=O)[nH]2)c2ccccc21	[#7]-[#6]-[#6]-[#6]-[#7]
5	CHEMBL428026	O=c1cc(C(F)(F)F)c2cc(N(CC(Cl)Cl)CC(F)(F)F)ccc2[nH]1	[#7]-[#6]-[#6](-[#17])-[#17]
5	CHEMBL4283277	O=C(NCCc1ccccc1)C(=O)C(Cc1ccccc1)NC(=O)c1cccnc1-n1ccc(-c2ccccc2)n1	[#6]-[#6](=[#8])-[#6]-[#6]
5	CHEMBL4301139	CNCCNS(=O)(=O)c1ccc(NC2CCCCC2)c(N)c1	[#6]-[#7]-[#6]-[#6]-[#7]
5	CHEMBL43214	CCOC(=O)[C@H](Cc1ccc(OCCC2CO2)cc1)NC(C)=O	[#6](-[#6@H]-[#7]-[#6])=[#8]
5	CHEMBL436995	CC(C)N(C(=O)COc1ccc(C2CCC(=O)N(C)C2)cc1)C(C)C	[#7]-[#6](=[#8])-[#6]-[#8]
5	CHEMBL4434726	Cc1ccc(Cl)cc1-n1cc(COc2ccc(OCC(=O)O)c(F)c2)nn1	[#8]-[#6]-[#6](=[#8])-[#8]
5	CHEMBL451190	NCC(=O)Nc1ccc(S(=O)(=O)Nc2nnc(S(N)(=O)=O)s2)cc1	[#7]-[#6]-[#6](=[#8])-[#7]
5	CHEMBL4515872	N=c1ccc(-c2ccc(O)cc2)nn1CCCC(=O)O	[#6](-[#6](=[#8])-[#8])-[#6]
5	CHEMBL4530370	Cc1nc(C(=O)NCCc2ccccc2Cl)cs1	[#6](=[#8])-[#7]-[#6]-[#6]
5	CHEMBL4549762	Cc1c(C(=O)N2CC(N3CCC(F)(F)C3)C2)cnn1-c1nc2[nH]ncc2c(=O)[nH]1	[#7]1-[#6]-[#6](-[#7])-[#6]-1
5	CHEMBL4557853	COc1ccc(NC(=O)Cn2nc3c(N4CCOCC4)nccn3c2=O)c(OC)c1	[#7]-[#6](=[#8])-[#6]-[#7]
5	CHEMBL4583861	CCOC(=O)CCCn1cc(CN2CCCCC2)c2cc(Br)ccc21	[#6]-[#8]-[#6]-[#6]-[#6]
5	CHEMBL4584568	CCCCNc1nc2c(s1)C(=O)N(Cc1ccccc1)CC(=O)N2	[#6]-[#6]-[#6]-[#6]-[#7]
5	CHEMBL472128	N#C[C@@H]1C[C@H](N=[N+]=[N-])CN1C(=O)[C@@H](N)CCCCNc1ccc2ccccc2c1	[#7]-[#6](=[#8])-[#6@@H]-[#6]
5	CHEMBL4758872	COC(=O)NC(=O)c1c(C)c(-c2ccc(-c3ccccc3F)cc2)nc2ccc(F)cc12	[#8]-[#6](=[#8])-[#7]-[#6]
5	CHEMBL4776319	CNc1cc(F)cc2cc(C(=O)Nc3ccc(C(=O)NS(=O)(=O)N(C)C)cc3)c(=O)[nH]c12	[#7]-[#16](=[#8])(=[#8])-[#7]
5	CHEMBL4874396	COC(=O)[C@H](Cc1ccc(N(CCCl)CCCl)cc1)NC(=O)CCC(=O)O[C@@H]1O[C@@H]2O[C@@]3(C)CC[C@H]4[C@H](C)CC[C@@H]([C@H]1C)[C@@]24OO3	[#7](-[#6@H])-[#6]-[#6]-[#6]
5	CHEMBL489107	C=CC(=O)Nc1cc2c(Cc3ccc(F)c(Br)c3)ncnc2cc1OCCCN1CCOCC1	[#6]=[#6]-[#6](=[#8])-[#7]
5	CHEMBL4914117	C[C@H](Nc1ncc(F)c(-c2ccsc2)n1)C(=O)NCCF	[#6]-[#6@H]-[#6]-[#7]-[#6]
5	CHEMBL4918267	CN1CCOC(CN(CC2CC2)C(=O)C2CCCc3nn(C)cc32)C1	[#7]-[#6]-[#6]1-[#6]-[#6]-1
5	CHEMBL4925582	CNS(=O)(=O)CC(=O)N[C@H](c1c(F)cccc1F)C(F)(F)F	[#7]-[#16](=[#8])(=[#8])-[#6]
5	CHEMBL4952030	O=C(COC(=O)c1c(F)cccc1Cl)Nc1ccc2c(c1)OCCCO2	[#6](-[#6]-[#8]-[#6])-[#7]
5	CHEMBL5018265	CCCNC(=O)CN1CCN(c2cc(C(=O)O)c3cc(NS(=O)(=O)c4cc(C)cc(C)c4)ccc3n2)CC1	[#6]-[#7]-[#6](=[#8])-[#6]
5	CHEMBL5022463	CC[C@H](N)C(=O)Nc1nn(-c2ccc(F)cc2)c2cccc(Oc3cccnc3)c12	[#6]-[#6@H]-[#6](=[#8])-[#7]
5	CHEMBL5220321	COC(=O)C[C@@H]1NC(=O)c2cc(-c3cc(C)cc(C)c3)c(NC(=O)c3cc(OC)c(OC)c(OC)c3)cc2NC1=O	[#6]-[#8]-[#6](=[#8])-[#6]
5	CHEMBL5266284	CC(Br)C(=O)Nc1cc(C(F)(F)F)cc(C(F)(F)F)c1	[#6](-[#35])-[#6](=[#8])-[#7]
5	CHEMBL5270226	C=CCNC(=S)N1N=C(c2ccc(C)cc2)CC1c1ccc(F)cc1	[#6]=[#6]-[#6]-[#7]-[#6]
5	CHEMBL5315290	C[N+](C)(CCO)CCCCOc1ccc(-c2ccccc2)cc1I	[#6]-[#6]-[#6]-[#6]-[#8]
5	CHEMBL5420166	O=C(CCN1C(=O)c2ccc(F)cc2C1=O)NCCNc1ccnc2cc(Cl)ccc12	[#8]=[#6](-[#6]-[#6])-[#7]
5	CHEMBL5425427	CCOC(=O)c1nc(NCc2ccc(F)cc2)c2c(C)noc2n1	[#6]-[#6]-[#8]-[#6]=[#8]
5	CHEMBL5483907	CCOc1ccccc1NC(=O)NC(=O)C1CCN(CCCc2ccc3c(c2)OCO3)CC1	[#6](=[#8])-[#7]-[#6]=[#8]
5	CHEMBL5497054	O=C(CNC(=O)c1ccc(-n2cccn2)cc1)NCc1ccco1	[#8]=[#6](-[#7])-[#6]-[#7]
5	CHEMBL550471	CCN(CC)C(=O)c1ccc([C@@H]2CC3(CCNCC3)Oc3ccccc32)cc1	[#6]-[#7](-[#6])-[#6]=[#8]
5	CHEMBL578948	Cn1nc(C(=O)N2CCCCCC2)c2c1CCC(NCC(C)(C)N1CCOCC1)C2	[#7]-[#6]-[#6](-[#6])-[#6]
5	CHEMBL609121	CN1CC=C(COC(=O)Nc2cccc(Cl)c2)CC1	[#6]-[#8]-[#6](=[#8])-[#7]
5	CHEMBL74825	CCOC(=O)Cc1cccc(C(=O)c2ccc(Cl)cc2)c1N	[#6]-[#6]-[#8]-[#6]-[#6]
5	CHEMBL76869	Cc1ccc(CCC[C@H](CP(=O)(O)O)C(=O)N[C@@H](CC2CCCCC2)C(=O)NCCc2ccccc2)cc1	[#7](-[#6@@H])-[#6](-[#6@H])=[#8]
5	CHEMBL79851	CCCCN1Cc2ccccc2S1(=O)=O	[#6]-[#6]-[#6]-[#6]-[#7]
6	CHEMBL1164953	NC(=O)c1[nH]nc([C@@H]2O[C@H](COP(=O)(O)O)[C@@H](O)[C@H]2O)c1O	[#6]1:[#7H]:[#7]:[#6]:[#6]:1-[#8]
6	CHEMBL1188530	O=c1oc(CCN2CCN(c3ccccc3)CC2)c(-c2ccc(F)cc2)o1	[#8]=[#6]1:[#8]:[#6]:[#6]:[#8]:1
6	CHEMBL1195821	CSc1ccc2sc(NC(=O)c3csc(N=C(N)N)n3)nc2c1	[#7]1:[#6](-[#6]):[#6]:[#16]:[#6]:1
6	CHEMBL1222676	Cc1cc(Oc2cccc(O[C@H]3CNC[C@H]3Cc3cccc(N)n3)c2)ccc1F	[#6]-[#6@H]1-[#6@@H]-[#6]-[#7]-[#6]-1
6	CHEMBL1321689	CCOC(=O)c1c(N)sc(C(C)=O)c1C	[#6]1:[#6]:[#16]:[#6](-[#6]):[#6]:1
6	CHEMBL1340209	Cn1ncn(-c2ccc(Cl)c(Cl)c2)c1=S	[#6]-[#7]1:[#7]:[#6]:[#7]:[#6]:1
6	CHEMBL1343026	CCn1ncc(Br)c1C(=O)Nc1nccs1	[#6]-[#7]1:[#7]:[#6]:[#6]:[#6]:1
6	CHEMBL1352535	O=C(NNC1=NCCC1)C1CC1	[#6](-[#7]-[#7])-[#6]1-[#6]-[#6]-1
6	CHEMBL1383477	CCOC(=O)c1c(S(=O)(=O)NCCc2ccco2)c(C)n(C)c1C	[#6]1:[#7]:[#6]:[#6](-[#6]):[#6]:1
6	CHEMBL1386397	O=C(COC(=O)C1CCN(S(=O)(=O)c2cc([N+](=O)[O-])ccc2Cl)CC1)Nc1ncc(Cl)cc1Cl	[#6](-[#6]-[#8]-[#6]=[#8])-[#7]
6	CHEMBL1408014	O=C(CN1C(=O)c2cccc3cccc(c23)C1=O)NCCN1CCOCC1	[#8]=[#6](-[#6]-[#7])-[#7]-[#6]
6	CHEMBL1453143	COc1ccc(C(=O)NC(C)c2nc3ccccc3[nH]2)cc1OC	[#6]1:[#7H]:[#6](-[#6]):[#7]:[#6]:1
6	CHEMBL1467674	COc1ccc(-c2cc(C(=O)Nc3c(C)n(C)n(-c4ccccc4)c3=O)c3ccccc3n2)cc1OC	[#7]1:[#6]:[#6](-[#7]):[#6]:[#7]:1
6	CHEMBL1474126	Cc1cc(NC(=O)CSc2nc3c([nH]c4ccccc43)c(=O)n2-c2ccc(Cl)cc2)no1	[#6]-[#6]1:[#6]:[#6]:[#7]:[#8]:1
6	CHEMBL1481530	Cc1cc(S(=O)(=O)N(C)CCc2ccccc2)ccc1-n1cnnn1	[#16](=[#8])(=[#8])-[#7](-[#6])-[#6]
6	CHEMBL1514396	COc1cccc(CNC(=O)CCc2c(C)c3cc4c(C)coc4c(C)c3oc2=O)c1	[#6]-[#7]-[#6](=[#8])-[#6]-[#6]
6	CHEMBL1548102	O=C(Nc1cccc(Cl)c1N1CCCC1)c1ccc([N+](=O)[O-])o1	[#6]1:[#6]:[#6](-[#7+]):[#8]:[#6]:1
6	CHEMBL1563135	O=C(CSc1nnc(CNC(=O)c2ccco2)o1)Nc1cccc(Cl)c1	[#8]1:[#6](-[#16]):[#7]:[#7]:[#6]:1
6	CHEMBL1700036	CCn1ncc(Br)c1C(=O)Nc1ccccc1OC	[#7]1:[#7]:[#6]:[#6](-[#35]):[#6]:1
6	CHEMBL1700502	Cc1ccccc1OCCC(=O)OCC(=O)Nc1ccc(C(N)=O)cc1	[#6]-[#6]-[#6]-[#8]-[#6]-[#6]
6	CHEMBL1710940	CCOc1ccccc1N1CCN(C(=O)CCNS(=O)(=O)c2ccccc2F)CC1	[#6](-[#7])-[#6]-[#6](-[#7])=[#8]
6	CHEMBL1728698	Cc1ccccc1-n1ncc(C(C)NS(=O)(=O)c2sccc2C)c1C	[#6]1(:[#16]:[#6]:[#6]:[#6]:1)-[#16]
6	CHEMBL1735985	CCOc1ncccc1C(=O)OCC(=O)Nc1nnc(-c2ccccc2)o1	[#6]1(:[#7]:[#7]:[#6]:[#8]:1)-[#7]
6	CHEMBL1783826	O=C(NCCCN1CCC(c2c(Cl)cccc2Cl)CC1)[C@H]1CCCN1Cc1ccccc1	[#8]=[#6]-[#7]-[#6]-[#6]-[#6]
6	CHEMBL1864224	Cc1c(OCC(=O)NC[C@H]2CC[C@H](C(=O)NCCCO)CC2)ccc2c(-c3ccccc3)cc(=O)oc12	[#8]-[#6]-[#6](=[#8])-[#7]-[#6]
6	CHEMBL1884307	CCn1cc(CN2CCCC(CNS(=O)(=O)c3cccc4cccnc34)C2)cn1	[#6]-[#7]1:[#6]:[#6]:[#6]:[#7]:1
6	CHEMBL1885397	C=Cn1cc(CNC[C@H]2O[C@@H](n3ccc(N)nc3=O)[C@H](O)[C@@H]2O)c(C)n1	[#8]1-[#6@@H]-[#6@H]-[#6@H]-[#6@@H]-1-[#7]
6	CHEMBL1887524	CCOC(=O)N1CCN(C(=O)COC(=O)CN(C)S(=O)(=O)c2ccc(NC(C)=O)cc2)CC1	[#6](=[#8])-[#6]-[#8]-[#6]=[#8]
6	CHEMBL1900705	COc1cccc(CN(C)C(=O)c2ccc(NS(=O)(=O)c3ccc4[nH]c(O)nc4c3)cc2)c1OC	[#6]1:[#7H]:[#6](-[#8]):[#7]:[#6]:1
6	CHEMBL1903176	CNC(=O)c1c(O)c2cccc3c2n(c1=O)CC3	[#6]1:[#6]:[#6]:[#6]:[#7]:[#6]:1
6	CHEMBL1963216	COc1ccc(-n2nnnc2C(F)(F)F)cc1CN[C@H]1CCN(C(=O)C2CCN(C(C)=O)CC2)C[C@H]1c1ccccc1	[#7]1:[#7]:[#7]:[#7]:[#6]:1-[#6]
6	CHEMBL1968149	COC(C/C=C\C=C\CC/C=C/CC(C)/C=C/C(=C\C(=O)O)CC(=O)O)/C(C)=C\C=C(/C)C(=O)O	[#6]-[#6](=[#6])-[#6]-[#6]=[#8]
6	CHEMBL1971988	CCOP(=O)(OCC)/C(C#N)=C/c1cccn1C	[#6]-[#8]-[#15](=[#8])-[#8]-[#6]
6	CHEMBL200055	CCN(CC)CCCC(C)Nc1nc(-c2ccc(O)cc2)cc(-c2ccc(OC)cc2)n1	[#7]-[#6]-[#6]-[#6]-[#6]-[#6]
6	CHEMBL2024423	CCOC(=O)N1[C@@H]2CC[C@H]1C[C@H](NCCNC(=O)c1cc(F)cc(F)c1)C2	[#6](=[#8])-[#7]-[#6]-[#6]-[#7]
6	CHEMBL2047750	NCCC(=O)N[C@@H](Cc1c[nH]cn1)C(=O)NC[C@H](CO[N+](=O)[O-])O[N+](=O)[O-]	[#6](-[#6@H]-[#6])-[#7]-[#6]=[#8]
6	CHEMBL2057363	CN(C)C(=O)CNC(=O)Nc1nc2ccc(-c3cncc(S(=O)(=O)NC(C)(C)C)c3)cn2n1	[#7]-[#6]-[#6]-[#7]-[#6]=[#8]
6	CHEMBL2064731	COc1cc(C(=O)c2sc(-c3ccc(C)cc3)nc2N)cc(OC)c1OC	[#7]1:[#6](-[#7]):[#6]:[#16]:[#6]:1
6	CHEMBL206749	C[C@@H](CN1CCc2cc(F)ccc21)NC(=O)[C@H](CC1CCCCC1)Nc1nc2cccc(Cl)c2o1	[#6](-[#6@@H]-[#7]-[#6]-[#6@H])-[#7]
6	CHEMBL2104096	Clc1ccc(CC2=NCCN2)c2ccccc12	[#6]-[#6]1=[#7]-[#6]-[#6]-[#7]-1
6	CHEMBL2131709	CCC1(C2CCN(Cc3cccc4ccccc34)CC2)NC(=O)N(Cc2ccc3c(c2)OCO3)C1=O	[#6]1(-[#6]-[#7]-[#6]-[#7]-1)=[#8]
6	CHEMBL2151860	CC(=O)Oc1ccc(-c2c(-c3ccccc3)nc3ccccn23)cc1	[#6]1:[#6]:[#6]:[#6]:[#6]:[#7]:1
6	CHEMBL2205589	COC1CN(C(=O)c2c(NC(=O)c3ccccc3OC(F)(F)F)sc3c2CCOC3)C1	[#6]1:[#6](-[#7]):[#16]:[#6]:[#6]:1
6	CHEMBL228603	CC(SC1c2ccccc2Sc2ccccc21)C(=O)N1CCCC1	[#6]-[#6](-[#6](-[#7])=[#8])-[#16]
6	CHEMBL3120670	CO/C(=C\c1ccccc1)C(=O)c1ccc(O)cc1O	[#6]-[#8]-[#6](=[#6])-[#6]=[#8]
6	CHEMBL3263834	COc1cc(CNC(=O)c2csc([C@@H](NC(=O)c3cc(OC)c(OC)c(OC)c3)C(C)C)n2)cc(OC)c1OC	[#7]1:[#6](-[#6]):[#6]:[#16]:[#6]:1
6	CHEMBL332527	NCC(=O)NS(=O)(=O)c1ccc(CCO)cc1	[#6](=[#8])-[#7]-[#16](=[#8])=[#8]
6	CHEMBL3445292	COCCCNc1cc(C)nn2cnnc12	[#6]-[#8]-[#6]-[#6]-[#6]-[#7]
6	CHEMBL3453081	COc1cc(NC(=O)N(C)CC2CC2)ncn1	[#7]-[#6](=[#8])-[#7](-[#6])-[#6]
6	CHEMBL3469555	COc1cc(NC(=O)c2cc(C)sc2C)c(C(=O)N(C)C)cc1OC	[#6]-[#6]1:[#6]:[#6]:[#16]:[#6]:1
6	CHEMBL3483965	CC(C)C[C@H](NC(=O)c1cc(-c2cccn2C)n[nH]1)C(N)=O	[#6]-[#6]-[#6@H]-[#6](-[#7])=[#8]
6	CHEMBL3493604	CNC(=O)CN1CCCC(Cc2ccccc2OC)C1	[#6]-[#7]-[#6](=[#8])-[#6]-[#7]
6	CHEMBL3547038	Cn1c(=O)c2c(nc(N3CCC[C@@H](N)C3)n2Cc2ccccc2Cl)c2cc(C(=O)OCOC(=O)C(C)(C)C)ccc21	[#6](-[#6](-[#6])(-[#6])-[#6])-[#8]
6	CHEMBL3618121	COc1ccc(Nc2cc(-c3ccc(C(=O)NCCNC(=O)c4ccccc4C)cc3)ncn2)cc1	[#7](-[#6]-[#6]-[#7]-[#6])-[#6]
6	CHEMBL3657944	CS(=O)(=O)NC(=O)c1ccc(OCC23CC4CC(CC(F)(C4)C2)C3)cc1F	[#16](=[#8])(=[#8])-[#7]-[#6]=[#8]
6	CHEMBL3659802	CC(=O)N[C@@H](C)c1ccc(OC2CN(c3ccnc(C(F)(F)F)c3)C2)cc1	[#6]1:[#7]:[#6]:[#6]:[#6]:[#6]:1
6	CHEMBL3673923	CC(=O)c1cn(CC(=O)N2C[C@H](F)C[C@H]2C(=O)NCc2cc(C#N)cc(Cl)c2F)c2ccccc12	[#7]1-[#6]-[#6@H]-[#6]-[#6@H]-1-[#6]
6	CHEMBL3717644	COCC(C)NC(=O)c1cc(-c2ccc(C)cc2)cc(N2C(=O)CC[C@H]2C(=O)OC)c1	[#7]1-[#6]-[#6]-[#6]-[#6@H]-1-[#6]
6	CHEMBL3734048	Cn1c(N2CCN[C@@H](c3ccc(N4CCCC4)cc3)C2)nc(-c2ccncc2F)cc1=O	[#6]1:[#6]:[#6]:[#6]:[#6]:[#6]:1
6	CHEMBL3770493	CC(=O)c1cc(-c2ccccc2CO)c2cc(Oc3ccccc3)ccn12	[#6]-[#6]1:[#6]:[#6]:[#6]:[#7]:1
6	CHEMBL3787584	CCN(CC)Cc1cccc(NC(=O)Nc2cccc3c2C2CCCCN2C3=O)n1	[#6]1:[#6]-[#6]-[#7]-[#6]-1=[#8]
6	CHEMBL3896933	CO[C@H]1[C@H](C)C[C@@]2(Cc3ccc(C#N)cc3[C@]23N=C(N)N(C[C@@H]2CCCO2)C3=O)C[C@@H]1C	[#6]-[#6@@H]1-[#6]-[#6]-[#6]-[#8]-1
6	CHEMBL3905125	COC[C@H]1N(c2cccc(-c3cccc(C)c3OCc3ccc4c(c3C)CCN(C3COC3)CC4)n2)C[C@@H]2C[C@@]21C(=O)O	[#6]-[#6@H]1-[#7]-[#6]-[#6@H]-[#6@]-1
6	CHEMBL3948706	COc1ccccc1OCCN1CC[C@H](NS(=O)(=O)c2cccc(Cl)c2F)C1	[#6]1-[#7]-[#6]-[#6]-[#6@@H]-1-[#7]
6	CHEMBL3977534	Cc1noc(C)c1Cn1cc(NC(=O)c2cccc(Cl)c2)cn1	[#6]1:[#7]:[#7](-[#6]):[#6]:[#6]:1
6	CHEMBL4060339	Cc1ccccc1Cc1nnc2sc(-c3cccc(F)c3)nn12	[#7]1:[#6](-[#6]):[#7]:[#7]:[#6]:1
6	CHEMBL4062216	C=C1C(=O)O[C@@H](CCCCCCCC)[C@@H]1CO	[#6]1-[#6](=[#8])-[#8]-[#6@@H]-[#6@H]-1
6	CHEMBL4107475	CC(C)Nc1cc(-n2ccc3cc(CNC(=O)CC4CCOCC4)cnc32)ncc1C(=O)NC[C@@H](F)C(C)(C)O	[#7](-[#6]-[#6@@H](-[#9])-[#6])-[#6]
6	CHEMBL4115228	Cc1nn(C)c(C)c1NS(=O)(=O)c1ccc(CN2CCNC(=O)C2)cc1	[#6]1:[#7]:[#7]:[#6]:[#6]:1-[#7]
6	CHEMBL4161253	CNC(=O)[C@@H](NC(=O)c1ccc(-c2ccc(CNc3nc4[nH]ccc4c(=O)[nH]3)c(F)c2)o1)C(C)C	[#7]-[#6](=[#8])-[#6@@H]-[#7]-[#6]
6	CHEMBL4444183	COC(=O)c1ccc(-c2nnn(CC(=O)C(C)Oc3ccc(Oc4ccc(C(F)(F)F)cc4)cc3)n2)cc1	[#7]1:[#6]:[#7]:[#7]:[#7]:1-[#6]
6	CHEMBL4515055	Cc1cc(-n2c(C)cc(C(=O)Cn3ncc(Cl)c(Cl)c3=O)c2C)ccc1Br	[#7]1:[#6]:[#6]:[#6](:[#6]:1)-[#6]
6	CHEMBL4516203	CNc1ccc2c(N)c(C(=O)NCCc3ccc(N4CCNCC4)cc3)sc2n1	[#6]1:[#6]:[#6](-[#6]):[#16]:[#6]:1
6	CHEMBL4650314	O=C(O)CNC(=O)c1c(O)c2ccccc2n(OCC2CC2)c1=O	[#8]=[#6](-[#8])-[#6]-[#7]-[#6]
6	CHEMBL4741191	Cc1cc(-c2ccccc2)n2nc(C(=O)Nc3c(C(N)=O)sc4ncccc34)nc2n1	[#6]1(:[#6]:[#16]:[#6]:[#6]:1)-[#7]
6	CHEMBL4779727	N#C/C(=C\c1cn(Cc2cc(C(F)(F)F)cc(C(F)(F)F)c2)c2ncccc12)C(=O)O	[#6]-[#6](=[#6])-[#6](=[#8])-[#8]
6	CHEMBL4788844	O=C(CO[C@H](Cn1ccnn1)c1ccc(OCc2ccccc2)cc1)NO	[#8]=[#6](-[#6]-[#8]-[#6@H])-[#7]
6	CHEMBL4792835	Cc1ccc(NC(=S)NC(NC(=O)c2ccc(Br)cc2)C(Cl)(Cl)Cl)cc1	[#6]-[#6]-[#7]-[#6](-[#7])=[#16]
6	CHEMBL4859911	CN1C(=O)[C@@H](NC(=O)c2n[nH]c(Cc3ccccc3)n2)COc2ncccc21	[#7]1:[#6]:[#7]:[#7H]:[#6]:1-[#6]
6	CHEMBL4898181	COCCCN1CCN(C(=O)c2cc(C)nc3cc(Cl)ccc23)CC1	[#6]-[#8]-[#6]-[#6]-[#6]-[#7]
6	CHEMBL4900901	O=C1N(CC2CC2)CCC[C@@]12CCN(Cc1nc3c(s1)CCCC3)C2	[#7]1:[#6]:[#6]:[#16]:[#6]:1-[#6]
6	CHEMBL497441	CC(=O)O[C@H]1CC(C)=C2C=C[C@@](C)(O)[C@@H]2[C@H]2OC(=O)[C@@H](C)[C@@H]21	[#8]1-[#6]-[#6@@H](-[#6])-[#6@H]-[#6@@H]-1
6	CHEMBL4976592	COc1ccc([C@H]2CC(=O)Nc3c2cnn3Cc2ccco2)c(OC)c1	[#6]-[#6]1:[#6]:[#6]:[#6]:[#8]:1
6	CHEMBL5016794	O=C(Nc1ccc(F)cc1)[C@@H]1C[C@H](C(=O)NC2CCCCC2)CN(Cc2c[nH]c3ccccc23)C1	[#6]1:[#6](-[#6]):[#6]:[#7H]:[#6]:1
6	CHEMBL5020567	O=C(NCc1cccs1)[C@H](Cc1ccccc1)N1CCCOC1=O	[#8]=[#6](-[#7]-[#6])-[#6@H]-[#7]
6	CHEMBL51356	Cc1ccc(C(=O)c2cc(/C=C/C(=O)NO)n(C)c2)cc1	[#7]1(-[#6]):[#6]:[#6]:[#6]:[#6]:1
6	CHEMBL5195192	CC(=O)N1CC(C(=O)Nc2ccc([C@H]3[C@@H](F)[C@@H](F)C[C@@H](F)[C@H]3F)cc2)C1	[#6]-[#7]1-[#6]-[#6](-[#6])-[#6]-1
6	CHEMBL519690	COCCOc1nc(N)c2nc(S)n(Cc3cccc(CP(C)(=O)O)c3)c2n1	[#6]1:[#6]:[#7]:[#6](-[#16]):[#7]:1
6	CHEMBL5197541	Cc1c(Cl)ccc2c1NC(=O)/C2=C1/SC(N)=NC1=O	[#7]1-[#6](=[#8])-[#6]-[#16]-[#6]=1
6	CHEMBL5220101	CC[C@H](C)[C@H](Nc1c(N(C)O)c(=S)c1=O)C(=O)N[C@@H](Cc1ccccc1)C(=O)NC	[#6]-[#6]-[#6@H]-[#6@H](-[#7])-[#6]
6	CHEMBL530772	Cc1noc(-c2ccc(NC[C@@H](C)NC[C@H](O)c3cccc(Cl)c3)cc2)n1	[#6]-[#6@@H](-[#6])-[#7]-[#6]-[#6@H]
6	CHEMBL5408060	[2H]C([2H])([2H])NC(=O)c1nnc(NC(=O)C2CC2)cc1Nc1nccc(-c2noc(C)n2)c1OC	[#6]1:[#7]:[#8]:[#6](-[#6]):[#7]:1
6	CHEMBL5417050	Cc1cc(NC(=O)c2cc(NC(=S)NC(C)C(F)(F)F)c(F)cc2Br)ccc1F	[#6](-[#9])(-[#9])(-[#9])-[#6]-[#7]
6	CHEMBL5433631	COc1cccc(-n2nc(NC(=O)Nc3ccccc3S(N)(=O)=O)nc2-c2ccccc2)c1	[#6]1:[#7]:[#7]:[#6](:[#7]:1)-[#7]
6	CHEMBL5490932	CN(Cc1cccnc1)C(=O)c1cnn2cccnc12	[#6]1:[#6](-[#6]):[#6]:[#7]:[#7]:1
6	CHEMBL558854	COC(=O)/C=C/c1cccc(Nc2ccccc2C(N)=O)c1	[#6]-[#8]-[#6](=[#8])-[#6]=[#6]
6	CHEMBL568129	CC(=O)OC[C@H]1O[C@@H](n2cc(C3SCC(=O)N3c3ccccn3)c(=O)[nH]c2=O)C[C@@H]1OC(C)=O	[#7]1-[#6]-[#16]-[#6]-[#6]-1=[#8]
6	CHEMBL57490	C=C(NC(=O)CBr)C(=O)O	[#6]-[#7]-[#6](=[#8])-[#6]-[#35]
6	CHEMBL75655	NNC(=O)C1(NC(=O)CCCOc2ccc(Cl)cc2Cl)Cc2ccccc2C1	[#6]1(-[#7])-[#6]-[#6]:[#6]-[#6]-1
6	CHEMBL82367	CCCCCNC(=O)CCC(=O)NC1C2CCC(O2)C1C/C=C/CCCC(=O)O	[#6](=[#8])-[#6]-[#6]-[#6]=[#8]
7	CHEMBL1170352	N#C/C(=C\C1CCCCC1)c1nc2cc(C(=O)O)ccc2[nH]1	[#6](=[#6])-[#6]1:[#7H]:[#6]:[#6]:[#7]:1
7	CHEMBL1179546	CN(C(=O)C[C@@H](N)CCCN=C(N)N)C1CN=C(Nc2ccccn2)NC1=O	[#7]-[#6]-[#6]-[#6@@H](-[#7])-[#6]-[#6]
7	CHEMBL1193295	O=C1c2cc([N+](=O)[O-])cc3cc([N+](=O)[O-])cc(c23)C(=O)N1CCN1CCCCC1	[#6]-[#7]1-[#6]-[#6]-[#6]-[#6]-[#6]-1
7	CHEMBL12943	CCC(=O)Nc1ccc(S(=O)(=O)Nc2ccc(CCNC[C@H](O)COc3ccc(O)cc3)cc2)cc1	[#6]1:[#6]:[#6]:[#6]:[#6]:[#6]:1-[#16]
7	CHEMBL1301010	Fc1ccc(C2Nc3cccc4cccc(c34)N2)cc1	[#9]-[#6]1:[#6]:[#6]:[#6]:[#6]:[#6]:1
7	CHEMBL1310950	COC(=O)c1scc(C)c1NC(=O)C(Cl)c1ccccc1	[#6]-[#6]1:[#16]:[#6]:[#6](-[#6]):[#6]:1
7	CHEMBL1316243	Cc1ccc(N2C(=O)C(O)=C(C(=O)c3ccccc3)C2c2cccc(F)c2)cc1Br	[#6]1:[#6]:[#6]:[#6]:[#6]:[#6]:1-[#35]
7	CHEMBL1329528	COC(=O)c1ccc(CSc2ccccc2C)o1	[#8]1:[#6](-[#6]):[#6]:[#6]:[#6]:1-[#6]
7	CHEMBL1352827	CCOC(=O)c1c(NC(=O)CN2CCN(C(=O)C3CCCO3)CC2)sc(C)c1C	[#6]1:[#6](-[#7]):[#16]:[#6](-[#6]):[#6]:1
7	CHEMBL1356539	COc1ccc(NC(=O)C(NC(=O)/C=C\c2ccc3c(c2)OCO3)c2ccc(C)cc2)cc1	[#7]-[#6]-[#6]-[#7]-[#6]-[#6]=[#6]
7	CHEMBL1357534	COc1cccc(NC(=O)c2oc3ccccc3c2NC(=O)C23CC4CC(CC(C4)C2)C3)c1	[#6]1:[#6](-[#8]):[#6]:[#6]:[#6]:[#6]:1
7	CHEMBL1381456	COc1ccc(-n2c(=S)[nH]c3cc(C(=O)NCc4ccccc4)ccc3c2=O)c(OC)c1	[#6]1:[#7H]:[#6]:[#7]:[#6](=[#8]):[#6]:1
7	CHEMBL1404067	O=C(Oc1ccccc1/C=C\C(=O)c1cc2ccccc2o1)c1ccccc1	[#8]-[#6]1:[#6]:[#6]:[#6]:[#6]:[#6]:1
7	CHEMBL147616	Oc1cc(Nc2ccnc3cc(Cl)ccc23)ccc1CN1CCCCC1	[#6]-[#7]1-[#6]-[#6]-[#6]-[#6]-[#6]-1
7	CHEMBL1492482	CCOc1ncccc1C(=O)NNC(=O)c1csc(N2CCOCC2)n1	[#8]-[#6]1:[#7]:[#6]:[#6]:[#6]:[#6]:1
7	CHEMBL154691	CC(C)C[C@H](C)NC(=O)[C@H](N)CC(=O)O	[#6](=[#8])-[#6@H](-[#7])-[#6]-[#6]-[#8]
7	CHEMBL1587805	CC(C)c1ccc(C(=O)NNC(=O)C2C3CCC(C3)C2C(=O)O)cc1	[#6]1-[#6]-[#6]-[#6]-[#6]-1-[#6]-[#8]
7	CHEMBL1612920	O=C(c1ccccc1NS(=O)(=O)c1cccc([N+](=O)[O-])c1)N1CCOCC1	[#6]1(-[#7+]):[#6]:[#6]:[#6]:[#6]:[#6]:1
7	CHEMBL1642398	O=C(O)[C@@H]1CCCN(CC/C=C(/c2ccccc2F)c2ccccc2OC(F)(F)F)C1	[#6]-[#6@@H]1-[#6]-[#6]-[#6]-[#7]-[#6]-1
7	CHEMBL1706356	COc1ccc(CCNC(=O)c2ccc(C[S+]([O-])Cc3ccc(C)cc3)o2)cc1OC	[#7]-[#6]-[#6]1:[#8]:[#6]:[#6]:[#6]:1
7	CHEMBL1710647	NC(=O)CSc1nnc(-c2cccnc2)n1Cc1ccccc1	[#6]-[#7]1:[#6](-[#16]):[#7]:[#7]:[#6]:1
7	CHEMBL1716652	CC(C)(C)OC(=O)C[C@H]1C/C=C\C[C@H](CC(=O)N(CCO)Cc2ccccc2)C(=O)N[C@H](C(C)(C)C)COC1=O	[#6]-[#6](-[#6])(-[#6])-[#8]-[#6]-[#6]
7	CHEMBL172181	CCOP(=O)(c1ccc(OC)cc1)N1CCCC1C(=O)NO	[#6]1-[#6](-[#6]-[#7])-[#7]-[#6]-[#6]-1
7	CHEMBL1823580	COc1ccccc1NC(=O)N1CCC(c2nnc(-c3ccc4ccccc4n3)o2)CC1	[#8]-[#6]1:[#6]:[#6]:[#6]:[#6]:[#6]:1
7	CHEMBL1824107	CC1(C)C=Cc2cc(CN(Cc3ccccc3)S(=O)(=O)c3cc(Cl)ccc3Cl)ccc2O1	[#16]-[#6]1:[#6]:[#6]:[#6]:[#6]:[#6]:1
7	CHEMBL1871131	COc1cc(OC)cc(C(=O)N[C@H](C(=O)OCC(=O)Nc2ccc(OC)c(OC)c2)C(C)C)c1	[#6](-[#6]=[#8])-[#8]-[#6](-[#6@H])=[#8]
7	CHEMBL1902343	N#Cc1cccc(CN2C=NS(=O)(=O)c3ccccc32)c1	[#6]1-[#7](-[#6])-[#6]=[#7]-[#16]-[#6]:1
7	CHEMBL1904067	Cc1nc2c(C)cccn2c(=O)c1NC(=O)c1ccc(Br)o1	[#6]1(:[#6]:[#6]:[#6]:[#8]:1)-[#6]-[#7]
7	CHEMBL1934449	CC1=C(CO)C(=O)O[C@@H]([C@@H](C)[C@H]2CC[C@H]3[C@@H]4C[C@H]5O[C@]56[C@@H](O)C=CC(=O)[C@]6(CO)[C@H]4CC[C@]23C)C1	[#6]1-[#6@@H]-[#6@]-[#6@]-[#6](-[#6]=1)=[#8]
7	CHEMBL1957305	Cc1ccc2nc(-c3c[nH]c4ccc(Br)cc34)c(C#N)cc2c1	[#6]1:[#6]:[#6]:[#6]:[#6](-[#35]):[#6]:1
7	CHEMBL1964395	Cc1ccccc1-n1c(C)nc(-c2ccccc2)cc1=O	[#6]1:[#6]:[#7]:[#6](-[#6]):[#7]:[#6]:1
7	CHEMBL198941	CN1CCC[C@H]1Cc1cn(S(=O)(=O)c2ccc(Cl)c(Cl)c2)c2ccccc12	[#6]-[#7]1-[#6]-[#6]-[#6]-[#6@H]-1-[#6]
7	CHEMBL1989905	CN(C)/N=N/c1nc2c(c(=O)n(C)c(=O)n2C)n1CC(O)CO	[#7]1(-[#6]-[#6]):[#6]:[#7]:[#6]:[#6]:1
7	CHEMBL1999776	Cc1ccc(NC(=O)C(=O)C(C2C(C)CC(=O)C2CC(=O)O)[N+](=O)[O-])cc1	[#6]1-[#6](-[#6]-[#7+])-[#6]-[#6]-[#6]-1
7	CHEMBL2017131	CCCCCCCCCCCC(=O)OCC(COP(=O)(O)O)OC	[#6]-[#6](-[#8]-[#6])-[#6]-[#8]-[#6]
7	CHEMBL223987	COc1ccc(CN2C=CC=C3C2=Nc2ccccc2S(=O)(=O)N3C)cc1	[#6]-[#7]1-[#6]=[#6]-[#6]=[#6]-[#6]-1
7	CHEMBL2271058	O=C1C(C(O)c2cccc(Oc3ccccc3)c2)CCCN1Cc1ccccc1	[#8]=[#6]1-[#6]-[#6]-[#6]-[#6]-[#7]-1
7	CHEMBL2331985	CCCn1ncnc1C1=C(C)Nc2ccnn2[C@@H]1c1ccc(Cl)c(Cl)c1	[#6]-[#6]-[#7]1:[#7]:[#6]:[#7]:[#6]:1
7	CHEMBL2398212	N#Cc1nc2c(nc1C#N)-c1ccc(Cl)cc1C2=O	[#6]1:[#6]:[#6]:[#6]:[#6](-[#17]):[#6]:1
7	CHEMBL2408945	CC(C)=CCC[C@](C)(O)[C@H](O)CC/C(C)=C/CC/C(C)=C/Cc1c[nH]c2ccccc12	[#6]-[#6]-[#6]-[#6@](-[#6])(-[#8])-[#6@H]
7	CHEMBL2414368	COc1ccccc1-n1c(S)nnc1-c1csc(NC(=S)Nc2ccccc2)n1	[#8]-[#6]1:[#6]:[#6]:[#6]:[#6]:[#6]:1
7	CHEMBL27828	CC1OC(OC2C(OCCCCCC(C(=O)O)C(=O)O)CCOC2COCCCCc2ccccc2)C(O)C(O)C1O	[#8]-[#6]-[#6](-[#6]-[#8])-[#6]-[#6]
7	CHEMBL307228	CN1CCC/C1=N\CCCCSc1c[nH]c2ccccc12	[#6]1:[#6](-[#16]-[#6]):[#6]:[#7H]:[#6]:1
7	CHEMBL311860	O=C(O)c1nc2c(O)nc3ccc([N+](=O)[O-])cc3n2n1	[#6](-[#8])-[#6]1:[#7]:[#6]:[#7]:[#7]:1
7	CHEMBL3145073	CC(=O)c1c(CC(=O)O)[nH]n(-c2nc3ccccc3s2)c1=O	[#6]-[#6]-[#6]1:[#6]:[#7H]:[#7]:[#6]:1
7	CHEMBL3185741	NC1=C(NS(=O)(=O)c2cccs2)C(=O)c2ccccc2C1=O	[#7]-[#16]-[#6]1:[#6]:[#6]:[#6]:[#16]:1
7	CHEMBL3228693	CC(C)(C)C(=O)OC[C@H]1O[C@@H](n2cnc3c(N)ncnc32)[C@@H](O)[C@@H]1OC(=O)C(C)(C)C	[#7]-[#6]1:[#7]:[#6]:[#7]:[#6]:[#6]:1
7	CHEMBL3317719	Fc1ccc(C/C=C/c2sc3ncccc3c2-c2ccc(F)cc2)cc1	[#6]1:[#6](-[#6]=[#6]):[#16]:[#6]:[#6]:1
7	CHEMBL3402086	CC[C@]1(O)c2cc3n(c(=O)c2COC(=O)[C@H]1OC(C)=O)Cc1c-3nc2ccccc2c1-c1ccncc1	[#6]1:[#6]:[#6]:[#7]:[#6](=[#8]):[#6]:1
7	CHEMBL3469441	CCNS(=O)(=O)c1ccc(C)c(C(=O)N(C)Cc2ccco2)c1	[#16]-[#6]1:[#6]:[#6]:[#6]:[#6]:[#6]:1
7	CHEMBL3675471	CCOc1cc(C(N)=O)c2ncnc(NC(CN(C)C)c3cccc(F)c3)c2c1	[#6]1:[#6]:[#6]:[#6]:[#6](-[#9]):[#6]:1
7	CHEMBL3691998	Cc1cn(Cc2ccccc2Cl)c2cc(CC(=O)O)ccc12	[#6]-[#6]1:[#6]:[#7](-[#6]):[#6]:[#6]:1
7	CHEMBL3718909	CN1CCC(c2cc(-c3cnc(N)c(Cl)c3)nn2C2CC(F)(F)C2)CC1=O	[#6]1:[#6]:[#7]:[#6](-[#7]):[#6]:[#6]:1
7	CHEMBL3730943	N[C@H](CNc1nc(-c2ccncc2F)nc2c(-c3ccc(F)cc3)csc12)Cc1ccccc1	[#7]-[#6]1:[#7]:[#6]:[#7]:[#6]:[#6]:1
7	CHEMBL3763940	Oc1ccc(C(CC2CCCC2)C2CC3CCCN=C3N2)cc1	[#8]-[#6]1:[#6]:[#6]:[#6]:[#6]:[#6]:1
7	CHEMBL3780105	NC1=C(c2nc3ccccc3[nH]2)C(=O)CN1c1cccc(C(F)(F)F)c1	[#6]1(:[#6]:[#6]:[#6]:[#6]:[#6]:1)-[#7]
7	CHEMBL3805781	FC(F)C(F)(F)Oc1cccc(-c2c[n+](Cc3cccc(OC(F)(F)F)c3)c3ccccc3n2)c1	[#9]-[#6](-[#9])-[#6](-[#9])(-[#9])-[#8]
7	CHEMBL3905753	CCCc1c(Cn2ccnc2-c2ncccc2F)ncn2nc(CO)nc12	[#7]1:[#7]:[#6](-[#6]-[#8]):[#7]:[#6]:1
7	CHEMBL3908595	CN(C)S(=O)(=O)c1ccc2[nH]c(=O)c(=O)[nH]c2c1	[#6]1:[#6]:[#6](-[#16]):[#6]:[#6]:[#6]:1
7	CHEMBL3915333	CCOC(=O)c1cn(-c2ccc([N+](=O)[O-])cc2)nc1CC(C)C	[#7]1:[#6]:[#6](-[#6]=[#8]):[#6]:[#7]:1
7	CHEMBL3931854	Cc1ccccc1CCc1c[nH]c(=O)c(O)c1	[#6]1:[#6]:[#6]:[#7H]:[#6](=[#8]):[#6]:1
7	CHEMBL4087688	O=C(O)CC1COC2(CCN(c3ccc(-c4nc5cc(C(F)(F)F)ccc5[nH]4)cn3)CC2)C1	[#6]1-[#6](-[#6]-[#6])-[#6]-[#8]-[#6]-1
7	CHEMBL4090137	N#Cc1ccc(/C=N/c2ccccc2C(=O)NNc2ccnc3cc(Cl)ccc23)cc1	[#6]1:[#6]:[#6](-[#17]):[#6]:[#6]:[#6]:1
7	CHEMBL4116265	Cc1ccc(-c2c(/C=C/c3nc(C(=O)O)cs3)c(C)nc(CC(C)C)c2CN)cc1	[#16]1:[#6]:[#7]:[#6](-[#6]-[#8]):[#6]:1
7	CHEMBL4203598	O=C(O)c1cccc(CN[C@H](C(=O)NO)c2ccccc2)c1	[#6]-[#7]-[#6@H]-[#6](=[#8])-[#7]-[#8]
7	CHEMBL4238007	Cc1nnc(C(C)C)n1[C@@H]1C[C@H]2CC[C@@H](C1)N2CC[C@H](NC(=O)C1CC(=O)N(C)C1)c1cccs1	[#6]-[#6]1-[#6]-[#6](=[#8])-[#7]-[#6]-1
7	CHEMBL4278220	Clc1cc(-n2ccnc2)cnc1-c1ccc(-c2nnn[nH]2)cc1	[#17]-[#6]1:[#6]:[#6]:[#6]:[#7]:[#6]:1
7	CHEMBL4279639	CNC(=O)NCC1CCc2ccc3ccc(OC)cc3c21	[#7]-[#6]-[#6]1-[#6]-[#6]-[#6]:[#6]-1
7	CHEMBL43042	CCOCn1nnc(-c2ccc(F)cc2)c1-c1ccnc(Oc2ccccc2)n1	[#6]1:[#6]:[#6]:[#7]:[#6](-[#8]):[#7]:1
7	CHEMBL440346	CC(CC(=O)NC(CC(=O)O)c1ccccc1)NC(=O)c1cc2cc(C(=N)N)ccc2o1	[#6]-[#6](-[#7]-[#6])-[#6]-[#6]-[#7]
7	CHEMBL4452018	FC(F)(F)c1ccc(Nc2cc3[nH]c(Nc4ccc(N5CCN(CC6CC6)CC5)cn4)nc3cn2)cn1	[#6]-[#6]1:[#7]:[#6]:[#6]:[#6]:[#6]:1
7	CHEMBL4528860	Nc1cnccc1NCCN1CCOCC1	[#6]-[#7]1-[#6]-[#6]-[#8]-[#6]-[#6]-1
7	CHEMBL4850626	Cc1c(OC[C@@H](C)COc2ccc3c(c2)C(=O)NC3)ccc(C(=O)CC(C)(C)C)c1O	[#6](=[#8])-[#6]-[#6](-[#6])(-[#6])-[#6]
7	CHEMBL4856119	NC(=O)C1CN(Cc2ccccc2N)c2ccccc2O1	[#6]-[#6]1:[#6]:[#6]:[#6]:[#6]:[#6]:1
7	CHEMBL4895918	COc1ccc(C(=O)c2nccn2CC(=O)Nc2cnn(C)n2)cc1	[#6]-[#6]1:[#7]:[#6]:[#6]:[#7]:1-[#6]
7	CHEMBL4938082	OCCn1nc(-c2ccncc2)nc1CCN1CCCCCCC1	[#7]1:[#7]:[#6]:[#7]:[#6]:1-[#6]-[#6]
7	CHEMBL4961563	CNC(=O)N1CCN(c2cc(C)nc(C3CC3)n2)CC1	[#7]1:[#6]:[#6]:[#6](-[#6]):[#7]:[#6]:1
7	CHEMBL4966418	CCn1cc(S(=O)(=O)N2CC[C@@H]3C(=O)NCCCCCCN(Cc4ccncc4)[C@@H]3C2)cn1	[#7]1:[#7](-[#6]-[#6]):[#6]:[#6]:[#6]:1
7	CHEMBL4972763	CC(C)c1cc(C(=O)N2CCC3(CC2)CC(=O)N(C[C@H]2CCCO2)C3)no1	[#6]1:[#6]:[#6](-[#6]=[#8]):[#7]:[#8]:1
7	CHEMBL4975177	COc1cccc([C@H]2CC(O)=Nc3c2ncn3-c2ccc(F)cc2)c1	[#8]-[#6]1:[#6]:[#6]:[#6]:[#6]:[#6]:1
7	CHEMBL4975309	Cn1c(CN2CCCCCC2)nc2cc(NC(=O)c3cccc(Br)c3)ccc21	[#6]1:[#6]:[#6]:[#6]:[#6](-[#35]):[#6]:1
7	CHEMBL4983398	CC1CC(NC(=O)c2cccc3nccn23)C(=O)N1c1ccccc1	[#6]1-[#6](-[#6]-[#6](-[#7]-1)-[#6])-[#7]
7	CHEMBL4985258	CC1(C)COCN1C(=O)c1cc(OCc2ccccc2)ncn1	[#7]1:[#6]:[#7]:[#6](-[#6]):[#6]:[#6]:1
7	CHEMBL5014116	Cc1nnsc1C(=O)Nc1nnc(COc2ccccc2)o1	[#6]-[#6]1:[#7]:[#7]:[#16]:[#6]:1-[#6]
7	CHEMBL5190159	COc1ccc(C(F)(F)F)cc1S(=O)(=O)Nc1ccc2c(c1)CCN2C(C)=O	[#6]1:[#6]-[#6]-[#6]-[#7]-1-[#6]=[#8]
7	CHEMBL5206279	O=C(/C=C/c1ccccc1Cl)c1ccc(N2C(=O)[C@@H]3[C@H](C2=O)[C@@H]2C=C[C@H]3C2)cc1	[#6]1:[#6]:[#6]:[#6]:[#6]:[#6]:1-[#17]
7	CHEMBL521498	CC(C)=CN1CCn2c(=S)[nH]c3ccc(Cl)c(c32)C1	[#6]1:[#6]:[#6]:[#6]:[#6]:[#6]:1-[#17]
7	CHEMBL531161	COc1ccc(CCNCc2ccc3nc(N)c(C)cc3c2)cc1	[#7]-[#6]1:[#6]:[#6]:[#6]:[#6]:[#7]:1
7	CHEMBL5394127	COC(=O)[C@@H](Cn1cncn1)NC(=O)C1CCCN(Cc2cccc(-c3ccccc3)c2C)C1	[#6]-[#8]-[#6](=[#8])-[#6@@H](-[#6])-[#7]
7	CHEMBL5403818	Cc1[nH]c(C(=O)Nc2nc3c(OCc4ncccn4)cc(C(=O)O)cc3s2)c(Cl)c1Cl	[#6]1:[#7H]:[#6]:[#6](-[#17]):[#6]:1-[#17]
7	CHEMBL5416684	CCn1c(=O)[nH]c(=O)c2c1nc(Cc1cn3cc(C)sc3n1)n2Cc1ccc(OC)cc1	[#7]1:[#6](=[#8]):[#7H]:[#6]:[#6]:[#6]:1
7	CHEMBL5426152	O=C(NC1CC2(C1)CC(C(=O)O)C2)c1c2ccccc2nn1Cc1ccc(C(F)(F)F)cc1	[#6]-[#6]1:[#7](:[#7]:[#6]:[#6]:1)-[#6]
7	CHEMBL5485884	CC(NS(=O)(=O)c1cccc(C(F)(F)F)c1)c1cccnc1	[#16]-[#6]1:[#6]:[#6]:[#6]:[#6]:[#6]:1
7	CHEMBL5495551	CSc1ccc(Cl)c(C(=O)Nc2cccc(N3CCCC3=O)c2)c1	[#6]1:[#6]:[#6]:[#6](-[#17]):[#6]:[#6]:1
7	CHEMBL5496059	FC(F)(F)c1cc(-c2cn3ccnc3c(NCCc3cccnc3)n2)cc(C(F)(F)F)c1	[#6]-[#6]1:[#6]:[#6]:[#6]:[#7]:[#6]:1
7	CHEMBL564984	O=C(NCc1ccc(F)cc1)c1nc(C2CCCN2)[nH]c(=O)c1O	[#6]-[#6]1:[#6]:[#6]:[#7H]:[#6]:[#7]:1
7	CHEMBL566019	CCOc1cc(F)ccc1Cc1cc2c(cc1Cl)CO[C@]21O[C@H](CO)[C@@H](O)[C@H](O)[C@H]1O	[#8]1-[#6@@]-[#6@@H](-[#6@H]-[#6@@H]-[#6@H]-1)-[#8]
7	CHEMBL582857	COc1ccc(S(=O)(=O)N2C(=O)[C@@](c3ccccc3OC)(N3C[C@H](O)C[C@H]3C(=O)N(C)C)c3cc(Cl)ccc32)c(OC)c1	[#6]1:[#6]:[#6](-[#17]):[#6]:[#6]:[#6]:1
7	CHEMBL86268	Nc1cccc(C23SCCN2C(=O)c2ccccc23)c1	[#7]-[#6]1:[#6]:[#6]:[#6]:[#6]:[#6]:1
7	CHEMBL88622	CCCN(Cc1ccc(-c2ccccc2-c2nn[nH]n2)cc1)c1ccncc1C(=O)O	[#6]1:[#6]:[#6]:[#7]:[#6]:[#6]:1-[#6]
