# Supplementary material for: Guiding Similarity Search in Chemical Fragment Spaces with Weighted Fingerprints
Source: J Chem Inf Model. 2026 Feb 10;66(4):2220–9. doi: 10.1021/acs.jcim.5c02952 (PMC12933719; doi:10.1021/acs.jcim.5c02952)
Supplement: Supplementary file 2 [file ci5c02952_si_002.zip › Supporting_Information_Data/Statistical_Validation/Query_Data/queries_savi_weighting_by_size.csv]

pattern-size	chembl-id	query-smiles	weighting-smarts
3	CHEMBL1193674	CCN(C(=O)Cc1ccc(Cl)c(Cl)c1)[C@H]1c2cccc(OC)c2CC[C@@H]1N1CCCC1	[#6](=[#8])-[#6]
3	CHEMBL1205789	CO[C@@]1(NC(=O)Cc2ccccc2)C(=O)N2C(C(=O)O)=C(CSc3nnnn3C)CO[C@@H]21	[#6](=[#8])-[#8]
3	CHEMBL1224801	CC(C)C[C@H]1C(=O)N(COC(=O)Cc2ccccc2)S(=O)(=O)N1Cc1ccccc1	[#8]-[#6]=[#8]
3	CHEMBL125742	CCN(CC)C(=O)c1ccc(C(c2cccc(OC)c2)N2CCNCC2)cc1	[#7]-[#6]=[#8]
3	CHEMBL1300926	CCN(CC)c1ccc(NC(=O)COc2ccccc2C#N)cc1S(=O)(=O)Nc1ccc(OC)cc1	[#6](=[#8])-[#6]
3	CHEMBL1310385	Cc1occc1C(=O)NN=C(S)Nc1ccccc1C(F)(F)F	[#7](-[#7])-[#6]
3	CHEMBL133508	Cc1cccc(C[C@H](Nc2ccccc2)C(=O)N[C@H](C#N)COCc2ccccc2)c1	[#6]-[#8]-[#6]
3	CHEMBL1340869	COc1ccc(CNC(=O)CCCCCNc2nc(S)nc3ccccc23)cc1	[#6](=[#8])-[#7]
3	CHEMBL1444297	COc1ccc(CCNC(=O)C2CCN(S(=O)(=O)c3ccc(OC)cc3)CC2)cc1	[#7]-[#6]=[#8]
3	CHEMBL1464889	CCOC(=O)c1[nH]c(C)c(C(=O)Nc2cccc(Cl)c2C)c1C	[#6]-[#8]-[#6]
3	CHEMBL1465092	COc1ccccc1N1CCN(C(=O)C(C)CS(=O)(=O)c2ccc3c(c2)NC(=O)CS3)CC1	[#16](=[#8])=[#8]
3	CHEMBL1501180	C=CCn1c(SCC(=O)Nc2ccc3c(c2)CCC3)nnc1-c1cccs1	[#16]-[#6]-[#6]
3	CHEMBL1517784	COc1ccc(NC(=O)Nc2cn(CC(C)C)c(=O)c3ccccc23)c(OC)c1	[#7]-[#6]-[#7]
3	CHEMBL1526121	COC(=O)N1CC=CC1(C)C(=O)NCc1ccc(C)o1	[#8]-[#6]=[#8]
3	CHEMBL1528873	CC(C)N=C(S)NCc1cccs1	[#6]-[#7]=[#6]
3	CHEMBL1586930	Cc1ccc(-c2nc(C#N)c(NCCc3ccccn3)o2)cc1	[#7]-[#6]-[#6]
3	CHEMBL1705475	Cn1c(=O)n(C)c2cc(NC(=O)COc3ccc(F)cc3F)ccc21	[#7]-[#6]=[#8]
3	CHEMBL1707535	Nc1ccccc1C(=O)NCC1(c2ccccc2)CCCC1	[#8]=[#6]-[#7]
3	CHEMBL1725028	CCCCn1c(N)c(N(CC(C)C)C(=O)c2cc(S(=O)(=O)N3CCCCC3)ccc2C)c(=O)[nH]c1=O	[#16](=[#8])=[#8]
3	CHEMBL17853	CC(C)(C)NC(=O)[C@@H]1C[C@@H]2CCCC[C@@H]2CN1C[C@@H](O)[C@H](Cc1ccccc1)NC(=O)C1CO[C@H]2CCS(=O)(=O)[C@H]2C1	[#7]-[#6@H]-[#6@@H]
3	CHEMBL179758	COc1ccc(-n2nc(C(=O)NO)c3c2-c2c[nH]nc2CC3)cc1	[#6](=[#8])-[#7]
3	CHEMBL1831106	Cc1[nH]n(-c2ccc(F)cc2)c(=O)c1C(c1cccc([N+](=O)[O-])c1)c1c(O)ccc2ccccc12	[#7+](=[#8])-[#8-]
3	CHEMBL1866338	CCn1cc(C(=O)NCCOC)c(=O)c2cc(S(=O)(=O)N3CCOCC3)ccc21	[#16](=[#8])=[#8]
3	CHEMBL1891175	C#CCNCCS(=O)(=O)N(Cc1ccc(Br)cc1)[C@@H](CC(C)C)C(=O)O	[#8]-[#6]-[#6@@H]
3	CHEMBL1898874	O=C(O)/C=C/C(=O)Nc1nc(-c2ccc3ccccc3c2)cs1	[#6]-[#6]-[#7]
3	CHEMBL1901081	CC(Sc1n[nH]c(N)n1)C(=O)NC1CCCCC1C	[#6](=[#8])-[#6]
3	CHEMBL1904876	CCOC(=O)c1cc2c(c(CCO)n1)[C@H](CCO)N(S(=O)(=O)C(C)(C)C)C2	[#8]-[#6]=[#8]
3	CHEMBL1922686	CCN(CC)c1ccc(NC(=O)c2nc(-c3ccccc3)oc2C(F)(F)F)cn1	[#7]-[#6]=[#8]
3	CHEMBL2009729	CS(=O)(=O)OC1CN2CCC1CC2	[#6]-[#16]-[#8]
3	CHEMBL2031803	CSc1ccc(NC(=O)NC23CC4CC(CC(C4)C2)C3)cc1	[#7]-[#6]-[#7]
3	CHEMBL214003	CCOc1ccccc1CC(c1ccccc1)N1CCCNCC1	[#6]-[#6]-[#8]
3	CHEMBL216393	Cc1cccc(NC(=O)CN2CCC(c3ccccc3)CC2)c1	[#8]=[#6]-[#6]
3	CHEMBL2179145	CC(C(=O)NCc1ccc(C(F)(F)F)nc1N1CCN(C2CCCCC2)CC1)c1ccc(NS(C)(=O)=O)c(F)c1	[#6](=[#8])-[#7]
3	CHEMBL2207221	O=C(NCCCNc1nc(Nc2cccc(F)c2)ncc1Br)c1cccc(N2CCOCC2)c1	[#8]=[#6]-[#7]
3	CHEMBL2297407	COc1ccc(-[n+]2noc([O-])c2Cn2c(-c3ccccc3[N+](=O)[O-])nc3ccccc32)cc1	[#7+](=[#8])-[#8-]
3	CHEMBL2334383	CCCN(CCC)C(=O)c1cccc(C(=O)N[C@@H](Cc2ccccc2)[C@H](O)CN2CCN(Cc3ccccc3)CC2)c1	[#7](-[#6@@H])-[#6]
3	CHEMBL2354696	CC1(C(=O)NS(=O)(=O)C2CC2)CCCN(C(=O)c2cc3ccccc3s2)C1	[#16](=[#8])=[#8]
3	CHEMBL2381988	NCCCC[C@H](NC(=O)[C@H](Cc1ccccc1)NC(=O)OCc1ccccc1)C(N)=O	[#6]-[#8]-[#6]
3	CHEMBL24100	COc1ccc2ccc(S(=O)(=O)NC(CCCN=C(N)N)C(=O)N3CCCCC3C(=O)O)cc2c1	[#6]-[#7]=[#6]
3	CHEMBL2420558	O=C(NCc1ccccc1)c1ccc2nc(N[C@H]3CC[C@H](O)CC3)c3nccn3c2c1	[#8]=[#6]-[#7]
3	CHEMBL2436720	COc1ccc(C2CCN(Cc3ccc([N+](=O)[O-])cc3)CC2)cc1NC(=O)c1ccccc1	[#7]-[#6]=[#8]
3	CHEMBL288543	COc1ccc(C(OCCn2c([N+](=O)[O-])cnc2C)c2ccccc2)cc1	[#7+](=[#8])-[#8-]
3	CHEMBL3183546	Fc1cnc(-c2ccccc2C(F)F)nc1NCC1CCN(c2cnccn2)CC1	[#6](-[#9])-[#9]
3	CHEMBL3198315	O=C(O)c1ccc(/C=N/NC(=O)c2ccc(Br)cc2)cc1	[#7]-[#6]=[#8]
3	CHEMBL320749	N=C(N)c1ccc2cc(C(=O)Nc3ccc(C(N)=O)cc3)ccc2c1	[#7]=[#6]-[#7]
3	CHEMBL3209317	O=C(N/N=C/c1ccncc1)c1ccccc1	[#7]-[#7]=[#6]
3	CHEMBL3219076	CNC(=O)CCCC1CCN(C(=O)[C@H](Cc2cccc(C(=N)N)c2)NS(=O)(=O)c2cccc(-c3ccc(F)cc3)c2)CC1	[#7](-[#16])-[#6@H]
3	CHEMBL3251683	NC(=O)CC[C@H](NC(=O)[C@@H](O)[C@H](N)Cc1ccccc1)C(=O)O	[#6](=[#8])-[#8]
3	CHEMBL3299045	CCCCCCCCCCCCCCCNC(=O)c1ccc2c(c1)Nc1ccccc1C2	[#6](=[#8])-[#7]
3	CHEMBL3338332	COc1ccc2[nH]cc(/C=C(\C#N)C(=O)c3c[nH]c4ccc(OC)cc34)c2c1	[#6]-[#6]#[#7]
3	CHEMBL3358962	OC(Cn1cnnn1)(c1ccc(F)cc1F)C(F)(F)c1ccc(Cl)cn1	[#6](-[#9])-[#9]
3	CHEMBL340057	Cc1cc(C)c(S(=O)(=O)Cc2ccccc2)c(OC(C)C)n1	[#8]=[#16]=[#8]
3	CHEMBL3452476	O=C(Cc1ccon1)Nc1cncc(Br)c1O	[#8]=[#6]-[#6]
3	CHEMBL3453174	CCOc1ccc(NC(=O)NC2CCc3[nH]ncc3C2)cn1	[#6]-[#6]-[#8]
3	CHEMBL3462895	Cc1occc1CNC(=O)Nc1ccc2nc(N3CCOCC3)oc2c1	[#6](-[#7])-[#7]
3	CHEMBL3469513	Cc1cccc(C(=O)N2CCN(S(C)(=O)=O)[C@@H](C)C2)c1C	[#16](=[#8])=[#8]
3	CHEMBL3478262	COCCN1C[C@H]2CC[C@@H]1CN(C(=O)CCn1cc(Cl)cn1)C2	[#8]-[#6]-[#6]
3	CHEMBL3478329	Cc1ccnn1CCC(=O)N1CCN(C2CCc3ccccc3C2)CC1	[#6](=[#8])-[#6]
3	CHEMBL351355	O=C(O)CC1CCNC1	[#6](-[#8])-[#6]
3	CHEMBL352279	COc1cc(Cc2c(-c3ccc(OCCN)cc3)sc3cc(O)ccc23)ccc1CN1CCCC1	[#8]-[#6]-[#6]
3	CHEMBL3551113	O=C(NCc1cccnc1)NC1CCC2(CCC(=O)N2CC2CC2)CC1	[#6](-[#7])-[#7]
3	CHEMBL3647795	COCC(C)(C)N[C@H]1CCC(n2cc(C(N)=O)c(Nc3ccc(Cl)cc3)n2)[C@@H](C#N)C1	[#8]-[#6]-[#6]
3	CHEMBL3670708	C[C@H](NC(=O)[C@H](CCC(=O)O)NC(=O)CCc1cc(-c2ccc(-c3ccccc3)cc2)no1)C(N)=O	[#6](-[#8])-[#6]
3	CHEMBL3671106	C[C@H](CCCc1ccccc1)NC(=O)Nc1ccc2ncc(-c3cnn(CCN4CCOCC4)c3)nc2n1	[#7]-[#6]-[#7]
3	CHEMBL3672334	CN[C@H](C)c1ccc(-c2c(O)cc(C)c3[nH]c(=O)c4sccc4c23)cc1	[#6]-[#7]-[#6@H]
3	CHEMBL371546	COc1ccc(C(=O)N/N=C/c2ccccc2O)cc1	[#7](-[#7])-[#6]
3	CHEMBL37375	O=C(O)CCN1CCN(CCOC(c2ccccc2)c2cccc(C(F)(F)F)c2)CC1	[#8]=[#6]-[#8]
3	CHEMBL37894	Cc1cc(OCCCON=C(N)N)cc(OS(=O)(=O)c2cccc(S(C)(=O)=O)c2)c1	[#6](-[#7])-[#7]
3	CHEMBL387777	CCSc1ccc(C[C@H](C)N)cc1	[#6]-[#6]-[#16]
3	CHEMBL3973980	N#Cc1ccc(-c2cccc(C(CC(=O)O)c3nccs3)c2)cn1	[#6]-[#6]-[#8]
3	CHEMBL397738	CC(C(=O)O)c1ccc(NS(=O)(=O)C(F)(F)F)cc1	[#7]-[#16]-[#6]
3	CHEMBL4060128	O=C(Nc1cc(Cl)c(F)c(Cl)c1)c1cc(S(=O)(=O)N2CCOCC2)c(Cl)cc1Cl	[#8]=[#6]-[#7]
3	CHEMBL4213138	CCc1cccc(-c2c(F)cccc2C(O)(CCCNC(=O)OC)[C@@H]2CCCN(C(=O)C[C@H](O)CN)C2)c1	[#6]-[#8]-[#6]
3	CHEMBL4227268	O=C(c1cc([N+](=O)[O-])c2cccnc2c1O)N1CCOCC1	[#7+](=[#8])-[#8-]
3	CHEMBL4238816	O=C(O)CCC1N=C(c2ccccc2F)c2cc(Cl)ccc2NC1=O	[#8]=[#6]-[#8]
3	CHEMBL4457184	COc1ccc(F)c(-c2cnc3c(c2)CC[C@H]3Oc2cccc([C@H](C3CC3)[C@H](C)C(=O)O)c2)c1	[#6](=[#8])-[#8]
3	CHEMBL4516560	COc1ccc(C(C)CO)cc1	[#6](-[#8])-[#6]
3	CHEMBL4533990	CCOC(=O)c1c(/N=C/c2c3ccccc3nc3ccccc23)sc2c1CCC2	[#8]-[#6]=[#8]
3	CHEMBL4553458	NS(=O)(=O)c1ccc(NC(=O)/C(Cc2cccc(Br)c2)=N/OC2CCCCO2)cc1	[#6]=[#7]-[#8]
3	CHEMBL4570946	OCCN1CCN(CCc2ccccc2)CC1	[#8]-[#6]-[#6]
3	CHEMBL4582383	O=C(Cc1cccc(F)c1)NCCn1ccnc1	[#6]-[#7]-[#6]
3	CHEMBL4590246	COC(=O)C1CN(Cc2ccncc2Cl)CCO1	[#8]-[#6]=[#8]
3	CHEMBL4641571	Cn1cc(NC(=O)[C@@H]2CC3(CC3)CN2C(=O)[C@@H](CC(=O)NO)CC2CCCC2)cn1	[#6]-[#7]-[#8]
3	CHEMBL4643624	COc1ccc(Cc2nnc(NC(=O)/C(C#N)=C/c3ccccc3OS(=O)(=O)c3ccc(C)cc3)s2)cc1	[#6](=[#8])-[#6]
3	CHEMBL4798130	Cc1cc(F)ccc1-c1cnc2[nH]nc(C(=O)c3cccc(NS(C)(=O)=O)c3F)c2c1	[#8]=[#16]=[#8]
3	CHEMBL4866888	O=C(O)c1cccc(COc2cc(Cl)cc(Cl)c2)c1	[#8]=[#6]-[#8]
3	CHEMBL4889457	COc1cc(C(=O)O)ccc1-c1ccc(C(=O)N2CCCNCC2)cc1	[#6](=[#8])-[#8]
3	CHEMBL4929780	CC[C@H](C)n1ncc(NC(=O)C(C)(C)C2CCC2)c1C	[#6](=[#8])-[#6]
3	CHEMBL4930103	C[C@H]1COc2ccc(C(=O)NC(C)(C)c3nnn[nH]3)cc21	[#6](=[#8])-[#7]
3	CHEMBL4941874	Cc1cc(CC(C)NC2CC3CCC(C2)N3C(=O)OC(C)(C)C)n[nH]1	[#6](=[#8])-[#8]
3	CHEMBL4966021	CN(C(=O)c1ccco1)c1ccccc1-c1nc(-c2ccc(Br)o2)no1	[#7]-[#6]=[#8]
3	CHEMBL4978767	COc1ccccc1CC(=O)NCc1nnc2n1CCC2	[#6]-[#7]-[#6]
3	CHEMBL5021999	Cc1ccccc1CC(C)NCC1CCCS1(=O)=O	[#6]-[#7]-[#6]
3	CHEMBL5028194	NC1(C(=O)N[C@H](Cc2ccccc2)C(=O)NO)CCN(c2ncnc3[nH]ccc23)CC1	[#8]-[#7]-[#6]
3	CHEMBL511072	COc1ccc(-c2cc([N+](=O)[O-])cc3cc(C(O)(c4ccc(C#N)cc4)c4cncn4C)oc23)cc1	[#7+](=[#8])-[#8-]
3	CHEMBL5172211	O=C(NO)c1ccc(CN2C(=O)CSC2=O)cc1	[#6]-[#7]-[#8]
3	CHEMBL5274022	CC(=O)C[C@@H]1C(=O)C(COC(C)=O)=CC[C@](C)(CCC=C(C)C)[C@H]1/C=C/OC(=O)C=C(C)C	[#6]=[#6]-[#8]
3	CHEMBL529049	COc1ccc(NC(=O)/C=C/c2ccccc2Cl)cc1OCCN1CCC(N2CCN(C)CC2)CC1	[#8]=[#6]-[#7]
3	CHEMBL560111	N=C(NCc1ccc(Br)cc1)SCCCc1c[nH]cn1	[#7]=[#6]-[#16]
3	CHEMBL597228	CCCCCCCOc1ccc(NC(=O)O/N=C/c2ccccc2)cc1	[#6]-[#6]-[#8]
4	CHEMBL101941	CCCCNC(=O)c1cccc(N/C(=N/c2ccc(-c3cnco3)c(OC)c2)NC#N)c1	[#6]-[#7]-[#6]=[#8]
4	CHEMBL1084535	O=C(COC(=O)c1cccc(O)c1)c1ccc(Cl)cc1	[#6]-[#8]-[#6]=[#8]
4	CHEMBL1094633	O=C(CCN1CCCC1)Nc1ccc2nc3n(c(=O)c2c1)CCc1c-3[nH]c2ccccc12	[#8]=[#6]-[#6]-[#6]
4	CHEMBL114275	CN(C)Cc1ccccc1Sc1ccc(I)cc1CO	[#6]-[#7](-[#6])-[#6]
4	CHEMBL114613	COc1ccc(SCCC(=O)N2CCN(Cc3cccc(Oc4ccc(Cl)cc4)c3)CC2)cc1	[#6](-[#6])-[#6]-[#16]
4	CHEMBL1177929	C[C@]12CC/C(=N\OCCN)C[C@@H]1[C@H](O[N+](=O)[O-])C[C@@H]1[C@@H]2CC[C@]2(C)C(=O)CC[C@@H]12	[#8-]-[#7+](-[#8])=[#8]
4	CHEMBL118404	COc1ccc(NC(=O)C(C)(C)c2ccc(C(=O)NCCN(C)C)cc2NO)cc1	[#7]-[#6]-[#6]-[#7]
4	CHEMBL1209746	CCOC(=O)C(=O)Nc1nccc(/C=C/c2ccccc2)n1	[#8]-[#6]-[#6]=[#8]
4	CHEMBL1271194	CCCC1(CNS(=O)(=O)C(F)(F)F)CCN(S(=O)(=O)c2cc3ccccc3n2S(=O)(=O)c2ccccn2)CC1	[#6](-[#9])(-[#9])-[#9]
4	CHEMBL1300014	COC(=O)CCCC(=O)N1CCCC(C(=O)c2ccc(-c3ccccc3)cc2)C1	[#6]-[#8]-[#6]=[#8]
4	CHEMBL1313521	CCCCCCNC(=O)CC(c1ccccc1)c1cc(Br)ccc1O	[#8]=[#6](-[#6])-[#7]
4	CHEMBL1333081	CC(=O)Nc1ccc(S(=O)(=O)NCCSc2ccccn2)cc1	[#16](=[#8])(=[#8])-[#7]
4	CHEMBL1335666	COc1ccc(CNC(=O)c2ccc3nc(CCc4ccccc4)oc3c2)cc1OC	[#6](=[#8])-[#7]-[#6]
4	CHEMBL1343352	COc1ccc(-c2cc(CNC(=O)CCl)on2)cc1	[#6]-[#7]-[#6]=[#8]
4	CHEMBL1406366	CCC(=O)N1CCc2cc(S(=O)(=O)N3CCN(c4ccccn4)CC3)ccc21	[#6]-[#6]-[#6]=[#8]
4	CHEMBL1426010	CCOC(=O)c1nn(-c2ccccc2C)c2nc(Nc3ccccc3)cc(=O)n12	[#6]-[#8]-[#6]=[#8]
4	CHEMBL1431328	Cc1cccc2nc(-c3cccnc3)c(NCCC(C)C)n12	[#6](-[#6]-[#6])-[#7]
4	CHEMBL1431637	COP(=O)(OC)c1nc(-c2cccc3ccccc23)oc1N1CCCCC1	[#8]-[#15](=[#8])-[#8]
4	CHEMBL1431678	Cc1ccc(N(CC(=O)NCc2ccco2)C(=O)CNS(=O)(=O)c2ccc(F)cc2)c(C)c1	[#6]-[#6]-[#7]-[#16]
4	CHEMBL1456911	CCOC(=O)Cc1csc(NC(=S)NC(=O)c2ccc(F)cc2)n1	[#6]-[#7]-[#6]=[#8]
4	CHEMBL1506137	O=C(OC(C(=O)NCc1cccs1)c1ccccn1)c1cccs1	[#8]=[#6]-[#8]-[#6]
4	CHEMBL1524951	COC(=O)c1ccc(N2C(=O)C3CC=CC(C)C3C2=O)cc1	[#6]-[#8]-[#6]=[#8]
4	CHEMBL1538118	Cc1cc(C(=O)CSc2nncs2)c(C)n1-c1ccc2c(c1)OCO2	[#6](=[#8])-[#6]-[#16]
4	CHEMBL1538673	COCCN(C)C(=O)CC1C(=O)NCCN1CC(c1ccccc1)c1ccccc1	[#6]-[#8]-[#6]-[#6]
4	CHEMBL1543084	COc1ccc(N(C(=O)COc2ccccc2OC)S(=O)(=O)c2ccc(C)cc2)cc1	[#6]-[#6]-[#7]-[#16]
4	CHEMBL1590000	CCC(C)c1ccccc1NC(=O)COc1ccc(-n2cnnn2)cc1	[#7]-[#6](=[#8])-[#6]
4	CHEMBL16095	CCOC(=O)C(=O)Nc1nc(-c2ccc(O)c(C(C)=O)c2)cs1	[#6](=[#8])-[#6]=[#8]
4	CHEMBL1644145	CC(/C=C/C(=O)O)=C\COc1ccc(C(C)C)cc1	[#6]=[#6]-[#6]=[#8]
4	CHEMBL1702493	COC(C(=O)Nc1ccnn1C1CCN(Cc2ccc(C)s2)CC1)c1ccccc1	[#8]-[#6]-[#6]-[#7]
4	CHEMBL1707601	CN(CC(=O)NCCc1ccc(F)cc1)Cc1ccc(Br)cc1	[#6]-[#6](=[#8])-[#7]
4	CHEMBL1735196	CC(C)N(Cc1ccccc1)C(=O)COC(=O)c1cnc(Cl)c(Cl)c1	[#6](-[#7])(=[#8])-[#6]
4	CHEMBL177384	OCCCNc1cccc(-c2cncc(Nc3cccc(Cl)c3)n2)n1	[#8]-[#6]-[#6]-[#6]
4	CHEMBL1800374	Cc1cc(O)nc(SCC(=O)c2ccc(C(C)(C)C)cc2)n1	[#6](-[#6]=[#8])-[#16]
4	CHEMBL1872467	COc1ccc(OC)c(CNC(=O)C2CCN(S(=O)(=O)N3CCCCC3)CC2)c1	[#6]-[#7]-[#6]=[#8]
4	CHEMBL1872928	COCCN(C(=O)CSCC(=O)Nc1ccc(C)cc1)c1c(N)n(CC(C)C)c(=O)[nH]c1=O	[#6]-[#8]-[#6]-[#6]
4	CHEMBL1888098	CC(OC(=O)c1ccc(Cl)nc1)C(=O)NC(C)(C)C	[#6](-[#8])-[#6]=[#8]
4	CHEMBL1901094	Cc1nnc(SCC(=O)NCc2cccs2)nc1O	[#8]=[#6]-[#6]-[#16]
4	CHEMBL190130	CC(C)Cc1ccc([C@@H](C)C(=O)NS(=O)(=O)c2ccccc2)cc1	[#6](-[#6@@H])(=[#8])-[#7]
4	CHEMBL1905918	COc1ccc(CCNC(=O)CCc2ccccc2)cc1OC	[#7](-[#6]=[#8])-[#6]
4	CHEMBL205112	Cc1cc(N(C)CCN(C)C)nc2ccc(NC(=O)c3cc4ccccc4s3)cc12	[#7]-[#6]-[#6]-[#7]
4	CHEMBL2071642	CNC(=O)c1ccc2c(Br)c(OC(=O)N(C)C)ccc2c1	[#6]-[#7](-[#6])-[#6]
4	CHEMBL2237201	CCCC[C@@H](C(=O)N1CCC[C@H]1C(=O)N1CCCCC1)[C@H](F)C(=O)NO	[#9]-[#6@H]-[#6]=[#8]
4	CHEMBL226778	NC(=O)NCc1noc([C@H](CCCC2CCCCC2)CC(=O)NO)n1	[#6](=[#8])-[#7]-[#8]
4	CHEMBL2335115	O=c1oc2ccccc2cc1-c1csc(N2N=C(c3ccc(F)cc3)C[C@@]2(O)C(F)(F)F)n1	[#6](-[#9])(-[#9])-[#9]
4	CHEMBL2364488	C[C@@H]1CN(c2ccc(O)c(NS(=O)(=O)c3ccc(-c4ccco4)cc3)c2)C[C@H](C)N1	[#7]-[#16](=[#8])=[#8]
4	CHEMBL242767	CN(C)CCCC(=O)Nc1ccc2cc3ccccc3c([N+](=O)[O-])c2c1	[#7]-[#6](-[#6])=[#8]
4	CHEMBL258156	C[C@H](C[C@@H](C)N1CCC[C@@H](Cc2ccc(F)cc2)C1)NC(=O)Nc1cccc(-c2nnnn2C)c1	[#7](-[#6@H])-[#6]=[#8]
4	CHEMBL3144153	CCCSc1nc(N)c2ncn([C@H]3C[C@H](OP(=O)(O)O)[C@@H](COP(=O)(O)O)O3)c2n1	[#6]-[#6]-[#6]-[#16]
4	CHEMBL315147	C=C(CC[C@]12O[C@H](C(=O)O)[C@@](O)(C(=O)O)[C@](C(=O)O)(O1)[C@H](O)[C@H]2O)[C@@H](O)[C@H](C)Cc1ccccc1	[#8]-[#6@@H]-[#6]=[#6]
4	CHEMBL316412	CSc1ccc2c(C(=O)N(C)CC(=O)O)cccc2c1C(F)(F)F	[#7]-[#6]-[#6]=[#8]
4	CHEMBL320153	CCOC(=O)C1Cc2c(sc3ccccc23)CN1C(C)=O	[#6]-[#8]-[#6]=[#8]
4	CHEMBL3233839	COc1cccc2nccc(C(=O)NCC(=O)N3CCC[C@H]3C#N)c12	[#8]=[#6]-[#6]-[#7]
4	CHEMBL3355505	C[C@@H](c1ccccc1)N(C)C(=O)c1ccc(S(=O)(=O)Nc2ccccc2)cc1	[#7](-[#6@@H])-[#6]=[#8]
4	CHEMBL3431597	NNC(=O)c1cccc(-c2n[nH]c([C@H]3CCCCN3C(=O)COc3ccccc3)n2)c1	[#7]-[#7]-[#6]=[#8]
4	CHEMBL3464351	Cc1ccc(CNC(=O)CNCC2CCN(CCO)CC2)s1	[#6](-[#7])-[#6]-[#7]
4	CHEMBL355998	COc1ccc(C(=O)NCCCn2cncn2)cc1	[#7](-[#6])-[#6]=[#8]
4	CHEMBL3581300	COc1ccc(NC(=Nc2nc3nn(C)cc3c3nc(-c4ccco4)nn23)Nc2ccc(OC)cc2)cc1	[#7]=[#6](-[#7])-[#7]
4	CHEMBL3655423	CCOC(=O)c1ccc2c(C(=O)NCc3ccc(F)c(F)c3)c(C(C)C)n(Cc3ccccc3)c2c1	[#6](=[#8])-[#7]-[#6]
4	CHEMBL3662015	N[C@@H](CO)C(=O)NCc1cnc(Oc2ccc3c(c2)CCC(c2ccccc2)O3)s1	[#7]-[#6@@H]-[#6]-[#8]
4	CHEMBL3682748	O=S(=O)(Nc1ccncn1)c1ccc2c(-c3ccc(C(F)(F)F)cc3Cl)nccc2c1	[#6](-[#9])(-[#9])-[#9]
4	CHEMBL3785868	CCCC[C@@H](O)C(=O)N1C[C@H]2C[C@H]2[C@H]1C(=O)NCc1cc(Cl)ccc1-n1cnnn1	[#8]-[#6@@H]-[#6]=[#8]
4	CHEMBL3824121	COC(=O)/C=C/c1ccc(NCc2cccc(O)c2O)cc1	[#6]-[#8]-[#6]-[#6]
4	CHEMBL3974018	Cc1cccc(-c2scnc2C(=O)N2CC[C@H]2c2nc(-c3ccccc3OC(F)(F)F)no2)c1	[#6](-[#9])(-[#9])-[#9]
4	CHEMBL3981738	COc1ccc(C(=O)NC(C)(C)c2noc(C)n2)nc1-c1cccc(Cl)c1	[#7](-[#6])-[#6]=[#8]
4	CHEMBL403340	CNC(=O)[C@H](COCc1ccccc1)NC(=O)Nc1n[nH]c(=S)s1	[#7]-[#6](=[#8])-[#6@H]
4	CHEMBL4206074	Cc1ccc(NC(=O)Nc2cc(-c3ccccc3C(=O)O)ccc2Nc2ccccc2C(C)(C)C)cc1	[#7]-[#6](-[#7])=[#8]
4	CHEMBL422062	COc1cc2c(c(OC)c1OC)-c1ccc(OC)c(=O)cc1[C@@H](N(C)C(=O)C(F)(F)F)CC2	[#6](-[#9])(-[#9])-[#9]
4	CHEMBL4225989	O=C(CCc1ccc(F)cc1)N1CCN(Cc2ccc(O)c3ncccc23)CC1	[#8]=[#6]-[#6]-[#6]
4	CHEMBL4279829	C#CCn1c(=O)c2cc(S(=O)(=O)NC3(C)CC3)ccc2n(C)c1=O	[#6]1-[#6](-[#7])-[#6]-1
4	CHEMBL431333	COc1ccc(-n2nc(C(F)(F)F)cc2-c2ccc(NC(C)=O)cc2)cc1	[#7]-[#6](-[#6])=[#8]
4	CHEMBL432729	CCN(CC)C(=O)[C@H]1CCC2C3CNC4=C(Cl)C(=O)CC[C@]4(C)C3CC[C@@]21C	[#6]-[#7](-[#6])-[#6]
4	CHEMBL434993	CC1(C)[C@@H]2CC[C@@]1(CS(=O)(=O)N1CCC3(CCc4ccccc43)CC1)[C@@H](NC(=O)CCc1cccnc1)C2	[#6](=[#8])-[#6]-[#6]
4	CHEMBL448738	C=C[C@]1(C)C[C@@H](OC(=O)CO)[C@@]2(C)C(=O)[C@](CCNC(=O)OCc3ccccc3)(CCC2C)[C@@H](C)[C@@H]1O	[#8]=[#6]-[#6]-[#8]
4	CHEMBL4517545	Cc1cc(-c2nn(C3CCCN(C(=O)CN(C)C)C3)c3ncnc(N)c23)nn1C	[#6](=[#8])-[#6]-[#7]
4	CHEMBL4561947	COCC(C)NC(=O)CCn1cnc2sccc2c1=O	[#6]-[#6](-[#6])-[#7]
4	CHEMBL4571193	O=C(NCc1ccc(CNS(=O)(=O)c2ccc(CN3CCCC3)cc2)cc1)c1ccc(F)cc1	[#7]-[#16](=[#8])=[#8]
4	CHEMBL4632439	Cc1c(C(F)(F)F)sc2ncnc(SCC(=O)N3CC(=O)N(C)C3)c12	[#6](-[#9])(-[#9])-[#9]
4	CHEMBL466462	N[C@H](CN1CCN(c2nc3cc(F)ccc3n3cccc23)CC1)C(=O)O	[#8]=[#6]-[#6@H]-[#7]
4	CHEMBL4791163	Cc1[nH]c(/C=C2\C(=O)Nc3ccc(C(=O)N[C@H](C)c4ccccc4)cc32)c(C)c1NC(=O)C1CO1	[#6](=[#8])-[#7]-[#6@H]
4	CHEMBL4797314	CN(C)Cc1cncc(-c2cc3c(-c4cc5c(-c6ccncc6)ccnc5[nH]4)n[nH]c3cn2)c1	[#6]-[#7](-[#6])-[#6]
4	CHEMBL4802857	CC(C)C[C@H](NC(=O)OCC(C)(C)c1cccc(Cl)c1)C(=O)N[C@@H](C[C@@H]1CCNC1=O)C(O)S(=O)(=O)O	[#6](-[#6@H])-[#7]-[#6@@H]
4	CHEMBL486205	O=C(O)C(Cc1ccccc1)Oc1ccc(Cl)cc1Br	[#8]=[#6]-[#6]-[#8]
4	CHEMBL4923922	CCc1cc(C)c(C(=O)NC[C@H]2CCC[C@@H](CO)C2)o1	[#8]=[#6]-[#7]-[#6]
4	CHEMBL4946952	Cc1cc(NC(=O)Cn2ncn(C)c2=O)nn1CC(F)(F)F	[#6](-[#9])(-[#9])-[#9]
4	CHEMBL4962280	CC(C)N(C)C(=O)NC[C@H]1COC2(CCCCCC2)O1	[#6]-[#7](-[#6])-[#6]
4	CHEMBL4965230	CCC(=O)N1CCC2(CC1)Nc1ccc(C)c(C)c1-n1cccc12	[#6]-[#6]-[#6]=[#8]
4	CHEMBL5004783	O=C(CCc1conc1-c1ccccc1F)NCC1CCCCC1	[#8]=[#6](-[#6])-[#7]
4	CHEMBL5018629	CN1CC(=O)N(CCCC(=O)N2CCC(CC(F)(F)F)CC2)C1=O	[#6](-[#6]=[#8])-[#6]
4	CHEMBL514108	COC(=O)CC[C@H](/N=C(\C)C1=C(O)C=C2Oc3c(C(C)=O)c(O)c(C)c(O)c3[C@@]2(C)C1=O)C(=O)O	[#6]-[#8]-[#6]=[#8]
4	CHEMBL5182747	CC(C)NCc1ccccc1Cn1c(=S)[nH]c(=O)c2[nH]ccc21	[#6]-[#6](-[#6])-[#7]
4	CHEMBL521968	O=C(Nc1ccc(S(=O)(=O)C(F)(F)F)cc1)C1=CCN(c2ncccn2)CC1	[#6](-[#9])(-[#9])-[#9]
4	CHEMBL523640	COc1cc(/C=C/NNC(=O)CCCCCC(=O)NO)c(Br)cc1O	[#7](-[#6]=[#8])-[#7]
4	CHEMBL5485491	CC(NC(=O)c1cccc(C#N)c1)c1ccccc1	[#6]-[#7]-[#6]=[#8]
4	CHEMBL5485901	O=C(NCc1cnn(-c2ccccc2)c1)C(Cc1ccccc1)n1cnnn1	[#8]=[#6]-[#6]-[#6]
4	CHEMBL568148	CCc1cc2c(N3CCN(C(=O)c4ccc(-c5ccccc5)cc4)CC3)nc(NC[C@@H](O)CO)nc2s1	[#6]-[#6@@H](-[#6])-[#8]
4	CHEMBL62670	O=C(N[C@@H](Cc1c[nH]c2ccccc12)C(=O)O)c1ccc[n+]([O-])c1	[#8]-[#6]-[#6@@H]-[#7]
4	CHEMBL7682	C[C@]12CCC3C4CCC(=O)C=C4CCC3C1CC[C@@]2(O)C#CCCBr	[#35]-[#6]-[#6]-[#6]
4	CHEMBL80667	O=C(CCS)OC(Cc1ccccc1)C(=O)O	[#6]-[#6]-[#6]-[#16]
4	CHEMBL83432	O=S(=O)(CCN1CCC(N2CCCC2)CC1)N1CCc2c(nc(O)c3ccccc23)C1	[#8]=[#16](=[#8])-[#6]
4	CHEMBL87621	CCOC(=O)c1c(C)nc2c(cnn2CC(C)CC)c1N	[#6]-[#8]-[#6]=[#8]
5	CHEMBL1080202	O=C(Nc1cccc(Cl)c1)c1ccc(C(F)(F)P(=O)(O)O)cc1	[#9]-[#6](-[#15]=[#8])-[#9]
5	CHEMBL1196748	O=C(OCCN1CCN(c2ccccc2)CC1)C1(c2ccc(I)cc2)CCCC1	[#8]=[#6]-[#8]-[#6]-[#6]
5	CHEMBL1207603	Cc1nc(-c2ccccc2)c(C)c(-c2ccc(F)cc2)c1CCP(=O)(O)C[C@H](O)CC(=O)O	[#6]-[#6@H]-[#6]-[#6]=[#8]
5	CHEMBL1347540	CC1CC1C(=O)OCC(=O)NCc1ccc(Cl)cc1	[#8]-[#6]-[#6]-[#7]-[#6]
5	CHEMBL1359623	Cc1sc(NC(=O)Cn2c(=O)oc3ccccc32)nc1-c1ccc(Cl)cc1	[#7]-[#6](=[#8])-[#6]-[#7]
5	CHEMBL1393469	CCCc1ccc(Oc2coc3cc(OCC(=O)Nc4ccccc4C)ccc3c2=O)cc1	[#6](=[#8])(-[#7])-[#6]-[#8]
5	CHEMBL1408446	CCN(Cc1ccccc1)C(c1ccccn1)c1nnnn1C(C)(C)CC	[#7]-[#6](-[#6])(-[#6])-[#6]
5	CHEMBL1408492	CCOC(=O)C1(CCc2ccccc2)CCN(Cc2csc(C(C)=O)c2)CC1	[#6]-[#6]-[#8]-[#6]=[#8]
5	CHEMBL1448024	COc1cccc([C@H](O)Cn2cc(-c3ccc(CON=C(C)C)cc3)nn2)c1	[#8]-[#7]=[#6](-[#6])-[#6]
5	CHEMBL1464932	CCOC(=O)Cc1nnc(NC(=O)c2cccc(OCC)c2)s1	[#6]-[#8]-[#6](=[#8])-[#6]
5	CHEMBL1477551	Cc1cccc(NC(=O)Cn2nnc(C(=O)Nc3ccccc3Br)c2N)c1C	[#7]-[#6](=[#8])-[#6]-[#7]
5	CHEMBL149663	O=C[C@H](CC(=O)O)NC(=O)c1ccc(CNS(=O)(=O)c2cccc(-c3noc(O)n3)c2)nc1	[#8]=[#6]-[#6@H]-[#6]-[#6]
5	CHEMBL1519044	COc1cccc(-c2nnn(CC(=O)NC3CCCC3)n2)c1OC	[#7]-[#6]-[#6](=[#8])-[#7]
5	CHEMBL1531224	CC(=O)N[C@@H](C)C(=O)N1CCC(n2nccc2NC(=O)CCCc2ccccc2)CC1	[#7]-[#6@@H](-[#6])-[#6]=[#8]
5	CHEMBL1538181	O=C(O)CC(=O)Nc1cc(Cl)ccc1O	[#6](-[#8])-[#6]-[#6]-[#7]
5	CHEMBL1560929	COC(=O)C(NC(C)=O)(Nc1ccccc1)C(=O)OC	[#6]-[#6](-[#6])(-[#7])-[#7]
5	CHEMBL160159	CCCCCCCCNc1nc(O)c(C#N)c(-c2ccc(C)cc2)n1	[#6]-[#6]-[#6]-[#6]-[#7]
5	CHEMBL161217	COCC(=O)N(C1CCN(CCc2ccccc2)CC1)N1CCCCC1	[#8]-[#6]-[#6](=[#8])-[#7]
5	CHEMBL1736699	COC(=O)[C@H](CC(C)C)N1Cc2cc(OC)cc(OC)c2-c2ccccc2S1(=O)=O	[#6]-[#8]-[#6]-[#6@H]-[#6]
5	CHEMBL1859784	O/N=C(\NCC1CC1)c1cccnc1Oc1ccc2ccccc2c1	[#8]-[#7]=[#6]-[#7]-[#6]
5	CHEMBL1870299	CCN(c1ccccc1)S(=O)(=O)c1ccc(OCC(F)(F)F)c(NC(=O)c2ccc(O)nc2)c1	[#6]-[#6](-[#9])(-[#9])-[#9]
5	CHEMBL1870579	CCCn1c(SCC(=O)NC(C)(C)C)nnc1-c1ccco1	[#6]-[#6](=[#8])-[#7]-[#6]
5	CHEMBL18759	Cc1nc(N)ncc1CNC(=O)Cn1c(C)cnc(NCCc2ccc3c(c2)CCO3)c1=O	[#6]-[#7]-[#6](=[#8])-[#6]
5	CHEMBL1894276	COc1ccc(NC(=O)CN(C)C(=O)Cc2ccsc2)cc1	[#6]-[#6]-[#7]-[#6]=[#8]
5	CHEMBL1934653	Cc1ccccc1-n1c(C)nc2c(OCC(=O)NN)cccc2c1=O	[#8]=[#6](-[#7]-[#7])-[#6]
5	CHEMBL196974	Cc1c(Cl)cccc1NC(=O)CN(c1ccc(Cl)cc1)S(=O)(=O)c1ccccc1	[#16]-[#7]-[#6]-[#6]=[#8]
5	CHEMBL2006272	NC1=NN(c2ccccc2)C(=O)C1C(=O)C(=O)Nc1cccc(C(F)(F)F)c1	[#8]=[#6](-[#7])-[#6]=[#8]
5	CHEMBL2032224	COC1=CC2(C=C(OC)C1=O)CC[C@H]1c3c(cc(OC)c(O)c32)CCN1S(=O)(=O)C(F)(F)F	[#9]-[#6](-[#16])(-[#9])-[#9]
5	CHEMBL2107684	COCCOC(=O)NS(=O)(=O)c1ccc(C)cc1	[#6]-[#6]-[#8]-[#6]=[#8]
5	CHEMBL2132126	Cc1ccc(S(=O)(=O)NN=C2CC3CC2C2CCCC32)cc1	[#16](=[#8])(=[#8])-[#7]-[#7]
5	CHEMBL2145403	COC(=O)Cc1ccc(NC(=S)N2CCN(CCO)CC2)cc1	[#6]-[#8]-[#6](=[#8])-[#6]
5	CHEMBL2158798	NC(=O)OC(CCN1CCN(c2ccccc2)CC1)c1ccc(Cl)cc1	[#6]-[#8]-[#6]-[#6]-[#6]
5	CHEMBL219453	CNC(=O)Oc1cc(C)c(/C=C/c2cncc(C(=O)OC)c2)c(C)c1	[#6]-[#7]-[#6](=[#8])-[#8]
5	CHEMBL2227804	CCCCCCCCc1cc(-c2ccc(NC(=O)NC(=O)c3c(F)cccc3F)cc2)no1	[#6](=[#8])-[#7]-[#6]=[#8]
5	CHEMBL2261699	CCOC(=O)C1=C(C)NC(=S)NC1/C=C\c1ccccc1	[#6]-[#6]-[#8]-[#6]=[#8]
5	CHEMBL2287907	CN(C(=O)COc1onc(C(F)(F)F)c1-c1ccccc1)c1ccccc1	[#7]-[#6](=[#8])-[#6]-[#8]
5	CHEMBL253750	CC[C@@]1(O)OC(=O)c2c1cc1n(c2=O)Cc2c-1nc1ccccc1c2/C=N/OC(C)(C)C	[#8]-[#6](-[#6])(-[#6])-[#6]
5	CHEMBL276769	CC(C)(CC(=O)O)c1nc2ccccc2n1Cc1ccc(Cl)cc1	[#6]-[#6]-[#6](=[#8])-[#8]
5	CHEMBL278788	[N-]=[N+]=NCC(=O)NC(CO)C(O)c1ccc([N+](=O)[O-])cc1	[#7+]=[#7]-[#6]-[#6]-[#7]
5	CHEMBL282446	CC(C)C[C@H](NC(=O)C(CCc1ccccc1)CP(=O)(O)[C@H](C)NC(=O)CN1C(=O)c2ccccc2C1=O)C(=O)Nc1ccccc1	[#6]-[#6](-[#6]=[#8])-[#6]
5	CHEMBL297462	Cc1cn(C2CC(F)C(COS(C)(=O)=O)O2)c(=O)[nH]c1=O	[#6]-[#8]-[#16](=[#8])=[#8]
5	CHEMBL3088256	O=C(N[C@H](Cc1ccccc1)C(=O)O)c1ccc(CN(Cc2ccccc2)Cc2ccccc2)cc1	[#7]-[#6@H](-[#6])-[#6]-[#8]
5	CHEMBL3127219	CC(C)NCc1cccc2[nH]c3cc(O)ccc3c12	[#6]-[#6](-[#6])-[#7]-[#6]
5	CHEMBL3192848	O=C(N/N=C/c1ccc2c(c1)OCO2)c1ccc(COc2cccc3cccnc23)cc1	[#8]=[#6]-[#7]-[#7]=[#6]
5	CHEMBL324291	Nc1ccc(C[C@H](NS(=O)(=O)c2cnccc2N[C@@H](Cc2ccccc2)CN2CCCC2)C(=O)N2CCC(CCF)CC2)cc1	[#6]-[#6@H](-[#6])-[#7]-[#16]
5	CHEMBL3262855	CN(C)CCn1cnnc1-c1cc(Oc2ccc(NC(=O)N/N=C/c3ccc(O)c(F)c3)cc2F)ccn1	[#6]-[#7](-[#6])-[#6]-[#6]
5	CHEMBL3274771	CCOC(=O)c1nnc2nccn2c1N	[#6]-[#6]-[#8]-[#6]=[#8]
5	CHEMBL3305101	C[C@@H](N)C(=O)N[C@H](C)C(=O)NO	[#6]-[#7]-[#6@H](-[#6])-[#6]
5	CHEMBL333803	CCc1c(C(=O)C(N)=O)c2c(OCc3ccncc3)cccn2c1Cc1ccccc1-c1ccccc1	[#6](=[#8])-[#6](-[#7])=[#8]
5	CHEMBL344432	COc1cccc2c1CCCC2CCCNCCOc1ccccn1	[#6]-[#7]-[#6]-[#6]-[#6]
5	CHEMBL3485640	CCN(CC)C(=O)[C@@H]1C[C@H](n2cc(-c3ccccn3)nn2)CN1	[#6]-[#7](-[#6])-[#6]=[#8]
5	CHEMBL3495453	CCOC(=O)N1CCC(C(=O)c2cc(F)ccc2F)CC1	[#6]-[#6]-[#8]-[#6]=[#8]
5	CHEMBL3495827	CC(Cn1ccnc1)NC(=O)NCCc1ccc2c(c1)OCCO2	[#6](-[#6]-[#7])-[#7]-[#6]
5	CHEMBL3585628	C=C1C(=O)[C@@]23CC[C@H](C(=C)C)[C@@](C)(CCC(=O)OC(C)C)[C@@H]2CC[C@H]1C3	[#8](-[#6](-[#6])-[#6])-[#6]
5	CHEMBL3645751	C=C[C@@H]1C[C@]1(NC(=O)[C@@H]1C[C@@]2(CN1C(=O)[C@@H](NC(=O)[C@@H](NC(=O)c1cc(CC)nn1C)C1CCCCC1)C(C)(C)C)C(C)(C)C21CCC1)C(=O)NS(=O)(=O)N1CCCC1	[#7]-[#16](=[#8])(=[#8])-[#7]
5	CHEMBL3662192	CS(=O)(=O)NC(=O)c1cc(C2CC2)c(OCC2CCC3CC3C2)cc1F	[#6]-[#16]-[#7]-[#6]=[#8]
5	CHEMBL37369	CCCC(OCCN1CCN(CCC(=O)O)CC1)c1ccccc1	[#6]-[#6]-[#6]-[#6]-[#8]
5	CHEMBL3740501	CCCC/C(CC)=N/N=C1\SCC(=O)N1CN1C(=O)c2ccccc2C1=O	[#6]-[#6](-[#6])=[#7]-[#7]
5	CHEMBL378183	COC(=O)N1CC[C@@]2(CC=C(C)C)c3ccccc3N(CC=C(C)C)[C@@H]12	[#6]-[#8]-[#6](=[#8])-[#7]
5	CHEMBL3805662	N#CCNC(=O)[C@H](Cc1cccc(Br)c1)NC(=O)c1ccc(-c2ccccc2)cc1	[#6]-[#7]-[#6]-[#6@H]-[#6]
5	CHEMBL3914042	O=S(=O)(NCC1CC1)c1ccc(NC2CCCCCC2)cc1C(F)(F)F	[#7]-[#6]-[#6]1-[#6]-[#6]-1
5	CHEMBL3917234	C[C@H]1OC(=O)N(c2ccc(C#N)c(C(F)(F)F)c2)[C@H]1[C@@H](O)C(F)(F)F	[#6](-[#6@@H])(-[#9])(-[#9])-[#9]
5	CHEMBL4086741	CCCOC(=O)c1noc2c1C[C@]1(C)c3cc(OC)ccc3CC[C@H]1C2(C)C	[#6]-[#6]-[#8]-[#6]=[#8]
5	CHEMBL4088574	NC(C(=O)O)c1ccc2c(c1)OCCO2	[#7]-[#6]-[#6](=[#8])-[#8]
5	CHEMBL4174490	CN(C(=O)Cn1c(=O)n(CCCC(=O)NCc2ccccc2)c(=O)c2sccc21)c1ccccc1	[#6]-[#6]-[#6]-[#6]=[#8]
5	CHEMBL4208199	COC(=O)[C@@H](Cc1ccccc1)NC(=O)c1ccc2c(c1)/C(=C/c1[nH]c(C)c(C(=O)N[C@@H](Cc3ccccc3)C(=O)O)c1C)C(=O)N2	[#6]-[#8]-[#6](=[#8])-[#6@@H]
5	CHEMBL4218291	COc1cc(C)c(-c2cccc(COc3ccc(S(=O)(=O)C(C)(C)C(=O)O)cc3)c2)c(C)c1	[#16]-[#6](-[#6])(-[#6])-[#6]
5	CHEMBL422664	C/C(=N\OC(Cn1ccnc1)c1ccc(F)cc1F)c1c(F)cccc1F	[#7]-[#8]-[#6]-[#6]-[#7]
5	CHEMBL4286613	C#CCCCOc1ccc(-c2cc(=O)c3ccccc3o2)cc1	[#6]-[#6]-[#6]-[#6]-[#8]
5	CHEMBL4471516	NC(=O)c1cccc([C@H]2C[C@H]3CC[C@@H](C2)N3CCN(CC2CCCCC2)C(=O)c2ccco2)c1	[#6]-[#7](-[#6])-[#6]=[#8]
5	CHEMBL4471987	Cc1csc(NC(=O)CCCOc2ccccc2)n1	[#7]-[#6](=[#8])-[#6]-[#6]
5	CHEMBL4537624	CCCNC(=O)C(C)NC(=O)c1ccc(F)cc1	[#7]-[#6](=[#8])-[#6]-[#6]
5	CHEMBL455424	CNCc1cc(S(=O)(=O)NC)ccc1Oc1ccc(Cl)c(Cl)c1	[#16](=[#8])(=[#8])-[#7]-[#6]
5	CHEMBL4563808	CC(OC(=O)c1ccccc1Nc1ccc(F)cc1)C(=O)N1CCCC1	[#6]-[#6](-[#8]-[#6])-[#6]
5	CHEMBL4566945	O=C(COc1ccc(Br)cc1)NCc1nnc[nH]1	[#8]=[#6](-[#6])-[#7]-[#6]
5	CHEMBL4581783	CSc1nnc(NC(C)(C)C)s1	[#7]-[#6](-[#6])(-[#6])-[#6]
5	CHEMBL4643926	Cc1cccc(N2CCN(CCCC(=O)NCn3nc(CC(N)=O)c4cccc(F)c4c3=O)CC2)c1C	[#6]-[#6]-[#6]-[#6]=[#8]
5	CHEMBL473935	CNCCCNC[C@H]1O[C@@H](n2c(-c3ccccc3)nc3c(N)ncnc32)[C@H](O)[C@@H]1O	[#7]-[#6]-[#6]-[#6]-[#7]
5	CHEMBL4743121	Cc1cc(-c2ccn3nc(N)c(-c4ccc(CC(=O)O)cc4)c3n2)cc2c1C(=O)N([C@@H](C)C1CC1)C2	[#6]1(-[#6]-[#6]-1)-[#6@@H]-[#7]
5	CHEMBL4747587	CN(C)c1ccccc1C(=O)NCCc1c[nH]c2ccc(O)cc12	[#6](=[#8])-[#7]-[#6]-[#6]
5	CHEMBL4751726	CC(=O)OCCN(CCOC(C)=O)c1ccc2ncnc(Nc3cccc(Br)c3)c2c1	[#6]-[#6]-[#7]-[#6]-[#6]
5	CHEMBL4788662	O=c1cc(-c2cccc3c2Sc2ccc(OC4CN(CC(F)F)C4)cc2C3)oc(N2CCOCC2)c1	[#6]1-[#6]-[#7](-[#6])-[#6]-1
5	CHEMBL4867285	Cc1ccc(NC(=O)Cn2ncc(Cl)c(Cl)c2=O)cc1S(=O)(=O)NCCc1cccnc1	[#16](=[#8])(=[#8])-[#7]-[#6]
5	CHEMBL4868899	CC#CC(=O)N1CCCC[C@H]1c1nc(-c2ccc(C(=O)Nc3cc(CC)ccn3)cc2)c(C(N)=O)n1N	[#6]-[#6]#[#6]-[#6]=[#8]
5	CHEMBL4874957	CCn1c(-c2ccc(C(F)(F)F)nc2)nc2c(O[C@H]3CCN(C(=O)C4CC4)C3)ncnc21	[#6](=[#8])-[#6]1-[#6]-[#6]-1
5	CHEMBL4946614	CCOc1ccc(CN2CCC[C@H]2c2nc(C)no2)cc1COC(C)=O	[#6]-[#8]-[#6](-[#6])=[#8]
5	CHEMBL4957414	CC(CCCO)NC(=O)NC1CCCC1c1ccc(F)cc1	[#6]-[#6]-[#6]-[#6]-[#8]
5	CHEMBL4960977	C[C@@H](Cn1cnc2ccccc2c1=O)NCc1csc(N)n1	[#6]-[#6@@H](-[#6])-[#7]-[#6]
5	CHEMBL4989798	Cc1ccoc1C(=O)N[C@H](c1cncc(Br)c1)C1CC1	[#6]1(-[#6]-[#6]-1)-[#6@H]-[#7]
5	CHEMBL4998864	CC(C)(CNC(=O)c1ccc(Cl)cc1Br)C(N)=O	[#8]=[#6]-[#6]-[#6]-[#7]
5	CHEMBL4999680	Cn1c(-c2ccccc2)nnc1[C@@H](C#N)C(=O)Nc1ccccc1	[#8]=[#6]-[#6@@H]-[#6]#[#7]
5	CHEMBL5025878	Cc1nnc(CN(Cc2nnnn2C2CC2)C(C)(C)C)o1	[#6](-[#6])(-[#6])(-[#6])-[#7]
5	CHEMBL507571	CCCN(CCC)C(=O)c1cc(C)cc(C(=O)N[C@@H](Cc2cc(F)cc(F)c2)[C@H](O)[C@@H]2NCCN(CC3CC3)C2=O)c1	[#8]=[#6]-[#7]-[#6@@H]-[#6@H]
5	CHEMBL5189175	COc1ccccc1N1CCN(CCCCN(C)C(=O)c2cnc(SC)n2C)CC1	[#7](-[#6])(-[#6]=[#8])-[#6]
5	CHEMBL5274422	CCN1CCC2(CCC(Oc3ccc(C(=O)NS(=O)(=O)C4CC4)cc3)CC2)CC1	[#7]-[#16]-[#6]1-[#6]-[#6]-1
5	CHEMBL5316023	C=CCc1cccc(Oc2ccc(C(=O)CC)cc2)c1OCCCSC(=N)N	[#6]-[#6]-[#16]-[#6]-[#7]
5	CHEMBL541725	CC(=O)NC[C@H]1CN(c2ccc(N3CCN(C(=O)NC4CCCC4)CC3)c(F)c2)C(=O)O1	[#6]-[#6](=[#8])-[#7]-[#6]
5	CHEMBL56035	CC(C)[C@H](NC(=O)CN)C(=O)O	[#7](-[#6@H]-[#6]=[#8])-[#6]
5	CHEMBL72926	CN(C)c1cc(COP(N)(=O)N(CCBr)CCBr)sc1[N+](=O)[O-]	[#8]-[#15](-[#7])(=[#8])-[#7]
5	CHEMBL87173	N#CCO/N=C1/c2ccccc2-c2ccc(OCCN3CCCCC3)cc21	[#7]#[#6]-[#6]-[#8]-[#7]
6	CHEMBL106002	CCOC(=O)Nc1cc2c(c(N)n1)N=C(c1ccc(OC)cc1)C(C)N2	[#6]-[#6]-[#8]-[#6](=[#8])-[#7]
6	CHEMBL1078199	NC(=O)[C@H](Cc1ccccc1)NC(=O)[C@H](Cc1c[nH]cn1)NC(=O)CS	[#6](=[#8])-[#6@H]-[#7]-[#6]-[#6@H]
6	CHEMBL108471	CC(C)(C)OC(=O)N[C@@H](Cc1ccccc1)[C@@H](O)C[C@@H](Cc1ccccc1)C(=O)N[C@H]1CCCC[C@H]1O	[#6]-[#8]-[#6]-[#7]-[#6@@H]-[#6@@H]
6	CHEMBL1086591	O=C(C1CCC1)N1CCCC[C@H]1c1nnn(-c2cccc(Cl)c2)n1	[#8]=[#6]-[#6]1-[#6]-[#6]-[#6]-1
6	CHEMBL1097980	Clc1ccc(C(c2cc3ccccc3o2)n2ccnc2)cc1	[#6]-[#6]1:[#6]:[#6]:[#6]:[#8]:1
6	CHEMBL1313631	CCCNC(=O)/C(C#N)=C1\N=C(NC(=O)c2ccco2)c2ccccc21	[#6]-[#7]-[#6](=[#8])-[#6]-[#6]
6	CHEMBL1320550	N#CC1=C(SCC(=O)NCc2ccccc2)NC(=O)CC1c1ccco1	[#16]-[#6]-[#6](=[#8])-[#7]-[#6]
6	CHEMBL1347527	COc1ccc(Cc2nnc(NC(=O)C3CCCO3)s2)cc1OC	[#16]1:[#6]:[#7]:[#7]:[#6]:1-[#7]
6	CHEMBL1356318	CC(C)CCN1CCc2nc(COc3ccccc3)c3c(c2C1)COC(C)C3	[#6]-[#6](-[#6])-[#6]-[#6]-[#7]
6	CHEMBL1392993	CC(=O)Nc1ccc(S(=O)(=O)N(C)CC(=O)OC(C)C(=O)N(C)Cc2ccccc2)cc1	[#16](=[#8])(=[#8])-[#7]-[#6]-[#6]
6	CHEMBL1433660	CCCCN(Cc1nc(O)c2ccccc2n1)C(=O)COc1ccc(F)cc1Cl	[#6]-[#7](-[#6]-[#6]-[#6])-[#6]
6	CHEMBL1454901	O=C1CC(c2nc3ccccc3[nH]2)CN1c1ccccc1F	[#8]=[#6]1-[#6]-[#6]-[#6]-[#7]-1
6	CHEMBL1471711	O=C(Nc1nnc(S(=O)(=O)N2CCCC2)s1)c1cccc([N+](=O)[O-])c1	[#7]-[#6]1:[#7]:[#7]:[#6]:[#16]:1
6	CHEMBL148701	CCc1nc(Cc2c[nH]cn2)sc1CC	[#6]1:[#7]:[#6](-[#6]):[#16]:[#6]:1
6	CHEMBL149704	c1nc(Cc2nc3c(s2)CCC3)c[nH]1	[#6]-[#6]1:[#7]:[#6]:[#6]:[#16]:1
6	CHEMBL1497089	Cc1nc(NC(=O)/C=C/c2ccccc2)sc1C(=O)Nc1ccc(Cl)cc1	[#6]1:[#6](:[#7]:[#6]:[#16]:1)-[#6]
6	CHEMBL1504261	Cc1[nH]c2ccccc2c1/C=C(/C#N)C(=O)NC(C)C	[#7](-[#6])-[#6]-[#6](=[#6])-[#6]
6	CHEMBL1519597	CC(=O)OCC(=O)C1(O)CCC2C3CCC4=CC(=O)C=CC4(C)C3C(O)CC21C	[#6](=[#8])-[#8]-[#6]-[#6]=[#8]
6	CHEMBL1554945	CCc1ccc(-c2nc(C[S+]([O-])CC(=O)NCc3ccc(F)cc3)c(C)o2)cc1	[#6]1:[#7]:[#6](:[#6]:[#8]:1)-[#6]
6	CHEMBL1566779	CC(C)(C)n1nc2c(c1NC(=O)c1ccco1)C[S+]([O-])C2	[#7]1:[#7]:[#6]:[#6]:[#6]:1-[#7]
6	CHEMBL1574385	Cc1noc(NS(=O)(=O)c2ccc(NC(=O)c3ccc(Br)o3)cc2)c1C	[#6]1:[#6]:[#6]:[#6](-[#35]):[#8]:1
6	CHEMBL1618323	CCCCCCn1ccc(=N)cc1	[#6]-[#6]-[#6]-[#6]-[#6]-[#7]
6	CHEMBL163633	CC(C)c1ccccc1SC1=C(O)OC(CCCC(=O)N2CCOCC2)(c2ccccc2)CC1=O	[#6](-[#6]-[#6](=[#8])-[#7])-[#6]
6	CHEMBL1701914	CC(C)(C)S(=O)(=O)/C(C#N)=C/c1cccn1S(=O)(=O)c1cccc(C#N)c1	[#6]-[#6](-[#6])(-[#6])-[#16]-[#6]
6	CHEMBL1703305	CC1(c2ccc3c(c2)OCCO3)NC(=O)N(CC(=O)c2ccc[nH]2)C1=O	[#6]-[#6]1:[#6]:[#6]:[#6]:[#7H]:1
6	CHEMBL1740131	CCC(C)Sc1ccc([C@H]2N[C@@](Cc3ccccc3)(C(=O)OC)[C@H]3C(=O)N(CC)C(=O)[C@@H]23)cc1OC	[#6]1-[#6@@H]-[#6@@H]-[#6]-[#7]-1-[#6]
6	CHEMBL1740910	CCS(=O)(=O)N1CCN(S(=O)(=O)c2ccccc2)CC1	[#6]-[#6]-[#16](=[#8])(=[#8])-[#7]
6	CHEMBL1904857	C[C@H](CO)N1C[C@H](C)[C@@H](CN(C)C(=O)Nc2ccc(C(F)(F)F)cc2)Oc2ccc(NS(=O)(=O)c3ccccc3)cc2C1=O	[#6]-[#7](-[#6])-[#6](=[#8])-[#7]
6	CHEMBL206138	N#Cc1c2ccccc2cn1CCCCCCN1CCCCC1	[#6]-[#6]-[#6]-[#6]-[#6]-[#6]
6	CHEMBL2093512	CCN(CC)c1ccc(NC(=O)Cc2csc(NC(=O)c3cc(OC)cc(OC)c3)n2)c(C)c1	[#6]1:[#7]:[#6](:[#6]:[#16]:1)-[#6]
6	CHEMBL21246	Cc1cnc(-c2cccc([N+](=O)[O-])c2)n2nc(Cl)nc12	[#6]1(-[#17]):[#7]:[#6]:[#7]:[#7]:1
6	CHEMBL2136516	Nc1sc(-c2ccccc2)cc1C(=O)NCCc1c[nH]c2ccccc12	[#6]-[#6]1:[#6]:[#7H]:[#6]:[#6]:1
6	CHEMBL213948	Cc1ccc(-n2c(C)nnc2SCC(=O)Nc2ccc3ccccc3c2)cc1	[#7]1:[#6]:[#7]:[#7]:[#6]:1-[#16]
6	CHEMBL2142084	CC(C)(C)NC(=O)C(CCc1ccccc1)n1c(=O)c(-c2ccccc2)nc2ccccc21	[#7]-[#6](-[#6]-[#7])-[#6]-[#6]
6	CHEMBL2170798	COC(=O)c1cnn(-c2nc(NC(C3CC3)C3CC3)c3ncn([C@H]4[C@H](O)[C@H](O)[C@@H]5C[C@@H]54)c3n2)c1	[#6]1:[#6](-[#6]):[#6]:[#7]:[#7]:1
6	CHEMBL2218191	CN1C(=O)CC[C@H]1C(=O)NCc1cccc(C(F)(F)F)c1F	[#7]1-[#6](=[#8])-[#6]-[#6]-[#6@@H]-1
6	CHEMBL229660	COc1ccc(CC(=O)NC(CCN(C)C)c2ccc3ccccc3c2)cc1	[#6]-[#6]-[#6]-[#7](-[#6])-[#6]
6	CHEMBL240535	CCCNC(=O)OC/C=C\CO[C@@H]1O[C@H](CO)[C@@H](O)[C@H](O)[C@H]1NC(C)=O	[#7]-[#6](=[#8])-[#8]-[#6]-[#6]
6	CHEMBL241556	CN(C)c1ccc(/C=C/C(=O)c2ccc(I)cc2)s1	[#7]-[#6]1:[#16]:[#6]:[#6]:[#6]:1
6	CHEMBL243227	N[C@@H](CC(=O)N1CCn2c(nnc2C(F)(F)F)C1)Cc1cccc(C(F)(F)F)c1	[#7]-[#6@@H]-[#6]-[#6](=[#8])-[#7]
6	CHEMBL256753	CC1(C)[C@H]2CC[C@](C)(C2)[C@@H]1NC(=O)c1ccc(Br)c(S(=O)(=O)N2CCCC2)c1	[#16]-[#7]1-[#6]-[#6]-[#6]-[#6]-1
6	CHEMBL278354	CCCOc1ccc(C(N)=O)cc1-c1nc(O)c2cc3c(cc2n1)ncn3Cc1ccc(F)cc1	[#6]1:[#6]:[#7]:[#6]:[#7]:1-[#6]
6	CHEMBL3238112	NC(=S)n1nc(-c2ccc([N+](=O)[O-])cc2)c(/N=N/c2ccccc2Cl)c1O	[#7]1:[#7]:[#6]:[#6]:[#6]:1-[#8]
6	CHEMBL328408	CCN1c2ncc(/C=C/C(=O)OC)cc2C(=O)N(C)c2cccnc21	[#6]=[#6]-[#6](=[#8])-[#8]-[#6]
6	CHEMBL3400237	CC[C@H](C)[C@H](N)CN(C(=O)[C@@H]1C[C@H]1c1csc(C)n1)c1ccc(-c2ccccc2)cc1	[#7]-[#6](=[#8])-[#6@@H]1-[#6]-[#6@@H]-1
6	CHEMBL3438897	Cc1ccc(C(=O)Nc2nnc(C(C)C)s2)c(-n2cnnn2)c1C	[#6]1:[#7]:[#7]:[#6](-[#6]):[#16]:1
6	CHEMBL3449841	Cc1ccnc(C2CCN(C(=O)c3cnn(C)c3)C2)n1	[#6]1:[#6](-[#6]):[#6]:[#7]:[#7]:1
6	CHEMBL3454523	Cn1c(CO)nnc1SCc1c(F)cccc1Br	[#7]1:[#6]:[#7]:[#7]:[#6]:1-[#16]
6	CHEMBL3473880	COc1ncc(C(=O)N(Cc2cnn(C)c2)C(C)C)cn1	[#6](-[#6])(-[#6])-[#7]-[#6]=[#8]
6	CHEMBL3612460	CCNC(=S)NCC1CCc2ccccc2N1	[#6]-[#7]-[#6](=[#16])-[#7]-[#6]
6	CHEMBL3657293	Cc1nc2ccc(Nc3ncc(C(F)(F)F)c(Oc4cccc5c4C(=O)CC5)n3)cc2n1C	[#6]-[#7]1:[#6]:[#7]:[#6]:[#6]:1
6	CHEMBL365886	CCNC(=O)c1ccc(C(=C2CC3CCC(C2)N3Cc2ccoc2)c2cccc(N)c2)cc1	[#6]-[#6]1:[#6]:[#6]:[#8]:[#6]:1
6	CHEMBL3669245	c1cnc(O[C@@H]2CCN(c3nc4ccccc4[nH]3)C2)c(C2CCOCC2)c1	[#6]1:[#7H]:[#6](-[#7]):[#7]:[#6]:1
6	CHEMBL36803	C=CCOC(=O)/C=C(C)/C=C/CC(C)CCCC(C)C	[#6]-[#6]-[#8]-[#6](=[#8])-[#6]
6	CHEMBL3699547	N#C[C@H]1CCCC[C@@H]1n1cc(C(N)=O)c(Nc2ccc([C@@H](O)C(F)(F)F)nc2)n1	[#7]1:[#6]:[#6]:[#6](:[#7]:1)-[#7]
6	CHEMBL3727450	Cc1cc2ccccc2n1CCCNC(=O)[C@H]1[C@H](C(=O)NCCCCN2CCCC2)[C@H]2C=C[C@@H]1C21CC1	[#7]-[#6]-[#6]-[#6]-[#7]-[#6]
6	CHEMBL373807	CSc1nc(-c2ccc(F)cc2)c(-c2ccnc(NC(C)=O)c2)n1CCO	[#16]-[#6]1:[#7]:[#6]:[#6]:[#7]:1
6	CHEMBL3775214	Cn1c(SCCCN2CC3CCN(c4ccccc4C(F)(F)F)C3C2)nnc1-c1ccncc1	[#6]1:[#6]:[#6]:[#6]:[#6]:[#6]:1
6	CHEMBL3897394	O=c1cc(/C=C/c2cccc(F)c2)c2cc(C(c3ccc(Cl)cc3)c3nccs3)ccc2[nH]1	[#6]-[#6]1:[#7]:[#6]:[#6]:[#16]:1
6	CHEMBL3929938	Cc1ccc(C(=O)N2CCC(c3ccc(C#N)cc3)CC2)cc1-c1[nH]c(C(C)C)nc1C	[#6]1:[#7H]:[#6](-[#6]):[#7]:[#6]:1
6	CHEMBL3961833	COc1nc(N(CC(C)(C)F)c2cc(Cl)c(F)cc2F)cnc1C(=O)[C@H]1C[C@@H]1C(=O)O	[#6]1-[#6@@H]-[#6@H]-1-[#6](=[#8])-[#8]
6	CHEMBL4062703	CCN1C(=O)N[C@@](CN2Cc3ccc(OC)cc3C2=O)(c2cc3ncccc3o2)C1=O	[#7]1-[#6](=[#8])-[#7]-[#6@@]-[#6]-1
6	CHEMBL4108440	N#Cc1nc(C(=O)NCC2(C(=O)O)CCC2)c(O)c2ccc(Oc3c(F)cccc3F)cc12	[#6]1(-[#6]=[#8])-[#6]-[#6]-[#6]-1
6	CHEMBL4126669	COc1cccc(S(=O)(=O)NCC(O)/C=C/c2ccccc2)c1	[#16](=[#8])(=[#8])-[#7]-[#6]-[#6]
6	CHEMBL4129378	CC1=C(C(C)C(=O)N(C)CCCN(C)C)c2cc(F)ccc2/C1=C\c1ccc([S+](C)[O-])cc1	[#6](=[#8])-[#7]-[#6]-[#6]-[#6]
6	CHEMBL4161252	O=C(/C=C/c1ccccc1)OC[C@@H](O)c1ccccc1	[#6](-[#6])-[#8]-[#6]-[#6@@H]-[#8]
6	CHEMBL417664	Clc1ccccc1C1COC(Cn2ccnc2)(c2ccc(Br)cc2)O1	[#6]1:[#7](-[#6]):[#6]:[#6]:[#7]:1
6	CHEMBL423832	CCCc1cc(NCC(C)(C)N(CC)CC)nnc1-c1ccccc1	[#7]-[#6]-[#6]-[#7](-[#6])-[#6]
6	CHEMBL4448633	C[C@H]1CC[C@H](Oc2ccnc3sc(C(N)=O)c(N)c23)CC1	[#6]1(-[#7]):[#6]:[#6]:[#16]:[#6]:1
6	CHEMBL4469170	CS(=O)(=O)/C(C#N)=C/c1c(F)ccc(Cc2ccc(Cl)c(Cl)c2)c1F	[#6]-[#16](=[#8])(=[#8])-[#6]-[#6]
6	CHEMBL4470027	O=[N+]([O-])c1cn(-c2ccc(C(O)C3CC3)cc2)cn1	[#7+]-[#6]1:[#6]:[#7]:[#6]:[#7]:1
6	CHEMBL449938	CCn1nnc2c(N3CCCC3=O)cc(C(=O)N[C@@H](Cc3ccccc3)[C@H](O)CNCc3cccc(C(F)(F)F)c3)cc21	[#7](-[#6@@H]-[#6@H](-[#8])-[#6])-[#6]
6	CHEMBL4535175	OC[C@@H]1CNC[C@H]1C1CCN(Cc2ccco2)CC1	[#8]1:[#6](-[#6]):[#6]:[#6]:[#6]:1
6	CHEMBL4585563	COc1cc(/C=C/C(=O)c2ccc(OCCSC(=S)N3CCCC3)cc2)cc(OC)c1OC	[#16](-[#6]-[#7])-[#6]-[#6]-[#8]
6	CHEMBL4591109	CN(C)C(=O)c1occc1Br	[#6]1:[#8]:[#6]:[#6]:[#6]:1-[#35]
6	CHEMBL4636891	CCNCCO[C@H]1O[C@@H]2O[C@]3(C)CC[C@H]4[C@H](C)CC[C@@H]([C@H]1C)[C@@]24OO3	[#6]-[#6]-[#7]-[#6]-[#6]-[#8]
6	CHEMBL4650767	CCC(C)(C)NCC(O)c1ccc(OC(=O)N(C)C)cc1	[#6]-[#6](-[#6])(-[#6])-[#7]-[#6]
6	CHEMBL474749	Nc1ccccc1C(=O)Nc1nccs1	[#7]-[#6]1:[#7]:[#6]:[#6]:[#16]:1
6	CHEMBL477442	Fc1ccc(Cn2c(NC3CCN(c4ccnc5cc(Cl)ccc45)CC3)nc3ccccc32)cc1	[#6]1:[#7]:[#6](-[#7]):[#7]:[#6]:1
6	CHEMBL481658	CC(C)=CC(=O)O[C@H]1Cc2cc3ccc(=O)oc3cc2OC1(C)C	[#6]-[#6](-[#6])=[#6]-[#6]=[#8]
6	CHEMBL4888674	Cc1cc(CN2CCN(C(=O)c3ccc4[nH]ccc4c3)CC2)on1	[#6]1:[#6]:[#6](-[#6]):[#8]:[#7]:1
6	CHEMBL4891644	CCCOC[C@H]1CCN(Cc2noc(CC(C)C)n2)C1	[#7]1:[#6](-[#6]):[#7]:[#8]:[#6]:1
6	CHEMBL4923253	C#CCN(C)CCNS(=O)(=O)c1ccccc1	[#6]-[#6]-[#7](-[#6])-[#6]-[#6]
6	CHEMBL4944718	COCC[C@H]1CN(CCCn2cc(C)cn2)CCO1	[#6]-[#7]1:[#6]:[#6]:[#6]:[#7]:1
6	CHEMBL4951967	CCS(=O)(=O)Oc1ccccc1CN(C(=O)C(C)C)C(C)C	[#6](-[#6])(-[#6])-[#7](-[#6])-[#6]
6	CHEMBL4964634	CCc1ccc(-c2cc3c(=O)n(CC(=O)N4CCOCC4)ncn3n2)cc1	[#7]1:[#6]:[#7]:[#6]:[#6]:[#7]:1
6	CHEMBL4996531	C[C@H](Oc1ccccc1)C(=O)N1CCC(CCC(=O)Nc2ccccc2)CC1	[#6]-[#6@H](-[#8])-[#6](=[#8])-[#7]
6	CHEMBL5000038	CC1CC1C(=O)NC1CCCC(NC(=O)OC(C)(C)C)C1	[#6]1-[#6]-[#6]-1-[#6](=[#8])-[#7]
6	CHEMBL5011537	COc1cc(NC(=O)NCCC2(O)CCC2)c(OC)c(C)c1OC	[#7]-[#6](=[#8])-[#7]-[#6]-[#6]
6	CHEMBL5022706	COCc1nc(NC(=O)CCc2nc3cccnc3[nH]2)n[nH]1	[#6]1:[#7]:[#6](-[#7]):[#7]:[#7H]:1
6	CHEMBL5270041	COC(=O)c1cccc(N/N=C2\C(=O)Nc3ccc(S(=O)(=O)NCc4ccc(F)cc4)cc32)c1	[#6]1-[#6](=[#7])-[#6]-[#7]-[#6]:1
6	CHEMBL5272944	Cc1ccccc1-c1ccc2c(c1Cl)CN1CC(=O)NC1=N2	[#6]1=[#7]-[#6]:[#6]-[#6]-[#7]-1
6	CHEMBL5277744	Cc1cc(-c2cc(Cl)ccc2O)cc2nnc(Nc3ccc(S(=O)(=O)N(C)CCN4CCCC4)cc3)nc12	[#16](=[#8])(=[#8])-[#7]-[#6]-[#6]
6	CHEMBL5287400	COc1cc2ccc(-c3nc(C)ccc3-c3cnn(CC4(F)CCCC4)c3)cc2nn1	[#6]1:[#7]:[#7](-[#6]):[#6]:[#6]:1
6	CHEMBL5310738	FC(F)(F)c1cc(N2CCC[C@H]2c2nc3ccccc3[nH]2)nc(-c2ccncc2)n1	[#6]1:[#6]:[#6]:[#7]:[#6]:[#7]:1
6	CHEMBL5314477	N=C(N)NOCCONC(=O)[C@@H]1CC[C@@H]2CN1C(=O)N2OS(=O)(=O)O	[#7]1-[#6](=[#8])-[#7]-[#6@H]-[#6]-1
6	CHEMBL5488118	CCOc1ccc(NC(=O)Cn2cnnn2)cc1OCC	[#6]-[#7]1:[#6]:[#7]:[#7]:[#7]:1
6	CHEMBL599679	CCOC(=O)C(=CNc1cccc(C(=O)OCC)c1)C(=O)OCC	[#8]-[#6]-[#6](-[#6]-[#8])=[#6]
6	CHEMBL600823	O=C(c1ccccc1)c1oc2ccc3c4c(c(=O)oc3c2c1-c1ccccc1)CCCC4	[#6]-[#6]1:[#6]:[#6]:[#6]:[#8]:1
6	CHEMBL86440	CCCCc1nn(-c2ccc(Cl)cc2)c(=O)n1Cc1ccc(-c2ccccc2-c2nn[nH]n2)cc1	[#7]1(-[#6]):[#6]:[#7]:[#7]:[#6]:1
7	CHEMBL1170604	CCN(CC)CCNCc1cc2c3ccccc3n(Cc3ccccc3)c2cn1	[#6]1:[#6]:[#7]:[#6](:[#6]:[#6]:1)-[#6]
7	CHEMBL1170893	COc1cc(/C=C(\Cn2ccnc2)c2ccc(N)cc2)cc(OC)c1	[#6]1(-[#7]):[#6]:[#6]:[#6]:[#6]:[#6]:1
7	CHEMBL1191426	COc1ccc2cc(C(=O)CCN3CCOCC3)ccc2c1	[#8]-[#6]1:[#6]:[#6]:[#6]:[#6]:[#6]:1
7	CHEMBL1319532	Cc1nc(CC(=O)Nc2cccc(C)c2C)cs1	[#6]1:[#6](:[#7]:[#6]:[#16]:1)-[#6]-[#6]
7	CHEMBL1327908	Cc1cccc(NC(=O)CN2CCCN(S(=O)(=O)c3ccc(Br)s3)CC2)c1	[#6]1(:[#6]:[#6]:[#6](-[#35]):[#16]:1)-[#16]
7	CHEMBL1383943	CC1CC(C)CN(CCCNC(=O)c2cc3c(O)nc4ccccc4c3n2C)C1	[#6]1(-[#8]):[#7]:[#6]:[#6]:[#6]:[#6]:1
7	CHEMBL1387251	NNc1nc2c(F)cccc2s1	[#6]1:[#6](-[#9]):[#6]:[#6]:[#6]:[#6]:1
7	CHEMBL1394726	Cc1ccc(Cl)cc1N1CCN(c2ncnc3onc(C)c23)CC1	[#6]-[#6]1:[#6]:[#6]:[#6]:[#6]:[#6]:1
7	CHEMBL1402308	Cc1ccc(-c2noc(CCCOc3ccc(Cl)cc3Cl)n2)cc1	[#6]1:[#6]:[#6]:[#6](-[#8]):[#6]:[#6]:1
7	CHEMBL1410328	Nn1cc(-c2ccccc2)nc1SCC(=O)N1CCN(S(=O)(=O)c2ccc(Cl)cc2)CC1	[#7]1-[#6]-[#6]-[#7](-[#16])-[#6]-[#6]-1
7	CHEMBL1416526	O=C(Nc1ccc(F)cc1)c1nc(O)c2nnn(Cc3cccc4ccccc34)c2n1	[#6]1:[#6]:[#6](:[#7]:[#6]:[#7]:1)-[#8]
7	CHEMBL1472659	CCN(C(=O)Cn1cc(C(=O)c2ccc(F)cc2)c(=O)c2ccc(C)nc21)c1cccc(C)c1	[#6]1:[#6]:[#6]:[#6]:[#6]:[#6]:1-[#9]
7	CHEMBL1509677	NC(=O)C1CCN(C(=O)c2ccc(CS(=O)(=O)c3c(Cl)cccc3Cl)o2)CC1	[#6](=[#8])-[#6]1:[#8]:[#6]:[#6]:[#6]:1
7	CHEMBL1537894	COc1ccccc1CN1CCCCC1c1cccnc1	[#8]-[#6]1:[#6]:[#6]:[#6]:[#6]:[#6]:1
7	CHEMBL1570117	Cc1ccccc1OCC(=O)Nc1ccc2c(c1)OCCO2	[#6]1:[#6]:[#6](-[#7]):[#6]:[#6]:[#6]:1
7	CHEMBL1586130	O=C(CCC1CCCCC1)NNC(=O)c1cnccn1	[#8]=[#6](-[#6]-[#6])-[#7]-[#7]-[#6]
7	CHEMBL171791	Cc1cccc(Cn2cc(C(=N)S)c3c(N)ncnc32)c1	[#6]1:[#7]:[#6]:[#6](-[#6]=[#7]):[#6]:1
7	CHEMBL1869547	CC[C@]12C(=O)N(C)C[C@H]([C@@H]3C(=O)N(C)C(=O)[C@@H]31)N2C(=O)c1ccc(F)cc1	[#6]1(-[#6@H]-[#6@H]-[#6](-[#7]-1)=[#8])=[#8]
7	CHEMBL1951426	CC#CCn1c(N2CCC[C@H](N)C2)c(C#N)c2ncn(CC(=O)c3cccc(OC)c3)c(=O)c21	[#6]1:[#6]:[#6]:[#6]:[#6](-[#8]):[#6]:1
7	CHEMBL1985073	CCCCNC(=S)N/N=C1\CCCCc2ccccc21	[#6]-[#6]-[#7]-[#6](=[#16])-[#7]-[#7]
7	CHEMBL2003741	O=S(=O)(c1ccc(NC(=S)N/N=C/c2ccc(Oc3ccccc3)cc2)cc1)N1CCOCC1	[#6]1:[#6]:[#6]:[#6](-[#7]):[#6]:[#6]:1
7	CHEMBL2094579	CCOC(=O)N/N=C1/c2ccccc2-c2nc3nonc3nc21	[#6]-[#6]-[#8]-[#6](=[#8])-[#7]-[#7]
7	CHEMBL2133216	CC(=O)Nc1c(Br)cc2c(c1Br)C(=O)c1ccccc1-2	[#7]-[#6]1:[#6]:[#6]:[#6]:[#6]:[#6]:1
7	CHEMBL2142688	Cc1ccc(C)c(C(=O)COC(=O)c2cc(S(=O)(=O)N3CCOCC3)ccc2F)c1	[#6]1:[#6]:[#6](-[#9]):[#6]:[#6]:[#6]:1
7	CHEMBL2228475	CN1C(=O)C(=O)c2cccc(Cl)c21	[#6]1:[#6]:[#6]:[#6]:[#6](-[#17]):[#6]:1
7	CHEMBL2325463	CN(Cc1cc(=O)n(Cc2ccccc2)[nH]1)c1cc(Cl)cc(Cl)c1	[#6]1(-[#7]):[#6]:[#6]:[#6]:[#6]:[#6]:1
7	CHEMBL2419557	CN(C(=O)c1ccccc1)c1ccc(OCc2ccc3ccccc3n2)cc1	[#7]-[#6]1:[#6]:[#6]:[#6]:[#6]:[#6]:1
7	CHEMBL272147	CCCNCC1Cn2c(cc3ccc(C(=O)Nc4nccs4)cc32)C(=O)N1	[#6]1-[#6]-[#7]:[#6]-[#6](-[#7]-1)=[#8]
7	CHEMBL292212	Nc1nc(N)c2nc(CNc3cc(Cl)ccc3Cl)ccc2n1	[#6]1:[#6](-[#7]):[#6]:[#6]:[#6]:[#6]:1
7	CHEMBL3037995	C[C@@H]1CC[C@H]2[C@H](Cc3cccc(F)c3)C(=O)O[C@@H]3O[C@]4(C)CC[C@@H]1[C@]32OO4	[#6]1:[#6]:[#6]:[#6]:[#6](-[#9]):[#6]:1
7	CHEMBL314912	COC(=O)C1C(OC(c2ccc(F)cc2)c2ccc(F)cc2)CC2C[C@@H](O)C1N2C	[#6]1-[#6](-[#8])-[#6]-[#6]-[#7]-[#6]-1
7	CHEMBL3250288	CCCCc1ccc(NC(=S)N/N=C(\C)c2ccccn2)cc1	[#6]1:[#6]:[#6]:[#6]:[#7]:[#6]:1-[#6]
7	CHEMBL3264823	CCCc1cc(=O)oc2cc(OCCN3CCOCC3)c3c(c12)OC(C)(C)C=C3	[#6]1-[#8]-[#6]-[#6]-[#7](-[#6])-[#6]-1
7	CHEMBL328562	N=C(N)c1cccc(Cn2c(C(=O)NCc3cccc4ccccc34)cc3c(O)cccc32)c1	[#6]1:[#6]:[#6]:[#6](:[#7]:1)-[#6]=[#8]
7	CHEMBL3444893	O=C(CC1CC1)N1CCn2cc(Cn3cncn3)nc2C1	[#6]-[#7]1-[#6]-[#6]:[#7]-[#6]-[#6]-1
7	CHEMBL3472792	c1cc(CN(CCCn2ccnc2)Cc2ccoc2)ccn1	[#6]1:[#8]:[#6]:[#6](-[#6]-[#7]):[#6]:1
7	CHEMBL3476127	CCCc1cncnc1N1CCC(NCCc2ccc(O)cc2)CC1	[#6]1:[#6]:[#7]:[#6]:[#7]:[#6]:1-[#7]
7	CHEMBL3494958	CCc1ncc(C(=O)N2CCOCC2c2c(C)n[nH]c2C)s1	[#6]-[#6]1:[#7]:[#6]:[#6](-[#6]):[#16]:1
7	CHEMBL3495547	CC(C)c1noc(CCCC(=O)N2CCC(Cc3cccnc3)CC2)n1	[#6]1:[#7]:[#8]:[#6](-[#6]-[#6]):[#7]:1
7	CHEMBL353416	COc1ccccc1CN[C@@H]1C2CCN(CC2)[C@H]1c1ccccc1	[#8]-[#6]1:[#6]:[#6]:[#6]:[#6]:[#6]:1
7	CHEMBL3576933	N[C@@H](CCC(=O)Nc1cccc(N2CCOCC2)c1)C(=O)O	[#6](-[#6@@H]-[#6]=[#8])-[#6]-[#6]-[#7]
7	CHEMBL3681870	NC(=O)C(N[C@H]1CC[C@H](c2c[nH]c3ccccc32)CC1)C1CCN(C(=O)/C=C/c2cc(F)cc(F)c2)CC1	[#6]1-[#6]-[#6@H](-[#7])-[#6]-[#6]-[#6@H]-1
7	CHEMBL369179	NS(=O)(=O)c1ccc(C(=O)NNC(=O)Nc2ccc([N+](=O)[O-])cc2)cc1	[#6]1:[#6]:[#6](-[#7+]):[#6]:[#6]:[#6]:1
7	CHEMBL3695996	COc1cc(-c2cc3ncccc3c(OC[C@H]3CNC(=O)C3)n2)ccc1O[C@H]1CCOC1	[#6]1-[#6@@H](-[#6]-[#6]-[#7]-1)-[#6]-[#8]
7	CHEMBL3731095	Cc1ccccc1Oc1ccccc1NCC(=O)N/N=C/c1c(Cl)cncc1Cl	[#6]1:[#6]:[#6]:[#6]:[#6]:[#6]:1-[#7]
7	CHEMBL3732451	O=C(c1ccc(NS(=O)(=O)c2ccc(F)c3cccnc23)cc1)N1CCC(O)(c2cccc(F)c2F)CC1	[#6]-[#7]1-[#6]-[#6]-[#6]-[#6]-[#6]-1
7	CHEMBL3736122	COCCN1CCC(CNC(=O)c2n[nH]c3ccc(-c4ccc(OC)cc4)cc23)CC1	[#6]1:[#6](-[#6]=[#8]):[#7]:[#7H]:[#6]:1
7	CHEMBL3746023	CN1c2ccccc2C2(C)CCN(C(=O)Cn3cnc4ccccc43)C12	[#6]1-[#6]-[#7](-[#6]-[#6]-1)-[#6]=[#8]
7	CHEMBL3753189	CCc1nn2c(-c3ccc4c(c3)OCO4)c(-c3cc(OC)c(OC)c(OC)c3)nc2s1	[#6]-[#6]-[#6]1:[#7]:[#7]:[#6]:[#16]:1
7	CHEMBL3895777	c1ccc2c(c1)C[C@H](N1CCCC1)[C@H]2Oc1ccc(-c2nccs2)cc1	[#6]1:[#6]:[#6]:[#6]:[#6]:[#6]:1-[#8]
7	CHEMBL3899005	O=C1NCCc2[nH]c(-c3cccc4ncc(Nc5ccccc5)nc34)cc21	[#7]-[#6]1:[#6]:[#6]:[#6]:[#6]:[#6]:1
7	CHEMBL3907656	COc1ccc(NC(=O)c2cccc(C(F)(F)F)n2)cc1CN1CCC(C(=O)NC(C)(C)C)CC1	[#6]1:[#6]:[#6]:[#6]:[#6]:[#6]:1-[#6]
7	CHEMBL3923096	C/C(=N\Nc1ncnc2sc3ccccc3c12)c1cnccn1	[#6]1(:[#6]:[#7]:[#6]:[#6]:[#7]:1)-[#6]
7	CHEMBL3935358	COC(=O)N[C@@H](Cc1ccccc1)C(=O)N[C@@H](Cc1ccc(NS(=O)(=O)O)cc1)c1nc(CCC(F)(F)F)cs1	[#8]-[#6]-[#7]-[#6@@H]-[#6](=[#8])-[#7]
7	CHEMBL3946209	CCC(=O)N1CCOc2c(cc(-c3cc(OC)cc(OC)c3)cc2C(=O)NCCN(CC)CC)C1	[#6]-[#7](-[#6]-[#6]-[#7]-[#6])-[#6]
7	CHEMBL3956020	N#CCC1(n2cc(C(N)=O)c(Nc3ccnc(F)c3)n2)CCC(NCc2cccc(Cl)c2)CC1	[#7]1:[#7]:[#6]:[#6](-[#6]=[#8]):[#6]:1
7	CHEMBL3969324	O=C(NCCOP(=O)(O)O)c1cc(NC(=O)c2cc(-c3ccccn3)c(F)cc2Cl)n(-c2ccccc2)n1	[#6]1:[#6]:[#6]:[#6]:[#6]:[#6]:1-[#17]
7	CHEMBL4068497	CCn1cc(-c2ccc3c(c2)nc(CCc2ccccc2)n3CCN2CCOCC2)ccc1=O	[#6]1(=[#8]):[#7]:[#6]:[#6]:[#6]:[#6]:1
7	CHEMBL4113509	CC(C)Oc1ccc(/N=c2\[nH]c(=O)n(C[C@@H](C)C(=O)O)c(=O)n2Cc2ccc(Cl)cc2)cc1F	[#6]1:[#6]:[#6]:[#6]:[#6](-[#7]):[#6]:1
7	CHEMBL4165829	COC1=C[C@H](O)[C@H](C/C=C(\C)CC/C=C(\C)CCC=C(C)C)[C@@H](C)C1=O	[#6]1=[#6]-[#6@H](-[#8])-[#6@H]-[#6@@H]-[#6]-1
7	CHEMBL432279	CN1CCC[C@H](OCc2cc(C(F)(F)F)cc(C(F)(F)F)c2)[C@@H]1c1ccccc1	[#7]1-[#6]-[#6]-[#6]-[#6@H](-[#8])-[#6@H]-1
7	CHEMBL4452389	O=C(O)CC1COc2cc(OCc3cn(-c4ccc(OCc5ccccc5)cc4)nn3)ccc21	[#6]1:[#6](:[#7]:[#7]:[#7]:1)-[#6]-[#8]
7	CHEMBL4463835	Cc1ccc(O)c(C(=O)Nc2ccc(C#N)cc2)c1	[#6]1:[#6]:[#6](-[#7]):[#6]:[#6]:[#6]:1
7	CHEMBL450067	CSc1ccc(Oc2ccc(NS(C)(=O)=O)cc2CN(C)C)cc1	[#16]-[#6]1:[#6]:[#6]:[#6]:[#6]:[#6]:1
7	CHEMBL4534197	CCCNCCc1ccccn1	[#6]-[#6]1:[#6]:[#6]:[#6]:[#6]:[#7]:1
7	CHEMBL4551629	Fc1cccc(NC(=S)NC2CCCCCCCCCCC2)c1	[#6]1:[#6]:[#6]:[#6]:[#6](-[#7]):[#6]:1
7	CHEMBL4556492	COCc1nn(CCCN2CCCCC2)c(=O)o1	[#8]-[#6]-[#6]1:[#7]:[#7]:[#6]:[#8]:1
7	CHEMBL4572624	O=C(Oc1cc2ccccc2cc1C(=O)O)c1ccccc1	[#8]-[#6]1:[#6]:[#6]:[#6]:[#6]:[#6]:1
7	CHEMBL4581895	O=C(CNc1ccc(Br)cc1)NCc1ncc[nH]1	[#7]-[#6]1:[#6]:[#6]:[#6]:[#6]:[#6]:1
7	CHEMBL4741513	O=C(/C=C/C(=O)Nc1ccc(Cl)cc1)NCCCCNc1ccnc2cc(Cl)ccc12	[#6](-[#6])-[#6]-[#7]-[#6]-[#6]=[#6]
7	CHEMBL4747321	O=C(/C=C/c1ccc(O)c(O)c1)NNC(=O)COc1cccnc1	[#8]=[#6]-[#7]-[#7]-[#6]-[#6]-[#8]
7	CHEMBL4790987	Cn1ncc2c(NC(=O)NCc3cc(C(C)(C)C)nn3-c3ccc(F)c(F)c3)cccc21	[#7]1:[#7]:[#6](-[#6]):[#6]:[#6]:1-[#6]
7	CHEMBL4793425	CN1CCN(c2nc3ncc(C#N)cc3n3cnnc23)CC1	[#6]1:[#7]:[#6]:[#6](-[#6]):[#6]:[#6]:1
7	CHEMBL4799393	CC(=O)Nc1ccc(C(=O)NC2CCOCC2)cc1O[C@@H](C)c1ccccc1	[#6]1:[#6]:[#6](-[#7]):[#6]:[#6]:[#6]:1
7	CHEMBL481170	CC(=O)N1CCN(c2ccc(OCc3cc4cnc(C#N)nc4n3CCC3CCCCC3)cc2)CC1	[#6]1:[#7]:[#6](-[#6]):[#7]:[#6]:[#6]:1
7	CHEMBL4856309	C=C(CC(O)C(=O)OCC)C(=O)OCC	[#6]=[#6](-[#6]-[#6]-[#6]=[#8])-[#6]
7	CHEMBL488992	CS(=O)(=O)N1C[C@H](O)C[C@H]1C(=O)NO	[#6]-[#16]-[#7]1-[#6]-[#6@H]-[#6]-[#6@@H]-1
7	CHEMBL4931686	CC(CC(=O)N(C)C)NC1CCc2c(Br)cccc21	[#6]-[#6]-[#6]-[#6]-[#7](-[#6])-[#6]
7	CHEMBL4981816	C[C@]12C(=O)N(C3CCN(Cc4ccccc4)CC3)CC(=O)N1CCc1c2[nH]c2ccccc12	[#6]1-[#6]-[#6]-[#6]-[#6]-[#7]-1-[#6]
7	CHEMBL5012096	O=c1nc([C@@H]2CCCO2)[nH]c2c(Cl)cccc12	[#6]1:[#6]:[#6](-[#17]):[#6]:[#6]:[#6]:1
7	CHEMBL5014837	COc1ccc(-n2cc3c(c2-c2ccccc2)c(=O)n(-c2ccccc2)n3C)cc1	[#8]-[#6]1:[#6]:[#6]:[#6]:[#6]:[#6]:1
7	CHEMBL5079772	C[C@H](c1ccc2cnc(Nc3ccc(-n4ccc(CO)n4)cc3F)cc2n1)C1CCN(C)CC1	[#6]1:[#6]:[#6]:[#7]:[#6](-[#7]):[#6]:1
7	CHEMBL5080130	COc1cc(OS(=O)(=O)c2ccc(N3CCN(C(C)C)C3=O)cc2)cc(OC)c1OC	[#6]1:[#6]:[#6]:[#6]:[#6]:[#6]:1-[#16]
7	CHEMBL5084579	CC(C)c1c(-c2cc(F)cc3cc[nH]c23)[nH]c(C(=O)O)c1-c1c(Cl)ccc2[nH]ccc12	[#6]1:[#6]:[#6](-[#9]):[#6]:[#6]:[#6]:1
7	CHEMBL5088036	C=CC(=O)N1CCN(CCCCCn2nc(-c3cc(F)cc(OC)c3)c3c(N)ncnc32)CC1	[#6]1:[#6]:[#6]:[#6]:[#6](-[#8]):[#6]:1
7	CHEMBL519369	O=C(NNC(=S)Nc1ccccc1)c1cc2cc([N+](=O)[O-])ccc2s1	[#6]1:[#6](-[#7+]):[#6]:[#6]:[#6]:[#6]:1
7	CHEMBL5202340	CNc1ccc(/C=C/c2ccc(OCCOCCOCCOCC[18F])cc2)cc1	[#6]1:[#6]:[#6]:[#6]:[#6](-[#8]):[#6]:1
7	CHEMBL5280581	CC(=O)c1ccc(C2=C(c3c(C)[nH]c4ccccc34)C(=O)N(C)C2=O)cc1	[#6]1(=[#8])-[#7]-[#6](-[#6]=[#6]-1)=[#8]
7	CHEMBL532572	COc1ccc(CN2CCC(CNCc3cccc(-c4ccccc4)c3)CC2)cc1	[#8]-[#6]1:[#6]:[#6]:[#6]:[#6]:[#6]:1
7	CHEMBL533857	COc1ccc2ncc(F)c(CCN3CC[C@H](NC(=O)c4ccc5c(n4)NC(=O)CS5)[C@H](O)C3)c2n1	[#6]1:[#6]:[#7]:[#6]:[#6](-[#9]):[#6]:1
7	CHEMBL5422930	CC[C@@H]1C(=O)N(C)c2cnc(Nc3cc4c(cc3OC)CCN4C(=O)CN3CCN(CC)CC3)nc2N1C1CCCC1	[#6]1-[#7]-[#6@H]-[#6]-[#7](-[#6]:1)-[#6]
7	CHEMBL5435718	O=C1NC(NC2CCCCC2)=N/C1=C\c1ccc2scnc2c1	[#7]-[#6]1-[#6]-[#6]-[#6]-[#6]-[#6]-1
7	CHEMBL547501	CN(C)CCOc1ccc(N2CCN(CCCCNC(=O)c3ccc(NC(=O)c4ccc(Cl)cc4)cc3)CC2)cc1	[#17]-[#6]1:[#6]:[#6]:[#6]:[#6]:[#6]:1
7	CHEMBL548037	O=C(Nc1cccc(Cl)c1N1CCOCC1)C(Cl)(Cl)Cl	[#8]=[#6](-[#7])-[#6](-[#17])(-[#17])-[#17]
7	CHEMBL5487234	Cc1csc(-c2cn3ccnc3c(N(C)CCN(C)C)n2)c1	[#7]1:[#6]:[#6]:[#7]:[#6]:[#6]:1-[#7]
7	CHEMBL582783	O=C(c1ccccc1)n1ccc2cc(CNCC(O)(Cn3cncn3)c3ccc(F)cc3F)ccc21	[#8]=[#6]-[#7]1:[#6]:[#6]:[#6]:[#6]:1
7	CHEMBL67712	CC(C)(C)OC(=O)N1CCCN(c2c3c(nc4ccccc24)CCCCC3)CC1	[#6]-[#6](-[#6])(-[#6])-[#8]-[#6]=[#8]
7	CHEMBL74763	COc1ccc(/C=C/C(=O)OCc2cc(O)nc3cc(OC)c(OC)cc23)cc1	[#7]1:[#6]:[#6]:[#6]:[#6]:[#6]:1-[#8]
7	CHEMBL76419	COC(=O)CC[C@H](C(=O)NO)N(Cc1ccc(Br)cc1)S(=O)(=O)c1ccc(OC)cc1	[#16]-[#7](-[#6@H](-[#6]-[#6])-[#6])-[#6]
7	CHEMBL84199	O=C1C(=O)c2ccccc2C(O)=C1Sc1ccccc1	[#6]1-[#6](=[#8])-[#6]:[#6]-[#6]=[#6]-1
