# Supplementary material for: Guiding Similarity Search in Chemical Fragment Spaces with Weighted Fingerprints
Source: J Chem Inf Model. 2026 Feb 10;66(4):2220–9. doi: 10.1021/acs.jcim.5c02952 (PMC12933719; doi:10.1021/acs.jcim.5c02952)
Supplement: Supplementary file 2 [file ci5c02952_si_002.zip › Supporting_Information_Data/Statistical_Validation/Query_Data/queries_real_weighting_by_size.csv]

pattern-size	chembl-id	query-smiles	weighting-smarts
3	CHEMBL106566	COc1cc(NS(C)(=O)=O)ccc1Nc1c2ccccc2nc2cccc(OC)c12	[#7]-[#16]-[#6]
3	CHEMBL1080211	CCN(CC)c1nc2c(S(=O)(=O)c3ccccc3)nnn2c2ccc([N+](=O)[O-])cc12	[#16](=[#8])=[#8]
3	CHEMBL1333714	COC(=O)c1ccc(CNC(=O)CNc2cc(C(F)(F)F)ccc2N2CCOCC2)cc1	[#8]-[#6]=[#8]
3	CHEMBL1336852	CCOc1ccc(C(=O)c2cn(CC(=O)Nc3ccc4c(c3)OCO4)c3ccc(OCC)cc3c2=O)cc1	[#6](=[#8])-[#7]
3	CHEMBL1397700	Nc1nccnc1C(=O)OCC(=O)C12CC3CC(CC(C3)C1)C2	[#8]=[#6]-[#8]
3	CHEMBL1402087	CC(C(=O)N1CCc2ccccc21)n1cccc1	[#6]-[#6]=[#8]
3	CHEMBL1410821	NC(=O)C1(N2CCCCC2)CCN(C(=O)CSc2nc3ccccc3[nH]2)CC1	[#16]-[#6]-[#6]
3	CHEMBL1412836	O=[N+]([O-])c1c(C(Cl)Cl)nn(-c2ccccc2)c1N1CCOCC1	[#8]=[#7+]-[#8-]
3	CHEMBL1430587	COc1ccc(S(=O)(=O)N2CCC(C(=O)N3CCCC3)CC2)cc1	[#8]=[#16]=[#8]
3	CHEMBL1446628	COc1cccc(OCc2nnc(SCC(=O)NCc3ccco3)n2C)c1	[#7](-[#6])-[#6]
3	CHEMBL1472798	O=C(COc1ccccc1F)Nc1ccc(-c2nc3ccccc3s2)cc1	[#8]=[#6]-[#7]
3	CHEMBL1481524	O=C(CCS(=O)(=O)c1cccc2nonc12)Nc1ccc(Br)cc1	[#8]=[#6]-[#6]
3	CHEMBL1489648	CCn1c(NC(=O)c2ccccc2)c(-c2cccs2)c(=O)c2ccccc21	[#7]-[#6]=[#8]
3	CHEMBL1526797	Cc1onc(-c2ccccc2Cl)c1C(=O)Nc1c(C)n(C)n(-c2ccccc2)c1=O	[#6](=[#8])-[#7]
3	CHEMBL1530079	COc1ccccc1NC(=O)CSc1nc2ccccc2c(=O)n1CCC(=O)NC1CCCCC1	[#6]-[#6]-[#16]
3	CHEMBL1533673	O=C(CN1CCOc2ccccc21)NC1CCN(Cc2ccccc2)CC1	[#8]=[#6]-[#6]
3	CHEMBL1582561	CSc1nc2ccc(NS(=O)(=O)c3ccccc3F)cc2s1	[#16](=[#8])=[#8]
3	CHEMBL1610868	CC(Sc1nc(-c2ccccc2)cc(C(F)(F)F)n1)C(=O)Nc1sc2c(c1C#N)CCC2	[#6]-[#6]-[#7]
3	CHEMBL1650763	Cc1cn(C/C=C/CP(=O)(OCOC(=O)C(C)(C)C)OCOC(=O)C(C)(C)C)c(=O)[nH]c1=O	[#15]-[#6]-[#6]
3	CHEMBL1726859	CN(C)c1ccc(C(=O)NCC2(N3CCCCC3)CCCCC2)cc1	[#8]=[#6]-[#7]
3	CHEMBL1777853	CCCCCCCCC1C=Cc2cc([N+](=O)[O-])ccc2O1	[#8-]-[#7+]=[#8]
3	CHEMBL1794135	COc1ccc(S(=O)(=O)N2CCOC2CNC(=O)C(=O)NCc2ccncc2)cc1C	[#8]=[#16]=[#8]
3	CHEMBL1907232	CCN(C[C@H]1N[C@@](C)(C(=O)OC)[C@H]2C(=O)N(C)C(=O)[C@@H]12)C(=O)Nc1ccccc1	[#6]-[#8]-[#6]
3	CHEMBL1939717	CCCNC(=O)CCCN(C)C[C@H]1O[C@@H](n2cnc3c(N)ncnc32)[C@H](O)[C@@H]1O	[#6](=[#8])-[#6]
3	CHEMBL2059120	CC(C)CN(C[C@@H](O)[C@H](Cc1ccccc1)NC(=O)OCc1cncs1)C(=O)c1ccc2nc(N3CCOCC3)oc2c1	[#6](=[#8])-[#8]
3	CHEMBL2113016	CC1=CC2Cc3[nH]c(=O)ccc3[C@@]3(C1)[C@@H]2CCCN3C(=O)CN(C)CCc1ccccc1	[#6](=[#8])-[#6]
3	CHEMBL2114978	Cc1cc(O)cc(C)c1C[C@H](N)C(=O)N1Cc2cc(-c3ccc(F)cc3)ccc2C[C@H]1C(=O)O	[#8]=[#6]-[#8]
3	CHEMBL218781	Cc1cc(O)cc(C)c1C[C@H](N)C(=O)N1Cc2ccccc2CC1C(=O)N[C@@H](C(=O)N[C@@H](Cc1ccccc1)C(N)=O)[C@H](C)C1CCCCC1	[#7]-[#6@@H]-[#6@H]
3	CHEMBL219525	COc1ccc(CCOc2c3ccccc3cc3sccc23)cc1	[#8]-[#6]-[#6]
3	CHEMBL2236538	O=C(/C=C/c1ccccc1)N[C@H](CO)c1n[nH]c(=S)o1	[#6]-[#7]-[#6@H]
3	CHEMBL228347	CCCCCc1cc(O)cc(OCCCCCCCC(=O)NC2CC2)c1	[#8]-[#6]-[#6]
3	CHEMBL2286394	COC(=O)C(OC)c1cccc(COc2ccccc2)c1	[#8]-[#6]=[#8]
3	CHEMBL2286498	COC(=O)[C@@H](C)Oc1ccc(Oc2ncc(Cl)cc2Cl)cc1	[#8]-[#6]=[#8]
3	CHEMBL2288270	CCOC(=O)c1cc(C)nn1-c1nc(C)cc(C)n1	[#8]-[#6]=[#8]
3	CHEMBL2325333	O=S(=O)(Nc1ncns1)c1cc(Cl)c(Oc2ccc(F)cc2-c2ccnn2C2CNC2)cc1F	[#8]=[#16]=[#8]
3	CHEMBL2385118	Cc1c(CC(=O)O)c(-c2ccncc2F)nn1C(c1ccc(F)cc1)c1ccc(F)cc1	[#6]-[#6]=[#8]
3	CHEMBL2409303	O=[N+]([O-])/C=C/c1cc(C(F)(F)F)cc(C(F)(F)F)c1	[#8]=[#7+]-[#6]
3	CHEMBL2430824	COc1ccc(C2CC(=NOC(=O)c3ccc([N+](=O)[O-])cc3)CC(c3ccc(OC)cc3)N2C)cc1	[#7+](=[#8])-[#8-]
3	CHEMBL26697	CCOc1ccc(C2=CCCn3c2cnc3C)cc1	[#6]-[#6]-[#8]
3	CHEMBL296188	COc1c(NC(C)=O)c(OCCNC(C)C)c(OC)c2occc12	[#6](-[#6])=[#8]
3	CHEMBL3103297	COC(=O)/C=C/c1ccc2c(c1)C(O)C(=O)N2Cc1ccc(OC)cc1	[#8]-[#6]=[#8]
3	CHEMBL317857	CCNC(=O)[C@H]1O[C@@H](n2cnc3c(N)ncnc32)[C@@H](OC(C)=O)C1OC(C)=O	[#6]-[#7]-[#6]
3	CHEMBL318933	CCCN(CCCCCNCCOc1ccccc1OC)[C@H]1CCc2c(ccc(O)c2O)C1	[#6]-[#6]-[#8]
3	CHEMBL3197425	COc1cc(/C=N/O)cc(Br)c1OCc1cccc(Cl)c1	[#6]=[#7]-[#8]
3	CHEMBL3250100	Cc1ccc2c(c1)[C@]1(C)C=C(C(=O)NCCN3CCN(C)CC3)C(=O)C[C@@H]1O2	[#6](=[#8])-[#7]
3	CHEMBL3263707	Cc1noc(C)c1-c1ccc(CN(CC(C)C)S(=O)(=O)Cc2ccccc2)s1	[#16](-[#7])-[#6]
3	CHEMBL3358819	CC(C)(C)c1ccc2[nH]cc(C(=O)Nc3ccc(C(C)(C)C)c(N)c3)c(=O)c2c1	[#6](=[#8])-[#7]
3	CHEMBL3426097	CC(=O)N[C@@H]1[C@@H](N)[C@@H](F)[C@](F)(C(=O)OC(C)C)O[C@H]1[C@H](O)[C@H](O)CO	[#6](=[#8])-[#8]
3	CHEMBL3438566	CSCC[C@@H](CO)NC(=O)c1sc(-c2ccc(Cl)cc2)nc1C	[#6](=[#8])-[#7]
3	CHEMBL3452454	CCn1cnnc1CNC(=O)NCC(O)c1ccc(OC)cc1	[#7]-[#6]-[#7]
3	CHEMBL3552757	NCCc1c(-c2ccccc2)[nH][nH]c1=O	[#7]-[#6]-[#6]
3	CHEMBL364029	CCOCCc1cc2cnc(Nc3ccc(N4CCNCC4)cn3)nc2n(C2CCCC2)c1=O	[#6]-[#8]-[#6]
3	CHEMBL3651591	[C-]#[N+]c1ccc(COc2ccc([C@H]3C[C@@H]3NCC(=O)N3CCN(C)CC3)cc2)cc1	[#6]-[#6]=[#8]
3	CHEMBL36627	COc1ccc([C@@H]2c3nc(NC(C)C)ccc3[C@H](c3ccc4c(c3)OCO4)[C@H]2C(=O)O)c(OC)c1	[#6](=[#8])-[#8]
3	CHEMBL3693633	N#CCC(=O)N1CCCC12CCCN(c1ncnc3nc[nH]c13)C2	[#7]#[#6]-[#6]
3	CHEMBL3746348	COC(=O)Cc1c[nH]c(=O)c2ccc(Br)n12	[#6](=[#8])-[#6]
3	CHEMBL3897767	COc1cc(OC)nc(OCCn2cc(NC(=O)c3ncoc3-c3ccccc3)cn2)n1	[#8]-[#6]-[#6]
3	CHEMBL3922016	COc1cc(Cn2cc(CNC(=O)c3cn(-c4ccccc4)nc3-c3ccc(F)cc3)nn2)cc(OC)c1	[#7]-[#6]=[#8]
3	CHEMBL3978632	CC(C)Oc1ccc(Nc2ncc(NC(=O)C(C)(C)C#N)c(=O)n2Cc2ccc(Cl)cc2)cc1F	[#6]-[#6]=[#8]
3	CHEMBL3979972	COc1cc(OC)cc(N(CC#Cc2ccncc2C#N)c2ccc3ncc(-c4cnn(C)c4)nc3c2)c1	[#7]-[#6]-[#6]
3	CHEMBL4089176	N#Cc1ccc(NC(=O)COC(=O)Cc2ccc(Cl)c(Cl)c2)cc1	[#8]-[#6]=[#8]
3	CHEMBL4110424	CCC(CN(C)S(C)(=O)=O)N1C(=O)[C@@](C)(CC(N)=O)C[C@H](c2cccc(Cl)c2)[C@H]1c1ccc(Cl)cc1	[#7]-[#16]-[#6]
3	CHEMBL4176416	O=C(CSc1nc2cccnc2[nH]1)Nc1nccs1	[#8]=[#6]-[#7]
3	CHEMBL4436122	O=C(CCNCc1ccccc1)N1CCN(c2ccccc2)CC1	[#8]=[#6]-[#6]
3	CHEMBL4463352	CC(=O)NC[C@H]1CN(c2ccc(-c3ccc(/C=N/N4CCNCC4)nc3)c(F)c2)C(=O)O1	[#6]-[#6]=[#8]
3	CHEMBL4522850	CC(=O)NC1=NN(c2ccc(Cl)c(Cl)c2)[C@H](C)C1	[#6](=[#8])-[#7]
3	CHEMBL4552029	COc1ccc(/C=N/Nc2nc(N)c3ncn([C@@H]4O[C@H](CO)[C@@H](O)[C@H]4O)c3n2)cn1	[#7]-[#7]=[#6]
3	CHEMBL4580337	O=C(CSc1ncnc2sc(-c3ccccc3)cc12)NCc1ccc(F)cc1	[#8]=[#6]-[#6]
3	CHEMBL4590354	O=C(NN=CC[C@H]1[C@H](CO)[C@@H](O)C[C@H]1O)c1ccncc1	[#7]-[#7]=[#6]
3	CHEMBL470484	O=C(O)CNC(=O)N1CCN2C(=O)OC(c3ccccc3)(c3ccccc3)C2C1	[#8]=[#6]-[#6]
3	CHEMBL4751272	NC(=O)C(SCc1cccc(OC(F)(F)F)c1)C1CCCC1	[#7]-[#6]-[#6]
3	CHEMBL4755612	CNC(=O)c1cnc2[nH]ccc2c1N[C@@H]1CCN(Cc2cccc(OC)c2)[C@H](C)C1	[#7]-[#6]=[#8]
3	CHEMBL4756228	CCCC(C)COc1ccc([C@H](Cc2nnc(C)o2)NC(=O)[C@@H](C)c2ccccc2)cc1	[#7]-[#6]-[#6@@H]
3	CHEMBL4798667	COc1ccc([C@H](C)NC(=O)Cn2nnc3ccccc3c2=O)cc1	[#6](=[#8])-[#6]
3	CHEMBL4847121	Cc1c(O)c([N+](=O)[O-])cc2cc(C(=O)NC3CCN(C(=O)N(C)C)CC3)c(=O)oc12	[#7+](=[#8])-[#8-]
3	CHEMBL4871516	COc1cc([C@@H]2c3cc4c(cc3[C@@H](SSCCN)[C@H]3COC(=O)[C@H]23)OCO4)cc(OC)c1O	[#6](-[#7])-[#6]
3	CHEMBL4879240	Nc1ncc(-c2nn(CCCCC(=O)NO)c3ncnc(N)c23)cn1	[#6]-[#7]-[#8]
3	CHEMBL4892716	CC(C)(C)n1nnc(CC(=O)Nc2ccc(-c3nc4ccccc4s3)cn2)n1	[#6](=[#8])-[#7]
3	CHEMBL4894741	COC(=O)CCc1nnc(NCc2ccc3c(c2)OCCO3)s1	[#8]-[#6]=[#8]
3	CHEMBL4908315	CC1CCC(NS(=O)(=O)c2ccc3c(c2)NC(=O)CO3)CC1	[#8]=[#16]=[#8]
3	CHEMBL4914691	Cc1ccccc1[C@]1(O)CCN(CC(=O)NCC2CCCCC2)C1	[#6](=[#8])-[#7]
3	CHEMBL4931340	CC(C)S(=O)(=O)CC(=O)N1[C@@H](C)CCC[C@H]1C(=O)OC(C)(C)C	[#16](=[#8])=[#8]
3	CHEMBL4941364	Cc1ncncc1C(=O)Nc1cccnc1C1CC1	[#8]=[#6]-[#7]
3	CHEMBL4943474	Cc1cc(C)c(C#N)c(N2CCCN(S(=O)(=O)Cc3ccccc3)CC2)n1	[#8]=[#16]=[#8]
3	CHEMBL4959239	CC(C)(C)OC(=O)N[C@H](c1ccccc1)C(C)(C)C(=O)O	[#8]-[#6]-[#7]
3	CHEMBL4981276	CO[C@@H](CNS(C)(=O)=O)c1ccsc1	[#8]=[#16]=[#8]
3	CHEMBL5023008	OCCN1CCC[C@H](Nc2ncnc3c(F)cccc23)C1	[#8]-[#6]-[#6]
3	CHEMBL5025377	CNS(=O)(=O)CC1CCCN(C(=O)NC(C)Cc2ccc(F)cc2C)C1	[#7]-[#16]-[#6]
3	CHEMBL5280686	Cc1cc(C)cc(NC(=O)COc2cc(C(F)(F)F)nc3c(C(F)(F)F)cccc23)c1	[#6]-[#6]-[#8]
3	CHEMBL5281821	CC(C)=CCC[C@@]1(C)CC=C(CCl)c2oc(C)cc2[C@@H]1/C=C/OC(=O)C=C(C)C	[#8]=[#6]-[#6]
3	CHEMBL5394866	COc1ccc2sc(C(=O)NNc3ccc(F)cc3F)cc2c1	[#6](=[#8])-[#7]
3	CHEMBL5412715	CN(C)C(=O)c1cccc(S(=O)(=O)NC(=O)Nc2c3c(cc4c2CCC4)CCC3)c1	[#16]-[#7]-[#6]
3	CHEMBL5414648	O=S(=O)(c1ccc(N2CCC(Cn3c(C(F)(F)F)nc4ccccc43)CC2)cc1)N1CCOCC1	[#8]=[#16]=[#8]
3	CHEMBL5483795	CCOc1ccc(OCC(=O)Nc2cnc3c(cnn3C(C)C)c2)cc1	[#6](=[#8])-[#7]
3	CHEMBL548391	Cc1nnsc1C(=O)Nc1cccc(-c2ccc(-c3nc4cc(F)ccc4[nH]3)cc2)c1	[#7]-[#6]=[#8]
3	CHEMBL571662	CC1=C(CCCOC(=O)NCCBr)C2=C(C)C3(CC3)[C@@](C)(O)C(=O)C2=C1	[#7]-[#6]-[#6]
3	CHEMBL57313	COC(=O)CCCNC(=O)CCc1cn(C2CC(N=[N+]=[N-])C(CO)O2)c(=O)[nH]c1=O	[#6](=[#8])-[#7]
3	CHEMBL584749	Nc1cccc2c1nc(-c1ccc(P(=O)(O)O)o1)n2Cc1ccccc1	[#8]-[#15]-[#8]
3	CHEMBL78348	COC(=O)N1CCc2c([nH]c3ccccc23)C1c1ccc(NS(C)(=O)=O)c(OC)c1	[#7]-[#16]-[#6]
3	CHEMBL81409	CCC[C@@]1(C)C(=O)N(C(=O)NCc2ccccc2)[C@H]1Oc1ccc(C(=O)O)cc1	[#6](=[#8])-[#8]
4	CHEMBL105666	CN(C(=O)CCCOc1ccc2[nH]c(=O)[nH]c(=O)c2c1)C1CCCCC1	[#7]-[#6](=[#8])-[#6]
4	CHEMBL1206632	COC1OC(CSC(C)C(=O)O)C(O)C(O)C1O	[#6]-[#6](-[#6])-[#16]
4	CHEMBL1214959	CCCOc1cccc(CN2CCN(Cc3cc4ccccc4o3)CC2)c1	[#6]-[#6]-[#6]-[#8]
4	CHEMBL1222856	NS(=O)(=O)c1cc([N+](=O)[O-])c(N(CCCl)Cc2ccccc2)c([N+](=O)[O-])c1	[#7]-[#16](=[#8])=[#8]
4	CHEMBL126062	Nc1cc2ncnc(NCc3ccccc3C(F)(F)F)c2cn1	[#6](-[#9])(-[#9])-[#9]
4	CHEMBL1328859	O=C(Nc1ccc(C(=O)N2CCOCC2)cc1)Nc1ccc(Cl)cc1Cl	[#8]=[#6](-[#7])-[#7]
4	CHEMBL1367004	CC(C)[C@H](NC(=O)c1ccccc1F)C(=O)NCCc1ccccc1	[#7](-[#6@H])-[#6]=[#8]
4	CHEMBL1414073	COc1ccc(Oc2ncc3nc(-c4cc(F)cc(F)c4)c(=O)n(CCC#N)c3n2)cc1	[#6]-[#6]-[#6]#[#7]
4	CHEMBL1438564	CC(C)C(=O)NS(=O)(=O)c1ccc(N)cc1	[#6]-[#6](=[#8])-[#7]
4	CHEMBL1442695	COc1cc(/C=C/C(=O)c2ccc(O)cc2)ccc1OCC#N	[#8]=[#6]-[#6]=[#6]
4	CHEMBL144724	COc1cc(C(=O)NCc2cc([N+](=O)[O-])cc3nc(O)c(O)nc23)cc(OC)c1OC	[#6]-[#7]-[#6]=[#8]
4	CHEMBL1461699	Cc1cc(C)cc(N=C(S)N(CCN(C)C)Cc2cccs2)c1	[#7]-[#6]-[#6]-[#7]
4	CHEMBL1465111	Cn1cccc1CC(=O)NN=C(S)Nc1ccc(F)cc1	[#8]=[#6](-[#7])-[#6]
4	CHEMBL1469691	O=C(/C=C/c1ccc(OCc2ccccc2)c(OCc2ccccc2)c1)c1cccnc1	[#8]=[#6]-[#6]=[#6]
4	CHEMBL1501203	CCCC(=O)/N=C(\N)Nc1nc(C)c2ccccc2n1	[#6]-[#6]-[#6]-[#7]
4	CHEMBL1559282	Cc1ccccc1C(=O)NCC(=O)NNC(=S)NC(=O)c1ccccc1	[#7]-[#6]-[#6]-[#7]
4	CHEMBL1577074	COc1ccc(C(=O)NC(=S)Nc2ccccc2N2CCN(S(C)(=O)=O)CC2)cc1OC	[#7](-[#6])-[#6]=[#8]
4	CHEMBL1590763	COC(=O)N1CCC2(CC1)CCN(c1ccccn1)CC2	[#6]-[#8]-[#6]=[#8]
4	CHEMBL1591067	C=C(C)Cn1c(SCC(=O)Nc2cccc(Cl)c2)nc2sc3c(c2c1=O)CCCC3	[#6](=[#8])(-[#7])-[#6]
4	CHEMBL1595409	Cc1ccc2c(c1)-c1c(ssc1=S)C(C)(C)N2C(=O)CSC1=NCCS1	[#6](=[#8])-[#6]-[#16]
4	CHEMBL1688803	O=C1CCC(C(=O)NCCCc2ccccc2)CC1	[#6]-[#7]-[#6]=[#8]
4	CHEMBL1702573	Cc1nn(C)c(C(=O)NN=C(S)NCc2ccccc2)c1Cl	[#7](-[#7])-[#6]=[#8]
4	CHEMBL1730018	CCOCCCNC(=O)c1cc2c(=O)n(C)c3ccccc3c2n1C	[#6]-[#6]-[#6]-[#7]
4	CHEMBL1730075	COc1ccc(NC(=O)Cc2ccc(Cl)cc2)cc1S(=O)(=O)N1CCCCC1	[#8]=[#6](-[#6])-[#7]
4	CHEMBL1761302	O=c1n(CC(F)(F)F)c2cccnc2n1[C@H]1CCCN(c2nccc(-c3ccc(Cl)s3)n2)C1	[#6](-[#9])(-[#9])-[#9]
4	CHEMBL1774454	CNc1ccc(-c2cc3cc(OCCOCCOCCF)ccc3o2)cn1	[#8]-[#6]-[#6]-[#9]
4	CHEMBL177746	O=C(CNC1CCCCC1)N1CCCC1	[#8]=[#6]-[#6]-[#7]
4	CHEMBL1783260	COc1ccc(OC)c(-c2cccc3c(N)c(C(=O)NCCC(F)(F)F)nnc23)c1	[#7]-[#6]-[#6]-[#6]
4	CHEMBL1814248	CCCCCCCCNc1ncc(-c2ccc([N+](=O)[O-])cc2)[nH]1	[#7]-[#6]-[#6]-[#6]
4	CHEMBL1859792	Cc1cc(N2CCN(Cc3coc(-c4ccc(C(F)(F)F)cc4)n3)CC2)c2ccccc2n1	[#6](-[#9])(-[#9])-[#9]
4	CHEMBL1862209	CSc1ccc(Oc2nc(C)ccc2/C(=N/O)NCCN2CCCCC2)cc1C	[#8]-[#7]=[#6]-[#7]
4	CHEMBL1894586	COCCNc1nc(NCc2ccccc2)nc2ccsc12	[#8]-[#6]-[#6]-[#7]
4	CHEMBL1965057	O=C(NC(Cc1ccc(I)cc1)C(=O)O)c1ccc(Cl)cc1	[#7]-[#6](-[#6])-[#6]
4	CHEMBL2002280	CC(NC(=O)C(NC(=O)OC(C)(C)C)C(C)C)C(=O)NCC(=O)O	[#7]-[#6]-[#6]-[#8]
4	CHEMBL200603	CCNC(=O)C(=O)[C@H](Cc1ccc(C(C)(C)C)cc1)NC(=O)[C@@H](NC(=O)CCCCC1CCSS1)C(C)C	[#7]-[#6](=[#8])-[#6@@H]
4	CHEMBL2088878	C/C=C/C(=O)c1ccc(Nc2c3ccccc3nc3ccccc23)cc1	[#6]=[#6]-[#6]=[#8]
4	CHEMBL2203650	CN(C)CCCNc1nc(-c2ccc(Cl)cc2NC(=O)CN2CCOCC2)nc2ccccc12	[#7]-[#6](=[#8])-[#6]
4	CHEMBL2251310	C=CCN(CC=C)C(=O)C(Cl)Cl	[#6](-[#17])(-[#17])-[#6]
4	CHEMBL2354957	CC(=O)NC(c1ccccc1)c1nc(-c2ccccc2C)cs1	[#6]-[#6](=[#8])-[#7]
4	CHEMBL258008	O=C(NCCc1ccccc1F)c1ccc(OC(F)(F)F)cc1	[#6](-[#9])(-[#9])-[#9]
4	CHEMBL282510	O=C(NCC(O)CO)c1cc([N+](=O)[O-])cc([N+](=O)[O-])c1N(CCCl)CCCl	[#6](-[#8])-[#6]-[#8]
4	CHEMBL297462	Cc1cn(C2CC(F)C(COS(C)(=O)=O)O2)c(=O)[nH]c1=O	[#16](-[#6])(=[#8])=[#8]
4	CHEMBL3249050	COC(=O)/C=C(C)/C=C/C=C(\C=C\c1c(C)cc(OC)c(C)c1C)C(F)(F)F	[#6]-[#8]-[#6]=[#8]
4	CHEMBL3305873	O=C(C[n+]1ccccc1)N/N=C/c1cccc(Cl)c1Cl	[#6](-[#6])-[#7]-[#7]
4	CHEMBL3408381	N#Cc1c(-c2ccccc2)cc(-c2ccccc2)nc1NC(=S)Nc1ccccc1	[#7]-[#6](=[#16])-[#7]
4	CHEMBL3439641	O=C(NCC(O)c1cccs1)c1ccco1	[#7]-[#6]-[#6]-[#8]
4	CHEMBL3455001	Cc1cnn(CCNCC(=O)Nc2ccc(Br)cn2)c1	[#6]-[#6](=[#8])-[#7]
4	CHEMBL3460661	Cc1ccc(S(=O)(=O)N(C)CC(N)=O)c(Cl)c1	[#7]-[#6]-[#6]=[#8]
4	CHEMBL3474447	O=C1CCC2(CCN(CC[C@H](O)c3ccccc3)CC2)CN1CCO	[#6]-[#6]-[#6@H]-[#8]
4	CHEMBL3490460	CC(C)c1nc(C2CCCN(C(=O)CCn3ccccc3=O)C2)no1	[#6](=[#8])-[#6]-[#6]
4	CHEMBL3493968	Cn1cc(CCC(=O)N2CCN(Cc3ccncc3)CC2)cn1	[#6]-[#6]-[#6]=[#8]
4	CHEMBL352075	COc1ccc(OC(C)(C)C2OCC(C/C=C\CCC(=O)O)C(c3cccnc3)O2)cc1	[#6]-[#6]-[#6]=[#8]
4	CHEMBL3698895	O=C(O)N[C@@H]1CCN(c2nc3ccccc3n([C@H]3C[C@H]4CC[C@@H](C3)N4C3CCCCCCC3)c2=O)C1	[#8]=[#6](-[#8])-[#7]
4	CHEMBL3896977	O=C1CCN(C(=O)CNC(=O)c2ccc3cc(Oc4ccc(C(F)(F)F)cn4)ccc3n2)C1	[#9]-[#6](-[#9])-[#9]
4	CHEMBL3926006	O=C([C@H](Cc1ccccc1)C[C@H](O)CNS(=O)(=O)c1ccc([N+](=O)[O-])cc1)N1CCOCC1	[#6](-[#6@H])-[#6@H]-[#8]
4	CHEMBL3931303	Cc1ccc2nc(N(C)C)nc(NCc3ccc(NC(=O)Nc4ccc(Cl)cc4)cc3)c2c1	[#7]-[#6](=[#8])-[#7]
4	CHEMBL3952399	O=C(OC(C(F)(F)F)C(F)(F)F)N1CCN(Cc2ccc(C(F)(F)F)cc2N2CCOCC2)CC1	[#8]=[#6]-[#8]-[#6]
4	CHEMBL3983587	Cc1nc2c(OCc3c(F)cccc3F)cccn2c1C(=O)NC(CO)(CO)c1cnn(C)c1	[#6](=[#8])-[#7]-[#6]
4	CHEMBL4100974	COc1ccc2nc(-c3ccc(O)cc3)c(=O)n(CC(=O)O)c2c1	[#6]-[#6](=[#8])-[#8]
4	CHEMBL4108168	CC(=O)N1CCC(Nc2cc(-n3ccc4cc(C#N)cnc43)ncc2C(=O)NC[C@@H](F)C(C)(C)O)CC1	[#6]-[#6@@H](-[#9])-[#6]
4	CHEMBL4109378	COC(=O)Cn1ccc(-c2cnc(C)nc2OC[C@H]2C[C@@H]2c2ccc(OC)cn2)cc1=O	[#8]-[#6](=[#8])-[#6]
4	CHEMBL4129860	c1ccc(-c2nc3sc4ccccc4n3c2COCCCn2cncn2)cc1	[#8]-[#6]-[#6]-[#6]
4	CHEMBL416985	CC(C)(C)NCC(O)COc1ccc(OCCOCCc2ccc(F)cc2)cc1	[#7]-[#6]-[#6]-[#8]
4	CHEMBL4174259	CN(C)CCCNC(=O)c1cc(NC(=O)c2cc(NC(=O)c3cc(NC(=N)c4cnc5ccccc5c4)cn3C)cn2C)cn1C	[#6]-[#7](-[#6])-[#6]
4	CHEMBL4226585	C=CC(=O)N1CCC[C@@H](n2nc(C#CCOc3cccc(C(F)(F)F)c3)c3c(N)ncnc32)C1	[#6]=[#6]-[#6]=[#8]
4	CHEMBL426985	COc1ccc(NC(=O)CSC2=CC(=O)c3ccccc3C2=O)cc1	[#6](-[#16])-[#6]-[#7]
4	CHEMBL4287888	CCOC(=O)N1CCc2sc(Cc3cc([C@@H]4O[C@H](CO)[C@@H](F)[C@H](O)[C@H]4O)c(O)cc3C)cc2C1	[#6]-[#8]-[#6]=[#8]
4	CHEMBL434702	CCOC(=O)c1c(CSc2nccn2C)nc2cc(OC)c(OC)cc2c1-c1ccc(OC)cc1	[#6]-[#8]-[#6]=[#8]
4	CHEMBL4441206	CN(C)C(CNc1nccc(-c2sc(C3CCNCC3)nc2-c2ccc(F)cc2)n1)C1CC1	[#6]-[#7](-[#6])-[#6]
4	CHEMBL4449063	CCC(CC)O[C@@H]1C=C(C(=O)O)C[C@H](Nc2ncc(Br)cc2[N+](=O)[O-])[C@H]1NC(C)=O	[#7]-[#6](-[#6])=[#8]
4	CHEMBL4453549	NC(=O)NC/C=C/c1ccc2ncc3oc(=O)n(-c4cccc(C(F)(F)F)c4)c3c2c1	[#7]-[#6](=[#8])-[#7]
4	CHEMBL4472926	COc1cc(-n2c3c(c4ncnc(N)c42)COC3)ccc1NC(=O)Cn1ncc2ccccc21	[#6]-[#6](-[#7])=[#8]
4	CHEMBL4514014	CC1(C)CN(NC(=S)Nc2cccc(C#N)c2)c2cc(Cl)ccc2O1	[#7]-[#6](-[#7])=[#16]
4	CHEMBL4520177	Cn1c(CCc2ccc(NC(=O)Nc3ccccc3Cl)cc2)nc2ccccc21	[#7]-[#6](=[#8])-[#7]
4	CHEMBL4522764	CS(=O)(=O)NC(=O)c1ccc2c(c1)N(CC1CCC1)C[C@@]1(CCCc3cc(Cl)ccc31)CO2	[#6]-[#16]-[#7]-[#6]
4	CHEMBL4581188	CCS(=O)(=O)Nc1ccc(NC(=O)c2ccc(Cl)c([N+](=O)[O-])c2)cc1OC	[#16](=[#8])(=[#8])-[#7]
4	CHEMBL4634869	O=C(/C=C/c1cc(Cl)ccc1-n1cnnn1)N[C@H]1C/C=C/CCC(=O)Nc2ccccc2-c2c[nH]c1n2	[#7]-[#6]-[#6]=[#6]
4	CHEMBL466575	CO[C@@H]1O[C@@H](OC)c2c1ccc([C@@]1(C)CCCC(C)(C)C1)c2[C@@H](C)C(=O)O	[#6](=[#8])(-[#8])-[#6@@H]
4	CHEMBL4740691	O=C(c1ccc(-c2ccccc2)c([N+](=O)[O-])c1)C(Cl)Cl	[#6](-[#17])(-[#17])-[#6]
4	CHEMBL4794591	C=CC(=O)N1CCC[C@H]1C(=O)NCCc1cc2c(-c3cccnc3)ccnc2[nH]1	[#6]=[#6]-[#6]=[#8]
4	CHEMBL4851206	CN(c1ccc(Br)cc1)S(=O)(=O)c1ccc(-c2cnc(C3CC3)o2)cc1	[#16](=[#8])(=[#8])-[#7]
4	CHEMBL4928929	O=C(CN1CCN(c2ccc3c(c2)OCCO3)C1=O)Nc1ccc(C(F)(F)F)cc1	[#8]=[#6](-[#6])-[#7]
4	CHEMBL4968739	Cc1nc(C(=O)N(c2cccc(C(F)(F)F)c2)[C@@H](C)C2CC2)cs1	[#6](-[#9])(-[#9])-[#9]
4	CHEMBL498022	CCCCCCCCC#C[C@@H](O)[C@@H](N)CO	[#8]-[#6@@H]-[#6@@H]-[#6]
4	CHEMBL4991784	CCN1CCCC1CNC(=O)C(C)c1ccccc1	[#7]-[#6](=[#8])-[#6]
4	CHEMBL4998279	O=C(NCc1ccccc1)c1cn(C[C@@H]2CC(F)(F)CN2C(=O)CCn2cccn2)nn1	[#6]-[#6]-[#6]=[#8]
4	CHEMBL5075908	CCN1CCN(CC(=O)N(Cc2ccc(OC)cc2)c2cc(OC)c(OC)c(OC)c2)CC1	[#8]=[#6](-[#7])-[#6]
4	CHEMBL5081190	C/C=C(\C=C(C)\C=C\C=C\C=C(/C)C(=O)[C@H]1C(=O)N[C@]2(O)CCO[C@H]12)C(=O)O	[#8]-[#6](-[#6])=[#8]
4	CHEMBL5083305	C=CC(=O)N1CCC[C@@H](S(=O)(=O)c2ccc(N3CC(CN4CCC([C@@](CN5CCC5)(c5cccc(F)c5)[C@H]5CCC[C@@H]5NC(=O)OC)CC4)(OC)C3)cc2)C1	[#7]-[#6](=[#8])-[#8]
4	CHEMBL5195859	COC(=O)Nc1cc(-c2ccc(OC[C@@](C)(N)CC(C)C)c(CO)c2)ccn1	[#7]-[#6@@]-[#6]-[#8]
4	CHEMBL5270445	O=C(/C=C/c1cccc(F)c1)c1ccc(-c2ccc(N3C[C@H](CO)OC3=O)cc2)cc1	[#8]=[#6]-[#6]=[#6]
4	CHEMBL5310325	CN(C)C(=O)NCC(=O)N1CC(O)C(Cc2ccc3ccccc3n2)C1	[#8]=[#6]-[#6]-[#7]
4	CHEMBL532172	CCOC(=O)c1ccc(OCCOc2ccccc2)cc1	[#6]-[#8]-[#6]=[#8]
4	CHEMBL573169	COC(=O)[C@@H](NC(=O)O[C@@H]1CC[C@]2(CO2)[C@H]([C@@]2(C)O[C@@H]2CC=C(C)C)[C@@H]1OC)C(C)C	[#8]-[#6]-[#7]-[#6@@H]
4	CHEMBL57869	O=C(NCCCN1CCCCC1)c1ccc2no[n+]([O-])c2c1	[#8]=[#6]-[#7]-[#6]
4	CHEMBL603121	CO[C@H](C[C@H](O)[C@H](COc1cc(F)cc(F)c1)NC(=O)c1cc(C(=O)N[C@H](C)c2ccccc2)cc(N(C)CS(C)(=O)=O)c1)C(=O)NCC(C)C	[#6]-[#6@H]-[#6]=[#8]
4	CHEMBL72142	CCN1CCCC(COC(=O)c2ccccc2N2C(=O)CC(C)C2=O)C1	[#8](-[#6]=[#8])-[#6]
4	CHEMBL75224	Cc1cc(C)c(NC(=O)N(Cc2ccccc2)Cc2ccccc2)cc1C	[#7](-[#6])(-[#6])-[#6]
4	CHEMBL84399	CCCCCCCCCCCC(=O)c1csc([C@@H](O)[C@@H](N)CO)c1	[#6]-[#6]-[#6]=[#8]
4	CHEMBL84732	O=[N+]([O-])c1nccn1CC(O)CNCCO	[#6]-[#6](-[#8])-[#6]
5	CHEMBL1081747	Cc1ncoc1-c1nnc(SCCCN2CC3CC3(c3ccc(Cl)cc3F)C2)n1C	[#16]-[#6]-[#6]-[#6]-[#7]
5	CHEMBL1221442	Cc1ccc2cc(C(CCN(C)C)n3ncnn3)ccc2c1	[#6](-[#6]-[#6]-[#7])-[#7]
5	CHEMBL1276983	CCNC(=O)Nc1cccc(N(C)c2ncnc3cc(OC)c(OC)cc23)c1	[#6]-[#6]-[#7]-[#6]=[#8]
5	CHEMBL1323647	CC(C(=O)NC1CCCC1)N1CCN(S(=O)(=O)c2ccc(C(C)(C)C)cc2)CC1	[#6]-[#6]-[#6](=[#8])-[#7]
5	CHEMBL1323652	O=C(O)CN1C(=O)C(=O)N(Cc2c(F)cccc2Cl)C1=O	[#8]=[#6](-[#8])-[#6]-[#7]
5	CHEMBL1340938	COc1ccc2nc(CC(C)(C)CC(=O)O)c[n+]([O-])c2c1	[#6]-[#6]-[#6](=[#8])-[#8]
5	CHEMBL1348632	O=C(CCc1ccccc1)Nc1nc2nc(-c3ccccc3)cc(O)n2n1	[#8]=[#6](-[#6]-[#6])-[#7]
5	CHEMBL1393896	COc1ccc(OC)c(S(=O)(=O)NCC(c2cccs2)N2CCc3ccccc3C2)c1	[#16](=[#8])(=[#8])-[#7]-[#6]
5	CHEMBL1397372	O=C(CCc1ccccc1)N(Cc1cccnc1)c1nc2c(F)cc(F)cc2s1	[#8]=[#6](-[#6]-[#6])-[#7]
5	CHEMBL1415754	COc1ccc(/C=N/NC(=O)c2cc(-c3ccc(Cl)cc3)n[nH]2)cc1OC	[#6]=[#7]-[#7]-[#6]=[#8]
5	CHEMBL1427603	O=C(CSc1ncnc2c1nnn2Cc1ccc(F)cc1)NC1CCCCC1	[#8]=[#6](-[#6]-[#16])-[#7]
5	CHEMBL1434612	COc1ccc(NC(=O)CSCc2cnn(-c3ccccc3)c2-n2cccc2)cc1	[#6](=[#8])-[#6]-[#16]-[#6]
5	CHEMBL1443902	CCOc1ccc(C(=O)NC(=S)Nc2ccccc2N2CCCCC2)cc1[N+](=O)[O-]	[#6](=[#8])-[#7]-[#6]=[#16]
5	CHEMBL149748	COC(=O)Nc1nc2cc(C(=O)OC(C)C)ccc2[nH]1	[#6]-[#8]-[#6](-[#6])-[#6]
5	CHEMBL1502019	O=C(Cc1csc(Nc2nc(S)nc3ccccc23)n1)NCCCN1CCN(c2cccc(Cl)c2)CC1	[#8]=[#6]-[#7]-[#6]-[#6]
5	CHEMBL1505851	CCCCNC(=O)c1cc(S(=O)(=O)N2CCCCC2)oc1C	[#6]-[#6]-[#7]-[#6]=[#8]
5	CHEMBL151783	C/C(=C\c1ccc(O[C@@H]2O[C@H]([C@H](C)O)[C@@H](O)[C@@H]2O)c(O)c1)C(=O)NC(CO)CO	[#6]-[#6](=[#6])-[#6]-[#7]
5	CHEMBL1523358	Cc1ccc(C(=O)N2CCc3cc(CNC(=O)CSc4ccccc4)ccc32)cc1	[#8]=[#6](-[#6]-[#16])-[#7]
5	CHEMBL1606420	CCOC(=O)c1ccc(NC(=S)N(CCN(C)C)C(C)c2ccncc2)cc1	[#6]-[#7](-[#6]=[#16])-[#6]
5	CHEMBL1621069	CN1CCN(CC(O)COCc2ccc3c(c2)OCO3)CC1	[#6]-[#6]-[#6]-[#8]-[#6]
5	CHEMBL1699893	O=C1CCCN1c1ccc(S(=O)(=O)NCc2ccco2)cc1	[#16](=[#8])(=[#8])-[#7]-[#6]
5	CHEMBL1700605	Cc1cc(=O)oc2c(C)c(OC(C)C(=O)NCC(O)c3ccccc3)ccc12	[#6](-[#6])-[#6](=[#8])-[#7]
5	CHEMBL1789972	CC[C@H](C)[C@H](N)C(=O)NS(=O)(=O)O[C@H]1O[C@@H](n2cnc3c(N)ncnc32)C[C@@H]1O	[#7]-[#6@@H](-[#6@H])-[#6]=[#8]
5	CHEMBL1824276	CC1(CCOC(=O)c2ccccc2)Cc2ccccc2CN1C(=O)c1ccccc1	[#6]-[#6]-[#8]-[#6]=[#8]
5	CHEMBL1835704	C[C@@H]1CCCN1CCCOc1ccc(-c2nn(C)c(=O)c3ccccc23)cc1	[#7]-[#6]-[#6]-[#6]-[#8]
5	CHEMBL1852001	Nc1ncnc2c1ncn2CCOCP(=O)(S)OP(=O)(O)OP(=O)(O)O	[#6]-[#6]-[#8]-[#6]-[#15]
5	CHEMBL1874729	Cc1cccc(OCC(=O)NCCCNC(=O)c2ccccn2)c1	[#7]-[#6]-[#6]-[#6]-[#7]
5	CHEMBL1875340	CCCCN1CC(N2CCN(C(=O)c3ccco3)CC2)CS1(=O)=O	[#6]-[#6]-[#6]-[#6]-[#7]
5	CHEMBL1897345	CC(C)[C@H](NC(N)=O)C(=O)NCCc1ccc(Cl)cc1Cl	[#7]-[#6@H]-[#6]-[#7]-[#6]
5	CHEMBL1902974	Cc1ccc(S(=O)(=O)CCC(=O)OCC(=O)c2cc(C)ccc2C)cc1	[#16](=[#8])(=[#8])-[#6]-[#6]
5	CHEMBL2002738	CN(C(=O)C12C3C4C5C3C1(C(=O)C13C6C7C8C6C1C8C73)C5C42)C(C)(C)C	[#6]-[#7](-[#6]=[#8])-[#6]
5	CHEMBL2107669	C=CC(O)(C/C=C/[C@H]1[C@H](O)CC(=O)[C@@H]1C/C=C\CCCC(=O)OC)CCCC	[#6]-[#6](=[#8])-[#8]-[#6]
5	CHEMBL2268546	C/C=C/COc1ccc2ccc(=O)oc2c1	[#6]-[#6]=[#6]-[#6]-[#8]
5	CHEMBL2273110	CCCCCCCCCCOc1ccc(C(=O)NCc2ccc(OC)c(OC)c2)cc1	[#6]-[#6]-[#6]-[#6]-[#8]
5	CHEMBL2334927	COc1ccc(/C=C(/C(=O)O)c2cccc3ccccc23)cc1OC	[#6]=[#6]-[#6](=[#8])-[#8]
5	CHEMBL237217	CCCCCc1ccc(S(=O)(=O)NCCc2nc(-c3cnccn3)[nH]c2-c2ccc(OC)cc2)cc1	[#16](=[#8])(=[#8])-[#7]-[#6]
5	CHEMBL2386107	COCCn1cc(C2=C(c3coc4ccccc34)C(=O)NC2=O)c2cc(Br)cnc21	[#6]-[#8]-[#6]-[#6]-[#7]
5	CHEMBL2413359	O=C(NCCc1ccc(Cl)cc1)OCCCc1c[nH]cn1	[#8]=[#6]-[#8]-[#6]-[#6]
5	CHEMBL249180	NCCOn1c(-c2ccccc2)nc2ccc([N+](=O)[O-])cc21	[#7]-[#6]-[#6]-[#8]-[#7]
5	CHEMBL296161	CN(C)CCc1c[nH]c2ccc(-n3cnnc3)cc12	[#6]-[#7](-[#6])-[#6]-[#6]
5	CHEMBL3182921	CCC(O)OCCCOC	[#6]-[#6]-[#6](-[#8])-[#8]
5	CHEMBL3189354	COc1ccc(/C=N/C(CO)C(O)c2ccc([N+](=O)[O-])cc2)cc1	[#6](-[#6]-[#8])-[#6]-[#8]
5	CHEMBL3263810	CCCCCCCCCCCCCCCCS(=O)(=O)O/N=C(\N)c1ccncc1	[#16](=[#8])(=[#8])-[#6]-[#6]
5	CHEMBL3274122	CCC(=O)C(CC/C=C/CCc1ccc(OCc2ccccc2)cc1)C(=O)CC	[#6](=[#8])-[#6]-[#6]=[#8]
5	CHEMBL3276743	CCC(C)(C)OC(N)=O	[#6]-[#6]-[#6]-[#8]-[#6]
5	CHEMBL3309530	CN(CCCNc1ccnc2cc(Cl)ccc12)Cc1cc(=O)c(O)cn1C1CC1	[#7]-[#6]-[#6]-[#6]-[#7]
5	CHEMBL33715	Cc1ccc(S(=O)(=O)N2CCCC2C(=O)NCCc2ccccc2)cc1	[#6](-[#6])-[#7]-[#6]=[#8]
5	CHEMBL3440013	O=C(c1ccco1)N(CC(F)(F)F)C1CCOCC1	[#6]-[#6](-[#9])(-[#9])-[#9]
5	CHEMBL3451932	CS(=O)(=O)CCN1CCN(c2ccc(Cl)cn2)CC1	[#16](=[#8])(=[#8])-[#6]-[#6]
5	CHEMBL3463790	COc1cccc(N2CCC(CNC(=O)NCc3ccco3)C2)c1	[#6]-[#7]-[#6]-[#7]-[#6]
5	CHEMBL3475875	Cc1nc(CCC(=O)N2Cc3cnc(-c4ccccc4)nc3C2)n[nH]1	[#6]-[#6]-[#6](=[#8])-[#7]
5	CHEMBL349253	C/C(=N\OC(c1ccc(OCc2nc3ccccc3s2)cc1)C1CCCCC1)C(=O)O	[#6](=[#7]-[#8])-[#6]=[#8]
5	CHEMBL3546516	Clc1cc(Br)ccc1OCCCCn1ccnc1	[#8]-[#6]-[#6]-[#6]-[#6]
5	CHEMBL3649317	Cc1ccc(C)c(CNCC(C)C(=O)N(Cc2cc(Cl)c3c(c2)CCCCO3)CC(C)C)c1	[#6](=[#8])-[#7](-[#6])-[#6]
5	CHEMBL3673535	OCC(O)CN1CCC(c2cc3c(-c4cncc(NCc5cccnc5)n4)ccnc3[nH]2)CC1	[#8]-[#6]-[#6](-[#8])-[#6]
5	CHEMBL3692626	CN(C)C[C@@H](Cc1ccccc1)NC(=O)c1ccc(-c2noc(C(F)(F)F)n2)cc1	[#7]-[#6]-[#6@@H](-[#6])-[#7]
5	CHEMBL3698557	CC(Cc1ccc(C#Cc2ccc(Oc3ccccc3)nc2)cc1)NC(=O)C1CC1	[#6]-[#6](-[#6])-[#7]-[#6]
5	CHEMBL370704	COC(=O)c1ccccc1-c1ccc(CNc2ncccc2NC(=O)C(C)C)cc1	[#7]-[#6]-[#6](-[#6])-[#6]
5	CHEMBL3894803	Cc1cnc(Nc2cnn(C)c2)nc1NC1CCC2(CC1)CCN(C(=O)CC#N)C2	[#7]-[#6](=[#8])-[#6]-[#6]
5	CHEMBL3928348	CO[C@@H]1[C@H](O)[C@@H](COS(N)(=O)=O)O[C@H]1n1cnc2c(N[C@H]3CCc4ccccc43)ncnc21	[#6]-[#8]-[#16](=[#8])=[#8]
5	CHEMBL3942486	CC1(C(=O)Nc2cccc(Cc3n[nH]c(=O)c4c3CCCC4)c2)CC1	[#6]1(-[#6]-[#7])-[#6]-[#6]-1
5	CHEMBL3942765	CNC(=O)c1cn(C2(CC#N)CCN(C(=O)OC(C)(C)C)CC2)nc1Nc1ccccc1	[#8]-[#6](-[#6])(-[#6])-[#6]
5	CHEMBL3954695	O=C(O)/C=C\C(=O)Nc1cccc(-c2n[nH]c3ccc(NS(=O)(=O)c4ccc([N+](=O)[O-])cc4)cc23)c1	[#6](-[#8])-[#6]=[#6]-[#6]
5	CHEMBL3961788	CCC(O)(c1cn(Cc2ccc3c(-c4ccc(F)cc4)cc(C(N)=O)nc3c2F)cn1)C(F)(F)F	[#9]-[#6](-[#9])(-[#9])-[#6]
5	CHEMBL403755	O=C(O)COc1ccc(-c2ccc(/C=C3\SC(=S)N(CC(=O)O)C3=O)o2)cc1C(=O)O	[#8]=[#6](-[#8])-[#6]-[#8]
5	CHEMBL4069917	CCCCNC(=O)NS(=O)(=O)c1ccc(NC(=O)CSc2nc3ccccc3c(=O)n2-c2ccc(OC)cc2)cc1	[#7]-[#6](=[#8])-[#7]-[#16]
5	CHEMBL4103647	COc1cc2c3c(c4ccc(OC(=O)C5CC5)cc4c2cc1OC)CN1CCCCC1C3	[#6]1-[#6](-[#6]=[#8])-[#6]-1
5	CHEMBL4165991	CC1=CCC(C(C)(C)OC(=O)CSCC(O)CO)CC1	[#6]-[#6]-[#6]-[#16]-[#6]
5	CHEMBL417956	CCOC(=O)c1ccc(NC(=O)CCN2CCN(c3ccccn3)CC2)cc1	[#7]-[#6](=[#8])-[#6]-[#6]
5	CHEMBL419540	O=C(CNC(=O)OCc1ccccc1)NCc1ccccc1	[#8]=[#6](-[#6])-[#7]-[#6]
5	CHEMBL4285269	O=C(NCc1ccc(OC(F)(F)F)c(Cl)c1)c1ccc(S(=O)(=O)Nc2ncc(F)cn2)c(F)c1	[#8]-[#6](-[#9])(-[#9])-[#9]
5	CHEMBL4440439	CC(C)c1ccc(/C=C/C(=O)c2ccc(OCC(=O)N[C@H]3CCOC3=O)cc2)cc1	[#6](-[#6](=[#8])-[#7])-[#8]
5	CHEMBL4462851	CCCCNC(=O)c1ccc(-c2ccsc2)cc1	[#6]-[#6]-[#6]-[#7]-[#6]
5	CHEMBL4594017	CC(=O)Nc1ccc(-c2cc(C(=O)NCCN(C)C)c3ccc4ccccc4c3n2)cc1	[#6](=[#8])-[#7]-[#6]-[#6]
5	CHEMBL4757278	C=C[C@]1(C)C[C@@H](OC(=O)CSc2nc(C)cc(N(C)C)n2)[C@@]2(C)[C@H](C)CC[C@]3(CCC(=O)[C@H]32)[C@@H](C)[C@@H]1O	[#8]-[#6](=[#8])-[#6]-[#16]
5	CHEMBL4790325	COc1cc(NC(=O)CC/C(C)=C/Cc2c(O)c3c(c(C)c2OC)COC3=O)ccc1Cl	[#7]-[#6](=[#8])-[#6]-[#6]
5	CHEMBL4794145	CCOC(=O)CC[C@H](Nc1nc2nn(C)cc2c2nc(-c3ccco3)nn12)C(=O)OCC	[#7]-[#6@H]-[#6](=[#8])-[#8]
5	CHEMBL4797690	CC(C)(C)OC(=O)c1ncn2c1CN=C(c1cccc(F)c1)c1ccsc1-2	[#6]-[#6](-[#6])(-[#6])-[#8]
5	CHEMBL4799491	Clc1ccc(CNCCC(c2ccccc2)c2ccccc2)cc1	[#6]-[#7]-[#6]-[#6]-[#6]
5	CHEMBL4854009	Cc1cc(-c2cc(C)c3c(c2)[nH]c2ccc(C4CCN(CC(C)(C)O)CC4)cc23)cc(C)n1	[#6]-[#6](-[#6])(-[#6])-[#8]
5	CHEMBL488720	O=C(COc1cccc(Cl)c1)NC1CCCN(Cc2ccn(-c3ccc(C(F)(F)F)cn3)c2)C1	[#8]=[#6](-[#6]-[#8])-[#7]
5	CHEMBL490464	CC1(C)OC[C@@]2([C@@H](O)CC(=O)O)[C@H]3CC[C@@]4(C)[C@H](c5ccoc5)OC(=O)[C@H]5O[C@]54[C@]3(C)C(=O)C[C@@H]12	[#8]-[#6@@H]-[#6]-[#6]=[#8]
5	CHEMBL4912520	Nc1nnc(C2CCN(C(=O)OC3CCC3)CC2)o1	[#8]-[#6]1-[#6]-[#6]-[#6]-1
5	CHEMBL4915926	CCCN1CCC(CC(=O)N[C@@H](C)[C@H](O)c2ccccc2)CC1	[#6]-[#6]-[#7]-[#6@@H]-[#6@H]
5	CHEMBL4929727	CC(=O)c1csc(NC(=O)CCN2CCCS2(=O)=O)n1	[#7]-[#6]-[#6]-[#6]-[#7]
5	CHEMBL4963187	COCCCNC(=O)c1cn(C)c2c(c(C)nn2-c2ccc(F)cc2)c1=O	[#6]-[#6]-[#6]-[#7]-[#6]
5	CHEMBL5014225	CCCS(=O)(=O)NCCc1ncc(C)n1C(C)C	[#16](=[#8])(=[#8])-[#7]-[#6]
5	CHEMBL5075206	C[C@@H](Cn1c(=O)[nH]/c(=N\c2ccc(Oc3cccnc3)cc2)n(Cc2ccc(Cl)cc2)c1=O)C(=O)O	[#6]-[#6@H](-[#6]=[#8])-[#6]
5	CHEMBL5093010	CC(C)(C)NS(=O)(=O)c1cccc(NC(=O)c2ccc(N3CCOCC3)nc2N2CCC3(CC2)CC3)c1	[#6]-[#6](-[#6])(-[#6])-[#7]
5	CHEMBL512929	FC(F)(F)Oc1ccc(Nc2ccnc3cc(Cl)ccc23)cc1	[#9]-[#6](-[#9])(-[#9])-[#8]
5	CHEMBL5182614	COc1cc(N2CCC(OCC(=O)O)C2)cc(C(F)(F)F)c1	[#8]-[#6]-[#6](=[#8])-[#8]
5	CHEMBL5402850	C#CCN(C)CCCOc1cc(N(CCC)C(=O)c2cc(C(C)C)c(O)cc2O)ccc1Cl	[#7]-[#6]-[#6]-[#6]-[#8]
5	CHEMBL5436551	CN(C)C(=O)C(CCN[C@@H]1C[C@H]1c1ccc(F)cc1)(c1ccccc1)c1ccccc1	[#6](=[#8])-[#6]-[#6]-[#6]
5	CHEMBL568531	CC(C)(Cc1ccc(OC(F)(F)F)cc1)NCC(O)c1ccc(O)c2c1OCC(=O)N2	[#6]-[#6](-[#6])(-[#6])-[#7]
5	CHEMBL56920	CCOC(=O)c1cc(C(O)c2ccc(Cl)cc2Cl)cn1S(=O)(=O)c1cc(Cl)ccc1N	[#6]-[#6]-[#8]-[#6]=[#8]
5	CHEMBL76125	CCCCCC/C(=N\OC)c1cc(OC)c2c(c1OC)C(=O)C=CC2=O	[#6]-[#6]-[#6]=[#7]-[#8]
5	CHEMBL85620	CCC(C)[C@H](C(=O)NO)N(Cc1ccccc1)S(=O)(=O)c1ccc(OC)cc1	[#16]-[#7]-[#6@H](-[#6])-[#6]
5	CHEMBL88548	CNNC(=O)c1nn(-c2ccc(Cl)cc2Cl)c(-c2ccc(Cl)cc2)c1C	[#6]-[#7]-[#7]-[#6]=[#8]
5	CHEMBL92895	CCCC(=O)c1cnc2c(OCCCN(C)Cc3ccccc3)cccc2c1Nc1ccccc1C	[#6]-[#6]-[#6]-[#6]=[#8]
5	CHEMBL96517	COc1ccc(CCNCCOc2cc(F)cc3c2OCCC3O)cc1	[#6]-[#7]-[#6]-[#6]-[#8]
6	CHEMBL100401	COc1ccccc1N1CCN(CCCOc2ccc(C(=O)Nc3ccccc3OCCCC(=O)O)cc2)CC1	[#6](-[#6]=[#8])-[#6]-[#6]-[#8]
6	CHEMBL100581	O=C(CCCSC[C@H](NC(=O)c1ccccc1C(=O)c1ccccc1)C(=O)NCc1ccccc1)NO	[#7](-[#6@H]-[#6](=[#8])-[#7])-[#6]
6	CHEMBL115236	N=C(N)N1CCC([C@@H](NC(=O)[C@@H]2CC[C@H]3CN(C(=O)CCc4ccccc4)CC(=O)N32)C(=O)c2nccs2)CC1	[#6]1(:[#7]:[#6]:[#6]:[#16]:1)-[#6]
6	CHEMBL124633	O=C(N[C@H](Cc1ccc(Cl)cc1)C(=O)N1CCN(c2ccc(C(F)(F)F)cc2Cn2cncn2)CC1)[C@H]1Cc2ccccc2CN1	[#8]=[#6]-[#7]-[#6@H]-[#6]-[#7]
6	CHEMBL1325234	CCCCCNC(=O)CCn1c(=O)oc2ccccc21	[#6]-[#6]-[#7]-[#6](=[#8])-[#6]
6	CHEMBL1337252	Cc1cccc(N2CCN(C(=O)CCN3C(=O)C4C5C=CC(C5)C4C3=O)CC2C)c1	[#6]1-[#6]-[#6]-[#7](-[#6])-[#6]-1
6	CHEMBL1346302	O=C(COC(=O)c1ccc2c(c1Cl)C(=O)c1ccccc1C2=O)NC1CC1	[#6](-[#6])-[#7]-[#6]1-[#6]-[#6]-1
6	CHEMBL1346872	CC(C)c1nc2cc(C(=O)N3CCN(c4cnccn4)CC3)ccc2o1	[#6]-[#6]1:[#7]:[#6]:[#6]:[#8]:1
6	CHEMBL1372552	CS(=O)(=O)c1ccc2nc(NC(=O)CS(=O)(=O)Cc3ccccc3)sc2c1	[#8]=[#16](-[#6]-[#6]-[#7])=[#8]
6	CHEMBL1388922	O=C(Nc1nc(-c2ccccn2)cs1)c1ccccc1-n1cnnn1	[#7]-[#6]1:[#7]:[#6]:[#6]:[#16]:1
6	CHEMBL1397389	COc1ccccc1N(C)C(=O)c1cc(S(=O)(=O)N2CCCC2)cn1C	[#6]1:[#7]:[#6](-[#6]):[#6]:[#6]:1
6	CHEMBL1433179	O=C(Nc1nnc(C2CC2)s1)c1cc(S(=O)(=O)N2CCCCC2)ccc1N1CCOCC1	[#7]-[#6]1:[#7]:[#7]:[#6]:[#16]:1
6	CHEMBL1468926	Cc1cc(C)c(S(=O)(=O)Nc2nnc(C(C)C)s2)c(C)c1	[#16]1:[#6](-[#7]):[#7]:[#7]:[#6]:1
6	CHEMBL147298	O=C(NCCCn1ccnc1)c1ccccc1Cl	[#6]-[#7]1:[#6]:[#6]:[#7]:[#6]:1
6	CHEMBL1475724	O=C(Nc1nnc(C2CC2)s1)c1ccc(Cl)nc1	[#7]-[#6]1:[#7]:[#7]:[#6]:[#16]:1
6	CHEMBL1485957	Cc1ccc(C(=O)Nc2ccccc2N2CCN(C(=O)C(C)C)CC2)cc1	[#7]-[#6](=[#8])-[#6](-[#6])-[#6]
6	CHEMBL1497669	Cc1nc(N2CCN(c3ccccn3)CC2)c2c(C)c(C(=O)N3CCN(c4ccccc4F)CC3)sc2n1	[#6]1:[#6](-[#6]):[#6]:[#16]:[#6]:1
6	CHEMBL1553550	COc1cccc(CC(=O)OCC(=O)N(C)CC(=O)Nc2ccccc2Cl)c1	[#6]-[#6]-[#8]-[#6]-[#6]=[#8]
6	CHEMBL1566156	Cc1ccc(NC(=S)N2C3CCCC2CC(NC(=O)C2CC2)C3)cc1C	[#7]-[#6](=[#8])-[#6]1-[#6]-[#6]-1
6	CHEMBL1601911	Cc1nn(Cc2ccc([N+](=O)[O-])cc2)c(=O)n1-c1ccccc1	[#7]1:[#6](:[#7]:[#7]:[#6]:1)-[#6]
6	CHEMBL1614772	Nc1nc(-c2ccc3c(N)[nH]nc3c2)cc(N2CCOCC2)n1	[#6]1:[#6](-[#7]):[#7H]:[#7]:[#6]:1
6	CHEMBL1627439	C/C=C/c1cc2c(cc1O)CC[C@@H]1[C@@H]2CC[C@]2(C)[C@@H](O)CC[C@@H]12	[#8]-[#6@@H]1-[#6@]-[#6@@H]-[#6]-[#6]-1
6	CHEMBL1631818	CCN(CC)c1ccc(/C=C2\CC/C(=C\c3ccc(N(CC)CC)cc3)C2=O)cc1	[#6]1(-[#6]-[#6]-[#6]-[#6]-1)=[#8]
6	CHEMBL1734421	O=C(CCS(=O)(=O)c1ccc2c(c1)NC(=O)CO2)NCc1ccccc1	[#6]-[#6]-[#6]-[#16](=[#8])=[#8]
6	CHEMBL1735753	Cc1cc(NS(=O)(=O)c2ccc(NC(=O)COc3cc(C)c(Cl)c(C)c3)cc2)no1	[#6]-[#6]1:[#6]:[#6]:[#7]:[#8]:1
6	CHEMBL1877446	COCCNC(=O)C1CC(c2cccc(F)c2)=NO1	[#6]-[#8]-[#6]-[#6]-[#7]-[#6]
6	CHEMBL1971869	C[C@@H](c1ccccc1)N(CC#N)[C@H]1CCC[C@]1(O)/C=C/c1ccc2c(c1)OCO2	[#7]-[#6@@H]1-[#6@]-[#6]-[#6]-[#6]-1
6	CHEMBL204398	CC(C)C[C@H](NC(=O)[C@H](NC(=O)COc1ccc2c(c1)Nc1ccccc1S2)C(C)C)C(=O)N[C@H]1CCOC1O	[#6]-[#6](-[#6])-[#6]-[#6@H]-[#7]
6	CHEMBL2086886	Nc1ccc(S(=O)(=O)N2CCN(C(=O)C3CC3)CC2)cc1	[#6]1-[#6](-[#6](-[#7])=[#8])-[#6]-1
6	CHEMBL2373595	CCOC(=O)C1[C@@H]2C=C[C@]3(CN(C(C)c4ccc(OC)cc4)C(=O)[C@H]13)O2	[#6]1(=[#8])-[#6@H]-[#6@]-[#6]-[#7]-1
6	CHEMBL2418843	COC(=O)CNC(=O)CN1CCc2cc(OC)c(OC)cc2C1Cc1ccc(OC)c(OC)c1	[#6]-[#6]-[#7]-[#6](=[#8])-[#6]
6	CHEMBL2425794	O=C(Nc1nnc2n1CCS2)C1CC1	[#7]-[#6]1:[#7]:[#7]:[#6]:[#7]:1
6	CHEMBL247677	CN1CCN(Cc2ccc(-c3oc4ncnc(NC[C@@H]5CCCO5)c4c3-c3ccccc3)cc2)CC1	[#6]-[#6@@H]1-[#6]-[#6]-[#6]-[#8]-1
6	CHEMBL251496	Cc1n[nH]c(C)c1C(=O)NC[C@H]1CC[C@@H](CCOc2ccccc2)CC1	[#6]-[#6]1:[#7]:[#7H]:[#6]:[#6]:1
6	CHEMBL271495	N=C(N)NCCC[C@H](NC(=O)CN1CCCC[C@@H](NS(=O)(=O)Cc2ccccc2)C1=O)C(=O)c1nccs1	[#6](-[#7])-[#7]-[#6]-[#6]-[#6]
6	CHEMBL281168	O=C(O)C[C@H](NC(=O)Cn1c(-c2ccccc2)ncc(NC(=O)c2cccc3ccccc23)c1=O)C(=O)COc1ccccc1	[#6]-[#6@@H](-[#6])-[#7]-[#6]-[#6]
6	CHEMBL283099	CCN1CCC[C@H]1CNC(=O)c1c(OC)ccc(Br)c1O	[#7]1-[#6]-[#6]-[#6]-[#6@H]-1-[#6]
6	CHEMBL291562	C[C@@H]1OC(=O)[C@H]2C[C@H]3CCCC[C@H]3[C@H](C#C[C@H]3CCC[C@H](C)N3C)[C@@H]12	[#6]-[#6@@H]1-[#8]-[#6]-[#6@@H]-[#6@@H]-1
6	CHEMBL295495	CCOC(=O)C1(Cc2cncs2)CCCN(C(=O)[C@@H](Cc2c[nH]c3ccccc23)NC(=O)C(C)(C)N)C1	[#6](-[#6@@H]-[#7]-[#6]=[#8])-[#7]
6	CHEMBL3104578	N#Cc1ccc(CN(CC2CCC2)C(=O)c2cc(Br)c[nH]2)cc1	[#6]1:[#6]:[#6]:[#7H]:[#6]:1-[#6]
6	CHEMBL3110357	Cc1ccc(-c2nn3c(C)nnc3c3ccccc23)cc1NS(C)(=O)=O	[#7]1:[#6](-[#6]):[#7]:[#7]:[#6]:1
6	CHEMBL3194764	Cc1cc(/C=N/n2cnnc2)c(C)n1-c1cccc(Cl)c1	[#6]1:[#6]:[#6]:[#6]:[#6]:[#6]:1
6	CHEMBL3207494	CCOc1ccc(/C=N/OCC(=O)Nc2ccc3c(c2)OCO3)cc1	[#7]-[#8]-[#6]-[#6](=[#8])-[#7]
6	CHEMBL3236314	O=C(NCc1noc(-c2c3ccccc3nn2CCc2cccs2)n1)c1ccccc1	[#6]-[#6]1:[#7]:[#8]:[#6]:[#7]:1
6	CHEMBL3306011	O=C(O)CCCC[P+](c1ccccc1)(c1ccccc1)c1ccccc1	[#8]=[#6](-[#8])-[#6]-[#6]-[#6]
6	CHEMBL33121	O=C1[C@H]2Cc3c([nH]c4ccccc34)[C@@H](c3ccc4c(c3)OCO4)N2C(=O)CN1[C@@H]1CCN(CCc2cnccn2)C1	[#6]1-[#6@H](-[#7])-[#6]-[#6]-[#7]-1
6	CHEMBL3349298	COc1cccc(-c2cn(C/C=C(\C)CCC=C(C)C)nn2)c1	[#6]-[#6]=[#6](-[#6])-[#6]-[#6]
6	CHEMBL3410622	O=C(Cn1cnc([N+](=O)[O-])n1)Nc1ccc(-c2ccc(Cl)cc2)cc1	[#7]1:[#6]:[#7]:[#6](-[#7+]):[#7]:1
6	CHEMBL3416726	CCCC[C@H](N)C(=O)Nc1ccc(C(=O)N[C@@H](Cc2c[nH]c3ccccc23)C(=O)OCc2ccccc2)cc1N	[#6]-[#6@@H]-[#6](=[#8])-[#8]-[#6]
6	CHEMBL3440237	COC1(CNC(=O)c2ccc(F)c(F)c2)CCSC1	[#6]1-[#16]-[#6]-[#6](-[#8])-[#6]-1
6	CHEMBL344856	COc1ccc(S(=O)(=O)N(CC(C)C)C[C@@H](O)[C@H](Cc2ccccc2)NC(=O)c2cc(N)ccc2C)cc1	[#7]-[#6]-[#6@@H]-[#6@H]-[#7]-[#6]
6	CHEMBL3472943	Cc1ccccc1N1CCCN(C(=O)CCCn2ccnc2C)CC1	[#6](-[#7])-[#6]-[#6]-[#6]=[#8]
6	CHEMBL347427	C[C@@H](COc1ccccc1)NC(=O)[C@H](N)CC(=O)O	[#6]-[#6@@H](-[#6]-[#8])-[#7]-[#6]
6	CHEMBL3478344	CCOC(=O)N1CCC2(CCCN(C3CCOCC3)C2=O)C1	[#6]-[#6]-[#8]-[#6](=[#8])-[#7]
6	CHEMBL3550656	CCOc1cc(CN[C@@H]2COC[C@H]2Cc2cc(C)no2)ccc1O	[#6]1-[#6@H]-[#6@@H](-[#6]-[#8]-1)-[#6]
6	CHEMBL3557403	CO[C@@H]1CCN(Cc2cnn(C)c2)[C@@H]2CN(Cc3cccnc3)C[C@@H]21	[#6]1:[#6]:[#7]:[#7](-[#6]):[#6]:1
6	CHEMBL3665646	Cc1cc(C)nc(N2C[C@@H]3CCN(C(=O)c4ccc(C)nc4-n4ccnn4)C[C@@H]32)n1	[#6]1:[#6]:[#6]:[#7]:[#6]:[#7]:1
6	CHEMBL3674768	COc1ccccc1C1C(C(=O)C(C)C)C(=O)C(=O)N1c1ccc(-c2ccsc2)c(N(C)C)c1	[#6]1-[#7]-[#6]-[#6](-[#6])-[#6]-1
6	CHEMBL3677611	COCc1ccc(-c2ccc3nc(C(C(=O)NCCS(N)(=O)=O)S(=O)(=O)Cc4ccc(OC(F)(F)F)cc4)sc3c2)cc1	[#7](-[#6])-[#6](-[#6]-[#16])=[#8]
6	CHEMBL3689617	Cc1ccc(C(=O)N2CCOCC2)cc1-c1ccc2cc(NC(=O)C3CC3)ncc2c1	[#7]-[#6](=[#8])-[#6]1-[#6]-[#6]-1
6	CHEMBL3764933	C[C@@H]1[C@H]2C[C@@H](C[C@H]1NCc1cnc(C3CCCCC3)[nH]1)C2(C)C	[#7H]1:[#6](-[#6]):[#6]:[#7]:[#6]:1
6	CHEMBL3805240	O=C(Nc1ncc([N+](=O)[O-])s1)c1ccc(-c2ccccc2)cc1	[#7]-[#6]1:[#7]:[#6]:[#6]:[#16]:1
6	CHEMBL3896328	COCCNC(=O)c1ccc(NC(=O)N2Cc3ccncc3C2)cc1	[#8]-[#6]-[#6]-[#7]-[#6]=[#8]
6	CHEMBL3916500	Cc1ccc(C(=O)NC(=S)Nc2ccc(NC(=O)CCCCN(C)C)cc2)cc1Br	[#6](=[#8])-[#6]-[#6]-[#6]-[#6]
6	CHEMBL3929535	CC(C)(C)NC(=O)C1CCN(Cc2cccc(NC(=O)c3cnc4cc(Cl)ccc4c3)c2)CC1	[#6]-[#6](-[#6])(-[#6])-[#7]-[#6]
6	CHEMBL395798	C[C@@H]1CCN(C(=O)C[C@H](N)Cc2cc(F)c(F)cc2F)[C@H](Cc2ccccc2F)C(=O)N1	[#6](=[#8])-[#6]-[#6@H](-[#7])-[#6]
6	CHEMBL3970280	O=C1NC(=O)/C(=C/c2cnn3c(NC4CC4)cc(N4CCN(c5ccccn5)CC4)nc23)S1	[#16]1-[#6]-[#7]-[#6](=[#8])-[#6]-1
6	CHEMBL3970645	O=C(c1ccccc1)c1ccc(CN2CCN(c3cc(N4CCCC4)nc(N4CCCC4)n3)CC2)cc1	[#7]1:[#6]:[#6]:[#6]:[#7]:[#6]:1
6	CHEMBL403240	CC(=O)N[C@H](C(=O)N[C@H](C(=O)N[C@@H](Cc1ccccc1)[C@H](O)C(=O)N1CSC(C)(C)C1C(=O)NCC(C)C)C(C)(C)C)c1ccccc1	[#6]-[#6](-[#6@H]-[#7])(-[#6])-[#6]
6	CHEMBL4173216	COc1cccc2cc(C(=O)N[C@H](C(=O)N[C@@H](Cc3ccccc3)[C@H](O)C(=O)N3CSC(C)(C)[C@H]3C(=O)NCc3c(C)cccc3C)[C@H]3CCOC3)oc12	[#8]-[#6@@H](-[#6@@H])-[#6](=[#8])-[#7]
6	CHEMBL4212317	COc1ccc2c(c1)OC(N)=C1C(=O)N(Cc3ccco3)C(=O)CC12	[#6]1(:[#6]:[#6]:[#6]:[#8]:1)-[#6]
6	CHEMBL4287562	COC(=O)CC1CCC(=O)/C1=C\CCc1ccccc1	[#6]1-[#6]-[#6]-[#6](=[#8])-[#6]-1
6	CHEMBL451020	C#CCCCC[C@@H](C)C(=O)N(C)[C@H](C(=O)N(C)[C@H](C(=O)N(C)[C@H](C(=O)N[C@@H](Cc1ccccc1)C(N)=O)C(C)C)C(C)C)C(C)C	[#6]-[#6@@H](-[#6])-[#6]-[#7]-[#6@H]
6	CHEMBL4526838	Cc1ccc(C)c(OCCCN2C(=O)NC(Cc3c[nH]c4ccccc34)C2=O)c1	[#7]1-[#6](=[#8])-[#6]-[#7]-[#6]-1
6	CHEMBL4593370	CCC(C)C(O)c1cccc(-c2ccc3nc(-c4ccc(Cl)cc4)cn3c2)c1	[#6]-[#6]-[#6](-[#6])-[#6]-[#8]
6	CHEMBL4635582	Cc1cccc(-c2nn(CC(=S)Nc3cccc(C#N)c3)cc2-c2ccnc(-c3ccccc3)c2)n1	[#6]1:[#7](:[#7]:[#6]:[#6]:1)-[#6]
6	CHEMBL46982	O=C(c1ccc(OCCN2CCCCC2)cc1)c1c(-c2ccc(O)cc2)sc2cc(O)c(O)cc12	[#6]1(:[#6]:[#6]:[#16]:[#6]:1)-[#6]
6	CHEMBL4749729	O=C(O)c1ccccc1/C=N/n1c(Cc2ccc3ccccc3c2)n[nH]c1=S	[#7]1:[#6](=[#16]):[#7H]:[#7]:[#6]:1
6	CHEMBL478066	O=C(C1CC1)N1CCN(S(=O)(=O)c2c(Cl)cc(Cl)cc2Cl)CC1	[#8]=[#6](-[#6]1-[#6]-[#6]-1)-[#7]
6	CHEMBL4783699	Cn1cnc(S(=O)(=O)Oc2cccc3oc(=O)n(Cc4ccc([N+](=O)[O-])cc4)c23)c1	[#8]=[#6]1:[#7]:[#6]:[#6]:[#8]:1
6	CHEMBL4891515	O=S(=O)(NCC1CC1)c1ccnc(N2CC3CC3(CO)C2)c1	[#16]-[#7]-[#6]-[#6]1-[#6]-[#6]-1
6	CHEMBL4901289	Cc1csc(CNc2ccc(F)cc2OCC(F)F)n1	[#6]-[#6]1:[#6]:[#16]:[#6]:[#7]:1
6	CHEMBL4920575	COc1cnc(CN2CCC3(CC2)[C@H](O)C[C@@H]3OC)cc1O	[#8]-[#6@@H]1-[#6]-[#6@H](-[#8])-[#6]-1
6	CHEMBL4934813	CCc1cnccc1C(=O)O[C@@H](C)Cc1cccnc1	[#6](=[#8])-[#8]-[#6@@H](-[#6])-[#6]
6	CHEMBL4950295	Cc1[nH]c2c(F)cc(F)cc2c1CCNC(=O)[C@@H](C)Cn1cccn1	[#6]-[#6]1:[#7H]:[#6]:[#6]:[#6]:1
6	CHEMBL4954947	CCN(C)CC(=O)N1CCC2(CC1)CC(=O)N(Cc1cc(F)cc(F)c1)C2	[#7]1-[#6]-[#6]-[#6]-[#6]-1=[#8]
6	CHEMBL4975359	O=C(C[C@@H]1NC(=O)N(c2cc(F)c(F)c(F)c2)C1=O)N1CCc2ccccc2C1	[#6]1(=[#8])-[#6@H]-[#7]-[#6]-[#7]-1
6	CHEMBL4985596	Cc1ncsc1CN(Cc1ccccc1)C(=O)C[C@H](C)n1ccnc1	[#6]-[#6]1:[#7]:[#6]:[#16]:[#6]:1
6	CHEMBL4992868	CCN1CCC(NC(=O)C(C)(C)C#N)C1c1cc(F)c(F)c(F)c1	[#7]-[#6]-[#6](-[#6])(-[#6])-[#6]
6	CHEMBL5010702	Cc1c(NC(=O)Nc2cccc(Cl)c2OC(C)C)cnn1CCO	[#6]-[#6]1:[#6]:[#6]:[#7]:[#7]:1
6	CHEMBL5076609	CCOc1cccc(-c2ccc(NC(=O)C(C)(C)c3ccnc(NS(=O)(=O)C4CC4)n3)cc2)c1	[#16](=[#8])(=[#8])-[#6]1-[#6]-[#6]-1
6	CHEMBL5182890	O=C(N[C@H](Cc1ccccc1)Cn1ccnc1)c1cccc2c1OCCO2	[#6]1:[#7](-[#6]):[#6]:[#6]:[#7]:1
6	CHEMBL520587	Cc1c(-c2ccc(O)cc2)nn(-c2ccc(O)cc2)c1-c1ccc(O)cc1	[#6]-[#6]1:[#6]:[#7]:[#7]:[#6]:1
6	CHEMBL546953	CC(C)NC(=O)c1cccc(-c2cccc(OCCN3CCSCC3c3ccccc3)c2)c1	[#6]-[#6](-[#6])-[#7]-[#6]=[#8]
6	CHEMBL5485504	Cn1cc(-c2nccnc2OCCc2cccs2)cn1	[#6]1:[#16]:[#6](-[#6]):[#6]:[#6]:1
6	CHEMBL575204	Cn1cc2c(nc(NC(=O)Cc3ccc4ccccc4c3)n3nc(-c4ccco4)nc23)n1	[#6]-[#7]1:[#6]:[#6]:[#6]:[#7]:1
6	CHEMBL581971	O=C(NC1CC1)c1ccc(N2CCC(Cc3ccccc3)CC2)nc1	[#8]=[#6]-[#7]-[#6]1-[#6]-[#6]-1
6	CHEMBL65610	O=C(O)CCCCCCNC(=O)C1(CS)CCc2ccccc2C1	[#8]=[#6](-[#8])-[#6]-[#6]-[#6]
6	CHEMBL72274	CCc1nc2ccc(Cl)cc2c(=O)n1CCCCn1ccnc1	[#6]-[#7]1:[#6]:[#6]:[#7]:[#6]:1
6	CHEMBL9115	O=C(c1ccc(Cl)cc1Cl)c1ccc2n1CCC2C(=O)O	[#6]1-[#6](-[#6])-[#6]:[#7]-[#6]-1
7	CHEMBL1083940	O=C(O)c1ccc2c(c1)[C@@H]1C=CC[C@@H]1[C@@H](c1ccc(Br)cc1)N2	[#6]1:[#6]:[#6](-[#35]):[#6]:[#6]:[#6]:1
7	CHEMBL1084655	NS(=O)(=O)c1ccc(COCCOCCCCCCNC[C@H](O)c2ccc(O)c(CO)c2)cc1	[#6](-[#6])-[#6]-[#6]-[#6]-[#8]-[#6]
7	CHEMBL1086282	Cc1ccccc1[C@H](OC[C@H](O)CNC(C)(C)Cc1ccc2ccccc2c1)C1CC1	[#8]-[#6]-[#6@H](-[#8])-[#6]-[#7]-[#6]
7	CHEMBL1180482	COc1ccccc1N1CCN(CCCCNC(=O)/C=C/c2ccccc2Cl)CC1	[#8]-[#6]1:[#6]:[#6]:[#6]:[#6]:[#6]:1
7	CHEMBL1187648	CCOc1ccc2c(c1)C=C/C(=C/C=C1\C=C(C)c3cccnc3C1=O)N2C	[#8]-[#6]1:[#6]:[#6]:[#6]:[#6]:[#6]:1
7	CHEMBL1303951	O=C(Nc1cnccn1)Nc1ccccc1Cl	[#7]-[#6]1:[#6]:[#6]:[#6]:[#6]:[#6]:1
7	CHEMBL13157	COc1ccc(C(=O)c2c(C)n(CCN3CCCC(O)C3)c3ccccc23)cc1	[#6]1-[#6]-[#6](-[#8])-[#6]-[#7]-[#6]-1
7	CHEMBL1322316	COc1ccccc1NC(=O)CSc1n[nH]c(-c2cccnc2)n1	[#6]1:[#6]:[#6]:[#6]:[#6]:[#6]:1-[#7]
7	CHEMBL1356187	CN(C)S(=O)(=O)c1cccc(NC(=O)c2cc([N+](=O)[O-])ccc2N2CCCCC2)c1	[#16]-[#6]1:[#6]:[#6]:[#6]:[#6]:[#6]:1
7	CHEMBL1371641	O=C(O)CN1C(=O)/C(=C\c2cccc(OCc3ccccc3F)c2)SC1=S	[#6]-[#7]1-[#6]-[#6](-[#16]-[#6]-1)=[#6]
7	CHEMBL1393192	Cc1ccc(-c2nc(S(=O)(=O)c3ccc(C)cc3)c(SCC(=O)NCC3CCCO3)o2)cc1	[#6]1:[#6]:[#6](-[#16]):[#6]:[#6]:[#6]:1
7	CHEMBL1409979	COc1ccc(OC)c(-c2nc(CN(C)C(C)c3ccncn3)c(C)o2)c1	[#6]1:[#8]:[#6]:[#7]:[#6]:1-[#6]-[#7]
7	CHEMBL1441677	c1ccc(CN2CCC(Nc3nc(-c4cccs4)nc4ccccc34)CC2)cc1	[#7]1-[#6]-[#6]-[#6](-[#6]-[#6]-1)-[#7]
7	CHEMBL1445151	Cc1ccc(C)c(N2CCN(C(=O)CC3Sc4ccccc4NC3=O)CC2)c1	[#6]1:[#6]-[#7]-[#6](=[#8])-[#6]-[#16]-1
7	CHEMBL1457751	CC(C)N(C(=O)CSc1nnc(NC(=O)C2CCC2)s1)C(C)C	[#16]1:[#6](-[#16]):[#7]:[#7]:[#6]:1-[#7]
7	CHEMBL1511023	COC(=O)c1c(C)[nH]c(C(=O)OCC(=O)N2c3ccccc3NC(=O)C2(C)C)c1C	[#6]1:[#6]:[#7H]:[#6](-[#6]-[#8]):[#6]:1
7	CHEMBL1563441	COc1cc(SC)ccc1C(=O)N(C)Cc1ccccc1	[#8]-[#6]1:[#6]:[#6]:[#6]:[#6]:[#6]:1
7	CHEMBL1566223	CCOC(=O)c1ccccc1NC(=O)CSc1nncn1C	[#6]1(:[#7]:[#7]:[#6]:[#7]:1)-[#16]-[#6]
7	CHEMBL1604226	CCC(=O)Nc1ccc(Cl)c(NC(=O)C(C)C)c1	[#6]1:[#6]:[#6]:[#6]:[#6](-[#17]):[#6]:1
7	CHEMBL1621954	CSc1ccc(CN(C)CCc2ccccn2)cc1	[#7]1:[#6](-[#6]):[#6]:[#6]:[#6]:[#6]:1
7	CHEMBL1623354	COc1ccc(CN2CCNCC2)cc1	[#6]-[#7]1-[#6]-[#6]-[#7]-[#6]-[#6]-1
7	CHEMBL1642355	O=C(NC1CCC(F)(F)CC1)C(C1CCCCC1)n1c(-c2ccc(Cl)cc2)nc2ccccc21	[#7]-[#6]1-[#6]-[#6]-[#6]-[#6]-[#6]-1
7	CHEMBL167449	O=C(O)c1cn(C2CC2)c2c(F)c(N3CC(C(=O)O)C3)c(F)cc2c1=O	[#6](=[#8])(-[#8])-[#6]1-[#6]-[#7]-[#6]-1
7	CHEMBL1733096	C=CCSc1nnc2c(n1)-c1cccc3cccc-2c13	[#16]-[#6]1:[#7]:[#7]:[#6]:[#6]:[#7]:1
7	CHEMBL176290	CC1(C)CC(NC(=O)NCc2ccccc2)c2cc(Br)ccc2O1	[#6]1-[#6](-[#6]-[#6]-[#8]-[#6]:1)-[#7]
7	CHEMBL1865500	OC[C@@H]1CN(Cc2ccc(Cl)cc2)C[C@H](n2cnc3c(NC4CCC4)ncnc32)O1	[#6]1:[#6](-[#7]):[#7]:[#6]:[#7]:[#6]:1
7	CHEMBL1878430	COc1ccc(C(=O)OCC(=O)NCC2CCCO2)cc1S(=O)(=O)N1CCCc2ccccc21	[#6]1-[#6]-[#8]-[#6](-[#6]-[#7])-[#6]-1
7	CHEMBL1935322	COc1cc(NC(C)CCCNC(=O)Oc2ccccc2)c2ncccc2c1	[#6](-[#6])-[#6]-[#6]-[#6]-[#7]-[#6]
7	CHEMBL1974435	CC(=O)/C(=N\O)C(=O)Nc1ccc(Cl)cc1Cl	[#6]-[#6](=[#7]-[#8])-[#6](=[#8])-[#7]
7	CHEMBL1982570	CCCCOc1ccc2c(c1)CC[C@@H]1[C@@H]2CC[C@]2(C)C(=O)N(CCCC)C(=O)C[C@@H]12	[#8]-[#6]1:[#6]:[#6]:[#6]:[#6]:[#6]:1
7	CHEMBL2153244	Cc1ccc(-n2cnc([N+](=O)[O-])c2)c(Br)c1	[#7]1:[#6]:[#7]:[#6](-[#7+]-[#8-]):[#6]:1
7	CHEMBL21841	Cn1c(=O)ccc2cc(COc3cc(F)cc(C4(O)CCOCC4)c3)ccc21	[#6]1:[#6]:[#6](-[#8]):[#6]:[#6]:[#6]:1
7	CHEMBL223308	CC(=O)OC(C)Cn1cnc2c(=S)[nH]c(N)nc21	[#7]1:[#6]:[#6]:[#6]:[#7H]:[#6]:1-[#7]
7	CHEMBL233380	CN(C)CCc1ccc(Nc2ncc(Cl)c(-c3cccs3)n2)cc1	[#7]1:[#6](-[#7]):[#7]:[#6]:[#6]:[#6]:1
7	CHEMBL2361990	Cc1cc(C(=O)Nc2cccc(-c3nc(CNC(=O)c4sc(C)nc4C)c(C)o3)c2)c(C)o1	[#6]-[#6]1:[#16]:[#6]:[#7]:[#6]:1-[#6]
7	CHEMBL260521	C=CCN1C[C@@H]2C(c3ccccc3)=CC[C@H]1CN2Cc1ccc(C(=O)N(CC)CC)cc1	[#6](=[#8])-[#7](-[#6]-[#6])-[#6]-[#6]
7	CHEMBL265799	CCCC(=O)N1C[C@H](N(C)CC(=O)O)CC1C(=O)Oc1ccccc1C(=O)O	[#6]-[#7]1-[#6]-[#6@H](-[#7])-[#6]-[#6]-1
7	CHEMBL275325	CNC(CC(=O)O)C(=O)O	[#6]-[#7]-[#6](-[#6]-[#6])-[#6]=[#8]
7	CHEMBL279072	COc1cc2c(Nc3ccc(Br)cc3F)ncnc2cc1OCCCN1CCN(C)CC1	[#7]-[#6]1:[#6]:[#6]:[#6]:[#6]:[#6]:1
7	CHEMBL288699	CN(C)CCN1C(=O)c2ccc(N(C)C)c3cc4ccccc4c(c23)C1=O	[#6]-[#7]1-[#6]-[#6]:[#6]:[#6]-[#6]-1
7	CHEMBL292117	N[C@@H](C(=O)O)[C@@H]1[C@@H](C(=O)O)C1(F)F	[#7]-[#6@@H]-[#6@@H]1-[#6@@H]-[#6]-1(-[#9])-[#9]
7	CHEMBL3093026	Cn1c2cnc1OCCCCCCCCOc1cc(F)ccc1-2	[#6]1:[#6]:[#6](-[#9]):[#6]:[#6]:[#6]:1
7	CHEMBL3109249	CCCCCCCc1cc(-c2ccc(O)cc2)ccc1OCC(=O)OCC	[#8]-[#6]-[#6](=[#8])-[#8]-[#6]-[#6]
7	CHEMBL313914	COc1cccc(-c2nc(SCc3ccc(Cl)cc3)nc(O)c2C#N)c1	[#17]-[#6]1:[#6]:[#6]:[#6]:[#6]:[#6]:1
7	CHEMBL3214551	COc1cc(/C=N/O)ccc1Oc1cnccn1	[#6]1:[#7]:[#6](-[#8]):[#6]:[#7]:[#6]:1
7	CHEMBL3302253	NCCCNc1ccc(N)cc1[N+](=O)[O-]	[#6]1:[#6]:[#6]:[#6]:[#6]:[#6]:1-[#7+]
7	CHEMBL3314958	Cc1ccccc1C(=O)Nc1cnccn1	[#7]-[#6]1:[#6]:[#7]:[#6]:[#6]:[#7]:1
7	CHEMBL3322816	CCCCNC(=O)C(=O)NCCCC/C=C\CCCCCCc1nnn[nH]1	[#6]-[#7]-[#6]-[#6]-[#6]-[#6]-[#6]
7	CHEMBL3323316	CC(C)(C)C1=NN(c2ccc(Br)cc2)C(c2ccc(O)cc2)C1	[#6]1:[#6]:[#6](-[#8]):[#6]:[#6]:[#6]:1
7	CHEMBL3444419	COc1ccccc1C1SCC(=O)Nc2n[nH]cc21	[#8]-[#6]1:[#6]:[#6]:[#6]:[#6]:[#6]:1
7	CHEMBL3454555	Cc1cc(C(=O)NC2CCN(c3nnc(C)c(C)c3C#N)CC2)no1	[#6]1-[#6]-[#6](-[#6]-[#6]-[#7]-1)-[#7]
7	CHEMBL3456055	CC1COCCN1C(=O)Cc1cc(Cl)c2c(c1)OCCCO2	[#6]1:[#6]:[#6]:[#6](-[#17]):[#6]:[#6]:1
7	CHEMBL3480590	CSCC(=O)N1CCCN(c2ccncc2C)CC1	[#6]-[#6]1:[#6]:[#6]:[#6]:[#7]:[#6]:1
7	CHEMBL3600504	CCNC(=O)c1noc(-c2cc(C(C)C)c(O)cc2O)c1C#CCN1CCSCC1	[#6]-[#6]1:[#6](:[#6]:[#8]:[#7]:1)-[#6]
7	CHEMBL3673304	Cn1cc(S(=O)(=O)NCc2ccc3c(c2)C(Cc2ccccc2)C(N)CC3)c(C(F)(F)F)n1	[#7]1:[#7](:[#6]:[#6](-[#16]):[#6]:1)-[#6]
7	CHEMBL3700556	Fc1cc(Cl)cc(Nc2nc3cc(-c4nnn[nH]4)ccc3c3sccc23)c1	[#6]1:[#6]:[#6]:[#6]:[#6](-[#7]):[#6]:1
7	CHEMBL373602	CC(=O)NC[C@H]1CN(c2cc(F)c3c(c2F)CCCCC3=O)C(=O)O1	[#7]-[#6]-[#6@H]1-[#6]-[#7]-[#6]-[#8]-1
7	CHEMBL3746577	O=C(O)c1ccc2c(c1)C(=O)N(c1ccc(Cl)c(C(=O)NCc3cccnc3)c1)C2=O	[#17]-[#6]1:[#6]:[#6]:[#6]:[#6]:[#6]:1
7	CHEMBL3754314	COCc1ccc(-c2ccc(S(=O)(=O)NC(C(C)C)P(=O)(O)O)cc2)s1	[#6]-[#6](-[#15])-[#7]-[#16](=[#8])=[#8]
7	CHEMBL3827015	CC(=O)Nc1nc2ncc(CNc3ccc(S(=O)(=O)Nc4onc(C)c4C)cc3)nc2c(=O)[nH]1	[#8]=[#6]1:[#7H]:[#6]:[#7]:[#6]:[#6]:1
7	CHEMBL3905543	Cn1cc(-c2ccccc2C(=O)N2CCOCC2)c2cc[nH]c2c1=O	[#6]1-[#6]-[#7](-[#6])-[#6]-[#6]-[#8]-1
7	CHEMBL3934755	CCOC(=O)N=S(C)(=O)Cc1cc(F)cc(Nc2ncc(F)c(-c3ccc(F)cc3OC)n2)c1	[#7]1:[#6]:[#7]:[#6]:[#6](-[#9]):[#6]:1
7	CHEMBL3946898	Cc1cc(C(=O)Nc2cccc(C(C)N3CCC(C(=O)NC4CCCCC4)CC3)c2)ncn1	[#6]1-[#6](-[#6])-[#6]-[#6]-[#7]-[#6]-1
7	CHEMBL3971260	NC(=O)c1nn(-c2ccc(S(N)(=O)=O)cc2)c2c1CCc1ccc(NS(=O)(=O)c3ccc(Br)cc3)cc1-2	[#35]-[#6]1:[#6]:[#6]:[#6]:[#6]:[#6]:1
7	CHEMBL3976930	CCOc1ccc(C(=O)Nc2ccc(C3CCCNC3)cc2)cc1	[#8]-[#6]1:[#6]:[#6]:[#6]:[#6]:[#6]:1
7	CHEMBL4126459	CC(=O)Nc1cnc(SSc2ccc(C)cc2)s1	[#6]1:[#6](-[#16]):[#6]:[#6]:[#6]:[#6]:1
7	CHEMBL415515	O=C1C[C@H](O)CC(c2ccc(Cl)cc2Cl)O1	[#6]1-[#6]-[#6@H](-[#8])-[#6]-[#6]-[#8]-1
7	CHEMBL4167696	COc1cc2c(cc1CC=C(C)C)C(=O)C[C@@H](c1ccc(Oc3cccc([N+](=O)[O-])c3)cc1)O2	[#6]1:[#6]:[#6]:[#6]:[#6](-[#7+]):[#6]:1
7	CHEMBL427031	CN(c1ccc(C(O)(C(F)(F)F)C(F)(F)F)cc1)S(=O)(=O)c1ccccc1C#N	[#16]-[#6]1:[#6]:[#6]:[#6]:[#6]:[#6]:1
7	CHEMBL436846	CC(=O)c1ccc(N2CCN(c3ccc(C[C@H](NC(=O)[C@@H]4CCCN4S(=O)(=O)c4ccccc4)C(=O)O)cc3)CC2)s1	[#6]1:[#6]:[#6]:[#6]:[#6]:[#6]:1-[#6]
7	CHEMBL4464268	CCCCCCCCCCCCCCCCOC(c1cccc2ccccc12)P(=O)(O)O	[#8]-[#6]-[#6]-[#6]-[#6]-[#6]-[#6]
7	CHEMBL4536447	COc1csc(-c2cc(N)n(C)n2)c1	[#6]1:[#6]:[#6](-[#7]):[#7](-[#6]):[#7]:1
7	CHEMBL4582744	COCCOc1ccc2oc3c4ccccc4oc(=O)c3c2c1CN1CCCCC1=O	[#6]1:[#8]:[#6](=[#8]):[#6]:[#6]:[#6]:1
7	CHEMBL4744453	Cc1nnsc1C(=O)Nc1nc2ccc(Cl)cc2o1	[#6]-[#6]1:[#7]:[#7]:[#16]:[#6]:1-[#6]
7	CHEMBL4751808	COc1cc2cc(C(=O)N[C@H](C)C(=O)Nc3nc4ccccc4s3)[nH]c2c(OC)c1OC	[#6](=[#8])-[#7]-[#6@H](-[#6])-[#6]-[#7]
7	CHEMBL482992	Nc1ncnc2c1nc(CCOP(=O)(O)O)n2CCc1ccccc1	[#7]-[#6]1:[#7]:[#6]:[#7]:[#6]:[#6]:1
7	CHEMBL4867507	COc1ccc2c(c1)/C(=C1/Nc3ccccc3/C1=N\OCCCCCCC(=O)NO)C(=O)N2	[#8]-[#6]-[#6]-[#6]-[#6]-[#6]-[#6]
7	CHEMBL4870033	COC(=O)c1cccc(Nc2nc(NCCOc3ccccc3)nc3[nH]cnc23)c1	[#7]-[#6]1:[#7]:[#6]:[#6]:[#6]:[#7]:1
7	CHEMBL4896133	Cc1nc(-c2ccccc2)sc1NC(=O)Nc1cnn(C)c1	[#6]1(:[#6]:[#7]:[#7](-[#6]):[#6]:1)-[#7]
7	CHEMBL4937620	Brc1ccc2c(c1)C1CCCCC1N2	[#35]-[#6]1:[#6]:[#6]:[#6]:[#6]:[#6]:1
7	CHEMBL4940835	CC(C)c1nccn1CC(=O)NC(C1CC1)C1CC1	[#6]-[#6]1:[#7]:[#6]:[#6]:[#7]:1-[#6]
7	CHEMBL4941224	Cc1noc(CNC(=O)Cn2c(C)cc(O)cc2=O)n1	[#6]-[#6]1:[#7]:[#8]:[#6](:[#7]:1)-[#6]
7	CHEMBL4963751	OCCn1ccc([C@H]2CCCN(Cc3ccccc3Cn3cccn3)C2)n1	[#6]1-[#6@@H]-[#6]-[#7](-[#6]-[#6]-1)-[#6]
7	CHEMBL4964392	Cc1ccc(CNC(=O)C2CCN(c3c(-n4c(C)ccc4C)c(C)nn3-c3ccccc3)CC2)o1	[#6]1:[#8]:[#6](:[#6]:[#6]:1)-[#6]-[#7]
7	CHEMBL4975362	c1cc(Oc2nnn[nH]2)ccc1NC[C@H]1CCOC1	[#6]1:[#6]:[#6]:[#6]:[#6]:[#6]:1-[#7]
7	CHEMBL506373	COc1cc([N+](=O)[O-])ccc1NC(=O)c1ccccc1O	[#6]1:[#6]:[#6](-[#7+]):[#6]:[#6]:[#6]:1
7	CHEMBL5182255	COc1ccc(C(=O)Nc2ccc(C(F)(F)F)cc2)cc1-c1ccc(Cl)c(C(F)(F)F)c1	[#6]1:[#6]:[#6](-[#7]):[#6]:[#6]:[#6]:1
7	CHEMBL5204627	Cc1ccc(OCc2nc(CN(CC(C)C)C(=O)c3c(F)cccc3F)cs2)cc1	[#6](-[#6]1:[#7]:[#6]:[#16]:[#6]:1)-[#7]
7	CHEMBL5270865	COc1ccccc1CNC(=O)[C@@H](N)Cc1c[nH]cn1	[#6]-[#7]-[#6](=[#8])-[#6@@H](-[#7])-[#6]
7	CHEMBL528078	CN(C)CCCNC(=O)c1ccccc1Sc1ccccc1C#N	[#7]-[#6]-[#6]-[#6]-[#7]-[#6]=[#8]
7	CHEMBL5306610	COc1ccc(NC(=O)Nc2ccc3nc(S(C)(=O)=O)sc3c2)cc1	[#16](-[#6])-[#6]1:[#16]:[#6]:[#6]:[#7]:1
7	CHEMBL5402066	CCCC[C@@H](NC(=O)c1c(C)nc2c(OCc3c(F)cccc3F)cccn12)C(=O)O	[#6]-[#6]-[#6]-[#6]-[#6@@H]-[#7]-[#6]
7	CHEMBL5402133	CCCCCNc1ccc(-c2ccc(C(N)=O)cc2)cc1C(=O)NC12CC3CC(CC(C3)C1)C2	[#6]1:[#6]:[#6](-[#7]):[#6]:[#6]:[#6]:1
7	CHEMBL5413254	CC(C)=CCC/C(C)=C/CC/C(C)=C\Cn1cc(CO)nn1	[#6]1:[#6]:[#7]:[#7]:[#7]:1-[#6]-[#6]
7	CHEMBL5441165	O=C(O)CCC(=O)OCC1(c2ccc(Cl)cc2)OCC(c2ccccc2)(c2ccccc2)CO1	[#6](-[#8])-[#6]-[#6]-[#6]-[#8]-[#6]
7	CHEMBL5492183	O=C(NCc1ccncc1)c1cnn(-c2ccccc2)c1	[#6]-[#6]1:[#6]:[#6]:[#7]:[#6]:[#6]:1
7	CHEMBL610597	COC(=N)c1c(Cl)n(C2O[C@H](CO)[C@@H](O)[C@H]2O)c2cc(Cl)c(Cl)cc12	[#7]-[#6]1-[#8]-[#6@H](-[#6])-[#6@@H]-[#6@@H]-1
7	CHEMBL62023	CCn1c(=O)n(C(=O)NC2CC3CCC(C2)N3C)c2ccccc21	[#6]-[#7]1:[#6]:[#7](:[#6]:[#6]:1)-[#6]
7	CHEMBL76265	COc1ccc(NC(=O)N(C)[C@H](C)[C@@H](O)c2ccccc2)cc1	[#6]-[#7](-[#6])-[#6@H](-[#6])-[#6@@H]-[#8]
7	CHEMBL80243	N#CCC(=O)CC(Cc1ccccc1)C(=O)NC(Cc1ccccc1)C(=O)O	[#7](-[#6](-[#6])-[#6](=[#8])-[#8])-[#6]
