# Supplementary material for: Guiding Similarity Search in Chemical Fragment Spaces with Weighted Fingerprints
Source: J Chem Inf Model. 2026 Feb 10;66(4):2220–9. doi: 10.1021/acs.jcim.5c02952 (PMC12933719; doi:10.1021/acs.jcim.5c02952)
Supplement: Supplementary file 2 [file ci5c02952_si_002.zip › Supporting_Information_Data/Statistical_Validation/Query_Data/queries_savi_ecfp4.csv]

pattern-size	chembl-id	query-smiles	weighting-smarts
3	CHEMBL1192104	c1ccc(Cc2ccccc2OCCCCN2CCCCC2)cc1	[#8]-[#6]-[#6]
3	CHEMBL1242710	Cc1nn(-c2ccccc2)c(Cl)c1/C=N/NC(=O)COc1ccccc1	[#6](=[#8])-[#7]
3	CHEMBL1323403	CCN(CC)C(=O)C(C)N(C#N)c1nc(SC)nc(N(C)C)n1	[#6](=[#8])-[#6]
3	CHEMBL1323577	COc1ccc(OC)c(NC(=O)CSc2nnc(Cn3c(=O)sc4ccccc43)n2C)c1	[#6]-[#6]-[#16]
3	CHEMBL1361129	CC(O)CCl	[#6]-[#6]-[#17]
3	CHEMBL1366634	CC(C)c1cccc(C(C)C)c1NS(=O)(=O)c1cccs1	[#16](=[#8])=[#8]
3	CHEMBL1369112	Cc1onc(C(=O)NCc2ccccn2)c1[N+](=O)[O-]	[#6]-[#7]-[#6]
3	CHEMBL1371346	C=CCNc1sc(C(=O)c2ccccc2)c(N)c1C#N	[#6]-[#6]-[#7]
3	CHEMBL137168	O=C(O)CCCCCOc1cc(-c2ccc(Cl)cc2)c2ccccc2n1	[#8]=[#6]-[#6]
3	CHEMBL1382840	COC(=O)c1cc2sccc2n1Cc1nc(-c2ccc(OC)cc2)oc1C	[#8]-[#6]=[#8]
3	CHEMBL1409086	CCN(CC)CCCNC(=O)C1CCC(CNS(=O)(=O)c2ccc(Cl)cc2)CC1	[#7]-[#6]=[#8]
3	CHEMBL142028	CNCCC(Oc1cccc2ccccc12)c1ccsc1	[#6]-[#7]-[#6]
3	CHEMBL1421877	O=C(Nc1ccc(-c2ccccc2)cc1)c1ccco1	[#8]=[#6]-[#7]
3	CHEMBL144101	CNC(=O)[C@@H](NC(=O)[C@H](CC(C)C)[C@H](OCc1cc2ccccc2n(C)c1=O)C(=O)NO)C(C)(C)C	[#8](-[#6@H])-[#6]
3	CHEMBL1449543	Cc1cc(C)c(NC(=O)CSc2nncn3c2cc2oc(C)cc23)c(C)c1	[#6]-[#6]-[#7]
3	CHEMBL1472646	CCOC(=O)N1CCN(C(=O)CSc2nc(=O)n3ccc(C)cc3n2)CC1	[#6](=[#8])-[#6]
3	CHEMBL1491136	Cc1nnc(NC(=O)c2cccc(F)c2)s1	[#7]-[#6]=[#8]
3	CHEMBL1500973	Cc1nc2ccccc2n1CC(=O)NC(C)C1CC2CCC1C2	[#6]-[#6]=[#8]
3	CHEMBL1518063	Cc1nn(C(C)C(=O)N2CCN(c3ccccn3)CC2)c(=O)c2cc3occc3n12	[#6]-[#6]=[#8]
3	CHEMBL1563804	Cc1ccccc1NS(=O)(=O)c1ccc(C(=O)NCC2CCCO2)cc1	[#8]=[#6]-[#7]
3	CHEMBL1565118	Cc1nc2ncccn2c1-c1csc(Nc2cccc(C(=O)O)c2)n1	[#6](=[#8])-[#8]
3	CHEMBL1575299	O=C(Cc1ccc(S(=O)(=O)N2CCCC2)s1)NC1CCCCCC1	[#7]-[#6]=[#8]
3	CHEMBL1590020	CC1=Nc2cc(C(=O)NC3CCCC3)ccc2Sc2ccc(C)cc21	[#7]-[#6]=[#8]
3	CHEMBL1668383	CCOC(=O)[C@@H]1[C@@H]([C@H]2[C@@H](Oc3ccccc3)C(=O)N2c2ccc(OC)cc2)CN(C)C12C(=O)c1ccccc1C2=O	[#8]-[#6]=[#8]
3	CHEMBL1706302	COc1ccc(C(CNC(=O)Cc2cccs2)N(C)C)cc1	[#7]-[#6]=[#8]
3	CHEMBL1706467	O=C(NCCCn1ccnc1)/C(=C/c1ccc(Cl)cc1)NC(=O)c1ccccc1	[#6](-[#7])=[#6]
3	CHEMBL1713740	COc1ccc(NC(=O)NCc2ccc3c(c2)OCO3)cc1	[#7]-[#6]-[#7]
3	CHEMBL171639	COc1cc(Cc2cnc(N)nc2N)cc(OC)c1Oc1ccc(NC(=O)CBr)cc1	[#7]-[#6]=[#8]
3	CHEMBL1761979	CCn1cc(C[C@H](NCc2c3ccccc3cc3ccccc23)C(C)(C)O)c2ccccc21	[#6]-[#7]-[#6@H]
3	CHEMBL1777997	O=C(NO)N/N=C\C1=CCc2c(Cl)cc(Cl)cc2C1=O	[#7]-[#7]=[#6]
3	CHEMBL1797254	COc1ccc2c(c1)C(Cl)=C(C=O)C1C2CC[C@@]2(C)C1CC[C@@H]2OC(C)=O	[#6](=[#8])-[#8]
3	CHEMBL1887311	CCOC(=O)c1c(C)[nH]c(CCC(=O)NCc2ccc(F)cc2)c1C	[#6]-[#7]-[#6]
3	CHEMBL1956916	C=C(CC)C(=O)c1ccc(OCc2nc(-c3ccc([N+](=O)[O-])cc3)cs2)cc1Cl	[#7+](=[#8])-[#8-]
3	CHEMBL1956969	CCCC1=C(C(=O)OCC2CCCCC2)C(c2cccc(O)c2)NC(=O)N1	[#6](=[#8])-[#8]
3	CHEMBL1986017	COc1cc([C@H]2c3cc4c(cc3[C@H](NCc3ccc([N+](=O)[O-])cc3)C3COC(=O)[C@H]32)OCO4)cc(OC)c1O	[#7+](=[#8])-[#8-]
3	CHEMBL1993554	C(=C/c1ccccc1)\C=N\c1ccc2c(c1)Cc1ccccc1-2	[#6](=[#7])-[#6]
3	CHEMBL2030969	CNc1cccc(CCCc2ccc(C[C@H](NC(=O)c3c(Cl)cccc3Cl)C(=O)O)cn2)n1	[#6](=[#8])-[#8]
3	CHEMBL2063317	CCC(C)/C=C/[C@@H](O)[C@H](O)[C@@H](O)[C@@H](OC)C(=O)N[C@H]1CCCCN(C)C1=O	[#8](-[#6@@H])-[#6]
3	CHEMBL215586	CCCc1cc(N)c2cc(NC(=O)/C=C/c3ccc(O)cc3)ccc2n1	[#7]-[#6]-[#6]
3	CHEMBL2251879	CCOc1ccc(-c2cc(C)c(-c3nc(-c4c(F)cccc4Cl)nn3C)s2)cc1	[#6]-[#6]-[#8]
3	CHEMBL2295986	COc1ccc(OC)c(/C=C/C2=NN(C(C)=O)C(c3ccc([N+](=O)[O-])cc3)O2)c1	[#8]=[#6]-[#6]
3	CHEMBL2358931	CC(CC(=O)Nc1ccc2c(c1)c(=O)n(C)n2Cc1ccc(F)cc1)C(F)(F)F	[#6](=[#8])-[#7]
3	CHEMBL2403444	Cc1ccc2cc(C(=O)NO)sc2c1	[#7](-[#8])-[#6]
3	CHEMBL241768	O=C(O)CCc1nc(-c2cccs2)no1	[#8]=[#6]-[#6]
3	CHEMBL271480	C#CCOc1ccc(CCNC(=O)C(OCC#C)c2ccc(C=C)cc2)cc1OC	[#6]-[#7]-[#6]
3	CHEMBL3038006	CCOC(=O)C(C)Oc1ccc(OC2O[C@@H]3O[C@]4(C)CCC5[C@H](C)CC[C@@H]([C@H]2C)[C@]53OO4)cc1	[#6](=[#8])-[#6]
3	CHEMBL304172	COc1cccc(-n2ncc3c(N/N=C/c4ccc(NC(C)=O)cc4)ncnc32)c1	[#7]-[#7]=[#6]
3	CHEMBL3099553	O=C(O)CNC(=O)[C@H](CC(=O)O)NC(=O)CCCC[C@@H]1CCSS1	[#7]-[#6]-[#6@H]
3	CHEMBL3110350	Nc1sc2c(c1C(=O)Nc1ccccn1)CCCCC2	[#7]-[#6]=[#8]
3	CHEMBL3209613	Cc1ccc(NC(=O)CCC(=O)N/N=C/c2cccs2)cc1C	[#6]-[#7]-[#7]
3	CHEMBL3210429	Cc1cc(C)n2nc(SCC(=O)N/N=C/c3ccc(F)cc3)nc2n1	[#6]-[#6]-[#7]
3	CHEMBL3211372	CC1(C)CC(=O)C(/C=N/CC2CCN(C(=S)Nc3ccccc3)CC2)=C(O)C1	[#7](-[#6])=[#6]
3	CHEMBL326331	CC[C@H]1C(=O)N(S(C)(=O)=O)[C@H]2CCN(C(=O)[C@@H](NC(=O)OC(C)(C)C)C(C)C)[C@H]12	[#8]=[#16]=[#8]
3	CHEMBL3274502	CC1(C)Cc2cc(CC(=O)O)ccc2O1	[#6](=[#8])-[#8]
3	CHEMBL3458089	CCc1nc(CN(C)CC(=O)N(C)C2CC2)cs1	[#6](=[#8])-[#7]
3	CHEMBL352422	O=C(CBr)NC1C(O)OC(CO)C(O)C1O	[#8]=[#6]-[#7]
3	CHEMBL3546577	COCCn1c(-c2ccccc2)cnc1NCc1ccccc1OC	[#8]-[#6]-[#6]
3	CHEMBL3589011	O=C(O)c1cc2nc(-c3ccc4c(c3)OCO4)c(-c3ccc4c(c3)OCO4)nc2cc1O	[#8]=[#6]-[#8]
3	CHEMBL3597607	Cc1ccc(NC(=O)c2ccc(F)cc2)cc1-n1cc(-c2cccnc2)cn1	[#7]-[#6]=[#8]
3	CHEMBL3646085	CNCCCS(=O)(=O)NCCOc1ccc2c(c1)C(C1(c3ccc(Cl)cc3)CCC1)NCC2	[#6]-[#6]-[#16]
3	CHEMBL3682319	O=C1CCc2ccc(NC(=O)N[C@@H]3CC(CF)(CF)Oc4c3ccc(Cl)c4F)cc2N1	[#7]-[#6]-[#7]
3	CHEMBL3700358	CC(=O)N1CCc2c(c(-c3cccc(C#N)c3)nn2[C@@H]2c3cc(Cl)ccc3C[C@H]2O)C1	[#6]-[#6]=[#8]
3	CHEMBL3701865	CCOC(=O)N1CCC(N2CCC2C(=O)N2C[C@H](S(=O)(=O)c3ccc(C)cc3)C[C@H]2C(=O)NC2(C#N)CC2)CC1	[#16](=[#8])=[#8]
3	CHEMBL3753534	O=C(CN1CCN(c2nnc(-c3ccccc3)c3ccccc23)CC1)Nc1ccc(Cl)cc1	[#8]=[#6]-[#7]
3	CHEMBL391293	CC(C)(C)NC(=O)NC[C@H](NC(=O)[C@@H]1CCCN1S(=O)(=O)c1ccccc1)C(=O)O	[#6](-[#6@H])-[#8]
3	CHEMBL3989622	CC(C)CN(CC(C)C)CC(Cn1cnc2c1c(=O)n(C)c(=O)n2C)OC(=O)c1ccccc1	[#8]-[#6]=[#8]
3	CHEMBL4069714	C=C[C@@H]1C[C@]1(NC(=O)[C@@H]1C[C@@](O)(c2cccc(C(C)C)c2)CN1C(=O)[C@@H](NC(=O)OC(C)(C)C)C(C)(C)C)C(=O)NS(=O)(=O)C1CC1	[#7](-[#16])-[#6]
3	CHEMBL40820	CC(C)C[C@H](NC(=O)[C@H](CC(C)C)NC(=O)[C@H](CC(C)C)NC(=O)OCc1ccccc1)C(=O)CN1CCC=C(C(=O)O)C1	[#8]-[#6]-[#7]
3	CHEMBL4112796	Cc1cc(C(=O)Nc2ccc(F)c([C@@]3(C)N=C(N)[C@](C)(F)CC3(F)F)c2)on1	[#6](=[#8])-[#7]
3	CHEMBL4159029	O=C(NCCSc1ccccc1)c1ccc(-n2cncn2)cc1	[#6]-[#6]-[#16]
3	CHEMBL4172454	CCn1cc(C(=O)O)c(=O)c2cc(F)c(N3CCN(Cc4cn(-c5ccc(C)cc5)nn4)CC3)cc21	[#6](=[#8])-[#8]
3	CHEMBL4207868	CC(C)S(=O)(=O)N1CCC(Nc2nc3ccccc3n2Cc2ccc(F)cc2)CC1	[#16](=[#8])=[#8]
3	CHEMBL4213938	O=C(COCC(=O)Nc1ccc(Cl)cc1C(=O)O)Nc1cccc(-c2cn[nH]c2)c1	[#8]=[#6]-[#8]
3	CHEMBL4217508	CSc1nc2cc(C(=O)N/N=C/c3ccc([N+](=O)[O-])o3)c(Cl)cc2n1C	[#7+](=[#8])-[#8-]
3	CHEMBL4280055	CCOC(=O)C1=C(N/C=N/c2ccc(C)cc2)Nc2[nH]nc(C)c2C1c1ccc(N(C)C)cc1	[#8]-[#6]=[#8]
3	CHEMBL4513986	Cc1ccccc1CSCC(=O)NCC1(O)CCNC1	[#6]-[#6]=[#8]
3	CHEMBL4521419	COc1ccc(CN(c2ccc(OC)cc2)S(=O)(=O)c2ccc3nnc(C)n3c2)cc1	[#16](=[#8])=[#8]
3	CHEMBL4526228	Cc1ccccc1C(=O)N/N=C/c1cc(C(F)(F)F)ccc1O	[#7](-[#7])-[#6]
3	CHEMBL4540163	COc1ccc2c(c1)CCCN2CCC(=O)N1CCN(c2ccccc2C)CC1	[#6]-[#6]=[#8]
3	CHEMBL454864	CCOc1ccc(Cc2nc3cc(C(=O)N4CCCC4)ccc3n2CC2CC2)cc1	[#6]-[#6]-[#8]
3	CHEMBL4588706	O=C(CCNC1CCOC1)Nc1sc2c(c1-c1nc3cnccc3s1)CCNC2	[#8]=[#6]-[#6]
3	CHEMBL46704	O=C1N(CCCCCCOc2ccc(F)cc2)CCN1c1ccncc1	[#6](-[#8])-[#6]
3	CHEMBL4759897	CC(C)CN(C[C@@H](O)[C@H](Cc1ccccc1)NC(=O)c1cc2ccccc2oc1=O)S(=O)(=O)c1ccc(N)cc1	[#8]=[#16]=[#8]
3	CHEMBL4905275	COCCN1C(=O)c2ccc(C(=O)Nc3nc4ccccc4[nH]3)cc2C1=O	[#8]-[#6]-[#6]
3	CHEMBL4932307	CCCC(O)(CCC)CNC(=O)Nc1cc(C)on1	[#7]-[#6]-[#7]
3	CHEMBL4939948	Cc1cc(-c2nc(C(=O)N(CC(F)F)CC3CCC3)co2)ccn1	[#6](-[#9])-[#9]
3	CHEMBL4952996	Cc1c[nH]c(CNCC2(c3ccccc3)CC(O)(C(F)(F)F)C2)n1	[#6]-[#7]-[#6]
3	CHEMBL4966540	CO[C@H]1COCC[C@@H]1NC(=O)CCc1cn[nH]c1	[#6](=[#8])-[#6]
3	CHEMBL4968138	CC(C)c1nnc([C@H](C)NC(=O)c2ccn(C(C)C)n2)o1	[#7](-[#6])-[#6@H]
3	CHEMBL4995863	O=C(COc1ccc2ccccc2c1Br)N1CCCCCC1	[#6]-[#6]-[#8]
3	CHEMBL5091464	CC#C[C@@H](CC(=O)O)c1ccc(OCC(C)C)cc1	[#6](=[#8])-[#8]
3	CHEMBL514303	CC1=CCCC(C)(C)C1/C=C/C(=O)/C=C/c1cccc([N+](=O)[O-])c1	[#7+](=[#8])-[#8-]
3	CHEMBL519582	CN(C)CCCn1c2c(c3ccccc3c1=O)C(=O)c1ccc(OCCN(C)C)cc1-2	[#6](-[#6])-[#8]
3	CHEMBL5198660	CC(=O)NCn1sc2cc(F)ccc2c1=O	[#6](=[#8])-[#7]
3	CHEMBL5222684	Cc1ccccc1/C(=C\CCN1CCC[C@@H](C(=O)O)C1)c1sccc1C	[#6](=[#8])-[#8]
3	CHEMBL5308834	O=C(NC1CCNCC1O)c1cccc(CN2CCCCCC2)c1	[#8]=[#6]-[#7]
3	CHEMBL5496244	CCNC(=O)N1CC2(CCN(CCOCC)CC2)c2ccccc21	[#6]-[#8]-[#6]
3	CHEMBL559067	CCCCNC(=O)CC1=C(C)/C(=C/c2ccc(S(C)(=O)=O)cc2)c2ccc(F)cc21	[#7]-[#6]=[#8]
3	CHEMBL565249	CCCCCOC(=O)N1CCN(C(=O)[C@H](CCC(=O)O)NC(=O)c2nc(NCC3CCNC3)cc(-c3ccccc3)n2)CC1	[#6]-[#8]-[#6]
3	CHEMBL58959	CN(C)CC1CCN(c2c(F)cc3c(=O)c(C(=O)O)cn4c3c2OCC42CC2)C1	[#6](=[#8])-[#8]
4	CHEMBL1077877	COc1ccc(CN2CCC(Nc3nc4ccccc4o3)CC2)cc1OCCF	[#8]-[#6]-[#6]-[#9]
4	CHEMBL10858	CCCCC(=O)O[C@]1(C(=O)CO)C(C)CC2C3CCC4=CC(=O)C=CC4(C)[C@@]3(F)C(O)CC21C	[#6]-[#6](=[#8])-[#8]
4	CHEMBL1209599	O=C(N[C@@H](CCN1C[C@@H]2CN(C(=O)c3cncnc3)C[C@@H]2C1)c1cccc(F)c1)C1CCCC1	[#8]=[#6]-[#7]-[#6@@H]
4	CHEMBL1313145	Cc1cc(C)c2nc(SCC(=O)NNC(=O)c3ccco3)c(C)cc2c1	[#16]-[#6]-[#6]-[#7]
4	CHEMBL1321831	CCCOc1ccc(N/C=C/C(=O)c2cc(OC)c(OC)c(OC)c2)cc1	[#6]-[#6]-[#6]-[#8]
4	CHEMBL1322270	COc1ccc(C)cc1NC(=O)NC1CCN(Cc2ccccc2)CC1	[#7]-[#6](=[#8])-[#7]
4	CHEMBL1350908	COc1cc(C(=O)N2CCN(C(=O)CC(C)C)CC2)cc(OC)c1OC	[#6](=[#8])-[#6]-[#6]
4	CHEMBL1390982	CCOc1ccc(NC(S)=NCCCN2CCN(C3CCCCC3)CC2)cc1	[#6](-[#16])=[#7]-[#6]
4	CHEMBL1404213	Cc1nn(CC(=O)Nc2ccccn2)c(=O)c2ccccc12	[#6]-[#6](=[#8])-[#7]
4	CHEMBL1411318	CCCCCCOC(=O)C(C#N)c1nc2ccccc2nc1N1CCN(C)CC1	[#8]=[#6](-[#6])-[#8]
4	CHEMBL1413851	O=C(O)c1sccc1Oc1ccc(NS(=O)(=O)c2ccc(Cl)cc2)cc1	[#8]=[#16](-[#7])=[#8]
4	CHEMBL1453542	CCCCCC1=C2CNC(CCC)(C(=O)OC)C=C2C(C)C1=O	[#6]-[#8]-[#6]=[#8]
4	CHEMBL1475754	CC(C)c1ccc(NC(=O)C(NS(=O)(=O)c2ccc3c(c2)CCC(=O)N3)c2ccccc2)cc1	[#6](-[#6]-[#7])-[#7]
4	CHEMBL1482929	Cn1c(=O)c2c(SCC(=O)NCC3CCCO3)nc(-c3ccccc3F)nc2n(C)c1=O	[#6](=[#8])(-[#7])-[#6]
4	CHEMBL1540772	Cc1cc(C(=O)COc2ccccc2C(N)=O)c(C)n1CC1CCCO1	[#6](=[#8])-[#6]-[#8]
4	CHEMBL1541475	N#C/C(=C(/O)COC(=O)CSc1ccc(Cl)cc1)c1nc2ccccc2[nH]1	[#8]=[#6](-[#6])-[#8]
4	CHEMBL156525	COC(=O)[C@H](Cc1ccccc1)NC(=O)[C@@H](NC(=O)[C@H](O)[C@@H](N)CC(C)CC(=O)[C@@H](N)CC(C)C)C(C)C	[#8]-[#6](=[#8])-[#6@H]
4	CHEMBL1580206	COc1ccc(CCN=C(N)NS(=O)(=O)c2cc(F)ccc2F)cc1	[#7](=[#6])-[#6]-[#6]
4	CHEMBL161187	COC(=O)c1ccccc1S(=O)(=O)CC#C/C=C\C#CCO	[#16]-[#6]-[#6]#[#6]
4	CHEMBL1623514	O=C(CNCc1ccc(Cl)cc1)Nc1ccc2c(c1)OCCO2	[#6](-[#6]-[#7])-[#7]
4	CHEMBL167948	CCc1cc(S(=O)(=O)NCCc2ccc(OCC(=O)O)cc2)c2ccc(C(C)C)ccc1-2	[#6](-[#6]-[#8])-[#8]
4	CHEMBL176387	COc1ccc(-c2cc(C(F)(F)F)nn2-c2ccc(S(C)(=O)=O)cn2)cc1C	[#6](-[#9])(-[#9])-[#9]
4	CHEMBL1895626	O=C(Cn1nc(C(=O)O)c2ccccc2c1=O)Nc1ccc(Cl)c(S(=O)(=O)N2CCOCC2)c1	[#8]=[#6](-[#6])-[#7]
4	CHEMBL1927203	CCOC(=O)c1cccc(-n2cc(-c3cc4ccccc4oc3=O)[nH]c2=S)c1	[#6]-[#8]-[#6]=[#8]
4	CHEMBL2002309	CCOC(=O)c1ccc(N2C(=O)/C(=C\OC)c3ccccc3C2=O)cc1	[#6]-[#8]-[#6]=[#8]
4	CHEMBL2158195	CC(S)C(=O)N[C@@H](CO)C(=O)O	[#6]-[#6@@H](-[#7])-[#6]
4	CHEMBL2163362	NC(=O)c1cc2c(N3CC[C@@H](O)C3)c(Br)c(C(F)(F)F)nc2nc1N	[#6](-[#9])(-[#9])-[#9]
4	CHEMBL220709	Cc1cc(C(=O)c2ccccc2)ccc1NC(=O)C[C@@H]1CCCN2CCCC[C@H]12	[#6](=[#8])(-[#6])-[#7]
4	CHEMBL2286282	CCO/N=C/Nc1ccc(C)c(Cl)c1	[#8]-[#7]=[#6]-[#7]
4	CHEMBL2297089	CCCCOn1c(Sc2ccccc2)c(C)c(=O)[nH]c1=O	[#6]-[#6]-[#6]-[#8]
4	CHEMBL2442627	COc1cccc(NCC(F)Cn2c3ccccc3c3cc(Br)ccc32)c1	[#6]-[#6](-[#9])-[#6]
4	CHEMBL260227	CCc1cc(-c2ccc3c(c2)CC(CC(=O)NCc2cccnc2)C3=O)ccc1O	[#7](-[#6])-[#6]=[#8]
4	CHEMBL3038050	C[C@@H]1CC[C@@H]2[C@]34OO[C@@](C)(CCC13)O[C@H]4O[C@]2(C)COC/C=C/c1ccccc1	[#8]-[#6]-[#6]=[#6]
4	CHEMBL3098598	CN(C)Cc1cc(/C=C/C(=O)/C=C(O)/C=C/c2ccc(Cl)cc2)ccc1O	[#6]-[#6](=[#8])-[#6]
4	CHEMBL3186726	COc1ccccc1NC(=O)c1cccc(NC(=O)c2ccccc2C(F)(F)F)c1	[#6](-[#9])(-[#9])-[#9]
4	CHEMBL320671	CC(=O)N[C@H](C(=O)N[C@@H](Cc1ccccc1)[C@@H](O)CN(Cc1ccc(F)cc1)NC(=O)[C@@H](NC(C)=O)C(C)C)C(C)C	[#6]-[#7](-[#6])-[#7]
4	CHEMBL3212757	Oc1ccc(/C=N/CCc2ccccc2)cc1	[#6]-[#6]-[#7]=[#6]
4	CHEMBL3244826	COC(=O)c1cc2c(c(S(N)(=O)=O)c1)Sc1ccccc1C(=O)N2	[#16](-[#7])(=[#8])=[#8]
4	CHEMBL3309293	O=C(CCCCCCNS(=O)(=O)c1ccc2[nH]c(=O)ccc2c1)NO	[#8]-[#7]-[#6]=[#8]
4	CHEMBL3325939	CC(CC(=O)O)n1c(Cc2ccc(Cl)cc2)nc2ccccc21	[#6]-[#6]-[#6]=[#8]
4	CHEMBL3335092	N/C(CC(O)c1cccc2ccccc12)=N\N=C\c1ccccc1	[#7]-[#6]=[#7]-[#7]
4	CHEMBL3338720	S=C(N/N=C\c1cn(-c2ccccc2)nc1-c1ccc(Cl)cc1)Nc1ccccc1	[#16]=[#6](-[#7])-[#7]
4	CHEMBL3347661	CC(C)NC(=O)Nc1cccc(-c2ccc3c(c2)sc2c(N)ncnc23)c1	[#7]-[#6](=[#8])-[#7]
4	CHEMBL3436728	CCOC(=O)CCCNC(=O)CN1CCN(c2ncccn2)CC1	[#7]-[#6]-[#6]-[#6]
4	CHEMBL3496633	O=C(NCCNc1ccccn1)N1CCSCC1	[#7]-[#6]-[#6]-[#7]
4	CHEMBL3590583	O=C(/C=C/c1ccc(O)c(O)c1)OC[C@H]1OC(O)[C@H](O)[C@@H](O)[C@@H]1O	[#8]=[#6](-[#6])-[#8]
4	CHEMBL35973	CCO/N=C1\CCC(C)n2c1ncc(C(=O)O)c2=O	[#6]-[#6]-[#8]-[#7]
4	CHEMBL3605269	Cc1ccc(C(=O)N/N=C/c2ccc(OCCn3c([N+](=O)[O-])cnc3C)cc2)cc1	[#7]-[#7]-[#6]=[#8]
4	CHEMBL3667177	CCCNc1ncnc(N2CC[C@@H](Oc3ccc([C@H](C)NC(=O)c4sc(NC(=O)CC)nc4C)cc3)C2)c1OC	[#6](=[#8])-[#6]-[#6]
4	CHEMBL3677395	Cn1c(=O)ccc2c(NC(=O)N[C@@H]3CCOc4c3cccc4C(F)(F)F)cccc21	[#9]-[#6](-[#9])-[#9]
4	CHEMBL3685902	CCc1nn(Cc2ccc(NC(=O)c3cccc(C)c3Br)cc2)c(CC)c1CC(=O)O	[#6]-[#6](=[#8])-[#8]
4	CHEMBL3702284	CNC(=O)CNC(=O)c1sc2ncnc(Nc3cccnc3OC(C)C)c2c1C	[#6](=[#8])-[#6]-[#7]
4	CHEMBL3786752	CCN/C(=N\S(=O)(=O)c1ccc(N)c(Cl)c1)N1CC(CC)C=N1	[#7]-[#16](=[#8])=[#8]
4	CHEMBL3930836	COC(=O)c1cncc(-c2nc3ccc(F)cn3c2C2CC2)c1	[#6]-[#8]-[#6]=[#8]
4	CHEMBL3939332	COc1cc(OC)cc(N(CCCc2cc(C)ccn2)c2ccc3ncc(-c4cnn(C)c4)nc3c2)c1	[#7]-[#6]-[#6]-[#6]
4	CHEMBL4097718	CCC(=O)Nc1cccc(-c2c[nH]c3nccc(-c4[nH]c(CCCO)nc4C4CC4)c23)c1	[#6]-[#6]-[#6]-[#7]
4	CHEMBL4103125	CCCCOP(=O)(OCCCC)Oc1ccc(C)c(C)c1	[#8]-[#15](-[#8])-[#8]
4	CHEMBL4114442	Cc1nn(C)c(C)c1NS(=O)(=O)c1ccc(-c2cccc(CN(C)C)c2)cc1	[#7]-[#16](=[#8])=[#8]
4	CHEMBL415920	O=C1N(CCCCCCCOc2ccc(Cl)cc2)CCN1c1ccncc1	[#6](-[#6]-[#8])-[#6]
4	CHEMBL4210283	O=C(O)CC[C@H]1N[C@@]2(C(=O)Nc3c(Cl)cccc32)[C@H]2C(=O)N(Cc3ccc4c(c3)OCO4)C(=O)[C@@H]12	[#8]=[#6](-[#8])-[#6]
4	CHEMBL4288114	O=C(Cc1nsc2ccccc12)N/N=C/c1c(F)cccc1F	[#6](-[#6])-[#7]-[#7]
4	CHEMBL4448014	CCCCCCCCc1ccc(OCC(=O)Cn2nnnc2-c2cccc(C(=O)O)c2)cc1	[#8]-[#6]-[#6]=[#8]
4	CHEMBL4457390	COc1ccc(/C=C\c2cc(OC)c(OC)c(OC)c2)cc1NC(=O)Nc1ccc(Cl)c(C)c1	[#8]=[#6](-[#7])-[#7]
4	CHEMBL450813	CC(C)C(=O)N(Cc1cccc(Cl)c1Cl)[C@@H]1CCNC1	[#6]-[#6](=[#8])-[#7]
4	CHEMBL4520165	CCc1ccccc1NC(=O)CSc1nnc2ccc(C(=O)Nc3cccc(F)c3)cn12	[#6](=[#8])-[#6]-[#16]
4	CHEMBL453951	COc1ccc(S(=O)(=O)N(C[C@H]2COC(=O)N2)C[C@@H](O)[C@H](Cc2ccccc2)NC(=O)O[C@H]2CO[C@H]3OCC[C@H]32)cc1	[#8]-[#6@@H]-[#6@H]-[#7]
4	CHEMBL4561293	CN(C)CCOc1cc(C#N)ccn1	[#6]-[#7](-[#6])-[#6]
4	CHEMBL457959	CC(C)CC(=O)Nc1ccc(Cl)c(-c2ccnc3c(C(=O)c4cccs4)cnn23)c1	[#6]-[#6]-[#6]=[#8]
4	CHEMBL461814	CCCCNC(=O)[C@H](C)C[C@H](O)[C@H](CC(C)C)NC(=O)[C@H](C)N(C)C(=O)CCC(C)C	[#7]-[#6@H]-[#6@H]-[#8]
4	CHEMBL463860	O=C(NCC1CCOCC1)c1cnc(Nc2cccc(Cl)c2)cc1C(F)(F)F	[#6](-[#9])(-[#9])-[#9]
4	CHEMBL4646136	Fc1ccc(C2CCn3nc(N[C@@H]4[C@@H]5CC[C@H]4CN(c4ccnc(C(F)(F)F)c4)C5)nc32)cc1F	[#6](-[#9])(-[#9])-[#9]
4	CHEMBL477429	CC(=O)NCC1=NOC(c2ccc(N3CCN(Cc4ccccc4)CC3)cc2)C1	[#6](=[#8])-[#7]-[#6]
4	CHEMBL4851458	CCN(CC)CCn1c2ccccc2n2c(C(=O)c3ccc(F)cc3F)c(C)nc12	[#6]-[#7](-[#6])-[#6]
4	CHEMBL4851863	CC(C)[C@H](NC(=O)OC(C)(C)C)C(=O)Nc1c(O)c2ccc(O)cc2oc1=O	[#6]-[#6@H](-[#7])-[#6]
4	CHEMBL4944013	O=C(Nc1cnn(CC(=O)N2CCC(O)(c3cccc(C(F)(F)F)c3)CC2)c1)c1ccco1	[#6](-[#9])(-[#9])-[#9]
4	CHEMBL4945472	Cc1nc(C(=O)NCCc2ccccc2N2CCOCC2)c(C)o1	[#6](=[#8])-[#7]-[#6]
4	CHEMBL4954904	COc1ccc(NC(=O)Cn2c(C)cc3nc4n(c(=O)c32)CCCCC4)cc1	[#8]=[#6](-[#6])-[#7]
4	CHEMBL4985059	CC[C@H](C)N(CCO)Cc1cscn1	[#6]-[#6]-[#6@H]-[#7]
4	CHEMBL4993391	Cn1nc(-c2ccc(F)cc2)cc1C(=O)NCCc1nc2c(c(C(F)(F)F)n1)COCC2	[#9]-[#6](-[#9])-[#9]
4	CHEMBL4997964	Cc1ccc(CNc2cnn(CC(=O)NCCN(C)C)c2)c(-c2ccnn2C)c1	[#6]-[#6](=[#8])-[#7]
4	CHEMBL5002136	O=C(NCc1cccc(N2CCCC2)c1)c1cncnc1	[#8]=[#6]-[#7]-[#6]
4	CHEMBL5016702	CC(C)[C@H](NC(=O)CN(C)CC(=O)NCC(F)(F)F)c1cccs1	[#9]-[#6](-[#9])-[#9]
4	CHEMBL5019493	O=C(COc1ccc2ccccc2c1)NC1CCN(C2CCCCC2O)CC1	[#8]=[#6]-[#6]-[#8]
4	CHEMBL5022033	Cn1ccc(C(=O)NC2(c3ccc(Cl)c(Cl)c3)CC2)cc1=O	[#6]1(-[#6]-[#6]-1)-[#7]
4	CHEMBL5076088	CCOc1ccc(C#CCNc2ccnc(C(F)(F)F)c2)cc1F	[#6](-[#6]-[#7])#[#6]
4	CHEMBL5090160	O=C1CCC(N2Cc3cc(C4CCN(Cc5ccc(OC(F)(F)F)cc5)CC4)ccc3C2=O)C(=O)N1	[#6](-[#9])(-[#9])-[#9]
4	CHEMBL5186740	C=C1C(=O)[C@@]23CC[C@H]4[C@@](C)(CCC[C@@]4(C)C(=O)OCCC(C)C)[C@@H]2CC[C@]1(O)C3	[#8]=[#6]-[#8]-[#6]
4	CHEMBL5191576	COc1ccc(C(=O)c2ccc3c(c2)C=CC(C)(C)O3)c(NC(=O)CBr)c1	[#6](-[#35])-[#6]-[#7]
4	CHEMBL5207734	CCNNC(=O)c1ccc(NC(=O)Nc2cccc3cccnc23)cc1	[#7]-[#7]-[#6]=[#8]
4	CHEMBL5306467	Cc1ccc(N(CC(N)=O)S(=O)(=O)c2ccc3c(c2)OCCO3)cc1	[#8]=[#6]-[#6]-[#7]
4	CHEMBL5399063	O=C(NCc1cn2cc(CN3CCC(Oc4ccccc4)CC3)ccc2n1)c1cc(=O)n2ccccc2n1	[#8]=[#6]-[#7]-[#6]
4	CHEMBL5409061	N#Cc1ccc(Nc2nccc(C(=O)Nc3cnccc3OCC(F)(F)F)n2)cc1	[#9]-[#6](-[#9])-[#9]
4	CHEMBL5427651	Cc1cc(/C=C/C#N)cc(C)c1N1CCC(=O)Nc2cnc(Nc3ccc(C#N)cc3)nc21	[#6]=[#6]-[#6]#[#7]
4	CHEMBL5428428	O=C(CCCCSc1nc2c([nH]c3ccccc32)c(=O)[nH]1)NO	[#8]=[#6]-[#7]-[#8]
4	CHEMBL5441935	CC(=O)Nc1cccc([C@@H](CC(=O)O)NC(=O)c2ncnc3[nH]ccc23)c1	[#8]=[#6]-[#7]-[#6@@H]
4	CHEMBL5493786	Cc1c(S(=O)(=O)Nc2nnc(C(F)(F)F)s2)sc2ccc(Cl)cc12	[#6](-[#9])(-[#9])-[#9]
4	CHEMBL572778	CS(=O)(=O)N1CCc2c(c(-c3ccc(Cl)c(C#Cc4ccc(Cl)c(Cl)c4)c3)nn2CCCN2CCOCC2)C1	[#6]-[#16](=[#8])=[#8]
4	CHEMBL599135	CN1CCc2cc(Cl)c(O)cc2[C@H]2c3cccc(/C=N/OCc4ccccc4)c3CC[C@@H]21	[#6]=[#7]-[#8]-[#6]
4	CHEMBL65597	COc1ccc([C@@H]2[C@@H]([C@H](O)COc3ccc(F)cc3)C(=O)N2c2ccccc2)cc1	[#8]-[#6@H]-[#6]-[#8]
4	CHEMBL79031	Cc1noc(NS(=O)(=O)c2cccc(Br)c2)c1Br	[#8]=[#16](-[#7])=[#8]
5	CHEMBL105637	NS(=O)(=O)c1ccc(CCCCCO)cc1	[#6]-[#6]-[#6]-[#6]-[#8]
5	CHEMBL111651	NC(Cc1c(O)noc1CBr)C(=O)O	[#7]-[#6]-[#6](=[#8])-[#8]
5	CHEMBL1209786	C/C(=N\NC(=O)c1ccc([N+](=O)[O-])o1)c1ccc(F)cc1	[#6]=[#7]-[#7]-[#6]=[#8]
5	CHEMBL1223915	NC(=O)C[C@H](NCCc1nc(C(=O)OCc2ccccc2)cc2c1[nH]c1ccccc12)C(=O)OCc1ccccc1	[#6](=[#8])-[#6]-[#6@H]-[#7]
5	CHEMBL126675	O=C(CCCCCC(=O)c1ncco1)NNc1ccc(Cl)cc1	[#6](-[#6]-[#6])-[#7]-[#7]
5	CHEMBL1272127	CCN(C)C(=O)c1ccc2c(c1)NC(=O)/C2=C(\Nc1ccc(N(C)S(C)(=O)=O)cc1)c1ccccc1	[#7]-[#16](-[#6])(=[#8])=[#8]
5	CHEMBL128206	CC(C)(C)c1ccc(Oc2ccc(/C=N\NC(N)=O)cc2)cc1	[#6](-[#7])(=[#8])-[#7]-[#7]
5	CHEMBL1300390	CC1Sc2ccc(S(=O)(=O)CCC(=O)NCc3ccccc3Cl)cc2NC1=O	[#16]-[#6]-[#6]-[#6]=[#8]
5	CHEMBL1301508	COC(=O)CNc1nc(-c2ccncc2)nc2ccccc12	[#6]-[#8]-[#6](=[#8])-[#6]
5	CHEMBL1317745	COc1ccc(NC(=O)CNC(=O)Cn2c(C)cc3ccccc3c2=O)c(OC)c1	[#6]-[#6]-[#7]-[#6]=[#8]
5	CHEMBL1327887	COc1ccccc1CN(C)C(=O)CNC(=O)c1cccc(Cl)c1	[#7]-[#6](=[#8])-[#6]-[#7]
5	CHEMBL13417	CCN(CCCCCC(C)F)CCCC(O)c1ccc(NS(C)(=O)=O)cc1	[#6]-[#6]-[#6]-[#6]-[#8]
5	CHEMBL1385897	NC(=O)c1ccc(-n2nnnc2SCC(=O)Nc2ccccc2F)cc1	[#7]-[#6](-[#6]-[#16])=[#8]
5	CHEMBL1391721	Cc1ccc(OCC(=O)NNC(=O)C2CCN(c3ncccn3)CC2)cc1	[#8]-[#6]-[#6]-[#7]-[#7]
5	CHEMBL1403573	Cn1c(SCC(=O)Nc2nccs2)nnc1-c1ccco1	[#16]-[#6]-[#6](=[#8])-[#7]
5	CHEMBL1405723	Cn1ncc2nc(SCC(=O)Nc3ccc(Br)cc3F)n(Cc3ccccc3)c(=O)c21	[#16]-[#6]-[#6](=[#8])-[#7]
5	CHEMBL1526244	CC(=O)N1CCN(c2ccc(NC(=O)/C=C/c3ccccc3)cc2)CC1	[#7]-[#6](=[#8])-[#6]=[#6]
5	CHEMBL1535614	C=CCOCC(O)CS(=O)(=O)Cc1ccc(Cl)cc1	[#6]-[#6]-[#6]-[#16]-[#6]
5	CHEMBL170217	CCC12CCC(=O)C=C1c1c(cc(OCC(=O)OCCCO)c(Cl)c1Cl)C2	[#8]=[#6](-[#8])-[#6]-[#8]
5	CHEMBL170233	CC(C)N(C(=O)[C@H]1CCC2C3CCC4=C[C@@H](C(=O)O)CC[C@]4(C)C3CC[C@@]21C)C(C)C	[#6]-[#7](-[#6]=[#8])-[#6]
5	CHEMBL1707784	COc1ccc(NC(=O)N(C)C[C@H]2Oc3ccc(NS(=O)(=O)c4cccs4)cc3C(=O)N([C@@H](C)CO)C[C@@H]2C)cc1	[#7]-[#6]-[#7](-[#6])-[#6]
5	CHEMBL1801748	Cc1cc(=O)n(-c2ccccc2)n1C(C)(C)C	[#6]-[#6](-[#7])(-[#6])-[#6]
5	CHEMBL1862589	CN(Cc1coc(-c2cccc3ccccc23)n1)C(C)(C)C	[#7]-[#6](-[#6])(-[#6])-[#6]
5	CHEMBL1871622	O=C(NC1CCCC1)C(c1cccnc1)N(C(=O)c1ccco1)c1cccc(F)c1	[#8]=[#6](-[#7])-[#6]-[#7]
5	CHEMBL1874537	CCOC(=O)N1CC(=O)Nc2ccc(Br)cc2C1c1ccccc1	[#6]-[#6]-[#8]-[#6]=[#8]
5	CHEMBL1877377	CCOc1ccc(NC(=S)NC(=O)c2cncc(Br)c2)cc1	[#6](=[#16])-[#7]-[#6]=[#8]
5	CHEMBL1911472	Cn1cccc1/C=N\NC(=O)c1cnc2c(C(F)(F)F)cccc2c1O	[#6]=[#7]-[#7]-[#6]=[#8]
5	CHEMBL1914856	O=C(CCCN1CCC(c2ccc(Cl)cc2)CC1)c1ccc2c(c1)CCCCC2	[#8]=[#6]-[#6]-[#6]-[#6]
5	CHEMBL2004382	O=C(OCCOCBr)c1ccccc1	[#6]-[#6]-[#8]-[#6]-[#35]
5	CHEMBL2089262	CC(=O)/N=C(/NC(C)=O)Nc1nc(C)c2cc(C)ccc2n1	[#6](-[#7]-[#6]=[#8])-[#7]
5	CHEMBL2104680	O=C(O)CCSCC(=O)O	[#6](-[#8])-[#6]-[#6]-[#16]
5	CHEMBL2104719	CCCCC(=O)O[C@]1(C(=O)CO)CC[C@H]2[C@@H]3CCC4=CC(=O)C=C[C@]4(C)[C@H]3[C@@H](O)C[C@@]21C	[#6]-[#6]-[#6](=[#8])-[#8]
5	CHEMBL210972	CC(Sc1nc(O)c(C#N)c(-c2ccccc2)n1)C(=O)Nc1ccc(Cl)cc1	[#6](-[#6](-[#7])=[#8])-[#16]
5	CHEMBL2153206	CCCCCCn1cc(-c2cc3ccccc3oc2=O)nn1	[#6]-[#6]-[#6]-[#6]-[#7]
5	CHEMBL2178987	Cc1c(C)c2ccc(OCC(=O)NN)cc2oc1=O	[#8]-[#6]-[#6]-[#7]-[#7]
5	CHEMBL2180764	C[C@@]1(F)C[C@@H](C(=O)NCc2cccc(Cl)c2F)N(C(=O)Nc2cn(C(N)=O)c3ccc(OCC(=O)O)cc23)C1	[#6](-[#6](=[#8])-[#8])-[#8]
5	CHEMBL2204927	CS(=O)(=O)Oc1ccccc1NC(=O)c1ccccc1Sc1ccc([N+](=O)[O-])cc1	[#6]-[#16](=[#8])(=[#8])-[#8]
5	CHEMBL2269978	CCOCCc1ccc(OCCNC(=O)c2cc(C)nn2C)c(C)c1	[#6]-[#6]-[#8]-[#6]-[#6]
5	CHEMBL2271405	C=CC(O)C#N	[#6]=[#6]-[#6](-[#8])-[#6]
5	CHEMBL2287228	CO/C=C(/C(=O)OC)c1ccccc1COc1cc(C(F)(F)F)nc(Nc2cc(C)ccc2C)n1	[#8]-[#6]=[#6]-[#6]=[#8]
5	CHEMBL2295941	CC(C)CC[C@H](O)Nc1nc(Nc2cccc(-c3ncccn3)c2)c2ncn(C(C)C)c2n1	[#6]-[#6]-[#6]-[#6@H]-[#7]
5	CHEMBL2315119	O=C(NCCC1CC1)c1ccc(N2CCN(C(=O)/C=C\C(F)(F)F)CC2)nn1	[#6]-[#6](-[#9])(-[#9])-[#9]
5	CHEMBL2324517	CCOC(=O)C(Cl)=C1CCN(c2ccc(N3C[C@H](Cn4ccnn4)OC3=O)cc2F)CC1	[#8]-[#6](=[#8])-[#6]-[#17]
5	CHEMBL2376715	Cc1ccc2c(c1)Sc1cc3ccccc3nc1N2CCCCNC(=O)NCCCl	[#6]-[#7]-[#6]-[#6]-[#17]
5	CHEMBL23848	CCc1ccc(CCP(=O)(O)O)c(CC(N)C(=O)O)c1	[#6](=[#8])(-[#8])-[#6]-[#7]
5	CHEMBL245068	CCCCCC#Cc1cn(COCCO)c(=O)[nH]c1=O	[#6]-[#8]-[#6]-[#6]-[#8]
5	CHEMBL3104645	Nc1nc2[nH]cc(CCCCc3ccc(C(=O)N[C@@H](CCC(=O)O)C(=O)O)cc3)c2c(=O)[nH]1	[#7](-[#6@@H]-[#6]-[#6])-[#6]
5	CHEMBL3133343	COc1ccc(C(Nc2ccccc2)P(=O)(OC)OC)cc1O	[#8]-[#15](-[#8])-[#6]-[#7]
5	CHEMBL3194465	C/C=N/NC(=O)CCNC(=O)c1ccccc1	[#6]=[#7]-[#7]-[#6]=[#8]
5	CHEMBL3297885	COC(=O)[C@H](CC(C)C)NC(=O)Cn1cnc2c1c(=O)n(C)c(=O)n2C	[#7](-[#6@H])-[#6](=[#8])-[#6]
5	CHEMBL3342955	O=C(O)CCCN1CC(C(=O)O)Oc2c(NC(=O)c3ccc(OCCCCc4ccccc4)cc3)cccc21	[#8]=[#6]-[#6]-[#6]-[#6]
5	CHEMBL3358757	COC(=O)C1=C(C)Oc2ccc(Br)cc2[C@@H]1[C@H](C(C)=O)C(=O)OC	[#6](-[#6@H])(=[#8])-[#8]-[#6]
5	CHEMBL3409621	Cc1ccc(S(=O)(=O)N[C@@H](Cc2ccccc2)C(=O)N2Cc3ccccc3[C@@H](OCc3ccccc3)[C@@H]2CO)cc1	[#16](=[#8])(=[#8])-[#7]-[#6@@H]
5	CHEMBL3453308	CC(NC(N)=O)C(=O)NCc1ccc(Br)c(F)c1	[#6]-[#6](-[#7])-[#6]=[#8]
5	CHEMBL3457164	NC(=O)c1cnc(NC2CCN(C(=O)C3CC3)CC2)c(Cl)c1	[#6]1-[#6](-[#6]=[#8])-[#6]-1
5	CHEMBL354749	CC(C)COc1ccc(-n2cc(C(=O)O)cn2)cc1Br	[#6]-[#6](-[#6])-[#6]-[#8]
5	CHEMBL3557505	CN(C)C(=O)N[C@@H]1CN(C2CCOCC2)[C@@H]2CCCO[C@@H]21	[#6]-[#7](-[#6])-[#6]-[#7]
5	CHEMBL360809	C=C(N[C@@H](CC(C)C)C(=O)O)[C@H]1O[C@H](CNC(=O)[C@@H](N)CSSC(C)(C)C)CC[C@@H]1OCc1ccccc1	[#6](=[#8])(-[#6@@H]-[#7])-[#7]
5	CHEMBL3613305	CNS(=O)(=O)c1ccc(N2CCOCC2)c(Nc2ncnc3[nH]cc(Br)c23)c1	[#6]-[#7]-[#16](=[#8])=[#8]
5	CHEMBL3628389	CC[C@H](C)[C@H](NC(=O)[C@H]1CCCCN1C)C(=O)N(C)[C@H]1CCO[C@@H](c2nc(C(=O)NCCc3ccccn3)cs2)C1	[#6]-[#6@H](-[#6])-[#6@H]-[#7]
5	CHEMBL363721	O=C(O)C(=O)CC(=O)c1ccccc1Cl	[#6](-[#8])-[#6](=[#8])-[#6]
5	CHEMBL364064	CS(=O)(=O)c1cncc(C(CC(=O)O)n2ccc3cc(OCCc4ccc5c(n4)NCCC5)ccc32)c1	[#6](-[#6]-[#6]-[#8])-[#7]
5	CHEMBL3642984	O=S(=O)(O)C[C@H]1O[C@@H](n2cnc3c(NC4CCCC4)ncnc32)[C@H](O)[C@@H]1O	[#8]=[#16](=[#8])(-[#8])-[#6]
5	CHEMBL3718485	Cc1ccc(-c2cc(C(=O)NCc3cnccn3)cc(N(C)C(=O)C(C)C)c2)cc1	[#6](=[#8])-[#6](-[#6])-[#6]
5	CHEMBL3753643	O=C(/C=C/c1cccnc1)NCCCCCc1cn(-c2ccccc2-c2ccccc2)nn1	[#6]-[#7]-[#6]-[#6]-[#6]
5	CHEMBL3774592	C=C1/C=C/C(=O)N(C)CC(=O)N[C@@H]([C@H](O)C(N)=O)C(=O)O[C@@H]([C@H](C)CCCCCCCCCCCCC(C)C)[C@H](C)C(=O)N1	[#7]-[#6](=[#8])-[#6@H]-[#8]
5	CHEMBL3774792	CC(=O)NCCc1ccc(OC2C=CCCC2)cc1-c1cccc(F)c1	[#6]-[#6](=[#8])-[#7]-[#6]
5	CHEMBL3808422	COC(=O)C(=O)Cc1cn(C(C)=O)c2ccccc12	[#6](=[#8])-[#6](=[#8])-[#6]
5	CHEMBL3947844	COCCN1Cc2[nH]nc(C(=O)N3CCC(c4ccc(F)c(F)c4C(F)(F)F)CC3)c2C1	[#6]-[#8]-[#6]-[#6]-[#7]
5	CHEMBL4067920	CC(C)(C)c1ccc(-c2cc(C(=O)/C(C#N)=N/Nc3ccc(C(F)(F)F)c(Cl)c3)no2)cc1	[#7](-[#7])=[#6]-[#6]=[#8]
5	CHEMBL4090694	O=C(Nc1ccc(CCC(=O)N2C[C@@H](O)[C@H](O)C2)cc1)c1ccsc1	[#6]-[#6]-[#6](=[#8])-[#7]
5	CHEMBL4090971	CCc1nc(N)cc(C)c1-c1cccc2c(C)c(CCC(=O)NC)[nH]c12	[#6]-[#6]-[#6](=[#8])-[#7]
5	CHEMBL4108880	O=C(Nc1ccc(OC(F)(F)F)cc1)c1cnc(N2CC[C@@H](O)C2)c(-c2ccc[nH]2)c1	[#8]-[#6](-[#9])(-[#9])-[#9]
5	CHEMBL4205053	CC(C)C[C@H](NC(=O)[C@H](CCC(N)=O)NC(=O)[C@@H]1CCCN1C(=O)[C@@H](N)CO)C(N)=O	[#6](=[#8])-[#6@@H]-[#6]-[#8]
5	CHEMBL44146	CC(C)C[C@H](NC(=O)/C=C/c1ccccc1)C(=O)N[C@@H](CC(=O)O)C(=O)N[C@H](C(N)=O)[C@@H](C)O	[#8]-[#6@@H]-[#6@H](-[#7])-[#6]
5	CHEMBL4455157	Cc1ccc(S(=O)(=O)NCc2ccc(CNC(=O)c3ccc(F)cn3)cc2)cc1	[#16](=[#8])(=[#8])-[#7]-[#6]
5	CHEMBL4471710	O=C(CCCCCCn1cc(Nc2ncc(Cl)c(Nc3cccc(Cl)c3)n2)cn1)NO	[#8]=[#6]-[#6]-[#6]-[#6]
5	CHEMBL4520951	C[S+]([O-])CCCCCN=C=S	[#16+]-[#6]-[#6]-[#6]-[#6]
5	CHEMBL4533499	O=C(CCSc1n[nH]c(=O)n1C1CC1)Nc1ccccc1	[#8]=[#6]-[#6]-[#6]-[#16]
5	CHEMBL4552195	O=C(CCSC(=S)NCc1cccnc1)c1c[nH]c2ncccc12	[#6]-[#16]-[#6](=[#16])-[#7]
5	CHEMBL4553755	CC(C)(CNC(=O)c1ccc(F)cc1)SCc1ccc(F)cc1	[#6]-[#6]-[#7]-[#6]=[#8]
5	CHEMBL4558072	CCOC(=O)c1[nH]c2cc(Cl)ccc2c1/C=C/C(=O)NCCc1ccccc1Cl	[#6](-[#6]-[#7]-[#6])=[#6]
5	CHEMBL4570167	O=C(Cn1nc2c3c4c(sc3ncn2c1=O)CCCC4)Nc1ccc2c(c1)OCO2	[#8]=[#6](-[#6]-[#7])-[#7]
5	CHEMBL4590841	Cc1nnnn1/C(=C\c1cccc(F)c1)C(=O)NC(C)c1cc2ccccc2o1	[#8]=[#6](-[#7])-[#6]=[#6]
5	CHEMBL4852264	C#CC(=O)N1CCC(c2cnn3c(C(N)=O)c(-c4ccc(Oc5ccc(F)cc5)cc4)[nH]c23)C1	[#6]#[#6]-[#6](=[#8])-[#7]
5	CHEMBL4852408	O=C(NC(Cn1ccnc1)C(=O)c1ccccc1)c1ccc(-c2ccc(F)cc2)s1	[#6](-[#6]-[#7])-[#6]=[#8]
5	CHEMBL4917694	CCC(C)NC(=O)NC(Cc1ccccc1)C(N)=O	[#6](-[#7])(=[#8])-[#6]-[#6]
5	CHEMBL4938638	O=C(NS(=O)(=O)c1cnc2n1CCC2)c1cnn(Cc2ccccc2)c1	[#6]-[#7]-[#16](=[#8])=[#8]
5	CHEMBL4955194	CCOC1CC(CC(=O)Nc2cc(Cl)cc3cn[nH]c23)C1	[#8]-[#6]1-[#6]-[#6]-[#6]-1
5	CHEMBL5021448	COCc1cc(NCCCn2nc(C)cc2C)n2nccc2n1	[#7]-[#6]-[#6]-[#6]-[#7]
5	CHEMBL5022858	CC(NC(=O)C1CC1c1ccc(C(C)C)cc1)C(=O)N1CCOCC1	[#6]-[#6](-[#7]-[#6])-[#6]
5	CHEMBL5087190	C#CCCO[C@@H]1O[C@H](CO)[C@@H](O)[C@H](O)[C@H]1O	[#6]#[#6]-[#6]-[#6]-[#8]
5	CHEMBL5433937	COc1cccc(CNCCCCc2ccccc2)c1OCc1ccccc1	[#7]-[#6]-[#6]-[#6]-[#6]
5	CHEMBL552127	CN(C[C@@H]1CCCN1C(=O)C[C@H](N)Cc1cc(F)c(F)cc1F)c1ccc(C#N)cn1	[#7]-[#6](=[#8])-[#6]-[#6@H]
5	CHEMBL588179	CC(C)(C)Nc1nc(Nc2cccc([N+](=O)[O-])c2)nc(-n2ccnc2)n1	[#6]-[#6](-[#6])(-[#6])-[#7]
5	CHEMBL600979	COc1ccc(NC(=O)Cn2ncc3c(=O)oc4ccc(C)cc4c32)cc1	[#7]-[#6](=[#8])-[#6]-[#7]
5	CHEMBL61464	COC(=O)NC(=O)CC1C(=O)N(Cc2ccc(Br)cc2F)C(=O)c2cc(OC)ccc21	[#8]-[#6]-[#7]-[#6]-[#6]
5	CHEMBL65241	CCC(OCc1ccccc1)(C(=O)NC)c1ccccc1	[#6](-[#8]-[#6])-[#6]-[#7]
5	CHEMBL75344	CC(CCn1c(=O)[nH]c2c(Cl)cccc2c1=O)n1ccnc1	[#6]-[#6](-[#7])-[#6]-[#6]
5	CHEMBL79256	O=C(O)CCCCCN1C(=O)c2ccccc2C1=O	[#8]=[#6]-[#6]-[#6]-[#6]
6	CHEMBL1162296	Nc1ncnc2c1ncn2[C@H]1CC[C@@H](COP(=O)(O)O)O1	[#8]1-[#6@@H]-[#6]-[#6]-[#6@H]-1-[#6]
6	CHEMBL1172222	CCCCC(Sc1nc(OCc2ccccc2)cc(OCc2ccccc2)n1)C(=O)O	[#6]-[#6]-[#6]-[#6](-[#16])-[#6]
6	CHEMBL1302843	CCNC(=O)NC(=O)C(C)N1C(=O)NC(c2ccccc2)(c2ccccc2)C1=O	[#6]1(-[#7]-[#6]-[#6]-[#7]-1)=[#8]
6	CHEMBL1304978	COc1cccc2cc(C(=O)NC3CC4CCC3C4)oc12	[#6]1-[#6]-[#6]-[#6]-[#6]-1-[#7]
6	CHEMBL1328964	CCN(CC)CCCN(Cc1cc2cc3c(cc2nc1O)OCO3)C(S)=NCCCOC	[#6]-[#6]-[#6]-[#7]-[#6]-[#16]
6	CHEMBL1330646	CCSc1nnc(NC(=O)C(C)(C)C)s1	[#6](=[#8])-[#6](-[#6])(-[#6])-[#6]
6	CHEMBL1332183	O=C(Nc1nnc(SCc2c(Cl)cccc2Cl)s1)c1ccc2ncsc2c1	[#16]1:[#6](-[#7]):[#7]:[#7]:[#6]:1
6	CHEMBL1362226	CN(C)CCCNc1oc(/C=C/c2ccc(F)cc2)nc1C#N	[#7]1:[#6]:[#6](-[#7]):[#8]:[#6]:1
6	CHEMBL1385970	O=C1CCCN1CCCN1C(=O)N[C@@H](Cc2ccccc2)C1=O	[#8]=[#6]1-[#6]-[#6]-[#6]-[#7]-1
6	CHEMBL1391991	Cc1ccc(SCCNC(=O)/C=C/c2ccc([N+](=O)[O-])cc2)cc1	[#6]-[#7]-[#6](=[#8])-[#6]=[#6]
6	CHEMBL1394444	Cc1cc(C)cc(-n2c(C)cc(C(=O)C(=O)Nc3ccccc3F)c2C)c1	[#7]1:[#6]:[#6]:[#6](:[#6]:1)-[#6]
6	CHEMBL139768	CN(c1nccs1)S(=O)(=O)c1ccc(N)cc1	[#7]-[#6]1:[#7]:[#6]:[#6]:[#16]:1
6	CHEMBL1425600	CCCOc1cccc(C2C(C(=O)c3cc4ccccc4o3)=C(O)C(=O)N2c2cc(C)on2)c1	[#7]1-[#6]-[#6](-[#8])=[#6]-[#6]-1
6	CHEMBL1431035	Cn1c(=O)cc(OCCCC(=O)NC2CCCC2)c2ccccc21	[#8]-[#6]-[#6]-[#6]-[#6]-[#7]
6	CHEMBL145343	CNC(=O)[C@H](Cc1cccc(C(=N)N)c1)NS(=O)(=O)c1c(C)c(C)c2c(c1C)CCC(C)(C)O2	[#6]-[#7]-[#6](=[#8])-[#6@H]-[#7]
6	CHEMBL1464272	CC(C)CCNC(=O)c1ccc2c(SCC(=O)O)c3c(nc2c1)CCCC3	[#6]-[#6](-[#6])-[#6]-[#6]-[#7]
6	CHEMBL1531623	O=C(O)CCn1cc(/C=C2/NC(=S)N(c3ccccc3)C2=O)c(-c2ccccc2)n1	[#6]1(=[#8])-[#6]-[#7]-[#6]-[#7]-1
6	CHEMBL1602833	O=C(CSc1nc2ccccc2s1)Nc1ccc(Cl)c(S(=O)(=O)N2CCOCC2)c1	[#16]-[#6]1:[#7]:[#6]:[#6]:[#16]:1
6	CHEMBL16160	CCCc1cc(OC)c(O)c(C(=O)NCC2CCCN2CC)c1OC	[#6]1-[#6]-[#6]-[#7](-[#6])-[#6]-1
6	CHEMBL170222	CCOC(=O)[C@H](C)NC(=O)C(O)[C@H](N)CSCC(C)C	[#6]-[#8]-[#6]-[#6@H](-[#6])-[#7]
6	CHEMBL1703248	CCN(CC)CCNC(=O)c1ccc(CSc2nc3ccncc3n2Cc2cccc(F)c2)cc1	[#7]-[#6]-[#6]-[#7]-[#6]=[#8]
6	CHEMBL1730871	C=CCC1(CC=C)CCCN1C(=O)Cn1nnnc1CN(C)C(C)C	[#6]1-[#6]-[#6]-[#6]-[#7]-1-[#6]
6	CHEMBL173520	O=C(NCc1ccc(Cc2c[nH]cn2)cc1)Nc1cccc(C(F)(F)F)c1	[#6]-[#6]1:[#6]:[#7H]:[#6]:[#7]:1
6	CHEMBL1874301	CCCn1c2ccccc2c2cnn(CC(=O)NCCN(C)C)c(=O)c21	[#8]=[#6]-[#7]-[#6]-[#6]-[#7]
6	CHEMBL1878262	Cc1ccc(S(=O)(=O)N(Cc2ccccc2)C(=O)N2CCN(C)CC2)cc1	[#6]-[#7](-[#16](=[#8])=[#8])-[#6]
6	CHEMBL1899244	CCCN1C(=O)/C(=C/c2ccc(OCc3ccc(C(=O)O)cc3)c(OC)c2)NC1=S	[#7]1-[#6]-[#6]-[#7]-[#6]-1=[#16]
6	CHEMBL1928432	Cc1cn([C@H]2C[C@H](O)[C@@H](CNC(=S)Nc3ccc(Cl)c(C(F)(F)F)c3)O2)c(=O)[nH]c1=O	[#6]1-[#6@@H]-[#8]-[#6@@H](-[#6@H]-1)-[#6]
6	CHEMBL1935755	Nc1nc2cnn(CCCc3ccccc3)c2c2nc(-c3ccco3)nn12	[#6]1:[#6]:[#7]:[#6]:[#7]:[#6]:1
6	CHEMBL1956350	O=C(O)C(Cc1ccc(F)cc1)Oc1ccc(Cl)cc1	[#8]=[#6](-[#8])-[#6](-[#6])-[#8]
6	CHEMBL1986010	Cc1c2c(OCCN3CCCCC3)nn(C)c(=O)c2c(C)n1-c1ccccc1	[#6]1:[#6]:[#6]:[#6]:[#6]:[#6]:1
6	CHEMBL2027889	CC(NC(=O)[C@H](C)N)C(=O)N[C@H](Cc1ccccc1)C(=O)NNc1ccc2c(c1)C(=O)c1ccccc1C2=O	[#6](=[#8])(-[#7]-[#7])-[#6@H]-[#7]
6	CHEMBL2047692	O=C(NCCS)/C(Cc1ccc(F)c(Br)c1)=N/O	[#8]=[#6]-[#6](=[#7]-[#8])-[#6]
6	CHEMBL2070841	CCCS(=O)(=O)c1oc(-c2cccs2)nc1S(=O)(=O)c1ccc(F)cc1	[#16]-[#6]1:[#6]:[#8]:[#6]:[#7]:1
6	CHEMBL2229857	COc1ccc2c(Br)c(CN3CCC[C@H]3C(N)=O)c3cc(OC)c(OC)cc3c2c1	[#7]1-[#6]-[#6]-[#6]-[#6@H]-1-[#6]
6	CHEMBL285072	Cc1noc(/C=C/c2ccccc2OCC(O)CNC(C)(C)C)c1[N+](=O)[O-]	[#6](-[#7]-[#6])-[#6]-[#6]-[#8]
6	CHEMBL302900	O=C(c1c[nH]c2cc(OCc3cccnc3)ccc12)[C@@H]1CSC(c2cccnc2)N1	[#6]-[#6@@H]1-[#6]-[#16]-[#6]-[#7]-1
6	CHEMBL305913	Cc1ccc(NC(=O)N(CCC(C)C)CCC(C)C)c(C)c1	[#6]-[#7](-[#6]-[#6])-[#6]-[#6]
6	CHEMBL3187240	CC1(C(=O)NS(=O)(=O)c2ccccc2C(F)(F)F)CCN1C(=O)CCc1cccs1	[#6]1(-[#6]=[#8])-[#6]-[#6]-[#7]-1
6	CHEMBL3192254	CCCCc1ccc(N/N=C(\C(C)=O)C(=O)Nc2ccc(NC(C)=O)cc2OC)cc1	[#7]-[#7]=[#6]-[#6](-[#6])=[#8]
6	CHEMBL3304257	c1cncc(OCC2CNCCN2c2nc3ncccc3o2)c1	[#6]1:[#8]:[#6](-[#7]):[#7]:[#6]:1
6	CHEMBL3414770	NC(=O)c1cccc(NC(=O)CCCC(=O)O)c1	[#7]-[#6]-[#6]-[#6]-[#6]-[#6]
6	CHEMBL3445535	CCn1cc(N2Cc3nc(N(C)C)ncc3C2=O)cn1	[#6]-[#7]1:[#6]:[#6]:[#6]:[#7]:1
6	CHEMBL3457862	COc1cc(C2(C(=O)NCC(=O)NC3CC3)CC2)ccc1C	[#6](=[#8])-[#7]-[#6]-[#6]=[#8]
6	CHEMBL3475969	Cc1nnc(N2CCCC(C(=O)c3cccc(Cl)c3)C2)o1	[#6]-[#6]1:[#7]:[#7]:[#6]:[#8]:1
6	CHEMBL349676	CCOC(=O)c1ccc(OCCCCCc2cc(C)no2)cc1	[#6]1:[#6](-[#6]):[#7]:[#8]:[#6]:1
6	CHEMBL3496962	CC(=O)Nc1nc(C(=O)N2CCCC2Cn2cc(C)cn2)cs1	[#6]-[#7]1-[#6]-[#6]-[#6]-[#6]-1
6	CHEMBL3544903	CC(C)(C#N)c1cc(Cn2cncn2)cc(C(C)(C#N)COC2O[C@H](C(=O)O)[C@@H](O)[C@H](O)[C@H]2O)c1	[#6]-[#7]1:[#6]:[#7]:[#6]:[#7]:1
6	CHEMBL3553158	Brc1cc(CNCc2nnc3n2CCC3)cs1	[#35]-[#6]1:[#6]:[#6]:[#6]:[#16]:1
6	CHEMBL3556562	Cc1ccc(N2CCO[C@H]3CN(Cc4cnn(C)c4)C[C@H]32)nn1	[#7]1(-[#6]):[#6]:[#6]:[#6]:[#7]:1
6	CHEMBL3601960	CC1CCCc2c(CC3=NCCN3)cc(Cl)cc21	[#6]-[#6]1=[#7]-[#6]-[#6]-[#7]-1
6	CHEMBL3665947	Cc1c(Cl)nc(OC[C@@H]2C[C@H]2c2ccc3ncccc3n2)nc1NCc1cnn(C)c1	[#6]-[#6]1:[#6]:[#7]:[#7]:[#6]:1
6	CHEMBL372487	O=C1N(CCc2ccccc2)C(=S)NC1(c1ccccc1)c1ccccc1	[#8]=[#6]1-[#7]-[#6]-[#7]-[#6]-1
6	CHEMBL3730673	O=C1CN(c2nc(N3CCC(CNC4CCC4)CC3)c3c(-c4ccccc4)csc3n2)CCN1	[#6]1-[#6](-[#7]-[#6])-[#6]-[#6]-1
6	CHEMBL3931597	CCNc1n[nH]c2cc(NC(=O)NCc3c(F)cccc3Cl)ncc12	[#7]-[#6]1:[#7]:[#7H]:[#6]:[#6]:1
6	CHEMBL3948576	O=C(Nc1ccc([C@@H]2CNC[C@@H]2F)cc1)c1ccc(Cl)cc1	[#6]1-[#6@H]-[#6@H](-[#6]-[#7]-1)-[#9]
6	CHEMBL3979824	Cc1cccc2c1CCC1(CCN(c3ncc(-c4nnn(CC(=O)O)n4)s3)CC1)O2	[#6]1:[#7]:[#7]:[#7](-[#6]):[#7]:1
6	CHEMBL3983458	O=C1NC(=O)/C(=C/c2cnn3c(NC4CC4)nc(NCc4nc5c(s4)CCCCC5)nc23)N1	[#6]-[#6]1:[#6]:[#7]:[#7]:[#6]:1
6	CHEMBL3985715	Cc1cc(Nc2cc(C(C)(C)C)ccn2)nc(-c2ccc(NC(C)(C)C(=O)O)nc2)c1	[#7]-[#6](-[#6])(-[#6])-[#6]=[#8]
6	CHEMBL4079656	Cc1nc(C(F)(F)F)c(/C=C/C(=O)/C=C/C=C/c2ccccn2)s1	[#6]=[#6]-[#6]=[#6]-[#6]=[#8]
6	CHEMBL4083204	COC(=O)CCC1NC(=O)c2cc(Cl)ccc2N(CC2CC2)C1=O	[#6]-[#8]-[#6](=[#8])-[#6]-[#6]
6	CHEMBL4088139	Clc1nccc2[nH]c(-c3ccccc3)c(CN3CCC(N4CCCC4)CC3)c12	[#7]1-[#6]-[#6]-[#6]-[#6]-[#6]-1
6	CHEMBL4114001	COc1ccc([C@H](NC(=O)c2cc(F)c3cnc(NC4CCOCC4)nc3c2)[C@H]2CCCN2)cc1F	[#7]1-[#6@@H](-[#6@H])-[#6]-[#6]-[#6]-1
6	CHEMBL4214038	COc1cc(C[C@H]2[C@@H](OC)OC[C@@H]2[C@H](OC)c2ccc(O)c(OC)c2)ccc1O	[#8]-[#6@@H]1-[#6@@H]-[#6@H]-[#6]-[#8]-1
6	CHEMBL4227049	CCCCCCCC/C=C\CCCCCCCC(=O)N1Cc2ccccc2[C@H]1C(=O)O	[#6](-[#6]=[#8])-[#6]-[#6]-[#6]
6	CHEMBL4250419	Clc1nc(N2CCC(N3CCOCC3)CC2)c2ccn(Cc3ccc4ccccc4c3)c2n1	[#6]1:[#6]:[#6]:[#7](-[#6]):[#6]:1
6	CHEMBL4519857	CCNC(=O)c1ccc(Nc2nccc(N3C[C@@H]4C[C@H]3CN4C(=O)CC#N)n2)cc1	[#7]1:[#6]:[#7]:[#6]:[#6]:[#6]:1
6	CHEMBL454599	Cn1cc(/C=C/C(=O)c2cccs2)cc1/C=C/C(=O)NO	[#7]1:[#6]:[#6](-[#6]):[#6]:[#6]:1
6	CHEMBL4567704	CC(N)c1coc2ccccc12	[#6]-[#6]1:[#6]:[#8]:[#6]:[#6]:1
6	CHEMBL4568177	CN(Cc1ccc(Cl)cc1)C(=O)C1CCNC1	[#6]1-[#6](-[#6])-[#6]-[#6]-[#7]-1
6	CHEMBL4574479	Cc1cc(S(=O)(=O)NC[C@H]2O[C@@H](C)[C@@H](O)[C@@H](O)[C@@H]2O)c(C)s1	[#6]1:[#6]:[#6](-[#16]):[#6]:[#16]:1
6	CHEMBL458921	CO/C(=C\c1ccc(O)cc1)C(=O)N/C=C/c1ccc(OC)c(Br)c1	[#8]-[#6](=[#6])-[#6](=[#8])-[#7]
6	CHEMBL4636145	C[C@@](O)(COC(=O)/C=C/c1ccccc1)[C@H](O)COC(=O)c1ccccc1	[#6](-[#8]-[#6])-[#6@H]-[#6@@]-[#8]
6	CHEMBL4642817	Cc1ccc(NC(=O)C(Cc2c[nH]c3ccccc23)NC(=O)c2ccc(C(=O)NO)cc2)cc1	[#7](-[#6])-[#6](-[#6]-[#7])-[#6]
6	CHEMBL4651155	N[C@H](Cc1ccc(Cl)cc1Cl)C(=O)N1Cc2ccc(NC(=O)Cc3ccccc3)cc2C1	[#7]-[#6@H](-[#6])-[#6](=[#8])-[#7]
6	CHEMBL469378	COP(C)(=O)Cc1ccc(C(=O)Nc2cc(-c3cccs3)ccc2N)cc1	[#6]-[#8]-[#15](-[#6])(=[#8])-[#6]
6	CHEMBL4789520	NS(=O)(=O)c1ccc(-n2nc(C(=O)NCCCC(=O)O)cc2-c2ccccc2)cc1	[#6](-[#6]-[#8])-[#6]-[#6]-[#7]
6	CHEMBL4793373	CCN(CC)C(=O)CN1c2ccccc2NC(=O)c2ccccc21	[#6]-[#7](-[#6])-[#6](=[#8])-[#6]
6	CHEMBL4797450	O=C(O)/C(=C/c1ccc(O)c(O)c1)CP(=O)(O)O	[#8]-[#15](-[#8])-[#6]-[#6]=[#6]
6	CHEMBL489508	CC1CCC(NC(=O)NS(=O)(=O)c2ccc(CCNS(=O)(=O)c3ccc(Cl)cc3)cc2)CC1	[#7]-[#6]-[#7]-[#16](=[#8])=[#8]
6	CHEMBL4917674	O=C1NC(=O)C2(CCN(C(=O)c3n[nH]c(=O)c4ccccc34)CC2)N1	[#8]=[#6]1-[#7]-[#6]-[#6]-[#7]-1
6	CHEMBL4932470	COc1ccc(Cl)cc1NC(=O)[C@H](C)Oc1ccc(NC(=O)c2ccccc2OC)cc1	[#7]-[#6](=[#8])-[#6@H](-[#6])-[#8]
6	CHEMBL4979982	Cc1nc(C(C)C)sc1[C@H](C)N(C)CC(=O)NC(=O)Nc1ccccc1	[#6]1:[#7]:[#6]:[#16]:[#6]:1-[#6@H]
6	CHEMBL4992700	Cc1c[nH]c(CNC(=O)c2ccc3c(c2)n(CC2CC2)c(=O)n3C2CCCCC2)n1	[#6]1:[#6]:[#7H]:[#6](-[#6]):[#7]:1
6	CHEMBL4994823	Cn1cccc1C(=O)N1CCCC2CC21	[#7]1:[#6]:[#6]:[#6]:[#6]:1-[#6]
6	CHEMBL4998151	CC(=O)NCCNC(=O)Nc1ccccc1C1CC1	[#6]-[#7]-[#6]-[#6]-[#7]-[#6]
6	CHEMBL5000794	Cc1csc(CNC(=O)c2cc(=O)nc3sccn23)n1	[#6]1:[#6]:[#16]:[#6](:[#7]:1)-[#6]
6	CHEMBL5018196	CO[C@@H](CS(=O)(=O)Nc1ccc(CO)cc1)C1CCCC1	[#6](-[#6@@H])-[#16](=[#8])(=[#8])-[#7]
6	CHEMBL5078840	Cc1cc(NC(=O)c2ccc(S(=O)(=O)NC3(C)COC3)cc2N2CCC3(CC2)CC3)nc(C(C)(C)O)c1	[#6]-[#6]1(-[#6]-[#8]-[#6]-1)-[#7]
6	CHEMBL5088812	C#Cc1ccc(C(=O)Nc2nc(C(C)(C)C)cs2)s1	[#6]1:[#16]:[#6](-[#7]):[#7]:[#6]:1
6	CHEMBL5220215	Nc1c(F)ccc2c1C(=S)N(C1CCC(=S)NC1=O)C2=O	[#7]1-[#6]-[#6]-[#6]-[#6]-[#6]-1
6	CHEMBL5494064	Cc1cccc(NC(=O)C(C)NS(=O)(=O)c2c(C)noc2C)n1	[#6]1:[#7]:[#8]:[#6]:[#6]:1-[#16]
6	CHEMBL576587	Cc1ccc(C)c2c1CC(Cn1cc(-c3ccccc3)nn1)O2	[#7]1:[#7]:[#7](-[#6]):[#6]:[#6]:1
6	CHEMBL588824	N#Cc1ccc(CN2CCC(Oc3ccc(NC(=O)c4cccs4)cc3Cl)CC2)cc1	[#6]-[#6]1:[#6]:[#6]:[#6]:[#16]:1
6	CHEMBL593385	O=C(NCC/N=C/c1cc(Br)ccc1O)c1ccccc1O	[#8]=[#6]-[#7]-[#6]-[#6]-[#7]
6	CHEMBL610558	CC(CNC1=NCNc2c1ncn2C1O[C@H](CO)[C@@H](O)[C@@]1(C)O)c1ccccc1	[#6]-[#6@@H]1-[#6@@H]-[#6@@]-[#6]-[#8]-1
6	CHEMBL78544	CC1CCc2ccccc2C12NC(=O)NC2=O	[#8]=[#6]1-[#6]-[#7]-[#6]-[#7]-1
6	CHEMBL79224	CCC(=O)NCCc1c(OCCI)ccc2ccc(OC)cc12	[#6]-[#6](=[#8])-[#7]-[#6]-[#6]
6	CHEMBL92189	Cc1c(-c2ccc(F)cc2)nc(O)n1C1CCN(Cc2ccccc2)CC1	[#6]1-[#7]-[#6]-[#6]-[#6]-[#6]-1
6	CHEMBL96806	NCC(=O)N[C@@H](CCCN=C(N)N)C(=O)O	[#6](=[#8])-[#7]-[#6@@H]-[#6]=[#8]
6	CHEMBL98005	CC(=O)NC(C(=O)NCc1ccccc1)c1ccc(C)o1	[#6](=[#8])-[#7]-[#6]-[#6]=[#8]
7	CHEMBL1094988	COc1cccc(/C=C/C(=O)Nc2cc(OC)c(OC)c(OC)c2)c1	[#6]1:[#6]:[#6]:[#6](-[#7]):[#6]:[#6]:1
7	CHEMBL113525	C/C(=C1/SC(=O)NC1=O)c1cc(C(C)(C)C)c(O)c(C(C)(C)C)c1	[#6]1-[#16]-[#6](=[#8])-[#7]-[#6]-1=[#8]
7	CHEMBL127506	CC(C)(C)C(=O)/C=C1/C(=O)Nc2ccccc21	[#6]1-[#6](=[#6])-[#6](=[#8])-[#7]-[#6]:1
7	CHEMBL128491	CCN(CC)C(=O)Cc1c(-c2ccccc2)nc2ccccn12	[#6]-[#6]-[#7](-[#6]-[#6])-[#6]-[#6]
7	CHEMBL129128	Cn1cc(NC(=O)c2cc(NC(=O)c3cc(NC(=O)c4sccc4Cl)cn3C)cn2C)cc1C(=O)NCCN1CCSCC1	[#6]-[#6]1:[#16]:[#6]:[#6]:[#6]:1-[#17]
7	CHEMBL1315070	O=C(NCC(=O)N1CC=C(c2ccccc2)CC1)c1ccc(OC(F)F)cc1	[#6]1-[#6]-[#7](-[#6])-[#6]-[#6]=[#6]-1
7	CHEMBL1335831	O=C(CCCCCn1c(=O)[nH]c2ccccc2c1=O)N1CCN(c2ccc(Cl)cc2)CC1	[#6]1:[#6](=[#8]):[#7]:[#6]:[#7H]:[#6]:1
7	CHEMBL1341590	CC(=O)OCC1=C(C(=O)O)N2C(=O)C(NC(=O)c3ccc(COc4cccc(Cl)c4Cl)o3)C2SC1	[#6]1-[#7]-[#6](=[#8])-[#6]-1-[#7]-[#6]
7	CHEMBL1348769	COCCn1c(C)cc(O)c(C(=O)Nc2cccc(Cl)c2)c1=O	[#7]1:[#6](:[#6]:[#6]:[#6]:[#6]:1)-[#6]
7	CHEMBL1353971	CCOC(=O)CC1(NC(=O)C2CCC(=O)N(Cc3ccccc3OC)C2)CCCCC1	[#6]1:[#6]:[#6]:[#6]:[#6]:[#6]:1-[#8]
7	CHEMBL1396580	Cc1oc(C)c2c(=O)cc(-c3ccc4c(c3)OCO4)cc(OC(=O)c3cccc(Br)c3)c12	[#6]1:[#6]:[#6]:[#6]:[#6](-[#35]):[#6]:1
7	CHEMBL141004	COc1ccc(S(=O)(=O)N2Cc3cc(NC(=O)[C@H](CC(=O)OC(C)(C)C)NC(=O)Cc4ccccc4)ccc3CC2C(=O)NO)cc1	[#8]=[#6]-[#6@H]-[#7]-[#6](=[#8])-[#6]
7	CHEMBL1422915	CCOC(=O)Cc1csc(NC(=O)Nc2ccc(OC(F)(F)F)cc2)n1	[#6]1:[#6]:[#6]:[#6]:[#6](-[#7]):[#6]:1
7	CHEMBL1443475	COc1cccc(NS(=O)(=O)c2ccc3c(c2)CCCN3C(C)=O)c1	[#6]1-[#6]-[#6]-[#7](-[#6])-[#6]:[#6]-1
7	CHEMBL1469433	CC(C)CN(C(=O)COC(=O)c1ccc2c(c1)NC(=O)CS2)C1CCS(=O)(=O)C1	[#7]1-[#6](=[#8])-[#6]-[#16]-[#6]:[#6]-1
7	CHEMBL1473698	CC1CC(C)CN(C(=O)c2ccc3ncsc3c2)C1	[#6]1-[#6]-[#6]-[#6]-[#7](-[#6]-1)-[#6]
7	CHEMBL1515333	CCOC(=O)C1=C(COC(=O)C23CC4CC(CC(C4)C2)C3)NC(=O)NC1C	[#6]-[#6]1=[#6]-[#6]-[#7]-[#6]-[#7]-1
7	CHEMBL1525126	COc1cccc(NC(=O)c2ccc3snnc3c2)c1	[#8]-[#6]1:[#6]:[#6]:[#6]:[#6]:[#6]:1
7	CHEMBL1714341	CN(Cc1nc(-c2cnccn2)no1)C1CC(C)(C)NC(C)(C)C1	[#7]-[#6]-[#6]1:[#7]:[#6]:[#7]:[#8]:1
7	CHEMBL1726351	N#Cc1ccc(-c2ccc(OCC(=O)NN=Cc3ccncc3)cc2)cc1	[#6]=[#7]-[#7]-[#6](-[#6]-[#8])=[#8]
7	CHEMBL1732683	COc1ccc(-n2c(=O)c3c(c4cc(OC)ccc4n3C)n(Cc3ccc(F)cc3Cl)c2=O)cc1	[#8]=[#6]1:[#7]:[#6]:[#6]:[#6]:[#7]:1
7	CHEMBL1741581	OCCCNCc1ccccn1	[#6]-[#6]1:[#6]:[#6]:[#6]:[#6]:[#7]:1
7	CHEMBL1824766	Cc1ccc(OCc2cn(C(c3ccccc3)c3ccccc3)nn2)cc1	[#7]1:[#7]:[#6](-[#6]):[#6]:[#7]:1-[#6]
7	CHEMBL1829219	O=C(O)/C(O)=C/C(=O)c1ccc(Cl)cc1Cl	[#8]=[#6]-[#6](-[#8])=[#6]-[#6]=[#8]
7	CHEMBL1859761	CN1CCC(N(C)Cc2coc(-c3cccc4ccccc34)n2)CC1	[#7]1-[#6]-[#6]-[#6](-[#7])-[#6]-[#6]-1
7	CHEMBL1899750	CCc1nc2ccc(C(=O)NCCCN(C)C)cn2c1N(CC)CCOC	[#6](=[#8])-[#7]-[#6]-[#6]-[#6]-[#7]
7	CHEMBL1900598	COCCn1c(=S)[nH]c2cc(C(=O)N3CCN(C4CCCCC4)CC3)ccc2c1=O	[#7]1:[#6](=[#16]):[#7H]:[#6]:[#6]:[#6]:1
7	CHEMBL1929274	O=C1NC(=O)/C(=C/c2ccc(C(=O)O)cc2)S1	[#16]1-[#6](-[#7]-[#6]-[#6]-1=[#6])=[#8]
7	CHEMBL2007433	CSc1nc(Nc2cccc(C(F)(F)F)c2)c2c(N)nn(C)c2n1	[#6]1:[#6](:[#7]:[#6]:[#7]:[#6]:1)-[#7]
7	CHEMBL2029566	O=C(C1CCN(c2cccc(C(F)(F)F)c2)CC1)N1CC[C@H](N[C@H]2CC[C@@](O)(c3ccc(-c4ncccn4)cn3)CC2)C1	[#6]1-[#6]-[#6](-[#6]-[#6]-[#7]-1)-[#6]
7	CHEMBL2087716	COc1cc(Cl)ccc1C(=S)Nc1cccc(Cl)c1	[#6]1:[#6]:[#6](-[#7]):[#6]:[#6]:[#6]:1
7	CHEMBL210391	COC(=O)c1ccc2[nH]c(N3CCN(c4ncccc4C(F)(F)F)CC3)nc2c1	[#6]1:[#6]:[#6]:[#6](-[#6]):[#6]:[#7]:1
7	CHEMBL2139425	CC(C)Oc1ccc(S(=O)(=O)N2CCOCC2)cc1NC(=O)c1ccc(Cl)c(S(=O)(=O)N2CCOCC2)c1	[#6]1:[#6](-[#7]):[#6]:[#6]:[#6]:[#6]:1
7	CHEMBL2159160	CCCS(=O)(=O)c1ccc2[nH]c(C3CN(c4ccccc4)CCO3)nc2c1	[#16]-[#6]1:[#6]:[#6]:[#6]:[#6]:[#6]:1
7	CHEMBL217209	CCCN1C(=O)N2CC[C@@H](CC)N=C2c2[nH]c(C34CCC(O)(CC3)CC4)nc21	[#7]1-[#6](=[#8])-[#7]-[#6]-[#6]:[#6]-1
7	CHEMBL220531	NNC(=O)CNC(=O)c1cc([N+](=O)[O-])cc([N+](=O)[O-])c1	[#7]-[#7]-[#6](=[#8])-[#6]-[#7]-[#6]
7	CHEMBL2286208	COc1cc(OC)n2s/c(=N\C(=O)[C@H](c3ccc(Cl)cc3)C(C)C)nc2n1	[#6](-[#6])(-[#6])-[#6@H]-[#6](-[#7])=[#8]
7	CHEMBL2287915	CCC(C)N(C)C(=O)COc1onc(C(F)(F)F)c1C	[#6]1:[#6](-[#8]-[#6]):[#8]:[#7]:[#6]:1
7	CHEMBL2289475	COP(=O)(OC)C(OC(=O)COc1cccc(C)c1C)c1ccco1	[#6]1:[#6]:[#6](-[#8]):[#6]:[#6]:[#6]:1
7	CHEMBL2348876	CC(C)N(C(=O)CNC(=O)c1ccc(S(C)(=O)=O)c([N+](=O)[O-])c1)C(C)C	[#6]-[#6](-[#6])-[#7]-[#6](-[#6])-[#6]
7	CHEMBL2409441	CCOC(=O)c1nn(C(=O)c2ccccc2)c2ccc(OC(F)(F)F)cc12	[#6]1:[#7](:[#7]:[#6](-[#6]):[#6]:1)-[#6]
7	CHEMBL269919	Cc1c(C(=O)NC2CCCCC2)nn(-c2ccc(F)cc2F)c1-n1c(C)ccc1C	[#6]1:[#6](-[#6]-[#7]):[#7]:[#7]:[#6]:1
7	CHEMBL283255	NC(=O)c1cccc2c1c1ncnc(N3CCN(CCc4ccc(F)c(F)c4)CC3)c1n2Cc1ccncc1	[#6]-[#6]1:[#6]:[#6]:[#7]:[#6]:[#6]:1
7	CHEMBL310874	CC(=O)O[C@@H]1C(=O)C2C1CC/C=C(\C)CC[C@@H]2[C@H](C)CCC=C(C)C	[#6]-[#6]-[#8]-[#6@@H]1-[#6]-[#6]-[#6]-1
7	CHEMBL3139538	CCN(CC1CCN(Cc2ccc(Cl)cc2)CC1)C(=O)c1ccc(-c2ccccc2)cc1	[#6]1-[#6]-[#6](-[#6])-[#6]-[#6]-[#7]-1
7	CHEMBL3234073	CS(=O)(=O)c1ccc(-c2cnc3ccc(-c4cccc(C(=O)NS(=O)(=O)C5CC5)c4)nn23)cc1	[#6](=[#8])-[#7]-[#16]-[#6]1-[#6]-[#6]-1
7	CHEMBL3251010	CCOC(=O)N1CCN(C(=S)N/N=C(/C)c2ccccn2)CC1	[#6]1:[#6]:[#6]:[#6]:[#7]:[#6]:1-[#6]
7	CHEMBL3290883	Cc1cc(C)c2nc(Cl)c(/C=C3\SC(=S)NC3=O)cc2c1	[#6]1(=[#8])-[#6]-[#16]-[#6](=[#16])-[#7]-1
7	CHEMBL3331290	O=C(Cn1cnc2ccc(Cl)cc2c1=O)NCc1nc2ccccc2s1	[#6]1:[#6]:[#6]:[#6](-[#17]):[#6]:[#6]:1
7	CHEMBL3337882	COc1cccc(CNC(=O)c2nc3ccsc3c(=O)[nH]2)c1	[#6]1:[#6](=[#8]):[#7H]:[#6]:[#7]:[#6]:1
7	CHEMBL342604	N=C(N)N1CCC[C@H](C[C@@H](C=O)NC(=O)CN2CCC[C@H](NS(=O)(=O)Cc3ccccc3)C2=O)C1	[#7]1-[#6]-[#6@H](-[#6]-[#6]-[#6]-1)-[#7]
7	CHEMBL3468896	CSc1cc2c(cc1NC(=O)NCC(C)(C)C(N)=O)OCCO2	[#6](-[#7])-[#6](-[#6]-[#7])(-[#6])-[#6]
7	CHEMBL3586765	Cc1c(C)c2ccc(OCc3ccc(CN(C)Cc4cccc(Cl)c4)cc3)cc2oc1=O	[#6]1:[#6]:[#6]:[#6](-[#8]):[#6]:[#6]:1
7	CHEMBL3601260	COc1cccc2c1[C@H](c1ccccc1)N(C(=O)CNC[C@@H](C)O)CC2	[#8]-[#6]1:[#6]:[#6]:[#6]:[#6]:[#6]:1
7	CHEMBL3618142	CC(=O)Nc1c(C(=O)Nc2ccc(Br)cn2)cnn1-c1ccccc1	[#6]1:[#7]:[#7]:[#6](-[#7]):[#6]:1-[#6]
7	CHEMBL3623133	CC(=O)N1CC(NC(=O)c2cnc(N)c3cc(-c4cccc(F)c4)ccc23)C1	[#7]1-[#6]-[#6](-[#7]-[#6]=[#8])-[#6]-1
7	CHEMBL3763188	Cn1ccnc1C1c2n[nH]c(=O)c3cc(F)cc(c23)NC1c1ccccc1	[#6]1:[#6]:[#7]:[#7H]:[#6](=[#8]):[#6]:1
7	CHEMBL379322	CC(=O)c1cccc(-c2cc3[nH]c4ccc(O)cc4c3c3c2C(=O)NC3=O)c1	[#6]1:[#6]-[#6](=[#8])-[#7]-[#6]-1=[#8]
7	CHEMBL3904149	C#CCOc1cnc(C(=O)Nc2cc(C)c(F)c([C@]3(CF)C[C@@H](C(F)(F)F)OC(N)=N3)c2)cn1	[#6]1:[#7]:[#6]:[#6]:[#7]:[#6]:1-[#6]
7	CHEMBL3905243	C[C@H]1Cc2ccccc2N1C(=O)Cc1nc(N2CCOCC2)c(F)c(=O)n1C	[#6]1:[#6](=[#8]):[#7]:[#6]:[#7]:[#6]:1
7	CHEMBL3908517	O=C1NC(=O)/C(=C/c2cnn3c(NC4CC4)nc(Oc4ccccc4Cl)nc23)N1	[#7]1:[#6](-[#8]):[#7]:[#6]:[#7]:[#6]:1
7	CHEMBL3977943	CC(O)c1ccc2[nH]c(-c3nc(C(F)(F)F)sc3N3CCN(C(=O)Cn4cnc5cccnc54)[C@H](C)C3)nc2c1	[#7]1-[#6]-[#6@H](-[#7]-[#6]-[#6]-1)-[#6]
7	CHEMBL3984818	COc1cc(F)c(/C=N/NC(=O)CCn2cc(C)c3c(C)cccc32)cc1OC	[#6]1:[#6]:[#6](-[#9]):[#6]:[#6]:[#6]:1
7	CHEMBL3987189	Cn1cc(-c2ccc(F)c(C(F)(F)F)c2)nc1C1CCN(c2ncnc(N)c2-c2ccc(N3CCOCC3)nc2)CC1	[#6]1:[#6]:[#6]:[#6](-[#9]):[#6]:[#6]:1
7	CHEMBL3989092	O=C(NCC1CCCCC1)c1cc(=O)c2ccc(F)c(O)c2o1	[#6]1:[#6](-[#9]):[#6]:[#6]:[#6]:[#6]:1
7	CHEMBL4096259	CC1(C)Oc2cc(O)ccc2C2C1=CCn1c(=O)n(-c3ccc(C(F)(F)F)cc3)c(=O)n12	[#6]1(=[#8]):[#7]:[#6](:[#7]:[#7]:1)=[#8]
7	CHEMBL4103447	CCCC(=O)NC/C=C\CN(C)C[C@H]1O[C@@H](n2cnc3c(N)ncnc32)[C@H](O)[C@@H]1O	[#8]-[#6@@H]1-[#6@@H](-[#6@@H]-[#8]-[#6@@H]-1)-[#8]
7	CHEMBL4114697	COC(=O)C1/C(=C(/C/C=C/c2ccccc2)C(=O)O)O[C@@H]2CC(=O)N12	[#6](=[#8])(-[#8])-[#6]-[#6]-[#6]=[#6]
7	CHEMBL4177328	COc1nc2c(c(-c3ccc(Cl)cc3Cl)c1C#N)-c1ccccc1OC2	[#8]-[#6]1:[#7]:[#6]:[#6]:[#6]:[#6]:1
7	CHEMBL424553	CCCCCCCCCCCCCCOC1=C(O)OC(C(O)CO)C1=O	[#6]1-[#8]-[#6](-[#6])-[#6](=[#8])-[#6]=1
7	CHEMBL439404	Cn1cnc([N+](=O)[O-])c1/C=C1\Oc2ccc(Cl)cc2C1=O	[#7]1:[#6]:[#7]:[#6](-[#7+]-[#8-]):[#6]:1
7	CHEMBL4445988	COc1ccc(OCCN2CCN(C(=O)c3cc4ccccc4[nH]3)CC2)c(Cl)c1	[#6]1:[#6]:[#6]:[#7H]:[#6]:1-[#6]=[#8]
7	CHEMBL44515	CN(C)c1ncc2c(n1)-c1ccc(Cl)cc1C(c1ccccc1F)=NC2	[#6]1:[#6]:[#6]:[#6]:[#6]:[#6]:1-[#9]
7	CHEMBL4467273	Cc1cn([C@H]2C[C@H](N=[N+]=[N-])[C@@H](COP(=O)(Nc3ccccc3)Oc3cccnc3)O2)c(=O)[nH]c1=O	[#8]-[#6]1:[#6]:[#6]:[#6]:[#7]:[#6]:1
7	CHEMBL4475973	Cc1noc2ccc(Nc3n[nH]c4ncc(F)cc34)cc12	[#9]-[#6]1:[#6]:[#6]:[#6]:[#7]:[#6]:1
7	CHEMBL4522265	O=C(O)C[C@H](Cc1ccccc1)NC(=O)[C@H](Cc1cccnc1)NC(=O)[C@@H]1C[C@@H](F)CN1C(=O)N(Cc1ccccc1)NC(=O)Cc1ccccc1	[#6](=[#8])(-[#7]-[#7]-[#6]-[#6])-[#7]
7	CHEMBL4532775	CCCCCCCCN(CCC(=O)Nc1ccccc1)CCC(=O)Nc1ccccc1C(F)(F)F	[#6](-[#6])-[#7](-[#6]-[#6])-[#6]-[#6]
7	CHEMBL4565200	Cc1cc(C(N)=O)c(-c2cccc(OC(=O)NCCN3CCN(c4ccccc4)CC3)c2)s1	[#16]1:[#6]:[#6]:[#6](-[#6]-[#7]):[#6]:1
7	CHEMBL467542	CCO[C@@H](C1=CC2C(c3ccc(O)cc3)=NN(c3ccccc3)C2N=C1)[C@H](O)[C@@H](O)CO	[#6]-[#6]-[#8]-[#6@@H]-[#6@H]-[#6@@H]-[#6]
7	CHEMBL4754167	COc1cccc(Nc2ccc(Cl)c3c2cc(C(=O)NS(=O)(=O)c2ccc(F)cc2)n3C)c1	[#6]1:[#6]:[#6]:[#6](-[#9]):[#6]:[#6]:1
7	CHEMBL4786435	CCC(CC)O[C@@H]1C=C(C(=O)O)C[C@H](NS(=O)(=O)c2ccc3ccccc3c2)[C@H]1NC(C)=O	[#6]1-[#6@H]-[#6@@H]-[#6@H](-[#6]-[#6]=1)-[#7]
7	CHEMBL4788537	COc1ccc(Cl)cc1S(=O)(=O)Nc1cc2c(C)noc2cc1C	[#8]-[#6]1:[#6]:[#6]:[#6]:[#6]:[#6]:1
7	CHEMBL4857517	Cc1cccc2cc(O)cc(N3CCc4c(nc(OCC5(CN6CCOCC6)CC5)nc4N4CC5CCC(C4)N5)C3)c12	[#6]1:[#6]:[#6](-[#8]):[#6]:[#6]:[#6]:1
7	CHEMBL4901789	CCc1ccc(C(=O)N2CCC(CN3CCN(C)C[C@@H]3C)CC2)cc1	[#6]1-[#6]-[#7]-[#6]-[#6]-[#6]-1-[#6]
7	CHEMBL4935592	O=S(=O)(Cc1ccc(Cl)cc1)N1CCC[C@H](Oc2ccncn2)C1	[#8]-[#6]1:[#6]:[#6]:[#7]:[#6]:[#7]:1
7	CHEMBL496054	CCCC[C@H](O)/C=C/C(=O)O[C@@H]1[C@@H](C)[C@@H]2OC(=O)[C@@H](C)[C@H](O)[C@@]2(C)O[C@H]1C	[#6]-[#6@H](-[#8])-[#6]=[#6]-[#6]=[#8]
7	CHEMBL4965288	O=C(Nc1nc2ccccn2n1)[C@H]1C2CCC(CC2)[C@@H]1C(F)(F)F	[#6]-[#7]-[#6]1:[#7]:[#6]:[#7]:[#7]:1
7	CHEMBL5007862	Cc1onc(N)c1S(=O)(=O)N[C@H]1CCc2cc(Cl)ccc21	[#6]-[#6]1:[#8]:[#7]:[#6]:[#6]:1-[#16]
7	CHEMBL502085	CC(=O)O[C@H]1C[C@]2(C)[C@H]3[C@H](O)C(=O)[C@]4(C)[C@@H](c5ccc(=O)oc5)CC[C@]4(O)[C@@H]3CC[C@]2(O)C[C@H]1OC(=O)C(C)C	[#8]-[#6@H]1-[#6@@H]-[#6@H]-[#6@]-[#6@]-[#6]-1
7	CHEMBL5023455	COc1ncc(CN2CCC(C(=O)O)(n3ccc(C(C)C)n3)CC2)cn1	[#6]1-[#6]-[#6](-[#6]-[#6]-[#7]-1)-[#7]
7	CHEMBL5186421	CC(ON(C(C)(C)C)C(C)(C)C)c1ccc(OC(=O)[C@@H](NC(=O)[C@@H]2CCCN2C(=O)[C@H](C)NC(=O)[C@H](C)NC(=O)CCC(=O)O)C(C)C)cc1	[#8]-[#6](=[#8])-[#6@@H]-[#6](-[#6])-[#6]
7	CHEMBL5218784	O=c1[nH]c2ccc(OCc3ccc(Br)cc3)cc2c(=O)o1	[#8]=[#6]1:[#7H]:[#6]:[#6]:[#6]:[#8]:1
7	CHEMBL5221820	Cc1n(Cc2ccccc2)cc[n+]1CCc1ccc(O)cc1	[#6]1:[#6]:[#6](-[#8]):[#6]:[#6]:[#6]:1
7	CHEMBL5281089	O=C(/C=C/c1ccccc1)NN1C(=O)CC1c1nc2ccc(Br)cc2c(=O)n1-c1ccccc1	[#6]1:[#7]:[#6]:[#6]:[#6](=[#8]):[#7]:1
7	CHEMBL5403974	O=C(NO)c1ccc(NC(=O)[C@H](Cc2ccccc2)N2CCc3c(oc4cc5c(cc34)OCO5)C2)cc1	[#6]1:[#6]:[#6]:[#6]:[#6]:[#6]:1-[#7]
7	CHEMBL5499736	Cc1cc2ncc(CN3CCN(c4ccc(C#N)cn4)CC3)cc2[nH]c1=O	[#6]-[#6]1:[#6]:[#6]:[#6]:[#7H]:[#6]:1
7	CHEMBL580907	CCCc1cc(NC2CCN(C)CC2)nc(Nc2cccc(OC)c2)n1	[#6]-[#6]1:[#6]:[#6]:[#7]:[#6]:[#7]:1
7	CHEMBL593105	O=[N+]([O-])c1cccc2cn([N+](=O)[O-])nc12	[#7+]-[#6]1:[#6]:[#6]:[#6]:[#6]:[#6]:1
7	CHEMBL606925	C=CCN1CC[C@]23c4c5ccc(O)c4O[C@H]2C(=O)CC[C@@]3(OCCCc2ccccc2)[C@H]1C5	[#7]1-[#6]-[#6]-[#6@]-[#6@@](-[#8])-[#6@@H]-1
7	CHEMBL97982	COc1ccc(C2(O)CCC(N3CCN(Cc4ccccc4)CC3)CC2)cc1	[#6]1-[#6]-[#6]-[#6](-[#6]-[#6]-1)-[#7]
