# Supplementary material for: Guiding Similarity Search in Chemical Fragment Spaces with Weighted Fingerprints
Source: J Chem Inf Model. 2026 Feb 10;66(4):2220–9. doi: 10.1021/acs.jcim.5c02952 (PMC12933719; doi:10.1021/acs.jcim.5c02952)
Supplement: Supplementary file 2 [file ci5c02952_si_002.zip › Supporting_Information_Data/Statistical_Validation/Query_Data/queries_savi_min_feature_size_1_default.csv]

pattern-size	chembl-id	query-smiles	weighting-smarts
3	CHEMBL1078310	CC(C)CSc1cc(-c2nc(-c3ccnc(C#N)c3)n[nH]2)ccn1	[#6]-[#6]-[#16]
3	CHEMBL1080401	N=C(N)NCCC[C@H](NC(=O)OCc1ccccc1)C(=O)c1nccs1	[#6](=[#8])-[#6@H]
3	CHEMBL1191610	N#CC(c1cccnc1)N1CCN(CCC(c2ccccc2)c2ccccc2)CC1	[#7]#[#6]-[#6]
3	CHEMBL1196628	C=C[C@@]1(C)CC(=O)[C@]2(O)C3(C)C(C(O)C(OC(=O)CNC(C)(C)C)[C@@]2(C)O1)C(C)(C)CC[C@@H]3O	[#6](=[#8])-[#8]
3	CHEMBL120639	CCOC(=O)c1c2nc(NC(=O)CN(CC)CC)sc2cc2sc(NC(=O)CN(CC)CC)nc12	[#8]-[#6]=[#8]
3	CHEMBL1236818	CCCS	[#6]-[#6]-[#16]
3	CHEMBL1289178	CC(O)(c1ccc(S(=O)(=O)c2ccc(CC3(C#N)CC3)cc2Cl)cc1)C(F)(F)F	[#8]=[#16]=[#8]
3	CHEMBL1299505	CC(C)OC(=O)CSc1nnc(-c2ccc(O)cc2)n1Cc1ccccc1	[#8]-[#6]=[#8]
3	CHEMBL1369041	COc1ccc(CN2CCN(C(=O)CC(C)C)CC2)cc1	[#6](=[#8])-[#6]
3	CHEMBL1406546	O=S(=O)(c1ccc(Br)cc1)N1CCn2c(nc3ccccc32)C1	[#8]=[#16]=[#8]
3	CHEMBL1415537	CCOC(=O)c1cccc(NS(=O)(=O)c2cn(C)c(C)n2)c1	[#6]-[#8]-[#6]
3	CHEMBL1441072	CCS(=O)(=O)N1CCC(NC(=O)C(Cc2cccc(OC)c2OC)NC(C)=O)CC1	[#6]-[#6]-[#16]
3	CHEMBL1478072	CCc1ccc(OP(C)(=O)N2CCN(c3ccc([N+](=O)[O-])cc3)CC2)cc1	[#7+](=[#8])-[#8-]
3	CHEMBL1508860	Nc1ccc(C(=O)NC23CC4CC(CC(C4)C2)C3)cc1	[#6](=[#8])-[#7]
3	CHEMBL1525335	Cc1nnc(SCC(=O)N(Cc2ccccc2)C(C)(C)C)nc1O	[#8]=[#6]-[#7]
3	CHEMBL1528538	COC(=O)c1cn(NC(=O)C2CCC(C(C)(C)C)CC2)c(=O)c2ccccc12	[#8]-[#6]=[#8]
3	CHEMBL1532441	CCOc1c2ccc(C(=O)NCCCCc3ccccc3)cc2nn1C	[#6]-[#6]-[#8]
3	CHEMBL1553176	Cc1ccc(NC(=O)COC(=O)c2ccc(CN3CCCC3=O)cc2)cc1C	[#6]-[#8]-[#6]
3	CHEMBL1571927	CC(=O)Nc1ccc(SCC(=O)N(CCC#N)c2cc(C)cc(C)c2)cc1	[#7]#[#6]-[#6]
3	CHEMBL1609689	CCCn1c(=N)c(S(=O)(=O)c2ccc(F)cc2)cc2c(=O)n3cccc(C)c3nc21	[#8]=[#16]=[#8]
3	CHEMBL1630313	COc1ccc(C(=O)n2c(-c3ccc(S(=O)(=O)O)cc3)nc3ccccc32)cc1	[#8]=[#16]=[#8]
3	CHEMBL1683362	O=C(O)c1cc(CN2CCC(c3cccc(F)c3)CC2)c2ccccn2c1=O	[#8]=[#6]-[#8]
3	CHEMBL1742185	CC(=O)N1CCC2(CCCN(Cc3ccc(C#N)cc3)C2)CC1	[#6]-[#6]=[#8]
3	CHEMBL17626	N=C(N)N1CCC(CNC(=O)[C@@H]2CC[C@H]3CN(S(=O)(=O)CC(c4ccccc4)c4ccccc4)CC(=O)N32)CC1	[#16](=[#8])=[#8]
3	CHEMBL1773428	CC(=O)Nc1cc(-c2[nH]c([S@+](C)[O-])nc2-c2ccc(F)cc2)ccn1	[#6]-[#6]-[#7]
3	CHEMBL1861293	Cc1ccc(Oc2nc(C)ccc2/C(=N/O)NCC2CC2)cc1	[#7](-[#6])-[#6]
3	CHEMBL188235	Cn1c([N+](=O)[O-])cnc1-c1nnc(N/N=C/c2ccc(F)cc2)s1	[#7]-[#7]=[#6]
3	CHEMBL1884700	CCOc1ccc(N2CC(C(=O)Nc3cc(S(=O)(=O)N4CCCCC4)ccc3C)CC2=O)cc1	[#16](=[#8])=[#8]
3	CHEMBL1911006	CNc1cccc2c1nc(C(F)F)n2-c1nc(N2CCOCC2)nc(N2CCOCC2)n1	[#6](-[#9])-[#9]
3	CHEMBL1922299	COc1ccc(/C=C/C(=O)c2ccc(NC(=S)Nc3ccccc3)cc2)cc1	[#7]-[#6]-[#7]
3	CHEMBL1927213	O=C(CCl)Sc1nnc(COc2ccc(Cl)cc2Cl)o1	[#6](-[#6])-[#16]
3	CHEMBL196765	O=C(O)CN1C(=O)C2(CCN(CC3CCCCCCC3)CC2)c2ccccc21	[#6](-[#8])-[#6]
3	CHEMBL1970044	C/C(CC(=O)CCCC(=O)Nc1ccc(Cl)cc1Cl)=N/NC(=O)CC#N	[#6](#[#7])-[#6]
3	CHEMBL1990737	C=CCN1C[C@@H](C)N([C@@H](c2ccccc2)c2ccc(C(=O)N(CC)CC)cc2)C[C@@H]1C	[#6](=[#8])-[#7]
3	CHEMBL2018235	NS(=O)(=O)c1ccc(N2C(=O)O/C(=C\c3ccc(O)c(Br)c3)C2=O)cc1	[#16](=[#8])=[#8]
3	CHEMBL2057911	C[C@@H](NS(=O)(=O)CCCOCn1ccc(=O)[nH]c1=O)c1ccc(F)c(OCC2CC2)c1	[#16]-[#6]-[#6]
3	CHEMBL209181	CCC[C@H](NC(=O)C1(NC(=O)c2ccc(OC(F)(F)F)cc2)CCCCC1)C(=O)c1nnc(C(C)(C)C)o1	[#6](-[#6@H])=[#8]
3	CHEMBL214276	COc1cc(-n2cnc3cc(-c4ccccc4)sc3c2=O)ccc1OCCN1CCCC1	[#8]-[#6]-[#6]
3	CHEMBL2163680	CCC(C(=O)Nc1ccccc1-n1ccnc1)c1ccccc1	[#6](=[#8])-[#7]
3	CHEMBL242253	Oc1ccc(Cl)cc1/C=N/CCCN1CCOCC1	[#6]=[#7]-[#6]
3	CHEMBL2442674	Cc1ccc(-c2noc(CCC(=O)O)n2)cc1	[#6]-[#6]-[#8]
3	CHEMBL246433	NC(=O)c1ccccc1[C@H]1CCCO[C@H](c2cccc([N+](=O)[O-])c2)OC1	[#7]-[#6]=[#8]
3	CHEMBL284481	NS(=O)(=O)c1ccc(NNC(=O)CNCCNCC(=O)O)cc1	[#7]-[#6]=[#8]
3	CHEMBL294117	COC(=O)[C@H]1C2CC[C@@H]3C[C@@H]1/C(=C/c1ccc(F)cc1)CN23	[#6]-[#8]-[#6]
3	CHEMBL298527	COc1ccc(S(N)(=O)=O)cc1C(=O)N1CCN2CCCC2C1	[#8]=[#16]=[#8]
3	CHEMBL3103626	CC1(C)CN(c2ncccc2NC(=O)Nc2ccc(OC(F)(F)F)cc2)c2ccccc21	[#7]-[#6]-[#7]
3	CHEMBL3143649	CC(C)C[C@H](NC(=O)OCc1ccccc1)C(=O)N[C@@H](Cc1ccccc1)C(=O)N[C@H](C=O)CCCN=C(N)N	[#6](-[#7])-[#7]
3	CHEMBL318339	C=Cc1cncc2ccc(C(=O)NCc3ccccc3OC(C)C)nc12	[#6](=[#8])-[#7]
3	CHEMBL321395	O=C(O)CNc1ccnc2nc(N3CCCC3)c(F)cc12	[#6](-[#8])-[#6]
3	CHEMBL3236938	Cc1c(-c2ccc(=O)n(C(C)C)c2)c2ccccc2n1CC(=O)O	[#6](=[#8])-[#8]
3	CHEMBL3251315	CCOC(=O)C(=O)Nc1ccccc(-c2ccccc2)c1=O	[#6]-[#6]-[#7]
3	CHEMBL3303261	CCCC(=O)OC1(c2ccccc2)CCN(CC2CCc3c(OC)ccc(Cl)c3C2=O)CC1	[#6](=[#8])-[#8]
3	CHEMBL3335699	CN1CCN(c2ncc(-c3cnc4[nH]ccc4n3)c(N[C@H]3CCCN(S(C)(=O)=O)C3)n2)CC1	[#16](=[#8])=[#8]
3	CHEMBL335557	CCCCCCCCCCc1cc(NC(=O)Nc2c(C(C)C)cccc2C(C)C)on1	[#7]-[#6]-[#7]
3	CHEMBL3450336	Cc1nc(-c2ccc(C(=O)O)cc2)cc(C2CCN(C(C)C)CC2)n1	[#6](=[#8])-[#8]
3	CHEMBL3452231	O=C(Cc1cccc(F)c1F)NS(=O)(=O)c1cncc(Cl)c1	[#8]=[#6]-[#7]
3	CHEMBL34592	Cc1cc(/C=C/C(=O)O)cc(C)c1NC(=O)c1cccc(NC2=NCCCN2)c1	[#7]-[#6]=[#8]
3	CHEMBL3471743	CS(=O)(=O)N[C@@H]1CCO[C@]2(CCN(C(=O)c3cnccn3)C2)C1	[#16](=[#8])=[#8]
3	CHEMBL3474695	COCCCC1(C(=O)O)CCCN(Cc2ccccc2C)C1	[#6]-[#8]-[#6]
3	CHEMBL3488732	N#Cc1ccc(CNCCn2cccn2)c(F)c1	[#6]-[#7]-[#6]
3	CHEMBL3601126	COc1cc(N2CCN(C)CC2)ccc1Nc1ncc(Cl)c(NCc2cccc(NC(=O)/C=C/CN(C)C)c2)n1	[#7]-[#6]=[#8]
3	CHEMBL3633298	COc1cccc(NC(=O)Nc2cccc(-c3cccc4[nH]nc(N)c34)c2)c1	[#6](-[#7])-[#7]
3	CHEMBL3658002	O=C(NS(=O)(=O)N1CCC1)c1cc(C2CC2)c(OCC2(C(F)(F)F)CCCCC2)cc1F	[#16](=[#8])=[#8]
3	CHEMBL3687846	COc1ncc(C(=O)NC(CC(=O)O)c2ccc(-c3ccccc3)cc2)cc1Cl	[#7](-[#6])-[#6]
3	CHEMBL371998	O=C(Nc1ccccc1)Nc1cccc(C(=O)/C=C/c2ccc(Cl)cc2)c1	[#6](-[#7])-[#7]
3	CHEMBL3895484	NC(=O)c1cccc([C@H]2C[C@H]3CC[C@@H](C2)N3CCN(C[C@H]2CC[C@H](O)CC2)C(=O)[C@@H](O)CO)c1	[#8]-[#6]-[#6@@H]
3	CHEMBL3900594	COC(=O)CCCN[C@H]1CCc2c(-c3noc(-c4ccc(OC(C)C)c(C#N)c4)n3)cccc21	[#8]-[#6]=[#8]
3	CHEMBL3949422	O=C1C=CC(NC(=O)Oc2ccccc2)C1	[#8]-[#6]=[#8]
3	CHEMBL3952028	CCN1CC(C)(C)Oc2nc(N3CC4CCC(C3)O4)nc(-c3ccc(NC(=O)NCC(C)(C)O)c(F)c3)c2C1=O	[#7]-[#6]-[#7]
3	CHEMBL3967394	Cc1ccccc1Oc1ccc(C(=O)N(Cc2ccc(C(=O)O)cc2)CC2CC2)cc1	[#6](=[#8])-[#8]
3	CHEMBL3974117	COCCC(C(=O)Nc1ccc2c(=O)[nH][nH]c2c1)n1cc(OC)c(-c2cc(Cl)ccc2C#N)cc1=O	[#8]-[#6]-[#6]
3	CHEMBL3981486	CCN1CCN(c2nc(NCc3ccc(NC(=O)c4ccc(F)cc4)cc3)c3ccc(C)cc3n2)CC1	[#6](=[#8])-[#7]
3	CHEMBL4066498	O=P(O)(O)[C@@H](O)c1ccc(-c2cccc(Cc3cc(Cl)c(Cl)cc3Cl)c2F)cc1	[#8]=[#15]-[#6@@H]
3	CHEMBL4110981	COc1ccc2c3c1O[C@H]1[C@@]4(OC)CC[C@@]5(C[C@@H]4COC(=O)[C@@H](N)CO)[C@@H](C2)N(CC2CC2)CC[C@]315	[#8]-[#6]=[#8]
3	CHEMBL4114882	COc1ccc2c3c1O[C@H]1[C@@]4(OC)CC[C@@]5(C[C@@H]4COCc4ccccc4)[C@@H](C2)N(CC(=O)O)CC[C@]315	[#8]=[#6]-[#6]
3	CHEMBL4175235	COc1cc2ncc(-c3ccccc3C(N)=O)n2cc1S(=O)(=O)C(C)(C)C	[#8]=[#6]-[#7]
3	CHEMBL4203067	COc1ccc(Cl)cc1C[C@@H]1CN/C(=N\O)CN(CC(=O)Nc2cccc(C(=O)O)c2)C1=O	[#6](=[#8])-[#8]
3	CHEMBL4209375	Cc1ccc(NC(=O)c2nnc(C(=O)Nc3ccc(OCC(=O)O)cc3)s2)cc1	[#6](=[#8])-[#8]
3	CHEMBL4521309	COCC(C)Nc1cncc(Br)c1	[#6]-[#8]-[#6]
3	CHEMBL4548865	CC(C)NC(=O)NCCN1CCNCC1	[#7]-[#6]-[#7]
3	CHEMBL4582866	O=C(NNC(=S)Nc1ccc(F)cc1)c1ccc(-c2nnc(-c3ccccc3Cl)o2)cc1	[#8]=[#6]-[#7]
3	CHEMBL4632995	CCn1cc(C(=O)O)c(=O)c2cc(F)c(N3CCN(C/C(=N/OC)c4ccccc4)CC3)cc21	[#6](=[#8])-[#8]
3	CHEMBL4746735	CC(=O)Nc1cc(Nc2ccc(F)c(OCC(F)(F)F)c2)c2cc(C(=O)O)[nH]c2c1	[#6]-[#6]-[#7]
3	CHEMBL4851119	COc1cc2ncnc(Nc3cccc(F)c3)c2cc1OCCCCC(=O)Nc1ccc(S(N)(=O)=O)cc1	[#6]-[#6]-[#7]
3	CHEMBL4925033	COc1ccccc1CC(=O)N1CCC[C@H]1c1cc(C(C)C)no1	[#6]-[#6]=[#8]
3	CHEMBL4925188	CC(NCC(O)CC1CCCC1)c1cnn(C)c1	[#6]-[#7]-[#6]
3	CHEMBL4928545	C[C@@H](C1CC1)N(C)S(=O)(=O)Cc1ccc2nonc2c1	[#6]-[#16]-[#7]
3	CHEMBL4950196	O=C(Nc1ccc(-n2cnnn2)cc1)c1coc(-c2ccccc2)n1	[#8]=[#6]-[#7]
3	CHEMBL4975423	Cc1n[nH]c(C)c1CC(=O)N1CCC2(C=Cc3ccccc3O2)CC1	[#6](=[#8])-[#6]
3	CHEMBL5008703	CC[C@H]1CCCCN1C(=O)c1cnn(-c2nccc(-c3cccs3)n2)c1COC	[#6]-[#8]-[#6]
3	CHEMBL5027685	CC(C)(C#N)C(=O)NCc1ccc(OC(F)F)cc1OC(F)F	[#6](=[#8])-[#7]
3	CHEMBL5093632	CC1=C(C(=O)Nc2cccc(F)c2)C(c2ccccc2Cl)N=C(Nc2nc3ccccc3o2)N1	[#6](=[#8])-[#7]
3	CHEMBL515217	O=C(Cc1cc(C(F)(F)F)cc(C(F)(F)F)c1)N[C@H]1CCOC1=O	[#8]=[#6]-[#7]
3	CHEMBL5174214	C=CC(=O)N1CCC[C@@H](n2nc(-c3cn(CC(F)(F)c4ccc(Cl)cc4)nn3)c3c(N)ncnc32)C1	[#6]-[#6]=[#8]
3	CHEMBL5197202	C#CCN(C)Cc1cccc(NS(=O)(=O)c2ccc(/C=C/C(=O)NO)cc2)c1	[#6](=[#8])-[#7]
3	CHEMBL5203679	CCN(CC)CCCCOc1cc(OC)cc2oc(-c3ccc(OC)c(OC)c3)c(OC)c(=O)c12	[#6](-[#8])-[#6]
3	CHEMBL5286780	O=C(CSc1nc2ccccc2c(=O)[nH]1)NCC1CCC(F)(F)CC1	[#8]=[#6]-[#6]
3	CHEMBL550273	O=C(Nc1ccccc1)Nc1cccc(-c2c[nH]c3ncc(-c4ccccc4)cc23)c1	[#7]-[#6]-[#7]
3	CHEMBL611271	CCC(CC)NC(=O)[C@H]1OC(n2cnc3c(N)ncnc32)[C@H](O)[C@@H]1O	[#7]-[#6]=[#8]
3	CHEMBL65728	Cn1cc(C(=O)O)c(=O)[nH]1	[#6](=[#8])-[#8]
4	CHEMBL1088557	CCOc1ccc(C(C)(O)/C=C/C2=C(C)CCCC2(C)C)cc1	[#8]-[#6]-[#6]=[#6]
4	CHEMBL1210287	O=C(O)CCC1=C(c2ccccc2)NC(=S)NC1c1ccccc1O	[#8]=[#6](-[#8])-[#6]
4	CHEMBL1221712	NCC(=O)N[C@@H](Cc1cnc[nH]1)C(=O)NCC(=O)O	[#7]-[#6@@H]-[#6]=[#8]
4	CHEMBL1269145	CCC(CC)O[C@@H]1CC(C(=O)O)=C[C@H](N)[C@H]1NC(C)=O	[#7]-[#6](-[#6])=[#8]
4	CHEMBL1319578	CCN(CC)C(=O)CSc1nc2cc3c(cc2c(=O)n1CCCC(=O)NCc1ccc(OC)cc1)OCO3	[#6]-[#7](-[#6])-[#6]
4	CHEMBL1337041	COc1cc(CC(CC(=O)O)CC(C)OCc2ccccc2)cc(OC)c1	[#6](=[#8])-[#6]-[#6]
4	CHEMBL1340558	O=C(NCc1ccco1)c1ccc2ccccc2n1	[#8]=[#6]-[#7]-[#6]
4	CHEMBL1342706	COc1ccc(CNC(=O)c2cc3c(s2)C[S+]([O-])C3)cc1	[#6](=[#8])-[#7]-[#6]
4	CHEMBL1362666	O=C(Cn1nnc(-c2ccc(CN3CCOCC3)cc2)n1)NC1CCCCC1	[#8]=[#6](-[#6])-[#7]
4	CHEMBL137300	CCCCCCCCCOc1cc(-c2ccccc2)c(-c2ccccc2)nn1	[#6](-[#8])-[#6]-[#6]
4	CHEMBL1375420	COc1ccc(-n2nc(C(=O)NCC(=O)Nc3cccc(Cl)c3)c3ccccc3c2=O)cc1	[#7]-[#6]-[#6]=[#8]
4	CHEMBL1383086	CCOCCCN=C(S)N(Cc1ccccc1)Cc1nc(O)c2ccccc2n1	[#16]-[#6](-[#7])=[#7]
4	CHEMBL1383769	Cc1ccc(CNC(=O)CCC2CCCN(C(=O)c3ccc4c(c3)OCO4)C2)o1	[#8]=[#6]-[#6]-[#6]
4	CHEMBL1453019	O=C(CSc1ncnc2sc3c(c12)CCCCC3)NCc1ccco1	[#7]-[#6]-[#6]-[#16]
4	CHEMBL1455131	Cc1ccc(C(=O)NC(C)c2ccccc2)cc1Br	[#6]-[#7]-[#6]=[#8]
4	CHEMBL1463836	COc1ccc(/C=C/C(=O)NCC(=O)N2CCC(N(C)CCN3CCOCC3)CC2)cc1OC	[#6](-[#7])-[#6]=[#6]
4	CHEMBL1496894	CN(C)CCNC(=O)C(=O)NCC1CCCN1S(=O)(=O)c1cccs1	[#6](=[#8])-[#6]=[#8]
4	CHEMBL1504375	CC(=O)c1ccc(N(CC(=O)NC2CCCC2)C(=O)CCC(=O)Nc2cc(C)on2)cc1	[#6](-[#6]=[#8])-[#7]
4	CHEMBL1517159	CCOC(=O)C(NC(=O)NCc1ccc(OC)cc1)(OCC)C(F)(F)F	[#6](=[#8])-[#6]-[#7]
4	CHEMBL1529982	COc1ccc(Nc2cc(C(=O)NCCc3ccccc3)c3ccccc3n2)cc1OC	[#6](=[#8])-[#7]-[#6]
4	CHEMBL1531032	CN(C)S(=O)(=O)c1ccc(NC(=O)COC(=O)C2COc3ccccc3O2)cc1	[#7]-[#16](=[#8])=[#8]
4	CHEMBL1557268	CCOC(=O)c1c2c3c(cccc3n(C)c1=O)C(=O)c1ccccc1-2	[#6]-[#8]-[#6]=[#8]
4	CHEMBL1564667	COC(=O)C(Cc1ccc(O)cc1)NC(=O)CCC(=O)Nc1ccc(S(N)(=O)=O)cc1	[#6]-[#6](-[#7])-[#6]
4	CHEMBL1584199	Cc1cc(C)c(C)c(C(=O)COC(=O)CNC(=O)CNC(=O)c2ccco2)c1C	[#6]-[#8]-[#6]=[#8]
4	CHEMBL1604012	N#C/C(=C/c1ccc(-c2cc(C(=O)O)cc(C(=O)O)c2)o1)c1nc2ccccc2s1	[#7]#[#6]-[#6]=[#6]
4	CHEMBL1607149	CC(C)OCCCNC(=O)C1CCC(=O)N1C1CCCC1	[#6]-[#6](-[#6])-[#8]
4	CHEMBL166381	N[C@H](CC1CCCCC1)[C@H](O)C(=O)NOc1ccccc1	[#7]-[#6@H]-[#6@H]-[#6]
4	CHEMBL169461	CC(NC(=O)[C@@H](O)[C@H](N)CC1CCCCC1)c1ccc2ccccc2c1	[#6]-[#7]-[#6]-[#6@@H]
4	CHEMBL1704308	COc1ccc(CNC(=O)CN2C(=O)CSc3ccc(S(=O)(=O)N(C)C)cc32)cc1	[#16](=[#8])(=[#8])-[#7]
4	CHEMBL1705765	OCCNc1ccc(Cl)cc1	[#8]-[#6]-[#6]-[#7]
4	CHEMBL1720762	O=C(NNC(=O)c1ccccc1-n1cccc1)c1ccc(F)cc1	[#6]-[#7]-[#7]-[#6]
4	CHEMBL1722825	NS(=O)(=O)c1ccc(NC(=O)CSc2nnc(-c3ccc(O)cc3)o2)cc1	[#7]-[#6](=[#8])-[#6]
4	CHEMBL1726476	CCOC(=O)N1CCN(C(=O)C(C)N(c2ccccc2)S(C)(=O)=O)CC1	[#6](=[#8])-[#6]-[#6]
4	CHEMBL173517	CC(N/N=C(\S)N1CC2CCC(CC2)C1)c1cccc[n+]1[O-]	[#6]-[#7]-[#7]=[#6]
4	CHEMBL174500	COc1cc2cnc(O)c(NC(C)=O)c2cc1OC	[#7]-[#6](-[#6])=[#8]
4	CHEMBL1760812	O=C1Nc2ccc(OC(F)(F)F)cc2[C@]12C[C@H]2CCl	[#6](-[#9])(-[#9])-[#9]
4	CHEMBL1774223	Cn1c(CN2CCC(c3ccc(C(F)(F)F)cc3)C(O)C2)nc2ncccc21	[#6](-[#9])(-[#9])-[#9]
4	CHEMBL1822175	CN1CCN(CCCOc2cc(O)c3c(c2)C(=O)c2ccccc2C3=O)CC1	[#8]-[#6]-[#6]-[#6]
4	CHEMBL190326	O=C(Nc1cc(-c2ccccc2)nn1-c1ccccc1)c1ccc(C(F)(F)F)cc1	[#6](-[#9])(-[#9])-[#9]
4	CHEMBL1916396	c1ccc(C[C@H](CCNCc2ccc3c(c2)OCO3)c2ccc3c(c2)OCO3)cc1	[#7]-[#6]-[#6]-[#6@H]
4	CHEMBL1976204	CCn1c(SCC(=O)NNC(=S)Nc2ccc(C)cc2)nc2ccccc2c1=O	[#7]-[#6]-[#6]-[#16]
4	CHEMBL2013183	N=C(N)c1ncc(NCC(=O)O)nc1N	[#6](-[#6]-[#8])-[#7]
4	CHEMBL2041484	CC(=O)N[C@H]1[C@H]([C@H](O)[C@H](O)CO)OC(C(=O)O)=C[C@@H]1N1CCC2(CC1)OCCO2	[#6]-[#6](=[#8])-[#7]
4	CHEMBL2131133	CCN(CC(=O)NCc1ccco1)S(=O)(=O)c1ccc(F)cc1	[#6](=[#8])-[#7]-[#6]
4	CHEMBL2206063	CNc1nc(N)nc2nc(-c3c(SC)cccc3C(F)(F)F)ccc12	[#6](-[#9])(-[#9])-[#9]
4	CHEMBL225280	CCOC(=O)C[n+]1cccc(C(=O)c2ncn3cc(C4=C(C(=O)[O-])N5C(=O)[C@H]([C@@H](C)O)[C@H]5[C@H]4C)sc23)c1	[#6]-[#8]-[#6]=[#8]
4	CHEMBL226129	CN1CCN(CCCCC(=O)N2CCN(CC(=O)Nc3cccc(C(F)(F)F)c3)CC2)CC1	[#6](-[#9])(-[#9])-[#9]
4	CHEMBL2269599	CCc1cccc(CC)c1NC(=O)C(Cc1ccco1)NC(=O)CCl	[#17]-[#6]-[#6]-[#7]
4	CHEMBL2385517	COC(=O)c1c(N)sc(-c2ccc(Cl)cc2)c1-c1ccc(Cl)cc1	[#6]-[#8]-[#6]=[#8]
4	CHEMBL2418234	O=C(/C=C/c1ccc(O)c(O)c1)O[C@H]1C[C@@H](O)[C@H](O)[C@@H](O)[C@H]1O	[#8]=[#6]-[#6]=[#6]
4	CHEMBL274053	Cc1cn(C2CC(O)C(CNC(=O)C(C)Br)O2)c(=O)[nH]c1=O	[#6]-[#7]-[#6]=[#8]
4	CHEMBL3086681	CC(=O)OCCOc1ccc2c(c1)C(=O)c1ccc(Nc3ccc(F)cc3F)cc1OC2	[#6](=[#8])-[#8]-[#6]
4	CHEMBL3093821	CC(C)(C)C(=O)Oc1coc(CSc2nnc(NC(=O)c3ccccc3)s2)cc1=O	[#6]-[#6](=[#8])-[#8]
4	CHEMBL3208770	NC(=O)N/N=C/c1cn(-c2ccccc2)nc1-c1cccnc1	[#7]-[#6]-[#7]-[#7]
4	CHEMBL3245302	C/C=C/C(=O)O[C@H]1CC(=O)N(C)c2cc(cc(OC)c2Cl)C/C(C)=C/C=C/[C@@H](OC)[C@@]2(O)C[C@H](OC(=O)N2)[C@@H](C)[C@@H]2O[C@@]12C	[#6]-[#6](=[#8])-[#8]
4	CHEMBL334352	N=C(N)Nc1cc(/C=N/O)cc(C(=O)O)c1	[#7]=[#6](-[#7])-[#7]
4	CHEMBL3415308	O=C1NC(=O)N(CCC2CCN(C(=O)c3ccccc3)CC2)C1Cc1ccc(OS(=O)(=O)c2cccc3cnccc23)cc1	[#8]-[#16](=[#8])=[#8]
4	CHEMBL3431620	O=C1Cc2cc(-c3noc(C4C5CC5CN4C(=O)COc4ccccc4)n3)ccc2N1	[#6](=[#8])-[#6]-[#8]
4	CHEMBL3461858	Cn1cc(C(O)CNC(=O)c2ccc(F)cc2Cl)cn1	[#6](-[#8])-[#6]-[#7]
4	CHEMBL3478515	CCNC(=O)C1CCN(c2nccc(C3CCCC3)n2)C1	[#6]-[#7]-[#6]=[#8]
4	CHEMBL3481090	CSc1cccc(CN(C)C(=O)Nc2nc(C)n(C)n2)c1	[#7]-[#6](=[#8])-[#7]
4	CHEMBL3546490	N/C(=N\N/C=C1\C=Nc2cc(C(F)(F)F)ccc2C1=O)NO	[#6]=[#7]-[#7]-[#6]
4	CHEMBL3548112	CCOC(=O)CSc1nnc(C(N)CC(C)C)o1	[#6]-[#8]-[#6]=[#8]
4	CHEMBL3601145	C[C@@H](O)CNCC(=O)N1CCc2ccc(F)cc2C1C1CCCCC1	[#7]-[#6]-[#6]=[#8]
4	CHEMBL36461	CC(=O)NC(Cc1ccc(NC(=O)c2cccc(NC(=N)N)c2)cc1)C(=O)O	[#8]-[#6]-[#6]-[#7]
4	CHEMBL3676190	COC(=O)NC1CN(c2ncnc3c2c(-c2cnn(C)c2-c2ccc(C)cc2)nn3C)C1	[#6]-[#8]-[#6]=[#8]
4	CHEMBL3701509	CC(C)Nc1nc(-c2ccc(CCN3CCCCC3)cc2)cc2ncn(C)c(=O)c12	[#6]-[#6](-[#6])-[#7]
4	CHEMBL3759808	O=C(/C=C/c1ccc2c(c1)C(=O)CC1(CCCN(Cc3ccccc3)CC1)O2)NO	[#6](-[#6]=[#6])-[#7]
4	CHEMBL3913257	CCOc1cc(CC(=O)O)ccc1-c1ccc(F)c2c1CN(C(=O)CCc1cccc(F)c1)CC2	[#8]=[#6](-[#8])-[#6]
4	CHEMBL3914716	CC(C)NC(=O)c1c[nH]c2ncc(Oc3cccc(/C=C(\C#N)C(=O)N(C)C)c3)nc12	[#6]-[#6](-[#6])-[#7]
4	CHEMBL3931278	O=C(Nc1cn(CC(=O)N2C[C@H]3CNC[C@H]3C2)nc1-c1cc(Cl)ccc1OC(F)F)c1cnn2cccnc12	[#8]-[#6](-[#9])-[#9]
4	CHEMBL3951864	N#CCC1(n2ccc(-c3ncnc4[nH]ccc34)c2)CN(C2CCN(C(=O)c3cccc(OC(F)(F)F)c3F)CC2)C1	[#6](-[#9])(-[#9])-[#9]
4	CHEMBL4100510	COc1ccc(/C=C/C(=O)/C=C/c2cn(Cc3ccc(F)cc3)c3ccccc23)cc1OC	[#6](=[#8])(-[#6])-[#6]
4	CHEMBL4109683	CNC(C)(C)C(=O)Nc1cnn2ccc(N3CCC[C@@H]3c3cc(F)ccc3F)nc12	[#7]-[#6]-[#6]-[#7]
4	CHEMBL4280154	FC1(F)CCC(Nc2nc(NC3CCC(F)(F)C3)nc(-c3cncc(C(F)(F)F)n3)n2)C1	[#6](-[#9])(-[#9])-[#9]
4	CHEMBL4520758	CCS(=O)(=O)c1ccc(C(NC(=O)CC(C)C)C(=O)Nc2ccc(C(O)(C(F)(F)F)C(F)(F)F)cc2)cc1	[#6](=[#8])-[#6]-[#7]
4	CHEMBL4525871	OCCOc1ccc(NCc2sccc2Cl)cn1	[#8]-[#6]-[#6]-[#8]
4	CHEMBL4634672	O=C(CSc1nnc(Cn2c(C(F)(F)F)nc3ccccc32)o1)Nc1ccccc1	[#6](-[#9])(-[#9])-[#9]
4	CHEMBL4761190	Cc1cnc(C(=O)OCCCOC(=O)CCCCC2CCSS2)c[n+]1[O-]	[#6](=[#8])-[#6]-[#6]
4	CHEMBL4784078	O=C(NCc1ccc(OC(=O)c2ccc([N+](=O)[O-])s2)c(Cl)c1)c1ccc([N+](=O)[O-])s1	[#8]=[#6]-[#7]-[#6]
4	CHEMBL4861990	CC(C)c1ccc(NC(=O)CN(Cc2ccc(C(=O)NO)cc2)C(=O)Cc2ccccc2)cc1	[#6](-[#6]-[#7])-[#7]
4	CHEMBL4869301	O=C(c1ccc(OC2CN(C/C=C/C(=O)N3CCOCC3)C2)cc1)c1c(-c2ccc(O)cc2)sc2cc(O)ccc12	[#6]=[#6]-[#6]=[#8]
4	CHEMBL4890998	CN(CCCO)C(=O)CO[C@H](c1ccccc1)C(F)(F)F	[#6](-[#8]-[#6@H])-[#6]
4	CHEMBL4903830	COC(=O)c1ccc(C)c2c1N(Cc1nnn(C)n1)CCC2	[#6]-[#8]-[#6]=[#8]
4	CHEMBL4908135	Cn1nccc1NC(=O)N1CC2(CCCCC2)[C@H]1c1ccccc1	[#8]=[#6](-[#7])-[#7]
4	CHEMBL4908880	CCS(=O)(=O)N1CCC(c2nc(C)ccc2C(=O)NCc2ccc(C)cc2)CC1	[#6](=[#8])-[#7]-[#6]
4	CHEMBL4923819	COCC(O)CN(C)C(=O)C(C)c1ccsc1	[#6]-[#7](-[#6])-[#6]
4	CHEMBL4932393	CCN(CCO)C(=O)N[C@@H](C)c1cn(C(C)(C)C)nc1C	[#7](-[#6@@H])-[#6]-[#7]
4	CHEMBL4937759	CNC(=O)CCOC(=O)C1CCCCCC1	[#7]-[#6](=[#8])-[#6]
4	CHEMBL497923	CCC(C)C[C@H](NC(=O)[C@H](N)[C@@H](O)c1ccc([N+](=O)[O-])cc1)C(=O)O	[#7](-[#6@H])-[#6]-[#6@H]
4	CHEMBL4998167	COc1ccccc1C1(CNC(=O)c2cc(C(=O)O)co2)CCC1	[#6]-[#7]-[#6]=[#8]
4	CHEMBL5016428	O=C(NCc1[nH]nc2c1CCCC2)[C@H]1CCC(F)(F)C1	[#8]=[#6]-[#7]-[#6]
4	CHEMBL5289369	CO[C@@H](CCc1ccccc1)CC(=O)CCc1ccccc1	[#6]-[#6@H](-[#8])-[#6]
4	CHEMBL5393820	CC(=O)O[C@@H](COc1ccc(N(CCCl)CCCl)cc1)C(=O)O	[#8]=[#6](-[#6@@H])-[#8]
4	CHEMBL5423720	Cc1ccc(CCn2cc(CCC(=O)Nc3cc(-c4ccsc4)ccc3N)nn2)cc1	[#6]-[#6](=[#8])-[#7]
4	CHEMBL5427830	CN(C)c1ncn(-c2cc(F)c(COc3ccc(OS(=O)(=O)F)cc3)c(F)c2)n1	[#16](=[#8])(=[#8])-[#9]
4	CHEMBL546202	C=CCNC(CCCCC)c1ccc(OCCOc2ccc(C(CCCCC)NCC=C)cc2)cc1	[#6](-[#8])-[#6]-[#8]
4	CHEMBL561360	CC(C)N(c1cc(-c2ccccc2)sc1C(=O)O)C(=O)[C@H]1CC[C@H](C)CC1	[#6]-[#6](-[#6])-[#7]
4	CHEMBL6271	C#CCN(Cc1cc2c(O)nc(C)nc2cc1C)c1ccc(C(=O)N[C@@H](C(=O)O)c2cccc([N+](=O)[O-])c2)c(F)c1	[#6]#[#6]-[#6]-[#7]
4	CHEMBL83688	Nc1c(NCCP(=O)(O)O)c(=O)c1=O	[#7]-[#6]-[#6]-[#15]
5	CHEMBL10291	CCCCC[C@H](O)/C=C/[C@H]1C2CC(Cc3ccccc3)(CO2)[C@@H]1C/C=C/CCCC(=O)O	[#6]-[#6]-[#6](=[#8])-[#8]
5	CHEMBL1080911	Cc1n[nH]c2ccc(-c3nnc(NC[C@@H](N)Cc4ccc(C(F)(F)F)cc4)s3)cc12	[#6]-[#6@@H](-[#6]-[#7])-[#7]
5	CHEMBL1160307	O=P(O)(O)[C@@H](F)c1ccccc1	[#8]=[#15](-[#8])(-[#8])-[#6@@H]
5	CHEMBL1187904	CC/C(=N\N=C(N)N)C(=O)O	[#6]-[#6](=[#7])-[#6]-[#8]
5	CHEMBL1314019	COc1ccc(S(=O)(=O)NCCc2cn3nc(C)c(C)nc3n2)cc1F	[#16](=[#8])(=[#8])-[#7]-[#6]
5	CHEMBL1317790	COC(c1ccc(Cl)cc1)(c1ccc(Cl)cc1)C(Oc1nc(C)cc(C)n1)C(=O)O	[#8]-[#6]-[#6]-[#6]=[#8]
5	CHEMBL131878	N=C(N)c1ccc(CNC(=O)Cn2c(-c3ccccc3)c(Cl)nc(NC3CCC3)c2=O)cc1	[#6]-[#7]-[#6](=[#8])-[#6]
5	CHEMBL1319061	COc1cccc(CNC(=O)Cn2nc(C)c3sc4ccccc4c3c2=O)c1OC	[#6]-[#7]-[#6](=[#8])-[#6]
5	CHEMBL1330924	O=C(CSc1nc2ccccc2c(=O)n1Cc1ccc(C(=O)NC2CC2)cc1)NCc1ccco1	[#8]=[#6](-[#6]-[#16])-[#7]
5	CHEMBL1367466	CCc1ccc(CN(C)C(=O)c2cc(COc3cccc4cnccc34)on2)cc1	[#6]-[#7](-[#6])-[#6]=[#8]
5	CHEMBL1373513	Cc1ccccc1NC(=O)CN(c1ccc(F)cc1)S(C)(=O)=O	[#7]-[#6](=[#8])-[#6]-[#7]
5	CHEMBL140465	N[C@H](C[C@H](Cc1cc2ccccc2[nH]1)C(=O)O)C(=O)O	[#7]-[#6@H]-[#6](-[#8])=[#8]
5	CHEMBL14177	CC(C)C(NC(=O)Cn1ccc2c(=O)n(Cc3cccc4ccccc34)c(=O)[nH]c2c1=O)C(=O)C(F)(F)F	[#6](=[#8])-[#6](-[#6])-[#7]
5	CHEMBL1422966	Cc1ccc(C(=O)NCCN2C3=NC[C@H](Cc4ccc(O)cc4)N3C[C@H]2Cc2ccc(O)cc2)cc1Br	[#6](=[#8])-[#7]-[#6]-[#6]
5	CHEMBL1424120	COc1ccc(OC)c(NC(=O)COC(=O)Cc2ccc(-c3ccccc3)cc2)c1	[#7]-[#6]-[#6]-[#8]-[#6]
5	CHEMBL1446719	COc1ccc(C(F)(F)F)cc1NC(=O)C(OC(=O)CNC(=O)c1ccccc1)c1ccccc1	[#8](-[#6])-[#6]-[#6]=[#8]
5	CHEMBL1450988	CC(C)(C)OC(=O)NC(CCCCNC=O)C(=O)O	[#6]-[#6](-[#7]-[#6])-[#6]
5	CHEMBL1459899	Cn1c(=O)cc(OCCCC(=O)N2CCN(c3ccccc3)CC2)c2ccccc21	[#8]-[#6]-[#6]-[#6]-[#6]
5	CHEMBL1487680	CC(C)NC(=O)c1ccc(CN2CCC(Cc3ccccc3)CC2)cc1	[#6]-[#6](-[#6])-[#7]-[#6]
5	CHEMBL1519740	Cn1nnnc1SCC(=O)Nc1ccc(N2CCOCC2)cc1	[#16]-[#6]-[#6](=[#8])-[#7]
5	CHEMBL1535739	CCc1ccc(OCC(=O)NCCOc2ccccc2)cc1	[#6]-[#6](=[#8])-[#7]-[#6]
5	CHEMBL1545346	COCCn1cnc2c1c(=O)n(Cc1ccccc1C#N)c(=O)n2Cc1ccccc1	[#6]-[#8]-[#6]-[#6]-[#7]
5	CHEMBL1563392	Nc1c(N(Cc2ccco2)C(=O)COc2ccccc2Cl)c(=O)[nH]c(=O)n1Cc1ccccc1	[#7]-[#6](=[#8])-[#6]-[#8]
5	CHEMBL1564403	CCOC(=O)C1CCN(Cc2ccc(O)c3ncccc23)CC1	[#6]-[#6]-[#8]-[#6]=[#8]
5	CHEMBL1616961	Cc1ccc(NC(=O)CNCCCN2CCOCC2)cc1S(=O)(=O)N1CCCCC1	[#7]-[#6](=[#8])-[#6]-[#7]
5	CHEMBL1625693	Fc1cccc(Cl)c1CNCCCSc1ncccn1	[#7]-[#6]-[#6]-[#6]-[#16]
5	CHEMBL164321	CCSC(=O)c1c(CC)nc(-c2ccccc2)c(C(=O)OCCF)c1CC	[#6]-[#6]-[#16]-[#6]=[#8]
5	CHEMBL1651903	O=C(NCc1ccccc1)C(CCO)N1CCC(Cc2ccccc2)CC1	[#6]-[#6]-[#6]-[#6]-[#8]
5	CHEMBL181110	CC#CCOc1ccc(S(=O)(=O)N2CCCN(C(=O)CCCN(C)C)CC2C(=O)NO)cc1	[#6]-[#6]#[#6]-[#6]-[#8]
5	CHEMBL1822637	Cc1cc(Nc2nc(Sc3ccc(NC(=O)CN4C[C@H](OC(C)(C)C)C[C@H]4CO)cc3)nn3cccc23)n[nH]1	[#6](-[#7])-[#6](-[#7])=[#8]
5	CHEMBL1864693	CC1(C)NC(=O)N(CC(=O)OCC(=O)c2ccc(Cl)s2)C1=O	[#7]-[#6]-[#6]-[#8]-[#6]
5	CHEMBL1866387	CCC(=O)NC(=S)Nc1cc(C(=O)O)ccc1OC	[#6]-[#6]-[#7]-[#6]=[#16]
5	CHEMBL187364	CC(=O)N[C@H](C(=O)NC(CC(=O)O)C(=O)CF)C(C)C	[#7]-[#6@H]-[#6]-[#7]-[#6]
5	CHEMBL1874982	CC(C)CN1C(=O)C(=O)N(CC(=O)N2c3ccccc3NC(=O)CC2C)C1=O	[#6]-[#6](-[#6])-[#6]-[#7]
5	CHEMBL1878352	CCN1CCC(O)(C(C(=O)OC)c2ccccc2)CC1	[#6]-[#6](=[#8])-[#8]-[#6]
5	CHEMBL1879094	CCCC(=O)Nc1ccccc1NC(=O)CN(C)S(=O)(=O)c1ccc(C)cc1	[#7](-[#6])-[#6]-[#6]=[#8]
5	CHEMBL1892061	CCn1c(=O)c2sccc2n2c(CCCC(=O)NCCc3ccc(S(N)(=O)=O)cc3)nnc12	[#8]=[#6](-[#7]-[#6])-[#6]
5	CHEMBL1894645	CCCCCCOC(=O)Cc1c(C)nc(N)nc1O	[#6]-[#8]-[#6](=[#8])-[#6]
5	CHEMBL1967689	COc1ccc(NC(=O)/C(Cc2nc3ccccc3nc2O)=N\O)c(OC)c1	[#6]-[#6](=[#7]-[#8])-[#6]
5	CHEMBL2003347	CCOC(=O)C(NNS(=O)(=O)c1ccc(C)cc1)S(=O)(=O)C(F)(F)C(F)(F)C(F)(F)C(F)(F)F	[#16](-[#6]-[#6]-[#6])-[#6]
5	CHEMBL2006177	CCOC(=O)Cc1nc2ccccc2s1	[#6]-[#6]-[#8]-[#6]-[#6]
5	CHEMBL2063843	C=CCOC(=O)C1=C(C)NC(SC)=C(C#N)C1c1ccc(Cl)cc1	[#6]-[#6]-[#8]-[#6]=[#8]
5	CHEMBL211765	Cc1cc(=O)oc2cc(OCCCN(C)C)c3c4ccccc4oc3c12	[#8]-[#6]-[#6]-[#6]-[#7]
5	CHEMBL2325197	O=C(NCC(=O)c1ccc(F)cc1)Nc1ccc2nnsc2c1	[#8]=[#6]-[#7]-[#6]-[#6]
5	CHEMBL2334535	Cc1ccc(C)c(C(=O)/C=C/C(=O)NCc2ccccc2)c1	[#6]-[#6](=[#8])-[#7]-[#6]
5	CHEMBL2409322	O[C@H]1CCCN2C[C@H](O)[C@H]12	[#7]1-[#6]-[#6@H](-[#8])-[#6@H]-1
5	CHEMBL2430263	CCN(CC)CCNC(=O)c1c(C)[nH]c2c1CCC/C2=C1/C(=O)Nc2ccccc21	[#6]-[#6]-[#7]-[#6]=[#8]
5	CHEMBL254070	COc1cc(/C=C/C(=O)NCc2cc(C(C)(C)C)c(O)c(C(C)(C)C)c2)cc(OC)c1O	[#6]-[#6](=[#8])-[#7]-[#6]
5	CHEMBL27430	Cc1ccc(NC(=O)c2ccccc2)c(=O)n1CC(=O)N[C@@H](CC(=O)O)C(=O)COc1ccccc1	[#6]-[#6@@H]-[#6](=[#8])-[#6]
5	CHEMBL3214623	O=C(CCc1ccccc1)N/N=C/c1cccc(O)c1	[#6](-[#6]-[#6])-[#7]-[#7]
5	CHEMBL326216	CN(Cc1ccc2ccccc2n1)C[C@H](O)COc1ccc(NS(C)(=O)=O)cc1	[#6]-[#7](-[#6])-[#6]-[#6@H]
5	CHEMBL3326983	COc1ccccc1N1CCN(CCCCC(=O)NCc2ccccc2-c2cccc(Cl)c2)CC1	[#6](=[#8])(-[#7]-[#6])-[#6]
5	CHEMBL3402003	CCN(CC)c1ccc(/C=C2/SC(Nc3ccc(Oc4ccccc4)cc3)=NC2=O)cc1	[#6]-[#6]-[#7]-[#6]-[#6]
5	CHEMBL3439280	Cc1cccc(N2CCN(S(=O)(=O)CCN)CC2)c1	[#16](=[#8])(=[#8])-[#6]-[#6]
5	CHEMBL3439420	Cc1cc(NC(=O)Cn2ncc(SCC(N)=O)c(Cl)c2=O)ccc1Br	[#8]=[#6](-[#6]-[#16])-[#7]
5	CHEMBL3440708	O=C(c1ccco1)N1CCC12CCN(c1ncc(F)cn1)CC2	[#6]-[#7]1-[#6]-[#6]-[#6]-1
5	CHEMBL3448078	CCn1cc(C(=O)NCCc2nc(-c3ccc(C)cc3)n[nH]2)c(C)n1	[#6](=[#8])-[#7]-[#6]-[#6]
5	CHEMBL3453024	COc1cc(NC(=O)N(C)C(C2CC2)C2CC2)ncn1	[#6](=[#8])-[#7](-[#6])-[#6]
5	CHEMBL3467790	CC/C=C(/C)C(=O)NS(=O)(=O)c1ccc(C#N)c(C(F)(F)F)c1	[#6]=[#6]-[#6](=[#8])-[#7]
5	CHEMBL3469461	CC(C)COC(C)C(=O)N1CCN(S(C)(=O)=O)CC1	[#8]-[#6](-[#6])-[#6]=[#8]
5	CHEMBL3495519	Cc1cnn(CCNCC(O)COc2ccc(C#N)cc2)c1	[#7]-[#6]-[#6]-[#7]-[#6]
5	CHEMBL3657551	Cc1nn(-c2cccc(Nc3ccc4c(c3)c(C(=O)C(F)(F)F)cn4C)n2)cc1CN1CC[C@@H](O)C1	[#6]-[#6](-[#9])(-[#9])-[#9]
5	CHEMBL3679350	CC(=O)c1cnc2ccc(-c3cc(Cl)c(O)c(Cl)c3)cc2c1Nc1cccc(CCN(C)C)c1	[#6]-[#7](-[#6]-[#6])-[#6]
5	CHEMBL3752119	COc1cccc2cc(C(=O)NCCCCCCNc3c4c(nc5ccccc35)CCCCC4)oc12	[#6](=[#8])-[#7]-[#6]-[#6]
5	CHEMBL3883989	CN(CCc1c[nH]cn1)c1ccc([N+](=O)[O-])cc1S(=O)(=O)N(C)/N=C/c1cnn2ccc(C#N)cc12	[#16](=[#8])(=[#8])-[#7]-[#6]
5	CHEMBL388599	O=C(CCCCCCc1cccc(Cl)c1)c1ncc(-c2ccccn2)o1	[#8]=[#6]-[#6]-[#6]-[#6]
5	CHEMBL3889718	Cc1cc(S(=O)(=O)NCC2(C(=O)NC3C4CC5CC3CC(C(N)=O)(C5)C4)CC2)c(Cl)cc1Cl	[#6]1-[#6]-[#6]-1-[#6]=[#8]
5	CHEMBL3891539	CCCCCCC(=O)c1ccc(C(=O)c2ccc(N(C)c3ccc(Cl)cc3)cn2)cc1C(=O)O	[#6]-[#6]-[#6]-[#6]=[#8]
5	CHEMBL3913267	CC(CN1CC[C@H](CNC(=O)c2ccc3ccccc3c2)N[C@H](CCCNC(=N)N)C1=O)(c1ccccc1)c1ccccc1	[#6]-[#7]-[#6](=[#7])-[#7]
5	CHEMBL4112614	COC[C@@H](NC(=O)c1ccc(-c2cn[nH]c2)c(OC)c1)c1ccccc1	[#8]-[#6]-[#6@@H]-[#7]-[#6]
5	CHEMBL418347	COc1cc(Cc2cnc(N)nc2N)cc(OCCCC(=O)O)c1OC	[#6]-[#6]-[#6](=[#8])-[#8]
5	CHEMBL4293415	CCS(=O)(=O)c1ccc(CC(=O)Nc2ccc(C(C)(C)C(=O)N(C)c3ccccc3)cc2)cc1	[#6]-[#6]-[#16](=[#8])=[#8]
5	CHEMBL4439904	CNS(=O)(=O)c1cc(NC(=O)CCl)ccc1Cl	[#7]-[#6](=[#8])-[#6]-[#17]
5	CHEMBL4447495	CC[C@@H]1C(=O)N(C)c2cnc(Nc3cc(F)c(C(=O)NCCN4CCN(C)CC4)cc3OCCO)nc2N1C1CCCC1	[#6](=[#8])-[#7]-[#6]-[#6]
5	CHEMBL4464632	C=CC(=O)Nc1ccc(Nc2nc(Nc3ccccc3C(N)=O)c3cc[nH]c3n2)c(OC)c1	[#6]=[#6]-[#6](=[#8])-[#7]
5	CHEMBL451078	CCCOCCCNC(=S)Nc1ccc(Br)cc1	[#8]-[#6]-[#6]-[#6]-[#7]
5	CHEMBL4517000	CNS(=O)(=O)Cc1ccc(CNC(=O)N2CCC2)cc1	[#6]1-[#6]-[#7](-[#6])-[#6]-1
5	CHEMBL4517807	COc1ccc(CC(=O)N(C)C)c(OC)c1OC	[#6]-[#6]-[#7](-[#6])-[#6]
5	CHEMBL4538266	CN(C)C(CNC(=O)c1ccccn1)c1ccsc1	[#6]-[#6]-[#7]-[#6]=[#8]
5	CHEMBL4542630	C/C=C/C(=O)N1CCN(c2cc3c(cc2F)c(=O)c(C(=O)O)cn3C2CC2)CC1	[#6]-[#6]=[#6]-[#6]=[#8]
5	CHEMBL4558955	CCC(C(=O)OC)S(=O)(=O)c1ccc([C@@H](C)NC(=O)c2cc3c(Cl)cc(C)cc3n2C)cc1	[#6](-[#6]-[#8]-[#6])-[#16]
5	CHEMBL4573645	O=S(=O)(NCCN1CCCC1)c1c(F)cccc1F	[#8]=[#16](=[#8])-[#7]-[#6]
5	CHEMBL4575598	CCOc1ccc(-c2cccc(CNc3ccc(OCC(=O)O)c(F)c3)c2)c(C)c1	[#8]-[#6]-[#6](=[#8])-[#8]
5	CHEMBL4582981	CCOC(=O)CC[C@H](N)C(=O)NS(=O)(=O)c1ccc(NC(=O)COc2ccc(Br)cc2Cl)cc1	[#6](=[#8])-[#6]-[#6]-[#6@H]
5	CHEMBL4583516	COc1cc(N2CC(NC(=O)c3ccc4nnc(C)c(C)c4c3)C2)c(Cl)cn1	[#6]1(-[#6]-[#7]-[#6]-1)-[#7]
5	CHEMBL479119	O=C(CCl)NC(=O)Nc1cccc(OC2CCCC2)c1	[#6](-[#6])-[#7]-[#6]-[#7]
5	CHEMBL4898936	CC(C)(C)C(=O)NCCn1ccc(-c2cccs2)n1	[#6]-[#6](=[#8])-[#7]-[#6]
5	CHEMBL489939	COc1ccc(CCC(=O)NC(N/C(=N/C#N)Nc2ccccc2C)C(C)(C)C)cc1	[#6]-[#6](=[#8])-[#7]-[#6]
5	CHEMBL4946910	CC1CN(C)CCC1N(C)C(=O)CCOCC(F)(F)F	[#6]-[#6]-[#8]-[#6]-[#6]
5	CHEMBL4971845	COc1ccc(OCCS(=O)(=O)Nc2ccc3sc(C)nc3c2)cc1	[#8]-[#6]-[#6]-[#16]-[#7]
5	CHEMBL4995139	Cc1c(CC(=O)NC[C@H]2CCCCO2)c2c(n1Cc1ccccc1)CCCC2=O	[#6]-[#6](=[#8])-[#7]-[#6]
5	CHEMBL5003036	O=C(CN1C(=O)OC[C@@H]1c1ccccc1)N(Cc1nccs1)C1CC1	[#8]=[#6](-[#6]-[#7])-[#7]
5	CHEMBL5086963	Nc1ncnc2c1ccn2[C@H]1C[C@H](O)[C@@H](COc2ccc3ccc(N4CC(N)C4)nc3c2)O1	[#7]1-[#6]-[#6](-[#7])-[#6]-1
5	CHEMBL518798	CCOC(=O)C(Sc1nc(-c2ccc(F)cc2)c(-c2ccncc2)[nH]1)C(=O)OCC	[#6](=[#8])-[#6]-[#6]=[#8]
5	CHEMBL52016	Cc1cc(CCCCCCCOc2ccc(C3=NC[C@@H](C)O3)cc2Cl)on1	[#6]-[#6]-[#6]-[#6]-[#8]
5	CHEMBL5205796	CN(C)CCCOc1ncc(-c2ccc3ncc4c(c3c2)C2(CCC2)C(=O)N4C)cc1NS(=O)(=O)C(F)(F)F	[#16](=[#8])(=[#8])(-[#6])-[#7]
5	CHEMBL5432129	Cn1ccc(-c2cn([C@@H]3O[C@H](C(=O)NCCc4cccnc4)[C@@H](O)[C@H]3O)c3ncnc(N)c23)n1	[#6](=[#8])-[#7]-[#6]-[#6]
5	CHEMBL568369	O=C(N[C@@H](Cc1c[nH]c2ccccc12)C(=O)O)c1cc2[nH]c(-c3ccco3)c(C3CCCCC3)c(=O)n2n1	[#7]-[#6@@H](-[#6])-[#6]=[#8]
5	CHEMBL60680	CCOC(=O)c1cc(O)cc(OC)c1C(=O)c1c(O)cc(C)cc1O	[#6]-[#6]-[#8]-[#6]=[#8]
5	CHEMBL89641	O=C(O)CCC(NC(=O)c1ccc(NCc2ccc3ncnc(O)c3c2)cc1)C(=O)O	[#6]-[#6](-[#7])-[#6]=[#8]
6	CHEMBL1085847	O=C(COc1ccccc1-c1ccccc1)Cn1ccc2cc(C(=O)O)ccc21	[#6](-[#7])-[#6](=[#8])-[#6]-[#8]
6	CHEMBL1086161	CC1CCN(CCCC(=O)NC2C=CC(S(N)(=O)=O)C=C2)CC1	[#7]-[#6]-[#6]-[#6]-[#6]=[#8]
6	CHEMBL1089760	CN1CCC2(CCCCCC2=O)C12C(=O)Nc1ccc(Cl)cc12	[#6]1:[#6]-[#6]-[#6](=[#8])-[#7]-1
6	CHEMBL110800	CCCCCCC1C/C(=C\Br)OC1=O	[#6]1-[#6]-[#6]-[#8]-[#6]-1=[#8]
6	CHEMBL1257194	FC(F)(F)Oc1ccc(Nc2ncnc3nn(Cc4cccnc4)cc23)cc1	[#7]1(-[#6]):[#6]:[#6]:[#6]:[#7]:1
6	CHEMBL129876	COC(=O)NNC(CCc1ccncc1)COc1ccc(-c2cccc([N+](=O)[O-])c2)cc1	[#6]-[#8]-[#6](=[#8])-[#7]-[#7]
6	CHEMBL1301622	O=C(c1ccccc1[N+](=O)[O-])n1cnc2ccccc21	[#6]-[#7]1:[#6]:[#6]:[#7]:[#6]:1
6	CHEMBL1304403	Cc1cc(NC(=O)C2CC(=O)N(c3cccc(Cl)c3)C2)no1	[#6]1-[#6]-[#6]-[#6](=[#8])-[#7]-1
6	CHEMBL1421317	NS(=O)(=O)c1ccc(NC(=O)COC(=O)C23CC4CC(CC(C4)C2)C3)cc1	[#6](=[#8])-[#6]-[#8]-[#6]=[#8]
6	CHEMBL1443611	O=C(CN1C(=O)COc2ccc(S(=O)(=O)N3CCCC3)cc21)NC1CCCCCCC1	[#6]1-[#6]-[#6]-[#6]-[#7]-1-[#16]
6	CHEMBL1446318	O=C(NCCNc1ccc([N+](=O)[O-])cc1)c1ccccc1F	[#8]=[#6]-[#7]-[#6]-[#6]-[#7]
6	CHEMBL1449540	Cc1cc(NS(=O)(=O)c2ccc3oc(=O)c4ncn(C)c4c3c2)ccc1Br	[#7]1:[#6]:[#7](-[#6]):[#6]:[#6]:1
6	CHEMBL147280	CCCCCCC(NC(=O)Cc1ccc(C(=O)O)c(OCC)c1)c1ccccc1N1CCCCC1	[#6]-[#6]-[#6]-[#7]-[#6]=[#8]
6	CHEMBL1492698	CN(C)C(=O)Nc1ccccc1	[#6]-[#7](-[#6])-[#6](=[#8])-[#7]
6	CHEMBL152639	CC1=C[C@H]2O[C@@H]3[C@@H](O)[C@@H](O)[C@](C)([C@@]2(CO)C[C@@H]1O)[C@]31CO1	[#8]-[#6@@H]1-[#6@H]-[#6@@]-[#6@]-[#6@@H]-1
6	CHEMBL1549303	O=C(O)C1=C[C@@H](c2ccc(F)cc2)C[C@@H](OCCCCO)O1	[#6](-[#6]-[#6]-[#6]-[#8])-[#8]
6	CHEMBL155605	O=C(Nc1ccccc1)N[C@@H](CNC(=O)c1ccc2c(cnn2CCCNc2ccccn2)c1)C(=O)O	[#6]-[#7]-[#6@H](-[#6]-[#8])-[#6]
6	CHEMBL1562620	COc1ccc2c(c1)C(SCC(=O)NCCc1ccc(Cl)cc1)CC(C)(C)O2	[#16]-[#6]-[#6](=[#8])-[#7]-[#6]
6	CHEMBL1564957	CCC1=C2CC[C@H]3C(=O)N(c4ccccc4)C(=O)[C@H]3[C@H]2[C@@]2(Cc3ccccc3)C(=O)N(CC(=O)OC)C(=O)N2C1=O	[#6]1=[#6]-[#6@@H]-[#6@@]-[#7]-[#6]-1
6	CHEMBL1627924	CCO[C@H]1C[C@]2(C)[C@H](O)[C@H](Cl)C[C@H]2[C@@H]2CCc3cc(O)ccc3[C@H]21	[#8]-[#6@H]1-[#6@]-[#6@@H]-[#6]-[#6@H]-1
6	CHEMBL168733	O=C(Nc1cccc(C(F)(F)F)c1)NC1CCN(CCc2c[nH]c3ccccc23)CC1	[#6]-[#6]1:[#6]:[#7H]:[#6]:[#6]:1
6	CHEMBL1814431	O=C1/C(=C/c2cccc(O)c2)Oc2cccc(O)c21	[#6]1-[#6](=[#6])-[#8]-[#6]:[#6]-1
6	CHEMBL187911	CSc1nn(-c2c(Cl)cc(C(F)(F)F)cc2Cl)c(N)c1-c1ccc(C#N)cc1	[#6]1(-[#7]):[#7]:[#7]:[#6]:[#6]:1
6	CHEMBL1882000	Cc1[nH]c2ccccc2c1C(=O)CSc1nnc(C2CC2)o1	[#7]1:[#6]:[#8]:[#6](-[#16]):[#7]:1
6	CHEMBL1885327	CC(NS(=O)(=O)c1ccc2nc(O)c(O)nc2c1)C(=O)O	[#6](-[#7]-[#16])-[#6](=[#8])-[#8]
6	CHEMBL1889177	COc1cccc(C(=O)N(Cc2cccs2)C2CCS(=O)(=O)C2)c1	[#6]1(-[#6]-[#6]-[#16]-[#6]-1)-[#7]
6	CHEMBL1897181	Cc1ccc(NC(=O)c2cc(S(=O)(=O)N3CCCC3)cn2C)cc1C	[#6]1:[#7]:[#6]:[#6]:[#6]:1-[#16]
6	CHEMBL1922719	COc1cccc(/C=C/C(=O)/C(CC(=O)OC(C)(C)C)=C(O)/C=C/c2cccc(OC)c2)c1	[#6]-[#8]-[#6](-[#6]-[#6])=[#8]
6	CHEMBL1965658	Cc1c(C(=O)O)sc2nc[nH]c(=O)c12	[#6]1:[#6](-[#6]):[#16]:[#6]:[#6]:1
6	CHEMBL1969107	CC1(C(=O)NCc2cccs2)Cc2c(-c3ccccc3)ccnc2O1	[#6]-[#6]1:[#6]:[#6]:[#6]:[#16]:1
6	CHEMBL2048949	CC(c1ccc2oc3ccccc3c2c1)n1cc(CO)nn1	[#6]1:[#6](-[#6]):[#7]:[#7]:[#7]:1
6	CHEMBL2059783	OC(CSc1ccc2ccccc2c1)CN1CCC(C(O)(c2ccccc2)c2ccccc2)CC1	[#8]-[#6](-[#6]-[#16])-[#6]-[#7]
6	CHEMBL2141437	O=C(c1cccs1)N1CCN(Cc2nc(-c3ccccc3)no2)CC1	[#7]1:[#8]:[#6](-[#6]):[#7]:[#6]:1
6	CHEMBL2332076	COc1cccc(C(CCO)NC(=O)Nc2ccc(-c3cn[nH]c3)cc2)c1	[#6](-[#6]-[#6])-[#7]-[#6]=[#8]
6	CHEMBL2332170	COc1cc(/C=C/C(O)=C/C(=O)c2c(O)cccc2OC)ccc1O	[#6]-[#6](-[#8])=[#6]-[#6]=[#8]
6	CHEMBL2357186	C#CCNC(=O)C[C@@H]1C[C@@]2(C(=O)OC)CC(C)(C)CC=C2N(CCc2ccc(OC)c(OC)c2)C1=O	[#6]#[#6]-[#6]-[#7]-[#6]=[#8]
6	CHEMBL2376610	Cc1ccc(C2SCC(=O)N2c2ccc3c(C)cc(=O)[nH]c3c2)o1	[#6]1-[#16]-[#6]-[#6](=[#8])-[#7]-1
6	CHEMBL2418903	O=[N+]([O-])c1ccc(OCc2nc3cc(Br)ccc3n2S(=O)(=O)c2ccccc2[N+](=O)[O-])cc1	[#6]1:[#7](-[#16]):[#6]:[#7]:[#6]:1
6	CHEMBL257609	C[C@@H]1C[C@H](C)CN(C(=O)c2cc(Br)ccc2NC(=O)CCC(N)=O)C1	[#6](=[#8])-[#6]-[#6]-[#6]=[#8]
6	CHEMBL260957	Nc1ccccc1NC(=O)CCCCCCNC(=O)c1ccc(-c2ccccc2)nc1	[#6](=[#8])-[#6]-[#6]-[#6]-[#6]
6	CHEMBL298355	O=C(O)CCCOc1ccc(C(=O)NC2CCCC2)c(Cl)c1Cl	[#8]=[#6]-[#6]-[#6]-[#6]-[#8]
6	CHEMBL3192457	O=C(Cc1cccc2ccccc12)N/N=C/c1ccc2cccc(O)c2n1	[#8]=[#6](-[#6])-[#7]-[#7]=[#6]
6	CHEMBL3322389	O=C1Nc2ccc(Cl)cc2C1(O)c1c[nH]c2ccc(Br)cc12	[#6]1-[#7]-[#6]:[#6]-[#6]-1-[#8]
6	CHEMBL333107	C[C@H]1CC(=O)N(CC#CCN2CCCC2)C1	[#6]1-[#6@@H]-[#6]-[#7]-[#6]-1=[#8]
6	CHEMBL3441744	CN(C)CCNC(=O)c1ccc2c(-c3nccs3)noc2c1	[#7]-[#6]-[#6]-[#7]-[#6]=[#8]
6	CHEMBL3449463	Cc1nc(Nc2nnc(C)s2)cc(C2CCCN2S(C)(=O)=O)n1	[#6]1-[#7](-[#16])-[#6]-[#6]-[#6]-1
6	CHEMBL3492815	Cc1nnc(NC(=O)CN2CCc3nn(C)c(=O)cc3C2)s1	[#6]1:[#7]:[#7]:[#6](-[#7]):[#16]:1
6	CHEMBL3551240	O=C1CCCN1Cc1ncn2c1CN(Cc1cccs1)CCC2	[#6]1-[#6]-[#6]-[#6]-[#7]-1-[#6]
6	CHEMBL3657950	CS(=O)(=O)NC(=O)c1cc(C2CC2)c(OCC2CCC(F)(F)CC2)cc1F	[#6]-[#16](=[#8])(=[#8])-[#7]-[#6]
6	CHEMBL3666546	CCc1cc(C)c(NC(=O)O[C@@H]2CCOC2)cc1C(=O)N1CCC(F)(c2ccc(C#N)cc2)CC1	[#8]-[#6@@H]1-[#6]-[#6]-[#8]-[#6]-1
6	CHEMBL3671111	C[C@H](CCCc1ccccc1)NC(=O)Nc1ccc2ncc(N3CCCC3)nc2n1	[#6]-[#6@H](-[#6]-[#6]-[#6])-[#7]
6	CHEMBL385400	CSCCC(NC(=O)c1cc(-c2ccccc2)oc1C)C(=O)O	[#6]-[#6](-[#6](-[#8])=[#8])-[#7]
6	CHEMBL3897394	O=c1cc(/C=C/c2cccc(F)c2)c2cc(C(c3ccc(Cl)cc3)c3nccs3)ccc2[nH]1	[#6]-[#6]1:[#7]:[#6]:[#6]:[#16]:1
6	CHEMBL3897842	Nc1ccc2c(c1)CC(n1nc(-c3cc(F)c4c(c3)NCCO4)c3c(N)ncnc31)C2	[#6]1:[#6]-[#6]-[#6](-[#7])-[#6]-1
6	CHEMBL3918434	O=C(c1nnc(N[C@H]2CCOC2=O)o1)c1nc2ccc(-c3ccccc3)cc2s1	[#6]1-[#6@@H]-[#6](-[#8]-[#6]-1)=[#8]
6	CHEMBL3925377	CC1CN(c2ccc(Nc3ncc4cc5n(c4n3)C3(CCCCC3)CNC5=O)nc2)CCN1CC(C)(C)O	[#7]-[#6]-[#6](-[#6])(-[#6])-[#8]
6	CHEMBL3925587	Cc1nc(C)n(CC(=O)Nc2cncc(C(=O)c3cn(C(C)C)c4ccncc34)c2)n1	[#6]1(:[#6]:[#7]:[#6]:[#6]:1)-[#6]
6	CHEMBL393302	COc1ccc(Cn2c(Cl)nc3c(-c4ccc(Cl)o4)ncnc32)cc1	[#6]1:[#7](:[#6]:[#7]:[#6]:1)-[#6]
6	CHEMBL3960947	O=C(Cc1ccc(Cl)cc1Cl)NC1COc2cnc(Cl)cc21	[#6]1-[#6](-[#7])-[#6]-[#8]-[#6]:1
6	CHEMBL3991376	NC(=O)c1cccc([C@H]2C[C@H]3CC[C@@H](C2)N3CCN(CC2CCC(C(F)(F)F)CC2)C(=O)CO)c1	[#6]-[#6](-[#7](-[#6])-[#6])=[#8]
6	CHEMBL4060536	Cc1ccc(-c2cc3c(N[C@@H]4CC[C@](C)(N)C4(C)C)c(C(N)=O)cnn3c2)cc1	[#6]1-[#6@H]-[#6]-[#6]-[#6@]-1-[#7]
6	CHEMBL4075283	Cc1cccc(-c2n[nH]c(C3CSc4c(C5CC5)c(Cc5cccc6ccccc56)cc(=O)n43)n2)c1	[#7]1:[#6]:[#6]:[#6]:[#6]:[#6]:1
6	CHEMBL4104052	Cc1c(CN(C)C)c2ccccc2n1S(=O)(=O)c1ccc(/C=C/C(=O)NO)cc1	[#6]-[#6]1:[#6]:[#6]:[#6]:[#7]:1
6	CHEMBL421876	CCCCN(Cc1ccccc1)C(=O)Nc1ccc(C)cc1C	[#6]-[#6]-[#6]-[#7]-[#6]=[#8]
6	CHEMBL4291248	Cc1nc(Nc2nnc(-c3ccc(C(F)(F)F)cc3)s2)c(C)c(C)c1O	[#16]1:[#6](-[#7]):[#7]:[#7]:[#6]:1
6	CHEMBL4451745	O=C(/C=C/c1ccccc1)Nc1ccc2[nH]nc(-c3ccc4c(ccn4CCO)c3)c2c1	[#6]1:[#6]:[#6]:[#6]:[#7]:1-[#6]
6	CHEMBL4522261	CS(=O)(=O)NCCCN1CCc2ccccc21	[#16]-[#7]-[#6]-[#6]-[#6]-[#7]
6	CHEMBL4535618	Cc1c(S(=O)(=O)NCc2ccccc2)[nH]c2ccccc12	[#6]-[#6]1:[#6]:[#7H]:[#6]:[#6]:1
6	CHEMBL4543155	C#CCNS(=O)(=O)c1ccc(C(=O)Nc2ccccc2O)cc1	[#6]-[#6]-[#7]-[#16](=[#8])=[#8]
6	CHEMBL4544460	N#Cc1nccnc1N1CCC(CN2CCOCC2)C1	[#6]1:[#7]:[#6]:[#6]:[#7]:[#6]:1
6	CHEMBL4567988	CC(C)OC(C)C(=O)NCCNc1cccnc1	[#6]-[#8]-[#6](-[#6])-[#6]-[#7]
6	CHEMBL4578110	CCCCCCCCn1cc(C(=O)O)c(=O)c2ccc(SC)cc21	[#6]-[#6]-[#6]-[#6]-[#6]-[#7]
6	CHEMBL4579593	Cc1n[nH]c(C)c1CN1CCCC(O)(CO)CC1	[#6]1:[#7]:[#7H]:[#6](-[#6]):[#6]:1
6	CHEMBL477978	Cc1ccc(C(=O)NC2CCCCC2)cc1-c1ccc(C(=O)NCC2CC2)cc1	[#6]-[#7]-[#6]-[#6]1-[#6]-[#6]-1
6	CHEMBL4789631	COc1cc(C)ccc1[C@H](C)NC(=O)Cn1nnc2ccccc2c1=O	[#7](-[#6@H])-[#6](=[#8])-[#6]-[#7]
6	CHEMBL4865962	COc1cc(-c2ccc3c(C(=O)NCC4CCNCC4)c[nH]c3c2)cc(OC)c1OC	[#6]1:[#7H]:[#6]:[#6]:[#6]:1-[#6]
6	CHEMBL4892372	Cc1ccsc1CNC(=O)N(C)Cc1c(C)noc1C	[#6]1:[#6]:[#6]:[#16]:[#6]:1-[#6]
6	CHEMBL491338	O=S(=O)(O)OCCc1cc(O)c(O)c(Br)c1Cc1cc(O)c(O)c(Br)c1Br	[#8]=[#16](=[#8])-[#8]-[#6]-[#6]
6	CHEMBL4917964	COc1cc2c(cc1OC)CN(C(=O)c1ccc(S(=O)(=O)N[C@H]3CCS(=O)(=O)C3)cc1)CC2	[#7]-[#6@H]1-[#6]-[#6]-[#16]-[#6]-1
6	CHEMBL492085	N[C@@H](C(=O)N1CCC[C@H]1C(=O)NCc1cccs1)C(c1ccccc1)c1ccccc1	[#7]1-[#6]-[#6]-[#6]-[#6@H]-1-[#6]
6	CHEMBL4927144	CC[C@@H](CC#N)NC(=O)c1[nH]cnc1C(C)(C)C	[#6]1:[#7H]:[#6]:[#7]:[#6]:1-[#6]
6	CHEMBL4944899	Cc1nc(C[C@@H]2NC(=O)NC2=O)n(C(C)(C)C)n1	[#6]1:[#7]:[#6]:[#7](:[#7]:1)-[#6]
6	CHEMBL4945120	OCCOCCNCc1cccc(Cl)c1	[#8]-[#6]-[#6]-[#8]-[#6]-[#6]
6	CHEMBL4975483	CCn1c(Cn2cnc(C(=O)OC)n2)nc2c(F)cccc21	[#7]1:[#6]:[#7]:[#6](-[#6]):[#7]:1
6	CHEMBL5080209	CC(=O)c1cc(C(=O)Nc2cnn(Cc3ccc(C(F)(F)F)cc3C(C)(F)F)c2)no1	[#6]1:[#6]:[#6]:[#7]:[#7]:1-[#6]
6	CHEMBL5170557	CN1C(=O)C(c2c(F)cccc2F)N(C)c2nc(Nc3ccc(S(=O)(=O)NCC4CC4)cc3)ncc21	[#16]-[#7]-[#6]-[#6]1-[#6]-[#6]-1
6	CHEMBL5193585	CCc1c(-c2csc(CN3CCNCC3)n2)[nH]c(C)c1C(C)=O	[#6]1:[#6]:[#16]:[#6](-[#6]):[#7]:1
6	CHEMBL5312308	Cc1nccn1Cc1ccc(NCc2cccc3cccnc23)cc1	[#6]1:[#7]:[#6]:[#6]:[#7]:1-[#6]
6	CHEMBL531317	Cc1cccc2nc(-c3ccc(-c4ccc(CN5CCCC5CN)cc4)cc3)[nH]c12	[#7]1-[#6]-[#6]-[#6]-[#6]-1-[#6]
6	CHEMBL5416379	COC(=O)CCCCc1ccc(-c2cc3c(N(C)Cc4cccc(C)c4)ncnc3[nH]2)cc1	[#6](=[#8])-[#6]-[#6]-[#6]-[#6]
6	CHEMBL5428308	COc1cccnc1Nc1ncc(-c2cc3c(c(OC)c2)C(=O)N(CC(F)(F)F)CC3)s1	[#7]-[#6]1:[#7]:[#6]:[#6]:[#16]:1
6	CHEMBL5435262	Cn1ccc(-c2cn([C@@H]3O[C@H](C(=O)Nc4ccncc4Cl)[C@@H](O)[C@H]3O)c3ncnc(N)c23)n1	[#8]1-[#6@H]-[#6@@H]-[#6@@H]-[#6@H]-1-[#6]
6	CHEMBL5484059	CC(C)CN1CCCN(S(=O)(=O)c2ccc(-n3cnc(Cl)c3Cl)cc2)CC1	[#6]1:[#6]:[#6]:[#6]:[#6]:[#6]:1
6	CHEMBL5487008	O=[N+]([O-])c1cnc(NS(=O)(=O)c2cccc(C(F)(F)F)c2)s1	[#6]1:[#6]:[#7]:[#6](:[#16]:1)-[#7]
6	CHEMBL567337	O=C(Nc1nc(-c2cccs2)cs1)c1ccc(S(=O)(=O)N2CCCC2)cc1	[#7]-[#6]1:[#7]:[#6]:[#6]:[#16]:1
6	CHEMBL56973	Nc1n[nH]c(N)n1	[#7]-[#6]1:[#7]:[#7H]:[#6]:[#7]:1
6	CHEMBL60552	CN(C)CCNC(=O)c1cc(Cl)cc2[nH]c3nc4ccccc4c-3nc12	[#7]-[#6]-[#6]-[#7]-[#6]=[#8]
6	CHEMBL61512	O=C(O)CNC(=O)[C@H](CS)Cc1ccccc1	[#6]-[#7]-[#6]-[#6@H](-[#6])-[#6]
6	CHEMBL83194	CC(C)CCc1nn(CCc2ccccc2)c(=O)n1Cc1ccc(-c2ccccc2-c2nn[nH]n2)cc1	[#6]1(=[#8]):[#7]:[#6]:[#7]:[#7]:1
6	CHEMBL88542	CC(C)C[C@H](NC(=O)CC[C@H](N)C(=O)O)C(=O)N[C@@H](CCCCNCCCN)C(=O)O	[#6]-[#6]-[#6@H](-[#7])-[#6]-[#7]
7	CHEMBL1184948	CCN1C(=O)/C(=c2/s/c(=C3/C=CC=CN3C)c(=O)n2CC)S/C1=N\c1scc(-c2ccc(Cl)cc2)[n+]1C	[#6]-[#7]1-[#6]-[#6]-[#16]-[#6]-1=[#7]
7	CHEMBL1276752	COc1ccc2[nH]c(Sc3ccc4c(c3)C(c3ccc([N+](=O)[O-])cc3)C(C#N)=C(N)O4)nc2c1	[#16]-[#6]1:[#6]:[#6]:[#6]:[#6]:[#6]:1
7	CHEMBL1304595	Cc1nc(SCc2ccccc2)nc2c1CCC2	[#6]1:[#7]:[#6](-[#16]):[#7]:[#6]:[#6]:1
7	CHEMBL1322256	Cc1ccc(N(C(=O)C2CCCC2)C2C=CS(=O)(=O)C2)cc1	[#6]1:[#6]:[#6]:[#6](-[#7]):[#6]:[#6]:1
7	CHEMBL1339159	Cc1cccc(CS(=O)(=O)Cc2ccc(C(=O)NCCc3ccccc3)o2)c1	[#8]=[#6]-[#6]1:[#8]:[#6]:[#6]:[#6]:1
7	CHEMBL1373288	Cc1ccc(-c2noc(CNCCCN(C)C)n2)cc1	[#7]1:[#6]:[#7]:[#8]:[#6]:1-[#6]-[#7]
7	CHEMBL138902	Cc1cc(C)c2c(c1)-c1nn(CCC(=O)O)c(=O)cc1CC2	[#6]1(=[#8]):[#6]:[#6]:[#6]:[#7]:[#7]:1
7	CHEMBL14592	O=C(OC1CCCC1)c1ccccc1CSc1c(O)oc(-c2ccccc2)cc1=O	[#6]1:[#6](-[#8]):[#8]:[#6]:[#6]:[#6]:1
7	CHEMBL1462221	Cc1ccc(SC(C)C(=O)NC(N)=O)c(C)c1	[#16]-[#6]-[#6]-[#7]-[#6](-[#7])=[#8]
7	CHEMBL1486792	Cc1ccc(Cl)cc1N1CCN(C(=O)Cc2c(C(=O)O)[nH]c3ccc(Cl)cc23)CC1	[#6]1(-[#6]=[#8]):[#7H]:[#6]:[#6]:[#6]:1
7	CHEMBL1490912	CCOC(=O)c1[nH]c(C)c(C(=O)O)c1C	[#6]1:[#7H]:[#6]:[#6](-[#6]):[#6]:1-[#6]
7	CHEMBL1491179	CC1CCc2nn(CC(=O)NCc3ccco3)cc2C1	[#8]1:[#6](-[#6]-[#7]):[#6]:[#6]:[#6]:1
7	CHEMBL1508446	Cc1ccc(C)c(C(=O)C(C)OC(=O)c2cccn2C)c1	[#6]1:[#6]:[#7]:[#6](-[#6]-[#8]):[#6]:1
7	CHEMBL1527923	COc1cccc(Nc2ncc3nc(-c4ccc(Cl)cc4)c(=O)n(CCC#N)c3n2)c1	[#6]1:[#6](-[#17]):[#6]:[#6]:[#6]:[#6]:1
7	CHEMBL1531666	CCOC(=O)c1oc2ccc(S(=O)(=O)N3CCOCC3)cc2c1C	[#8]-[#6]-[#6]1:[#8]:[#6]:[#6]:[#6]:1
7	CHEMBL1532703	CC(=O)c1sc(NC(=O)CS(=O)(=O)c2ccccc2)nc1C	[#6]1:[#16]:[#6](-[#7]):[#7]:[#6]:1-[#6]
7	CHEMBL1574885	CNc1oc(-c2ccccc2)nc1S(=O)(=O)c1ccc(C)cc1	[#6]-[#7]-[#6]1:[#8]:[#6]:[#7]:[#6]:1
7	CHEMBL1613557	C=CCn1c(SC(CCO)C(=O)NCc2ccco2)nc2sc3c(c2c1=O)CCC3	[#7]1:[#6](-[#16]):[#7]:[#6]:[#6]:[#6]:1
7	CHEMBL1641966	C=C(CC[C@@H](C)[C@H]1CC[C@H]2C3=C(C(=O)C[C@]12C)[C@@]1(C)CC[C@@H](O)[C@](C)(O)[C@@H]1CC3=O)C(C)C(=O)O	[#6](=[#8])(-[#8])-[#6](-[#6]-[#6])-[#6]
7	CHEMBL1702848	Cc1ccc2onc(CC(=O)Nc3ccc(C(C)C)cc3)c2c1	[#6]1:[#8]:[#7]:[#6](:[#6]:1)-[#6]-[#6]
7	CHEMBL1705984	c1ccc(CSc2nnc(-c3ccccn3)n2Cc2cccs2)cc1	[#7]1:[#6](-[#16]-[#6]):[#7]:[#7]:[#6]:1
7	CHEMBL174560	COC(=O)c1c(C)[nH]c2c1[C@@]13C[C@@H]1CN(C(=O)/C=C/c1ccc(N(C)C)cc1)C3=CC2=O	[#8]-[#6]-[#6]1:[#6]:[#7H]:[#6]:[#6]:1
7	CHEMBL175760	CC(C)(Nc1nc(Cl)nc(Nc2ccc3ncsc3c2)n1)c1ccccc1	[#7]1:[#6]:[#7]:[#6](:[#7]:[#6]:1)-[#17]
7	CHEMBL176806	C=C(C)CN1CC[C@@H](N(c2ccccc2)c2ccc(C(=O)N(CC)CC)cc2)[C@@H](C)C1	[#6](=[#8])-[#7](-[#6]-[#6])-[#6]-[#6]
7	CHEMBL1770679	C[C@H]1[C@H](OC(=O)CCN(C)Cc2ccccc2)O[C@@H]2O[C@@]3(C)CC[C@H]4[C@H](C)CC[C@@H]1[C@@]24OO3	[#6](=[#8])-[#6]-[#6]-[#7](-[#6])-[#6]
7	CHEMBL177583	Cc1ccc(Nc2nc(Oc3ccc(C)cc3C)cn(C)c2=O)cc1	[#6]1:[#7]:[#6](=[#8]):[#6]:[#7]:[#6]:1
7	CHEMBL1801223	N#Cc1cc(Cl)cc(Oc2cc(OCc3cc(-c4ccccc4)[nH]n3)ccc2Cl)c1	[#6]1:[#7H]:[#7]:[#6](-[#6]-[#8]):[#6]:1
7	CHEMBL1829207	O=C(O)/C(O)=C/C(=O)c1nccs1	[#8]=[#6](-[#8])-[#6](-[#8])=[#6]-[#6]
7	CHEMBL1870640	CC(=O)Nc1ccc(NC(=O)c2ccc(N(C)S(=O)(=O)c3ccc(C)cc3)cc2)cc1	[#16]-[#6]1:[#6]:[#6]:[#6]:[#6]:[#6]:1
7	CHEMBL1872309	O=C(NCC1CCCN(C(=O)Cc2ccccc2Cl)C1)c1ccc(F)cc1	[#6]1:[#6]:[#6]:[#6](-[#9]):[#6]:[#6]:1
7	CHEMBL193177	CC(=O)c1c(C)c2cnc(Nc3ccc(N4CCCNCC4)cn3)nc2n(C2CCCC2)c1=O	[#6]1:[#6]:[#6]:[#7]:[#6](-[#7]):[#7]:1
7	CHEMBL1945209	COc1ccccc1COCCCOc1ccc(N2C(=O)CNC[C@@H]2C(=O)N(Cc2ccnc(C)c2OC)C2CC2)cc1	[#7]1:[#6](-[#6]):[#6]:[#6]:[#6]:[#6]:1
7	CHEMBL1973229	COc1nc(-c2c[nH]c3ccccc23)cnc1N	[#6]1(-[#7]):[#6]:[#7]:[#6]:[#6]:[#7]:1
7	CHEMBL1975363	O=C(Cn1nc(N2CCN(c3ccccc3)CC2)ccc1=O)NCc1ccccc1F	[#6]1:[#6]:[#7]:[#7]:[#6](:[#6]:1)=[#8]
7	CHEMBL1978104	O=C(c1ccccc1Br)C(F)(F)F	[#6]1:[#6]:[#6]:[#6]:[#6]:[#6]:1-[#35]
7	CHEMBL2001004	Cc1noc(C)c1-n1nc2ccc3nonc3c2n1	[#6]-[#6]1:[#7]:[#8]:[#6](-[#6]):[#6]:1
7	CHEMBL2035833	COc1c2c(cc3c1[nH]c1ccccc13)C(=O)O[C@@H]2[C@H](O)C(C)(C)O	[#8]1-[#6@@H](-[#6]:[#6]-[#6]-1)-[#6@H]-[#6]
7	CHEMBL2071501	C=CCN(CC=C)c1ccc(C(=O)C(NC(=O)c2ccccc2)C(C)C)cc1	[#8]=[#6]-[#7]-[#6](-[#6])-[#6]=[#8]
7	CHEMBL2088040	CN(C)C(=O)C(Cc1ccccc1)CN1CCC2(CC1)OCCc1ccsc12	[#6]1-[#6]-[#6]-[#6]-[#7](-[#6])-[#6]-1
7	CHEMBL213667	CN1C(=O)C[C@H](c2ccccc2)[C@@H]1[C@H](O)c1ccc(-c2ccc(F)cc2)s1	[#6]-[#7]1-[#6](=[#8])-[#6]-[#6@H]-[#6@H]-1
7	CHEMBL2234206	O=C(NNc1nc(Nc2cccc([N+](=O)[O-])c2)nc(Nc2ccccn2)n1)c1ccncc1	[#7]-[#6]1:[#6]:[#6]:[#6]:[#6]:[#7]:1
7	CHEMBL2297075	COc1ccc2nc(NCCBr)sc2c1	[#6]1:[#7]:[#6](-[#7]-[#6]):[#16]:[#6]:1
7	CHEMBL2377751	CN(C)CCNC(=O)c1ccc2nc(NC(=O)N(CCC(c3ccccc3)c3ccccc3)CCN3CCOCC3)sc2c1	[#8]=[#6]-[#7](-[#6]-[#6]-[#6])-[#6]
7	CHEMBL2426422	CCC(C(=O)NN(C)C(=S)c1ccccc1)C(=O)NN(C)C(=S)c1ccccc1	[#6](=[#8])-[#6](-[#6]=[#8])-[#6]-[#6]
7	CHEMBL24866	CC(C)(C)NC(=O)C(=O)Nc1ccc(-c2cnco2)c(Br)c1	[#6]-[#6](-[#6])(-[#6])-[#7]-[#6]-[#6]
7	CHEMBL283085	Cc1ccc(C(O)(c2ccc(C)cc2)c2cncnc2)cc1	[#7]1:[#6]:[#7]:[#6]:[#6](-[#6]):[#6]:1
7	CHEMBL305233	CS(=O)(=O)c1ccc(-c2cc(CCO)nn2C2CCCCC2)cc1	[#6]1(-[#6]-[#6]-[#6]-[#6]-[#6]-1)-[#7]
7	CHEMBL305817	COC(=O)C1CC(C)(C)N(OC(C)=O)C(C)(C)C1	[#6]1-[#6](-[#6])-[#6]-[#6]-[#7]-[#6]-1
7	CHEMBL3188063	COc1cc2c(cc1CNC[C@H]1O[C@@H](n3cnc4c(N)ncnc43)[C@H](O)[C@@H]1O)OCO2	[#7]-[#6]-[#6@@H]1-[#6@H]-[#6@H]-[#6@@H]-[#8]-1
7	CHEMBL3197515	O=S(=O)(c1ccccc1)C(/C=N\O)/C=C/c1ccccc1	[#16]-[#6]1:[#6]:[#6]:[#6]:[#6]:[#6]:1
7	CHEMBL3213653	Cc1ccc(/C=N\NC(=O)CC(=O)NCCc2ccccc2)cc1	[#6](=[#8])-[#6]-[#6]-[#7]-[#6]-[#6]
7	CHEMBL3237010	CC(=O)c1ccc(N(C)S(=O)(=O)c2cccc(C(=O)Nc3ccc(Cl)cc3)c2)cc1	[#6]1:[#6]:[#6](-[#16]):[#6]:[#6]:[#6]:1
7	CHEMBL3237632	CC[C@@H]1[C@H]2OC(=O)[C@@](C)(O)[C@H]2[C@]23CC[C@@H]([C@@H]4C[C@H](C)C(=O)O4)N2CCCC[C@H]13	[#6]1-[#6@H](-[#6])-[#6](=[#8])-[#8]-[#6@H]-1
7	CHEMBL326161	CN1C(C(=O)N[C@H](C=O)Cc2ccccc2)=Cc2cc3c(cc2S1(=O)=O)OCCO3	[#6](=[#8])-[#7]-[#6@H](-[#6]=[#8])-[#6]
7	CHEMBL3448614	Cc1cccc(N2CCCC2c2nc(C)ncc2CN(C)C)n1	[#6]1:[#6](-[#6]):[#6]:[#7]:[#6]:[#7]:1
7	CHEMBL3459641	N#Cc1ccnc(N2CCN(CC(O)c3cc(F)ccc3F)CC2)c1	[#6]-[#6]1:[#6]:[#6]:[#7]:[#6]:[#6]:1
7	CHEMBL3468151	COc1ccccc1CC(=O)NCc1ccnc(NC2CC2)c1	[#7]1:[#6]:[#6]:[#6](-[#6]):[#6]:[#6]:1
7	CHEMBL3481815	CCCc1cc(CN(C)C2CCSCC2)n[nH]1	[#7]-[#6]1-[#6]-[#6]-[#16]-[#6]-[#6]-1
7	CHEMBL3481923	COc1cc(C(=O)N2Cc3cnc(C(C)(C)C)nc3C2)ccn1	[#7]1:[#6]:[#6]:[#6]:[#7]:[#6]:1-[#6]
7	CHEMBL3483420	CC(C)c1cc(C(=O)N2CCN(c3ccc(F)c(Cl)c3)CC2)n(C)n1	[#6]-[#6]1:[#6]:[#6](-[#6]):[#7]:[#7]:1
7	CHEMBL3484441	CCCN1CCC(NC(=O)c2csc(C)c2-c2ccccc2)CC1	[#7]1-[#6]-[#6]-[#6](-[#7])-[#6]-[#6]-1
7	CHEMBL3551304	Cc1ccsc1CN1CCC2(CC1)CC(OCc1cccnc1)CO2	[#6]-[#7]1-[#6]-[#6]-[#6]-[#6]-[#6]-1
7	CHEMBL3623398	Cc1cc(Cl)ccc1Oc1coc(/C=C/c2ccco2)cc1=O	[#6]1:[#6]:[#6]:[#6]:[#8]:[#6]:1-[#6]
7	CHEMBL3650029	O=C(c1cc2cccc(N3CCN(CCc4ccccn4)CC3)c2o1)N1CC(Oc2cccnc2)C1	[#8]=[#6]-[#6]1:[#6]:[#6]:[#6]:[#8]:1
7	CHEMBL3651470	N#Cc1cncc(N2C[C@@H](S(=O)(=O)c3ccccc3Cl)C[C@@H]2C(=O)NCC(F)(F)F)n1	[#6]1:[#6]:[#6](-[#17]):[#6]:[#6]:[#6]:1
7	CHEMBL3675504	CN(C)CCC(Nc1ncnc2c(C(N)=O)cccc12)C1=CCCC(NC(=O)c2cccc(F)c2F)=C1	[#6]-[#7](-[#6])-[#6]-[#6]-[#6]-[#7]
7	CHEMBL3752178	Cc1nc2sc3c(c2c(=O)n1/N=C/c1cccs1)CCN(Cc1ccccc1)C3	[#6]1-[#6]-[#7](-[#6])-[#6]-[#6]:[#6]-1
7	CHEMBL3787664	Cn1cnc(-c2cc(C(=O)O)ccn2)c1-c1ccc(OCC2CC2)cc1	[#6]1:[#6]:[#6](-[#8]):[#6]:[#6]:[#6]:1
7	CHEMBL3929936	Nc1ncnc(N2CCN(C(CN3CCC3)c3ccc(F)c(Cl)c3)CC2)c1-c1cn[nH]c1	[#6]1(:[#6]:[#6]:[#6]:[#6]:[#6]:1)-[#6]
7	CHEMBL3956186	Cc1ccc(C(=O)N2CCC(c3ccc(C#N)cc3)CC2)cc1-c1ccn[nH]1	[#6]1-[#6]-[#7](-[#6])-[#6]-[#6]-[#6]-1
7	CHEMBL3964925	CSc1nc2c(c(C(F)(F)F)n1)CCc1ccccc1-2	[#16]-[#6]1:[#7]:[#6]:[#6]:[#6]:[#7]:1
7	CHEMBL4077659	COc1cc(/C=C/C(=O)NO)ccc1OC[C@H](Cc1c[nH]c2ccccc12)NC(=O)c1ccc([N+](=O)[O-])cc1	[#6]-[#6@H](-[#7]-[#6]=[#8])-[#6]-[#8]
7	CHEMBL4088744	O=c1oc2cc(O)ccc2cc1-c1cc(Br)cs1	[#6]1:[#6]:[#6](-[#8]):[#6]:[#6]:[#6]:1
7	CHEMBL4089315	C[C@H](NC(=O)c1cc(Cl)cnc1Oc1cc(F)ccc1F)c1ccc(C(=O)O)cc1	[#6]-[#6]1:[#6]:[#6]:[#6]:[#7]:[#6]:1
7	CHEMBL4102343	O=C(CCCCCCCC(Cl)CN=C=S)CC(=O)N[C@H]1CCOC1=O	[#6]-[#6]-[#6]-[#6]-[#6]-[#7]=[#6]
7	CHEMBL4165159	Cc1cc(=O)n(-c2ccc(F)cc2)nc1C(=O)Nc1ccc(Oc2ncnc3[nH]ccc23)c(F)c1	[#8]-[#6]1:[#7]:[#6]:[#7]:[#6]:[#6]:1
7	CHEMBL4165225	C[C@]1(c2cc(NC(=O)c3ccc(C#N)cn3)ccc2F)N=C(N)CO[C@H]1C(F)(F)F	[#6]-[#6]1:[#6]:[#6]:[#6]:[#6]:[#7]:1
7	CHEMBL424770	CC(C)C(NC(=O)Cn1c(-c2ccccc2)cc2c3cccc(C=O)c3nc-2c1O)C(=O)C(F)(F)F	[#6](-[#7]-[#6](=[#8])-[#6])-[#6]=[#8]
7	CHEMBL4280827	O=c1cc(Sc2ccc(C(F)(F)F)cc2)[nH]c(=O)n1O	[#8]=[#6]1:[#6]:[#6]:[#7H]:[#6]:[#7]:1
7	CHEMBL43200	CC(=O)[C@H]1CC[C@H]2[C@@H]3CCC4=CC(=O)CCC4=C3CC[C@]12C	[#6](=[#8])-[#6@H]1-[#6]-[#6]-[#6@@H]-[#6@]-1
7	CHEMBL4457067	Cn1c(=O)c2c(nc3n2CCN(CCOc2cccc(F)c2)C3)n(C)c1=O	[#6]1:[#6]:[#6]:[#6](-[#9]):[#6]:[#6]:1
7	CHEMBL4457647	O=C(Nc1ccnnc1)c1cc(N2CCOCC2)ccc1OCc1ccccc1	[#7]-[#6]1:[#6]:[#6]:[#7]:[#7]:[#6]:1
7	CHEMBL4550559	COc1cccc(S(=O)(=O)CCN2CCN(C)CC2)c1	[#8]-[#6]1:[#6]:[#6]:[#6]:[#6]:[#6]:1
7	CHEMBL472615	COc1ccc(-n2c(-c3ccccc3)cs/c2=N\C(=N)c2ccccn2)cc1	[#6]-[#6]1:[#6]:[#6]:[#6]:[#6]:[#7]:1
7	CHEMBL4754924	NC(=O)[C@H](Cc1ccc(O)cc1)NC(=O)[C@H](Cc1ccccc1)NC(=O)CS	[#6](=[#8])-[#6@H](-[#6])-[#7]-[#6]-[#6@H]
7	CHEMBL4781015	C=CC(=O)Nc1ccc(C(=O)N2CC[C@@H](Nc3ncc4cc(F)ccc4n3)C2)cc1C	[#6]1-[#7](-[#6]=[#8])-[#6]-[#6]-[#6@@H]-1
7	CHEMBL4850463	O=C(Nc1ccccc1)Nc1ccc(Oc2ncnc3ccc(N4CCCC4)cc23)cc1	[#7]1:[#6]:[#7]:[#6]:[#6]:[#6]:1-[#8]
7	CHEMBL4936872	CNC(=O)c1ccc(-c2ccc(C(=O)N3CCC(F)(F)CC3)cc2)o1	[#6](=[#8])-[#6]1:[#6]:[#6]:[#6]:[#8]:1
7	CHEMBL4952679	CC(=O)NCCc1nc(CC(C)C)nn1-c1ccccn1	[#6]-[#6]1:[#7]:[#6](-[#6]):[#7]:[#7]:1
7	CHEMBL5010628	Cc1nnsc1CNC(=O)c1ccc(S(=O)(=O)NC2CC2)cc1	[#8]=[#16](-[#7]-[#6]1-[#6]-[#6]-1)=[#8]
7	CHEMBL5027486	CCOCCS(=O)(=O)N1CC2(CCOCC2)[C@@H]1C1CC1	[#6]-[#6]-[#16]-[#7]1-[#6@H]-[#6]-[#6]-1
7	CHEMBL5085806	COc1ccnc(CC(O)c2nc3ccccc3[nH]2)c1C	[#6]1:[#6]:[#6]:[#7]:[#6]:[#6]:1-[#6]
7	CHEMBL51165	Cc1ccccc1-n1c(/C=C/c2ccccn2)nc2ccc(Cl)cc2c1=O	[#6]1:[#6]:[#6]:[#6](-[#17]):[#6]:[#6]:1
7	CHEMBL5221843	CN(c1cnccc1SC(C)(C)C(=O)O)c1ccc(C#N)c2ccccc12	[#16]-[#6](-[#6])(-[#6])-[#6](=[#8])-[#8]
7	CHEMBL525967	CSc1ccc(CS[C@H]2CC[C@@H](C(=O)O)N2C(=O)[C@H](C)CS)cc1	[#6](=[#8])-[#7]1-[#6@@H]-[#6]-[#6]-[#6@@H]-1
7	CHEMBL551987	Cc1ccc(S(=O)(=O)N(CCOCP(=O)(O)O)Cn2cc(F)c(=O)[nH]c2=O)cc1	[#6]-[#7](-[#16](=[#8])=[#8])-[#6]-[#6]
7	CHEMBL573695	COc1cccc2c1CCCC2CCCN1CCC(O)(C2CCCCC2)CC1	[#6]1-[#6]-[#6]-[#6]-[#6]-[#7]-1-[#6]
7	CHEMBL602809	Cc1cccc(-c2nc3cc(NC(=S)NC(=O)c4ccc(Cl)cc4)ccc3o2)c1	[#6]1:[#6]:[#6]:[#6](-[#17]):[#6]:[#6]:1
7	CHEMBL603681	CSCC/C=N/NC(=O)c1cnc2ccc(F)cc2c1N[C@@H](CSc1ccccc1)CC(=O)N(C)C	[#8]=[#6]-[#6]-[#6@@H](-[#7])-[#6]-[#16]
7	CHEMBL7870	Clc1ccc2oc(SCC3OCCc4ccccc43)nc2c1	[#17]-[#6]1:[#6]:[#6]:[#6]:[#6]:[#6]:1
