# Supplementary material for: Guiding Similarity Search in Chemical Fragment Spaces with Weighted Fingerprints
Source: J Chem Inf Model. 2026 Feb 10;66(4):2220–9. doi: 10.1021/acs.jcim.5c02952 (PMC12933719; doi:10.1021/acs.jcim.5c02952)
Supplement: Supplementary file 2 [file ci5c02952_si_002.zip › Supporting_Information_Data/Statistical_Validation/Query_Data/queries_savi_min_feature_size_3.csv]

pattern-size	chembl-id	query-smiles	weighting-smarts
3	CHEMBL104365	O=S(=O)(NCCCCc1c[nH]cn1)NCc1ccccc1	[#8]=[#16]=[#8]
3	CHEMBL1178515	C[C@@H](O)[C@H]1C(=O)N2C(C(=O)O)=C(S[C@@H]3CN[C@H](Cc4cn(C)[n+](C)c4)C3)[C@H](C)[C@H]12	[#6](=[#8])-[#8]
3	CHEMBL118940	NCC1CN(c2nc3c(cc2F)c(=O)c(C(=O)O)cn3C2CC2)C/C1=N\OCc1ccccc1	[#7]-[#8]-[#6]
3	CHEMBL1193180	Fc1ccc(N2CCN(CCCCOc3ccc4c(c3)CCC4)CC2)cc1	[#6]-[#6]-[#8]
3	CHEMBL1305660	COc1cccc(-c2nc(CSCC(=O)N3CCc4ccccc43)c(C)o2)c1	[#6]-[#6]=[#8]
3	CHEMBL1315422	CC(C)N(Cc1ccccc1)C(=O)Cn1ncc2c3ccccc3n(Cc3ccccc3)c2c1=O	[#7]-[#6]=[#8]
3	CHEMBL1318101	CCOC(=O)c1cccc(NC(=O)c2ncoc2-c2ccco2)c1	[#7]-[#6]=[#8]
3	CHEMBL1333459	O=C(Nc1ccccc1Br)c1cc(S(=O)(=O)NC2CCCCC2)ccc1F	[#8]=[#6]-[#7]
3	CHEMBL1347862	O=C(NNS(=O)(=O)c1ccc(F)cc1)c1cc2ccccc2cc1O	[#6]-[#7]-[#7]
3	CHEMBL1354526	CCc1ccc(NC(=O)CSc2nc3c(oc4ccccc43)c(=O)n2-c2cccc(C)c2)cc1	[#8]=[#6]-[#7]
3	CHEMBL1384105	Cc1cc(Br)ccc1SCC(=O)OCC(=O)NCc1ccc2c(c1)OCO2	[#7]-[#6]=[#8]
3	CHEMBL1412718	CCOC(=O)c1ccccc1NC(=O)Cn1c(=O)n(Cc2ccc(C(=O)NCc3ccc4c(c3)OCO4)cc2)c(=O)c2ccccc21	[#8]-[#6]=[#8]
3	CHEMBL1450824	NC(=O)Cn1c(=O)n(CCCCCC(=O)NCc2ccc(F)cc2)c(=O)c2sccc21	[#6]-[#7]-[#6]
3	CHEMBL1466013	O=C(NNC(=S)Nc1ccccc1)c1ccco1	[#8]=[#6]-[#7]
3	CHEMBL1478603	CCOC(=O)c1cnc2c(ccc3ccccc32)c1Nc1ccc(OCC)cc1	[#8]-[#6]=[#8]
3	CHEMBL1499390	CC(=O)C(=NNc1cc(C)ccc1O)C(C)=O	[#6]=[#7]-[#7]
3	CHEMBL1545668	CCOC(=O)C1(CCCc2ccccc2)CCN(Cc2nccn2CC)CC1	[#8]-[#6]=[#8]
3	CHEMBL1551111	Nc1c(C(=O)CSc2ccccn2)c(=O)[nH]c(=O)n1C1CC1	[#6]-[#6]-[#16]
3	CHEMBL1576141	O=C(CSc1cccc(C(F)(F)F)c1)Nc1cc(S(=O)(=O)N2CCCC2)ccc1Cl	[#6]-[#6]-[#16]
3	CHEMBL1582113	O=C(NCc1cn2ccsc2n1)c1cccc(C(F)(F)F)c1	[#8]=[#6]-[#7]
3	CHEMBL1590233	CC1(NC(=O)Cn2cc(C(F)(F)F)ccc2=O)CCS(=O)(=O)C1	[#6](=[#8])-[#6]
3	CHEMBL1617032	CC/C(=C/c1sc2ccc(C)cc2[n+]1CCO)SC	[#16]-[#6]=[#6]
3	CHEMBL1624748	CCC(=S)/C=C1\Sc2ccccc2N1CCCS(=O)(=O)O	[#6]-[#16]-[#8]
3	CHEMBL1703521	Cc1ccc(OCC(=O)N2CCN(CCc3ccncc3)CC2)cc1	[#8]=[#6]-[#6]
3	CHEMBL1715305	O=C(NCCN1CCOCC1)c1cc(-c2ccccc2Cl)on1	[#8]=[#6]-[#7]
3	CHEMBL1717642	CC(C)(C)C(=O)Nc1ccc(S(=O)(=O)N2CCCC2)cc1	[#6]-[#6]=[#8]
3	CHEMBL1719307	CC1(OC(=O)C2CCCC2)C(=O)C=C2C=C(c3ccc(C#N)cc3)OC=C2C1=O	[#8]-[#6]=[#8]
3	CHEMBL176190	O=C(O)CCC/C=C\CC1C2CCC(O2)C1CSc1ccccc1	[#8]=[#6]-[#8]
3	CHEMBL1762407	Cc1cc(N)c2cc(NC(=O)c3ccccc3COc3ccc(CNCCCCCN)cc3)ccc2n1	[#7]-[#6]=[#8]
3	CHEMBL1778076	Cc1ccc2c(CC(=O)Nc3nc4ccc([N+](=O)[O-])cc4s3)cc(=O)oc2c1	[#7]-[#6]-[#6]
3	CHEMBL182097	CCN(CC)c1ccc(NC(=O)C2(N(CC)C(=O)OCC(C)C)CCc3ccccc3C2)cc1	[#6]-[#8]-[#6]
3	CHEMBL1852756	CNC(=O)c1ccc2c(=O)n(CC(C)C)c(CN)c(-c3ccccc3)c2c1	[#7]-[#6]=[#8]
3	CHEMBL1969790	CCOc1ccc(N(CC(=O)N2CC(=O)Nc3cc(C)c(C)cc32)C(C)=O)cc1	[#6]-[#6]-[#8]
3	CHEMBL1972439	N#Cc1cc([N+](=O)[O-])ccc1NC(=O)C(=O)Nc1n[nH]c(N)n1	[#7+](=[#8])-[#8-]
3	CHEMBL1991326	C[C@]12CC[C@H](O)CC1=CC[C@@H]1[C@@H]2CC[C@]2(C)C(=O)/C(=C/c3ccc([N+](=O)[O-])cc3)C[C@@H]12	[#7+](=[#8])-[#8-]
3	CHEMBL2002492	O=C(CCC(=O)C1CCC/C1=N/O)Nc1ccc(Cl)cc1	[#8]=[#6]-[#7]
3	CHEMBL2143501	CSCCC(c1nc2ccccc2[nH]1)n1c(C)nc2ccccc21	[#16]-[#6]-[#6]
3	CHEMBL2158629	CCN(CC)CCSc1nc(-c2cc(OC)c(Cl)cc2Cl)c2c(C#N)c[nH]c2n1	[#6]-[#6]-[#16]
3	CHEMBL2282493	COc1ccc(C2CC(c3ccc(Nc4cc(=O)oc5ccccc45)cc3)=NN2C(C)=O)cc1	[#6](-[#6])=[#8]
3	CHEMBL2296449	Cc1nc(SCC(=O)Nc2nccs2)n(Nc2ccc(Cl)cc2)c1C	[#6]-[#6]=[#8]
3	CHEMBL2323066	Cn1ncnc1-c1cc(Cl)ccc1Oc1ccc(S(=O)(=O)Nc2ncc(F)s2)cc1C#N	[#16](=[#8])=[#8]
3	CHEMBL2326783	CN(C)Cc1cnn(-c2ccc(Oc3ccc(S(=O)(=O)Nc4nccs4)cc3C#N)cc2)c1	[#16](=[#8])=[#8]
3	CHEMBL2360507	O=C(Nc1ccc(Cl)cc1)c1csc([C@@H]2O[C@H](CO)[C@@H](O)[C@H]2O)n1	[#8]=[#6]-[#7]
3	CHEMBL2376665	CNS(=O)(=O)Nc1cccc(Oc2cc(F)cc(Nc3ccc(I)cc3F)c2C(N)=O)c1	[#16](=[#8])=[#8]
3	CHEMBL2385746	CCCOc1ccc(C2NC(=O)NC(C)=C2C(=O)OCC)cc1OC	[#6](=[#8])-[#8]
3	CHEMBL2387076	CCCCn1c2c(cc(C(=O)NCc3ccccc3)c1=O)CCCC2	[#6](=[#8])-[#7]
3	CHEMBL243730	COC(=O)Nc1cccc(-c2sc(C(=O)O)c(OCC(=O)O)c2Br)c1	[#8]-[#6]-[#7]
3	CHEMBL298257	CC1(C)Oc2ccc(C#N)cc2C(O)[C@H]1NC(=O)C1CCCCC1	[#6](=[#8])-[#7]
3	CHEMBL3086981	CCOC(=O)C1=C(C)NC(C)=C(C(=O)OCC)C1c1ccc(OCC(=O)N/N=C/c2cccs2)cc1	[#6](=[#8])-[#7]
3	CHEMBL3099549	CC(=O)N[C@@H](CCC(=O)O)C(=O)N[C@@H](C)C(=O)N[C@@H](CCC(=O)O)C(=O)N[C@@H](C)C(=O)O	[#6](-[#6@@H])-[#8]
3	CHEMBL3182894	NC(=O)C1CCN(C(=O)c2ccc(NS(=O)(=O)/C=C/c3ccccc3)cc2)CC1	[#8]=[#16]=[#8]
3	CHEMBL3186161	O=C1NC(=O)N(c2ccccc2)C(=O)C1=Cc1ccc(-c2ccc(C(=O)O)cc2)o1	[#6](=[#8])-[#8]
3	CHEMBL3196684	O=C(N/N=C/c1ccc(-c2ccccc2[N+](=O)[O-])o1)[C@H]1C[C@@H]1c1ccccc1	[#7]-[#7]=[#6]
3	CHEMBL3208665	C=CCc1c(C)nc(C)nc1N/N=C/c1ccccc1	[#7]-[#7]=[#6]
3	CHEMBL3261308	C[C@@H](N1CCn2nc(-c3ccc(C#N)cc3)nc2C1)[C@](O)(Cn1cncn1)c1ccc(F)cc1F	[#8]-[#6@]-[#6@@H]
3	CHEMBL326208	COc1ccccc1C1=C(c2cn(CCCNS(C)(=O)=O)c3ncccc23)C(=O)NC1=O	[#7](-[#16])-[#6]
3	CHEMBL3263948	O=C(NN=C1CCC(c2ccccc2)CC1)c1ccncc1	[#8]=[#6]-[#7]
3	CHEMBL327293	CCCCc1nc(-c2cc(C(=O)OC)c[n+]([O-])c2)cn1Cc1ccc(-c2ccccc2-c2nn[nH]n2)cc1	[#6](=[#8])-[#8]
3	CHEMBL3288334	COC(=O)c1cccc(C(=O)N2CCC(c3ccccc3C(F)(F)F)CC2)c1	[#6]-[#8]-[#6]
3	CHEMBL3288523	Nc1n[nH]c2cccc(-c3ccc4c(C(=O)NC5CC5)cccc4c3)c12	[#7]-[#6]=[#8]
3	CHEMBL3354940	CC(C)(NC(=O)c1nn(CCN2CCOCC2)c2c1C[C@H]1C[C@@H]21)c1ccccc1	[#7]-[#6]=[#8]
3	CHEMBL3444125	COCCNC(=O)Cn1nc(C(C)C)c2cnn(C(C)(C)C)c2c1=O	[#6](=[#8])-[#6]
3	CHEMBL3446047	CCOc1ccc2oc(-c3cnn(C)c3C)c(O)c(=O)c2c1	[#6]-[#6]-[#8]
3	CHEMBL346455	Oc1ccc(CCNc2nc(SCCCc3ccc(Cl)cc3)nc(N3CCNCC3)n2)cc1	[#16]-[#6]-[#6]
3	CHEMBL349857	CCCCCN(CCCCC)C(=O)[C@@H](CCC(=O)O)NC(=O)c1ccc2ncccc2c1	[#7](-[#6])-[#6@@H]
3	CHEMBL3740260	COc1ccc(S(=O)(=O)N2CCN(c3ccc(OC[C@@]4(C)Cn5cc([N+](=O)[O-])nc5O4)cc3)CC2)cc1	[#7+](=[#8])-[#8-]
3	CHEMBL3800685	O=C(NCCCCN1CCN(c2cccc(Cl)c2Cl)CC1)Oc1cccc2[nH]cnc12	[#8]=[#6]-[#7]
3	CHEMBL3814582	CN(C)C(=O)Oc1ccc2c(=O)n(Cc3cccc(NS(=O)(=O)NCC(F)(F)F)c3F)c(=O)oc2c1	[#16](=[#8])=[#8]
3	CHEMBL3941090	COc1ccc(CNc2nc(N3CCC4(CC4)C3)ncc2C(=O)NCC2CCC(O)CC2)cc1Cl	[#6](=[#8])-[#7]
3	CHEMBL3943137	O=C(CN1CCCCC1)N1CC=C(c2ccc(NC(=O)N3Cc4ccncc4C3)cc2)CC1	[#8]=[#6]-[#6]
3	CHEMBL400094	CCCCCCCN(C(=O)Nc1cccc(OC)c1)C1Cc2ccc(SC(C)(C)C(=O)O)cc2C1	[#6]-[#6]-[#8]
3	CHEMBL402106	CC1NC(c2ccccc2Cl)c2cc([N+](=O)[O-])ccc2NC1=O	[#8-]-[#7+]=[#8]
3	CHEMBL4082074	COc1ccc(Cn2cc(-c3cc(C(F)(F)F)nc(S(C)(=O)=O)n3)ccc2=O)cc1	[#16](=[#8])=[#8]
3	CHEMBL4164165	O=C(Nc1ccc(N2CCN(Cc3ccccc3O)CC2)nc1)c1ccccc1C(F)(F)F	[#8]=[#6]-[#7]
3	CHEMBL4166251	O=C(O)C[C@H](NC(=O)C(=O)c1cn(Cc2cn(Cc3ccccc3)nn2)c2ccccc12)C(=O)O	[#6](-[#8])-[#6@H]
3	CHEMBL4214868	COC(=O)CN1C[C@H](Cc2ccc(Cl)cc2)N(C2CCN(c3n[nH]c(N)n3)CC2)C[C@@H]1C	[#6]-[#8]-[#6]
3	CHEMBL4291603	O=C(O)CC[C@H](NC(=O)N[C@@H](CCCC(=O)NCCNC(=O)c1ccc(F)nc1)C(=O)O)C(=O)O	[#7]-[#6]-[#7]
3	CHEMBL4439508	COc1nc(C)ccc1C(=O)Nc1cc(C#N)c(F)cc1N1CCC(Oc2ccc(F)cc2F)CC1	[#6](=[#8])-[#7]
3	CHEMBL4472663	CCn1nnc(NC(=O)c2ccccc2)n1	[#8]=[#6]-[#7]
3	CHEMBL4475998	COCc1cn(-c2ccc(C(=O)O)cc2)nn1	[#6](=[#8])-[#8]
3	CHEMBL4520774	CCNC(=O)/C(C#N)=C/c1cc(O)c(O)c([N+](=O)[O-])c1	[#6]-[#6]#[#7]
3	CHEMBL453065	CCN1CCC[C@H]1CNC(=O)c1cc(Br)cc(OC)c1O[11CH3]	[#7]-[#6]=[#8]
3	CHEMBL453577	Cc1cccc(NC(=O)Nc2ccc(-c3cnc4c(C#N)cnn4c3N)cc2)c1	[#7]-[#6]-[#7]
3	CHEMBL4539456	CCc1nnc2c(S(=O)(=O)N(Cc3cccc(F)c3)c3cccc(C)c3)cccn12	[#8]=[#16]=[#8]
3	CHEMBL4552427	CC/C=C\C/C=C\C/C=C\C/C=C\C/C=C\C/C=C\CCC(=O)NS(=O)(=O)c1ccccc1	[#6](=[#8])-[#7]
3	CHEMBL4741006	Cc1c(Oc2ccc(/C=C3\SC(=O)NC3=O)cc2)ncnc1OC1CCN(C(=O)OC(C)(C)C)CC1	[#6](=[#8])-[#8]
3	CHEMBL4756688	O=C(Nc1ccc(OC(F)(F)F)cc1)NC1CCN(C(=O)C2=COCC2)CC1	[#6](-[#7])-[#7]
3	CHEMBL4796558	O=C(Nc1cc2oc(N3CCOCC3)nc2nc1N1CCCCC1)c1coc(N2CC[C@H](O)C2)n1	[#8]=[#6]-[#7]
3	CHEMBL4797423	N#CC(Cc1cn(-c2ccccc2)c2ccccc12)C(=O)O	[#7]#[#6]-[#6]
3	CHEMBL481510	NC(=O)c1sc(-n2cnc3ccc(C(F)(F)F)cc32)cc1OCc1ccccc1Br	[#7]-[#6]=[#8]
3	CHEMBL4869225	Cc1c(O)c([N+](=O)[O-])cc2cc(C(=O)NC3CCN(S(=O)(=O)N(C)C)CC3)c(=O)oc12	[#6](=[#8])-[#7]
3	CHEMBL4939342	CCN(Cc1ccccn1)C(=O)c1ccc2nc(-c3ccc(F)cc3)cn2c1	[#8]=[#6]-[#7]
3	CHEMBL4942125	O=C(NCc1ccco1)C1CCCC(F)C1	[#6]-[#7]-[#6]
3	CHEMBL4975580	Cc1nc(C)c(CC(=O)N2CCc3ccccc32)c(=O)[nH]1	[#8]=[#6]-[#6]
3	CHEMBL5087958	CCCN(Cc1ccc(NC(=O)Cc2ccc(S(=O)(=O)CC)cc2)cc1)Cc1ccccc1F	[#7]-[#6]=[#8]
3	CHEMBL5094304	O=C(Nc1cncc(N2CCC(F)(F)CC2)n1)c1ccc(NS(=O)(=O)CCO)cc1N1CCC2(CC1)CC2	[#6](-[#6])-[#16]
3	CHEMBL5401457	[2H]C([2H])([2H])Nc1cc(Nc2cc(Cl)cn(-c3ccccn3)c2=O)nn2c(C(=O)N[C@@H]3C[C@@H]3F)cnc12	[#6](=[#8])-[#7]
3	CHEMBL609742	O=S(=O)(Nc1ccc2[nH]cc(C[C@H]3CCCN3)c2c1)c1ccccc1Cl	[#8]=[#16]=[#8]
3	CHEMBL71242	CNC(=O)[C@H](CC(C)C)C[C@H](O)[C@H](Cc1ccc(Cl)c(Cl)c1)NC(=O)c1cnc2ccccc2n1	[#6](=[#8])-[#6@H]
3	CHEMBL76286	CC(C)=CCCC(C)CCN(COOC(C)(C)C)Cc1ccccc1	[#7]-[#6]-[#8]
4	CHEMBL125259	CCS(=O)(=O)N(C)C1c2ccccc2OC(C)(C)C1O	[#16](=[#8])(=[#8])-[#7]
4	CHEMBL1313675	Cc1cc(N(C)C)nc(SC(C)C)n1	[#16]-[#6](-[#6])-[#6]
4	CHEMBL1313782	COC(=O)CCn1nnc(-c2cccs2)n1	[#8]-[#6]-[#6]-[#6]
4	CHEMBL1315203	O=C(NCC1COc2ccccc2O1)c1ccc(Cl)c(S(=O)(=O)N2CCCC2)c1	[#8]=[#6]-[#7]-[#6]
4	CHEMBL1322799	COc1ccc(S(=O)(=O)N2CCOCC2)cc1NC(=O)COC(=O)C1=COCCO1	[#7]-[#6](=[#8])-[#6]
4	CHEMBL1335893	CCc1ccc(NC(=O)CSc2ccc(-c3sc(C)nc3C)nn2)cc1	[#8]=[#6]-[#6]-[#16]
4	CHEMBL133752	CC(=O)NNC[C@H]1CN(c2ccc(OCCN3CCSCC3)c(F)c2)C(=O)O1	[#6]-[#6](=[#8])-[#7]
4	CHEMBL134116	C=CCOc1cc(-c2nc3c(C(N)=O)cccc3[nH]2)ccc1OC	[#6]=[#6]-[#6]-[#8]
4	CHEMBL1341179	O=C(c1ccccc1[N+](=O)[O-])N1N=C(c2ccccc2)CC1(O)C(F)(F)F	[#9]-[#6](-[#9])-[#9]
4	CHEMBL1358005	COC(=O)C1(C)C=C2C(=C(C)C(=O)C2C)CN1	[#6]-[#8]-[#6]=[#8]
4	CHEMBL1372174	Cc1ccc(S(=O)(=O)Oc2ccc3ccc(O)cc3c2)cc1	[#8]-[#16](=[#8])=[#8]
4	CHEMBL1374011	Cc1ccc(CN(c2ccc(C(=O)NCc3ccccn3)cc2)S(C)(=O)=O)cc1	[#6]-[#16](=[#8])=[#8]
4	CHEMBL1376050	C/C(O)=C(\C#N)c1nnc2n1CCCCC2	[#6]=[#6]-[#6]#[#7]
4	CHEMBL1385470	CCOc1nc2cnccc2n(CC(=O)Nc2ccccc2F)c1=O	[#6]-[#6](=[#8])-[#7]
4	CHEMBL1387856	Cc1nc2ccccn2c1C(=O)NN=C1CCCC1	[#6](=[#8])-[#7]-[#7]
4	CHEMBL1420329	Cc1cc(-c2ccco2)n(CC(=O)NCCN(C)C)n1	[#6](=[#8])-[#7]-[#6]
4	CHEMBL1422987	COC(=O)C1CC(O)CN1C(=O)NC1CCCCC1	[#6]-[#8]-[#6]=[#8]
4	CHEMBL14258	COc1oc(=O)c2cc(NC(=O)CCCC(=O)O)ccc2c1Cl	[#7]-[#6](=[#8])-[#6]
4	CHEMBL1426984	COc1ccc(-c2cc(C(F)(F)F)nc(SCC(=O)Nc3ccc4c(c3)OCO4)n2)cc1OC	[#6]-[#6](=[#8])-[#7]
4	CHEMBL1454940	Cc1cccc(NC(=O)CSc2nnc(-c3ccco3)o2)c1C	[#8]=[#6]-[#6]-[#16]
4	CHEMBL1465609	O=C(Cc1ccc(Cl)cc1)NC1CCCCCC1	[#8]=[#6](-[#7])-[#6]
4	CHEMBL1475760	O=C(COc1ccccc1)Nc1ccc2nc(SCCOc3ccccc3)sc2c1	[#8]=[#6](-[#7])-[#6]
4	CHEMBL1498839	CCOC(=O)c1cc2sccc2n1CC(=O)N1CCCC1	[#6]-[#8]-[#6]=[#8]
4	CHEMBL1534792	O=C(O)CC(NC(=O)Cc1ccccc1)c1cc([N+](=O)[O-])ccc1Cl	[#6](-[#8])-[#6]-[#6]
4	CHEMBL1546551	O=Cc1ccccc1OCCOc1ccc([N+](=O)[O-])cc1	[#8]-[#6]-[#6]-[#8]
4	CHEMBL1550676	COC(=O)Oc1ccc(/C=C/C(=O)OC(C)C)cc1OC(=O)OC	[#6]-[#6](-[#8])-[#6]
4	CHEMBL1551765	CC1=C(C(=O)OCc2ccccc2)N2C(=O)[C@@H](NC(=O)COc3ccccc3)[C@H]2SC1	[#6](=[#8])-[#8]-[#6]
4	CHEMBL1592495	CCC(=O)O[C@@]1(C(=O)CCl)C(C)CC2C3CCC4=CC(=O)C=C[C@@]4(C)[C@]3(F)C(O)C[C@]21C	[#6]-[#6](=[#8])-[#8]
4	CHEMBL1602336	O=C(c1ccc(CS(=O)(=O)c2cccc(C(F)(F)F)c2)o1)N1CCN(c2ccccn2)CC1	[#9]-[#6](-[#9])-[#9]
4	CHEMBL1609970	Cc1ccc(NC(=O)/C=C/c2ccco2)cc1F	[#6](=[#6])-[#6]-[#7]
4	CHEMBL1728896	CCN(CC)C(=O)Cn1c(SCCOc2ccc(Cl)cc2)nc2ccccc21	[#7]-[#6](=[#8])-[#6]
4	CHEMBL1927397	COc1ccc(/C=C/C(=O)c2ccc(NC(=O)CO[N+](=O)[O-])cc2)cc1	[#6](-[#8]-[#7+])-[#6]
4	CHEMBL1945216	COC(=O)c1cc(CNC(=O)c2c(OC)cc(O)c3c2OC2=CC(O)=C(C(C)=O)C(=O)[C@]23C)c2ccccc2c1	[#6]-[#8]-[#6]=[#8]
4	CHEMBL1967575	CC[C@@H]1CN(C)[C@H]2Cc3c([nH]c4ccccc34)C(=O)C[C@H]1C2C(=O)OC	[#8](-[#6])-[#6]=[#8]
4	CHEMBL1974680	Cc1cccc(C)c1NC(=O)/C=C/c1ccccc1	[#7]-[#6](=[#8])-[#6]
4	CHEMBL1975126	O/N=C(\c1nc2ccc(Cl)cc2nc1O)C(O)c1ccc(Cl)cc1Cl	[#8]-[#6]-[#6]=[#7]
4	CHEMBL2037302	NC(C(=O)NCc1ccccc1)c1cnc2ccccc2n1	[#7]-[#6]-[#6]-[#7]
4	CHEMBL2071515	CC(C)C(NC(=O)NCc1ccccc1)C(=O)c1ccc(C#N)cc1	[#7]-[#6](=[#8])-[#7]
4	CHEMBL2114121	C[C@H](NC(=O)C(=O)c1c[nH]c2ccccc12)c1ccccc1	[#7]-[#6]-[#6]=[#8]
4	CHEMBL2138762	O=C(OCc1cn([C@H]2C[C@H](c3ccccc3)N(CC3CCCCC3)C[C@@H]2O)nn1)c1ccccc1	[#8]=[#6]-[#8]-[#6]
4	CHEMBL2147951	Cc1ccc(S(=O)(=O)N[C@@H](Cc2ccc(OCCc3ccccc3)cc2)C(=O)O)cc1	[#6](-[#6@@H])(=[#8])-[#8]
4	CHEMBL2204963	O=C(NCc1ccc(F)cc1)N[C@H](C(=O)NO)c1ccccc1	[#6](-[#6@H])(=[#8])-[#7]
4	CHEMBL2270520	CO/N=C(/c1ccc(Cl)cc1)c1ccccc1COc1ccc(C(C)(C)C)cc1	[#6]-[#8]-[#7]=[#6]
4	CHEMBL2326698	CCCCNC(=O)CC(c1ccc2c(c1)OCO2)c1c(O)cc(OC)cc1OC	[#7]-[#6](=[#8])-[#6]
4	CHEMBL2414912	CC(C)CC(=O)C(O)Cc1ccc(O)cc1	[#6](=[#8])-[#6]-[#8]
4	CHEMBL2430200	COC(=O)CSc1c(-c2ccccc2)nc2ccccc2c1-c1ccccc1	[#6]-[#8]-[#6]-[#6]
4	CHEMBL277239	COc1cc2c(c(OC)c1O)-c1ccc(SC)c(=O)cc1[C@@H](NC(C)=O)CC2	[#6]-[#6](=[#8])-[#7]
4	CHEMBL279991	CCCOc1ccc2c(c1)C(=O)c1ccc(-c3nnn(C)n3)cc1S2(=O)=O	[#6]-[#6]-[#6]-[#8]
4	CHEMBL311174	CCOC(=O)CC(NC(=O)CCCCc1ccc(C(=N)N)cc1)c1ccccc1	[#8]-[#6]-[#6]-[#6]
4	CHEMBL3115095	O=C[C@H](Cc1ccccc1)N(Cc1ccccc1)C(=O)N(Cc1ccccc1)N1CCCCC1	[#8]=[#6]-[#6@H]-[#6]
4	CHEMBL3139813	CCCCCCCC(=O)CC(O)S(=O)(=O)O	[#6]-[#6](-[#8])-[#16]
4	CHEMBL3182803	Nc1[nH]c(C(=O)c2ccccc2)c(-c2ccncc2)c1C(=O)NCc1ccc(Cl)cc1	[#6](=[#8])-[#7]-[#6]
4	CHEMBL3250543	CNC1=NC(=O)C(C(C)c2cn(C(=O)OC(C)CN(C)C)c3ccccc23)S1	[#6](-[#7])-[#6]-[#8]
4	CHEMBL3335067	COc1cccc(CN2CCN(CCCOc3ccc4c(c3)oc(=O)c3ccccc34)CC2)c1	[#6]-[#6]-[#6]-[#8]
4	CHEMBL336432	CNC(=N)NCCNS(=O)(=O)c1cccc2cnccc12	[#7]-[#6](=[#7])-[#7]
4	CHEMBL3460108	COC(C)(C)CNC(=O)N1CCC(n2ccc(C(F)(F)F)n2)CC1	[#6](-[#9])(-[#9])-[#9]
4	CHEMBL34819	CC(Oc1ccc(O)cc1)(P(=O)(O)O)P(=O)(O)O	[#6]-[#6](-[#15])-[#15]
4	CHEMBL3577329	CCC(C)C(C)NC(=O)[C@@H](CC1CCCCC1)NC(=O)N[C@@H](CCCCN)C(=O)O	[#8]-[#6]-[#6@@H]-[#6]
4	CHEMBL3578312	CC(CO)(CO)NCC(O)Cn1c2ccc(Cl)cc2c2cc(Cl)ccc21	[#6](-[#8])(-[#6])-[#6]
4	CHEMBL3594237	Cc1nc(N2C[C@H]3C[C@@H](c4ccccc4C(F)(F)F)C[C@H]3C2)nc(C(=O)O)c1C	[#9]-[#6](-[#9])-[#9]
4	CHEMBL3608532	COc1cc2c(cc1Nc1ncc(Cl)c(Nc3ccccc3S(=O)(=O)C(C)C)n1)CN(C(=O)CO)CCC2	[#6](-[#6])(-[#6])-[#16]
4	CHEMBL3659324	Nc1cnc(-c2ccc(C3CCC3)c(OCCNc3ccncn3)c2F)cn1	[#6](-[#7])-[#6]-[#8]
4	CHEMBL3674695	CC(C)(C)OC(=O)NCC(=O)N1CCN(c2cccc3c2ccn3-c2ccnc(N[C@H]3CC[C@H](NS(C)(=O)=O)CC3)n2)CC1	[#7]-[#16](=[#8])=[#8]
4	CHEMBL3683046	COc1ccc(C(=O)N[C@@H](CC(=O)O)c2ccccc2C)nc1-c1cccc(C(C)(C)O)c1	[#7]-[#6@@H]-[#6]-[#6]
4	CHEMBL370162	CC(=O)Nc1cc(Cl)ccc1NCC(=O)N1CCN(Cc2ccc(F)cc2)C[C@H]1C	[#7]-[#6]-[#6]=[#8]
4	CHEMBL37295	CC(=O)N[C@@H](CS)C(=O)NCCO[N+](=O)[O-]	[#8]=[#6]-[#6@@H]-[#7]
4	CHEMBL3735871	O=C(O)c1cn2c3c(c(N4C/C(=N/OCc5ccccc5)C(CNC5CC5)C4)c(F)cc3c1=O)OC[C@@H]2CF	[#6]1(-[#6]-[#6]-1)-[#7]
4	CHEMBL383731	COc1c(N2CCN(Cn3c(O)c(/N=N/C(N)=O)c4cc(C)ccc43)C(C)C2)c(F)cc2c(=O)c(C(=O)O)cn(C3CC3)c12	[#7]-[#6](=[#8])-[#7]
4	CHEMBL3897124	CCC(F)c1n[nH]c2cc(O)c(C(=O)N(C)c3ccc(N4CCOCC4)cc3)cc12	[#6]-[#6]-[#6]-[#9]
4	CHEMBL389869	O=C(NCCNc1ccnc2cc(Cl)ccc12)N/N=C/c1ccc(O)c(CN2CCOCC2)c1O	[#7](-[#7])-[#6]-[#7]
4	CHEMBL39507	N#Cc1ccc(NC(=O)CC2CCc3cc(Br)cc4[nH]c(=O)c(=O)n2c34)cc1	[#8]=[#6](-[#6])-[#7]
4	CHEMBL3991458	CC(CCCC(C)(C)O)Nc1nc(Nc2ccccc2)nc(Nc2ccccc2)n1	[#7]-[#6]-[#6]-[#6]
4	CHEMBL4069846	CC(=O)c1ccc(NC(=O)C(Cc2ccccc2)N(C(=O)c2ccccc2)S(=O)(=O)c2ccc([N+](=O)[O-])cc2)cc1	[#6]-[#7](-[#16])-[#6]
4	CHEMBL4077231	CCOP(=O)(OCC)[C@H]1C[C@@H](Cn2c(=O)n(Cc3ccccc3F)c(=O)c3ccccc32)ON1C	[#8]-[#15](=[#8])-[#8]
4	CHEMBL4097810	Cc1cc(-c2cc(C(F)(F)F)cc(C3(C(C)C)C(C#N)=C(N)Oc4n[nH]c(C)c43)c2)ccn1	[#9]-[#6](-[#9])-[#9]
4	CHEMBL410506	CSCCn1oc(=O)c(-c2ccc(F)cc2)c1-c1ccncc1	[#6]-[#16]-[#6]-[#6]
4	CHEMBL4117220	CN(CC(N)=O)Cc1cncc(-c2ccc(N3CCOCC3)cc2)c1	[#7]-[#6]-[#6]=[#8]
4	CHEMBL4170668	Cc1cc2c(=O)[nH]c(CSC(=S)NCc3cccnc3)nc2s1	[#16]-[#6]-[#7]-[#6]
4	CHEMBL4212467	CC(C)(C)c1ccc(/C=N/NC(=O)c2ccccc2O)cc1	[#6]=[#7]-[#7]-[#6]
4	CHEMBL434047	CC(C)c1nc(CCCCCCC(=O)c2ccccc2)n2nc(Cl)ccc12	[#6]-[#6]-[#6]=[#8]
4	CHEMBL44062	CC(C)C[C@H](NS(=O)(=O)c1ccc(-c2ccc(Br)cc2)cc1)C(=O)O	[#6]-[#6@H](-[#7])-[#6]
4	CHEMBL4461994	COC[C@]12C[C@H]1[C@@](C)(c1cc(NC(=O)c3ccc(OCC(F)(F)F)cn3)cc(F)c1F)N=C(N)S2	[#6](-[#9])(-[#9])-[#9]
4	CHEMBL4465914	CCCCN(C(=O)/C=C/C(=O)c1ccc(F)cc1)C(C(=O)NCc1ccccc1)C(C)(C)C	[#6]=[#6]-[#6]-[#7]
4	CHEMBL447401	CCCCOc1cccc2oc(=O)ccc12	[#6]-[#6]-[#6]-[#8]
4	CHEMBL448056	O=C1NC(=S)SC1C(c1ccccc1Cl)C(P(=O)(O)O)P(=O)(O)O	[#15]-[#6](-[#15])-[#6]
4	CHEMBL449733	COP(=S)(OC)SCC(=O)N(C)C=O	[#6](=[#8])-[#6]-[#16]
4	CHEMBL4543203	Cc1ccnc(NC(=O)N[C@H](CO)C(C)C)c1	[#7]-[#6@H]-[#6]-[#8]
4	CHEMBL4743473	CS(=O)(=O)NC(=O)[C@@H](N)Cc1ccccc1	[#7]-[#6@@H]-[#6]-[#7]
4	CHEMBL4750024	CC[C@H](C)[C@H](NS(=O)(=O)c1cccc(-c2ccoc2)c1)C(=O)NO	[#6]-[#6@H](-[#6@H])-[#7]
4	CHEMBL478392	COc1cc2c(cc1CN[C@H]1CCCN[C@H]1c1ccccc1)[C@](C)(C(F)(F)F)OCC2	[#6](-[#9])(-[#9])-[#9]
4	CHEMBL4914612	O=C(O)c1cn2c(n1)[C@@H](c1ccccc1)N(C(=O)COc1ccccc1)CC2	[#6](=[#8])-[#6]-[#8]
4	CHEMBL4934879	COc1cc(-c2noc(-c3ccc(C)cc3)n2)ccc1OCC(=O)Nc1ccc(C)cc1	[#7]-[#6]-[#6]-[#8]
4	CHEMBL4938039	CCN(CC(=O)N1CCc2sccc2C1COc1ccc(C(C)C)cc1)CC(O)c1ccccc1	[#7]-[#6]-[#6]=[#8]
4	CHEMBL503017	O=C(/C=C/c1ccccc1)N[C@@H]1CC[C@@]2(OC(=O)Cc3ccccc3)[C@H]3Cc4ccc(O)c5c4[C@@]2(CCN3CC2CC2)[C@H]1O5	[#6](=[#8])(-[#6])-[#8]
4	CHEMBL515023	COC1=C(Br)C[C@]2(OC=C1Br)ON=C(C(=O)NCCCOc1c(Br)cc(CCN)cc1Br)[C@@H]2O	[#7](-[#6])-[#6]=[#8]
4	CHEMBL5276294	Nc1cccc(-c2cn(CC(O)CN3CCc4ccccc4C3)nn2)c1	[#6]-[#6](-[#8])-[#6]
4	CHEMBL5406515	COC(=O)CC[C@@H](C)[C@H]1CC[C@H]2[C@@H]3[C@H](OC)C[C@@H]4C[C@H](O)CC[C@]4(C)[C@H]3C[C@H](O)[C@]12C	[#6]-[#8]-[#6]=[#8]
4	CHEMBL5427776	CN(C)c1cc(F)c(/N=N/c2c(F)cc(/C=C/C(=O)Nc3ccccc3N)cc2F)c(F)c1	[#6](-[#6]-[#7])=[#6]
4	CHEMBL5432074	COC(=O)CCN1C(=O)/C(=C/c2ccc(-c3ccc([N+](=O)[O-])cc3)o2)C=C1c1ccccc1	[#8]-[#6]-[#6]-[#6]
4	CHEMBL5494249	CCN(CC)C(=O)c1ccccc1NS(=O)(=O)c1cc(Br)ccc1OC	[#6]-[#7](-[#6])-[#6]
5	CHEMBL1096646	O=C(NC(=S)Nc1nc2cc([N+](=O)[O-])ccc2s1)c1ccccc1	[#8]=[#6]-[#7]-[#6]=[#16]
5	CHEMBL1171691	CCCCCc1cccc(NC(=O)CCCl)c1	[#7]-[#6]-[#6]-[#6]-[#17]
5	CHEMBL1257303	CC(=O)N[C@@H](Cc1cc(F)cc(F)c1)[C@H](O)CNC1(c2cccc(C(C)(C)C)c2)CC1	[#6]-[#7]-[#6]1-[#6]-[#6]-1
5	CHEMBL1259135	CC(C)(O)C(=O)N[C@@H](Cc1ccc(-c2ccccc2)cc1)C(=O)N1CCC[C@H]1c1nc2cc(F)c(F)cc2[nH]1	[#7]-[#6](=[#8])-[#6@@H]-[#6]
5	CHEMBL131772	N#Cc1ccc(NC(=O)[C@H](CC(=O)O)NC(=O)C(F)(F)F)cc1	[#6](=[#8])-[#6@H]-[#7]-[#6]
5	CHEMBL1343175	COCCOC(=O)c1c(C)n(C)c2ccc(OC(=O)N3CCOCC3)cc12	[#6]-[#6]-[#8]-[#6]=[#8]
5	CHEMBL1345278	CN(C)CCN(CC1CCCN(Cc2ccccc2F)C1)C(=O)Cc1ccc(F)c(F)c1	[#6]-[#7](-[#6]=[#8])-[#6]
5	CHEMBL134921	C[C@@H](O)[C@H]1C(=O)N2C(C(=O)O)=C(CN(C)CCC(N)=O)S[C@H]12	[#6](-[#6]-[#7])-[#6]-[#7]
5	CHEMBL1354955	O=C(NCCc1ccccc1)c1nnc(Cc2cccc(F)c2)o1	[#8]=[#6]-[#7]-[#6]-[#6]
5	CHEMBL1391946	CC(C)NC(=O)C1CC=CCC1C(=O)O	[#6]-[#6](-[#6])-[#7]-[#6]
5	CHEMBL139801	CN(C)CCn1ccc2ccc(C3(O)CCOCC3)cc21	[#6]-[#7](-[#6])-[#6]-[#6]
5	CHEMBL1420264	CC(=O)Oc1ccc(CCC(C)OC(C)=O)cc1	[#6]-[#6]-[#6](-[#6])-[#8]
5	CHEMBL1441716	CCCCNc1c(-c2ccc(SC(C)CC)cc2)nc2cnccn12	[#16]-[#6](-[#6])-[#6]-[#6]
5	CHEMBL1456056	O=C(Nc1ccc(F)cc1)N(CCCN1CCOCC1)Cc1cc2cc3c(cc2nc1O)OCO3	[#8]=[#6]-[#7](-[#6])-[#6]
5	CHEMBL1460459	COc1ccc(/C=C(/NC(=O)c2ccc(OC)c(OC)c2)C(=O)NCCc2c[nH]c3ccccc23)cc1	[#6](=[#8])-[#6](-[#7])=[#6]
5	CHEMBL1463295	CCCN(CCC)CC(O)CN(c1ccccc1)S(=O)(=O)c1ccc(C)cc1	[#16]-[#7]-[#6]-[#6]-[#6]
5	CHEMBL1486707	O=C(CCn1nnc2ccccc21)Nc1nnc(Cc2ccc(F)cc2)s1	[#8]=[#6]-[#6]-[#6]-[#7]
5	CHEMBL1513097	Cc1ccc(C)c(NC(=O)CN(C)C(=O)c2oc3c(Cl)cccc3c2C)c1	[#6]-[#6]-[#7]-[#6]=[#8]
5	CHEMBL1518864	CN(C)CCNS(=O)(=O)c1ccc(N2CCN(c3ccc(F)cc3)CC2)c([N+](=O)[O-])c1	[#6]-[#7]-[#16](=[#8])=[#8]
5	CHEMBL1522036	O=C(COc1nsnc1N1CCOCC1)Nc1ccc(Br)cc1	[#8]=[#6](-[#6]-[#8])-[#7]
5	CHEMBL1552340	CCN1CCN(c2ccccc2NC(=O)C(C)Oc2ccc(C(C)=O)cc2)CC1	[#6]-[#6](-[#8])-[#6]=[#8]
5	CHEMBL1561046	CCCCN(C(=O)c1ccccc1OCc1ccc(F)cc1)c1c(N)n(CC(C)C)c(=O)[nH]c1=O	[#6]-[#6]-[#7]-[#6]=[#8]
5	CHEMBL1565579	CS(=O)(=O)N(CC(=O)N1CCCC1)c1cccc(F)c1	[#7]-[#6]-[#6](=[#8])-[#7]
5	CHEMBL1596443	O=P(COCCOCCOCP(=O)(c1ccccc1)c1ccccc1)(c1ccccc1)c1ccccc1	[#6]-[#6]-[#8]-[#6]-[#6]
5	CHEMBL1605544	Cc1cc(OCc2nnc(SC(C)C(=O)O)n2Cc2ccccc2)ccc1Cl	[#16]-[#6](-[#6])-[#6]-[#8]
5	CHEMBL169312	CCC(=O)N(c1ccccc1)C1(C(=O)OC)CCN(CC(=O)c2ccc3nc(O)oc3c2)CC1	[#6]-[#6]-[#6](=[#8])-[#7]
5	CHEMBL1705722	CC(=NNC(=O)CSc1nc2ccccc2o1)c1ccco1	[#6]=[#7]-[#7]-[#6]-[#6]
5	CHEMBL1729353	O=C(COC(=O)c1cccnc1O)Nc1ccc(N2CCCCC2)cc1	[#8]=[#6](-[#6]-[#8])-[#7]
5	CHEMBL1812546	COC(=O)/C=C/c1c[nH]c2cc(F)ccc12	[#6]-[#8]-[#6]-[#6]=[#6]
5	CHEMBL1818599	O=C(O)CCC[C@@H]1[C@H]2CCCN3CCC[C@@H](CN1C(=O)CCl)[C@@H]23	[#8]=[#6](-[#8])-[#6]-[#6]
5	CHEMBL1818916	C[N+](=O)C(CC(=O)c1ccccc1)c1c2ccccc2cc2ccccc12	[#6]-[#7+]-[#6]-[#6]-[#6]
5	CHEMBL1822370	O=C(Cc1ccc2c(c1)CCO2)N/N=C1\C(=O)Nc2cc(C(=O)NCCCN3CCC(O)CC3)cc(Br)c21	[#6](=[#8])-[#7]-[#6]-[#6]
5	CHEMBL1872248	Cc1cc(CN(C)C(=O)CC2C(=O)NCCN2CC(c2ccccc2)c2ccccc2)on1	[#6]-[#7](-[#6])-[#6]=[#8]
5	CHEMBL1935114	C[C@@H]1CCCN1CCCOc1ccc(C2=NNC(=O)C(C)(C)C2)cc1	[#7]-[#6]-[#6]-[#6]-[#8]
5	CHEMBL2048848	Cc1csc(N(C)C(=O)CSc2ccc(-c3ccccc3)cn2)n1	[#7]-[#6](=[#8])-[#6]-[#16]
5	CHEMBL2207161	N#CC1(n2cc([C@@H](NC(=O)c3ccns3)C3CCCCC3)nn2)CC1	[#7]#[#6]-[#6]1-[#6]-[#6]-1
5	CHEMBL2260362	COC(=O)C1=C(C)NC(C)=C(C(=O)NCCCN2CCC(C(=O)OC)(c3ccccc3)CC2)C1c1ccc([N+](=O)[O-])cc1	[#6](=[#8])-[#7]-[#6]-[#6]
5	CHEMBL2335995	CN(C)c1ccc(-c2cc(-c3cccc(NS(C)(=O)=O)c3)nc(N)c2C#N)cc1	[#16](-[#6])(=[#8])(=[#8])-[#7]
5	CHEMBL253116	CC(CO)NC(=N)c1c(O)nsc1Nc1ccc(Nc2ccccc2)cc1	[#6](-[#6]-[#8])-[#7]-[#6]
5	CHEMBL3211805	C=CCc1cc(/C=N/NC(=O)CSc2nnc(CCCc3ccc(OC)cc3)o2)cc(OC)c1O	[#6]=[#7]-[#7]-[#6]=[#8]
5	CHEMBL3250354	CC(=O)CC(=O)[C@@]1(O)CC[C@H]2[C@@H]3C[C@H](C)C4=CC(=O)CC[C@]4(C)[C@H]3C(=O)C[C@@]21C	[#6](=[#8])-[#6]-[#6]=[#8]
5	CHEMBL3305573	CCSCCCNCC(O)COc1ccccc1	[#6]-[#6]-[#7]-[#6]-[#6]
5	CHEMBL3331075	Cc1ccc(O)c(/C=N/NC(=O)c2ccccc2O)c1	[#6]=[#7]-[#7]-[#6]=[#8]
5	CHEMBL3356845	COCC(=O)NCCCCN(CCCNC(=O)OC(C)(C)C)C(=O)OC(C)(C)C	[#8]-[#6]-[#6]-[#7]-[#6]
5	CHEMBL3439791	CSc1ncccc1C(=O)NCCC(O)c1cccs1	[#6]-[#7]-[#6]-[#6]-[#6]
5	CHEMBL3445658	Cc1nn(C)c(C)c1CNC(=O)c1cc(NC(=O)C2CC2)n(C)n1	[#6](-[#6]1-[#6]-[#6]-1)-[#7]
5	CHEMBL3454401	CCNC(=O)C(C)NC(=O)Nc1ccccc1SCC	[#6](=[#8])-[#6]-[#7]-[#6]
5	CHEMBL3479743	CC(=O)c1ccc(-c2cnn(CC(=O)Nc3ccnn3C)c2)nc1	[#7]-[#6]-[#6](=[#8])-[#7]
5	CHEMBL3496453	CN(C)c1ccc(CCNC(=O)NCc2ccc(N(C)C)nc2)cc1	[#6]-[#7]-[#6]-[#7]-[#6]
5	CHEMBL3558012	COCCN1C(=O)CCC12CCN(c1ncc(F)cn1)CC2	[#6]-[#8]-[#6]-[#6]-[#7]
5	CHEMBL3560507	CCC(=O)Nc1ccc2c(c1)OC[C@@H](C)N(Cc1cccc(F)c1)C[C@@H](C)[C@H](OC)CN(C)C2=O	[#6]-[#6]-[#6](=[#8])-[#7]
5	CHEMBL3632883	COc1ccc(S(=O)(=O)N(CC(=O)O)c2cccc3ccccc23)cc1	[#16]-[#7]-[#6]-[#6]-[#8]
5	CHEMBL3663303	C[C@H]1Cn2c(nnc2-c2cnccn2)C(=O)N1Cc1ccccc1OC(F)(F)F	[#8]-[#6](-[#9])(-[#9])-[#9]
5	CHEMBL3672862	CCC(C)[C@@H](CC(=O)O)NC(=O)C(CC)(CC)Cc1ccc(C(=O)Oc2ccc(C(=N)N)cc2F)s1	[#6]-[#6@@H]-[#6]-[#6]=[#8]
5	CHEMBL3680216	CCCOc1ccc(N2CC(c3ccc(CC(C)NC(C)=O)cc3)C2)cn1	[#6]-[#7]-[#6](-[#6])=[#8]
5	CHEMBL3719203	CC(C)(C)OC(=O)N1CCC(c2cc3cc(-c4ccc(S(C)(=O)=O)cc4F)ncc3o2)CC1	[#6]-[#6](-[#6])(-[#6])-[#8]
5	CHEMBL3770056	FC(F)(F)c1ccc(-c2nnc(CCSC(=S)NCc3cccnc3)o2)cc1	[#16]=[#6](-[#7])-[#16]-[#6]
5	CHEMBL3781901	Cc1ccc(C)c(OCCCC(C)(C)C(=O)NS(=O)(=O)c2ccccc2)c1	[#7](-[#16])-[#6](-[#6])=[#8]
5	CHEMBL3792658	CC(C)N(Cc1ccc(F)c(F)c1)C(=O)c1ccc2ccccc2c1O	[#6]-[#7](-[#6])-[#6]=[#8]
5	CHEMBL3800153	CN1CCN(c2cc(-c3ccc(C(F)(F)F)cc3)c3ccn(S(C)(=O)=O)c3n2)CC1	[#7]-[#16](-[#6])(=[#8])=[#8]
5	CHEMBL3809921	Cc1nnc2ccc(-c3ccc(OC(F)(F)F)cc3)cn12	[#9]-[#6](-[#8])(-[#9])-[#9]
5	CHEMBL3895585	Cn1c(SCCCN2CC[C@]3(C[C@H]3c3ccc(C(F)(F)F)cc3)C2)nnc1-c1nccs1	[#16]-[#6]-[#6]-[#6]-[#7]
5	CHEMBL3916686	OC(COc1ccccc1C1CCCCC1)CN1CCc2ccccc2C1	[#8]-[#6](-[#6]-[#8])-[#6]
5	CHEMBL3921429	CC1(C)CC(O)CCN1C(=O)c1ccc(N2CC(F)(F)C2)c(OCC2CC2)n1	[#8]-[#6]-[#6]1-[#6]-[#6]-1
5	CHEMBL3921462	NS(=O)(=O)NC[C@H]1O[C@@H](n2cnc3c(C#Cc4ccccc4)ncnc32)[C@H](O)[C@@H]1O	[#16](=[#8])(=[#8])-[#7]-[#6]
5	CHEMBL3931247	O=C(c1ccc(OCC(F)(F)F)nc1)N1CCCC(c2ccccc2-c2ccc(O)nc2)C1	[#6]-[#6](-[#9])(-[#9])-[#9]
5	CHEMBL3933520	CC(C)NS(=O)(=O)c1ccccc1Nc1nc(Nc2ccc(C(=O)N(C)C)cc2)nc2c1CCN2	[#6]-[#6](-[#6])-[#7]-[#16]
5	CHEMBL3947228	Cc1nc(C2(NC(=O)c3ccc(C4CC4)c(OCC4CC4)n3)CCC2)no1	[#8]-[#6]-[#6]1-[#6]-[#6]-1
5	CHEMBL406693	CC(CCNC(=O)c1cc2cc(Cl)ccc2[nH]1)n1ccnc1	[#6]-[#6]-[#7]-[#6]=[#8]
5	CHEMBL4169466	CCO[C@H](c1cc(OC)c(OC)cc1OC)[C@H](C)O	[#6]-[#6]-[#8]-[#6@H]-[#6@H]
5	CHEMBL4240747	CC(=O)N[C@@H](CSC(=S)NCCP(=O)(OC(C)C)OC(C)C)C(=O)O	[#7]-[#6@@H](-[#6]-[#16])-[#6]
5	CHEMBL429675	CC(C#N)(COc1ccccc1C(F)(F)F)NC(=O)c1ccccc1	[#7]-[#6](-[#6])(-[#6])-[#6]
5	CHEMBL440390	CCOC(=O)CCCC(Br)c1ccccc1	[#6]-[#6]-[#8]-[#6]=[#8]
5	CHEMBL4457193	CCOC(=O)C(=O)C1CC(c2ccccc2)=NNC1=O	[#6]-[#8]-[#6](=[#8])-[#6]
5	CHEMBL4521724	NNC(=S)Nc1ccccc1	[#7]-[#7]-[#6](=[#16])-[#7]
5	CHEMBL4570193	CCn1c(C(O)(c2ccccc2)c2ccccc2)nc2ccc(OCC(=O)OC)cc21	[#8]-[#6]-[#6](=[#8])-[#8]
5	CHEMBL4572084	CC(C)(C)c1ccc(OCc2ccc(C(=O)N3CCN(CC(=O)NC4CC4)CC3)cc2)cc1	[#6]-[#7]-[#6]1-[#6]-[#6]-1
5	CHEMBL4572161	COC(=O)CCCNC(=O)c1cc(S(N)(=O)=O)c(Cl)cc1SCc1ccccc1	[#8]-[#6]-[#6]-[#6]-[#6]
5	CHEMBL4572574	O=C(NCc1ccc(CNS(=O)(=O)c2ccc(CN3CCOCC3)cc2)cc1)c1ccc(F)cc1	[#6]-[#7]-[#16](=[#8])=[#8]
5	CHEMBL4573919	CC(C)OC(=O)N(C)c1c(N)nc(-c2nn(Cc3sccc3F)c3ncccc23)nc1N	[#6]-[#8]-[#6](=[#8])-[#7]
5	CHEMBL457685	C/C(=C/CC[C@@H](C)[C@H]1CC[C@@]2(C)C3=C(CC[C@]12C)[C@@]1(C)CCC(=O)C(C)(C)[C@@H]1CC3)C(=O)O	[#8]-[#6](-[#6]=[#6])=[#8]
5	CHEMBL4577736	Cc1ccc(-c2cc3c(N[C@@H](CC4CCCCC4)P(=O)(O)O)ncnc3s2)cc1Cl	[#15](=[#8])(-[#8])(-[#8])-[#6@@H]
5	CHEMBL4581657	COc1ccccc1NC(=O)Cn1nc2c(SC3CCCCC3)nccn2c1=O	[#7]-[#6](=[#8])-[#6]-[#7]
5	CHEMBL473771	CN(C)C(=N)c1ccc(C(=O)Nc2ccc(Cl)cc2C(=O)Nc2ccc(Cl)cn2)c(N2CCC2)c1	[#6]-[#7](-[#6])-[#6]=[#7]
5	CHEMBL4863864	CCOC(=O)C(Nc1ccc(S(N)(=O)=O)cc1)c1ccc(OC)c(OC)c1	[#6]-[#6]-[#8]-[#6]=[#8]
5	CHEMBL4916622	Cc1cnc([C@@H](NS(=O)(=O)c2cnnn2C)C2CC2)s1	[#7](-[#6@@H])-[#16](=[#8])=[#8]
5	CHEMBL4919194	CC(C)(C)NC(=O)CC1(NC(=O)OC(C)(C)C)CCC1	[#6]-[#6](-[#8])(-[#6])-[#6]
5	CHEMBL4940407	Cc1cccc([C@H]2C[C@@H]2C(=O)Nc2cc(C(=O)O)[nH]n2)c1	[#6]1-[#6@@H]-[#6@H]-1-[#6]-[#7]
5	CHEMBL494904	CCOC(=O)[C@H](O)c1cc(-c2ccc(S(C)(=O)=O)cc2)n(-c2ccccc2)c1C	[#6]-[#8]-[#6](=[#8])-[#6@H]
5	CHEMBL4969534	CC[C@H](O)CN1CCOc2c(O)cc(-c3ccc(Cl)cn3)cc2C1	[#6]-[#6]-[#6@H](-[#8])-[#6]
5	CHEMBL4983017	CC(C)(C)c1nc(CNS(=O)(=O)C[C@H]2CCCCC2(F)F)n[nH]1	[#6]-[#7]-[#16](=[#8])=[#8]
5	CHEMBL5170849	CCS(=O)(=O)c1ccc(NC2CCCCC2)c([N+](=O)[O-])c1	[#6]-[#6]-[#16](=[#8])=[#8]
5	CHEMBL5186743	CN(c1ncnc2[nH]ccc12)N1CCCC(C(=O)NCC(F)(F)F)C1	[#6](=[#8])-[#7]-[#6]-[#6]
5	CHEMBL5268679	Cc1sc2c(c1C)C(c1ccc(Cl)cc1)=N[C@@H](CC(=O)NC(C)(C)C)c1nnc(C)n1-2	[#7]-[#6](-[#6])(-[#6])-[#6]
5	CHEMBL5274655	C=CCNC(=O)c1ccc(CCN2CCC(Nc3nc4ccccc4n3C)CC2)cc1	[#6]-[#6]-[#7]-[#6]=[#8]
5	CHEMBL5395080	CN(CCC=C1c2ccccc2CCc2ccccc21)C(CO)C(=O)NCc1ccccc1	[#7]-[#6](-[#6])-[#6]-[#7]
5	CHEMBL68463	N=C(N)c1ccc(C(=O)N[C@@H](CC(=O)O)CC(=O)N2CCC(CC(=O)O)CC2)cc1	[#6]-[#7]-[#6@@H](-[#6])-[#6]
5	CHEMBL81326	CCO/C(O)=C1\C(C)=NC(C)=C(C(=O)OCN2C(=O)c3ccccc3S2(=O)=O)C1c1cccc([N+](=O)[O-])c1	[#6]-[#6]-[#8]-[#6]-[#8]
5	CHEMBL85624	CC(=O)N[C@@H](C)C(=O)N[C@@H](C)C(=O)N[C@@H](C)C(=O)N[C@@H](CO)C(=O)N[C@@H](CC(C)C)C(N)=O	[#6](-[#6@@H]-[#6]-[#7])-[#8]
5	CHEMBL91116	COCCNc1nc(Cl)nc2c1ncn2C	[#6]-[#8]-[#6]-[#6]-[#7]
6	CHEMBL1180026	C[n+]1cccc(C(=O)OCCn2ccc3cc([N+](=O)[O-])ccc32)c1	[#6](=[#8])-[#8]-[#6]-[#6]-[#7]
6	CHEMBL12054	Cc1ccc(S(=O)(=O)C2(CC#Cc3ccc(F)cc3)SC(=O)NC2=O)cc1	[#16]1-[#6]-[#7]-[#6](-[#6]-1)=[#8]
6	CHEMBL1242224	Cc1ccc(S/C(=C/c2sccc2C)C(=O)c2ccc(Cl)cc2)cc1	[#6]-[#6]1:[#16]:[#6]:[#6]:[#6]:1
6	CHEMBL1336883	Cc1ccc(S(=O)(=O)CC(=O)Nc2c(C)n(C)n(-c3ccccc3)c2=O)cc1	[#16](=[#8])(=[#8])-[#6]-[#6]-[#7]
6	CHEMBL1352873	CCC(=O)Nc1sc(Cc2ccc3c(c2)OCO3)c(C)c1C(N)=O	[#6]1:[#6]:[#6]:[#16]:[#6]:1-[#6]
6	CHEMBL1353369	C=C(C)C(=O)Nc1cccc(C2=NOC3(C2)C[C@@H](C(N)=O)N(C(=O)c2cc([N+](=O)[O-])cc([N+](=O)[O-])c2)C3)c1	[#6]1-[#6@@H](-[#6])-[#7]-[#6]-[#6]-1
6	CHEMBL1389073	O=C1S/C(=C\c2ccc(O)c([N+](=O)[O-])c2)C(=O)N1c1ccccc1Cl	[#6]1-[#16]-[#6](=[#6])-[#6]-[#7]-1
6	CHEMBL1439364	CN(CC(=O)NC(=O)NCc1ccco1)CC(=O)Nc1ccccc1Cl	[#7]-[#6]-[#6]-[#7]-[#6]=[#8]
6	CHEMBL1440926	CC(=O)Nc1ccc(S(=O)(=O)NCC2CCC(C(=O)NCCCN(C)Cc3ccccc3)CC2)cc1	[#6](=[#8])-[#7]-[#6]-[#6]-[#6]
6	CHEMBL146133	CCc1ccc(COc2ccc(C[C@H](Nc3ccccc3C(=O)c3ccccc3)C(=O)O)cc2)cc1	[#6](-[#6@@H](-[#7])-[#6])(=[#8])-[#8]
6	CHEMBL1492693	COc1ccc(-c2ccc(SCC(=O)Nc3nnc(C)s3)nn2)cc1	[#7]1:[#7]:[#6](-[#6]):[#16]:[#6]:1
6	CHEMBL1494247	COc1ccc(C(=O)CN(C(=O)c2ccc(Cl)cc2)N2C(=O)C3CCCCC3C2=O)cc1	[#6](=[#8])-[#6]-[#7]-[#6]=[#8]
6	CHEMBL1517951	Cc1ccc(S(=O)(=O)N2CCCC2CNC(=O)C(=O)NCc2ccccn2)cc1	[#16]-[#7]1-[#6]-[#6]-[#6]-[#6]-1
6	CHEMBL1550616	Cc1cc(=O)n(CC2CC(c3ccccc3Cl)=NO2)c2ccccc12	[#7]1-[#8]-[#6](-[#6])-[#6]-[#6]=1
6	CHEMBL1551554	Cc1ccc(S(=O)(=O)N(CC(=O)Nc2ccccc2)C(=O)N2CCN(C)CC2)cc1	[#6]-[#7](-[#16])-[#6]-[#6]-[#7]
6	CHEMBL1589457	Cc1ccc(CSC(Nc2ccc(F)cc2)=C(C#N)C#N)cc1	[#6](-[#6]#[#7])(-[#6]#[#7])=[#6]
6	CHEMBL174534	CN(C)C(=N)NC1=NC(=O)/C(=C/c2ccc(N3CCC(NC[C@H](O)COc4ccccc4)CC3)cc2)S1	[#7]-[#6]-[#6@H](-[#8])-[#6]-[#8]
6	CHEMBL1779789	NCCCC[C@@H]1NC(=O)N([C@@H](Cc2c(Sc3ncccc3[N+](=O)[O-])[nH]c3ccccc23)C(N)=O)C1=O	[#6]1:[#6]:[#7H]:[#6](:[#6]:1)-[#16]
6	CHEMBL1858453	O/N=C(\NC1CCCC1)c1ccc(Oc2c(F)c(F)cc(F)c2F)nc1	[#7]-[#6]1-[#6]-[#6]-[#6]-[#6]-1
6	CHEMBL1874195	Cc1nc2nc3c(cn2n1)C(=O)CCC3	[#6]1:[#7]:[#6]:[#6]:[#6]:[#7]:1
6	CHEMBL188736	CC1(C)C(C(=O)NNC(=O)C2C(C)(C)C2(C)C)C1(C)C	[#6](=[#8])-[#7]-[#7]-[#6]=[#8]
6	CHEMBL1901529	Cn1c(SCC(=O)Nc2nccs2)nnc1-c1cccnc1	[#7]-[#6]1:[#7]:[#6]:[#6]:[#16]:1
6	CHEMBL1915052	Nc1nc(N2CC3CCNC3C2)c2oc3ncc(Cl)cc3c2n1	[#6]1:[#7]:[#6]:[#6]:[#6]:[#7]:1
6	CHEMBL1923791	CC(=O)[C@H]1[C@H](O)C[C@@]2(C)[C@@H]3CC=C4[C@@H](C=C(O[C@@H]5O[C@H](CO)[C@@H](O)[C@H](O)[C@H]5O)C(=O)C4(C)C)[C@]3(C)C(=O)C[C@]12C	[#8]-[#6@H]1-[#6@@H]-[#6@]-[#6@@]-[#6]-1
6	CHEMBL1934502	NCCNc1nc(-c2ccc(Cl)c(Cl)c2)c2c(N)c(C(N)=O)sc2n1	[#6]1(-[#7]):[#6]:[#16]:[#6]:[#6]:1
6	CHEMBL199167	COc1cc(Nc2ncccc2-c2n[nH]c(N(C)C3CCCO3)n2)cc(OC)c1	[#7]-[#6]1-[#6]-[#6]-[#6]-[#8]-1
6	CHEMBL1995456	CC1(C)C2CCC(=O)C1C(OCc1ccccc1)C2	[#6]1-[#6]-[#6]-[#6](-[#6]-1)-[#8]
6	CHEMBL206504	COc1cc(Nc2ncc3ccn(-c4ccc(C)cn4)c3n2)cc(OC)c1OC	[#6]1:[#6]:[#7]:[#6]:[#6]:[#6]:1
6	CHEMBL2070739	FC(F)(F)c1nc(NCc2cccnc2)c2nnn(CC3CCCCO3)c2n1	[#7]1:[#7]:[#7](-[#6]):[#6]:[#6]:1
6	CHEMBL2093431	CN(C)CCCN(C(=O)/C=C/c1ccccc1Cl)c1nc2cc3c(cc2s1)OCO3	[#6]1(:[#7]:[#6]:[#6]:[#16]:1)-[#7]
6	CHEMBL2158835	O=C(O)[C@H](Cc1ccccc1)N1CCC(CN2CCC(Oc3ccc(Cl)c(Cl)c3)CC2)CC1	[#8]=[#6](-[#8])-[#6@H](-[#6])-[#7]
6	CHEMBL228343	CNC(=O)/C(O)=C/c1cc(CCc2ccccc2)ncn1	[#6]-[#7]-[#6](=[#8])-[#6]=[#6]
6	CHEMBL2303924	NC(=O)OCCO[C@@H]1[C@H](O)[C@H](Oc2ccc(I)cc2)O[C@@H](COS(=O)(=O)c2ccc3ccccc3c2)[C@H]1O	[#6](=[#8])-[#8]-[#6]-[#6]-[#8]
6	CHEMBL237504	Cc1ccc(CN(C(=O)CCCc2c[nH]c3ccccc23)C2CCC(CC3CCC(N)CC3)CC2)cc1	[#6]1:[#6](-[#6]):[#6]:[#7H]:[#6]:1
6	CHEMBL2398048	CCn1c(-c2ccc(NS(=O)(=O)CC)cc2)c(C#N)c2ccc(C(N)=O)cc21	[#7]-[#16](=[#8])(=[#8])-[#6]-[#6]
6	CHEMBL2448707	CC(C)N(C)CC(O)COc1ccc2cc(Br)ccc2c1	[#6]-[#7](-[#6])-[#6]-[#6]-[#6]
6	CHEMBL256539	CC(=O)N1CC[C@H](c2ccc(C)cc2)[C@@H]1C(=O)N1CCN(c2ccc(C)cc2[C@@H](N)C(C)C)CC1	[#7]1-[#6]-[#6]-[#6@H]-[#6@@H]-1-[#6]
6	CHEMBL260272	O=C1CC2(C(=O)N1Cc1ccccc1)C(=O)N(Cc1nnn[nH]1)c1ccc(Cl)cc12	[#7]1-[#6]:[#6]-[#6]-[#6]-1=[#8]
6	CHEMBL3091685	NC(=O)NCCCCN(C[C@H]1Cc2ccccc2CN1)[C@H]1CCCc2cccnc21	[#7]-[#6](=[#8])-[#7]-[#6]-[#6]
6	CHEMBL314821	CO[C@H]1C(=O)N2C(C(=O)OCc3ccc(C(=O)OC(C)(C)C)cc3)=C(COC(C)=O)CS(=O)(=O)[C@H]12	[#6]-[#8]-[#6@H]1-[#6]-[#7]-[#6@H]-1
6	CHEMBL316039	O=C1Nc2cccc3c2C1(CCCCN1CCc2[nH]cnc2C1)CCC3	[#8]=[#6]1-[#7]-[#6]:[#6]-[#6]-1
6	CHEMBL3249122	Cc1cc2nc3c(=O)[nH]c(=O)nc-3n(CCN(CCO)CCO)c2cc1C	[#7](-[#6])(-[#6])-[#6]-[#6]-[#7]
6	CHEMBL3304841	CC(C)NC(=O)c1cc(-c2ccc(NC(=N)N)cc2)on1	[#6]-[#6](-[#6])-[#7]-[#6]=[#8]
6	CHEMBL3344519	CN1CCN(CCNc2nc3ccc(Cl)cc3c3c2C(=O)c2ccccc2-3)CC1	[#6]1:[#6]-[#6](=[#8])-[#6]:[#6]-1
6	CHEMBL337089	N[C@H](C[C@H](Cc1ccccc1-c1ccccc1)C(=O)O)C(=O)O	[#7]-[#6@H]-[#6]-[#6@H]-[#6]-[#8]
6	CHEMBL337464	CC(C)N1C(=O)c2cccn2C(CCC(=O)O)C1=O	[#6]1-[#7]-[#6]-[#6]:[#7]-[#6]-1
6	CHEMBL34047	CCCCCCCCCCCCCCCC(=O)N(C)C	[#7](-[#6])(-[#6])-[#6]-[#6]-[#6]
6	CHEMBL3453045	Cn1cnc2c1CCN(CC(=O)NC1CCCCNC1=O)C2	[#6]-[#7]1:[#6]:[#7]:[#6]:[#6]:1
6	CHEMBL3453757	COc1ccccc1C(C#N)NC(=O)c1cccc2c1oc(=O)n2C	[#6](-[#6]#[#7])-[#7]-[#6]=[#8]
6	CHEMBL3463322	Cn1c(=O)oc2cc(Nc3ncc(C#N)cc3Cl)ccc21	[#6]-[#7]1:[#6]:[#8]:[#6]:[#6]:1
6	CHEMBL3464839	CCc1nc(CNc2ccc(C(=O)NCc3ccco3)cc2C)no1	[#6]1:[#6]:[#6]:[#8]:[#6]:1-[#6]
6	CHEMBL3481354	CC(C)c1cc(C(=O)N(Cc2ccncc2)CC2CCCO2)no1	[#6]-[#6]1-[#6]-[#6]-[#6]-[#8]-1
6	CHEMBL3482684	Cc1nnc(SCCNC(=O)Cn2cnc3ccccc3c2=O)s1	[#16]-[#6]-[#6]-[#7]-[#6]=[#8]
6	CHEMBL3496554	COc1cc(CNCc2c(C)nn(C)c2N(C)C)ccn1	[#6]1:[#6]:[#7]:[#7]:[#6]:1-[#7]
6	CHEMBL3612533	O=C1Nc2c(I)cccc2/C1=N/NC(=S)Nc1cccc(Cl)c1	[#8]=[#6]1-[#7]-[#6]:[#6]-[#6]-1
6	CHEMBL3652684	NC1=N[C@@H](CCOc2ccccc2)CO1	[#6]1=[#7]-[#6@@H](-[#6])-[#6]-[#8]-1
6	CHEMBL3666204	Cc1cc2[nH]c(=O)c3cnn(C4CCOCC4)c3c2cc1C(=O)N1CCN(C)C(c2cccnc2)C1	[#6]1-[#6]-[#6]-[#6]-[#8]-[#6]-1
6	CHEMBL3753687	CN1C(C(=O)/C=C/c2cn(-c3ccccc3)nn2)=C(O)c2ccccc2S1(=O)=O	[#7]1:[#7]:[#6](-[#6]):[#6]:[#7]:1
6	CHEMBL3764785	O=C1N/C(=C\c2ccc(O)cc2)C(=O)N1c1ccc(Br)cc1	[#6]1-[#7]-[#6]-[#6](=[#8])-[#7]-1
6	CHEMBL37651	CC(C)(C)OC(=O)N[C@@H](CC(=O)O)C(=O)NCCc1ccccc1	[#6](=[#8])-[#7]-[#6@@H]-[#6]=[#8]
6	CHEMBL3765103	Cn1c(=O)n(CC(C)(C)C)c2ccc(-c3ccc(C#N)cc3)nc21	[#7]1:[#6](=[#8]):[#7]:[#6]:[#6]:1
6	CHEMBL3787444	CC(CN1C(=O)c2ccccc2C1C(=O)NCC(F)F)c1ccc(Cl)cc1	[#6](-[#6](-[#9])-[#9])-[#7]-[#6]
6	CHEMBL3933959	COc1ccc(C(C)CCN(C)C)cc1	[#6]-[#6]-[#6]-[#7](-[#6])-[#6]
6	CHEMBL3939405	CCOC(=O)CCc1ccc(-c2cc(C)cc(Nc3nccc(C)n3)c2)cc1	[#6]-[#6]-[#8]-[#6]-[#6]-[#6]
6	CHEMBL3988865	CS(=O)(=O)N1CCN(c2ccc3ccc(C(=O)NCCO)cn23)CC1	[#7]1:[#6](-[#7]):[#6]:[#6]:[#6]:1
6	CHEMBL4069470	CC(C)=CCC[C@]1(C)/C=C/[C@@H](OC(=O)C(C)C)[C@](C)(O)/C=C/C(=O)/C(CO)=C\C1	[#6]-[#6](-[#6](-[#8])=[#8])-[#6]
6	CHEMBL4080665	Nc1ncnc2c1c(Oc1cccc(Cl)c1)nn2CC1CCNC(=O)C1	[#7]1:[#7]:[#6]:[#6]:[#6]:1-[#8]
6	CHEMBL4113591	O=C(N[C@H](c1ccccn1)C(F)(F)F)c1cnc(N2CC(F)(F)C2)c(OCC2CC2)n1	[#7]-[#6@H]-[#6](-[#9])(-[#9])-[#9]
6	CHEMBL4281720	C[C@H](CC(=O)N1CCC(O)(Cn2cnc3c(-c4cccc(C(N)=O)c4)n(C)nc3c2=O)CC1)c1ccccc1	[#7]1(-[#6]):[#7]:[#6]:[#6]:[#6]:1
6	CHEMBL4286040	CCS(=O)(=O)Nc1cc(C(C)C)c2sc(NC(=O)C3CC3)c(C(N)=O)c2c1	[#6]-[#6]-[#16](=[#8])(=[#8])-[#7]
6	CHEMBL4291690	Cc1nn(C(=O)C2CCCC2)c(N)c1-c1ccc(Cl)c(Cl)c1	[#6]-[#6]1-[#6]-[#6]-[#6]-[#6]-1
6	CHEMBL442099	O=C(CCc1ccc(C(=O)O)cc1)COc1ccc(SCCCCCc2ccccc2)cc1	[#8]=[#6](-[#6]-[#6])-[#6]-[#8]
6	CHEMBL4482950	Cc1ccc(S(=O)(=O)NC(=O)COc2ccc3ccccc3c2)cc1	[#16](=[#8])(=[#8])-[#7]-[#6]=[#8]
6	CHEMBL449745	O=C(Nc1nc2ccc(F)cc2s1)Nc1ccccc1F	[#7]-[#6]1:[#7]:[#6]:[#6]:[#16]:1
6	CHEMBL4577882	O=C(Nc1nc2cc(-c3ccccc3)ccn2n1)c1ccc(F)c(F)c1	[#7]1:[#7]:[#6](-[#7]):[#7]:[#6]:1
6	CHEMBL4587292	Cc1nnc(SC[C@H](O)COCc2ccccc2)s1	[#6]1:[#7]:[#7]:[#6](:[#16]:1)-[#16]
6	CHEMBL4852120	COc1ccc(NC(=O)c2ncc(-c3cc(OC)c(OC)c(OC)c3)o2)cc1	[#6]-[#6]1:[#7]:[#6]:[#6]:[#8]:1
6	CHEMBL486138	NCCCNc1nnc(-c2ccc(F)c(F)c2Nc2ccc(I)cc2F)o1	[#7]-[#6]1:[#7]:[#7]:[#6]:[#8]:1
6	CHEMBL4862247	CCc1ccc2c(c1)c(=O)c(C(=O)Nc1ccc(Oc3ccncc3-c3cnn(C)c3)cc1)c(C)n2C	[#6]1:[#6]:[#7]:[#7](-[#6]):[#6]:1
6	CHEMBL4909651	Cn1cc(C(=O)N2CCCOCC2)c(C(F)F)n1	[#7]1:[#6]:[#6](-[#6]):[#6]:[#7]:1
6	CHEMBL4919810	Cc1ccc(NCCCNC(=O)c2cnc3c(c2)CCCC3)nc1	[#6]-[#6]-[#6]-[#7]-[#6]=[#8]
6	CHEMBL4935239	Cn1nc2n(c1=O)C[C@@H](C(=O)N1CCC(CNC(=O)c3ccoc3)CC1)CC2	[#7]1:[#7]:[#6]:[#7]:[#6]:1=[#8]
6	CHEMBL4958456	CCN1C(=O)CO[C@H](C(=O)Nc2ccc3c(n2)CCCC3=O)[C@H]1c1cnn(C)c1	[#6]1:[#6]:[#7]:[#7](-[#6]):[#6]:1
6	CHEMBL4968624	Cn1nccc1S(=O)(=O)N1CCNC(=O)C[C@H]1C(F)(F)F	[#6]-[#7]1:[#7]:[#6]:[#6]:[#6]:1
6	CHEMBL4979865	Cc1cccc(N2N=C(C(=O)NCCn3ccnc3)CCC2=O)c1	[#6]1:[#7]:[#6]:[#7](-[#6]):[#6]:1
6	CHEMBL4999323	CCn1nc(C)c(-c2cc(-c3c[nH]nc3C(=O)OC)c(C#N)c(N)n2)c1C	[#6]-[#7]1:[#7]:[#6]:[#6]:[#6]:1
6	CHEMBL5013609	COc1ccc(NC(=O)CS(=O)(=O)Cc2cccnc2)cc1OC(F)F	[#7]-[#6](=[#8])-[#6]-[#16]-[#6]
6	CHEMBL5181084	CCC(C)n1ccc2ccc(-c3c(C)noc3C)cc21	[#6]1:[#6]:[#6](-[#6]):[#7]:[#8]:1
6	CHEMBL5192862	O=C(c1ccco1)N(Cc1ccc(Cl)cc1)C1CCN(CCc2ccccc2)CC1	[#6]-[#6]1:[#6]:[#6]:[#6]:[#8]:1
6	CHEMBL5289598	Cc1ccc(/C=C2\S/C(=N/c3nnc(C)s3)NC2=O)cc1	[#7]1-[#6]-[#6](=[#6])-[#16]-[#6]-1
6	CHEMBL5305291	Cc1c(S(=O)(=O)NCCCn2cc(C(=O)N3CCOCC3)nn2)sc2ccc(Cl)cc12	[#7]1:[#7]:[#7]:[#6]:[#6]:1-[#6]
6	CHEMBL5416221	Cc1nc2nc(C)c(O[C@@H]3CCN(c4ccc(-c5ccc(CN6CCN(C)CC6)nn5)cc4)C3)c(C)n2n1	[#6]1:[#6]:[#6]:[#6]:[#6]:[#6]:1
6	CHEMBL5430212	CC(C)N(Cc1ccc(C(=O)Nc2ccncn2)cc1)C(=O)c1ccc2c(c1)OCC(=O)N2	[#6]-[#6](-[#6])-[#7](-[#6])-[#6]
6	CHEMBL5494518	COCCn1c(SCC(=O)Nc2c(C)cccc2C)nc(C)c1C	[#7]1:[#6](:[#7]:[#6]:[#6]:1)-[#16]
6	CHEMBL551866	O=C(C[C@H]1NCC[C@@H]1O)Cn1cnc2cccc(C(F)(F)F)c2c1=O	[#6]-[#6@H]1-[#7]-[#6]-[#6]-[#6@H]-1
6	CHEMBL555979	O=C1c2c(ccc(O)c2O)CN1Cc1cc(Cl)c(F)cc1F	[#8]=[#6]1-[#6]:[#6]-[#6]-[#7]-1
6	CHEMBL601398	C=CCSc1oc(-c2ccco2)nc1[P+](c1ccccc1)(c1ccccc1)c1ccccc1	[#16]-[#6]1:[#8]:[#6]:[#7]:[#6]:1
6	CHEMBL608339	C#C[C@]1(O)C(n2ccc(=O)c3c(N)ncnc32)O[C@H](CO)[C@H]1O	[#8]1-[#6@H]-[#6@@H]-[#6@@](-[#6]-1)-[#6]
6	CHEMBL7962	CN(C(=O)[C@H](Cc1ccc(C(=N)NN)cc1)NS(=O)(=O)c1ccc2ccccc2c1)C1CCCC1	[#6]1-[#6]-[#6]-[#6](-[#7])-[#6]-1
6	CHEMBL98108	CCCCCCCCCCCCCCCCOc1cccc(O)c1C(=O)O	[#8]-[#6]-[#6]-[#6]-[#6]-[#6]
7	CHEMBL100216	Cn1c(=O)[nH]c2c(cnn2C)c1=N	[#7]1:[#6](=[#8]):[#7H]:[#6]:[#6]:[#6]:1
7	CHEMBL1083410	CNC[C@H](O)CCN1c2ccccc2N(c2ccccc2F)S1(=O)=O	[#7]-[#6]-[#6@H](-[#8])-[#6]-[#6]-[#7]
7	CHEMBL1087690	COc1cc(/C=C/C(=O)CC(=O)/C=C/c2ccc(OCC=C(C)C)c(OC)c2)ccc1O	[#6]-[#6](=[#8])-[#6]-[#6](=[#8])-[#6]
7	CHEMBL1095853	CC(=O)O[C@H](C)CNC(=O)C[C@H]1O[C@@H](CNCc2nc3ccccc3[nH]2)[C@H]2OC(C)(C)O[C@H]21	[#6]-[#8]-[#6@H]-[#6]-[#7]-[#6]=[#8]
7	CHEMBL116972	CSCCNC(=O)[C@H](Cc1c[nH]c2ccccc12)NC(=O)[C@@H](CC(=O)NO)CC(C)C	[#7]-[#6]-[#6@@H](-[#6]-[#6])-[#6]-[#6]
7	CHEMBL1169956	N#CC1=C(NCC(=O)N2CCCCC2)N(c2ccccc2)C(=O)N2CCCCC(N3CCCC3)C12	[#6]-[#6]1-[#6]-[#7]-[#6]-[#7]-[#6]=1
7	CHEMBL1172668	CCS[C@@H]1[C@H](SCC)[C@@H](Cn2cc(-c3ccc(F)cc3)nn2)O[C@H]1n1ccc(=O)[nH]c1=O	[#7]1:[#6]:[#6]:[#6](=[#8]):[#7H]:[#6]:1
7	CHEMBL1314684	CCc1ccc(NC(=O)Nc2nnc(N(C)C3CCCCC3)s2)cc1	[#16]1:[#6](-[#7]):[#7]:[#7]:[#6]:1-[#7]
7	CHEMBL1320142	COc1cc(N)c(Cl)cc1NC(=O)c1ccccc1	[#8]-[#6]1:[#6]:[#6]:[#6]:[#6]:[#6]:1
7	CHEMBL1388038	CCCCCNCC(=O)Nc1cccc(C(=O)Nc2cccc(C(F)(F)F)c2)c1	[#6]-[#6]-[#7]-[#6]-[#6](=[#8])-[#7]
7	CHEMBL1390025	CC(=O)Nc1nn(C)c2nc3ccc(C)cc3cc12	[#6]-[#7]-[#6]1:[#6]:[#6]:[#7]:[#7]:1
7	CHEMBL1390255	COc1cc2c(cc1OC)C(c1ccc(SC)cc1)CC(=O)N2	[#6]1-[#6](-[#7]-[#6]:[#6]-[#6]-1)=[#8]
7	CHEMBL1395251	O=S(=O)(NCCc1csc(-c2ccc(F)cc2)n1)c1ccc(Cl)cc1	[#7]1:[#6](-[#6]-[#6]):[#6]:[#16]:[#6]:1
7	CHEMBL1452749	CC(=O)c1cccc(N(C(=O)c2cnccn2)C(C(=O)NCc2ccccc2)c2ccco2)c1	[#6](-[#6]-[#7]-[#6])-[#7]-[#6]=[#8]
7	CHEMBL1481837	CCOc1ccc(Cc2nc(N)nc(N)n2)cc1	[#6]1:[#6]:[#6](-[#8]):[#6]:[#6]:[#6]:1
7	CHEMBL1525867	O=C(O)c1cccnc1SCC(=O)N1CCCCCC1	[#6]1:[#6]:[#6]:[#6]:[#7]:[#6]:1-[#16]
7	CHEMBL1535102	Cc1cccc(CC(=O)Nc2ccon2)c1	[#6]-[#7]-[#6]1:[#6]:[#6]:[#8]:[#7]:1
7	CHEMBL1540070	CN(CC(=O)N1CC=C(c2ccccc2)CC1)S(=O)(=O)c1ccc2c(c1)c(=O)n(C)c(=O)n2C	[#16]-[#6]1:[#6]:[#6]:[#6]:[#6]:[#6]:1
7	CHEMBL15741	CCN(Cc1ccccc1)Cc1nc2ccccc2c(-c2ccccc2)c1C(=O)N(C)c1ccccc1	[#6]1:[#6]:[#6](:[#6]:[#7]:[#6]:1)-[#6]
7	CHEMBL1578621	CCOc1cccc(C(=O)Nc2cccc(C(=O)NC(C)(C)C)c2)c1	[#6](=[#8])-[#7]-[#6](-[#6])(-[#6])-[#6]
7	CHEMBL1580991	CCN1CCc2nc(NC(=O)Cc3ccc4c(c3)OCCO4)sc2C1	[#6]-[#7]1-[#6]-[#6]-[#6]:[#6]-[#6]-1
7	CHEMBL1582549	Cn1c(/C(C#N)=C/Nc2ccccn2)nc2ccccc21	[#7]1:[#6](-[#6]=[#6]):[#7]:[#6]:[#6]:1
7	CHEMBL1619574	CCOc1c(Br)cc(CNCc2cccs2)cc1OC	[#7]-[#6]-[#6]1:[#6]:[#6]:[#6]:[#16]:1
7	CHEMBL1649867	Nc1ncc(-c2ccc(F)cc2)n1Cc1ccccc1	[#7]-[#6]1:[#7]:[#6]:[#6]:[#7]:1-[#6]
7	CHEMBL1682442	Cc1ccc2c(O)c(C(=O)O)ccc2n1	[#6]1:[#6](-[#8]):[#6]:[#6]:[#6]:[#6]:1
7	CHEMBL1689114	O=C(O)COc1ccc(Cl)cc1CN1CCCN(S(=O)(=O)c2ccccc2)CC1	[#16]-[#6]1:[#6]:[#6]:[#6]:[#6]:[#6]:1
7	CHEMBL1716034	COc1ccc(NC(=O)COc2cccc3c2OC(C)(C)C3)cc1OC	[#6]1:[#6]:[#6]:[#6](-[#7]):[#6]:[#6]:1
7	CHEMBL1741797	CCCS(=O)(=O)N1CCCC(C(=O)N2CCOCC2)C1	[#16]-[#7]1-[#6]-[#6]-[#6]-[#6]-[#6]-1
7	CHEMBL1783837	CN(C)[C@@H]1CCC[C@H]1Nc1nc(Nc2ccc(S(=O)(=O)NC3CC3)cc2)ncc1C(F)(F)F	[#7]1:[#6]:[#6]:[#6]:[#7]:[#6]:1-[#7]
7	CHEMBL1807266	CN(C)[C@H]1CC[C@H](NC(=O)[C@@H](Cc2ccc(Cl)cc2)NC(=O)Cc2ccc(Cl)cc2)CC1	[#7](-[#6](=[#8])-[#6])-[#6@@H]-[#6]-[#7]
7	CHEMBL1852307	CCC[C@H](NC(=O)[C@H](COC(=O)c1ccccc1)NC(=O)[C@@H](N)Cc1ccccc1)C(=O)O	[#7](-[#6])-[#6@H](-[#6])-[#6]-[#8]-[#6]
7	CHEMBL190680	COC(=O)c1ccc(CO/N=C/c2c(C)nn(C)c2Oc2ccc(Cl)cc2)cc1	[#7]1:[#6](-[#8]):[#6](-[#6]):[#6]:[#7]:1
7	CHEMBL1907967	O=C(O)CC(=O)N[C@@H](CC(=O)NO)Cc1ccccc1	[#6]-[#7]-[#6@@H]-[#6]-[#6](=[#8])-[#7]
7	CHEMBL1916853	N=C(NO)N1N=C(c2ccccc2O)C[C@H]1c1ccccc1O	[#7]=[#6]-[#7]1-[#7]=[#6]-[#6]-[#6@@H]-1
7	CHEMBL192309	Cc1ncccc1COc1ccc(S(=O)(=O)N2C[C@H](O)CC(C)(C)[C@@H]2C(=O)NO)cc1	[#6]1:[#6](:[#6]:[#6]:[#6]:[#6]:1)-[#16]
7	CHEMBL1933160	CC(C)=Cc1ccc(OCCOc2ccc(Cl)cc2Cl)c(Cl)n1	[#6]1:[#6]:[#6]:[#6](-[#8]):[#6]:[#7]:1
7	CHEMBL1946197	O=C(C1CCCc2c1c1ccccc1n2CC[18F])N1CCCC1	[#8]=[#6]-[#7]1-[#6]-[#6]-[#6]-[#6]-1
7	CHEMBL1964843	CN(C)c1ccc(/C=N/NC(=O)c2ccccc2)cc1	[#7]-[#6]1:[#6]:[#6]:[#6]:[#6]:[#6]:1
7	CHEMBL228543	CCOC(=O)c1ccc(O)c(/C=N/NC(=S)NC2CCCCC2)c1	[#7]-[#6]1-[#6]-[#6]-[#6]-[#6]-[#6]-1
7	CHEMBL2298291	CCN(CC)Cn1nc(-c2ccccc2)n(-c2ccc(Br)cc2)c1=S	[#6]1:[#6]:[#6]:[#6](-[#35]):[#6]:[#6]:1
7	CHEMBL2358457	CN1CC2CN(Cc3ccccc3)S(=O)(=O)C2C1	[#6]-[#6]1:[#6]:[#6]:[#6]:[#6]:[#6]:1
7	CHEMBL240257	NC(=O)Cc1cn(Cc2cccc(C(F)(F)F)c2)c2ccc(-c3ccc(F)c(Cl)c3)cc12	[#6]1:[#6]:[#6]:[#6]:[#6](-[#17]):[#6]:1
7	CHEMBL2417834	COc1ncc(-c2ccc3nc(NC(C)=O)nn3c2)cc1NS(=O)(=O)c1ccc(Cl)cc1	[#6]1:[#6]:[#6]:[#6](-[#17]):[#6]:[#6]:1
7	CHEMBL3139911	CCCCCCCC[N+](C)(C)CCN(C)C	[#6]-[#7+](-[#6])(-[#6])-[#6]-[#6]-[#7]
7	CHEMBL3196493	COC(=O)/C=C1\SC(N/N=C/CC(=O)OC)=NC1=O	[#7]1-[#6]-[#6](=[#6]-[#6])-[#16]-[#6]=1
7	CHEMBL3209493	Cc1ccc(/C=N/NC(=O)CN2CCN(Cc3ccccc3Cl)CC2)o1	[#6]1:[#6]:[#6]:[#6]:[#6]:[#6]:1-[#17]
7	CHEMBL3251940	c1ccc2c3c([nH]c2c1)[C@@H]1CC(NC2CC2)CCN1CC3	[#6]1-[#6]-[#7]-[#6@H]-[#6]-[#6]-1-[#7]
7	CHEMBL3298607	CCn1cc(C(=O)O)c(=O)c2cc(F)c(N3CCN(CCOC4=C(c5ccccc5Cl)C(=O)OC4)CC3)cc21	[#8]=[#6]1-[#8]-[#6]-[#6](-[#8])=[#6]-1
7	CHEMBL3329930	COc1ccc(/C=C/C(=O)C[C@@H]2O[C@H](CO)[C@H](O)[C@H](O)[C@H]2O)cc1OC	[#8]-[#6@H]1-[#6@H]-[#6@H]-[#8]-[#6@H]-[#6@@H]-1
7	CHEMBL3330972	COc1ccc(C(=O)NC(=O)Nc2ccc3c(c2)NC(=O)/C3=C/c2cccc(C(=O)O)c2)cc1	[#6]1-[#7]-[#6](=[#8])-[#6](=[#6])-[#6]:1
7	CHEMBL3339108	O=C(Nc1cc(Cl)cc(Cl)c1)Nc1cc(C2(C(F)(F)F)CC2)nn1-c1ccccc1	[#6](-[#9])(-[#9])(-[#9])-[#6]1-[#6]-[#6]-1
7	CHEMBL3409693	CCOC(=O)C1=C(C)NC2=C(C(=O)CC(C)(C)C2)C1c1ccc(C(C)(C)C)cc1	[#6]1-[#6]=[#6]-[#6](=[#8])-[#6]-[#6]-1
7	CHEMBL3437716	COCCCNC(=O)NCc1cccn1Cc1ccccc1C	[#6]-[#6]1:[#6]:[#6]:[#6]:[#7]:1-[#6]
7	CHEMBL3462630	O=C(NC1CCCN(c2ccccc2F)C1)c1ccon1	[#7]-[#6]1:[#6]:[#6]:[#6]:[#6]:[#6]:1
7	CHEMBL3465385	CC(C)(C)CCN1CCN(c2snc(Cl)c2C#N)CC1	[#6]-[#6]1:[#6]:[#16]:[#7]:[#6]:1-[#17]
7	CHEMBL3472875	CCc1cc(N2CCCC(CC)(C(=O)O)C2)nc(N2CCOCC2)n1	[#7]1:[#6](-[#7]):[#7]:[#6]:[#6]:[#6]:1
7	CHEMBL354617	Nc1c2c(nc3ccccc13)CC[C@H](O)[C@H]2O	[#7]-[#6]1:[#6]:[#6]:[#7]:[#6]:[#6]:1
7	CHEMBL3628203	COn1c(-c2ccc(OCC(C)C)c(C#N)c2)nc(C)c1C(=O)O	[#6]1:[#6]:[#6]:[#6]:[#6](-[#8]):[#6]:1
7	CHEMBL3646189	O=C(c1ccccc1-c1ccccc1)N1CC2CN(c3nccc(-c4cccs4)n3)CC2C1	[#8]=[#6]-[#7]1-[#6]-[#6]-[#6]-[#6]-1
7	CHEMBL3665337	CCN1CCCc2c(c3ccc(-n4ccc(OCc5ccccc5)cc4=O)cc3n2C)C1	[#6]1:[#6](=[#8]):[#7]:[#6]:[#6]:[#6]:1
7	CHEMBL366668	CN(C)CCCn1nc(C2=C(c3cn(-c4ccccc4)c4ccccc34)C(=O)NC2=O)c2ccccc21	[#6]-[#7](-[#6])-[#6]-[#6]-[#6]-[#7]
7	CHEMBL3693155	C[C@H](O)CNS(=O)(=O)c1ccccc1-c1ccc(-c2cnc(N)c(C#N)n2)c(F)c1	[#6]1:[#6]:[#6](-[#9]):[#6]:[#6]:[#6]:1
7	CHEMBL3740230	CCN(CC)C(=O)c1cc2sccc2n1Cc1ccc(OC)cc1	[#6]1(:[#6]:[#6]:[#6]:[#6]:[#6]:1)-[#6]
7	CHEMBL3741307	Cc1ccc(S(=O)(=O)Oc2ccc3c(C)cc(=O)oc3c2)cc1	[#6]1:[#6]:[#6](-[#8]):[#6]:[#6]:[#6]:1
7	CHEMBL3785250	CC(C)(C)[C@@H](O)C(=O)N1C[S+]([O-])C[C@H]1C(=O)NCc1cc(Cl)ccc1-n1cnnn1	[#6]-[#6](-[#6])(-[#6])-[#6@@H](-[#8])-[#6]
7	CHEMBL3912853	N#Cc1cc(-c2ccnc(Nc3ccc(CN4CCOCC4)nc3)n2)cnc1N1CCCOCC1	[#7]1(-[#6]-[#6]-[#8]-[#6]-[#6]-1)-[#6]
7	CHEMBL3955366	CN(C)C(=O)CN1CCC(CCOc2ccc(-c3nc(C#N)nc4c3ccn4CC3CCOC3)cc2C(F)(F)F)CC1	[#6]1:[#6]:[#6]:[#6](-[#8]):[#6]:[#6]:1
7	CHEMBL3986755	Cc1cc(-c2n[nH]c3ccc(C(=O)NC4CCCC(Cn5ncc6cccnc65)C4)cc23)ccn1	[#6]1:[#6]:[#7]:[#6](:[#6]:[#6]:1)-[#6]
7	CHEMBL405668	Cc1ccc(N=C2NC(=O)/C(=C\c3ccc(N(C)C)cc3)S2)cc1	[#16]1-[#6]-[#7]-[#6](=[#8])-[#6]-1=[#6]
7	CHEMBL4065116	COc1cc(C#N)ccc1S(=O)(=O)Nc1ccc2c(c1)cc(C(C)C)c(=O)n2C	[#8]-[#6]1:[#6]:[#6]:[#6]:[#6]:[#6]:1
7	CHEMBL4066218	Cc1cccc(NS(=O)(=O)c2ccc3ccccc3c2)c1C(=O)O	[#6]1:[#6]:[#6](-[#16]):[#6]:[#6]:[#6]:1
7	CHEMBL4455185	N#C/C(=C(/N)c1cc(O)c(O)c([N+](=O)[O-])c1)c1ccncn1	[#6]1(:[#6]:[#6]:[#7]:[#6]:[#7]:1)-[#6]
7	CHEMBL4467510	O=C(Cn1cccn1)NC1CCN(c2c(F)cc3c(=O)c(C(=O)O)cn(C4CC4)c3c2Cl)C1	[#6]1:[#6]:[#6]:[#6]:[#6]:[#6]:1-[#9]
7	CHEMBL4473417	FC(F)(F)c1ccccc1NCc1ccc(CNc2ccccc2C(F)(F)F)s1	[#6]-[#6]1:[#16]:[#6](-[#6]):[#6]:[#6]:1
7	CHEMBL4573936	CCn1cnc2ccc(C(=O)NC3CC3)cc2c1=O	[#6]1:[#6](:[#7]:[#6]:[#7]:[#6]:1)=[#8]
7	CHEMBL4644632	COC(=O)[C@@]1(C)C[C@@H](C)O[C@H]1O[C@@H]1C[C@H]2CC[C@@H]3[C@H](CC[C@]4(C)[C@@H](C5=CC(=O)OC5)C[C@@H](O)[C@]34O)[C@@]2(C(=O)O)C[C@H]1O	[#6]1-[#6@@]-[#6@@H]-[#6]-[#6@H]-[#6@@H]-1-[#8]
7	CHEMBL484823	O=C1c2ccccc2C(=O)N1COC(=S)N(C(=O)c1cccc([N+](=O)[O-])c1)c1ccc(Cl)cc1	[#6]1-[#6]:[#6]-[#6]-[#7]-1-[#6]-[#8]
7	CHEMBL4854747	CS(=O)(=O)c1cccc(-c2c(-c3cccc(OCc4ccc(F)cc4)c3)nc3sccn23)c1	[#8]-[#6]1:[#6]:[#6]:[#6]:[#6]:[#6]:1
7	CHEMBL489105	Nc1ncc(S(=O)(=O)c2ccc(NO)cc2)s1	[#6]1:[#6]:[#6]:[#6](-[#7]):[#6]:[#6]:1
7	CHEMBL4918920	C#CCN(CC#N)C(=O)c1c(F)cccc1Br	[#35]-[#6]1:[#6]:[#6]:[#6]:[#6]:[#6]:1
7	CHEMBL4961601	Cc1nc(C)c(Br)c(NC[C@@H](O)CO)n1	[#6]1:[#7]:[#6]:[#6]:[#6](-[#7]):[#7]:1
7	CHEMBL498206	Cc1cc2nc(-c3c(N)c4ccccc4[nH]c3=O)[nH]c2cc1C	[#6]1:[#6]:[#6](-[#7]):[#6]:[#6]:[#7H]:1
7	CHEMBL5001658	Cn1nc(CN(C2CCCC2)S(C)(=O)=O)c2c1CCC2	[#6]1:[#7](:[#7]:[#6](-[#6]):[#6]:1)-[#6]
7	CHEMBL5008357	Cc1cc(OC(=O)c2ccc(Cl)cc2)c(C)cc1CN1CCOCC1	[#6]-[#7]1-[#6]-[#6]-[#8]-[#6]-[#6]-1
7	CHEMBL5009597	CNC(=O)c1nc(-c2ccccc2)n2c1CCN(C(=O)Cn1ccnc1)CC2	[#6](=[#8])-[#6]1:[#7]:[#6]:[#7]:[#6]:1
7	CHEMBL503211	N#Cc1c2c(n(-c3ccccc3)c1N)C(=O)c1ncccc1C2=O	[#7]#[#6]-[#6]1:[#6]:[#6]:[#7]:[#6]:1
7	CHEMBL5084045	COc1cccc(/C=C/C(=O)OCCc2ccccc2)c1OC	[#6]=[#6]-[#6](=[#8])-[#8]-[#6]-[#6]
7	CHEMBL5085830	CN(C)CCn1c(=O)c2ccccc2c2ccc3cc(Br)ccc3c21	[#6]1:[#6]:[#6](-[#35]):[#6]:[#6]:[#6]:1
7	CHEMBL5179967	O=C(CN1CCC(O)(c2ccc(Cl)cc2)CC1)c1ccc(F)cc1	[#6]1:[#6]:[#6]:[#6](-[#17]):[#6]:[#6]:1
7	CHEMBL5189044	Nc1cccc2c1CCNC2c1ccccc1	[#7]-[#6]1:[#6]:[#6]:[#6]:[#6]:[#6]:1
7	CHEMBL5196950	COc1ccccc1N1CCN(CCC[C@H]2CCCN2S(=O)(=O)c2ccccc2F)CC1	[#16]-[#6]1:[#6]:[#6]:[#6]:[#6]:[#6]:1
7	CHEMBL5204542	CN1CCCC1CCO/N=C1C(=C2/C(=O)Nc3ccccc32)/Nc2ccccc2/1	[#7]1-[#6]:[#6]-[#6](=[#7]-[#8])-[#6]-1
7	CHEMBL5266304	CCc1ccc(N(CC(C)C)S(=O)(=O)c2ccc3c(c2)C(C)CC(C2CCOCC2)O3)cc1	[#6]1:[#6]:[#6]:[#6]:[#6](-[#7]):[#6]:1
7	CHEMBL5313296	Fc1cc(-c2nc3ccncc3[nH]2)ccc1N1CCOCC1	[#9]-[#6]1:[#6]:[#6]:[#6]:[#6]:[#6]:1
7	CHEMBL5400021	Clc1ccccc1Cn1cc(Cc2c[nH]nn2)c2ccccc21	[#6]1:[#6]:[#7](-[#6]):[#6]:[#6]:1-[#6]
7	CHEMBL5426771	CN(C)C(=O)[C@@H](NC(=O)c1nnccc1-c1ccc(C(F)(F)F)cc1)c1cccc(C(F)(F)F)c1	[#6]-[#7](-[#6])-[#6]-[#6@@H]-[#7]-[#6]
7	CHEMBL5491136	O=C(O)CSCC(=O)Nc1ccccc1N1CCCCC1	[#6](-[#8])-[#6]-[#16]-[#6]-[#6]=[#8]
7	CHEMBL580968	COc1nc2c(CCN3CC[C@H](NCc4cc(C#N)c5c(c4)OCCO5)[C@H](O)C3)ccnc2cc1F	[#7]1-[#6]-[#6]-[#6@@H](-[#6@H]-[#6]-1)-[#7]
7	CHEMBL94357	CC#CCOc1ccc(S(=O)(=O)N(C)[C@@H](C(=O)NO)C(C)C)cc1	[#6](-[#6])(-[#6])-[#6@@H](-[#7]-[#6])-[#6]
7	CHEMBL9821	COc1cc(NS(C)(=O)=O)ccc1Nc1c2ccccc2nc2ccc(C)cc12	[#6]1:[#7]:[#6]:[#6]:[#6](-[#7]):[#6]:1
