# Supplementary material for: Guiding Similarity Search in Chemical Fragment Spaces with Weighted Fingerprints
Source: J Chem Inf Model. 2026 Feb 10;66(4):2220–9. doi: 10.1021/acs.jcim.5c02952 (PMC12933719; doi:10.1021/acs.jcim.5c02952)
Supplement: Supplementary file 2 [file ci5c02952_si_002.zip › Supporting_Information_Data/Statistical_Validation/Query_Data/queries_savi_min_feature_size_2.csv]

pattern-size	chembl-id	query-smiles	weighting-smarts
3	CHEMBL1075972	CCCNC(=O)c1cc(N2CCC(N3CCCC3)CC2)cc(C(F)(F)F)c1	[#7]-[#6]=[#8]
3	CHEMBL1089857	CC(C)OC(=O)N1CCC(COc2ccc(N3CCN(S(=O)(=O)CC4CCCCC4)CC3)nc2)CC1	[#16](=[#8])=[#8]
3	CHEMBL1207147	O=C(/C=C/c1c(C(=O)O)[nH]c2cc(Cl)cc(Cl)c12)Nc1ccc(C(=O)O)cc1	[#6](-[#7])-[#6]
3	CHEMBL1269479	CN(C)CCCC(O)(c1ccccc1)c1ccccc1	[#7]-[#6]-[#6]
3	CHEMBL132519	O=C(/C=C/c1cccnc1)NC[C@H]1CN(c2ccc(C3CCS(=O)(=O)CC3)c(F)c2)C(=O)O1	[#8]=[#6]-[#6]
3	CHEMBL1381818	CCOC(=O)c1ccc(NC(=O)c2cccc(S(=O)(=O)N3CCN(C(C)=O)CC3)c2)cc1	[#16](=[#8])=[#8]
3	CHEMBL1389681	COc1ccc(/C=C/C(=O)NCCc2nc3ccccc3[nH]2)cc1	[#6](=[#8])-[#6]
3	CHEMBL1424022	COc1ccc(-c2noc(CCC(=O)N3CCN(c4cccc(C(F)(F)F)c4)CC3)n2)cc1	[#6]-[#6]=[#8]
3	CHEMBL1469936	CCOC(=O)C1=C(N)Oc2c(oc(CO)cc2=O)C1c1ccc(F)c(F)c1	[#8]-[#6]=[#8]
3	CHEMBL1470097	Cc1c(Cl)cccc1NC(=O)NN1CCN(C)CC1	[#7]-[#6]-[#7]
3	CHEMBL1489862	Cc1occc1-c1nnc(SCC(=O)c2c(N)n(Cc3ccccc3)c(=O)n(C)c2=O)n1C	[#16]-[#6]-[#6]
3	CHEMBL1495647	COc1cc(OC)cc(C(=O)Nc2ccc3oc(-c4ccccc4C)nc3c2)c1	[#6](=[#8])-[#7]
3	CHEMBL1512384	CC(C)c1ccc(OCC(=O)Nc2c(Cl)ccc3nsnc23)cc1	[#6](-[#6])-[#8]
3	CHEMBL1534757	COc1ccc(-n2c(C)c(C(=O)O)c3cc(OC)c4ccccc4c32)cc1	[#6](=[#8])-[#8]
3	CHEMBL1554372	CCOc1ccc(C2=CC(=O)C[C@H](c3ccc(OC)cc3)C2)cc1	[#6]-[#6]-[#8]
3	CHEMBL158759	Cc1ccc(-c2cc(NC(=O)C3Cc4ccccc4C3)[nH]n2)cc1	[#7]-[#6]=[#8]
3	CHEMBL1606079	CCOC(=O)C1CCCN(c2nc3ccccc3nc2C(C#N)C(=O)OCCOC)C1	[#6]-[#6]#[#7]
3	CHEMBL164135	O=C(O)Cc1nccn1Cc1ccccc1	[#6](-[#8])-[#6]
3	CHEMBL1672675	CC/C=C\C/C=C\C/C=C\CCCCCCCC(=O)NCC(O)CO	[#6]-[#7]-[#6]
3	CHEMBL1700681	Cc1cc(C)n2ncc(C(=O)Nc3ccc4c(c3)OCCO4)c2n1	[#6](=[#8])-[#7]
3	CHEMBL1770269	CCN(CC)C(=S)SCC1=CCOC1=O	[#7]-[#6]=[#16]
3	CHEMBL1789349	CC=CCNC(=O)OCCCc1c[nH]cn1	[#6]-[#6]-[#7]
3	CHEMBL1822000	N=C(N)NCCC[C@H]1NCCc2c1[nH]c1cc(Br)ccc21	[#6](-[#7])-[#7]
3	CHEMBL18594	NCC(O)C1CC=CCC1	[#7]-[#6]-[#6]
3	CHEMBL18809	CCCCN(C(=O)c1cc2cc(O)ccc2n1C)c1ccccc1	[#7]-[#6]=[#8]
3	CHEMBL1911959	CCCCCNC(=O)C1CCCC1=O	[#7]-[#6]=[#8]
3	CHEMBL1946600	O=C(Cc1ccc(-c2ccc(C(F)(F)F)nc2)cc1)N[C@@H]1COc2nc([N+](=O)[O-])cn2C1	[#7+](=[#8])-[#8-]
3	CHEMBL1978555	O=[N+]([O-])c1nccn1COCCF	[#8]-[#6]-[#6]
3	CHEMBL1979929	O=CC(O)C(O)C(O)C(O)COC(=O)NCCCCC(=O)C(F)(F)C(F)(F)C(F)(F)C(F)(F)C(F)(F)C(F)(F)C(F)(F)F	[#8]-[#6]-[#7]
3	CHEMBL2022820	N#Cc1c(-c2ccccc2)csc1NC(=O)c1ccc(-c2ccccc2)[nH]c1=O	[#7]-[#6]=[#8]
3	CHEMBL2035237	CN(C)c1ccc(-c2nnc(SCC(=O)c3ccccc3)o2)cc1	[#16]-[#6]-[#6]
3	CHEMBL212459	COC(=O)NCC(CCn1ccc(=O)[nH]c1=O)COC(c1ccccc1)(c1ccccc1)c1ccccc1	[#6](=[#8])-[#7]
3	CHEMBL2133514	C[C@H](CO)N1C[C@H](C)[C@H](CN(C)C(=O)Nc2ccccc2)Oc2ncc(C#Cc3ccc(C(F)(F)F)cc3)cc2C1=O	[#7]-[#6]-[#7]
3	CHEMBL2178023	O/N=C(\CSc1ccncc1)c1cc(Cl)sc1Cl	[#8]-[#7]=[#6]
3	CHEMBL2205348	COc1cc2c(cc1OCC(=O)OCCO[N+](=O)[O-])C(=O)C(C)OC2	[#7+](=[#8])-[#8-]
3	CHEMBL232268	COC(=O)c1ccc2[nH]c(COc3ccccc3)nc2c1	[#8]-[#6]=[#8]
3	CHEMBL2365807	CCC(=O)N(c1ccccc1)C1CCN(C(C)Cc2cccs2)CC1	[#6](=[#8])-[#7]
3	CHEMBL2386245	CC(=O)N1N=C(Cn2c([N+](=O)[O-])cnc2C)OC1c1cc(C)ccc1C	[#6]-[#6]=[#8]
3	CHEMBL2442945	CN(C(=O)Cn1c(=O)oc2ccc(-c3ccncc3)cc21)c1ccc(OC(F)(F)F)cc1	[#7]-[#6]=[#8]
3	CHEMBL272491	COC(=O)c1c(F)cccc1-c1ccc(CNC(=O)[C@@H](O)C(C)(C)C)c(F)c1	[#7](-[#6])-[#6]
3	CHEMBL274788	CC(C)(C)C(=O)Oc1coc(COC2CCOCC2)cc1=O	[#6]-[#6]=[#8]
3	CHEMBL277208	CC(NC(=O)c1ccc(N)cc1)c1ccccc1	[#6]-[#7]-[#6]
3	CHEMBL300119	O=C1C=C(c2c[nH]c3ccc(C(=O)O)cc23)c2ccccc2C1=O	[#6](=[#8])-[#8]
3	CHEMBL3084420	COc1ccccc1C(=O)N[C@@H]1C[C@H]2CC[C@@H](C1)N2Cc1ccco1	[#6](=[#8])-[#7]
3	CHEMBL3194802	O=C(O)c1cc(N/N=C/c2ccncc2)ccc1Cl	[#6]=[#7]-[#7]
3	CHEMBL320073	CNc1nc(Cl)nc2c1ncn2CC(COC(C)=O)COP(=O)(O)O	[#6](-[#6])=[#8]
3	CHEMBL3250921	C[C@@H](O)C(=O)n1cnc2c(N)ncnc21	[#6](-[#6@@H])=[#8]
3	CHEMBL3273233	O=S(=O)(Cc1ccccc1)N/N=C/c1ccncc1	[#7]-[#7]=[#6]
3	CHEMBL3278838	CS(=O)(=O)N[C@@H](Cc1ccccc1)C(=O)Oc1ccc(Cl)cc1	[#6](-[#6@@H])=[#8]
3	CHEMBL3357957	N#CCNC(=O)[C@H](CCc1ccc(O)cc1)NC(=O)c1ccc(CN=[N+]=[N-])cc1	[#6](=[#8])-[#6@H]
3	CHEMBL340699	O=C(O)c1ccc(C(c2ccccc2)N2CCNCC2)cc1	[#8]=[#6]-[#8]
3	CHEMBL3451577	Cc1ccc(C(=O)NCCS(=O)(=O)Cc2ccccc2)c(C)c1	[#6](=[#8])-[#7]
3	CHEMBL3455445	CC(Cn1cncn1)NC(=O)NCC(C)(C)c1ccc(F)cc1	[#7]-[#6]-[#7]
3	CHEMBL3634978	CC(=O)NCCCN([C@H](C)C(=O)NO)S(=O)(=O)c1ccc(F)c(C)c1	[#8]=[#16]=[#8]
3	CHEMBL3647462	Cc1nn(C2CCCCC2)c2sc(C(=O)Nc3ccc(S(=O)(=O)N4CCN(C)CC4)cc3)cc12	[#6](=[#8])-[#7]
3	CHEMBL3651964	CCCOc1ccc(F)c(-c2ccc(N)c(C(=O)Nc3cnccc3[C@@H]3CC[C@H](O)[C@H](N)C3)n2)c1	[#6](=[#8])-[#7]
3	CHEMBL3663156	N#Cc1cn(-c2ccc(C(=O)O)cc2)cc1-c1ccc(OCCCO)cc1	[#6](=[#8])-[#8]
3	CHEMBL3687499	CCO[C@@H]1[C@H](C)C[C@H](c2ccncc2NC(=O)c2ccc(F)c(-c3c(F)cc(C)cc3F)n2)C[C@@H]1N	[#8]=[#6]-[#7]
3	CHEMBL3736339	COC(=O)C1=C(C)OP(=O)(OC)OCC1	[#8]-[#6]=[#8]
3	CHEMBL382829	Cc1c(C(F)(F)F)nn(-c2ccc(S(C)(=O)=O)cn2)c1OCC(C)C	[#8]=[#16]=[#8]
3	CHEMBL3915198	N#CCC1(n2cc(-c3ncnc4[nH]ccc34)cn2)CN(C2CCN(C(=O)C3CCCCCC3)CC2)C1	[#7]#[#6]-[#6]
3	CHEMBL3927645	O=C1NC(=O)/C(=C/c2cnn3c(NC4CC4)nc(N[C@H](C(=O)O)c4ccccc4)nc23)N1	[#6](-[#6@H])-[#8]
3	CHEMBL3951463	Cn1cc(-c2cc(S(C)(=O)=O)ccc2Oc2ccccc2F)c2cc[nH]c2c1=O	[#8]=[#16]=[#8]
3	CHEMBL4090204	O=C(c1ccc(F)cc1)N1CCN(CC2CCn3cc([N+](=O)[O-])nc3O2)CC1	[#7+](=[#8])-[#8-]
3	CHEMBL4095436	Nc1ccccc1CCO	[#6](-[#8])-[#6]
3	CHEMBL4128738	Cc1ccc(S(=O)(=O)n2ncc3cc([N+](=O)[O-])ccc32)cc1	[#8-]-[#7+]=[#8]
3	CHEMBL4249438	CCOC(=O)/C=C/[C@H](O)[C@H](CCc1ccccc1)C(=O)N[C@@H](CC(C)C)C(=O)OCc1ccccc1	[#6](=[#8])-[#7]
3	CHEMBL4540637	Cc1ccc(-c2noc(CNC(=O)C(C)C)n2)nn1	[#6](=[#8])-[#6]
3	CHEMBL4558892	COc1cc2c(N3CCN(C(=S)SCc4ccco4)CC3)ncnc2cc1OCCCN1CCCCC1	[#8]-[#6]-[#6]
3	CHEMBL4563746	COc1cc(OC)c(-c2cn3ccc(N4CCN(CCN5CCN(C(=O)OC(C)(C)C)CC5)CC4)cc3n2)cc1Cl	[#6](=[#8])-[#8]
3	CHEMBL4574057	CC(C)(C)c1ccc(NCc2cc([N+](=O)[O-])ccc2O)cc1	[#7+](=[#8])-[#8-]
3	CHEMBL4577586	C[C@H](Cc1ccsc1)NC(=O)NC[C@H](Cc1ccc2ccccc2c1)N(C)C	[#7]-[#6]-[#7]
3	CHEMBL4593599	C[C@H]1CCCCN1c1nc2cc(C(=O)O)ccc2nc1-c1cc2cc(F)ccc2o1	[#6](=[#8])-[#8]
3	CHEMBL4642139	O=c1[nH]c(SCCN2CCN(CCCOc3ccc(-c4ccccc4)cc3)CC2)nc2ccccc12	[#6]-[#6]-[#8]
3	CHEMBL469678	CC[C@H](C)[C@H](N)C(=O)N1Cc2ccc(C(C)(C)C)cc2C1	[#6](-[#6@H])=[#8]
3	CHEMBL4744677	COc1ccccc1S(=O)(=O)Nc1ccc2c(c1)C(=C1CCC1)C(=O)N2	[#16](=[#8])=[#8]
3	CHEMBL4786080	CC(=O)Nc1cc(Nc2ccc(F)c(C3CC3)c2)c2cc(C(=O)O)[nH]c2c1	[#6]-[#6]-[#7]
3	CHEMBL4795990	Cc1nc(NC(=O)NCCc2cn(CC(F)F)cn2)sc1C#Cc1cccnc1	[#9]-[#6]-[#9]
3	CHEMBL4802236	Nc1ccn([C@@H]2CO[C@H](COP(=O)(O)O)O2)c(=O)n1	[#6]-[#8]-[#15]
3	CHEMBL4856212	COc1ccc(-n2nc(-c3ccccc3)nc2CNc2ccc(C(=O)NO)cc2)cc1	[#7](-[#8])-[#6]
3	CHEMBL4856645	N#Cc1ccc2c(c1)[nH]c1c(NC(=O)C3CC3)nccc12	[#7]-[#6]=[#8]
3	CHEMBL4893014	Cn1ncc2c(=O)n(CC(=O)Nc3cccc(F)c3)nnc21	[#6](=[#8])-[#7]
3	CHEMBL4917971	CC1=C(c2ccccc2)[C@H]1C(=O)NC1(C(=O)O)CCCC1	[#8]-[#6]=[#8]
3	CHEMBL4947712	CS(=O)(=O)Nc1cccc2c1CCN(CCc1nc3ccccc3c(=O)[nH]1)C2	[#6]-[#16]-[#7]
3	CHEMBL4959734	C[C@H](Oc1ccccc1)C(=O)Nc1c(C(=O)Nc2ccc3c(c2)OCO3)oc2ccccc12	[#6](=[#8])-[#6@H]
3	CHEMBL4991258	Nc1ncc(C(=O)N2CCC[C@H](c3cccc(C(=O)O)c3)C2)c(-c2ccccc2)n1	[#6](=[#8])-[#8]
3	CHEMBL4991425	Cn1cccc1[C@@H](O)CCNC(=O)Nc1cccs1	[#6]-[#6]-[#7]
3	CHEMBL5081535	O=C(Nc1ccc(CN2CC[C@H](C(=O)O)C2)cn1)c1cccc(-c2ccc3c(c2)OCCO3)c1	[#8]=[#6]-[#7]
3	CHEMBL5089340	Cc1cc(O)cc(O)c1C(=O)NCCCCCCOc1ccc(C#N)cc1	[#6]-[#6]-[#8]
3	CHEMBL5178004	COc1ccc2nc(C)cc(OCC(=O)NC3CCC3)c2c1	[#8]-[#6]-[#6]
3	CHEMBL518507	O=C(O)CSc1nc(OCCc2ccccc2)cc(OCCc2ccccc2)n1	[#8]=[#6]-[#6]
3	CHEMBL5206829	Cc1cccc(N(C)C(=O)[C@@H]2C[C@H](O)CN2c2nc(C)cc(C(F)(F)F)c2C#N)c1	[#6](=[#8])-[#7]
3	CHEMBL5266529	CCOCc1nc2c(N)nc3ccccc3c2n1CCCN(Cc1cccc(OCC(=O)OC(C)C)c1)C(=O)CN1CCCC1	[#8]-[#6]=[#8]
3	CHEMBL5288057	COc1cc(OC/C=C(\C)C/C=C(\C)CC=C(C)C)c2c(=O)c3c(O)ccc(OC)c3oc2c1	[#8]-[#6]-[#6]
3	CHEMBL5395198	COc1nnc(NC(=O)c2cnc(C)cc2-c2ccc3ncncc3c2)s1	[#8]=[#6]-[#7]
3	CHEMBL5492373	CNC(C(=O)c1ccccc1)C(Oc1ccccc1)c1ccc(Br)cc1	[#6]-[#7]-[#6]
3	CHEMBL570936	Cc1nc(C(F)(F)F)ccc1C(=O)Nc1ccc(Cl)c(-c2cnc3ccccc3n2)c1	[#6](=[#8])-[#7]
3	CHEMBL580859	N#Cc1ccc(NC(=O)Nc2ccc3c(c2)CCN(C2CCC2)CC3)cc1	[#7]-[#6]-[#7]
3	CHEMBL598334	Cc1c(C(=O)NC(C)CN2CCN(c3ncccn3)CC2)c(-c2ccccc2)nn1-c1ccccc1	[#6](=[#8])-[#7]
3	CHEMBL97064	NC(CO)C(=O)N1CCCC1	[#6]-[#6]=[#8]
4	CHEMBL1161538	COc1ccc(C(=O)N(O)CCOC(=O)[C@@H](N)CCSC)cc1O	[#8]-[#6](=[#8])-[#6@@H]
4	CHEMBL119909	CC(C)[C@H](NC(=O)N(C)Cc1cncs1)C(=O)N[C@@H](Cc1ccccc1)[C@H](O)CN1CCN(Cc2cncs2)C[C@H]1C(=O)NC(C)(C)C	[#8]-[#6@H]-[#6@@H]-[#6]
4	CHEMBL1269974	Cc1cccc(CCN2CCC=C(CCC(=O)NO)C2=O)c1	[#8]=[#6]-[#7]-[#8]
4	CHEMBL1363242	N#C/C(=C\c1ccc(-c2cccc([N+](=O)[O-])c2)o1)C(=O)Nc1nc(-c2cccs2)cs1	[#7]#[#6]-[#6]=[#6]
4	CHEMBL1374230	Cn1c(=O)c2c(O)cc(NNC(=O)CC#N)nc2n(C)c1=O	[#6]-[#6]-[#6]#[#7]
4	CHEMBL1396294	O=C(Nc1cc(C(F)(F)F)ccc1Cl)c1cc(-c2cccs2)nc2ccccc12	[#9]-[#6](-[#9])-[#9]
4	CHEMBL1415515	COC(=O)Cc1c(C)nc2nc(Cc3ccccc3)nn2c1O	[#6]-[#8]-[#6]=[#8]
4	CHEMBL1426700	COc1cccc(NC(=O)c2cc([N+](=O)[O-])ccc2NC(=O)CNCC2CCCO2)c1	[#7]-[#6]-[#6]-[#7]
4	CHEMBL1440571	COc1ccc(-n2c(CCC(=O)O)ccc2-c2ccccc2)cc1	[#6]-[#6]-[#6]=[#8]
4	CHEMBL145305	COc1cccc(C(=O)NC(C)(C(=O)c2cc(C)cc(C)c2)C(C)C)c1C	[#7]-[#6]-[#6]=[#8]
4	CHEMBL1463377	Cc1cc(Br)cc2c(C(=O)NCC3CCCO3)cc(-c3ccccc3)nc12	[#6](=[#8])-[#7]-[#6]
4	CHEMBL1526914	COCCNC(=O)c1onc(CSc2cc(C)ccc2C)c1C(=O)O	[#8]-[#6]-[#6]-[#7]
4	CHEMBL1545104	Cc1ccccc1NC(=O)/C(C#N)=C/c1ccc(-c2ccc(Cl)c(C(=O)O)c2)o1	[#6](=[#8])-[#6]-[#6]
4	CHEMBL156749	COc1ccc(C#C/C(C)=C/CO/N=C2\CN3CCC2C3)cc1OC	[#6]=[#6]-[#6]-[#8]
4	CHEMBL1583715	COc1cc(/C=C/C(=O)c2ccc3c(c2)OCCO3)cc(Br)c1OCC(=O)N(C)C	[#6](-[#6]-[#7])-[#8]
4	CHEMBL1584260	CCCCSc1nnc([C@@H](NC(=O)OC(C)(C)C)C(C)C)o1	[#6]-[#6]-[#6]-[#16]
4	CHEMBL1591180	CCCC(=O)NCCc1c(I)[nH]c2ccc(OC)cc12	[#6]-[#6](=[#8])-[#7]
4	CHEMBL1591514	Cc1ccc(NS(=O)(=O)c2ccc(-n3cccn3)cc2)cc1Cl	[#8]=[#16](-[#7])=[#8]
4	CHEMBL1603285	O=C(/C=C\c1ccccc1)Nc1ccc(NC(=O)c2ccco2)cc1	[#6]=[#6]-[#6]-[#7]
4	CHEMBL1607877	CCC(=O)Nc1cccc(C(=O)/C=C/c2ccc(F)cc2)c1	[#6](=[#8])-[#6]=[#6]
4	CHEMBL161849	CN(C)CCNC(=O)c1cccc2c(N)c3cccc(-c4ccc([N+](=O)[O-])cc4)c3nc12	[#7]-[#6]-[#6]-[#7]
4	CHEMBL1731062	N[C@@H](Cc1c[nH]cn1)C(=O)Nc1ccc2ccccc2c1	[#6](-[#6@@H]-[#7])-[#7]
4	CHEMBL1796061	COCCCc1cc(C)c(C)c(CN(C(=O)[C@H]2CNCC[C@@H]2c2ccn(C)c(=O)c2)C2CC2)c1	[#6]-[#8]-[#6]-[#6]
4	CHEMBL1813959	COc1ccc(/C=C/C(=O)NS(=O)(=O)c2ccc(C)cc2)cc1	[#6](=[#8])-[#7]-[#16]
4	CHEMBL1874525	CC(C)[C@@H](CO)NC(=O)[C@H]1O[C@@H](n2cnc3c(N)ncnc32)[C@H](O)[C@@H]1O	[#6]-[#6@@H](-[#6])-[#7]
4	CHEMBL1921832	CC(C)C[C@@H]1NC(=O)[C@@H](NC(=O)OCc2ccccc2)Cc2ccc(cc2)OCCCCC[C@@H](C=O)NC1=O	[#7]-[#6](=[#8])-[#8]
4	CHEMBL1928721	CN(/N=C/c1cnn2ccc(C#N)cc12)S(=O)(=O)c1cccc([N+](=O)[O-])c1	[#8]=[#16](-[#7])=[#8]
4	CHEMBL194947	CC(C)(C)c1ccccc1C/N=C(\S)NCc1ccc(NS(C)(=O)=O)c(F)c1	[#8]=[#16](-[#6])=[#8]
4	CHEMBL2007559	CCCNC(=O)c1ccc(Nc2nc(NCC(F)(F)F)c3sccc3n2)cc1	[#6]-[#7]-[#6]=[#8]
4	CHEMBL2008640	CCN(CC)CSc1nc2ccccc2[nH]1	[#6]-[#7](-[#6])-[#6]
4	CHEMBL2013179	N/C(=N\O)c1nc(Cl)c(NCC(=O)O)nc1N	[#7]-[#6]=[#7]-[#8]
4	CHEMBL2032135	O=CN(O)C[C@@H](CC1CCCC1)C(=O)N1CCC[C@H]1C(=O)NC(=O)NC1CCCCC1	[#8]=[#6]-[#7]-[#8]
4	CHEMBL2043175	CCOc1cc(/C=C/C(=O)c2ccc3c(c2O)C=CC(C)(C)O3)ccc1O	[#6](=[#8])-[#6]=[#6]
4	CHEMBL2110588	CCCCCCCC(=O)N[C@H](CN1CCCC1)[C@H](O)c1ccc2c(c1)OCCO2	[#8]=[#6]-[#6]-[#6]
4	CHEMBL2158845	NS(=O)(=O)c1cccc(Nc2nccc(-c3ccnc(N4CCOCC4)c3)n2)c1	[#7]-[#16](=[#8])=[#8]
4	CHEMBL2204127	C/C(=N\NC(=O)CSc1nnnn1C)c1ccccc1Cl	[#6]=[#7]-[#7]-[#6]
4	CHEMBL224219	O=C(CCc1ccccc1)NC1CCN(Cc2ccc(Cl)c(Cl)c2)C1	[#8]=[#6]-[#6]-[#6]
4	CHEMBL2270237	CCC1(C(=O)NCCc2cc(Cl)sc2Cl)C(C)C1(Cl)Cl	[#6](=[#8])-[#7]-[#6]
4	CHEMBL2316122	C[C@@H](CO)NC(=O)c1c(O)c2ncc(Cc3ccc(F)cc3)cc2n(C)c1=O	[#6]-[#6@@H](-[#6])-[#7]
4	CHEMBL2325694	Cc1ccc(Oc2c(/C=C3\SC(=S)N(CC(=O)O)C3=O)c(C)nn2-c2ccccc2)c(C)c1	[#8]=[#6](-[#8])-[#6]
4	CHEMBL2425731	OCCCCCCNC(=S)N/N=C\c1ccc(OCc2cn(Cc3ccccc3)nn2)cc1	[#6](=[#16])-[#7]-[#7]
4	CHEMBL284440	O=C(COc1ccc(Cl)cc1Cl)N[C@@H](Cc1ccccc1)[C@@H](O)CN(CCc1ccc2c(c1)OCO2)C(=O)CCN1C(=O)c2ccccc2C1=O	[#6]-[#7]-[#6@@H]-[#6@@H]
4	CHEMBL300780	O=C(NCCCCN1CCN(c2cccc(Cl)c2Cl)CC1)c1ccc2c(c1)Cc1ccccc1-2	[#8]=[#6]-[#7]-[#6]
4	CHEMBL3105552	COc1cc([C@@H](OC(C)=O)[C@@H](C)Oc2c(OC)cc(/C=C/CO)cc2OC)cc(OC)c1OC	[#8]=[#6]-[#8]-[#6@@H]
4	CHEMBL33013	CCCc1nc(-c2ccc(S(=O)(=O)Nc3ccc(CCNC[C@H](O)c4cccnc4)cc3)cc2)no1	[#16](=[#8])(=[#8])-[#7]
4	CHEMBL330845	NCCCCCC/C(=C\C(N)C(=O)O)CP(=O)(O)O	[#6](-[#7])-[#6]=[#8]
4	CHEMBL3351031	CCNC(=O)[C@H]1O[C@@H](n2cnc3c(N)[n+](Cc4ccccc4[N+](=O)[O-])cnc32)[C@H](O)[C@@H]1[O-]	[#6]-[#7]-[#6]=[#8]
4	CHEMBL3422364	Cc1occc1C(=O)N/N=C\c1cccc(Cl)c1O	[#7](-[#7])-[#6]=[#8]
4	CHEMBL3453689	CC(C)C(=O)Nc1cccc(CNC(=O)CSCc2ccccn2)c1	[#16]-[#6]-[#6]-[#7]
4	CHEMBL3464982	COCc1cc(N(CC(F)F)C2CC2)n2ncnc2n1	[#6]1(-[#6]-[#6]-1)-[#7]
4	CHEMBL3471225	CCCS(=O)(=O)NC1CCc2c(ccc(=O)n2CC2CC2)C1	[#6]-[#6]-[#16]-[#7]
4	CHEMBL3475645	N[C@@H]1CCN(Cc2cc(-c3ccccc3OC(F)(F)F)no2)C[C@H]1O	[#6](-[#9])(-[#9])-[#9]
4	CHEMBL3485711	CCNc1ncc(C(=O)NCCc2csc(-c3ncccn3)n2)cn1	[#8]=[#6]-[#7]-[#6]
4	CHEMBL3673006	O=C(Nc1ccc(Cl)cn1)Nc1ccc([C@H]2CNCCO2)cc1Cl	[#8]=[#6](-[#7])-[#7]
4	CHEMBL3704475	Cc1c(OC(C)C)nn2c(=N)n(CC(=O)c3cc(OCCO)cc(C(C)(C)C)c3)nc2c1C	[#8]-[#6](-[#6])-[#6]
4	CHEMBL3758254	CC(CCCNCCC12CC3CC(CC(C3)C1)C2)Nc1ccnc2cc(Cl)ccc12	[#6]-[#6](-[#7])-[#6]
4	CHEMBL379618	COCCNc1nc(-c2ccc(C(C)=O)s2)nc2c1ncn2C(C)C	[#8]-[#6]-[#6]-[#7]
4	CHEMBL380036	CN(C(=O)c1ccc(-c2ccc(C(F)(F)F)cc2)cc1)[C@H]1CCN(C(=O)N2CC[C@@H](N)C2)C1	[#6](-[#9])(-[#9])-[#9]
4	CHEMBL380163	COc1ccc(OC)c(NCCCCCCCCCCCCO)c1	[#7]-[#6]-[#6]-[#6]
4	CHEMBL3901989	COc1cccc(CN(Cc2ccc(C(=O)O)cc2)S(=O)(=O)c2ccc(O)cc2)c1	[#7](-[#6])(-[#16])-[#6]
4	CHEMBL4078329	O=C(NCc1ccc(CNS(=O)(=O)c2ccc3c(c2)CCO3)cc1)c1cccc2c1COC2	[#7]-[#16](=[#8])=[#8]
4	CHEMBL4092056	CCCCCCNC(=O)Nc1nc2ccccc2[nH]1	[#6]-[#6]-[#7]-[#6]
4	CHEMBL4166992	NC(=O)c1cnn(-c2ccc(-n3cc(-c4cccc(C(=O)O)c4)nn3)cc2)c1C(F)(F)F	[#6](-[#9])(-[#9])-[#9]
4	CHEMBL4175064	O=[N+]([O-])c1cccc(Nc2nc(-c3cccc(C(F)(F)F)c3)nc3ccc([N+](=O)[O-])cc23)c1	[#6](-[#9])(-[#9])-[#9]
4	CHEMBL4209443	CCc1cc(C(=O)NC[C@H](C)N(CC)CC)cc(-c2cnn3ccc(-c4cccs4)nc23)n1	[#6](-[#6@H]-[#7])-[#7]
4	CHEMBL4215352	Cc1cc(-c2c(Cl)cncc2OC(F)F)cc2c1NC(=O)C2	[#8]-[#6](-[#9])-[#9]
4	CHEMBL4444820	CNC(=O)Nc1cc(Oc2ccccn2)c(-c2ccc(OCCO)nc2)cn1	[#8]-[#6]-[#6]-[#8]
4	CHEMBL4446857	C=CC(=O)N1CCN(C(=O)Cn2c(=O)c3c(ncn3C)n(C)c2=O)CC1	[#6]=[#6]-[#6]=[#8]
4	CHEMBL4449485	CC(C)(C)CNC(=O)Nc1ccc2c(c1)CCN2Cc1ccc(F)cc1	[#7]-[#6](-[#7])=[#8]
4	CHEMBL4552999	CC(C)(C)NCCNC(=O)CC1(O)CCCC1	[#6](=[#8])(-[#6])-[#7]
4	CHEMBL4573825	N#Cc1ccc(Cn2c3c(c(O)c(C(=O)NCC(=O)O)c2=O)COCC3)c(F)c1	[#6](-[#6]-[#8])-[#7]
4	CHEMBL4575563	N=C(N)NCCC[C@H](NC(=O)[C@H](CCCCN)NC(=O)c1ccccc1)C(=O)O	[#7](-[#6]-[#6@H])-[#6@H]
4	CHEMBL4580784	COc1ncc(-c2cc(OCC3CC3)c3ncnc(C)c3c2)cc1NS(=O)(=O)c1ccc(F)cc1F	[#7]-[#16](=[#8])=[#8]
4	CHEMBL4582007	NC(CCc1ccccc1)c1csc(Nc2cc(NCCCO)ncn2)n1	[#6]-[#6]-[#6]-[#8]
4	CHEMBL463317	COC(=O)[C@@]12C[C@@H]3C[C@H]([C@H](C)O)[C@@H]1N(CCc1c2[nH]c2ccc(OC)cc12)C3	[#6]-[#8]-[#6]=[#8]
4	CHEMBL4643677	Nc1ccc(S(=O)(=O)Nc2nccc(-n3ccc4ccccc43)n2)cc1	[#7]-[#16](=[#8])=[#8]
4	CHEMBL468394	C=C1CC[C@@H]2[C@](C)(CO)[C@H](O)CC[C@@]2(C)[C@@H]1CCC(=O)O	[#6]-[#6](=[#8])-[#8]
4	CHEMBL4775991	Oc1ccc(Br)cc1CNc1cc(C(F)(F)F)ccc1Cl	[#9]-[#6](-[#9])-[#9]
4	CHEMBL485112	CCOC(=O)C1C(=O)C=C(N2CCOCC2)CC1C	[#6]-[#8]-[#6]=[#8]
4	CHEMBL4858719	Nc1ncnc2c1c(-c1cnc3[nH]ccc3c1)nn2CCCCCC(=O)NO	[#6](=[#8])(-[#7])-[#6]
4	CHEMBL4859468	CCOC(=O)/C=N/c1cnc(Nc2ccc(N3CCOCC3)cc2)nc1NC(C)C	[#6]-[#8]-[#6]=[#8]
4	CHEMBL4899715	CCOCCCN1C(=O)c2c(NC(C)=O)c3cc(F)ccc3n2C[C@@]1(C)C(=O)NC1CCCC1	[#8]-[#6]-[#6]-[#6]
4	CHEMBL4901009	CCC(C)NC(=O)CC(c1cccc2c1OCO2)c1c[nH]c2ccccc12	[#6]-[#6](-[#6])-[#7]
4	CHEMBL4941994	COc1ccc(CC(=O)NC[C@H]2CCC3(CCOCC3)CO2)c(C)c1	[#8]=[#6]-[#7]-[#6]
4	CHEMBL4948884	CN1CCN2C[C@@H](NC(=O)c3ccc(CCC(C)(C)O)cc3)C[C@H]2C1	[#6](-[#8])-[#6]-[#6]
4	CHEMBL4969551	CC[C@@]1(C(=O)NCc2cccc(COC3CCOCC3)c2)CCCN1	[#6](=[#8])-[#7]-[#6]
4	CHEMBL5028291	COc1ccc(CNC(=O)c2cc(F)ccc2N2CCOCC2)cc1OP(=O)(O)O	[#6](=[#8])-[#7]-[#6]
4	CHEMBL5083020	CNC(=O)Nc1cc2c(cc1F)[C@@]1(CC2)OC(=O)N(CC(=O)N2Cc3ccc(F)cc3CC[C@H]2C2CC2)C1=O	[#7]-[#6](=[#8])-[#7]
4	CHEMBL5091994	CC(C)(C)NS(=O)(=O)c1cccc(NC(=O)c2ccc(C(C)(O)C(F)(F)F)nc2N2CCC3(CC2)CC3)n1	[#7]-[#16](=[#8])=[#8]
4	CHEMBL5287227	O=S(=O)(N[C@H]1CC[C@@](c2ccccc2)(S(=O)(=O)c2ccc(Cl)cc2)CC1)C(F)(F)F	[#6](-[#9])(-[#9])-[#9]
4	CHEMBL5427630	O=C(CCOCCNc1cccc2c1CN(C1CCC(=O)NC1=O)C2=O)NCCCC(=O)Nc1ccc(N(C(=O)CCl)C(C(=O)NCCc2ccccc2)c2cccs2)cc1	[#6](-[#17])-[#6]-[#7]
4	CHEMBL5428501	CCOc1cncc(-c2ccc(C(=O)NC(C)(CC)c3ccnc(NS(=O)(=O)C4CC4)n3)c(F)c2)n1	[#16]-[#6]1-[#6]-[#6]-1
4	CHEMBL5437906	C/C(=N\NC(=N)N)c1sc(N/N=C/c2ccccc2F)nc1C	[#7]-[#7]-[#6]-[#7]
4	CHEMBL5498982	NCCCC(=O)OCCN1CCN(c2cccc3c2ccn3S(=O)(=O)c2ccccc2)CC1	[#6]-[#6](=[#8])-[#8]
4	CHEMBL5499754	CC(C)C[C@H](NC(=O)OCCSc1ccccc1)C(=O)N[C@@H](C[C@@H]1CCNC1=O)C(O)S(=O)(=O)O	[#8]-[#6]-[#6]-[#16]
4	CHEMBL562928	COc1ccc(-c2cc(Cc3ccccc3OC)/c(=N/N=C(\C)C(C)=O)[nH]n2)cc1	[#7]=[#6](-[#6])-[#6]
4	CHEMBL567836	Cc1c2c(nn1CC(=O)N/N=C/c1ccsc1)-c1ccccc1S(=O)(=O)N2C	[#7](-[#7]=[#6])-[#6]
4	CHEMBL594980	C=Cc1ccc2oc(-c3ccc(NC(=O)COc4ccccc4C)cc3)nc2c1	[#7]-[#6](=[#8])-[#6]
4	CHEMBL83492	Cc1noc(C)c1C(=O)N[C@@H](Cc1ccc(NC(=O)c2c(Cl)cccc2Cl)cc1)C(=O)O	[#8]=[#6]-[#7]-[#6@@H]
4	CHEMBL94727	C[C@@H](C=O)NC(=O)OC(C)(C)C	[#6](-[#6@@H]-[#7])=[#8]
5	CHEMBL1159837	O=C(Nc1cccc(Cl)c1)S(=O)(=O)O	[#6]-[#16](=[#8])(=[#8])-[#8]
5	CHEMBL1205116	O=C(O)CCC/C=C\C[C@H]1[C@@H]2CCC(C2)[C@@H]1NS(=O)(=O)c1ccc(-c2ccccc2)cc1	[#6](-[#8])-[#6]-[#6]-[#6]
5	CHEMBL121498	CCOC(=O)CP(=O)(OCC1OC(n2cc(C)c(=O)[nH]c2=O)CC1N=[N+]=[N-])OC1CCCCC1	[#8]-[#6]-[#6]-[#15]=[#8]
5	CHEMBL1242564	CC[C@H](O)[C@@H](C)[C@H]1O[C@@H]1C[C@@](C)(O)/C=C/C=C(\C)[C@H]1OC(=O)C[C@H](O)CC[C@@](C)(O)[C@@H](OC(C)=O)CC[C@@H]1C	[#8]1-[#6@H](-[#6@@H]-[#6@H])-[#6@H]-1
5	CHEMBL1300119	CCC(C)(C)NC(=O)CN(Cc1ccco1)C(=O)CCC(=O)Nc1nccs1	[#7]-[#6](=[#8])-[#6]-[#7]
5	CHEMBL1305978	C=CCNC(=O)c1ccc(S(=O)(=O)CC)c(Cl)c1Cl	[#6]=[#6]-[#6]-[#7]-[#6]
5	CHEMBL1307369	Cc1cnc(C(=O)OCC(=O)Nc2ccc(C)c(S(=O)(=O)N3CCCCCC3)c2)cn1	[#6](=[#8])-[#8]-[#6]-[#6]
5	CHEMBL1337832	CC(=O)OC1CC(C)(C)N(OC(=O)CCCN2C(=O)c3ccccc3C2=O)C(C)(C)C1	[#8]-[#6](=[#8])-[#6]-[#6]
5	CHEMBL1341257	CC1Cc2ccccc2N1C(=O)COC(=O)CNC(=O)c1ccc(Br)o1	[#7]-[#6](=[#8])-[#6]-[#8]
5	CHEMBL1362999	CCOC(=O)c1cc(CC)sc1NC(=O)C1CC(=O)NN1Cc1ccccc1	[#6]-[#6]-[#8]-[#6]=[#8]
5	CHEMBL1425199	O=C(O)CCCC(=O)Nc1ccc(Oc2ncnc3cc(Cl)ccc23)nc1	[#6]-[#6]-[#6](=[#8])-[#7]
5	CHEMBL1441324	Cc1ccc(S(=O)(=O)NCc2ccc3[nH]c(C)cc3c2)cc1	[#16](=[#8])(=[#8])-[#7]-[#6]
5	CHEMBL148218	CCCCC[C@@H](O)/C=C/[C@H]1C2CCC(CC2)[C@@H]1C/C=C\CCCC(=O)O	[#6]-[#6@@H](-[#8])-[#6]=[#6]
5	CHEMBL1566525	CCc1noc(C)c1C(=O)OC(C)C(=O)Nc1ccc(Cl)cn1	[#8]-[#6](-[#6])-[#6]-[#7]
5	CHEMBL1587748	O=C(CCN1C(=O)S/C(=C\c2ccc(Cl)cc2)C1=O)Nc1ccc(C(=O)O)cc1	[#6](-[#6]-[#6]-[#7])-[#7]
5	CHEMBL1587795	Cc1ccc(C2c3sc(O)nc3SC3C4CC(C5C(=O)N(C(C)C(=O)O)C(=O)C45)C23)cc1	[#7]-[#6]-[#6](=[#8])-[#8]
5	CHEMBL1589662	CSc1nc(SCC(N)=O)c2c3c(sc2n1)CN(C)CC3	[#16]-[#6]-[#6](-[#7])=[#8]
5	CHEMBL1599567	COC(C[C@H]1O[C@H]1[C@H](O)[C@@H](C)OCc1ccccc1)OC	[#8]1-[#6@@H]-[#6@@H]-1-[#6@H]-[#6@@H]
5	CHEMBL1622125	Cc1cc(C)c2sc(N(CCCN(C)C)C(=O)COc3ccc(Cl)cc3)nc2c1	[#8]=[#6](-[#6]-[#8])-[#7]
5	CHEMBL163562	CCCCCCCCCCCCCCCCOC(=O)CC(=O)Nc1c(C(C)C)cccc1C(C)C	[#8](-[#6](=[#8])-[#6])-[#6]
5	CHEMBL1668228	COc1ccccc1C(=O)Nc1ccc2nc(SCC(=O)NCc3ccccc3)sc2c1	[#16]-[#6]-[#6](=[#8])-[#7]
5	CHEMBL182960	Brc1cc(Br)cc(CNCCCNc2nc3ccc[nH]c-3n2)c1	[#7]-[#6]-[#6]-[#6]-[#7]
5	CHEMBL1910857	CC(C)(CCC(C(N)=O)(c1ccccc1)c1ccccc1)N1CC(OCc2cccc(O)c2)C1	[#6]-[#6]-[#6]-[#6]=[#8]
5	CHEMBL1923009	OCCOCCn1ccc2ncnc(Nc3ccc(Oc4cccc(Cl)c4)c(Cl)c3)c21	[#6]-[#6]-[#8]-[#6]-[#6]
5	CHEMBL1980552	CN(O)C(=O)c1ccc(OCc2cccc(Cl)c2)cc1	[#6]-[#7](-[#8])-[#6]=[#8]
5	CHEMBL199469	N#C/C(=C\c1cc(O)c(O)c(O)c1)C(=O)NCCCNC(=O)/C(C#N)=C/c1cc(O)c(O)c(O)c1	[#6](-[#6]-[#6]-[#7])-[#7]
5	CHEMBL2000165	CCN(CC)C(=O)CCCCCCCCC1CO1	[#6]-[#7](-[#6])-[#6]=[#8]
5	CHEMBL2005464	CCOC(=O)C(NC(=O)Nc1ccccc1F)(OC)C(F)(F)F	[#6]-[#6]-[#8]-[#6]=[#8]
5	CHEMBL202722	CCNC(=O)[C@H]1O[C@@H](n2cnc3c(NC(=O)c4ccc(-c5ccccc5)cc4)ncnc32)[C@H](O)[C@@H]1O	[#6]-[#6]-[#7]-[#6]=[#8]
5	CHEMBL2036645	C[C@@H]1CCCN1CCCOc1ccc(C(=O)CN2CCC(F)(F)C2)cc1	[#7]-[#6]-[#6]-[#6]-[#8]
5	CHEMBL2113572	CCNC(=O)[C@H]1O[C@@H](n2cnc3c(NC(=O)Nc4cccc(Cl)c4)ncnc32)[C@H](O)[C@@H]1O	[#6]-[#6]-[#7]-[#6]=[#8]
5	CHEMBL2143735	CCCCCCCCN1C(=O)[C@H](CC(=O)N2CCN(C(=O)c3ccco3)CC2)C[C@@]2(C(=O)OCC)CCCC=C12	[#8](-[#6]-[#6])-[#6]=[#8]
5	CHEMBL2178062	CCN(CC)c1nc(C(F)(F)F)ccc1CNC(=O)C(C)c1ccc(NS(C)(=O)=O)c(F)c1	[#7](-[#6](=[#8])-[#6])-[#6]
5	CHEMBL221224	C=CCO/N=C/c1c(N)ncnc1Oc1ccc2[nH]c(C)cc2c1F	[#6]=[#6]-[#6]-[#8]-[#7]
5	CHEMBL2218418	Cc1nn(CC(C)(C)C)c(C)c1CC(=O)NCc1ccc(F)cc1Cl	[#6]-[#7]-[#6](-[#6])=[#8]
5	CHEMBL2260527	Cc1cccc(NC(=S)NC(=O)c2cn(CCO)c3c(cc(Cl)c4ncccc43)c2=O)c1	[#7]-[#6]-[#7]-[#6]=[#8]
5	CHEMBL2392054	COc1ccc(/C=C/C(=O)NC2=NCCS2)c(OC)c1	[#6]=[#6]-[#6](=[#8])-[#7]
5	CHEMBL2403172	CCN(Cc1ccccc1)C(=O)Nc1cc(-c2cccc([N+](=O)[O-])c2)sc1C(=O)O	[#6]-[#7](-[#6])-[#6]-[#7]
5	CHEMBL2420295	O=C(CCNCCN1CCOCC1)Nc1ccc(-c2cccc3c(=O)cc(N4CCOCC4)oc23)c2sc3ccccc3c12	[#8]=[#6](-[#6]-[#6])-[#7]
5	CHEMBL256576	C[C@@H](Oc1cccc2ncnc(Nc3ccc4c(cnn4Cc4ccccn4)c3)c12)C(=O)N1CCOCC1	[#6]-[#6@@H](-[#8])-[#6]=[#8]
5	CHEMBL3104170	CC(C)=CCC/C(C)=C/CC/C(C)=C/CSc1ccccc1C(=O)NCCCCCN	[#6]-[#7]-[#6]-[#6]-[#6]
5	CHEMBL3214108	CCCO/C(O)=C1\C(C)=NC2=C(C(=O)CCC2)C1c1cccs1	[#6]-[#6]-[#8]-[#6]-[#8]
5	CHEMBL3218313	CCCCOc1c(Nc2ccc(N3CCCCC3)cc2)c(=O)c1=O	[#6]1:[#6](:[#6]:[#6]:1)-[#7]
5	CHEMBL3289485	CCCCN(CCCC)C(=O)c1ccccc1-c1ccc2c(c1)OCO2	[#6]-[#7](-[#6])-[#6]=[#8]
5	CHEMBL3456538	O=C(NCCOc1ccc(Cl)cn1)Nc1cccnc1	[#8]=[#6]-[#7]-[#6]-[#6]
5	CHEMBL3461423	CC(C)S(=O)(=O)NCC1CCCN(C(=O)c2ccc(Cl)cc2)C1	[#16](=[#8])(=[#8])-[#7]-[#6]
5	CHEMBL3552740	CNC(C(=O)OC)c1cc(F)ccc1F	[#6]-[#7]-[#6]-[#6]-[#8]
5	CHEMBL3604916	CCC(=O)Nc1ccc(-c2nc(Nc3cc[nH]n3)c3ccccc3n2)cc1	[#6]-[#6]-[#6](=[#8])-[#7]
5	CHEMBL3621247	O=C(CCCNC(=O)Cn1cnc2c(NCc3ccccc3)ncnc21)NO	[#8]=[#6](-[#6]-[#6])-[#7]
5	CHEMBL3632877	CC(C)Nc1ccc(-c2ccccc2)c(CC(=O)NCc2ccc(C(=N)N)cc2)c1F	[#6](=[#8])(-[#7]-[#6])-[#6]
5	CHEMBL365346	CC(NNC(=O)c1ccncc1)c1ccccc1F	[#6]-[#7]-[#7]-[#6]=[#8]
5	CHEMBL3677457	COCCNC(=O)c1ccc(-c2ccc3nc(C(C(=O)NCCS(N)(=O)=O)S(=O)(=O)Cc4ccc(OC(F)(F)F)cc4)sc3c2)cc1	[#6]-[#16](=[#8])(=[#8])-[#6]
5	CHEMBL3689732	Cc1ccnc([C@H](C)O)c1-c1ccc2cc(NC(=O)C3C[C@@H]3F)ncc2c1	[#7]-[#6]-[#6]1-[#6]-[#6@H]-1
5	CHEMBL3696768	Cc1cc(Cl)cnc1-c1cc(N2CCC(NS(C)(=O)=O)CC2)ncc1Cl	[#16](-[#6])(=[#8])(=[#8])-[#7]
5	CHEMBL372010	CCCCCCCC(NC(=O)c1cccc(O)c1O)C(O)CN(CC(C)C)S(=O)(=O)c1ccc(OC)cc1	[#6](-[#8])-[#6](-[#6])-[#7]
5	CHEMBL3786808	C/C(=C\c1nc(-c2ccc(C)cc2)cs1)C(N)=O	[#7]-[#6](=[#8])-[#6]-[#6]
5	CHEMBL3798920	O=C(NCCc1nc(-c2ccccc2)cs1)C1CCCCC1	[#8]=[#6]-[#7]-[#6]-[#6]
5	CHEMBL380973	CCOC(=O)CN1C(=O)N(CCCc2c[nH]cn2)C(=O)C1(C)c1cccc2ccccc12	[#8]-[#6](=[#8])-[#6]-[#7]
5	CHEMBL3819259	O=C(Nc1cc(Nc2cccc3c2OCO3)ccn1)C1CC1	[#6](-[#7])-[#6]1-[#6]-[#6]-1
5	CHEMBL3899110	N#CCC1(n2cc(C(N)=O)c(Nc3ccnc(F)c3)n2)CCN(C(=O)CC(F)(F)F)CC1	[#6]-[#6](-[#9])(-[#9])-[#9]
5	CHEMBL3942450	CC(C)N(C(=O)c1ccc(N2CC(F)(F)C2)c(OCC2CC2)n1)C(C)C	[#8]-[#6]-[#6]1-[#6]-[#6]-1
5	CHEMBL4071476	CCCCCCCCCCCCCCNc1cc(C)nc(NCCN(C)C)n1	[#6]-[#6]-[#7](-[#6])-[#6]
5	CHEMBL4081535	CCOC(=O)C1CC2(CCN(c3cc(O[C@H](c4ccc(Cl)cc4-n4ccc(C)n4)C(F)(F)F)nc(N)n3)CC2)CN1	[#6]-[#6]-[#8]-[#6]=[#8]
5	CHEMBL4082948	CCCCCCCCC(=O)N1CCC(NC(=O)C2Sc3ccccc3N(CC)C2=O)CC1	[#6]-[#6]-[#6]-[#6]=[#8]
5	CHEMBL4098332	COc1cc(NC(=S)NCCCn2cncc2C)ccc1OCCCN1CCN(C)CC1	[#7]-[#6]-[#6]-[#6]-[#7]
5	CHEMBL4116522	CN(CC(N)=O)Cc1cccc(-c2cnc(N3CCC(CCO)CC3)nc2)c1	[#7]-[#6]-[#6](-[#7])=[#8]
5	CHEMBL4129713	COCCOCCOc1nc(-c2ccc(Cl)c(Cl)c2)n(-c2ccc(NC(=O)CCl)cc2)n1	[#6]-[#6]-[#8]-[#6]-[#6]
5	CHEMBL4227007	CCNC(=O)c1cc2c(-c3cccc(OCCCCn4cc(-c5ncnc6[nH]ccc56)cn4)c3)nc(N)nc2s1	[#6](-[#6]-[#6]-[#7])-[#6]
5	CHEMBL4281299	CS(=O)(=O)Nc1ccc2nc(-c3ccc(Cl)cc3Cl)c(CN3CCN(O)CC3)n2c1	[#6]-[#16](=[#8])(=[#8])-[#7]
5	CHEMBL434261	N#CCCn1nnc(-c2ccc(OCc3ccccc3)cc2)n1	[#7]#[#6]-[#6]-[#6]-[#7]
5	CHEMBL4547151	Cc1cc2nc(-c3ccc(C(=O)NNC(=S)Nc4ccccc4F)cc3)[nH]c2cc1C	[#7]-[#6](-[#7]-[#7])=[#16]
5	CHEMBL460095	CCCCSc1nc(NCCN2CCOCC2)c2[nH]c(=O)c(=O)n(Cc3ccc(F)cc3)c2n1	[#6]-[#6]-[#6]-[#6]-[#16]
5	CHEMBL473325	COc1ccc(/C(COc2ccc3c(=O)cc(-c4ccccc4)oc3c2)=N\O)cc1	[#6](-[#6]-[#8])=[#7]-[#8]
5	CHEMBL4758332	CC#CC(=O)N1CCN(c2nc(=O)n(-c3c(C)ccnc3C(C)C)c3cc(-c4c(O)cccc4F)ncc23)[C@@H](C)C1	[#6]-[#6]#[#6]-[#6]=[#8]
5	CHEMBL4762109	CCCCCCCC(=O)Nc1nc2[nH]cc(CN3CCN(C)CC3)c2c(=O)[nH]1	[#6]-[#6]-[#6]-[#6]-[#7]
5	CHEMBL481453	CC/C=C\C/C=C\C[C@@H](O)[C@H](O)/C=C/[C@@H]1C/C=C\CCCC(=O)O1	[#8]-[#6@@H]-[#6@H]-[#6]=[#6]
5	CHEMBL4904486	CC[C@H](C)NC(=O)CN1CN(c2ccccc2)C2(CCN(C(=O)Nc3ccccc3C)CC2)C1=O	[#6]-[#6@H](-[#6])-[#7]-[#6]
5	CHEMBL4918667	COCCN(Cc1c(-c2ccccc2)noc1N1CCN(C)CC1)C(=O)C1CCCC1	[#6]-[#8]-[#6]-[#6]-[#7]
5	CHEMBL4942048	O=C([C@H]1CCCS(=O)(=O)C1)N1CC(Cc2ccoc2)C1	[#6]1-[#7]-[#6]-[#6]-1-[#6]
5	CHEMBL4956121	O=C(C1CCCC1)N1CC(S(=O)(=O)N2CCC[C@H](n3cncn3)C2)C1	[#6]-[#7]1-[#6]-[#6]-[#6]-1
5	CHEMBL4970564	CCNC(=O)CN(C)CC(F)(F)c1ccc(F)cc1	[#7]-[#6]-[#6](-[#9])-[#9]
5	CHEMBL4995845	CC(C)(C)[C@H](CO)CNC(=O)c1cnccn1	[#6](-[#6@H]-[#6]-[#7])-[#8]
5	CHEMBL5008596	CCCc1noc(CN(CCC#N)C2CCOCC2)n1	[#7]-[#6]-[#6]-[#6]#[#7]
5	CHEMBL5016531	COc1cccc(N2CCN(C(=O)c3ccc4c(c3)N(CC(=O)NC(C)C)C(=O)CO4)CC2)c1	[#6]-[#7]-[#6](-[#6])-[#6]
5	CHEMBL5078537	COC(=O)c1cccc(N(C(=O)CCl)C(C(=O)NCCc2ccccc2)c2ccc([N+](=O)[O-])cc2)c1	[#8]=[#6](-[#7])-[#6]-[#7]
5	CHEMBL5086705	C[C@H]1[C@@H](Oc2ccc(F)cc2)CN1C(=O)N1N=CC[C@H]1c1ccc(Cl)cc1	[#8]-[#6@@H]1-[#6@@H]-[#7]-[#6]-1
5	CHEMBL511039	COc1c(C(CC(C)C)OCC(C)C)ccc(Oc2c(O)cc(C)cc2C=O)c1C(=O)O	[#8]-[#6]-[#6](-[#6])-[#6]
5	CHEMBL51863	CS(=O)(=O)N1CC2(CCN(C(=O)C(COCc3ccccc3)NCc3cccc(F)c3)CC2)c2ccccc21	[#6](=[#8])-[#6]-[#6]-[#8]
5	CHEMBL5191110	CCOc1ccc(F)cc1NC(=O)c1cc(Cl)ccc1NS(=O)(=O)CC	[#16](=[#8])(=[#8])-[#6]-[#6]
5	CHEMBL5203232	CCOP(=O)(OCC)c1ccc2c(c1)[C@H]1c3ccccc3C[C@H]1[C@@H](c1cccc3ccccc13)N2	[#6]-[#8]-[#15]-[#8]-[#6]
5	CHEMBL5282809	CCCNC(=O)[C@@H](CCC(F)(F)F)CC(=O)N[C@H]1N=C(c2ccccc2)c2ccccc2N(C)C1=O	[#7]-[#6](-[#6]-[#6@@H])=[#8]
5	CHEMBL5405097	CCNC(=O)c1sc(NC(=O)CCNC(=O)c2cccc(C)c2)nc1C	[#7]-[#6](=[#8])-[#6]-[#6]
5	CHEMBL5413772	CCC(=O)c1cnc(Nc2ccnc(-c3cnn(S(=O)(=O)C4CC4)c3)n2)cc1N[C@@H](C)CC	[#7]-[#16]-[#6]1-[#6]-[#6]-1
5	CHEMBL5430487	CO[C@@H]1C[C@@H]2C[C@H](O)CC[C@]2(C)[C@H]2C[C@H](O)[C@]3(C)[C@@H]([C@H](C)CCC(=O)OCC4CC4)CC[C@H]3[C@H]12	[#6]-[#6]-[#6](=[#8])-[#8]
5	CHEMBL5431181	C=CC(C)(C)C(OC(=O)c1ccc(C)cc1)c1cc(OC)c2c(c1OC)/C(=N/O)C=C/C2=N\O	[#6]=[#6]-[#6]-[#6]-[#8]
5	CHEMBL5435188	CN[C@@H](C)C(=O)N[C@H](C(=O)N1Cc2cc(OCCCCCNc3cccc4c3C(=O)N(C3CCC(=O)NC3=O)C4=O)ccc2C[C@H]1C(=O)N[C@@H]1CCCc2ccccc21)C(C)(C)C	[#6](-[#6]-[#6]-[#6])-[#8]
5	CHEMBL576737	COC(=O)[C@H](NC(=O)O[C@@H]1CC[C@]2(CO2)[C@H]([C@@]2(C)O[C@@H]2CC=C(C)C)[C@@H]1OC)C(C)C	[#6]-[#8]-[#6](=[#8])-[#6@H]
5	CHEMBL591948	CC(C)C[C@@H](CO)NC(=O)[C@@H]1O[C@H]2CN(Cc3ccccc3)C(=O)[C@@H]1O2	[#6]-[#6]-[#6@@H]-[#7]-[#6]
5	CHEMBL604149	CCCCCCN(CCCCCC)c1ncnc2c1cnn2C1O[C@H](CO)[C@@H](O)[C@H]1O	[#6]-[#6]-[#7]-[#6]-[#6]
5	CHEMBL99661	CNCC(=O)[C@@H](Cc1ccccc1)NC(=O)CCCCCCC(=O)NO	[#6]-[#6](=[#8])-[#6@@H]-[#7]
6	CHEMBL102819	COC(=O)[C@H](NC(=O)[C@@H](C)NC(=O)N(Cc1ccccc1)C[C@@H](O)[C@@H](Cc1ccccc1)NC(=O)OC(C)(C)C)C(C)C	[#7]-[#6](=[#8])-[#6@@H]-[#7]-[#6]
6	CHEMBL1172313	N#Cc1c[nH]c(C(=O)Nc2ccc(-c3ccc(N)nc3)cc2C2=CCCCC2)n1	[#6]-[#6]1:[#6]:[#7H]:[#6]:[#7]:1
6	CHEMBL1186901	Cc1cc(NC(=O)c2cccc(CN3CCCCC3)c2)nn1Cc1cc(Cl)ccc1OCC(C)C	[#6]1:[#6]:[#6](-[#7]):[#7]:[#7]:1
6	CHEMBL1199835	CC(Oc1ccc(Cl)c(Cl)c1)C(=O)OC1CC2CCC(C1)N2C	[#6]-[#6](-[#8])-[#6](=[#8])-[#8]
6	CHEMBL1213390	CCCNc1nc2ccc(Nc3ccccc3C(=O)O)cc2s1	[#7]-[#6]1:[#7]:[#6]:[#6]:[#16]:1
6	CHEMBL12493	C[S+]([O-])c1ccc2nc3sc(C(=O)O)cn3c(=O)c2c1	[#6]1:[#16]:[#6](-[#6]):[#6]:[#7]:1
6	CHEMBL1301324	CC(=O)Nc1ccc(NC(=O)c2nc(-c3ccccc3)oc2C)cc1	[#8]1:[#6]:[#6](-[#6]):[#7]:[#6]:1
6	CHEMBL1311249	O=C(CN1CCN(c2ccccc2O)CC1)NC(=O)NCc1ccco1	[#7](-[#6]-[#6]-[#7])-[#6]-[#7]
6	CHEMBL1369747	COc1ccc2nc(N=C(N)N=C(S)Nc3ccccc3)nc(C)c2c1	[#7]=[#6](-[#7])-[#7]=[#6]-[#7]
6	CHEMBL1380472	CC(C)=NN=C(N)N=C(S)Nc1ccc(C)cc1	[#7]=[#6](-[#7])-[#7]=[#6]-[#7]
6	CHEMBL1404853	CCOc1ccc(NC(=O)CSc2nnc(Cn3cnc([N+](=O)[O-])n3)n2C)cc1	[#7]1:[#6]:[#7]:[#6](-[#7+]):[#7]:1
6	CHEMBL14238	CC(=O)NC(=S)NC[C@@H]1C[C@@H]2c3cc(C(C)(C)C)cc4[nH]cc(c34)C[C@H]2N(C)C1	[#6]-[#7]-[#6](=[#16])-[#7]-[#6]
6	CHEMBL1440294	O=C(NCc1cccnc1)C(=O)NCC1OCCN1S(=O)(=O)c1ccc(F)cc1	[#8]=[#6](-[#7])-[#6](=[#8])-[#7]
6	CHEMBL1446600	Cc1ccc(C(=O)COC(=O)CNC(=O)Cc2ccccc2)cc1[N+](=O)[O-]	[#6](=[#8])-[#6]-[#8]-[#6]-[#6]
6	CHEMBL1452329	Cc1nc2ccn(Cc3ccco3)c(=O)c2cc1C(=O)NCc1ccccc1	[#6]-[#6]1:[#6]:[#6]:[#6]:[#8]:1
6	CHEMBL1459851	COc1ccc(C(=O)Nc2nc(-c3ccccc3)c(C(C)=O)s2)c(OC)c1	[#6]1(-[#6]):[#16]:[#6]:[#7]:[#6]:1
6	CHEMBL1470692	COC(=O)/C=C1/N=C(Nc2nc(C)cc(C)n2)N(c2ccc(Cl)cc2)C1=O	[#7]1-[#6]=[#7]-[#6]-[#6]-1=[#8]
6	CHEMBL1491767	CCOC(=O)c1nn(-c2ccc3c(c2)OCO3)cc1O	[#6]1:[#6](-[#8]):[#6]:[#7]:[#7]:1
6	CHEMBL1495318	O=C(NCc1ccccc1)C(=O)Nc1nccs1	[#8]=[#6](-[#7])-[#6](=[#8])-[#7]
6	CHEMBL1518941	O=C(CSc1ccsc1[N+](=O)[O-])N1CCN(c2ccccc2)CC1	[#6]1:[#6]:[#6]:[#16]:[#6]:1-[#7+]
6	CHEMBL1523736	NC(=NOC(=O)c1ccc2c(c1)OCO2)c1cccc([N+](=O)[O-])c1	[#7]-[#6]=[#7]-[#8]-[#6]=[#8]
6	CHEMBL1712279	Cc1nnc2n1N=C(c1ccc(OC(F)F)cc1)C(C)S2	[#6]-[#6]1:[#7]:[#7]:[#6]:[#7]:1
6	CHEMBL1730667	CC(=O)Nc1ccc(NC(=O)COC(=O)COc2ccc3ccccc3c2)cc1	[#8]-[#6]-[#6](-[#8]-[#6])=[#8]
6	CHEMBL1896495	CN(C)c1ccsc1C(=O)NNS(=O)(=O)c1ccc(Cl)cc1	[#7]-[#6]1:[#6]:[#6]:[#16]:[#6]:1
6	CHEMBL1898839	CCN(CC)C(=O)Cn1c(=O)cc(C)c2c(C)nn(-c3ccc(C)cc3)c21	[#6]-[#7](-[#6])-[#6]-[#6]-[#7]
6	CHEMBL1902586	O=C(COc1ccccc1F)Nc1nnc(SCc2cc(=O)n3ccccc3n2)s1	[#16]-[#6]1:[#16]:[#6]:[#7]:[#7]:1
6	CHEMBL1993504	CC1OC(=O)C2CC3CCCCC3C(/C=C/C3CCCC(C)N3C)C12	[#6]-[#6]1-[#8]-[#6]-[#6]-[#6]-1
6	CHEMBL2011468	C=C1/C(=C\C=C2/CCC[C@]3(C)[C@@H]([C@H](C)CC#CP(=O)(OCC)OCC)CC[C@@H]23)C[C@@H](O)C[C@@H]1O	[#15](=[#8])(-[#8]-[#6])-[#8]-[#6]
6	CHEMBL201755	CCCC(NC(=O)[C@@H]1C[C@@H]2CN1C(=O)[C@H](C(C)(C)C)NC(=O)Cc1cccc(c1)OCCC(C)(C)O2)C(=O)C(=O)NCC(=O)N[C@H](C(=O)N(C)C)c1ccccc1	[#6](-[#7])-[#6]-[#6](=[#8])-[#7]
6	CHEMBL209724	COc1ccc2ccn(S(=O)(=O)c3ccc(N)cc3)c2c1	[#6]1:[#6]:[#6]:[#6]:[#7]:1-[#16]
6	CHEMBL2132766	Cc1cc(N2CCN(C(=O)c3ccoc3)CC2)n2nc(-c3ccccc3)cc2n1	[#6]-[#6]1:[#6]:[#6]:[#8]:[#6]:1
6	CHEMBL2153637	COc1n[nH]c2ncc(NC(=O)c3cccc(C(=O)Nc4ccccc4)c3)cc12	[#8]-[#6]1:[#7]:[#7H]:[#6]:[#6]:1
6	CHEMBL2289204	COc1cc2c3c(c4ccc(OC(N)=O)cc4c2cc1OC)CN1CCC[C@H]1C3	[#7]1-[#6]-[#6]:[#6]-[#6]-[#6@@H]-1
6	CHEMBL2358743	O=C(NCc1ccccc1)c1cc(C2CCCN(C(=O)C3CCCCC3)C2)on1	[#6]-[#6]1:[#6]:[#6]:[#8]:[#7]:1
6	CHEMBL2374859	CCOC(=O)[C@@H](CC/C=C\c1ccccc1)N1CCC[C@H]1C(=O)OC	[#6]-[#6]-[#8]-[#6]-[#6@@H]-[#6]
6	CHEMBL2377536	COc1cc(/C=C2\SC(=S)N(c3ccc([N+](=O)[O-])cc3)C2=O)cc(Cl)c1O	[#6]1-[#6](=[#6])-[#16]-[#6]-[#7]-1
6	CHEMBL2386036	COc1ccccc1C1SCC(=O)N1CCN1CCCCC1	[#6]1-[#16]-[#6]-[#6](=[#8])-[#7]-1
6	CHEMBL242636	N#Cc1cnc2c(Br)cc(NC(=O)Cc3c[nH]cn3)cc2c1Nc1ccc(F)c(Cl)c1	[#7H]1:[#6]:[#7]:[#6](-[#6]):[#6]:1
6	CHEMBL279553	C=C(C)C[C@H](CC(=O)Oc1ccc([N+](=O)[O-])cc1)c1ccccc1	[#6]-[#6]-[#6@H]-[#6]-[#6]=[#8]
6	CHEMBL3214433	COc1cc(/C=N/NC(=O)CCn2nc(C)cc2C)ccc1O	[#6]1:[#6]:[#7](-[#6]):[#7]:[#6]:1
6	CHEMBL32246	C=CCOC(=O)N[C@@H](CC(=O)O)C(=O)CSCCCc1ccccc1	[#6]-[#7]-[#6@@H]-[#6]-[#6]-[#8]
6	CHEMBL3234874	NC(=O)c1cc(-c2ccccc2F)sc1Nc1cccc(CN2CCOCC2)n1	[#6]-[#6]1:[#6]:[#6]:[#16]:[#6]:1
6	CHEMBL3275067	CCNC(=O)NCCc1ccc(OCC(O)CNC(C)C)cc1	[#6]-[#7]-[#6](=[#8])-[#7]-[#6]
6	CHEMBL3349908	COC(=O)N[C@]12CCC(=O)C=C1CC[C@H]1[C@@H]3CCC(=O)[C@@]3(C)CC[C@@H]12	[#6]1-[#6]-[#6](=[#8])-[#6@@]-[#6@H]-1
6	CHEMBL3451336	CS(=O)(=O)c1ccccc1-n1cc(NC(=O)CC(F)(F)F)cn1	[#6]1:[#7]:[#7]:[#6]:[#6]:1-[#7]
6	CHEMBL3466350	CN(C)Cc1nc(C2(NC(=O)Nc3cccc(F)c3)CCCC2)no1	[#6]1-[#6]-[#6]-[#6]-[#6]-1-[#7]
6	CHEMBL3481376	COc1cccc([C@H]2CN(CCCS(=O)(=O)N(C)C)C[C@@H]2N)c1	[#7](-[#6])(-[#6])-[#16](=[#8])=[#8]
6	CHEMBL35896	COc1ccc(NC(=O)[C@H](C)NC(=O)[C@H](Cc2ccc(Cl)cc2)NC(=O)c2cccc3ccccc23)cc1	[#6]-[#6@H](-[#6])-[#7]-[#6]-[#6@H]
6	CHEMBL3641468	CC(C)(C)n1c(-c2nc(C#N)ccc2-n2cncn2)nc2cc(-c3cnc(N)nc3)ccc21	[#6]1:[#7]:[#6]:[#6]:[#6]:[#6]:1
6	CHEMBL3647286	COc1ccc(CNC(=O)c2cc3cccc(N4CCN(CCc5ccccn5)CC4)c3o2)cc1	[#8]1:[#6](-[#6]):[#6]:[#6]:[#6]:1
6	CHEMBL3658178	C[C@H](NC(=O)N(C)C)c1ccc(OC2CCN(c3ncnc(OCC(C)(C)O)c3F)C2)cc1	[#7]-[#6](=[#8])-[#7](-[#6])-[#6]
6	CHEMBL3702424	COCCc1cn(C2=NCC(=O)N3CCc4c(cccc4-c4cscn4)C3=C2)cn1	[#6]-[#6]1:[#6]:[#7]:[#6]:[#7]:1
6	CHEMBL3765257	COc1ccccc1-c1ccc2c(n1)n(C)c(=O)n2CC(C)(C)C	[#6]1(=[#8]):[#7]:[#6]:[#6]:[#7]:1
6	CHEMBL37892	CCCC1=NC(C)(C)C(=O)N1Cc1ccc(-c2ccccc2-c2nn[nH]n2)cc1	[#6]1=[#7]-[#6]-[#6](=[#8])-[#7]-1
6	CHEMBL379271	O=C(O)C(CCCN1C(=O)c2ccccc2C1=O)S(=O)(=O)c1ccc(-c2ccc(Cl)cc2)cc1	[#6](-[#8])-[#6]-[#6]-[#6]-[#6]
6	CHEMBL3814100	O=C(C1=C(O)/C(=C/c2ccc(OCCN3CCCC3)cc2)CCC1)c1ccccc1	[#6]1-[#6]-[#6]-[#7](-[#6])-[#6]-1
6	CHEMBL3904968	Cc1nc(C(C)(CC2CC2)NC(=O)c2cc(OCC(F)(F)F)c(C3CC3)cn2)no1	[#8]-[#6]-[#6](-[#9])(-[#9])-[#9]
6	CHEMBL3966797	CC(C)(C)NC(=O)C(c1c(C(=O)O)[nH]c2cc(Cl)ccc12)N(C=O)Cc1ccc(Cl)nc1	[#7](-[#6])(-[#6]-[#6]=[#8])-[#6]
6	CHEMBL401642	C=CCNC(=O)C(CCCC)N(Cc1ccncc1)C(=O)c1cccnc1	[#7]-[#6]-[#6](-[#6]-[#6])-[#7]
6	CHEMBL4060014	CC(=O)Oc1ccc(/C=C/C=C/C(=O)N2CCCCC2)cc1	[#6]=[#6]-[#6]=[#6]-[#6]=[#8]
6	CHEMBL410107	CNc1nnc(Cn2c(-c3ccc(O)cc3)nc3ccccc32)s1	[#6]1:[#7]:[#7]:[#6](-[#6]):[#16]:1
6	CHEMBL4205331	CCCCC[C@@H](CN(O)C=O)C(=O)NCNC(=O)c1cc2cccc(OC)c2o1	[#6]-[#6]-[#6]-[#6@@H]-[#6]=[#8]
6	CHEMBL4211544	Cc1cc2nc(N3CCNCC3)n(Cc3ccc(F)c(C(F)(F)F)c3)c2cc1C	[#6]1:[#7]:[#6](-[#7]):[#7]:[#6]:1
6	CHEMBL425662	O=C(NC1CCCCC1)c1cn(-c2ccc(Cl)cc2)c(-c2ccccc2)n1	[#6]-[#6]1:[#6]:[#7]:[#6]:[#7]:1
6	CHEMBL434086	C=CCOC(=O)C(NC(=O)C(CC(C)C)NC(=O)OC(C)(C)C)Sc1ccccc1	[#6](=[#8])-[#7]-[#6]-[#6]-[#7]
6	CHEMBL4448048	CC#C[C@]1(O)CC[C@H]2[C@@H]3CCC4=CC(=O)CC[C@]4(C)[C@H]3[C@@H](c3ccc(-n4cccc4)cc3)C[C@@]21C	[#8]-[#6@@]1-[#6@]-[#6@@H]-[#6]-[#6]-1
6	CHEMBL4461328	C=C(c1ccccc1)[C@@]12CC[C@H](OS(N)(=O)=O)[C@@H]1CC(CCCCCC)=C2c1ccccc1	[#6]1-[#6@@]-[#6@H]-[#6@H](-[#6]-1)-[#8]
6	CHEMBL4462124	C[C@@H]1CN2c3c(cc4c(N5C(=O)SC[C@H]5C)noc4c3F)CC3(C(=O)NC(=O)NC3=O)[C@H]2[C@H](C)O1	[#7]1:[#8]:[#6]:[#6]:[#6]:1-[#7]
6	CHEMBL4467307	O=C(CCCCCCc1ccccc1F)N1CCCC1	[#8]=[#6]-[#6]-[#6]-[#6]-[#6]
6	CHEMBL4470316	O=C(c1ccc([N+](=O)[O-])o1)N1CCC2(CCCCO2)CC1	[#6]-[#6]1:[#6]:[#6]:[#6]:[#8]:1
6	CHEMBL4476001	O=C(Nc1ccc2[nH]nc(-c3ccc4c(ccn4CCO)c3)c2c1)c1ccccn1	[#6]1:[#7](-[#6]):[#6]:[#6]:[#6]:1
6	CHEMBL451853	CCC(CCC(=O)C(Br)=C(Br)Br)OC(C)=O	[#6](-[#6]-[#6]-[#6]-[#6])-[#8]
6	CHEMBL4524996	CCC(N)C(=O)N(CC)Cc1ccoc1	[#6]-[#6]-[#6](-[#7])-[#6]-[#7]
6	CHEMBL4538636	c1ccc(CCNc2nn3c(-c4ccsc4)cnc3s2)nc1	[#6]1:[#16]:[#6](-[#7]):[#7]:[#7]:1
6	CHEMBL4541465	CCN(CC)CC#Cc1ccc(-n2ncc(/C(C)=N/NC(=N)N)c2C)cc1	[#6]1(-[#6]):[#7]:[#7]:[#6]:[#6]:1
6	CHEMBL4565792	CCN(CC)c1ccc2cc(C(=O)NCCNC(=O)/C=C/c3c(OC)cc(OC)cc3OC)c(=O)oc2c1	[#7](-[#6])-[#6]-[#6]-[#7]-[#6]
6	CHEMBL4579444	Cn1c(CNC(=O)c2ccc(Cl)cc2)nc2ccccc21	[#7]1:[#6](-[#6]):[#7]:[#6]:[#6]:1
6	CHEMBL4584516	CC(C)=CC[C@@H](OC(=O)/C=C\C(=O)c1ccc(C)cc1C)C1=CC(=O)c2c(O)ccc(O)c2C1=O	[#8](-[#6@@H])-[#6]-[#6]=[#6]-[#6]
6	CHEMBL4598026	Cc1ccc2c(N)c(C(=O)NCCc3cccc(C(=O)O)c3)sc2n1	[#6]1:[#6](-[#7]):[#6]:[#16]:[#6]:1
6	CHEMBL4636574	Cc1csc([C@@H]2C[C@H](NC(=O)[C@@H]3CC(=O)N(C)C(=O)N3)CN2C(=O)c2ccc(-n3ccnn3)cc2)n1	[#7]1-[#6@H]-[#6]-[#6@@H](-[#6]-1)-[#7]
6	CHEMBL4640132	Nc1nc(-c2ccc(OCCN3CCCCC3)cc2)cn2c(=O)n(-c3ccccc3)nc12	[#7]1:[#6](=[#8]):[#7]:[#7]:[#6]:1
6	CHEMBL4644992	O=C(CCc1ccc(OCc2ccccc2)cc1)NCC1CCN(c2cccc(Br)c2)C1	[#8]=[#6](-[#7]-[#6])-[#6]-[#6]
6	CHEMBL4743037	CN(C(=O)Cn1ccnc1[N+](=O)[O-])c1ccc(C(F)(F)F)cc1	[#7]1:[#6]:[#6]:[#7]:[#6]:1-[#7+]
6	CHEMBL4754600	CCCCC(NC1=NS(=O)(=O)c2ccccc21)C(=O)NC[C@@H](NC(=O)C1CCCC(NC(=O)[C@H](CC(C)(C)C)n2cc(CC3CCCCC3)nn2)C1)C(N)=O	[#6](-[#6@H])-[#6](-[#6])(-[#6])-[#6]
6	CHEMBL479983	N#C[C@@H]1C[C@H](F)CN1C(=O)CN[C@H]1[C@@H]2CN(c3nccs3)C[C@@H]21	[#6]-[#6]-[#7]-[#6@@H]1-[#6@H]-[#6@H]-1
6	CHEMBL4902601	C[C@@H](C(=O)Nc1ccc2c(c1)C(=O)N(CC1CC1)C2=O)n1ccnc1	[#7]1(-[#6@@H]):[#6]:[#6]:[#7]:[#6]:1
6	CHEMBL4925352	CC1(C)C(NC(=O)Cc2cccc(O)c2)C2CCCOC21	[#6]1-[#6](-[#7]-[#6])-[#6]-[#6]-1
6	CHEMBL4951305	Cc1cc(C(=O)N[C@H]2C[C@H](O)C2)ns1	[#6]-[#6]1:[#6]:[#6]:[#7]:[#16]:1
6	CHEMBL4964591	CC(C)COCCC(=O)NCCCN1C(=O)CCC1=O	[#6]1-[#6]-[#6]-[#7](-[#6])-[#6]-1
6	CHEMBL50330	CSc1nnc([C@@H]2C[C@@H](S)CN2S(C)(=O)=O)n1-c1ccccc1	[#6]1-[#6@H]-[#7]-[#6]-[#6@@H]-1-[#16]
6	CHEMBL5088731	Cn1ccnc1-c1ccc(C(=O)Nc2cccc(S(=O)(=O)NC(C)(C)C)c2)c(N2CCC3(CC2)CC3)c1	[#16]-[#7]-[#6](-[#6])(-[#6])-[#6]
6	CHEMBL515782	COc1cccc(-c2c(C(=O)NN)[nH]c3ccc(S(N)(=O)=O)cc23)c1	[#6]1:[#6]:[#6](-[#6]):[#7H]:[#6]:1
6	CHEMBL5187051	Nc1ncc(-c2cn(CCCCCCC(=O)NO)c(=O)c(N3CCOCC3)n2)cn1	[#6]-[#6]-[#6]-[#6]-[#6]=[#8]
6	CHEMBL52724	CNC(=O)c1cccc(-c2ccc(C(=O)NCCCCN3CCc4ccc(OS(=O)(=O)C(F)(F)F)cc4C3)cc2)c1	[#9]-[#6](-[#9])(-[#9])-[#16]-[#8]
6	CHEMBL5285898	C[C@]12C=CC(=O)C=C1C(c1ccccc1)=C[C@@H]1[C@@H]2CC[C@]2(C)C(=O)CC[C@@H]12	[#6]1(-[#6@]-[#6@@H]-[#6]-[#6]-1)=[#8]
6	CHEMBL5409044	CC(=O)NCCNCc1cccc(-c2nc3ccc(Br)c(C)c3[nH]2)c1	[#6]-[#7]-[#6]-[#6]-[#7]-[#6]
6	CHEMBL541725	CC(=O)NC[C@H]1CN(c2ccc(N3CCN(C(=O)NC4CCCC4)CC3)c(F)c2)C(=O)O1	[#7]-[#6]1-[#6]-[#6]-[#6]-[#6]-1
6	CHEMBL55686	O=C1Nc2ccccc2C1(c1ccc(O)cc1)c1cccc(C(F)(F)F)c1	[#8]=[#6]1-[#7]-[#6]:[#6]-[#6]-1
6	CHEMBL57070	N=C(N)Nc1ccc(C(=O)NCCC(=O)N[C@@H](CC(=O)O)C(=O)N[C@@H](C(=O)O)c2ccccc2)cc1	[#6](-[#6@@H](-[#6])-[#7])-[#6]-[#8]
6	CHEMBL68708	CN(C(=O)CCCOc1ccc2c(c1)CN1CC(=O)N(CN3CCOCC3)C1=N2)C1CCCCC1	[#6]1=[#7]-[#6]:[#6]-[#6]-[#7]-1
7	CHEMBL1081577	CC(=O)N(c1ccccc1)C1CC(C)N(C(=O)c2ccccc2C)c2ccccc21	[#7]-[#6]1-[#6]-[#6]-[#7]-[#6]:[#6]-1
7	CHEMBL1081606	COCCN(C[C@H]1C[C@@H]1C)c1cc(-c2nnc([C@](C)(N)Cc3ccco3)o2)c(Cl)c(N(C)S(C)(=O)=O)n1	[#6]1:[#7]:[#6]:[#6]:[#6]:[#6]:1-[#17]
7	CHEMBL1162287	NCCC(F)(F)F	[#7]-[#6]-[#6]-[#6](-[#9])(-[#9])-[#9]
7	CHEMBL1181336	C[n+]1ccc(/C=C/c2ccc(OCc3ccccc3)cc2)cc1	[#7+]1:[#6]:[#6]:[#6](:[#6]:[#6]:1)-[#6]
7	CHEMBL1188008	CCCCCCCCCCCCCCCCCCNC1CCc2cc(O)ccc2C1	[#7]-[#6]1-[#6]-[#6]-[#6]:[#6]-[#6]-1
7	CHEMBL1223405	COc1cccc(-c2cn3nc(OCCCN4CCCCC4)cc3c(=O)n2CC(=O)NC(C)C)c1	[#6]1:[#6]:[#7]:[#7]:[#6]:1-[#8]-[#6]
7	CHEMBL1318084	O=C(COc1cccc(Br)c1)Nc1ccc(N2CCOCC2)cc1N1CCOCC1	[#6]1:[#6]:[#6]:[#6]:[#6](-[#35]):[#6]:1
7	CHEMBL1330864	Cc1ccccc1-c1nc(CS(=O)(=O)CC(=O)NCc2ccc3c(c2)OCO3)c(C)o1	[#8]=[#6](-[#7]-[#6])-[#6]-[#16]-[#6]
7	CHEMBL1363496	Nc1n[nH]c(Sc2ccc([N+](=O)[O-])cc2[N+](=O)[O-])n1	[#7]-[#6]1:[#7]:[#7H]:[#6](:[#7]:1)-[#16]
7	CHEMBL14670	CO[C@H]1C(=O)N2C(C(=O)C(C)(C)C)=C(C)C(Sc3nc(=O)c(=O)[nH]n3C)S(=O)(=O)[C@H]12	[#7]1-[#6@H]-[#16]-[#6]-[#6]=[#6]-1-[#6]
7	CHEMBL147293	CCOc1ccc(CCNC(=O)[C@H](CC(=O)O)NC(=O)CCCOc2ccc(C(=N)N)cc2)cc1	[#7](-[#6](=[#8])-[#6]-[#6]-[#6])-[#6@H]
7	CHEMBL1484815	Cc1cc(C)c(OCC(=O)Nc2cccc(-c3nc4ncccc4o3)c2)c(Br)c1	[#6]1:[#6]:[#6]:[#6](-[#8]):[#6]:[#6]:1
7	CHEMBL1555016	COc1ccc2c(c1)C(c1ccc(C)cc1)CC(=O)O2	[#6]1-[#6](=[#8])-[#8]-[#6]:[#6]-[#6]-1
7	CHEMBL1563455	COc1ccc(Cn2nnnc2CN(Cc2cc3cccc(C)c3nc2O)C2CCCC2)cc1	[#6]1:[#6]:[#6]:[#7]:[#6]:[#6]:1-[#6]
7	CHEMBL1568247	CN(C)C(=O)N1CCN(S(=O)(=O)c2ccc3ccccc3c2)CC1	[#6]1:[#6]:[#6](-[#16]):[#6]:[#6]:[#6]:1
7	CHEMBL1583377	CN(C)Cc1cc(CCNC(=O)c2ccc(Cl)cc2)ccc1O	[#17]-[#6]1:[#6]:[#6]:[#6]:[#6]:[#6]:1
7	CHEMBL1590778	CCCSCCCNC(=O)c1sc2nc(C)cc(C)c2c1-n1cccc1	[#16]-[#6]-[#6]-[#6]-[#7]-[#6]=[#8]
7	CHEMBL1603336	O=C(COc1cccc2ccccc12)NNC(=O)C1CCCO1	[#8]-[#6]1:[#6]:[#6]:[#6]:[#6]:[#6]:1
7	CHEMBL1613634	O=C(COC(=O)C1CC(=O)N(Cc2ccco2)C1)c1ccc(OC(=O)c2ccccc2)cc1	[#6]1-[#6](-[#6]=[#8])-[#6]-[#6]-[#7]-1
7	CHEMBL1620519	CCC(C)c1ccccc1OCCn1ccnc1	[#7]1:[#6]:[#7](-[#6]-[#6]):[#6]:[#6]:1
7	CHEMBL1628058	C[C@]12CC[C@@H]3c4ccc(O)cc4CC[C@H]3[C@@H]1CC[C@@]2(O)/C=C/c1ccc(O)cc1	[#6]1-[#6]-[#6@@](-[#6@]-[#6@H]-1)(-[#8])-[#6]
7	CHEMBL1642787	CC(C)(C)N(Cc1c(F)c(F)c(F)c(F)c1F)C(=O)COC(=O)c1ccc([N+](=O)[O-])o1	[#6]-[#6]1:[#6]:[#6]:[#6](-[#7+]):[#8]:1
7	CHEMBL1706404	CCC(=O)N1CCc2cc(S(=O)(=O)NC(C(=O)NCCc3ccc(Cl)cc3)C(C)C)ccc21	[#8]=[#6](-[#7])-[#6](-[#6])-[#7]-[#16]
7	CHEMBL1721078	CC(=NNC(=O)c1ccc(NS(=O)(=O)c2cccs2)cc1)c1ccc(OCC(N)=O)cc1	[#6]1:[#6]:[#6]:[#6]:[#6]:[#6]:1-[#7]
7	CHEMBL1864717	CN(CC1CCN(CCc2cccc(C(F)(F)F)c2)CC1)C(=O)c1ccccc1	[#6]-[#6]1-[#6]-[#6]-[#7]-[#6]-[#6]-1
7	CHEMBL1869899	COc1cccc(-c2c[nH]c(C(O)c3ccccc3OC)n2)c1	[#7]1:[#6]:[#6]:[#7H]:[#6]:1-[#6]-[#8]
7	CHEMBL1872674	Brc1ccc2nc(-c3ccccc3)c(Cc3ccsc3)n2c1	[#35]-[#6]1:[#6]:[#6]:[#6]:[#7]:[#6]:1
7	CHEMBL1897518	CC1CC(C)(C)CC2(C1)NC(=O)N(CC(=O)OCC(=O)Nc1cc(S(=O)(=O)N3CCCCC3)ccc1Cl)C2=O	[#6]1-[#6]-[#7]-[#6]-[#7]-1-[#6]-[#6]
7	CHEMBL1982914	O=C1NC(=O)/C(=C/c2ccc(S(=O)(=O)N/N=C/c3ccccc3)cc2)N1	[#8]=[#6]1-[#7]-[#6]-[#6](=[#6])-[#7]-1
7	CHEMBL1989950	Cc1c(F)c(NC(=O)CN(C)C)c2c(=O)cc(-c3ccc(NC(=O)CN(C)C)c(F)c3)oc2c1F	[#6]1:[#8]:[#6]:[#6]:[#6](:[#6]:1)=[#8]
7	CHEMBL204579	Cc1ccc(C(=O)Nc2ccc(CN(C)CC(O)(Cn3cncn3)c3ccc(F)cc3F)cc2)cc1	[#6]1:[#6]:[#6](-[#7]):[#6]:[#6]:[#6]:1
7	CHEMBL2064332	Cn1c(Cc2nc3cc(F)ccc3[nH]2)nc(N2CCOCC2)cc1=O	[#6]1:[#6]:[#6](-[#9]):[#6]:[#6]:[#6]:1
7	CHEMBL2135142	CCOc1ccccc1N(CC(=O)N1CCN(Cc2ccccc2)CC1)S(=O)(=O)c1ccccc1	[#6](-[#7]-[#16](=[#8])=[#8])-[#6]=[#8]
7	CHEMBL2140726	Cc1ccccc1S(=O)(=O)N(C)C[C@H]1OCc2cnnn2CCCC(=O)N([C@H](C)CO)C[C@H]1C	[#6]1:[#6]:[#6]:[#6]:[#6]:[#6]:1-[#16]
7	CHEMBL214213	Cc1c(CN2CCN(C)CC2)cc(-c2ccccc2F)n1-c1ccc(F)cc1	[#6]-[#6]1:[#6](-[#6]):[#6]:[#6]:[#7]:1
7	CHEMBL214220	COc1ccc(OCCC/N=C(\N)NC(=O)c2nc(Cl)c(N)nc2N)cc1	[#6]-[#6]-[#7]=[#6](-[#7])-[#7]-[#6]
7	CHEMBL2170116	O=C(Nc1ccccc1-c1nnc(-c2ccccc2)o1)c1ccccc1	[#7]-[#6]1:[#6]:[#6]:[#6]:[#6]:[#6]:1
7	CHEMBL226943	COC(=O)[C@@H]1C[C@H](OC(C)=O)C(=O)[C@H]2[C@@]1(C)CC[C@H]1C(=O)O[C@H](C3=CC(=O)OC3O)C[C@]21C	[#6]1(-[#6@@H]-[#6@@]-[#6]-[#6@H]-[#8]-1)=[#8]
7	CHEMBL2306670	O=C(Cc1ccc(C(F)(F)F)cc1)N1[C@@H]2CC[C@H]1C[C@@H](S(=O)(=O)c1ccccc1)C2	[#16]-[#6]1:[#6]:[#6]:[#6]:[#6]:[#6]:1
7	CHEMBL238340	COCCOCCOc1ccccc1-c1ccc(C#N)c(C(F)(F)F)c1	[#8]-[#6]-[#6]-[#8]-[#6]-[#6]-[#8]
7	CHEMBL241556	CN(C)c1ccc(/C=C/C(=O)c2ccc(I)cc2)s1	[#16]1:[#6]:[#6]:[#6]:[#6]:1-[#6]=[#6]
7	CHEMBL248673	COc1ccc2c(C)cc(N[C@H]3CC[C@H](NCc4cn(C)c5cc(C#N)ccc45)C3)nc2c1	[#6]1:[#6](-[#8]):[#6]:[#6]:[#6]:[#6]:1
7	CHEMBL276792	Cc1nccc2c1[nH]c1cccc(F)c12	[#6]-[#6]1:[#7]:[#6]:[#6]:[#6]:[#6]:1
7	CHEMBL291304	Nc1ccnc(NCCc2ccc(OP(=O)(O)O)cc2)n1	[#6]1:[#6]:[#6]:[#7]:[#6](:[#7]:1)-[#7]
7	CHEMBL3213541	C/C(=N/NS(=O)(=O)c1ccc(C)cc1)c1c(O)oc2ccccc2c1=O	[#8]1:[#6]:[#6]:[#6](=[#8]):[#6]:[#6]:1
7	CHEMBL3323547	O=C(Cn1nc(Cc2cccs2)n(/N=C/c2ccco2)c1=O)N/N=C/c1ccco1	[#7]1:[#7]:[#6]:[#7](:[#6]:1)-[#7]=[#6]
7	CHEMBL3341788	COc1cc(-c2cc(-c3ccc(N4CCNCC4)cc3)cnc2Cl)cc(OC)c1OC	[#6]1:[#6]:[#6]:[#6](:[#7]:[#6]:1)-[#17]
7	CHEMBL3449572	O=C(c1n[nH]cc1Cl)N1CCCC(n2nnc3cc(F)ccc32)C1	[#8]=[#6]-[#6]1:[#7]:[#7H]:[#6]:[#6]:1
7	CHEMBL3461646	CC(NCCN1CCN(C(=O)C2CCCC2)CC1)c1cnn(C)c1	[#6](-[#6]1:[#6]:[#7]:[#7]:[#6]:1)-[#7]
7	CHEMBL3477115	COCc1noc(-c2ccc(N(C)Cc3ncccc3C)nc2)n1	[#6]1:[#6]:[#6]:[#6]:[#6](-[#6]):[#7]:1
7	CHEMBL3481352	CCCn1ncnc1C(C)NC(=O)C1CCN(C(C)C)CC1	[#7]1:[#7]:[#6]:[#7]:[#6]:1-[#6]-[#7]
7	CHEMBL3495288	Cn1cc(Cl)cc1C(=O)N1CCCN(Cc2cccs2)CC1	[#6]-[#7]1:[#6]:[#6]:[#6]:[#6]:1-[#6]
7	CHEMBL357996	CN(C)c1ccc(-c2nc3ccccc3c(=O)n2CCN2CCN(Cc3ccccc3)CC2)cc1	[#7]-[#6]1:[#6]:[#6]:[#6]:[#6]:[#6]:1
7	CHEMBL3628313	CC(C)[C@H]1NC(=O)C[C@H]2/C=C/CCSSC[C@@H](NC1=O)C(=O)NCc1ccc(Br)cc1CC(=O)O2	[#6]1:[#6]:[#6]:[#6](-[#35]):[#6]:[#6]:1
7	CHEMBL3641996	CN(CCO)C1CCN(c2ccc(Nc3ncc4c5ccncc5n(C5CCCC5)c4n3)nn2)CC1	[#6]1:[#6]:[#6]:[#7]:[#6](-[#7]):[#7]:1
7	CHEMBL3683359	N#Cc1cc(S(=O)(=O)Nc2ccc(F)cn2)ccc1Oc1c(Cl)cccc1C#N	[#7]-[#6]1:[#6]:[#6]:[#6]:[#6]:[#7]:1
7	CHEMBL372387	COc1ccc(-c2cc(-c3ccc(O)cc3)nc(N3CCN(c4ccccc4)CC3)n2)cc1	[#7]1:[#6](-[#7]):[#7]:[#6]:[#6]:[#6]:1
7	CHEMBL3752662	CC[C@H](C)[C@H](NC(=O)[C@H](CC1CCCCC1)NC(=O)c1ccno1)C(=O)NCc1ccccc1OC(C)C	[#7]-[#6@H]-[#6]-[#7]-[#6@H]-[#6]-[#7]
7	CHEMBL3758309	COc1cc(N)c(Cl)cc1C(=O)N[C@@H]1CCN(CC2CCN(C(=O)C(C)C)CC2)C[C@@H]1OC	[#6]1:[#6]:[#6]:[#6](-[#17]):[#6]:[#6]:1
7	CHEMBL3822956	CCC(=O)N1CC[C@@H](NC(=O)[C@@H](N)Cc2c(C)cc(O)cc2C)c2cc(Cc3ccccc3)ccc21	[#6]1:[#6](-[#8]):[#6]:[#6]:[#6]:[#6]:1
7	CHEMBL3889987	Cc1c(CN2CC[C@@H](C#N)[C@H](n3cc(C(N)=O)c(Nc4ccc(F)cc4)n3)C2)cnn1C	[#7]-[#6]1:[#6]:[#6]:[#6]:[#6]:[#6]:1
7	CHEMBL3897092	O=C1COc2cc(S(=O)(=O)Nc3nccs3)ccc2N1c1ccc(C(F)(F)F)cc1F	[#6]1:[#6]:[#6]:[#6]:[#6]:[#6]:1-[#16]
7	CHEMBL3934315	Cc1cncc(-c2cc3c(cn2)cnn3-c2ccc(C(F)(F)F)c(N3CCNCC(O)C3)n2)n1	[#7]1:[#6]:[#6](:[#6]:[#6]:[#6]:1)-[#6]
7	CHEMBL3967311	COc1cccc(N2CCOc3cc(S(=O)(=O)Nc4nccs4)ccc32)c1	[#7](-[#6]1:[#7]:[#6]:[#6]:[#16]:1)-[#16]
7	CHEMBL3982987	Cc1c(CN2CCNCC2)nn(-c2ccc(Cl)cc2Cl)c1-c1ccc(Cl)cc1	[#6]-[#7]1-[#6]-[#6]-[#7]-[#6]-[#6]-1
7	CHEMBL4087971	CN1CCN([C@H]2CC[C@H](Nc3ncnc4ccc(C#N)cc34)CC2)CC1	[#6]1:[#6](-[#7]):[#7]:[#6]:[#7]:[#6]:1
7	CHEMBL4162047	Cc1nc(C)c(COCc2ccc(OCc3nc(C)c(C)nc3C)cc2)nc1C	[#6]1:[#6](:[#6]:[#6]:[#6]:[#6]:1)-[#8]
7	CHEMBL4167023	O=c1c2cc(Br)ccc2oc2cc(OCCCCCO[N+](=O)[O-])cc(O)c12	[#6]-[#6]-[#6]-[#8]-[#7+](=[#8])-[#8-]
7	CHEMBL4292009	Nc1n[nH]c2nc(-c3ccc4c(c3)CCCC4)cc(-c3cc([N+](=O)[O-])ccc3Cl)c12	[#6]1:[#6]:[#6]:[#6]:[#6]:[#6]:1-[#17]
7	CHEMBL4470325	CCC(CC)O[C@@H]1C=C(C(=O)NCc2cn(Cc3cccc([N+](=O)[O-])c3)nn2)C[C@H](N)[C@H]1NC(C)=O	[#8]-[#6@@H]1-[#6]=[#6]-[#6]-[#6@H]-[#6@@H]-1
7	CHEMBL4530813	CC(C)S(=O)(=O)c1ccc(-c2cnc(N)c(-c3cc(-c4ccccc4)on3)n2)cc1	[#16]-[#6]1:[#6]:[#6]:[#6]:[#6]:[#6]:1
7	CHEMBL4536048	C[C@H]1C[C@H]2C(=O)O[C@@H](C)[C@H](NC(=O)[C@H](Cc3cc(F)cc(F)c3)NC(=O)Nc3ccc(OC(F)(F)F)cc3)C(=O)N3CCC[C@H]3C(=O)N3CCOC[C@H]3C(=O)N[C@@H](C)C(=O)N2C1	[#7](-[#6](=[#8])-[#7])-[#6@H]-[#6]=[#8]
7	CHEMBL4567343	O=S(=O)(Nc1ccc(-c2nc3ccccc3o2)cc1)c1ccc(Cl)s1	[#16](-[#6]1:[#6]:[#6]:[#6]:[#16]:1)-[#7]
7	CHEMBL4584993	Cc1cccc(COc2cccc(C(=O)Nc3cccc(Cn4ccnc4)c3)c2)c1	[#8]-[#6]1:[#6]:[#6]:[#6]:[#6]:[#6]:1
7	CHEMBL4742128	c1cc(OCc2ccc3nc(NC4CCCCC4)sc3c2)ccn1	[#6]1:[#6]:[#6](-[#8]):[#6]:[#6]:[#7]:1
7	CHEMBL4787723	Nc1ccccc1NC(=O)c1ccc(CNC(=O)c2n[nH]cc2NC(=O)c2c(F)cccc2Cl)cc1	[#6]-[#6]1:[#7]:[#7H]:[#6]:[#6]:1-[#7]
7	CHEMBL4922530	Cc1cccc2nc(CN[C@@H](C)c3ccncc3F)cc(=O)n12	[#6]1:[#6]:[#7]:[#6]:[#7]:[#6]:1=[#8]
7	CHEMBL4924364	Cc1noc(CNc2cc(C(=O)N3CCCCC3)ccc2Cl)n1	[#6]1:[#6]:[#6]:[#6](-[#7]):[#6]:[#6]:1
7	CHEMBL4952500	CCOc1ccc(-c2cc(NC(=O)c3cc(-c4cccnc4)nc4ccccc34)on2)cc1OCC	[#6]1:[#6]:[#6](-[#7]-[#6]):[#8]:[#7]:1
7	CHEMBL4958892	COc1cncc(C(Nc2ncc(F)c(N(C)C)n2)[C@H]2C[C@H](O)C2)c1	[#6]1:[#6]:[#7]:[#6]:[#6](-[#6]):[#6]:1
7	CHEMBL4971469	CCOC1CC1NC(=O)[C@@H](O)Cc1ccccc1	[#8]-[#6]1-[#6]-[#6]-1-[#7]-[#6]-[#6@@H]
7	CHEMBL501968	CC(C)(C)[C@H](NC(=O)N[C@H](C(=O)N1C[C@H]2[C@@H]([C@H]1C(=O)NC(CC1CC1)C(=O)C(N)=O)C2(C)C)C(C)(C)C)C(=O)OCc1ccccc1	[#6](-[#6@H]-[#7]-[#6]=[#8])-[#8]-[#6]
7	CHEMBL516129	Cc1oc(-c2ccccc2)nc1CN(C)Cc1ccc(C[C@@H](C(=O)O)n2cccc2)cc1	[#6]1:[#8]:[#6]:[#7]:[#6]:1-[#6]-[#7]
7	CHEMBL516802	O=C(c1ccc(/C=C/c2cc(-c3cc4c(=O)[nH]cnc4[nH]3)ccn2)cc1)N1CCOCC1	[#6]-[#7]1-[#6]-[#6]-[#8]-[#6]-[#6]-1
7	CHEMBL5194832	C[C@@H]1CCC[C@H]1N1C(=O)C2(CC2)c2cnc(Nc3ccc(S(=O)(=O)N[C@@H]4CCCN(C)C4)cc3)nc21	[#7]-[#6]1:[#7]:[#6]:[#6]:[#6]:[#7]:1
7	CHEMBL5206011	CCCCCCNNC(=O)c1cccc(NCc2ccccc2)c1	[#6]1:[#6]:[#6]:[#6]:[#6]:[#6]:1-[#7]
7	CHEMBL5267409	CC(CN)(NC(=O)c1ccc(-c2cc(F)c(Cl)c(F)c2)[nH]1)c1nc(CO)cs1	[#17]-[#6]1:[#6]:[#6]:[#6]:[#6]:[#6]:1
7	CHEMBL5402999	Cc1ccc(Nc2nc(-c3cc(C(=O)Nc4ccccc4)no3)cs2)cc1O	[#6]1:[#6]:[#6]:[#6]:[#6]:[#6]:1-[#8]
7	CHEMBL5427856	O=C(CCN1CCc2ccccc2C(O)(c2ccc(F)cc2)C1)c1ccc2c(c1)OCCO2	[#6]1:[#6]:[#6](-[#9]):[#6]:[#6]:[#6]:1
7	CHEMBL5427912	COc1ccc2[nH]c3c(c2c1)C[C@]1(OC)CC[C@H]2c4[nH]c5ccccc5c4CCN2[C@@H]1C3	[#8]-[#6]1:[#6]:[#6]:[#6]:[#6]:[#6]:1
7	CHEMBL5435047	O=C(CCNCCN1CCOCC1)NN(c1ccccc1)c1ccccc1	[#6]-[#7]1-[#6]-[#6]-[#8]-[#6]-[#6]-1
7	CHEMBL5488633	Nc1ncc(-c2ccoc2)nc1-c1ccc(C(=O)O)cc1	[#7]-[#6]1:[#7]:[#6]:[#6]:[#7]:[#6]:1
7	CHEMBL5496257	COc1ccccc1-c1cnc(N)c(NC2CCOCC2)n1	[#8]-[#6]1:[#6]:[#6]:[#6]:[#6]:[#6]:1
7	CHEMBL549975	CC(C(=O)NC(C)(C)C)c1ccccc1Nc1c(Cl)cccc1Cl	[#6](=[#8])-[#7]-[#6](-[#6])(-[#6])-[#6]
7	CHEMBL580915	Fc1ccc(Nc2nnc(CNC3CCN(Cc4ccc(Cl)c(Cl)c4)CC3)[nH]2)cc1	[#9]-[#6]1:[#6]:[#6]:[#6]:[#6]:[#6]:1
7	CHEMBL61118	CC(C)(C)OC(=O)N[C@@H](Cc1ccccc1)[C@H](O)CNC[C@@H](O)[C@H](Cc1ccc(OCCN2CCOCC2)cc1)NC(=O)OC(C)(C)C	[#7]1(-[#6]-[#6]-[#8]-[#6]-[#6]-1)-[#6]
7	CHEMBL62860	CC(C)CCCCCOP(=O)(O)COCCn1cnc2c(O)nc(N)nc21	[#6]-[#6]-[#6]-[#8]-[#15](=[#8])-[#6]
7	CHEMBL77915	CC(=O)O/C(=C(/NC(=O)[C@@H]1CCCN1C(=O)[C@@H](NC(=O)N1CCOCC1)C(C)C)C(C)C)C(F)(F)F	[#7](-[#6@@H]-[#6](-[#6])-[#6])-[#6]=[#8]
7	CHEMBL82479	CC1=C(C)C(=O)C(Cc2cccnc2)=C(C)C1=O	[#6]-[#6]1:[#6]:[#6]:[#6]:[#7]:[#6]:1
7	CHEMBL92566	COc1ccc(CC2NCCc3c2[nH]c2ccc(F)cc32)cc1OC	[#6]1:[#6](-[#9]):[#6]:[#6]:[#6]:[#6]:1
