# Supplementary material for: Guiding Similarity Search in Chemical Fragment Spaces with Weighted Fingerprints
Source: J Chem Inf Model. 2026 Feb 10;66(4):2220–9. doi: 10.1021/acs.jcim.5c02952 (PMC12933719; doi:10.1021/acs.jcim.5c02952)
Supplement: Supplementary file 2 [file ci5c02952_si_002.zip › Supporting_Information_Data/Statistical_Validation/Query_Data/queries_real_min_feature_size_2.csv]

pattern-size	chembl-id	query-smiles	weighting-smarts
3	CHEMBL11450	CCN(CC)CC(O)COc1ccc(NS(C)(=O)=O)cc1	[#6]-[#16]-[#7]
3	CHEMBL1271458	O=C(NO)c1cnc(N2C[C@H]3CN(C(=O)CCCOc4ccccc4)C[C@H]3C2)nc1	[#6]-[#6]-[#8]
3	CHEMBL129093	[N-]=[N+]=NCC(O)COc1ccc(Oc2ccccc2)cc1	[#7]-[#6]-[#6]
3	CHEMBL1308749	CC1CCc2c(sc(NC(=O)CSc3nnc(-c4ccccc4)o3)c2C#N)C1	[#7]-[#6]-[#6]
3	CHEMBL1311220	Cc1ccc(C)c(NS(=O)(=O)c2cc(C(=O)N3CCc4ccccc4C3)ccc2Cl)c1	[#16](=[#8])=[#8]
3	CHEMBL1321788	CC1CC(C)CN(C(=O)/C=C/c2ccccc2[N+](=O)[O-])C1	[#8]=[#6]-[#6]
3	CHEMBL1327632	Cc1cccc(C)c1OP(C)(N)=O	[#8]-[#15]-[#6]
3	CHEMBL133753	COC(=O)N(C)c1nc2cc(C(=O)c3cccs3)ccc2[nH]1	[#8]-[#6]-[#7]
3	CHEMBL1339189	CCOC(=O)c1c(-c2ccc(OC)cc2)oc2cc(Br)c(O)cc12	[#8]-[#6]=[#8]
3	CHEMBL1349426	CCOc1ccccc1CN1CCC(Oc2cccc(C(=O)NCCOC)c2)CC1	[#6](=[#8])-[#7]
3	CHEMBL1356866	CSc1ccc(Cl)c(C(=O)OCC(=O)N2CCN(C(=O)c3ccco3)CC2)c1	[#6](=[#8])-[#8]
3	CHEMBL1373471	COC(=O)NC1(C(F)(F)F)C(=O)NC(C)=C1C(=O)OC	[#8]-[#6]-[#7]
3	CHEMBL1395537	CCOC(=O)C1(c2ccccc2)CCN(CCC(=O)Nc2ccc(C(=O)OC)cc2)CC1	[#6](=[#8])-[#7]
3	CHEMBL1398040	CCc1nn(CC(=O)NCCC(C)C)c(=O)c2cc3c(OC)cccc3n12	[#7](-[#6])-[#6]
3	CHEMBL1430608	O=C(c1cccs1)N(Cc1ccco1)Cc1cc2ccccc2nc1O	[#8]=[#6]-[#7]
3	CHEMBL1445800	Cc1oc(-c2ccccc2F)nc1CS(=O)(=O)CC(=O)N1CCN(c2ccccc2)CC1	[#6]-[#6]=[#8]
3	CHEMBL1497891	O=C(NCc1nnc(S)n1Cc1ccccc1)c1ccc(Cl)cc1Cl	[#6]-[#7]-[#6]
3	CHEMBL1536184	Cc1ccc(S(=O)(=O)N2CCc3cc(C(=O)N(C)Cc4ccccc4)ccc32)cc1	[#7]-[#6]=[#8]
3	CHEMBL153639	NS(=O)(=O)c1ccc(C(=O)NC(Cc2ccc([N+](=O)[O-])cc2)C(=O)O)cc1	[#8]-[#6]-[#6]
3	CHEMBL1552382	N#Cc1ccccc1Cn1c(SCC(=O)NCc2ccccc2)nc2ccccc21	[#6]-[#6]=[#8]
3	CHEMBL15550	CC1(C)C=C(C(=O)NCCCNCc2ccccc2OCC(N)=O)C(C)(C)N1	[#8]-[#6]-[#6]
3	CHEMBL1558126	Cc1cccc(NC(=O)NCC2CCN(c3ccc(S(=O)(=O)N4CCOCC4)cc3)CC2)c1	[#16](=[#8])=[#8]
3	CHEMBL1562144	CC(C)COc1ccc(C(=O)N2CCC(c3nc4ccccc4s3)CC2)cc1	[#6]-[#6]-[#8]
3	CHEMBL1579713	CCc1ccc(S(=O)(=O)N2CCC(C(=O)O)CC2)cc1	[#8]=[#16]=[#8]
3	CHEMBL1584741	O=C1NC(c2cccc([N+](=O)[O-])c2)Oc2ccccc21	[#7+](=[#8])-[#8-]
3	CHEMBL1603993	COC(=O)c1ccc(C)c(NC(=O)CN2C(=O)c3ccccc3S2(=O)=O)c1	[#8]-[#6]=[#8]
3	CHEMBL1618416	CN1CCC(C(=O)OCc2ccc3ccccc3c2)(c2ccc(Cl)c(Cl)c2)CC1	[#6]-[#8]-[#6]
3	CHEMBL1710350	COC(=O)c1c(-c2ccccc2)noc1-c1ccccc1	[#8]-[#6]=[#8]
3	CHEMBL1773601	COc1ccc(S(=O)(=O)Nc2cccc(-c3ccc4nc(NC(C)=O)sc4c3)c2)cc1	[#8]=[#6]-[#7]
3	CHEMBL1863039	NC(=O)c1cccc(C(O)(c2cccnc2)c2ccc(Cl)cc2F)c1	[#7]-[#6]=[#8]
3	CHEMBL1869334	CC(=O)c1cccc(-c2ccc3c(c2)C(C)(Cc2ccc(S(C)(=O)=O)cc2)C(=O)N3)c1	[#8]=[#16]=[#8]
3	CHEMBL1896093	Cc1nn(-c2ccccc2)c(C)c1C(=O)OC(C)C(=O)Nc1ccc(C(N)=O)cc1	[#6]-[#8]-[#6]
3	CHEMBL1899936	COCC(C)n1c(SCC(=O)N2CCOCC2)nc2ccccc2c1=O	[#6]-[#6]=[#8]
3	CHEMBL1933891	S=C(N/N=C/c1ccc(Oc2ccccc2)cc1)Nc1ccccc1	[#6](-[#7])-[#7]
3	CHEMBL1945566	CCS(=O)(=O)c1ccc2cc1CN(C)C/C=C/CCOc1cccc(c1)-c1ccnc(n1)N2	[#6]-[#6]-[#16]
3	CHEMBL1979381	CO/N=C(\C)c1cccc(Nc2c3ccccc3nc3occc23)c1	[#8]-[#7]=[#6]
3	CHEMBL1981685	CCOC(=O)c1cc2c(=O)n3cccc(C)c3nc2n(CCOC)/c1=N\C(C)=O	[#8]-[#6]=[#8]
3	CHEMBL1995333	Cc1nnc(N/N=C/c2ccccc2F)n1N	[#7]-[#7]=[#6]
3	CHEMBL2107341	OCCOCCOc1ccc(/C(=C(/CCCl)c2ccccc2)c2ccccc2)cc1	[#6]-[#6]-[#17]
3	CHEMBL2112358	Cc1cc2c(OC[C@@H](O)CN3CC[C@@H](c4ccc5ccsc5c4)C[C@@H]3C)cccc2[nH]1	[#8]-[#6]-[#6@@H]
3	CHEMBL2132194	CCCCN(C(=O)c1ccc(N(C)S(=O)(=O)c2ccc(C)cc2)cc1)c1c(N)n(CC(C)C)c(=O)[nH]c1=O	[#7]-[#6]=[#8]
3	CHEMBL2271921	CCCCCCCCCCCCCCNc1nc(C)nc(C(Cl)(Cl)Cl)n1	[#6]-[#6]-[#7]
3	CHEMBL2271970	CCS(=O)(=O)Oc1nn(C(C)(C)C)cc1C(=O)NC(C)C	[#6]-[#16]-[#8]
3	CHEMBL229019	O=C(NC1CCN(Cc2ccccc2)CC1)c1cccc2ccccc12	[#8]=[#6]-[#7]
3	CHEMBL232130	CCOc1ccccc1/N=C1\SCC2(CCCCC2)CN1C(=S)SC	[#6](=[#16])-[#16]
3	CHEMBL2333623	FC(F)(F)c1cc(COCC2(c3ccccc3)CCNCC2)nc(N2CCCC2)c1	[#8](-[#6])-[#6]
3	CHEMBL2368363	CNC(=O)[C@]12C[C@@H]1[C@@H](n1cnc3c(NCc4cc(I)ccc4Cl)nc(Cl)nc31)[C@H](O)[C@@H]2O	[#7]-[#6]=[#8]
3	CHEMBL2387295	Cc1cccc(NC(=O)Nc2ccc(OCCN(C)C)cc2)c1C	[#6](-[#7])-[#6]
3	CHEMBL254973	CC(C)(N)C(=O)N[C@H](COCc1ccccc1C(F)(F)F)c1nnnn1CCOC(=O)NCCCCO	[#6]-[#6]=[#8]
3	CHEMBL273396	CCC(C)[C@H](NC(=O)[C@@H]1CCCN1[P@@](=O)(OC)[C@H](Cc1ccccc1)NC(=O)[C@H](CC(N)=O)NC(=O)OC(C)(C)C)C(=O)NCC(C)C	[#8]=[#15@@]-[#6@H]
3	CHEMBL312437	C[C@H](NC(=O)OC(C)(C)C)C(=O)N[C@@H](C)C(=O)NCc1ccccc1	[#6]-[#8]-[#6]
3	CHEMBL31569	CC(=O)c1c(-c2ccc(Cl)cc2)c(-c2ccc(Cl)cc2)nn(CCNC(C)C)c1=O	[#7](-[#6])-[#6]
3	CHEMBL3276036	O=NN(CCCl)C(=O)N[C@@H]1CCC[C@H](C(=O)O)C1	[#8]=[#7]-[#7]
3	CHEMBL327756	O=P(O)(O)C(Nc1nccn1-c1ccccc1)P(=O)(O)O	[#15]-[#6]-[#15]
3	CHEMBL3287164	C=C[C@]1(C)C[C@@H](OC(=O)CSc2nnc(NC(=O)CN(CC)CC)s2)[C@]2(C)[C@H](C)CC[C@]3(CCC(=O)[C@H]32)[C@@H](C)[C@@H]1O	[#8]=[#6]-[#8]
3	CHEMBL3291146	CC1C(=O)CC(c2ccc(F)cc2)N(C(=O)CCl)C1c1ccc(Cl)cc1	[#6](-[#17])-[#6]
3	CHEMBL3303135	CCc1cccc(CC)c1NC(=O)C(N)CC	[#7]-[#6]=[#8]
3	CHEMBL3392679	CS(=O)(=O)c1ccc(-c2cccc3c2OC(CNC(=O)c2ccnc(Cl)c2)C3)cc1	[#7]-[#6]=[#8]
3	CHEMBL3403340	COc1cccc(-n2cc(C(=O)N(C)c3cccc(Cl)c3)c3ccccc3c2=O)c1	[#6](=[#8])-[#7]
3	CHEMBL3427698	Nc1ncnc2c1ncn2[C@@H]1O[C@H](COC(=O)OCc2ccccc2)[C@@H](O)[C@H]1O	[#8]-[#6]-[#8]
3	CHEMBL3437156	O=C(NC[C@H]1OC[C@@H](NC2CCOCC2)[C@@H]1O)Nc1ccccc1	[#6](-[#7])-[#7]
3	CHEMBL3454583	CN1CCCC(CNC(=O)CN(C)S(=O)(=O)c2cccnc2)C1	[#6](=[#8])-[#7]
3	CHEMBL3459830	CCC(O)CN1CCN(C(=O)CN(C)c2ccc(Cl)cn2)CC1	[#6](=[#8])-[#6]
3	CHEMBL3601106	C=CC(=O)Nc1cccc(CNc2nc(Nc3cnn(C(F)F)c3)ncc2Cl)c1	[#6](=[#8])-[#7]
3	CHEMBL3642915	CC(Cc1ccc(C(=O)Oc2ccc(C(=N)N)cc2)o1)C(=O)NCCN(C)C	[#6](=[#8])-[#7]
3	CHEMBL3644229	COCCOc1ccn2c(C(=O)Nc3cccc4c3c(Br)nn4Cc3ccc(C)nc3)cnc2c1	[#6](=[#8])-[#7]
3	CHEMBL371589	COc1ccc(S(=O)(=O)N(C[C@@H](O)[C@H](Cc2ccccc2)NC(=O)OC2CCOC2)OC2CCCC2)cc1	[#8]-[#6]=[#8]
3	CHEMBL376909	CC(C)COC(=O)N[C@@H](CCCCCC(=O)NO)C(=O)Nc1cccc2cccnc12	[#6]-[#6]-[#8]
3	CHEMBL38828	CC[C@@](C)(c1ccc(O)cc1)[C@H](CCCCOS(C)(=O)=O)c1ccc(O)cc1	[#8]-[#6]-[#6]
3	CHEMBL3884123	O=C(O)c1cc(O)c2c(c1)C(=O)c1ccccc1C2=O	[#8]=[#6]-[#8]
3	CHEMBL3933647	Cn1cnc2c(-c3ccc(OCCC4CCN(C(=O)CO)CC4)c(C(F)(F)F)c3)nc(C#N)nc21	[#6](=[#8])-[#6]
3	CHEMBL402803	COC(=O)c1cc(-c2ccc(/C=C3\SC(=S)N(CC(=O)O)C3=O)o2)ccc1O	[#6]-[#8]-[#6]
3	CHEMBL4071926	CC(C)=Cc1c(Cl)c2c(Cl)cc(C(N)=O)nc2n1C1CCCNC1	[#6](-[#7])=[#8]
3	CHEMBL4111259	COc1cc(NC(C)=O)ccc1S(=O)(=O)Nc1c(C)nn(C)c1C	[#8]=[#6]-[#6]
3	CHEMBL4239718	C=Cc1oc2c(OCC)cccc2c(=O)c1CN(C)/C=C/C(=O)OC	[#6](=[#8])-[#8]
3	CHEMBL4242204	O=C(Nc1cccnc1Cl)c1cc(N(CCc2ccccc2)C(=O)CCl)cc(C(F)(F)F)c1	[#6](-[#17])-[#6]
3	CHEMBL4281302	NC(=S)c1ccnc(Cc2ccc(F)cc2)c1	[#7]-[#6]=[#16]
3	CHEMBL4447854	Cn1ccc(C(=O)Nc2cc(C#N)ccc2N2CCC(Oc3ccc(F)cc3F)CC2)n1	[#6](=[#8])-[#7]
3	CHEMBL4471136	CS(=O)(=O)CCn1c(CN2C(=O)C3(CC3)c3ccncc32)cc2c(C#N)cccc21	[#6]-[#16]-[#6]
3	CHEMBL4547758	COCCN(C)c1nc(C(=O)Nc2ccc(F)cc2C(F)(F)F)c(C(C)C)s1	[#6](=[#8])-[#7]
3	CHEMBL4589802	Cn1nc(C(=O)N(CC(=O)Nc2cc(C(=O)O)ccc2F)Cc2cccc(F)c2)c2c1-c1cc(F)ccc1OC2	[#8]-[#6]=[#8]
3	CHEMBL4592390	O=C(Cn1nc2ccc(-c3ccccc3)nn2c1=O)N1CCN(c2ccc(F)cc2)CC1	[#8]=[#6]-[#6]
3	CHEMBL4644561	O=C(CSc1ncnc2c(C3CC3)c(Cl)sc12)N1CCCCC1	[#8]=[#6]-[#6]
3	CHEMBL4778040	CCC(CC)OC(=O)C1=C(C)NC(=O)NC1c1ccoc1	[#8]-[#6]=[#8]
3	CHEMBL4893357	COc1cccc(NC(=O)[C@H](Cc2ccccc2)NC(=O)c2cccnc2)c1	[#6]-[#7]-[#6@H]
3	CHEMBL4915210	CCOC(=O)c1cc(-c2ccccc2)n(-c2cccc(C(=O)NCCc3ccc(C)cc3)c2)c1C	[#6]-[#7]-[#6]
3	CHEMBL4917573	O=S(=O)(N[C@H]1[C@H](O)[C@H](O)C[C@@H]1c1ccccc1)c1ccccc1	[#8]=[#16]=[#8]
3	CHEMBL4931910	CC(NC(=O)c1cn(CC(O)c2ccccc2)nn1)c1ccccc1	[#7]-[#6]=[#8]
3	CHEMBL4993156	O=C(NCCC1=CCCCC1)C1CCN(c2nc3cccnc3s2)CC1	[#8]=[#6]-[#7]
3	CHEMBL5002408	CC(C)(C)n1nnc(CNC2CCN(S(=O)(=O)NCC(F)(F)F)CC2)n1	[#8]=[#16]=[#8]
3	CHEMBL5092780	CC(C)(C)c1ccc(CC(=O)N2CCN(c3ccc(C#N)cn3)CC2)cc1	[#6]-[#6]=[#8]
3	CHEMBL5172988	C[C@@H](CO)NC[C@H](O)c1cc(C(F)(F)F)nc2c(C(F)(F)F)cccc12	[#7]-[#6]-[#6@H]
3	CHEMBL5193947	CC1(C)CN(C(=O)[C@H](Cc2ccc(C#N)cc2)NC(=O)Nc2ccc(F)cc2)Cc2cc(F)ccc21	[#7](-[#6])-[#6@H]
3	CHEMBL5273663	O=C(Nc1ccc(C(F)(F)F)cc1)N[C@@H]1CCCN(c2ccc(-c3ccccc3F)cc2)C1=O	[#6](-[#7])-[#7]
3	CHEMBL5407267	CN(CCOCCN1c2ccccc2Sc2ccccc21)C(CCO)C(=O)NCc1ccc(F)cc1	[#6](=[#8])-[#6]
3	CHEMBL5422599	COc1ccc(OC)c(COc2cc(NC(=O)c3ccc(SC)cc3)ccc2NS(C)(=O)=O)c1	[#7]-[#16]-[#6]
3	CHEMBL5427550	CS(=O)(=O)c1ccc(Nc2ncnc3sc(-c4cccnc4Cl)cc23)cc1	[#16](=[#8])=[#8]
3	CHEMBL5494098	Cn1nc(-c2ccc(S(=O)(=O)Nc3nnn[nH]3)s2)cc1C(F)(F)F	[#16](=[#8])=[#8]
3	CHEMBL56001	CC(=O)c1ccc(C(=O)NCCC2CCN(Cc3ccccc3)CC2)cc1	[#8]=[#6]-[#7]
3	CHEMBL62207	CC(C)C[C@H](NC(=O)OCc1ccccc1)C(=O)NCCNc1ccc(Oc2ccccc2)cc1	[#6](-[#7])-[#6@H]
4	CHEMBL120914	COc1c(-c2cccs2)oc2c(CC(=O)O)cccc2c1=O	[#6]-[#6](=[#8])-[#8]
4	CHEMBL1353522	COC(=O)/C=C/S(=O)(=O)c1ccc(NC(C)=O)cc1	[#8]-[#6](=[#8])-[#6]
4	CHEMBL1354975	CCCNC(=O)C1CCN(S(=O)(=O)c2ccc3c(c2)OCCO3)CC1	[#6]-[#7]-[#6]=[#8]
4	CHEMBL1359558	CCCCNC(=O)CCc1c(C)nc2nc(-c3cc(OC)cc(OC)c3)nn2c1C	[#6]-[#6]-[#6]=[#8]
4	CHEMBL1405640	COc1ccc(S(=O)(=O)NCC2CCCO2)c(Cl)c1Cl	[#8]=[#16](-[#7])=[#8]
4	CHEMBL1411112	COC(=O)CN(C#N)c1nc(SC)nc(N(C)C)n1	[#6](=[#8])-[#6]-[#7]
4	CHEMBL1425495	CC(C)NC(=O)Nc1ccc(Br)cc1Cl	[#6]-[#6](-[#6])-[#7]
4	CHEMBL1425956	COc1cccc(OCCSc2nnc3sc4ccccc4n23)c1	[#6](-[#6]-[#16])-[#8]
4	CHEMBL1466165	O=C(OCC(=O)N1CCCC1=O)c1nc(Cl)c(Cl)c(Cl)c1Cl	[#8]=[#6]-[#8]-[#6]
4	CHEMBL1473275	COc1ccc(NC(=O)CN2CCN(Cc3ccccc3)S2(=O)=O)c(OC)c1	[#8]=[#6](-[#6])-[#7]
4	CHEMBL1477398	O=C(NCCn1cc(SCc2ccc(C(F)(F)F)cc2)c2ccccc21)c1cccs1	[#8]=[#6]-[#7]-[#6]
4	CHEMBL1548023	Cc1cc(C)n(CC(C)NC(=O)c2cc(COc3c(F)cccc3F)on2)n1	[#7](-[#6]=[#8])-[#6]
4	CHEMBL1602626	Cc1ccc(OCCCC(=O)Nc2ccc(Br)cc2)cc1	[#6]-[#6](=[#8])-[#7]
4	CHEMBL1669575	O=C(CCCCCCC/C=C/c1ccc2c(c1)OCO2)N1CCCC1	[#8]=[#6]-[#6]-[#6]
4	CHEMBL1710298	COC(=O)C1=NN(C(=O)c2ccccc2)C(C)(O)C1	[#6]-[#8]-[#6]=[#8]
4	CHEMBL1719573	Cc1cccc(OCCC(=O)NNC(=O)Cn2nc(C)cc2C)c1	[#6](-[#6]-[#7])-[#6]
4	CHEMBL1736026	O=C(CCC(=O)Nc1ccc(Cl)cc1Cl)NNC(=O)Nc1ccccc1	[#7](-[#6])-[#7]-[#6]
4	CHEMBL180691	CCCN(CCOc1ccc(CCC(=O)O)cc1)c1ccccn1	[#6]-[#6]-[#6]=[#8]
4	CHEMBL1818401	CCCCCCNC(=O)NC1C2CC3CC(C2)CC1C3	[#8]=[#6](-[#7])-[#7]
4	CHEMBL1831195	CC(C)C(O)c1cc(C(=O)Nc2cccc(C#Cc3cc(C(N)=O)c(NC(N)=O)s3)c2)cs1	[#7]-[#6](-[#7])=[#8]
4	CHEMBL183508	COc1ccc(Sc2ccc(OC)cc2N2CCN(CC(=O)O)C(C)C2)cc1	[#6]-[#6](=[#8])-[#8]
4	CHEMBL1866226	CN(c1ccccc1C(=O)Nc1cccnc1)S(C)(=O)=O	[#16](=[#8])(=[#8])-[#7]
4	CHEMBL1871576	CC(C)[C@H](NC(=O)c1ccccc1Cl)C(=O)OCC(=O)NCc1ccc2c(c1)OCO2	[#8]-[#6]-[#6@H]-[#6]
4	CHEMBL1872979	CC1(C(=O)NS(=O)(=O)c2ccc(Cl)cc2)CCN1C(=O)CC1CCCC1	[#7]-[#16](=[#8])=[#8]
4	CHEMBL1877204	COC(=O)Cn1c(N2CCCC2)nc2c1c(=O)n(C)c(=O)n2C	[#8]-[#6](=[#8])-[#6]
4	CHEMBL1895269	CCOC(=O)c1cc2c(cn1)[C@H](CCO)NC2	[#6]-[#8]-[#6]=[#8]
4	CHEMBL1899955	CCOC(=O)N1CCN(C(=O)c2cn(C)c3ccc(S(=O)(=O)N(CC)CC)cc3c2=O)CC1	[#16](=[#8])(=[#8])-[#7]
4	CHEMBL1900224	CNC(=O)c1nnc(Cc2ccc(Cl)cc2)o1	[#6]-[#7]-[#6]=[#8]
4	CHEMBL1923120	O=C([C@H]1CNCC[C@@]12OCc1cc(F)c(F)cc12)N(Cc1cccc2ccccc12)C1CC1	[#6]1-[#6](-[#7])-[#6]-1
4	CHEMBL196673	COc1ccc(NCCNC(=O)[C@H](CC2CCCCC2)NC(=O)c2ccc(-n3cncn3)cc2)cc1	[#7]-[#6]-[#6@H]-[#7]
4	CHEMBL1991708	CCOC(=O)c1cccc([N+](=O)[O-])c1N	[#6]-[#8]-[#6]=[#8]
4	CHEMBL1994615	O=C/C=C/c1ccco1	[#8]=[#6]-[#6]=[#6]
4	CHEMBL2030995	CC(=O)N[C@@H](Cc1ccc(F)cc1)[C@H](O)CN[C@H]1C[C@]2(C[C@H](F)C2)Oc2ncc(CC(C)(C)C)cc21	[#7]-[#6@@H]-[#6@H]-[#6]
4	CHEMBL2040643	CC(=O)/C=C(\O)C(=O)O	[#6]-[#6](=[#8])-[#6]
4	CHEMBL212102	CCCCNC(=O)[C@H](C)C[C@H](O)[C@@H]1COC/C=C/CSC[C@H](NC(C)=O)C(=O)N[C@@H](C)C(=O)N1	[#6](-[#6@H]-[#8])-[#6@H]
4	CHEMBL226925	C/C(=N\NC(=O)NCCCC(=O)O)c1ccccc1	[#6]=[#7]-[#7]-[#6]
4	CHEMBL2271533	C[C@H](NC(=O)Nc1cccc(Br)c1)c1ccccc1	[#7](-[#6@H])-[#6]-[#7]
4	CHEMBL2298836	CCCCNCC(O)Cn1c([N+](=O)[O-])cnc1C	[#6]-[#6](-[#6])-[#8]
4	CHEMBL2334759	CCNC(=O)Nc1ccc(-c2nc3c(c(N4CCOC[C@@H]4C)n2)[C@H]2CC[C@@H](C3)N2C(C)=O)cc1	[#7]-[#6](=[#8])-[#7]
4	CHEMBL2338233	O=C(Nc1ccc(C(F)(F)F)cc1)Nc1cccc(SC(F)(F)F)c1	[#8]=[#6](-[#7])-[#7]
4	CHEMBL2420399	Cc1csc(C(=O)O)c1NC(=O)CSc1ccc(Br)cc1	[#6](=[#8])-[#6]-[#16]
4	CHEMBL2426526	C[C@H](c1cccc2ccccc12)N(C)Cc1ccccc1Br	[#7](-[#6@H])(-[#6])-[#6]
4	CHEMBL257548	COC(=O)Cn1nnnc1CNC(=O)c1ccc(-c2ccccc2)cc1	[#6]-[#8]-[#6]=[#8]
4	CHEMBL270631	O=S(=O)(NCCCN1CCC(O)(c2ccc(Cl)cc2)CC1)c1ccccc1	[#8]=[#16](=[#8])-[#7]
4	CHEMBL291767	Nc1sc2c(c1C(=O)c1ccc(Br)cc1)CCN(C(=O)OCc1ccccc1)C2	[#6](=[#8])-[#8]-[#6]
4	CHEMBL298664	CCOc1ccc2c(c1)[C@H](c1ccc(OC)c(OC)c1OCC(=O)O)N(CC(=O)O)[C@@H]2c1ccc2c(c1)OCO2	[#8]-[#6]-[#6]=[#8]
4	CHEMBL31557	COc1cc(Br)c(CC(C)N)cc1OC	[#6](-[#6])(-[#7])-[#6]
4	CHEMBL3191639	O=C(CSc1nnc(O)nc1O)N/N=C/C=C\c1ccccc1	[#7]-[#7]=[#6]-[#6]
4	CHEMBL3192540	COc1ccccc1/C=C/C=N/NC(=O)CCC1C(=O)NN=C1C	[#6]=[#6]-[#6]=[#7]
4	CHEMBL3196182	CCC(=O)Oc1ccc(C/C(=N\O)c2ccc(O)cc2O)o1	[#6]-[#6]-[#6]=[#8]
4	CHEMBL319934	CCOC(=O)/C=C/[C@H](CCC(N)=O)NC(=O)[C@H](CC)NC(=O)[C@H](CC(C)C)NC(=O)OCc1ccccc1	[#7]-[#6]-[#8]-[#6]
4	CHEMBL3218949	CCCCOC(=O)Nc1ccc(S(=O)(=O)n2cc(-c3cccs3)[nH]c2=O)cc1C	[#6]-[#8]-[#6]=[#8]
4	CHEMBL3221658	CCOC(=O)C1ON(c2ccccc2)C(c2ccc(Cl)cc2)C12C(=O)Nc1ccccc12	[#6]-[#8]-[#6]=[#8]
4	CHEMBL322498	O=c1[nH]c2c(O)ccc(CCNCCCSCCOCCc3ccccc3)c2s1	[#6](-[#6]-[#8])-[#16]
4	CHEMBL3263802	CCOP(=O)(Cc1cccc(Nc2cc(-c3ccccc3OC)ncn2)c1)OCC	[#8]-[#15](-[#8])=[#8]
4	CHEMBL3443409	CCOc1cc2c(cc1CCC(=O)O)CCC2	[#6]-[#6]-[#6]=[#8]
4	CHEMBL3446769	O=C(NC1CC1)[C@H]1CN(Cc2ccccc2)C[C@@H]1C(=O)c1ccccc1	[#7]-[#6]1-[#6]-[#6]-1
4	CHEMBL3492029	CC(NC(=O)NCCCN(C(C)C)S(C)(=O)=O)c1ccncc1	[#7]-[#6](=[#8])-[#7]
4	CHEMBL3719054	COc1cc(NCC(=O)Nc2nc3ccc4[nH]ncc4c3s2)ccc1Cl	[#7]-[#6]-[#6]-[#7]
4	CHEMBL3966948	N#Cc1ccc(Oc2ccc(S(=O)(=O)Nc3nccs3)cc2C#N)cc1Cl	[#16](=[#8])(=[#8])-[#7]
4	CHEMBL398706	CCCCCCNc1nc2c(cc1C#N)C(=O)CC(C)(C)C2	[#6]-[#6]-[#6]-[#7]
4	CHEMBL408882	CN(O)C(=O)OCCP(=O)(O)O	[#6]-[#7](-[#8])-[#6]
4	CHEMBL4113777	CC[C@@H](NCC(C)(C)C(N)=O)c1ccc(Cl)c(C(=O)c2cccnc2)c1F	[#6]-[#6]-[#6@@H]-[#7]
4	CHEMBL4169735	CCCOCc1cnn(-c2ccccc2)n1	[#6]-[#6]-[#6]-[#8]
4	CHEMBL420746	CC(C)(C)NCC(O)COc1cccc2[nH]c(=O)[nH]c12	[#6](-[#8])-[#6]-[#6]
4	CHEMBL4446874	N#Cc1cnc(N2CCC(c3n[nH]c4c3[C@@H](C(F)(F)F)[C@@H](O)C(=O)N4)CC2)cn1	[#6](-[#9])(-[#9])-[#9]
4	CHEMBL4462744	C=CC(=O)Nc1sc(-c2ccccc2)cc1C(=O)OCC	[#6](=[#8])-[#8]-[#6]
4	CHEMBL4466580	Cc1ccc(C(=O)Nc2nnc(-c3ccc(F)cc3)o2)cc1C(F)(F)F	[#9]-[#6](-[#9])-[#9]
4	CHEMBL4472372	N#CCCCCn1nc(-c2ccccc2)c(-c2ncnc3[nH]ccc23)n1	[#7]#[#6]-[#6]-[#6]
4	CHEMBL4472955	Cc1cc(NC(=O)Cn2nnc(C3CC3)n2)n(C2CCCCC2)n1	[#7]-[#6](=[#8])-[#6]
4	CHEMBL4532234	NC(=S)c1cccc(-c2cn(CC3(F)CC3)c3cc(CO)ccc23)c1	[#6]1(-[#9])-[#6]-[#6]-1
4	CHEMBL4549175	O=C(CCN1CCN(c2ccccc2)CC1)N/N=C/c1cc(Br)ccc1O	[#7](-[#7])-[#6]=[#8]
4	CHEMBL4634304	O=C(O)CCC(=O)N1CCc2c(n(Cc3ccccc3)c3ncccc23)C1	[#6](-[#8])-[#6]-[#6]
4	CHEMBL464454	CC[C@H](C)C(=O)O[C@H]1C(=O)c2c(O)cc(O)cc2O[C@@H]1c1ccccc1	[#6](-[#6@H])(=[#8])-[#8]
4	CHEMBL4748657	CCCCC(=O)N(Cc1ccc(-c2ccc(Cl)cc2C(=O)O)cc1)c1ccccc1	[#6]-[#6]-[#6]=[#8]
4	CHEMBL4759201	Cc1ccc(S(=O)(=O)Cc2nc(C(=O)NCC(=O)N3CC(F)(F)C[C@H]3C#N)cs2)cc1	[#6](=[#8])-[#6]-[#7]
4	CHEMBL4780940	Fc1cccc(Cl)c1NC(=S)Nc1ccccc1	[#7]-[#6](=[#16])-[#7]
4	CHEMBL4869306	COc1ncc(N2CCOCC2)cc1S(=O)(=O)Nc1cncc(-c2ccc(CN3CCCC3)cc2)c1	[#8]=[#16](-[#7])=[#8]
4	CHEMBL4964434	O=C(CN1CCCC[C@H]1c1cc2ccccc2[nH]1)NCC(F)(F)F	[#8]=[#6](-[#7])-[#6]
4	CHEMBL4981431	Cc1nccc(CNC(=O)CC2(C)CCCCC2)n1	[#6](=[#8])(-[#6])-[#7]
4	CHEMBL5009128	Cn1cccc(NC(=O)NC2CCCCC2OC2CCCC2)c1=O	[#8]=[#6](-[#7])-[#7]
4	CHEMBL5015023	Cc1cccc(Cn2cccc2CN(C(=O)c2ccc(C(F)(F)F)cc2)[C@@H](C)C(C)C)c1	[#6]-[#6@@H](-[#6])-[#7]
4	CHEMBL5025759	O=C(CC(F)(F)C(F)F)c1cccnc1	[#8]=[#6]-[#6]-[#6]
4	CHEMBL510702	CCOC(=O)c1cc(C(=O)c2cc(Cl)ccc2N)n[nH]1	[#6]-[#8]-[#6]=[#8]
4	CHEMBL511580	Cc1cc(NC(=O)CN2CCCCC2)c2cc(NC(=O)Nc3cc(Cl)cc(Cl)c3)ccc2n1	[#7]-[#6](=[#8])-[#6]
4	CHEMBL519427	CC(C)NC(=O)[C@H](C)[C@H]1CC[C@@H](C[C@@H](C)n2cc(C#CCN3CCC(c4ccccc4)CC3)nn2)O1	[#6]-[#7]-[#6]=[#8]
4	CHEMBL522126	Nc1nc2sc(CCCCCCCc3ccc(C(=O)N[C@@H](CCC(=O)O)C(=O)O)cc3)cc2c(=O)[nH]1	[#6](=[#8])-[#7]-[#6@@H]
4	CHEMBL5272326	CC(C)(Sc1ccncc1C(=O)N1CCOc2ccccc21)C(=O)O	[#8]-[#6]-[#6]-[#16]
4	CHEMBL5426227	O=C(NNc1ccc(Cl)cc1)c1cccc(F)n1	[#8]=[#6]-[#7]-[#7]
4	CHEMBL5499299	Cc1cc(N)nc(C#Cc2cc(CN(C)C)cc(F)c2F)c1	[#6]-[#7](-[#6])-[#6]
4	CHEMBL565461	COc1cccc(S(=O)(=O)Nc2cnc3ccccc3c2)c1	[#8]=[#16](=[#8])-[#7]
4	CHEMBL565857	Cc1[nH]c2ccccc2c1C(=O)C(=O)Nc1cccc2c(O)cccc12	[#6]-[#6](=[#8])-[#7]
4	CHEMBL56770	CC1c2ccccc2CC1C(=O)NCCCCCCC(=O)NO	[#6](=[#8])-[#7]-[#8]
4	CHEMBL580479	CCCCn1c(N)c(N(Cc2ccco2)C(=O)C=Cc2cc(OC)c3c(c2)OCCO3)c(O)nc1=O	[#8]=[#6](-[#6])-[#7]
4	CHEMBL588592	O=C(CN1CCCCC1)Nc1ccc(Nc2nccc(NCC(O)c3ccccc3)n2)cc1	[#8]=[#6](-[#6])-[#7]
4	CHEMBL67673	CCN(CCO)C(=O)c1ccc(C(=C2CC3CCC(C2)N3CCc2ccccc2)c2ccccc2)cc1	[#7]-[#6]-[#6]-[#8]
4	CHEMBL77539	N#C[C@@H]1CCCN1C(=O)CNCCNc1ccc([N+](=O)[O-])cn1	[#8]=[#6]-[#6]-[#7]
4	CHEMBL83144	CC(C)(C)C(=O)Oc1ccc2cc(S(N)(=O)=O)sc2c1	[#8]=[#16](-[#7])=[#8]
4	CHEMBL94746	NS(=O)(=O)c1ccc(NC(=O)Nc2c(F)c(F)c(F)c(F)c2F)c(Br)c1	[#7]-[#16](=[#8])=[#8]
4	CHEMBL99830	N=C(NCCCc1c[nH]cn1)NCc1ccc(I)cc1	[#7]=[#6](-[#7])-[#7]
5	CHEMBL1080781	N#C[C@H](CCc1ccccc1)NC(=O)[C@@H](N)Cc1cccs1	[#6]-[#6@@H]-[#6](-[#7])=[#8]
5	CHEMBL1321040	COc1ccc2nc3sc(C(=O)NCCc4ccc(Cl)cc4)cc3cc2c1	[#6](=[#8])-[#7]-[#6]-[#6]
5	CHEMBL1339054	O=C(NCCC1=CCCCC1)C1CCCN(c2nc3ccccc3o2)C1	[#8]=[#6]-[#7]-[#6]-[#6]
5	CHEMBL1364192	O=C(CCc1ccccc1)NNC(=O)c1ccc(NC(=O)c2ccccc2)cc1	[#8]=[#6](-[#6]-[#6])-[#7]
5	CHEMBL1383744	O=C(Nc1ccnn1C1CCN(Cc2cccc(OCCO)c2)CC1)C1CC1	[#8]=[#6]-[#6]1-[#6]-[#6]-1
5	CHEMBL1403355	CSc1cccc(NC(=O)CNC(=O)C2CCCCC2)c1	[#7]-[#6](=[#8])-[#6]-[#7]
5	CHEMBL1449691	COc1ccc(C2=NN(C(=O)CSc3nc(=O)n4cccc(C)c4n3)C(c3ccc(C)cc3)C2)cc1	[#7]-[#6](=[#8])-[#6]-[#16]
5	CHEMBL1455734	NC(=O)CSc1nc(-c2ccccc2)c(-c2ccccc2)o1	[#7]-[#6](=[#8])-[#6]-[#16]
5	CHEMBL1458600	CCOc1cc(C(=O)NCCOC)cc(OCC)c1OCC	[#7]-[#6]-[#6]-[#8]-[#6]
5	CHEMBL1475979	CC1=Nc2cc(C(=O)NCCc3ccccc3)ccc2Sc2c(C)ccc(C)c21	[#6](=[#8])-[#7]-[#6]-[#6]
5	CHEMBL1506071	COc1cc(N=C(S)NC(C)(C)C)c(OC)cc1Cl	[#7]-[#6](-[#6])(-[#6])-[#6]
5	CHEMBL1521896	O=[N+]([O-])c1cccc(NNS(=O)(=O)c2ccccc2F)c1	[#7]-[#7]-[#16](=[#8])=[#8]
5	CHEMBL153154	COc1ccc(CCNCc2ccccc2C(=O)NCCCCc2ccccc2)cc1	[#6](=[#8])-[#7]-[#6]-[#6]
5	CHEMBL1538860	CCn1c(SCC(=O)Nc2ccccc2Cl)nnc1C1CC1	[#16]-[#6]-[#6](=[#8])-[#7]
5	CHEMBL1546496	COCCNS(=O)(=O)c1cc(F)ccc1OC	[#6]-[#8]-[#6]-[#6]-[#7]
5	CHEMBL157224	CCCC[C@H](NC(=O)OC(C(C)C)C(C)C)C(=O)C(=O)Nc1ccnn1C(C)C	[#7](-[#6@H])-[#6](=[#8])-[#8]
5	CHEMBL160159	CCCCCCCCNc1nc(O)c(C#N)c(-c2ccc(C)cc2)n1	[#6]-[#6]-[#6]-[#6]-[#7]
5	CHEMBL163039	CONC(=O)CCCCCNC(=O)c1ccccc1	[#8]-[#7]-[#6]-[#6]-[#6]
5	CHEMBL1630991	Cc1ccc(CNC(=O)C(Cc2ccccc2)NS(=O)(=O)c2cccc3cccnc23)cc1	[#7](-[#16])-[#6]-[#6]=[#8]
5	CHEMBL163430	CC1=CCC2C(C1)c1c(O)cc(CC#CCCCBr)cc1OC2(C)C	[#6](-[#6]-[#35])-[#6]-[#6]
5	CHEMBL1688648	CC(C)(C)OC(=O)NCCCCCCCCNC1CCN(CCc2ccccc2)CC1	[#8]-[#6]-[#7]-[#6]-[#6]
5	CHEMBL1705391	Cc1cccc(NC(=O)CSc2nc(O)c3c(n2)CCCC3)c1C	[#7]-[#6](=[#8])-[#6]-[#16]
5	CHEMBL1735434	COCCNC(=O)c1cccc(OC2CCN(Cc3ccc(F)cc3OC)CC2)c1	[#6]-[#8]-[#6]-[#6]-[#7]
5	CHEMBL1735566	Cc1cc(C(=O)NNC(=O)CCC2CCCCC2)c(C)o1	[#7]-[#7]-[#6]-[#6]-[#6]
5	CHEMBL1760913	O=C(CCCC1CCN(C(=O)Cc2ccccc2)CC1)NO	[#6](-[#6]-[#6])-[#7]-[#8]
5	CHEMBL1784228	CCOC(=O)c1cnc(N2CCN(C(=O)NCc3cccc(C)c3)CC2)c(Cl)c1	[#6]-[#6]-[#8]-[#6]=[#8]
5	CHEMBL1817713	CCCCCC(=O)n1c(=S)[nH]c2ccccc21	[#6]-[#6]-[#6]-[#6]-[#7]
5	CHEMBL192279	CC(=O)N[C@@H](CC(C)C)[C@@H]1N[C@@H](C(=O)O)C[C@H]1/C=C/Cl	[#6]-[#6](=[#8])-[#7]-[#6@@H]
5	CHEMBL1956547	C=C(C(=O)OCCCl)[C@@H]1CC[C@H](C)[C@@H]2CC(=O)C(C)=C2C1	[#6]=[#6]-[#6](=[#8])-[#8]
5	CHEMBL1957249	O=C(Cn1c(-c2nccs2)nc2ccccc21)Nc1ccc(Cl)cc1	[#8]=[#6](-[#6]-[#7])-[#7]
5	CHEMBL1984366	NNC(=S)N/N=C/C(=C/Nc1ccccc1)[N+](=O)[O-]	[#7+](=[#8])(-[#8-])-[#6]=[#6]
5	CHEMBL2017309	COc1ccc(S(=O)(=O)N(CC(C)C)C[C@@H](O)COc2ccc3c(ccn3Cc3ccccc3)c2)cc1OC	[#8]-[#6@@H]-[#6]-[#7]-[#16]
5	CHEMBL205440	NCCCC(=O)OCc1ccc(S(N)(=O)=O)cc1	[#6]-[#6]-[#6](=[#8])-[#8]
5	CHEMBL2057592	O=c1ccn(COCCOS(=O)(=O)NS(=O)(=O)c2ccccc2)c(=O)[nH]1	[#6]-[#8]-[#6]-[#6]-[#8]
5	CHEMBL2071237	COC(=O)[C@H](N)Cc1cn(C2=C(C)C(=O)C(O)=C([C@H](C)CCC=C(C)C)C2=O)c2ccccc12	[#6]-[#8]-[#6](=[#8])-[#6@H]
5	CHEMBL2098454	COc1ccc(CCC(=O)Nc2ccccc2Nc2ccc(OC)cc2)cc1	[#6]-[#6]-[#6](=[#8])-[#7]
5	CHEMBL2151499	CC1CCCC(C(=O)N2CC(c3nc(-c4cccc(Cl)c4)no3)C2)C1	[#6]-[#7]1-[#6]-[#6]-[#6]-1
5	CHEMBL2216847	CC(=O)NCCNS(=O)(=O)c1ccc(-c2sc(NC(C)=O)nc2C)o1	[#6]-[#6]-[#7]-[#6]-[#6]
5	CHEMBL2283161	CC(C)Oc1ccc(-c2ccc(/C(=C\c3ccc(S(C)(=O)=O)cc3)C(=O)O)cc2)cc1	[#6](=[#8])(-[#8])-[#6]=[#6]
5	CHEMBL236547	CCCn1cnc(C[C@H](NCCN)C(=O)O)c1	[#7](-[#6@H])-[#6]-[#6]-[#7]
5	CHEMBL2380588	CC(Cl)OC(=O)O/N=C1\CC(c2ccccc2)N(C)C(c2ccccc2)C1C	[#6]-[#6]-[#8]-[#6]-[#8]
5	CHEMBL2437348	Cc1ccc(NC(=O)[C@H](Cc2ccccc2)NC(=O)c2cc(Cl)ccc2O)cc1	[#7]-[#6@H](-[#6]=[#8])-[#6]
5	CHEMBL269454	OC(c1ccccc1Cl)C(O)(Cn1cncn1)c1ccccc1Cl	[#8]-[#6]-[#6]-[#6]-[#7]
5	CHEMBL3102862	Cc1ccc(C(=O)N(C)/N=C/c2c(O)ccc3ccccc23)cc1	[#6](=[#8])-[#7](-[#6])-[#7]
5	CHEMBL3120624	CCC(C)CC(C)CC(O)(CO)C(=O)O[C@@H]1CC[C@H](C)[C@@]2(C)C=C([C@@H](C)CO)C(=O)C=C12	[#6](-[#6]-[#8])-[#6]=[#8]
5	CHEMBL3142614	C[C@H](NC(=O)[C@H](Cc1ccccc1)NS(=O)(=O)c1ccc([N+](=O)[O-])cc1)C(=O)Nc1n[nH]c(=S)s1	[#6]-[#6@H](-[#6])-[#7]-[#16]
5	CHEMBL3182130	COCC(C)OC(C)=O	[#8]-[#6]-[#6](-[#6])-[#8]
5	CHEMBL3190459	COc1cccc(/C=N/NC(=O)c2cnccn2)c1O	[#6]=[#7]-[#7]-[#6]=[#8]
5	CHEMBL3450646	Cn1nc(C2CCCNC2)c2c(C(=O)NC3CC3)cc(C3CC3)nc21	[#6]1-[#6]-[#6]-1-[#7]-[#6]
5	CHEMBL3453189	Cc1noc(C)c1CN(C)C(=O)C1CCCN1S(N)(=O)=O	[#6]-[#7](-[#6])-[#6]=[#8]
5	CHEMBL3459696	Cc1cnn(CC2CN(CCCS(=O)(=O)N(C)C)CCO2)c1	[#6]-[#6]-[#16](=[#8])=[#8]
5	CHEMBL352576	CC(=O)NCc1ccc(CN2CCN(c3ccc(F)cc3F)CC2)cc1	[#6]-[#6](=[#8])-[#7]-[#6]
5	CHEMBL3641484	COc1cc(-c2nc3cc(-c4cnc(N)nc4)ccc3n2C(C)(C)C)c(F)cn1	[#7]-[#6](-[#6])(-[#6])-[#6]
5	CHEMBL364567	COCCN(CCNC(=O)c1cc(NC(=O)c2ccc(NC(=O)c3cc(NC(=O)c4cc5ccccc5cn4)cn3C)cc2)cn1C)CCOC	[#6]-[#6]-[#7]-[#6]=[#8]
5	CHEMBL3668949	Cc1cccc2nc(CCc3nc(-c4cccs4)cn3C[C@@H](O)CNC(C)C)nn12	[#6]-[#7]-[#6](-[#6])-[#6]
5	CHEMBL3690642	CCOc1ccc(C#Cc2ccc(CC(C)NC(=O)c3cncnc3)cc2)cc1	[#7](-[#6])-[#6](-[#6])-[#6]
5	CHEMBL3694676	O=C(NCC(F)(F)F)Nc1cc(OC2CCCC2)cc(-c2cnc3cc(-c4ncccn4)ccn23)c1	[#6]-[#6](-[#9])(-[#9])-[#9]
5	CHEMBL3696337	OCC[C@H](NCc1ccnc(-c2ccc(C(F)(F)F)cc2)n1)c1ccccc1	[#8]-[#6]-[#6]-[#6@H]-[#7]
5	CHEMBL3901562	COc1ccc(C(C)C)cc1-c1cccc(C(CC(=O)O)c2nccs2)c1	[#6]-[#6]-[#6](=[#8])-[#8]
5	CHEMBL3937198	Cc1nc([C@@](C)(NC(=O)c2ccc(C3CC3)c(OCC3CC3)n2)C2CC2)no1	[#8]-[#6]-[#6]1-[#6]-[#6]-1
5	CHEMBL3937942	COCCn1cc(-c2cnc(N)c(C(=O)Nc3ccncc3)c2)cn1	[#6]-[#8]-[#6]-[#6]-[#7]
5	CHEMBL3946671	Cc1cc(OCC(C)(C)C(=O)O)ncc1-c1ccc(-c2ncc(C(F)(F)C(F)(F)F)[nH]2)cc1	[#8]-[#6]-[#6]-[#6]=[#8]
5	CHEMBL3986765	Cc1nnc(C(NC(=O)c2cc(OCC(F)(F)F)c(C3CC3)cn2)C2(C)COC2)o1	[#9]-[#6](-[#9])(-[#6])-[#9]
5	CHEMBL399585	O=C(NCCC1CCCc2ccc(O)cc21)c1ccc(OC(F)(F)F)cc1	[#8]=[#6]-[#7]-[#6]-[#6]
5	CHEMBL4071184	O=C(NCCNc1cc(=O)oc2ccccc12)c1ccco1	[#8]=[#6]-[#7]-[#6]-[#6]
5	CHEMBL4082711	CC#C[C@@H](CC(=O)O)c1ccc(OCc2ccc3nc(-c4ccc(C(C)C)cc4)nn3c2)cc1	[#6](-[#6@@H])-[#6](=[#8])-[#8]
5	CHEMBL4112896	C[C@@H](O)[C@@H](NC(=O)Nc1cc2[nH]nc(N3CCc4nn(C)cc4C3)c2cn1)c1ccccc1	[#6]-[#6@@H](-[#8])-[#6@@H]-[#7]
5	CHEMBL4126972	CC(C)(C)OC(=O)N1CCC(CN)(Cc2cccc(C(F)(F)F)c2)CC1	[#6]-[#6](-[#6])(-[#6])-[#8]
5	CHEMBL4162343	CCCN[C@H](C)[C@](O)(Cn1cncn1)c1ccc(F)cc1F	[#7]-[#6@H](-[#6])-[#6@]-[#8]
5	CHEMBL4229077	O=C(Cc1ccc(OC/C=C/S(=O)(=O)c2ccccc2)cc1)Oc1ccc(Cc2ccccc2)cc1	[#6]=[#6]-[#16](=[#8])=[#8]
5	CHEMBL4452391	CCCN(CCC)C(=O)/C=C/C(=O)c1ccccc1[N+](=O)[O-]	[#7]-[#6](=[#8])-[#6]=[#6]
5	CHEMBL4455469	COc1ccc(-c2ccc(C(=O)NNC(=O)Nc3ccccc3)c(C)n2)cc1OC	[#7]-[#6](-[#7]-[#7])=[#8]
5	CHEMBL4475072	C[C@H](NC(=O)c1ccc(CNC(=O)c2cnn(-c3ccccc3)c2N)cc1)C(N)=O	[#7](-[#6@H]-[#6]-[#7])-[#6]
5	CHEMBL4515740	O=C(O)CCc1nc(-c2ccc(Cl)cc2)c(-c2ccccc2)o1	[#8]=[#6](-[#8])-[#6]-[#6]
5	CHEMBL4533370	CC1(Nc2nc(-c3cnoc3)nc3cnccc23)CC1	[#6]-[#6]1(-[#7])-[#6]-[#6]-1
5	CHEMBL4539395	Cn1cc(-c2ccc(Cn3cc(-c4cccc(NC(=O)C5CC5)c4)nn3)cc2)cn1	[#7]-[#6]-[#6]1-[#6]-[#6]-1
5	CHEMBL4644338	O=c1n(Cc2cc3cnccc3n2CCCC(F)(F)F)c2cnccc2n1C1CC1	[#6]-[#6]-[#6]-[#6]-[#7]
5	CHEMBL4745950	CCS(=O)(=O)N1CCN(Cc2ccc(Nc3nccc(Oc4c(C)cc(/C=C/C#N)cc4C)n3)cc2)CC1	[#6]-[#6]-[#16](=[#8])=[#8]
5	CHEMBL4784132	CCCS(=O)(=O)Nc1ccc(F)c(C(=O)c2n[nH]c3ncc(-c4ccc(S(=O)(=O)NCC(O)CO)cc4)cc23)c1F	[#8]-[#6](-[#6])-[#6]-[#7]
5	CHEMBL4787497	COc1ccc(C(c2ccc(OC(C)CN(C)C)cc2)c2cccc3ccccc23)c(OC)c1OC	[#8]-[#6](-[#6])-[#6]-[#7]
5	CHEMBL4788511	O=C(Cc1ccc(Nc2ncnc3[nH]ccc23)cc1)Nc1ccc(OC(F)(F)F)cc1	[#8]-[#6](-[#9])(-[#9])-[#9]
5	CHEMBL4792701	Cc1ccc(N(C)C[C@H](Cc2ccccc2)NC(=O)Cn2cnc3c2c(=O)n(C)c(=O)n3C)cc1	[#7](-[#6])-[#6@H]-[#6]-[#7]
5	CHEMBL4803574	CCCCCn1cc(-c2ccccc2CC)nc1N	[#6]-[#6]-[#6]-[#6]-[#7]
5	CHEMBL4874899	COc1cc(CCC(O)CC(O)CCc2cc(O)c(O)c(OC)c2)ccc1O	[#6](-[#8])-[#6]-[#6]-[#8]
5	CHEMBL4922066	CN(CC1CCOCC1)C(=O)CCCc1ccccc1	[#6](=[#8])-[#6]-[#6]-[#6]
5	CHEMBL4932076	CC(C)[C@H](C)n1nccc1NC(=O)c1ccc(-n2cnnc2)nc1	[#6]-[#6](-[#6])-[#6@H]-[#7]
5	CHEMBL4948622	CC(C)C(=O)Nc1cnn([C@H]2CCOC2)c1	[#6]-[#6](-[#6])-[#6]=[#8]
5	CHEMBL4949881	O=C(CCOCC(F)(F)F)NCC=Cc1ccccc1	[#6]-[#6](-[#9])(-[#9])-[#9]
5	CHEMBL4961766	CC[C@H](NS(C)(=O)=O)c1ccc(Cl)cc1	[#7]-[#16](-[#6])(=[#8])=[#8]
5	CHEMBL4978562	CCCN(CCC)C(=O)c1coc(CN2CCN(C[C@H](O)CN3CCOCC3)CC2)n1	[#6]-[#7](-[#6])-[#6]=[#8]
5	CHEMBL4994188	CC(C)OCCCNC(=O)CCC(=O)NCc1ccco1	[#6]-[#8]-[#6]-[#6]-[#6]
5	CHEMBL5003670	CC(C)N(CC1CC2C=CC1C2)S(=O)(=O)c1cnn(C)c1	[#6]-[#6](-[#6])-[#7]-[#16]
5	CHEMBL5010628	Cc1nnsc1CNC(=O)c1ccc(S(=O)(=O)NC2CC2)cc1	[#7](-[#6]1-[#6]-[#6]-1)-[#16]
5	CHEMBL5400487	O=C(O)CCc1cc(O)c(NS(=O)(=O)c2cc(F)cc(F)c2)c(O)c1	[#8]=[#6](-[#8])-[#6]-[#6]
5	CHEMBL5406358	CC(C)(C)Nc1c(-c2ccc(-c3ccccc3)cc2)nc2sccn12	[#6]-[#6](-[#6])(-[#6])-[#7]
5	CHEMBL5428750	COC[C@@H](CC(C)C)NC1=N/C(=C\c2ccc3c(c2)OCO3)C(=O)N1	[#8]-[#6]-[#6@@H]-[#6]-[#6]
5	CHEMBL5490651	O=C(Cn1cnnn1)NC1CCCC1	[#8]=[#6](-[#6]-[#7])-[#7]
5	CHEMBL610398	C=CCNC(=O)[C@H]1OC(n2cnc3c(N)ncnc32)[C@H](O)[C@@H]1O	[#6]-[#6]-[#7]-[#6]=[#8]
5	CHEMBL63125	CCCCCC(=O)c1ccc(OCCCN2CCN(C(=O)[C@@H](C)NC(=O)OC(C)(C)C)CC2)cc1	[#6](=[#8])-[#6@@H]-[#7]-[#6]
5	CHEMBL77503	CN(CC(=O)NN)c1ccc2ccccc2c1	[#6]-[#6](=[#8])-[#7]-[#7]
6	CHEMBL119309	Cc1cc(Nc2nc(-c3ccccc3)nc3ccccc23)no1	[#6]-[#6]1:[#6]:[#6]:[#7]:[#8]:1
6	CHEMBL122318	CC(C)CC(C(=O)NCC#N)c1cccc(-c2ccc3cc[nH]c3c2)c1	[#6]-[#6]-[#7]-[#6]-[#6]#[#7]
6	CHEMBL125386	NC(=O)c1cn([C@@H](CO)CCn2ccc3ccc(NC(=O)NCc4ccccc4)cc32)cn1	[#7]1:[#6]:[#6]:[#7](-[#6@@H]):[#6]:1
6	CHEMBL1322169	COc1cccc(NC(=O)CN(C)C(=O)c2ccc(COc3ccccc3)cc2)c1	[#6](=[#8])-[#6]-[#7]-[#6]=[#8]
6	CHEMBL1359838	CCSc1nnc(-c2cccnc2)n1-c1ccc(Cl)c(C)c1	[#6]1:[#6]:[#6]:[#6]:[#6]:[#6]:1
6	CHEMBL1371916	O=C(Nc1ccc(Cc2ccncc2)cc1)c1ccc(Br)o1	[#6]1(:[#6]:[#6]:[#6]:[#8]:1)-[#6]
6	CHEMBL1406384	CC(C)CC(=O)Nc1ccc2nc(SCC(=O)N3CCOCC3)sc2c1	[#6]-[#6](-[#6])-[#6]-[#6]=[#8]
6	CHEMBL1406613	Cc1nn2c(=O)cc(COC(=O)c3cccc(NC(=O)c4ccc(F)cc4)c3)nc2s1	[#7]1:[#6]:[#6]:[#6]:[#7]:[#6]:1
6	CHEMBL1407444	COC(=O)c1c(C)oc(C)c1S(=O)(=O)N1CCCC1	[#6]1-[#6]-[#6]-[#7](-[#16])-[#6]-1
6	CHEMBL144209	COC(=O)c1cc(C(=CCC2OCCO2)c2cc(Cl)c(OC)c(C(=O)OC)c2)cc(Cl)c1OC	[#6]-[#6]1-[#8]-[#6]-[#6]-[#8]-1
6	CHEMBL1443822	Cc1cc(/C=C(/C#N)c2nc3ccccc3[nH]2)c(C)n1-c1cc(C(=O)O)cc(C(=O)O)c1	[#7H]1:[#6](-[#6]):[#7]:[#6]:[#6]:1
6	CHEMBL1460542	COc1ccc(/C=C2\CCC(C3CCCC3)C2=O)cc1	[#6]1(=[#8])-[#6]-[#6]-[#6]-[#6]-1
6	CHEMBL1521470	COc1ccc(CNC(=O)C2CCCN2S(=O)(=O)c2ccc(F)cc2)cc1	[#6]-[#6]1-[#6]-[#6]-[#6]-[#7]-1
6	CHEMBL1561573	O=C(CN1C(=O)CCc2cc(S(=O)(=O)N3CCOCC3)ccc21)NCc1ccc(F)cc1	[#8]=[#6](-[#6]-[#7])-[#7]-[#6]
6	CHEMBL1565058	Cc1ccc(OCCn2c(=O)n(C)c3ccccc32)cc1	[#6]1:[#7]:[#6](=[#8]):[#7]:[#6]:1
6	CHEMBL1584098	Cc1ccc(C2=NNC(C(O)C(O)C(O)C(C)O)S2)cc1	[#8]-[#6]-[#6]-[#6]-[#6]-[#8]
6	CHEMBL159047	CCCCCCCCCCCCCCC(=O)NC(CO)CCCCCCCCCCCCCC	[#7](-[#6](-[#6])-[#6]-[#6])-[#6]
6	CHEMBL1594615	C[C@H](NC(=O)c1ccccc1)C(=O)Nc1nc(-c2ccccn2)cs1	[#6]-[#6@H](-[#7])-[#6](=[#8])-[#7]
6	CHEMBL1595345	CC1=C(/C=C\C(C)=C\C=C/C(C)=C/CO)C(C)(C)CCC1	[#6]=[#6]-[#6]=[#6]-[#6]-[#8]
6	CHEMBL1601177	COC(=O)C(C)N(C(=O)c1cccc2ccccc12)c1c(C)cccc1C	[#6]-[#8]-[#6](=[#8])-[#6]-[#7]
6	CHEMBL1601201	O=S(=O)(NCCC1=CCCCC1)c1ccccc1Cl	[#8]=[#16](=[#8])-[#7]-[#6]-[#6]
6	CHEMBL1682557	CN(C)CCn1cnc(-c2ccc(F)cc2)c1-c1ccc2[nH]ncc2c1	[#6]1:[#7](-[#6]):[#6]:[#7]:[#6]:1
6	CHEMBL1708591	CC(=O)CC1(O)C(=O)Nc2ccccc21	[#6]1(-[#8])-[#6]-[#7]-[#6]:[#6]-1
6	CHEMBL1740911	Cc1nc2ccccc2n1CCC(=O)O	[#6]-[#6]1:[#7]:[#6]:[#6]:[#7]:1
6	CHEMBL182360	C=CCC1OC[C@H](Cc2ccccc2)N(C[C@H](O)CN(CC2CCCC2)S(=O)(=O)c2ccc(OC)cc2)C1=O	[#6]-[#7](-[#6])-[#16](=[#8])=[#8]
6	CHEMBL1852540	Cc1c(C(=O)Nc2cc[n+](C)cc2)nn(-c2ccc(Cl)cc2Cl)c1-c1ccc(Cl)cc1	[#6]-[#6]1:[#6]:[#7]:[#7]:[#6]:1
6	CHEMBL1870005	Cc1ccc(Cl)cc1NC(=O)COC(=O)CSc1ccccc1	[#16]-[#6]-[#6]-[#8]-[#6]-[#6]
6	CHEMBL190126	C[C@H](N)C(=O)N(C(=O)O)c1ccccc1	[#6](-[#6@H])(=[#8])-[#7]-[#6]=[#8]
6	CHEMBL1905896	COc1ccc(C(O)c2nc(-c3cccc(C(F)(F)F)c3)cs2)cc1	[#6]1:[#16]:[#6](-[#6]):[#7]:[#6]:1
6	CHEMBL1994119	CC(=O)NCCC1CNc2ccccc21	[#6]-[#6](=[#8])-[#7]-[#6]-[#6]
6	CHEMBL204990	NS(=O)(=O)c1ccc2c(c1)CC(NC(=O)C1CCCCC1)C2	[#6]1-[#6]:[#6]-[#6]-[#6]-1-[#7]
6	CHEMBL2165130	O=C1CCc2ccc(CO[C@@H]3C[C@H]3CN3CCN(c4cccc(Cl)c4Cl)CC3)cc2N1	[#6]-[#8]-[#6@@H]1-[#6]-[#6@H]-1-[#6]
6	CHEMBL227800	CC(C)N(Cc1ccc(C#N)cc1)[C@@H]1CN[C@H](C(=O)N2CCSC2)C1	[#6]-[#7]1-[#6]-[#6]-[#16]-[#6]-1
6	CHEMBL2312807	O=c1c2ccccc2sn1Cc1nnc(Cc2ccccc2)o1	[#8]=[#6]1:[#6]:[#6]:[#16]:[#7]:1
6	CHEMBL237078	C/C=C/C=C(\CC(=O)NO)C(=O)N[C@@H](Cc1c[nH]c2ccccc12)C(=O)NC	[#6]-[#6]=[#6]-[#6]-[#6]-[#7]
6	CHEMBL237172	COc1cccc(/C=C/c2ccc(C(=O)Nc3cc(C(=O)Nc4cc(C(=O)NCCCN(C)C)n(C)c4)n(C)c3)cc2)c1	[#6]-[#7](-[#6])-[#6]-[#6]-[#6]
6	CHEMBL2407464	O=C(O)c1sc2cc(-n3c(S)nnc3-c3ccc(F)cc3)ccc2c1Cl	[#6]-[#6]1:[#16]:[#6]:[#6]:[#6]:1
6	CHEMBL244032	CC(C)N(CCOc1ccc2c3c(oc2c1)C(=O)c1ncccc1C3=O)C(C)C	[#6]-[#7](-[#6]-[#6]-[#8])-[#6]
6	CHEMBL247777	CCc1ccccc1-c1ccc(-c2cc(NCCC(=O)O)c3ccccc3n2)cc1	[#6](-[#6]-[#6](=[#8])-[#8])-[#7]
6	CHEMBL260606	CS[C@H]1O[C@H]([C@H](NC(=O)[C@H]2NC[C@@H]2CCCC2CC2)[C@H](C)Cl)[C@H](O)[C@H](O)[C@H]1O	[#6]-[#6@H]1-[#7]-[#6]-[#6@@H]-1-[#6]
6	CHEMBL3092313	CN(C)CCCNC(=O)Nc1cc2c(Nc3ccc(F)c(Cl)c3)ncnc2cc1O[C@H]1CCOC1	[#6]-[#6]-[#6]-[#7]-[#6]=[#8]
6	CHEMBL3098639	O=C(CSc1nnc(-c2ccncc2)o1)N/N=C/c1cc(Br)ccc1O	[#7]-[#7]-[#6](=[#8])-[#6]-[#16]
6	CHEMBL3190056	COc1ccc(/C=N/NC(=O)CN(c2ccc(OC)cc2)S(=O)(=O)c2ccccc2)cc1	[#16](=[#8])(=[#8])-[#7]-[#6]-[#6]
6	CHEMBL31905	COC(=O)CCC(O[C@H]1O[C@@H]2OC3(C)CC[C@H]4[C@H](C)CCC([C@H]1C)C24OO3)c1ccc(F)cc1	[#8]-[#6](=[#8])-[#6]-[#6]-[#6]
6	CHEMBL3287963	COC(=O)CCC(=O)Nc1cccc(-c2nnc(-c3ccc(C)cc3)o2)c1	[#8]-[#6](=[#8])-[#6]-[#6]-[#6]
6	CHEMBL333453	CC(C)COc1ncnc2c1ncn2C1CCC(CO)O1	[#6]1-[#6](-[#6])-[#8]-[#6]-[#6]-1
6	CHEMBL3416457	CSc1ncc(CN2CCC(N(C)Cc3cc(Cl)ccc3Cl)CC2)s1	[#6]1:[#7]:[#6]:[#6](-[#6]):[#16]:1
6	CHEMBL3451682	Cc1cc(C)n(-c2cccc(NC(=O)N3CCC[C@@H]3CO)c2)n1	[#6]1-[#6]-[#6@H]-[#7](-[#6])-[#6]-1
6	CHEMBL3474177	CCc1oc(C(=O)NC(C)Cc2cnccn2)cc1CN1CCCC1	[#6]-[#7]1-[#6]-[#6]-[#6]-[#6]-1
6	CHEMBL3485891	CC(C)n1cnnc1CN(C)C(=O)c1ccccc1N1CCOCC1	[#7]1:[#6]:[#7]:[#7]:[#6]:1-[#6]
6	CHEMBL3553997	COc1cccc([C@H]2CN(C(C)=O)[C@@H]3CCN(Cc4ccsc4)C[C@H]23)c1	[#6]-[#6]1:[#6]:[#6]:[#16]:[#6]:1
6	CHEMBL3640700	O=C(CCCCCCNC(=O)c1cnc(N2CCC(O)(c3ccc(Cl)cc3)CC2)nc1)NO	[#8]=[#6](-[#6]-[#6])-[#7]-[#8]
6	CHEMBL3647167	COc1ccc(-c2ccc(CCC(C)(C(=O)NO)S(C)(=O)=O)cc2F)cn1	[#7]-[#6]-[#6](-[#6]-[#6])-[#6]
6	CHEMBL3650398	CO[C@@H]1COCC[C@@H]1N(C)[C@@H]1C[C@H]2CCC[C@@]2(C(=O)N2C[C@@H]3C[C@H]2CN3c2cc(C(F)(F)F)ccc2C#N)C1	[#6]1-[#6@@]-[#6@@H]-[#6]-[#6@H]-1-[#7]
6	CHEMBL3652453	Cc1cc(C)nc(N2CC3CN(C(=O)c4ccccc4-c4nc(C)no4)CC3C2)n1	[#6]1:[#6]:[#6]:[#7]:[#6]:[#7]:1
6	CHEMBL3661585	Cn1cc(C(=O)c2cncc(NC(=O)Cc3ccc(F)cc3F)c2)c2cncnc21	[#7]1:[#6]:[#6](-[#6]):[#6]:[#6]:1
6	CHEMBL368442	CCCn1c(=O)c2nc(-c3ccc(OCc4nc(-c5cccc(Cl)c5)no4)cc3)[nH]c2n(CCC)c1=O	[#7]1:[#6]:[#7]:[#8]:[#6]:1-[#6]
6	CHEMBL3689859	CCCN(Cc1c(C(C)(C)C)nc2cc(/C=C/C(=O)NO)ccn12)C(C)C	[#6]-[#7](-[#6])-[#6](-[#6])-[#6]
6	CHEMBL3729826	Nc1ncc(-c2cc(N3C[C@@H]4C[C@H]3CO4)nc(N3CC4CC3C4)n2)cc1Cl	[#6]1:[#7]:[#6]:[#6]:[#6]:[#7]:1
6	CHEMBL374028	COc1ccc2[nH]cc(CCOc3nc(N)c4ncn([C@@H]5O[C@H](CO)[C@@H](O)[C@H]5O)c4n3)c2c1	[#8]1-[#6@H]-[#6@@H]-[#6@@H]-[#6@H]-1-[#6]
6	CHEMBL3809837	CC(C)c1cccc(C[C@H](N)C(=O)O)c1	[#6]-[#6@H](-[#7])-[#6](=[#8])-[#8]
6	CHEMBL3894865	O=C(Nc1ccc(COC2CCNC2)cc1)c1ccc(Cl)cc1	[#8]-[#6]1-[#6]-[#6]-[#7]-[#6]-1
6	CHEMBL3925162	C[C@H](O)[C@@H](O)c1cnc(N2CCN(C(=O)Nc3nc4ccccc4s3)C[C@@H]2C)c(F)c1	[#6]1(:[#7]:[#6]:[#6]:[#16]:1)-[#7]
6	CHEMBL3925467	O=C(Cc1c(F)cccc1F)Nc1cccc(Oc2ccc3c(/C=C/c4ccccc4)n[nH]c3c2)c1	[#7H]1:[#6]:[#6]:[#6](-[#6]):[#7]:1
6	CHEMBL3940920	COc1ccc(-n2nnc(C(=O)Nc3c(C)n(C)n(C4CCCCC4)c3=O)c2C)cc1C	[#6]1:[#6]:[#6]:[#6]:[#6]:[#6]:1
6	CHEMBL4081991	COC(=O)CCCCN1C(=O)[C@H](CC(=O)OC(C)(C)C)N=C(c2ccccc2)c2ccccc21	[#6](=[#8])-[#6]-[#6]-[#6]-[#6]
6	CHEMBL431790	O=C(N[C@H](Cc1ccccc1)C(=O)O)C(=O)c1c[nH]c2ccc(Cl)cc12	[#7]-[#6@H](-[#6])-[#6](=[#8])-[#8]
6	CHEMBL4455132	O=C(O)c1ccc(-n2cc(C(=O)c3c(Cl)cccc3Cl)c3cccc(F)c32)c(F)c1	[#6]-[#6]1:[#6]:[#6]:[#7]:[#6]:1
6	CHEMBL447118	NS(=O)(=O)c1ccc(Cl)s1	[#6]1:[#6]:[#6]:[#6](-[#17]):[#16]:1
6	CHEMBL4527866	CN(C)CCCNC(=O)c1cc2ccccc2o1	[#6]-[#7](-[#6])-[#6]-[#6]-[#6]
6	CHEMBL4529888	COc1cncc(-c2cnc3sc(NCC4CCOCC4)nn23)c1	[#7]1:[#7]:[#6]:[#16]:[#6]:1-[#7]
6	CHEMBL4545030	COc1ccc(CCN(C(=O)OC2C[C@H]3CC[C@H](C2)N3C)c2ccccc2)cc1	[#6]-[#6]-[#7]-[#6](=[#8])-[#8]
6	CHEMBL4572591	Cc1nnc2c(SCC(=O)N3CCN(c4ccc(F)cc4)CC3)nc3ccccc3n12	[#6]-[#6]1:[#7]:[#7]:[#6]:[#7]:1
6	CHEMBL4748584	c1ccc(-c2cc(-c3ccn(C4CCNCC4)n3)c3cccc(-c4cccs4)c3n2)cc1	[#6]1-[#6]-[#6]-[#6]-[#7]-[#6]-1
6	CHEMBL4865581	Cn1ccc(-c2cnc3ccc(NC(=O)Nc4cccc(C(F)(F)F)c4F)cc3n2)n1	[#6]-[#7]1:[#6]:[#6]:[#6]:[#7]:1
6	CHEMBL4876929	NS(=O)(=O)c1ccc(CCNC(=S)Nc2ccc3ncnc(Nc4cccc(F)c4)c3c2)cc1	[#6]-[#6]-[#7]-[#6](=[#16])-[#7]
6	CHEMBL4929410	O=C(CCNc1c(-c2cccc(F)c2)nc2cnccn12)Nc1ccccc1	[#7]1:[#6](:[#6]:[#7]:[#6]:1)-[#7]
6	CHEMBL494333	O=[N+]([O-])c1cnc(Sc2nc3cc(Cl)ccc3o2)s1	[#6]1:[#8]:[#6](-[#16]):[#7]:[#6]:1
6	CHEMBL4944306	Fc1ccc(N2CCN(c3cc(CNCc4ccco4)ccn3)CC2)cc1	[#6]1:[#6]:[#6]:[#8]:[#6]:1-[#6]
6	CHEMBL4945360	Cn1ccnc(NCCc2c[nH]c3ccc(Br)cc23)c1=O	[#6]1:[#6](-[#6]):[#6]:[#7H]:[#6]:1
6	CHEMBL4946531	CCCCNCc1cccn1CCN1CCOCC1	[#6]1:[#6]:[#6]:[#6]:[#7]:1-[#6]
6	CHEMBL4977641	CNC(=O)[C@@H]1CCCN1Cc1cnns1	[#6]-[#6]1:[#6]:[#7]:[#7]:[#16]:1
6	CHEMBL4980722	O=C(NCC1CCC2(CCOCC2)C1O)c1ccsc1	[#6]1:[#6]:[#16]:[#6]:[#6]:1-[#6]
6	CHEMBL4982331	CN=C(NCc1nc(C)no1)NCc1ccccc1OC(C)(C)C	[#7]=[#6](-[#7]-[#6])-[#7]-[#6]
6	CHEMBL4990429	Cc1oc(C)c(C(=O)Nc2cccc(S(=O)(=O)N3CCCC3)c2)c1C	[#7]1(-[#6]-[#6]-[#6]-[#6]-1)-[#16]
6	CHEMBL5017616	Cc1cnc(CCNC(=O)NC(C)(C)C)n1C1CCCCCCC1	[#6]-[#7]-[#6](-[#6])(-[#6])-[#6]
6	CHEMBL5019522	CN(Cc1cccnc1)C(=O)C1CCC1	[#7]-[#6]-[#6]1-[#6]-[#6]-[#6]-1
6	CHEMBL5190704	CCOP(=O)(OCC)c1cccc2c3c(c(-c4ccc([N+](=O)[O-])cc4)nc12)C(=O)c1ccccc1-3	[#6]-[#8]-[#15](=[#8])-[#8]-[#6]
6	CHEMBL5195041	C[C@@H](N1C(=O)N(c2ccc(-n3cnnn3)cc2)CC1O)[C@](O)(Cn1cncn1)c1ccc(F)cc1F	[#6]1-[#6]-[#7]-[#6](-[#7]-1)=[#8]
6	CHEMBL5268397	COc1c2c(cc(F)c1N1C[C@H]3CCCN(C[C@@H](O)Cn4cc([N+](=O)[O-])nc4C)[C@H]3C1)C(=O)C(C(=O)O)=CC2C1CC1	[#7]1:[#6]:[#6](-[#7+]):[#7]:[#6]:1
6	CHEMBL5311026	COc1cccc(C(=O)N2CC[C@@](O)(c3ccccc3)C2)c1OCCCN	[#6]1-[#7](-[#6])-[#6]-[#6]-[#6@@]-1
6	CHEMBL53915	Cc1cccc(CNC(=O)[C@@H]2CSCN2C(=O)[C@@H](O)[C@H](Cc2ccccc2)NC(=O)c2cccc(O)c2C)c1	[#6]-[#6@@H](-[#6@@H])-[#7]-[#6]=[#8]
6	CHEMBL5400413	Cc1noc2cc(C(=O)Nc3ccc4[nH]c(CN5CCC[C@@H]5C)nc4c3)ccc12	[#6]-[#6]1:[#7]:[#8]:[#6]:[#6]:1
6	CHEMBL5428359	CC1=C[C@@]2(CO)C(O)=C(C)C(=O)N2C2=CC(=O)C=C3[C@@H](O[C@@H]4CC[C@H](O)[C@H](C)O4)[C@H](C)[C@@H]1[C@]32O	[#6]1-[#6@@]-[#7]-[#6](-[#6]=1)=[#8]
6	CHEMBL54847	Nc1nc(=O)n(C2CCC(CO)O2)cc1Cl	[#7]-[#6]1-[#6]-[#6]-[#6]-[#8]-1
6	CHEMBL5488731	COc1ccc(-c2csc3ncn(Cc4nc(-c5ccc(Cl)cc5)no4)c(=O)c23)cc1	[#6]1:[#7]:[#8]:[#6](-[#6]):[#7]:1
6	CHEMBL559425	COc1cccc(-c2ccc3c(c2)Nc2ccc(CCC(=O)N(C)C)cc2NC3=O)c1	[#6]-[#6](=[#8])-[#7](-[#6])-[#6]
6	CHEMBL62865	CCCCCCC/N=C(\S)c1cccnc1S	[#6]-[#6]-[#6]-[#6]-[#6]-[#7]
6	CHEMBL76417	CCCCCCCCCCCCCCOC(CC(=O)[O-])C[N+](C)(C)C	[#6]-[#6]-[#6]-[#6]-[#6]-[#8]
6	CHEMBL80039	COc1ccc2c(C(=O)N(CC(=O)O)C(C)=O)cccc2c1C(F)(F)F	[#8]=[#6]-[#7](-[#6]=[#8])-[#6]
7	CHEMBL1096118	COc1cc(/C=N/n2c(S)nnc2-c2nc(C(C)C)cs2)ccc1O	[#6]=[#7]-[#7]1:[#6]:[#7]:[#7]:[#6]:1
7	CHEMBL1196243	CCN(CC)CCn1nc2c3c(c(NCCN4CCOCC4)ccc31)C(=O)c1ccccc1-2	[#6]1:[#6]-[#6](=[#8])-[#6]:[#6]:[#6]-1
7	CHEMBL123356	CCOC(=O)Nc1cc(N[C@@H](C)[C@H](O)c2ccccc2)c([N+](=O)[O-])c(N)n1	[#6]1:[#6](:[#6]:[#6]:[#7]:[#6]:1)-[#7]
7	CHEMBL127134	COc1ccc2[nH]c(Br)c(CCNC(C)=O)c2c1Br	[#6]1:[#6](-[#35]):[#6]:[#6]:[#6]:[#6]:1
7	CHEMBL128066	O=C(O)C1Cc2c(cccc2-c2ccccc2)CN1C(=O)C(c1ccccc1)c1ccccc1	[#6]1-[#7](-[#6]-[#6]-[#6]:[#6]-1)-[#6]
7	CHEMBL1331977	COc1ccc2cc(C#N)c(SCC(=O)N3CCCC3)nc2c1	[#7]1:[#6]:[#6]:[#6]:[#6](-[#6]):[#6]:1
7	CHEMBL1366472	COc1ccc([C@H]2CC(=O)C=C(c3cc(C)ccc3F)C2)cc1	[#8]-[#6]1:[#6]:[#6]:[#6]:[#6]:[#6]:1
7	CHEMBL1372003	Cc1ccc2c(c1)N(CC(=O)N1CCCC1)C(=O)c1cccnc1O2	[#6](=[#8])-[#7]1-[#6]-[#6]-[#6]-[#6]-1
7	CHEMBL13888	O=[N+]([O-])c1cccc(O)c1	[#7+]-[#6]1:[#6]:[#6]:[#6]:[#6]:[#6]:1
7	CHEMBL1389939	COc1ccc(NC(=O)CCCC2CCCCC2)cc1S(=O)(=O)N1CCCCC1	[#16]-[#7]1-[#6]-[#6]-[#6]-[#6]-[#6]-1
7	CHEMBL1391890	O=C(C1=C(O)C(=O)N(Cc2cccnc2)C1c1ccccn1)c1ccc(Br)cc1	[#6]-[#6]1=[#6]-[#6]-[#7](-[#6])-[#6]-1
7	CHEMBL1420680	CCc1ccc(N/C(SCc2ccccc2C)=C(/C#N)C(=O)NCc2ccco2)cc1	[#7]-[#6]-[#6]1:[#6]:[#6]:[#6]:[#8]:1
7	CHEMBL1478573	COc1ccc(-c2c(C#N)c(C)nc3c2C(=O)c2ccccc2-3)cc1	[#8]-[#6]1:[#6]:[#6]:[#6]:[#6]:[#6]:1
7	CHEMBL1541348	Cc1cc(C)cc(OC(=O)CCN2C(=O)C3C4C=CC(C5CC45)C3C2=O)c1	[#6]1-[#6](=[#8])-[#7]-[#6](=[#8])-[#6]-1
7	CHEMBL1554067	O=C(Nc1cc(Cl)cc(Cl)c1)C1CC(=O)N(C2CCCC2)C1	[#7]-[#6]1:[#6]:[#6]:[#6]:[#6]:[#6]:1
7	CHEMBL1581301	Cc1ccc(C)c(OCCn2cc(/C=C(\C#N)C(=O)NCC3CCCO3)c3ccccc32)c1	[#7]#[#6]-[#6]-[#6](=[#8])-[#7]-[#6]
7	CHEMBL1584210	CCn1c(SCC(=O)Nc2ccc3c(c2)OCCO3)nnc1C1CC1	[#7]1:[#6](-[#16]-[#6]):[#7]:[#7]:[#6]:1
7	CHEMBL1604658	COc1ccc(C(=O)C2CN(C)CC2C(=O)c2ccc(OC)cc2)cc1	[#6]-[#6]1-[#6]-[#7]-[#6]-[#6]-1-[#6]
7	CHEMBL1627495	CCO[C@H]1C[C@]2(C)[C@@H](O)[C@H](Br)C[C@H]2[C@@H]2CCc3cc(O)ccc3[C@H]21	[#6]1:[#6]:[#6](-[#8]):[#6]:[#6]:[#6]:1
7	CHEMBL1631300	CCCCCCC(C)NC(=O)c1nn(-c2ccc(Cl)cc2Cl)c(-n2c(C)ccc2C)c1C	[#7]1:[#6](-[#6]):[#6]:[#6]:[#6]:1-[#6]
7	CHEMBL1644080	NCc1ncccc1CN(Cc1nc2ccccc2[nH]1)[C@H]1CCCc2cccnc21	[#6]1-[#6@H](-[#7])-[#6]:[#6]-[#6]-[#6]-1
7	CHEMBL16477	N#CCCn1nc(-c2ccc(OCc3cccc(Cl)c3)cc2)oc1=O	[#6]-[#6]-[#7]1:[#7]:[#6]:[#8]:[#6]:1
7	CHEMBL1668577	COc1ccc(S(=O)(=O)c2c(SC)nn3c(C)cc(C)nc23)cc1	[#6]1:[#6]:[#6]:[#6](-[#16]):[#6]:[#6]:1
7	CHEMBL1684550	O=C(Cn1c(-c2ccoc2)nc2ccc(OCCCN3CCOCC3)cc2c1=O)NCC1CC1	[#6]1:[#6]:[#6]:[#6]:[#6]:[#6]:1-[#8]
7	CHEMBL1734611	COC(=O)c1cc2n(n1)CCN(Cc1ccc(C)cc1)C2=O	[#6]1-[#6]:[#7]-[#6]-[#6]-[#7]-1-[#6]
7	CHEMBL1775127	CC(=O)c1cn(Cc2ccccc2)c2ccccc12	[#6](-[#6]1:[#6]:[#6]:[#7]:[#6]:1)=[#8]
7	CHEMBL1858124	Cc1cn(Cc2coc(-c3ccc(OC(F)(F)F)cc3)n2)c(C)n1	[#6]-[#6]1:[#6]:[#7]:[#6](-[#6]):[#7]:1
7	CHEMBL1861915	Brc1ccccc1-c1nc(CNCCc2ccccn2)co1	[#6]1:[#6]:[#6]:[#7]:[#6](-[#6]):[#6]:1
7	CHEMBL1875006	CCCCOc1ccc(C(=O)N2CCNC(=O)C2)cc1	[#6]1:[#6]:[#6](-[#8]):[#6]:[#6]:[#6]:1
7	CHEMBL1878793	CCCCN(C=O)c1c(CC)nc2c(OCc3ccc(C(F)(F)F)cc3)cccn12	[#6]1:[#7]:[#6]:[#6](:[#6]:[#6]:1)-[#8]
7	CHEMBL193330	O=C(Nc1ccccc1F)N[C@@H]1CCCC[C@H]1CN1CCC[C@@H](Cc2ccc(F)cc2)C1	[#7]-[#6@H]1-[#6@@H]-[#6]-[#6]-[#6]-[#6]-1
7	CHEMBL1968940	O=C(CC1(O)C(=O)Nc2ccccc21)c1ccccc1Cl	[#6]1(-[#8])-[#6](=[#8])-[#7]-[#6]:[#6]-1
7	CHEMBL1969778	COc1cc(O)c2c(c1)OCC(Cc1ccc(O)cc1)C2=O	[#6]1(=[#8])-[#6]:[#6]-[#8]-[#6]-[#6]-1
7	CHEMBL1981059	Cc1cc2[nH]c(=NS(=O)(=O)c3cc(C)c(Cl)cc3S)[nH]c2cc1C	[#6]1:[#6]:[#6]:[#6]:[#6]:[#6]:1-[#17]
7	CHEMBL2018217	Cc1nn2c(=O)cc(N3CCOC(C)C3)nc2n1Cc1cccc(Cl)c1Cl	[#6]1:[#7]:[#6](=[#8]):[#6]:[#6]:[#7]:1
7	CHEMBL2086591	N#Cc1ccc(C(=O)NCCC(=O)N2CCC[C@H]2C(N)=O)cc1	[#6](=[#8])-[#7]-[#6]-[#6]-[#6]=[#8]
7	CHEMBL2087330	CC(C)n1c(=O)c(C(=O)N[C@H]2C[C@H]3CC[C@@H](C2)N3CC(O)CNC(=O)N(C)C)cc2ccccc21	[#6]-[#6]-[#7]-[#6]-[#7](-[#6])-[#6]
7	CHEMBL2111971	[3H]c1nc(CCCC)n(Cc2ccc(C(=O)O)cc2)c1CNc1ccccc1C(=O)O	[#7]-[#6]1:[#6]:[#6]:[#6]:[#6]:[#6]:1
7	CHEMBL2170183	CCC(=O)CCCCC[C@@H]1NC(=O)[C@H](C)N(C)C(=O)CCN(CC(C)C)C(=O)CN(CCc2ccccc2)C1=O	[#6]-[#6](=[#8])-[#6]-[#6]-[#6]-[#6]
7	CHEMBL225350	Cc1ncccc1OC(=O)c1cccs1	[#6](=[#8])-[#6]1:[#6]:[#6]:[#6]:[#16]:1
7	CHEMBL2270616	O=C(/C=C/c1ccc(F)cc1)Oc1cc(CCc2ccccc2)oc(=O)c1	[#6]1:[#6]:[#6]:[#6](-[#9]):[#6]:[#6]:1
7	CHEMBL229384	CC(=O)OC(C)(CF)Cc1cc(O)nc(O)n1	[#7]1:[#6](-[#6]):[#6]:[#6]:[#7]:[#6]:1
7	CHEMBL2303920	C=CCO[C@@H]1[C@H](O)[C@H](Oc2ccc(I)cc2)O[C@@H](COC(=O)c2ccc(Cl)cc2)[C@H]1O	[#8]1-[#6@@H]-[#6@@H]-[#6@H](-[#8])-[#6@H]-[#6@H]-1
7	CHEMBL2337470	Cc1ccc(CN2CCN(c3ccc(-c4nc5ccccc5o4)cc3)CC2)cn1	[#6]-[#6]1:[#6]:[#6]:[#6]:[#6]:[#7]:1
7	CHEMBL235651	Nc1ccccc1NC(=O)c1ccc(N2CC3CC2CN3c2ccc(Cl)cc2)nc1	[#6]1:[#6]:[#6]:[#6](-[#17]):[#6]:[#6]:1
7	CHEMBL2359839	C[C@@H]1CN(Cc2ccc3c(c2)CN(Cc2cccc(O)c2)CCO3)C[C@H](C)O1	[#6]1-[#6@H]-[#8]-[#6@H]-[#6]-[#7]-1-[#6]
7	CHEMBL2386267	Nc1nc2ccc(OCCCc3ccccc3)cc2s1	[#6]1:[#6]:[#6]:[#6]:[#6]:[#6]:1-[#8]
7	CHEMBL244983	CCCCCC(O)C#Cc1cn(C/C=C2\OC(=O)C(OCc3ccccc3)=C2OCc2ccccc2)c(=O)[nH]c1=O	[#6]-[#6]-[#6]-[#6]-[#6](-[#8])-[#6]
7	CHEMBL302431	Clc1ccc(CN2CCN(c3nc4ccsc4n4cccc34)CC2)cc1Cl	[#6]1:[#6]:[#6]:[#6](-[#6]):[#6]:[#6]:1
7	CHEMBL3109901	CC(C)NCCS(=O)(=O)c1ccccc1	[#6]-[#7]-[#6]-[#6]-[#16](=[#8])=[#8]
7	CHEMBL3125135	C=C[C@@H]1C[C@]1(NC(=O)[C@@H]1C[C@@H](Oc2cc(-c3ccccc3)nc3cc(OC)ccc23)CN1C(=O)[C@@H](NC(=O)OC(C)(C)C)C(C)(C)C)C(=O)NS(=O)(=O)CC	[#6]-[#6@@H]1-[#6]-[#6@]-1-[#7]-[#6]=[#8]
7	CHEMBL3213623	COC(=O)Oc1ccc(/C=N/NC(=O)CN(c2ccccc2Br)S(C)(=O)=O)cc1OC	[#16](=[#8])(=[#8])-[#7]-[#6]-[#6]-[#7]
7	CHEMBL332838	COc1ccc(NS(=O)(=O)c2c(F)c(F)c(F)c(F)c2F)cc1NC(=O)CNC(C)=O	[#7]-[#6]-[#6]-[#7]-[#6](-[#6])=[#8]
7	CHEMBL3360134	Cc1cnnn1-c1cc(F)ccc1CNC(=O)c1nc(C2CCOCC2)n(C)c(=O)c1O	[#6]1(:[#7]:[#6]:[#7]:[#6]:[#6]:1)-[#6]
7	CHEMBL337413	CN(C)C(=O)c1ccc(CCC(COc2ccc(-c3cccc([N+](=O)[O-])c3)cc2)N2C(=O)CCC2=O)cc1	[#6]1:[#6]:[#6]:[#6]:[#6](-[#8]):[#6]:1
7	CHEMBL35392	COc1ccc(C2CNC(=O)C2C(=O)O)cc1OC	[#6]1-[#6]-[#7]-[#6]-[#6]-1-[#6]-[#8]
7	CHEMBL356771	CC1N[C@H](C(=O)O)CS1	[#6]1-[#7]-[#6@H](-[#6]=[#8])-[#6]-[#16]-1
7	CHEMBL3593472	N#C/C(=N\Nc1cc(Cl)c(Cl)c(Cl)c1)C(=O)c1cc(-c2ccccc2)on1	[#7]-[#6]1:[#6]:[#6]:[#6]:[#6]:[#6]:1
7	CHEMBL3609673	CO[C@@H]1CCN2C(=O)c3cccc(NC(=O)Nc4ccn(C)n4)c3[C@@H]2C1	[#7](-[#6]1:[#6]:[#6]:[#7]:[#7]:1)-[#6]
7	CHEMBL3651805	CNC(=O)c1cccc(-c2[nH]nc3cc(C)nc(OC4CCOCC4)c23)c1	[#7]1:[#6](-[#8]):[#6]:[#6]:[#6]:[#6]:1
7	CHEMBL3695710	COc1cc2c(cc1OC)C(C)N(S(=O)(=O)c1ccc3[nH]c(=O)ccc3c1)CC2	[#6]1(:[#6]:[#6]:[#6]:[#6]:[#6]:1)-[#16]
7	CHEMBL369779	CC(C)=CCC/C(C)=C/CC/C(C)=C/C(=O)O	[#8]-[#6](-[#6]=[#6]-[#6]-[#6])=[#8]
7	CHEMBL3769728	C[C@]12CC[C@H](O)CC1=CC[C@@H]1[C@@H]2CC[C@]2(C)c3nnsc3C[C@@H]12	[#6]1-[#6@]-[#6]-[#6]-[#6@H](-[#6]-1)-[#8]
7	CHEMBL3819526	NC(=O)c1nccc([C@@H]2O[C@](F)(CO)[C@@H](O)[C@H]2O)c1F	[#6]-[#6]1:[#6]:[#6]:[#6]:[#6]:[#7]:1
7	CHEMBL3894128	O=c1c2cnn(-c3ccccc3)c2nc(N/N=C/c2ccccc2O)n1-c1ccccc1	[#8]=[#6]1:[#6]:[#6]:[#7]:[#6]:[#7]:1
7	CHEMBL3945822	CN(C)CCCC(=O)Nc1cccc(Oc2ccc3c(/C=C/c4ccccc4)n[nH]c3c2)c1	[#6]-[#7](-[#6])-[#6]-[#6]-[#6]-[#6]
7	CHEMBL4060923	COc1cccc(C(=O)NC[C@@H]2N[C@H](CO)[C@H](O)[C@@H]2O)c1	[#8]-[#6]1:[#6]:[#6]:[#6]:[#6]:[#6]:1
7	CHEMBL4067276	O=C(Nc1ccc(-c2ccco2)cn1)c1cncnc1	[#7]1:[#6]:[#7]:[#6]:[#6](-[#6]):[#6]:1
7	CHEMBL4081499	O=C(O)C1=Cc2ccc(S(F)(F)(F)(F)F)cc2OC1C(F)(F)F	[#6]1:[#6]:[#6]:[#6]:[#6](-[#16]):[#6]:1
7	CHEMBL4117738	FC(F)(F)c1ccccc1NCCN1CCCCCC1	[#6]1:[#6]:[#6]:[#6]:[#6]:[#6]:1-[#7]
7	CHEMBL4202513	O=C(CS(=O)(=O)c1ccc(OCc2cccc(-c3ccccc3Cl)c2)cc1)NCCS(=O)(=O)O	[#6]1:[#6]:[#6]:[#6]:[#6](-[#8]):[#6]:1
7	CHEMBL4215965	Nc1cccnc1C(=O)NNC(=O)c1cccc(C(F)(F)F)c1	[#6]1:[#6]:[#6]:[#6]:[#7]:[#6]:1-[#6]
7	CHEMBL4281855	COc1ccc(S(=O)(=O)Nc2ccc(C(=O)O)cc2)c2ccccc12	[#8]-[#6]1:[#6]:[#6]:[#6]:[#6]:[#6]:1
7	CHEMBL4288288	Cn1ccc2ncnc(N[C@H]3CC[C@H](N(C)C)CC3)c21	[#6]1:[#6]:[#7]:[#6]:[#7]:[#6]:1-[#7]
7	CHEMBL4456584	CC(=O)N1CCC[C@@]1(C)c1nc2c(C(N)=O)c(F)ccc2[nH]1	[#6]1(-[#9]):[#6]:[#6]:[#6]:[#6]:[#6]:1
7	CHEMBL4467229	Cc1noc2c(F)cc(Nc3n[nH]c4nccnc34)cc12	[#6]1:[#6]:[#6]:[#6](:[#6]:[#6]:1)-[#9]
7	CHEMBL4516981	COC(C)(C)c1noc(-c2cccc3c2OCO3)n1	[#8]-[#6]-[#6]1:[#7]:[#6]:[#8]:[#7]:1
7	CHEMBL4533226	CCN(C)C1CCN(C(=O)c2cnn(-c3nn4cccc4c(=O)[nH]3)c2C)CC1	[#7]-[#6]-[#6]1:[#6]:[#7]:[#7]:[#6]:1
7	CHEMBL4538401	N=C(N)NCCc1cn(C[C@@H]2O[C@H](CC(=O)NCCc3c[nH]c4ccccc34)[C@H](O)[C@@H]2O)nn1	[#8]1-[#6@H]-[#6@H](-[#6@H](-[#6@H]-1)-[#8])-[#8]
7	CHEMBL4577083	Cc1cc(S(N)(=O)=O)c(C)cc1N1CC(C(=O)O)CC1=O	[#6]1:[#6]:[#6](-[#16]):[#6]:[#6]:[#6]:1
7	CHEMBL4649372	O=C(O)c1ccc(/C=C2\SC(=S)N(CCCc3cccc(C(F)(F)F)c3)C2=O)cc1	[#6]1(-[#6]-[#16]-[#6]-[#7]-1-[#6])=[#8]
7	CHEMBL467671	CCc1ccc(S(=O)(=O)N[C@@H]2c3cc(NC(=O)c4ccc(Cl)cc4)ccc3CC[C@H]2O)cc1	[#6]1:[#6]:[#6]:[#6]:[#6](-[#16]):[#6]:1
7	CHEMBL4912928	COc1ccc([C@H](C)N(C)C(=O)c2ccn(C)c2C)cc1	[#6]1(-[#6]):[#6](-[#6]):[#6]:[#6]:[#7]:1
7	CHEMBL4959264	CCN(CC)Cc1nc(C2(NS(=O)(=O)c3ccc(OCC(C)C)cc3)CCCC2)no1	[#6]1:[#6]:[#6]:[#6]:[#6](-[#16]):[#6]:1
7	CHEMBL4961225	CC(C)n1cc([C@@H]2CC(=O)Nc3cccc4c3c2cn4Cc2ccccc2)cn1	[#6]-[#6]1:[#6]:[#6]:[#6]:[#6]:[#6]:1
7	CHEMBL4977589	Cc1cccc(CN2CCOc3c(O)cc(-c4ccc(Cl)cn4)cc3C2)n1	[#6]1:[#6]:[#6]:[#6](-[#17]):[#6]:[#7]:1
7	CHEMBL4988887	Cc1cc(C)c(C(=O)c2sc(Nc3ccc4c(c3)OCCO4)nc2N)cc1C	[#6]1:[#6]:[#6](-[#7]):[#6]:[#6]:[#6]:1
7	CHEMBL5006312	CC(=O)N(CC(=O)N1CCc2sccc2[C@@H]1COc1ccc(C(C)C)cc1)CC1CC1	[#8]-[#6]1:[#6]:[#6]:[#6]:[#6]:[#6]:1
7	CHEMBL507054	COc1cc(/C=C/Sc2ccccc2)cc(OC)c1	[#16]-[#6]1:[#6]:[#6]:[#6]:[#6]:[#6]:1
7	CHEMBL5079370	Cc1[nH]cnc1C[C@@H](C)c1cccc(N2Cc3c(cccc3C(F)(F)F)C2=O)c1	[#6]1:[#6](-[#6@@H]):[#6]:[#6]:[#6]:[#6]:1
7	CHEMBL5186108	COc1cc(F)ccc1-c1cnc2sc(N3CCC(CN)(C(N)=O)CC3)nn12	[#6]1:[#6]:[#6](-[#9]):[#6]:[#6]:[#6]:1
7	CHEMBL5188267	CCCCNC(=O)O[C@@H]1C[C@H]2O[C@@H](OC(=O)CCCCC3CCSS3)C[C@H]2O1	[#6]-[#6]-[#6]-[#7]-[#6](=[#8])-[#8]
7	CHEMBL5279460	CCCCc1nc2c(N)nc3ccccc3c2n1CCCN(Cc1cccc(OCC(=O)OC)c1)C(=O)CN(C)C	[#6](=[#8])(-[#6]-[#7])-[#7](-[#6])-[#6]
7	CHEMBL5402446	CC(=O)c1c(-c2nc(NCCN(C)C)c3ccccc3n2)[nH]c2ccccc12	[#6]-[#6]-[#6]1:[#6]:[#7H]:[#6]:[#6]:1
7	CHEMBL5403201	O=C1C=CCCN1C(=O)/C=C/c1cnc2ccccc2n1	[#6]1:[#7]:[#6](-[#6]):[#6]:[#7]:[#6]:1
7	CHEMBL5405567	O=C(CNc1ccccc1)NC1CCCCCCC1	[#7]-[#6]1:[#6]:[#6]:[#6]:[#6]:[#6]:1
7	CHEMBL5496864	Cn1c(CN2CCCCCCC2)cc(=O)n(C)c1=O	[#7]1:[#6]:[#6]:[#6](=[#8]):[#7]:[#6]:1
7	CHEMBL564222	CCCC(CCC)C(=O)NCc1ccc2c(cnn2-c2ccccc2)c1	[#6]-[#6](-[#6])-[#6](=[#8])-[#7]-[#6]
7	CHEMBL577795	Nc1n[nH]c2ccc(-c3cncc(OC[C@@H](N)Cc4c[nH]c5ccccc45)c3)cc12	[#6](-[#6]1:[#6]:[#7H]:[#6]:[#6]:1)-[#6@@H]
7	CHEMBL584445	COc1cc(C=NNc2nc3cc(Cl)ccc3[nH]2)cc(OC)c1OC	[#6]1:[#6]:[#6]:[#6](-[#17]):[#6]:[#6]:1
