# Supplementary material for: Guiding Similarity Search in Chemical Fragment Spaces with Weighted Fingerprints
Source: J Chem Inf Model. 2026 Feb 10;66(4):2220–9. doi: 10.1021/acs.jcim.5c02952 (PMC12933719; doi:10.1021/acs.jcim.5c02952)
Supplement: Supplementary file 2 [file ci5c02952_si_002.zip › Supporting_Information_Data/Statistical_Validation/Query_Data/queries_real_min_feature_size_3.csv]

pattern-size	chembl-id	query-smiles	weighting-smarts
3	CHEMBL100477	CN(NS(=O)(=O)c1ccccc1)S(C)(=O)=O	[#6]-[#7]-[#7]
3	CHEMBL105149	CN1C2CCC1C(C(=O)OC/C=C\I)C(c1ccc(Cl)cc1)C2	[#8](-[#6])-[#6]
3	CHEMBL1160487	CCCCCCOP(=O)(O)C(Cl)(Cl)P(=O)(OCCCCCC)OCCCCCC	[#6](-[#15])-[#15]
3	CHEMBL1178553	NCC/N=C(\S)Nc1cccc(Cl)c1Cl	[#6]-[#7]=[#6]
3	CHEMBL1179994	CCCCNCCc1c2c(nc3cc4c(cc13)OCO4)-c1cc3c(c(=O)n1C2)COC(=O)C3(O)CC	[#6]-[#7]-[#6]
3	CHEMBL1241977	O=C(/C(=C\c1ccc(F)c([N+](=O)[O-])c1)Sc1ccc(Cl)cc1)c1ccc(Cl)cc1	[#6](=[#6])-[#16]
3	CHEMBL1300708	CC[C@H](C)[C@H](NC(N)=O)C(=O)Nc1ccc(OC)c(Cl)c1	[#6](=[#8])-[#6@H]
3	CHEMBL1321482	CCN1CCc2c(OCc3ccc(C(=O)OC)o3)cccc2C1=O	[#6](=[#8])-[#8]
3	CHEMBL1322485	Cc1n[nH]c(SCC(=O)N2CCCC2)c1[N+](=O)[O-]	[#16]-[#6]-[#6]
3	CHEMBL1336276	O=C(Cn1c(=O)oc2cc(S(=O)(=O)N3CCCC3)ccc21)NCc1ccc(F)cc1	[#8]=[#6]-[#6]
3	CHEMBL1366197	CC(=O)NCc1c(Cl)cccc1-n1cccc1	[#6]-[#6]=[#8]
3	CHEMBL1367471	Nc1n[nH]c(SCC(=O)NNc2c(Cl)cc(Cl)cc2Cl)n1	[#7]-[#6]-[#6]
3	CHEMBL1375847	Cc1ccc(O)c(NC(=S)NC(=O)Cc2ccc(Cl)cc2)c1	[#6](=[#8])-[#6]
3	CHEMBL1376871	COc1ccc(NC(=O)C(OC)c2ccccc2)cc1Cl	[#8]=[#6]-[#7]
3	CHEMBL1424848	O=C(Nc1cc2cccc([N+](=O)[O-])c2oc1=O)c1cccs1	[#7+](=[#8])-[#8-]
3	CHEMBL1429327	Cc1nc2ccc(NC(=O)C3COc4ccccc4O3)cc2s1	[#6](=[#8])-[#7]
3	CHEMBL1433577	Cc1cc(C(=O)Nc2cc(S(C)(=O)=O)ccc2Cl)no1	[#16](=[#8])=[#8]
3	CHEMBL1446307	CCn1c(CNC(=O)c2cc(OC)c(OC)c(OC)c2)cc2ccccc21	[#6]-[#7]-[#6]
3	CHEMBL14990	CCOc1c(N2CCC(C)C2)c(F)cc2c(=O)c(C(=O)O)cn(C3CC3)c12	[#6](=[#8])-[#8]
3	CHEMBL1501616	Cc1cccc(CNc2ccc(C(CC(N)=O)NC(=O)Cc3cccc4ccccc34)cc2[N+](=O)[O-])c1	[#7+](=[#8])-[#8-]
3	CHEMBL1523971	COc1cccc(C(=O)/N=C(\NCCc2c[nH]c3ccc(OC)cc23)Nc2nc(C)cc(C)n2)c1	[#8]=[#6]-[#7]
3	CHEMBL1524889	COc1ccc(C)cc1NC(=O)CCCN1C(S)=NC(C)(C)CC1C	[#6](=[#8])-[#6]
3	CHEMBL1546657	CCOC(=O)C1CCN(Cc2cnc(Oc3ccc(Cl)cc3C)s2)CC1	[#8]-[#6]=[#8]
3	CHEMBL1554724	COc1ccc(CC(=O)Nc2cc(S(=O)(=O)N3CCCCC3)ccc2C)cc1	[#8]=[#6]-[#7]
3	CHEMBL1563019	CCC(CC)C(=O)N(CCc1ccc(OC)cc1)Cc1nc(O)c2ccccc2n1	[#6]-[#6]=[#8]
3	CHEMBL1571686	[O-][S+](Cc1ccc(Cl)cc1)CC(O)COCc1ccc(Cl)cc1	[#6]-[#8]-[#6]
3	CHEMBL1584711	O=C(Nc1ccccc1[N+](=O)[O-])c1ccc(S(=O)(=O)N2CCCC2)cc1	[#8]=[#6]-[#7]
3	CHEMBL1607312	CC(=O)N1c2ccc3ccccc3c2C2C=CCC2C1c1ccc(Br)cc1	[#6]-[#6]=[#8]
3	CHEMBL1615232	O=C(CO)[C@@H](O)[C@H](O)[C@@H](O)CO	[#8]=[#6]-[#6@@H]
3	CHEMBL1683168	Nc1ccc(Cc2ccc(Nc3nc(N)nc(OCc4ccccc4)c3[N+](=O)[O-])cc2)cc1	[#7+](=[#8])-[#8-]
3	CHEMBL1699395	O=C(CN1CCN(C(=O)c2ccccc2Cl)CC1)Nc1cccc(S(=O)(=O)N2CCCC2)c1	[#16](=[#8])=[#8]
3	CHEMBL1704474	O=C(COC(=O)COc1ccccc1F)Nc1cccc(S(=O)(=O)N2CCCCC2)c1	[#8]=[#6]-[#7]
3	CHEMBL1715903	Cc1ccc(NC(=O)CN(C)C(=O)CSc2nnc(C)s2)cc1	[#6]-[#6]-[#16]
3	CHEMBL1760183	Cc1ccc(S(=O)(=O)Nc2ccc3nc(-c4ccccc4)c(-c4ccccc4)nc3c2)cc1	[#16](=[#8])=[#8]
3	CHEMBL1808575	CCNCc1cncc(-c2ccc3[nH]nc(-c4nc5cc(C(C)(C)C)ccc5[nH]4)c3c2)c1C	[#6]-[#7]-[#6]
3	CHEMBL183797	CC(C)(C)c1ccc(NC(=O)c2ccc(-c3ccccc3)cc2)cc1	[#7]-[#6]=[#8]
3	CHEMBL1870435	CCOC(=O)N1CCc2c(sc3c2C(O)=NC(c2ccccc2F)N3)C1	[#6]-[#8]-[#6]
3	CHEMBL2032011	O=C(Nc1ncnc2c1ncn2[C@@H]1O[C@H](CCl)[C@@H](O)[C@H]1O)c1ccccc1	[#8]=[#6]-[#7]
3	CHEMBL2136552	CC(NS(=O)(=O)c1cccc(C(=O)N(C)Cc2ccc(N3CCOCC3)cc2)c1)c1ccccc1	[#16](=[#8])=[#8]
3	CHEMBL2273012	COCCOC(=O)/C(C#N)=C(/NCc1cccnc1)SC	[#6]-[#16]-[#6]
3	CHEMBL2314749	CNS(=O)(=O)CC[C@H]1O[C@@H](n2cc(C)c(=O)[nH]c2=O)C[C@@H]1O	[#16](=[#8])=[#8]
3	CHEMBL2414448	O=[N+]([O-])c1ccc(OCCCCn2ccnc2)cc1	[#8]=[#7+]-[#8-]
3	CHEMBL278983	CCc1cc(Cn2c(CC)nc3c(C)cc(C)nc32)ccc1OC(C(=O)O)c1ccccc1	[#6](=[#8])-[#8]
3	CHEMBL28418	C=CC(=O)Nc1ccc2ncnc(Nc3ccc(F)c(Cl)c3)c2n1	[#6]-[#6]=[#8]
3	CHEMBL309526	COc1ccc2c(C(=S)N(C)CC(=O)O)c(C)ccc2c1C(F)(F)F	[#16]=[#6]-[#7]
3	CHEMBL309934	CC(=O)Nc1ccc(C(C2=C(O)C(=O)c3ccccc3C2=O)C2=C(O)C(=O)c3ccccc3C2=O)cc1	[#6]-[#6]-[#7]
3	CHEMBL3110005	O=C(NO)C1[C@H](c2ccccc2)[C@H]1c1ccccc1	[#6]-[#7]-[#8]
3	CHEMBL3198588	COc1cccc(/C=N/NC(=O)CSCC(=O)Nc2ccccc2)c1O	[#6]-[#16]-[#6]
3	CHEMBL321493	CCCCCCC(CCCCCC)(CNC(=O)Nc1c(C(C)C)cccc1C(C)C)c1ccccc1	[#7]-[#6]-[#7]
3	CHEMBL3234417	COCC(=O)Nc1c(C(=O)OC)n(CCC(C)C)c2ncc(NC3CCCCCCC3)cc12	[#6](=[#8])-[#7]
3	CHEMBL3314643	O=C(CSc1ncccn1)Nc1cccc2nsnc12	[#8]=[#6]-[#7]
3	CHEMBL3354456	O=c1c(O)c(-c2ccc(O)c(O)c2)oc2c(CNCc3ccc(F)cc3)c(O)cc(O)c12	[#6]-[#7]-[#6]
3	CHEMBL3414985	COC(=O)c1ccc(C2NC(=S)NC(C)=C2C(=O)Nc2nc3ccccc3s2)cc1	[#6](=[#8])-[#7]
3	CHEMBL3447778	NCCCC(=O)NCC1(O)CCCN(c2ccnc3cccnc23)C1	[#6]-[#6]=[#8]
3	CHEMBL3460193	COC(=O)NCC(=O)N1CCc2cc(Cl)cc(Cl)c2C1	[#6]-[#6]=[#8]
3	CHEMBL3462256	Cc1nnc(NCCC(=O)N(C)Cc2ccccc2)c(C#N)c1C	[#6](=[#8])-[#7]
3	CHEMBL3580769	Cc1cn(-c2ccc3n(c2=O)CCN(CCOc2ccccc2C2CCC2)C3=O)cn1	[#8]-[#6]-[#6]
3	CHEMBL3664832	Cc1cc(CC(=O)N[C@H]2CC[C@H](CCN3CCC(c4cccc5c4OCO5)CC3)CC2)on1	[#6]-[#6]=[#8]
3	CHEMBL3675529	CCC(Nc1ncnc2c(C(N)=O)cccc12)c1cc(F)cc(F)c1	[#6](-[#7])=[#8]
3	CHEMBL3682370	CN1C(=O)CCc2ccc(NC(=O)N[C@@H]3CCOc4ccc(F)cc43)cc21	[#7]-[#6]-[#7]
3	CHEMBL3702276	Cc1c(C(N)=O)sc2ncnc(Nc3cccnc3OCC3CC3(F)F)c12	[#6](-[#7])=[#8]
3	CHEMBL3730465	CCc1nc(-c2cnc(N)c(OC(F)F)c2)cc(N2CC(F)C2)n1	[#6](-[#9])-[#9]
3	CHEMBL3758314	O=C(/C=C/c1ccccc1)O[C@H]1[C@H](O)[C@@H](CO)O[C@H]2OC[C@H](c3ccccc3)O[C@@H]21	[#8]=[#6]-[#8]
3	CHEMBL3765991	NOCc1ccc(O)cc1	[#7]-[#8]-[#6]
3	CHEMBL3781204	COc1ccc(C(=O)NNc2c(C)cccc2C)cc1	[#7]-[#6]=[#8]
3	CHEMBL3792738	COC(=O)c1[nH]c2ccc(Cl)cc2c1C(=O)c1cc(OC)c(OC)c(OC)c1N	[#8]-[#6]=[#8]
3	CHEMBL3822719	Cc1ccc(-c2[nH]c3ccccc3c2SC#N)cc1	[#7]#[#6]-[#16]
3	CHEMBL3909107	CC/C=C(\C)C(=O)Nc1cccc(Nc2ccc3c(/C=C/c4ccccc4)n[nH]c3c2)c1	[#6](=[#8])-[#7]
3	CHEMBL3935672	C#CCNC(=O)c1cc(C#N)ccc1C1C(C(=O)OCC)=C(C)N(c2cccc(C(F)(F)F)c2)C(=O)N1C	[#6]-[#8]-[#6]
3	CHEMBL3949549	COCCOc1cc([C@H](C)N(C(=O)[C@H]2CNCCO2)C2CC2)cc(CCCNC(=O)OC)n1	[#6](=[#8])-[#8]
3	CHEMBL3961487	NC(=O)c1c(-c2ccc(Oc3ccccc3)cc2)nn2c(-c3cccc(N)c3)c[nH]c12	[#7]-[#6]=[#8]
3	CHEMBL4092701	N=C1/C(=C/c2ccc(-c3cccc(C(=O)O)c3)o2)C(=O)N=C2SC(C3CCCCC3)=NN12	[#6](=[#8])-[#8]
3	CHEMBL4114028	CS(=O)(=O)c1cccc(-c2nc3ccc(N4CCC[C@@H](C(=O)N5CCCC5)C4)nc3[nH]2)c1	[#16](=[#8])=[#8]
3	CHEMBL4216914	Cc1ccc(-n2nc(C(=O)Nc3ccc(Oc4ncnc5sccc45)cc3)c(C)cc2=O)cc1	[#6](=[#8])-[#7]
3	CHEMBL424716	CCCC(=O)NC(CCS)C(=O)N[C@H](Cc1ccccc1)C(=O)O	[#6](=[#8])-[#8]
3	CHEMBL4248529	COc1ccc(-c2ccc3c(N4CCOCC4)nc(CC#N)nc3n2)cc1CO	[#6]-[#6]#[#7]
3	CHEMBL4290566	CCOC(=O)[C@@H]1[C@@H](C)ON(c2ccccc2)[C@H]1c1c[nH]c2ccccc12	[#6]-[#8]-[#6]
3	CHEMBL4440361	COc1ccc(Br)cc1C(=O)N/N=C/c1ccc(Oc2ccc([N+](=O)[O-])cc2C#N)cc1	[#6](=[#8])-[#7]
3	CHEMBL4464974	Cc1cc(C(=O)NNS(=O)(=O)c2ccccc2F)c(F)c(-c2ccccn2)c1	[#16](=[#8])=[#8]
3	CHEMBL4474529	Cn1nc(C(C)(C)C)cc1NC(=O)Nc1ccc(Oc2ncnc3[nH]ncc23)c(F)c1	[#7]-[#6]-[#7]
3	CHEMBL4543606	CN(C)Cc1cccc(C(=O)NCC2(C)COC2)c1	[#6](=[#8])-[#7]
3	CHEMBL4549379	CC(Sc1nnc(/C=C/c2ccc(F)cc2)[nH]1)C(=O)N(Cc1ccccc1)Cc1ccccc1	[#6](=[#8])-[#6]
3	CHEMBL4649458	Cc1c(C(=O)N/N=C\c2ccccc2)oc2cccc(O)c12	[#6](=[#8])-[#7]
3	CHEMBL4762566	CCOC(=O)c1nn(-c2ccc(Cl)cc2)c(-c2ccc(F)cc2)c1CNC(C)(C)C	[#6]-[#8]-[#6]
3	CHEMBL4901726	CCN(Cc1nc(C(C)C)no1)C(=O)Cc1cnc2c(C)cccn12	[#7]-[#6]=[#8]
3	CHEMBL4921291	CCc1cc(C(=O)NCc2ccco2)nc2cc(-c3ccco3)nn12	[#6]-[#7]-[#6]
3	CHEMBL4971681	CCn1c(COC(=O)c2cnc(C)cn2)nc2cc(S(=O)(=O)N(C)C)ccc21	[#6]-[#8]-[#6]
3	CHEMBL5004437	CN(C)C(=O)c1ccc(N(C)C2Cc3ccccc3C2)nc1	[#7]-[#6]=[#8]
3	CHEMBL5009288	CN(CCCNC(=O)c1nc(CS(=O)(=O)c2ccc(Cl)cc2)no1)Cc1ccccc1	[#7]-[#6]=[#8]
3	CHEMBL5083323	Cn1cc(Nc2nccc(-c3ccc4c(c3)CCCCC4NC(=O)c3noc(C(C)(C)C)n3)n2)cn1	[#7]-[#6]=[#8]
3	CHEMBL5179869	Cc1c(F)c(N2CCC(N)C(C)(C)C2)cc2c1c(=O)c(C(=O)O)cn2C1CC1	[#6](=[#8])-[#8]
3	CHEMBL5208012	C[C@H]1Cc2cc(Br)cc3[nH]c(=O)c(=O)n(c23)C1CC(=O)Nc1ccccc1	[#6]-[#6]=[#8]
3	CHEMBL5306229	CC(C)(C)OC(=O)N1CCCC(C(=O)NCc2ccc3c(c2)OCO3)C1	[#8]-[#6]=[#8]
3	CHEMBL5311613	CCOC(=O)N1CCC(Nc2nc(C)ncc2-c2nc(-c3ccsc3)no2)CC1	[#6]-[#8]-[#6]
3	CHEMBL536232	CSc1ccc(CN2CCC(CNC(=O)c3cc(-c4ccccc4F)cs3)C2)cc1	[#7]-[#6]=[#8]
3	CHEMBL547456	COc1ccccc1Cn1ccnc1SCC(=O)Nc1cc(C(F)(F)F)ccc1Cl	[#6]-[#6]-[#16]
3	CHEMBL5485046	CN(C)CCCNC(=O)c1cc(-c2ccc(Cl)cc2)on1	[#8]=[#6]-[#7]
3	CHEMBL59291	COc1ccc(C(CC(=O)O)CC(=O)NNC(=O)c2cccc(NC(=N)N)c2)cc1	[#6](-[#8])-[#6]
3	CHEMBL67565	CN1C(=O)C[C@@H](C(=O)N[C@H](Cc2c[nH]cn2)C(=O)OCc2ccccc2)NC1=O	[#6]-[#8]-[#6]
3	CHEMBL74298	CCCCN(Cc1ccccc1)C(=O)Nc1cc(C)ccc1C	[#7]-[#6]-[#7]
4	CHEMBL1090876	O=C(N/N=C/c1cc(Cl)cc(Cl)c1O)c1ccccc1[N+](=O)[O-]	[#6]-[#7]-[#7]=[#6]
4	CHEMBL110510	N/C(=N/O)c1ccc(CNC(=O)[C@@H]2CC[C@H]3CN(S(=O)(=O)Cc4ccccc4)CC(=O)N32)cc1	[#16](=[#8])(=[#8])-[#6]
4	CHEMBL1170295	COc1ccc(N(CC(=O)O)C(C)=O)c2sc(NC(=O)c3ccc(F)cc3)nc12	[#6](=[#8])(-[#8])-[#6]
4	CHEMBL1172691	CCCCC(=O)Cc1cccc(NC(=O)NCCCCl)c1	[#6](-[#6])-[#7]-[#6]
4	CHEMBL1178462	C[n+]1ccn(COCCC[N+](=O)[O-])c1/C=N/O	[#6]-[#7+](=[#8])-[#8-]
4	CHEMBL1193676	CN(CCN(C)S(=O)(=O)c1ccc(NS(C)(=O)=O)cc1)c1nc2ccccc2n1C	[#7]-[#6]-[#6]-[#7]
4	CHEMBL1289031	CSCC[C@H](NC=O)C(=O)N[C@@H](CC(C)C)C(=O)N[C@@H](Cc1ccccc1)C(N)=O	[#6]-[#16]-[#6]-[#6]
4	CHEMBL1342400	COc1ccccc1C(=O)NCCNc1ccc([N+](=O)[O-])cc1Cl	[#7]-[#6]-[#6]-[#7]
4	CHEMBL1350386	CCN1CCN(Cc2ccc(NC(=O)c3cc(NC(=O)c4ccno4)cc(OC)c3)cc2C(F)(F)F)CC1	[#6](-[#9])(-[#9])-[#9]
4	CHEMBL1381212	COC(=O)C1=C(C)NC(=O)/C1=C\c1cc(C)n(-c2ccc(F)cc2)c1C	[#6]-[#8]-[#6]=[#8]
4	CHEMBL1400815	Cc1nn(-c2ccccc2)c(N2CCCC2)c1/C=C1\N=C(c2ccc(OC(C)C)cc2)OC1=O	[#8]-[#6](-[#6])-[#6]
4	CHEMBL1405003	CC(Sc1nc(NC(C)(C)C)nc(N(C)C)n1)C(=O)Nc1ccccc1	[#6](-[#16])-[#6]=[#8]
4	CHEMBL140840	CC1(C)OC(=O)C(c2ccccc2)=C1OCC(=O)[C@H](CC(=O)O)NC(=O)OCc1ccccc1	[#6](=[#8])(-[#6@H])-[#6]
4	CHEMBL140890	N=C(N)C1CCC[C@H](NC(=O)CN2CCCC[C@H](NS(=O)(=O)c3ccccc3)C2=O)C1O	[#7]-[#16](=[#8])=[#8]
4	CHEMBL1443529	COc1cccc(NC(=S)C(C#N)=C2N(C)c3ccccc3N2C)c1	[#6](=[#16])(-[#6])-[#7]
4	CHEMBL1452102	O=C(c1ccccc1)N(Nc1ccccc1)c1ccccc1	[#8]=[#6]-[#7]-[#7]
4	CHEMBL1466376	O=C1N2CCSC2=NC1(Nc1ccccn1)C(F)(F)F	[#6](-[#9])(-[#9])-[#9]
4	CHEMBL1491782	CCC(C)Sc1nc(O)c2c(n1)N=C1CCCC(O)=C1C2c1cccs1	[#6]-[#6](-[#6])-[#16]
4	CHEMBL1557367	CCOc1ccc(NC(=O)CN(c2cc(C)cc(C)c2)S(=O)(=O)c2c(C)noc2C)cc1	[#7]-[#16](=[#8])=[#8]
4	CHEMBL1620691	CCC/N=C1\N(CC)C[C@@H]2[C@@H]3C(=O)N(C)C(=O)[C@@H]3[C@](CC)(C(=O)OC)N12	[#6]-[#8]-[#6]=[#8]
4	CHEMBL1642944	Cc1cc(C#N)cc2nc(-c3ccc(NC(=O)COC4CCN(S(=O)(=O)Cc5ccccc5)CC4)cc3)oc12	[#8]=[#16](=[#8])-[#6]
4	CHEMBL1650773	COP(=O)(C/C=C/Cn1cc(F)c(=O)n(C(=O)c2ccccc2)c1=O)OC	[#8]-[#15](=[#8])-[#8]
4	CHEMBL1682017	O=C(Cc1cccc2cnccc12)Nc1scc(Cl)c1-c1ncn[nH]1	[#8]=[#6](-[#6])-[#7]
4	CHEMBL1730489	O=C(COC(=O)c1cncc(Br)c1)NCC12CC3CC(CC(C3)C1)C2	[#8]=[#6](-[#6])-[#7]
4	CHEMBL1780235	Cc1ccc2c(Cc3nc4c(F)c(F)cc(F)c4s3)cn(CC(=O)O)c2n1	[#8]-[#6](-[#6])=[#8]
4	CHEMBL1818188	CC(C)(C)OC(=O)NC[C@H]1CC[C@@H](CNC(=O)c2cc(-c3ccccc3)nc3ccccc23)CC1	[#6]-[#7]-[#6]-[#8]
4	CHEMBL1819255	O=C(/C=C/c1ccc(CNCCc2c(-c3ccccc3)[nH]c3ccccc23)cc1)NO	[#6](-[#6]=[#6])-[#7]
4	CHEMBL1830048	Cn1cc(C2CN(CCF)C2)c2ccc(-n3ccc(-c4ccc(F)cc4)cc3=O)cc21	[#6](-[#9])-[#6]-[#7]
4	CHEMBL1897592	O=C(CSc1nc(=O)[nH]c2c1CCC2)NCc1ccccc1	[#8]=[#6]-[#6]-[#16]
4	CHEMBL1921986	Cc1c(CN2CCN(C(=O)[C@@H](C)O)CC2)sc2c(N3CCOCC3)nc(-c3cnc(N)nc3)nc12	[#6](=[#8])-[#6@@H]-[#8]
4	CHEMBL196412	CCCCC/C=C\C/C=C\C1(/C=C\C2(/C=C\CCCC(=O)O)CC2)CC1	[#6]-[#6](=[#8])-[#8]
4	CHEMBL2004039	COC(=O)C1C/C(=C/N(C)C)C(=S)N1	[#7](-[#6])(-[#6])-[#6]
4	CHEMBL2017420	O=C(Nc1ccc(-n2cncn2)nc1)c1ccc(C(F)(F)F)cc1	[#6](-[#9])(-[#9])-[#9]
4	CHEMBL2138868	CC(C)NC(=O)N(C)C[C@H]1Oc2c(NC(=O)c3cnccn3)cccc2C(=O)N([C@H](C)CO)C[C@H]1C	[#7]-[#6](=[#8])-[#7]
4	CHEMBL219769	Cc1ccc(-n2c(C)nnc2SCC(=O)NC2CCN(Cc3ccccc3)CC2)cc1	[#16]-[#6]-[#6]=[#8]
4	CHEMBL2230098	CNC(=O)Oc1cccc(OC/C=C/COc2ccc(C(F)(F)F)cc2)c1	[#7]-[#6](=[#8])-[#8]
4	CHEMBL2236158	Cc1cc(Cl)nc2ccc3c(=O)c(C(=O)N/N=C/c4ccccc4O)c[nH]c3c12	[#7](=[#6])-[#7]-[#6]
4	CHEMBL2251867	C#C[C@]1(O)C[C@@](C)(C(=O)N[C@H](C)c2ccc(Br)cc2)C1	[#8]=[#6]-[#7]-[#6@H]
4	CHEMBL2310848	CCCC[C@H](CN(O)C=O)C(=O)N1Cc2ccccc2C[C@H]1C(=O)N(C)C	[#6](=[#8])-[#7]-[#8]
4	CHEMBL2371678	NC(=O)CNC(=O)[C@H](CCCCNC(=O)OCc1ccccc1)NC(=O)[C@@H]1CCCN1	[#6](=[#8])-[#7]-[#6@H]
4	CHEMBL2385755	CCCNC(=O)Cc1ccc(Nc2nc(-c3ccccc3)nc3c2S(=O)(=O)CCC3)cc1	[#7]-[#6](=[#8])-[#6]
4	CHEMBL2425083	COc1cc2ncnc(Nc3ccc(F)c(Cl)c3)c2cc1OCCCN1CC2(C1)CS(=O)(=O)C2	[#6]-[#6]-[#6]-[#8]
4	CHEMBL3087554	COc1cccc(NC(=S)NC(=O)c2ccccc2)c1	[#6](=[#16])(-[#7])-[#7]
4	CHEMBL3099854	COc1cc(C(=O)c2cc3cc(NC(=O)CBr)cc(OC)c3s2)cc(OC)c1OC	[#7]-[#6](=[#8])-[#6]
4	CHEMBL3127906	Cc1cn(-c2ccc3n(c2=O)CCN(CCOc2ccc(Cl)cc2C(F)(F)F)C3=O)cn1	[#6](-[#9])(-[#9])-[#9]
4	CHEMBL3192024	O=C(N/N=C/C=C(\O)c1ccccc1)c1ccccc1O	[#6]-[#7]-[#7]=[#6]
4	CHEMBL3194535	C/C(=N/NC(=O)c1ccc(NC(=O)c2ccc(F)cc2)cc1)c1ccccc1	[#6]=[#7]-[#7]-[#6]
4	CHEMBL324364	O=C(O)c1ccc2c(c1)C(SCCNS(=O)(=O)/C=C/c1ccccc1)c1ccccc1CO2	[#6]-[#16]-[#7]-[#6]
4	CHEMBL3249572	CCOC(=O)CC(=O)COc1ccc(C)cc1	[#6](-[#8])-[#6]=[#8]
4	CHEMBL3289345	CCOC(=O)C1=C(C)N(C)C(=O)NC1c1ccc(-c2cccc(C(F)(F)F)c2)o1	[#9]-[#6](-[#9])-[#9]
4	CHEMBL3356399	CC(=O)/C(=C/C[C@@H](C)[C@H]1CC[C@H]2[C@@H]3CC=C4C[C@@H](O)CC[C@]4(C)[C@H]3CC[C@]12C)C(C)C	[#6]-[#6](=[#8])-[#6]
4	CHEMBL3423182	C=C(C(=O)c1ccc(OC)cc1)C(O)c1ccc(Cl)cc1Cl	[#6]=[#6]-[#6]-[#8]
4	CHEMBL3467678	CSCCC(NC(=O)c1ccc2ccccc2n1)C(=O)NC(C)C	[#16]-[#6]-[#6]-[#6]
4	CHEMBL35813	C[C@H](NC(=O)CNC(=O)Nc1ccc(C(=N)N)c(F)c1)c1cccc(Br)c1	[#7]-[#6](=[#8])-[#6]
4	CHEMBL3616924	C#CC(=O)N1C(c2cccc(F)c2)SC[C@@H]1C(=O)OCC	[#6]#[#6]-[#6]=[#8]
4	CHEMBL3623573	COc1cc(/C=C/C(=O)c2cccc(NS(=O)(=O)c3ccc(C(C)=O)cc3)c2)ccc1O	[#8]=[#6]-[#6]=[#6]
4	CHEMBL3739433	CN(C(C)(C)C(=O)N[C@H]1C2CC3CC1C[C@](C(N)=O)(C3)C2)S(=O)(=O)c1ccc(Cl)c(Cl)c1	[#6]-[#7](-[#6])-[#16]
4	CHEMBL3785610	COC(=O)[C@]12CCC(C)(C)C[C@H]1[C@H]1C(=O)C=C3[C@@]4(C)C=CC(=O)C(C)(C)[C@@H]4CC[C@@]3(C)[C@]1(C)CC2	[#6]-[#8]-[#6]=[#8]
4	CHEMBL388642	CCOC(=O)/C=C/c1c(Oc2cc(C)cc(C)c2)c(CC)c(C)[nH]c1=O	[#6]-[#8]-[#6]=[#8]
4	CHEMBL3890111	NS(=O)(=O)NCCCNc1nonc1/C(=N/O)Nc1ccc(F)c(Br)c1	[#16]-[#7]-[#6]-[#6]
4	CHEMBL3916488	Cc1cc(Oc2cc(NC(=O)C3CC3)ncn2)ccc1NC(=O)Nc1ccc(C#N)c(Cl)c1	[#7]-[#6](=[#8])-[#7]
4	CHEMBL3943526	Cn1cc(S(=O)(=O)NCc2cccc(C(Cc3ccccc3)CN3CCC3)c2)cn1	[#16](=[#8])(=[#8])-[#7]
4	CHEMBL3949355	O=S(=O)(Nc1nccs1)c1ccc2c(c1)OCCN2c1ccc(Cl)cc1CC(O)CO	[#8]=[#16](=[#8])-[#7]
4	CHEMBL3990543	CNCCN(c1cc(OC)cc(OC)c1)c1ccc2ncc(-c3cnn(CC4CCOCC4)c3)nc2c1	[#7]-[#6]-[#6]-[#7]
4	CHEMBL4094466	C[C@@H](O)[C@H](N[C@H]1CCc2cc(C#Cc3ccc(CN4CCN(C)CC4)cc3)ccc21)C(=O)NO	[#6]-[#6@@H](-[#8])-[#6@H]
4	CHEMBL4103554	CCOP(=O)(OCC)C1CC(Cn2c(=O)n(Cc3cccc(F)c3)c(=O)c3ccccc32)ON1C	[#8]-[#15](=[#8])-[#8]
4	CHEMBL4117672	CN(C/C=C/c1cccc(C(F)(F)F)c1)Cc1coc2ccccc12	[#6](-[#9])(-[#9])-[#9]
4	CHEMBL4176896	CCNC(=O)/C=C/C=C/[C@H](O)Cc1ccc(OC)c(OC)c1	[#6]-[#6@H](-[#8])-[#6]
4	CHEMBL4213155	CCCCNc1nc(N)nc2cccc(OCc3ccc(CO)cc3OC)c12	[#6]-[#6]-[#6]-[#7]
4	CHEMBL428083	Nc1ncnc2c1ncn2[C@H]1C=C[C@@H](OCP(=O)(O)O)C1	[#15](-[#8])(-[#8])-[#6]
4	CHEMBL429759	CCOc1ccccc1Oc1cc(C)ncc1CN(C)C	[#6]-[#7](-[#6])-[#6]
4	CHEMBL43461	CCc1csc(Sc2cc3c(cc2NS(C)(=O)=O)COC3=O)n1	[#8]=[#16](=[#8])-[#7]
4	CHEMBL4442876	Cc1ccc(-n2nc(C)c(/C=N/NC(=O)Cn3c([N+](=O)[O-])cnc3C)c2Oc2ccc(Cl)cc2)cc1	[#7]-[#6](=[#8])-[#6]
4	CHEMBL4551625	COCC1CCCN1c1nc(NCc2cccc(C(F)(F)F)c2)c2ncn(C(C)C)c2n1	[#6](-[#9])(-[#9])-[#9]
4	CHEMBL4552822	Cc1ccnc(NC(=O)NC2(C)CCC2)c1	[#8]=[#6](-[#7])-[#7]
4	CHEMBL4649662	COc1ccc(OCc2cccc(/C=N/NC(=O)C(=O)NCCCN3CCOCC3)c2)cc1	[#6](=[#8])-[#7]-[#7]
4	CHEMBL4749243	CNC(=O)Cn1cc(-c2nc(N3CCOC[C@@H]3c3ccccc3)c3cc(-c4c(C)noc4C)ccc3n2)cn1	[#6]-[#7]-[#6]=[#8]
4	CHEMBL48011	C[S+]([O-])c1ccc2oc(N(N)CCC#N)nc2c1	[#7]-[#6]-[#6]-[#6]
4	CHEMBL4913855	Cc1cc(=O)n(CCN(C)Cc2ccoc2)c(=O)[nH]1	[#7](-[#6])(-[#6])-[#6]
4	CHEMBL491863	COc1cc(N)c(Cl)cc1C(=O)OCCN1CCC(NC(=O)CC2CCCCC2)CC1	[#6](=[#8])-[#8]-[#6]
4	CHEMBL496278	O=C(Nc1ccc(-c2ccc(C(F)(F)F)cc2)cn1)c1ccccc1	[#6](-[#9])(-[#9])-[#9]
4	CHEMBL4962858	O=C(NCc1cccnc1N1CCCC1)c1cccnc1O[C@H]1CCOC1	[#8]=[#6]-[#7]-[#6]
4	CHEMBL4964534	CN(C)S(=O)(=O)c1cccc(C(=O)NC2(c3ccc(Br)cc3)CCCC2)c1	[#6]-[#7](-[#6])-[#16]
4	CHEMBL5020207	Cc1cc(NC(=O)CC2(CN)CCCCC2)nn1C	[#7]-[#6](=[#8])-[#6]
4	CHEMBL5020322	COc1ccc(CN2CCCN(c3ccc(NC(=O)OCc4ccccc4)cc3)C2=O)cc1	[#7]-[#6](=[#8])-[#8]
4	CHEMBL5022202	C[C@H]1CCCCN1C(=O)CCn1ccccc1=O	[#8]=[#6]-[#6]-[#6]
4	CHEMBL5092754	CC(=O)N(CC(C)N1CCC(Cc2ccccc2)CC1)c1ccccc1	[#6]-[#6](=[#8])-[#7]
4	CHEMBL5412501	COc1cccc(NC(=O)Nc2ccccc2CNc2ccccc2C(N)=O)c1	[#6](=[#8])(-[#7])-[#7]
4	CHEMBL546787	COc1cc2nc(N3CCC(CNC(=O)c4ccc(-c5ccccc5)cc4)CC3)nc(N)c2cc1OC	[#6]-[#7]-[#6]=[#8]
4	CHEMBL5486292	OC(c1ccccc1)C1CCN(Cc2nc(-c3ccc(C(F)(F)F)cc3)no2)CC1	[#6](-[#9])(-[#9])-[#9]
4	CHEMBL548640	COc1cccc2cc(C(=O)N[C@@H](CC(C)C)C(=O)N[C@H](/C=N/NC(=O)OC(C)(C)C)CC(=O)OC(C)(C)C)oc12	[#6](=[#8])-[#6@@H]-[#7]
4	CHEMBL5486473	O=C(NCc1cccc(C(F)(F)F)c1)c1ccccc1-n1cccc1	[#8]=[#6]-[#7]-[#6]
4	CHEMBL560885	N#Cc1ccc(N(Cc2ccccc2Cl)[C@H]2CCN(CC(N)=O)C2)cc1Cl	[#6]-[#6](-[#7])=[#8]
4	CHEMBL565454	O=C(CSC(=S)N1CCOCC1)N1CCOCC1	[#8]=[#6]-[#6]-[#16]
4	CHEMBL565476	CN(C)CCc1ccc(Nc2nc(-c3ccncc3)cs2)cc1	[#6]-[#7](-[#6])-[#6]
4	CHEMBL583490	O=C(NO)C1c2ccccc2Oc2ccccc21	[#8]=[#6]-[#7]-[#8]
4	CHEMBL600241	Cc1ccc(S(=O)(=O)Oc2ccc(/C=N/N=C(N)N)cc2)cc1	[#6](-[#7])(-[#7])=[#7]
4	CHEMBL73500	Cc1ccc(-n2nc(-c3ccc(NS(=O)(=O)c4cccc5ccccc45)cc3)cc2N)cc1	[#7]-[#16](=[#8])=[#8]
4	CHEMBL83875	CCCCCCCC(=O)N(C)CCOc1ccc(CC2SC(=O)NC2=O)cc1	[#7](-[#6])(-[#6])-[#6]
4	CHEMBL94130	CCCCCC(=O)N[C@@H](CO)[C@@H](O)/C=C/c1ccccc1	[#8]-[#6@@H]-[#6@@H]-[#7]
5	CHEMBL108094	O=C(O)CCCCc1sccc1CCCc1ccccc1	[#8]=[#6]-[#6]-[#6]-[#6]
5	CHEMBL113546	CCCCCCCCCCS(=O)(=O)C(C)C(N)=O	[#7]-[#6]-[#6]-[#16]-[#6]
5	CHEMBL1164859	CCCC(=O)N1C(C(=O)OCC)Cc2c([nH]c3ccccc23)C1c1cccc(O)c1	[#6](=[#8])-[#8]-[#6]-[#6]
5	CHEMBL1207561	CC(C)[C@H](O)C1=C(C(=O)O)N2C(=O)[C@H]([C@@H](C)O)C2[C@H]1C	[#6]1-[#7]-[#6](=[#8])-[#6@H]-1
5	CHEMBL1340718	CCCOc1ccc(C(=O)CCC(=O)OCC(=O)Nc2ccc(OCC)cc2)cc1	[#6](=[#8])-[#6]-[#8]-[#6]
5	CHEMBL1356290	CC1=C(c2ccc(C)c(C)c2)S(=O)(=O)N=C1N1CCC(C(=O)NCCc2ccc(Cl)cc2)CC1	[#6](=[#8])-[#7]-[#6]-[#6]
5	CHEMBL1361148	COc1cccc(NC(=O)COc2ccccc2)c1	[#7]-[#6](=[#8])-[#6]-[#8]
5	CHEMBL1376831	Cc1ccc(-c2nc3scc(CCNC(=O)Cc4ccc(Cl)cc4)n3n2)cc1	[#6]-[#6]-[#7]-[#6]-[#6]
5	CHEMBL1390425	Cc1cccc(N=C(S)N(C)C)c1C	[#6](-[#16])-[#7](-[#6])-[#6]
5	CHEMBL1403949	O=C(COc1ccccc1Br)NC1CC1	[#6]-[#7]-[#6]1-[#6]-[#6]-1
5	CHEMBL1407905	COc1ccccc1Cn1c(=S)[nH]c2cc(C(=O)NCCCN3CCOCC3)ccc2c1=O	[#6](=[#8])-[#7]-[#6]-[#6]
5	CHEMBL1426010	CCOC(=O)c1nn(-c2ccccc2C)c2nc(Nc3ccccc3)cc(=O)n12	[#6]-[#6]-[#8]-[#6]=[#8]
5	CHEMBL1430697	O=C(NCCCN1CCOCC1)c1ccc2c(c1)N(Cc1ccc(F)cc1)CCS2	[#8]=[#6]-[#7]-[#6]-[#6]
5	CHEMBL1437190	CCOC(=O)c1c(C)[nH]c(C(=O)OCC(=O)N(CC(C)C)c2c(N)n(Cc3ccccc3)c(=O)[nH]c2=O)c1C	[#7](-[#6]-[#6])-[#6]-[#6]
5	CHEMBL1442612	O=C(COc1ccc(F)cc1)Nc1nnc(-c2ccncc2)s1	[#8]=[#6](-[#6]-[#8])-[#7]
5	CHEMBL1443176	COc1cc(C(CC(=O)Nc2ccccn2)N2Cc3ccccc3C2=O)cc(OC)c1OC	[#7]-[#6]-[#6]-[#6]=[#8]
5	CHEMBL1446125	CCC(C(=O)N1CCCCCC1)n1nc(C)n2c(cc3occc32)c1=O	[#6]-[#6]-[#6]-[#6]=[#8]
5	CHEMBL1469067	Cc1cc(C(=O)NCCCOC(C)C)c2ccccc2n1	[#6]-[#7]-[#6]-[#6]-[#6]
5	CHEMBL1532604	COc1ccccc1CNS(=O)(=O)c1ccc2ncc(C(=O)O)c(O)c2c1	[#6]-[#7]-[#16](=[#8])=[#8]
5	CHEMBL1567376	NC(=O)c1nsc(C(=O)N(CC(=O)NC2CCCC2)c2cccc(C(F)(F)F)c2)c1N	[#7]-[#6]-[#6](=[#8])-[#7]
5	CHEMBL1578494	COC(=O)c1cc(NC(=O)CSc2nc[nH]n2)ccc1Cl	[#7]-[#6](=[#8])-[#6]-[#16]
5	CHEMBL1598975	COc1cccc(C(=O)CSc2nnc(CNS(C)(=O)=O)n2-c2ccc(C)cc2)c1	[#7]-[#16](-[#6])(=[#8])=[#8]
5	CHEMBL162658	CCCn1c(=O)c2nc(-c3ccc(OCC(=O)O)cc3)[nH]c2n(Cc2ccc(N=[N+]=[N-])c(I)c2)c1=O	[#8]=[#6](-[#8])-[#6]-[#8]
5	CHEMBL1649639	COC(=O)Nc1cc(C(=O)c2cccnc2)cc(-c2cccc3[nH]ccc23)c1	[#6]-[#8]-[#6](=[#8])-[#7]
5	CHEMBL1701115	O=C(COC(=O)c1cccs1)Nc1nnc(-c2ccccc2)o1	[#8]=[#6]-[#6]-[#8]-[#6]
5	CHEMBL1707412	CCc1nn(C(CC)C(=O)NCc2cccs2)c(=O)c2cc3occc3n12	[#6](-[#6]-[#6])-[#6]=[#8]
5	CHEMBL1718540	COC(=O)CC1C(=O)NCCN1C(S)=Nc1ccccc1Cl	[#6]-[#8]-[#6](=[#8])-[#6]
5	CHEMBL1720271	O=C(CSC1=NS(=O)(=O)c2ccccc2N1)Nc1ccc(F)cc1	[#8]=[#6](-[#6]-[#16])-[#7]
5	CHEMBL1722214	CCOCCCNC(=O)c1cnc2cc(OC)ccc2c1O	[#6]-[#6]-[#8]-[#6]-[#6]
5	CHEMBL1727673	CSCCC(NC(=O)c1cccc(S(=O)(=O)N2CCOCC2)c1)c1nc2ccccc2[nH]1	[#6]-[#16]-[#6]-[#6]-[#6]
5	CHEMBL192921	O=C(O)CN(CCCCCCNS(=O)(=O)c1ccccc1[N+](=O)[O-])c1nsc2nccn12	[#6]-[#7]-[#16](=[#8])=[#8]
5	CHEMBL1979786	O=C(N/N=C(/c1ccccc1)C(F)(F)F)c1ccncc1	[#8]=[#6]-[#7]-[#7]=[#6]
5	CHEMBL20095	COC(=O)[C@]1(C)Nc2c(OC(=O)N(C)C)cc3c(c2C1=O)[C@H](CBr)CN3C(=O)/C=C/c1ccc(OC)cc1	[#7]-[#6](=[#8])-[#6]=[#6]
5	CHEMBL2137920	COCCCNC(=O)c1cccc2c(-c3cccc(C(N)=O)c3)coc12	[#6]-[#6]-[#7]-[#6]=[#8]
5	CHEMBL2237110	CCCCOc1cc(O)c2c(c1)C(=O)c1cc(C(=O)O)cc(O)c1C2=O	[#6]-[#6]-[#6]-[#6]-[#8]
5	CHEMBL229867	CN(C)Cc1noc([C@H](CCCC2CCCCC2)CC(=O)NO)n1	[#6](-[#6](=[#8])-[#7])-[#6@H]
5	CHEMBL2335873	COCCNC(=O)c1ccc(Nc2ncc3cc(-c4ccc(F)nc4)ccc3n2)cc1	[#6]-[#6]-[#7]-[#6]=[#8]
5	CHEMBL265564	CN(C)CCNC(=O)C(=O)CCCCCCOc1ccc(-c2ccccc2)cc1	[#6]-[#7]-[#6]-[#6]=[#8]
5	CHEMBL278702	CC(C)[C@H](NC(=O)COc1cccc2ccccc12)C(=O)N[C@@H](CC(=O)O)C(=O)COc1cc(C(F)(F)F)nn1-c1ccccc1	[#7]-[#6@@H]-[#6]-[#6]=[#8]
5	CHEMBL283208	CCCC[C@H]1CN(C(=O)c2cccc(C)c2C)CCN1C[C@@H](N)CS	[#6]-[#6@@H](-[#7])-[#6]-[#16]
5	CHEMBL31646	O=C(O)c1ccc(NCCCCCCCCc2ccccc2)cc1	[#7]-[#6]-[#6]-[#6]-[#6]
5	CHEMBL321904	COc1cc(NS(C)(=O)=O)ccc1Nc1c2ccc(Cl)cc2nc2c(OC)cccc12	[#7]-[#16](-[#6])(=[#8])=[#8]
5	CHEMBL322466	Cc1cn(C/C=C\CNC(=O)C2c3ccccc3Oc3ccccc32)c(=O)[nH]c1=O	[#6]=[#6]-[#6]-[#7]-[#6]
5	CHEMBL3235064	CCCNC(=O)Nc1ccccn1	[#6]-[#6]-[#7]-[#6]=[#8]
5	CHEMBL326139	Nc1ncnc2c1ncn2C[C@H](CO)OP(=O)(O)O	[#7]-[#6]-[#6@H](-[#6])-[#8]
5	CHEMBL3290004	O=S(=O)(NCCN1CCC(c2noc3cc(F)ccc23)CC1)c1ccc2ccccc2c1	[#8]=[#16](=[#8])-[#7]-[#6]
5	CHEMBL3449076	Cc1nc(C)n(CCC(=O)N2CCc3ncc(Cl)cc3C2)n1	[#7]-[#6]-[#6]-[#6]=[#8]
5	CHEMBL3449847	COCCN(C(=O)c1cnccn1)c1nc2c(s1)CCc1c-2cnn1C	[#6]-[#6]-[#7]-[#6]=[#8]
5	CHEMBL3449857	CC(C)C(=O)N1CCC(n2nc(-c3ccco3)ccc2=O)CC1	[#6]-[#6](-[#6])-[#6]=[#8]
5	CHEMBL3462426	O=C(Nc1ccc(CC(=O)N2CCSCC2)cc1)NC1CC1	[#6]-[#7]-[#6]1-[#6]-[#6]-1
5	CHEMBL3467313	O=C(CCCn1ccnc1)NC1CCCN(c2ccccc2Cl)C1	[#8]=[#6]-[#6]-[#6]-[#6]
5	CHEMBL346920	O=C(NO)[C@@H](Cc1ccccc1)NS(=O)(=O)c1ccccc1	[#7](-[#6@@H])-[#16](=[#8])=[#8]
5	CHEMBL3559595	Cc1cc(SCC2=C(C(=O)[O-])N3C(=O)[C@@H](NC(=O)CSc4cc(Cl)ccc4Cl)[C@H]3SC2)cc(CCc2ccccc2)[n+]1CCS(=O)(=O)O	[#6]-[#6]-[#16](=[#8])=[#8]
5	CHEMBL3671248	O=C(NC[C@H]1CN(c2ccc(N3CCC3=O)c(F)c2)C(=O)O1)c1ccc(Cl)s1	[#7]1-[#6]-[#6]-[#6]-1=[#8]
5	CHEMBL3696023	COCC[C@@H](Oc1nc(-c2ccc(OC)c(OC)c2)cc2ncccc12)[C@H]1CNC(=O)C1	[#6]-[#8]-[#6]-[#6]-[#6@@H]
5	CHEMBL372220	CCCc1cc2c(oc(=O)n2C(C)C)c(CCC)c1O[C@H](C(=O)O)c1ccccc1	[#8]-[#6@H]-[#6](=[#8])-[#8]
5	CHEMBL379763	CC#CCOc1ccc(S(=O)(=O)CC2(C(=O)NO)CCN(S(=O)(=O)CCCC)CC2)cc1	[#6]-[#6]#[#6]-[#6]-[#8]
5	CHEMBL3894152	CNC(=O)c1cccc(Nc2ncnc(N3CC(COc4ccc(F)cc4)C3)n2)c1	[#6]1-[#6](-[#6])-[#6]-[#7]-1
5	CHEMBL3906270	Cn1cc(-c2cc(S(=O)(=O)C(F)(F)F)ccc2NCC2CC2)c2cc[nH]c2c1=O	[#7]-[#6]-[#6]1-[#6]-[#6]-1
5	CHEMBL3906833	CCCOc1ccc(C(=O)C2CCN(CC(=O)NCc3nc4c(c(=O)[nH]3)COCC4)CC2)cc1	[#8]=[#6](-[#7]-[#6])-[#6]
5	CHEMBL3931766	CCNC(=S)NNC(=O)CSc1nc2sc(C)c(C)c2c(=O)n1CC	[#6](=[#16])-[#7]-[#7]-[#6]
5	CHEMBL3944758	CC(C)(C)OCCN(c1sc2ccccc2c1Br)S(=O)(=O)c1ccccc1	[#6]-[#8]-[#6]-[#6]-[#7]
5	CHEMBL3953611	CN(C)CCNC(=O)c1cccc(-c2cc(CCc3n[nH]c(=O)c4c3CCCC4)ccc2F)c1	[#6]-[#6]-[#7]-[#6]=[#8]
5	CHEMBL4111692	CN(C)S(=N)(=O)c1ccc(-c2ccc(-c3nc4[nH]c(O[C@@H]5CO[C@H]6[C@@H]5OC[C@H]6O)nc4cc3Cl)cc2)cc1	[#6]-[#7](-[#6])-[#16]=[#8]
5	CHEMBL4226677	COc1c(NS(=O)(=O)Cc2ccccc2)cc2oc3cccc(OC)c3c(=O)c2c1O	[#7]-[#16](=[#8])(=[#8])-[#6]
5	CHEMBL440739	COC(=O)CCN1CC(=O)N(c2ccc(Cl)cc2C)C1=S	[#6](=[#8])-[#6]-[#6]-[#7]
5	CHEMBL4446443	Cc1csc(NC(=O)Cn2cc(-c3ccc(Cl)cc3)nn2)n1	[#7]-[#6](=[#8])-[#6]-[#7]
5	CHEMBL4465277	O=C(O)CCC(=O)N[C@@H](CC(=O)O)Cc1ccc(-c2ccc(F)cc2)cc1	[#7]-[#6@@H]-[#6]-[#6]=[#8]
5	CHEMBL4522181	COc1ncccc1C(=O)NCCc1cccs1	[#6](=[#8])-[#7]-[#6]-[#6]
5	CHEMBL4543338	CC(C)(C)OC(=O)N1CCC(n2ccc(N)n2)C1	[#6]-[#8]-[#6](=[#8])-[#7]
5	CHEMBL4582108	COC(=O)[C@H](Cc1ccc(O)cc1)NC(=O)/C=C/c1cccc(OC)c1	[#8]-[#6](=[#8])-[#6@H]-[#7]
5	CHEMBL459724	C/C(=N\N(C)C(=O)[C@@H]1C(=O)NC[C@H]1c1ccccc1)c1cccc(Br)c1	[#6]=[#7]-[#7]-[#6]=[#8]
5	CHEMBL4636367	COC(=O)Cn1c(-c2ccncc2)nc2c(C(N)=O)cccc21	[#8]-[#6](=[#8])-[#6]-[#7]
5	CHEMBL463715	CCCNCCc1cc(O)c(OC)c2c1ccc1cc(O)c(OC)cc12	[#6]-[#6]-[#7]-[#6]-[#6]
5	CHEMBL4790323	CS(=O)(=O)Nc1cccc(-c2nc3ccccc3n2Cc2ccc(Cl)c(Cl)c2)c1	[#6]-[#16](=[#8])(=[#8])-[#7]
5	CHEMBL4793384	O=C1c2cc(-c3ccc(OC(F)(F)F)cc3)ccc2OCCN1Cc1ncccc1C(F)(F)F	[#8]-[#6](-[#9])(-[#9])-[#9]
5	CHEMBL4891881	CCC(CO)NC(=O)NC(C)c1ccc(-c2cccnc2)cc1	[#6](-[#6]-[#8])-[#7]-[#6]
5	CHEMBL4899156	CCc1ccc(NC(=O)N[C@H]2CCN(C3CCC3)C2=O)cc1F	[#6]1-[#6]-[#6](-[#7])-[#6]-1
5	CHEMBL4903348	COCCC[C@H]1CCCCN1C(=O)c1ccc2nonc2c1	[#6]-[#8]-[#6]-[#6]-[#6]
5	CHEMBL4905524	COc1ccc(CNC(=O)CCS(=O)(=O)c2cc(-c3cc(C)no3)ccc2OC)cc1	[#6]-[#6]-[#16](=[#8])=[#8]
5	CHEMBL4916851	COC[C@H](C)NC(=O)N(Cc1ccc(C)s1)C1CCCC1	[#6]-[#8]-[#6]-[#6@H]-[#7]
5	CHEMBL4923215	Cc1ccc(C(=O)N2CCC3(CN(C)C3)C2)c2c1CCC2	[#6]1-[#6]-[#7](-[#6])-[#6]-1
5	CHEMBL4949329	CC(C)n1cc(C(=O)N[C@@H](C)CCc2cccn2C)nn1	[#6]-[#7]-[#6@@H](-[#6])-[#6]
5	CHEMBL4957388	COCCNC(=O)CCc1c(C)[nH]c2c3c(F)cccc3nn2c1=O	[#8]-[#6]-[#6]-[#7]-[#6]
5	CHEMBL4970315	Cc1[nH]ncc1CCCNCc1cccc(O)c1	[#6]-[#6]-[#6]-[#7]-[#6]
5	CHEMBL500834	COc1cc2nccc(Oc3ccc(-c4cnc(C(NC(=O)CN(C)C)c5ccccc5)n(C)c4=O)cc3F)c2cc1OC	[#6]-[#7]-[#6](=[#8])-[#6]
5	CHEMBL5024993	CCN(c1ccc(NC(=O)COC(=O)[C@H](C)NC2=NS(=O)(=O)c3ccccc32)cc1)C(C)C	[#8]-[#6](=[#8])-[#6@H]-[#6]
5	CHEMBL5027104	CN(C)C(=O)c1cc(CN)cc(NC(=O)c2ccccn2)c1	[#6]-[#7](-[#6])-[#6]=[#8]
5	CHEMBL5208299	COc1cc(C(=O)NC2CC2)ccc1Nc1nc(Oc2cccc3c2C(=O)CC3)c2cc[nH]c2n1	[#6]-[#7]-[#6]1-[#6]-[#6]-1
5	CHEMBL5277223	NC(=O)CNS(=O)(=O)c1ccc(-c2nnn(Cc3ccc(F)cn3)n2)cc1	[#6](=[#8])-[#6]-[#7]-[#16]
5	CHEMBL5286592	O=C(O)Cn1cc(-c2nc3ccccc3s2)cc1C(=O)c1ccccc1	[#8]=[#6](-[#8])-[#6]-[#7]
5	CHEMBL5311722	CC(C)(C)OC(=O)N1CCC(CC(=O)N2C3CCC2CC(Oc2ccncc2)C3)CC1	[#6]-[#6](-[#6])(-[#6])-[#8]
5	CHEMBL5413445	COc1cc(-c2cccc(-c3ccc4c(c3)OCCO4)c2Cl)ccc1CN1CCC(C(=O)NC(CO)CO)CC1	[#7](-[#6](-[#6])-[#6])-[#6]
5	CHEMBL5420841	CCNC(=O)N1CCc2c(CC3CN(C(=O)OCc4ccccc4)C3)c3c(c(OC)c2[C@@H]1[C@H]1OC(=O)c2c1ccc(OC)c2OC)OCO3	[#6]1-[#6]-[#6]-[#7]-1-[#6]
5	CHEMBL5424675	Cc1ccccc1C(=O)Nc1ccc(S(=O)(=O)N[C@H](C)C23CCN(CC2)CC3)c2ccccc12	[#8]=[#16](-[#7]-[#6@H])=[#8]
5	CHEMBL570337	COc1cccc(/C=N/NC(=O)c2cnccn2)c1	[#6]=[#7]-[#7]-[#6]=[#8]
5	CHEMBL582793	OC(CNCc1ccc2[nH]ccc2c1)(Cn1cncn1)c1ccc(F)cc1F	[#8]-[#6]-[#6]-[#7]-[#6]
5	CHEMBL78424	Cc1nc(CN(C)N[C@H](C(=O)N[C@@H](Cc2ccccc2)C[C@H](O)[C@H](Cc2ccccc2)NC(=O)O[C@H]2COC3OCCC32)C(C)C)cs1	[#6](=[#8])(-[#8])-[#7]-[#6@H]
5	CHEMBL78858	O=C(CCc1ccc(O)c(O)c1)NCCCCNCCCNC(=O)CCc1ccc(O)c(O)c1	[#7]-[#6]-[#6]-[#6]-[#7]
5	CHEMBL84408	COc1ccc(S(=O)(=O)N(Cc2ccccc2)C(C(=O)NO)C(C)(C)C)cc1	[#6](-[#6]-[#7]-[#8])-[#7]
6	CHEMBL1089374	N#C[C@H](CCCNC(=N)N)NC(=O)OCc1ccccc1	[#6]-[#6]-[#6]-[#7]-[#6]-[#7]
6	CHEMBL1097550	O=C(CN1CCCN(Cc2nc3ccccc3[nH]2)CC1)Nc1ccc(Cl)cc1	[#6]1:[#7H]:[#6](-[#6]):[#7]:[#6]:1
6	CHEMBL1194570	O=C1C2C3C=CC(C4CC34)C2S(=O)(=O)N1CCCCN1CCN(c2cncc(Cl)n2)CC1	[#6]1-[#6]-[#6]-[#16]-[#7]-1-[#6]
6	CHEMBL1242466	NC(=O)c1ccccc1Nc1nc(NCc2cccs2)ncc1[N+](=O)[O-]	[#6]1:[#6]:[#6]:[#16]:[#6]:1-[#6]
6	CHEMBL1270494	Cc1ncnc(C)c1C(=O)N1C[C@H]2CN(CCC(c3ccccc3)C3CN(S(C)(=O)=O)C3)C[C@H]2C1	[#6]-[#6]1-[#6]-[#7](-[#16])-[#6]-1
6	CHEMBL1289373	COc1ccc(/C=C2\CN(C)C[C@]3(C2=O)[C@H](c2ccc(OC)cc2)CN(C)[C@]32C(=O)Nc3ccccc32)cc1	[#6]1-[#7](-[#6])-[#6@@]-[#6@]-[#6@H]-1
6	CHEMBL1302881	O=C(COc1ccc(Cl)cc1)NCc1nnc(SCC(=O)Nc2ccc(F)cc2F)o1	[#8]=[#6](-[#6]-[#8])-[#7]-[#6]
6	CHEMBL1319991	CCc1cc2c(cc3c(=O)n(CC(=O)NCCc4ccc(OC)c(OC)c4)ncn32)s1	[#6]-[#6]-[#7]-[#6](-[#6])=[#8]
6	CHEMBL1354603	CC(C)CC(=O)Nc1nnc(S(=O)(=O)N2CCc3ccccc32)s1	[#6]-[#6](-[#6])-[#6]-[#6]-[#7]
6	CHEMBL1363761	NS(=O)(=O)c1ccc(CCNC(=O)COC(=O)/C=C/c2ccc(OC(F)F)cc2)cc1	[#6](=[#6])-[#6]-[#8]-[#6]-[#6]
6	CHEMBL1368809	CN(Cc1ccccc1)C(=O)c1cc(-c2ccc(Br)cc2)on1	[#8]1:[#7]:[#6](-[#6]):[#6]:[#6]:1
6	CHEMBL1375550	Cc1ccc(OCC(=O)N(C)CC(=O)Nc2ccccc2Cl)c([N+](=O)[O-])n1	[#6]-[#6](=[#8])-[#7]-[#6]-[#6]
6	CHEMBL138928	CNC(=O)COC(=O)c1ccccc1	[#6]-[#7]-[#6](=[#8])-[#6]-[#8]
6	CHEMBL140228	O=C(NCc1ccccc1)c1ccc2c(c1)C(=O)N(CCC1CCN(Cc3ccccc3)CC1)C2=O	[#6]1-[#7](-[#6]-[#6]:[#6]-1)-[#6]
6	CHEMBL1404405	Cc1cc(C(=O)NNC(=O)c2ccc(C)c([N+](=O)[O-])c2)c(C)o1	[#6]1:[#6]:[#6](:[#6]:[#8]:1)-[#6]
6	CHEMBL1434495	NS(=O)(=O)c1ccc(CCNC(=O)COC(=O)C2CCN(c3ccc(C(F)(F)F)cn3)CC2)cc1	[#6]-[#7]-[#6]-[#6]-[#8]-[#6]
6	CHEMBL1475640	CC(=O)Nc1ccc(C(=O)COC(=O)c2nc3nc(C)cc(C)n3n2)cc1	[#6]1:[#7]:[#7]:[#6](-[#6]):[#7]:1
6	CHEMBL1488631	Cc1sc2c(c1C)c(=O)n(CCc1ccccc1)c(=O)n2Cc1cccc(F)c1	[#6]1:[#16]:[#6]:[#6]:[#6]:1-[#6]
6	CHEMBL1517980	Nn1c(SCc2cccc(F)c2)nnc1-c1ccncc1	[#7]-[#7]1:[#6]:[#7]:[#7]:[#6]:1
6	CHEMBL1578454	COc1ccc(CCNC(=O)c2nnn(CC(=O)Nc3ccccc3C)c2N)cc1OC	[#6]-[#6]1:[#6]:[#7]:[#7]:[#7]:1
6	CHEMBL1651701	CCCCOc1ccc2oc(-c3ccc(CN4CC(C(=O)O)C4)cc3)cc2c1	[#7]1(-[#6]-[#6](-[#6])-[#6]-1)-[#6]
6	CHEMBL1720676	O=C(Cn1nc(-c2cccc(Cl)c2)ccc1=O)NCC1COCCO1	[#8]=[#6](-[#6]-[#7])-[#7]-[#6]
6	CHEMBL1724646	O=C(NCCCn1ccnc1)c1ccc(-c2cccc(Cl)c2Cl)o1	[#6]-[#7]1:[#6]:[#6]:[#7]:[#6]:1
6	CHEMBL1824810	O=C(NS(=O)(=O)c1ccc(-c2ccccc2)cc1)c1ccc(Oc2ccccc2)cc1	[#8]=[#6]-[#7]-[#16](=[#8])=[#8]
6	CHEMBL184500	COc1ccc2c(C(=O)NC(CCC(=O)O)C(=O)O)cccc2c1C(F)(F)F	[#6](=[#8])(-[#8])-[#6]-[#7]-[#6]
6	CHEMBL1872247	CCCC(=O)NC(Nc1ccc(S(=O)(=O)Nc2cc(C)on2)cc1)(C(F)(F)F)C(F)(F)F	[#6](=[#8])-[#7]-[#6](-[#6])-[#6]
6	CHEMBL1877745	CC12C=CC(=O)C=C1CCC1C2C(=O)CC2(C)C(=O)CCC12	[#6]1(=[#8])-[#6]-[#6]-[#6]-[#6]-1
6	CHEMBL1878816	Cc1ccc(S(=O)(=O)N(C)CC(=O)NCCCn2nc(C)cc2C)cc1	[#6]-[#6]-[#6]-[#7]-[#6]-[#6]
6	CHEMBL1927551	O=C(NCCCc1ccccc1)c1ccccn1	[#8]=[#6]-[#7]-[#6]-[#6]-[#6]
6	CHEMBL1991849	COC(=O)C1(Cc2cccc(C)c2)Cc2c(C)cccc2C1=O	[#6]1-[#6](-[#6]:[#6]-[#6]-1)=[#8]
6	CHEMBL2030099	C[C@H]1CCCC[C@H]1Oc1nc(N)c2c(=O)ccn(Cc3cn[nH]c3)c2n1	[#6]-[#6]1:[#6]:[#7]:[#7H]:[#6]:1
6	CHEMBL2064711	Cc1c(C(N)=O)sc2c1c(=O)n(Cc1ccccc1)c1nnc(-c3ccc(Br)cc3)n21	[#6]1:[#6](-[#6]):[#16]:[#6]:[#6]:1
6	CHEMBL2165608	CC(C)(C)c1cccc(OCc2cc(=O)[nH][nH]2)c1	[#7H]1:[#6](-[#6]):[#6]:[#6]:[#7H]:1
6	CHEMBL2177781	CC(C)OC(=O)N1CCC(Oc2ncnc3c2CCN3c2ccc(S(C)(=O)=O)cc2)CC1	[#6]-[#6](-[#6])-[#8]-[#6]-[#7]
6	CHEMBL2218128	O=C(c1cccc(Cl)c1Cl)N1CCn2c(nnc2-c2ccc[nH]2)C1	[#6]1-[#7]-[#6]-[#6]-[#7]:[#6]-1
6	CHEMBL2238438	CCCCCOc1ccc2c(c1)CCc1nnnn1-2	[#6]-[#6]-[#6]-[#6]-[#6]-[#8]
6	CHEMBL230231	Nc1nc2c([nH]c(=S)n2[C@@H]2O[C@@H]3COP(=O)(O)O[C@H]3[C@H]2O)c(=O)[nH]1	[#6]1:[#6]:[#7H]:[#6](=[#16]):[#7]:1
6	CHEMBL2334613	O[C@H](COc1ccc(Cl)cc1)CN1CCN(c2ccccc2F)CC1	[#8]-[#6@H](-[#6]-[#8])-[#6]-[#7]
6	CHEMBL2435867	O=C1N(C2CCCCC2)C[C@@H](c2ccccc2)N1C1CCN(Cc2ccc(-c3ccccc3)cc2)CC1	[#6]1-[#6]-[#6]-[#7]-[#6]-[#6]-1
6	CHEMBL246793	CC1=CC(=O)CC(C)(C)[C@H]1/C=C/C(C)=C\C(=O)O	[#8]-[#6]-[#6]=[#6](-[#6])-[#6]
6	CHEMBL270624	CC(C)C[C@@H]1C(=O)N[C@H](C2Cc3ccccc3C2)C(=O)N1[C@@H](C(=O)NC(C)C)c1ccc(Br)o1	[#35]-[#6]1:[#8]:[#6]:[#6]:[#6]:1
6	CHEMBL286092	CN(C)C(=O)c1ccc(OCCn2ccnc2)cc1	[#6]1:[#7](-[#6]):[#6]:[#6]:[#7]:1
6	CHEMBL286651	Cc1ccccc1OCC(O)CNCCNC(=O)c1ccco1	[#6](=[#8])-[#7]-[#6]-[#6]-[#7]
6	CHEMBL294712	CCOC(=O)c1c(NC(=O)C(C)C)sc2c1CCN(C)C2	[#6]1:[#6](-[#7]):[#16]:[#6]:[#6]:1
6	CHEMBL296556	CCCCNC(=O)[C@H](C)C[C@H](O)[C@@H](N)CC(CC)(CC)CCc1cccc2ccccc12	[#7]-[#6]-[#6@H](-[#6])-[#6]-[#6@H]
6	CHEMBL312571	CCCS(=O)(=O)N1CCC(N2CCC(C3(c4ccc(S(=O)(=O)c5ccc(OC)cc5)cc4)OCCO3)CC2)CC1	[#6]-[#6]-[#6]-[#16](=[#8])=[#8]
6	CHEMBL3199425	COc1cc(/C=N/Nc2ccc3ccccc3c2)ccc1OC(=O)c1ccco1	[#6]-[#6]1:[#6]:[#6]:[#6]:[#8]:1
6	CHEMBL3291351	Cc1ccc(-n2c(=O)c3c(n2C)[C@]2(C)CC[C@H]3C2(C)C)cc1	[#7]1:[#6](=[#8]):[#6]:[#6]:[#7]:1
6	CHEMBL3326022	CN(C)CCNc1nc(-c2ccc(NC(=O)Nc3ccc(F)cc3)cc2)nc2ccsc12	[#6]-[#7](-[#6])-[#6]-[#6]-[#7]
6	CHEMBL3348877	C#C[C@]1(O)CC[C@@H]2[C@@H]3CCc4cc(O)ccc4[C@H]3CC[C@@]21C	[#8]-[#6@]1-[#6]-[#6]-[#6@H]-[#6@]-1
6	CHEMBL3359774	C[C@H](NC(=O)[C@H](Cc1ccccc1)NC(=O)c1ccccc1)C(=O)N[C@H](C(=O)C(=O)NC1CCCCC1)C(C)(C)C	[#7]-[#6@H]-[#6]-[#6](=[#8])-[#7]
6	CHEMBL3394101	COC(Cn1c(S/C=C\C(=O)O)nc(-c2ccc(F)cc2)c1-c1ccnc(NC(C)=O)c1)OC	[#6]-[#7]1:[#6]:[#7]:[#6]:[#6]:1
6	CHEMBL341267	CC1(C)C2CC[C@]1(CS(=O)(=O)N1CCC3(C=Cc4ccccc43)CC1)C(=O)C2	[#6]1-[#6]-[#6]-[#6](-[#6@]-1)=[#8]
6	CHEMBL3414582	O=S(=O)(CCC(F)(Cl)C(F)(F)Cl)c1nc2ccccc2s1	[#16]-[#6]1:[#16]:[#6]:[#6]:[#7]:1
6	CHEMBL3451971	CC(NCc1cccn1C)c1noc(-c2ccc(Cl)cc2)n1	[#6]-[#6]1:[#7]:[#6]:[#8]:[#7]:1
6	CHEMBL3469061	COc1cccc(S(=O)(=O)CCN2CCC3(CC2)OCCO3)c1	[#16](=[#8])(=[#8])-[#6]-[#6]-[#7]
6	CHEMBL3475891	Cc1cc(CN2CCN(C(=O)C3CCC3)[C@@H]3CS(=O)(=O)C[C@@H]32)ccc1F	[#7]-[#6]-[#6]1-[#6]-[#6]-[#6]-1
6	CHEMBL352192	CCCCn1cc2c(nc(NC(=O)Nc3ccc4c(c3)OCO4)n3nc(-c4ccco4)nc23)n1	[#7]1:[#7](-[#6]):[#6]:[#6]:[#6]:1
6	CHEMBL3578151	CC1=C(C(N)=O)C(c2ccco2)n2nc(SCc3ccccc3)nc2N1	[#7]1:[#6]:[#7]:[#7]:[#6]:1-[#16]
6	CHEMBL3662909	CCc1cc(C(=O)Nc2n[nH]c3c2CN(C(=O)N2C[C@@H](C)N(CC4CCOCC4)C[C@@H]2C)C3(C)C)on1	[#6]1-[#6]:[#6]-[#6]-[#7]-1-[#6]
6	CHEMBL3674458	Cc1ccc(S(=O)(=O)N[C@H]2C[C@H]3CN(c4ccc(OC(F)(F)F)cc4)C(=O)N3C2)cc1	[#7]1-[#6@@H]-[#6]-[#6@@H](-[#6]-1)-[#7]
6	CHEMBL371687	O=C1C(=O)N(Cc2cccc(F)n2)c2ccc(S(=O)(=O)N3CC[C@H]3COc3ccccc3)cc21	[#6]1-[#6]-[#7](-[#6])-[#6]:[#6]-1
6	CHEMBL3732278	CC(=O)NS(=O)(=O)c1cnn2c(Nc3cc(C)ccc3Cl)c(C(=O)N3CCC4(CC3)OCc3ccccc34)cnc12	[#6]1:[#6](-[#16]):[#6]:[#7]:[#7]:1
6	CHEMBL377106	Cn1c(=O)c2nc(-c3ccc(S(=O)(=O)NCCO)cc3)[nH]c2n(C)c1=O	[#6]-[#6]-[#7]-[#16](=[#8])=[#8]
6	CHEMBL3810245	CC(c1cccc(C(F)(F)F)c1)c1nc(-n2ccc(NC(=O)c3cscn3)cc2=O)c[nH]1	[#6]-[#6]1:[#6]:[#16]:[#6]:[#7]:1
6	CHEMBL3823525	O=c1nc2n(c3ccccc13)CC/C2=C\N1CCCC1	[#6]1-[#6]-[#6]-[#6]-[#7]-1-[#6]
6	CHEMBL3828822	CN(C/C=C/c1ccccc1)Cc1ccc2c(c1)CCC2	[#6]-[#7](-[#6]-[#6]=[#6])-[#6]
6	CHEMBL3962931	CC#CC(=O)Nc1cccc(-c2cnc3[nH]cc(Cl)c3c2)n1	[#6]-[#6]#[#6]-[#6](=[#8])-[#7]
6	CHEMBL398550	C=CCNC(=O)C(CCCCC)N(C(=O)c1cccnc1)C1CC1	[#7]-[#6]-[#6]-[#7]-[#6]=[#8]
6	CHEMBL4070607	CC(C)c1cc(C(=O)NC2Cc3ccccc3C2)no1	[#6]1-[#6]-[#6](-[#7])-[#6]-[#6]:1
6	CHEMBL4164507	NC(=O)c1c(NC(=O)CN2CCN(Cc3ccccc3)CC2)sc2c1CCCC2	[#6]1:[#6](-[#7]):[#16]:[#6]:[#6]:1
6	CHEMBL4247132	Cc1ccccc1OCCC(=O)NO	[#8]-[#6]-[#6]-[#6](=[#8])-[#7]
6	CHEMBL4469893	COc1ccccc1S(=O)(=O)NNC(=O)c1ccccc1F	[#16](=[#8])(=[#8])-[#7]-[#7]-[#6]
6	CHEMBL4473231	CN(Cc1ccc(S(=O)(=O)Nc2ccccc2)cc1)CC(O)(Cn1cncn1)c1ccc(F)cc1F	[#6]-[#7](-[#6])-[#6]-[#6]-[#8]
6	CHEMBL4555292	Cc1ccc(C(NCC(=O)Nc2cc(S(C)(=O)=O)ccc2Cl)c2ccccc2)cc1C	[#6]-[#7]-[#6]-[#6](=[#8])-[#7]
6	CHEMBL4563404	CCCCC[C@H](CN(O)C=O)C(=O)NCNC(=O)c1ccc(-c2cc(OC)cc(OC)c2)o1	[#6]-[#6]-[#6@H](-[#6])-[#6]=[#8]
6	CHEMBL4576521	CC(C)(C)OC(=O)N[C@H]1CCCC(=O)N(CC(=O)N2CC(=O)N(Cc3cccc(C(F)(F)F)c3)[C@@H](CCc3ccccc3)C2)C1	[#6]-[#6](-[#6])(-[#6])-[#8]-[#6]
6	CHEMBL4637045	O=C1/C(=C/c2ccc(Cl)cc2)CN(C(=O)C(Cl)Cl)C/C1=C\c1ccc(Cl)cc1	[#17]-[#6](-[#17])-[#6](-[#7])=[#8]
6	CHEMBL4651191	N=C(N)Nc1ccc(CNC(=O)[C@@H](NC(=O)c2ccccc2)c2ccc(OCc3ccccc3)cc2)cc1	[#6]-[#7]-[#6](=[#8])-[#6@@H]-[#7]
6	CHEMBL4741920	CC(C)CN(C[C@H](O)[C@H](Cc1ccccc1)NC(=O)O[C@H]1CO[C@@H]2OCC[C@@H]21)S(=O)(=O)c1ccc(N)cc1	[#6]-[#6](-[#6])-[#6]-[#7]-[#16]
6	CHEMBL4749192	COc1cc(C(=O)N2CCc3c(-c4ccccc4)cccc32)ccc1CN1CCC[C@H]1CO	[#7]1-[#6]-[#6]-[#6]-[#6@H]-1-[#6]
6	CHEMBL4752928	CNC(=O)c1csc2c(C(F)(F)F)cc(N3CCC(OC(=O)N4CC(CN(C)C)C4)CC3)nc12	[#6](=[#8])-[#7]1-[#6]-[#6]-[#6]-1
6	CHEMBL482029	Cc1ccc(S(=O)(=O)N[C@H](COS(=O)(=O)c2ccc(C)cc2)C(C)C)cc1	[#16]-[#7]-[#6@H]-[#6](-[#6])-[#6]
6	CHEMBL489602	COC[C@H](O)Cn1cc(-c2ccc3c(c2)N(c2nc4c(s2)C(=O)NC(C)(C)C4)CCO3)cn1	[#7]1:[#7](-[#6]):[#6]:[#6]:[#6]:1
6	CHEMBL4924815	COc1cc(NC(C)=O)ccc1NCc1cnc(-c2ccco2)s1	[#7]1:[#6]:[#16]:[#6](-[#6]):[#6]:1
6	CHEMBL4961930	CN(Cc1nccs1)C1CCC(CO)CC1	[#6]-[#6]1:[#7]:[#6]:[#6]:[#16]:1
6	CHEMBL4979816	C[C@H](CCC(=O)NCCS(=O)(=O)O)[C@H]1CC[C@H]2[C@@H]3CC[C@@H]4C[C@H](O)CCC4(C)[C@H]3C[C@H](O)C12C	[#6](-[#6@H])-[#6]-[#6]-[#7]-[#6]
6	CHEMBL4986582	CCn1cc(CN(C)CCc2ccccn2)cn1	[#6]1:[#7]:[#7](:[#6]:[#6]:1)-[#6]
6	CHEMBL5000477	C[C@H](O)CNC(=O)c1ccnc(OCC2CC2)c1	[#6]-[#6@H]-[#6]-[#7]-[#6]=[#8]
6	CHEMBL5004142	COc1ccc(Cn2nc3nc(Nc4ccc(F)c(C)c4)cc(C)n3c2=O)cc1	[#6]1(:[#7]:[#7]:[#6]:[#7]:1)=[#8]
6	CHEMBL5081418	CC1=C(C(=O)Nc2cc(C(=O)O)ccn2)C(c2ccc(C)cc2Cl)N=C(Nc2nc3c(o2)CCCC3)N1	[#7]-[#6]1:[#7]:[#6]:[#6]:[#8]:1
6	CHEMBL5088082	CCCCNc1nc(N)nc2ccc(Cc3ccc(C(=O)N4CCCC4)cc3)nc12	[#6]-[#7]1-[#6]-[#6]-[#6]-[#6]-1
6	CHEMBL5093937	Cc1ccsc1CNCC[C@@]1(c2ccc(F)cc2)CCOC2(CCOC2)C1	[#6]-[#6]1:[#6]:[#6]:[#16]:[#6]:1
6	CHEMBL5206972	Cc1n[nH]c(C)c1Oc1c(O)cc(O)c2c(=O)cc(-c3ccc(N4CCN(C(=O)c5ccco5)CC4)cc3)oc12	[#6]1:[#7]:[#7H]:[#6](-[#6]):[#6]:1
6	CHEMBL5306826	COc1ccccc1Oc1ccc(S(=O)(=O)NC(C)C(=O)O)cc1	[#7](-[#6](-[#6])-[#6]-[#8])-[#16]
6	CHEMBL55583	CCC(C)C(CC(S)Cc1ccccc1)C(=O)NC(Cc1ccc(O)cc1)C(=O)O	[#6]-[#6](-[#6]-[#6]-[#16])-[#6]
6	CHEMBL566285	CSc1ccc(CNC(=O)C(=O)c2c[nH]c3ccccc23)cc1	[#6]1:[#6](-[#6]):[#6]:[#7H]:[#6]:1
6	CHEMBL84571	O=C(N[C@H](Cc1ccccc1)C(=O)O)C(=O)c1c[nH]c2ccc(Br)cc12	[#6]-[#7]-[#6@H](-[#6])-[#6]-[#8]
6	CHEMBL85762	COC(=O)c1ccc(C(CC(=O)O)N2CCc3cc(OCc4ccc(C(=N)N)cc4)ccc3C2=O)cc1	[#6](-[#6]-[#6](=[#8])-[#8])-[#7]
6	CHEMBL99595	COC(C)C(=O)N(c1ccccc1F)C1CCN(CCn2cnnn2)CC1C	[#6]-[#8]-[#6](-[#6])-[#6]=[#8]
7	CHEMBL1084399	NC(=O)CCc1ccc2c(c1)S(=O)(=O)N=C(c1c(O)c3cc(F)ccc3n(CCC3CC3)c1=O)N2	[#6]1:[#6]:[#6](-[#9]):[#6]:[#6]:[#6]:1
7	CHEMBL1171292	COc1cc(C#N)ccc1Oc1nc(Nc2ccc(C#N)cc2)nc2ccccc12	[#6]1:[#6]:[#7]:[#6](:[#7]:[#6]:1)-[#7]
7	CHEMBL1207066	CCc1cccc(CC(C)(Oc2ccc(C(C)C)cc2)C(=O)O)c1	[#6](=[#8])(-[#8])-[#6](-[#6])(-[#6])-[#8]
7	CHEMBL131728	CC(NC(=O)[C@H](CC(=O)N(C)C)NC(=O)[C@@H](NC(=O)CC(C)(C)C)C(C)(C)C)C(=O)C(=O)N[C@@H](C)c1ccccc1	[#7]-[#6]-[#6@H]-[#6]-[#6](=[#8])-[#7]
7	CHEMBL1334644	CC(C)Oc1ccc(NC(N)=O)cc1	[#6]1:[#6]:[#6]:[#6](-[#7]):[#6]:[#6]:1
7	CHEMBL133826	C/C(=C\Cc1c(O)cc(C)c(C)c1C)CCC(=O)O	[#6](=[#8])(-[#8])-[#6]-[#6]-[#6]-[#6]
7	CHEMBL1338909	COC1=CC(=O)OC(CCc2ccccc2)C1	[#6]1-[#6]=[#6]-[#6]-[#8]-[#6]-1-[#6]
7	CHEMBL1364485	CC(C)(C)c1ccc(NNC(=O)C2CCC2)cc1	[#7]-[#7]-[#6]-[#6]1-[#6]-[#6]-[#6]-1
7	CHEMBL136688	Cn1c(=O)c(-c2ccccc2)cc2cnc(Nc3ccncc3)nc21	[#7]-[#6]1:[#6]:[#6]:[#7]:[#6]:[#6]:1
7	CHEMBL1378879	Cc1cc(Nc2ccccc2F)nc(-c2ccccc2O)n1	[#6]-[#6]1:[#6]:[#6]:[#7]:[#6]:[#7]:1
7	CHEMBL1386013	COc1ccc(Cn2c(-c3ccco3)nc3c(c(=O)c4ccccc4n3C)c2=O)cc1	[#6]1:[#6]:[#7](-[#6]):[#6]:[#7]:[#6]:1
7	CHEMBL1418175	O=C(Cc1nc2ccccc2[nH]1)c1cccc([N+](=O)[O-])c1	[#6]-[#6]-[#6]1:[#7]:[#6]:[#6]:[#7H]:1
7	CHEMBL1429974	COc1cc(C(=O)Nc2ccc(S(=O)(=O)Nc3ncccn3)cc2)c([N+](=O)[O-])cc1OC	[#6]1:[#6]:[#6]:[#6](-[#7+]):[#6]:[#6]:1
7	CHEMBL1527046	CN1CCN(C(=O)CCCOc2ccc(Cl)cc2Cl)CC1	[#6]1:[#6]:[#6](-[#8]):[#6]:[#6]:[#6]:1
7	CHEMBL1560694	CCCOC(=O)c1cccc(NC(=O)c2c(-c3ccccc3Cl)noc2C)c1	[#7]1:[#8]:[#6]:[#6](-[#6]=[#8]):[#6]:1
7	CHEMBL156186	CC(=O)NC(C(=O)N[C@H](Cc1cc2ccccc2n1C(C)=O)C(=O)NC(Cc1ccccc1)C(=O)N(C)Cc1ccccc1)C(C)O	[#7]-[#6](-[#6]-[#7]-[#6@H])-[#6]-[#8]
7	CHEMBL1631308	Cc1ccc(-c2nn(-c3ccccc3)cc2C2N[C@H](C(=O)O)CS2)cc1	[#6]1-[#7]-[#6@H](-[#6]-[#8])-[#6]-[#16]-1
7	CHEMBL1668152	COc1cc(NC(=S)NCCC(=O)O)c(OC)cc1Cl	[#7]-[#6]-[#7]-[#6]-[#6]-[#6]=[#8]
7	CHEMBL1706176	O=C(COc1ccc(Br)cc1CO)Nc1ccc(S(=O)(=O)N2CCCC2)cc1	[#6]1:[#6]:[#6]:[#6](-[#35]):[#6]:[#6]:1
7	CHEMBL1709254	Cc1ccc(C)c(C(=O)OCC(=O)Nc2cccc(S(=O)(=O)N3CCCCC3)c2)c1	[#6]1:[#6]:[#6]:[#6]:[#6](-[#7]):[#6]:1
7	CHEMBL1725219	COc1cc(NC(=O)c2noc(C)c2[N+](=O)[O-])c(OC)cc1Cl	[#6]1:[#6]:[#6]:[#6]:[#6](:[#6]:1)-[#17]
7	CHEMBL180551	O=C(O)c1cnc(N(C(=O)c2ccc(OCc3cccc(F)c3)cc2)C2CCCCC2)s1	[#6]1:[#6]:[#6]:[#6]:[#6](-[#9]):[#6]:1
7	CHEMBL1822565	CC(C(=O)N/N=C1\C(=O)Nc2ccc(C#CCN(C)C)cc21)c1ccc(F)cc1	[#6]1-[#6](-[#6](=[#8])-[#7]-[#6]:1)=[#7]
7	CHEMBL1851949	Cc1ccc2ncc3c(=O)n(CCCCN4CCN(c5cccc(Cl)c5)CC4)cnc3c2c1	[#6]1:[#6](=[#8]):[#7]:[#6]:[#7]:[#6]:1
7	CHEMBL1866368	CC1(C(=O)NS(=O)(=O)c2cccc(F)c2)CCN1C(=O)Cc1cc(F)ccc1F	[#6]1-[#7](-[#6]-[#6]-1)-[#6](=[#8])-[#6]
7	CHEMBL1894312	CCOC(=O)N1CCC(N2C(=O)c3ccc(C(=O)Nc4ccc(OC)cc4)cc3C2=O)CC1	[#6]1(-[#7]-[#6](=[#8])-[#6]:[#6]-1)=[#8]
7	CHEMBL1899034	CCCc1cc(O)nc(SCC(=O)NCCC2=CCCCC2)n1	[#6]-[#6]1:[#6]:[#6]:[#7]:[#6]:[#7]:1
7	CHEMBL1900843	OC(CNC1CCCCC1)c1ccccc1	[#7]-[#6]1-[#6]-[#6]-[#6]-[#6]-[#6]-1
7	CHEMBL1973520	C#CCn1ncc2c(SC)ncnc21	[#6]-[#6]-[#7]1:[#7]:[#6]:[#6]:[#6]:1
7	CHEMBL2030606	Cc1ccc(CSc2nc(C3CCCCC3)c(C#N)c(=O)[nH]2)cc1	[#6]1:[#6]:[#7H]:[#6](-[#16]):[#7]:[#6]:1
7	CHEMBL2158165	C[C@@H]1CCc2c(sc3nc(CN4CCOCC4)nc(N[C@H](c4ccccc4)c4ccccn4)c23)C1	[#6]1:[#6]:[#7]:[#6](:[#7]:[#6]:1)-[#6]
7	CHEMBL2180120	O=C(C1=C(O)C(=O)N(CCCn2ccnc2)C1c1ccc(Br)cc1)c1ccc(I)cc1	[#6]1-[#6]=[#6]-[#6]-[#7]-1-[#6]-[#6]
7	CHEMBL2227877	CCOCCOC(=O)/C(C#N)=C(\NCc1cc(Br)no1)C(C)C	[#6](-[#6])(-[#6])-[#6]=[#6]-[#6]-[#8]
7	CHEMBL224472	CCCN1CCC(Nc2cccc3cnccc23)CC1	[#6]1:[#6](-[#7]):[#6]:[#6]:[#6]:[#6]:1
7	CHEMBL224621	CC(C)OC(=O)c1cnc2c(cnn2CC(Cl)c2ccccc2)c1N1CCCC1	[#6]1:[#6]:[#6]:[#7]:[#7]:1-[#6]-[#6]
7	CHEMBL251547	CCOP(=O)(Cc1cccc2ccccc12)OCC	[#8](-[#6])-[#15](-[#8]-[#6])(=[#8])-[#6]
7	CHEMBL293167	CC(C)c1ccc2ncc(NC(=O)Nc3ccc(F)cc3F)c(-c3ccccc3)c2c1	[#6]1:[#6]:[#6]:[#6]:[#6](-[#7]):[#6]:1
7	CHEMBL3103282	CCOC(=O)/C=C/c1ccc2c(c1)C(=O)C(=O)N2Cc1ccc(OC)cc1	[#8]=[#6]1-[#7](-[#6])-[#6]:[#6]-[#6]-1
7	CHEMBL3183661	O=C(Nc1nnc(-c2ccc(F)cc2)o1)c1ccc(S(=O)(=O)N2CCCCC2)cc1	[#6]-[#7]-[#6]1:[#7]:[#7]:[#6]:[#8]:1
7	CHEMBL3187251	COC(=O)c1cc(-c2ccc(OC)cc2)c(-c2ccc(OC)cc2)s1	[#6](=[#8])-[#6]1:[#6]:[#6]:[#6]:[#16]:1
7	CHEMBL3217887	CN1C(=O)/C(=C2\NC(=S)NC2=O)c2cc(Br)ccc21	[#6]-[#7]1-[#6](-[#6]-[#6]:[#6]-1)=[#8]
7	CHEMBL3297876	O=C(CCc1ccc2c(c1)OCO2)NC1=C(C(=O)O)CCCC1	[#6]1-[#6]-[#6]-[#6]-[#6](-[#7])=[#6]-1
7	CHEMBL338710	Fc1ccc2[nH]cc(CCCCN3CC=C(c4ccccc4)CC3)c2c1	[#9]-[#6]1:[#6]:[#6]:[#6]:[#6]:[#6]:1
7	CHEMBL3398281	Cc1c(-c2ccc(Cl)cc2)noc1-c1ccc2c(c1)N(C(C)C)C2=O	[#6]1:[#6]:[#6]:[#6](-[#17]):[#6]:[#6]:1
7	CHEMBL3468596	COc1ccc(-c2nc(CNC(C)Cn3cccn3)cs2)cc1	[#6]1:[#16]:[#6]:[#7]:[#6]:1-[#6]-[#7]
7	CHEMBL3469055	COC1CCN(C(=O)c2c(Cl)c3ccccc3n2C)CC1	[#6]1:[#7](-[#6]):[#6](-[#6]):[#6]:[#6]:1
7	CHEMBL3484308	Cc1cc2nc(C(C)C)cc(N3CCSCC3)n2n1	[#7]1:[#6]:[#7]:[#6](-[#6]):[#6]:[#6]:1
7	CHEMBL3490047	Cc1noc2ncc(C(=O)NCC3CCCO3)cc12	[#8]1-[#6](-[#6]-[#7])-[#6]-[#6]-[#6]-1
7	CHEMBL3553257	COCCn1cc2c(n1)C(CNCc1cccc(OC)c1)OCC2	[#6]-[#6]-[#7]1:[#6]:[#6]:[#6]:[#7]:1
7	CHEMBL3598067	[2H]C([2H])([2H])N(C(=O)c1c(F)cccc1Cl)c1ccc(-c2cc(NC(=O)NC(CO)CO)nn2C(C)C)cc1N1CC2CC2C1	[#6]-[#7]-[#6](-[#6]-[#8])-[#6]-[#8]
7	CHEMBL3648099	C=S(N)(=O)c1ccc(Nc2ncc(Br)c(N[C@H](C)CO)n2)cc1	[#6]1:[#6]:[#6]:[#6](-[#7]):[#6]:[#6]:1
7	CHEMBL3660575	C1=C(c2cccnc2Oc2ccc(Nc3ccccn3)cc2)CCC1	[#6]1:[#6]:[#6]:[#7]:[#6](-[#7]):[#6]:1
7	CHEMBL3669082	COc1nc(NCCc2ccc(F)cc2)nc(-c2cc3cc(C#N)ccc3[nH]2)n1	[#6]1:[#7]:[#6]:[#7]:[#6](-[#7]):[#7]:1
7	CHEMBL3698174	C[C@@H](c1ccc(OC(F)F)cc1)N1CCC2(CCC(=O)CC2)OC1=O	[#6]1-[#6]-[#6](=[#8])-[#6]-[#6]-[#6]-1
7	CHEMBL3780873	C=C[C@@](C)(/C=C/c1ccc(O)c(/C=C/c2ccc(F)cc2)c1)CCC=C(C)C	[#6]1:[#6]:[#6]:[#6]:[#6](-[#8]):[#6]:1
7	CHEMBL38201	C/C(=C(\F)C(=O)Nc1ccc(-c2ccccc2S(N)(=O)=O)cc1Cl)c1cccc(C(=N)N)c1	[#6]1:[#6](:[#6]:[#6]:[#6]:[#6]:1)-[#17]
7	CHEMBL3823451	COc1cc(-c2nn(CCN3CCN(C)CC3)c3ncnc(N)c23)ccc1NC(=O)OC(C)(C)C	[#6]1:[#6]:[#6]:[#6]:[#6]:[#6]:1-[#7]
7	CHEMBL3896545	CC(C)(COc1ncc(-c2ccc(-c3ncc(C4(C(F)(F)F)CCC4)[nH]3)cc2)cc1F)C(=O)O	[#8]=[#6](-[#6](-[#6])(-[#6])-[#6])-[#8]
7	CHEMBL3899877	Cc1nsc(-c2nnc3n2CCN(C(=O)c2ccc(Cl)cc2)C3C)n1	[#6]1:[#6]:[#6]:[#6]:[#6]:[#6]:1-[#6]
7	CHEMBL3907419	O=C(CCNC(=O)c1ccc(Cl)s1)Nc1ccc(N2CCOCC2=O)c(C(F)(F)F)c1	[#8]=[#6]-[#6]-[#6]-[#7]-[#6]=[#8]
7	CHEMBL3931720	COC(=O)N[C@@H](C)CNc1nccc(-c2cn(C(C)C)nc2-c2cc(F)cc(NS(C)(=O)=O)c2F)n1	[#6]-[#8]-[#6]-[#7]-[#6@@H](-[#6])-[#6]
7	CHEMBL3960576	C=CCn1c(S)nc2sc3c(c2c1=O)CCN(C)C3	[#7]1:[#6](-[#16]):[#7]:[#6]:[#6]:[#6]:1
7	CHEMBL3970915	CCNC(=O)Nc1ccc(-c2nc(C(=O)OCC)c(OCC)c(N3CCOCC3)n2)cc1	[#6]1:[#6]:[#7]:[#6]:[#7]:[#6]:1-[#6]
7	CHEMBL3988925	COCCNc1nc(CN2CCCC2)nc2sc3c(c12)CCCC3	[#6]1:[#6]:[#7]:[#6](-[#6]):[#7]:[#6]:1
7	CHEMBL4078736	O=C(Nc1ccc(-c2ccccc2)cc1)c1c(NCc2ccc(-c3ccccc3)cc2)[nH]c(=O)n(O)c1=O	[#7]-[#6]1:[#6]:[#6]:[#6]:[#6]:[#6]:1
7	CHEMBL4087135	COc1ccc2nc(C)cc(OCC(=O)N(C)c3ccccc3OC)c2c1	[#6]1:[#7]:[#6]:[#6]:[#6](-[#8]):[#6]:1
7	CHEMBL411720	Cn1c(=O)c2[nH]c(-c3ccc(OC(C)(C)C(=O)N4CCN(c5ccccc5)CC4)cc3)cc2n(C)c1=O	[#6]1:[#7]:[#6]:[#7]:[#6](:[#6]:1)=[#8]
7	CHEMBL4129453	O=C(N/N=C/c1cc([N+](=O)[O-])ccc1O)c1ccc(O)cc1O	[#6]1:[#6]:[#6](-[#7+]):[#6]:[#6]:[#6]:1
7	CHEMBL416267	CCCOc1ccc(NC(C)=O)cc1-c1nc2c(c(C)nn2CC)c(=O)[nH]1	[#6]1:[#6]:[#6]:[#6](-[#7]):[#6]:[#6]:1
7	CHEMBL4170679	O=C(O)Cn1ccc2ccc(-c3cn(-c4ccc(O)c(F)c4)nn3)nc2c1=O	[#6]-[#7]1:[#6]:[#6]:[#6]:[#6]:[#6]:1
7	CHEMBL4282979	CCn1c(C(=O)N[C@@H](C)CO)ccc1C(CC)(CC)c1ccc(OCS(=O)(=O)c2ccccc2)c(C)c1	[#6](=[#8])-[#7]-[#6@@H](-[#6])-[#6]-[#8]
7	CHEMBL428343	N[C@H](COCC1CCCCC1)Cc1c[nH]cn1	[#7]1:[#6](-[#6]-[#6@H]):[#6]:[#7H]:[#6]:1
7	CHEMBL4285622	O=c1c2cnn(-c3ccccc3)c2ncn1Cc1cn(-c2cccc(Cl)c2)nn1	[#6](-[#6]1:[#6]:[#7]:[#7]:[#7]:1)-[#7]
7	CHEMBL4285935	CC(C)(C)c1ccc(C(=O)Nc2cc(O)cc(Cc3ccccc3)c2)cc1	[#6]1:[#6]:[#6](-[#7]):[#6]:[#6]:[#6]:1
7	CHEMBL4289706	C[C@@]12CC[C@@H]3[C@@](CC[C@H]4[C@@]3(C)CCC[C@@]4(C)C(=O)OCc3cn(-c4ccccc4)nn3)(CC1=O)C2	[#8]-[#6]-[#6]1:[#6]:[#7]:[#7]:[#7]:1
7	CHEMBL4302342	CCCCCCCC[N+](C)(C)CC(=O)Nc1ccc(C(=O)/C=C/c2ccccc2C(F)(F)F)cc1	[#6]-[#6]-[#6]-[#7+]-[#6]-[#6]-[#7]
7	CHEMBL4464496	COC(=O)[C@@H]1CC(=O)N(c2ccc(Br)cc2)[C@H]1c1ccc(S(N)(=O)=O)cc1	[#6](=[#8])-[#6@H]1-[#6@@H]-[#7]-[#6]-[#6]-1
7	CHEMBL4515300	CNC(=O)NC(=O)CN1CCn2ccnc2C1	[#7]-[#6](=[#8])-[#7]-[#6](=[#8])-[#6]
7	CHEMBL4527687	Cc1ccc(Oc2nccn3c(=O)n(CC(=O)NCCC4=CCCCC4)nc23)cc1	[#7]1:[#6]:[#7](:[#7]:[#6]:1)-[#6]-[#6]
7	CHEMBL4582287	O=C(CCc1cc(Cl)no1)N1CC[C@H]2CNC[C@H]21	[#6]-[#6]1:[#6]:[#6](-[#17]):[#7]:[#8]:1
7	CHEMBL4584089	Cc1nnc(Oc2ccc(C#N)cc2Cl)c2ccccc12	[#6]-[#6]1:[#7]:[#7]:[#6]:[#6]:[#6]:1
7	CHEMBL464183	Oc1ccc2c(c1)C[C@H]1[C@@H](CCCN1CCN1CCN(c3cccc(Cl)c3Cl)CC1)C2	[#8]-[#6]1:[#6]:[#6]:[#6]:[#6]:[#6]:1
7	CHEMBL4643639	O=C1CCCc2n[nH]c(-c3nnc(-c4ccc(O)cc4)o3)c21	[#8]=[#6]1-[#6]-[#6]-[#6]-[#6]:[#6]-1
7	CHEMBL4755525	CC(=O)N1CCN(C(=S)SCCCSc2nc3ccccc3c(=O)n2-c2ccccc2)CC1	[#6]1:[#6]:[#6]:[#7]:[#6](-[#16]):[#7]:1
7	CHEMBL4758597	CCOC(=O)c1cc(-c2ccccc2)sc1NC(=O)c1ccccc1	[#7](-[#6])-[#6]1:[#6]:[#6]:[#6]:[#16]:1
7	CHEMBL477549	CC(C)Cc1c(C(=O)C(N)=O)c2c(OCC(=O)NS(=O)(=O)C(F)(F)F)cccc2n1Cc1ccccc1	[#16](=[#8])(=[#8])-[#6](-[#9])(-[#9])-[#9]
7	CHEMBL478258	COc1ccc([C@@H]2C[C@H]2CSc2nc([C@H](C)c3c(F)cccc3F)c(C)c(=O)[nH]2)cc1	[#7]1:[#6](-[#16]):[#7H]:[#6]:[#6]:[#6]:1
7	CHEMBL479618	CC1=C(C(=O)N2CCC(c3ccccc3)CC2)C(c2ccc(Cl)c(Cl)c2)n2nccc2N1	[#6]1-[#7](-[#6])-[#6]-[#6]-[#6]-[#6]-1
7	CHEMBL4876956	Cc1cc(/C=C/C#N)cc(C)c1Oc1nc(Nc2ccc(C#N)nc2)nc2c1CCCC2	[#7]-[#6]1:[#6]:[#6]:[#6]:[#7]:[#6]:1
7	CHEMBL4960540	COc1ccc(NC(=O)c2cc3c(=O)n(C)ccc3n2C)cc1OC	[#6]1:[#6]:[#6]:[#6](-[#7]):[#6]:[#6]:1
7	CHEMBL4995325	Cc1ncccc1CNc1ccc(F)c(N2CCS(=O)(=O)CC2)c1	[#6]-[#6]1:[#7]:[#6]:[#6]:[#6]:[#6]:1
7	CHEMBL5192304	O=C(c1ccc(-c2cc(O)c3c(=O)cc(-c4ccccc4)oc3c2)cc1)N1CCOCC1	[#6]1:[#6]:[#6]:[#6](-[#8]):[#6]:[#6]:1
7	CHEMBL5220309	FC(F)(F)c1nc(-c2cnc3ccc(-c4ccc(N5CCOCC5)cc4)cc3c2)no1	[#6]1:[#6](-[#7]):[#6]:[#6]:[#6]:[#6]:1
7	CHEMBL5404874	CC[C@@]12C=C(C)[C@@H]3[C@@H](C)[C@H](O)C4=CC(=O)C=C(N1C(=O)C(C)=C2O)[C@@]43O	[#7]1-[#6@@]-[#6]=[#6](-[#6]-1=[#8])-[#6]
7	CHEMBL5436910	CC(=O)c1c(C)[nH]c2c(N(C)C)cc(-c3ccccn3)cc12	[#6](=[#8])-[#6]1:[#6]:[#7H]:[#6]:[#6]:1
7	CHEMBL555034	CN1CC[C@H](N(Cc2ccccn2)c2ccc(C#N)c(Cl)c2)C1	[#6]1:[#6](-[#17]):[#6]:[#6]:[#6]:[#6]:1
7	CHEMBL569016	CN(C)CCOc1ccc2[nH]c(C(=O)N3CC(CCl)c4c3cc([N+](=O)[O-])c3ccc(S(C)(=O)=O)cc43)cc2c1	[#6]1:[#6](-[#8]):[#6]:[#6]:[#6]:[#6]:1
7	CHEMBL582659	Cc1ccc(-n2c(C)cc(/C=C3\SC(=Nc4ccc(Cl)cc4)NC3=O)c2C)cc1	[#6]-[#6]1:[#6]:[#6]:[#6]:[#6]:[#6]:1
7	CHEMBL590652	COc1ccc(C2C(C#N)=C(C(C)(C)C)Nc3ncnn32)cc1	[#8]-[#6]1:[#6]:[#6]:[#6]:[#6]:[#6]:1
7	CHEMBL97737	O=c1c2ccccc2oc2c(CS(=O)(=O)O)cccc12	[#8]=[#6]1:[#6]:[#6]:[#8]:[#6]:[#6]:1
