# Supplementary material for: Guiding Similarity Search in Chemical Fragment Spaces with Weighted Fingerprints
Source: J Chem Inf Model. 2026 Feb 10;66(4):2220–9. doi: 10.1021/acs.jcim.5c02952 (PMC12933719; doi:10.1021/acs.jcim.5c02952)
Supplement: Supplementary file 2 [file ci5c02952_si_002.zip › Supporting_Information_Data/Statistical_Validation/Query_Data/queries_real_min_feature_size_1_default.csv]

pattern-size	chembl-id	query-smiles	weighting-smarts
3	CHEMBL112585	COC(=O)CCCCCOC1OC(CO)C(O)C(O)C1NC(C)=O	[#7]-[#6]=[#8]
3	CHEMBL113402	CC(C)C[C@H](NC(=O)CC(c1ccccc1)c1ccccc1)C(=O)N[C@@H](CC(F)F)C(=O)C(=O)O	[#6](=[#8])-[#8]
3	CHEMBL1190713	CC(NC(=O)c1cc2ccccc2n1Cc1cccc(C(=N)N)c1)c1cc[n+](C)cc1	[#7]-[#6]=[#8]
3	CHEMBL1204992	Cc1ccc(-c2ccc(-c3nc4ccc(F)cc4c(C(=O)O)c3C)cc2)cc1	[#6](=[#8])-[#8]
3	CHEMBL1270877	CCS(=O)(=O)c1ccc2c(c1)N/C(=C\C(=O)OC)C(=O)O2	[#6]-[#6]-[#16]
3	CHEMBL127750	Cc1cccc(CN2CCC(CCN(C)C(=O)c3ccccc3)CC2)c1	[#8]=[#6]-[#7]
3	CHEMBL1301751	O=C(O)c1cc2nc(-c3ccc(F)cc3)cc(C(F)(F)F)n2n1	[#8]=[#6]-[#8]
3	CHEMBL1312601	CCOC(=O)CC1=CC(=O)Nc2ccccc2N1	[#6]-[#8]-[#6]
3	CHEMBL1374635	Cn1nc(C(=O)Nc2cccnc2)c2ccccc2c1=O	[#6](=[#8])-[#7]
3	CHEMBL1386749	CCCS(=O)(=O)N1CCCC(C(=O)NCCN(Cc2ccccc2)C(C)C)C1	[#16](=[#8])=[#8]
3	CHEMBL139824	COCc1ccccc1C(=O)c1oc2cc(-c3ccccc3)cc(O)c2c1C	[#6]-[#8]-[#6]
3	CHEMBL1400416	Cc1ccc(NC(=O)CN(C)C(=O)c2cccc(S(=O)(=O)N3CCCC3)c2)cc1	[#16](=[#8])=[#8]
3	CHEMBL1409761	Cc1cccc(NC(=O)/C(C#N)=C\c2cn(CC(=O)O)c3ccccc23)c1	[#6]-[#6]-[#8]
3	CHEMBL1437449	Cc1cc(C)cc(NC(=O)c2cc(CN3CCCC3)on2)c1	[#6](=[#8])-[#7]
3	CHEMBL1481317	Cc1cc(C)cc(Nc2cc(C(=O)NCCCN(C)C3CCCCC3)c3ccccc3n2)c1	[#6](=[#8])-[#7]
3	CHEMBL1492146	O=C(O)c1ccccc1NCc1ccco1	[#8]=[#6]-[#8]
3	CHEMBL1525305	CCOc1ccc(C(=O)CC(C(=O)O)N2CCN(Cc3ccccc3)CC2)cc1	[#6](=[#8])-[#8]
3	CHEMBL1581737	CC1CCN(C(=O)CN(C)S(=O)(=O)c2cccc3nsnc23)CC1	[#6](=[#8])-[#6]
3	CHEMBL1603682	O=C(NCc1cccs1)c1cc(C2CC2)on1	[#6]-[#7]-[#6]
3	CHEMBL1716685	CC(C)[C@H](NC(=O)c1ccccc1F)C(=O)NCc1ccc(S(N)(=O)=O)cc1	[#7](-[#6@H])-[#6]
3	CHEMBL176152	Cc1[nH]c([C@@H](Cc2c[nH]c3ccccc23)NC(=O)[C@H](CC(C)C)NS(=O)(=O)N2CCCCCC2)nc1C(=O)O	[#16](=[#8])=[#8]
3	CHEMBL1785030	COC(=O)[C@H](Cc1ccc(OCc2ccccc2)cc1)N/C(C)=C/C(=O)c1ccccc1	[#8]-[#6]-[#6@H]
3	CHEMBL183545	C[C@H](NC(=O)/C=C/c1ccccc1)c1cccc(-n2cccn2)c1	[#7]-[#6]=[#8]
3	CHEMBL1874272	CCN1C(NCc2cccc(Cl)c2)=N[C@@H](c2cccc(C(F)(F)F)c2)C(C(=O)OC)=C1C	[#6](=[#8])-[#8]
3	CHEMBL1883575	Cc1ccc(S(=O)(=O)N(C)c2ccc(C(=O)NCC(c3ccccc3)N3CCCC3)cc2)cc1	[#7]-[#6]=[#8]
3	CHEMBL1933573	CN1CCC(N(C)S(=O)(=O)c2cccc3ccccc23)CC1	[#8]=[#16]=[#8]
3	CHEMBL2007768	Fc1ccc(C(OCCN2CCC3CCC(C2)N3C/C=C/c2cccs2)c2ccc(F)cc2)cc1	[#6]-[#8]-[#6]
3	CHEMBL2012745	Cc1nccn1-c1csc(-c2ccc(CCC(=O)O)n2-c2ccc(NS(C)(=O)=O)cc2)c1	[#6](-[#8])-[#6]
3	CHEMBL207876	CCOc1nc2ccccc2nc1C(=O)Nc1cc(CN2CCN(C)CC2)c(O)c(N2CCN(C)CC2)c1	[#6](=[#8])-[#7]
3	CHEMBL2110247	COC(=O)c1ccc2[nH]c([S@+]([O-])Cc3nccc(OC)c3OC)nc2c1	[#8]-[#6]=[#8]
3	CHEMBL2136140	CCc1cccc(NC(=O)COC(=O)c2c(-c3ccccc3)noc2C)c1	[#6](-[#6])-[#7]
3	CHEMBL217479	O=C(CCCc1ccc(Cl)cc1)N[C@@]12CCC(=O)[C@@H]3Oc4c(O)ccc5c4[C@@]31CCN(CC1CC1)[C@@H]2C5	[#8]=[#6]-[#7]
3	CHEMBL223739	CONc1nc(C#Cc2ccc(F)cc2)nc2c1ncn2[C@@H]1O[C@H](CO)[C@@H](O)[C@H]1O	[#6]-[#8]-[#7]
3	CHEMBL2286859	CCCOc1nc(-c2ccccc2)nc(C(Cl)(Cl)Cl)n1	[#6]-[#6]-[#8]
3	CHEMBL229778	CCCOc1ccc(CC(CC)C(=O)O)cc1CNC(=O)c1ccc(C(F)(F)F)cc1	[#7]-[#6]=[#8]
3	CHEMBL2298034	Cc1ccc(C(=O)NC(=S)Nc2ccc(S(N)(=O)=O)cc2)cc1	[#8]=[#16]=[#8]
3	CHEMBL2298661	Cc1nc([N+](=O)[O-])cn1CCC(=O)Nc1ccccc1[N+](=O)[O-]	[#6]-[#6]=[#8]
3	CHEMBL2336546	CCN(CC)c1ccc(CN(Cc2ccco2)S(=O)(=O)c2ccc(C(C)C)cc2)cc1	[#16](=[#8])=[#8]
3	CHEMBL235146	COCCNC(=O)c1cc(N[C@H]2c3ccccc3C[C@@H]2O)c2nc(C)c(C)n2c1	[#7]-[#6]=[#8]
3	CHEMBL2392785	Cc1cncn1CCCNC(=S)Nc1ccc2ncoc2c1	[#7]-[#6]-[#7]
3	CHEMBL2441358	NC(=S)c1ccc(O)cc1	[#7]-[#6]=[#16]
3	CHEMBL270710	CCCN(CCCOc1ccc2ccccc2c1)c1ccc(OC)cc1	[#6]-[#6]-[#8]
3	CHEMBL3087902	O=C(NCCC1CCN(Cc2ccccc2)CC1)c1cc2ccc(O)cc2oc1=O	[#8]=[#6]-[#7]
3	CHEMBL3103070	COCCOCOc1ccc(/C=C/C(O)=C/C(O)CCc2ccc(OCOCCOC)c(OC)c2)cc1OC	[#6](-[#8])=[#6]
3	CHEMBL3127548	C[C@]12CC[C@H]3[C@@H](CC=C4C[C@@H](O)CC[C@@]43C)[C@@H]1CC[C@@H]2/C=N/NC(=O)c1ccccc1	[#8]=[#6]-[#7]
3	CHEMBL3208131	Cn1c(=O)n(C)c2cc(/C=N/NC(=O)c3ccncc3)ccc21	[#6]=[#7]-[#7]
3	CHEMBL3209612	C/C(=N/OC(=O)c1ccc(C)cc1)C(=O)c1ccc(Br)cc1	[#6]=[#7]-[#8]
3	CHEMBL3235902	Cc1cc(C)c(S(=O)(=O)Nc2cc(Sc3nc[nH]n3)c(O)c3ccccc23)cc1C	[#8]=[#16]=[#8]
3	CHEMBL3246540	Nc1ncnc2c1ncn2[C@@H](CO)O[C@@H](CO)CSCC[C@H](N)C(=O)O	[#8]=[#6]-[#8]
3	CHEMBL3286681	Cc1cc2ccccc2n1CCNC(=O)c1ccc(C#N)cc1F	[#6]-[#7]-[#6]
3	CHEMBL3303996	CNC(Cc1ccc2c(c1)OCO2)Cc1ccc2c(c1)OCO2	[#6]-[#7]-[#6]
3	CHEMBL3317472	Nc1ccc(S(=O)(=O)N2CCN(c3ncc(C(O)(C(F)(F)F)C(F)(F)F)cc3-c3ccc(F)cc3)CC2)cn1	[#16](=[#8])=[#8]
3	CHEMBL3321959	CCNC(=O)Nc1nc2cc(-c3cnc(C(O)CO)nc3)cc(-c3ccccn3)c2s1	[#7]-[#6]-[#7]
3	CHEMBL3357000	CCNC(=O)Nc1nc2cc(-c3cc(C)n(Cc4ccccn4)c(=O)c3)c(F)c(-n3cc(C)cn3)c2[nH]1	[#7]-[#6]-[#7]
3	CHEMBL3544833	CC1(CC(=O)O)CC(=O)NC1=O	[#6]-[#6]-[#8]
3	CHEMBL3576945	N[C@@H](COC(=O)c1ccc(-c2ccccc2)cc1)C(=O)O	[#6](-[#6@@H])=[#8]
3	CHEMBL3580837	CC[C@H](C)[C@@H](NS(=O)(=O)c1ccc(-c2ccc(Cl)cc2)cc1)C(=O)NO	[#8]=[#16]=[#8]
3	CHEMBL3674528	C/C(=N\NC(=O)CN1CCOCC1)c1cnc2nnn(Cc3ccc4ncccc4c3)c2n1	[#7]-[#6]=[#8]
3	CHEMBL3693779	COC(c1ccc(F)cc1)(c1ccc(F)cc1)c1ccc(C(=O)NCCCCCCC(=O)NO)cc1	[#6]-[#7]-[#6]
3	CHEMBL3698148	Cn1cnc2cc(-c3ccc(S(=O)(=O)CCN4CCCC4)cc3)nc(NC3CC3)c2c1=O	[#16](=[#8])=[#8]
3	CHEMBL377416	COC(=O)N(C)COc1ccccc1C=O	[#8]-[#6]=[#8]
3	CHEMBL38585	CN(C)CCCCCCOc1ccc2oc(-c3ccccc3)cc(=O)c2c1	[#6](-[#8])-[#6]
3	CHEMBL3885161	O=C(Nc1cccnc1)c1ccc(OC(F)F)c(OC2CCCC2)c1	[#9]-[#6]-[#9]
3	CHEMBL3899329	CCC[C@H](Nc1cncc(-c2ccc(NC(=O)NCC)c(OC)c2)n1)c1ccccc1	[#7]-[#6]-[#7]
3	CHEMBL3920498	CC(=O)Nc1ccc(-n2cc(-c3ccc4ccccc4c3)nn2)cc1	[#6]-[#6]=[#8]
3	CHEMBL3923034	COC1CN(C2CCC(CC#N)(n3cc(C(N)=O)c(Nc4ccnc(F)c4)n3)CC2)C1	[#7]-[#6]=[#8]
3	CHEMBL3975882	Cc1nc(S)sc1CC(=O)Nc1cccc(Nc2ccc3c(/C=C/c4ccccc4)n[nH]c3c2)c1	[#6](=[#8])-[#6]
3	CHEMBL3985327	CC1Cc2nc(NCC(F)F)c(N3CCC(Oc4ccc(F)cc4F)CC3)nc2CN1C	[#6](-[#9])-[#9]
3	CHEMBL4091943	NS(=O)(=O)Oc1ccc(-c2ccc(C(=O)c3c(F)ccc(O)c3F)s2)c(F)c1	[#16](=[#8])=[#8]
3	CHEMBL4101711	CCC(=O)Nc1cc(NC(=O)CC)c2c(c1)C(CC#N)(OC(=O)CC)C(=O)N2	[#8]-[#6]=[#8]
3	CHEMBL4171553	O=C(NCCCn1ncc2ccc([N+](=O)[O-])cc21)N1C(=O)C(Cl)C1c1ccccc1Br	[#7+](=[#8])-[#8-]
3	CHEMBL4277295	CCOC(=O)CC(=O)Nc1cc(Nc2ccc(F)cc2)ncn1	[#6]-[#8]-[#6]
3	CHEMBL4281544	O=C(O)C#Cc1ccc(OCc2cccc(-c3cccc(C(F)(F)F)c3)c2)cc1	[#8]=[#6]-[#8]
3	CHEMBL440695	CCOC(=O)N1C(=S)N=C(C)/C(=C(/O)OCC)C1c1cccc([N+](=O)[O-])c1	[#8]-[#6]=[#8]
3	CHEMBL445579	CNC(=O)NCCc1ccccc1-c1ccc(CN2C(=O)[C@H](NC(=O)C(C)(C)N)CCc3ccccc32)cc1	[#7]-[#6]-[#7]
3	CHEMBL4456795	O=C(c1cc2ccccc2[nH]1)N1CCN(CCOc2ccc(F)cc2)CC1	[#6](-[#8])-[#6]
3	CHEMBL4461789	CCCCNC(=O)C(Sc1nc2cc(Cl)ccc2s1)c1ccccc1	[#6]-[#7]-[#6]
3	CHEMBL4534211	COCCCCCCCCCN1C[C@H](O)[C@@H](O)[C@H](O)[C@H]1CO	[#6]-[#8]-[#6]
3	CHEMBL4568221	CCc1nccn1CCC(=O)N1CCOCC(O)C1	[#6]-[#6]=[#8]
3	CHEMBL4641909	N[C@H]1C[C@H]2CCCc3c(c(F)cc4c(=O)c(C(=O)O)cn(C5CC5)c34)N2C1	[#6](=[#8])-[#8]
3	CHEMBL476779	Cc1ccc2c(c1)/C(=N/NC(=S)NCc1ccccc1)C(=O)N2C	[#7]-[#6]-[#7]
3	CHEMBL4777032	Cc1ccc(NC(=O)CN2CCCCC2)cc1Nc1nccc(-c2cccnc2)n1	[#6]-[#6]=[#8]
3	CHEMBL4793966	CCn1c(C(=O)NCCN2CCN(C)CC2)ccc1C(CC)(CC)c1ccc(OCCC(C)(C)O)c(C)c1	[#6](=[#8])-[#7]
3	CHEMBL4803261	Cc1ccc(S(=O)(=O)SC[C@H](CCc2ccccc2)NC(=O)[C@H](Cc2ccccc2)NC(=O)N2CCN(C)CC2)cc1	[#6](=[#8])-[#6@H]
3	CHEMBL480533	CC(C)NC(=O)[C@H](C)[C@H]1CC[C@@H](C[C@@H](C)n2cc(C#CCCCC#N)nn2)O1	[#7]-[#6]-[#6@H]
3	CHEMBL489425	O=C(C1CCCCC1)N1CCN(S(=O)(=O)c2cc(C(F)(F)F)cc(C(F)(F)F)c2)CC1	[#16](=[#8])=[#8]
3	CHEMBL4898434	CC(O)CC1CCCCCN1C(=O)CCc1cnccn1	[#6](=[#8])-[#6]
3	CHEMBL4913711	COC(=O)C[C@H](NC(=O)c1cc(C)sn1)c1ccncc1	[#7](-[#6@H])-[#6]
3	CHEMBL4936828	O=C(Nc1ccnn1C1CCCC1)c1ccc(Br)o1	[#8]=[#6]-[#7]
3	CHEMBL4946427	C[C@H](NC(=O)C1CCN(S(=O)(=O)c2ccc3nc4c(c(C(=O)O)c3c2)CCCC4)CC1)c1ccccc1	[#6](=[#8])-[#8]
3	CHEMBL497738	CC#CCOc1ccc(S(=O)(=O)NC(Cc2cn(CC(C)C)c3ccc(OC)cc23)C(=O)O)cc1	[#16]-[#7]-[#6]
3	CHEMBL5025298	Cc1cccc(C)c1OCCN(C)S(=O)(=O)c1c(C)noc1C	[#6]-[#6]-[#7]
3	CHEMBL5206686	COCCn1c(=O)n(C)c2cnc3ccc(-c4ccc(NC(=O)N5CCN(C)CC5)c(C)c4F)cc3c21	[#6]-[#8]-[#6]
3	CHEMBL5220647	Nc1nc(Cl)cc(-c2nn(C(F)F)cc2Cc2ccccc2OCCN2CCOC[C@@H]2CO)n1	[#6](-[#9])-[#9]
3	CHEMBL5489190	COc1ccc(CNC(=O)NCCc2cccs2)cc1	[#6](-[#7])-[#7]
3	CHEMBL556262	C[C@@H](O)[C@H]1C(=O)N2C(C(=O)O)=C([C@H]3CCCO3)S[C@H]12	[#6](=[#8])-[#8]
3	CHEMBL56604	NC(=O)CCCc1ccc(NC(=O)CCl)cc1	[#6]-[#6]-[#17]
3	CHEMBL600683	CCc1c(C(=O)NC23CC4CC(CC(C4)C2)C3)nc(C)n1-c1ccccc1	[#6](=[#8])-[#7]
3	CHEMBL607099	Cc1ccc([C@H]2C[C@H]3CCC(C2C(=O)Oc2ccccc2)N3C)cc1	[#6](=[#8])-[#8]
3	CHEMBL91298	CC(C)(C)C(=O)NCc1ccc(NC(=O)N2CSC[C@@H]2[C@@H](O)c2ccc(Cl)c(Cl)c2)cc1	[#6]-[#6]=[#8]
4	CHEMBL1088736	O=C(CCCCCCC(=O)Nc1cccc(-c2cn(-c3cc(CO)cc(CO)c3)nn2)c1)NO	[#8]=[#6]-[#7]-[#8]
4	CHEMBL1186818	CS(=O)(=O)NC(=O)c1ccc(-c2ccc(CCNC[C@H](O)c3cccnc3)cc2)cc1C1CCCC1	[#6]-[#16](=[#8])=[#8]
4	CHEMBL1215	CNC[C@H](O)c1cccc(O)c1	[#6]-[#7]-[#6]-[#6@H]
4	CHEMBL1306701	COC(=O)c1ccc2c(O)nc(CCl)nc2c1	[#6]-[#8]-[#6]=[#8]
4	CHEMBL1312331	COc1cc(N2C(=O)c3ccccc3C2=O)c(Cl)cc1C(=O)OCC(=O)N1CCOCC1	[#6](=[#8])-[#6]-[#8]
4	CHEMBL1319964	O=C(NCCC1=CCCCC1)C1CCCN(S(=O)(=O)c2ccccc2)C1	[#8]=[#6]-[#7]-[#6]
4	CHEMBL1327672	Cc1ccc(C(=O)OCC(=O)c2cc(C)n(Cc3ccccc3)c2C)o1	[#6](-[#6]=[#8])-[#8]
4	CHEMBL1342982	Cc1ccccc1-c1nc(CS(=O)(=O)CC(=O)N2CCCCC2)c(C)o1	[#8]=[#6]-[#6]-[#16]
4	CHEMBL1345535	Cc1cc(C(=O)NN=C(S)Nc2ccccc2)nn1C	[#6](=[#8])-[#7]-[#7]
4	CHEMBL1369278	COc1ccc(Cl)cc1C(=O)NNC(=O)c1[nH]nc2ccccc12	[#6]-[#7]-[#7]-[#6]
4	CHEMBL1371547	C[C@@H]1Oc2ccc(C(=O)C[C@@H](C(=O)O)c3ccc4c(c3)OCO4)cc2O1	[#6](-[#6@@H])(=[#8])-[#8]
4	CHEMBL1411341	CN(CP(=O)(O)CN(C)S(C)(=O)=O)S(C)(=O)=O	[#6]-[#15](=[#8])-[#6]
4	CHEMBL1431146	CSc1ccc(NC(=O)Nc2cccn(Cc3ccccc3)c2=O)cc1	[#8]=[#6](-[#7])-[#7]
4	CHEMBL1431586	Cc1ccc2c(c1)c1nnc(SCC(=O)Nc3cccc(Cl)c3C)nc1n2CC(=O)O	[#16]-[#6]-[#6]=[#8]
4	CHEMBL1433036	COc1ccccc1NS(=O)(=O)c1ccc(O)c(C(=O)OCC(=O)Nc2ccccc2F)c1	[#7]-[#6](-[#6])=[#8]
4	CHEMBL1454402	CC(=O)c1c(C)[nH]c(C(=O)COc2ccc(C#N)cc2)c1C	[#6](=[#8])-[#6]-[#8]
4	CHEMBL1499009	O=C(COC(=O)CNC(=O)c1ccccc1)Nc1cccc(Br)c1	[#8]-[#6](=[#8])-[#6]
4	CHEMBL1520836	CCOP(=S)(OCC)OCCSCC	[#8]-[#6]-[#6]-[#16]
4	CHEMBL1552760	CN1CCN(S(=O)(=O)c2cccc(C(=O)NCCC3=CCCCC3)c2)CC1	[#6]-[#7]-[#6]=[#8]
4	CHEMBL1561496	COc1ccccc1/C=C1\SC(=S)N(CCC(=O)NC2=NCCS2)C1=O	[#6](=[#8])-[#6]-[#6]
4	CHEMBL1596628	O=C(NC(=S)N1CCN(Cc2ccc3c(c2)OCO3)CC1)c1ccc(Cl)cc1	[#8]=[#6]-[#7]-[#6]
4	CHEMBL1613259	Cc1cc(S(=O)(=O)Nc2cc3c(cc2N2CCOCC2)n(C)c(=O)n3C)ccc1F	[#16](=[#8])(=[#8])-[#7]
4	CHEMBL1616841	CCCN(CCC)CCCn1c(O)nc2ccccc21	[#6]-[#7](-[#6])-[#6]
4	CHEMBL1630134	CC(=O)N1CCN(CCC(=O)Nc2ccc(-c3cccn4c(=O)cc(N5CCOCC5)nc34)c3sc4ccccc4c23)CC1	[#6](-[#6]=[#8])-[#6]
4	CHEMBL1727978	Cc1ccc(SCC(=O)NC(=O)Nc2ccc3c(c2)OCCO3)c(C)c1	[#7]-[#6]-[#6]-[#16]
4	CHEMBL174235	Cc1ccccc1C(Oc1cc(OCc2ccc3ncoc3c2)ccc1C#N)C(=O)O	[#8]-[#6]-[#6]=[#8]
4	CHEMBL1783767	COc1ccc(-c2cc(-c3ccccc3)no2)c(OCCCC(=O)O)c1	[#6]-[#6]-[#6]=[#8]
4	CHEMBL1901733	CCCCNC(=O)CNC(=O)c1cccs1	[#7]-[#6]-[#6]-[#7]
4	CHEMBL1907551	CC(C)[C@H](N)C(=O)NC[C@H](CC(=O)NC[C@H]1CC[C@H](C(=O)O)CC1)c1ccc(Cl)cc1	[#7]-[#6@H]-[#6]=[#8]
4	CHEMBL1963629	C/C=C/C=C/C(=O)N1Cc2cc(OCCc3nc(/C=C/C(C)(C)CC)oc3C)ccc2C[C@H]1C(=O)O	[#6]=[#6]-[#6]=[#8]
4	CHEMBL1992304	CN1CCCC(OC(=O)C(O)(C#Cc2ccccc2)c2ccccc2)C1	[#8]=[#6](-[#6])-[#8]
4	CHEMBL2010186	CC(C)c1cccc(C(=O)NCCN(C)C)c1[N+](=O)[O-]	[#6](=[#8])-[#7]-[#6]
4	CHEMBL2018495	O=C(C[C@H](Nc1nc(Cl)nc2[nH]ncc12)C(=O)N1CCC(N2CCCCC2)CC1)N1CCC(N2Cc3ccccc3NC2=O)CC1	[#8]=[#6]-[#6@H]-[#6]
4	CHEMBL2106344	CN(C)CCCNc1ccnc2cc([125I])ccc12	[#6]-[#7](-[#6])-[#6]
4	CHEMBL2151069	CCCC1CCCCN1c1cc(-c2ccc(C(F)(F)F)cc2)cc(C(CC(C)C)C(=O)O)c1	[#6](-[#9])(-[#9])-[#9]
4	CHEMBL2286600	CCCCCC/C(=N/S(=O)(=O)c1ccc(C)cc1)N(CCCC)CCCC	[#16](=[#8])(=[#8])-[#7]
4	CHEMBL2289360	CO/N=C(/c1ncno1)c1ccccc1COc1cc(C)ccc1C	[#6]-[#8]-[#7]=[#6]
4	CHEMBL230491	CCOc1c(CC)ccc(NS(=O)(=O)c2ccc(F)cc2)c1C(=O)O	[#7]-[#16](=[#8])=[#8]
4	CHEMBL2398771	CC(C)[C@@H](NC(=O)c1cccc(Cl)c1)C(=O)N1CC[C@](O)(c2ccc(Cl)cc2)C(C)(C)C1	[#6]-[#6@@H]-[#6]=[#8]
4	CHEMBL2440562	Cc1ccc(Cn2cc(CSC(=S)N3CCN(c4ccccc4)CC3)nn2)cc1	[#6]-[#16]-[#6]=[#16]
4	CHEMBL273396	CCC(C)[C@H](NC(=O)[C@@H]1CCCN1[P@@](=O)(OC)[C@H](Cc1ccccc1)NC(=O)[C@H](CC(N)=O)NC(=O)OC(C)(C)C)C(=O)NCC(C)C	[#7]-[#6]-[#8]-[#6]
4	CHEMBL283582	CCc1cc(C)cc(C)c1NC(=O)c1sccc1S(=O)(=O)Nc1onc(C)c1Cl	[#16](=[#8])(=[#8])-[#7]
4	CHEMBL3137387	O=S(=O)(Cc1ccccc1)Nc1cnccc1N1CCN(c2ccc(C(F)(F)F)cc2)CC1	[#8]=[#16](-[#7])=[#8]
4	CHEMBL3191627	CCc1ccc(S(=O)(=O)/N=C2\C=CC(=O)c3ccccc32)cc1	[#8]=[#16](-[#7])=[#8]
4	CHEMBL3264968	CC(C)(C)c1ccc(CNc2ccc(S(N)(=O)=O)cc2)cc1	[#8]=[#16](=[#8])-[#7]
4	CHEMBL3354157	C=CCNc1nc2cc(-c3ccc(C(=O)NCCCN(C)C)cc3)sc2c(=O)n1C	[#6]=[#6]-[#6]-[#7]
4	CHEMBL3457370	Cc1nc2cc(=O)[nH]n2c(C)c1CC(=O)Nc1cn[nH]c1	[#6]-[#6](=[#8])-[#7]
4	CHEMBL3459673	Cc1cn(CC(=O)NC2CCC(C(=O)O)CC2)c2ccccc12	[#6]-[#6](=[#8])-[#7]
4	CHEMBL3485248	COCCc1noc(CN(C)c2nc(C)cc(C)n2)n1	[#6]-[#8]-[#6]-[#6]
4	CHEMBL3487717	CCOc1ccc(Cl)c(C(=O)N2CCN(CC(O)CC)CC2)n1	[#6](-[#8])(-[#6])-[#6]
4	CHEMBL3494029	COc1c(C)cnc(CN2CCC(N(C)C(C)C(N)=O)CC2)c1C	[#6](-[#7])(=[#8])-[#6]
4	CHEMBL352969	COC(=O)C(CCCN=C(N)N)NS(=O)(=O)c1ccc(N)cc1	[#6]-[#6](-[#7])-[#6]
4	CHEMBL3597645	O=C(NCCCCN1CCN(c2cccc3ccccc23)CC1)c1cc2ccccc2s1	[#8]=[#6]-[#7]-[#6]
4	CHEMBL3641821	COCCOc1nc(Nc2ccc(C(=O)N3CCOCC3)cc2OC)ncc1Br	[#8]-[#6]-[#6]-[#8]
4	CHEMBL3674485	C/C(=N\N(C)C(N)=O)c1ccc2ncc(Cc3cc4cccnc4cc3F)n2n1	[#7]-[#6](-[#7])=[#8]
4	CHEMBL3729696	Nc1ncc(-c2cc(N3C[C@@H]4C[C@H]3CO4)nc(C3CCCC3)n2)cc1OC(F)F	[#8]-[#6](-[#9])-[#9]
4	CHEMBL3818341	COc1cc(NS(C)(=O)=O)cc(OC)c1Oc1ccc(C#N)c(Cl)c1	[#8]=[#16](=[#8])-[#6]
4	CHEMBL3900959	CN(C)c1ccc(-c2nc3c(N[C@@H]4C[C@@H](COS(N)(=O)=O)[C@@H](O)C4)ncnc3[nH]2)c2ccccc12	[#8](-[#16]-[#7])-[#6]
4	CHEMBL3901214	CC(=O)N[C@@H]1CC[C@@]2(C)C(CC[C@H]3C4=CC=C(c5cccnc5)[C@@]4(C)CC[C@@H]32)C1	[#6]-[#6](=[#8])-[#7]
4	CHEMBL3908671	CN(C)C(CNc1ccc(C(N)=O)c2ncncc12)c1cccc(Cl)c1	[#6]-[#7](-[#6])-[#6]
4	CHEMBL3963230	O=C(Nc1nc(-c2ccncc2)cs1)NC1Cc2ccccc2C1	[#8]=[#6](-[#7])-[#7]
4	CHEMBL3975694	O=C(Nc1nc(C(F)(F)F)c(S(=O)(=O)Cc2ccc(Cl)cc2F)s1)c1ccccn1	[#9]-[#6](-[#9])-[#9]
4	CHEMBL3990541	CC1CCC(CN(CCN2[C@@H]3CC[C@H]2C[C@@H](c2cccc(C(N)=O)c2)C3)C(=O)[C@@H](O)CO)CC1	[#6](=[#8])(-[#6@@H])-[#7]
4	CHEMBL408185	CCCn1c(=O)n(C)c(=O)c2[nH]c(-c3ccc(OCC(=O)N4CCc5ccccc5C4)cc3)cc21	[#8]-[#6]-[#6]=[#8]
4	CHEMBL4090873	CC(=O)N[C@H](C)c1nc(-c2ccc(OCCc3ccc(OS(C)(=O)=O)cc3)cc2)no1	[#6](=[#8])-[#7]-[#6@H]
4	CHEMBL4104863	CCOc1ccc(NC(=O)CSc2nnc(-c3ccccc3)c(-c3ccccc3)n2)cc1	[#6](=[#8])-[#6]-[#16]
4	CHEMBL4111448	Cc1nn(C)c(C)c1NS(=O)(=O)c1c(Cl)cc(-c2ccnc(Cl)c2)cc1Cl	[#7]-[#16](=[#8])=[#8]
4	CHEMBL4169815	CN(C)C(=O)c1sc2nc(-c3cccs3)ccc2c1N	[#6]-[#7](-[#6])-[#6]
4	CHEMBL4293401	CNc1ccc(Br)cc(C(=O)/C=C/c2ccc(Cl)c(Cl)c2)c1=O	[#6](=[#8])-[#6]=[#6]
4	CHEMBL4294849	CS(=O)(=O)N(CC(O)Cn1c2ccccc2c2ccccc21)CC1CC2CCC1C2	[#16]-[#7](-[#6])-[#6]
4	CHEMBL4303786	COC1CC/C=C/c2cccc(c2)C(CCNC(=O)OC(C)(C)C)OC(=O)C2CCCN(N2)C(=O)C(C)NC(=O)C(C(C)C)NC(=O)C1C	[#7]-[#6](=[#8])-[#8]
4	CHEMBL431329	CCOc1ccc(Cl)c2sc(NC(=O)c3csc(N=C(N)N)n3)nc12	[#7]=[#6](-[#7])-[#7]
4	CHEMBL442444	CCN(CC)CCOC(=O)C(c1ccccc1)C1CCCCC1	[#6]-[#7](-[#6])-[#6]
4	CHEMBL4441566	O=C(O)CCCCOc1ccc([C@H]2CC[C@]3(CC2)OOC2(O3)C3CC4CC(C3)CC2C4)cc1	[#8]=[#6]-[#6]-[#6]
4	CHEMBL452971	N[C@H](C(=O)O)c1c(Cl)cnn1O	[#7]-[#6@H]-[#6]=[#8]
4	CHEMBL4542533	O=C(C(O)c1ccccc1)N(CCO)Cc1ccsc1	[#8]=[#6](-[#6])-[#7]
4	CHEMBL4546894	Cc1cc(-c2cnc(N)c(-c3cccc(C(F)(F)F)c3)c2)cc(C)c1O	[#9]-[#6](-[#9])-[#9]
4	CHEMBL455715	COc1cc2cc(C(=O)NCCN(C)C)c3c4cc5c(cc4ncc3c2cc1OC)OCO5	[#8]=[#6]-[#7]-[#6]
4	CHEMBL4632722	COc1ccc(S(=O)(=O)Cc2ccc(N([C@H](C)C(=O)O)S(=O)(=O)c3ccc(OC)cc3)c3ccccc23)cc1	[#6]-[#6@H]-[#6]-[#8]
4	CHEMBL466971	O=C(/C=C/c1c(O)ccc2cc(-c3cccc(O)c3)ccc12)Nc1ccccc1	[#8]=[#6](-[#6])-[#7]
4	CHEMBL472422	CC1(C)[C@@H]2CC[C@@]1(C)[C@H](NC1CCN(Cc3ccc(CC(N)=O)cc3)CC1)C2	[#6]-[#6](-[#7])=[#8]
4	CHEMBL481215	O=C(NCCCCO)c1ccc(OCc2cc(Cl)ccn2)c(Cl)c1	[#6]-[#6]-[#6]-[#8]
4	CHEMBL4863572	Cc1nc(-c2cccc(Cl)c2F)n(C)c1C(=O)N[C@@H](Cc1ccccc1)C(=O)Nc1ccc(C(=O)O)cc1	[#8]=[#6](-[#6@@H])-[#7]
4	CHEMBL4911614	CC[C@@H](CNC(=O)c1csc2c1CCN(Cc1c(C)noc1C)C2)N(C)C	[#7]-[#6@@H]-[#6]-[#6]
4	CHEMBL4960447	COc1ccc(-c2noc(-c3ccc(=O)n(CC(=O)Nc4ccc(C)c(Cl)c4)c3)n2)cc1	[#6]-[#6](=[#8])-[#7]
4	CHEMBL4970531	CNc1cc(C(=O)N(C)[C@@H](C)c2ccon2)ccn1	[#6](=[#8])-[#7]-[#6@@H]
4	CHEMBL4995735	O=C(CCCn1cnnn1)Nc1nc2ccc(F)cc2s1	[#8]=[#6](-[#6])-[#7]
4	CHEMBL5002912	CCCC(=O)NCC(=O)NC[C@H](O)c1c(Cl)cccc1Cl	[#6]-[#6]-[#6]=[#8]
4	CHEMBL5023480	CCN(Cc1nc2cc(Cl)ccc2c(=O)[nH]1)C[C@H](O)COc1ccc(-c2ccccc2)cc1	[#6]-[#7](-[#6])-[#6]
4	CHEMBL512932	CCCOc1ccc(-c2cnc(N)nc2-c2ccccc2O)cc1	[#6]-[#6]-[#6]-[#8]
4	CHEMBL5202851	COC(C)(C)C(=O)NC(=O)Nc1ccc(Oc2ccnc(-c3ccc(C)nc3)c2)c(C)n1	[#6](=[#8])(-[#7])-[#7]
4	CHEMBL5269876	Cn1c(=O)c2c(nc3n2CC=C(O)N3c2ccc(S(N)(=O)=O)cc2)n(C)c1=O	[#16](-[#7])(=[#8])=[#8]
4	CHEMBL5275280	CN1CCC(n2cc(Nc3nc(OC4(C)CC4)c4nc(C(=O)N(C)C)ccc4n3)cn2)CC1	[#6]1-[#6](-[#8])-[#6]-1
4	CHEMBL5416491	COC(=O)c1cccc(Cn2ccc(-c3cc(-c4cccc(C#N)c4C)nc(N)n3)cc2=O)c1	[#6]-[#8]-[#6]=[#8]
4	CHEMBL5417660	Cc1cccc(NC(=O)CN(Cc2ccccc2)Cc2ccco2)c1C	[#8]=[#6](-[#6])-[#7]
4	CHEMBL566491	CN(C)c1ccc(NC(=O)C(=O)c2c[nH]c3ccccc23)cc1	[#6](=[#8])(-[#6])-[#7]
4	CHEMBL592146	Cn1/c(=N/NC(=O)c2ccccc2)sc2cc(OC(F)(F)F)ccc21	[#7]-[#7]-[#6]=[#8]
4	CHEMBL592163	CCCCOC(=O)N1CCN(C(=O)[C@H](CCC(=O)O)NC(=O)c2cc(OCCCCO)cc(-c3ccccc3)n2)CC1	[#7]-[#6@H]-[#6]=[#8]
4	CHEMBL78911	Cc1ccc(S(=O)(=O)NC(=O)Nc2nc[nH]n2)cc1	[#7](-[#6]=[#8])-[#16]
4	CHEMBL86008	CC1=NC(C)=C(C(=O)OCCN(C)C)C(c2ccccn2)/C1=C(\O)OCCN(C)C	[#8](-[#6])-[#6]-[#8]
5	CHEMBL103787	CCO/C(O)=C1\C(C)=NC(C)=C(C(=O)OC)C1c1ccc(OC)cc1	[#6]-[#6]-[#8]-[#6]-[#8]
5	CHEMBL1094144	Cc1nc(N)sc1CCCNC(=N)NC(=O)C[C@H](C)C1CCCCC1	[#6](-[#6@H])-[#6]-[#7]-[#6]
5	CHEMBL1181669	CN(C)CCN(Cc1ccc(-c2ccc(CN)cc2)cc1)C(=O)CCC1CCCC1	[#6]-[#7](-[#6]=[#8])-[#6]
5	CHEMBL1196288	COc1ccc(C[C@H](NC(=O)CC(C)C)C(=O)CCC(=O)N[C@@H](CC2CCCCC2)C(=O)C(F)(F)CN)cc1	[#6](-[#6]-[#7])-[#6]-[#6@@H]
5	CHEMBL1241744	COc1ccc(NC(=O)/C=C/C2=Cc3ccccc3CC2)cc1	[#7]-[#6](=[#8])-[#6]=[#6]
5	CHEMBL1356450	O=C(COc1ccc(Cl)cc1)Nc1ccc2nc(SCC(=O)N3CCOCC3)sc2c1	[#8]=[#6](-[#6]-[#8])-[#7]
5	CHEMBL142250	CCCCCCCCCCC#CCOCc1ccc(C(=O)O)cc1	[#6]#[#6]-[#6]-[#8]-[#6]
5	CHEMBL1427891	Cc1ccc(NC(=S)N(CCN2CCCCC2)Cc2ccco2)cc1	[#6]-[#7](-[#6]-[#7])-[#6]
5	CHEMBL143046	CCc1cccc2c(/C=C(/Cc3ccccc3)C(=O)O)cc(OC)c(O)c12	[#6](=[#8])-[#6](=[#6])-[#6]
5	CHEMBL1447414	CSCCC(NC(=O)c1ccc(Cl)cc1)C(=O)OCC(=O)c1ccc[nH]1	[#8]-[#6]-[#6](-[#6])-[#7]
5	CHEMBL1447655	COC(=O)C(C)Sc1nc(O)c2cnn(-c3ccc(F)cc3)c2n1	[#8]-[#6](=[#8])-[#6]-[#16]
5	CHEMBL1453171	COc1ccc(C(=O)NCCSCc2ccccc2C)cc1	[#6]-[#7]-[#6]-[#6]-[#16]
5	CHEMBL1472656	CCCNC(=O)CN1C(=O)c2ccccc2Sc2ncccc21	[#6]-[#6]-[#6]-[#7]-[#6]
5	CHEMBL1474049	O=C(COC(=O)/C=C/c1ccc(C(F)(F)F)cc1)NCC1CCCCC1	[#8]=[#6](-[#7])-[#6]-[#8]
5	CHEMBL14813	CC(C)(C)c1cc(C(=O)CCCC2CC2)cc2c1NCCC2(C)C	[#6](=[#8])-[#6]-[#6]-[#6]
5	CHEMBL1483219	O=C(Nc1ccc(S(=O)(=O)NCc2ccco2)cc1)c1ccncc1	[#16](=[#8])(=[#8])-[#7]-[#6]
5	CHEMBL1516325	CN(Cc1ccco1)C(=O)CSc1nc(C2CC2)n(-c2ccccc2)n1	[#7]-[#6](=[#8])-[#6]-[#16]
5	CHEMBL1516896	Cc1cccc(OCC(=O)Nc2ccccc2C(=O)OCc2cc(=O)n3ccsc3n2)c1	[#8]-[#6]-[#6](=[#8])-[#7]
5	CHEMBL1517157	COc1cc(CCC(=O)OCC(=O)Nc2ccc(C)cc2Br)cc(OC)c1OC	[#6]-[#8]-[#6]-[#6]-[#7]
5	CHEMBL1537703	Cc1ccc(NC(=O)CSc2nnc(C)c(=O)n2N)cc1Cl	[#7]-[#6](=[#8])-[#6]-[#16]
5	CHEMBL1549700	CCOc1ccc(N/C(=C(/C(=O)C(=O)N2CCOCC2)C(=O)c2ccccc2)c2ccccc2)cc1	[#6]=[#6]-[#6]-[#6]=[#8]
5	CHEMBL1550888	CS(=O)(=O)C(C#N)Cc1cccn1S(=O)(=O)c1ccccc1	[#6]-[#16]-[#6](-[#6])-[#6]
5	CHEMBL1578317	CCOC(=O)CSc1nc2sc3c(c2c(=O)n1-c1ccc(OCC)cc1)CCN(C)C3	[#6]-[#8]-[#6](=[#8])-[#6]
5	CHEMBL1579575	COC(=O)COc1c(Cl)cc(Cl)c2ccc(C)nc12	[#6]-[#8]-[#6](=[#8])-[#6]
5	CHEMBL1682956	CC[C@H](NC(=O)c1c([S+]([O-])CC)c(-c2ccccc2)nc2ccccc12)c1ccccc1	[#6]-[#6]-[#6@H]-[#7]-[#6]
5	CHEMBL1700882	C=CCN1C(=O)c2ccc(C(=O)NNC(=O)COc3ccccc3F)cc2C1=O	[#6](-[#8])-[#6]-[#7]-[#7]
5	CHEMBL1729049	CCn1c(CC(=O)Nc2ccccc2Cl)nnc1SCC(=O)NC1CCCC1	[#16]-[#6]-[#6](=[#8])-[#7]
5	CHEMBL1733730	Nc1nc2ccccc2n1S(=O)(=O)c1ccc(OC(F)(F)F)cc1	[#8]-[#6](-[#9])(-[#9])-[#9]
5	CHEMBL1874932	CCOc1ccccc1CNC(=O)CC(C)n1ccc(C)n1	[#7]-[#6]-[#6]-[#6]=[#8]
5	CHEMBL1879639	CCCn1cc(SCC(=O)Nc2cc(C)on2)c2ccccc21	[#16]-[#6]-[#6](=[#8])-[#7]
5	CHEMBL1886534	CCOc1ccc(S(=O)(=O)NCC(=O)NC2CCCCC2)cc1	[#16]-[#7]-[#6]-[#6]-[#7]
5	CHEMBL1923528	CNCC(O)CN1c2ccccc2C2CCCCC21	[#7]-[#6]-[#6]-[#6]-[#7]
5	CHEMBL19405	CCCC(=O)c1c(O)cc(O)cc1O	[#6]-[#6]-[#6]-[#6]=[#8]
5	CHEMBL1950946	COc1cc(/C=C/C(=O)O)ccc1-c1ccc(O)c(C23CC4CC(CC(C4)C2)C3)c1	[#6]=[#6]-[#6](=[#8])-[#8]
5	CHEMBL1957919	CCOC(=O)c1sc2[nH]c(=O)n(C/C=C/c3ccc(OC)cc3)c(=O)c2c1CCc1ccccc1	[#6]-[#6]-[#8]-[#6]=[#8]
5	CHEMBL1986716	COC(=O)[C@H](Cc1ccccc1)NC(=O)N(CCC#N)CCN(C(=O)N[C@@H](Cc1ccccc1)C(=O)OC)c1ccccc1	[#6](-[#6]-[#6]#[#7])-[#7]
5	CHEMBL199211	CCOc1cc(OC2CCN(C)CC2)cc(C(Nc2ccc(C(=N)N)cc2)C(=O)O)c1	[#6](-[#7])-[#6](=[#8])-[#8]
5	CHEMBL2086488	C/C(=C/C(=O)Nc1ccc(S(=O)(=O)N2CCN(C(=O)OC(C)(C)C)CC2)cc1)C(F)(F)F	[#6]=[#6]-[#6](=[#8])-[#7]
5	CHEMBL2106109	CN(C)CCSC(=O)N1c2ccccc2C(C)(C)c2ccccc21	[#7]-[#6]-[#6]-[#16]-[#6]
5	CHEMBL2171169	CC(C)N(CCCNC(=O)Nc1ccc(C(C)(C)C)cc1)C[C@H]1O[C@@H](n2cnc3c(N)ncnc32)[C@H](O)[C@@H]1O	[#6]-[#6]-[#7]-[#6]-[#7]
5	CHEMBL2206610	CC(C)OC(=O)c1ccc(NC(=O)N[C@@H](Cc2ccc(O)cc2)C(=O)NCC[N+](C)(C(C)C)C(C)C)cc1	[#6]-[#7+](-[#6])(-[#6])-[#6]
5	CHEMBL2229439	Cc1ccc(N(C(=O)c2nnsc2C)C(C(=O)NC(C)C)c2ccccc2)cc1Cl	[#8]=[#6](-[#7])-[#6]-[#7]
5	CHEMBL22297	CC(C)c1cc(Cl)cc(C(C)C)c1OC(=O)NS(=O)(=O)Oc1c(C(C)C)cccc1C(C)C	[#7](-[#16])-[#6](-[#8])=[#8]
5	CHEMBL228750	NC(=O)Nc1ccc2c(c1)/C(=C/c1cc(C(=O)NCCc3ccncc3)c[nH]1)C(=O)N2	[#8]=[#6]-[#7]-[#6]-[#6]
5	CHEMBL2391559	O=C(NCc1cccnc1)Nc1ccc(S(=O)(=O)N2CCC2)cc1	[#7]1(-[#6]-[#6]-[#6]-1)-[#16]
5	CHEMBL2435552	CN(Cc1ccccc1)C(=O)Cc1cn(CNc2ccnc3cc(C#N)ccc23)nn1	[#6]-[#7](-[#6])-[#6]=[#8]
5	CHEMBL3092579	CSCC[C@H](N)C(=O)N1CCC[C@H]1C(=O)Nc1ccc([N+](=O)[O-])cc1	[#6]-[#16]-[#6]-[#6]-[#6@H]
5	CHEMBL3234372	C[N+](C)(C)CCC[PH](=O)[O-]	[#6]-[#7+](-[#6])(-[#6])-[#6]
5	CHEMBL3250914	O=c1ccn(C[C@@H](O)[C@H](O)CO)c(=O)[nH]1	[#8]-[#6@@H](-[#6@@H])-[#6]-[#8]
5	CHEMBL3358174	Cc1cc(C)cc(S(=O)(=O)c2c(C(=O)NCCn3c([N+](=O)[O-])cnc3C)[nH]c3ccc(Cl)cc23)c1	[#6]-[#6]-[#7]-[#6]=[#8]
5	CHEMBL3394347	COC(C)(C)Cc1ccc(-c2c(C)nc3c(N4CCOCC4)nccn23)cn1	[#8]-[#6](-[#6])(-[#6])-[#6]
5	CHEMBL3465720	Cc1ccc(S(=O)(=O)N(CC2CCOC2)C2CC2)cc1N(C)C	[#6]1-[#6]-[#6]-1-[#7]-[#16]
5	CHEMBL3483456	CCC(Nc1cccc(OC)c1)C(=O)NCc1nc(C)cc(=O)[nH]1	[#6]-[#6](=[#8])-[#7]-[#6]
5	CHEMBL3588993	COc1ccccc1N1CCN(CC(O)CCn2cc(-c3ccc4c(c3)Cc3ccccc3-4)nn2)CC1	[#6]-[#6]-[#6](-[#6])-[#8]
5	CHEMBL3669433	CCc1sc2c(NC(=O)C3(O)CC3)c(OC)nn2c1-c1c(OC)cc(COC)cc1OC	[#6]-[#6]1(-[#8])-[#6]-[#6]-1
5	CHEMBL3759781	CN(C)CCCCn1c(N)c(-c2nc3ccccc3s2)c2nc(C#N)c(C#N)nc21	[#6]-[#7](-[#6])-[#6]-[#6]
5	CHEMBL383533	CN(C)CCOc1ccc(/C(=C(/CCCCO)c2ccccc2)c2ccc(O)cc2)cc1	[#6]-[#7](-[#6])-[#6]-[#6]
5	CHEMBL3899905	COc1ccccc1C(=O)NCC(c1ccc(C(F)(F)F)nc1)N1CCOCC1	[#6](=[#8])-[#7]-[#6]-[#6]
5	CHEMBL3901990	CCN(CC)CCCn1cnnc1-c1nn(-c2ccc(OC)cc2)c2c1CCN(c1ccc(N3CCCCC3=O)cc1)C2=O	[#7]-[#6]-[#6]-[#6]-[#7]
5	CHEMBL3984501	CC(C)(O)[C@@H](NC(=O)Nc1cc2[nH]nc(N3CC4CC3CO4)c2cn1)c1ccc(F)cc1	[#7](-[#6@@H])-[#6](=[#8])-[#7]
5	CHEMBL3984676	CC(C)C[C@@H](CO)NC(=O)c1ccc(NC(=O)N2Cc3ccncc3C2)cc1	[#6]-[#6]-[#6@@H]-[#7]-[#6]
5	CHEMBL401842	N=C(N)NOCCNC(=O)Cc1c(Cl)ccc(NCC(F)(F)c2ccccc2)c1F	[#6]-[#7]-[#8]-[#6]-[#6]
5	CHEMBL4079309	CC1(C)Cc2c(sc(NC(=S)NC(=O)C3CCCCC3)c2C(=O)O)CO1	[#7]-[#6]-[#7]-[#6]=[#8]
5	CHEMBL4087625	COc1ccc(CN(C2CCC2)S(=O)(=O)c2ccc(OC)c(OC)c2)c(OC)c1	[#7]-[#6]1-[#6]-[#6]-[#6]-1
5	CHEMBL4105514	CN(C)CCNC(=O)c1ccccc1Sc1ccccc1F	[#6]-[#6]-[#7]-[#6]=[#8]
5	CHEMBL4128805	COc1ccccc1-c1nc(SC(C(N)=O)c2nc(-c3ccccc3)cs2)[nH]c(=O)c1C#N	[#16]-[#6]-[#6](-[#7])=[#8]
5	CHEMBL4166851	CCC(=O)OC[C@@H](NC(=O)C(Cl)Cl)[C@H](O)c1ccc([N+](=O)[O-])cc1	[#6]-[#6@@H](-[#7]-[#6])-[#6@H]
5	CHEMBL4215518	O=C(CSc1ncc(C(=O)NCCCc2ccccc2)c(=O)n1Cc1ccccc1)c1ccc(O)cc1	[#6]-[#7]-[#6]-[#6]-[#6]
5	CHEMBL4217261	CCN(CC)[C@@H](C)CNC(=O)c1ccnc(-c2cnn3ccc(-c4cccs4)nc23)c1	[#6]-[#6@@H]-[#6]-[#7]-[#6]
5	CHEMBL4435000	Cn1c(-c2ccc(C#N)nc2)c(C2CCCCC2)c2ccc(C(=O)NS(=O)(=O)C3CC3)cc21	[#6]-[#7]-[#16](=[#8])=[#8]
5	CHEMBL4439781	CN(O)C(=O)CC(O)c1ccc(F)cc1	[#6]-[#7](-[#8])-[#6]-[#6]
5	CHEMBL4458292	CCCCC[C@H](N)C(=O)N[C@@H](CCN)CC(=O)NN(C)CC(=O)O	[#6]-[#6@H](-[#7])-[#6]-[#7]
5	CHEMBL4562156	CCn1cnc(-c2ccccc2)c1-c1ccc(/C=C/C(=O)NO)cc1	[#6]-[#6](=[#8])-[#7]-[#8]
5	CHEMBL4581964	CC(C)CCn1c(=O)c2sccc2n2c(=O)n(CC(=O)N(C)c3ccccc3)nc12	[#7]-[#6]-[#6](=[#8])-[#7]
5	CHEMBL460271	CC(=O)[C@H](O)[C@@H](C)C/C=C/[C@H]1[C@H](O)C(C)=C(C)[C@H]2[C@H](Cc3ccccc3)NC(=O)[C@@]12O	[#6](=[#8])-[#6@H](-[#8])-[#6@@H]
5	CHEMBL4641123	CCOC(=O)C1=C(C)Nc2nc3ccccc3n2C1c1ccno1	[#6]-[#6]-[#8]-[#6]=[#8]
5	CHEMBL4903762	COCC1(CNc2ncc(S(=O)(=O)NCCO)cc2C(F)(F)F)CCC1	[#16](=[#8])(=[#8])-[#7]-[#6]
5	CHEMBL4952857	COCCCN(C)C(=O)Nc1c(C)cc(Br)cc1OC	[#6]-[#6]-[#7](-[#6])-[#6]
5	CHEMBL4998561	O=C(NCCNc1cccc(Br)c1)[C@@H]1CCCO1	[#8]=[#6]-[#7]-[#6]-[#6]
5	CHEMBL5002493	N#CC1(NC(=O)c2nc(-c3cccc(C(F)(F)F)c3)cs2)CC1	[#6]-[#6]1(-[#7])-[#6]-[#6]-1
5	CHEMBL5020467	Cc1ccc(F)c(N2CCC[C@H](NC(=O)CCn3cncn3)C2=O)c1	[#6](-[#7])-[#6]-[#6]-[#7]
5	CHEMBL503477	Cc1ccc(OC(CCCCn2ccnc2)c2ccc(Cl)cc2)cc1	[#8]-[#6]-[#6]-[#6]-[#6]
5	CHEMBL5077448	Nc1nonc1-c1nc2ccccc2n1CC(=O)Nc1ccc2ncccc2c1	[#6](=[#8])(-[#7])-[#6]-[#7]
5	CHEMBL5094369	COc1cc(N(C(=O)NCCCn2cncc2C)C(C)C)ccc1OCCN1CCN(C)CC1	[#7]-[#6]-[#6]-[#6]-[#7]
5	CHEMBL5096041	O=C(NCCc1ccc(-c2ccc(Cl)c(Cl)c2)cc1)C1CCCN1	[#8]=[#6]-[#7]-[#6]-[#6]
5	CHEMBL5187656	CS(=O)(=O)Nc1ccc2c(c1)OC1(CCC1)C(=O)N2c1ccc(F)cc1	[#6]-[#16](=[#8])(=[#8])-[#7]
5	CHEMBL5208285	CCCCCON1CCc2ccccc2C1	[#6]-[#6]-[#6]-[#6]-[#8]
5	CHEMBL5273556	O=C(CCO)N[C@@H](CO)C(=O)O	[#7]-[#6@@H]-[#6](=[#8])-[#8]
5	CHEMBL531191	Cc1cccc(-n2c(CNC(=O)c3ccc(S(=O)(=O)N4CCCCC4)cc3)nnc2SCC(=O)Nc2nccs2)c1	[#6](=[#8])(-[#7])-[#6]-[#16]
5	CHEMBL5314480	C#C[C@@](C)(O)COc1cc(-c2ccc(N3CC4CC(C3)N4Cc3ccc(OC)nc3)nc2)c2c(C#N)cnn2c1	[#6]-[#6@@](-[#6])(-[#8])-[#6]
5	CHEMBL5441859	CC(C)[C@H](Nc1ncnc2c1OCCO2)c1ccc2c(c1)S(=O)(=O)CCC2	[#6]-[#6](-[#6])-[#6@H]-[#7]
5	CHEMBL5489720	CN(C)C(=O)c1cc(-c2ccco2)cnc1NS(C)(=O)=O	[#6]-[#7](-[#6])-[#6]=[#8]
5	CHEMBL5496992	CC(C)COC(=O)N1CCC(C(=O)NC(c2ccc(Cl)cc2)c2cnccn2)CC1	[#6]-[#6]-[#8]-[#6]=[#8]
5	CHEMBL572274	CCCCCCCCCCCCCCCC(=O)OCC(C)(C)CC1=C(O)C(=O)c2ccccc2C1=O	[#8]=[#6](-[#8])-[#6]-[#6]
5	CHEMBL583269	CC(C)(C)[C@H]1C(O)=C(C2=C(Cl)S(=O)(=O)c3cc(NS(C)(=O)=O)ccc3N2)C(=O)N1Cc1ccc(F)cc1	[#7]-[#16](-[#6])(=[#8])=[#8]
5	CHEMBL601851	CCCCCCNC(=O)Oc1ccc(Cl)cc1C(=O)Nc1ccc(Cl)cc1	[#6]-[#6]-[#7]-[#6]-[#8]
5	CHEMBL602869	O=C(Cn1c(-c2ccoc2)c(C2CCCCC2)c2ccc(C(=O)O)cc21)NCC1CCCCC1	[#8]=[#6](-[#6]-[#7])-[#7]
5	CHEMBL606455	CCC1CCCCN1CCCNC(=O)c1ccc2c(c1)sc1nc(-c3ccc(F)cc3)cn12	[#6]-[#6]-[#7]-[#6]=[#8]
5	CHEMBL78529	CCC(Cc1ccc(OCCc2nc(-c3ccccc3)oc2C)cc1)(Oc1ccccc1)C(=O)O	[#6](=[#8])(-[#8])-[#6]-[#8]
5	CHEMBL84321	COc1ccc(COc2cc(N)c(Cl)cc2C(=O)CCCCN2CCCCC2)cc1OC	[#6](=[#8])-[#6]-[#6]-[#6]
6	CHEMBL1080111	O=c1[nH]c2cnc(-n3cnc4ccccc43)nc2n1C1CCOc2c(F)cccc21	[#8]=[#6]1:[#7H]:[#6]:[#6]:[#7]:1
6	CHEMBL1081329	CSCC[C@H](N)C(=O)N[C@H](C#N)Cc1c[nH]c2ccccc12	[#16]-[#6]-[#6]-[#6@H]-[#6]-[#7]
6	CHEMBL1163913	CCOC(=O)/C=C\Oc1ccc(C(C)(C)C)cc1	[#6]-[#8]-[#6](=[#8])-[#6]=[#6]
6	CHEMBL1224098	Cn1c(=O)oc2cc(-c3cc(C(F)(F)F)nn3-c3ccc(Cl)cc3)ccc21	[#6]-[#7]1:[#6]:[#8]:[#6]:[#6]:1
6	CHEMBL130036	Cc1ccccc1N1CCN(CCCCN2CSC(C)(C)C2=O)CC1	[#6]1-[#16]-[#6]-[#6]-[#7]-1-[#6]
6	CHEMBL1301408	COc1ccc(NC(=O)CCN2C(=O)[C@@H]3[C@H](C2=O)[C@H]2C=C[C@@H]3C2)cc1	[#6]1-[#7](-[#6])-[#6]-[#6@H]-[#6@H]-1
6	CHEMBL1307191	CCN=C(S)N(CCc1c(C)[nH]c2ccccc12)Cc1cc(OC)c(OC)c(OC)c1	[#6]1:[#6](-[#6]):[#6]:[#7H]:[#6]:1
6	CHEMBL138059	CC1(C)OC(=O)Nc2ccc(-c3coc(C#N)c3)cc21	[#6]1:[#6]:[#6]:[#8]:[#6]:1-[#6]
6	CHEMBL1410456	O=C(Nc1cccnc1)c1cc(-c2cccs2)on1	[#8]1:[#7]:[#6](-[#6]):[#6]:[#6]:1
6	CHEMBL1460646	COc1ccc(OC)c(N(CC(=O)NC2CCCCCC2)S(=O)(=O)c2ccc(C)cc2)c1	[#16](=[#8])(=[#8])-[#7]-[#6]-[#6]
6	CHEMBL1470640	O=C(OCc1cnc(Cl)s1)c1c(F)cccc1F	[#6]-[#6]1:[#6]:[#7]:[#6]:[#16]:1
6	CHEMBL1508022	CC(C(=O)Nc1ccc(F)cc1Cl)N(C)CCOc1ccccc1	[#6](-[#8])-[#6]-[#7](-[#6])-[#6]
6	CHEMBL1513503	COC(=O)c1cc2oc3ccccc3c2n1Cc1cc(C)ccc1C	[#6]-[#6]1:[#6]:[#6]:[#6]:[#7]:1
6	CHEMBL1515989	Oc1c(C(c2ccc(Cl)cc2Cl)N2CCOCC2)sc2nc(-c3ccco3)nn12	[#6]1:[#6](:[#16]:[#6]:[#7]:1)-[#6]
6	CHEMBL1516379	COc1ccc(N2CCN(C(=O)C3CCN(S(=O)(=O)c4c(C)noc4/C=C/N(C)C)CC3)CC2)cc1	[#6]1:[#6](-[#6]):[#7]:[#8]:[#6]:1
6	CHEMBL1532201	CCOC(=O)N1CCN(C(=O)c2c(Cl)cnn2C)CC1	[#6]-[#6]-[#8]-[#6](=[#8])-[#7]
6	CHEMBL1542211	COC(=O)c1cc(NC2c3ncccc3C(=O)N2Cc2ccccc2)cc(C(=O)OC)c1	[#8]=[#6]1-[#7]-[#6]-[#6]:[#6]-1
6	CHEMBL1576907	CCCS(=O)(=O)N1CCC(C(=O)NCCCN(CC)c2cccc(C)c2)CC1	[#6]-[#6]-[#6]-[#16](=[#8])=[#8]
6	CHEMBL1578622	CCOc1ccc(C(=O)c2cccs2)cc1	[#6]-[#6]1:[#6]:[#6]:[#6]:[#16]:1
6	CHEMBL1579527	COc1ccc(CNC(=O)CCc2c(C)nc3cc(-c4ccccc4OC)nn3c2C)cc1	[#6]-[#7]-[#6](=[#8])-[#6]-[#6]
6	CHEMBL1588299	CSc1ccccc1NC(=O)COC(=O)Cc1cccs1	[#6](=[#8])-[#6]-[#8]-[#6]=[#8]
6	CHEMBL1630274	C[C@]12CC[C@H]3[C@@H](CC=C4[C@@H](O)CCC[C@@]43CO)[C@@H]1CCC2=O	[#6]1-[#6@H]-[#6@]-[#6](-[#6]-1)=[#8]
6	CHEMBL1683439	CC(C)(C#N)NC(=O)c1cccc(-c2cc(-c3ccc(CNC4CCOCC4)cc3)on2)c1	[#6]-[#6](-[#6])(-[#6])-[#7]-[#6]
6	CHEMBL1770679	C[C@H]1[C@H](OC(=O)CCN(C)Cc2ccccc2)O[C@@H]2O[C@@]3(C)CC[C@H]4[C@H](C)CC[C@@H]1[C@@]24OO3	[#6]-[#6]-[#6]-[#7](-[#6])-[#6]
6	CHEMBL1783447	CCC1[C@@H]2Nc3ccc(Cl)cc3C(c3ccccc3)[C@H]2CN1OS(=O)(=O)c1ccc(C)cc1	[#6]-[#6]1-[#6@H]-[#6@@H]-[#6]-[#7]-1
6	CHEMBL1866837	COc1ccc(OC)c(-c2nnc(SCC(=O)N3CCOCC3)o2)c1	[#8]1:[#6]:[#7]:[#7]:[#6]:1-[#16]
6	CHEMBL188173	CCN(CC)CCCN(C(=O)c1ccc(-c2ccccc2)[nH]1)C(C)C(=O)NC1CCCCC1	[#8]=[#6]-[#7]-[#6]-[#6]-[#7]
6	CHEMBL1900769	CC1CC(C)CN(C(=O)COC(=O)c2nccnc2N)C1	[#7]-[#6]-[#6]-[#8]-[#6]=[#8]
6	CHEMBL1910219	COc1ccc(C2C3Cc4cc(OC)c(OC)cc4C3=NN2C(N)=O)cc1	[#6]1=[#7]-[#7](-[#6]-[#6]-1)-[#6]
6	CHEMBL1927063	COc1ccc(C2=NOC(CC(=O)Nc3cc(C(C)C)c(O)cc3C)C2)cc1	[#6]1=[#7]-[#8]-[#6](-[#6])-[#6]-1
6	CHEMBL1967662	CC(C)(CO)CCCNc1cc(-c2c[nH]c3ncccc23)cc(Cl)n1	[#6](-[#6]-[#8])-[#6]-[#6]-[#6]
6	CHEMBL1974231	CC(=O)c1nc(C#N)c(N)o1	[#6]-[#6]1:[#7]:[#6]:[#6]:[#8]:1
6	CHEMBL1997895	C/C(=N/NC(=O)c1cccs1)c1cccc(NC(=O)C2CC2)c1	[#6]-[#6]1:[#6]:[#6]:[#6]:[#16]:1
6	CHEMBL2011530	N[C@H]1CN(c2ccc(-n3ccc(-c4ccccc4)cc3=O)cn2)C[C@@H]1c1cc(F)ccc1F	[#7]-[#6@H]1-[#6]-[#7]-[#6]-[#6@H]-1
6	CHEMBL2018484	O=C(Nc1ccc(Oc2ccc(F)cc2)cc1)[C@@H]1C[C@@H](Cc2ccccc2)CN1C(=O)Cn1cncn1	[#6]1-[#6@H]-[#7]-[#6]-[#6@@H]-1-[#6]
6	CHEMBL2164759	CS(=O)(=O)c1ccc([C@@H](CC2CCCC2=O)C(=O)Nc2cnccn2)cc1Cl	[#6]1-[#6]-[#6]-[#6]-[#6]-1=[#8]
6	CHEMBL2171228	Cc1c(C(=O)NCc2cccc3ccccc23)oc2cccc(OC3CCNCC3)c12	[#6]-[#6]1:[#6]:[#8]:[#6]:[#6]:1
6	CHEMBL2234071	O=C(N/N=C(\C=C\c1ccccc1O)c1cc(O)ccc1O)Nc1ccc(Br)cc1	[#8]=[#6](-[#7]-[#7]=[#6])-[#7]
6	CHEMBL2313502	O=C1N(Cc2ccc(-c3cn[nH]c3)cc2F)c2ccccc2C1(O)C(F)(F)F	[#6]1-[#7]-[#6]-[#6](-[#6]:1)-[#8]
6	CHEMBL2374440	COC(=O)N[C@H](Cc1ccccc1-c1ccccc1)C(=O)NCCCC[C@@H](CO)N(CC(C)C)S(=O)(=O)c1ccc(N)cc1	[#6]-[#6@@H](-[#6])-[#7]-[#6]-[#6]
6	CHEMBL239923	O=C(NCCCCN1CCC(N(Cc2ccccc2)c2ccccc2)CC1)c1ccc2ccccc2c1	[#7]-[#6]-[#6]-[#6]-[#6]-[#7]
6	CHEMBL2436482	COC(=O)c1cccc2c1NC(=O)C2(c1ccc(OC)cc1)c1cc(C(C)(C)C)ccc1OCCN1CCOCC1	[#6]1:[#6]-[#7]-[#6](=[#8])-[#6]-1
6	CHEMBL293858	CSCCNC(=O)C1C(=O)N2c3ccccc3CCc3cccc1c32	[#6]1-[#6]-[#6](=[#8])-[#7]-[#6]:1
6	CHEMBL3040917	N#C[C@@H]1CCCN1C(=O)[C@@H](N)Cc1ccc(-c2cn(Cc3ccc(Cl)cc3)nn2)cc1	[#6]1:[#6]:[#7](-[#6]):[#7]:[#7]:1
6	CHEMBL3087091	Cc1cc(C)nc(N2N=C(c3ccccc3)C[C@@]2(O)C(F)(F)F)n1	[#6]1:[#6]:[#6]:[#7]:[#6]:[#7]:1
6	CHEMBL3115479	CC(C)[C@H](NC(=O)OCc1ccccc1)C(=O)NCC1(CC(=O)O)CCCCC1	[#8]=[#6]-[#6@H]-[#7]-[#6]=[#8]
6	CHEMBL3125070	Cc1cc(C)nc(NC(=S)N2CCN(c3nnc(C(F)(F)F)s3)CC2)c1	[#7]1:[#6](-[#6]):[#16]:[#6]:[#7]:1
6	CHEMBL3189761	CC1=C/C(=N\NC(=O)c2ccccc2)CC1	[#6]1=[#6]-[#6](=[#7])-[#6]-[#6]-1
6	CHEMBL3189986	Cc1ccc(NC(=O)C(=O)NCc2ccc(/C=N/NC(=O)c3c(C)nc4ccccn34)o2)cc1	[#7]-[#6](=[#8])-[#6](=[#8])-[#7]
6	CHEMBL3197968	O=C(N/N=C\C=C\c1ccc(Br)cc1)c1ccc2c(c1)OCO2	[#6]-[#7]-[#7]=[#6]-[#6]=[#6]
6	CHEMBL3287095	O=C(O)CCCCCN1C(=O)/C(=C/c2ccc(-c3cc(Cl)ccc3Cl)o2)SC1=S	[#8]=[#6]1-[#7]-[#6]-[#16]-[#6]-1
6	CHEMBL3309445	NS(=O)(=O)c1ccc(N2N=C(C(F)(F)F)CC2c2ccc3c(c2)OCCO3)cc1	[#6]1-[#7]-[#7]=[#6](-[#6])-[#6]-1
6	CHEMBL3338612	CN[C@H](C(=O)N[C@H](C(=O)N(C)[C@H](/C=C(\C)C(=O)O)C(C)C)C(C)(C)C)C(C)(C)c1coc2ccccc12	[#6](-[#6@H])(=[#8])-[#7](-[#6])-[#6@H]
6	CHEMBL340445	CN(CCOc1ccc(CC2SC(=O)NC2=O)cc1)/C(=N/c1ccccc1)NC#N	[#7](-[#6]-[#6])-[#6]-[#7]-[#6]
6	CHEMBL3408778	COc1cc(CN2C(=O)c3ccc(C(C)(C)C)cc3C2=O)cc(OC)c1OC	[#6]1-[#6]-[#7](-[#6])-[#6]-[#6]:1
6	CHEMBL3441616	O=S(=O)(C1CC1)N1CCOC2(CCCN(c3cccc(F)c3)C2)C1	[#8]=[#16](=[#8])-[#6]1-[#6]-[#6]-1
6	CHEMBL3452063	CN(C)CC(C)(O)CNC(=O)Nc1sc2ccccc2c1Cl	[#6]-[#6]-[#7]-[#6](=[#8])-[#7]
6	CHEMBL3461008	CC(C)N(C)CC(=O)NCC(Cc1ccc(F)cc1)C(N)=O	[#6]-[#6](=[#8])-[#7]-[#6]-[#6]
6	CHEMBL3461259	COc1ccc(-c2cnc(CN3CCCC3Cn3cncn3)o2)cc1	[#6]-[#7]1:[#6]:[#7]:[#6]:[#7]:1
6	CHEMBL3480284	Cc1nnc(NC(=O)N2CCCCC2CCO)s1	[#16]1:[#6]:[#7]:[#7]:[#6]:1-[#7]
6	CHEMBL348400	Oc1[nH]nc(C(F)(F)F)c1Cc1ccc2nccnc2c1	[#6]1:[#7H]:[#7]:[#6]:[#6]:1-[#6]
6	CHEMBL3556841	O=C(C1=CCCC1)N1CCC2(CC1)CC(Oc1cccnc1)CO2	[#6]1-[#8]-[#6]-[#6]-[#6]-1-[#8]
6	CHEMBL3659157	C[C@H]1Cc2c(ccc([C@H]3CN4CCN(C(=O)C5CCc6nc(-n7cnnn7)ccc65)C[C@H]4CO3)c2F)C(=O)O1	[#6]1:[#7]:[#6]:[#6]:[#6]:[#6]:1
6	CHEMBL3663141	N#Cc1cn(-c2ccc(C(=O)O)cc2)nc1-c1csc2ccccc12	[#6]-[#6]1:[#6]:[#7]:[#7]:[#6]:1
6	CHEMBL3697330	Nc1ccc(-c2ccc(-c3ccccc3S(=O)(=O)N3C[C@@H]4C[C@H]3CO4)cc2F)cn1	[#7]1(-[#6]-[#6@H]-[#6]-[#6@@H]-1)-[#16]
6	CHEMBL3717691	CC(C)(Nc1cccc(S(N)(=O)=O)c1)C(=O)Nc1nc2c(C(F)(F)F)cc3[nH]ncc3c2s1	[#6]-[#6](-[#6])(-[#7])-[#6]-[#7]
6	CHEMBL3731126	CC(F)(F)CCC1(O)CCN(C(=O)c2ccc(NS(=O)(=O)c3cc(F)cc4sc(N)nc34)cc2C#N)CC1	[#6]1:[#16]:[#6](-[#7]):[#7]:[#6]:1
6	CHEMBL3752506	CCCCC1=C[C@@H]2[C@H](CC[C@]3(C)C(=O)CC[C@@H]23)[C@@]2(C)CCC(=O)C=C12	[#6]1(-[#6@]-[#6@@H]-[#6]-[#6]-1)=[#8]
6	CHEMBL3890735	O=C(Nc1ccc(C2CCN(CCc3ccccc3)C2)cc1)c1ccc(Cl)cc1	[#6]1-[#6]-[#6]-[#6]-[#7]-1-[#6]
6	CHEMBL3899952	COC(=O)C1CCN(C(=O)N[C@H]2CCc3c(-c4noc(-c5ccc(OC(C)C)c(C#N)c5)n4)cccc32)CC1	[#6]1-[#6@@H](-[#7])-[#6]-[#6]-[#6]:1
6	CHEMBL3969854	Clc1cc(Br)ccc1Nc1ncc(Br)c(Nc2cc(C3CC3)[nH]n2)n1	[#6]1(:[#6]:[#6]:[#7H]:[#7]:1)-[#7]
6	CHEMBL4077568	CCC(=O)NC(=N)N[C@H]1CC(C(=O)O)=C[C@@H](OC(CC)CC)[C@@H]1NC(C)=O	[#8]-[#6](-[#6]-[#6])-[#6]-[#6]
6	CHEMBL4105274	COc1ccc(N2C(=O)C(C)(CCCc3ccc(N(C)C)cc3)c3ccccc32)cc1	[#6]1-[#6]-[#6](-[#7]-[#6]:1)=[#8]
6	CHEMBL4218012	O=C(O)CCCC(=O)N(C1CC1)C1c2ccccc2N(C(=O)OCc2ccccc2)C2CCCC21	[#6]-[#6]-[#6]-[#6](=[#8])-[#7]
6	CHEMBL4244852	CNc1cc(F)cc2c1[nH]c1nc(CNC(=O)c3cnco3)nc(N3CCC(NC)C3)c12	[#6]1(:[#6]:[#7]:[#6]:[#8]:1)-[#6]
6	CHEMBL429918	O=C(CCCc1ccc(Cl)cc1)N1CCc2cc(O)c(O)cc2C1	[#8]=[#6](-[#6]-[#6]-[#6])-[#7]
6	CHEMBL4522968	O=C1NN(c2ccc(Cl)c(Cl)c2)C(=O)C1Cc1c[nH]c2ccccc12	[#6]1(:[#6]:[#7H]:[#6]:[#6]:1)-[#6]
6	CHEMBL4535805	O=C(Nc1cccc(Cl)c1)c1csc(C(O)C2CCCCC2)n1	[#7]1:[#6]:[#6]:[#16]:[#6]:1-[#6]
6	CHEMBL4847869	C=CC(C)(C)C(=O)Nc1cccc2c3cc(C)cn(C)c-3cc(=O)c12	[#6]-[#6](-[#6])(-[#6])-[#6]=[#8]
6	CHEMBL4852611	Cc1ccnc(OC(=O)NC(=O)c2ccsc2NC(=O)c2ccc(C(=O)N3CCCCC3)cc2)c1	[#6]1:[#6](-[#6]):[#6]:[#6]:[#16]:1
6	CHEMBL4866548	CC(C)(C)C(=O)N(CC(=O)Nc1ccc2c(c1)CC1(C2)C(=O)Nc2ncccc21)Cc1ccccc1C1CCNC1	[#6](=[#8])-[#7]-[#6]-[#6]=[#8]
6	CHEMBL4899757	CN(CCCN1CCCC1)C(=O)Nc1cc(F)ccc1OC(F)F	[#6]-[#7](-[#6]-[#6])-[#6]-[#7]
6	CHEMBL4922972	CN(CC(=O)N1CCCC[C@@]12CCCOC2)S(C)(=O)=O	[#6]-[#7](-[#6]-[#6]-[#7])-[#16]
6	CHEMBL4955479	C#CCN(c1nccs1)S(=O)(=O)c1sccc1OC	[#6]-[#6]-[#7]-[#16](=[#8])=[#8]
6	CHEMBL4978903	C[C@H](NC(=O)c1cc(-c2ccc(F)cc2)ns1)c1ccccn1	[#16]1:[#6](-[#6]):[#6]:[#6]:[#7]:1
6	CHEMBL4990610	Cc1cc(C)cc(C(=O)N2CCCN(c3nc4c(s3)c(C)nn4-c3ccc(F)cc3)CC2)c1	[#6]1:[#6]:[#6](-[#6]):[#7]:[#7]:1
6	CHEMBL5011313	Cc1ncc(-c2ccc(S(=O)(=O)NCc3ccco3)cc2)o1	[#6]1:[#6]:[#8]:[#6](-[#6]):[#6]:1
6	CHEMBL5027632	CC(=O)Nc1nc(C(=O)NCC(C)(C)N2CCN(C)CC2)cs1	[#7]-[#6]-[#6](-[#6])(-[#6])-[#7]
6	CHEMBL5180167	Cc1cc(C)cc(S(=O)(=O)c2c(C(=O)NC3CC4(C3)CN(S(C)(=O)=O)C4)[nH]c3ccc(Cl)cc23)c1	[#6]1:[#6]:[#7H]:[#6]:[#6]:1-[#16]
6	CHEMBL5190794	CC(=O)NCCc1ccc(O[C@H]2CCC[C@@H](SCc3ccccc3)C2)cc1-c1cccc(F)c1	[#6]-[#6](=[#8])-[#7]-[#6]-[#6]
6	CHEMBL5268780	COc1ccc2[nH]cc(-c3cc(/N=C4/NC(=O)CS4)n(-c4ccc(Cl)cc4)n3)c2c1	[#7]1:[#7]:[#6]:[#6]:[#6]:1-[#7]
6	CHEMBL5312584	Cc1nn(C)c2nc(NC3COCC3N3CCOCC3)sc12	[#6]1:[#7]:[#7](-[#6]):[#6]:[#6]:1
6	CHEMBL5399742	Oc1ccc(/C=C/COCCc2ccccc2)cc1O	[#6]=[#6]-[#6]-[#8]-[#6]-[#6]
6	CHEMBL5408906	Nc1nc2ccn(CCCc3ccc(C(=O)N[C@@H](CCC(=O)O)C(=O)O)c(F)c3)c2c(=O)[nH]1	[#7](-[#6@@H]-[#6]-[#6]-[#6])-[#6]
6	CHEMBL5426346	CCC(O)CNCc1ccc2nc(CNC(=O)c3cc(=O)n4ccccc4n3)cn2c1	[#6]-[#6]-[#6]-[#6]-[#7]-[#6]
6	CHEMBL5434818	Fc1ccc(C(CCCCc2ccccc2)c2c[nH]cn2)cc1	[#6]1(:[#6]:[#7H]:[#6]:[#7]:1)-[#6]
6	CHEMBL551571	COC(=O)CSC[C@H]1O[C@@H](n2cnc3c(N)ncnc32)[C@H](O)[C@@H]1O	[#8]1-[#6@@H]-[#6@H]-[#6@H]-[#6@@H]-1-[#7]
6	CHEMBL572059	CCCCCCC(C)C(=O)OCC(C)(C)CC1=C(O)C(=O)c2ccccc2C1=O	[#6]-[#6]-[#6](-[#6])-[#6]=[#8]
6	CHEMBL74734	CO/C(O)=C(/C=N/c1ccc(Oc2ccccc2OC(C)C)nc1)NC(=O)c1ccccc1	[#6]=[#6](-[#6])-[#7]-[#6]=[#8]
6	CHEMBL86552	COCCCn1c(=O)cc(NCCCCc2ccccc2)[nH]c1=O	[#6]-[#8]-[#6]-[#6]-[#6]-[#7]
7	CHEMBL114064	O=C1CC(c2cccc(Br)c2)Cc2c1c(=O)c1cc(Cl)ccc1n2O	[#6]1:[#6]:[#7]:[#6]:[#6]:[#6]:1=[#8]
7	CHEMBL1161239	CP(=O)(O)O[C@@H]1[C@H](O)C[C@@H](O)C[C@H]1OCCCCc1ccccc1O	[#6]1-[#6@H]-[#6@H]-[#6@@H]-[#6]-[#6@@H]-1-[#8]
7	CHEMBL123510	Oc1ccc(-c2ccoc2C2=CN3CCC2CC3)cc1	[#8]-[#6]1:[#6]:[#6]:[#6]:[#6]:[#6]:1
7	CHEMBL1341346	CC(=O)c1ccc(OC(=O)CCc2ccccc2)cc1	[#6]1:[#6](:[#6]:[#6]:[#6]:[#6]:1)-[#8]
7	CHEMBL1342993	Sc1nnc(-c2ccc(Cl)cc2)n1-c1ccc2c(c1)OCCO2	[#6]1:[#6]:[#6]:[#6](-[#17]):[#6]:[#6]:1
7	CHEMBL1368912	CCCCNc1c([N+](=O)[O-])c(=O)n(C)c2ccccc12	[#6]1:[#6]:[#6]:[#6]:[#7](-[#6]):[#6]:1
7	CHEMBL1454814	COc1ccccc1N1CCN(C(=O)CCCn2nc(C)c([N+](=O)[O-])c2C)CC1	[#6]-[#7]1:[#7]:[#6]:[#6]:[#6]:1-[#6]
7	CHEMBL1459321	Cn1cnnc1SCC(=O)Nc1ccc(OC(F)F)cc1	[#6]1:[#6]:[#6]:[#6]:[#6]:[#6]:1-[#8]
7	CHEMBL1478782	CCCCCC(=O)Nc1nnc(CCc2ccccc2)s1	[#16]1:[#6](-[#7]-[#6]):[#7]:[#7]:[#6]:1
7	CHEMBL1493562	CN1OC(Cn2cc(C#N)c(=O)n(C)c2=O)CC1c1ccccc1	[#7]1:[#6]:[#6](-[#6]):[#6]:[#7]:[#6]:1
7	CHEMBL1494355	CCc1ccc(CN(C)C(C)C(=O)Nc2ccc(S(=O)(=O)N3CCCC3)cc2)cc1	[#6]1:[#6]:[#6]:[#6]:[#6](-[#7]):[#6]:1
7	CHEMBL1499185	CC(C)(C)c1nc2c(Br)cc(Br)cc2c(=O)o1	[#8]1:[#6]:[#7]:[#6]:[#6]:[#6]:1=[#8]
7	CHEMBL1508221	Cc1ccccc1OCC(=O)Nc1ccccc1N1CCOCC1	[#6]1:[#6]:[#6]:[#6]:[#6]:[#6]:1-[#8]
7	CHEMBL1525179	CN1CCc2ccccc2[C@@H]1Cc1ccccc1NC(=O)c1sc2ccccc2c1Cl	[#6](=[#8])-[#6]1:[#16]:[#6]:[#6]:[#6]:1
7	CHEMBL1550420	O=C(CN1CCN(c2nc(-c3ccccc3)cs2)CC1)NNC(=O)c1ccc(Br)cc1	[#6]1:[#6]:[#6]:[#6](-[#35]):[#6]:[#6]:1
7	CHEMBL1566087	CC1CCN(S(=O)(=O)CCNC(=O)c2ccc3c(c2)OCO3)CC1	[#6]1-[#6]-[#6]-[#7](-[#16])-[#6]-[#6]-1
7	CHEMBL1566450	COc1cc(C(=O)NCC(c2ccc(F)cc2)N2CCOCC2)ccc1OCc1ccccc1Cl	[#7]1(-[#6]-[#6]-[#8]-[#6]-[#6]-1)-[#6]
7	CHEMBL1584171	O=C(Nc1ccc2[nH]c(-c3cccnc3)nc2c1)c1ccccc1F	[#6]1:[#6]:[#6](-[#7]):[#6]:[#6]:[#6]:1
7	CHEMBL1626154	CCC(C)c1ccc(S(=O)(=O)Nc2cccnc2)cc1	[#7]1:[#6]:[#6](-[#7]):[#6]:[#6]:[#6]:1
7	CHEMBL1652522	O=C(/C=C/c1cccc(F)c1)OCCc1c(-c2ccccc2Cl)c2cc(Cl)ccc2[nH]c1=O	[#8]=[#6](-[#6]=[#6])-[#8]-[#6]-[#6]
7	CHEMBL1702283	CNC(=O)c1cn(CCOc2ccccc2)c2ccccc12	[#6]1:[#7]:[#6]:[#6](-[#6]=[#8]):[#6]:1
7	CHEMBL1709600	O=C(COC(=O)c1ccc(F)c([N+](=O)[O-])c1)NC(=O)NCc1ccccc1	[#7](-[#6]-[#6]-[#8]-[#6])-[#6]-[#7]
7	CHEMBL1710536	COc1ccccc1C(=O)COC(=O)c1cccs1	[#8]-[#6]1:[#6]:[#6]:[#6]:[#6]:[#6]:1
7	CHEMBL1715442	CCn1cc(C(=O)N2CCN(c3ccc(OC)cc3)CC2)c2cc(OC)c(OC)cc2c1=O	[#7]1:[#6]:[#6](-[#6]):[#6]:[#6]:[#6]:1
7	CHEMBL1807048	CCc1nc(-c2ccc(Cl)cc2Cl)c(OC)nc1NC(CC)CC	[#7]1:[#6](-[#7]):[#6]:[#7]:[#6]:[#6]:1
7	CHEMBL1836081	O=[N+]([O-])c1cn2c(n1)OC[C@@H](OCCCC#Cc1ccc(OC(F)(F)F)cc1)C2	[#7+](-[#8-])-[#6]1:[#6]:[#7]:[#6]:[#7]:1
7	CHEMBL1876187	COCCNC(=O)C1CC2Cn3c(nc4cc(Cl)c(Cl)cc43)C2N1C	[#7]1-[#6](-[#6]=[#8])-[#6]-[#6]-[#6]-1
7	CHEMBL19037	Cc1ccc(NS(=O)(=O)Cc2ccccc2)c(=O)n1CC(=O)NCc1nc(CN)cs1	[#6]1:[#6](:[#6]:[#6]:[#6]:[#7]:1)-[#7]
7	CHEMBL2003673	O=C1CNc2cc(N3CCN(c4cccc(C(F)(F)F)c4)CC3)ccc2N1	[#8]=[#6]1-[#6]-[#7]-[#6]:[#6]-[#7]-1
7	CHEMBL2152826	CCCCCn1cc(C(=O)NN2CCCCC2)c(=O)c2ccc(Sc3ccccc3)cc21	[#6]1(=[#8]):[#6]:[#6]:[#7]:[#6]:[#6]:1
7	CHEMBL2179259	COC(=O)CCC(=O)N[C@@]12CCC(=O)[C@@H]3Oc4c(O)ccc5c4[C@@]31CCN(CC1CC1)[C@@H]2C5	[#8]-[#6](=[#8])-[#6]-[#6]-[#6]-[#7]
7	CHEMBL2228752	O=C(NC(=O)c1ccccc1Cl)OCc1ccc(-c2ccccc2Br)o1	[#6]1:[#6]:[#8]:[#6](-[#6]-[#8]):[#6]:1
7	CHEMBL2296730	Cc1cc(C)nc(-n2nc(N)c(/N=N/c3ccc(F)cc3)c2N)n1	[#6]1:[#6]:[#6]:[#6]:[#6](-[#7]):[#6]:1
7	CHEMBL2322404	CCc1ccc(Oc2ccc(S(=O)(=O)Nc3ncns3)cc2C#N)c(-c2ccccc2)n1	[#6]1:[#6]:[#6]:[#6](-[#8]):[#6]:[#7]:1
7	CHEMBL2324638	Cc1ccc(C2N(C)c3ccccc3C(=O)N2c2ccccc2Cl)s1	[#7]1-[#6]-[#7](-[#6])-[#6]:[#6]-[#6]-1
7	CHEMBL2359748	CC1(C(=O)NS(=O)(=O)C2CC2)CCCN(C(=O)Cc2ccc(F)cc2)C1	[#6]1:[#6]:[#6]:[#6](-[#9]):[#6]:[#6]:1
7	CHEMBL2393433	COc1ccc(-c2csc(N)c2C(=O)OCc2ccc(F)cc2)cc1OC	[#6]1:[#6]:[#16]:[#6](-[#7]):[#6]:1-[#6]
7	CHEMBL268269	Cn1c(COc2ccc(/C=C/C(=O)c3cc(-c4nn[nH]n4)ccc3O)cc2)nc2ccccc21	[#6]-[#7]1:[#6](-[#6]):[#7]:[#6]:[#6]:1
7	CHEMBL3086387	COc1cc(OC)cc(N2CCN(C(=O)c3onc(C)c3-c3ccccc3F)CC2)c1	[#8]1:[#7]:[#6](-[#6]):[#6]:[#6]:1-[#6]
7	CHEMBL3105383	CC[C@H](C)[C@H](NC(=O)c1cccc(Cn2ccnc2)c1)C(N)=O	[#7](-[#6@@H](-[#6@H])-[#6]-[#7])-[#6]=[#8]
7	CHEMBL3114668	N#CCc1onc(-c2ccc(Cl)o2)c1-c1ccccc1	[#6]-[#6]-[#6]1:[#8]:[#7]:[#6]:[#6]:1
7	CHEMBL3212900	Cc1cc(/C=N/CCO)c(C)n1-c1cc(Cl)ccc1Cl	[#6]1:[#6]:[#6](-[#6]):[#6](-[#6]):[#7]:1
7	CHEMBL3213907	CCN(CC)c1ccc(/C=N/NC(=O)c2c(Cl)c(C)nn2C)cc1	[#6]1:[#7]:[#7]:[#6](-[#6]=[#8]):[#6]:1
7	CHEMBL3262376	CO[C@]12CC[C@@]3(C[C@@H]1[C@@](C)(O)c1ccccn1)[C@H]1Cc4ccc(O)c5c4[C@@]3(CCN1CC1CC1)[C@H]2O5	[#7]1:[#6](-[#6@@]):[#6]:[#6]:[#6]:[#6]:1
7	CHEMBL3277703	O=CN/C=C/c1ccco1	[#6]=[#6]-[#6]1:[#6]:[#6]:[#6]:[#8]:1
7	CHEMBL3354889	Cn1cc(-c2ccc3nc(C(=O)NCc4ccc(F)cc4)cn3c2)cn1	[#6]1:[#6](-[#9]):[#6]:[#6]:[#6]:[#6]:1
7	CHEMBL3439416	CCN(c1ccsc1C(=O)N1CCSCC1)S(=O)(=O)c1ccc(Cl)cc1	[#16]-[#6]1:[#6]:[#6]:[#6]:[#6]:[#6]:1
7	CHEMBL3442223	O=C(CC1CC1)N1Cc2nccn2CC(COc2cccnc2)C1	[#8]-[#6]1:[#6]:[#6]:[#6]:[#7]:[#6]:1
7	CHEMBL3443072	Cc1csc([C@H]2C[C@@H]3CCN(C(=O)c4ccnnc4)C[C@H]3O2)n1	[#6]1-[#6@@H]-[#6@H]-[#6]-[#6]-[#7]-1-[#6]
7	CHEMBL3459912	CCC(O)CN1CCN(C(=O)c2ccn(-c3cccc(F)c3)n2)CC1	[#7]1:[#6](-[#6]-[#7]):[#6]:[#6]:[#7]:1
7	CHEMBL3474949	CS(=O)(=O)N1CCCn2nc(CNc3ncccn3)cc2C1	[#7]1-[#6]-[#6]-[#6]-[#7]:[#6]-[#6]-1
7	CHEMBL3492013	Cc1ccc(-c2nc(CN3CCN(C(=O)C4CC4)CC3)cs2)o1	[#6]1:[#6](:[#7]:[#6]:[#16]:1)-[#6]-[#7]
7	CHEMBL3544659	COc1ccc(OC[C@@H]2CNCC[C@H]2c2ccc(F)cc2)cc1O	[#6]1:[#6](-[#9]):[#6]:[#6]:[#6]:[#6]:1
7	CHEMBL3672143	CC(C)C[C@@H]1COC(=O)N1c1ccnc(N[C@@H](C)c2ccccc2)n1	[#7]1:[#6](-[#7]):[#6]:[#6]:[#7]:[#6]:1
7	CHEMBL3686008	CCc1nn(Cc2ccc(C(=O)NCc3ccc(Cl)c(Cl)c3)cc2)c(CC)c1CC(=O)O	[#6]-[#6]1:[#7]:[#7](-[#6]):[#6]:[#6]:1
7	CHEMBL3717857	Oc1ccc2[nH]c3ncnc(N4CCCC(O)C4)c3c2c1	[#8]-[#6]1:[#6]:[#6]:[#6]:[#6]:[#6]:1
7	CHEMBL3733292	Fc1ccc(-c2csc3ncnc(N4CCC(COCCN5CCCC5)CC4)c23)cc1	[#6]-[#6]-[#7]1-[#6]-[#6]-[#6]-[#6]-1
7	CHEMBL3760162	CCCC[n+]1cn(Cn2nnc3ccccc32)c2ccccc21	[#6]1:[#7](-[#6]-[#7]):[#7]:[#7]:[#6]:1
7	CHEMBL398977	CCc1ccc(/C=C2\SC(N[C@H](CC(=O)O)c3ccc(Cl)cc3Cl)=NC2=O)o1	[#6]1(=[#7]-[#6]-[#6](=[#6])-[#16]-1)-[#7]
7	CHEMBL404837	Nc1ccc([N+](=O)[O-])cc1C(=O)NCC(=O)N[C@@H]1CCN(Cc2ccc(Cl)cc2)C1	[#7]-[#6](-[#6]-[#7]-[#6]=[#8])=[#8]
7	CHEMBL4117941	Cc1ccccc1Nc1c2ccccc2[n+](C)c2c1oc1ccccc12	[#6]1:[#6]:[#6]:[#6]:[#6]:[#6]:1-[#7]
7	CHEMBL416219	CC(=O)NN(C(=O)NCc1ccccc1)c1ccccc1	[#6](=[#8])-[#7]-[#7]-[#6](=[#8])-[#7]
7	CHEMBL4166181	CN(C)CCNS(=O)(=O)c1ccc(NC2CCCCC2)c(N)c1	[#6]1-[#6]-[#6]-[#6]-[#6](-[#7])-[#6]-1
7	CHEMBL4211654	O=C(Nc1sc2c(c1C(=O)NCc1ccccc1)CCCCC2)c1ccccc1O	[#6]1:[#16]:[#6]:[#6]:[#6]:1-[#6]-[#7]
7	CHEMBL4296914	COC(=O)[C@H]1[C@H]2C[C@@H]3c4[nH]c5cc(OC)ccc5c4CCN3C[C@H]2C[C@@H](OC(=O)CC(C)=O)[C@@H]1OC	[#8]=[#6](-[#6]-[#6](-[#8])=[#8])-[#6]
7	CHEMBL4524588	CC(=O)NC(N)=S	[#6]-[#6](=[#8])-[#7]-[#6](-[#7])=[#16]
7	CHEMBL4526589	COC(=O)Cc1cc(OC)ccc1S(N)(=O)=O	[#6]1:[#6]:[#6]:[#6]:[#6]:[#6]:1-[#16]
7	CHEMBL4556777	CCOC(=O)c1cnc(NCCc2ccc(Cl)cc2)nc1O	[#17]-[#6]1:[#6]:[#6]:[#6]:[#6]:[#6]:1
7	CHEMBL4572832	CCOC(=O)c1cc(-c2ccc(F)cc2F)ccc1O	[#6]1:[#6]:[#6](-[#8]):[#6]:[#6]:[#6]:1
7	CHEMBL4584337	O=S(=O)(NCC1(c2ccccc2)CC1)N1CCOCC1	[#16](-[#7]-[#6]-[#6]1-[#6]-[#6]-1)-[#7]
7	CHEMBL4588114	Cc1ccc(S(=O)(=O)NC2CC[S+]([O-])CC2)cc1F	[#6]1:[#6](:[#6]:[#6]:[#6]:[#6]:1)-[#16]
7	CHEMBL464336	CCCCCCCCCC(O)/C=C/C(C)=C/CC(=O)NC[C@H](O)[C@H](C)C(=O)NCC/C=C/C=C/C=C/C(=O)O	[#8]-[#6@H]-[#6@H](-[#6])-[#6](=[#8])-[#7]
7	CHEMBL473583	CCCNC(=O)CCC(NS(=O)(=O)c1cc(C)ccc1Cl)C(=O)NCCC	[#6](=[#8])-[#6]-[#7]-[#16](=[#8])=[#8]
7	CHEMBL4748067	COc1ccc(CC(=O)N[C@H]2CNC[C@@H]2c2ccc(C(F)(F)F)cc2)cc1	[#6]-[#7]-[#6@H]1-[#6]-[#7]-[#6]-[#6@H]-1
7	CHEMBL4756974	O=C(NCC1CCCO1)c1cc(Cc2ccc(Br)cc2)c2cccn2n1	[#6]-[#6]1:[#6]:[#6]:[#6]:[#7]:[#7]:1
7	CHEMBL4764884	Cc1cc(C#N)cc(C)c1Oc1ccnc(Nc2ccc(CN3CCS(=O)(=O)CC3)cc2)n1	[#6]1:[#6]:[#6]:[#6]:[#6]:[#6]:1-[#8]
7	CHEMBL4903703	Cc1nnc(C(=O)NCCOc2cccc(Br)c2)s1	[#6]1:[#7]:[#7]:[#6](-[#6]-[#7]):[#16]:1
7	CHEMBL4922896	O=C(c1c[nH]cn1)N1CC[C@@H](c2cccs2)S(=O)(=O)CC1	[#8]=[#6]-[#6]1:[#6]:[#7H]:[#6]:[#7]:1
7	CHEMBL493683	O=C1Nc2cc(Br)ccc2/C1=C1/Nc2ccccc2/C1=N\OCCN1CCOCC1	[#6]-[#7]1-[#6]-[#6]-[#8]-[#6]-[#6]-1
7	CHEMBL4963585	COC(=O)NCCNC(=O)[C@@]1(N(C)C)COc2ccccc2C1	[#6]-[#8]-[#6](=[#8])-[#7]-[#6]-[#6]
7	CHEMBL499506	CC1(C)c2ccc3c(c2C(=O)[C@@H]2O[C@@H]21)[C@H](O)OC3=O	[#8]1-[#6](=[#8])-[#6]:[#6]-[#6@@H]-1-[#8]
7	CHEMBL4999996	O=C(NC1CC1)c1coc(CN(Cc2ccccc2)Cc2cccc(Cl)c2Cl)n1	[#6](-[#7])-[#6]1:[#6]:[#8]:[#6]:[#7]:1
7	CHEMBL5009049	NC(=O)C12CC(CN1C(=O)[C@H]1CCCOC1)C2	[#6]-[#6@H]1-[#6]-[#6]-[#6]-[#8]-[#6]-1
7	CHEMBL5012899	COc1c2c(c(Br)c3c1[C@H](CC(=O)NCc1ccccc1)N(C)CC3)OCO2	[#6]1:[#6]-[#6@H]-[#7](-[#6])-[#6]-[#6]-1
7	CHEMBL5020184	CC(C(=O)NC1CCS(=O)(=O)C1)N1CC=CCC1	[#6]-[#7]-[#6]1-[#6]-[#6]-[#16]-[#6]-1
7	CHEMBL5027701	NS(=O)(=O)c1ccc(CCNC(=O)c2nc(N3CCCCC3)ncc2Cl)cc1	[#16]-[#6]1:[#6]:[#6]:[#6]:[#6]:[#6]:1
7	CHEMBL5092195	O=C(CNC(=O)c1cccc(NC2=NCCCO2)c1)NC[C@H](NC(=O)c1c(Cl)cc(-c2ccccc2)cc1Cl)C(=O)O	[#6](-[#6]-[#7])-[#7]-[#6]-[#6@H]-[#7]
7	CHEMBL513275	COc1cc(C(=O)c2csc(-c3ccncc3)n2)cc(OC)c1OC	[#7]1:[#6](-[#6]=[#8]):[#6]:[#16]:[#6]:1
7	CHEMBL5175674	CC(C)C(=O)Oc1cccc2c1C(=O)c1c(OC(=O)C(C)C)cc(COC(=O)CN3CCOCC3)cc1C2=O	[#8]1-[#6]-[#6]-[#7](-[#6])-[#6]-[#6]-1
7	CHEMBL5181044	O=C(/C=C/c1cccc([N+](=O)[O-])c1)N1CCN(c2ccc(F)c(Cl)c2)CC1	[#6]1:[#6]:[#6]:[#6]:[#6](-[#17]):[#6]:1
7	CHEMBL518571	CN1CC(C)(NC(=O)Nc2cccc(-c3nnnn3C)c2)C(CN2CCC[C@@H](Cc3ccc(F)cc3)C2)OC1=O	[#6]1(-[#9]):[#6]:[#6]:[#6]:[#6]:[#6]:1
7	CHEMBL5195690	COc1ccc2cc(/C=N/Nc3nc(-c4cccc(F)c4)cs3)ccc2c1	[#6]1:[#16]:[#6](-[#7]-[#7]):[#7]:[#6]:1
7	CHEMBL5403738	COc1cccc2ccc(CNc3ccc4c(c3)CN(C3CCC(=O)NC3=O)C4=O)cc12	[#6]1:[#6]:[#6](-[#7]):[#6]:[#6]:[#6]:1
7	CHEMBL5486301	COCc1ccccc1NC(=O)NCc1cccc(F)c1	[#6]1:[#6]:[#6]:[#6]:[#6]:[#6]:1-[#7]
7	CHEMBL5487642	CCOC(=O)C1(c2ccccc2)CCN(C(=O)Cc2c[nH]cn2)CC1	[#6](-[#6]1:[#6]:[#7H]:[#6]:[#7]:1)-[#6]
7	CHEMBL5490684	O=C1CCCN1CCCNC(=O)N1CCN(CCc2ccccc2)CC1	[#8]=[#6]1-[#6]-[#6]-[#6]-[#7]-1-[#6]
7	CHEMBL550356	C[C@@H]1CN(c2ccc(F)cc2C(F)(F)F)CCN1S(=O)(=O)c1ccc(N2CCC(C(N)=O)CC2)cc1Cl	[#6]1:[#6](-[#17]):[#6]:[#6]:[#6]:[#6]:1
7	CHEMBL569239	COc1ccc(NC(=O)Nn2c(-c3ccccc3)nc3ccccc3c2=O)cc1	[#6]1:[#6]:[#6]:[#6](-[#7]):[#6]:[#6]:1
7	CHEMBL611083	COc1ccc(Nc2ccc3nnn4c5ccccc5c(=O)c2c34)cc1	[#6]1:[#6](=[#8]):[#6]:[#6]:[#7]:[#6]:1
7	CHEMBL67322	CNc1nc(NC)nc(Nc2ccc(-c3cnco3)c(OC)c2)n1	[#6]1(-[#8]):[#6]:[#6]:[#6]:[#6]:[#6]:1
