# Supplementary material for: Guiding Similarity Search in Chemical Fragment Spaces with Weighted Fingerprints
Source: J Chem Inf Model. 2026 Feb 10;66(4):2220–9. doi: 10.1021/acs.jcim.5c02952 (PMC12933719; doi:10.1021/acs.jcim.5c02952)
Supplement: Supplementary file 2 [file ci5c02952_si_002.zip › Supporting_Information_Data/Statistical_Validation/Example_Results/SAVI_Space_CHEMBL525967/CHEMBL525967_weighted_10_1.csv]

#result-smiles	result-rank	fingerprint	primary-similarity	weighted-fingerprint-similarity	fingerprint-similarity	result-name	query-name	query-smiles	weighting-pattern-and-factor	weighting-min-feature-size	weighting-by-size	space	reaction-name	reagent1-name	reagent1-smiles	reagent2-name	reagent2-smiles	reagent3-name	reagent3-smiles	reagent4-name	reagent4-smiles	reagent5-name	reagent5-smiles
S(c1ccc(cc1)CSC(=O)C2N(C([O-])=O)C(C([O-])=O)CC2)C	1	fCSFP4	weighted-fingerprint-similarity	0.848	0.583	rxn6038_0_a_kill_0____EN300-192190____EN300-1084730	CHEMBL525967	S(c1ccc(cc1)CS[C@@H]2N(C(=O)[C@@H](CS)C)[C@H](C([O-])=O)CC2)C	[#6](=[#8])-[#7]1-[#6@@H]-[#6]-[#6]-[#6@@H]-1_10	1	false	SAVI-Space-2024	rxn6038_0_a_kill_0	EN300-192190	S(c1ccc(cc1)CS)C	EN300-1084730	O=C(OC(C)(C)C)N1C(C(=O)OC(C)(C)C)CCC1C(=O)O
S(CC(C(=O)N1C(c2ccccc2)CCC1C([O-])=O)C)C	2	fCSFP4	weighted-fingerprint-similarity	0.839	0.574	rxn6038_0_a_kill_0____EN300-189055 EN300-331681"____EN300-73277"	CHEMBL525967	S(c1ccc(cc1)CS[C@@H]2N(C(=O)[C@@H](CS)C)[C@H](C([O-])=O)CC2)C	[#6](=[#8])-[#7]1-[#6@@H]-[#6]-[#6]-[#6@@H]-1_10	1	false	SAVI-Space-2024	rxn6038_0_a_kill_0	EN300-189055 EN300-331681""	O=C(OC)C1NC(c2ccccc2)CC1	EN300-73277	S(CC(C(=O)O)C)C
[O-]C(=O)C1N(C(=O)C(CC)C)C(c2ccccc2)CC1	3	fCSFP4	weighted-fingerprint-similarity	0.832	0.553	rxn6038_0_a_kill_0____EN300-189055 EN300-331681"____EN300-27063"	CHEMBL525967	S(c1ccc(cc1)CS[C@@H]2N(C(=O)[C@@H](CS)C)[C@H](C([O-])=O)CC2)C	[#6](=[#8])-[#7]1-[#6@@H]-[#6]-[#6]-[#6@@H]-1_10	1	false	SAVI-Space-2024	rxn6038_0_a_kill_0	EN300-189055 EN300-331681""	O=C(OC)C1NC(c2ccccc2)CC1	EN300-27063	O=C(O)C(CC)C
[O-]C(=O)C1N(C(=O)C(CO)C)C(c2ccccc2)CC1	4	fCSFP4	weighted-fingerprint-similarity	0.832	0.553	rxn6038_0_a_kill_0____EN300-189055 EN300-331681"____EN300-7640621"	CHEMBL525967	S(c1ccc(cc1)CS[C@@H]2N(C(=O)[C@@H](CS)C)[C@H](C([O-])=O)CC2)C	[#6](=[#8])-[#7]1-[#6@@H]-[#6]-[#6]-[#6@@H]-1_10	1	false	SAVI-Space-2024	rxn6038_0_a_kill_0	EN300-189055 EN300-331681""	O=C(OC)C1NC(c2ccccc2)CC1	EN300-7640621	O=C(OCC(C(=O)O)C)C
FCC(C(=O)N1C(c2ccccc2)CCC1C([O-])=O)C	5	fCSFP4	weighted-fingerprint-similarity	0.829	0.548	rxn6038_0_a_kill_0____EN300-189055 EN300-331681"____EN300-307043"	CHEMBL525967	S(c1ccc(cc1)CS[C@@H]2N(C(=O)[C@@H](CS)C)[C@H](C([O-])=O)CC2)C	[#6](=[#8])-[#7]1-[#6@@H]-[#6]-[#6]-[#6@@H]-1_10	1	false	SAVI-Space-2024	rxn6038_0_a_kill_0	EN300-189055 EN300-331681""	O=C(OC)C1NC(c2ccccc2)CC1	EN300-307043	FCC(C(=O)O)C
[O-]C(=O)C1N(C(=O)C(CC(C)C)C)C(c2ccccc2)CC1	6	fCSFP4	weighted-fingerprint-similarity	0.829	0.548	rxn6038_0_a_kill_0____EN300-189055 EN300-331681"____EN300-131346"	CHEMBL525967	S(c1ccc(cc1)CS[C@@H]2N(C(=O)[C@@H](CS)C)[C@H](C([O-])=O)CC2)C	[#6](=[#8])-[#7]1-[#6@@H]-[#6]-[#6]-[#6@@H]-1_10	1	false	SAVI-Space-2024	rxn6038_0_a_kill_0	EN300-189055 EN300-331681""	O=C(OC)C1NC(c2ccccc2)CC1	EN300-131346	O=C(O)C(CC(C)C)C
[O-]C(=O)C1N(C(=O)C(C[NH3+])C)C(c2ccccc2)CC1	7	fCSFP4	weighted-fingerprint-similarity	0.829	0.548	rxn6038_0_a_kill_0____EN300-189055 EN300-331681"____EN300-64773"	CHEMBL525967	S(c1ccc(cc1)CS[C@@H]2N(C(=O)[C@@H](CS)C)[C@H](C([O-])=O)CC2)C	[#6](=[#8])-[#7]1-[#6@@H]-[#6]-[#6]-[#6@@H]-1_10	1	false	SAVI-Space-2024	rxn6038_0_a_kill_0	EN300-189055 EN300-331681""	O=C(OC)C1NC(c2ccccc2)CC1	EN300-64773	O=C(OC(C)(C)C)NCC(C(=O)O)C
S(c1ccc(cc1)CNC(=O)C2N(C([O-])=O)C(C([O-])=O)CC2)C	8	fCSFP4	weighted-fingerprint-similarity	0.827	0.536	rxn6038_0_a_kill_0____EN300-54196 EN300-156729"____EN300-1084730"	CHEMBL525967	S(c1ccc(cc1)CS[C@@H]2N(C(=O)[C@@H](CS)C)[C@H](C([O-])=O)CC2)C	[#6](=[#8])-[#7]1-[#6@@H]-[#6]-[#6]-[#6@@H]-1_10	1	false	SAVI-Space-2024	rxn6038_0_a_kill_0	EN300-54196 EN300-156729""	S(c1ccc(cc1)CN)C	EN300-1084730	O=C(OC(C)(C)C)N1C(C(=O)OC(C)(C)C)CCC1C(=O)O
S(c1ccc(cc1)COC(=O)C2N(C([O-])=O)C(C([O-])=O)CC2)C	9	fCSFP4	weighted-fingerprint-similarity	0.827	0.536	rxn6031_0_a_kill_0____EN300-1084730____EN300-69547	CHEMBL525967	S(c1ccc(cc1)CS[C@@H]2N(C(=O)[C@@H](CS)C)[C@H](C([O-])=O)CC2)C	[#6](=[#8])-[#7]1-[#6@@H]-[#6]-[#6]-[#6@@H]-1_10	1	false	SAVI-Space-2024	rxn6031_0_a_kill_0	EN300-1084730	O=C(OC(C)(C)C)N1C(C(=O)OC(C)(C)C)CCC1C(=O)O	EN300-69547	S(c1ccc(cc1)CO)C
[O-]C(=O)C1N(C(=O)C(CCC)C)C(c2ccccc2)CC1	10	fCSFP4	weighted-fingerprint-similarity	0.824	0.538	rxn6038_0_a_kill_0____EN300-189055 EN300-331681"____EN300-20163"	CHEMBL525967	S(c1ccc(cc1)CS[C@@H]2N(C(=O)[C@@H](CS)C)[C@H](C([O-])=O)CC2)C	[#6](=[#8])-[#7]1-[#6@@H]-[#6]-[#6]-[#6@@H]-1_10	1	false	SAVI-Space-2024	rxn6038_0_a_kill_0	EN300-189055 EN300-331681""	O=C(OC)C1NC(c2ccccc2)CC1	EN300-20163	O=C(O)C(CCC)C
[O-]C(=O)C1N(C(=O)C(CC(CC(C)C)C)C)C(c2ccccc2)CC1	11	fCSFP4	weighted-fingerprint-similarity	0.821	0.534	rxn6038_0_a_kill_0____EN300-189055 EN300-331681"____EN300-7907692"	CHEMBL525967	S(c1ccc(cc1)CS[C@@H]2N(C(=O)[C@@H](CS)C)[C@H](C([O-])=O)CC2)C	[#6](=[#8])-[#7]1-[#6@@H]-[#6]-[#6]-[#6@@H]-1_10	1	false	SAVI-Space-2024	rxn6038_0_a_kill_0	EN300-189055 EN300-331681""	O=C(OC)C1NC(c2ccccc2)CC1	EN300-7907692	O=C(O)C(CC(CC(C)C)C)C
[O-]C(=O)C1N(C(=O)C(CC2CC2)C)C(c3ccccc3)CC1	12	fCSFP4	weighted-fingerprint-similarity	0.821	0.534	rxn6038_0_a_kill_0____EN300-189055 EN300-331681"____EN300-785296"	CHEMBL525967	S(c1ccc(cc1)CS[C@@H]2N(C(=O)[C@@H](CS)C)[C@H](C([O-])=O)CC2)C	[#6](=[#8])-[#7]1-[#6@@H]-[#6]-[#6]-[#6@@H]-1_10	1	false	SAVI-Space-2024	rxn6038_0_a_kill_0	EN300-189055 EN300-331681""	O=C(OC)C1NC(c2ccccc2)CC1	EN300-785296	O=C(O)C(CC1CC1)C
[O-]C(=O)C1N(C(=O)C(CCCC(C)C)C)C(c2ccccc2)CC1	13	fCSFP4	weighted-fingerprint-similarity	0.821	0.534	rxn6038_0_a_kill_0____EN300-189055 EN300-331681"____EN300-1826928"	CHEMBL525967	S(c1ccc(cc1)CS[C@@H]2N(C(=O)[C@@H](CS)C)[C@H](C([O-])=O)CC2)C	[#6](=[#8])-[#7]1-[#6@@H]-[#6]-[#6]-[#6@@H]-1_10	1	false	SAVI-Space-2024	rxn6038_0_a_kill_0	EN300-189055 EN300-331681""	O=C(OC)C1NC(c2ccccc2)CC1	EN300-1826928	O=C(O)C(CCCC(C)C)C
[O-]C(=O)C1N(C(=O)C(CC[NH3+])C)C(c2ccccc2)CC1	14	fCSFP4	weighted-fingerprint-similarity	0.821	0.534	rxn6038_0_a_kill_0____EN300-189055 EN300-331681"____EN300-107051"	CHEMBL525967	S(c1ccc(cc1)CS[C@@H]2N(C(=O)[C@@H](CS)C)[C@H](C([O-])=O)CC2)C	[#6](=[#8])-[#7]1-[#6@@H]-[#6]-[#6]-[#6@@H]-1_10	1	false	SAVI-Space-2024	rxn6038_0_a_kill_0	EN300-189055 EN300-331681""	O=C(OC)C1NC(c2ccccc2)CC1	EN300-107051	O=C(OC(C)(C)C)NCCC(C(=O)O)C
[O-]C(=O)C1N(C(=O)C(COC)C)C(c2ccccc2)CC1	15	fCSFP4	weighted-fingerprint-similarity	0.821	0.534	rxn6038_0_a_kill_0____EN300-189055 EN300-331681"____EN300-69162"	CHEMBL525967	S(c1ccc(cc1)CS[C@@H]2N(C(=O)[C@@H](CS)C)[C@H](C([O-])=O)CC2)C	[#6](=[#8])-[#7]1-[#6@@H]-[#6]-[#6]-[#6@@H]-1_10	1	false	SAVI-Space-2024	rxn6038_0_a_kill_0	EN300-189055 EN300-331681""	O=C(OC)C1NC(c2ccccc2)CC1	EN300-69162	O=C(O)C(COC)C
S(c1ccc(cc1)CCNC(=O)C2N(C([O-])=O)C(C([O-])=O)CC2)C	16	fCSFP4	weighted-fingerprint-similarity	0.819	0.522	rxn6038_0_a_kill_0____EN300-196408____EN300-1084730	CHEMBL525967	S(c1ccc(cc1)CS[C@@H]2N(C(=O)[C@@H](CS)C)[C@H](C([O-])=O)CC2)C	[#6](=[#8])-[#7]1-[#6@@H]-[#6]-[#6]-[#6@@H]-1_10	1	false	SAVI-Space-2024	rxn6038_0_a_kill_0	EN300-196408	S(c1ccc(cc1)CCN)C	EN300-1084730	O=C(OC(C)(C)C)N1C(C(=O)OC(C)(C)C)CCC1C(=O)O
S(c1ccc(cc1)CCOC(=O)C2N(C([O-])=O)C(C([O-])=O)CC2)C	17	fCSFP4	weighted-fingerprint-similarity	0.819	0.522	rxn6031_0_a_kill_0____EN300-1084730____EN300-1250420	CHEMBL525967	S(c1ccc(cc1)CS[C@@H]2N(C(=O)[C@@H](CS)C)[C@H](C([O-])=O)CC2)C	[#6](=[#8])-[#7]1-[#6@@H]-[#6]-[#6]-[#6@@H]-1_10	1	false	SAVI-Space-2024	rxn6031_0_a_kill_0	EN300-1084730	O=C(OC(C)(C)C)N1C(C(=O)OC(C)(C)C)CCC1C(=O)O	EN300-1250420	S(c1ccc(cc1)CCO)C
[O-]C(=O)C1N(C(=O)C(CC#C)C)C(c2ccccc2)CC1	18	fCSFP4	weighted-fingerprint-similarity	0.818	0.529	rxn6038_0_a_kill_0____EN300-189055 EN300-331681"____EN300-172963"	CHEMBL525967	S(c1ccc(cc1)CS[C@@H]2N(C(=O)[C@@H](CS)C)[C@H](C([O-])=O)CC2)C	[#6](=[#8])-[#7]1-[#6@@H]-[#6]-[#6]-[#6@@H]-1_10	1	false	SAVI-Space-2024	rxn6038_0_a_kill_0	EN300-189055 EN300-331681""	O=C(OC)C1NC(c2ccccc2)CC1	EN300-172963	O=C(O)C(CC#C)C
[O-]C(=O)C1N(C(=O)C(CC#N)C)C(c2ccccc2)CC1	19	fCSFP4	weighted-fingerprint-similarity	0.818	0.529	rxn6038_0_a_kill_0____EN300-189055 EN300-331681"____EN300-189398"	CHEMBL525967	S(c1ccc(cc1)CS[C@@H]2N(C(=O)[C@@H](CS)C)[C@H](C([O-])=O)CC2)C	[#6](=[#8])-[#7]1-[#6@@H]-[#6]-[#6]-[#6@@H]-1_10	1	false	SAVI-Space-2024	rxn6038_0_a_kill_0	EN300-189055 EN300-331681""	O=C(OC)C1NC(c2ccccc2)CC1	EN300-189398	O=C(O)C(CC#N)C
[O-]C(=O)C1N(C(=O)C(CC(C(=O)C)C)C)C(c2ccccc2)CC1	20	fCSFP4	weighted-fingerprint-similarity	0.818	0.529	rxn6038_0_a_kill_0____EN300-189055 EN300-331681"____EN300-1592361"	CHEMBL525967	S(c1ccc(cc1)CS[C@@H]2N(C(=O)[C@@H](CS)C)[C@H](C([O-])=O)CC2)C	[#6](=[#8])-[#7]1-[#6@@H]-[#6]-[#6]-[#6@@H]-1_10	1	false	SAVI-Space-2024	rxn6038_0_a_kill_0	EN300-189055 EN300-331681""	O=C(OC)C1NC(c2ccccc2)CC1	EN300-1592361	O=C(O)C(CC(C(=O)C)C)C
[O-]C(=O)C1N(C(=O)C(CC([O-])=O)C)C(c2ccccc2)CC1	21	fCSFP4	weighted-fingerprint-similarity	0.818	0.529	rxn6038_0_a_kill_0____EN300-189055 EN300-331681"____EN300-106540"	CHEMBL525967	S(c1ccc(cc1)CS[C@@H]2N(C(=O)[C@@H](CS)C)[C@H](C([O-])=O)CC2)C	[#6](=[#8])-[#7]1-[#6@@H]-[#6]-[#6]-[#6@@H]-1_10	1	false	SAVI-Space-2024	rxn6038_0_a_kill_0	EN300-189055 EN300-331681""	O=C(OC)C1NC(c2ccccc2)CC1	EN300-106540	O=C(OC)CC(C(=O)O)C
[O-]C(=O)C1N(C(=O)C(CC=C)C)C(c2ccccc2)CC1	22	fCSFP4	weighted-fingerprint-similarity	0.818	0.529	rxn6038_0_a_kill_0____EN300-189055 EN300-331681"____EN300-85203"	CHEMBL525967	S(c1ccc(cc1)CS[C@@H]2N(C(=O)[C@@H](CS)C)[C@H](C([O-])=O)CC2)C	[#6](=[#8])-[#7]1-[#6@@H]-[#6]-[#6]-[#6@@H]-1_10	1	false	SAVI-Space-2024	rxn6038_0_a_kill_0	EN300-189055 EN300-331681""	O=C(OC)C1NC(c2ccccc2)CC1	EN300-85203	O=C(O)C(CC=C)C
[O-]C(=O)C1N(C(=O)C(CCCC)C)C(c2ccccc2)CC1	23	fCSFP4	weighted-fingerprint-similarity	0.818	0.529	rxn6038_0_a_kill_0____EN300-189055 EN300-331681"____EN300-196066"	CHEMBL525967	S(c1ccc(cc1)CS[C@@H]2N(C(=O)[C@@H](CS)C)[C@H](C([O-])=O)CC2)C	[#6](=[#8])-[#7]1-[#6@@H]-[#6]-[#6]-[#6@@H]-1_10	1	false	SAVI-Space-2024	rxn6038_0_a_kill_0	EN300-189055 EN300-331681""	O=C(OC)C1NC(c2ccccc2)CC1	EN300-196066	O=C(O)C(CCCC)C
S(C(=O)C1N(C([O-])=O)C(C([O-])=O)CC1)Cc2ccc(cc2)CC	24	fCSFP4	weighted-fingerprint-similarity	0.817	0.505	rxn6038_0_a_kill_0____EN300-1085545____EN300-1084730	CHEMBL525967	S(c1ccc(cc1)CS[C@@H]2N(C(=O)[C@@H](CS)C)[C@H](C([O-])=O)CC2)C	[#6](=[#8])-[#7]1-[#6@@H]-[#6]-[#6]-[#6@@H]-1_10	1	false	SAVI-Space-2024	rxn6038_0_a_kill_0	EN300-1085545	SCc1ccc(cc1)CC	EN300-1084730	O=C(OC(C)(C)C)N1C(C(=O)OC(C)(C)C)CCC1C(=O)O
S(CC(C(=O)N1C(C([O-])=O)CCC2C1CCCC2)C)C	25	fCSFP4	weighted-fingerprint-similarity	0.816	0.513	rxn6038_0_a_kill_0____EN300-156948____EN300-73277	CHEMBL525967	S(c1ccc(cc1)CS[C@@H]2N(C(=O)[C@@H](CS)C)[C@H](C([O-])=O)CC2)C	[#6](=[#8])-[#7]1-[#6@@H]-[#6]-[#6]-[#6@@H]-1_10	1	false	SAVI-Space-2024	rxn6038_0_a_kill_0	EN300-156948	O=C(OC)C1NC2C(CC1)CCCC2	EN300-73277	S(CC(C(=O)O)C)C
S(c1ccc(cc1)CSC(=O)C2N(C([O-])=O)C(C(=O)N)CC2)C	26	fCSFP4	weighted-fingerprint-similarity	0.816	0.513	rxn6038_0_a_kill_0____EN300-192190____EN300-51686866	CHEMBL525967	S(c1ccc(cc1)CS[C@@H]2N(C(=O)[C@@H](CS)C)[C@H](C([O-])=O)CC2)C	[#6](=[#8])-[#7]1-[#6@@H]-[#6]-[#6]-[#6@@H]-1_10	1	false	SAVI-Space-2024	rxn6038_0_a_kill_0	EN300-192190	S(c1ccc(cc1)CS)C	EN300-51686866	O=C(OC(C)(C)C)N1C(C(=O)O)CCC1C(=O)N
S(c1ccc(cc1)CSC(=O)C2N(C([O-])=O)C(CC2)C)C	27	fCSFP4	weighted-fingerprint-similarity	0.816	0.513	rxn6038_0_a_kill_0____EN300-192190____EN300-1589557 EN300-1071291""	CHEMBL525967	S(c1ccc(cc1)CS[C@@H]2N(C(=O)[C@@H](CS)C)[C@H](C([O-])=O)CC2)C	[#6](=[#8])-[#7]1-[#6@@H]-[#6]-[#6]-[#6@@H]-1_10	1	false	SAVI-Space-2024	rxn6038_0_a_kill_0	EN300-192190	S(c1ccc(cc1)CS)C	EN300-1589557 EN300-1071291""	O=C(OC(C)(C)C)N1C(C(=O)O)CCC1C
[O-]C(=O)C1N(C(=O)C(CC(CC)C)C)C(c2ccccc2)CC1	28	fCSFP4	weighted-fingerprint-similarity	0.816	0.525	rxn6038_0_a_kill_0____EN300-189055 EN300-331681"____EN300-1832358"	CHEMBL525967	S(c1ccc(cc1)CS[C@@H]2N(C(=O)[C@@H](CS)C)[C@H](C([O-])=O)CC2)C	[#6](=[#8])-[#7]1-[#6@@H]-[#6]-[#6]-[#6@@H]-1_10	1	false	SAVI-Space-2024	rxn6038_0_a_kill_0	EN300-189055 EN300-331681""	O=C(OC)C1NC(c2ccccc2)CC1	EN300-1832358	O=C(O)C(CC(CC)C)C
[O-]C(=O)C1N(C(=O)C(CCCCCC)C)C(c2ccccc2)CC1	29	fCSFP4	weighted-fingerprint-similarity	0.816	0.525	rxn6038_0_a_kill_0____EN300-189055 EN300-331681"____EN300-88356"	CHEMBL525967	S(c1ccc(cc1)CS[C@@H]2N(C(=O)[C@@H](CS)C)[C@H](C([O-])=O)CC2)C	[#6](=[#8])-[#7]1-[#6@@H]-[#6]-[#6]-[#6@@H]-1_10	1	false	SAVI-Space-2024	rxn6038_0_a_kill_0	EN300-189055 EN300-331681""	O=C(OC)C1NC(c2ccccc2)CC1	EN300-88356	O=C(O)C(CCCCCC)C
[O-]C(=O)C1N(C(=O)C(CCC[NH3+])C)C(c2ccccc2)CC1	30	fCSFP4	weighted-fingerprint-similarity	0.816	0.525	rxn6038_0_a_kill_0____EN300-189055 EN300-331681"____EN300-650235"	CHEMBL525967	S(c1ccc(cc1)CS[C@@H]2N(C(=O)[C@@H](CS)C)[C@H](C([O-])=O)CC2)C	[#6](=[#8])-[#7]1-[#6@@H]-[#6]-[#6]-[#6@@H]-1_10	1	false	SAVI-Space-2024	rxn6038_0_a_kill_0	EN300-189055 EN300-331681""	O=C(OC)C1NC(c2ccccc2)CC1	EN300-650235	O=C(OCC1c2c(c3c1cccc3)cccc2)NCCCC(C(=O)O)C
[O-]C(=O)C1N(C(=O)C(COCC)C)C(c2ccccc2)CC1	31	fCSFP4	weighted-fingerprint-similarity	0.816	0.525	rxn6038_0_a_kill_0____EN300-189055 EN300-331681"____EN300-6233252"	CHEMBL525967	S(c1ccc(cc1)CS[C@@H]2N(C(=O)[C@@H](CS)C)[C@H](C([O-])=O)CC2)C	[#6](=[#8])-[#7]1-[#6@@H]-[#6]-[#6]-[#6@@H]-1_10	1	false	SAVI-Space-2024	rxn6038_0_a_kill_0	EN300-189055 EN300-331681""	O=C(OC)C1NC(c2ccccc2)CC1	EN300-6233252	O=C(O)C(COCC)C
[O-]C(=O)C1N(C(=O)C(C[NH+](C)C)C)C(c2ccccc2)CC1	32	fCSFP4	weighted-fingerprint-similarity	0.816	0.525	rxn6038_0_a_kill_0____EN300-189055 EN300-331681"____EN300-1072123"	CHEMBL525967	S(c1ccc(cc1)CS[C@@H]2N(C(=O)[C@@H](CS)C)[C@H](C([O-])=O)CC2)C	[#6](=[#8])-[#7]1-[#6@@H]-[#6]-[#6]-[#6@@H]-1_10	1	false	SAVI-Space-2024	rxn6038_0_a_kill_0	EN300-189055 EN300-331681""	O=C(OC)C1NC(c2ccccc2)CC1	EN300-1072123	O=C(O)C(CN(C)C)C
S(c1ccc(cc1)COC(=O)C2N(C([O-])=O)C(C([O-])=O)CC2)CC(C)C	33	fCSFP4	weighted-fingerprint-similarity	0.815	0.521	rxn6031_0_a_kill_0____EN300-1084730____EN300-6504339	CHEMBL525967	S(c1ccc(cc1)CS[C@@H]2N(C(=O)[C@@H](CS)C)[C@H](C([O-])=O)CC2)C	[#6](=[#8])-[#7]1-[#6@@H]-[#6]-[#6]-[#6@@H]-1_10	1	false	SAVI-Space-2024	rxn6031_0_a_kill_0	EN300-1084730	O=C(OC(C)(C)C)N1C(C(=O)OC(C)(C)C)CCC1C(=O)O	EN300-6504339	S(c1ccc(cc1)CO)CC(C)C
S(C(=O)C1N(C([O-])=O)C(C([O-])=O)CC1)Cc2ccc(cc2)C	34	fCSFP4	weighted-fingerprint-similarity	0.814	0.500	rxn6038_0_a_kill_0____EN300-1085537____EN300-1084730	CHEMBL525967	S(c1ccc(cc1)CS[C@@H]2N(C(=O)[C@@H](CS)C)[C@H](C([O-])=O)CC2)C	[#6](=[#8])-[#7]1-[#6@@H]-[#6]-[#6]-[#6@@H]-1_10	1	false	SAVI-Space-2024	rxn6038_0_a_kill_0	EN300-1085537	SCc1ccc(cc1)C	EN300-1084730	O=C(OC(C)(C)C)N1C(C(=O)OC(C)(C)C)CCC1C(=O)O
[O-]C(=O)C1N(C(=O)C(C)C)C(c2ccccc2)CC1	35	fCSFP4	weighted-fingerprint-similarity	0.814	0.500	rxn6038_0_a_kill_0____EN300-189055 EN300-331681"____EN300-19272"	CHEMBL525967	S(c1ccc(cc1)CS[C@@H]2N(C(=O)[C@@H](CS)C)[C@H](C([O-])=O)CC2)C	[#6](=[#8])-[#7]1-[#6@@H]-[#6]-[#6]-[#6@@H]-1_10	1	false	SAVI-Space-2024	rxn6038_0_a_kill_0	EN300-189055 EN300-331681""	O=C(OC)C1NC(c2ccccc2)CC1	EN300-19272	O=C(O)C(C)C
[O-]C(=O)C1N(C(=O)C(CC(C)(C)C)C)C(c2ccccc2)CC1	36	fCSFP4	weighted-fingerprint-similarity	0.813	0.521	rxn6038_0_a_kill_0____EN300-189055 EN300-331681"____EN300-142567"	CHEMBL525967	S(c1ccc(cc1)CS[C@@H]2N(C(=O)[C@@H](CS)C)[C@H](C([O-])=O)CC2)C	[#6](=[#8])-[#7]1-[#6@@H]-[#6]-[#6]-[#6@@H]-1_10	1	false	SAVI-Space-2024	rxn6038_0_a_kill_0	EN300-189055 EN300-331681""	O=C(OC)C1NC(c2ccccc2)CC1	EN300-142567	O=C(O)C(CC(C)(C)C)C
[O-]C(=O)C1N(C(=O)C(CC2CCC2)C)C(c3ccccc3)CC1	37	fCSFP4	weighted-fingerprint-similarity	0.813	0.521	rxn6038_0_a_kill_0____EN300-189055 EN300-331681"____EN300-1245455"	CHEMBL525967	S(c1ccc(cc1)CS[C@@H]2N(C(=O)[C@@H](CS)C)[C@H](C([O-])=O)CC2)C	[#6](=[#8])-[#7]1-[#6@@H]-[#6]-[#6]-[#6@@H]-1_10	1	false	SAVI-Space-2024	rxn6038_0_a_kill_0	EN300-189055 EN300-331681""	O=C(OC)C1NC(c2ccccc2)CC1	EN300-1245455	O=C(O)C(CC1CCC1)C
[O-]C(=O)C1N(C(=O)C(CC=CC)C)C(c2ccccc2)CC1	38	fCSFP4	weighted-fingerprint-similarity	0.813	0.521	rxn6038_0_a_kill_0____EN300-189055 EN300-331681"____EN300-7609857"	CHEMBL525967	S(c1ccc(cc1)CS[C@@H]2N(C(=O)[C@@H](CS)C)[C@H](C([O-])=O)CC2)C	[#6](=[#8])-[#7]1-[#6@@H]-[#6]-[#6]-[#6@@H]-1_10	1	false	SAVI-Space-2024	rxn6038_0_a_kill_0	EN300-189055 EN300-331681""	O=C(OC)C1NC(c2ccccc2)CC1	EN300-7609857	O=C(O)C(CC=CC)C
[O-]C(=O)C1N(C(=O)C(CCOC)C)C(c2ccccc2)CC1	39	fCSFP4	weighted-fingerprint-similarity	0.813	0.521	rxn6038_0_a_kill_0____EN300-189055 EN300-331681"____EN300-86041"	CHEMBL525967	S(c1ccc(cc1)CS[C@@H]2N(C(=O)[C@@H](CS)C)[C@H](C([O-])=O)CC2)C	[#6](=[#8])-[#7]1-[#6@@H]-[#6]-[#6]-[#6@@H]-1_10	1	false	SAVI-Space-2024	rxn6038_0_a_kill_0	EN300-189055 EN300-331681""	O=C(OC)C1NC(c2ccccc2)CC1	EN300-86041	O=C(O)C(CCOC)C
S(Cc1ccc(cc1)CNC(=O)C2N(C([O-])=O)C(C([O-])=O)CC2)C	40	fCSFP4	weighted-fingerprint-similarity	0.812	0.500	rxn6038_0_a_kill_0____EN300-211085____EN300-1084730	CHEMBL525967	S(c1ccc(cc1)CS[C@@H]2N(C(=O)[C@@H](CS)C)[C@H](C([O-])=O)CC2)C	[#6](=[#8])-[#7]1-[#6@@H]-[#6]-[#6]-[#6@@H]-1_10	1	false	SAVI-Space-2024	rxn6038_0_a_kill_0	EN300-211085	S(Cc1ccc(cc1)CN)C	EN300-1084730	O=C(OC(C)(C)C)N1C(C(=O)OC(C)(C)C)CCC1C(=O)O
[O-]C(=O)C1N(C(=O)C(CC(=O)N)C)C(c2ccccc2)CC1	41	fCSFP4	weighted-fingerprint-similarity	0.810	0.516	rxn6038_0_a_kill_0____EN300-189055 EN300-331681"____EN300-202757"	CHEMBL525967	S(c1ccc(cc1)CS[C@@H]2N(C(=O)[C@@H](CS)C)[C@H](C([O-])=O)CC2)C	[#6](=[#8])-[#7]1-[#6@@H]-[#6]-[#6]-[#6@@H]-1_10	1	false	SAVI-Space-2024	rxn6038_0_a_kill_0	EN300-189055 EN300-331681""	O=C(OC)C1NC(c2ccccc2)CC1	EN300-202757	O=C(O)C(CC(=O)N)C
[O-]C(=O)C1N(C(=O)C(CC=CCC)C)C(c2ccccc2)CC1	42	fCSFP4	weighted-fingerprint-similarity	0.810	0.516	rxn6038_0_a_kill_0____EN300-189055 EN300-331681"____EN300-22044239"	CHEMBL525967	S(c1ccc(cc1)CS[C@@H]2N(C(=O)[C@@H](CS)C)[C@H](C([O-])=O)CC2)C	[#6](=[#8])-[#7]1-[#6@@H]-[#6]-[#6]-[#6@@H]-1_10	1	false	SAVI-Space-2024	rxn6038_0_a_kill_0	EN300-189055 EN300-331681""	O=C(OC)C1NC(c2ccccc2)CC1	EN300-22044239	O=C(O)C(CC=CCC)C
[O-]C(=O)C1N(C(=O)C(CCC=C)C)C(c2ccccc2)CC1	43	fCSFP4	weighted-fingerprint-similarity	0.810	0.516	rxn6038_0_a_kill_0____EN300-189055 EN300-331681"____EN300-7151539"	CHEMBL525967	S(c1ccc(cc1)CS[C@@H]2N(C(=O)[C@@H](CS)C)[C@H](C([O-])=O)CC2)C	[#6](=[#8])-[#7]1-[#6@@H]-[#6]-[#6]-[#6@@H]-1_10	1	false	SAVI-Space-2024	rxn6038_0_a_kill_0	EN300-189055 EN300-331681""	O=C(OC)C1NC(c2ccccc2)CC1	EN300-7151539	O=C(O)C(CCC=C)C
S(C(=O)C1N(C([O-])=O)C(C([O-])=O)CC1)Cc2ccccc2	44	fCSFP4	weighted-fingerprint-similarity	0.810	0.486	rxn6038_0_a_kill_0____EN300-16494____EN300-1084730	CHEMBL525967	S(c1ccc(cc1)CS[C@@H]2N(C(=O)[C@@H](CS)C)[C@H](C([O-])=O)CC2)C	[#6](=[#8])-[#7]1-[#6@@H]-[#6]-[#6]-[#6@@H]-1_10	1	false	SAVI-Space-2024	rxn6038_0_a_kill_0	EN300-16494	SCc1ccccc1	EN300-1084730	O=C(OC(C)(C)C)N1C(C(=O)OC(C)(C)C)CCC1C(=O)O
S(C(=O)C1N(C([O-])=O)C(C([O-])=O)CC1)Cc2ccc(cc2)C(C)C	45	fCSFP4	weighted-fingerprint-similarity	0.810	0.500	rxn6038_0_a_kill_0____EN300-64452____EN300-1084730	CHEMBL525967	S(c1ccc(cc1)CS[C@@H]2N(C(=O)[C@@H](CS)C)[C@H](C([O-])=O)CC2)C	[#6](=[#8])-[#7]1-[#6@@H]-[#6]-[#6]-[#6@@H]-1_10	1	false	SAVI-Space-2024	rxn6038_0_a_kill_0	EN300-64452	SCc1ccc(cc1)C(C)C	EN300-1084730	O=C(OC(C)(C)C)N1C(C(=O)OC(C)(C)C)CCC1C(=O)O
S(c1ccc(cc1)CSC(=O)C2N(C([O-])=O)C3CCC(C2)C3)C	46	fCSFP4	weighted-fingerprint-similarity	0.810	0.500	rxn6038_0_a_kill_0____EN300-192190____EN300-45273353	CHEMBL525967	S(c1ccc(cc1)CS[C@@H]2N(C(=O)[C@@H](CS)C)[C@H](C([O-])=O)CC2)C	[#6](=[#8])-[#7]1-[#6@@H]-[#6]-[#6]-[#6@@H]-1_10	1	false	SAVI-Space-2024	rxn6038_0_a_kill_0	EN300-192190	S(c1ccc(cc1)CS)C	EN300-45273353	O=C(OC(C)(C)C)N1C(C(=O)O)CC2CCC1C2
S(c1ccc(cc1)CSC(=O)C2N(C([O-])=O)C(C([O-])=O)CCC2)C	47	fCSFP4	weighted-fingerprint-similarity	0.809	0.564	rxn6038_0_a_kill_0____EN300-192190____EN300-27101979	CHEMBL525967	S(c1ccc(cc1)CS[C@@H]2N(C(=O)[C@@H](CS)C)[C@H](C([O-])=O)CC2)C	[#6](=[#8])-[#7]1-[#6@@H]-[#6]-[#6]-[#6@@H]-1_10	1	false	SAVI-Space-2024	rxn6038_0_a_kill_0	EN300-192190	S(c1ccc(cc1)CS)C	EN300-27101979	O=C(OC(C)(C)C)N1C(C(=O)OC)CCCC1C(=O)O
S(Cc1ccc(NC(=O)C2N(C([O-])=O)C(C([O-])=O)CC2)cc1)C	48	fCSFP4	weighted-fingerprint-similarity	0.809	0.496	rxn6038_0_a_kill_0____EN300-66647 EN300-39667093"____EN300-1084730"	CHEMBL525967	S(c1ccc(cc1)CS[C@@H]2N(C(=O)[C@@H](CS)C)[C@H](C([O-])=O)CC2)C	[#6](=[#8])-[#7]1-[#6@@H]-[#6]-[#6]-[#6@@H]-1_10	1	false	SAVI-Space-2024	rxn6038_0_a_kill_0	EN300-66647 EN300-39667093""	S(Cc1ccc(N)cc1)C	EN300-1084730	O=C(OC(C)(C)C)N1C(C(=O)OC(C)(C)C)CCC1C(=O)O
S(c1ccc(cc1)COC)C(=O)C2N(C([O-])=O)C(C([O-])=O)CC2	49	fCSFP4	weighted-fingerprint-similarity	0.809	0.496	rxn6038_0_a_kill_0____EN300-96944____EN300-1084730	CHEMBL525967	S(c1ccc(cc1)CS[C@@H]2N(C(=O)[C@@H](CS)C)[C@H](C([O-])=O)CC2)C	[#6](=[#8])-[#7]1-[#6@@H]-[#6]-[#6]-[#6@@H]-1_10	1	false	SAVI-Space-2024	rxn6038_0_a_kill_0	EN300-96944	Sc1ccc(cc1)COC	EN300-1084730	O=C(OC(C)(C)C)N1C(C(=O)OC(C)(C)C)CCC1C(=O)O
S(c1ccc(cc1)CSC(=O)C2N(C([O-])=O)C(C(C)C)CC2)C	50	fCSFP4	weighted-fingerprint-similarity	0.809	0.508	rxn6038_0_a_kill_0____EN300-192190____EN300-43351151	CHEMBL525967	S(c1ccc(cc1)CS[C@@H]2N(C(=O)[C@@H](CS)C)[C@H](C([O-])=O)CC2)C	[#6](=[#8])-[#7]1-[#6@@H]-[#6]-[#6]-[#6@@H]-1_10	1	false	SAVI-Space-2024	rxn6038_0_a_kill_0	EN300-192190	S(c1ccc(cc1)CS)C	EN300-43351151	O=C(OC(C)(C)C)N1C(C(=O)O)CCC1C(C)C
S(C(=O)C1N(C([O-])=O)C(C([O-])=O)CC1)Cc2ccc(cc2)CCC	51	fCSFP4	weighted-fingerprint-similarity	0.809	0.491	rxn6038_0_a_kill_0____EN300-6863716____EN300-1084730	CHEMBL525967	S(c1ccc(cc1)CS[C@@H]2N(C(=O)[C@@H](CS)C)[C@H](C([O-])=O)CC2)C	[#6](=[#8])-[#7]1-[#6@@H]-[#6]-[#6]-[#6@@H]-1_10	1	false	SAVI-Space-2024	rxn6038_0_a_kill_0	EN300-6863716	SCc1ccc(cc1)CCC	EN300-1084730	O=C(OC(C)(C)C)N1C(C(=O)OC(C)(C)C)CCC1C(=O)O
[O-]C(=O)C1N(C(=O)C(CC)C)C2C(CC1)CCCC2	52	fCSFP4	weighted-fingerprint-similarity	0.809	0.491	rxn6038_0_a_kill_0____EN300-156948____EN300-27063	CHEMBL525967	S(c1ccc(cc1)CS[C@@H]2N(C(=O)[C@@H](CS)C)[C@H](C([O-])=O)CC2)C	[#6](=[#8])-[#7]1-[#6@@H]-[#6]-[#6]-[#6@@H]-1_10	1	false	SAVI-Space-2024	rxn6038_0_a_kill_0	EN300-156948	O=C(OC)C1NC2C(CC1)CCCC2	EN300-27063	O=C(O)C(CC)C
[O-]C(=O)C1N(C(=O)C(CO)C)C2C(CC1)CCCC2	53	fCSFP4	weighted-fingerprint-similarity	0.809	0.491	rxn6038_0_a_kill_0____EN300-156948____EN300-7640621	CHEMBL525967	S(c1ccc(cc1)CS[C@@H]2N(C(=O)[C@@H](CS)C)[C@H](C([O-])=O)CC2)C	[#6](=[#8])-[#7]1-[#6@@H]-[#6]-[#6]-[#6@@H]-1_10	1	false	SAVI-Space-2024	rxn6038_0_a_kill_0	EN300-156948	O=C(OC)C1NC2C(CC1)CCCC2	EN300-7640621	O=C(OCC(C(=O)O)C)C
S(c1ccc(cc1)CN(C(=O)C2N(C([O-])=O)C(C([O-])=O)CC2)C)C	54	fCSFP4	weighted-fingerprint-similarity	0.808	0.504	rxn6038_0_a_kill_0____EN300-20124082 EN300-07820"____EN300-1084730"	CHEMBL525967	S(c1ccc(cc1)CS[C@@H]2N(C(=O)[C@@H](CS)C)[C@H](C([O-])=O)CC2)C	[#6](=[#8])-[#7]1-[#6@@H]-[#6]-[#6]-[#6@@H]-1_10	1	false	SAVI-Space-2024	rxn6038_0_a_kill_0	EN300-20124082 EN300-07820""	S(c1ccc(cc1)CNC)C	EN300-1084730	O=C(OC(C)(C)C)N1C(C(=O)OC(C)(C)C)CCC1C(=O)O
S(c1ccc(cc1)C[NH+]2CCN(C(=O)C3N(C([O-])=O)C(C([O-])=O)CC3)CC2)C	55	fCSFP4	weighted-fingerprint-similarity	0.808	0.504	rxn6038_0_a_kill_0____EN300-66887____EN300-1084730	CHEMBL525967	S(c1ccc(cc1)CS[C@@H]2N(C(=O)[C@@H](CS)C)[C@H](C([O-])=O)CC2)C	[#6](=[#8])-[#7]1-[#6@@H]-[#6]-[#6]-[#6@@H]-1_10	1	false	SAVI-Space-2024	rxn6038_0_a_kill_0	EN300-66887	S(c1ccc(cc1)CN2CCNCC2)C	EN300-1084730	O=C(OC(C)(C)C)N1C(C(=O)OC(C)(C)C)CCC1C(=O)O
S(C(=O)C1N(C([O-])=O)C(C([O-])=O)CC1)Cc2ccc(F)cc2	56	fCSFP4	weighted-fingerprint-similarity	0.808	0.487	rxn6038_0_a_kill_0____EN300-211798____EN300-1084730	CHEMBL525967	S(c1ccc(cc1)CS[C@@H]2N(C(=O)[C@@H](CS)C)[C@H](C([O-])=O)CC2)C	[#6](=[#8])-[#7]1-[#6@@H]-[#6]-[#6]-[#6@@H]-1_10	1	false	SAVI-Space-2024	rxn6038_0_a_kill_0	EN300-211798	SCc1ccc(F)cc1	EN300-1084730	O=C(OC(C)(C)C)N1C(C(=O)OC(C)(C)C)CCC1C(=O)O
S(c1ccc(NC(=O)C2N(C([O-])=O)C(C([O-])=O)CC2)cc1)C	57	fCSFP4	weighted-fingerprint-similarity	0.808	0.487	rxn6038_0_a_kill_0____EN300-21720____EN300-1084730	CHEMBL525967	S(c1ccc(cc1)CS[C@@H]2N(C(=O)[C@@H](CS)C)[C@H](C([O-])=O)CC2)C	[#6](=[#8])-[#7]1-[#6@@H]-[#6]-[#6]-[#6@@H]-1_10	1	false	SAVI-Space-2024	rxn6038_0_a_kill_0	EN300-21720	S(c1ccc(N)cc1)C	EN300-1084730	O=C(OC(C)(C)C)N1C(C(=O)OC(C)(C)C)CCC1C(=O)O
S(c1ccc(OC(=O)C2N(C([O-])=O)C(C([O-])=O)CC2)cc1)C	58	fCSFP4	weighted-fingerprint-similarity	0.808	0.487	rxn6038_0_a_kill_0____EN300-21190____EN300-1084730	CHEMBL525967	S(c1ccc(cc1)CS[C@@H]2N(C(=O)[C@@H](CS)C)[C@H](C([O-])=O)CC2)C	[#6](=[#8])-[#7]1-[#6@@H]-[#6]-[#6]-[#6@@H]-1_10	1	false	SAVI-Space-2024	rxn6038_0_a_kill_0	EN300-21190	S(c1ccc(O)cc1)C	EN300-1084730	O=C(OC(C)(C)C)N1C(C(=O)OC(C)(C)C)CCC1C(=O)O
S(c1cc(ccc1)CNC(=O)C2N(C([O-])=O)C(C([O-])=O)CC2)C	59	fCSFP4	weighted-fingerprint-similarity	0.808	0.500	rxn6038_0_a_kill_0____EN300-1234996____EN300-1084730	CHEMBL525967	S(c1ccc(cc1)CS[C@@H]2N(C(=O)[C@@H](CS)C)[C@H](C([O-])=O)CC2)C	[#6](=[#8])-[#7]1-[#6@@H]-[#6]-[#6]-[#6@@H]-1_10	1	false	SAVI-Space-2024	rxn6038_0_a_kill_0	EN300-1234996	S(c1cc(ccc1)CN)C	EN300-1084730	O=C(OC(C)(C)C)N1C(C(=O)OC(C)(C)C)CCC1C(=O)O
S(c1cc(ccc1)COC(=O)C2N(C([O-])=O)C(C([O-])=O)CC2)C	60	fCSFP4	weighted-fingerprint-similarity	0.808	0.500	rxn6031_0_a_kill_0____EN300-1084730____EN300-124825	CHEMBL525967	S(c1ccc(cc1)CS[C@@H]2N(C(=O)[C@@H](CS)C)[C@H](C([O-])=O)CC2)C	[#6](=[#8])-[#7]1-[#6@@H]-[#6]-[#6]-[#6@@H]-1_10	1	false	SAVI-Space-2024	rxn6031_0_a_kill_0	EN300-1084730	O=C(OC(C)(C)C)N1C(C(=O)OC(C)(C)C)CCC1C(=O)O	EN300-124825	S(c1cc(ccc1)CO)C
S(c1ccc(cc1)COC(=O)C2N(C([O-])=O)C(C([O-])=O)CC2)Cc3ccccc3	61	fCSFP4	weighted-fingerprint-similarity	0.808	0.500	rxn6031_0_a_kill_0____EN300-1084730____EN300-132429	CHEMBL525967	S(c1ccc(cc1)CS[C@@H]2N(C(=O)[C@@H](CS)C)[C@H](C([O-])=O)CC2)C	[#6](=[#8])-[#7]1-[#6@@H]-[#6]-[#6]-[#6@@H]-1_10	1	false	SAVI-Space-2024	rxn6031_0_a_kill_0	EN300-1084730	O=C(OC(C)(C)C)N1C(C(=O)OC(C)(C)C)CCC1C(=O)O	EN300-132429	S(c1ccc(cc1)CO)Cc2ccccc2
[O-]C(=O)C1N(C(=O)C(CC(C)C)CC(C)C)C(c2ccccc2)CC1	62	fCSFP4	weighted-fingerprint-similarity	0.808	0.500	rxn6038_0_a_kill_0____EN300-189055 EN300-331681"____EN300-246167"	CHEMBL525967	S(c1ccc(cc1)CS[C@@H]2N(C(=O)[C@@H](CS)C)[C@H](C([O-])=O)CC2)C	[#6](=[#8])-[#7]1-[#6@@H]-[#6]-[#6]-[#6@@H]-1_10	1	false	SAVI-Space-2024	rxn6038_0_a_kill_0	EN300-189055 EN300-331681""	O=C(OC)C1NC(c2ccccc2)CC1	EN300-246167	O=C(O)C(CC(C)C)CC(C)C
S(=O)(CC(C(=O)N1C(c2ccccc2)CCC1C([O-])=O)C)C	63	fCSFP4	weighted-fingerprint-similarity	0.808	0.512	rxn6038_0_a_kill_0____EN300-189055 EN300-331681"____EN300-182610"	CHEMBL525967	S(c1ccc(cc1)CS[C@@H]2N(C(=O)[C@@H](CS)C)[C@H](C([O-])=O)CC2)C	[#6](=[#8])-[#7]1-[#6@@H]-[#6]-[#6]-[#6@@H]-1_10	1	false	SAVI-Space-2024	rxn6038_0_a_kill_0	EN300-189055 EN300-331681""	O=C(OC)C1NC(c2ccccc2)CC1	EN300-182610	S(=O)(CC(C(=O)O)C)C
S(c1ccc(cc1)CSC(=O)CCC2N(C([O-])=O)C(C([O-])=O)CC2)C	64	fCSFP4	weighted-fingerprint-similarity	0.808	0.512	rxn6038_0_a_kill_0____EN300-192190____EN300-36599840	CHEMBL525967	S(c1ccc(cc1)CS[C@@H]2N(C(=O)[C@@H](CS)C)[C@H](C([O-])=O)CC2)C	[#6](=[#8])-[#7]1-[#6@@H]-[#6]-[#6]-[#6@@H]-1_10	1	false	SAVI-Space-2024	rxn6038_0_a_kill_0	EN300-192190	S(c1ccc(cc1)CS)C	EN300-36599840	O=C(OC(C)(C)C)N1C(C(=O)OC)CCC1CCC(=O)O
[O-]C(=O)C1N(C(=O)C(CC(=C)C)C)C(c2ccccc2)CC1	65	fCSFP4	weighted-fingerprint-similarity	0.808	0.512	rxn6038_0_a_kill_0____EN300-189055 EN300-331681"____EN300-1699070"	CHEMBL525967	S(c1ccc(cc1)CS[C@@H]2N(C(=O)[C@@H](CS)C)[C@H](C([O-])=O)CC2)C	[#6](=[#8])-[#7]1-[#6@@H]-[#6]-[#6]-[#6@@H]-1_10	1	false	SAVI-Space-2024	rxn6038_0_a_kill_0	EN300-189055 EN300-331681""	O=C(OC)C1NC(c2ccccc2)CC1	EN300-1699070	O=C(O)C(CC(=C)C)C
[O-]C(=O)C1N(C(=O)C(CCCOC)C)C(c2ccccc2)CC1	66	fCSFP4	weighted-fingerprint-similarity	0.808	0.512	rxn6038_0_a_kill_0____EN300-189055 EN300-331681"____EN300-127636"	CHEMBL525967	S(c1ccc(cc1)CS[C@@H]2N(C(=O)[C@@H](CS)C)[C@H](C([O-])=O)CC2)C	[#6](=[#8])-[#7]1-[#6@@H]-[#6]-[#6]-[#6@@H]-1_10	1	false	SAVI-Space-2024	rxn6038_0_a_kill_0	EN300-189055 EN300-331681""	O=C(OC)C1NC(c2ccccc2)CC1	EN300-127636	O=C(O)C(CCCOC)C
[O-]C(=O)C1N(C(=O)C(CC[NH+](C)C)C)C(c2ccccc2)CC1	67	fCSFP4	weighted-fingerprint-similarity	0.808	0.512	rxn6038_0_a_kill_0____EN300-189055 EN300-331681"____EN300-366424"	CHEMBL525967	S(c1ccc(cc1)CS[C@@H]2N(C(=O)[C@@H](CS)C)[C@H](C([O-])=O)CC2)C	[#6](=[#8])-[#7]1-[#6@@H]-[#6]-[#6]-[#6@@H]-1_10	1	false	SAVI-Space-2024	rxn6038_0_a_kill_0	EN300-189055 EN300-331681""	O=C(OC)C1NC(c2ccccc2)CC1	EN300-366424	O=C(O)C(CCN(C)C)C
S(c1ccc(cc1)CNC(=O)C2N(C([O-])=O)C(C([O-])=O)CC2)CC	68	fCSFP4	weighted-fingerprint-similarity	0.807	0.496	rxn6038_0_a_kill_0____EN300-372065____EN300-1084730	CHEMBL525967	S(c1ccc(cc1)CS[C@@H]2N(C(=O)[C@@H](CS)C)[C@H](C([O-])=O)CC2)C	[#6](=[#8])-[#7]1-[#6@@H]-[#6]-[#6]-[#6@@H]-1_10	1	false	SAVI-Space-2024	rxn6038_0_a_kill_0	EN300-372065	S(c1ccc(cc1)CN)CC	EN300-1084730	O=C(OC(C)(C)C)N1C(C(=O)OC(C)(C)C)CCC1C(=O)O
[O-]C(=O)C1N(C(=O)C(CC)CC)C(c2ccccc2)CC1	69	fCSFP4	weighted-fingerprint-similarity	0.807	0.491	rxn6038_0_a_kill_0____EN300-189055 EN300-331681"____EN300-20446"	CHEMBL525967	S(c1ccc(cc1)CS[C@@H]2N(C(=O)[C@@H](CS)C)[C@H](C([O-])=O)CC2)C	[#6](=[#8])-[#7]1-[#6@@H]-[#6]-[#6]-[#6@@H]-1_10	1	false	SAVI-Space-2024	rxn6038_0_a_kill_0	EN300-189055 EN300-331681""	O=C(OC)C1NC(c2ccccc2)CC1	EN300-20446	O=C(O)C(CC)CC
FCC(C(=O)N1C(C([O-])=O)CCC2C1CCCC2)C	70	fCSFP4	weighted-fingerprint-similarity	0.806	0.487	rxn6038_0_a_kill_0____EN300-156948____EN300-307043	CHEMBL525967	S(c1ccc(cc1)CS[C@@H]2N(C(=O)[C@@H](CS)C)[C@H](C([O-])=O)CC2)C	[#6](=[#8])-[#7]1-[#6@@H]-[#6]-[#6]-[#6@@H]-1_10	1	false	SAVI-Space-2024	rxn6038_0_a_kill_0	EN300-156948	O=C(OC)C1NC2C(CC1)CCCC2	EN300-307043	FCC(C(=O)O)C
S(c1ccc(cc1)COC(=O)C2N(C([O-])=O)C(C(=O)OCC)CC2)C	71	fCSFP4	weighted-fingerprint-similarity	0.806	0.487	rxn6031_0_a_kill_0____EN300-1655037____EN300-69547	CHEMBL525967	S(c1ccc(cc1)CS[C@@H]2N(C(=O)[C@@H](CS)C)[C@H](C([O-])=O)CC2)C	[#6](=[#8])-[#7]1-[#6@@H]-[#6]-[#6]-[#6@@H]-1_10	1	false	SAVI-Space-2024	rxn6031_0_a_kill_0	EN300-1655037	O=C(OC(C)(C)C)N1C(C(=O)OCC)CCC1C(=O)O	EN300-69547	S(c1ccc(cc1)CO)C
[O-]C(=O)C1N(C(=O)C(CC(C)C)C)C2C(CC1)CCCC2	72	fCSFP4	weighted-fingerprint-similarity	0.806	0.487	rxn6038_0_a_kill_0____EN300-156948____EN300-131346	CHEMBL525967	S(c1ccc(cc1)CS[C@@H]2N(C(=O)[C@@H](CS)C)[C@H](C([O-])=O)CC2)C	[#6](=[#8])-[#7]1-[#6@@H]-[#6]-[#6]-[#6@@H]-1_10	1	false	SAVI-Space-2024	rxn6038_0_a_kill_0	EN300-156948	O=C(OC)C1NC2C(CC1)CCCC2	EN300-131346	O=C(O)C(CC(C)C)C
[O-]C(=O)C1N(C(=O)C(C[NH3+])C)C2C(CC1)CCCC2	73	fCSFP4	weighted-fingerprint-similarity	0.806	0.487	rxn6038_0_a_kill_0____EN300-156948____EN300-64773	CHEMBL525967	S(c1ccc(cc1)CS[C@@H]2N(C(=O)[C@@H](CS)C)[C@H](C([O-])=O)CC2)C	[#6](=[#8])-[#7]1-[#6@@H]-[#6]-[#6]-[#6@@H]-1_10	1	false	SAVI-Space-2024	rxn6038_0_a_kill_0	EN300-156948	O=C(OC)C1NC2C(CC1)CCCC2	EN300-64773	O=C(OC(C)(C)C)NCC(C(=O)O)C
S(c1ccc(NC(=O)C2N(C([O-])=O)C(C([O-])=O)CC2)cc1)Cc3ccccc3	74	fCSFP4	weighted-fingerprint-similarity	0.805	0.496	rxn6038_0_a_kill_0____EN300-9123949____EN300-1084730	CHEMBL525967	S(c1ccc(cc1)CS[C@@H]2N(C(=O)[C@@H](CS)C)[C@H](C([O-])=O)CC2)C	[#6](=[#8])-[#7]1-[#6@@H]-[#6]-[#6]-[#6@@H]-1_10	1	false	SAVI-Space-2024	rxn6038_0_a_kill_0	EN300-9123949	S(c1ccc(N)cc1)Cc2ccccc2	EN300-1084730	O=C(OC(C)(C)C)N1C(C(=O)OC(C)(C)C)CCC1C(=O)O
S(c1ccc(cc1)COC(=O)C2N(C([O-])=O)C(C([O-])=O)CC2)C(C)C	75	fCSFP4	weighted-fingerprint-similarity	0.805	0.496	rxn6031_0_a_kill_0____EN300-1084730____EN300-136652	CHEMBL525967	S(c1ccc(cc1)CS[C@@H]2N(C(=O)[C@@H](CS)C)[C@H](C([O-])=O)CC2)C	[#6](=[#8])-[#7]1-[#6@@H]-[#6]-[#6]-[#6@@H]-1_10	1	false	SAVI-Space-2024	rxn6031_0_a_kill_0	EN300-1084730	O=C(OC(C)(C)C)N1C(C(=O)OC(C)(C)C)CCC1C(=O)O	EN300-136652	S(c1ccc(cc1)CO)C(C)C
S(c1ccc(cc1)CSC(=O)C2N(C([O-])=O)C(C3CC3)CC2)C	76	fCSFP4	weighted-fingerprint-similarity	0.805	0.496	rxn6038_0_a_kill_0____EN300-192190____EN300-262307	CHEMBL525967	S(c1ccc(cc1)CS[C@@H]2N(C(=O)[C@@H](CS)C)[C@H](C([O-])=O)CC2)C	[#6](=[#8])-[#7]1-[#6@@H]-[#6]-[#6]-[#6@@H]-1_10	1	false	SAVI-Space-2024	rxn6038_0_a_kill_0	EN300-192190	S(c1ccc(cc1)CS)C	EN300-262307	O=C(OC(C)(C)C)N1C(C(=O)O)CCC1C2CC2
[O-]C(=O)C1N(C(=O)C(CCC(C)(C)C)C)C(c2ccccc2)CC1	77	fCSFP4	weighted-fingerprint-similarity	0.805	0.508	rxn6038_0_a_kill_0____EN300-189055 EN300-331681"____EN300-135199"	CHEMBL525967	S(c1ccc(cc1)CS[C@@H]2N(C(=O)[C@@H](CS)C)[C@H](C([O-])=O)CC2)C	[#6](=[#8])-[#7]1-[#6@@H]-[#6]-[#6]-[#6@@H]-1_10	1	false	SAVI-Space-2024	rxn6038_0_a_kill_0	EN300-189055 EN300-331681""	O=C(OC)C1NC(c2ccccc2)CC1	EN300-135199	O=C(O)C(CCC(C)(C)C)C
[O-]C(=O)C1N(C(=O)C(CCCC#C)C)C(c2ccccc2)CC1	78	fCSFP4	weighted-fingerprint-similarity	0.805	0.508	rxn6038_0_a_kill_0____EN300-189055 EN300-331681"____EN300-4271578"	CHEMBL525967	S(c1ccc(cc1)CS[C@@H]2N(C(=O)[C@@H](CS)C)[C@H](C([O-])=O)CC2)C	[#6](=[#8])-[#7]1-[#6@@H]-[#6]-[#6]-[#6@@H]-1_10	1	false	SAVI-Space-2024	rxn6038_0_a_kill_0	EN300-189055 EN300-331681""	O=C(OC)C1NC(c2ccccc2)CC1	EN300-4271578	O=C(O)C(CCCC#C)C
[O-]C(=O)C1N(C(=O)C(CCCC=C)C)C(c2ccccc2)CC1	79	fCSFP4	weighted-fingerprint-similarity	0.805	0.508	rxn6038_0_a_kill_0____EN300-189055 EN300-331681"____EN300-7287622"	CHEMBL525967	S(c1ccc(cc1)CS[C@@H]2N(C(=O)[C@@H](CS)C)[C@H](C([O-])=O)CC2)C	[#6](=[#8])-[#7]1-[#6@@H]-[#6]-[#6]-[#6@@H]-1_10	1	false	SAVI-Space-2024	rxn6038_0_a_kill_0	EN300-189055 EN300-331681""	O=C(OC)C1NC(c2ccccc2)CC1	EN300-7287622	O=C(O)C(CCCC=C)C
S(C(=O)C1N(C([O-])=O)C(C([O-])=O)CC1)Cc2ccc(OC)cc2	80	fCSFP4	weighted-fingerprint-similarity	0.803	0.483	rxn6038_0_a_kill_0____EN300-122082____EN300-1084730	CHEMBL525967	S(c1ccc(cc1)CS[C@@H]2N(C(=O)[C@@H](CS)C)[C@H](C([O-])=O)CC2)C	[#6](=[#8])-[#7]1-[#6@@H]-[#6]-[#6]-[#6@@H]-1_10	1	false	SAVI-Space-2024	rxn6038_0_a_kill_0	EN300-122082	SCc1ccc(OC)cc1	EN300-1084730	O=C(OC(C)(C)C)N1C(C(=O)OC(C)(C)C)CCC1C(=O)O
S(C(=O)C1N(C([O-])=O)C(C([O-])=O)CC1)Cc2ccc(cc2)CCCC	81	fCSFP4	weighted-fingerprint-similarity	0.803	0.483	rxn6038_0_a_kill_0____EN300-28350962____EN300-1084730	CHEMBL525967	S(c1ccc(cc1)CS[C@@H]2N(C(=O)[C@@H](CS)C)[C@H](C([O-])=O)CC2)C	[#6](=[#8])-[#7]1-[#6@@H]-[#6]-[#6]-[#6@@H]-1_10	1	false	SAVI-Space-2024	rxn6038_0_a_kill_0	EN300-28350962	SCc1ccc(cc1)CCCC	EN300-1084730	O=C(OC(C)(C)C)N1C(C(=O)OC(C)(C)C)CCC1C(=O)O
S(c1ccc(cc1)CC#N)C(=O)C2N(C([O-])=O)C(C([O-])=O)CC2	82	fCSFP4	weighted-fingerprint-similarity	0.803	0.483	rxn6038_0_a_kill_0____EN300-6490949____EN300-1084730	CHEMBL525967	S(c1ccc(cc1)CS[C@@H]2N(C(=O)[C@@H](CS)C)[C@H](C([O-])=O)CC2)C	[#6](=[#8])-[#7]1-[#6@@H]-[#6]-[#6]-[#6@@H]-1_10	1	false	SAVI-Space-2024	rxn6038_0_a_kill_0	EN300-6490949	Sc1ccc(cc1)CC#N	EN300-1084730	O=C(OC(C)(C)C)N1C(C(=O)OC(C)(C)C)CCC1C(=O)O
S(c1ccc(cc1)CC([O-])=O)C(=O)C2N(C([O-])=O)C(C([O-])=O)CC2	83	fCSFP4	weighted-fingerprint-similarity	0.803	0.483	rxn6038_0_a_kill_0____EN300-2270146____EN300-1084730	CHEMBL525967	S(c1ccc(cc1)CS[C@@H]2N(C(=O)[C@@H](CS)C)[C@H](C([O-])=O)CC2)C	[#6](=[#8])-[#7]1-[#6@@H]-[#6]-[#6]-[#6@@H]-1_10	1	false	SAVI-Space-2024	rxn6038_0_a_kill_0	EN300-2270146	Sc1ccc(cc1)CC(=O)OC(C)(C)C	EN300-1084730	O=C(OC(C)(C)C)N1C(C(=O)OC(C)(C)C)CCC1C(=O)O
[O-]C(=O)C1N(C(=O)C(O)C)C(c2ccccc2)CC1	84	fCSFP4	weighted-fingerprint-similarity	0.803	0.483	rxn6038_0_a_kill_0____EN300-189055 EN300-331681"____EN300-56406"	CHEMBL525967	S(c1ccc(cc1)CS[C@@H]2N(C(=O)[C@@H](CS)C)[C@H](C([O-])=O)CC2)C	[#6](=[#8])-[#7]1-[#6@@H]-[#6]-[#6]-[#6@@H]-1_10	1	false	SAVI-Space-2024	rxn6038_0_a_kill_0	EN300-189055 EN300-331681""	O=C(OC)C1NC(c2ccccc2)CC1	EN300-56406	O=C(O)C(OCC=C)C
S(c1ccc(cc1)CSC(=O)C2N(C([O-])=O)C3C(C3)CC2)C	85	fCSFP4	weighted-fingerprint-similarity	0.803	0.492	rxn6038_0_a_kill_0____EN300-192190____EN300-1165326	CHEMBL525967	S(c1ccc(cc1)CS[C@@H]2N(C(=O)[C@@H](CS)C)[C@H](C([O-])=O)CC2)C	[#6](=[#8])-[#7]1-[#6@@H]-[#6]-[#6]-[#6@@H]-1_10	1	false	SAVI-Space-2024	rxn6038_0_a_kill_0	EN300-192190	S(c1ccc(cc1)CS)C	EN300-1165326	O=C(OC(C)(C)C)N1C(C(=O)O)CCC2C1C2
S(C(=O)C1N(C([O-])=O)C(C([O-])=O)CC1)Cc2ccncc2	86	fCSFP4	weighted-fingerprint-similarity	0.802	0.474	rxn6038_0_a_kill_0____EN300-136811____EN300-1084730	CHEMBL525967	S(c1ccc(cc1)CS[C@@H]2N(C(=O)[C@@H](CS)C)[C@H](C([O-])=O)CC2)C	[#6](=[#8])-[#7]1-[#6@@H]-[#6]-[#6]-[#6@@H]-1_10	1	false	SAVI-Space-2024	rxn6038_0_a_kill_0	EN300-136811	SCc1ccncc1	EN300-1084730	O=C(OC(C)(C)C)N1C(C(=O)OC(C)(C)C)CCC1C(=O)O
S(c1ccc(cc1)C)C(=O)C2N(C([O-])=O)C(C([O-])=O)CC2	87	fCSFP4	weighted-fingerprint-similarity	0.801	0.464	rxn6038_0_a_kill_0____EN300-18298____EN300-1084730	CHEMBL525967	S(c1ccc(cc1)CS[C@@H]2N(C(=O)[C@@H](CS)C)[C@H](C([O-])=O)CC2)C	[#6](=[#8])-[#7]1-[#6@@H]-[#6]-[#6]-[#6@@H]-1_10	1	false	SAVI-Space-2024	rxn6038_0_a_kill_0	EN300-18298	Sc1ccc(cc1)C	EN300-1084730	O=C(OC(C)(C)C)N1C(C(=O)OC(C)(C)C)CCC1C(=O)O
FC(C(=O)N1C(c2ccccc2)CCC1C([O-])=O)C	88	fCSFP4	weighted-fingerprint-similarity	0.801	0.479	rxn6038_0_a_kill_0____EN300-189055 EN300-331681"____EN300-39852067"	CHEMBL525967	S(c1ccc(cc1)CS[C@@H]2N(C(=O)[C@@H](CS)C)[C@H](C([O-])=O)CC2)C	[#6](=[#8])-[#7]1-[#6@@H]-[#6]-[#6]-[#6@@H]-1_10	1	false	SAVI-Space-2024	rxn6038_0_a_kill_0	EN300-189055 EN300-331681""	O=C(OC)C1NC(c2ccccc2)CC1	EN300-39852067	FC(C(=O)O)C
S(c1cc(ccc1)CC)C(=O)C2N(C([O-])=O)C(C([O-])=O)CC2	89	fCSFP4	weighted-fingerprint-similarity	0.801	0.479	rxn6038_0_a_kill_0____EN300-673727____EN300-1084730	CHEMBL525967	S(c1ccc(cc1)CS[C@@H]2N(C(=O)[C@@H](CS)C)[C@H](C([O-])=O)CC2)C	[#6](=[#8])-[#7]1-[#6@@H]-[#6]-[#6]-[#6@@H]-1_10	1	false	SAVI-Space-2024	rxn6038_0_a_kill_0	EN300-673727	Sc1cc(ccc1)CC	EN300-1084730	O=C(OC(C)(C)C)N1C(C(=O)OC(C)(C)C)CCC1C(=O)O
S(c1ccc(cc1)CNC(=O)C2N(C([O-])=O)C(C([O-])=O)CC2)c3ccccc3	90	fCSFP4	weighted-fingerprint-similarity	0.801	0.479	rxn6038_0_a_kill_0____EN300-114785____EN300-1084730	CHEMBL525967	S(c1ccc(cc1)CS[C@@H]2N(C(=O)[C@@H](CS)C)[C@H](C([O-])=O)CC2)C	[#6](=[#8])-[#7]1-[#6@@H]-[#6]-[#6]-[#6@@H]-1_10	1	false	SAVI-Space-2024	rxn6038_0_a_kill_0	EN300-114785	S(c1ccc(cc1)CN)c2ccccc2	EN300-1084730	O=C(OC(C)(C)C)N1C(C(=O)OC(C)(C)C)CCC1C(=O)O
S(c1ccc(cc1)COC(=O)C2N(C([O-])=O)C(C([O-])=O)CC2)c3ccccc3	91	fCSFP4	weighted-fingerprint-similarity	0.801	0.479	rxn6031_0_a_kill_0____EN300-1084730____EN300-136854	CHEMBL525967	S(c1ccc(cc1)CS[C@@H]2N(C(=O)[C@@H](CS)C)[C@H](C([O-])=O)CC2)C	[#6](=[#8])-[#7]1-[#6@@H]-[#6]-[#6]-[#6@@H]-1_10	1	false	SAVI-Space-2024	rxn6031_0_a_kill_0	EN300-1084730	O=C(OC(C)(C)C)N1C(C(=O)OC(C)(C)C)CCC1C(=O)O	EN300-136854	S(c1ccc(cc1)CO)c2ccccc2
[O-]C(=O)C1N(C(=O)C(CCC)C)C2C(CC1)CCCC2	92	fCSFP4	weighted-fingerprint-similarity	0.801	0.479	rxn6038_0_a_kill_0____EN300-156948____EN300-20163	CHEMBL525967	S(c1ccc(cc1)CS[C@@H]2N(C(=O)[C@@H](CS)C)[C@H](C([O-])=O)CC2)C	[#6](=[#8])-[#7]1-[#6@@H]-[#6]-[#6]-[#6@@H]-1_10	1	false	SAVI-Space-2024	rxn6038_0_a_kill_0	EN300-156948	O=C(OC)C1NC2C(CC1)CCCC2	EN300-20163	O=C(O)C(CCC)C
[O-]C(=O)C1N(C(=O)C(C[NH3+])C[NH3+])C(c2ccccc2)CC1	93	fCSFP4	weighted-fingerprint-similarity	0.801	0.479	rxn6038_0_a_kill_0____EN300-189055 EN300-331681"____EN300-1223604"	CHEMBL525967	S(c1ccc(cc1)CS[C@@H]2N(C(=O)[C@@H](CS)C)[C@H](C([O-])=O)CC2)C	[#6](=[#8])-[#7]1-[#6@@H]-[#6]-[#6]-[#6@@H]-1_10	1	false	SAVI-Space-2024	rxn6038_0_a_kill_0	EN300-189055 EN300-331681""	O=C(OC)C1NC(c2ccccc2)CC1	EN300-1223604	O=C(OC(C)(C)C)NCC(C(=O)O)CNC(=O)OC(C)(C)C
[O-]C(=O)C1N(C(=O)C([NH3+])C)C(c2ccccc2)CC1	94	fCSFP4	weighted-fingerprint-similarity	0.801	0.479	rxn6038_0_a_kill_0____EN300-189055 EN300-331681"____EN300-18569"	CHEMBL525967	S(c1ccc(cc1)CS[C@@H]2N(C(=O)[C@@H](CS)C)[C@H](C([O-])=O)CC2)C	[#6](=[#8])-[#7]1-[#6@@H]-[#6]-[#6]-[#6@@H]-1_10	1	false	SAVI-Space-2024	rxn6038_0_a_kill_0	EN300-189055 EN300-331681""	O=C(OC)C1NC(c2ccccc2)CC1	EN300-18569	O=C(O)C(NC(=O)C)C
[O-]C(=O)N1C(C([O-])=O)CCC1C(=O)NCc2ccc(cc2)CC(C)C	95	fCSFP4	weighted-fingerprint-similarity	0.801	0.479	rxn6038_0_a_kill_0____EN300-1849061____EN300-1084730	CHEMBL525967	S(c1ccc(cc1)CS[C@@H]2N(C(=O)[C@@H](CS)C)[C@H](C([O-])=O)CC2)C	[#6](=[#8])-[#7]1-[#6@@H]-[#6]-[#6]-[#6@@H]-1_10	1	false	SAVI-Space-2024	rxn6038_0_a_kill_0	EN300-1849061	NCc1ccc(cc1)CC(C)C	EN300-1084730	O=C(OC(C)(C)C)N1C(C(=O)OC(C)(C)C)CCC1C(=O)O
[O-]C(=O)N1C(C([O-])=O)CCC1C(=O)OCc2ccc(cc2)CC(C)C	96	fCSFP4	weighted-fingerprint-similarity	0.801	0.479	rxn6031_0_a_kill_0____EN300-1084730____EN300-127716	CHEMBL525967	S(c1ccc(cc1)CS[C@@H]2N(C(=O)[C@@H](CS)C)[C@H](C([O-])=O)CC2)C	[#6](=[#8])-[#7]1-[#6@@H]-[#6]-[#6]-[#6@@H]-1_10	1	false	SAVI-Space-2024	rxn6031_0_a_kill_0	EN300-1084730	O=C(OC(C)(C)C)N1C(C(=O)OC(C)(C)C)CCC1C(=O)O	EN300-127716	OCc1ccc(cc1)CC(C)C
S(C(=O)C1N(C([O-])=O)C(C([O-])=O)CC1)Cc2ccc(cc2)C3CC3	97	fCSFP4	weighted-fingerprint-similarity	0.800	0.474	rxn6038_0_a_kill_0____EN300-1288280____EN300-1084730	CHEMBL525967	S(c1ccc(cc1)CS[C@@H]2N(C(=O)[C@@H](CS)C)[C@H](C([O-])=O)CC2)C	[#6](=[#8])-[#7]1-[#6@@H]-[#6]-[#6]-[#6@@H]-1_10	1	false	SAVI-Space-2024	rxn6038_0_a_kill_0	EN300-1288280	SCc1ccc(cc1)C2CC2	EN300-1084730	O=C(OC(C)(C)C)N1C(C(=O)OC(C)(C)C)CCC1C(=O)O
S(c1cc(ccc1)CCNC(=O)C2N(C([O-])=O)C(C([O-])=O)CC2)C	98	fCSFP4	weighted-fingerprint-similarity	0.800	0.488	rxn6038_0_a_kill_0____EN300-27747205____EN300-1084730	CHEMBL525967	S(c1ccc(cc1)CS[C@@H]2N(C(=O)[C@@H](CS)C)[C@H](C([O-])=O)CC2)C	[#6](=[#8])-[#7]1-[#6@@H]-[#6]-[#6]-[#6@@H]-1_10	1	false	SAVI-Space-2024	rxn6038_0_a_kill_0	EN300-27747205	S(c1cc(ccc1)CCN)C	EN300-1084730	O=C(OC(C)(C)C)N1C(C(=O)OC(C)(C)C)CCC1C(=O)O
S(c1ccc(cc1)CSC(=O)C2N(C([O-])=O)C(C#C)CC2)C	99	fCSFP4	weighted-fingerprint-similarity	0.800	0.488	rxn6038_0_a_kill_0____EN300-192190____EN300-7113986	CHEMBL525967	S(c1ccc(cc1)CS[C@@H]2N(C(=O)[C@@H](CS)C)[C@H](C([O-])=O)CC2)C	[#6](=[#8])-[#7]1-[#6@@H]-[#6]-[#6]-[#6@@H]-1_10	1	false	SAVI-Space-2024	rxn6038_0_a_kill_0	EN300-192190	S(c1ccc(cc1)CS)C	EN300-7113986	O=C(OC(C)(C)C)N1C(C#C)CCC1C(=O)O
S(c1ccc(cc1)CSC(=O)C2N(C([O-])=O)C(C3CCC3)CC2)C	100	fCSFP4	weighted-fingerprint-similarity	0.800	0.488	rxn6038_0_a_kill_0____EN300-192190____EN300-46969870	CHEMBL525967	S(c1ccc(cc1)CS[C@@H]2N(C(=O)[C@@H](CS)C)[C@H](C([O-])=O)CC2)C	[#6](=[#8])-[#7]1-[#6@@H]-[#6]-[#6]-[#6@@H]-1_10	1	false	SAVI-Space-2024	rxn6038_0_a_kill_0	EN300-192190	S(c1ccc(cc1)CS)C	EN300-46969870	O=C(OC(C)(C)C)N1C(C(=O)O)CCC1C2CCC2
S(=O)(=O)(CC(C(=O)N1C(c2ccccc2)CCC1C([O-])=O)C)C	101	fCSFP4	weighted-fingerprint-similarity	0.800	0.500	rxn6038_0_a_kill_0____EN300-189055 EN300-331681"____EN300-97699"	CHEMBL525967	S(c1ccc(cc1)CS[C@@H]2N(C(=O)[C@@H](CS)C)[C@H](C([O-])=O)CC2)C	[#6](=[#8])-[#7]1-[#6@@H]-[#6]-[#6]-[#6@@H]-1_10	1	false	SAVI-Space-2024	rxn6038_0_a_kill_0	EN300-189055 EN300-331681""	O=C(OC)C1NC(c2ccccc2)CC1	EN300-97699	S(=O)(=O)(CC(C(=O)O)C)C
[O-]C(=O)C1N(C(=O)C(CCCC(=O)C)C)C(c2ccccc2)CC1	102	fCSFP4	weighted-fingerprint-similarity	0.800	0.500	rxn6038_0_a_kill_0____EN300-189055 EN300-331681"____EN300-7543145"	CHEMBL525967	S(c1ccc(cc1)CS[C@@H]2N(C(=O)[C@@H](CS)C)[C@H](C([O-])=O)CC2)C	[#6](=[#8])-[#7]1-[#6@@H]-[#6]-[#6]-[#6@@H]-1_10	1	false	SAVI-Space-2024	rxn6038_0_a_kill_0	EN300-189055 EN300-331681""	O=C(OC)C1NC(c2ccccc2)CC1	EN300-7543145	O=C(O)C(CCCC(=O)C)C
[O-]C(=O)C1N(C(=O)C(CCN=[N+]=[N-])C)C(c2ccccc2)CC1	103	fCSFP4	weighted-fingerprint-similarity	0.800	0.500	rxn6038_0_a_kill_0____EN300-189055 EN300-331681"____EN300-7657950"	CHEMBL525967	S(c1ccc(cc1)CS[C@@H]2N(C(=O)[C@@H](CS)C)[C@H](C([O-])=O)CC2)C	[#6](=[#8])-[#7]1-[#6@@H]-[#6]-[#6]-[#6@@H]-1_10	1	false	SAVI-Space-2024	rxn6038_0_a_kill_0	EN300-189055 EN300-331681""	O=C(OC)C1NC(c2ccccc2)CC1	EN300-7657950	O=C(O)C(CCN=[N+]=[N-])C
S(C(=O)C1N(C([O-])=O)C(C([O-])=O)CC1)Cc2ccc(OC(C)C)cc2	104	fCSFP4	weighted-fingerprint-similarity	0.799	0.483	rxn6038_0_a_kill_0____EN300-1288502____EN300-1084730	CHEMBL525967	S(c1ccc(cc1)CS[C@@H]2N(C(=O)[C@@H](CS)C)[C@H](C([O-])=O)CC2)C	[#6](=[#8])-[#7]1-[#6@@H]-[#6]-[#6]-[#6@@H]-1_10	1	false	SAVI-Space-2024	rxn6038_0_a_kill_0	EN300-1288502	SCc1ccc(OC(C)C)cc1	EN300-1084730	O=C(OC(C)(C)C)N1C(C(=O)OC(C)(C)C)CCC1C(=O)O
S(c1ccc(cc1)COC(=O)C2N(C([O-])=O)C(C([O-])=O)CC2)CCC	105	fCSFP4	weighted-fingerprint-similarity	0.799	0.483	rxn6031_0_a_kill_0____EN300-1084730____EN300-136810	CHEMBL525967	S(c1ccc(cc1)CS[C@@H]2N(C(=O)[C@@H](CS)C)[C@H](C([O-])=O)CC2)C	[#6](=[#8])-[#7]1-[#6@@H]-[#6]-[#6]-[#6@@H]-1_10	1	false	SAVI-Space-2024	rxn6031_0_a_kill_0	EN300-1084730	O=C(OC(C)(C)C)N1C(C(=O)OC(C)(C)C)CCC1C(=O)O	EN300-136810	S(c1ccc(cc1)CO)CCC
S(Cc1ccc(C#CC2N(C([O-])=O)C(C([O-])=O)CC2)cc1)C	106	fCSFP4	weighted-fingerprint-similarity	0.799	0.479	rxn2267_0_a_kill_0____EN300-7113986____EN300-73390	CHEMBL525967	S(c1ccc(cc1)CS[C@@H]2N(C(=O)[C@@H](CS)C)[C@H](C([O-])=O)CC2)C	[#6](=[#8])-[#7]1-[#6@@H]-[#6]-[#6]-[#6@@H]-1_10	1	false	SAVI-Space-2024	rxn2267_0_a_kill_0	EN300-7113986	O=C(OC(C)(C)C)N1C(C#C)CCC1C(=O)O	EN300-73390	Brc1ccc(cc1)CSC
[O-]C(=O)C1N(C(=O)C(CCC)CCC)C(c2ccccc2)CC1	107	fCSFP4	weighted-fingerprint-similarity	0.799	0.479	rxn6038_0_a_kill_0____EN300-189055 EN300-331681"____EN300-64925"	CHEMBL525967	S(c1ccc(cc1)CS[C@@H]2N(C(=O)[C@@H](CS)C)[C@H](C([O-])=O)CC2)C	[#6](=[#8])-[#7]1-[#6@@H]-[#6]-[#6]-[#6@@H]-1_10	1	false	SAVI-Space-2024	rxn6038_0_a_kill_0	EN300-189055 EN300-331681""	O=C(OC)C1NC(c2ccccc2)CC1	EN300-64925	O=C(O)C(CCC)CCC
SCc1ccc(cc1)COC(=O)C2N(C([O-])=O)C(C([O-])=O)CC2	108	fCSFP4	weighted-fingerprint-similarity	0.799	0.465	rxn6031_0_a_kill_0____EN300-1084730____EN300-1085551	CHEMBL525967	S(c1ccc(cc1)CS[C@@H]2N(C(=O)[C@@H](CS)C)[C@H](C([O-])=O)CC2)C	[#6](=[#8])-[#7]1-[#6@@H]-[#6]-[#6]-[#6@@H]-1_10	1	false	SAVI-Space-2024	rxn6031_0_a_kill_0	EN300-1084730	O=C(OC(C)(C)C)N1C(C(=O)OC(C)(C)C)CCC1C(=O)O	EN300-1085551	SCc1ccc(cc1)CO
S(Cc1ccc(NC(=O)C2N(C([O-])=O)C(C([O-])=O)CC2)cc1)CC	109	fCSFP4	weighted-fingerprint-similarity	0.798	0.475	rxn6038_0_a_kill_0____EN300-247232____EN300-1084730	CHEMBL525967	S(c1ccc(cc1)CS[C@@H]2N(C(=O)[C@@H](CS)C)[C@H](C([O-])=O)CC2)C	[#6](=[#8])-[#7]1-[#6@@H]-[#6]-[#6]-[#6@@H]-1_10	1	false	SAVI-Space-2024	rxn6038_0_a_kill_0	EN300-247232	S(Cc1ccc(N)cc1)CC	EN300-1084730	O=C(OC(C)(C)C)N1C(C(=O)OC(C)(C)C)CCC1C(=O)O
S(c1ccc(cc1)CCOC(=O)C2N(C([O-])=O)C(C(=O)OCC)CC2)C	110	fCSFP4	weighted-fingerprint-similarity	0.798	0.475	rxn6031_0_a_kill_0____EN300-1655037____EN300-1250420	CHEMBL525967	S(c1ccc(cc1)CS[C@@H]2N(C(=O)[C@@H](CS)C)[C@H](C([O-])=O)CC2)C	[#6](=[#8])-[#7]1-[#6@@H]-[#6]-[#6]-[#6@@H]-1_10	1	false	SAVI-Space-2024	rxn6031_0_a_kill_0	EN300-1655037	O=C(OC(C)(C)C)N1C(C(=O)OCC)CCC1C(=O)O	EN300-1250420	S(c1ccc(cc1)CCO)C
[O-]C(=O)C1N(C(=O)C(CC(CC(C)C)C)C)C2C(CC1)CCCC2	111	fCSFP4	weighted-fingerprint-similarity	0.798	0.475	rxn6038_0_a_kill_0____EN300-156948____EN300-7907692	CHEMBL525967	S(c1ccc(cc1)CS[C@@H]2N(C(=O)[C@@H](CS)C)[C@H](C([O-])=O)CC2)C	[#6](=[#8])-[#7]1-[#6@@H]-[#6]-[#6]-[#6@@H]-1_10	1	false	SAVI-Space-2024	rxn6038_0_a_kill_0	EN300-156948	O=C(OC)C1NC2C(CC1)CCCC2	EN300-7907692	O=C(O)C(CC(CC(C)C)C)C
[O-]C(=O)C1N(C(=O)C(CC)C)C(CCC([O-])=O)CC1	112	fCSFP4	weighted-fingerprint-similarity	0.798	0.475	rxn6038_0_a_kill_0____EN300-1726180____EN300-27063	CHEMBL525967	S(c1ccc(cc1)CS[C@@H]2N(C(=O)[C@@H](CS)C)[C@H](C([O-])=O)CC2)C	[#6](=[#8])-[#7]1-[#6@@H]-[#6]-[#6]-[#6@@H]-1_10	1	false	SAVI-Space-2024	rxn6038_0_a_kill_0	EN300-1726180	O=C(OC)C1NC(CCC(=O)OC)CC1	EN300-27063	O=C(O)C(CC)C
[O-]C(=O)C1N(C(=O)C(CCCC(C)C)C)C2C(CC1)CCCC2	113	fCSFP4	weighted-fingerprint-similarity	0.798	0.475	rxn6038_0_a_kill_0____EN300-156948____EN300-1826928	CHEMBL525967	S(c1ccc(cc1)CS[C@@H]2N(C(=O)[C@@H](CS)C)[C@H](C([O-])=O)CC2)C	[#6](=[#8])-[#7]1-[#6@@H]-[#6]-[#6]-[#6@@H]-1_10	1	false	SAVI-Space-2024	rxn6038_0_a_kill_0	EN300-156948	O=C(OC)C1NC2C(CC1)CCCC2	EN300-1826928	O=C(O)C(CCCC(C)C)C
[O-]C(=O)C1N(C(=O)C(CC[NH3+])C)C2C(CC1)CCCC2	114	fCSFP4	weighted-fingerprint-similarity	0.798	0.475	rxn6038_0_a_kill_0____EN300-156948____EN300-107051	CHEMBL525967	S(c1ccc(cc1)CS[C@@H]2N(C(=O)[C@@H](CS)C)[C@H](C([O-])=O)CC2)C	[#6](=[#8])-[#7]1-[#6@@H]-[#6]-[#6]-[#6@@H]-1_10	1	false	SAVI-Space-2024	rxn6038_0_a_kill_0	EN300-156948	O=C(OC)C1NC2C(CC1)CCCC2	EN300-107051	O=C(OC(C)(C)C)NCCC(C(=O)O)C
[O-]C(=O)C1N(C(=O)C(CO)C)C(CCC([O-])=O)CC1	115	fCSFP4	weighted-fingerprint-similarity	0.798	0.475	rxn6038_0_a_kill_0____EN300-1726180____EN300-7640621	CHEMBL525967	S(c1ccc(cc1)CS[C@@H]2N(C(=O)[C@@H](CS)C)[C@H](C([O-])=O)CC2)C	[#6](=[#8])-[#7]1-[#6@@H]-[#6]-[#6]-[#6@@H]-1_10	1	false	SAVI-Space-2024	rxn6038_0_a_kill_0	EN300-1726180	O=C(OC)C1NC(CCC(=O)OC)CC1	EN300-7640621	O=C(OCC(C(=O)O)C)C
[O-]C(=O)C1N(C(=O)C(COC)C)C2C(CC1)CCCC2	116	fCSFP4	weighted-fingerprint-similarity	0.798	0.475	rxn6038_0_a_kill_0____EN300-156948____EN300-69162	CHEMBL525967	S(c1ccc(cc1)CS[C@@H]2N(C(=O)[C@@H](CS)C)[C@H](C([O-])=O)CC2)C	[#6](=[#8])-[#7]1-[#6@@H]-[#6]-[#6]-[#6@@H]-1_10	1	false	SAVI-Space-2024	rxn6038_0_a_kill_0	EN300-156948	O=C(OC)C1NC2C(CC1)CCCC2	EN300-69162	O=C(O)C(COC)C
[O-]C(=O)N1C(C([O-])=O)CCC1C(=O)Nc2ccc(cc2)CC(C)C	117	fCSFP4	weighted-fingerprint-similarity	0.798	0.475	rxn6038_0_a_kill_0____EN300-112945____EN300-1084730	CHEMBL525967	S(c1ccc(cc1)CS[C@@H]2N(C(=O)[C@@H](CS)C)[C@H](C([O-])=O)CC2)C	[#6](=[#8])-[#7]1-[#6@@H]-[#6]-[#6]-[#6@@H]-1_10	1	false	SAVI-Space-2024	rxn6038_0_a_kill_0	EN300-112945	Nc1ccc(cc1)CC(C)C	EN300-1084730	O=C(OC(C)(C)C)N1C(C(=O)OC(C)(C)C)CCC1C(=O)O
S(F)(=O)(=O)CC(C(=O)N1C(c2ccccc2)CCC1C([O-])=O)C	118	fCSFP4	weighted-fingerprint-similarity	0.797	0.496	rxn6038_0_a_kill_0____EN300-189055 EN300-331681"____EN300-27115838"	CHEMBL525967	S(c1ccc(cc1)CS[C@@H]2N(C(=O)[C@@H](CS)C)[C@H](C([O-])=O)CC2)C	[#6](=[#8])-[#7]1-[#6@@H]-[#6]-[#6]-[#6@@H]-1_10	1	false	SAVI-Space-2024	rxn6038_0_a_kill_0	EN300-189055 EN300-331681""	O=C(OC)C1NC(c2ccccc2)CC1	EN300-27115838	S(F)(=O)(=O)CC(C(=O)O)C
S(c1ccc(cc1)CSC(=O)C2N(C([O-])=O)C(C(=O)OCC)CC2)C	119	fCSFP4	weighted-fingerprint-similarity	0.797	0.484	rxn6038_0_a_kill_0____EN300-192190____EN300-1655037	CHEMBL525967	S(c1ccc(cc1)CS[C@@H]2N(C(=O)[C@@H](CS)C)[C@H](C([O-])=O)CC2)C	[#6](=[#8])-[#7]1-[#6@@H]-[#6]-[#6]-[#6@@H]-1_10	1	false	SAVI-Space-2024	rxn6038_0_a_kill_0	EN300-192190	S(c1ccc(cc1)CS)C	EN300-1655037	O=C(OC(C)(C)C)N1C(C(=O)OCC)CCC1C(=O)O
S(c1ccc(cc1)CSC(=O)C2N(C([O-])=O)C(Cc3ccccc3)CC2)C	120	fCSFP4	weighted-fingerprint-similarity	0.797	0.484	rxn6038_0_a_kill_0____EN300-192190____EN300-22874226	CHEMBL525967	S(c1ccc(cc1)CS[C@@H]2N(C(=O)[C@@H](CS)C)[C@H](C([O-])=O)CC2)C	[#6](=[#8])-[#7]1-[#6@@H]-[#6]-[#6]-[#6@@H]-1_10	1	false	SAVI-Space-2024	rxn6038_0_a_kill_0	EN300-192190	S(c1ccc(cc1)CS)C	EN300-22874226	O=C(OC(C)(C)C)N1C(C(=O)O)CCC1Cc2ccccc2
[O-]C(=O)C1N(C(=O)C(CC(C)C)CC)C(c2ccccc2)CC1	121	fCSFP4	weighted-fingerprint-similarity	0.797	0.484	rxn6038_0_a_kill_0____EN300-189055 EN300-331681"____EN300-248918"	CHEMBL525967	S(c1ccc(cc1)CS[C@@H]2N(C(=O)[C@@H](CS)C)[C@H](C([O-])=O)CC2)C	[#6](=[#8])-[#7]1-[#6@@H]-[#6]-[#6]-[#6@@H]-1_10	1	false	SAVI-Space-2024	rxn6038_0_a_kill_0	EN300-189055 EN300-331681""	O=C(OC)C1NC(c2ccccc2)CC1	EN300-248918	O=C(O)C(CC(C)C)CC
S(C(=O)C1N(C([O-])=O)C(C([O-])=O)CC1)Cc2ccc(C#C)cc2	122	fCSFP4	weighted-fingerprint-similarity	0.797	0.470	rxn6038_0_a_kill_0____EN300-1762237____EN300-1084730	CHEMBL525967	S(c1ccc(cc1)CS[C@@H]2N(C(=O)[C@@H](CS)C)[C@H](C([O-])=O)CC2)C	[#6](=[#8])-[#7]1-[#6@@H]-[#6]-[#6]-[#6@@H]-1_10	1	false	SAVI-Space-2024	rxn6038_0_a_kill_0	EN300-1762237	SCc1ccc(C#C)cc1	EN300-1084730	O=C(OC(C)(C)C)N1C(C(=O)OC(C)(C)C)CCC1C(=O)O
S(C(=O)C1N(C([O-])=O)C(C([O-])=O)CC1)Cc2ccc(C#N)cc2	123	fCSFP4	weighted-fingerprint-similarity	0.797	0.470	rxn6038_0_a_kill_0____EN300-181425____EN300-1084730	CHEMBL525967	S(c1ccc(cc1)CS[C@@H]2N(C(=O)[C@@H](CS)C)[C@H](C([O-])=O)CC2)C	[#6](=[#8])-[#7]1-[#6@@H]-[#6]-[#6]-[#6@@H]-1_10	1	false	SAVI-Space-2024	rxn6038_0_a_kill_0	EN300-181425	SCc1ccc(C#N)cc1	EN300-1084730	O=C(OC(C)(C)C)N1C(C(=O)OC(C)(C)C)CCC1C(=O)O
S(c1ccc(C#CC2N(C([O-])=O)C(C([O-])=O)CC2)cc1)C	124	fCSFP4	weighted-fingerprint-similarity	0.797	0.470	rxn2267_0_a_kill_0____EN300-7113986____EN300-85723	CHEMBL525967	S(c1ccc(cc1)CS[C@@H]2N(C(=O)[C@@H](CS)C)[C@H](C([O-])=O)CC2)C	[#6](=[#8])-[#7]1-[#6@@H]-[#6]-[#6]-[#6@@H]-1_10	1	false	SAVI-Space-2024	rxn2267_0_a_kill_0	EN300-7113986	O=C(OC(C)(C)C)N1C(C#C)CCC1C(=O)O	EN300-85723	Brc1ccc(SC)cc1
S(C(=O)C1N(C([O-])=O)C(C([O-])=O)CC1)CCc2ccc(cc2)CCC	125	fCSFP4	weighted-fingerprint-similarity	0.797	0.466	rxn6038_0_a_kill_0____EN300-4299880____EN300-1084730	CHEMBL525967	S(c1ccc(cc1)CS[C@@H]2N(C(=O)[C@@H](CS)C)[C@H](C([O-])=O)CC2)C	[#6](=[#8])-[#7]1-[#6@@H]-[#6]-[#6]-[#6@@H]-1_10	1	false	SAVI-Space-2024	rxn6038_0_a_kill_0	EN300-4299880	SCCc1ccc(cc1)CCC	EN300-1084730	O=C(OC(C)(C)C)N1C(C(=O)OC(C)(C)C)CCC1C(=O)O
S(c1ccc(cc1)C(C)C)C(=O)C2N(C([O-])=O)C(C([O-])=O)CC2	126	fCSFP4	weighted-fingerprint-similarity	0.797	0.466	rxn6038_0_a_kill_0____EN300-26778____EN300-1084730	CHEMBL525967	S(c1ccc(cc1)CS[C@@H]2N(C(=O)[C@@H](CS)C)[C@H](C([O-])=O)CC2)C	[#6](=[#8])-[#7]1-[#6@@H]-[#6]-[#6]-[#6@@H]-1_10	1	false	SAVI-Space-2024	rxn6038_0_a_kill_0	EN300-26778	Sc1ccc(cc1)C(C)C	EN300-1084730	O=C(OC(C)(C)C)N1C(C(=O)OC(C)(C)C)CCC1C(=O)O
S(C(=O)C1N(C([O-])=O)C(C([O-])=O)CC1)CC(C([O-])=O)C	127	fCSFP4	weighted-fingerprint-similarity	0.796	0.461	rxn6038_0_a_kill_0____EN300-78805____EN300-1084730	CHEMBL525967	S(c1ccc(cc1)CS[C@@H]2N(C(=O)[C@@H](CS)C)[C@H](C([O-])=O)CC2)C	[#6](=[#8])-[#7]1-[#6@@H]-[#6]-[#6]-[#6@@H]-1_10	1	false	SAVI-Space-2024	rxn6038_0_a_kill_0	EN300-78805	SCC(C(=O)OC)C	EN300-1084730	O=C(OC(C)(C)C)N1C(C(=O)OC(C)(C)C)CCC1C(=O)O
S(c1ccc(cc1)CSC(=O)C2CC3N(C([O-])=O)C(CC3)C2)C	128	fCSFP4	weighted-fingerprint-similarity	0.796	0.461	rxn6038_0_a_kill_0____EN300-192190____EN300-309192	CHEMBL525967	S(c1ccc(cc1)CS[C@@H]2N(C(=O)[C@@H](CS)C)[C@H](C([O-])=O)CC2)C	[#6](=[#8])-[#7]1-[#6@@H]-[#6]-[#6]-[#6@@H]-1_10	1	false	SAVI-Space-2024	rxn6038_0_a_kill_0	EN300-192190	S(c1ccc(cc1)CS)C	EN300-309192	O=C(OC(C)(C)C)N1C2CCC1CC(C(=O)O)C2
FCC(C(=O)N1C(C([O-])=O)CCC1CCC([O-])=O)C	129	fCSFP4	weighted-fingerprint-similarity	0.795	0.471	rxn6038_0_a_kill_0____EN300-1726180____EN300-307043	CHEMBL525967	S(c1ccc(cc1)CS[C@@H]2N(C(=O)[C@@H](CS)C)[C@H](C([O-])=O)CC2)C	[#6](=[#8])-[#7]1-[#6@@H]-[#6]-[#6]-[#6@@H]-1_10	1	false	SAVI-Space-2024	rxn6038_0_a_kill_0	EN300-1726180	O=C(OC)C1NC(CCC(=O)OC)CC1	EN300-307043	FCC(C(=O)O)C
S(C(=O)C1N(C([O-])=O)C(C([O-])=O)CC1)Cc2ccc(OCC)cc2	130	fCSFP4	weighted-fingerprint-similarity	0.795	0.471	rxn6038_0_a_kill_0____EN300-1289127____EN300-1084730	CHEMBL525967	S(c1ccc(cc1)CS[C@@H]2N(C(=O)[C@@H](CS)C)[C@H](C([O-])=O)CC2)C	[#6](=[#8])-[#7]1-[#6@@H]-[#6]-[#6]-[#6@@H]-1_10	1	false	SAVI-Space-2024	rxn6038_0_a_kill_0	EN300-1289127	SCc1ccc(OCC)cc1	EN300-1084730	O=C(OC(C)(C)C)N1C(C(=O)OC(C)(C)C)CCC1C(=O)O
S(C(=O)C1N(C([O-])=O)C(C([O-])=O)CC1)Cc2ccc([Si](C)(C)C)cc2	131	fCSFP4	weighted-fingerprint-similarity	0.795	0.471	rxn6038_0_a_kill_0____EN300-177046____EN300-1084730	CHEMBL525967	S(c1ccc(cc1)CS[C@@H]2N(C(=O)[C@@H](CS)C)[C@H](C([O-])=O)CC2)C	[#6](=[#8])-[#7]1-[#6@@H]-[#6]-[#6]-[#6@@H]-1_10	1	false	SAVI-Space-2024	rxn6038_0_a_kill_0	EN300-177046	SCc1ccc([Si](C)(C)C)cc1	EN300-1084730	O=C(OC(C)(C)C)N1C(C(=O)OC(C)(C)C)CCC1C(=O)O
S(C(=O)C1N(C([O-])=O)C(C([O-])=O)CC1)Cc2ccc(cc2)C(C)(C)C	132	fCSFP4	weighted-fingerprint-similarity	0.795	0.471	rxn6038_0_a_kill_0____EN300-1288428____EN300-1084730	CHEMBL525967	S(c1ccc(cc1)CS[C@@H]2N(C(=O)[C@@H](CS)C)[C@H](C([O-])=O)CC2)C	[#6](=[#8])-[#7]1-[#6@@H]-[#6]-[#6]-[#6@@H]-1_10	1	false	SAVI-Space-2024	rxn6038_0_a_kill_0	EN300-1288428	SCc1ccc(cc1)C(C)(C)C	EN300-1084730	O=C(OC(C)(C)C)N1C(C(=O)OC(C)(C)C)CCC1C(=O)O
S(Cc1cc(ccc1)CNC(=O)C2N(C([O-])=O)C(C([O-])=O)CC2)C	133	fCSFP4	weighted-fingerprint-similarity	0.795	0.471	rxn6038_0_a_kill_0____EN300-159888____EN300-1084730	CHEMBL525967	S(c1ccc(cc1)CS[C@@H]2N(C(=O)[C@@H](CS)C)[C@H](C([O-])=O)CC2)C	[#6](=[#8])-[#7]1-[#6@@H]-[#6]-[#6]-[#6@@H]-1_10	1	false	SAVI-Space-2024	rxn6038_0_a_kill_0	EN300-159888	S(Cc1cc(ccc1)CN)C	EN300-1084730	O=C(OC(C)(C)C)N1C(C(=O)OC(C)(C)C)CCC1C(=O)O
S(c1ccc(cc1)CNC(=O)C2N(C([O-])=O)C(C(=O)N)CC2)C	134	fCSFP4	weighted-fingerprint-similarity	0.795	0.471	rxn6038_0_a_kill_0____EN300-54196 EN300-156729"____EN300-51686866"	CHEMBL525967	S(c1ccc(cc1)CS[C@@H]2N(C(=O)[C@@H](CS)C)[C@H](C([O-])=O)CC2)C	[#6](=[#8])-[#7]1-[#6@@H]-[#6]-[#6]-[#6@@H]-1_10	1	false	SAVI-Space-2024	rxn6038_0_a_kill_0	EN300-54196 EN300-156729""	S(c1ccc(cc1)CN)C	EN300-51686866	O=C(OC(C)(C)C)N1C(C(=O)O)CCC1C(=O)N
S(c1ccc(cc1)CNC(=O)C2N(C([O-])=O)C(CC2)C)C	135	fCSFP4	weighted-fingerprint-similarity	0.795	0.471	rxn6038_0_a_kill_0____EN300-54196 EN300-156729"____"EN300-1589557 EN300-1071291""	CHEMBL525967	S(c1ccc(cc1)CS[C@@H]2N(C(=O)[C@@H](CS)C)[C@H](C([O-])=O)CC2)C	[#6](=[#8])-[#7]1-[#6@@H]-[#6]-[#6]-[#6@@H]-1_10	1	false	SAVI-Space-2024	rxn6038_0_a_kill_0	EN300-54196 EN300-156729""	S(c1ccc(cc1)CN)C	EN300-1589557 EN300-1071291""	O=C(OC(C)(C)C)N1C(C(=O)O)CCC1C
S(c1ccc(cc1)COC(=O)C2N(C([O-])=O)C(C(=O)N)CC2)C	136	fCSFP4	weighted-fingerprint-similarity	0.795	0.471	rxn6031_0_a_kill_0____EN300-51686866____EN300-69547	CHEMBL525967	S(c1ccc(cc1)CS[C@@H]2N(C(=O)[C@@H](CS)C)[C@H](C([O-])=O)CC2)C	[#6](=[#8])-[#7]1-[#6@@H]-[#6]-[#6]-[#6@@H]-1_10	1	false	SAVI-Space-2024	rxn6031_0_a_kill_0	EN300-51686866	O=C(OC(C)(C)C)N1C(C(=O)O)CCC1C(=O)N	EN300-69547	S(c1ccc(cc1)CO)C
S(c1ccc(cc1)COC(=O)C2N(C([O-])=O)C(CC2)C)C	137	fCSFP4	weighted-fingerprint-similarity	0.795	0.471	rxn6031_0_a_kill_0____EN300-1589557 EN300-1071291"____EN300-69547"	CHEMBL525967	S(c1ccc(cc1)CS[C@@H]2N(C(=O)[C@@H](CS)C)[C@H](C([O-])=O)CC2)C	[#6](=[#8])-[#7]1-[#6@@H]-[#6]-[#6]-[#6@@H]-1_10	1	false	SAVI-Space-2024	rxn6031_0_a_kill_0	EN300-1589557 EN300-1071291""	O=C(OC(C)(C)C)N1C(C(=O)O)CCC1C	EN300-69547	S(c1ccc(cc1)CO)C
[O-]C(=O)C1N(C(=O)C(CC(C)C)C)C(CCC([O-])=O)CC1	138	fCSFP4	weighted-fingerprint-similarity	0.795	0.471	rxn6038_0_a_kill_0____EN300-1726180____EN300-131346	CHEMBL525967	S(c1ccc(cc1)CS[C@@H]2N(C(=O)[C@@H](CS)C)[C@H](C([O-])=O)CC2)C	[#6](=[#8])-[#7]1-[#6@@H]-[#6]-[#6]-[#6@@H]-1_10	1	false	SAVI-Space-2024	rxn6038_0_a_kill_0	EN300-1726180	O=C(OC)C1NC(CCC(=O)OC)CC1	EN300-131346	O=C(O)C(CC(C)C)C
[O-]C(=O)C1N(C(=O)C(C[NH3+])C)C(CCC([O-])=O)CC1	139	fCSFP4	weighted-fingerprint-similarity	0.795	0.471	rxn6038_0_a_kill_0____EN300-1726180____EN300-64773	CHEMBL525967	S(c1ccc(cc1)CS[C@@H]2N(C(=O)[C@@H](CS)C)[C@H](C([O-])=O)CC2)C	[#6](=[#8])-[#7]1-[#6@@H]-[#6]-[#6]-[#6@@H]-1_10	1	false	SAVI-Space-2024	rxn6038_0_a_kill_0	EN300-1726180	O=C(OC)C1NC(CCC(=O)OC)CC1	EN300-64773	O=C(OC(C)(C)C)NCC(C(=O)O)C
FC(C(=O)N1C(c2ccccc2)CCC1C([O-])=O)CC(C)C	140	fCSFP4	weighted-fingerprint-similarity	0.795	0.480	rxn6038_0_a_kill_0____EN300-189055 EN300-331681"____EN300-1218298"	CHEMBL525967	S(c1ccc(cc1)CS[C@@H]2N(C(=O)[C@@H](CS)C)[C@H](C([O-])=O)CC2)C	[#6](=[#8])-[#7]1-[#6@@H]-[#6]-[#6]-[#6@@H]-1_10	1	false	SAVI-Space-2024	rxn6038_0_a_kill_0	EN300-189055 EN300-331681""	O=C(OC)C1NC(c2ccccc2)CC1	EN300-1218298	FC(C(=O)O)CC(C)C
S(Cc1ccccc1)CC(NC(=O)C2N(C([O-])=O)C(C([O-])=O)CC2)C	141	fCSFP4	weighted-fingerprint-similarity	0.795	0.480	rxn6038_0_a_kill_0____EN300-6488249____EN300-1084730	CHEMBL525967	S(c1ccc(cc1)CS[C@@H]2N(C(=O)[C@@H](CS)C)[C@H](C([O-])=O)CC2)C	[#6](=[#8])-[#7]1-[#6@@H]-[#6]-[#6]-[#6@@H]-1_10	1	false	SAVI-Space-2024	rxn6038_0_a_kill_0	EN300-6488249	S(Cc1ccccc1)CC(N)C	EN300-1084730	O=C(OC(C)(C)C)N1C(C(=O)OC(C)(C)C)CCC1C(=O)O
S(c1ccc(cc1)CSC(=O)C2N(C([O-])=O)C(c3ccccc3)CC2)C	142	fCSFP4	weighted-fingerprint-similarity	0.795	0.480	rxn6038_0_a_kill_0____EN300-192190____EN300-210468	CHEMBL525967	S(c1ccc(cc1)CS[C@@H]2N(C(=O)[C@@H](CS)C)[C@H](C([O-])=O)CC2)C	[#6](=[#8])-[#7]1-[#6@@H]-[#6]-[#6]-[#6@@H]-1_10	1	false	SAVI-Space-2024	rxn6038_0_a_kill_0	EN300-192190	S(c1ccc(cc1)CS)C	EN300-210468	O=C(OC(C)(C)C)N1C(c2ccccc2)CCC1C(=O)O
S(c1ccc(cc1)CSC(=O)C2N(C([O-])=O)C3C(CC2)CCCC3)C	143	fCSFP4	weighted-fingerprint-similarity	0.795	0.480	rxn6038_0_a_kill_0____EN300-192190____EN300-96564	CHEMBL525967	S(c1ccc(cc1)CS[C@@H]2N(C(=O)[C@@H](CS)C)[C@H](C([O-])=O)CC2)C	[#6](=[#8])-[#7]1-[#6@@H]-[#6]-[#6]-[#6@@H]-1_10	1	false	SAVI-Space-2024	rxn6038_0_a_kill_0	EN300-192190	S(c1ccc(cc1)CS)C	EN300-96564	O=C(OC(C)(C)C)N1C(C(=O)O)CCC2C1CCCC2
[O-]C(=O)C1N(C(=O)C([NH3+])CC(C)C)C(c2ccccc2)CC1	144	fCSFP4	weighted-fingerprint-similarity	0.795	0.480	rxn6038_0_a_kill_0____EN300-189055 EN300-331681"____EN300-297596"	CHEMBL525967	S(c1ccc(cc1)CS[C@@H]2N(C(=O)[C@@H](CS)C)[C@H](C([O-])=O)CC2)C	[#6](=[#8])-[#7]1-[#6@@H]-[#6]-[#6]-[#6@@H]-1_10	1	false	SAVI-Space-2024	rxn6038_0_a_kill_0	EN300-189055 EN300-331681""	O=C(OC)C1NC(c2ccccc2)CC1	EN300-297596	O=C(O)C(NC(=O)C)CC(C)C
S(C(=O)C1N(C([O-])=O)C(C([O-])=O)CC1)Cc2cc(ccc2)C	145	fCSFP4	weighted-fingerprint-similarity	0.795	0.466	rxn6038_0_a_kill_0____EN300-65303____EN300-1084730	CHEMBL525967	S(c1ccc(cc1)CS[C@@H]2N(C(=O)[C@@H](CS)C)[C@H](C([O-])=O)CC2)C	[#6](=[#8])-[#7]1-[#6@@H]-[#6]-[#6]-[#6@@H]-1_10	1	false	SAVI-Space-2024	rxn6038_0_a_kill_0	EN300-65303	SCc1cc(ccc1)C	EN300-1084730	O=C(OC(C)(C)C)N1C(C(=O)OC(C)(C)C)CCC1C(=O)O
S(C(=O)C1N(C([O-])=O)C(C([O-])=O)CC1)Cc2ccc(Oc3ccccc3)cc2	146	fCSFP4	weighted-fingerprint-similarity	0.795	0.466	rxn6038_0_a_kill_0____EN300-1861062____EN300-1084730	CHEMBL525967	S(c1ccc(cc1)CS[C@@H]2N(C(=O)[C@@H](CS)C)[C@H](C([O-])=O)CC2)C	[#6](=[#8])-[#7]1-[#6@@H]-[#6]-[#6]-[#6@@H]-1_10	1	false	SAVI-Space-2024	rxn6038_0_a_kill_0	EN300-1861062	SCc1ccc(Oc2ccccc2)cc1	EN300-1084730	O=C(OC(C)(C)C)N1C(C(=O)OC(C)(C)C)CCC1C(=O)O
S(c1ccc(F)cc1)C(=O)C2N(C([O-])=O)C(C([O-])=O)CC2	147	fCSFP4	weighted-fingerprint-similarity	0.795	0.451	rxn6038_0_a_kill_0____EN300-20848____EN300-1084730	CHEMBL525967	S(c1ccc(cc1)CS[C@@H]2N(C(=O)[C@@H](CS)C)[C@H](C([O-])=O)CC2)C	[#6](=[#8])-[#7]1-[#6@@H]-[#6]-[#6]-[#6@@H]-1_10	1	false	SAVI-Space-2024	rxn6038_0_a_kill_0	EN300-20848	Sc1ccc(F)cc1	EN300-1084730	O=C(OC(C)(C)C)N1C(C(=O)OC(C)(C)C)CCC1C(=O)O
S(c1ccc(cc1)COC(=O)C2N(C([O-])=O)C(C(=O)OCC)CC2)CC(C)C	148	fCSFP4	weighted-fingerprint-similarity	0.794	0.475	rxn6031_0_a_kill_0____EN300-1655037____EN300-6504339	CHEMBL525967	S(c1ccc(cc1)CS[C@@H]2N(C(=O)[C@@H](CS)C)[C@H](C([O-])=O)CC2)C	[#6](=[#8])-[#7]1-[#6@@H]-[#6]-[#6]-[#6@@H]-1_10	1	false	SAVI-Space-2024	rxn6031_0_a_kill_0	EN300-1655037	O=C(OC(C)(C)C)N1C(C(=O)OCC)CCC1C(=O)O	EN300-6504339	S(c1ccc(cc1)CO)CC(C)C
[O-]C(=O)N1C(C([O-])=O)CCC1Cc2ccccc2	149	fCSFP4	weighted-fingerprint-similarity	0.794	0.446	rxn6038_0_a_kill_0____EN300-19483____EN300-22874226	CHEMBL525967	S(c1ccc(cc1)CS[C@@H]2N(C(=O)[C@@H](CS)C)[C@H](C([O-])=O)CC2)C	[#6](=[#8])-[#7]1-[#6@@H]-[#6]-[#6]-[#6@@H]-1_10	1	false	SAVI-Space-2024	rxn6038_0_a_kill_0	EN300-19483	OCC=C	EN300-22874226	O=C(OC(C)(C)C)N1C(C(=O)O)CCC1Cc2ccccc2
S(c1ccc(cc1)C(CC)C)C(=O)C2N(C([O-])=O)C(C([O-])=O)CC2	150	fCSFP4	weighted-fingerprint-similarity	0.794	0.471	rxn6038_0_a_kill_0____EN300-673730____EN300-1084730	CHEMBL525967	S(c1ccc(cc1)CS[C@@H]2N(C(=O)[C@@H](CS)C)[C@H](C([O-])=O)CC2)C	[#6](=[#8])-[#7]1-[#6@@H]-[#6]-[#6]-[#6@@H]-1_10	1	false	SAVI-Space-2024	rxn6038_0_a_kill_0	EN300-673730	Sc1ccc(cc1)C(CC)C	EN300-1084730	O=C(OC(C)(C)C)N1C(C(=O)OC(C)(C)C)CCC1C(=O)O
S(c1ccc(cc1)C(NC(=O)C2N(C([O-])=O)C(C([O-])=O)CC2)C)C	151	fCSFP4	weighted-fingerprint-similarity	0.794	0.471	rxn6038_0_a_kill_0____EN300-37028____EN300-1084730	CHEMBL525967	S(c1ccc(cc1)CS[C@@H]2N(C(=O)[C@@H](CS)C)[C@H](C([O-])=O)CC2)C	[#6](=[#8])-[#7]1-[#6@@H]-[#6]-[#6]-[#6@@H]-1_10	1	false	SAVI-Space-2024	rxn6038_0_a_kill_0	EN300-37028	S(c1ccc(cc1)C(N)C)C	EN300-1084730	O=C(OC(C)(C)C)N1C(C(=O)OC(C)(C)C)CCC1C(=O)O
S(c1ccc(cc1)C(OC(=O)C2N(C([O-])=O)C(C([O-])=O)CC2)C)C	152	fCSFP4	weighted-fingerprint-similarity	0.794	0.471	rxn6031_0_a_kill_0____EN300-1084730____EN300-89232	CHEMBL525967	S(c1ccc(cc1)CS[C@@H]2N(C(=O)[C@@H](CS)C)[C@H](C([O-])=O)CC2)C	[#6](=[#8])-[#7]1-[#6@@H]-[#6]-[#6]-[#6@@H]-1_10	1	false	SAVI-Space-2024	rxn6031_0_a_kill_0	EN300-1084730	O=C(OC(C)(C)C)N1C(C(=O)OC(C)(C)C)CCC1C(=O)O	EN300-89232	S(c1ccc(cc1)C(O)C)C
S(c1ccc(cc1)COC(=O)C2N(C([O-])=O)C(C([O-])=O)CC2)C(F)F	153	fCSFP4	weighted-fingerprint-similarity	0.794	0.471	rxn6031_0_a_kill_0____EN300-1084730____EN300-40955	CHEMBL525967	S(c1ccc(cc1)CS[C@@H]2N(C(=O)[C@@H](CS)C)[C@H](C([O-])=O)CC2)C	[#6](=[#8])-[#7]1-[#6@@H]-[#6]-[#6]-[#6@@H]-1_10	1	false	SAVI-Space-2024	rxn6031_0_a_kill_0	EN300-1084730	O=C(OC(C)(C)C)N1C(C(=O)OC(C)(C)C)CCC1C(=O)O	EN300-40955	S(c1ccc(cc1)CO)C(F)F
S(c1ccc(cc1)C[NH3+])CCOC(=O)C2N(C([O-])=O)C(C([O-])=O)CC2	154	fCSFP4	weighted-fingerprint-similarity	0.794	0.471	rxn6031_0_a_kill_0____EN300-1084730____EN300-26861113	CHEMBL525967	S(c1ccc(cc1)CS[C@@H]2N(C(=O)[C@@H](CS)C)[C@H](C([O-])=O)CC2)C	[#6](=[#8])-[#7]1-[#6@@H]-[#6]-[#6]-[#6@@H]-1_10	1	false	SAVI-Space-2024	rxn6031_0_a_kill_0	EN300-1084730	O=C(OC(C)(C)C)N1C(C(=O)OC(C)(C)C)CCC1C(=O)O	EN300-26861113	S(c1ccc(cc1)CN)CCO
S(C1CCCC1)Cc2cc(NC(=O)C3N(C([O-])=O)C(C([O-])=O)CC3)ccc2	155	fCSFP4	weighted-fingerprint-similarity	0.793	0.480	rxn6038_0_a_kill_0____EN300-84195____EN300-1084730	CHEMBL525967	S(c1ccc(cc1)CS[C@@H]2N(C(=O)[C@@H](CS)C)[C@H](C([O-])=O)CC2)C	[#6](=[#8])-[#7]1-[#6@@H]-[#6]-[#6]-[#6@@H]-1_10	1	false	SAVI-Space-2024	rxn6038_0_a_kill_0	EN300-84195	S(C1CCCC1)Cc2cc(N)ccc2	EN300-1084730	O=C(OC(C)(C)C)N1C(C(=O)OC(C)(C)C)CCC1C(=O)O
S(C1CCCCC1)Cc2cc(NC(=O)C3N(C([O-])=O)C(C([O-])=O)CC3)ccc2	156	fCSFP4	weighted-fingerprint-similarity	0.793	0.480	rxn6038_0_a_kill_0____EN300-79539____EN300-1084730	CHEMBL525967	S(c1ccc(cc1)CS[C@@H]2N(C(=O)[C@@H](CS)C)[C@H](C([O-])=O)CC2)C	[#6](=[#8])-[#7]1-[#6@@H]-[#6]-[#6]-[#6@@H]-1_10	1	false	SAVI-Space-2024	rxn6038_0_a_kill_0	EN300-79539	S(C1CCCCC1)Cc2cc(N)ccc2	EN300-1084730	O=C(OC(C)(C)C)N1C(C(=O)OC(C)(C)C)CCC1C(=O)O
S(C#C)c1ccc(cc1)COC(=O)C2N(C([O-])=O)C(C([O-])=O)CC2	157	fCSFP4	weighted-fingerprint-similarity	0.793	0.467	rxn6031_0_a_kill_0____EN300-1084730____EN300-174287	CHEMBL525967	S(c1ccc(cc1)CS[C@@H]2N(C(=O)[C@@H](CS)C)[C@H](C([O-])=O)CC2)C	[#6](=[#8])-[#7]1-[#6@@H]-[#6]-[#6]-[#6@@H]-1_10	1	false	SAVI-Space-2024	rxn6031_0_a_kill_0	EN300-1084730	O=C(OC(C)(C)C)N1C(C(=O)OC(C)(C)C)CCC1C(=O)O	EN300-174287	S(C#C)c1ccc(cc1)CO
[O-]C(=O)N1C(C([O-])=O)CCC1C(=O)NCCc2ccc(cc2)CC(C)C	158	fCSFP4	weighted-fingerprint-similarity	0.793	0.467	rxn6038_0_a_kill_0____EN300-6745744____EN300-1084730	CHEMBL525967	S(c1ccc(cc1)CS[C@@H]2N(C(=O)[C@@H](CS)C)[C@H](C([O-])=O)CC2)C	[#6](=[#8])-[#7]1-[#6@@H]-[#6]-[#6]-[#6@@H]-1_10	1	false	SAVI-Space-2024	rxn6038_0_a_kill_0	EN300-6745744	NCCc1ccc(cc1)CC(C)C	EN300-1084730	O=C(OC(C)(C)C)N1C(C(=O)OC(C)(C)C)CCC1C(=O)O
[O-]C(=O)N1C(C([O-])=O)CCC1C(=O)NCc2ccc(cc2)CC	159	fCSFP4	weighted-fingerprint-similarity	0.793	0.452	rxn6038_0_a_kill_0____EN300-184079 EN300-33150"____EN300-1084730"	CHEMBL525967	S(c1ccc(cc1)CS[C@@H]2N(C(=O)[C@@H](CS)C)[C@H](C([O-])=O)CC2)C	[#6](=[#8])-[#7]1-[#6@@H]-[#6]-[#6]-[#6@@H]-1_10	1	false	SAVI-Space-2024	rxn6038_0_a_kill_0	EN300-184079 EN300-33150""	NCc1ccc(cc1)CC	EN300-1084730	O=C(OC(C)(C)C)N1C(C(=O)OC(C)(C)C)CCC1C(=O)O
[O-]C(=O)N1C(C([O-])=O)CCC1C(=O)OCc2ccc(cc2)CC	160	fCSFP4	weighted-fingerprint-similarity	0.793	0.452	rxn6031_0_a_kill_0____EN300-1084730____EN300-137199	CHEMBL525967	S(c1ccc(cc1)CS[C@@H]2N(C(=O)[C@@H](CS)C)[C@H](C([O-])=O)CC2)C	[#6](=[#8])-[#7]1-[#6@@H]-[#6]-[#6]-[#6@@H]-1_10	1	false	SAVI-Space-2024	rxn6031_0_a_kill_0	EN300-1084730	O=C(OC(C)(C)C)N1C(C(=O)OC(C)(C)C)CCC1C(=O)O	EN300-137199	OCc1ccc(cc1)CC
[O-]C(=O)N1C(C([O-])=O)CCC1C(=O)OCc2ccc(cc2)COC	161	fCSFP4	weighted-fingerprint-similarity	0.793	0.452	rxn6031_0_a_kill_0____EN300-1084730____EN300-220775	CHEMBL525967	S(c1ccc(cc1)CS[C@@H]2N(C(=O)[C@@H](CS)C)[C@H](C([O-])=O)CC2)C	[#6](=[#8])-[#7]1-[#6@@H]-[#6]-[#6]-[#6@@H]-1_10	1	false	SAVI-Space-2024	rxn6031_0_a_kill_0	EN300-1084730	O=C(OC(C)(C)C)N1C(C(=O)OC(C)(C)C)CCC1C(=O)O	EN300-220775	O(Cc1ccc(cc1)CO)C
S(C(CNC(=O)C1N(C([O-])=O)C(C([O-])=O)CC1)C)Cc2ccccc2	162	fCSFP4	weighted-fingerprint-similarity	0.792	0.476	rxn6038_0_a_kill_0____EN300-6487722____EN300-1084730	CHEMBL525967	S(c1ccc(cc1)CS[C@@H]2N(C(=O)[C@@H](CS)C)[C@H](C([O-])=O)CC2)C	[#6](=[#8])-[#7]1-[#6@@H]-[#6]-[#6]-[#6@@H]-1_10	1	false	SAVI-Space-2024	rxn6038_0_a_kill_0	EN300-6487722	S(C(CN)C)Cc1ccccc1	EN300-1084730	O=C(OC(C)(C)C)N1C(C(=O)OC(C)(C)C)CCC1C(=O)O
S(C(=O)C1N(C([O-])=O)C(C([O-])=O)CC1)CC2=COC=C2	163	fCSFP4	weighted-fingerprint-similarity	0.792	0.458	rxn6038_0_a_kill_0____EN300-1289035____EN300-1084730	CHEMBL525967	S(c1ccc(cc1)CS[C@@H]2N(C(=O)[C@@H](CS)C)[C@H](C([O-])=O)CC2)C	[#6](=[#8])-[#7]1-[#6@@H]-[#6]-[#6]-[#6@@H]-1_10	1	false	SAVI-Space-2024	rxn6038_0_a_kill_0	EN300-1289035	SCC1=COC=C1	EN300-1084730	O=C(OC(C)(C)C)N1C(C(=O)OC(C)(C)C)CCC1C(=O)O
S(C(=O)C1N(C([O-])=O)C(C([O-])=O)CC1)CC2=CSC=C2	164	fCSFP4	weighted-fingerprint-similarity	0.792	0.458	rxn6038_0_a_kill_0____EN300-1288621____EN300-1084730	CHEMBL525967	S(c1ccc(cc1)CS[C@@H]2N(C(=O)[C@@H](CS)C)[C@H](C([O-])=O)CC2)C	[#6](=[#8])-[#7]1-[#6@@H]-[#6]-[#6]-[#6@@H]-1_10	1	false	SAVI-Space-2024	rxn6038_0_a_kill_0	EN300-1288621	S1C=C(C=C1)CS	EN300-1084730	O=C(OC(C)(C)C)N1C(C(=O)OC(C)(C)C)CCC1C(=O)O
S(C(=O)C1N(C([O-])=O)C(C([O-])=O)CC1)CCc2ccc(cc2)CCCC	165	fCSFP4	weighted-fingerprint-similarity	0.792	0.458	rxn6038_0_a_kill_0____EN300-8088836____EN300-1084730	CHEMBL525967	S(c1ccc(cc1)CS[C@@H]2N(C(=O)[C@@H](CS)C)[C@H](C([O-])=O)CC2)C	[#6](=[#8])-[#7]1-[#6@@H]-[#6]-[#6]-[#6@@H]-1_10	1	false	SAVI-Space-2024	rxn6038_0_a_kill_0	EN300-8088836	SCCc1ccc(cc1)CCCC	EN300-1084730	O=C(OC(C)(C)C)N1C(C(=O)OC(C)(C)C)CCC1C(=O)O
S(C#CC)c1ccc(cc1)COC(=O)C2N(C([O-])=O)C(C([O-])=O)CC2	166	fCSFP4	weighted-fingerprint-similarity	0.791	0.467	rxn6031_0_a_kill_0____EN300-1084730____EN300-176079	CHEMBL525967	S(c1ccc(cc1)CS[C@@H]2N(C(=O)[C@@H](CS)C)[C@H](C([O-])=O)CC2)C	[#6](=[#8])-[#7]1-[#6@@H]-[#6]-[#6]-[#6@@H]-1_10	1	false	SAVI-Space-2024	rxn6031_0_a_kill_0	EN300-1084730	O=C(OC(C)(C)C)N1C(C(=O)OC(C)(C)C)CCC1C(=O)O	EN300-176079	S(C#CC)c1ccc(cc1)CO
S(Cc1ccc(N(C(=O)C2N(C([O-])=O)C(C([O-])=O)CC2)C)cc1)C	167	fCSFP4	weighted-fingerprint-similarity	0.791	0.467	rxn6038_0_a_kill_0____EN300-37455094____EN300-1084730	CHEMBL525967	S(c1ccc(cc1)CS[C@@H]2N(C(=O)[C@@H](CS)C)[C@H](C([O-])=O)CC2)C	[#6](=[#8])-[#7]1-[#6@@H]-[#6]-[#6]-[#6@@H]-1_10	1	false	SAVI-Space-2024	rxn6038_0_a_kill_0	EN300-37455094	S(Cc1ccc(NC)cc1)C	EN300-1084730	O=C(OC(C)(C)C)N1C(C(=O)OC(C)(C)C)CCC1C(=O)O
S(c1ccc(cc1)COC(=O)C2N(C([O-])=O)C(C([O-])=O)CC2)CC#C	168	fCSFP4	weighted-fingerprint-similarity	0.791	0.467	rxn6031_0_a_kill_0____EN300-1084730____EN300-173678	CHEMBL525967	S(c1ccc(cc1)CS[C@@H]2N(C(=O)[C@@H](CS)C)[C@H](C([O-])=O)CC2)C	[#6](=[#8])-[#7]1-[#6@@H]-[#6]-[#6]-[#6@@H]-1_10	1	false	SAVI-Space-2024	rxn6031_0_a_kill_0	EN300-1084730	O=C(OC(C)(C)C)N1C(C(=O)OC(C)(C)C)CCC1C(=O)O	EN300-173678	S(c1ccc(cc1)CO)CC#C
S(Cc1cc(NC(=O)C2N(C([O-])=O)C(C([O-])=O)CC2)ccc1)C	169	fCSFP4	weighted-fingerprint-similarity	0.790	0.463	rxn6038_0_a_kill_0____EN300-73739____EN300-1084730	CHEMBL525967	S(c1ccc(cc1)CS[C@@H]2N(C(=O)[C@@H](CS)C)[C@H](C([O-])=O)CC2)C	[#6](=[#8])-[#7]1-[#6@@H]-[#6]-[#6]-[#6@@H]-1_10	1	false	SAVI-Space-2024	rxn6038_0_a_kill_0	EN300-73739	S(Cc1cc(N)ccc1)C	EN300-1084730	O=C(OC(C)(C)C)N1C(C(=O)OC(C)(C)C)CCC1C(=O)O
S(Cc1cc(OC(=O)C2N(C([O-])=O)C(C([O-])=O)CC2)ccc1)C	170	fCSFP4	weighted-fingerprint-similarity	0.790	0.463	rxn7022_0_a_kill_0____EN300-123189____EN300-1084730	CHEMBL525967	S(c1ccc(cc1)CS[C@@H]2N(C(=O)[C@@H](CS)C)[C@H](C([O-])=O)CC2)C	[#6](=[#8])-[#7]1-[#6@@H]-[#6]-[#6]-[#6@@H]-1_10	1	false	SAVI-Space-2024	rxn7022_0_a_kill_0	EN300-123189	S(Cc1cc(ccc1)B(O)O)C	EN300-1084730	O=C(OC(C)(C)C)N1C(C(=O)OC(C)(C)C)CCC1C(=O)O
S(Cc1ccc(cc1)C)CCNC(=O)C2N(C([O-])=O)C(C([O-])=O)CC2	171	fCSFP4	weighted-fingerprint-similarity	0.790	0.463	rxn6038_0_a_kill_0____EN300-13075____EN300-1084730	CHEMBL525967	S(c1ccc(cc1)CS[C@@H]2N(C(=O)[C@@H](CS)C)[C@H](C([O-])=O)CC2)C	[#6](=[#8])-[#7]1-[#6@@H]-[#6]-[#6]-[#6@@H]-1_10	1	false	SAVI-Space-2024	rxn6038_0_a_kill_0	EN300-13075	S(Cc1ccc(cc1)C)CCN	EN300-1084730	O=C(OC(C)(C)C)N1C(C(=O)OC(C)(C)C)CCC1C(=O)O
S(c1ccc(cc1)COC(=O)C2N(C([O-])=O)C(C(=O)OCC)CC2)Cc3ccccc3	172	fCSFP4	weighted-fingerprint-similarity	0.790	0.463	rxn6031_0_a_kill_0____EN300-1655037____EN300-132429	CHEMBL525967	S(c1ccc(cc1)CS[C@@H]2N(C(=O)[C@@H](CS)C)[C@H](C([O-])=O)CC2)C	[#6](=[#8])-[#7]1-[#6@@H]-[#6]-[#6]-[#6@@H]-1_10	1	false	SAVI-Space-2024	rxn6031_0_a_kill_0	EN300-1655037	O=C(OC(C)(C)C)N1C(C(=O)OCC)CCC1C(=O)O	EN300-132429	S(c1ccc(cc1)CO)Cc2ccccc2
[O-]C(=O)N1C(C([O-])=O)CCC1C(=O)Nc2ccc(cc2)CCC(C)C	173	fCSFP4	weighted-fingerprint-similarity	0.790	0.463	rxn6038_0_a_kill_0____EN300-59300____EN300-1084730	CHEMBL525967	S(c1ccc(cc1)CS[C@@H]2N(C(=O)[C@@H](CS)C)[C@H](C([O-])=O)CC2)C	[#6](=[#8])-[#7]1-[#6@@H]-[#6]-[#6]-[#6@@H]-1_10	1	false	SAVI-Space-2024	rxn6038_0_a_kill_0	EN300-59300	Nc1ccc(cc1)CCC(C)C	EN300-1084730	O=C(OC(C)(C)C)N1C(C(=O)OC(C)(C)C)CCC1C(=O)O
[O-]C(=O)N1C(C([O-])=O)CCC1C(=O)OCc2ccc(cc2)CC([NH3+])C	174	fCSFP4	weighted-fingerprint-similarity	0.790	0.463	rxn6031_0_a_kill_0____EN300-1084730____EN300-51372	CHEMBL525967	S(c1ccc(cc1)CS[C@@H]2N(C(=O)[C@@H](CS)C)[C@H](C([O-])=O)CC2)C	[#6](=[#8])-[#7]1-[#6@@H]-[#6]-[#6]-[#6@@H]-1_10	1	false	SAVI-Space-2024	rxn6031_0_a_kill_0	EN300-1084730	O=C(OC(C)(C)C)N1C(C(=O)OC(C)(C)C)CCC1C(=O)O	EN300-51372	O=C(NC(Cc1ccc(cc1)CO)C)C
S(C(=O)C1N(C([O-])=O)C(C([O-])=O)CC1)CCc2ccccc2	175	fCSFP4	weighted-fingerprint-similarity	0.790	0.448	rxn6038_0_a_kill_0____EN300-221555____EN300-1084730	CHEMBL525967	S(c1ccc(cc1)CS[C@@H]2N(C(=O)[C@@H](CS)C)[C@H](C([O-])=O)CC2)C	[#6](=[#8])-[#7]1-[#6@@H]-[#6]-[#6]-[#6@@H]-1_10	1	false	SAVI-Space-2024	rxn6038_0_a_kill_0	EN300-221555	SCCc1ccccc1	EN300-1084730	O=C(OC(C)(C)C)N1C(C(=O)OC(C)(C)C)CCC1C(=O)O
S(c1ccc(OC)cc1)C(=O)C2N(C([O-])=O)C(C([O-])=O)CC2	176	fCSFP4	weighted-fingerprint-similarity	0.790	0.448	rxn6038_0_a_kill_0____EN300-11815____EN300-1084730	CHEMBL525967	S(c1ccc(cc1)CS[C@@H]2N(C(=O)[C@@H](CS)C)[C@H](C([O-])=O)CC2)C	[#6](=[#8])-[#7]1-[#6@@H]-[#6]-[#6]-[#6@@H]-1_10	1	false	SAVI-Space-2024	rxn6038_0_a_kill_0	EN300-11815	Sc1ccc(OC)cc1	EN300-1084730	O=C(OC(C)(C)C)N1C(C(=O)OC(C)(C)C)CCC1C(=O)O
Sc1ccc(cc1)COC(=O)C2N(C([O-])=O)C(C([O-])=O)CC2	177	fCSFP4	weighted-fingerprint-similarity	0.790	0.448	rxn6031_0_a_kill_0____EN300-1084730____EN300-131552	CHEMBL525967	S(c1ccc(cc1)CS[C@@H]2N(C(=O)[C@@H](CS)C)[C@H](C([O-])=O)CC2)C	[#6](=[#8])-[#7]1-[#6@@H]-[#6]-[#6]-[#6@@H]-1_10	1	false	SAVI-Space-2024	rxn6031_0_a_kill_0	EN300-1084730	O=C(OC(C)(C)C)N1C(C(=O)OC(C)(C)C)CCC1C(=O)O	EN300-131552	Sc1ccc(cc1)CO
[O-]C(=O)N1C(C([O-])=O)CCC1C(=O)NCc2ccc(cc2)C	178	fCSFP4	weighted-fingerprint-similarity	0.790	0.448	rxn6038_0_a_kill_0____EN300-16222____EN300-1084730	CHEMBL525967	S(c1ccc(cc1)CS[C@@H]2N(C(=O)[C@@H](CS)C)[C@H](C([O-])=O)CC2)C	[#6](=[#8])-[#7]1-[#6@@H]-[#6]-[#6]-[#6@@H]-1_10	1	false	SAVI-Space-2024	rxn6038_0_a_kill_0	EN300-16222	NCc1ccc(cc1)C	EN300-1084730	O=C(OC(C)(C)C)N1C(C(=O)OC(C)(C)C)CCC1C(=O)O
[O-]C(=O)N1C(C([O-])=O)CCC1C(=O)Nc2ccc(cc2)CC	179	fCSFP4	weighted-fingerprint-similarity	0.790	0.448	rxn6038_0_a_kill_0____EN300-20347____EN300-1084730	CHEMBL525967	S(c1ccc(cc1)CS[C@@H]2N(C(=O)[C@@H](CS)C)[C@H](C([O-])=O)CC2)C	[#6](=[#8])-[#7]1-[#6@@H]-[#6]-[#6]-[#6@@H]-1_10	1	false	SAVI-Space-2024	rxn6038_0_a_kill_0	EN300-20347	Nc1ccc(cc1)CC	EN300-1084730	O=C(OC(C)(C)C)N1C(C(=O)OC(C)(C)C)CCC1C(=O)O
[O-]C(=O)N1C(C([O-])=O)CCC1C(=O)OCc2ccc(cc2)C	180	fCSFP4	weighted-fingerprint-similarity	0.790	0.448	rxn6031_0_a_kill_0____EN300-1084730____EN300-49120	CHEMBL525967	S(c1ccc(cc1)CS[C@@H]2N(C(=O)[C@@H](CS)C)[C@H](C([O-])=O)CC2)C	[#6](=[#8])-[#7]1-[#6@@H]-[#6]-[#6]-[#6@@H]-1_10	1	false	SAVI-Space-2024	rxn6031_0_a_kill_0	EN300-1084730	O=C(OC(C)(C)C)N1C(C(=O)OC(C)(C)C)CCC1C(=O)O	EN300-49120	OCc1ccc(cc1)C
[O-]C(=O)N1C(C([O-])=O)CCC1C(=O)Oc2ccc(cc2)CC	181	fCSFP4	weighted-fingerprint-similarity	0.790	0.448	rxn6038_0_a_kill_0____EN300-20678____EN300-1084730	CHEMBL525967	S(c1ccc(cc1)CS[C@@H]2N(C(=O)[C@@H](CS)C)[C@H](C([O-])=O)CC2)C	[#6](=[#8])-[#7]1-[#6@@H]-[#6]-[#6]-[#6@@H]-1_10	1	false	SAVI-Space-2024	rxn6038_0_a_kill_0	EN300-20678	Oc1ccc(cc1)CC	EN300-1084730	O=C(OC(C)(C)C)N1C(C(=O)OC(C)(C)C)CCC1C(=O)O
S(c1cc(ccc1)CN(C(=O)C2N(C([O-])=O)C(C([O-])=O)CC2)C)C	182	fCSFP4	weighted-fingerprint-similarity	0.790	0.472	rxn6038_0_a_kill_0____EN300-1179810____EN300-1084730	CHEMBL525967	S(c1ccc(cc1)CS[C@@H]2N(C(=O)[C@@H](CS)C)[C@H](C([O-])=O)CC2)C	[#6](=[#8])-[#7]1-[#6@@H]-[#6]-[#6]-[#6@@H]-1_10	1	false	SAVI-Space-2024	rxn6038_0_a_kill_0	EN300-1179810	S(c1cc(ccc1)CNC)C	EN300-1084730	O=C(OC(C)(C)C)N1C(C(=O)OC(C)(C)C)CCC1C(=O)O
S(CCc1ccc(NC(=O)C2N(C([O-])=O)C(C([O-])=O)CC2)cc1)C	183	fCSFP4	weighted-fingerprint-similarity	0.790	0.458	rxn6038_0_a_kill_0____EN300-66843____EN300-1084730	CHEMBL525967	S(c1ccc(cc1)CS[C@@H]2N(C(=O)[C@@H](CS)C)[C@H](C([O-])=O)CC2)C	[#6](=[#8])-[#7]1-[#6@@H]-[#6]-[#6]-[#6@@H]-1_10	1	false	SAVI-Space-2024	rxn6038_0_a_kill_0	EN300-66843	S(CCc1ccc(N)cc1)C	EN300-1084730	O=C(OC(C)(C)C)N1C(C(=O)OC(C)(C)C)CCC1C(=O)O
S(c1ccc(N(C(=O)C2N(C([O-])=O)C(C([O-])=O)CC2)C)cc1)C	184	fCSFP4	weighted-fingerprint-similarity	0.790	0.458	rxn6038_0_a_kill_0____EN300-75890____EN300-1084730	CHEMBL525967	S(c1ccc(cc1)CS[C@@H]2N(C(=O)[C@@H](CS)C)[C@H](C([O-])=O)CC2)C	[#6](=[#8])-[#7]1-[#6@@H]-[#6]-[#6]-[#6@@H]-1_10	1	false	SAVI-Space-2024	rxn6038_0_a_kill_0	EN300-75890	S(c1ccc(NC)cc1)C	EN300-1084730	O=C(OC(C)(C)C)N1C(C(=O)OC(C)(C)C)CCC1C(=O)O
S(c1ccc(cc1)CNC(=O)C2N(C([O-])=O)C3CCC(C2)C3)C	185	fCSFP4	weighted-fingerprint-similarity	0.790	0.458	rxn6038_0_a_kill_0____EN300-54196 EN300-156729"____EN300-45273353"	CHEMBL525967	S(c1ccc(cc1)CS[C@@H]2N(C(=O)[C@@H](CS)C)[C@H](C([O-])=O)CC2)C	[#6](=[#8])-[#7]1-[#6@@H]-[#6]-[#6]-[#6@@H]-1_10	1	false	SAVI-Space-2024	rxn6038_0_a_kill_0	EN300-54196 EN300-156729""	S(c1ccc(cc1)CN)C	EN300-45273353	O=C(OC(C)(C)C)N1C(C(=O)O)CC2CCC1C2
S(c1ccc(cc1)COC(=O)C2N(C([O-])=O)C3CCC(C2)C3)C	186	fCSFP4	weighted-fingerprint-similarity	0.790	0.458	rxn6031_0_a_kill_0____EN300-45273353____EN300-69547	CHEMBL525967	S(c1ccc(cc1)CS[C@@H]2N(C(=O)[C@@H](CS)C)[C@H](C([O-])=O)CC2)C	[#6](=[#8])-[#7]1-[#6@@H]-[#6]-[#6]-[#6@@H]-1_10	1	false	SAVI-Space-2024	rxn6031_0_a_kill_0	EN300-45273353	O=C(OC(C)(C)C)N1C(C(=O)O)CC2CCC1C2	EN300-69547	S(c1ccc(cc1)CO)C
S(C(=O)C1N(C([O-])=O)C(C([O-])=O)CC1)Cc2cc(cc(c2)C)C	187	fCSFP4	weighted-fingerprint-similarity	0.789	0.443	rxn6038_0_a_kill_0____EN300-105366____EN300-1084730	CHEMBL525967	S(c1ccc(cc1)CS[C@@H]2N(C(=O)[C@@H](CS)C)[C@H](C([O-])=O)CC2)C	[#6](=[#8])-[#7]1-[#6@@H]-[#6]-[#6]-[#6@@H]-1_10	1	false	SAVI-Space-2024	rxn6038_0_a_kill_0	EN300-105366	SCc1cc(cc(c1)C)C	EN300-1084730	O=C(OC(C)(C)C)N1C(C(=O)OC(C)(C)C)CCC1C(=O)O
[O-]C(=O)N1C(C([O-])=O)CCC1C(=O)NCc2ccc(cc2)CO	188	fCSFP4	weighted-fingerprint-similarity	0.789	0.443	rxn6038_0_a_kill_0____EN300-39771____EN300-1084730	CHEMBL525967	S(c1ccc(cc1)CS[C@@H]2N(C(=O)[C@@H](CS)C)[C@H](C([O-])=O)CC2)C	[#6](=[#8])-[#7]1-[#6@@H]-[#6]-[#6]-[#6@@H]-1_10	1	false	SAVI-Space-2024	rxn6038_0_a_kill_0	EN300-39771	O(Cc1ccc(cc1)CN)Cc2ccccc2	EN300-1084730	O=C(OC(C)(C)C)N1C(C(=O)OC(C)(C)C)CCC1C(=O)O
[O-]C(=O)N1C(C([O-])=O)CCC1C(=O)OCc2ccc(cc2)CO	189	fCSFP4	weighted-fingerprint-similarity	0.789	0.443	rxn6031_0_a_kill_0____EN300-1084730____EN300-8982545	CHEMBL525967	S(c1ccc(cc1)CS[C@@H]2N(C(=O)[C@@H](CS)C)[C@H](C([O-])=O)CC2)C	[#6](=[#8])-[#7]1-[#6@@H]-[#6]-[#6]-[#6@@H]-1_10	1	false	SAVI-Space-2024	rxn6031_0_a_kill_0	EN300-1084730	O=C(OC(C)(C)C)N1C(C(=O)OC(C)(C)C)CCC1C(=O)O	EN300-8982545	O(C(C)(C)C)Cc1ccc(cc1)CO
S(C(C)C)Cc1ccc(C#CC2N(C([O-])=O)C(C([O-])=O)CC2)cc1	190	fCSFP4	weighted-fingerprint-similarity	0.789	0.468	rxn2267_0_a_kill_0____EN300-7113986____EN300-67143	CHEMBL525967	S(c1ccc(cc1)CS[C@@H]2N(C(=O)[C@@H](CS)C)[C@H](C([O-])=O)CC2)C	[#6](=[#8])-[#7]1-[#6@@H]-[#6]-[#6]-[#6@@H]-1_10	1	false	SAVI-Space-2024	rxn2267_0_a_kill_0	EN300-7113986	O=C(OC(C)(C)C)N1C(C#C)CCC1C(=O)O	EN300-67143	Brc1ccc(cc1)CSC(C)C
S(c1ccc(cc1)C)CC(NC(=O)C2N(C([O-])=O)C(C([O-])=O)CC2)C	191	fCSFP4	weighted-fingerprint-similarity	0.789	0.468	rxn6038_0_a_kill_0____EN300-140748____EN300-1084730	CHEMBL525967	S(c1ccc(cc1)CS[C@@H]2N(C(=O)[C@@H](CS)C)[C@H](C([O-])=O)CC2)C	[#6](=[#8])-[#7]1-[#6@@H]-[#6]-[#6]-[#6@@H]-1_10	1	false	SAVI-Space-2024	rxn6038_0_a_kill_0	EN300-140748	S(c1ccc(cc1)C)CC(N)C	EN300-1084730	O=C(OC(C)(C)C)N1C(C(=O)OC(C)(C)C)CCC1C(=O)O
S(c1ccc(cc1)CNC(=O)C2N(C([O-])=O)C(C(C)C)CC2)C	192	fCSFP4	weighted-fingerprint-similarity	0.789	0.468	rxn6038_0_a_kill_0____EN300-54196 EN300-156729"____EN300-43351151"	CHEMBL525967	S(c1ccc(cc1)CS[C@@H]2N(C(=O)[C@@H](CS)C)[C@H](C([O-])=O)CC2)C	[#6](=[#8])-[#7]1-[#6@@H]-[#6]-[#6]-[#6@@H]-1_10	1	false	SAVI-Space-2024	rxn6038_0_a_kill_0	EN300-54196 EN300-156729""	S(c1ccc(cc1)CN)C	EN300-43351151	O=C(OC(C)(C)C)N1C(C(=O)O)CCC1C(C)C
S(c1ccc(cc1)COC(=O)C2N(C([O-])=O)C(C(C)C)CC2)C	193	fCSFP4	weighted-fingerprint-similarity	0.789	0.468	rxn6031_0_a_kill_0____EN300-43351151____EN300-69547	CHEMBL525967	S(c1ccc(cc1)CS[C@@H]2N(C(=O)[C@@H](CS)C)[C@H](C([O-])=O)CC2)C	[#6](=[#8])-[#7]1-[#6@@H]-[#6]-[#6]-[#6@@H]-1_10	1	false	SAVI-Space-2024	rxn6031_0_a_kill_0	EN300-43351151	O=C(OC(C)(C)C)N1C(C(=O)O)CCC1C(C)C	EN300-69547	S(c1ccc(cc1)CO)C
[O-]C(=O)C(CC(=O)N1C(c2ccccc2)CCC1C([O-])=O)C	194	fCSFP4	weighted-fingerprint-similarity	0.789	0.468	rxn6038_0_a_kill_0____EN300-189055 EN300-331681"____EN300-108413"	CHEMBL525967	S(c1ccc(cc1)CS[C@@H]2N(C(=O)[C@@H](CS)C)[C@H](C([O-])=O)CC2)C	[#6](=[#8])-[#7]1-[#6@@H]-[#6]-[#6]-[#6@@H]-1_10	1	false	SAVI-Space-2024	rxn6038_0_a_kill_0	EN300-189055 EN300-331681""	O=C(OC)C1NC(c2ccccc2)CC1	EN300-108413	O=C(OC)C(CC(=O)O)C
S(C(=O)C1N(C([O-])=O)C(C([O-])=O)CC1)Cc2cc(F)ccc2	195	fCSFP4	weighted-fingerprint-similarity	0.789	0.454	rxn6038_0_a_kill_0____EN300-206229____EN300-1084730	CHEMBL525967	S(c1ccc(cc1)CS[C@@H]2N(C(=O)[C@@H](CS)C)[C@H](C([O-])=O)CC2)C	[#6](=[#8])-[#7]1-[#6@@H]-[#6]-[#6]-[#6@@H]-1_10	1	false	SAVI-Space-2024	rxn6038_0_a_kill_0	EN300-206229	SCc1cc(F)ccc1	EN300-1084730	O=C(OC(C)(C)C)N1C(C(=O)OC(C)(C)C)CCC1C(=O)O
S(c1cc(NC(=O)C2N(C([O-])=O)C(C([O-])=O)CC2)ccc1)C	196	fCSFP4	weighted-fingerprint-similarity	0.789	0.454	rxn6038_0_a_kill_0____EN300-19096____EN300-1084730	CHEMBL525967	S(c1ccc(cc1)CS[C@@H]2N(C(=O)[C@@H](CS)C)[C@H](C([O-])=O)CC2)C	[#6](=[#8])-[#7]1-[#6@@H]-[#6]-[#6]-[#6@@H]-1_10	1	false	SAVI-Space-2024	rxn6038_0_a_kill_0	EN300-19096	S(c1cc(N)ccc1)C	EN300-1084730	O=C(OC(C)(C)C)N1C(C(=O)OC(C)(C)C)CCC1C(=O)O
S(c1cc(OC(=O)C2N(C([O-])=O)C(C([O-])=O)CC2)ccc1)C	197	fCSFP4	weighted-fingerprint-similarity	0.789	0.454	rxn6038_0_a_kill_0____EN300-123625____EN300-1084730	CHEMBL525967	S(c1ccc(cc1)CS[C@@H]2N(C(=O)[C@@H](CS)C)[C@H](C([O-])=O)CC2)C	[#6](=[#8])-[#7]1-[#6@@H]-[#6]-[#6]-[#6@@H]-1_10	1	false	SAVI-Space-2024	rxn6038_0_a_kill_0	EN300-123625	S(c1cc(O)ccc1)C	EN300-1084730	O=C(OC(C)(C)C)N1C(C(=O)OC(C)(C)C)CCC1C(=O)O
S(c1ccc(cc1)CNC(=O)C2N(C([O-])=O)C(C([O-])=O)CCC2)C	198	fCSFP4	weighted-fingerprint-similarity	0.789	0.518	rxn6038_0_a_kill_0____EN300-54196 EN300-156729"____EN300-27101979"	CHEMBL525967	S(c1ccc(cc1)CS[C@@H]2N(C(=O)[C@@H](CS)C)[C@H](C([O-])=O)CC2)C	[#6](=[#8])-[#7]1-[#6@@H]-[#6]-[#6]-[#6@@H]-1_10	1	false	SAVI-Space-2024	rxn6038_0_a_kill_0	EN300-54196 EN300-156729""	S(c1ccc(cc1)CN)C	EN300-27101979	O=C(OC(C)(C)C)N1C(C(=O)OC)CCCC1C(=O)O
S(c1ccc(cc1)COC(=O)C2N(C([O-])=O)C(C([O-])=O)CCC2)C	199	fCSFP4	weighted-fingerprint-similarity	0.789	0.518	rxn6031_0_a_kill_0____EN300-27101979____EN300-69547	CHEMBL525967	S(c1ccc(cc1)CS[C@@H]2N(C(=O)[C@@H](CS)C)[C@H](C([O-])=O)CC2)C	[#6](=[#8])-[#7]1-[#6@@H]-[#6]-[#6]-[#6@@H]-1_10	1	false	SAVI-Space-2024	rxn6031_0_a_kill_0	EN300-27101979	O=C(OC(C)(C)C)N1C(C(=O)OC)CCCC1C(=O)O	EN300-69547	S(c1ccc(cc1)CO)C
S(c1ccncc1)C(=O)C2N(C([O-])=O)C(C([O-])=O)CC2	200	fCSFP4	weighted-fingerprint-similarity	0.789	0.439	rxn6038_0_a_kill_0____EN300-100322____EN300-1084730	CHEMBL525967	S(c1ccc(cc1)CS[C@@H]2N(C(=O)[C@@H](CS)C)[C@H](C([O-])=O)CC2)C	[#6](=[#8])-[#7]1-[#6@@H]-[#6]-[#6]-[#6@@H]-1_10	1	false	SAVI-Space-2024	rxn6038_0_a_kill_0	EN300-100322	Sc1ccncc1	EN300-1084730	O=C(OC(C)(C)C)N1C(C(=O)OC(C)(C)C)CCC1C(=O)O
S(c1cc(ccc1)CNC(=O)C2N(C([O-])=O)C(C([O-])=O)CC2)CC	201	fCSFP4	weighted-fingerprint-similarity	0.788	0.463	rxn6038_0_a_kill_0____EN300-220289____EN300-1084730	CHEMBL525967	S(c1ccc(cc1)CS[C@@H]2N(C(=O)[C@@H](CS)C)[C@H](C([O-])=O)CC2)C	[#6](=[#8])-[#7]1-[#6@@H]-[#6]-[#6]-[#6@@H]-1_10	1	false	SAVI-Space-2024	rxn6038_0_a_kill_0	EN300-220289	S(c1cc(ccc1)CN)CC	EN300-1084730	O=C(OC(C)(C)C)N1C(C(=O)OC(C)(C)C)CCC1C(=O)O
S(c1ccccc1)CC(NC(=O)C2N(C([O-])=O)C(C([O-])=O)CC2)C	202	fCSFP4	weighted-fingerprint-similarity	0.788	0.463	rxn6038_0_a_kill_0____EN300-240371____EN300-1084730	CHEMBL525967	S(c1ccc(cc1)CS[C@@H]2N(C(=O)[C@@H](CS)C)[C@H](C([O-])=O)CC2)C	[#6](=[#8])-[#7]1-[#6@@H]-[#6]-[#6]-[#6@@H]-1_10	1	false	SAVI-Space-2024	rxn6038_0_a_kill_0	EN300-240371	S(c1ccccc1)CC(N)C	EN300-1084730	O=C(OC(C)(C)C)N1C(C(=O)OC(C)(C)C)CCC1C(=O)O
S(c1ccc(cc1)CNC(=O)CCC2N(C([O-])=O)C(C([O-])=O)CC2)C	203	fCSFP4	weighted-fingerprint-similarity	0.788	0.472	rxn6038_0_a_kill_0____EN300-54196 EN300-156729"____EN300-36599840"	CHEMBL525967	S(c1ccc(cc1)CS[C@@H]2N(C(=O)[C@@H](CS)C)[C@H](C([O-])=O)CC2)C	[#6](=[#8])-[#7]1-[#6@@H]-[#6]-[#6]-[#6@@H]-1_10	1	false	SAVI-Space-2024	rxn6038_0_a_kill_0	EN300-54196 EN300-156729""	S(c1ccc(cc1)CN)C	EN300-36599840	O=C(OC(C)(C)C)N1C(C(=O)OC)CCC1CCC(=O)O
S(c1ccc(cc1)COC(=O)CCC2N(C([O-])=O)C(C([O-])=O)CC2)C	204	fCSFP4	weighted-fingerprint-similarity	0.788	0.472	rxn6031_0_a_kill_0____EN300-36599840____EN300-69547	CHEMBL525967	S(c1ccc(cc1)CS[C@@H]2N(C(=O)[C@@H](CS)C)[C@H](C([O-])=O)CC2)C	[#6](=[#8])-[#7]1-[#6@@H]-[#6]-[#6]-[#6@@H]-1_10	1	false	SAVI-Space-2024	rxn6031_0_a_kill_0	EN300-36599840	O=C(OC(C)(C)C)N1C(C(=O)OC)CCC1CCC(=O)O	EN300-69547	S(c1ccc(cc1)CO)C
S(C(=O)C1N(C([O-])=O)C(C([O-])=O)CC1)Cc2ccc(OCCC)cc2	205	fCSFP4	weighted-fingerprint-similarity	0.788	0.459	rxn6038_0_a_kill_0____EN300-1288730____EN300-1084730	CHEMBL525967	S(c1ccc(cc1)CS[C@@H]2N(C(=O)[C@@H](CS)C)[C@H](C([O-])=O)CC2)C	[#6](=[#8])-[#7]1-[#6@@H]-[#6]-[#6]-[#6@@H]-1_10	1	false	SAVI-Space-2024	rxn6038_0_a_kill_0	EN300-1288730	SCc1ccc(OCCC)cc1	EN300-1084730	O=C(OC(C)(C)C)N1C(C(=O)OC(C)(C)C)CCC1C(=O)O
S(c1ccc(cc1)CCNC(=O)C2N(C([O-])=O)C(C(=O)N)CC2)C	206	fCSFP4	weighted-fingerprint-similarity	0.788	0.459	rxn6038_0_a_kill_0____EN300-196408____EN300-51686866	CHEMBL525967	S(c1ccc(cc1)CS[C@@H]2N(C(=O)[C@@H](CS)C)[C@H](C([O-])=O)CC2)C	[#6](=[#8])-[#7]1-[#6@@H]-[#6]-[#6]-[#6@@H]-1_10	1	false	SAVI-Space-2024	rxn6038_0_a_kill_0	EN300-196408	S(c1ccc(cc1)CCN)C	EN300-51686866	O=C(OC(C)(C)C)N1C(C(=O)O)CCC1C(=O)N
S(c1ccc(cc1)CCNC(=O)C2N(C([O-])=O)C(CC2)C)C	207	fCSFP4	weighted-fingerprint-similarity	0.788	0.459	rxn6038_0_a_kill_0____EN300-196408____EN300-1589557 EN300-1071291""	CHEMBL525967	S(c1ccc(cc1)CS[C@@H]2N(C(=O)[C@@H](CS)C)[C@H](C([O-])=O)CC2)C	[#6](=[#8])-[#7]1-[#6@@H]-[#6]-[#6]-[#6@@H]-1_10	1	false	SAVI-Space-2024	rxn6038_0_a_kill_0	EN300-196408	S(c1ccc(cc1)CCN)C	EN300-1589557 EN300-1071291""	O=C(OC(C)(C)C)N1C(C(=O)O)CCC1C
S(c1ccc(cc1)CCOC(=O)C2N(C([O-])=O)C(C(=O)N)CC2)C	208	fCSFP4	weighted-fingerprint-similarity	0.788	0.459	rxn6031_0_a_kill_0____EN300-51686866____EN300-1250420	CHEMBL525967	S(c1ccc(cc1)CS[C@@H]2N(C(=O)[C@@H](CS)C)[C@H](C([O-])=O)CC2)C	[#6](=[#8])-[#7]1-[#6@@H]-[#6]-[#6]-[#6@@H]-1_10	1	false	SAVI-Space-2024	rxn6031_0_a_kill_0	EN300-51686866	O=C(OC(C)(C)C)N1C(C(=O)O)CCC1C(=O)N	EN300-1250420	S(c1ccc(cc1)CCO)C
S(c1ccc(cc1)CCOC(=O)C2N(C([O-])=O)C(CC2)C)C	209	fCSFP4	weighted-fingerprint-similarity	0.788	0.459	rxn6031_0_a_kill_0____EN300-1589557 EN300-1071291"____EN300-1250420"	CHEMBL525967	S(c1ccc(cc1)CS[C@@H]2N(C(=O)[C@@H](CS)C)[C@H](C([O-])=O)CC2)C	[#6](=[#8])-[#7]1-[#6@@H]-[#6]-[#6]-[#6@@H]-1_10	1	false	SAVI-Space-2024	rxn6031_0_a_kill_0	EN300-1589557 EN300-1071291""	O=C(OC(C)(C)C)N1C(C(=O)O)CCC1C	EN300-1250420	S(c1ccc(cc1)CCO)C
[O-]C(=O)N1C(C#Cc2ccc(cc2)CC(C)C)CCC1C([O-])=O	210	fCSFP4	weighted-fingerprint-similarity	0.788	0.459	rxn2267_0_a_kill_0____EN300-7113986____EN300-218643	CHEMBL525967	S(c1ccc(cc1)CS[C@@H]2N(C(=O)[C@@H](CS)C)[C@H](C([O-])=O)CC2)C	[#6](=[#8])-[#7]1-[#6@@H]-[#6]-[#6]-[#6@@H]-1_10	1	false	SAVI-Space-2024	rxn2267_0_a_kill_0	EN300-7113986	O=C(OC(C)(C)C)N1C(C#C)CCC1C(=O)O	EN300-218643	Brc1ccc(cc1)CC(C)C
[O-]C(=O)N1C(C([O-])=O)CCC1C(=O)NCCCc2ccc(cc2)CC(C)C	211	fCSFP4	weighted-fingerprint-similarity	0.788	0.459	rxn6038_0_a_kill_0____EN300-43360397____EN300-1084730	CHEMBL525967	S(c1ccc(cc1)CS[C@@H]2N(C(=O)[C@@H](CS)C)[C@H](C([O-])=O)CC2)C	[#6](=[#8])-[#7]1-[#6@@H]-[#6]-[#6]-[#6@@H]-1_10	1	false	SAVI-Space-2024	rxn6038_0_a_kill_0	EN300-43360397	NCCCc1ccc(cc1)CC(C)C	EN300-1084730	O=C(OC(C)(C)C)N1C(C(=O)OC(C)(C)C)CCC1C(=O)O
[O-]C(=O)N1C(C([O-])=O)CCC1C(=O)OC(Cc2ccc(O)cc2)C	212	fCSFP4	weighted-fingerprint-similarity	0.788	0.459	rxn6031_0_a_kill_0____EN300-1084730____EN300-12441939	CHEMBL525967	S(c1ccc(cc1)CS[C@@H]2N(C(=O)[C@@H](CS)C)[C@H](C([O-])=O)CC2)C	[#6](=[#8])-[#7]1-[#6@@H]-[#6]-[#6]-[#6@@H]-1_10	1	false	SAVI-Space-2024	rxn6031_0_a_kill_0	EN300-1084730	O=C(OC(C)(C)C)N1C(C(=O)OC(C)(C)C)CCC1C(=O)O	EN300-12441939	O(c1ccc(cc1)CC(O)C)Cc2ccccc2
[O-]C(=O)N1C(C([O-])=O)CCC1C(=O)OCCCc2ccc(cc2)CC(C)C	213	fCSFP4	weighted-fingerprint-similarity	0.788	0.459	rxn6031_0_a_kill_0____EN300-1084730____EN300-115576	CHEMBL525967	S(c1ccc(cc1)CS[C@@H]2N(C(=O)[C@@H](CS)C)[C@H](C([O-])=O)CC2)C	[#6](=[#8])-[#7]1-[#6@@H]-[#6]-[#6]-[#6@@H]-1_10	1	false	SAVI-Space-2024	rxn6031_0_a_kill_0	EN300-1084730	O=C(OC(C)(C)C)N1C(C(=O)OC(C)(C)C)CCC1C(=O)O	EN300-115576	OCCCc1ccc(cc1)CC(C)C
S(c1ccccc1)CCSC(=O)C2N(C([O-])=O)C(C([O-])=O)CC2	214	fCSFP4	weighted-fingerprint-similarity	0.788	0.444	rxn6038_0_a_kill_0____EN300-1241135____EN300-1084730	CHEMBL525967	S(c1ccc(cc1)CS[C@@H]2N(C(=O)[C@@H](CS)C)[C@H](C([O-])=O)CC2)C	[#6](=[#8])-[#7]1-[#6@@H]-[#6]-[#6]-[#6@@H]-1_10	1	false	SAVI-Space-2024	rxn6038_0_a_kill_0	EN300-1241135	S(c1ccccc1)CCS	EN300-1084730	O=C(OC(C)(C)C)N1C(C(=O)OC(C)(C)C)CCC1C(=O)O
S(C(=O)C1N(C([O-])=O)C(C([O-])=O)CC1)Cc2ccc([N+]([O-])=O)cc2	215	fCSFP4	weighted-fingerprint-similarity	0.787	0.455	rxn6038_0_a_kill_0____EN300-117436____EN300-1084730	CHEMBL525967	S(c1ccc(cc1)CS[C@@H]2N(C(=O)[C@@H](CS)C)[C@H](C([O-])=O)CC2)C	[#6](=[#8])-[#7]1-[#6@@H]-[#6]-[#6]-[#6@@H]-1_10	1	false	SAVI-Space-2024	rxn6038_0_a_kill_0	EN300-117436	SCc1ccc([N+](=O)O)cc1	EN300-1084730	O=C(OC(C)(C)C)N1C(C(=O)OC(C)(C)C)CCC1C(=O)O
S(c1cc(ccc1)COC(=O)C2N(C([O-])=O)C(C(=O)OCC)CC2)C	216	fCSFP4	weighted-fingerprint-similarity	0.787	0.455	rxn6031_0_a_kill_0____EN300-1655037____EN300-124825	CHEMBL525967	S(c1ccc(cc1)CS[C@@H]2N(C(=O)[C@@H](CS)C)[C@H](C([O-])=O)CC2)C	[#6](=[#8])-[#7]1-[#6@@H]-[#6]-[#6]-[#6@@H]-1_10	1	false	SAVI-Space-2024	rxn6031_0_a_kill_0	EN300-1655037	O=C(OC(C)(C)C)N1C(C(=O)OCC)CCC1C(=O)O	EN300-124825	S(c1cc(ccc1)CO)C
[O-]C(=O)N1C(C([O-])=O)CCC1C(=O)OC(Cc2ccccc2)C	217	fCSFP4	weighted-fingerprint-similarity	0.787	0.455	rxn6031_0_a_kill_0____EN300-1084730____EN300-61929	CHEMBL525967	S(c1ccc(cc1)CS[C@@H]2N(C(=O)[C@@H](CS)C)[C@H](C([O-])=O)CC2)C	[#6](=[#8])-[#7]1-[#6@@H]-[#6]-[#6]-[#6@@H]-1_10	1	false	SAVI-Space-2024	rxn6031_0_a_kill_0	EN300-1084730	O=C(OC(C)(C)C)N1C(C(=O)OC(C)(C)C)CCC1C(=O)O	EN300-61929	OC(Cc1ccccc1)C
BrCc1ccc(cc1)COC(=O)C2N(C([O-])=O)C(C([O-])=O)CC2	218	fCSFP4	weighted-fingerprint-similarity	0.787	0.440	rxn6031_0_a_kill_0____EN300-1084730____EN300-841403	CHEMBL525967	S(c1ccc(cc1)CS[C@@H]2N(C(=O)[C@@H](CS)C)[C@H](C([O-])=O)CC2)C	[#6](=[#8])-[#7]1-[#6@@H]-[#6]-[#6]-[#6@@H]-1_10	1	false	SAVI-Space-2024	rxn6031_0_a_kill_0	EN300-1084730	O=C(OC(C)(C)C)N1C(C(=O)OC(C)(C)C)CCC1C(=O)O	EN300-841403	BrCc1ccc(cc1)CO
ClCc1ccc(cc1)COC(=O)C2N(C([O-])=O)C(C([O-])=O)CC2	219	fCSFP4	weighted-fingerprint-similarity	0.787	0.440	rxn6031_0_a_kill_0____EN300-1084730____EN300-124584	CHEMBL525967	S(c1ccc(cc1)CS[C@@H]2N(C(=O)[C@@H](CS)C)[C@H](C([O-])=O)CC2)C	[#6](=[#8])-[#7]1-[#6@@H]-[#6]-[#6]-[#6@@H]-1_10	1	false	SAVI-Space-2024	rxn6031_0_a_kill_0	EN300-1084730	O=C(OC(C)(C)C)N1C(C(=O)OC(C)(C)C)CCC1C(=O)O	EN300-124584	ClCc1ccc(cc1)CO
FCc1ccc(cc1)CNC(=O)C2N(C([O-])=O)C(C([O-])=O)CC2	220	fCSFP4	weighted-fingerprint-similarity	0.787	0.440	rxn6038_0_a_kill_0____EN300-46375096____EN300-1084730	CHEMBL525967	S(c1ccc(cc1)CS[C@@H]2N(C(=O)[C@@H](CS)C)[C@H](C([O-])=O)CC2)C	[#6](=[#8])-[#7]1-[#6@@H]-[#6]-[#6]-[#6@@H]-1_10	1	false	SAVI-Space-2024	rxn6038_0_a_kill_0	EN300-46375096	FCc1ccc(cc1)CN	EN300-1084730	O=C(OC(C)(C)C)N1C(C(=O)OC(C)(C)C)CCC1C(=O)O
FCc1ccc(cc1)COC(=O)C2N(C([O-])=O)C(C([O-])=O)CC2	221	fCSFP4	weighted-fingerprint-similarity	0.787	0.440	rxn6031_0_a_kill_0____EN300-1084730____EN300-268404	CHEMBL525967	S(c1ccc(cc1)CS[C@@H]2N(C(=O)[C@@H](CS)C)[C@H](C([O-])=O)CC2)C	[#6](=[#8])-[#7]1-[#6@@H]-[#6]-[#6]-[#6@@H]-1_10	1	false	SAVI-Space-2024	rxn6031_0_a_kill_0	EN300-1084730	O=C(OC(C)(C)C)N1C(C(=O)OC(C)(C)C)CCC1C(=O)O	EN300-268404	FCc1ccc(cc1)CO
S(c1ccc(c2ccccc2)cc1)C(=O)C3N(C([O-])=O)C(C([O-])=O)CC3	222	fCSFP4	weighted-fingerprint-similarity	0.787	0.440	rxn6038_0_a_kill_0____EN300-44184____EN300-1084730	CHEMBL525967	S(c1ccc(cc1)CS[C@@H]2N(C(=O)[C@@H](CS)C)[C@H](C([O-])=O)CC2)C	[#6](=[#8])-[#7]1-[#6@@H]-[#6]-[#6]-[#6@@H]-1_10	1	false	SAVI-Space-2024	rxn6038_0_a_kill_0	EN300-44184	Sc1ccc(c2ccccc2)cc1	EN300-1084730	O=C(OC(C)(C)C)N1C(C(=O)OC(C)(C)C)CCC1C(=O)O
S(c1ccc(cc1)C=O)C(=O)C2N(C([O-])=O)C(C([O-])=O)CC2	223	fCSFP4	weighted-fingerprint-similarity	0.787	0.440	rxn6038_0_a_kill_0____EN300-673696____EN300-1084730	CHEMBL525967	S(c1ccc(cc1)CS[C@@H]2N(C(=O)[C@@H](CS)C)[C@H](C([O-])=O)CC2)C	[#6](=[#8])-[#7]1-[#6@@H]-[#6]-[#6]-[#6@@H]-1_10	1	false	SAVI-Space-2024	rxn6038_0_a_kill_0	EN300-673696	Sc1ccc(cc1)C=O	EN300-1084730	O=C(OC(C)(C)C)N1C(C(=O)OC(C)(C)C)CCC1C(=O)O
[O-]C(=O)N1C(C([O-])=O)CCC1C(=O)NCc2ccc(O)cc2	224	fCSFP4	weighted-fingerprint-similarity	0.787	0.440	rxn6038_0_a_kill_0____EN300-208239____EN300-1084730	CHEMBL525967	S(c1ccc(cc1)CS[C@@H]2N(C(=O)[C@@H](CS)C)[C@H](C([O-])=O)CC2)C	[#6](=[#8])-[#7]1-[#6@@H]-[#6]-[#6]-[#6@@H]-1_10	1	false	SAVI-Space-2024	rxn6038_0_a_kill_0	EN300-208239	O(c1ccc(cc1)CN)CC=C	EN300-1084730	O=C(OC(C)(C)C)N1C(C(=O)OC(C)(C)C)CCC1C(=O)O
[O-]C(=O)N1C(C([O-])=O)CCC1C(=O)Nc2ccc(cc2)CO	225	fCSFP4	weighted-fingerprint-similarity	0.787	0.440	rxn6038_0_a_kill_0____EN300-224917____EN300-1084730	CHEMBL525967	S(c1ccc(cc1)CS[C@@H]2N(C(=O)[C@@H](CS)C)[C@H](C([O-])=O)CC2)C	[#6](=[#8])-[#7]1-[#6@@H]-[#6]-[#6]-[#6@@H]-1_10	1	false	SAVI-Space-2024	rxn6038_0_a_kill_0	EN300-224917	O(COC)Cc1ccc(N)cc1	EN300-1084730	O=C(OC(C)(C)C)N1C(C(=O)OC(C)(C)C)CCC1C(=O)O
[O-]C(=O)N1C(C([O-])=O)CCC1C(=O)OCc2ccc(O)cc2	226	fCSFP4	weighted-fingerprint-similarity	0.787	0.440	rxn6031_0_a_kill_0____EN300-1084730____EN300-136940	CHEMBL525967	S(c1ccc(cc1)CS[C@@H]2N(C(=O)[C@@H](CS)C)[C@H](C([O-])=O)CC2)C	[#6](=[#8])-[#7]1-[#6@@H]-[#6]-[#6]-[#6@@H]-1_10	1	false	SAVI-Space-2024	rxn6031_0_a_kill_0	EN300-1084730	O=C(OC(C)(C)C)N1C(C(=O)OC(C)(C)C)CCC1C(=O)O	EN300-136940	O(c1ccc(cc1)CO)CC=C
[O-]C(=O)N1C(C([O-])=O)CCC1C(=O)OCc2ccc(cc2)C[NH3+]	227	fCSFP4	weighted-fingerprint-similarity	0.787	0.440	rxn6031_0_a_kill_0____EN300-1084730____EN300-126834 EN300-262046""	CHEMBL525967	S(c1ccc(cc1)CS[C@@H]2N(C(=O)[C@@H](CS)C)[C@H](C([O-])=O)CC2)C	[#6](=[#8])-[#7]1-[#6@@H]-[#6]-[#6]-[#6@@H]-1_10	1	false	SAVI-Space-2024	rxn6031_0_a_kill_0	EN300-1084730	O=C(OC(C)(C)C)N1C(C(=O)OC(C)(C)C)CCC1C(=O)O	EN300-126834 EN300-262046""	OCc1ccc(cc1)CN
[O-]C(=O)N1C(C([O-])=O)CCC1C(=O)Oc2ccc(cc2)CO	228	fCSFP4	weighted-fingerprint-similarity	0.787	0.440	rxn7022_0_a_kill_0____EN300-7173246____EN300-1084730	CHEMBL525967	S(c1ccc(cc1)CS[C@@H]2N(C(=O)[C@@H](CS)C)[C@H](C([O-])=O)CC2)C	[#6](=[#8])-[#7]1-[#6@@H]-[#6]-[#6]-[#6@@H]-1_10	1	false	SAVI-Space-2024	rxn7022_0_a_kill_0	EN300-7173246	O(Cc1ccc(cc1)B(O)O)Cc2ccccc2	EN300-1084730	O=C(OC(C)(C)C)N1C(C(=O)OC(C)(C)C)CCC1C(=O)O
S(C(=O)C1N(C([O-])=O)C(C([O-])=O)CC1)Cc2cnccc2	229	fCSFP4	weighted-fingerprint-similarity	0.786	0.450	rxn6038_0_a_kill_0____EN300-247906____EN300-1084730	CHEMBL525967	S(c1ccc(cc1)CS[C@@H]2N(C(=O)[C@@H](CS)C)[C@H](C([O-])=O)CC2)C	[#6](=[#8])-[#7]1-[#6@@H]-[#6]-[#6]-[#6@@H]-1_10	1	false	SAVI-Space-2024	rxn6038_0_a_kill_0	EN300-247906	SCc1cnccc1	EN300-1084730	O=C(OC(C)(C)C)N1C(C(=O)OC(C)(C)C)CCC1C(=O)O
S(Cc1ccccc1)CCNC(=O)C2N(C([O-])=O)C(C([O-])=O)CC2	230	fCSFP4	weighted-fingerprint-similarity	0.786	0.450	rxn6038_0_a_kill_0____EN300-13054____EN300-1084730	CHEMBL525967	S(c1ccc(cc1)CS[C@@H]2N(C(=O)[C@@H](CS)C)[C@H](C([O-])=O)CC2)C	[#6](=[#8])-[#7]1-[#6@@H]-[#6]-[#6]-[#6@@H]-1_10	1	false	SAVI-Space-2024	rxn6038_0_a_kill_0	EN300-13054	S(Cc1ccccc1)CCN	EN300-1084730	O=C(OC(C)(C)C)N1C(C(=O)OC(C)(C)C)CCC1C(=O)O
S(c1ccc(OC(C)C)cc1)C(=O)C2N(C([O-])=O)C(C([O-])=O)CC2	231	fCSFP4	weighted-fingerprint-similarity	0.786	0.450	rxn6038_0_a_kill_0____EN300-1270349____EN300-1084730	CHEMBL525967	S(c1ccc(cc1)CS[C@@H]2N(C(=O)[C@@H](CS)C)[C@H](C([O-])=O)CC2)C	[#6](=[#8])-[#7]1-[#6@@H]-[#6]-[#6]-[#6@@H]-1_10	1	false	SAVI-Space-2024	rxn6038_0_a_kill_0	EN300-1270349	Sc1ccc(OC(C)C)cc1	EN300-1084730	O=C(OC(C)(C)C)N1C(C(=O)OC(C)(C)C)CCC1C(=O)O
[O-]C(=O)N1C(C([O-])=O)CCC1C(=O)NCc2ccc(cc2)C(C)C	232	fCSFP4	weighted-fingerprint-similarity	0.786	0.450	rxn6038_0_a_kill_0____EN300-33157____EN300-1084730	CHEMBL525967	S(c1ccc(cc1)CS[C@@H]2N(C(=O)[C@@H](CS)C)[C@H](C([O-])=O)CC2)C	[#6](=[#8])-[#7]1-[#6@@H]-[#6]-[#6]-[#6@@H]-1_10	1	false	SAVI-Space-2024	rxn6038_0_a_kill_0	EN300-33157	NCc1ccc(cc1)C(C)C	EN300-1084730	O=C(OC(C)(C)C)N1C(C(=O)OC(C)(C)C)CCC1C(=O)O
[O-]C(=O)N1C(C([O-])=O)CCC1C(=O)OCc2ccccc2	233	fCSFP4	weighted-fingerprint-similarity	0.786	0.435	rxn6031_0_a_kill_0____EN300-1084730____EN300-20016	CHEMBL525967	S(c1ccc(cc1)CS[C@@H]2N(C(=O)[C@@H](CS)C)[C@H](C([O-])=O)CC2)C	[#6](=[#8])-[#7]1-[#6@@H]-[#6]-[#6]-[#6@@H]-1_10	1	false	SAVI-Space-2024	rxn6031_0_a_kill_0	EN300-1084730	O=C(OC(C)(C)C)N1C(C(=O)OC(C)(C)C)CCC1C(=O)O	EN300-20016	OCc1ccccc1
S(c1ccc(OCC)cc1)C(=O)C2N(C([O-])=O)C(C([O-])=O)CC2	234	fCSFP4	weighted-fingerprint-similarity	0.786	0.445	rxn6038_0_a_kill_0____EN300-23919____EN300-1084730	CHEMBL525967	S(c1ccc(cc1)CS[C@@H]2N(C(=O)[C@@H](CS)C)[C@H](C([O-])=O)CC2)C	[#6](=[#8])-[#7]1-[#6@@H]-[#6]-[#6]-[#6@@H]-1_10	1	false	SAVI-Space-2024	rxn6038_0_a_kill_0	EN300-23919	Sc1ccc(OCC)cc1	EN300-1084730	O=C(OC(C)(C)C)N1C(C(=O)OC(C)(C)C)CCC1C(=O)O
SCc1ccc(C#CC2N(C([O-])=O)C(C([O-])=O)CC2)cc1	235	fCSFP4	weighted-fingerprint-similarity	0.786	0.445	rxn2267_0_a_kill_0____EN300-7113986____EN300-16495	CHEMBL525967	S(c1ccc(cc1)CS[C@@H]2N(C(=O)[C@@H](CS)C)[C@H](C([O-])=O)CC2)C	[#6](=[#8])-[#7]1-[#6@@H]-[#6]-[#6]-[#6@@H]-1_10	1	false	SAVI-Space-2024	rxn2267_0_a_kill_0	EN300-7113986	O=C(OC(C)(C)C)N1C(C#C)CCC1C(=O)O	EN300-16495	Brc1ccc(cc1)CS
S(C1CCOCC1)Cc2cc(NC(=O)C3N(C([O-])=O)C(C([O-])=O)CC3)ccc2	236	fCSFP4	weighted-fingerprint-similarity	0.785	0.469	rxn6038_0_a_kill_0____EN300-79034____EN300-1084730	CHEMBL525967	S(c1ccc(cc1)CS[C@@H]2N(C(=O)[C@@H](CS)C)[C@H](C([O-])=O)CC2)C	[#6](=[#8])-[#7]1-[#6@@H]-[#6]-[#6]-[#6@@H]-1_10	1	false	SAVI-Space-2024	rxn6038_0_a_kill_0	EN300-79034	S(C1CCOCC1)Cc2cc(N)ccc2	EN300-1084730	O=C(OC(C)(C)C)N1C(C(=O)OC(C)(C)C)CCC1C(=O)O
Fc1ccc(cc1)CC(OC(=O)C2N(C([O-])=O)C(C([O-])=O)CC2)C	237	fCSFP4	weighted-fingerprint-similarity	0.785	0.455	rxn6031_0_a_kill_0____EN300-1084730____EN300-1251688	CHEMBL525967	S(c1ccc(cc1)CS[C@@H]2N(C(=O)[C@@H](CS)C)[C@H](C([O-])=O)CC2)C	[#6](=[#8])-[#7]1-[#6@@H]-[#6]-[#6]-[#6@@H]-1_10	1	false	SAVI-Space-2024	rxn6031_0_a_kill_0	EN300-1084730	O=C(OC(C)(C)C)N1C(C(=O)OC(C)(C)C)CCC1C(=O)O	EN300-1251688	Fc1ccc(cc1)CC(O)C
S(c1ccc(cc1)CNC(=O)C2N(C([O-])=O)C(C3CC3)CC2)C	238	fCSFP4	weighted-fingerprint-similarity	0.785	0.455	rxn6038_0_a_kill_0____EN300-54196 EN300-156729"____EN300-262307"	CHEMBL525967	S(c1ccc(cc1)CS[C@@H]2N(C(=O)[C@@H](CS)C)[C@H](C([O-])=O)CC2)C	[#6](=[#8])-[#7]1-[#6@@H]-[#6]-[#6]-[#6@@H]-1_10	1	false	SAVI-Space-2024	rxn6038_0_a_kill_0	EN300-54196 EN300-156729""	S(c1ccc(cc1)CN)C	EN300-262307	O=C(OC(C)(C)C)N1C(C(=O)O)CCC1C2CC2
S(c1ccc(cc1)COC(=O)C2N(C([O-])=O)C(C3CC3)CC2)C	239	fCSFP4	weighted-fingerprint-similarity	0.785	0.455	rxn6031_0_a_kill_0____EN300-262307____EN300-69547	CHEMBL525967	S(c1ccc(cc1)CS[C@@H]2N(C(=O)[C@@H](CS)C)[C@H](C([O-])=O)CC2)C	[#6](=[#8])-[#7]1-[#6@@H]-[#6]-[#6]-[#6@@H]-1_10	1	false	SAVI-Space-2024	rxn6031_0_a_kill_0	EN300-262307	O=C(OC(C)(C)C)N1C(C(=O)O)CCC1C2CC2	EN300-69547	S(c1ccc(cc1)CO)C
[O-]C(=O)N1C(C([O-])=O)CCC1C(=O)OCc2ccc(OCC(C)C)cc2	240	fCSFP4	weighted-fingerprint-similarity	0.785	0.455	rxn6038_0_a_kill_0____EN300-53932____EN300-1084730	CHEMBL525967	S(c1ccc(cc1)CS[C@@H]2N(C(=O)[C@@H](CS)C)[C@H](C([O-])=O)CC2)C	[#6](=[#8])-[#7]1-[#6@@H]-[#6]-[#6]-[#6@@H]-1_10	1	false	SAVI-Space-2024	rxn6038_0_a_kill_0	EN300-53932	O(c1ccc(cc1)CO)CC(C)C	EN300-1084730	O=C(OC(C)(C)C)N1C(C(=O)OC(C)(C)C)CCC1C(=O)O
S(C(=O)C1N(C([O-])=O)C(C(=O)N)CC1)Cc2ccc(cc2)CC	241	fCSFP4	weighted-fingerprint-similarity	0.785	0.441	rxn6038_0_a_kill_0____EN300-1085545____EN300-51686866	CHEMBL525967	S(c1ccc(cc1)CS[C@@H]2N(C(=O)[C@@H](CS)C)[C@H](C([O-])=O)CC2)C	[#6](=[#8])-[#7]1-[#6@@H]-[#6]-[#6]-[#6@@H]-1_10	1	false	SAVI-Space-2024	rxn6038_0_a_kill_0	EN300-1085545	SCc1ccc(cc1)CC	EN300-51686866	O=C(OC(C)(C)C)N1C(C(=O)O)CCC1C(=O)N
S(C(=O)C1N(C([O-])=O)C(C([O-])=O)CC1)CCCc2ccccc2	242	fCSFP4	weighted-fingerprint-similarity	0.785	0.441	rxn6038_0_a_kill_0____EN300-74954____EN300-1084730	CHEMBL525967	S(c1ccc(cc1)CS[C@@H]2N(C(=O)[C@@H](CS)C)[C@H](C([O-])=O)CC2)C	[#6](=[#8])-[#7]1-[#6@@H]-[#6]-[#6]-[#6@@H]-1_10	1	false	SAVI-Space-2024	rxn6038_0_a_kill_0	EN300-74954	SCCCc1ccccc1	EN300-1084730	O=C(OC(C)(C)C)N1C(C(=O)OC(C)(C)C)CCC1C(=O)O
S(C(=O)C1N(C([O-])=O)C(CC1)C)Cc2ccc(cc2)CC	243	fCSFP4	weighted-fingerprint-similarity	0.785	0.441	rxn6038_0_a_kill_0____EN300-1085545____EN300-1589557 EN300-1071291""	CHEMBL525967	S(c1ccc(cc1)CS[C@@H]2N(C(=O)[C@@H](CS)C)[C@H](C([O-])=O)CC2)C	[#6](=[#8])-[#7]1-[#6@@H]-[#6]-[#6]-[#6@@H]-1_10	1	false	SAVI-Space-2024	rxn6038_0_a_kill_0	EN300-1085545	SCc1ccc(cc1)CC	EN300-1589557 EN300-1071291""	O=C(OC(C)(C)C)N1C(C(=O)O)CCC1C
S(c1ccc(N(C)C)cc1)C(=O)C2N(C([O-])=O)C(C([O-])=O)CC2	244	fCSFP4	weighted-fingerprint-similarity	0.785	0.441	rxn6038_0_a_kill_0____EN300-1845881____EN300-1084730	CHEMBL525967	S(c1ccc(cc1)CS[C@@H]2N(C(=O)[C@@H](CS)C)[C@H](C([O-])=O)CC2)C	[#6](=[#8])-[#7]1-[#6@@H]-[#6]-[#6]-[#6@@H]-1_10	1	false	SAVI-Space-2024	rxn6038_0_a_kill_0	EN300-1845881	Sc1ccc(N(C)C)cc1	EN300-1084730	O=C(OC(C)(C)C)N1C(C(=O)OC(C)(C)C)CCC1C(=O)O
[O-]C(=O)N1C(C([O-])=O)CCC1C(=O)NCCc2ccc(cc2)CC	245	fCSFP4	weighted-fingerprint-similarity	0.785	0.441	rxn6038_0_a_kill_0____EN300-80226 EN300-7834586"____EN300-1084730"	CHEMBL525967	S(c1ccc(cc1)CS[C@@H]2N(C(=O)[C@@H](CS)C)[C@H](C([O-])=O)CC2)C	[#6](=[#8])-[#7]1-[#6@@H]-[#6]-[#6]-[#6@@H]-1_10	1	false	SAVI-Space-2024	rxn6038_0_a_kill_0	EN300-80226 EN300-7834586""	NCCc1ccc(cc1)CC	EN300-1084730	O=C(OC(C)(C)C)N1C(C(=O)OC(C)(C)C)CCC1C(=O)O
[O-]C(=O)N1C(C([O-])=O)CCC1C(=O)NCc2ccc(cc2)CCC	246	fCSFP4	weighted-fingerprint-similarity	0.785	0.441	rxn6038_0_a_kill_0____EN300-19291305____EN300-1084730	CHEMBL525967	S(c1ccc(cc1)CS[C@@H]2N(C(=O)[C@@H](CS)C)[C@H](C([O-])=O)CC2)C	[#6](=[#8])-[#7]1-[#6@@H]-[#6]-[#6]-[#6@@H]-1_10	1	false	SAVI-Space-2024	rxn6038_0_a_kill_0	EN300-19291305	NCc1ccc(cc1)CCC	EN300-1084730	O=C(OC(C)(C)C)N1C(C(=O)OC(C)(C)C)CCC1C(=O)O
[O-]C(=O)N1C(C([O-])=O)CCC1C(=O)OCCc2ccc(cc2)CC	247	fCSFP4	weighted-fingerprint-similarity	0.785	0.441	rxn6031_0_a_kill_0____EN300-1084730____EN300-78087	CHEMBL525967	S(c1ccc(cc1)CS[C@@H]2N(C(=O)[C@@H](CS)C)[C@H](C([O-])=O)CC2)C	[#6](=[#8])-[#7]1-[#6@@H]-[#6]-[#6]-[#6@@H]-1_10	1	false	SAVI-Space-2024	rxn6031_0_a_kill_0	EN300-1084730	O=C(OC(C)(C)C)N1C(C(=O)OC(C)(C)C)CCC1C(=O)O	EN300-78087	OCCc1ccc(cc1)CC
[O-]C(=O)N1C(C([O-])=O)CCC1C(=O)OCCc2ccc(cc2)CCC	248	fCSFP4	weighted-fingerprint-similarity	0.785	0.441	rxn6031_0_a_kill_0____EN300-1084730____EN300-1637654	CHEMBL525967	S(c1ccc(cc1)CS[C@@H]2N(C(=O)[C@@H](CS)C)[C@H](C([O-])=O)CC2)C	[#6](=[#8])-[#7]1-[#6@@H]-[#6]-[#6]-[#6@@H]-1_10	1	false	SAVI-Space-2024	rxn6031_0_a_kill_0	EN300-1084730	O=C(OC(C)(C)C)N1C(C(=O)OC(C)(C)C)CCC1C(=O)O	EN300-1637654	OCCc1ccc(cc1)CCC
[O-]C(=O)N1C(C([O-])=O)CCC1C(=O)OCc2ccc(cc2)CCC	249	fCSFP4	weighted-fingerprint-similarity	0.785	0.441	rxn6031_0_a_kill_0____EN300-1084730____EN300-127673	CHEMBL525967	S(c1ccc(cc1)CS[C@@H]2N(C(=O)[C@@H](CS)C)[C@H](C([O-])=O)CC2)C	[#6](=[#8])-[#7]1-[#6@@H]-[#6]-[#6]-[#6@@H]-1_10	1	false	SAVI-Space-2024	rxn6031_0_a_kill_0	EN300-1084730	O=C(OC(C)(C)C)N1C(C(=O)OC(C)(C)C)CCC1C(=O)O	EN300-127673	OCc1ccc(cc1)CCC
S(c1ncc(cc1)CNC(=O)C2N(C([O-])=O)C(C([O-])=O)CC2)C	250	fCSFP4	weighted-fingerprint-similarity	0.785	0.465	rxn6038_0_a_kill_0____EN300-27148464____EN300-1084730	CHEMBL525967	S(c1ccc(cc1)CS[C@@H]2N(C(=O)[C@@H](CS)C)[C@H](C([O-])=O)CC2)C	[#6](=[#8])-[#7]1-[#6@@H]-[#6]-[#6]-[#6@@H]-1_10	1	false	SAVI-Space-2024	rxn6038_0_a_kill_0	EN300-27148464	S(c1ncc(cc1)CN)C	EN300-1084730	O=C(OC(C)(C)C)N1C(C(=O)OC(C)(C)C)CCC1C(=O)O
S(C(=O)C1N(C([O-])=O)C(C([O-])=O)CC1)Cc2cc(OC)ccc2	251	fCSFP4	weighted-fingerprint-similarity	0.785	0.451	rxn6038_0_a_kill_0____EN300-60645____EN300-1084730	CHEMBL525967	S(c1ccc(cc1)CS[C@@H]2N(C(=O)[C@@H](CS)C)[C@H](C([O-])=O)CC2)C	[#6](=[#8])-[#7]1-[#6@@H]-[#6]-[#6]-[#6@@H]-1_10	1	false	SAVI-Space-2024	rxn6038_0_a_kill_0	EN300-60645	SCc1cc(OC)ccc1	EN300-1084730	O=C(OC(C)(C)C)N1C(C(=O)OC(C)(C)C)CCC1C(=O)O
S(c1ccc(cc1)COC(=O)C2N(C([O-])=O)C(C(=O)OCC)CC2)C(C)C	252	fCSFP4	weighted-fingerprint-similarity	0.785	0.451	rxn6031_0_a_kill_0____EN300-1655037____EN300-136652	CHEMBL525967	S(c1ccc(cc1)CS[C@@H]2N(C(=O)[C@@H](CS)C)[C@H](C([O-])=O)CC2)C	[#6](=[#8])-[#7]1-[#6@@H]-[#6]-[#6]-[#6@@H]-1_10	1	false	SAVI-Space-2024	rxn6031_0_a_kill_0	EN300-1655037	O=C(OC(C)(C)C)N1C(C(=O)OCC)CCC1C(=O)O	EN300-136652	S(c1ccc(cc1)CO)C(C)C
[O-]C(=O)N1C(C([O-])=O)CCC1C(=O)NCC(Cc2ccccc2)C	253	fCSFP4	weighted-fingerprint-similarity	0.785	0.451	rxn6038_0_a_kill_0____EN300-6526658____EN300-1084730	CHEMBL525967	S(c1ccc(cc1)CS[C@@H]2N(C(=O)[C@@H](CS)C)[C@H](C([O-])=O)CC2)C	[#6](=[#8])-[#7]1-[#6@@H]-[#6]-[#6]-[#6@@H]-1_10	1	false	SAVI-Space-2024	rxn6038_0_a_kill_0	EN300-6526658	NCC(Cc1ccccc1)C	EN300-1084730	O=C(OC(C)(C)C)N1C(C(=O)OC(C)(C)C)CCC1C(=O)O
[O-]C(=O)N1C(C([O-])=O)CCC1C(=O)OCC(Cc2ccccc2)C	254	fCSFP4	weighted-fingerprint-similarity	0.785	0.451	rxn6038_0_a_kill_0____EN300-126652____EN300-1084730	CHEMBL525967	S(c1ccc(cc1)CS[C@@H]2N(C(=O)[C@@H](CS)C)[C@H](C([O-])=O)CC2)C	[#6](=[#8])-[#7]1-[#6@@H]-[#6]-[#6]-[#6@@H]-1_10	1	false	SAVI-Space-2024	rxn6038_0_a_kill_0	EN300-126652	OCC(Cc1ccccc1)C	EN300-1084730	O=C(OC(C)(C)C)N1C(C(=O)OC(C)(C)C)CCC1C(=O)O
BrCc1ccc(OC(=O)C2N(C([O-])=O)C(C([O-])=O)CC2)cc1	255	fCSFP4	weighted-fingerprint-similarity	0.784	0.436	rxn7022_0_a_kill_0____EN300-150254____EN300-1084730	CHEMBL525967	S(c1ccc(cc1)CS[C@@H]2N(C(=O)[C@@H](CS)C)[C@H](C([O-])=O)CC2)C	[#6](=[#8])-[#7]1-[#6@@H]-[#6]-[#6]-[#6@@H]-1_10	1	false	SAVI-Space-2024	rxn7022_0_a_kill_0	EN300-150254	BrCc1ccc(cc1)B(O)O	EN300-1084730	O=C(OC(C)(C)C)N1C(C(=O)OC(C)(C)C)CCC1C(=O)O
Brc1ccc(cc1)COC(=O)C2N(C([O-])=O)C(C([O-])=O)CC2	256	fCSFP4	weighted-fingerprint-similarity	0.784	0.436	rxn6031_0_a_kill_0____EN300-1084730____EN300-122917	CHEMBL525967	S(c1ccc(cc1)CS[C@@H]2N(C(=O)[C@@H](CS)C)[C@H](C([O-])=O)CC2)C	[#6](=[#8])-[#7]1-[#6@@H]-[#6]-[#6]-[#6@@H]-1_10	1	false	SAVI-Space-2024	rxn6031_0_a_kill_0	EN300-1084730	O=C(OC(C)(C)C)N1C(C(=O)OC(C)(C)C)CCC1C(=O)O	EN300-122917	Brc1ccc(cc1)CO
Clc1ccc(cc1)COC(=O)C2N(C([O-])=O)C(C([O-])=O)CC2	257	fCSFP4	weighted-fingerprint-similarity	0.784	0.436	rxn6031_0_a_kill_0____EN300-1084730____EN300-20398	CHEMBL525967	S(c1ccc(cc1)CS[C@@H]2N(C(=O)[C@@H](CS)C)[C@H](C([O-])=O)CC2)C	[#6](=[#8])-[#7]1-[#6@@H]-[#6]-[#6]-[#6@@H]-1_10	1	false	SAVI-Space-2024	rxn6031_0_a_kill_0	EN300-1084730	O=C(OC(C)(C)C)N1C(C(=O)OC(C)(C)C)CCC1C(=O)O	EN300-20398	Clc1ccc(cc1)CO
Fc1ccc(cc1)CNC(=O)C2N(C([O-])=O)C(C([O-])=O)CC2	258	fCSFP4	weighted-fingerprint-similarity	0.784	0.436	rxn6038_0_a_kill_0____EN300-16220____EN300-1084730	CHEMBL525967	S(c1ccc(cc1)CS[C@@H]2N(C(=O)[C@@H](CS)C)[C@H](C([O-])=O)CC2)C	[#6](=[#8])-[#7]1-[#6@@H]-[#6]-[#6]-[#6@@H]-1_10	1	false	SAVI-Space-2024	rxn6038_0_a_kill_0	EN300-16220	Fc1ccc(cc1)CN	EN300-1084730	O=C(OC(C)(C)C)N1C(C(=O)OC(C)(C)C)CCC1C(=O)O
Fc1ccc(cc1)COC(=O)C2N(C([O-])=O)C(C([O-])=O)CC2	259	fCSFP4	weighted-fingerprint-similarity	0.784	0.436	rxn6031_0_a_kill_0____EN300-1084730____EN300-20243	CHEMBL525967	S(c1ccc(cc1)CS[C@@H]2N(C(=O)[C@@H](CS)C)[C@H](C([O-])=O)CC2)C	[#6](=[#8])-[#7]1-[#6@@H]-[#6]-[#6]-[#6@@H]-1_10	1	false	SAVI-Space-2024	rxn6031_0_a_kill_0	EN300-1084730	O=C(OC(C)(C)C)N1C(C(=O)OC(C)(C)C)CCC1C(=O)O	EN300-20243	Fc1ccc(cc1)CO
Ic1ccc(cc1)COC(=O)C2N(C([O-])=O)C(C([O-])=O)CC2	260	fCSFP4	weighted-fingerprint-similarity	0.784	0.436	rxn6031_0_a_kill_0____EN300-1084730____EN300-113263	CHEMBL525967	S(c1ccc(cc1)CS[C@@H]2N(C(=O)[C@@H](CS)C)[C@H](C([O-])=O)CC2)C	[#6](=[#8])-[#7]1-[#6@@H]-[#6]-[#6]-[#6@@H]-1_10	1	false	SAVI-Space-2024	rxn6031_0_a_kill_0	EN300-1084730	O=C(OC(C)(C)C)N1C(C(=O)OC(C)(C)C)CCC1C(=O)O	EN300-113263	Ic1ccc(cc1)CO
S(c1ccc(C#N)cc1)C(=O)C2N(C([O-])=O)C(C([O-])=O)CC2	261	fCSFP4	weighted-fingerprint-similarity	0.784	0.436	rxn6038_0_a_kill_0____EN300-45156____EN300-1084730	CHEMBL525967	S(c1ccc(cc1)CS[C@@H]2N(C(=O)[C@@H](CS)C)[C@H](C([O-])=O)CC2)C	[#6](=[#8])-[#7]1-[#6@@H]-[#6]-[#6]-[#6@@H]-1_10	1	false	SAVI-Space-2024	rxn6038_0_a_kill_0	EN300-45156	Sc1ccc(C#N)cc1	EN300-1084730	O=C(OC(C)(C)C)N1C(C(=O)OC(C)(C)C)CCC1C(=O)O
S(c1ccc(cc1)C([O-])=O)C(=O)C2N(C([O-])=O)C(C([O-])=O)CC2	262	fCSFP4	weighted-fingerprint-similarity	0.784	0.436	rxn6038_0_a_kill_0____EN300-28641____EN300-1084730	CHEMBL525967	S(c1ccc(cc1)CS[C@@H]2N(C(=O)[C@@H](CS)C)[C@H](C([O-])=O)CC2)C	[#6](=[#8])-[#7]1-[#6@@H]-[#6]-[#6]-[#6@@H]-1_10	1	false	SAVI-Space-2024	rxn6038_0_a_kill_0	EN300-28641	Sc1ccc(cc1)C(=O)OC	EN300-1084730	O=C(OC(C)(C)C)N1C(C(=O)OC(C)(C)C)CCC1C(=O)O
[O-]C(=O)N1C(C([O-])=O)CCC1C(=O)NCC(C([O-])=O)C	263	fCSFP4	weighted-fingerprint-similarity	0.784	0.436	rxn6038_0_a_kill_0____EN300-64705____EN300-1084730	CHEMBL525967	S(c1ccc(cc1)CS[C@@H]2N(C(=O)[C@@H](CS)C)[C@H](C([O-])=O)CC2)C	[#6](=[#8])-[#7]1-[#6@@H]-[#6]-[#6]-[#6@@H]-1_10	1	false	SAVI-Space-2024	rxn6038_0_a_kill_0	EN300-64705	O=C(OC)C(CN)C	EN300-1084730	O=C(OC(C)(C)C)N1C(C(=O)OC(C)(C)C)CCC1C(=O)O
[O-]C(=O)N1C(C([O-])=O)CCC1C(=O)NCc2ccc(cc2)Cc3ccccc3	264	fCSFP4	weighted-fingerprint-similarity	0.784	0.436	rxn6038_0_a_kill_0____EN300-6732927____EN300-1084730	CHEMBL525967	S(c1ccc(cc1)CS[C@@H]2N(C(=O)[C@@H](CS)C)[C@H](C([O-])=O)CC2)C	[#6](=[#8])-[#7]1-[#6@@H]-[#6]-[#6]-[#6@@H]-1_10	1	false	SAVI-Space-2024	rxn6038_0_a_kill_0	EN300-6732927	NCc1ccc(cc1)Cc2ccccc2	EN300-1084730	O=C(OC(C)(C)C)N1C(C(=O)OC(C)(C)C)CCC1C(=O)O
[O-]C(=O)N1C(C([O-])=O)CCC1C(=O)OCC(C([O-])=O)C	265	fCSFP4	weighted-fingerprint-similarity	0.784	0.436	rxn6038_0_a_kill_0____EN300-64195____EN300-1084730	CHEMBL525967	S(c1ccc(cc1)CS[C@@H]2N(C(=O)[C@@H](CS)C)[C@H](C([O-])=O)CC2)C	[#6](=[#8])-[#7]1-[#6@@H]-[#6]-[#6]-[#6@@H]-1_10	1	false	SAVI-Space-2024	rxn6038_0_a_kill_0	EN300-64195	O=C(OC)C(CO)C	EN300-1084730	O=C(OC(C)(C)C)N1C(C(=O)OC(C)(C)C)CCC1C(=O)O
[O-]C(=O)N1C(C([O-])=O)CCC1C(=O)OCc2ccc(N)cc2	266	fCSFP4	weighted-fingerprint-similarity	0.784	0.436	rxn6031_0_a_kill_0____EN300-1084730____EN300-78340	CHEMBL525967	S(c1ccc(cc1)CS[C@@H]2N(C(=O)[C@@H](CS)C)[C@H](C([O-])=O)CC2)C	[#6](=[#8])-[#7]1-[#6@@H]-[#6]-[#6]-[#6@@H]-1_10	1	false	SAVI-Space-2024	rxn6031_0_a_kill_0	EN300-1084730	O=C(OC(C)(C)C)N1C(C(=O)OC(C)(C)C)CCC1C(=O)O	EN300-78340	OCc1ccc(N)cc1
[O-]C(=O)N1C(C([O-])=O)CCC1C(=O)OCc2ccc(cc2)Cc3ccccc3	267	fCSFP4	weighted-fingerprint-similarity	0.784	0.436	rxn6031_0_a_kill_0____EN300-1084730____EN300-126543	CHEMBL525967	S(c1ccc(cc1)CS[C@@H]2N(C(=O)[C@@H](CS)C)[C@H](C([O-])=O)CC2)C	[#6](=[#8])-[#7]1-[#6@@H]-[#6]-[#6]-[#6@@H]-1_10	1	false	SAVI-Space-2024	rxn6031_0_a_kill_0	EN300-1084730	O=C(OC(C)(C)C)N1C(C(=O)OC(C)(C)C)CCC1C(=O)O	EN300-126543	OCc1ccc(cc1)Cc2ccccc2
S(c1ccc(cc1)COC(=O)C2N(C([O-])=O)C(C(=O)N)CC2)CC(C)C	268	fCSFP4	weighted-fingerprint-similarity	0.784	0.460	rxn6031_0_a_kill_0____EN300-51686866____EN300-6504339	CHEMBL525967	S(c1ccc(cc1)CS[C@@H]2N(C(=O)[C@@H](CS)C)[C@H](C([O-])=O)CC2)C	[#6](=[#8])-[#7]1-[#6@@H]-[#6]-[#6]-[#6@@H]-1_10	1	false	SAVI-Space-2024	rxn6031_0_a_kill_0	EN300-51686866	O=C(OC(C)(C)C)N1C(C(=O)O)CCC1C(=O)N	EN300-6504339	S(c1ccc(cc1)CO)CC(C)C
S(c1ccc(cc1)COC(=O)C2N(C([O-])=O)C(CC2)C)CC(C)C	269	fCSFP4	weighted-fingerprint-similarity	0.784	0.460	rxn6031_0_a_kill_0____EN300-1589557 EN300-1071291"____EN300-6504339"	CHEMBL525967	S(c1ccc(cc1)CS[C@@H]2N(C(=O)[C@@H](CS)C)[C@H](C([O-])=O)CC2)C	[#6](=[#8])-[#7]1-[#6@@H]-[#6]-[#6]-[#6@@H]-1_10	1	false	SAVI-Space-2024	rxn6031_0_a_kill_0	EN300-1589557 EN300-1071291""	O=C(OC(C)(C)C)N1C(C(=O)O)CCC1C	EN300-6504339	S(c1ccc(cc1)CO)CC(C)C
S(c1ccc(cc1)C)CCNC(=O)C2N(C([O-])=O)C(C([O-])=O)CC2	270	fCSFP4	weighted-fingerprint-similarity	0.784	0.446	rxn6038_0_a_kill_0____EN300-13380 EN300-40289"____EN300-1084730"	CHEMBL525967	S(c1ccc(cc1)CS[C@@H]2N(C(=O)[C@@H](CS)C)[C@H](C([O-])=O)CC2)C	[#6](=[#8])-[#7]1-[#6@@H]-[#6]-[#6]-[#6@@H]-1_10	1	false	SAVI-Space-2024	rxn6038_0_a_kill_0	EN300-13380 EN300-40289""	S(c1ccc(cc1)C)CCN	EN300-1084730	O=C(OC(C)(C)C)N1C(C(=O)OC(C)(C)C)CCC1C(=O)O
S(c1ccc(cc1)COC(=O)C2N(C([O-])=O)C(C(=O)OCC)CC2)c3ccccc3	271	fCSFP4	weighted-fingerprint-similarity	0.783	0.442	rxn6031_0_a_kill_0____EN300-1655037____EN300-136854	CHEMBL525967	S(c1ccc(cc1)CS[C@@H]2N(C(=O)[C@@H](CS)C)[C@H](C([O-])=O)CC2)C	[#6](=[#8])-[#7]1-[#6@@H]-[#6]-[#6]-[#6@@H]-1_10	1	false	SAVI-Space-2024	rxn6031_0_a_kill_0	EN300-1655037	O=C(OC(C)(C)C)N1C(C(=O)OCC)CCC1C(=O)O	EN300-136854	S(c1ccc(cc1)CO)c2ccccc2
S(C(=O)C1N(C([O-])=O)C(Cc2ccccc2)CC1)CC(C([O-])=O)C	272	fCSFP4	weighted-fingerprint-similarity	0.783	0.465	rxn6038_0_a_kill_0____EN300-78805____EN300-22874226	CHEMBL525967	S(c1ccc(cc1)CS[C@@H]2N(C(=O)[C@@H](CS)C)[C@H](C([O-])=O)CC2)C	[#6](=[#8])-[#7]1-[#6@@H]-[#6]-[#6]-[#6@@H]-1_10	1	false	SAVI-Space-2024	rxn6038_0_a_kill_0	EN300-78805	SCC(C(=O)OC)C	EN300-22874226	O=C(OC(C)(C)C)N1C(C(=O)O)CCC1Cc2ccccc2
S(c1ccc(cc1)CCNC(=O)CCC2N(C([O-])=O)C(C([O-])=O)CC2)C	273	fCSFP4	weighted-fingerprint-similarity	0.783	0.465	rxn6038_0_a_kill_0____EN300-196408____EN300-36599840	CHEMBL525967	S(c1ccc(cc1)CS[C@@H]2N(C(=O)[C@@H](CS)C)[C@H](C([O-])=O)CC2)C	[#6](=[#8])-[#7]1-[#6@@H]-[#6]-[#6]-[#6@@H]-1_10	1	false	SAVI-Space-2024	rxn6038_0_a_kill_0	EN300-196408	S(c1ccc(cc1)CCN)C	EN300-36599840	O=C(OC(C)(C)C)N1C(C(=O)OC)CCC1CCC(=O)O
S(c1ccc(cc1)CCOC(=O)CCC2N(C([O-])=O)C(C([O-])=O)CC2)C	274	fCSFP4	weighted-fingerprint-similarity	0.783	0.465	rxn6031_0_a_kill_0____EN300-36599840____EN300-1250420	CHEMBL525967	S(c1ccc(cc1)CS[C@@H]2N(C(=O)[C@@H](CS)C)[C@H](C([O-])=O)CC2)C	[#6](=[#8])-[#7]1-[#6@@H]-[#6]-[#6]-[#6@@H]-1_10	1	false	SAVI-Space-2024	rxn6031_0_a_kill_0	EN300-36599840	O=C(OC(C)(C)C)N1C(C(=O)OC)CCC1CCC(=O)O	EN300-1250420	S(c1ccc(cc1)CCO)C
S(c1ccc(cc1)COC2C(OC)N(C([O-])=O)C(C([O-])=O)CC2)C	275	fCSFP4	weighted-fingerprint-similarity	0.783	0.465	rxn6039_0_a_kill_0____EN300-69547____EN300-1664753	CHEMBL525967	S(c1ccc(cc1)CS[C@@H]2N(C(=O)[C@@H](CS)C)[C@H](C([O-])=O)CC2)C	[#6](=[#8])-[#7]1-[#6@@H]-[#6]-[#6]-[#6@@H]-1_10	1	false	SAVI-Space-2024	rxn6039_0_a_kill_0	EN300-69547	S(c1ccc(cc1)CO)C	EN300-1664753	BrC1C(OC)N(C(=O)OC(C)(C)C)C(C(=O)O)CC1
Fc1ccc(cc1)CC(COC(=O)C2N(C([O-])=O)C(C([O-])=O)CC2)C	276	fCSFP4	weighted-fingerprint-similarity	0.783	0.452	rxn6038_0_a_kill_0____EN300-141456____EN300-1084730	CHEMBL525967	S(c1ccc(cc1)CS[C@@H]2N(C(=O)[C@@H](CS)C)[C@H](C([O-])=O)CC2)C	[#6](=[#8])-[#7]1-[#6@@H]-[#6]-[#6]-[#6@@H]-1_10	1	false	SAVI-Space-2024	rxn6038_0_a_kill_0	EN300-141456	Fc1ccc(cc1)CC(CO)C	EN300-1084730	O=C(OC(C)(C)C)N1C(C(=O)OC(C)(C)C)CCC1C(=O)O
S(C(=O)C1N(C([O-])=O)C(C([O-])=O)CC1)Cc2cc(c(cc2)C)C	277	fCSFP4	weighted-fingerprint-similarity	0.783	0.452	rxn6038_0_a_kill_0____EN300-106658____EN300-1084730	CHEMBL525967	S(c1ccc(cc1)CS[C@@H]2N(C(=O)[C@@H](CS)C)[C@H](C([O-])=O)CC2)C	[#6](=[#8])-[#7]1-[#6@@H]-[#6]-[#6]-[#6@@H]-1_10	1	false	SAVI-Space-2024	rxn6038_0_a_kill_0	EN300-106658	SCc1cc(c(cc1)C)C	EN300-1084730	O=C(OC(C)(C)C)N1C(C(=O)OC(C)(C)C)CCC1C(=O)O
S(c1ccc(cc1)C(=O)CNC(=O)C2N(C([O-])=O)C(C([O-])=O)CC2)C	278	fCSFP4	weighted-fingerprint-similarity	0.783	0.452	rxn6038_0_a_kill_0____EN300-24211338____EN300-1084730	CHEMBL525967	S(c1ccc(cc1)CS[C@@H]2N(C(=O)[C@@H](CS)C)[C@H](C([O-])=O)CC2)C	[#6](=[#8])-[#7]1-[#6@@H]-[#6]-[#6]-[#6@@H]-1_10	1	false	SAVI-Space-2024	rxn6038_0_a_kill_0	EN300-24211338	S(c1ccc(cc1)C(=O)CN)C	EN300-1084730	O=C(OC(C)(C)C)N1C(C(=O)OC(C)(C)C)CCC1C(=O)O
S(c1ccc(cc1)CNC(=O)C2N(C([O-])=O)C3C(C3)CC2)C	279	fCSFP4	weighted-fingerprint-similarity	0.783	0.452	rxn6038_0_a_kill_0____EN300-54196 EN300-156729"____EN300-1165326"	CHEMBL525967	S(c1ccc(cc1)CS[C@@H]2N(C(=O)[C@@H](CS)C)[C@H](C([O-])=O)CC2)C	[#6](=[#8])-[#7]1-[#6@@H]-[#6]-[#6]-[#6@@H]-1_10	1	false	SAVI-Space-2024	rxn6038_0_a_kill_0	EN300-54196 EN300-156729""	S(c1ccc(cc1)CN)C	EN300-1165326	O=C(OC(C)(C)C)N1C(C(=O)O)CCC2C1C2
S(c1ccc(cc1)COC(=O)C2N(C([O-])=O)C3C(C3)CC2)C	280	fCSFP4	weighted-fingerprint-similarity	0.783	0.452	rxn6031_0_a_kill_0____EN300-1165326____EN300-69547	CHEMBL525967	S(c1ccc(cc1)CS[C@@H]2N(C(=O)[C@@H](CS)C)[C@H](C([O-])=O)CC2)C	[#6](=[#8])-[#7]1-[#6@@H]-[#6]-[#6]-[#6@@H]-1_10	1	false	SAVI-Space-2024	rxn6031_0_a_kill_0	EN300-1165326	O=C(OC(C)(C)C)N1C(C(=O)O)CCC2C1C2	EN300-69547	S(c1ccc(cc1)CO)C
S(c1ccccc1)C(CNC(=O)C2N(C([O-])=O)C(C([O-])=O)CC2)C	281	fCSFP4	weighted-fingerprint-similarity	0.783	0.452	rxn6038_0_a_kill_0____EN300-93040____EN300-1084730	CHEMBL525967	S(c1ccc(cc1)CS[C@@H]2N(C(=O)[C@@H](CS)C)[C@H](C([O-])=O)CC2)C	[#6](=[#8])-[#7]1-[#6@@H]-[#6]-[#6]-[#6@@H]-1_10	1	false	SAVI-Space-2024	rxn6038_0_a_kill_0	EN300-93040	S(c1ccccc1)C(CN)C	EN300-1084730	O=C(OC(C)(C)C)N1C(C(=O)OC(C)(C)C)CCC1C(=O)O
[O-]C(=O)N1C(C([O-])=O)CCC1C(=O)N(Cc2ccc(cc2)CC(C)C)C	282	fCSFP4	weighted-fingerprint-similarity	0.783	0.452	rxn6038_0_a_kill_0____EN300-37355885____EN300-1084730	CHEMBL525967	S(c1ccc(cc1)CS[C@@H]2N(C(=O)[C@@H](CS)C)[C@H](C([O-])=O)CC2)C	[#6](=[#8])-[#7]1-[#6@@H]-[#6]-[#6]-[#6@@H]-1_10	1	false	SAVI-Space-2024	rxn6038_0_a_kill_0	EN300-37355885	N(Cc1ccc(cc1)CC(C)C)C	EN300-1084730	O=C(OC(C)(C)C)N1C(C(=O)OC(C)(C)C)CCC1C(=O)O
[O-]C(=O)N1C(C([O-])=O)CCC1C(=O)N(Cc2ccc(cc2)CC)CC(C)C	283	fCSFP4	weighted-fingerprint-similarity	0.783	0.452	rxn6038_0_a_kill_0____EN300-167212 EN300-259933"____EN300-1084730"	CHEMBL525967	S(c1ccc(cc1)CS[C@@H]2N(C(=O)[C@@H](CS)C)[C@H](C([O-])=O)CC2)C	[#6](=[#8])-[#7]1-[#6@@H]-[#6]-[#6]-[#6@@H]-1_10	1	false	SAVI-Space-2024	rxn6038_0_a_kill_0	EN300-167212 EN300-259933""	N(Cc1ccc(cc1)CC)CC(C)C	EN300-1084730	O=C(OC(C)(C)C)N1C(C(=O)OC(C)(C)C)CCC1C(=O)O
[O-]C(=O)N1C(C([O-])=O)CCC1C(=O)Nc2ccc(cc2)COCC(C)C	284	fCSFP4	weighted-fingerprint-similarity	0.783	0.452	rxn6038_0_a_kill_0____EN300-269268____EN300-1084730	CHEMBL525967	S(c1ccc(cc1)CS[C@@H]2N(C(=O)[C@@H](CS)C)[C@H](C([O-])=O)CC2)C	[#6](=[#8])-[#7]1-[#6@@H]-[#6]-[#6]-[#6@@H]-1_10	1	false	SAVI-Space-2024	rxn6038_0_a_kill_0	EN300-269268	O(Cc1ccc(N)cc1)CC(C)C	EN300-1084730	O=C(OC(C)(C)C)N1C(C(=O)OC(C)(C)C)CCC1C(=O)O
S(C(=O)C1N(C([O-])=O)C(C(=O)N)CC1)Cc2ccc(cc2)C	285	fCSFP4	weighted-fingerprint-similarity	0.782	0.437	rxn6038_0_a_kill_0____EN300-1085537____EN300-51686866	CHEMBL525967	S(c1ccc(cc1)CS[C@@H]2N(C(=O)[C@@H](CS)C)[C@H](C([O-])=O)CC2)C	[#6](=[#8])-[#7]1-[#6@@H]-[#6]-[#6]-[#6@@H]-1_10	1	false	SAVI-Space-2024	rxn6038_0_a_kill_0	EN300-1085537	SCc1ccc(cc1)C	EN300-51686866	O=C(OC(C)(C)C)N1C(C(=O)O)CCC1C(=O)N
S(C(=O)C1N(C([O-])=O)C(C([O-])=O)CC1)CCCCc2ccccc2	286	fCSFP4	weighted-fingerprint-similarity	0.782	0.437	rxn6038_0_a_kill_0____EN300-142518____EN300-1084730	CHEMBL525967	S(c1ccc(cc1)CS[C@@H]2N(C(=O)[C@@H](CS)C)[C@H](C([O-])=O)CC2)C	[#6](=[#8])-[#7]1-[#6@@H]-[#6]-[#6]-[#6@@H]-1_10	1	false	SAVI-Space-2024	rxn6038_0_a_kill_0	EN300-142518	SCCCCc1ccccc1	EN300-1084730	O=C(OC(C)(C)C)N1C(C(=O)OC(C)(C)C)CCC1C(=O)O
S(C(=O)C1N(C([O-])=O)C(C([O-])=O)CC1)CCc2ccncc2	287	fCSFP4	weighted-fingerprint-similarity	0.782	0.437	rxn6038_0_a_kill_0____EN300-1857409____EN300-1084730	CHEMBL525967	S(c1ccc(cc1)CS[C@@H]2N(C(=O)[C@@H](CS)C)[C@H](C([O-])=O)CC2)C	[#6](=[#8])-[#7]1-[#6@@H]-[#6]-[#6]-[#6@@H]-1_10	1	false	SAVI-Space-2024	rxn6038_0_a_kill_0	EN300-1857409	SCCc1ccncc1	EN300-1084730	O=C(OC(C)(C)C)N1C(C(=O)OC(C)(C)C)CCC1C(=O)O
S(C(=O)C1N(C([O-])=O)C(CC1)C)Cc2ccc(cc2)C	288	fCSFP4	weighted-fingerprint-similarity	0.782	0.437	rxn6038_0_a_kill_0____EN300-1085537____EN300-1589557 EN300-1071291""	CHEMBL525967	S(c1ccc(cc1)CS[C@@H]2N(C(=O)[C@@H](CS)C)[C@H](C([O-])=O)CC2)C	[#6](=[#8])-[#7]1-[#6@@H]-[#6]-[#6]-[#6@@H]-1_10	1	false	SAVI-Space-2024	rxn6038_0_a_kill_0	EN300-1085537	SCc1ccc(cc1)C	EN300-1589557 EN300-1071291""	O=C(OC(C)(C)C)N1C(C(=O)O)CCC1C
S(c1ccc(cc1)C(=O)C)C(=O)C2N(C([O-])=O)C(C([O-])=O)CC2	289	fCSFP4	weighted-fingerprint-similarity	0.782	0.437	rxn6038_0_a_kill_0____EN300-27357____EN300-1084730	CHEMBL525967	S(c1ccc(cc1)CS[C@@H]2N(C(=O)[C@@H](CS)C)[C@H](C([O-])=O)CC2)C	[#6](=[#8])-[#7]1-[#6@@H]-[#6]-[#6]-[#6@@H]-1_10	1	false	SAVI-Space-2024	rxn6038_0_a_kill_0	EN300-27357	Sc1ccc(cc1)C(=O)C	EN300-1084730	O=C(OC(C)(C)C)N1C(C(=O)OC(C)(C)C)CCC1C(=O)O
S(c1ccc(cc1)C(C)(C)C)C(=O)C2N(C([O-])=O)C(C([O-])=O)CC2	290	fCSFP4	weighted-fingerprint-similarity	0.782	0.437	rxn6038_0_a_kill_0____EN300-21572____EN300-1084730	CHEMBL525967	S(c1ccc(cc1)CS[C@@H]2N(C(=O)[C@@H](CS)C)[C@H](C([O-])=O)CC2)C	[#6](=[#8])-[#7]1-[#6@@H]-[#6]-[#6]-[#6@@H]-1_10	1	false	SAVI-Space-2024	rxn6038_0_a_kill_0	EN300-21572	Sc1ccc(cc1)C(C)(C)C	EN300-1084730	O=C(OC(C)(C)C)N1C(C(=O)OC(C)(C)C)CCC1C(=O)O
[O-]C(=O)N1C(C([O-])=O)CCC1C(=O)NCCc2ccc(cc2)C	291	fCSFP4	weighted-fingerprint-similarity	0.782	0.437	rxn6038_0_a_kill_0____EN300-146602 EN300-79125"____EN300-1084730"	CHEMBL525967	S(c1ccc(cc1)CS[C@@H]2N(C(=O)[C@@H](CS)C)[C@H](C([O-])=O)CC2)C	[#6](=[#8])-[#7]1-[#6@@H]-[#6]-[#6]-[#6@@H]-1_10	1	false	SAVI-Space-2024	rxn6038_0_a_kill_0	EN300-146602 EN300-79125""	NCCc1ccc(cc1)C	EN300-1084730	O=C(OC(C)(C)C)N1C(C(=O)OC(C)(C)C)CCC1C(=O)O
[O-]C(=O)N1C(C([O-])=O)CCC1C(=O)NCc2ccc(cc2)COC	292	fCSFP4	weighted-fingerprint-similarity	0.782	0.437	rxn6038_0_a_kill_0____EN300-36071____EN300-1084730	CHEMBL525967	S(c1ccc(cc1)CS[C@@H]2N(C(=O)[C@@H](CS)C)[C@H](C([O-])=O)CC2)C	[#6](=[#8])-[#7]1-[#6@@H]-[#6]-[#6]-[#6@@H]-1_10	1	false	SAVI-Space-2024	rxn6038_0_a_kill_0	EN300-36071	O(Cc1ccc(cc1)CN)C	EN300-1084730	O=C(OC(C)(C)C)N1C(C(=O)OC(C)(C)C)CCC1C(=O)O
[O-]C(=O)N1C(C([O-])=O)CCC1C(=O)Nc2ccc(cc2)CCC	293	fCSFP4	weighted-fingerprint-similarity	0.782	0.437	rxn6038_0_a_kill_0____EN300-21113____EN300-1084730	CHEMBL525967	S(c1ccc(cc1)CS[C@@H]2N(C(=O)[C@@H](CS)C)[C@H](C([O-])=O)CC2)C	[#6](=[#8])-[#7]1-[#6@@H]-[#6]-[#6]-[#6@@H]-1_10	1	false	SAVI-Space-2024	rxn6038_0_a_kill_0	EN300-21113	Nc1ccc(cc1)CCC	EN300-1084730	O=C(OC(C)(C)C)N1C(C(=O)OC(C)(C)C)CCC1C(=O)O
[O-]C(=O)N1C(C([O-])=O)CCC1C(=O)OCCc2ccc(cc2)C	294	fCSFP4	weighted-fingerprint-similarity	0.782	0.437	rxn6031_0_a_kill_0____EN300-1084730____EN300-79135	CHEMBL525967	S(c1ccc(cc1)CS[C@@H]2N(C(=O)[C@@H](CS)C)[C@H](C([O-])=O)CC2)C	[#6](=[#8])-[#7]1-[#6@@H]-[#6]-[#6]-[#6@@H]-1_10	1	false	SAVI-Space-2024	rxn6031_0_a_kill_0	EN300-1084730	O=C(OC(C)(C)C)N1C(C(=O)OC(C)(C)C)CCC1C(=O)O	EN300-79135	OCCc1ccc(cc1)C
[O-]C(=O)N1C(C([O-])=O)CCC1C(=O)OCc2ccc(OC)cc2	295	fCSFP4	weighted-fingerprint-similarity	0.782	0.437	rxn6031_0_a_kill_0____EN300-1084730____EN300-16200	CHEMBL525967	S(c1ccc(cc1)CS[C@@H]2N(C(=O)[C@@H](CS)C)[C@H](C([O-])=O)CC2)C	[#6](=[#8])-[#7]1-[#6@@H]-[#6]-[#6]-[#6@@H]-1_10	1	false	SAVI-Space-2024	rxn6031_0_a_kill_0	EN300-1084730	O=C(OC(C)(C)C)N1C(C(=O)OC(C)(C)C)CCC1C(=O)O	EN300-16200	O(c1ccc(cc1)CO)C
[O-]C(=O)N1C(C([O-])=O)CCC1C(=O)OCc2ccc(cc2)C[NH2+]C	296	fCSFP4	weighted-fingerprint-similarity	0.782	0.437	rxn6031_0_a_kill_0____EN300-1084730____EN300-7853991	CHEMBL525967	S(c1ccc(cc1)CS[C@@H]2N(C(=O)[C@@H](CS)C)[C@H](C([O-])=O)CC2)C	[#6](=[#8])-[#7]1-[#6@@H]-[#6]-[#6]-[#6@@H]-1_10	1	false	SAVI-Space-2024	rxn6031_0_a_kill_0	EN300-1084730	O=C(OC(C)(C)C)N1C(C(=O)OC(C)(C)C)CCC1C(=O)O	EN300-7853991	OCc1ccc(cc1)CNC
[O-]C(=O)N1C(C([O-])=O)CCC1C(=O)Oc2ccc(cc2)CCC	297	fCSFP4	weighted-fingerprint-similarity	0.782	0.437	rxn6038_0_a_kill_0____EN300-64291____EN300-1084730	CHEMBL525967	S(c1ccc(cc1)CS[C@@H]2N(C(=O)[C@@H](CS)C)[C@H](C([O-])=O)CC2)C	[#6](=[#8])-[#7]1-[#6@@H]-[#6]-[#6]-[#6@@H]-1_10	1	false	SAVI-Space-2024	rxn6038_0_a_kill_0	EN300-64291	Oc1ccc(cc1)CCC	EN300-1084730	O=C(OC(C)(C)C)N1C(C(=O)OC(C)(C)C)CCC1C(=O)O
[O-]C(=O)N1C(C([O-])=O)CCC1C(=O)Oc2ccc(cc2)COC	298	fCSFP4	weighted-fingerprint-similarity	0.782	0.437	rxn6038_0_a_kill_0____EN300-1851052____EN300-1084730	CHEMBL525967	S(c1ccc(cc1)CS[C@@H]2N(C(=O)[C@@H](CS)C)[C@H](C([O-])=O)CC2)C	[#6](=[#8])-[#7]1-[#6@@H]-[#6]-[#6]-[#6@@H]-1_10	1	false	SAVI-Space-2024	rxn6038_0_a_kill_0	EN300-1851052	O(Cc1ccc(O)cc1)C	EN300-1084730	O=C(OC(C)(C)C)N1C(C(=O)OC(C)(C)C)CCC1C(=O)O
S(c1ccc(NC(=O)C2N(C([O-])=O)C(C([O-])=O)CC2)cc1)Cc3cnccc3	299	fCSFP4	weighted-fingerprint-similarity	0.782	0.461	rxn6038_0_a_kill_0____EN300-24484____EN300-1084730	CHEMBL525967	S(c1ccc(cc1)CS[C@@H]2N(C(=O)[C@@H](CS)C)[C@H](C([O-])=O)CC2)C	[#6](=[#8])-[#7]1-[#6@@H]-[#6]-[#6]-[#6@@H]-1_10	1	false	SAVI-Space-2024	rxn6038_0_a_kill_0	EN300-24484	S(c1ccc(N)cc1)Cc2cnccc2	EN300-1084730	O=C(OC(C)(C)C)N1C(C(=O)OC(C)(C)C)CCC1C(=O)O
S(c1ccc(cc1)CSC(=O)C2N(C([O-])=O)C(c3ccc(OC)cc3)CC2)C	300	fCSFP4	weighted-fingerprint-similarity	0.782	0.461	rxn6038_0_a_kill_0____EN300-192190____EN300-181847	CHEMBL525967	S(c1ccc(cc1)CS[C@@H]2N(C(=O)[C@@H](CS)C)[C@H](C([O-])=O)CC2)C	[#6](=[#8])-[#7]1-[#6@@H]-[#6]-[#6]-[#6@@H]-1_10	1	false	SAVI-Space-2024	rxn6038_0_a_kill_0	EN300-192190	S(c1ccc(cc1)CS)C	EN300-181847	O=C(OC(C)(C)C)N1C(c2ccc(OC)cc2)CCC1C(=O)O
ClCSCc1ccc(C#CC2N(C([O-])=O)C(C([O-])=O)CC2)cc1	301	fCSFP4	weighted-fingerprint-similarity	0.782	0.447	rxn2267_0_a_kill_0____EN300-7113986____EN300-139103	CHEMBL525967	S(c1ccc(cc1)CS[C@@H]2N(C(=O)[C@@H](CS)C)[C@H](C([O-])=O)CC2)C	[#6](=[#8])-[#7]1-[#6@@H]-[#6]-[#6]-[#6@@H]-1_10	1	false	SAVI-Space-2024	rxn2267_0_a_kill_0	EN300-7113986	O=C(OC(C)(C)C)N1C(C#C)CCC1C(=O)O	EN300-139103	Clc1ccc(cc1)CSCCl
S(c1ccc(cc1)CCNC(=O)C2N(C([O-])=O)C3CCC(C2)C3)C	302	fCSFP4	weighted-fingerprint-similarity	0.782	0.447	rxn6038_0_a_kill_0____EN300-196408____EN300-45273353	CHEMBL525967	S(c1ccc(cc1)CS[C@@H]2N(C(=O)[C@@H](CS)C)[C@H](C([O-])=O)CC2)C	[#6](=[#8])-[#7]1-[#6@@H]-[#6]-[#6]-[#6@@H]-1_10	1	false	SAVI-Space-2024	rxn6038_0_a_kill_0	EN300-196408	S(c1ccc(cc1)CCN)C	EN300-45273353	O=C(OC(C)(C)C)N1C(C(=O)O)CC2CCC1C2
S(c1ccc(cc1)CCOC(=O)C2N(C([O-])=O)C3CCC(C2)C3)C	303	fCSFP4	weighted-fingerprint-similarity	0.782	0.447	rxn6031_0_a_kill_0____EN300-45273353____EN300-1250420	CHEMBL525967	S(c1ccc(cc1)CS[C@@H]2N(C(=O)[C@@H](CS)C)[C@H](C([O-])=O)CC2)C	[#6](=[#8])-[#7]1-[#6@@H]-[#6]-[#6]-[#6@@H]-1_10	1	false	SAVI-Space-2024	rxn6031_0_a_kill_0	EN300-45273353	O=C(OC(C)(C)C)N1C(C(=O)O)CC2CCC1C2	EN300-1250420	S(c1ccc(cc1)CCO)C
S(c1ccc(cc1)CSC(=O)C2N(C([O-])=O)C3CCC2CC3)C	304	fCSFP4	weighted-fingerprint-similarity	0.782	0.447	rxn6038_0_a_kill_0____EN300-192190____EN300-23404607	CHEMBL525967	S(c1ccc(cc1)CS[C@@H]2N(C(=O)[C@@H](CS)C)[C@H](C([O-])=O)CC2)C	[#6](=[#8])-[#7]1-[#6@@H]-[#6]-[#6]-[#6@@H]-1_10	1	false	SAVI-Space-2024	rxn6038_0_a_kill_0	EN300-192190	S(c1ccc(cc1)CS)C	EN300-23404607	O=C(OC(C)(C)C)N1C(C(=O)O)C2CCC1CC2
S(C(=O)C1N(C([O-])=O)C(CC1)C)Cc2ccccc2	305	fCSFP4	weighted-fingerprint-similarity	0.782	0.432	rxn6038_0_a_kill_0____EN300-16494____EN300-1589557 EN300-1071291""	CHEMBL525967	S(c1ccc(cc1)CS[C@@H]2N(C(=O)[C@@H](CS)C)[C@H](C([O-])=O)CC2)C	[#6](=[#8])-[#7]1-[#6@@H]-[#6]-[#6]-[#6@@H]-1_10	1	false	SAVI-Space-2024	rxn6038_0_a_kill_0	EN300-16494	SCc1ccccc1	EN300-1589557 EN300-1071291""	O=C(OC(C)(C)C)N1C(C(=O)O)CCC1C
S(c1cc(ccc1)C)C(=O)C2N(C([O-])=O)C(C([O-])=O)CC2	306	fCSFP4	weighted-fingerprint-similarity	0.782	0.432	rxn6038_0_a_kill_0____EN300-53028____EN300-1084730	CHEMBL525967	S(c1ccc(cc1)CS[C@@H]2N(C(=O)[C@@H](CS)C)[C@H](C([O-])=O)CC2)C	[#6](=[#8])-[#7]1-[#6@@H]-[#6]-[#6]-[#6@@H]-1_10	1	false	SAVI-Space-2024	rxn6038_0_a_kill_0	EN300-53028	Sc1cc(ccc1)C	EN300-1084730	O=C(OC(C)(C)C)N1C(C(=O)OC(C)(C)C)CCC1C(=O)O
S(c1ccc(NC(=O)C2N(C([O-])=O)C(C([O-])=O)CC2)cc1)c3ccccc3	307	fCSFP4	weighted-fingerprint-similarity	0.782	0.432	rxn6038_0_a_kill_0____EN300-229865____EN300-1084730	CHEMBL525967	S(c1ccc(cc1)CS[C@@H]2N(C(=O)[C@@H](CS)C)[C@H](C([O-])=O)CC2)C	[#6](=[#8])-[#7]1-[#6@@H]-[#6]-[#6]-[#6@@H]-1_10	1	false	SAVI-Space-2024	rxn6038_0_a_kill_0	EN300-229865	S(c1ccc(N)cc1)c2ccccc2	EN300-1084730	O=C(OC(C)(C)C)N1C(C(=O)OC(C)(C)C)CCC1C(=O)O
S(c1ccc(OC(=O)C2N(C([O-])=O)C(C([O-])=O)CC2)cc1)c3ccccc3	308	fCSFP4	weighted-fingerprint-similarity	0.782	0.432	rxn6038_0_a_kill_0____EN300-226165____EN300-1084730	CHEMBL525967	S(c1ccc(cc1)CS[C@@H]2N(C(=O)[C@@H](CS)C)[C@H](C([O-])=O)CC2)C	[#6](=[#8])-[#7]1-[#6@@H]-[#6]-[#6]-[#6@@H]-1_10	1	false	SAVI-Space-2024	rxn6038_0_a_kill_0	EN300-226165	S(c1ccc(O)cc1)c2ccccc2	EN300-1084730	O=C(OC(C)(C)C)N1C(C(=O)OC(C)(C)C)CCC1C(=O)O
S(c1ccc(cc1)B(O)O)C(=O)C2N(C([O-])=O)C(C([O-])=O)CC2	309	fCSFP4	weighted-fingerprint-similarity	0.782	0.432	rxn6038_0_a_kill_0____EN300-7365713____EN300-1084730	CHEMBL525967	S(c1ccc(cc1)CS[C@@H]2N(C(=O)[C@@H](CS)C)[C@H](C([O-])=O)CC2)C	[#6](=[#8])-[#7]1-[#6@@H]-[#6]-[#6]-[#6@@H]-1_10	1	false	SAVI-Space-2024	rxn6038_0_a_kill_0	EN300-7365713	Sc1ccc(cc1)B(O)O	EN300-1084730	O=C(OC(C)(C)C)N1C(C(=O)OC(C)(C)C)CCC1C(=O)O
[O-]C(=O)N1C(C([O-])=O)CCC1C(=O)Nc2ccc(cc2)Cc3ccccc3	310	fCSFP4	weighted-fingerprint-similarity	0.782	0.432	rxn6038_0_a_kill_0____EN300-67230____EN300-1084730	CHEMBL525967	S(c1ccc(cc1)CS[C@@H]2N(C(=O)[C@@H](CS)C)[C@H](C([O-])=O)CC2)C	[#6](=[#8])-[#7]1-[#6@@H]-[#6]-[#6]-[#6@@H]-1_10	1	false	SAVI-Space-2024	rxn6038_0_a_kill_0	EN300-67230	Nc1ccc(cc1)Cc2ccccc2	EN300-1084730	O=C(OC(C)(C)C)N1C(C(=O)OC(C)(C)C)CCC1C(=O)O
[O-]C(=O)N1C(C([O-])=O)CCC1C(=O)Oc2ccc(cc2)Cc3ccccc3	311	fCSFP4	weighted-fingerprint-similarity	0.782	0.432	rxn6038_0_a_kill_0____EN300-61751____EN300-1084730	CHEMBL525967	S(c1ccc(cc1)CS[C@@H]2N(C(=O)[C@@H](CS)C)[C@H](C([O-])=O)CC2)C	[#6](=[#8])-[#7]1-[#6@@H]-[#6]-[#6]-[#6@@H]-1_10	1	false	SAVI-Space-2024	rxn6038_0_a_kill_0	EN300-61751	Oc1ccc(cc1)Cc2ccccc2	EN300-1084730	O=C(OC(C)(C)C)N1C(C(=O)OC(C)(C)C)CCC1C(=O)O
S(c1ccc(cc1)CCNC(=O)C2N(C([O-])=O)C(C(C)C)CC2)C	312	fCSFP4	weighted-fingerprint-similarity	0.782	0.457	rxn6038_0_a_kill_0____EN300-196408____EN300-43351151	CHEMBL525967	S(c1ccc(cc1)CS[C@@H]2N(C(=O)[C@@H](CS)C)[C@H](C([O-])=O)CC2)C	[#6](=[#8])-[#7]1-[#6@@H]-[#6]-[#6]-[#6@@H]-1_10	1	false	SAVI-Space-2024	rxn6038_0_a_kill_0	EN300-196408	S(c1ccc(cc1)CCN)C	EN300-43351151	O=C(OC(C)(C)C)N1C(C(=O)O)CCC1C(C)C
S(c1ccc(cc1)CCOC(=O)C2N(C([O-])=O)C(C(C)C)CC2)C	313	fCSFP4	weighted-fingerprint-similarity	0.782	0.457	rxn6031_0_a_kill_0____EN300-43351151____EN300-1250420	CHEMBL525967	S(c1ccc(cc1)CS[C@@H]2N(C(=O)[C@@H](CS)C)[C@H](C([O-])=O)CC2)C	[#6](=[#8])-[#7]1-[#6@@H]-[#6]-[#6]-[#6@@H]-1_10	1	false	SAVI-Space-2024	rxn6031_0_a_kill_0	EN300-43351151	O=C(OC(C)(C)C)N1C(C(=O)O)CCC1C(C)C	EN300-1250420	S(c1ccc(cc1)CCO)C
[O-]C(=O)C1N(C(=O)C(=O)C(CC)C)C(c2ccccc2)CC1	314	fCSFP4	weighted-fingerprint-similarity	0.782	0.457	rxn6038_0_a_kill_0____EN300-189055 EN300-331681"____EN300-1852217"	CHEMBL525967	S(c1ccc(cc1)CS[C@@H]2N(C(=O)[C@@H](CS)C)[C@H](C([O-])=O)CC2)C	[#6](=[#8])-[#7]1-[#6@@H]-[#6]-[#6]-[#6@@H]-1_10	1	false	SAVI-Space-2024	rxn6038_0_a_kill_0	EN300-189055 EN300-331681""	O=C(OC)C1NC(c2ccccc2)CC1	EN300-1852217	O=C(O)C(=O)C(CC)C
[O-]C(=O)C1N(C(=O)CC(C(=O)N)C)C(c2ccccc2)CC1	315	fCSFP4	weighted-fingerprint-similarity	0.782	0.457	rxn6038_0_a_kill_0____EN300-189055 EN300-331681"____EN300-126169"	CHEMBL525967	S(c1ccc(cc1)CS[C@@H]2N(C(=O)[C@@H](CS)C)[C@H](C([O-])=O)CC2)C	[#6](=[#8])-[#7]1-[#6@@H]-[#6]-[#6]-[#6@@H]-1_10	1	false	SAVI-Space-2024	rxn6038_0_a_kill_0	EN300-189055 EN300-331681""	O=C(OC)C1NC(c2ccccc2)CC1	EN300-126169	O=C(O)CC(C(=O)N)C
S(C(=O)C1N(C([O-])=O)C(C([O-])=O)CC1)Cc2cc(Oc3ccccc3)ccc2	316	fCSFP4	weighted-fingerprint-similarity	0.781	0.443	rxn6038_0_a_kill_0____EN300-1288800____EN300-1084730	CHEMBL525967	S(c1ccc(cc1)CS[C@@H]2N(C(=O)[C@@H](CS)C)[C@H](C([O-])=O)CC2)C	[#6](=[#8])-[#7]1-[#6@@H]-[#6]-[#6]-[#6@@H]-1_10	1	false	SAVI-Space-2024	rxn6038_0_a_kill_0	EN300-1288800	SCc1cc(Oc2ccccc2)ccc1	EN300-1084730	O=C(OC(C)(C)C)N1C(C(=O)OC(C)(C)C)CCC1C(=O)O
S(C(=O)C1N(C([O-])=O)C(C([O-])=O)CC1)Cc2cc(ccc2)C3CC3	317	fCSFP4	weighted-fingerprint-similarity	0.781	0.443	rxn6038_0_a_kill_0____EN300-1288261____EN300-1084730	CHEMBL525967	S(c1ccc(cc1)CS[C@@H]2N(C(=O)[C@@H](CS)C)[C@H](C([O-])=O)CC2)C	[#6](=[#8])-[#7]1-[#6@@H]-[#6]-[#6]-[#6@@H]-1_10	1	false	SAVI-Space-2024	rxn6038_0_a_kill_0	EN300-1288261	SCc1cc(ccc1)C2CC2	EN300-1084730	O=C(OC(C)(C)C)N1C(C(=O)OC(C)(C)C)CCC1C(=O)O
S(Cc1ccccc1)CCCOC(=O)C2N(C([O-])=O)C(C([O-])=O)CC2	318	fCSFP4	weighted-fingerprint-similarity	0.781	0.443	rxn6031_0_a_kill_0____EN300-1084730____EN300-135997	CHEMBL525967	S(c1ccc(cc1)CS[C@@H]2N(C(=O)[C@@H](CS)C)[C@H](C([O-])=O)CC2)C	[#6](=[#8])-[#7]1-[#6@@H]-[#6]-[#6]-[#6@@H]-1_10	1	false	SAVI-Space-2024	rxn6031_0_a_kill_0	EN300-1084730	O=C(OC(C)(C)C)N1C(C(=O)OC(C)(C)C)CCC1C(=O)O	EN300-135997	S(Cc1ccccc1)CCCO
S(c1ccc(NC(=O)C2N(C([O-])=O)C(C([O-])=O)CC2)cc1)C3CCCC3	319	fCSFP4	weighted-fingerprint-similarity	0.781	0.443	rxn6038_0_a_kill_0____EN300-113728 EN300-33412"____EN300-1084730"	CHEMBL525967	S(c1ccc(cc1)CS[C@@H]2N(C(=O)[C@@H](CS)C)[C@H](C([O-])=O)CC2)C	[#6](=[#8])-[#7]1-[#6@@H]-[#6]-[#6]-[#6@@H]-1_10	1	false	SAVI-Space-2024	rxn6038_0_a_kill_0	EN300-113728 EN300-33412""	S(c1ccc(N)cc1)C2CCCC2	EN300-1084730	O=C(OC(C)(C)C)N1C(C(=O)OC(C)(C)C)CCC1C(=O)O
S(c1ccc(cc1)COC(=O)C2N(C([O-])=O)C(C(=O)OCC)CC2)CCC	320	fCSFP4	weighted-fingerprint-similarity	0.781	0.443	rxn6031_0_a_kill_0____EN300-1655037____EN300-136810	CHEMBL525967	S(c1ccc(cc1)CS[C@@H]2N(C(=O)[C@@H](CS)C)[C@H](C([O-])=O)CC2)C	[#6](=[#8])-[#7]1-[#6@@H]-[#6]-[#6]-[#6@@H]-1_10	1	false	SAVI-Space-2024	rxn6031_0_a_kill_0	EN300-1655037	O=C(OC(C)(C)C)N1C(C(=O)OCC)CCC1C(=O)O	EN300-136810	S(c1ccc(cc1)CO)CCC
S(C(=O)C1N(C([O-])=O)C(C([O-])=O)CC1)CC=2C=NNC2	321	fCSFP4	weighted-fingerprint-similarity	0.781	0.427	rxn6038_0_a_kill_0____EN300-45161916____EN300-1084730	CHEMBL525967	S(c1ccc(cc1)CS[C@@H]2N(C(=O)[C@@H](CS)C)[C@H](C([O-])=O)CC2)C	[#6](=[#8])-[#7]1-[#6@@H]-[#6]-[#6]-[#6@@H]-1_10	1	false	SAVI-Space-2024	rxn6038_0_a_kill_0	EN300-45161916	SCC=1C=NNC1	EN300-1084730	O=C(OC(C)(C)C)N1C(C(=O)OC(C)(C)C)CCC1C(=O)O
S(c1ccc(cc1)CCNC(=O)C2N(C([O-])=O)C(C([O-])=O)CCC2)C	322	fCSFP4	weighted-fingerprint-similarity	0.781	0.504	rxn6038_0_a_kill_0____EN300-196408____EN300-27101979	CHEMBL525967	S(c1ccc(cc1)CS[C@@H]2N(C(=O)[C@@H](CS)C)[C@H](C([O-])=O)CC2)C	[#6](=[#8])-[#7]1-[#6@@H]-[#6]-[#6]-[#6@@H]-1_10	1	false	SAVI-Space-2024	rxn6038_0_a_kill_0	EN300-196408	S(c1ccc(cc1)CCN)C	EN300-27101979	O=C(OC(C)(C)C)N1C(C(=O)OC)CCCC1C(=O)O
S(c1ccc(cc1)CCOC(=O)C2N(C([O-])=O)C(C([O-])=O)CCC2)C	323	fCSFP4	weighted-fingerprint-similarity	0.781	0.504	rxn6031_0_a_kill_0____EN300-27101979____EN300-1250420	CHEMBL525967	S(c1ccc(cc1)CS[C@@H]2N(C(=O)[C@@H](CS)C)[C@H](C([O-])=O)CC2)C	[#6](=[#8])-[#7]1-[#6@@H]-[#6]-[#6]-[#6@@H]-1_10	1	false	SAVI-Space-2024	rxn6031_0_a_kill_0	EN300-27101979	O=C(OC(C)(C)C)N1C(C(=O)OC)CCCC1C(=O)O	EN300-1250420	S(c1ccc(cc1)CCO)C
SCc1ccc(cc1)COC(=O)C2N(C([O-])=O)C(C(=O)OCC)CC2	324	fCSFP4	weighted-fingerprint-similarity	0.781	0.427	rxn6031_0_a_kill_0____EN300-1655037____EN300-1085551	CHEMBL525967	S(c1ccc(cc1)CS[C@@H]2N(C(=O)[C@@H](CS)C)[C@H](C([O-])=O)CC2)C	[#6](=[#8])-[#7]1-[#6@@H]-[#6]-[#6]-[#6@@H]-1_10	1	false	SAVI-Space-2024	rxn6031_0_a_kill_0	EN300-1655037	O=C(OC(C)(C)C)N1C(C(=O)OCC)CCC1C(=O)O	EN300-1085551	SCc1ccc(cc1)CO
S(C(C)C)Cc1cc(NC(=O)C2N(C([O-])=O)C(C([O-])=O)CC2)ccc1	325	fCSFP4	weighted-fingerprint-similarity	0.781	0.452	rxn6038_0_a_kill_0____EN300-84784____EN300-1084730	CHEMBL525967	S(c1ccc(cc1)CS[C@@H]2N(C(=O)[C@@H](CS)C)[C@H](C([O-])=O)CC2)C	[#6](=[#8])-[#7]1-[#6@@H]-[#6]-[#6]-[#6@@H]-1_10	1	false	SAVI-Space-2024	rxn6038_0_a_kill_0	EN300-84784	S(C(C)C)Cc1cc(N)ccc1	EN300-1084730	O=C(OC(C)(C)C)N1C(C(=O)OC(C)(C)C)CCC1C(=O)O
S(c1cc(ccc1)COC(=O)C2N(C([O-])=O)C(C([O-])=O)CC2)CCC	326	fCSFP4	weighted-fingerprint-similarity	0.781	0.452	rxn6031_0_a_kill_0____EN300-1084730____EN300-6325753	CHEMBL525967	S(c1ccc(cc1)CS[C@@H]2N(C(=O)[C@@H](CS)C)[C@H](C([O-])=O)CC2)C	[#6](=[#8])-[#7]1-[#6@@H]-[#6]-[#6]-[#6@@H]-1_10	1	false	SAVI-Space-2024	rxn6031_0_a_kill_0	EN300-1084730	O=C(OC(C)(C)C)N1C(C(=O)OC(C)(C)C)CCC1C(=O)O	EN300-6325753	S(c1cc(ccc1)CO)CCC
S(Cc1ccc(cc1)CNC(=O)C2N(C([O-])=O)C(C(=O)N)CC2)C	327	fCSFP4	weighted-fingerprint-similarity	0.781	0.438	rxn6038_0_a_kill_0____EN300-211085____EN300-51686866	CHEMBL525967	S(c1ccc(cc1)CS[C@@H]2N(C(=O)[C@@H](CS)C)[C@H](C([O-])=O)CC2)C	[#6](=[#8])-[#7]1-[#6@@H]-[#6]-[#6]-[#6@@H]-1_10	1	false	SAVI-Space-2024	rxn6038_0_a_kill_0	EN300-211085	S(Cc1ccc(cc1)CN)C	EN300-51686866	O=C(OC(C)(C)C)N1C(C(=O)O)CCC1C(=O)N
S(Cc1ccc(cc1)CNC(=O)C2N(C([O-])=O)C(CC2)C)C	328	fCSFP4	weighted-fingerprint-similarity	0.781	0.438	rxn6038_0_a_kill_0____EN300-211085____EN300-1589557 EN300-1071291""	CHEMBL525967	S(c1ccc(cc1)CS[C@@H]2N(C(=O)[C@@H](CS)C)[C@H](C([O-])=O)CC2)C	[#6](=[#8])-[#7]1-[#6@@H]-[#6]-[#6]-[#6@@H]-1_10	1	false	SAVI-Space-2024	rxn6038_0_a_kill_0	EN300-211085	S(Cc1ccc(cc1)CN)C	EN300-1589557 EN300-1071291""	O=C(OC(C)(C)C)N1C(C(=O)O)CCC1C
S(Cc1cc(C#CC2N(C([O-])=O)C(C([O-])=O)CC2)ccc1)C	329	fCSFP4	weighted-fingerprint-similarity	0.780	0.448	rxn2267_0_a_kill_0____EN300-7113986____EN300-118551	CHEMBL525967	S(c1ccc(cc1)CS[C@@H]2N(C(=O)[C@@H](CS)C)[C@H](C([O-])=O)CC2)C	[#6](=[#8])-[#7]1-[#6@@H]-[#6]-[#6]-[#6@@H]-1_10	1	false	SAVI-Space-2024	rxn2267_0_a_kill_0	EN300-7113986	O=C(OC(C)(C)C)N1C(C#C)CCC1C(=O)O	EN300-118551	Brc1cc(ccc1)CSC
S(c1ccc(cc1)CNC(=O)C2N(C([O-])=O)C(C#C)CC2)C	330	fCSFP4	weighted-fingerprint-similarity	0.780	0.448	rxn6038_0_a_kill_0____EN300-54196 EN300-156729"____EN300-7113986"	CHEMBL525967	S(c1ccc(cc1)CS[C@@H]2N(C(=O)[C@@H](CS)C)[C@H](C([O-])=O)CC2)C	[#6](=[#8])-[#7]1-[#6@@H]-[#6]-[#6]-[#6@@H]-1_10	1	false	SAVI-Space-2024	rxn6038_0_a_kill_0	EN300-54196 EN300-156729""	S(c1ccc(cc1)CN)C	EN300-7113986	O=C(OC(C)(C)C)N1C(C#C)CCC1C(=O)O
S(c1ccc(cc1)CNC(=O)C2N(C([O-])=O)C(C3CCC3)CC2)C	331	fCSFP4	weighted-fingerprint-similarity	0.780	0.448	rxn6038_0_a_kill_0____EN300-54196 EN300-156729"____EN300-46969870"	CHEMBL525967	S(c1ccc(cc1)CS[C@@H]2N(C(=O)[C@@H](CS)C)[C@H](C([O-])=O)CC2)C	[#6](=[#8])-[#7]1-[#6@@H]-[#6]-[#6]-[#6@@H]-1_10	1	false	SAVI-Space-2024	rxn6038_0_a_kill_0	EN300-54196 EN300-156729""	S(c1ccc(cc1)CN)C	EN300-46969870	O=C(OC(C)(C)C)N1C(C(=O)O)CCC1C2CCC2
S(c1ccc(cc1)COC(=O)C2N(C([O-])=O)C(C#C)CC2)C	332	fCSFP4	weighted-fingerprint-similarity	0.780	0.448	rxn6031_0_a_kill_0____EN300-7113986____EN300-69547	CHEMBL525967	S(c1ccc(cc1)CS[C@@H]2N(C(=O)[C@@H](CS)C)[C@H](C([O-])=O)CC2)C	[#6](=[#8])-[#7]1-[#6@@H]-[#6]-[#6]-[#6@@H]-1_10	1	false	SAVI-Space-2024	rxn6031_0_a_kill_0	EN300-7113986	O=C(OC(C)(C)C)N1C(C#C)CCC1C(=O)O	EN300-69547	S(c1ccc(cc1)CO)C
S(c1ccc(cc1)COC(=O)C2N(C([O-])=O)C(C3CCC3)CC2)C	333	fCSFP4	weighted-fingerprint-similarity	0.780	0.448	rxn6031_0_a_kill_0____EN300-46969870____EN300-69547	CHEMBL525967	S(c1ccc(cc1)CS[C@@H]2N(C(=O)[C@@H](CS)C)[C@H](C([O-])=O)CC2)C	[#6](=[#8])-[#7]1-[#6@@H]-[#6]-[#6]-[#6@@H]-1_10	1	false	SAVI-Space-2024	rxn6031_0_a_kill_0	EN300-46969870	O=C(OC(C)(C)C)N1C(C(=O)O)CCC1C2CCC2	EN300-69547	S(c1ccc(cc1)CO)C
S(c1ccc(cc1)COC(=O)C2N(C([O-])=O)C(CC2)C)Cc3ccccc3	334	fCSFP4	weighted-fingerprint-similarity	0.780	0.448	rxn6031_0_a_kill_0____EN300-1589557 EN300-1071291"____EN300-132429"	CHEMBL525967	S(c1ccc(cc1)CS[C@@H]2N(C(=O)[C@@H](CS)C)[C@H](C([O-])=O)CC2)C	[#6](=[#8])-[#7]1-[#6@@H]-[#6]-[#6]-[#6@@H]-1_10	1	false	SAVI-Space-2024	rxn6031_0_a_kill_0	EN300-1589557 EN300-1071291""	O=C(OC(C)(C)C)N1C(C(=O)O)CCC1C	EN300-132429	S(c1ccc(cc1)CO)Cc2ccccc2
[O-]C(=O)N1C(C([O-])=O)CCC1C(=O)NC(CCc2ccc(cc2)C)C	335	fCSFP4	weighted-fingerprint-similarity	0.780	0.448	rxn6038_0_a_kill_0____EN300-88926____EN300-1084730	CHEMBL525967	S(c1ccc(cc1)CS[C@@H]2N(C(=O)[C@@H](CS)C)[C@H](C([O-])=O)CC2)C	[#6](=[#8])-[#7]1-[#6@@H]-[#6]-[#6]-[#6@@H]-1_10	1	false	SAVI-Space-2024	rxn6038_0_a_kill_0	EN300-88926	NC(CCc1ccc(cc1)C)C	EN300-1084730	O=C(OC(C)(C)C)N1C(C(=O)OC(C)(C)C)CCC1C(=O)O
[O-]C(=O)N1C(C([O-])=O)CCC1C(=O)NCc2ccc(OCC(C)C)cc2	336	fCSFP4	weighted-fingerprint-similarity	0.780	0.448	rxn6038_0_a_kill_0____EN300-1694043____EN300-1084730	CHEMBL525967	S(c1ccc(cc1)CS[C@@H]2N(C(=O)[C@@H](CS)C)[C@H](C([O-])=O)CC2)C	[#6](=[#8])-[#7]1-[#6@@H]-[#6]-[#6]-[#6@@H]-1_10	1	false	SAVI-Space-2024	rxn6038_0_a_kill_0	EN300-1694043	O(c1ccc(cc1)CN)CC(C)C	EN300-1084730	O=C(OC(C)(C)C)N1C(C(=O)OC(C)(C)C)CCC1C(=O)O
[O-]C(=O)N1C(C([O-])=O)CCC1C(=O)NCc2ccc(cc2)C(CC)C	337	fCSFP4	weighted-fingerprint-similarity	0.780	0.448	rxn6038_0_a_kill_0____EN300-6744184____EN300-1084730	CHEMBL525967	S(c1ccc(cc1)CS[C@@H]2N(C(=O)[C@@H](CS)C)[C@H](C([O-])=O)CC2)C	[#6](=[#8])-[#7]1-[#6@@H]-[#6]-[#6]-[#6@@H]-1_10	1	false	SAVI-Space-2024	rxn6038_0_a_kill_0	EN300-6744184	NCc1ccc(cc1)C(CC)C	EN300-1084730	O=C(OC(C)(C)C)N1C(C(=O)OC(C)(C)C)CCC1C(=O)O
[O-]C(=O)N1C(C([O-])=O)CCC1C(=O)OC(Cc2ccc(OC)cc2)C	338	fCSFP4	weighted-fingerprint-similarity	0.780	0.448	rxn6038_0_a_kill_0____EN300-68324____EN300-1084730	CHEMBL525967	S(c1ccc(cc1)CS[C@@H]2N(C(=O)[C@@H](CS)C)[C@H](C([O-])=O)CC2)C	[#6](=[#8])-[#7]1-[#6@@H]-[#6]-[#6]-[#6@@H]-1_10	1	false	SAVI-Space-2024	rxn6038_0_a_kill_0	EN300-68324	O(c1ccc(cc1)CC(O)C)C	EN300-1084730	O=C(OC(C)(C)C)N1C(C(=O)OC(C)(C)C)CCC1C(=O)O
[O-]C(=O)N1C(C([O-])=O)CCC1C(=O)OCc2ccc(cc2)C(CC)C	339	fCSFP4	weighted-fingerprint-similarity	0.780	0.448	rxn6038_0_a_kill_0____EN300-127053____EN300-1084730	CHEMBL525967	S(c1ccc(cc1)CS[C@@H]2N(C(=O)[C@@H](CS)C)[C@H](C([O-])=O)CC2)C	[#6](=[#8])-[#7]1-[#6@@H]-[#6]-[#6]-[#6@@H]-1_10	1	false	SAVI-Space-2024	rxn6038_0_a_kill_0	EN300-127053	OCc1ccc(cc1)C(CC)C	EN300-1084730	O=C(OC(C)(C)C)N1C(C(=O)OC(C)(C)C)CCC1C(=O)O
S(C(=O)C1N(C([O-])=O)C(CC1)C)Cc2ccc(F)cc2	340	fCSFP4	weighted-fingerprint-similarity	0.780	0.433	rxn6038_0_a_kill_0____EN300-211798____EN300-1589557 EN300-1071291""	CHEMBL525967	S(c1ccc(cc1)CS[C@@H]2N(C(=O)[C@@H](CS)C)[C@H](C([O-])=O)CC2)C	[#6](=[#8])-[#7]1-[#6@@H]-[#6]-[#6]-[#6@@H]-1_10	1	false	SAVI-Space-2024	rxn6038_0_a_kill_0	EN300-211798	SCc1ccc(F)cc1	EN300-1589557 EN300-1071291""	O=C(OC(C)(C)C)N1C(C(=O)O)CCC1C
S(c1ccc(OC(=O)C2N(C([O-])=O)C(C(=O)OCC)CC2)cc1)C	341	fCSFP4	weighted-fingerprint-similarity	0.780	0.433	rxn6038_0_a_kill_0____EN300-21190____EN300-1655037	CHEMBL525967	S(c1ccc(cc1)CS[C@@H]2N(C(=O)[C@@H](CS)C)[C@H](C([O-])=O)CC2)C	[#6](=[#8])-[#7]1-[#6@@H]-[#6]-[#6]-[#6@@H]-1_10	1	false	SAVI-Space-2024	rxn6038_0_a_kill_0	EN300-21190	S(c1ccc(O)cc1)C	EN300-1655037	O=C(OC(C)(C)C)N1C(C(=O)OCC)CCC1C(=O)O
S(c1ccccc1)CCNC(=O)C2N(C([O-])=O)C(C([O-])=O)CC2	342	fCSFP4	weighted-fingerprint-similarity	0.780	0.433	rxn6038_0_a_kill_0____EN300-13335____EN300-1084730	CHEMBL525967	S(c1ccc(cc1)CS[C@@H]2N(C(=O)[C@@H](CS)C)[C@H](C([O-])=O)CC2)C	[#6](=[#8])-[#7]1-[#6@@H]-[#6]-[#6]-[#6@@H]-1_10	1	false	SAVI-Space-2024	rxn6038_0_a_kill_0	EN300-13335	S(c1ccccc1)CCN	EN300-1084730	O=C(OC(C)(C)C)N1C(C(=O)OC(C)(C)C)CCC1C(=O)O
S(c1ccccc1)CCOC(=O)C2N(C([O-])=O)C(C([O-])=O)CC2	343	fCSFP4	weighted-fingerprint-similarity	0.780	0.433	rxn6031_0_a_kill_0____EN300-1084730____EN300-1241321	CHEMBL525967	S(c1ccc(cc1)CS[C@@H]2N(C(=O)[C@@H](CS)C)[C@H](C([O-])=O)CC2)C	[#6](=[#8])-[#7]1-[#6@@H]-[#6]-[#6]-[#6@@H]-1_10	1	false	SAVI-Space-2024	rxn6031_0_a_kill_0	EN300-1084730	O=C(OC(C)(C)C)N1C(C(=O)OC(C)(C)C)CCC1C(=O)O	EN300-1241321	S(c1ccccc1)CCO
[O-]C(=O)N1C(C#Cc2ccc(cc2)CC)CCC1C([O-])=O	344	fCSFP4	weighted-fingerprint-similarity	0.780	0.433	rxn2267_0_a_kill_0____EN300-7113986____EN300-20008	CHEMBL525967	S(c1ccc(cc1)CS[C@@H]2N(C(=O)[C@@H](CS)C)[C@H](C([O-])=O)CC2)C	[#6](=[#8])-[#7]1-[#6@@H]-[#6]-[#6]-[#6@@H]-1_10	1	false	SAVI-Space-2024	rxn2267_0_a_kill_0	EN300-7113986	O=C(OC(C)(C)C)N1C(C#C)CCC1C(=O)O	EN300-20008	Brc1ccc(cc1)CC
[O-]C(=O)N1C(C([O-])=O)CCC1C(=O)NCCc2ccc(cc2)CCCC	345	fCSFP4	weighted-fingerprint-similarity	0.780	0.433	rxn6038_0_a_kill_0____EN300-6493789____EN300-1084730	CHEMBL525967	S(c1ccc(cc1)CS[C@@H]2N(C(=O)[C@@H](CS)C)[C@H](C([O-])=O)CC2)C	[#6](=[#8])-[#7]1-[#6@@H]-[#6]-[#6]-[#6@@H]-1_10	1	false	SAVI-Space-2024	rxn6038_0_a_kill_0	EN300-6493789	NCCc1ccc(cc1)CCCC	EN300-1084730	O=C(OC(C)(C)C)N1C(C(=O)OC(C)(C)C)CCC1C(=O)O
[O-]C(=O)N1C(C([O-])=O)CCC1C(=O)NCc2ccc(OC)cc2	346	fCSFP4	weighted-fingerprint-similarity	0.780	0.433	rxn6038_0_a_kill_0____EN300-17924____EN300-1084730	CHEMBL525967	S(c1ccc(cc1)CS[C@@H]2N(C(=O)[C@@H](CS)C)[C@H](C([O-])=O)CC2)C	[#6](=[#8])-[#7]1-[#6@@H]-[#6]-[#6]-[#6@@H]-1_10	1	false	SAVI-Space-2024	rxn6038_0_a_kill_0	EN300-17924	O(c1ccc(cc1)CN)C	EN300-1084730	O=C(OC(C)(C)C)N1C(C(=O)OC(C)(C)C)CCC1C(=O)O
[O-]C(=O)N1C(C([O-])=O)CCC1C(=O)Nc2ccc(cc2)COC	347	fCSFP4	weighted-fingerprint-similarity	0.780	0.433	rxn6038_0_a_kill_0____EN300-119849____EN300-1084730	CHEMBL525967	S(c1ccc(cc1)CS[C@@H]2N(C(=O)[C@@H](CS)C)[C@H](C([O-])=O)CC2)C	[#6](=[#8])-[#7]1-[#6@@H]-[#6]-[#6]-[#6@@H]-1_10	1	false	SAVI-Space-2024	rxn6038_0_a_kill_0	EN300-119849	O(Cc1ccc(N)cc1)C	EN300-1084730	O=C(OC(C)(C)C)N1C(C(=O)OC(C)(C)C)CCC1C(=O)O
[O-]C(=O)N1C(C([O-])=O)CCC1C(=O)OCCCc2ccc(cc2)CC	348	fCSFP4	weighted-fingerprint-similarity	0.780	0.433	rxn6031_0_a_kill_0____EN300-1084730____EN300-130487	CHEMBL525967	S(c1ccc(cc1)CS[C@@H]2N(C(=O)[C@@H](CS)C)[C@H](C([O-])=O)CC2)C	[#6](=[#8])-[#7]1-[#6@@H]-[#6]-[#6]-[#6@@H]-1_10	1	false	SAVI-Space-2024	rxn6031_0_a_kill_0	EN300-1084730	O=C(OC(C)(C)C)N1C(C(=O)OC(C)(C)C)CCC1C(=O)O	EN300-130487	OCCCc1ccc(cc1)CC
[O-]C(=O)N1C(C([O-])=O)CCC1C(=O)OCc2ccc(cc2)CCOC	349	fCSFP4	weighted-fingerprint-similarity	0.780	0.433	rxn6031_0_a_kill_0____EN300-1084730____EN300-126238	CHEMBL525967	S(c1ccc(cc1)CS[C@@H]2N(C(=O)[C@@H](CS)C)[C@H](C([O-])=O)CC2)C	[#6](=[#8])-[#7]1-[#6@@H]-[#6]-[#6]-[#6@@H]-1_10	1	false	SAVI-Space-2024	rxn6031_0_a_kill_0	EN300-1084730	O=C(OC(C)(C)C)N1C(C(=O)OC(C)(C)C)CCC1C(=O)O	EN300-126238	O(CCc1ccc(cc1)CO)C
S(Cc1cc(NC(=O)C2N(C([O-])=O)C(C([O-])=O)CC2)ccc1)CC	350	fCSFP4	weighted-fingerprint-similarity	0.780	0.444	rxn6038_0_a_kill_0____EN300-85440____EN300-1084730	CHEMBL525967	S(c1ccc(cc1)CS[C@@H]2N(C(=O)[C@@H](CS)C)[C@H](C([O-])=O)CC2)C	[#6](=[#8])-[#7]1-[#6@@H]-[#6]-[#6]-[#6@@H]-1_10	1	false	SAVI-Space-2024	rxn6038_0_a_kill_0	EN300-85440	S(Cc1cc(N)ccc1)CC	EN300-1084730	O=C(OC(C)(C)C)N1C(C(=O)OC(C)(C)C)CCC1C(=O)O
[O-]C(=O)N1C(C([O-])=O)CCC1C(=O)N(Cc2ccccc2)CC(C)C	351	fCSFP4	weighted-fingerprint-similarity	0.780	0.444	rxn6038_0_a_kill_0____EN300-32577 EN300-18587806"____EN300-1084730"	CHEMBL525967	S(c1ccc(cc1)CS[C@@H]2N(C(=O)[C@@H](CS)C)[C@H](C([O-])=O)CC2)C	[#6](=[#8])-[#7]1-[#6@@H]-[#6]-[#6]-[#6@@H]-1_10	1	false	SAVI-Space-2024	rxn6038_0_a_kill_0	EN300-32577 EN300-18587806""	N(Cc1ccccc1)CC(C)C	EN300-1084730	O=C(OC(C)(C)C)N1C(C(=O)OC(C)(C)C)CCC1C(=O)O
[O-]C(=O)N1C(C([O-])=O)CCC1C(=O)NC(CCc2ccccc2)C	352	fCSFP4	weighted-fingerprint-similarity	0.780	0.444	rxn6038_0_a_kill_0____EN300-20027____EN300-1084730	CHEMBL525967	S(c1ccc(cc1)CS[C@@H]2N(C(=O)[C@@H](CS)C)[C@H](C([O-])=O)CC2)C	[#6](=[#8])-[#7]1-[#6@@H]-[#6]-[#6]-[#6@@H]-1_10	1	false	SAVI-Space-2024	rxn6038_0_a_kill_0	EN300-20027	NC(CCc1ccccc1)C	EN300-1084730	O=C(OC(C)(C)C)N1C(C(=O)OC(C)(C)C)CCC1C(=O)O
[O-]C(=O)N1C(C([O-])=O)CCC1C(=O)NC(Cc2ccncc2)C	353	fCSFP4	weighted-fingerprint-similarity	0.780	0.444	rxn6038_0_a_kill_0____EN300-100279____EN300-1084730	CHEMBL525967	S(c1ccc(cc1)CS[C@@H]2N(C(=O)[C@@H](CS)C)[C@H](C([O-])=O)CC2)C	[#6](=[#8])-[#7]1-[#6@@H]-[#6]-[#6]-[#6@@H]-1_10	1	false	SAVI-Space-2024	rxn6038_0_a_kill_0	EN300-100279	n1ccc(cc1)CC(N)C	EN300-1084730	O=C(OC(C)(C)C)N1C(C(=O)OC(C)(C)C)CCC1C(=O)O
[O-]C(=O)N1C(C([O-])=O)CCC1C(=O)OC(CCc2ccccc2)C	354	fCSFP4	weighted-fingerprint-similarity	0.780	0.444	rxn6038_0_a_kill_0____EN300-298248____EN300-1084730	CHEMBL525967	S(c1ccc(cc1)CS[C@@H]2N(C(=O)[C@@H](CS)C)[C@H](C([O-])=O)CC2)C	[#6](=[#8])-[#7]1-[#6@@H]-[#6]-[#6]-[#6@@H]-1_10	1	false	SAVI-Space-2024	rxn6038_0_a_kill_0	EN300-298248	OC(CCc1ccccc1)C	EN300-1084730	O=C(OC(C)(C)C)N1C(C(=O)OC(C)(C)C)CCC1C(=O)O
[O-]C(=O)N1C(C([O-])=O)CCC1C(=O)OC(Cc2ccncc2)C	355	fCSFP4	weighted-fingerprint-similarity	0.780	0.444	rxn6038_0_a_kill_0____EN300-96815____EN300-1084730	CHEMBL525967	S(c1ccc(cc1)CS[C@@H]2N(C(=O)[C@@H](CS)C)[C@H](C([O-])=O)CC2)C	[#6](=[#8])-[#7]1-[#6@@H]-[#6]-[#6]-[#6@@H]-1_10	1	false	SAVI-Space-2024	rxn6038_0_a_kill_0	EN300-96815	OC(Cc1ccncc1)C	EN300-1084730	O=C(OC(C)(C)C)N1C(C(=O)OC(C)(C)C)CCC1C(=O)O
S(C(=O)C1N(C([O-])=O)C2CCC(C1)C2)Cc3ccc(cc3)CC	356	fCSFP4	weighted-fingerprint-similarity	0.779	0.429	rxn6038_0_a_kill_0____EN300-1085545____EN300-45273353	CHEMBL525967	S(c1ccc(cc1)CS[C@@H]2N(C(=O)[C@@H](CS)C)[C@H](C([O-])=O)CC2)C	[#6](=[#8])-[#7]1-[#6@@H]-[#6]-[#6]-[#6@@H]-1_10	1	false	SAVI-Space-2024	rxn6038_0_a_kill_0	EN300-1085545	SCc1ccc(cc1)CC	EN300-45273353	O=C(OC(C)(C)C)N1C(C(=O)O)CC2CCC1C2
[O-]C(=O)N1C(C([O-])=O)CCC1C(=O)NCCc2ccc(O)cc2	357	fCSFP4	weighted-fingerprint-similarity	0.779	0.429	rxn6038_0_a_kill_0____EN300-114700____EN300-1084730	CHEMBL525967	S(c1ccc(cc1)CS[C@@H]2N(C(=O)[C@@H](CS)C)[C@H](C([O-])=O)CC2)C	[#6](=[#8])-[#7]1-[#6@@H]-[#6]-[#6]-[#6@@H]-1_10	1	false	SAVI-Space-2024	rxn6038_0_a_kill_0	EN300-114700	O(c1ccc(cc1)CCN)C(C)(C)C	EN300-1084730	O=C(OC(C)(C)C)N1C(C(=O)OC(C)(C)C)CCC1C(=O)O
[O-]C(=O)N1C(C([O-])=O)CCC1C(=O)NCc2ccc(cc2)CC3CC3	358	fCSFP4	weighted-fingerprint-similarity	0.779	0.429	rxn6038_0_a_kill_0____EN300-6499867____EN300-1084730	CHEMBL525967	S(c1ccc(cc1)CS[C@@H]2N(C(=O)[C@@H](CS)C)[C@H](C([O-])=O)CC2)C	[#6](=[#8])-[#7]1-[#6@@H]-[#6]-[#6]-[#6@@H]-1_10	1	false	SAVI-Space-2024	rxn6038_0_a_kill_0	EN300-6499867	NCc1ccc(cc1)CC2CC2	EN300-1084730	O=C(OC(C)(C)C)N1C(C(=O)OC(C)(C)C)CCC1C(=O)O
[O-]C(=O)N1C(C([O-])=O)CCC1C(=O)Nc2ccc(cc2)CCO	359	fCSFP4	weighted-fingerprint-similarity	0.779	0.429	rxn6038_0_a_kill_0____EN300-8520249____EN300-1084730	CHEMBL525967	S(c1ccc(cc1)CS[C@@H]2N(C(=O)[C@@H](CS)C)[C@H](C([O-])=O)CC2)C	[#6](=[#8])-[#7]1-[#6@@H]-[#6]-[#6]-[#6@@H]-1_10	1	false	SAVI-Space-2024	rxn6038_0_a_kill_0	EN300-8520249	O(C(C)(C)C)CCc1ccc(N)cc1	EN300-1084730	O=C(OC(C)(C)C)N1C(C(=O)OC(C)(C)C)CCC1C(=O)O
[O-]C(=O)N1C(C([O-])=O)CCC1C(=O)OCC(C(=O)C)C	360	fCSFP4	weighted-fingerprint-similarity	0.779	0.429	rxn6031_0_a_kill_0____EN300-1084730____EN300-7138115	CHEMBL525967	S(c1ccc(cc1)CS[C@@H]2N(C(=O)[C@@H](CS)C)[C@H](C([O-])=O)CC2)C	[#6](=[#8])-[#7]1-[#6@@H]-[#6]-[#6]-[#6@@H]-1_10	1	false	SAVI-Space-2024	rxn6031_0_a_kill_0	EN300-1084730	O=C(OC(C)(C)C)N1C(C(=O)OC(C)(C)C)CCC1C(=O)O	EN300-7138115	O=C(C(CO)C)C
[O-]C(=O)N1C(C([O-])=O)CCC1C(=O)OCCc2ccc(O)cc2	361	fCSFP4	weighted-fingerprint-similarity	0.779	0.429	rxn6031_0_a_kill_0____EN300-1084730____EN300-6734783	CHEMBL525967	S(c1ccc(cc1)CS[C@@H]2N(C(=O)[C@@H](CS)C)[C@H](C([O-])=O)CC2)C	[#6](=[#8])-[#7]1-[#6@@H]-[#6]-[#6]-[#6@@H]-1_10	1	false	SAVI-Space-2024	rxn6031_0_a_kill_0	EN300-1084730	O=C(OC(C)(C)C)N1C(C(=O)OC(C)(C)C)CCC1C(=O)O	EN300-6734783	O(c1ccc(cc1)CCO)C(C)(C)C
[O-]C(=O)N1C(C([O-])=O)CCC1C(=O)OCCc2ccc(cc2)C[NH3+]	362	fCSFP4	weighted-fingerprint-similarity	0.779	0.429	rxn6031_0_a_kill_0____EN300-1084730____EN300-741874	CHEMBL525967	S(c1ccc(cc1)CS[C@@H]2N(C(=O)[C@@H](CS)C)[C@H](C([O-])=O)CC2)C	[#6](=[#8])-[#7]1-[#6@@H]-[#6]-[#6]-[#6@@H]-1_10	1	false	SAVI-Space-2024	rxn6031_0_a_kill_0	EN300-1084730	O=C(OC(C)(C)C)N1C(C(=O)OC(C)(C)C)CCC1C(=O)O	EN300-741874	OCCc1ccc(cc1)CN
[O-]C(=O)N1C(C([O-])=O)CCC1C(=O)OCc2ccc(cc2)CC[NH3+]	363	fCSFP4	weighted-fingerprint-similarity	0.779	0.429	rxn6031_0_a_kill_0____EN300-1084730____EN300-126536 EN300-6734960""	CHEMBL525967	S(c1ccc(cc1)CS[C@@H]2N(C(=O)[C@@H](CS)C)[C@H](C([O-])=O)CC2)C	[#6](=[#8])-[#7]1-[#6@@H]-[#6]-[#6]-[#6@@H]-1_10	1	false	SAVI-Space-2024	rxn6031_0_a_kill_0	EN300-1084730	O=C(OC(C)(C)C)N1C(C(=O)OC(C)(C)C)CCC1C(=O)O	EN300-126536 EN300-6734960""	OCc1ccc(cc1)CCN
S(C(=O)C1N(C([O-])=O)C(C(=O)N)CC1)Cc2ccc(cc2)C(C)C	364	fCSFP4	weighted-fingerprint-similarity	0.779	0.439	rxn6038_0_a_kill_0____EN300-64452____EN300-51686866	CHEMBL525967	S(c1ccc(cc1)CS[C@@H]2N(C(=O)[C@@H](CS)C)[C@H](C([O-])=O)CC2)C	[#6](=[#8])-[#7]1-[#6@@H]-[#6]-[#6]-[#6@@H]-1_10	1	false	SAVI-Space-2024	rxn6038_0_a_kill_0	EN300-64452	SCc1ccc(cc1)C(C)C	EN300-51686866	O=C(OC(C)(C)C)N1C(C(=O)O)CCC1C(=O)N
S(C(=O)C1N(C([O-])=O)C(C(C)C)CC1)Cc2ccc(cc2)CC	365	fCSFP4	weighted-fingerprint-similarity	0.779	0.439	rxn6038_0_a_kill_0____EN300-1085545____EN300-43351151	CHEMBL525967	S(c1ccc(cc1)CS[C@@H]2N(C(=O)[C@@H](CS)C)[C@H](C([O-])=O)CC2)C	[#6](=[#8])-[#7]1-[#6@@H]-[#6]-[#6]-[#6@@H]-1_10	1	false	SAVI-Space-2024	rxn6038_0_a_kill_0	EN300-1085545	SCc1ccc(cc1)CC	EN300-43351151	O=C(OC(C)(C)C)N1C(C(=O)O)CCC1C(C)C
S(C(=O)C1N(C([O-])=O)C(C([O-])=O)CC1)Cc2cc(C#N)ccc2	366	fCSFP4	weighted-fingerprint-similarity	0.779	0.439	rxn6038_0_a_kill_0____EN300-1085540____EN300-1084730	CHEMBL525967	S(c1ccc(cc1)CS[C@@H]2N(C(=O)[C@@H](CS)C)[C@H](C([O-])=O)CC2)C	[#6](=[#8])-[#7]1-[#6@@H]-[#6]-[#6]-[#6@@H]-1_10	1	false	SAVI-Space-2024	rxn6038_0_a_kill_0	EN300-1085540	SCc1cc(C#N)ccc1	EN300-1084730	O=C(OC(C)(C)C)N1C(C(=O)OC(C)(C)C)CCC1C(=O)O
S(C(=O)C1N(C([O-])=O)C(CC1)C)Cc2ccc(cc2)C(C)C	367	fCSFP4	weighted-fingerprint-similarity	0.779	0.439	rxn6038_0_a_kill_0____EN300-64452____EN300-1589557 EN300-1071291""	CHEMBL525967	S(c1ccc(cc1)CS[C@@H]2N(C(=O)[C@@H](CS)C)[C@H](C([O-])=O)CC2)C	[#6](=[#8])-[#7]1-[#6@@H]-[#6]-[#6]-[#6@@H]-1_10	1	false	SAVI-Space-2024	rxn6038_0_a_kill_0	EN300-64452	SCc1ccc(cc1)C(C)C	EN300-1589557 EN300-1071291""	O=C(OC(C)(C)C)N1C(C(=O)O)CCC1C
S(c1cc(C#CC2N(C([O-])=O)C(C([O-])=O)CC2)ccc1)C	368	fCSFP4	weighted-fingerprint-similarity	0.779	0.439	rxn2267_0_a_kill_0____EN300-7113986____EN300-124827	CHEMBL525967	S(c1ccc(cc1)CS[C@@H]2N(C(=O)[C@@H](CS)C)[C@H](C([O-])=O)CC2)C	[#6](=[#8])-[#7]1-[#6@@H]-[#6]-[#6]-[#6@@H]-1_10	1	false	SAVI-Space-2024	rxn2267_0_a_kill_0	EN300-7113986	O=C(OC(C)(C)C)N1C(C#C)CCC1C(=O)O	EN300-124827	Brc1cc(SC)ccc1
[O-]C(=O)N1C(C([O-])=O)CCC1C(=O)NCCc2ccc(cc2)C(C)C	369	fCSFP4	weighted-fingerprint-similarity	0.779	0.439	rxn6038_0_a_kill_0____EN300-10350____EN300-1084730	CHEMBL525967	S(c1ccc(cc1)CS[C@@H]2N(C(=O)[C@@H](CS)C)[C@H](C([O-])=O)CC2)C	[#6](=[#8])-[#7]1-[#6@@H]-[#6]-[#6]-[#6@@H]-1_10	1	false	SAVI-Space-2024	rxn6038_0_a_kill_0	EN300-10350	NCCc1ccc(cc1)C(C)C	EN300-1084730	O=C(OC(C)(C)C)N1C(C(=O)OC(C)(C)C)CCC1C(=O)O
[O-]C(=O)N1C(C([O-])=O)CCC1C(=O)NCc2ccc(cc2)COC(C)C	370	fCSFP4	weighted-fingerprint-similarity	0.779	0.439	rxn6038_0_a_kill_0____EN300-45488544____EN300-1084730	CHEMBL525967	S(c1ccc(cc1)CS[C@@H]2N(C(=O)[C@@H](CS)C)[C@H](C([O-])=O)CC2)C	[#6](=[#8])-[#7]1-[#6@@H]-[#6]-[#6]-[#6@@H]-1_10	1	false	SAVI-Space-2024	rxn6038_0_a_kill_0	EN300-45488544	O(C(C)C)Cc1ccc(cc1)CN	EN300-1084730	O=C(OC(C)(C)C)N1C(C(=O)OC(C)(C)C)CCC1C(=O)O
[O-]C(=O)N1C(C([O-])=O)CCC1C(=O)OCCc2ccc(cc2)C(C)C	371	fCSFP4	weighted-fingerprint-similarity	0.779	0.439	rxn6031_0_a_kill_0____EN300-1084730____EN300-1250229	CHEMBL525967	S(c1ccc(cc1)CS[C@@H]2N(C(=O)[C@@H](CS)C)[C@H](C([O-])=O)CC2)C	[#6](=[#8])-[#7]1-[#6@@H]-[#6]-[#6]-[#6@@H]-1_10	1	false	SAVI-Space-2024	rxn6031_0_a_kill_0	EN300-1084730	O=C(OC(C)(C)C)N1C(C(=O)OC(C)(C)C)CCC1C(=O)O	EN300-1250229	OCCc1ccc(cc1)C(C)C
[O-]C(=O)N1C(C([O-])=O)CCC1C(=O)OCc2ccc(OC(C)C)cc2	372	fCSFP4	weighted-fingerprint-similarity	0.779	0.439	rxn6031_0_a_kill_0____EN300-1084730____EN300-51221	CHEMBL525967	S(c1ccc(cc1)CS[C@@H]2N(C(=O)[C@@H](CS)C)[C@H](C([O-])=O)CC2)C	[#6](=[#8])-[#7]1-[#6@@H]-[#6]-[#6]-[#6@@H]-1_10	1	false	SAVI-Space-2024	rxn6031_0_a_kill_0	EN300-1084730	O=C(OC(C)(C)C)N1C(C(=O)OC(C)(C)C)CCC1C(=O)O	EN300-51221	O(c1ccc(cc1)CO)C(C)C
S(c1ccc(SC)cc1)C2CC3N(C([O-])=O)C(CC3)C2	373	fCSFP4	weighted-fingerprint-similarity	0.779	0.394	rxn7022_0_a_kill_0____EN300-140385____EN300-7082669	CHEMBL525967	S(c1ccc(cc1)CS[C@@H]2N(C(=O)[C@@H](CS)C)[C@H](C([O-])=O)CC2)C	[#6](=[#8])-[#7]1-[#6@@H]-[#6]-[#6]-[#6@@H]-1_10	1	false	SAVI-Space-2024	rxn7022_0_a_kill_0	EN300-140385	S(c1ccc(cc1)B(O)O)C	EN300-7082669	SC1CC2N(C(=O)OC(C)(C)C)C(CC2)C1
S(C(=O)C1N(C([O-])=O)C(C(=O)N)CC1)Cc2ccccc2	374	fCSFP4	weighted-fingerprint-similarity	0.779	0.424	rxn6038_0_a_kill_0____EN300-16494____EN300-51686866	CHEMBL525967	S(c1ccc(cc1)CS[C@@H]2N(C(=O)[C@@H](CS)C)[C@H](C([O-])=O)CC2)C	[#6](=[#8])-[#7]1-[#6@@H]-[#6]-[#6]-[#6@@H]-1_10	1	false	SAVI-Space-2024	rxn6038_0_a_kill_0	EN300-16494	SCc1ccccc1	EN300-51686866	O=C(OC(C)(C)C)N1C(C(=O)O)CCC1C(=O)N
S(C(=O)C1N(C([O-])=O)C(C([O-])=O)CC1)C2=CSC=C2	375	fCSFP4	weighted-fingerprint-similarity	0.779	0.424	rxn6038_0_a_kill_0____EN300-317817____EN300-1084730	CHEMBL525967	S(c1ccc(cc1)CS[C@@H]2N(C(=O)[C@@H](CS)C)[C@H](C([O-])=O)CC2)C	[#6](=[#8])-[#7]1-[#6@@H]-[#6]-[#6]-[#6@@H]-1_10	1	false	SAVI-Space-2024	rxn6038_0_a_kill_0	EN300-317817	S1C=C(S)C=C1	EN300-1084730	O=C(OC(C)(C)C)N1C(C(=O)OC(C)(C)C)CCC1C(=O)O
[O-]C(=O)N1C(C([O-])=O)CCC1C(=O)N(Cc2ccccc2)Cc3ccccc3	376	fCSFP4	weighted-fingerprint-similarity	0.779	0.424	rxn6038_0_a_kill_0____EN300-17949____EN300-1084730	CHEMBL525967	S(c1ccc(cc1)CS[C@@H]2N(C(=O)[C@@H](CS)C)[C@H](C([O-])=O)CC2)C	[#6](=[#8])-[#7]1-[#6@@H]-[#6]-[#6]-[#6@@H]-1_10	1	false	SAVI-Space-2024	rxn6038_0_a_kill_0	EN300-17949	N(Cc1ccccc1)Cc2ccccc2	EN300-1084730	O=C(OC(C)(C)C)N1C(C(=O)OC(C)(C)C)CCC1C(=O)O
[O-]C(=O)N1C(C([O-])=O)CCC1C(=O)NCc2ccncc2	377	fCSFP4	weighted-fingerprint-similarity	0.779	0.424	rxn6038_0_a_kill_0____EN300-19585____EN300-1084730	CHEMBL525967	S(c1ccc(cc1)CS[C@@H]2N(C(=O)[C@@H](CS)C)[C@H](C([O-])=O)CC2)C	[#6](=[#8])-[#7]1-[#6@@H]-[#6]-[#6]-[#6@@H]-1_10	1	false	SAVI-Space-2024	rxn6038_0_a_kill_0	EN300-19585	n1ccc(cc1)CN	EN300-1084730	O=C(OC(C)(C)C)N1C(C(=O)OC(C)(C)C)CCC1C(=O)O
[O-]C(=O)N1C(C([O-])=O)CCC1C(=O)OCCc2ccccc2	378	fCSFP4	weighted-fingerprint-similarity	0.779	0.424	rxn6031_0_a_kill_0____EN300-1084730____EN300-19347	CHEMBL525967	S(c1ccc(cc1)CS[C@@H]2N(C(=O)[C@@H](CS)C)[C@H](C([O-])=O)CC2)C	[#6](=[#8])-[#7]1-[#6@@H]-[#6]-[#6]-[#6@@H]-1_10	1	false	SAVI-Space-2024	rxn6031_0_a_kill_0	EN300-1084730	O=C(OC(C)(C)C)N1C(C(=O)OC(C)(C)C)CCC1C(=O)O	EN300-19347	OCCc1ccccc1
[O-]C(=O)N1C(C([O-])=O)CCC1C(=O)OCc2ccncc2	379	fCSFP4	weighted-fingerprint-similarity	0.779	0.424	rxn6031_0_a_kill_0____EN300-1084730____EN300-64663	CHEMBL525967	S(c1ccc(cc1)CS[C@@H]2N(C(=O)[C@@H](CS)C)[C@H](C([O-])=O)CC2)C	[#6](=[#8])-[#7]1-[#6@@H]-[#6]-[#6]-[#6@@H]-1_10	1	false	SAVI-Space-2024	rxn6031_0_a_kill_0	EN300-1084730	O=C(OC(C)(C)C)N1C(C(=O)OC(C)(C)C)CCC1C(=O)O	EN300-64663	OCc1ccncc1
S(c1ccc(cc1)COC(=O)C2N(C([O-])=O)C3CCC(C2)C3)CC(C)C	380	fCSFP4	weighted-fingerprint-similarity	0.778	0.449	rxn6031_0_a_kill_0____EN300-45273353____EN300-6504339	CHEMBL525967	S(c1ccc(cc1)CS[C@@H]2N(C(=O)[C@@H](CS)C)[C@H](C([O-])=O)CC2)C	[#6](=[#8])-[#7]1-[#6@@H]-[#6]-[#6]-[#6@@H]-1_10	1	false	SAVI-Space-2024	rxn6031_0_a_kill_0	EN300-45273353	O=C(OC(C)(C)C)N1C(C(=O)O)CC2CCC1C2	EN300-6504339	S(c1ccc(cc1)CO)CC(C)C
S(C(=O)C1N(C([O-])=O)C(C([O-])=O)CCC1)Cc2ccc(cc2)CC	381	fCSFP4	weighted-fingerprint-similarity	0.778	0.487	rxn6038_0_a_kill_0____EN300-1085545____EN300-27101979	CHEMBL525967	S(c1ccc(cc1)CS[C@@H]2N(C(=O)[C@@H](CS)C)[C@H](C([O-])=O)CC2)C	[#6](=[#8])-[#7]1-[#6@@H]-[#6]-[#6]-[#6@@H]-1_10	1	false	SAVI-Space-2024	rxn6038_0_a_kill_0	EN300-1085545	SCc1ccc(cc1)CC	EN300-27101979	O=C(OC(C)(C)C)N1C(C(=O)OC)CCCC1C(=O)O
Brc1ccc(SCCOC(=O)C2N(C([O-])=O)C(C([O-])=O)CC2)cc1	382	fCSFP4	weighted-fingerprint-similarity	0.778	0.434	rxn6031_0_a_kill_0____EN300-1084730____EN300-182751	CHEMBL525967	S(c1ccc(cc1)CS[C@@H]2N(C(=O)[C@@H](CS)C)[C@H](C([O-])=O)CC2)C	[#6](=[#8])-[#7]1-[#6@@H]-[#6]-[#6]-[#6@@H]-1_10	1	false	SAVI-Space-2024	rxn6031_0_a_kill_0	EN300-1084730	O=C(OC(C)(C)C)N1C(C(=O)OC(C)(C)C)CCC1C(=O)O	EN300-182751	Brc1ccc(SCCO)cc1
S(C(=O)C1N(C([O-])=O)C(C([O-])=O)CC1)CC=2OC(=CC2)CC	383	fCSFP4	weighted-fingerprint-similarity	0.778	0.434	rxn6038_0_a_kill_0____EN300-1091644____EN300-1084730	CHEMBL525967	S(c1ccc(cc1)CS[C@@H]2N(C(=O)[C@@H](CS)C)[C@H](C([O-])=O)CC2)C	[#6](=[#8])-[#7]1-[#6@@H]-[#6]-[#6]-[#6@@H]-1_10	1	false	SAVI-Space-2024	rxn6038_0_a_kill_0	EN300-1091644	SCC=1OC(=CC1)CC	EN300-1084730	O=C(OC(C)(C)C)N1C(C(=O)OC(C)(C)C)CCC1C(=O)O
S(Cc1ccc(NC(=O)C2N(C([O-])=O)C(C(=O)N)CC2)cc1)C	384	fCSFP4	weighted-fingerprint-similarity	0.778	0.434	rxn6038_0_a_kill_0____EN300-66647 EN300-39667093"____EN300-51686866"	CHEMBL525967	S(c1ccc(cc1)CS[C@@H]2N(C(=O)[C@@H](CS)C)[C@H](C([O-])=O)CC2)C	[#6](=[#8])-[#7]1-[#6@@H]-[#6]-[#6]-[#6@@H]-1_10	1	false	SAVI-Space-2024	rxn6038_0_a_kill_0	EN300-66647 EN300-39667093""	S(Cc1ccc(N)cc1)C	EN300-51686866	O=C(OC(C)(C)C)N1C(C(=O)O)CCC1C(=O)N
S(Cc1ccc(NC(=O)C2N(C([O-])=O)C(CC2)C)cc1)C	385	fCSFP4	weighted-fingerprint-similarity	0.778	0.434	rxn6038_0_a_kill_0____EN300-66647 EN300-39667093"____"EN300-1589557 EN300-1071291""	CHEMBL525967	S(c1ccc(cc1)CS[C@@H]2N(C(=O)[C@@H](CS)C)[C@H](C([O-])=O)CC2)C	[#6](=[#8])-[#7]1-[#6@@H]-[#6]-[#6]-[#6@@H]-1_10	1	false	SAVI-Space-2024	rxn6038_0_a_kill_0	EN300-66647 EN300-39667093""	S(Cc1ccc(N)cc1)C	EN300-1589557 EN300-1071291""	O=C(OC(C)(C)C)N1C(C(=O)O)CCC1C
S(c1ccc(F)cc1)CCNC(=O)C2N(C([O-])=O)C(C([O-])=O)CC2	386	fCSFP4	weighted-fingerprint-similarity	0.778	0.434	rxn6038_0_a_kill_0____EN300-75704____EN300-1084730	CHEMBL525967	S(c1ccc(cc1)CS[C@@H]2N(C(=O)[C@@H](CS)C)[C@H](C([O-])=O)CC2)C	[#6](=[#8])-[#7]1-[#6@@H]-[#6]-[#6]-[#6@@H]-1_10	1	false	SAVI-Space-2024	rxn6038_0_a_kill_0	EN300-75704	S(c1ccc(F)cc1)CCN	EN300-1084730	O=C(OC(C)(C)C)N1C(C(=O)OC(C)(C)C)CCC1C(=O)O
S(c1ccc(cc1)COC)C(=O)C2N(C([O-])=O)C(C(=O)N)CC2	387	fCSFP4	weighted-fingerprint-similarity	0.778	0.434	rxn6038_0_a_kill_0____EN300-96944____EN300-51686866	CHEMBL525967	S(c1ccc(cc1)CS[C@@H]2N(C(=O)[C@@H](CS)C)[C@H](C([O-])=O)CC2)C	[#6](=[#8])-[#7]1-[#6@@H]-[#6]-[#6]-[#6@@H]-1_10	1	false	SAVI-Space-2024	rxn6038_0_a_kill_0	EN300-96944	Sc1ccc(cc1)COC	EN300-51686866	O=C(OC(C)(C)C)N1C(C(=O)O)CCC1C(=O)N
S(c1ccc(cc1)COC)C(=O)C2N(C([O-])=O)C(CC2)C	388	fCSFP4	weighted-fingerprint-similarity	0.778	0.434	rxn6038_0_a_kill_0____EN300-96944____EN300-1589557 EN300-1071291""	CHEMBL525967	S(c1ccc(cc1)CS[C@@H]2N(C(=O)[C@@H](CS)C)[C@H](C([O-])=O)CC2)C	[#6](=[#8])-[#7]1-[#6@@H]-[#6]-[#6]-[#6@@H]-1_10	1	false	SAVI-Space-2024	rxn6038_0_a_kill_0	EN300-96944	Sc1ccc(cc1)COC	EN300-1589557 EN300-1071291""	O=C(OC(C)(C)C)N1C(C(=O)O)CCC1C
S(c1ccc(cc1)CSC(=O)C2N(C([O-])=O)C(CCC2)C)C	389	fCSFP4	weighted-fingerprint-similarity	0.778	0.496	rxn6038_0_a_kill_0____EN300-192190____EN300-1589937	CHEMBL525967	S(c1ccc(cc1)CS[C@@H]2N(C(=O)[C@@H](CS)C)[C@H](C([O-])=O)CC2)C	[#6](=[#8])-[#7]1-[#6@@H]-[#6]-[#6]-[#6@@H]-1_10	1	false	SAVI-Space-2024	rxn6038_0_a_kill_0	EN300-192190	S(c1ccc(cc1)CS)C	EN300-1589937	O=C(OC(C)(C)C)N1C(C(=O)O)CCCC1C
S(C(=O)CCC1N(C([O-])=O)C(C([O-])=O)CC1)Cc2ccc(cc2)CC	390	fCSFP4	weighted-fingerprint-similarity	0.778	0.444	rxn6038_0_a_kill_0____EN300-1085545____EN300-36599840	CHEMBL525967	S(c1ccc(cc1)CS[C@@H]2N(C(=O)[C@@H](CS)C)[C@H](C([O-])=O)CC2)C	[#6](=[#8])-[#7]1-[#6@@H]-[#6]-[#6]-[#6@@H]-1_10	1	false	SAVI-Space-2024	rxn6038_0_a_kill_0	EN300-1085545	SCc1ccc(cc1)CC	EN300-36599840	O=C(OC(C)(C)C)N1C(C(=O)OC)CCC1CCC(=O)O
S(C=1OC(=CC1)CNC(=O)C2N(C([O-])=O)C(C([O-])=O)CC2)C	391	fCSFP4	weighted-fingerprint-similarity	0.778	0.444	rxn6038_0_a_kill_0____EN300-1609245____EN300-1084730	CHEMBL525967	S(c1ccc(cc1)CS[C@@H]2N(C(=O)[C@@H](CS)C)[C@H](C([O-])=O)CC2)C	[#6](=[#8])-[#7]1-[#6@@H]-[#6]-[#6]-[#6@@H]-1_10	1	false	SAVI-Space-2024	rxn6038_0_a_kill_0	EN300-1609245	S(C=1OC(=CC1)CN)C	EN300-1084730	O=C(OC(C)(C)C)N1C(C(=O)OC(C)(C)C)CCC1C(=O)O
S(C=1SC(=CC1)CNC(=O)C2N(C([O-])=O)C(C([O-])=O)CC2)C	392	fCSFP4	weighted-fingerprint-similarity	0.778	0.444	rxn6038_0_a_kill_0____EN300-1590025____EN300-1084730	CHEMBL525967	S(c1ccc(cc1)CS[C@@H]2N(C(=O)[C@@H](CS)C)[C@H](C([O-])=O)CC2)C	[#6](=[#8])-[#7]1-[#6@@H]-[#6]-[#6]-[#6@@H]-1_10	1	false	SAVI-Space-2024	rxn6038_0_a_kill_0	EN300-1590025	S(C=1SC(=CC1)CN)C	EN300-1084730	O=C(OC(C)(C)C)N1C(C(=O)OC(C)(C)C)CCC1C(=O)O
S(C=1SC(=CC1)COC(=O)C2N(C([O-])=O)C(C([O-])=O)CC2)C	393	fCSFP4	weighted-fingerprint-similarity	0.778	0.444	rxn6031_0_a_kill_0____EN300-1084730____EN300-189594	CHEMBL525967	S(c1ccc(cc1)CS[C@@H]2N(C(=O)[C@@H](CS)C)[C@H](C([O-])=O)CC2)C	[#6](=[#8])-[#7]1-[#6@@H]-[#6]-[#6]-[#6@@H]-1_10	1	false	SAVI-Space-2024	rxn6031_0_a_kill_0	EN300-1084730	O=C(OC(C)(C)C)N1C(C(=O)OC(C)(C)C)CCC1C(=O)O	EN300-189594	S(C=1SC(=CC1)CO)C
S(c1ccc(NC(=O)C2N(C([O-])=O)C(CC2)C)cc1)Cc3ccccc3	394	fCSFP4	weighted-fingerprint-similarity	0.778	0.444	rxn6038_0_a_kill_0____EN300-9123949____EN300-1589557 EN300-1071291""	CHEMBL525967	S(c1ccc(cc1)CS[C@@H]2N(C(=O)[C@@H](CS)C)[C@H](C([O-])=O)CC2)C	[#6](=[#8])-[#7]1-[#6@@H]-[#6]-[#6]-[#6@@H]-1_10	1	false	SAVI-Space-2024	rxn6038_0_a_kill_0	EN300-9123949	S(c1ccc(N)cc1)Cc2ccccc2	EN300-1589557 EN300-1071291""	O=C(OC(C)(C)C)N1C(C(=O)O)CCC1C
S(c1ccc(cc1)C(NC(=O)C2N(C([O-])=O)C(C([O-])=O)CC2)C)CC	395	fCSFP4	weighted-fingerprint-similarity	0.778	0.444	rxn6038_0_a_kill_0____EN300-68655____EN300-1084730	CHEMBL525967	S(c1ccc(cc1)CS[C@@H]2N(C(=O)[C@@H](CS)C)[C@H](C([O-])=O)CC2)C	[#6](=[#8])-[#7]1-[#6@@H]-[#6]-[#6]-[#6@@H]-1_10	1	false	SAVI-Space-2024	rxn6038_0_a_kill_0	EN300-68655	S(c1ccc(cc1)C(N)C)CC	EN300-1084730	O=C(OC(C)(C)C)N1C(C(=O)OC(C)(C)C)CCC1C(=O)O
S(c1ccc(cc1)CCNC(=O)C2N(C([O-])=O)C(C3CC3)CC2)C	396	fCSFP4	weighted-fingerprint-similarity	0.778	0.444	rxn6038_0_a_kill_0____EN300-196408____EN300-262307	CHEMBL525967	S(c1ccc(cc1)CS[C@@H]2N(C(=O)[C@@H](CS)C)[C@H](C([O-])=O)CC2)C	[#6](=[#8])-[#7]1-[#6@@H]-[#6]-[#6]-[#6@@H]-1_10	1	false	SAVI-Space-2024	rxn6038_0_a_kill_0	EN300-196408	S(c1ccc(cc1)CCN)C	EN300-262307	O=C(OC(C)(C)C)N1C(C(=O)O)CCC1C2CC2
S(c1ccc(cc1)CCOC(=O)C2N(C([O-])=O)C(C([O-])=O)CC2)C(F)(F)F	397	fCSFP4	weighted-fingerprint-similarity	0.778	0.444	rxn6031_0_a_kill_0____EN300-1084730____EN300-1930720	CHEMBL525967	S(c1ccc(cc1)CS[C@@H]2N(C(=O)[C@@H](CS)C)[C@H](C([O-])=O)CC2)C	[#6](=[#8])-[#7]1-[#6@@H]-[#6]-[#6]-[#6@@H]-1_10	1	false	SAVI-Space-2024	rxn6031_0_a_kill_0	EN300-1084730	O=C(OC(C)(C)C)N1C(C(=O)OC(C)(C)C)CCC1C(=O)O	EN300-1930720	S(c1ccc(cc1)CCO)C(F)(F)F
S(c1ccc(cc1)CCOC(=O)C2N(C([O-])=O)C(C3CC3)CC2)C	398	fCSFP4	weighted-fingerprint-similarity	0.778	0.444	rxn6031_0_a_kill_0____EN300-262307____EN300-1250420	CHEMBL525967	S(c1ccc(cc1)CS[C@@H]2N(C(=O)[C@@H](CS)C)[C@H](C([O-])=O)CC2)C	[#6](=[#8])-[#7]1-[#6@@H]-[#6]-[#6]-[#6@@H]-1_10	1	false	SAVI-Space-2024	rxn6031_0_a_kill_0	EN300-262307	O=C(OC(C)(C)C)N1C(C(=O)O)CCC1C2CC2	EN300-1250420	S(c1ccc(cc1)CCO)C
S(c1ccc(cc1)CN(C(=O)C2N(C([O-])=O)C(C(=O)N)CC2)C)C	399	fCSFP4	weighted-fingerprint-similarity	0.778	0.444	rxn6038_0_a_kill_0____EN300-20124082 EN300-07820"____EN300-51686866"	CHEMBL525967	S(c1ccc(cc1)CS[C@@H]2N(C(=O)[C@@H](CS)C)[C@H](C([O-])=O)CC2)C	[#6](=[#8])-[#7]1-[#6@@H]-[#6]-[#6]-[#6@@H]-1_10	1	false	SAVI-Space-2024	rxn6038_0_a_kill_0	EN300-20124082 EN300-07820""	S(c1ccc(cc1)CNC)C	EN300-51686866	O=C(OC(C)(C)C)N1C(C(=O)O)CCC1C(=O)N
S(c1ccc(cc1)CN(C(=O)C2N(C([O-])=O)C(CC2)C)C)C	400	fCSFP4	weighted-fingerprint-similarity	0.778	0.444	rxn6038_0_a_kill_0____EN300-20124082 EN300-07820"____"EN300-1589557 EN300-1071291""	CHEMBL525967	S(c1ccc(cc1)CS[C@@H]2N(C(=O)[C@@H](CS)C)[C@H](C([O-])=O)CC2)C	[#6](=[#8])-[#7]1-[#6@@H]-[#6]-[#6]-[#6@@H]-1_10	1	false	SAVI-Space-2024	rxn6038_0_a_kill_0	EN300-20124082 EN300-07820""	S(c1ccc(cc1)CNC)C	EN300-1589557 EN300-1071291""	O=C(OC(C)(C)C)N1C(C(=O)O)CCC1C
S(c1ccc(cc1)CNC(=O)C2N(C([O-])=O)C(C(=O)OCC)CC2)C	401	fCSFP4	weighted-fingerprint-similarity	0.778	0.444	rxn6038_0_a_kill_0____EN300-54196 EN300-156729"____EN300-1655037"	CHEMBL525967	S(c1ccc(cc1)CS[C@@H]2N(C(=O)[C@@H](CS)C)[C@H](C([O-])=O)CC2)C	[#6](=[#8])-[#7]1-[#6@@H]-[#6]-[#6]-[#6@@H]-1_10	1	false	SAVI-Space-2024	rxn6038_0_a_kill_0	EN300-54196 EN300-156729""	S(c1ccc(cc1)CN)C	EN300-1655037	O=C(OC(C)(C)C)N1C(C(=O)OCC)CCC1C(=O)O
S(c1ccc(cc1)CNC(=O)C2N(C([O-])=O)C(Cc3ccccc3)CC2)C	402	fCSFP4	weighted-fingerprint-similarity	0.778	0.444	rxn6038_0_a_kill_0____EN300-54196 EN300-156729"____EN300-22874226"	CHEMBL525967	S(c1ccc(cc1)CS[C@@H]2N(C(=O)[C@@H](CS)C)[C@H](C([O-])=O)CC2)C	[#6](=[#8])-[#7]1-[#6@@H]-[#6]-[#6]-[#6@@H]-1_10	1	false	SAVI-Space-2024	rxn6038_0_a_kill_0	EN300-54196 EN300-156729""	S(c1ccc(cc1)CN)C	EN300-22874226	O=C(OC(C)(C)C)N1C(C(=O)O)CCC1Cc2ccccc2
S(c1ccc(cc1)COC(=O)C2N(C([O-])=O)C(Cc3ccccc3)CC2)C	403	fCSFP4	weighted-fingerprint-similarity	0.778	0.444	rxn6031_0_a_kill_0____EN300-22874226____EN300-69547	CHEMBL525967	S(c1ccc(cc1)CS[C@@H]2N(C(=O)[C@@H](CS)C)[C@H](C([O-])=O)CC2)C	[#6](=[#8])-[#7]1-[#6@@H]-[#6]-[#6]-[#6@@H]-1_10	1	false	SAVI-Space-2024	rxn6031_0_a_kill_0	EN300-22874226	O=C(OC(C)(C)C)N1C(C(=O)O)CCC1Cc2ccccc2	EN300-69547	S(c1ccc(cc1)CO)C
S(c1ccc(cc1)C[NH+]2CCN(C(=O)C3N(C([O-])=O)C(C(=O)N)CC3)CC2)C	404	fCSFP4	weighted-fingerprint-similarity	0.778	0.444	rxn6038_0_a_kill_0____EN300-66887____EN300-51686866	CHEMBL525967	S(c1ccc(cc1)CS[C@@H]2N(C(=O)[C@@H](CS)C)[C@H](C([O-])=O)CC2)C	[#6](=[#8])-[#7]1-[#6@@H]-[#6]-[#6]-[#6@@H]-1_10	1	false	SAVI-Space-2024	rxn6038_0_a_kill_0	EN300-66887	S(c1ccc(cc1)CN2CCNCC2)C	EN300-51686866	O=C(OC(C)(C)C)N1C(C(=O)O)CCC1C(=O)N
S(c1ccc(cc1)C[NH+]2CCN(C(=O)C3N(C([O-])=O)C(CC3)C)CC2)C	405	fCSFP4	weighted-fingerprint-similarity	0.778	0.444	rxn6038_0_a_kill_0____EN300-66887____EN300-1589557 EN300-1071291""	CHEMBL525967	S(c1ccc(cc1)CS[C@@H]2N(C(=O)[C@@H](CS)C)[C@H](C([O-])=O)CC2)C	[#6](=[#8])-[#7]1-[#6@@H]-[#6]-[#6]-[#6@@H]-1_10	1	false	SAVI-Space-2024	rxn6038_0_a_kill_0	EN300-66887	S(c1ccc(cc1)CN2CCNCC2)C	EN300-1589557 EN300-1071291""	O=C(OC(C)(C)C)N1C(C(=O)O)CCC1C
[O-]C(=O)N1C(C([O-])=O)CCC1C(=O)NC(Cc2ccc(cc2)C(C)C)C	406	fCSFP4	weighted-fingerprint-similarity	0.778	0.444	rxn6038_0_a_kill_0____EN300-123387____EN300-1084730	CHEMBL525967	S(c1ccc(cc1)CS[C@@H]2N(C(=O)[C@@H](CS)C)[C@H](C([O-])=O)CC2)C	[#6](=[#8])-[#7]1-[#6@@H]-[#6]-[#6]-[#6@@H]-1_10	1	false	SAVI-Space-2024	rxn6038_0_a_kill_0	EN300-123387	NC(Cc1ccc(cc1)C(C)C)C	EN300-1084730	O=C(OC(C)(C)C)N1C(C(=O)OC(C)(C)C)CCC1C(=O)O
[O-]C(=O)N1C(C([O-])=O)CCC1C(=O)NC(c2ccc(cc2)CC(C)C)C	407	fCSFP4	weighted-fingerprint-similarity	0.778	0.444	rxn6038_0_a_kill_0____EN300-07806____EN300-1084730	CHEMBL525967	S(c1ccc(cc1)CS[C@@H]2N(C(=O)[C@@H](CS)C)[C@H](C([O-])=O)CC2)C	[#6](=[#8])-[#7]1-[#6@@H]-[#6]-[#6]-[#6@@H]-1_10	1	false	SAVI-Space-2024	rxn6038_0_a_kill_0	EN300-07806	NC(c1ccc(cc1)CC(C)C)C	EN300-1084730	O=C(OC(C)(C)C)N1C(C(=O)OC(C)(C)C)CCC1C(=O)O
[O-]C(=O)N1C(C([O-])=O)CCC1C(=O)OC(Cc2ccc(cc2)C=O)C	408	fCSFP4	weighted-fingerprint-similarity	0.778	0.444	rxn6038_0_a_kill_0____EN300-5213039____EN300-1084730	CHEMBL525967	S(c1ccc(cc1)CS[C@@H]2N(C(=O)[C@@H](CS)C)[C@H](C([O-])=O)CC2)C	[#6](=[#8])-[#7]1-[#6@@H]-[#6]-[#6]-[#6@@H]-1_10	1	false	SAVI-Space-2024	rxn6038_0_a_kill_0	EN300-5213039	O=Cc1ccc(cc1)CC(O)C	EN300-1084730	O=C(OC(C)(C)C)N1C(C(=O)OC(C)(C)C)CCC1C(=O)O
[O-]C(=O)N1C(C([O-])=O)CCC1C(=O)OC(c2ccc(cc2)CC(C)C)C	409	fCSFP4	weighted-fingerprint-similarity	0.778	0.444	rxn6038_0_a_kill_0____EN300-80919____EN300-1084730	CHEMBL525967	S(c1ccc(cc1)CS[C@@H]2N(C(=O)[C@@H](CS)C)[C@H](C([O-])=O)CC2)C	[#6](=[#8])-[#7]1-[#6@@H]-[#6]-[#6]-[#6@@H]-1_10	1	false	SAVI-Space-2024	rxn6038_0_a_kill_0	EN300-80919	OC(c1ccc(cc1)CC(C)C)C	EN300-1084730	O=C(OC(C)(C)C)N1C(C(=O)OC(C)(C)C)CCC1C(=O)O
S(C(=O)C1N(C([O-])=O)C(C(=O)N)CC1)Cc2ccc(cc2)CCC	410	fCSFP4	weighted-fingerprint-similarity	0.777	0.430	rxn6038_0_a_kill_0____EN300-6863716____EN300-51686866	CHEMBL525967	S(c1ccc(cc1)CS[C@@H]2N(C(=O)[C@@H](CS)C)[C@H](C([O-])=O)CC2)C	[#6](=[#8])-[#7]1-[#6@@H]-[#6]-[#6]-[#6@@H]-1_10	1	false	SAVI-Space-2024	rxn6038_0_a_kill_0	EN300-6863716	SCc1ccc(cc1)CCC	EN300-51686866	O=C(OC(C)(C)C)N1C(C(=O)O)CCC1C(=O)N
S(C(=O)C1N(C([O-])=O)C(CC1)C)Cc2ccc(cc2)CCC	411	fCSFP4	weighted-fingerprint-similarity	0.777	0.430	rxn6038_0_a_kill_0____EN300-6863716____EN300-1589557 EN300-1071291""	CHEMBL525967	S(c1ccc(cc1)CS[C@@H]2N(C(=O)[C@@H](CS)C)[C@H](C([O-])=O)CC2)C	[#6](=[#8])-[#7]1-[#6@@H]-[#6]-[#6]-[#6@@H]-1_10	1	false	SAVI-Space-2024	rxn6038_0_a_kill_0	EN300-6863716	SCc1ccc(cc1)CCC	EN300-1589557 EN300-1071291""	O=C(OC(C)(C)C)N1C(C(=O)O)CCC1C
S(c1ccc(cc1)COC(=O)C2N(C([O-])=O)C(C([O-])=O)CCC2)CC(C)C	412	fCSFP4	weighted-fingerprint-similarity	0.777	0.504	rxn6031_0_a_kill_0____EN300-27101979____EN300-6504339	CHEMBL525967	S(c1ccc(cc1)CS[C@@H]2N(C(=O)[C@@H](CS)C)[C@H](C([O-])=O)CC2)C	[#6](=[#8])-[#7]1-[#6@@H]-[#6]-[#6]-[#6@@H]-1_10	1	false	SAVI-Space-2024	rxn6031_0_a_kill_0	EN300-27101979	O=C(OC(C)(C)C)N1C(C(=O)OC)CCCC1C(=O)O	EN300-6504339	S(c1ccc(cc1)CO)CC(C)C
[O-]C(=O)N1C(C([O-])=O)CCC1C(=O)N(Cc2ccc(cc2)C[NH+](C)C)C	413	fCSFP4	weighted-fingerprint-similarity	0.777	0.430	rxn6038_0_a_kill_0____EN300-61544____EN300-1084730	CHEMBL525967	S(c1ccc(cc1)CS[C@@H]2N(C(=O)[C@@H](CS)C)[C@H](C([O-])=O)CC2)C	[#6](=[#8])-[#7]1-[#6@@H]-[#6]-[#6]-[#6@@H]-1_10	1	false	SAVI-Space-2024	rxn6038_0_a_kill_0	EN300-61544	N(Cc1ccc(cc1)CNC)(C)C	EN300-1084730	O=C(OC(C)(C)C)N1C(C(=O)OC(C)(C)C)CCC1C(=O)O
[O-]C(=O)N1C(C([O-])=O)CCC1C(=O)NCCCc2ccc(cc2)C	414	fCSFP4	weighted-fingerprint-similarity	0.777	0.430	rxn6038_0_a_kill_0____EN300-7842332____EN300-1084730	CHEMBL525967	S(c1ccc(cc1)CS[C@@H]2N(C(=O)[C@@H](CS)C)[C@H](C([O-])=O)CC2)C	[#6](=[#8])-[#7]1-[#6@@H]-[#6]-[#6]-[#6@@H]-1_10	1	false	SAVI-Space-2024	rxn6038_0_a_kill_0	EN300-7842332	NCCCc1ccc(cc1)C	EN300-1084730	O=C(OC(C)(C)C)N1C(C(=O)OC(C)(C)C)CCC1C(=O)O
[O-]C(=O)N1C(C([O-])=O)CCC1C(=O)NCc2ccc(cc2)COCC	415	fCSFP4	weighted-fingerprint-similarity	0.777	0.430	rxn6038_0_a_kill_0____EN300-32012____EN300-1084730	CHEMBL525967	S(c1ccc(cc1)CS[C@@H]2N(C(=O)[C@@H](CS)C)[C@H](C([O-])=O)CC2)C	[#6](=[#8])-[#7]1-[#6@@H]-[#6]-[#6]-[#6@@H]-1_10	1	false	SAVI-Space-2024	rxn6038_0_a_kill_0	EN300-32012	O(Cc1ccc(cc1)CN)CC	EN300-1084730	O=C(OC(C)(C)C)N1C(C(=O)OC(C)(C)C)CCC1C(=O)O
[O-]C(=O)N1C(C([O-])=O)CCC1C(=O)NCc2ccc(cc2)C[NH+](C)C	416	fCSFP4	weighted-fingerprint-similarity	0.777	0.430	rxn6038_0_a_kill_0____EN300-13617 EN300-333067"____EN300-1084730"	CHEMBL525967	S(c1ccc(cc1)CS[C@@H]2N(C(=O)[C@@H](CS)C)[C@H](C([O-])=O)CC2)C	[#6](=[#8])-[#7]1-[#6@@H]-[#6]-[#6]-[#6@@H]-1_10	1	false	SAVI-Space-2024	rxn6038_0_a_kill_0	EN300-13617 EN300-333067""	N(Cc1ccc(cc1)CN)(C)C	EN300-1084730	O=C(OC(C)(C)C)N1C(C(=O)OC(C)(C)C)CCC1C(=O)O
[O-]C(=O)N1C(C([O-])=O)CCC1C(=O)Nc2ccc(cc2)CCCC	417	fCSFP4	weighted-fingerprint-similarity	0.777	0.430	rxn6038_0_a_kill_0____EN300-19808____EN300-1084730	CHEMBL525967	S(c1ccc(cc1)CS[C@@H]2N(C(=O)[C@@H](CS)C)[C@H](C([O-])=O)CC2)C	[#6](=[#8])-[#7]1-[#6@@H]-[#6]-[#6]-[#6@@H]-1_10	1	false	SAVI-Space-2024	rxn6038_0_a_kill_0	EN300-19808	Nc1ccc(cc1)CCCC	EN300-1084730	O=C(OC(C)(C)C)N1C(C(=O)OC(C)(C)C)CCC1C(=O)O
[O-]C(=O)N1C(C([O-])=O)CCC1C(=O)OCCCc2ccc(cc2)C	418	fCSFP4	weighted-fingerprint-similarity	0.777	0.430	rxn6031_0_a_kill_0____EN300-1084730____EN300-1232130	CHEMBL525967	S(c1ccc(cc1)CS[C@@H]2N(C(=O)[C@@H](CS)C)[C@H](C([O-])=O)CC2)C	[#6](=[#8])-[#7]1-[#6@@H]-[#6]-[#6]-[#6@@H]-1_10	1	false	SAVI-Space-2024	rxn6031_0_a_kill_0	EN300-1084730	O=C(OC(C)(C)C)N1C(C(=O)OC(C)(C)C)CCC1C(=O)O	EN300-1232130	OCCCc1ccc(cc1)C
[O-]C(=O)N1C(C([O-])=O)CCC1C(=O)OCc2ccc(OCC)cc2	419	fCSFP4	weighted-fingerprint-similarity	0.777	0.430	rxn6031_0_a_kill_0____EN300-1084730____EN300-49131	CHEMBL525967	S(c1ccc(cc1)CS[C@@H]2N(C(=O)[C@@H](CS)C)[C@H](C([O-])=O)CC2)C	[#6](=[#8])-[#7]1-[#6@@H]-[#6]-[#6]-[#6@@H]-1_10	1	false	SAVI-Space-2024	rxn6031_0_a_kill_0	EN300-1084730	O=C(OC(C)(C)C)N1C(C(=O)OC(C)(C)C)CCC1C(=O)O	EN300-49131	O(c1ccc(cc1)CO)CC
[O-]C(=O)N1C(C([O-])=O)CCC1C(=O)OCc2ccc(cc2)C[NH+](C)C	420	fCSFP4	weighted-fingerprint-similarity	0.777	0.430	rxn6031_0_a_kill_0____EN300-1084730____EN300-51009	CHEMBL525967	S(c1ccc(cc1)CS[C@@H]2N(C(=O)[C@@H](CS)C)[C@H](C([O-])=O)CC2)C	[#6](=[#8])-[#7]1-[#6@@H]-[#6]-[#6]-[#6@@H]-1_10	1	false	SAVI-Space-2024	rxn6031_0_a_kill_0	EN300-1084730	O=C(OC(C)(C)C)N1C(C(=O)OC(C)(C)C)CCC1C(=O)O	EN300-51009	OCc1ccc(cc1)CN(C)C
[O-]C(=O)N1C(C([O-])=O)CCC1C(=O)Oc2ccc(cc2)CCCC	421	fCSFP4	weighted-fingerprint-similarity	0.777	0.430	rxn6038_0_a_kill_0____EN300-113954____EN300-1084730	CHEMBL525967	S(c1ccc(cc1)CS[C@@H]2N(C(=O)[C@@H](CS)C)[C@H](C([O-])=O)CC2)C	[#6](=[#8])-[#7]1-[#6@@H]-[#6]-[#6]-[#6@@H]-1_10	1	false	SAVI-Space-2024	rxn6038_0_a_kill_0	EN300-113954	Oc1ccc(cc1)CCCC	EN300-1084730	O=C(OC(C)(C)C)N1C(C(=O)OC(C)(C)C)CCC1C(=O)O
S(c1ccc(cc1)CC)C2CC3N(C([O-])=O)C(CC3)C2	422	fCSFP4	weighted-fingerprint-similarity	0.777	0.402	rxn7022_0_a_kill_0____EN300-99947____EN300-7082669	CHEMBL525967	S(c1ccc(cc1)CS[C@@H]2N(C(=O)[C@@H](CS)C)[C@H](C([O-])=O)CC2)C	[#6](=[#8])-[#7]1-[#6@@H]-[#6]-[#6]-[#6@@H]-1_10	1	false	SAVI-Space-2024	rxn7022_0_a_kill_0	EN300-99947	OB(O)c1ccc(cc1)CC	EN300-7082669	SC1CC2N(C(=O)OC(C)(C)C)C(CC2)C1
S(c1ccc(cc1)COC(=O)CCC2N(C([O-])=O)C(C([O-])=O)CC2)CC(C)C	423	fCSFP4	weighted-fingerprint-similarity	0.777	0.463	rxn6031_0_a_kill_0____EN300-36599840____EN300-6504339	CHEMBL525967	S(c1ccc(cc1)CS[C@@H]2N(C(=O)[C@@H](CS)C)[C@H](C([O-])=O)CC2)C	[#6](=[#8])-[#7]1-[#6@@H]-[#6]-[#6]-[#6@@H]-1_10	1	false	SAVI-Space-2024	rxn6031_0_a_kill_0	EN300-36599840	O=C(OC(C)(C)C)N1C(C(=O)OC)CCC1CCC(=O)O	EN300-6504339	S(c1ccc(cc1)CO)CC(C)C
S(C(=O)C1N(C([O-])=O)C(C([O-])=O)CC1)Cc2cc(F)c(F)cc2	424	fCSFP4	weighted-fingerprint-similarity	0.777	0.440	rxn6038_0_a_kill_0____EN300-1085547____EN300-1084730	CHEMBL525967	S(c1ccc(cc1)CS[C@@H]2N(C(=O)[C@@H](CS)C)[C@H](C([O-])=O)CC2)C	[#6](=[#8])-[#7]1-[#6@@H]-[#6]-[#6]-[#6@@H]-1_10	1	false	SAVI-Space-2024	rxn6038_0_a_kill_0	EN300-1085547	SCc1cc(F)c(F)cc1	EN300-1084730	O=C(OC(C)(C)C)N1C(C(=O)OC(C)(C)C)CCC1C(=O)O
S(C(=O)C1N(C([O-])=O)C(C([O-])=O)CC1)Cc2ccc(cc2)C(=O)NN	425	fCSFP4	weighted-fingerprint-similarity	0.777	0.440	rxn6038_0_a_kill_0____EN300-264177____EN300-1084730	CHEMBL525967	S(c1ccc(cc1)CS[C@@H]2N(C(=O)[C@@H](CS)C)[C@H](C([O-])=O)CC2)C	[#6](=[#8])-[#7]1-[#6@@H]-[#6]-[#6]-[#6@@H]-1_10	1	false	SAVI-Space-2024	rxn6038_0_a_kill_0	EN300-264177	SCc1ccc(cc1)C(=O)NN	EN300-1084730	O=C(OC(C)(C)C)N1C(C(=O)OC(C)(C)C)CCC1C(=O)O
S(c1cc(ccc1)CNC(=O)C2N(C([O-])=O)C(C(=O)N)CC2)C	426	fCSFP4	weighted-fingerprint-similarity	0.777	0.440	rxn6038_0_a_kill_0____EN300-1234996____EN300-51686866	CHEMBL525967	S(c1ccc(cc1)CS[C@@H]2N(C(=O)[C@@H](CS)C)[C@H](C([O-])=O)CC2)C	[#6](=[#8])-[#7]1-[#6@@H]-[#6]-[#6]-[#6@@H]-1_10	1	false	SAVI-Space-2024	rxn6038_0_a_kill_0	EN300-1234996	S(c1cc(ccc1)CN)C	EN300-51686866	O=C(OC(C)(C)C)N1C(C(=O)O)CCC1C(=O)N
S(c1cc(ccc1)CNC(=O)C2N(C([O-])=O)C(CC2)C)C	427	fCSFP4	weighted-fingerprint-similarity	0.777	0.440	rxn6038_0_a_kill_0____EN300-1234996____EN300-1589557 EN300-1071291""	CHEMBL525967	S(c1ccc(cc1)CS[C@@H]2N(C(=O)[C@@H](CS)C)[C@H](C([O-])=O)CC2)C	[#6](=[#8])-[#7]1-[#6@@H]-[#6]-[#6]-[#6@@H]-1_10	1	false	SAVI-Space-2024	rxn6038_0_a_kill_0	EN300-1234996	S(c1cc(ccc1)CN)C	EN300-1589557 EN300-1071291""	O=C(OC(C)(C)C)N1C(C(=O)O)CCC1C
S(c1cc(ccc1)COC(=O)C2N(C([O-])=O)C(C(=O)N)CC2)C	428	fCSFP4	weighted-fingerprint-similarity	0.777	0.440	rxn6031_0_a_kill_0____EN300-51686866____EN300-124825	CHEMBL525967	S(c1ccc(cc1)CS[C@@H]2N(C(=O)[C@@H](CS)C)[C@H](C([O-])=O)CC2)C	[#6](=[#8])-[#7]1-[#6@@H]-[#6]-[#6]-[#6@@H]-1_10	1	false	SAVI-Space-2024	rxn6031_0_a_kill_0	EN300-51686866	O=C(OC(C)(C)C)N1C(C(=O)O)CCC1C(=O)N	EN300-124825	S(c1cc(ccc1)CO)C
S(c1cc(ccc1)COC(=O)C2N(C([O-])=O)C(CC2)C)C	429	fCSFP4	weighted-fingerprint-similarity	0.777	0.440	rxn6031_0_a_kill_0____EN300-1589557 EN300-1071291"____EN300-124825"	CHEMBL525967	S(c1ccc(cc1)CS[C@@H]2N(C(=O)[C@@H](CS)C)[C@H](C([O-])=O)CC2)C	[#6](=[#8])-[#7]1-[#6@@H]-[#6]-[#6]-[#6@@H]-1_10	1	false	SAVI-Space-2024	rxn6031_0_a_kill_0	EN300-1589557 EN300-1071291""	O=C(OC(C)(C)C)N1C(C(=O)O)CCC1C	EN300-124825	S(c1cc(ccc1)CO)C
S(c1ccc(cc1)COC(=O)C2N(C([O-])=O)C(C(=O)N)CC2)Cc3ccccc3	430	fCSFP4	weighted-fingerprint-similarity	0.777	0.440	rxn6031_0_a_kill_0____EN300-51686866____EN300-132429	CHEMBL525967	S(c1ccc(cc1)CS[C@@H]2N(C(=O)[C@@H](CS)C)[C@H](C([O-])=O)CC2)C	[#6](=[#8])-[#7]1-[#6@@H]-[#6]-[#6]-[#6@@H]-1_10	1	false	SAVI-Space-2024	rxn6031_0_a_kill_0	EN300-51686866	O=C(OC(C)(C)C)N1C(C(=O)O)CCC1C(=O)N	EN300-132429	S(c1ccc(cc1)CO)Cc2ccccc2
[O-]C(=O)C1N(C(=O)CCC(C(=O)C)C)C(c2ccccc2)CC1	431	fCSFP4	weighted-fingerprint-similarity	0.777	0.450	rxn6038_0_a_kill_0____EN300-189055 EN300-331681"____EN300-6468985"	CHEMBL525967	S(c1ccc(cc1)CS[C@@H]2N(C(=O)[C@@H](CS)C)[C@H](C([O-])=O)CC2)C	[#6](=[#8])-[#7]1-[#6@@H]-[#6]-[#6]-[#6@@H]-1_10	1	false	SAVI-Space-2024	rxn6038_0_a_kill_0	EN300-189055 EN300-331681""	O=C(OC)C1NC(c2ccccc2)CC1	EN300-6468985	O=C(O)CCC(C(=O)C)C
Brc1ccc(cc1)CCOC(=O)C2N(C([O-])=O)C(C([O-])=O)CC2	432	fCSFP4	weighted-fingerprint-similarity	0.777	0.425	rxn6031_0_a_kill_0____EN300-1084730____EN300-98199	CHEMBL525967	S(c1ccc(cc1)CS[C@@H]2N(C(=O)[C@@H](CS)C)[C@H](C([O-])=O)CC2)C	[#6](=[#8])-[#7]1-[#6@@H]-[#6]-[#6]-[#6@@H]-1_10	1	false	SAVI-Space-2024	rxn6031_0_a_kill_0	EN300-1084730	O=C(OC(C)(C)C)N1C(C(=O)OC(C)(C)C)CCC1C(=O)O	EN300-98199	Brc1ccc(cc1)CCO
Clc1ccc(cc1)CCOC(=O)C2N(C([O-])=O)C(C([O-])=O)CC2	433	fCSFP4	weighted-fingerprint-similarity	0.777	0.425	rxn6031_0_a_kill_0____EN300-1084730____EN300-245888	CHEMBL525967	S(c1ccc(cc1)CS[C@@H]2N(C(=O)[C@@H](CS)C)[C@H](C([O-])=O)CC2)C	[#6](=[#8])-[#7]1-[#6@@H]-[#6]-[#6]-[#6@@H]-1_10	1	false	SAVI-Space-2024	rxn6031_0_a_kill_0	EN300-1084730	O=C(OC(C)(C)C)N1C(C(=O)OC(C)(C)C)CCC1C(=O)O	EN300-245888	Clc1ccc(cc1)CCO
FCCc1ccc(NC(=O)C2N(C([O-])=O)C(C([O-])=O)CC2)cc1	434	fCSFP4	weighted-fingerprint-similarity	0.777	0.425	rxn6038_0_a_kill_0____EN300-4264867____EN300-1084730	CHEMBL525967	S(c1ccc(cc1)CS[C@@H]2N(C(=O)[C@@H](CS)C)[C@H](C([O-])=O)CC2)C	[#6](=[#8])-[#7]1-[#6@@H]-[#6]-[#6]-[#6@@H]-1_10	1	false	SAVI-Space-2024	rxn6038_0_a_kill_0	EN300-4264867	FCCc1ccc(N)cc1	EN300-1084730	O=C(OC(C)(C)C)N1C(C(=O)OC(C)(C)C)CCC1C(=O)O
FCCc1ccc(OC(=O)C2N(C([O-])=O)C(C([O-])=O)CC2)cc1	435	fCSFP4	weighted-fingerprint-similarity	0.777	0.425	rxn6038_0_a_kill_0____EN300-1719996____EN300-1084730	CHEMBL525967	S(c1ccc(cc1)CS[C@@H]2N(C(=O)[C@@H](CS)C)[C@H](C([O-])=O)CC2)C	[#6](=[#8])-[#7]1-[#6@@H]-[#6]-[#6]-[#6@@H]-1_10	1	false	SAVI-Space-2024	rxn6038_0_a_kill_0	EN300-1719996	FCCc1ccc(O)cc1	EN300-1084730	O=C(OC(C)(C)C)N1C(C(=O)OC(C)(C)C)CCC1C(=O)O
Fc1ccc(cc1)CCNC(=O)C2N(C([O-])=O)C(C([O-])=O)CC2	436	fCSFP4	weighted-fingerprint-similarity	0.777	0.425	rxn6038_0_a_kill_0____EN300-18739____EN300-1084730	CHEMBL525967	S(c1ccc(cc1)CS[C@@H]2N(C(=O)[C@@H](CS)C)[C@H](C([O-])=O)CC2)C	[#6](=[#8])-[#7]1-[#6@@H]-[#6]-[#6]-[#6@@H]-1_10	1	false	SAVI-Space-2024	rxn6038_0_a_kill_0	EN300-18739	Fc1ccc(cc1)CCN	EN300-1084730	O=C(OC(C)(C)C)N1C(C(=O)OC(C)(C)C)CCC1C(=O)O
Fc1ccc(cc1)CCOC(=O)C2N(C([O-])=O)C(C([O-])=O)CC2	437	fCSFP4	weighted-fingerprint-similarity	0.777	0.425	rxn6031_0_a_kill_0____EN300-1084730____EN300-74912	CHEMBL525967	S(c1ccc(cc1)CS[C@@H]2N(C(=O)[C@@H](CS)C)[C@H](C([O-])=O)CC2)C	[#6](=[#8])-[#7]1-[#6@@H]-[#6]-[#6]-[#6@@H]-1_10	1	false	SAVI-Space-2024	rxn6031_0_a_kill_0	EN300-1084730	O=C(OC(C)(C)C)N1C(C(=O)OC(C)(C)C)CCC1C(=O)O	EN300-74912	Fc1ccc(cc1)CCO
Ic1ccc(cc1)CCOC(=O)C2N(C([O-])=O)C(C([O-])=O)CC2	438	fCSFP4	weighted-fingerprint-similarity	0.777	0.425	rxn6031_0_a_kill_0____EN300-1084730____EN300-2933039	CHEMBL525967	S(c1ccc(cc1)CS[C@@H]2N(C(=O)[C@@H](CS)C)[C@H](C([O-])=O)CC2)C	[#6](=[#8])-[#7]1-[#6@@H]-[#6]-[#6]-[#6@@H]-1_10	1	false	SAVI-Space-2024	rxn6031_0_a_kill_0	EN300-1084730	O=C(OC(C)(C)C)N1C(C(=O)OC(C)(C)C)CCC1C(=O)O	EN300-2933039	Ic1ccc(cc1)CCO
S(C(=O)C1N(C([O-])=O)C(C(=O)N)CC1)Cc2ccc(F)cc2	439	fCSFP4	weighted-fingerprint-similarity	0.777	0.425	rxn6038_0_a_kill_0____EN300-211798____EN300-51686866	CHEMBL525967	S(c1ccc(cc1)CS[C@@H]2N(C(=O)[C@@H](CS)C)[C@H](C([O-])=O)CC2)C	[#6](=[#8])-[#7]1-[#6@@H]-[#6]-[#6]-[#6@@H]-1_10	1	false	SAVI-Space-2024	rxn6038_0_a_kill_0	EN300-211798	SCc1ccc(F)cc1	EN300-51686866	O=C(OC(C)(C)C)N1C(C(=O)O)CCC1C(=O)N
S(C(=O)C1N(C([O-])=O)C2CCC(C1)C2)Cc3ccc(cc3)C	440	fCSFP4	weighted-fingerprint-similarity	0.777	0.425	rxn6038_0_a_kill_0____EN300-1085537____EN300-45273353	CHEMBL525967	S(c1ccc(cc1)CS[C@@H]2N(C(=O)[C@@H](CS)C)[C@H](C([O-])=O)CC2)C	[#6](=[#8])-[#7]1-[#6@@H]-[#6]-[#6]-[#6@@H]-1_10	1	false	SAVI-Space-2024	rxn6038_0_a_kill_0	EN300-1085537	SCc1ccc(cc1)C	EN300-45273353	O=C(OC(C)(C)C)N1C(C(=O)O)CC2CCC1C2
S(c1ccc(NC(=O)C2N(C([O-])=O)C(C(=O)N)CC2)cc1)C	441	fCSFP4	weighted-fingerprint-similarity	0.777	0.425	rxn6038_0_a_kill_0____EN300-21720____EN300-51686866	CHEMBL525967	S(c1ccc(cc1)CS[C@@H]2N(C(=O)[C@@H](CS)C)[C@H](C([O-])=O)CC2)C	[#6](=[#8])-[#7]1-[#6@@H]-[#6]-[#6]-[#6@@H]-1_10	1	false	SAVI-Space-2024	rxn6038_0_a_kill_0	EN300-21720	S(c1ccc(N)cc1)C	EN300-51686866	O=C(OC(C)(C)C)N1C(C(=O)O)CCC1C(=O)N
S(c1ccc(NC(=O)C2N(C([O-])=O)C(CC2)C)cc1)C	442	fCSFP4	weighted-fingerprint-similarity	0.777	0.425	rxn6038_0_a_kill_0____EN300-21720____EN300-1589557 EN300-1071291""	CHEMBL525967	S(c1ccc(cc1)CS[C@@H]2N(C(=O)[C@@H](CS)C)[C@H](C([O-])=O)CC2)C	[#6](=[#8])-[#7]1-[#6@@H]-[#6]-[#6]-[#6@@H]-1_10	1	false	SAVI-Space-2024	rxn6038_0_a_kill_0	EN300-21720	S(c1ccc(N)cc1)C	EN300-1589557 EN300-1071291""	O=C(OC(C)(C)C)N1C(C(=O)O)CCC1C
S(c1ccc(OC(=O)C2N(C([O-])=O)C(C(=O)N)CC2)cc1)C	443	fCSFP4	weighted-fingerprint-similarity	0.777	0.425	rxn6038_0_a_kill_0____EN300-21190____EN300-51686866	CHEMBL525967	S(c1ccc(cc1)CS[C@@H]2N(C(=O)[C@@H](CS)C)[C@H](C([O-])=O)CC2)C	[#6](=[#8])-[#7]1-[#6@@H]-[#6]-[#6]-[#6@@H]-1_10	1	false	SAVI-Space-2024	rxn6038_0_a_kill_0	EN300-21190	S(c1ccc(O)cc1)C	EN300-51686866	O=C(OC(C)(C)C)N1C(C(=O)O)CCC1C(=O)N
S(c1ccc(OC(=O)C2N(C([O-])=O)C(CC2)C)cc1)C	444	fCSFP4	weighted-fingerprint-similarity	0.777	0.425	rxn6038_0_a_kill_0____EN300-21190____EN300-1589557 EN300-1071291""	CHEMBL525967	S(c1ccc(cc1)CS[C@@H]2N(C(=O)[C@@H](CS)C)[C@H](C([O-])=O)CC2)C	[#6](=[#8])-[#7]1-[#6@@H]-[#6]-[#6]-[#6@@H]-1_10	1	false	SAVI-Space-2024	rxn6038_0_a_kill_0	EN300-21190	S(c1ccc(O)cc1)C	EN300-1589557 EN300-1071291""	O=C(OC(C)(C)C)N1C(C(=O)O)CCC1C
S(c1ccc(OC2CC2)cc1)C(=O)C3N(C([O-])=O)C(C([O-])=O)CC3	445	fCSFP4	weighted-fingerprint-similarity	0.777	0.425	rxn6038_0_a_kill_0____EN300-154597____EN300-1084730	CHEMBL525967	S(c1ccc(cc1)CS[C@@H]2N(C(=O)[C@@H](CS)C)[C@H](C([O-])=O)CC2)C	[#6](=[#8])-[#7]1-[#6@@H]-[#6]-[#6]-[#6@@H]-1_10	1	false	SAVI-Space-2024	rxn6038_0_a_kill_0	EN300-154597	Sc1ccc(OC2CC2)cc1	EN300-1084730	O=C(OC(C)(C)C)N1C(C(=O)OC(C)(C)C)CCC1C(=O)O
S(c1ccc(cc1)C(=O)N)C(=O)C2N(C([O-])=O)C(C([O-])=O)CC2	446	fCSFP4	weighted-fingerprint-similarity	0.777	0.425	rxn6038_0_a_kill_0____EN300-2007676____EN300-1084730	CHEMBL525967	S(c1ccc(cc1)CS[C@@H]2N(C(=O)[C@@H](CS)C)[C@H](C([O-])=O)CC2)C	[#6](=[#8])-[#7]1-[#6@@H]-[#6]-[#6]-[#6@@H]-1_10	1	false	SAVI-Space-2024	rxn6038_0_a_kill_0	EN300-2007676	Sc1ccc(cc1)C(=O)N	EN300-1084730	O=C(OC(C)(C)C)N1C(C(=O)OC(C)(C)C)CCC1C(=O)O
[O-]C(=O)N1C(C#Cc2ccc(cc2)CO)CCC1C([O-])=O	447	fCSFP4	weighted-fingerprint-similarity	0.777	0.425	rxn2267_0_a_kill_0____EN300-7113986____EN300-122917	CHEMBL525967	S(c1ccc(cc1)CS[C@@H]2N(C(=O)[C@@H](CS)C)[C@H](C([O-])=O)CC2)C	[#6](=[#8])-[#7]1-[#6@@H]-[#6]-[#6]-[#6@@H]-1_10	1	false	SAVI-Space-2024	rxn2267_0_a_kill_0	EN300-7113986	O=C(OC(C)(C)C)N1C(C#C)CCC1C(=O)O	EN300-122917	Brc1ccc(cc1)CO
[O-]C(=O)N1C(C([O-])=O)CCC1C(=O)NCC(C(=O)N)C	448	fCSFP4	weighted-fingerprint-similarity	0.777	0.425	rxn6038_0_a_kill_0____EN300-51664701____EN300-1084730	CHEMBL525967	S(c1ccc(cc1)CS[C@@H]2N(C(=O)[C@@H](CS)C)[C@H](C([O-])=O)CC2)C	[#6](=[#8])-[#7]1-[#6@@H]-[#6]-[#6]-[#6@@H]-1_10	1	false	SAVI-Space-2024	rxn6038_0_a_kill_0	EN300-51664701	O=C(N)C(CN)C	EN300-1084730	O=C(OC(C)(C)C)N1C(C(=O)OC(C)(C)C)CCC1C(=O)O
[O-]C(=O)N1C(C([O-])=O)CCC1C(=O)NCc2cc(ccc2)CC	449	fCSFP4	weighted-fingerprint-similarity	0.777	0.425	rxn6038_0_a_kill_0____EN300-263123 EN300-264249"____EN300-1084730"	CHEMBL525967	S(c1ccc(cc1)CS[C@@H]2N(C(=O)[C@@H](CS)C)[C@H](C([O-])=O)CC2)C	[#6](=[#8])-[#7]1-[#6@@H]-[#6]-[#6]-[#6@@H]-1_10	1	false	SAVI-Space-2024	rxn6038_0_a_kill_0	EN300-263123 EN300-264249""	NCc1cc(ccc1)CC	EN300-1084730	O=C(OC(C)(C)C)N1C(C(=O)OC(C)(C)C)CCC1C(=O)O
[O-]C(=O)N1C(C([O-])=O)CCC1C(=O)NCc2ccc(c3ccccc3)cc2	450	fCSFP4	weighted-fingerprint-similarity	0.777	0.425	rxn6038_0_a_kill_0____EN300-6478288____EN300-1084730	CHEMBL525967	S(c1ccc(cc1)CS[C@@H]2N(C(=O)[C@@H](CS)C)[C@H](C([O-])=O)CC2)C	[#6](=[#8])-[#7]1-[#6@@H]-[#6]-[#6]-[#6@@H]-1_10	1	false	SAVI-Space-2024	rxn6038_0_a_kill_0	EN300-6478288	NCc1ccc(c2ccccc2)cc1	EN300-1084730	O=C(OC(C)(C)C)N1C(C(=O)OC(C)(C)C)CCC1C(=O)O
[O-]C(=O)N1C(C([O-])=O)CCC1C(=O)NCc2ccc(cc2)C3CC3	451	fCSFP4	weighted-fingerprint-similarity	0.777	0.425	rxn6038_0_a_kill_0____EN300-6487811 EN300-177325"____EN300-1084730"	CHEMBL525967	S(c1ccc(cc1)CS[C@@H]2N(C(=O)[C@@H](CS)C)[C@H](C([O-])=O)CC2)C	[#6](=[#8])-[#7]1-[#6@@H]-[#6]-[#6]-[#6@@H]-1_10	1	false	SAVI-Space-2024	rxn6038_0_a_kill_0	EN300-6487811 EN300-177325""	NCc1ccc(cc1)C2CC2	EN300-1084730	O=C(OC(C)(C)C)N1C(C(=O)OC(C)(C)C)CCC1C(=O)O
[O-]C(=O)N1C(C([O-])=O)CCC1C(=O)NCc2ccc(cc2)C=O	452	fCSFP4	weighted-fingerprint-similarity	0.777	0.425	rxn6038_0_a_kill_0____EN300-217097____EN300-1084730	CHEMBL525967	S(c1ccc(cc1)CS[C@@H]2N(C(=O)[C@@H](CS)C)[C@H](C([O-])=O)CC2)C	[#6](=[#8])-[#7]1-[#6@@H]-[#6]-[#6]-[#6@@H]-1_10	1	false	SAVI-Space-2024	rxn6038_0_a_kill_0	EN300-217097	O=Cc1ccc(cc1)CN	EN300-1084730	O=C(OC(C)(C)C)N1C(C(=O)OC(C)(C)C)CCC1C(=O)O
[O-]C(=O)N1C(C([O-])=O)CCC1C(=O)NCc2ccc(cc2)CC#N	453	fCSFP4	weighted-fingerprint-similarity	0.777	0.425	rxn6038_0_a_kill_0____EN300-250196 EN300-45220742"____EN300-1084730"	CHEMBL525967	S(c1ccc(cc1)CS[C@@H]2N(C(=O)[C@@H](CS)C)[C@H](C([O-])=O)CC2)C	[#6](=[#8])-[#7]1-[#6@@H]-[#6]-[#6]-[#6@@H]-1_10	1	false	SAVI-Space-2024	rxn6038_0_a_kill_0	EN300-250196 EN300-45220742""	N#CCc1ccc(cc1)CN	EN300-1084730	O=C(OC(C)(C)C)N1C(C(=O)OC(C)(C)C)CCC1C(=O)O
[O-]C(=O)N1C(C([O-])=O)CCC1C(=O)NCc2ccc(cc2)CC([O-])=O	454	fCSFP4	weighted-fingerprint-similarity	0.777	0.425	rxn6038_0_a_kill_0____EN300-307048____EN300-1084730	CHEMBL525967	S(c1ccc(cc1)CS[C@@H]2N(C(=O)[C@@H](CS)C)[C@H](C([O-])=O)CC2)C	[#6](=[#8])-[#7]1-[#6@@H]-[#6]-[#6]-[#6@@H]-1_10	1	false	SAVI-Space-2024	rxn6038_0_a_kill_0	EN300-307048	O=C(OC)Cc1ccc(cc1)CN	EN300-1084730	O=C(OC(C)(C)C)N1C(C(=O)OC(C)(C)C)CCC1C(=O)O
[O-]C(=O)N1C(C([O-])=O)CCC1C(=O)Nc2ccc(cc2)CCc3ccccc3	455	fCSFP4	weighted-fingerprint-similarity	0.777	0.425	rxn6038_0_a_kill_0____EN300-7422780____EN300-1084730	CHEMBL525967	S(c1ccc(cc1)CS[C@@H]2N(C(=O)[C@@H](CS)C)[C@H](C([O-])=O)CC2)C	[#6](=[#8])-[#7]1-[#6@@H]-[#6]-[#6]-[#6@@H]-1_10	1	false	SAVI-Space-2024	rxn6038_0_a_kill_0	EN300-7422780	Nc1ccc(cc1)CCc2ccccc2	EN300-1084730	O=C(OC(C)(C)C)N1C(C(=O)OC(C)(C)C)CCC1C(=O)O
[O-]C(=O)N1C(C([O-])=O)CCC1C(=O)OCCc2ccc(N)cc2	456	fCSFP4	weighted-fingerprint-similarity	0.777	0.425	rxn6031_0_a_kill_0____EN300-1084730____EN300-53053	CHEMBL525967	S(c1ccc(cc1)CS[C@@H]2N(C(=O)[C@@H](CS)C)[C@H](C([O-])=O)CC2)C	[#6](=[#8])-[#7]1-[#6@@H]-[#6]-[#6]-[#6@@H]-1_10	1	false	SAVI-Space-2024	rxn6031_0_a_kill_0	EN300-1084730	O=C(OC(C)(C)C)N1C(C(=O)OC(C)(C)C)CCC1C(=O)O	EN300-53053	OCCc1ccc(N)cc1
[O-]C(=O)N1C(C([O-])=O)CCC1C(=O)OCc2cc(ccc2)CC	457	fCSFP4	weighted-fingerprint-similarity	0.777	0.425	rxn6031_0_a_kill_0____EN300-1084730____EN300-258226	CHEMBL525967	S(c1ccc(cc1)CS[C@@H]2N(C(=O)[C@@H](CS)C)[C@H](C([O-])=O)CC2)C	[#6](=[#8])-[#7]1-[#6@@H]-[#6]-[#6]-[#6@@H]-1_10	1	false	SAVI-Space-2024	rxn6031_0_a_kill_0	EN300-1084730	O=C(OC(C)(C)C)N1C(C(=O)OC(C)(C)C)CCC1C(=O)O	EN300-258226	OCc1cc(ccc1)CC
[O-]C(=O)N1C(C([O-])=O)CCC1C(=O)OCc2cc(ccc2)COC	458	fCSFP4	weighted-fingerprint-similarity	0.777	0.425	rxn6038_0_a_kill_0____EN300-133481____EN300-1084730	CHEMBL525967	S(c1ccc(cc1)CS[C@@H]2N(C(=O)[C@@H](CS)C)[C@H](C([O-])=O)CC2)C	[#6](=[#8])-[#7]1-[#6@@H]-[#6]-[#6]-[#6@@H]-1_10	1	false	SAVI-Space-2024	rxn6038_0_a_kill_0	EN300-133481	O(Cc1cc(ccc1)CO)C	EN300-1084730	O=C(OC(C)(C)C)N1C(C(=O)OC(C)(C)C)CCC1C(=O)O
[O-]C(=O)N1C(C([O-])=O)CCC1C(=O)OCc2ccc(c3ccccc3)cc2	459	fCSFP4	weighted-fingerprint-similarity	0.777	0.425	rxn6031_0_a_kill_0____EN300-1084730____EN300-21124	CHEMBL525967	S(c1ccc(cc1)CS[C@@H]2N(C(=O)[C@@H](CS)C)[C@H](C([O-])=O)CC2)C	[#6](=[#8])-[#7]1-[#6@@H]-[#6]-[#6]-[#6@@H]-1_10	1	false	SAVI-Space-2024	rxn6031_0_a_kill_0	EN300-1084730	O=C(OC(C)(C)C)N1C(C(=O)OC(C)(C)C)CCC1C(=O)O	EN300-21124	OCc1ccc(c2ccccc2)cc1
[O-]C(=O)N1C(C([O-])=O)CCC1C(=O)OCc2ccc(cc2)C3CC3	460	fCSFP4	weighted-fingerprint-similarity	0.777	0.425	rxn6038_0_a_kill_0____EN300-1845789____EN300-1084730	CHEMBL525967	S(c1ccc(cc1)CS[C@@H]2N(C(=O)[C@@H](CS)C)[C@H](C([O-])=O)CC2)C	[#6](=[#8])-[#7]1-[#6@@H]-[#6]-[#6]-[#6@@H]-1_10	1	false	SAVI-Space-2024	rxn6038_0_a_kill_0	EN300-1845789	OCc1ccc(cc1)C2CC2	EN300-1084730	O=C(OC(C)(C)C)N1C(C(=O)OC(C)(C)C)CCC1C(=O)O
[O-]C(=O)N1C(C([O-])=O)CCC1C(=O)OCc2ccc(cc2)C=O	461	fCSFP4	weighted-fingerprint-similarity	0.777	0.425	rxn6031_0_a_kill_0____EN300-1084730____EN300-262820	CHEMBL525967	S(c1ccc(cc1)CS[C@@H]2N(C(=O)[C@@H](CS)C)[C@H](C([O-])=O)CC2)C	[#6](=[#8])-[#7]1-[#6@@H]-[#6]-[#6]-[#6@@H]-1_10	1	false	SAVI-Space-2024	rxn6031_0_a_kill_0	EN300-1084730	O=C(OC(C)(C)C)N1C(C(=O)OC(C)(C)C)CCC1C(=O)O	EN300-262820	O=Cc1ccc(cc1)CO
[O-]C(=O)N1C(C([O-])=O)CCC1C(=O)OCc2ccc(cc2)CC#C	462	fCSFP4	weighted-fingerprint-similarity	0.777	0.425	rxn6031_0_a_kill_0____EN300-1084730____EN300-177345	CHEMBL525967	S(c1ccc(cc1)CS[C@@H]2N(C(=O)[C@@H](CS)C)[C@H](C([O-])=O)CC2)C	[#6](=[#8])-[#7]1-[#6@@H]-[#6]-[#6]-[#6@@H]-1_10	1	false	SAVI-Space-2024	rxn6031_0_a_kill_0	EN300-1084730	O=C(OC(C)(C)C)N1C(C(=O)OC(C)(C)C)CCC1C(=O)O	EN300-177345	OCc1ccc(cc1)CC#C
[O-]C(=O)N1C(C([O-])=O)CCC1C(=O)OCc2ccc(cc2)CC#N	463	fCSFP4	weighted-fingerprint-similarity	0.777	0.425	rxn6031_0_a_kill_0____EN300-1084730____EN300-122773	CHEMBL525967	S(c1ccc(cc1)CS[C@@H]2N(C(=O)[C@@H](CS)C)[C@H](C([O-])=O)CC2)C	[#6](=[#8])-[#7]1-[#6@@H]-[#6]-[#6]-[#6@@H]-1_10	1	false	SAVI-Space-2024	rxn6031_0_a_kill_0	EN300-1084730	O=C(OC(C)(C)C)N1C(C(=O)OC(C)(C)C)CCC1C(=O)O	EN300-122773	OCc1ccc(cc1)CC#N
[O-]C(=O)N1C(C([O-])=O)CCC1C(=O)OCc2ccc(cc2)CC([O-])=O	464	fCSFP4	weighted-fingerprint-similarity	0.777	0.425	rxn6038_0_a_kill_0____EN300-311334____EN300-1084730	CHEMBL525967	S(c1ccc(cc1)CS[C@@H]2N(C(=O)[C@@H](CS)C)[C@H](C([O-])=O)CC2)C	[#6](=[#8])-[#7]1-[#6@@H]-[#6]-[#6]-[#6@@H]-1_10	1	false	SAVI-Space-2024	rxn6038_0_a_kill_0	EN300-311334	O=C(OC)Cc1ccc(cc1)CO	EN300-1084730	O=C(OC(C)(C)C)N1C(C(=O)OC(C)(C)C)CCC1C(=O)O
[O-]C(=O)N1C(C([O-])=O)CCC1C(=O)OCc2ccc(cc2)CC=C	465	fCSFP4	weighted-fingerprint-similarity	0.777	0.425	rxn6031_0_a_kill_0____EN300-1084730____EN300-698357	CHEMBL525967	S(c1ccc(cc1)CS[C@@H]2N(C(=O)[C@@H](CS)C)[C@H](C([O-])=O)CC2)C	[#6](=[#8])-[#7]1-[#6@@H]-[#6]-[#6]-[#6@@H]-1_10	1	false	SAVI-Space-2024	rxn6031_0_a_kill_0	EN300-1084730	O=C(OC(C)(C)C)N1C(C(=O)OC(C)(C)C)CCC1C(=O)O	EN300-698357	OCc1ccc(cc1)CC=C
[O-]C(=O)N1C(C([O-])=O)CCC1C(=O)Oc2ccc(cc2)CC3CC3	466	fCSFP4	weighted-fingerprint-similarity	0.777	0.425	rxn7022_0_a_kill_0____EN300-6764301____EN300-1084730	CHEMBL525967	S(c1ccc(cc1)CS[C@@H]2N(C(=O)[C@@H](CS)C)[C@H](C([O-])=O)CC2)C	[#6](=[#8])-[#7]1-[#6@@H]-[#6]-[#6]-[#6@@H]-1_10	1	false	SAVI-Space-2024	rxn7022_0_a_kill_0	EN300-6764301	OB(O)c1ccc(cc1)CC2CC2	EN300-1084730	O=C(OC(C)(C)C)N1C(C(=O)OC(C)(C)C)CCC1C(=O)O
[O-]C(=O)N1C(C([O-])=O)CCC1C(=O)Oc2ccc(cc2)CCc3ccccc3	467	fCSFP4	weighted-fingerprint-similarity	0.777	0.425	rxn6038_0_a_kill_0____EN300-9551385____EN300-1084730	CHEMBL525967	S(c1ccc(cc1)CS[C@@H]2N(C(=O)[C@@H](CS)C)[C@H](C([O-])=O)CC2)C	[#6](=[#8])-[#7]1-[#6@@H]-[#6]-[#6]-[#6@@H]-1_10	1	false	SAVI-Space-2024	rxn6038_0_a_kill_0	EN300-9551385	Oc1ccc(cc1)CCc2ccccc2	EN300-1084730	O=C(OC(C)(C)C)N1C(C(=O)OC(C)(C)C)CCC1C(=O)O
[O-]C(=O)N1C(C([O-])=O)CCC1C(=O)Oc2ccc(cc2)CON	468	fCSFP4	weighted-fingerprint-similarity	0.777	0.425	rxn6038_0_a_kill_0____EN300-1853427____EN300-1084730	CHEMBL525967	S(c1ccc(cc1)CS[C@@H]2N(C(=O)[C@@H](CS)C)[C@H](C([O-])=O)CC2)C	[#6](=[#8])-[#7]1-[#6@@H]-[#6]-[#6]-[#6@@H]-1_10	1	false	SAVI-Space-2024	rxn6038_0_a_kill_0	EN300-1853427	O(N)Cc1ccc(O)cc1	EN300-1084730	O=C(OC(C)(C)C)N1C(C(=O)OC(C)(C)C)CCC1C(=O)O
S(C(=O)C1N(C([O-])=O)C(C(C)C)CC1)Cc2ccc(cc2)C	469	fCSFP4	weighted-fingerprint-similarity	0.776	0.435	rxn6038_0_a_kill_0____EN300-1085537____EN300-43351151	CHEMBL525967	S(c1ccc(cc1)CS[C@@H]2N(C(=O)[C@@H](CS)C)[C@H](C([O-])=O)CC2)C	[#6](=[#8])-[#7]1-[#6@@H]-[#6]-[#6]-[#6@@H]-1_10	1	false	SAVI-Space-2024	rxn6038_0_a_kill_0	EN300-1085537	SCc1ccc(cc1)C	EN300-43351151	O=C(OC(C)(C)C)N1C(C(=O)O)CCC1C(C)C
S(C(=O)C1N(C([O-])=O)C(C([O-])=O)CC1)CCOc2ccc(cc2)CC	470	fCSFP4	weighted-fingerprint-similarity	0.776	0.435	rxn6038_0_a_kill_0____EN300-7834557____EN300-1084730	CHEMBL525967	S(c1ccc(cc1)CS[C@@H]2N(C(=O)[C@@H](CS)C)[C@H](C([O-])=O)CC2)C	[#6](=[#8])-[#7]1-[#6@@H]-[#6]-[#6]-[#6@@H]-1_10	1	false	SAVI-Space-2024	rxn6038_0_a_kill_0	EN300-7834557	SCCOc1ccc(cc1)CC	EN300-1084730	O=C(OC(C)(C)C)N1C(C(=O)OC(C)(C)C)CCC1C(=O)O
S(c1ccc(C#CC2N(C([O-])=O)C(C([O-])=O)CC2)cc1)C(C)C	471	fCSFP4	weighted-fingerprint-similarity	0.776	0.435	rxn2267_0_a_kill_0____EN300-7113986____EN300-305107	CHEMBL525967	S(c1ccc(cc1)CS[C@@H]2N(C(=O)[C@@H](CS)C)[C@H](C([O-])=O)CC2)C	[#6](=[#8])-[#7]1-[#6@@H]-[#6]-[#6]-[#6@@H]-1_10	1	false	SAVI-Space-2024	rxn2267_0_a_kill_0	EN300-7113986	O=C(OC(C)(C)C)N1C(C#C)CCC1C(=O)O	EN300-305107	Brc1ccc(SC(C)C)cc1
S(c1ccc(cc1)CNC(=O)C2N(C([O-])=O)C(C(=O)N)CC2)CC	472	fCSFP4	weighted-fingerprint-similarity	0.776	0.435	rxn6038_0_a_kill_0____EN300-372065____EN300-51686866	CHEMBL525967	S(c1ccc(cc1)CS[C@@H]2N(C(=O)[C@@H](CS)C)[C@H](C([O-])=O)CC2)C	[#6](=[#8])-[#7]1-[#6@@H]-[#6]-[#6]-[#6@@H]-1_10	1	false	SAVI-Space-2024	rxn6038_0_a_kill_0	EN300-372065	S(c1ccc(cc1)CN)CC	EN300-51686866	O=C(OC(C)(C)C)N1C(C(=O)O)CCC1C(=O)N
S(c1ccc(cc1)CNC(=O)C2N(C([O-])=O)C(CC2)C)CC	473	fCSFP4	weighted-fingerprint-similarity	0.776	0.435	rxn6038_0_a_kill_0____EN300-372065____EN300-1589557 EN300-1071291""	CHEMBL525967	S(c1ccc(cc1)CS[C@@H]2N(C(=O)[C@@H](CS)C)[C@H](C([O-])=O)CC2)C	[#6](=[#8])-[#7]1-[#6@@H]-[#6]-[#6]-[#6@@H]-1_10	1	false	SAVI-Space-2024	rxn6038_0_a_kill_0	EN300-372065	S(c1ccc(cc1)CN)CC	EN300-1589557 EN300-1071291""	O=C(OC(C)(C)C)N1C(C(=O)O)CCC1C
S(c1ccc(cc1)COC(=O)C2N(C([O-])=O)C(C(=O)OCC)CC2)C(F)F	474	fCSFP4	weighted-fingerprint-similarity	0.776	0.435	rxn6031_0_a_kill_0____EN300-1655037____EN300-40955	CHEMBL525967	S(c1ccc(cc1)CS[C@@H]2N(C(=O)[C@@H](CS)C)[C@H](C([O-])=O)CC2)C	[#6](=[#8])-[#7]1-[#6@@H]-[#6]-[#6]-[#6@@H]-1_10	1	false	SAVI-Space-2024	rxn6031_0_a_kill_0	EN300-1655037	O=C(OC(C)(C)C)N1C(C(=O)OCC)CCC1C(=O)O	EN300-40955	S(c1ccc(cc1)CO)C(F)F
S(c1ccc(cc1)C[NH3+])CCOC(=O)C2N(C([O-])=O)C(C(=O)OCC)CC2	475	fCSFP4	weighted-fingerprint-similarity	0.776	0.435	rxn6031_0_a_kill_0____EN300-1655037____EN300-26861113	CHEMBL525967	S(c1ccc(cc1)CS[C@@H]2N(C(=O)[C@@H](CS)C)[C@H](C([O-])=O)CC2)C	[#6](=[#8])-[#7]1-[#6@@H]-[#6]-[#6]-[#6@@H]-1_10	1	false	SAVI-Space-2024	rxn6031_0_a_kill_0	EN300-1655037	O=C(OC(C)(C)C)N1C(C(=O)OCC)CCC1C(=O)O	EN300-26861113	S(c1ccc(cc1)CN)CCO
S(c1cncc(c1)CNC(=O)C2N(C([O-])=O)C(C([O-])=O)CC2)C	476	fCSFP4	weighted-fingerprint-similarity	0.776	0.435	rxn6038_0_a_kill_0____EN300-27159234____EN300-1084730	CHEMBL525967	S(c1ccc(cc1)CS[C@@H]2N(C(=O)[C@@H](CS)C)[C@H](C([O-])=O)CC2)C	[#6](=[#8])-[#7]1-[#6@@H]-[#6]-[#6]-[#6@@H]-1_10	1	false	SAVI-Space-2024	rxn6038_0_a_kill_0	EN300-27159234	S(c1cncc(c1)CN)C	EN300-1084730	O=C(OC(C)(C)C)N1C(C(=O)OC(C)(C)C)CCC1C(=O)O
[O-]C(=O)N1C(C([O-])=O)CCC1C(=O)NC(c2ccc(cc2)CC)C	477	fCSFP4	weighted-fingerprint-similarity	0.776	0.435	rxn6038_0_a_kill_0____EN300-296169 EN300-10213"____EN300-1084730"	CHEMBL525967	S(c1ccc(cc1)CS[C@@H]2N(C(=O)[C@@H](CS)C)[C@H](C([O-])=O)CC2)C	[#6](=[#8])-[#7]1-[#6@@H]-[#6]-[#6]-[#6@@H]-1_10	1	false	SAVI-Space-2024	rxn6038_0_a_kill_0	EN300-296169 EN300-10213""	NC(c1ccc(cc1)CC)C	EN300-1084730	O=C(OC(C)(C)C)N1C(C(=O)OC(C)(C)C)CCC1C(=O)O
[O-]C(=O)N1C(C([O-])=O)CCC1C(=O)NCc2ccc(OC(C)C)cc2	478	fCSFP4	weighted-fingerprint-similarity	0.776	0.435	rxn6038_0_a_kill_0____EN300-31771 EN300-23914746"____EN300-1084730"	CHEMBL525967	S(c1ccc(cc1)CS[C@@H]2N(C(=O)[C@@H](CS)C)[C@H](C([O-])=O)CC2)C	[#6](=[#8])-[#7]1-[#6@@H]-[#6]-[#6]-[#6@@H]-1_10	1	false	SAVI-Space-2024	rxn6038_0_a_kill_0	EN300-31771 EN300-23914746""	O(c1ccc(cc1)CN)C(C)C	EN300-1084730	O=C(OC(C)(C)C)N1C(C(=O)OC(C)(C)C)CCC1C(=O)O
[O-]C(=O)N1C(C([O-])=O)CCC1C(=O)Nc2ccc(cc2)COC(C)C	479	fCSFP4	weighted-fingerprint-similarity	0.776	0.435	rxn6038_0_a_kill_0____EN300-54595____EN300-1084730	CHEMBL525967	S(c1ccc(cc1)CS[C@@H]2N(C(=O)[C@@H](CS)C)[C@H](C([O-])=O)CC2)C	[#6](=[#8])-[#7]1-[#6@@H]-[#6]-[#6]-[#6@@H]-1_10	1	false	SAVI-Space-2024	rxn6038_0_a_kill_0	EN300-54595	O(C(C)C)Cc1ccc(N)cc1	EN300-1084730	O=C(OC(C)(C)C)N1C(C(=O)OC(C)(C)C)CCC1C(=O)O
[O-]C(=O)N1C(C([O-])=O)CCC1C(=O)OC(c2ccc(cc2)CC)C	480	fCSFP4	weighted-fingerprint-similarity	0.776	0.435	rxn6031_0_a_kill_0____EN300-1084730____EN300-196139	CHEMBL525967	S(c1ccc(cc1)CS[C@@H]2N(C(=O)[C@@H](CS)C)[C@H](C([O-])=O)CC2)C	[#6](=[#8])-[#7]1-[#6@@H]-[#6]-[#6]-[#6@@H]-1_10	1	false	SAVI-Space-2024	rxn6031_0_a_kill_0	EN300-1084730	O=C(OC(C)(C)C)N1C(C(=O)OC(C)(C)C)CCC1C(=O)O	EN300-196139	OC(c1ccc(cc1)CC)C
S(c1cc(cc(c1)C)C)C(=O)C2N(C([O-])=O)C(C([O-])=O)CC2	481	fCSFP4	weighted-fingerprint-similarity	0.776	0.409	rxn6038_0_a_kill_0____EN300-673715____EN300-1084730	CHEMBL525967	S(c1ccc(cc1)CS[C@@H]2N(C(=O)[C@@H](CS)C)[C@H](C([O-])=O)CC2)C	[#6](=[#8])-[#7]1-[#6@@H]-[#6]-[#6]-[#6@@H]-1_10	1	false	SAVI-Space-2024	rxn6038_0_a_kill_0	EN300-673715	Sc1cc(cc(c1)C)C	EN300-1084730	O=C(OC(C)(C)C)N1C(C(=O)OC(C)(C)C)CCC1C(=O)O
S(=O)(=O)(NC(=O)C1N(C([O-])=O)C(C([O-])=O)CC1)c2ccc(cc2)CSC	482	fCSFP4	weighted-fingerprint-similarity	0.776	0.445	rxn6029_0_a_kill_0____EN300-51686866____EN300-73390	CHEMBL525967	S(c1ccc(cc1)CS[C@@H]2N(C(=O)[C@@H](CS)C)[C@H](C([O-])=O)CC2)C	[#6](=[#8])-[#7]1-[#6@@H]-[#6]-[#6]-[#6@@H]-1_10	1	false	SAVI-Space-2024	rxn6029_0_a_kill_0	EN300-51686866	O=C(OC(C)(C)C)N1C(C(=O)O)CCC1C(=O)N	EN300-73390	Brc1ccc(cc1)CSC
S(c1cc(ccc1)COC(=O)C2N(C([O-])=O)C(C([O-])=O)CC2)CCCC	483	fCSFP4	weighted-fingerprint-similarity	0.776	0.445	rxn6031_0_a_kill_0____EN300-1084730____EN300-6504962	CHEMBL525967	S(c1ccc(cc1)CS[C@@H]2N(C(=O)[C@@H](CS)C)[C@H](C([O-])=O)CC2)C	[#6](=[#8])-[#7]1-[#6@@H]-[#6]-[#6]-[#6@@H]-1_10	1	false	SAVI-Space-2024	rxn6031_0_a_kill_0	EN300-1084730	O=C(OC(C)(C)C)N1C(C(=O)OC(C)(C)C)CCC1C(=O)O	EN300-6504962	S(c1cc(ccc1)CO)CCCC
S(c1cc(F)ccc1)C(=O)C2N(C([O-])=O)C(C([O-])=O)CC2	484	fCSFP4	weighted-fingerprint-similarity	0.776	0.420	rxn6038_0_a_kill_0____EN300-100319____EN300-1084730	CHEMBL525967	S(c1ccc(cc1)CS[C@@H]2N(C(=O)[C@@H](CS)C)[C@H](C([O-])=O)CC2)C	[#6](=[#8])-[#7]1-[#6@@H]-[#6]-[#6]-[#6@@H]-1_10	1	false	SAVI-Space-2024	rxn6038_0_a_kill_0	EN300-100319	Sc1cc(F)ccc1	EN300-1084730	O=C(OC(C)(C)C)N1C(C(=O)OC(C)(C)C)CCC1C(=O)O
S(c1ccc(cc1)CNC(=O)C2CC3N(C([O-])=O)C(CC3)C2)C	485	fCSFP4	weighted-fingerprint-similarity	0.776	0.420	rxn6038_0_a_kill_0____EN300-54196 EN300-156729"____EN300-309192"	CHEMBL525967	S(c1ccc(cc1)CS[C@@H]2N(C(=O)[C@@H](CS)C)[C@H](C([O-])=O)CC2)C	[#6](=[#8])-[#7]1-[#6@@H]-[#6]-[#6]-[#6@@H]-1_10	1	false	SAVI-Space-2024	rxn6038_0_a_kill_0	EN300-54196 EN300-156729""	S(c1ccc(cc1)CN)C	EN300-309192	O=C(OC(C)(C)C)N1C2CCC1CC(C(=O)O)C2
S(c1ccc(cc1)COC(=O)C2CC3N(C([O-])=O)C(CC3)C2)C	486	fCSFP4	weighted-fingerprint-similarity	0.776	0.420	rxn6031_0_a_kill_0____EN300-309192____EN300-69547	CHEMBL525967	S(c1ccc(cc1)CS[C@@H]2N(C(=O)[C@@H](CS)C)[C@H](C([O-])=O)CC2)C	[#6](=[#8])-[#7]1-[#6@@H]-[#6]-[#6]-[#6@@H]-1_10	1	false	SAVI-Space-2024	rxn6031_0_a_kill_0	EN300-309192	O=C(OC(C)(C)C)N1C2CCC1CC(C(=O)O)C2	EN300-69547	S(c1ccc(cc1)CO)C
S(c1ccc(cc1)CCOC2C(OC)N(C([O-])=O)C(C([O-])=O)CC2)C	487	fCSFP4	weighted-fingerprint-similarity	0.776	0.455	rxn6039_0_a_kill_0____EN300-1250420____EN300-1664753	CHEMBL525967	S(c1ccc(cc1)CS[C@@H]2N(C(=O)[C@@H](CS)C)[C@H](C([O-])=O)CC2)C	[#6](=[#8])-[#7]1-[#6@@H]-[#6]-[#6]-[#6@@H]-1_10	1	false	SAVI-Space-2024	rxn6039_0_a_kill_0	EN300-1250420	S(c1ccc(cc1)CCO)C	EN300-1664753	BrC1C(OC)N(C(=O)OC(C)(C)C)C(C(=O)O)CC1
S(C#C)c1ccc(cc1)COC(=O)C2N(C([O-])=O)C(C(=O)OCC)CC2	488	fCSFP4	weighted-fingerprint-similarity	0.776	0.431	rxn6031_0_a_kill_0____EN300-1655037____EN300-174287	CHEMBL525967	S(c1ccc(cc1)CS[C@@H]2N(C(=O)[C@@H](CS)C)[C@H](C([O-])=O)CC2)C	[#6](=[#8])-[#7]1-[#6@@H]-[#6]-[#6]-[#6@@H]-1_10	1	false	SAVI-Space-2024	rxn6031_0_a_kill_0	EN300-1655037	O=C(OC(C)(C)C)N1C(C(=O)OCC)CCC1C(=O)O	EN300-174287	S(C#C)c1ccc(cc1)CO
S(C(=O)C1N(C([O-])=O)C(C(C)C)CC1)Cc2ccccc2	489	fCSFP4	weighted-fingerprint-similarity	0.776	0.431	rxn6038_0_a_kill_0____EN300-16494____EN300-43351151	CHEMBL525967	S(c1ccc(cc1)CS[C@@H]2N(C(=O)[C@@H](CS)C)[C@H](C([O-])=O)CC2)C	[#6](=[#8])-[#7]1-[#6@@H]-[#6]-[#6]-[#6@@H]-1_10	1	false	SAVI-Space-2024	rxn6038_0_a_kill_0	EN300-16494	SCc1ccccc1	EN300-43351151	O=C(OC(C)(C)C)N1C(C(=O)O)CCC1C(C)C
S(C(=O)C1N(C([O-])=O)C(C([O-])=O)CC1)C2CC(Cc3ccccc3)C2	490	fCSFP4	weighted-fingerprint-similarity	0.776	0.431	rxn6038_0_a_kill_0____EN300-39926515 EN300-39926519"____EN300-1084730"	CHEMBL525967	S(c1ccc(cc1)CS[C@@H]2N(C(=O)[C@@H](CS)C)[C@H](C([O-])=O)CC2)C	[#6](=[#8])-[#7]1-[#6@@H]-[#6]-[#6]-[#6@@H]-1_10	1	false	SAVI-Space-2024	rxn6038_0_a_kill_0	EN300-39926515 EN300-39926519""	SC1CC(Cc2ccccc2)C1	EN300-1084730	O=C(OC(C)(C)C)N1C(C(=O)OC(C)(C)C)CCC1C(=O)O
S(C(=O)C1N(C([O-])=O)C(C([O-])=O)CC1)CCc2cc(ccc2)C	491	fCSFP4	weighted-fingerprint-similarity	0.776	0.431	rxn6038_0_a_kill_0____EN300-1840381____EN300-1084730	CHEMBL525967	S(c1ccc(cc1)CS[C@@H]2N(C(=O)[C@@H](CS)C)[C@H](C([O-])=O)CC2)C	[#6](=[#8])-[#7]1-[#6@@H]-[#6]-[#6]-[#6@@H]-1_10	1	false	SAVI-Space-2024	rxn6038_0_a_kill_0	EN300-1840381	SCCc1cc(ccc1)C	EN300-1084730	O=C(OC(C)(C)C)N1C(C(=O)OC(C)(C)C)CCC1C(=O)O
S(c1ccc(NC(=O)C2N(C([O-])=O)C(C([O-])=O)CC2)cc1)CC([O-])=O	492	fCSFP4	weighted-fingerprint-similarity	0.776	0.431	rxn6038_0_a_kill_0____EN300-9060374____EN300-1084730	CHEMBL525967	S(c1ccc(cc1)CS[C@@H]2N(C(=O)[C@@H](CS)C)[C@H](C([O-])=O)CC2)C	[#6](=[#8])-[#7]1-[#6@@H]-[#6]-[#6]-[#6@@H]-1_10	1	false	SAVI-Space-2024	rxn6038_0_a_kill_0	EN300-9060374	S(c1ccc(N)cc1)CC(=O)OC	EN300-1084730	O=C(OC(C)(C)C)N1C(C(=O)OC(C)(C)C)CCC1C(=O)O
S(c1ccc(OC(=O)C2N(C([O-])=O)C(C([O-])=O)CC2)cc1)CC([O-])=O	493	fCSFP4	weighted-fingerprint-similarity	0.776	0.431	rxn6038_0_a_kill_0____EN300-106017____EN300-1084730	CHEMBL525967	S(c1ccc(cc1)CS[C@@H]2N(C(=O)[C@@H](CS)C)[C@H](C([O-])=O)CC2)C	[#6](=[#8])-[#7]1-[#6@@H]-[#6]-[#6]-[#6@@H]-1_10	1	false	SAVI-Space-2024	rxn6038_0_a_kill_0	EN300-106017	S(c1ccc(O)cc1)CC(=O)OC	EN300-1084730	O=C(OC(C)(C)C)N1C(C(=O)OC(C)(C)C)CCC1C(=O)O
S(c1ccc(OCCOC)cc1)C(=O)C2N(C([O-])=O)C(C([O-])=O)CC2	494	fCSFP4	weighted-fingerprint-similarity	0.776	0.431	rxn6038_0_a_kill_0____EN300-139876____EN300-1084730	CHEMBL525967	S(c1ccc(cc1)CS[C@@H]2N(C(=O)[C@@H](CS)C)[C@H](C([O-])=O)CC2)C	[#6](=[#8])-[#7]1-[#6@@H]-[#6]-[#6]-[#6@@H]-1_10	1	false	SAVI-Space-2024	rxn6038_0_a_kill_0	EN300-139876	Sc1ccc(OCCOC)cc1	EN300-1084730	O=C(OC(C)(C)C)N1C(C(=O)OC(C)(C)C)CCC1C(=O)O
S(c1ccc(cc1)CC#N)C(=O)C2N(C([O-])=O)C(CC2)C	495	fCSFP4	weighted-fingerprint-similarity	0.776	0.431	rxn6038_0_a_kill_0____EN300-6490949____EN300-1589557 EN300-1071291""	CHEMBL525967	S(c1ccc(cc1)CS[C@@H]2N(C(=O)[C@@H](CS)C)[C@H](C([O-])=O)CC2)C	[#6](=[#8])-[#7]1-[#6@@H]-[#6]-[#6]-[#6@@H]-1_10	1	false	SAVI-Space-2024	rxn6038_0_a_kill_0	EN300-6490949	Sc1ccc(cc1)CC#N	EN300-1589557 EN300-1071291""	O=C(OC(C)(C)C)N1C(C(=O)O)CCC1C
S(c1ccc(cc1)CC([O-])=O)C(=O)C2N(C([O-])=O)C(CC2)C	496	fCSFP4	weighted-fingerprint-similarity	0.776	0.431	rxn6038_0_a_kill_0____EN300-2270146____EN300-1589557 EN300-1071291""	CHEMBL525967	S(c1ccc(cc1)CS[C@@H]2N(C(=O)[C@@H](CS)C)[C@H](C([O-])=O)CC2)C	[#6](=[#8])-[#7]1-[#6@@H]-[#6]-[#6]-[#6@@H]-1_10	1	false	SAVI-Space-2024	rxn6038_0_a_kill_0	EN300-2270146	Sc1ccc(cc1)CC(=O)OC(C)(C)C	EN300-1589557 EN300-1071291""	O=C(OC(C)(C)C)N1C(C(=O)O)CCC1C
[O-]C(=O)N1C(C([O-])=O)CCC1C(=O)NCC(Cc2ccccc2)CC	497	fCSFP4	weighted-fingerprint-similarity	0.776	0.431	rxn6038_0_a_kill_0____EN300-7365224____EN300-1084730	CHEMBL525967	S(c1ccc(cc1)CS[C@@H]2N(C(=O)[C@@H](CS)C)[C@H](C([O-])=O)CC2)C	[#6](=[#8])-[#7]1-[#6@@H]-[#6]-[#6]-[#6@@H]-1_10	1	false	SAVI-Space-2024	rxn6038_0_a_kill_0	EN300-7365224	NCC(Cc1ccccc1)CC	EN300-1084730	O=C(OC(C)(C)C)N1C(C(=O)OC(C)(C)C)CCC1C(=O)O
S(C(=O)C1N(C([O-])=O)C(C([O-])=O)CCC1)Cc2ccc(cc2)C	498	fCSFP4	weighted-fingerprint-similarity	0.776	0.482	rxn6038_0_a_kill_0____EN300-1085537____EN300-27101979	CHEMBL525967	S(c1ccc(cc1)CS[C@@H]2N(C(=O)[C@@H](CS)C)[C@H](C([O-])=O)CC2)C	[#6](=[#8])-[#7]1-[#6@@H]-[#6]-[#6]-[#6@@H]-1_10	1	false	SAVI-Space-2024	rxn6038_0_a_kill_0	EN300-1085537	SCc1ccc(cc1)C	EN300-27101979	O=C(OC(C)(C)C)N1C(C(=O)OC)CCCC1C(=O)O
S(C(=O)CCC1N(C([O-])=O)C(C([O-])=O)CC1)Cc2ccc(cc2)C	499	fCSFP4	weighted-fingerprint-similarity	0.775	0.441	rxn6038_0_a_kill_0____EN300-1085537____EN300-36599840	CHEMBL525967	S(c1ccc(cc1)CS[C@@H]2N(C(=O)[C@@H](CS)C)[C@H](C([O-])=O)CC2)C	[#6](=[#8])-[#7]1-[#6@@H]-[#6]-[#6]-[#6@@H]-1_10	1	false	SAVI-Space-2024	rxn6038_0_a_kill_0	EN300-1085537	SCc1ccc(cc1)C	EN300-36599840	O=C(OC(C)(C)C)N1C(C(=O)OC)CCC1CCC(=O)O
S(c1cc(ccc1)C(NC(=O)C2N(C([O-])=O)C(C([O-])=O)CC2)C)C	500	fCSFP4	weighted-fingerprint-similarity	0.775	0.441	rxn6038_0_a_kill_0____EN300-27148838____EN300-1084730	CHEMBL525967	S(c1ccc(cc1)CS[C@@H]2N(C(=O)[C@@H](CS)C)[C@H](C([O-])=O)CC2)C	[#6](=[#8])-[#7]1-[#6@@H]-[#6]-[#6]-[#6@@H]-1_10	1	false	SAVI-Space-2024	rxn6038_0_a_kill_0	EN300-27148838	S(c1cc(ccc1)C(N)C)C	EN300-1084730	O=C(OC(C)(C)C)N1C(C(=O)OC(C)(C)C)CCC1C(=O)O
S(c1cc(ccc1)COC(=O)C2N(C([O-])=O)C(C([O-])=O)CC2)C(F)F	501	fCSFP4	weighted-fingerprint-similarity	0.775	0.441	rxn6031_0_a_kill_0____EN300-1084730____EN300-64085	CHEMBL525967	S(c1ccc(cc1)CS[C@@H]2N(C(=O)[C@@H](CS)C)[C@H](C([O-])=O)CC2)C	[#6](=[#8])-[#7]1-[#6@@H]-[#6]-[#6]-[#6@@H]-1_10	1	false	SAVI-Space-2024	rxn6031_0_a_kill_0	EN300-1084730	O=C(OC(C)(C)C)N1C(C(=O)OC(C)(C)C)CCC1C(=O)O	EN300-64085	S(c1cc(ccc1)CO)C(F)F
S(c1ccc(NC(=O)C2N(C([O-])=O)C(Cc3ccccc3)CC2)cc1)C	502	fCSFP4	weighted-fingerprint-similarity	0.775	0.441	rxn6038_0_a_kill_0____EN300-21720____EN300-22874226	CHEMBL525967	S(c1ccc(cc1)CS[C@@H]2N(C(=O)[C@@H](CS)C)[C@H](C([O-])=O)CC2)C	[#6](=[#8])-[#7]1-[#6@@H]-[#6]-[#6]-[#6@@H]-1_10	1	false	SAVI-Space-2024	rxn6038_0_a_kill_0	EN300-21720	S(c1ccc(N)cc1)C	EN300-22874226	O=C(OC(C)(C)C)N1C(C(=O)O)CCC1Cc2ccccc2
S(c1ccc(OC(=O)C2N(C([O-])=O)C(Cc3ccccc3)CC2)cc1)C	503	fCSFP4	weighted-fingerprint-similarity	0.775	0.441	rxn6038_0_a_kill_0____EN300-21190____EN300-22874226	CHEMBL525967	S(c1ccc(cc1)CS[C@@H]2N(C(=O)[C@@H](CS)C)[C@H](C([O-])=O)CC2)C	[#6](=[#8])-[#7]1-[#6@@H]-[#6]-[#6]-[#6@@H]-1_10	1	false	SAVI-Space-2024	rxn6038_0_a_kill_0	EN300-21190	S(c1ccc(O)cc1)C	EN300-22874226	O=C(OC(C)(C)C)N1C(C(=O)O)CCC1Cc2ccccc2
S(c1ccc(cc1)CCNC(=O)C2N(C([O-])=O)C3C(C3)CC2)C	504	fCSFP4	weighted-fingerprint-similarity	0.775	0.441	rxn6038_0_a_kill_0____EN300-196408____EN300-1165326	CHEMBL525967	S(c1ccc(cc1)CS[C@@H]2N(C(=O)[C@@H](CS)C)[C@H](C([O-])=O)CC2)C	[#6](=[#8])-[#7]1-[#6@@H]-[#6]-[#6]-[#6@@H]-1_10	1	false	SAVI-Space-2024	rxn6038_0_a_kill_0	EN300-196408	S(c1ccc(cc1)CCN)C	EN300-1165326	O=C(OC(C)(C)C)N1C(C(=O)O)CCC2C1C2
S(c1ccc(cc1)CCOC(=O)C2N(C([O-])=O)C3C(C3)CC2)C	505	fCSFP4	weighted-fingerprint-similarity	0.775	0.441	rxn6031_0_a_kill_0____EN300-1165326____EN300-1250420	CHEMBL525967	S(c1ccc(cc1)CS[C@@H]2N(C(=O)[C@@H](CS)C)[C@H](C([O-])=O)CC2)C	[#6](=[#8])-[#7]1-[#6@@H]-[#6]-[#6]-[#6@@H]-1_10	1	false	SAVI-Space-2024	rxn6031_0_a_kill_0	EN300-1165326	O=C(OC(C)(C)C)N1C(C(=O)O)CCC2C1C2	EN300-1250420	S(c1ccc(cc1)CCO)C
S(c1ccc(cc1)CNC(=O)C2N(C([O-])=O)C(c3ccccc3)CC2)C	506	fCSFP4	weighted-fingerprint-similarity	0.775	0.441	rxn6038_0_a_kill_0____EN300-54196 EN300-156729"____EN300-210468"	CHEMBL525967	S(c1ccc(cc1)CS[C@@H]2N(C(=O)[C@@H](CS)C)[C@H](C([O-])=O)CC2)C	[#6](=[#8])-[#7]1-[#6@@H]-[#6]-[#6]-[#6@@H]-1_10	1	false	SAVI-Space-2024	rxn6038_0_a_kill_0	EN300-54196 EN300-156729""	S(c1ccc(cc1)CN)C	EN300-210468	O=C(OC(C)(C)C)N1C(c2ccccc2)CCC1C(=O)O
S(c1ccc(cc1)CNC(=O)C2N(C([O-])=O)C3C(CC2)CCCC3)C	507	fCSFP4	weighted-fingerprint-similarity	0.775	0.441	rxn6038_0_a_kill_0____EN300-54196 EN300-156729"____EN300-96564"	CHEMBL525967	S(c1ccc(cc1)CS[C@@H]2N(C(=O)[C@@H](CS)C)[C@H](C([O-])=O)CC2)C	[#6](=[#8])-[#7]1-[#6@@H]-[#6]-[#6]-[#6@@H]-1_10	1	false	SAVI-Space-2024	rxn6038_0_a_kill_0	EN300-54196 EN300-156729""	S(c1ccc(cc1)CN)C	EN300-96564	O=C(OC(C)(C)C)N1C(C(=O)O)CCC2C1CCCC2
S(c1ccc(cc1)COC(=O)C2N(C([O-])=O)C(c3ccccc3)CC2)C	508	fCSFP4	weighted-fingerprint-similarity	0.775	0.441	rxn6031_0_a_kill_0____EN300-210468____EN300-69547	CHEMBL525967	S(c1ccc(cc1)CS[C@@H]2N(C(=O)[C@@H](CS)C)[C@H](C([O-])=O)CC2)C	[#6](=[#8])-[#7]1-[#6@@H]-[#6]-[#6]-[#6@@H]-1_10	1	false	SAVI-Space-2024	rxn6031_0_a_kill_0	EN300-210468	O=C(OC(C)(C)C)N1C(c2ccccc2)CCC1C(=O)O	EN300-69547	S(c1ccc(cc1)CO)C
S(c1ccc(cc1)COC(=O)C2N(C([O-])=O)C3C(CC2)CCCC3)C	509	fCSFP4	weighted-fingerprint-similarity	0.775	0.441	rxn6031_0_a_kill_0____EN300-96564____EN300-69547	CHEMBL525967	S(c1ccc(cc1)CS[C@@H]2N(C(=O)[C@@H](CS)C)[C@H](C([O-])=O)CC2)C	[#6](=[#8])-[#7]1-[#6@@H]-[#6]-[#6]-[#6@@H]-1_10	1	false	SAVI-Space-2024	rxn6031_0_a_kill_0	EN300-96564	O=C(OC(C)(C)C)N1C(C(=O)O)CCC2C1CCCC2	EN300-69547	S(c1ccc(cc1)CO)C
[O-]C(=O)N1C(C([O-])=O)CCC1C(=O)NC(Cc2ccc(C#N)cc2)C	510	fCSFP4	weighted-fingerprint-similarity	0.775	0.441	rxn6038_0_a_kill_0____EN300-269469____EN300-1084730	CHEMBL525967	S(c1ccc(cc1)CS[C@@H]2N(C(=O)[C@@H](CS)C)[C@H](C([O-])=O)CC2)C	[#6](=[#8])-[#7]1-[#6@@H]-[#6]-[#6]-[#6@@H]-1_10	1	false	SAVI-Space-2024	rxn6038_0_a_kill_0	EN300-269469	N#Cc1ccc(cc1)CC(N)C	EN300-1084730	O=C(OC(C)(C)C)N1C(C(=O)OC(C)(C)C)CCC1C(=O)O
[O-]C(=O)N1C(C([O-])=O)CCC1C(=O)NCC(Cc2ccc(OC)cc2)C	511	fCSFP4	weighted-fingerprint-similarity	0.775	0.441	rxn6038_0_a_kill_0____EN300-120038____EN300-1084730	CHEMBL525967	S(c1ccc(cc1)CS[C@@H]2N(C(=O)[C@@H](CS)C)[C@H](C([O-])=O)CC2)C	[#6](=[#8])-[#7]1-[#6@@H]-[#6]-[#6]-[#6@@H]-1_10	1	false	SAVI-Space-2024	rxn6038_0_a_kill_0	EN300-120038	O(c1ccc(cc1)CC(CN)C)C	EN300-1084730	O=C(OC(C)(C)C)N1C(C(=O)OC(C)(C)C)CCC1C(=O)O
[O-]C(=O)N1C(C([O-])=O)CCC1C(=O)OCC(c2ccc(cc2)CC(C)C)C	512	fCSFP4	weighted-fingerprint-similarity	0.775	0.441	rxn6038_0_a_kill_0____EN300-6506217____EN300-1084730	CHEMBL525967	S(c1ccc(cc1)CS[C@@H]2N(C(=O)[C@@H](CS)C)[C@H](C([O-])=O)CC2)C	[#6](=[#8])-[#7]1-[#6@@H]-[#6]-[#6]-[#6@@H]-1_10	1	false	SAVI-Space-2024	rxn6038_0_a_kill_0	EN300-6506217	OCC(c1ccc(cc1)CC(C)C)C	EN300-1084730	O=C(OC(C)(C)C)N1C(C(=O)OC(C)(C)C)CCC1C(=O)O
S(c1c(cc(cc1)CNC(=O)C2N(C([O-])=O)C(C([O-])=O)CC2)C)C	513	fCSFP4	weighted-fingerprint-similarity	0.775	0.450	rxn6038_0_a_kill_0____EN300-106980 EN300-27149936"____EN300-1084730"	CHEMBL525967	S(c1ccc(cc1)CS[C@@H]2N(C(=O)[C@@H](CS)C)[C@H](C([O-])=O)CC2)C	[#6](=[#8])-[#7]1-[#6@@H]-[#6]-[#6]-[#6@@H]-1_10	1	false	SAVI-Space-2024	rxn6038_0_a_kill_0	EN300-106980 EN300-27149936""	S(c1c(cc(cc1)CN)C)C	EN300-1084730	O=C(OC(C)(C)C)N1C(C(=O)OC(C)(C)C)CCC1C(=O)O
FC(F)c1ccc(cc1)COC(=O)C2N(C([O-])=O)C(C([O-])=O)CC2	514	fCSFP4	weighted-fingerprint-similarity	0.775	0.426	rxn6031_0_a_kill_0____EN300-1084730____EN300-1084872	CHEMBL525967	S(c1ccc(cc1)CS[C@@H]2N(C(=O)[C@@H](CS)C)[C@H](C([O-])=O)CC2)C	[#6](=[#8])-[#7]1-[#6@@H]-[#6]-[#6]-[#6@@H]-1_10	1	false	SAVI-Space-2024	rxn6031_0_a_kill_0	EN300-1084730	O=C(OC(C)(C)C)N1C(C(=O)OC(C)(C)C)CCC1C(=O)O	EN300-1084872	FC(F)c1ccc(cc1)CO
S(C(=O)C1N(C([O-])=O)C(C2CC2)CC1)Cc3ccc(cc3)CC	515	fCSFP4	weighted-fingerprint-similarity	0.775	0.426	rxn6038_0_a_kill_0____EN300-1085545____EN300-262307	CHEMBL525967	S(c1ccc(cc1)CS[C@@H]2N(C(=O)[C@@H](CS)C)[C@H](C([O-])=O)CC2)C	[#6](=[#8])-[#7]1-[#6@@H]-[#6]-[#6]-[#6@@H]-1_10	1	false	SAVI-Space-2024	rxn6038_0_a_kill_0	EN300-1085545	SCc1ccc(cc1)CC	EN300-262307	O=C(OC(C)(C)C)N1C(C(=O)O)CCC1C2CC2
S(Cc1ccc(cc1)CNC(=O)C2N(C([O-])=O)C3CCC(C2)C3)C	516	fCSFP4	weighted-fingerprint-similarity	0.775	0.426	rxn6038_0_a_kill_0____EN300-211085____EN300-45273353	CHEMBL525967	S(c1ccc(cc1)CS[C@@H]2N(C(=O)[C@@H](CS)C)[C@H](C([O-])=O)CC2)C	[#6](=[#8])-[#7]1-[#6@@H]-[#6]-[#6]-[#6@@H]-1_10	1	false	SAVI-Space-2024	rxn6038_0_a_kill_0	EN300-211085	S(Cc1ccc(cc1)CN)C	EN300-45273353	O=C(OC(C)(C)C)N1C(C(=O)O)CC2CCC1C2
S(c1ccccc1)CCCNC(=O)C2N(C([O-])=O)C(C([O-])=O)CC2	517	fCSFP4	weighted-fingerprint-similarity	0.775	0.426	rxn6038_0_a_kill_0____EN300-34263 EN300-08763"____EN300-1084730"	CHEMBL525967	S(c1ccc(cc1)CS[C@@H]2N(C(=O)[C@@H](CS)C)[C@H](C([O-])=O)CC2)C	[#6](=[#8])-[#7]1-[#6@@H]-[#6]-[#6]-[#6@@H]-1_10	1	false	SAVI-Space-2024	rxn6038_0_a_kill_0	EN300-34263 EN300-08763""	S(c1ccccc1)CCCN	EN300-1084730	O=C(OC(C)(C)C)N1C(C(=O)OC(C)(C)C)CCC1C(=O)O
S(c1ccccc1)CCCOC(=O)C2N(C([O-])=O)C(C([O-])=O)CC2	518	fCSFP4	weighted-fingerprint-similarity	0.775	0.426	rxn6031_0_a_kill_0____EN300-1084730____EN300-179494	CHEMBL525967	S(c1ccc(cc1)CS[C@@H]2N(C(=O)[C@@H](CS)C)[C@H](C([O-])=O)CC2)C	[#6](=[#8])-[#7]1-[#6@@H]-[#6]-[#6]-[#6@@H]-1_10	1	false	SAVI-Space-2024	rxn6031_0_a_kill_0	EN300-1084730	O=C(OC(C)(C)C)N1C(C(=O)OC(C)(C)C)CCC1C(=O)O	EN300-179494	S(c1ccccc1)CCCO
[O-]C(=O)N1C(C([O-])=O)CCC1C(=O)N(Cc2ccc(cc2)CC)C	519	fCSFP4	weighted-fingerprint-similarity	0.775	0.426	rxn6038_0_a_kill_0____EN300-07485 EN300-34158"____EN300-1084730"	CHEMBL525967	S(c1ccc(cc1)CS[C@@H]2N(C(=O)[C@@H](CS)C)[C@H](C([O-])=O)CC2)C	[#6](=[#8])-[#7]1-[#6@@H]-[#6]-[#6]-[#6@@H]-1_10	1	false	SAVI-Space-2024	rxn6038_0_a_kill_0	EN300-07485 EN300-34158""	N(Cc1ccc(cc1)CC)C	EN300-1084730	O=C(OC(C)(C)C)N1C(C(=O)OC(C)(C)C)CCC1C(=O)O
[O-]C(=O)N1C(C([O-])=O)CCC1C(=O)N2CC[NH+](Cc3ccc(cc3)CC)CC2	520	fCSFP4	weighted-fingerprint-similarity	0.775	0.426	rxn6038_0_a_kill_0____EN300-370771____EN300-1084730	CHEMBL525967	S(c1ccc(cc1)CS[C@@H]2N(C(=O)[C@@H](CS)C)[C@H](C([O-])=O)CC2)C	[#6](=[#8])-[#7]1-[#6@@H]-[#6]-[#6]-[#6@@H]-1_10	1	false	SAVI-Space-2024	rxn6038_0_a_kill_0	EN300-370771	N1(Cc2ccc(cc2)CC)CCNCC1	EN300-1084730	O=C(OC(C)(C)C)N1C(C(=O)OC(C)(C)C)CCC1C(=O)O
[O-]C(=O)N1C(C([O-])=O)CCC1C(=O)NCCc2ccc(cc2)COC	521	fCSFP4	weighted-fingerprint-similarity	0.775	0.426	rxn6038_0_a_kill_0____EN300-1838879____EN300-1084730	CHEMBL525967	S(c1ccc(cc1)CS[C@@H]2N(C(=O)[C@@H](CS)C)[C@H](C([O-])=O)CC2)C	[#6](=[#8])-[#7]1-[#6@@H]-[#6]-[#6]-[#6@@H]-1_10	1	false	SAVI-Space-2024	rxn6038_0_a_kill_0	EN300-1838879	O(Cc1ccc(cc1)CCN)C	EN300-1084730	O=C(OC(C)(C)C)N1C(C(=O)OC(C)(C)C)CCC1C(=O)O
[O-]C(=O)N1C(C([O-])=O)CCC1C(=O)NCc2ccc(N(C)C)cc2	522	fCSFP4	weighted-fingerprint-similarity	0.775	0.426	rxn6038_0_a_kill_0____EN300-13350 EN300-7394893"____EN300-1084730"	CHEMBL525967	S(c1ccc(cc1)CS[C@@H]2N(C(=O)[C@@H](CS)C)[C@H](C([O-])=O)CC2)C	[#6](=[#8])-[#7]1-[#6@@H]-[#6]-[#6]-[#6@@H]-1_10	1	false	SAVI-Space-2024	rxn6038_0_a_kill_0	EN300-13350 EN300-7394893""	N(c1ccc(cc1)CN)(C)C	EN300-1084730	O=C(OC(C)(C)C)N1C(C(=O)OC(C)(C)C)CCC1C(=O)O
[O-]C(=O)N1C(C([O-])=O)CCC1C(=O)NCc2ccc(cc2)C[NH+](CC)CC	523	fCSFP4	weighted-fingerprint-similarity	0.775	0.426	rxn6038_0_a_kill_0____EN300-14490____EN300-1084730	CHEMBL525967	S(c1ccc(cc1)CS[C@@H]2N(C(=O)[C@@H](CS)C)[C@H](C([O-])=O)CC2)C	[#6](=[#8])-[#7]1-[#6@@H]-[#6]-[#6]-[#6@@H]-1_10	1	false	SAVI-Space-2024	rxn6038_0_a_kill_0	EN300-14490	N(Cc1ccc(cc1)CN)(CC)CC	EN300-1084730	O=C(OC(C)(C)C)N1C(C(=O)OC(C)(C)C)CCC1C(=O)O
[O-]C(=O)N1C(C([O-])=O)CCC1C(=O)Nc2ccc(cc2)COCC	524	fCSFP4	weighted-fingerprint-similarity	0.775	0.426	rxn6038_0_a_kill_0____EN300-95910____EN300-1084730	CHEMBL525967	S(c1ccc(cc1)CS[C@@H]2N(C(=O)[C@@H](CS)C)[C@H](C([O-])=O)CC2)C	[#6](=[#8])-[#7]1-[#6@@H]-[#6]-[#6]-[#6@@H]-1_10	1	false	SAVI-Space-2024	rxn6038_0_a_kill_0	EN300-95910	O(Cc1ccc(N)cc1)CC	EN300-1084730	O=C(OC(C)(C)C)N1C(C(=O)OC(C)(C)C)CCC1C(=O)O
[O-]C(=O)N1C(C([O-])=O)CCC1C(=O)Nc2ccc(cc2)C[NH+](C)C	525	fCSFP4	weighted-fingerprint-similarity	0.775	0.426	rxn6038_0_a_kill_0____EN300-29521____EN300-1084730	CHEMBL525967	S(c1ccc(cc1)CS[C@@H]2N(C(=O)[C@@H](CS)C)[C@H](C([O-])=O)CC2)C	[#6](=[#8])-[#7]1-[#6@@H]-[#6]-[#6]-[#6@@H]-1_10	1	false	SAVI-Space-2024	rxn6038_0_a_kill_0	EN300-29521	N(Cc1ccc(N)cc1)(C)C	EN300-1084730	O=C(OC(C)(C)C)N1C(C(=O)OC(C)(C)C)CCC1C(=O)O
[O-]C(=O)N1C(C([O-])=O)CCC1C(=O)OCCc2ccc(OC)cc2	526	fCSFP4	weighted-fingerprint-similarity	0.775	0.426	rxn6031_0_a_kill_0____EN300-1084730____EN300-133027	CHEMBL525967	S(c1ccc(cc1)CS[C@@H]2N(C(=O)[C@@H](CS)C)[C@H](C([O-])=O)CC2)C	[#6](=[#8])-[#7]1-[#6@@H]-[#6]-[#6]-[#6@@H]-1_10	1	false	SAVI-Space-2024	rxn6031_0_a_kill_0	EN300-1084730	O=C(OC(C)(C)C)N1C(C(=O)OC(C)(C)C)CCC1C(=O)O	EN300-133027	O(c1ccc(cc1)CCO)C
[O-]C(=O)N1C(C([O-])=O)CCC1C(=O)OCc2ccc(N(C)C)cc2	527	fCSFP4	weighted-fingerprint-similarity	0.775	0.426	rxn6031_0_a_kill_0____EN300-1084730____EN300-53724	CHEMBL525967	S(c1ccc(cc1)CS[C@@H]2N(C(=O)[C@@H](CS)C)[C@H](C([O-])=O)CC2)C	[#6](=[#8])-[#7]1-[#6@@H]-[#6]-[#6]-[#6@@H]-1_10	1	false	SAVI-Space-2024	rxn6031_0_a_kill_0	EN300-1084730	O=C(OC(C)(C)C)N1C(C(=O)OC(C)(C)C)CCC1C(=O)O	EN300-53724	OCc1ccc(N(C)C)cc1
[O-]C(=O)N1C(C([O-])=O)CCC1C(=O)Oc2ccc(cc2)CCCCCC	528	fCSFP4	weighted-fingerprint-similarity	0.775	0.426	rxn7022_0_a_kill_0____EN300-7367994____EN300-1084730	CHEMBL525967	S(c1ccc(cc1)CS[C@@H]2N(C(=O)[C@@H](CS)C)[C@H](C([O-])=O)CC2)C	[#6](=[#8])-[#7]1-[#6@@H]-[#6]-[#6]-[#6@@H]-1_10	1	false	SAVI-Space-2024	rxn7022_0_a_kill_0	EN300-7367994	OB(O)c1ccc(cc1)CCCCCC	EN300-1084730	O=C(OC(C)(C)C)N1C(C(=O)OC(C)(C)C)CCC1C(=O)O
[O-]C(=O)N1C(C([O-])=O)CCC1C(=O)Oc2ccc(cc2)CCOC	529	fCSFP4	weighted-fingerprint-similarity	0.775	0.426	rxn6038_0_a_kill_0____EN300-20975____EN300-1084730	CHEMBL525967	S(c1ccc(cc1)CS[C@@H]2N(C(=O)[C@@H](CS)C)[C@H](C([O-])=O)CC2)C	[#6](=[#8])-[#7]1-[#6@@H]-[#6]-[#6]-[#6@@H]-1_10	1	false	SAVI-Space-2024	rxn6038_0_a_kill_0	EN300-20975	O(CCc1ccc(O)cc1)C	EN300-1084730	O=C(OC(C)(C)C)N1C(C(=O)OC(C)(C)C)CCC1C(=O)O
[O-]C(=O)N1C(C([O-])=O)CCC1C(=O)Oc2ccc(cc2)C[NH+](C)C	530	fCSFP4	weighted-fingerprint-similarity	0.775	0.426	rxn7022_0_a_kill_0____EN300-147350____EN300-1084730	CHEMBL525967	S(c1ccc(cc1)CS[C@@H]2N(C(=O)[C@@H](CS)C)[C@H](C([O-])=O)CC2)C	[#6](=[#8])-[#7]1-[#6@@H]-[#6]-[#6]-[#6@@H]-1_10	1	false	SAVI-Space-2024	rxn7022_0_a_kill_0	EN300-147350	OB(O)c1ccc(cc1)CN(C)C	EN300-1084730	O=C(OC(C)(C)C)N1C(C(=O)OC(C)(C)C)CCC1C(=O)O
S(=O)(=O)(NC(=O)C1N(C([O-])=O)C(C([O-])=O)CC1)c2ccc(SC)cc2	531	fCSFP4	weighted-fingerprint-similarity	0.775	0.437	rxn6026_0_a_kill_0____EN300-60361____EN300-51686866	CHEMBL525967	S(c1ccc(cc1)CS[C@@H]2N(C(=O)[C@@H](CS)C)[C@H](C([O-])=O)CC2)C	[#6](=[#8])-[#7]1-[#6@@H]-[#6]-[#6]-[#6@@H]-1_10	1	false	SAVI-Space-2024	rxn6026_0_a_kill_0	EN300-60361	ClS(=O)(=O)c1ccc(SC)cc1	EN300-51686866	O=C(OC(C)(C)C)N1C(C(=O)O)CCC1C(=O)N
S(CC#N)Cc1ccc(C#CC2N(C([O-])=O)C(C([O-])=O)CC2)cc1	532	fCSFP4	weighted-fingerprint-similarity	0.775	0.437	rxn2267_0_a_kill_0____EN300-7113986____EN300-243703	CHEMBL525967	S(c1ccc(cc1)CS[C@@H]2N(C(=O)[C@@H](CS)C)[C@H](C([O-])=O)CC2)C	[#6](=[#8])-[#7]1-[#6@@H]-[#6]-[#6]-[#6@@H]-1_10	1	false	SAVI-Space-2024	rxn2267_0_a_kill_0	EN300-7113986	O=C(OC(C)(C)C)N1C(C#C)CCC1C(=O)O	EN300-243703	Clc1ccc(cc1)CSCC#N
S(Cc1ccc(C#CC2N(C([O-])=O)C(C([O-])=O)CC2)cc1)CC[NH3+]	533	fCSFP4	weighted-fingerprint-similarity	0.775	0.437	rxn2267_0_a_kill_0____EN300-7113986____EN300-39865 EN300-13125""	CHEMBL525967	S(c1ccc(cc1)CS[C@@H]2N(C(=O)[C@@H](CS)C)[C@H](C([O-])=O)CC2)C	[#6](=[#8])-[#7]1-[#6@@H]-[#6]-[#6]-[#6@@H]-1_10	1	false	SAVI-Space-2024	rxn2267_0_a_kill_0	EN300-7113986	O=C(OC(C)(C)C)N1C(C#C)CCC1C(=O)O	EN300-39865 EN300-13125""	Clc1ccc(cc1)CSCCN
S(Cc1ccc(cc1)CNC(=O)C2N(C([O-])=O)C(C(C)C)CC2)C	534	fCSFP4	weighted-fingerprint-similarity	0.775	0.437	rxn6038_0_a_kill_0____EN300-211085____EN300-43351151	CHEMBL525967	S(c1ccc(cc1)CS[C@@H]2N(C(=O)[C@@H](CS)C)[C@H](C([O-])=O)CC2)C	[#6](=[#8])-[#7]1-[#6@@H]-[#6]-[#6]-[#6@@H]-1_10	1	false	SAVI-Space-2024	rxn6038_0_a_kill_0	EN300-211085	S(Cc1ccc(cc1)CN)C	EN300-43351151	O=C(OC(C)(C)C)N1C(C(=O)O)CCC1C(C)C
S(c1cc(ccc1)COC(=O)C2N(C([O-])=O)C(C([O-])=O)CC2)c3ccncc3	535	fCSFP4	weighted-fingerprint-similarity	0.775	0.437	rxn6031_0_a_kill_0____EN300-1084730____EN300-6522504	CHEMBL525967	S(c1ccc(cc1)CS[C@@H]2N(C(=O)[C@@H](CS)C)[C@H](C([O-])=O)CC2)C	[#6](=[#8])-[#7]1-[#6@@H]-[#6]-[#6]-[#6@@H]-1_10	1	false	SAVI-Space-2024	rxn6031_0_a_kill_0	EN300-1084730	O=C(OC(C)(C)C)N1C(C(=O)OC(C)(C)C)CCC1C(=O)O	EN300-6522504	S(c1cc(ccc1)CO)c2ccncc2
S(c1ccc(NC(=O)C2N(C([O-])=O)C(C(=O)N)CC2)cc1)Cc3ccccc3	536	fCSFP4	weighted-fingerprint-similarity	0.775	0.437	rxn6038_0_a_kill_0____EN300-9123949____EN300-51686866	CHEMBL525967	S(c1ccc(cc1)CS[C@@H]2N(C(=O)[C@@H](CS)C)[C@H](C([O-])=O)CC2)C	[#6](=[#8])-[#7]1-[#6@@H]-[#6]-[#6]-[#6@@H]-1_10	1	false	SAVI-Space-2024	rxn6038_0_a_kill_0	EN300-9123949	S(c1ccc(N)cc1)Cc2ccccc2	EN300-51686866	O=C(OC(C)(C)C)N1C(C(=O)O)CCC1C(=O)N
S(c1ccc(cc1)COC(=O)C2N(C([O-])=O)C(C(=O)N)CC2)C(C)C	537	fCSFP4	weighted-fingerprint-similarity	0.775	0.437	rxn6031_0_a_kill_0____EN300-51686866____EN300-136652	CHEMBL525967	S(c1ccc(cc1)CS[C@@H]2N(C(=O)[C@@H](CS)C)[C@H](C([O-])=O)CC2)C	[#6](=[#8])-[#7]1-[#6@@H]-[#6]-[#6]-[#6@@H]-1_10	1	false	SAVI-Space-2024	rxn6031_0_a_kill_0	EN300-51686866	O=C(OC(C)(C)C)N1C(C(=O)O)CCC1C(=O)N	EN300-136652	S(c1ccc(cc1)CO)C(C)C
S(c1ccc(cc1)COC(=O)C2N(C([O-])=O)C(CC2)C)C(C)C	538	fCSFP4	weighted-fingerprint-similarity	0.775	0.437	rxn6031_0_a_kill_0____EN300-1589557 EN300-1071291"____EN300-136652"	CHEMBL525967	S(c1ccc(cc1)CS[C@@H]2N(C(=O)[C@@H](CS)C)[C@H](C([O-])=O)CC2)C	[#6](=[#8])-[#7]1-[#6@@H]-[#6]-[#6]-[#6@@H]-1_10	1	false	SAVI-Space-2024	rxn6031_0_a_kill_0	EN300-1589557 EN300-1071291""	O=C(OC(C)(C)C)N1C(C(=O)O)CCC1C	EN300-136652	S(c1ccc(cc1)CO)C(C)C
S(c1ccccc1)CC(NC(=O)C2N(C([O-])=O)C(C([O-])=O)CC2)CC	539	fCSFP4	weighted-fingerprint-similarity	0.775	0.437	rxn6038_0_a_kill_0____EN300-116385____EN300-1084730	CHEMBL525967	S(c1ccc(cc1)CS[C@@H]2N(C(=O)[C@@H](CS)C)[C@H](C([O-])=O)CC2)C	[#6](=[#8])-[#7]1-[#6@@H]-[#6]-[#6]-[#6@@H]-1_10	1	false	SAVI-Space-2024	rxn6038_0_a_kill_0	EN300-116385	S(c1ccccc1)CC(N)CC	EN300-1084730	O=C(OC(C)(C)C)N1C(C(=O)OC(C)(C)C)CCC1C(=O)O
S(c1cc(ccc1)CSC)C2CC3N(C([O-])=O)C(CC3)C2	540	fCSFP4	weighted-fingerprint-similarity	0.775	0.410	rxn7022_0_a_kill_0____EN300-123189____EN300-7082669	CHEMBL525967	S(c1ccc(cc1)CS[C@@H]2N(C(=O)[C@@H](CS)C)[C@H](C([O-])=O)CC2)C	[#6](=[#8])-[#7]1-[#6@@H]-[#6]-[#6]-[#6@@H]-1_10	1	false	SAVI-Space-2024	rxn7022_0_a_kill_0	EN300-123189	S(Cc1cc(ccc1)B(O)O)C	EN300-7082669	SC1CC2N(C(=O)OC(C)(C)C)C(CC2)C1
[O-]C(=O)N1C(C(=O)OCc2ccc(cc2)CC)CCC1C(=O)OCC	541	fCSFP4	weighted-fingerprint-similarity	0.775	0.410	rxn6031_0_a_kill_0____EN300-1655037____EN300-137199	CHEMBL525967	S(c1ccc(cc1)CS[C@@H]2N(C(=O)[C@@H](CS)C)[C@H](C([O-])=O)CC2)C	[#6](=[#8])-[#7]1-[#6@@H]-[#6]-[#6]-[#6@@H]-1_10	1	false	SAVI-Space-2024	rxn6031_0_a_kill_0	EN300-1655037	O=C(OC(C)(C)C)N1C(C(=O)OCC)CCC1C(=O)O	EN300-137199	OCc1ccc(cc1)CC
S(c1ccc(cc1)C(NC(=O)C2N(C([O-])=O)C(C([O-])=O)CC2)CC([O-])=O)C	542	fCSFP4	weighted-fingerprint-similarity	0.774	0.446	rxn6038_0_a_kill_0____EN300-68308____EN300-1084730	CHEMBL525967	S(c1ccc(cc1)CS[C@@H]2N(C(=O)[C@@H](CS)C)[C@H](C([O-])=O)CC2)C	[#6](=[#8])-[#7]1-[#6@@H]-[#6]-[#6]-[#6@@H]-1_10	1	false	SAVI-Space-2024	rxn6038_0_a_kill_0	EN300-68308	S(c1ccc(cc1)C(N)CC(=O)OC)C	EN300-1084730	O=C(OC(C)(C)C)N1C(C(=O)OC(C)(C)C)CCC1C(=O)O
S(c1ccc(cc1)COC(=O)C2N(C([O-])=O)C(C(C)C)CC2)CC(C)C	543	fCSFP4	weighted-fingerprint-similarity	0.774	0.446	rxn6031_0_a_kill_0____EN300-43351151____EN300-6504339	CHEMBL525967	S(c1ccc(cc1)CS[C@@H]2N(C(=O)[C@@H](CS)C)[C@H](C([O-])=O)CC2)C	[#6](=[#8])-[#7]1-[#6@@H]-[#6]-[#6]-[#6@@H]-1_10	1	false	SAVI-Space-2024	rxn6031_0_a_kill_0	EN300-43351151	O=C(OC(C)(C)C)N1C(C(=O)O)CCC1C(C)C	EN300-6504339	S(c1ccc(cc1)CO)CC(C)C
S(c1ccc(cc1)COC(=O)C2N(C([O-])=O)C(C(C)C)CC2)Cc3ccccc3	544	fCSFP4	weighted-fingerprint-similarity	0.774	0.446	rxn6031_0_a_kill_0____EN300-43351151____EN300-132429	CHEMBL525967	S(c1ccc(cc1)CS[C@@H]2N(C(=O)[C@@H](CS)C)[C@H](C([O-])=O)CC2)C	[#6](=[#8])-[#7]1-[#6@@H]-[#6]-[#6]-[#6@@H]-1_10	1	false	SAVI-Space-2024	rxn6031_0_a_kill_0	EN300-43351151	O=C(OC(C)(C)C)N1C(C(=O)O)CCC1C(C)C	EN300-132429	S(c1ccc(cc1)CO)Cc2ccccc2
S(c1ccc(cc1)COC(=O)C2N(C([O-])=O)C(C3CC3)CC2)CC(C)C	545	fCSFP4	weighted-fingerprint-similarity	0.774	0.446	rxn6031_0_a_kill_0____EN300-262307____EN300-6504339	CHEMBL525967	S(c1ccc(cc1)CS[C@@H]2N(C(=O)[C@@H](CS)C)[C@H](C([O-])=O)CC2)C	[#6](=[#8])-[#7]1-[#6@@H]-[#6]-[#6]-[#6@@H]-1_10	1	false	SAVI-Space-2024	rxn6031_0_a_kill_0	EN300-262307	O=C(OC(C)(C)C)N1C(C(=O)O)CCC1C2CC2	EN300-6504339	S(c1ccc(cc1)CO)CC(C)C
BrCc1ccc(C#CC2N(C([O-])=O)C(C([O-])=O)CC2)cc1	546	fCSFP4	weighted-fingerprint-similarity	0.774	0.421	rxn2267_0_a_kill_0____EN300-7113986____EN300-18404	CHEMBL525967	S(c1ccc(cc1)CS[C@@H]2N(C(=O)[C@@H](CS)C)[C@H](C([O-])=O)CC2)C	[#6](=[#8])-[#7]1-[#6@@H]-[#6]-[#6]-[#6@@H]-1_10	1	false	SAVI-Space-2024	rxn2267_0_a_kill_0	EN300-7113986	O=C(OC(C)(C)C)N1C(C#C)CCC1C(=O)O	EN300-18404	Brc1ccc(cc1)CBr
ClCc1ccc(C#CC2N(C([O-])=O)C(C([O-])=O)CC2)cc1	547	fCSFP4	weighted-fingerprint-similarity	0.774	0.421	rxn2267_0_a_kill_0____EN300-7113986____EN300-97667	CHEMBL525967	S(c1ccc(cc1)CS[C@@H]2N(C(=O)[C@@H](CS)C)[C@H](C([O-])=O)CC2)C	[#6](=[#8])-[#7]1-[#6@@H]-[#6]-[#6]-[#6@@H]-1_10	1	false	SAVI-Space-2024	rxn2267_0_a_kill_0	EN300-7113986	O=C(OC(C)(C)C)N1C(C#C)CCC1C(=O)O	EN300-97667	Brc1ccc(cc1)CCl
FCc1ccc(C#CC2N(C([O-])=O)C(C([O-])=O)CC2)cc1	548	fCSFP4	weighted-fingerprint-similarity	0.774	0.421	rxn2267_0_a_kill_0____EN300-7113986____EN300-1590445	CHEMBL525967	S(c1ccc(cc1)CS[C@@H]2N(C(=O)[C@@H](CS)C)[C@H](C([O-])=O)CC2)C	[#6](=[#8])-[#7]1-[#6@@H]-[#6]-[#6]-[#6@@H]-1_10	1	false	SAVI-Space-2024	rxn2267_0_a_kill_0	EN300-7113986	O=C(OC(C)(C)C)N1C(C#C)CCC1C(=O)O	EN300-1590445	Brc1ccc(cc1)CF
S(C#N)c1ccc(NC(=O)C2N(C([O-])=O)C(C([O-])=O)CC2)cc1	549	fCSFP4	weighted-fingerprint-similarity	0.774	0.421	rxn6038_0_a_kill_0____EN300-08037____EN300-1084730	CHEMBL525967	S(c1ccc(cc1)CS[C@@H]2N(C(=O)[C@@H](CS)C)[C@H](C([O-])=O)CC2)C	[#6](=[#8])-[#7]1-[#6@@H]-[#6]-[#6]-[#6@@H]-1_10	1	false	SAVI-Space-2024	rxn6038_0_a_kill_0	EN300-08037	S(C#N)c1ccc(N)cc1	EN300-1084730	O=C(OC(C)(C)C)N1C(C(=O)OC(C)(C)C)CCC1C(=O)O
S(C(=O)C1N(C([O-])=O)C(CC1)C)Cc2ccncc2	550	fCSFP4	weighted-fingerprint-similarity	0.774	0.421	rxn6038_0_a_kill_0____EN300-136811____EN300-1589557 EN300-1071291""	CHEMBL525967	S(c1ccc(cc1)CS[C@@H]2N(C(=O)[C@@H](CS)C)[C@H](C([O-])=O)CC2)C	[#6](=[#8])-[#7]1-[#6@@H]-[#6]-[#6]-[#6@@H]-1_10	1	false	SAVI-Space-2024	rxn6038_0_a_kill_0	EN300-136811	SCc1ccncc1	EN300-1589557 EN300-1071291""	O=C(OC(C)(C)C)N1C(C(=O)O)CCC1C
S(c1ccc(cc1)C2CCCCC2)C(=O)C3N(C([O-])=O)C(C([O-])=O)CC3	551	fCSFP4	weighted-fingerprint-similarity	0.774	0.421	rxn6038_0_a_kill_0____EN300-41873____EN300-1084730	CHEMBL525967	S(c1ccc(cc1)CS[C@@H]2N(C(=O)[C@@H](CS)C)[C@H](C([O-])=O)CC2)C	[#6](=[#8])-[#7]1-[#6@@H]-[#6]-[#6]-[#6@@H]-1_10	1	false	SAVI-Space-2024	rxn6038_0_a_kill_0	EN300-41873	Sc1ccc(cc1)C2CCCCC2	EN300-1084730	O=C(OC(C)(C)C)N1C(C(=O)OC(C)(C)C)CCC1C(=O)O
S(c1ccncc1)c2ccc(NC(=O)C3N(C([O-])=O)C(C([O-])=O)CC3)cc2	552	fCSFP4	weighted-fingerprint-similarity	0.774	0.421	rxn6038_0_a_kill_0____EN300-113781____EN300-1084730	CHEMBL525967	S(c1ccc(cc1)CS[C@@H]2N(C(=O)[C@@H](CS)C)[C@H](C([O-])=O)CC2)C	[#6](=[#8])-[#7]1-[#6@@H]-[#6]-[#6]-[#6@@H]-1_10	1	false	SAVI-Space-2024	rxn6038_0_a_kill_0	EN300-113781	S(c1ccncc1)c2ccc(N)cc2	EN300-1084730	O=C(OC(C)(C)C)N1C(C(=O)OC(C)(C)C)CCC1C(=O)O
S(c1ccncc1)c2ccc(OC(=O)C3N(C([O-])=O)C(C([O-])=O)CC3)cc2	553	fCSFP4	weighted-fingerprint-similarity	0.774	0.421	rxn6038_0_a_kill_0____EN300-61869____EN300-1084730	CHEMBL525967	S(c1ccc(cc1)CS[C@@H]2N(C(=O)[C@@H](CS)C)[C@H](C([O-])=O)CC2)C	[#6](=[#8])-[#7]1-[#6@@H]-[#6]-[#6]-[#6@@H]-1_10	1	false	SAVI-Space-2024	rxn6038_0_a_kill_0	EN300-61869	S(c1ccncc1)c2ccc(O)cc2	EN300-1084730	O=C(OC(C)(C)C)N1C(C(=O)OC(C)(C)C)CCC1C(=O)O
[O-]C(=O)N1C(C#Cc2ccc(cc2)C[NH3+])CCC1C([O-])=O	554	fCSFP4	weighted-fingerprint-similarity	0.774	0.421	rxn2267_0_a_kill_0____EN300-7113986____EN300-34927	CHEMBL525967	S(c1ccc(cc1)CS[C@@H]2N(C(=O)[C@@H](CS)C)[C@H](C([O-])=O)CC2)C	[#6](=[#8])-[#7]1-[#6@@H]-[#6]-[#6]-[#6@@H]-1_10	1	false	SAVI-Space-2024	rxn2267_0_a_kill_0	EN300-7113986	O=C(OC(C)(C)C)N1C(C#C)CCC1C(=O)O	EN300-34927	Brc1ccc(cc1)CN
[O-]C(=O)N1C(C([O-])=O)CCC1C(=O)NCCCc2ccc(O)cc2	555	fCSFP4	weighted-fingerprint-similarity	0.774	0.421	rxn6038_0_a_kill_0____EN300-18964639____EN300-1084730	CHEMBL525967	S(c1ccc(cc1)CS[C@@H]2N(C(=O)[C@@H](CS)C)[C@H](C([O-])=O)CC2)C	[#6](=[#8])-[#7]1-[#6@@H]-[#6]-[#6]-[#6@@H]-1_10	1	false	SAVI-Space-2024	rxn6038_0_a_kill_0	EN300-18964639	O(c1ccc(cc1)CCCN)Cc2ccccc2	EN300-1084730	O=C(OC(C)(C)C)N1C(C(=O)OC(C)(C)C)CCC1C(=O)O
[O-]C(=O)N1C(C([O-])=O)CCC1C(=O)NCc2ccc(C#C)cc2	556	fCSFP4	weighted-fingerprint-similarity	0.774	0.421	rxn6038_0_a_kill_0____EN300-233952____EN300-1084730	CHEMBL525967	S(c1ccc(cc1)CS[C@@H]2N(C(=O)[C@@H](CS)C)[C@H](C([O-])=O)CC2)C	[#6](=[#8])-[#7]1-[#6@@H]-[#6]-[#6]-[#6@@H]-1_10	1	false	SAVI-Space-2024	rxn6038_0_a_kill_0	EN300-233952	NCc1ccc(C#C)cc1	EN300-1084730	O=C(OC(C)(C)C)N1C(C(=O)OC(C)(C)C)CCC1C(=O)O
[O-]C(=O)N1C(C([O-])=O)CCC1C(=O)NCc2ccc(C#N)cc2	557	fCSFP4	weighted-fingerprint-similarity	0.774	0.421	rxn6038_0_a_kill_0____EN300-66289____EN300-1084730	CHEMBL525967	S(c1ccc(cc1)CS[C@@H]2N(C(=O)[C@@H](CS)C)[C@H](C([O-])=O)CC2)C	[#6](=[#8])-[#7]1-[#6@@H]-[#6]-[#6]-[#6@@H]-1_10	1	false	SAVI-Space-2024	rxn6038_0_a_kill_0	EN300-66289	N#Cc1ccc(cc1)CN	EN300-1084730	O=C(OC(C)(C)C)N1C(C(=O)OC(C)(C)C)CCC1C(=O)O
[O-]C(=O)N1C(C([O-])=O)CCC1C(=O)NCc2ccc(cc2)C([O-])=O	558	fCSFP4	weighted-fingerprint-similarity	0.774	0.421	rxn6038_0_a_kill_0____EN300-02434____EN300-1084730	CHEMBL525967	S(c1ccc(cc1)CS[C@@H]2N(C(=O)[C@@H](CS)C)[C@H](C([O-])=O)CC2)C	[#6](=[#8])-[#7]1-[#6@@H]-[#6]-[#6]-[#6@@H]-1_10	1	false	SAVI-Space-2024	rxn6038_0_a_kill_0	EN300-02434	O=C(OC)c1ccc(cc1)CN	EN300-1084730	O=C(OC(C)(C)C)N1C(C(=O)OC(C)(C)C)CCC1C(=O)O
[O-]C(=O)N1C(C([O-])=O)CCC1C(=O)Nc2ccc(cc2)CC#N	559	fCSFP4	weighted-fingerprint-similarity	0.774	0.421	rxn6038_0_a_kill_0____EN300-18737____EN300-1084730	CHEMBL525967	S(c1ccc(cc1)CS[C@@H]2N(C(=O)[C@@H](CS)C)[C@H](C([O-])=O)CC2)C	[#6](=[#8])-[#7]1-[#6@@H]-[#6]-[#6]-[#6@@H]-1_10	1	false	SAVI-Space-2024	rxn6038_0_a_kill_0	EN300-18737	N#CCc1ccc(N)cc1	EN300-1084730	O=C(OC(C)(C)C)N1C(C(=O)OC(C)(C)C)CCC1C(=O)O
[O-]C(=O)N1C(C([O-])=O)CCC1C(=O)Nc2ccc(cc2)CC([O-])=O	560	fCSFP4	weighted-fingerprint-similarity	0.774	0.421	rxn6038_0_a_kill_0____EN300-28630 EN300-55739"____EN300-1084730"	CHEMBL525967	S(c1ccc(cc1)CS[C@@H]2N(C(=O)[C@@H](CS)C)[C@H](C([O-])=O)CC2)C	[#6](=[#8])-[#7]1-[#6@@H]-[#6]-[#6]-[#6@@H]-1_10	1	false	SAVI-Space-2024	rxn6038_0_a_kill_0	EN300-28630 EN300-55739""	O=C(OC)Cc1ccc(N)cc1	EN300-1084730	O=C(OC(C)(C)C)N1C(C(=O)OC(C)(C)C)CCC1C(=O)O
[O-]C(=O)N1C(C([O-])=O)CCC1C(=O)Nc2ccc(cc2)Cc3ccncc3	561	fCSFP4	weighted-fingerprint-similarity	0.774	0.421	rxn6038_0_a_kill_0____EN300-04981____EN300-1084730	CHEMBL525967	S(c1ccc(cc1)CS[C@@H]2N(C(=O)[C@@H](CS)C)[C@H](C([O-])=O)CC2)C	[#6](=[#8])-[#7]1-[#6@@H]-[#6]-[#6]-[#6@@H]-1_10	1	false	SAVI-Space-2024	rxn6038_0_a_kill_0	EN300-04981	n1ccc(cc1)Cc2ccc(N)cc2	EN300-1084730	O=C(OC(C)(C)C)N1C(C(=O)OC(C)(C)C)CCC1C(=O)O
[O-]C(=O)N1C(C([O-])=O)CCC1C(=O)OCc2ccc(C#C)cc2	562	fCSFP4	weighted-fingerprint-similarity	0.774	0.421	rxn6031_0_a_kill_0____EN300-1084730____EN300-129303	CHEMBL525967	S(c1ccc(cc1)CS[C@@H]2N(C(=O)[C@@H](CS)C)[C@H](C([O-])=O)CC2)C	[#6](=[#8])-[#7]1-[#6@@H]-[#6]-[#6]-[#6@@H]-1_10	1	false	SAVI-Space-2024	rxn6031_0_a_kill_0	EN300-1084730	O=C(OC(C)(C)C)N1C(C(=O)OC(C)(C)C)CCC1C(=O)O	EN300-129303	OCc1ccc(C#C)cc1
[O-]C(=O)N1C(C([O-])=O)CCC1C(=O)OCc2ccc(C#N)cc2	563	fCSFP4	weighted-fingerprint-similarity	0.774	0.421	rxn6031_0_a_kill_0____EN300-1084730____EN300-72112	CHEMBL525967	S(c1ccc(cc1)CS[C@@H]2N(C(=O)[C@@H](CS)C)[C@H](C([O-])=O)CC2)C	[#6](=[#8])-[#7]1-[#6@@H]-[#6]-[#6]-[#6@@H]-1_10	1	false	SAVI-Space-2024	rxn6031_0_a_kill_0	EN300-1084730	O=C(OC(C)(C)C)N1C(C(=O)OC(C)(C)C)CCC1C(=O)O	EN300-72112	OCc1ccc(C#N)cc1
[O-]C(=O)N1C(C([O-])=O)CCC1C(=O)OCc2ccc(Oc3ccccc3)cc2	564	fCSFP4	weighted-fingerprint-similarity	0.774	0.421	rxn6031_0_a_kill_0____EN300-1084730____EN300-1862150	CHEMBL525967	S(c1ccc(cc1)CS[C@@H]2N(C(=O)[C@@H](CS)C)[C@H](C([O-])=O)CC2)C	[#6](=[#8])-[#7]1-[#6@@H]-[#6]-[#6]-[#6@@H]-1_10	1	false	SAVI-Space-2024	rxn6031_0_a_kill_0	EN300-1084730	O=C(OC(C)(C)C)N1C(C(=O)OC(C)(C)C)CCC1C(=O)O	EN300-1862150	O(c1ccc(cc1)CO)c2ccccc2
[O-]C(=O)N1C(C([O-])=O)CCC1C(=O)OCc2ccc(cc2)C([O-])=O	565	fCSFP4	weighted-fingerprint-similarity	0.774	0.421	rxn6038_0_a_kill_0____EN300-1229479____EN300-1084730	CHEMBL525967	S(c1ccc(cc1)CS[C@@H]2N(C(=O)[C@@H](CS)C)[C@H](C([O-])=O)CC2)C	[#6](=[#8])-[#7]1-[#6@@H]-[#6]-[#6]-[#6@@H]-1_10	1	false	SAVI-Space-2024	rxn6038_0_a_kill_0	EN300-1229479	O=C(OC)c1ccc(cc1)CO	EN300-1084730	O=C(OC(C)(C)C)N1C(C(=O)OC(C)(C)C)CCC1C(=O)O
[O-]C(=O)N1C(C([O-])=O)CCC1C(=O)Oc2ccc(cc2)CC#C	566	fCSFP4	weighted-fingerprint-similarity	0.774	0.421	rxn6038_0_a_kill_0____EN300-1856190____EN300-1084730	CHEMBL525967	S(c1ccc(cc1)CS[C@@H]2N(C(=O)[C@@H](CS)C)[C@H](C([O-])=O)CC2)C	[#6](=[#8])-[#7]1-[#6@@H]-[#6]-[#6]-[#6@@H]-1_10	1	false	SAVI-Space-2024	rxn6038_0_a_kill_0	EN300-1856190	Oc1ccc(cc1)CC#C	EN300-1084730	O=C(OC(C)(C)C)N1C(C(=O)OC(C)(C)C)CCC1C(=O)O
[O-]C(=O)N1C(C([O-])=O)CCC1C(=O)Oc2ccc(cc2)CC#N	567	fCSFP4	weighted-fingerprint-similarity	0.774	0.421	rxn6038_0_a_kill_0____EN300-18729____EN300-1084730	CHEMBL525967	S(c1ccc(cc1)CS[C@@H]2N(C(=O)[C@@H](CS)C)[C@H](C([O-])=O)CC2)C	[#6](=[#8])-[#7]1-[#6@@H]-[#6]-[#6]-[#6@@H]-1_10	1	false	SAVI-Space-2024	rxn6038_0_a_kill_0	EN300-18729	Oc1ccc(cc1)CC#N	EN300-1084730	O=C(OC(C)(C)C)N1C(C(=O)OC(C)(C)C)CCC1C(=O)O
[O-]C(=O)N1C(C([O-])=O)CCC1C(=O)Oc2ccc(cc2)CC([O-])=O	568	fCSFP4	weighted-fingerprint-similarity	0.774	0.421	rxn6038_0_a_kill_0____EN300-20984____EN300-1084730	CHEMBL525967	S(c1ccc(cc1)CS[C@@H]2N(C(=O)[C@@H](CS)C)[C@H](C([O-])=O)CC2)C	[#6](=[#8])-[#7]1-[#6@@H]-[#6]-[#6]-[#6@@H]-1_10	1	false	SAVI-Space-2024	rxn6038_0_a_kill_0	EN300-20984	O=C(OC)Cc1ccc(O)cc1	EN300-1084730	O=C(OC(C)(C)C)N1C(C(=O)OC(C)(C)C)CCC1C(=O)O
[O-]C(=O)N1C(C([O-])=O)CCC1C(=O)Oc2ccc(cc2)CC=C	569	fCSFP4	weighted-fingerprint-similarity	0.774	0.421	rxn6038_0_a_kill_0____EN300-698378____EN300-1084730	CHEMBL525967	S(c1ccc(cc1)CS[C@@H]2N(C(=O)[C@@H](CS)C)[C@H](C([O-])=O)CC2)C	[#6](=[#8])-[#7]1-[#6@@H]-[#6]-[#6]-[#6@@H]-1_10	1	false	SAVI-Space-2024	rxn6038_0_a_kill_0	EN300-698378	Oc1ccc(cc1)CC=C	EN300-1084730	O=C(OC(C)(C)C)N1C(C(=O)OC(C)(C)C)CCC1C(=O)O
[O-]C(=O)N1C(C([O-])=O)CCC1C(=O)Oc2ccc(cc2)CNN	570	fCSFP4	weighted-fingerprint-similarity	0.774	0.421	rxn6038_0_a_kill_0____EN300-331777 EN300-26863494"____EN300-1084730"	CHEMBL525967	S(c1ccc(cc1)CS[C@@H]2N(C(=O)[C@@H](CS)C)[C@H](C([O-])=O)CC2)C	[#6](=[#8])-[#7]1-[#6@@H]-[#6]-[#6]-[#6@@H]-1_10	1	false	SAVI-Space-2024	rxn6038_0_a_kill_0	EN300-331777 EN300-26863494""	Oc1ccc(cc1)CNN	EN300-1084730	O=C(OC(C)(C)C)N1C(C(=O)OC(C)(C)C)CCC1C(=O)O
[O-]C(=O)N1C(C([O-])=O)CCC1C(=O)Oc2ccc(cc2)Cc3ccncc3	571	fCSFP4	weighted-fingerprint-similarity	0.774	0.421	rxn6038_0_a_kill_0____EN300-1074285____EN300-1084730	CHEMBL525967	S(c1ccc(cc1)CS[C@@H]2N(C(=O)[C@@H](CS)C)[C@H](C([O-])=O)CC2)C	[#6](=[#8])-[#7]1-[#6@@H]-[#6]-[#6]-[#6@@H]-1_10	1	false	SAVI-Space-2024	rxn6038_0_a_kill_0	EN300-1074285	Oc1ccc(cc1)Cc2ccncc2	EN300-1084730	O=C(OC(C)(C)C)N1C(C(=O)OC(C)(C)C)CCC1C(=O)O
BrCc1cc(SC)cc(C#CC2N(C([O-])=O)C(C([O-])=O)CC2)c1	572	fCSFP4	weighted-fingerprint-similarity	0.774	0.432	rxn2267_0_a_kill_0____EN300-7113986____EN300-6489269	CHEMBL525967	S(c1ccc(cc1)CS[C@@H]2N(C(=O)[C@@H](CS)C)[C@H](C([O-])=O)CC2)C	[#6](=[#8])-[#7]1-[#6@@H]-[#6]-[#6]-[#6@@H]-1_10	1	false	SAVI-Space-2024	rxn2267_0_a_kill_0	EN300-7113986	O=C(OC(C)(C)C)N1C(C#C)CCC1C(=O)O	EN300-6489269	BrCc1cc(Cl)cc(SC)c1
S(C(=O)C1N(C([O-])=O)C(C(C)C)CC1)Cc2ccc(F)cc2	573	fCSFP4	weighted-fingerprint-similarity	0.774	0.432	rxn6038_0_a_kill_0____EN300-211798____EN300-43351151	CHEMBL525967	S(c1ccc(cc1)CS[C@@H]2N(C(=O)[C@@H](CS)C)[C@H](C([O-])=O)CC2)C	[#6](=[#8])-[#7]1-[#6@@H]-[#6]-[#6]-[#6@@H]-1_10	1	false	SAVI-Space-2024	rxn6038_0_a_kill_0	EN300-211798	SCc1ccc(F)cc1	EN300-43351151	O=C(OC(C)(C)C)N1C(C(=O)O)CCC1C(C)C
S(c1ccc(NC(=O)C2N(C([O-])=O)C(C([O-])=O)CC2)cc1)CCOC	574	fCSFP4	weighted-fingerprint-similarity	0.774	0.432	rxn6038_0_a_kill_0____EN300-76110____EN300-1084730	CHEMBL525967	S(c1ccc(cc1)CS[C@@H]2N(C(=O)[C@@H](CS)C)[C@H](C([O-])=O)CC2)C	[#6](=[#8])-[#7]1-[#6@@H]-[#6]-[#6]-[#6@@H]-1_10	1	false	SAVI-Space-2024	rxn6038_0_a_kill_0	EN300-76110	S(c1ccc(N)cc1)CCOC	EN300-1084730	O=C(OC(C)(C)C)N1C(C(=O)OC(C)(C)C)CCC1C(=O)O
S(c1ccc(cc1)COC(=O)C2N(C([O-])=O)C(C(=O)OCC)CC2)CC#C	575	fCSFP4	weighted-fingerprint-similarity	0.774	0.432	rxn6031_0_a_kill_0____EN300-1655037____EN300-173678	CHEMBL525967	S(c1ccc(cc1)CS[C@@H]2N(C(=O)[C@@H](CS)C)[C@H](C([O-])=O)CC2)C	[#6](=[#8])-[#7]1-[#6@@H]-[#6]-[#6]-[#6@@H]-1_10	1	false	SAVI-Space-2024	rxn6031_0_a_kill_0	EN300-1655037	O=C(OC(C)(C)C)N1C(C(=O)OCC)CCC1C(=O)O	EN300-173678	S(c1ccc(cc1)CO)CC#C
S(c1ccc(cc1)CSC(=O)C2C3N(C([O-])=O)C(CC3)CC2)C	576	fCSFP4	weighted-fingerprint-similarity	0.774	0.432	rxn6038_0_a_kill_0____EN300-192190____EN300-6493829	CHEMBL525967	S(c1ccc(cc1)CS[C@@H]2N(C(=O)[C@@H](CS)C)[C@H](C([O-])=O)CC2)C	[#6](=[#8])-[#7]1-[#6@@H]-[#6]-[#6]-[#6@@H]-1_10	1	false	SAVI-Space-2024	rxn6038_0_a_kill_0	EN300-192190	S(c1ccc(cc1)CS)C	EN300-6493829	O=C(OC(C)(C)C)N1C2C(C(=O)O)CCC1CC2
[O-]C(=O)N1C(C([O-])=O)CCC1C(=O)NC(Cc2ccc(cc2)C)CC	577	fCSFP4	weighted-fingerprint-similarity	0.774	0.432	rxn6038_0_a_kill_0____EN300-93128____EN300-1084730	CHEMBL525967	S(c1ccc(cc1)CS[C@@H]2N(C(=O)[C@@H](CS)C)[C@H](C([O-])=O)CC2)C	[#6](=[#8])-[#7]1-[#6@@H]-[#6]-[#6]-[#6@@H]-1_10	1	false	SAVI-Space-2024	rxn6038_0_a_kill_0	EN300-93128	NC(Cc1ccc(cc1)C)CC	EN300-1084730	O=C(OC(C)(C)C)N1C(C(=O)OC(C)(C)C)CCC1C(=O)O
[O-]C(=O)N1C(C([O-])=O)CCC1C(=O)NCCCc2ccc(cc2)C(C)C	578	fCSFP4	weighted-fingerprint-similarity	0.774	0.432	rxn6038_0_a_kill_0____EN300-79667____EN300-1084730	CHEMBL525967	S(c1ccc(cc1)CS[C@@H]2N(C(=O)[C@@H](CS)C)[C@H](C([O-])=O)CC2)C	[#6](=[#8])-[#7]1-[#6@@H]-[#6]-[#6]-[#6@@H]-1_10	1	false	SAVI-Space-2024	rxn6038_0_a_kill_0	EN300-79667	NCCCc1ccc(cc1)C(C)C	EN300-1084730	O=C(OC(C)(C)C)N1C(C(=O)OC(C)(C)C)CCC1C(=O)O
[O-]C(=O)N1C(C([O-])=O)CCC1C(=O)OC(Cc2ccc(cc2)C)CC	579	fCSFP4	weighted-fingerprint-similarity	0.774	0.432	rxn6031_0_a_kill_0____EN300-1084730____EN300-91786	CHEMBL525967	S(c1ccc(cc1)CS[C@@H]2N(C(=O)[C@@H](CS)C)[C@H](C([O-])=O)CC2)C	[#6](=[#8])-[#7]1-[#6@@H]-[#6]-[#6]-[#6@@H]-1_10	1	false	SAVI-Space-2024	rxn6031_0_a_kill_0	EN300-1084730	O=C(OC(C)(C)C)N1C(C(=O)OC(C)(C)C)CCC1C(=O)O	EN300-91786	OC(Cc1ccc(cc1)C)CC
[O-]C(=O)N1C(C([O-])=O)CCC1C(=O)OC(c2ccc(cc2)C[NH3+])C	580	fCSFP4	weighted-fingerprint-similarity	0.774	0.432	rxn6031_0_a_kill_0____EN300-1084730____EN300-44113	CHEMBL525967	S(c1ccc(cc1)CS[C@@H]2N(C(=O)[C@@H](CS)C)[C@H](C([O-])=O)CC2)C	[#6](=[#8])-[#7]1-[#6@@H]-[#6]-[#6]-[#6@@H]-1_10	1	false	SAVI-Space-2024	rxn6031_0_a_kill_0	EN300-1084730	O=C(OC(C)(C)C)N1C(C(=O)OC(C)(C)C)CCC1C(=O)O	EN300-44113	OC(c1ccc(cc1)CN)C
S(Cc1ccc(cc1)CNC(=O)C2N(C([O-])=O)C(C([O-])=O)CCC2)C	581	fCSFP4	weighted-fingerprint-similarity	0.774	0.483	rxn6038_0_a_kill_0____EN300-211085____EN300-27101979	CHEMBL525967	S(c1ccc(cc1)CS[C@@H]2N(C(=O)[C@@H](CS)C)[C@H](C([O-])=O)CC2)C	[#6](=[#8])-[#7]1-[#6@@H]-[#6]-[#6]-[#6@@H]-1_10	1	false	SAVI-Space-2024	rxn6038_0_a_kill_0	EN300-211085	S(Cc1ccc(cc1)CN)C	EN300-27101979	O=C(OC(C)(C)C)N1C(C(=O)OC)CCCC1C(=O)O
[O-]C(=O)N1C(C([O-])=O)CCC1C(=O)Oc2ccc(OC)cc2	582	fCSFP4	weighted-fingerprint-similarity	0.774	0.405	rxn6038_0_a_kill_0____EN300-19649____EN300-1084730	CHEMBL525967	S(c1ccc(cc1)CS[C@@H]2N(C(=O)[C@@H](CS)C)[C@H](C([O-])=O)CC2)C	[#6](=[#8])-[#7]1-[#6@@H]-[#6]-[#6]-[#6@@H]-1_10	1	false	SAVI-Space-2024	rxn6038_0_a_kill_0	EN300-19649	O(c1ccc(O)cc1)C	EN300-1084730	O=C(OC(C)(C)C)N1C(C(=O)OC(C)(C)C)CCC1C(=O)O
S(Cc1ccc(cc1)CNC(=O)CCC2N(C([O-])=O)C(C([O-])=O)CC2)C	583	fCSFP4	weighted-fingerprint-similarity	0.774	0.442	rxn6038_0_a_kill_0____EN300-211085____EN300-36599840	CHEMBL525967	S(c1ccc(cc1)CS[C@@H]2N(C(=O)[C@@H](CS)C)[C@H](C([O-])=O)CC2)C	[#6](=[#8])-[#7]1-[#6@@H]-[#6]-[#6]-[#6@@H]-1_10	1	false	SAVI-Space-2024	rxn6038_0_a_kill_0	EN300-211085	S(Cc1ccc(cc1)CN)C	EN300-36599840	O=C(OC(C)(C)C)N1C(C(=O)OC)CCC1CCC(=O)O
S(c1ccc(cc1)COC(=O)C2N(C([O-])=O)C(C([O-])=O)CC2)C(=O)N(C)C	584	fCSFP4	weighted-fingerprint-similarity	0.774	0.442	rxn6031_0_a_kill_0____EN300-1084730____EN300-136235	CHEMBL525967	S(c1ccc(cc1)CS[C@@H]2N(C(=O)[C@@H](CS)C)[C@H](C([O-])=O)CC2)C	[#6](=[#8])-[#7]1-[#6@@H]-[#6]-[#6]-[#6@@H]-1_10	1	false	SAVI-Space-2024	rxn6031_0_a_kill_0	EN300-1084730	O=C(OC(C)(C)C)N1C(C(=O)OC(C)(C)C)CCC1C(=O)O	EN300-136235	S(c1ccc(cc1)CO)C(=O)N(C)C
S(c1cnccc1)C(=O)C2N(C([O-])=O)C(C([O-])=O)CC2	585	fCSFP4	weighted-fingerprint-similarity	0.773	0.417	rxn6038_0_a_kill_0____EN300-98716____EN300-1084730	CHEMBL525967	S(c1ccc(cc1)CS[C@@H]2N(C(=O)[C@@H](CS)C)[C@H](C([O-])=O)CC2)C	[#6](=[#8])-[#7]1-[#6@@H]-[#6]-[#6]-[#6@@H]-1_10	1	false	SAVI-Space-2024	rxn6038_0_a_kill_0	EN300-98716	Sc1cnccc1	EN300-1084730	O=C(OC(C)(C)C)N1C(C(=O)OC(C)(C)C)CCC1C(=O)O
S(c1cnncc1)C(=O)C2N(C([O-])=O)C(C([O-])=O)CC2	586	fCSFP4	weighted-fingerprint-similarity	0.773	0.417	rxn6038_0_a_kill_0____EN300-7302474____EN300-1084730	CHEMBL525967	S(c1ccc(cc1)CS[C@@H]2N(C(=O)[C@@H](CS)C)[C@H](C([O-])=O)CC2)C	[#6](=[#8])-[#7]1-[#6@@H]-[#6]-[#6]-[#6@@H]-1_10	1	false	SAVI-Space-2024	rxn6038_0_a_kill_0	EN300-7302474	Sc1cnncc1	EN300-1084730	O=C(OC(C)(C)C)N1C(C(=O)OC(C)(C)C)CCC1C(=O)O
[O-]C(=O)N1C(C([O-])=O)CCC1C(=O)NCCCc2ccccc2	587	fCSFP4	weighted-fingerprint-similarity	0.773	0.417	rxn6038_0_a_kill_0____EN300-20467____EN300-1084730	CHEMBL525967	S(c1ccc(cc1)CS[C@@H]2N(C(=O)[C@@H](CS)C)[C@H](C([O-])=O)CC2)C	[#6](=[#8])-[#7]1-[#6@@H]-[#6]-[#6]-[#6@@H]-1_10	1	false	SAVI-Space-2024	rxn6038_0_a_kill_0	EN300-20467	NCCCc1ccccc1	EN300-1084730	O=C(OC(C)(C)C)N1C(C(=O)OC(C)(C)C)CCC1C(=O)O
[O-]C(=O)N1C(C([O-])=O)CCC1C(=O)NCc2cc(ccc2)CO	588	fCSFP4	weighted-fingerprint-similarity	0.773	0.417	rxn6038_0_a_kill_0____EN300-64694 EN300-46587133"____EN300-1084730"	CHEMBL525967	S(c1ccc(cc1)CS[C@@H]2N(C(=O)[C@@H](CS)C)[C@H](C([O-])=O)CC2)C	[#6](=[#8])-[#7]1-[#6@@H]-[#6]-[#6]-[#6@@H]-1_10	1	false	SAVI-Space-2024	rxn6038_0_a_kill_0	EN300-64694 EN300-46587133""	O(C(C)(C)C)Cc1cc(ccc1)CN	EN300-1084730	O=C(OC(C)(C)C)N1C(C(=O)OC(C)(C)C)CCC1C(=O)O
[O-]C(=O)N1C(C([O-])=O)CCC1C(=O)OCCCc2ccccc2	589	fCSFP4	weighted-fingerprint-similarity	0.773	0.417	rxn6031_0_a_kill_0____EN300-1084730____EN300-20065	CHEMBL525967	S(c1ccc(cc1)CS[C@@H]2N(C(=O)[C@@H](CS)C)[C@H](C([O-])=O)CC2)C	[#6](=[#8])-[#7]1-[#6@@H]-[#6]-[#6]-[#6@@H]-1_10	1	false	SAVI-Space-2024	rxn6031_0_a_kill_0	EN300-1084730	O=C(OC(C)(C)C)N1C(C(=O)OC(C)(C)C)CCC1C(=O)O	EN300-20065	OCCCc1ccccc1
[O-]C(=O)N1C(C([O-])=O)CCC1C(=O)OCc2cc(ccc2)CO	590	fCSFP4	weighted-fingerprint-similarity	0.773	0.417	rxn6038_0_a_kill_0____EN300-46491161____EN300-1084730	CHEMBL525967	S(c1ccc(cc1)CS[C@@H]2N(C(=O)[C@@H](CS)C)[C@H](C([O-])=O)CC2)C	[#6](=[#8])-[#7]1-[#6@@H]-[#6]-[#6]-[#6@@H]-1_10	1	false	SAVI-Space-2024	rxn6038_0_a_kill_0	EN300-46491161	O(C(C)(C)C)Cc1cc(ccc1)CO	EN300-1084730	O=C(OC(C)(C)C)N1C(C(=O)OC(C)(C)C)CCC1C(=O)O
S(C(=O)C1N(C([O-])=O)C(C([O-])=O)CC1)CC=2OC(=CC2)C	591	fCSFP4	weighted-fingerprint-similarity	0.773	0.427	rxn6038_0_a_kill_0____EN300-726385____EN300-1084730	CHEMBL525967	S(c1ccc(cc1)CS[C@@H]2N(C(=O)[C@@H](CS)C)[C@H](C([O-])=O)CC2)C	[#6](=[#8])-[#7]1-[#6@@H]-[#6]-[#6]-[#6@@H]-1_10	1	false	SAVI-Space-2024	rxn6038_0_a_kill_0	EN300-726385	SCC=1OC(=CC1)C	EN300-1084730	O=C(OC(C)(C)C)N1C(C(=O)OC(C)(C)C)CCC1C(=O)O
S(C(=O)C1N(C([O-])=O)C2CCC(C1)C2)Cc3ccc(cc3)C(C)C	592	fCSFP4	weighted-fingerprint-similarity	0.773	0.427	rxn6038_0_a_kill_0____EN300-64452____EN300-45273353	CHEMBL525967	S(c1ccc(cc1)CS[C@@H]2N(C(=O)[C@@H](CS)C)[C@H](C([O-])=O)CC2)C	[#6](=[#8])-[#7]1-[#6@@H]-[#6]-[#6]-[#6@@H]-1_10	1	false	SAVI-Space-2024	rxn6038_0_a_kill_0	EN300-64452	SCc1ccc(cc1)C(C)C	EN300-45273353	O=C(OC(C)(C)C)N1C(C(=O)O)CC2CCC1C2
S(c1cc(NC(=O)C2N(C([O-])=O)C(C([O-])=O)CC2)ccc1)CC	593	fCSFP4	weighted-fingerprint-similarity	0.773	0.427	rxn6038_0_a_kill_0____EN300-76756____EN300-1084730	CHEMBL525967	S(c1ccc(cc1)CS[C@@H]2N(C(=O)[C@@H](CS)C)[C@H](C([O-])=O)CC2)C	[#6](=[#8])-[#7]1-[#6@@H]-[#6]-[#6]-[#6@@H]-1_10	1	false	SAVI-Space-2024	rxn6038_0_a_kill_0	EN300-76756	S(c1cc(N)ccc1)CC	EN300-1084730	O=C(OC(C)(C)C)N1C(C(=O)OC(C)(C)C)CCC1C(=O)O
S(c1ccc(F)cc1)CCCNC(=O)C2N(C([O-])=O)C(C([O-])=O)CC2	594	fCSFP4	weighted-fingerprint-similarity	0.773	0.427	rxn6038_0_a_kill_0____EN300-08848 EN300-34193"____EN300-1084730"	CHEMBL525967	S(c1ccc(cc1)CS[C@@H]2N(C(=O)[C@@H](CS)C)[C@H](C([O-])=O)CC2)C	[#6](=[#8])-[#7]1-[#6@@H]-[#6]-[#6]-[#6@@H]-1_10	1	false	SAVI-Space-2024	rxn6038_0_a_kill_0	EN300-08848 EN300-34193""	S(c1ccc(F)cc1)CCCN	EN300-1084730	O=C(OC(C)(C)C)N1C(C(=O)OC(C)(C)C)CCC1C(=O)O
S(c1ccc(N)cc1)CCCOC(=O)C2N(C([O-])=O)C(C([O-])=O)CC2	595	fCSFP4	weighted-fingerprint-similarity	0.773	0.427	rxn6031_0_a_kill_0____EN300-1084730____EN300-70528	CHEMBL525967	S(c1ccc(cc1)CS[C@@H]2N(C(=O)[C@@H](CS)C)[C@H](C([O-])=O)CC2)C	[#6](=[#8])-[#7]1-[#6@@H]-[#6]-[#6]-[#6@@H]-1_10	1	false	SAVI-Space-2024	rxn6031_0_a_kill_0	EN300-1084730	O=C(OC(C)(C)C)N1C(C(=O)OC(C)(C)C)CCC1C(=O)O	EN300-70528	S(c1ccc(N)cc1)CCCO
S(c1ccc(cc1)CNC(=O)C2N(C([O-])=O)C(CC2)C)c3ccccc3	596	fCSFP4	weighted-fingerprint-similarity	0.773	0.427	rxn6038_0_a_kill_0____EN300-114785____EN300-1589557 EN300-1071291""	CHEMBL525967	S(c1ccc(cc1)CS[C@@H]2N(C(=O)[C@@H](CS)C)[C@H](C([O-])=O)CC2)C	[#6](=[#8])-[#7]1-[#6@@H]-[#6]-[#6]-[#6@@H]-1_10	1	false	SAVI-Space-2024	rxn6038_0_a_kill_0	EN300-114785	S(c1ccc(cc1)CN)c2ccccc2	EN300-1589557 EN300-1071291""	O=C(OC(C)(C)C)N1C(C(=O)O)CCC1C
S(c1ccc(cc1)COC(=O)C2N(C([O-])=O)C(CC2)C)c3ccccc3	597	fCSFP4	weighted-fingerprint-similarity	0.773	0.427	rxn6031_0_a_kill_0____EN300-1589557 EN300-1071291"____EN300-136854"	CHEMBL525967	S(c1ccc(cc1)CS[C@@H]2N(C(=O)[C@@H](CS)C)[C@H](C([O-])=O)CC2)C	[#6](=[#8])-[#7]1-[#6@@H]-[#6]-[#6]-[#6@@H]-1_10	1	false	SAVI-Space-2024	rxn6031_0_a_kill_0	EN300-1589557 EN300-1071291""	O=C(OC(C)(C)C)N1C(C(=O)O)CCC1C	EN300-136854	S(c1ccc(cc1)CO)c2ccccc2
[O-]C(=O)N1C(C([O-])=O)CCC1C(=O)NC(Cc2ccccc2)CC	598	fCSFP4	weighted-fingerprint-similarity	0.773	0.427	rxn6038_0_a_kill_0____EN300-65190____EN300-1084730	CHEMBL525967	S(c1ccc(cc1)CS[C@@H]2N(C(=O)[C@@H](CS)C)[C@H](C([O-])=O)CC2)C	[#6](=[#8])-[#7]1-[#6@@H]-[#6]-[#6]-[#6@@H]-1_10	1	false	SAVI-Space-2024	rxn6038_0_a_kill_0	EN300-65190	NC(Cc1ccccc1)CC	EN300-1084730	O=C(OC(C)(C)C)N1C(C(=O)OC(C)(C)C)CCC1C(=O)O
[O-]C(=O)N1C(C([O-])=O)CCC1C(=O)OC(Cc2ccccc2)CC	599	fCSFP4	weighted-fingerprint-similarity	0.773	0.427	rxn6038_0_a_kill_0____EN300-85451____EN300-1084730	CHEMBL525967	S(c1ccc(cc1)CS[C@@H]2N(C(=O)[C@@H](CS)C)[C@H](C([O-])=O)CC2)C	[#6](=[#8])-[#7]1-[#6@@H]-[#6]-[#6]-[#6@@H]-1_10	1	false	SAVI-Space-2024	rxn6038_0_a_kill_0	EN300-85451	OC(Cc1ccccc1)CC	EN300-1084730	O=C(OC(C)(C)C)N1C(C(=O)OC(C)(C)C)CCC1C(=O)O
S(c1ccc(cc1)COC2CC3N(C([O-])=O)C(CC3)C2)C	600	fCSFP4	weighted-fingerprint-similarity	0.773	0.400	rxn6039_0_a_kill_0____EN300-53136____EN300-1912683	CHEMBL525967	S(c1ccc(cc1)CS[C@@H]2N(C(=O)[C@@H](CS)C)[C@H](C([O-])=O)CC2)C	[#6](=[#8])-[#7]1-[#6@@H]-[#6]-[#6]-[#6@@H]-1_10	1	false	SAVI-Space-2024	rxn6039_0_a_kill_0	EN300-53136	O=C(OC(C)(C)C)N1C2CCC1CC(O)C2	EN300-1912683	BrCc1ccc(SC)cc1
S(C(=O)CCC1N(C([O-])=O)C(C([O-])=O)CC1)Cc2ccc(cc2)CCC	601	fCSFP4	weighted-fingerprint-similarity	0.773	0.438	rxn6038_0_a_kill_0____EN300-6863716____EN300-36599840	CHEMBL525967	S(c1ccc(cc1)CS[C@@H]2N(C(=O)[C@@H](CS)C)[C@H](C([O-])=O)CC2)C	[#6](=[#8])-[#7]1-[#6@@H]-[#6]-[#6]-[#6@@H]-1_10	1	false	SAVI-Space-2024	rxn6038_0_a_kill_0	EN300-6863716	SCc1ccc(cc1)CCC	EN300-36599840	O=C(OC(C)(C)C)N1C(C(=O)OC)CCC1CCC(=O)O
S(c1ccc(NC(=O)CCC2N(C([O-])=O)C(C([O-])=O)CC2)cc1)C	602	fCSFP4	weighted-fingerprint-similarity	0.773	0.438	rxn6038_0_a_kill_0____EN300-21720____EN300-36599840	CHEMBL525967	S(c1ccc(cc1)CS[C@@H]2N(C(=O)[C@@H](CS)C)[C@H](C([O-])=O)CC2)C	[#6](=[#8])-[#7]1-[#6@@H]-[#6]-[#6]-[#6@@H]-1_10	1	false	SAVI-Space-2024	rxn6038_0_a_kill_0	EN300-21720	S(c1ccc(N)cc1)C	EN300-36599840	O=C(OC(C)(C)C)N1C(C(=O)OC)CCC1CCC(=O)O
S(c1ccc(OC(=O)CCC2N(C([O-])=O)C(C([O-])=O)CC2)cc1)C	603	fCSFP4	weighted-fingerprint-similarity	0.773	0.438	rxn6038_0_a_kill_0____EN300-21190____EN300-36599840	CHEMBL525967	S(c1ccc(cc1)CS[C@@H]2N(C(=O)[C@@H](CS)C)[C@H](C([O-])=O)CC2)C	[#6](=[#8])-[#7]1-[#6@@H]-[#6]-[#6]-[#6@@H]-1_10	1	false	SAVI-Space-2024	rxn6038_0_a_kill_0	EN300-21190	S(c1ccc(O)cc1)C	EN300-36599840	O=C(OC(C)(C)C)N1C(C(=O)OC)CCC1CCC(=O)O
S(c1ccc(cc1)CCNC(=O)C2N(C([O-])=O)C(C#C)CC2)C	604	fCSFP4	weighted-fingerprint-similarity	0.773	0.438	rxn6038_0_a_kill_0____EN300-196408____EN300-7113986	CHEMBL525967	S(c1ccc(cc1)CS[C@@H]2N(C(=O)[C@@H](CS)C)[C@H](C([O-])=O)CC2)C	[#6](=[#8])-[#7]1-[#6@@H]-[#6]-[#6]-[#6@@H]-1_10	1	false	SAVI-Space-2024	rxn6038_0_a_kill_0	EN300-196408	S(c1ccc(cc1)CCN)C	EN300-7113986	O=C(OC(C)(C)C)N1C(C#C)CCC1C(=O)O
S(c1ccc(cc1)CCNC(=O)C2N(C([O-])=O)C(C3CCC3)CC2)C	605	fCSFP4	weighted-fingerprint-similarity	0.773	0.438	rxn6038_0_a_kill_0____EN300-196408____EN300-46969870	CHEMBL525967	S(c1ccc(cc1)CS[C@@H]2N(C(=O)[C@@H](CS)C)[C@H](C([O-])=O)CC2)C	[#6](=[#8])-[#7]1-[#6@@H]-[#6]-[#6]-[#6@@H]-1_10	1	false	SAVI-Space-2024	rxn6038_0_a_kill_0	EN300-196408	S(c1ccc(cc1)CCN)C	EN300-46969870	O=C(OC(C)(C)C)N1C(C(=O)O)CCC1C2CCC2
S(c1ccc(cc1)CCOC(=O)C2N(C([O-])=O)C(C#C)CC2)C	606	fCSFP4	weighted-fingerprint-similarity	0.773	0.438	rxn6031_0_a_kill_0____EN300-7113986____EN300-1250420	CHEMBL525967	S(c1ccc(cc1)CS[C@@H]2N(C(=O)[C@@H](CS)C)[C@H](C([O-])=O)CC2)C	[#6](=[#8])-[#7]1-[#6@@H]-[#6]-[#6]-[#6@@H]-1_10	1	false	SAVI-Space-2024	rxn6031_0_a_kill_0	EN300-7113986	O=C(OC(C)(C)C)N1C(C#C)CCC1C(=O)O	EN300-1250420	S(c1ccc(cc1)CCO)C
S(c1ccc(cc1)CCOC(=O)C2N(C([O-])=O)C(C3CCC3)CC2)C	607	fCSFP4	weighted-fingerprint-similarity	0.773	0.438	rxn6031_0_a_kill_0____EN300-46969870____EN300-1250420	CHEMBL525967	S(c1ccc(cc1)CS[C@@H]2N(C(=O)[C@@H](CS)C)[C@H](C([O-])=O)CC2)C	[#6](=[#8])-[#7]1-[#6@@H]-[#6]-[#6]-[#6@@H]-1_10	1	false	SAVI-Space-2024	rxn6031_0_a_kill_0	EN300-46969870	O=C(OC(C)(C)C)N1C(C(=O)O)CCC1C2CCC2	EN300-1250420	S(c1ccc(cc1)CCO)C
S(c1ccc(cc1)COC(=O)C2N(C([O-])=O)C(C(F)(F)F)CC2)C	608	fCSFP4	weighted-fingerprint-similarity	0.773	0.438	rxn6031_0_a_kill_0____EN300-6732646 EN300-27693846"____EN300-69547"	CHEMBL525967	S(c1ccc(cc1)CS[C@@H]2N(C(=O)[C@@H](CS)C)[C@H](C([O-])=O)CC2)C	[#6](=[#8])-[#7]1-[#6@@H]-[#6]-[#6]-[#6@@H]-1_10	1	false	SAVI-Space-2024	rxn6031_0_a_kill_0	EN300-6732646 EN300-27693846""	FC(F)(F)C1N(C(=O)OC(C)(C)C)C(C(=O)O)CC1	EN300-69547	S(c1ccc(cc1)CO)C
[O-]C(=O)N1C(C([O-])=O)CCC1C(=O)NC(Cc2ccc(N(C)C)cc2)C	609	fCSFP4	weighted-fingerprint-similarity	0.773	0.438	rxn6038_0_a_kill_0____EN300-60905____EN300-1084730	CHEMBL525967	S(c1ccc(cc1)CS[C@@H]2N(C(=O)[C@@H](CS)C)[C@H](C([O-])=O)CC2)C	[#6](=[#8])-[#7]1-[#6@@H]-[#6]-[#6]-[#6@@H]-1_10	1	false	SAVI-Space-2024	rxn6038_0_a_kill_0	EN300-60905	N(c1ccc(cc1)CC(N)C)(C)C	EN300-1084730	O=C(OC(C)(C)C)N1C(C(=O)OC(C)(C)C)CCC1C(=O)O
[O-]C(=O)N1C(C([O-])=O)CCC1C(=O)NCCc2ccc(OCC(C)C)cc2	610	fCSFP4	weighted-fingerprint-similarity	0.773	0.438	rxn6038_0_a_kill_0____EN300-71503____EN300-1084730	CHEMBL525967	S(c1ccc(cc1)CS[C@@H]2N(C(=O)[C@@H](CS)C)[C@H](C([O-])=O)CC2)C	[#6](=[#8])-[#7]1-[#6@@H]-[#6]-[#6]-[#6@@H]-1_10	1	false	SAVI-Space-2024	rxn6038_0_a_kill_0	EN300-71503	O(c1ccc(cc1)CCN)CC(C)C	EN300-1084730	O=C(OC(C)(C)C)N1C(C(=O)OC(C)(C)C)CCC1C(=O)O
[O-]C(=O)N1C(C([O-])=O)CCC1C(=O)Nc2ccc(cc2)CC([NH+](C)C)C	611	fCSFP4	weighted-fingerprint-similarity	0.773	0.438	rxn6038_0_a_kill_0____EN300-8106085____EN300-1084730	CHEMBL525967	S(c1ccc(cc1)CS[C@@H]2N(C(=O)[C@@H](CS)C)[C@H](C([O-])=O)CC2)C	[#6](=[#8])-[#7]1-[#6@@H]-[#6]-[#6]-[#6@@H]-1_10	1	false	SAVI-Space-2024	rxn6038_0_a_kill_0	EN300-8106085	N(C(Cc1ccc(N)cc1)C)(C)C	EN300-1084730	O=C(OC(C)(C)C)N1C(C(=O)OC(C)(C)C)CCC1C(=O)O
S(C(=O)C1N(C([O-])=O)C2CCC(C1)C2)Cc3ccccc3	612	fCSFP4	weighted-fingerprint-similarity	0.773	0.412	rxn6038_0_a_kill_0____EN300-16494____EN300-45273353	CHEMBL525967	S(c1ccc(cc1)CS[C@@H]2N(C(=O)[C@@H](CS)C)[C@H](C([O-])=O)CC2)C	[#6](=[#8])-[#7]1-[#6@@H]-[#6]-[#6]-[#6@@H]-1_10	1	false	SAVI-Space-2024	rxn6038_0_a_kill_0	EN300-16494	SCc1ccccc1	EN300-45273353	O=C(OC(C)(C)C)N1C(C(=O)O)CC2CCC1C2
Clc1c(SC)ccc(c1)COC(=O)C2N(C([O-])=O)C(C([O-])=O)CC2	613	fCSFP4	weighted-fingerprint-similarity	0.773	0.447	rxn6031_0_a_kill_0____EN300-1084730____EN300-1179720	CHEMBL525967	S(c1ccc(cc1)CS[C@@H]2N(C(=O)[C@@H](CS)C)[C@H](C([O-])=O)CC2)C	[#6](=[#8])-[#7]1-[#6@@H]-[#6]-[#6]-[#6@@H]-1_10	1	false	SAVI-Space-2024	rxn6031_0_a_kill_0	EN300-1084730	O=C(OC(C)(C)C)N1C(C(=O)OC(C)(C)C)CCC1C(=O)O	EN300-1179720	Clc1c(SC)ccc(c1)CO
S(C(=O)C1N(C([O-])=O)C(C(=O)N)CC1)Cc2ccc(OC)cc2	614	fCSFP4	weighted-fingerprint-similarity	0.772	0.423	rxn6038_0_a_kill_0____EN300-122082____EN300-51686866	CHEMBL525967	S(c1ccc(cc1)CS[C@@H]2N(C(=O)[C@@H](CS)C)[C@H](C([O-])=O)CC2)C	[#6](=[#8])-[#7]1-[#6@@H]-[#6]-[#6]-[#6@@H]-1_10	1	false	SAVI-Space-2024	rxn6038_0_a_kill_0	EN300-122082	SCc1ccc(OC)cc1	EN300-51686866	O=C(OC(C)(C)C)N1C(C(=O)O)CCC1C(=O)N
S(C(=O)C1N(C([O-])=O)C(C(=O)N)CC1)Cc2ccc(cc2)CCCC	615	fCSFP4	weighted-fingerprint-similarity	0.772	0.423	rxn6038_0_a_kill_0____EN300-28350962____EN300-51686866	CHEMBL525967	S(c1ccc(cc1)CS[C@@H]2N(C(=O)[C@@H](CS)C)[C@H](C([O-])=O)CC2)C	[#6](=[#8])-[#7]1-[#6@@H]-[#6]-[#6]-[#6@@H]-1_10	1	false	SAVI-Space-2024	rxn6038_0_a_kill_0	EN300-28350962	SCc1ccc(cc1)CCCC	EN300-51686866	O=C(OC(C)(C)C)N1C(C(=O)O)CCC1C(=O)N
S(C(=O)C1N(C([O-])=O)C(C([O-])=O)CC1)CCC2=CSC=C2	616	fCSFP4	weighted-fingerprint-similarity	0.772	0.423	rxn6038_0_a_kill_0____EN300-1849778____EN300-1084730	CHEMBL525967	S(c1ccc(cc1)CS[C@@H]2N(C(=O)[C@@H](CS)C)[C@H](C([O-])=O)CC2)C	[#6](=[#8])-[#7]1-[#6@@H]-[#6]-[#6]-[#6@@H]-1_10	1	false	SAVI-Space-2024	rxn6038_0_a_kill_0	EN300-1849778	S1C=C(C=C1)CCS	EN300-1084730	O=C(OC(C)(C)C)N1C(C(=O)OC(C)(C)C)CCC1C(=O)O
S(C(=O)C1N(C([O-])=O)C(C2CC2)CC1)Cc3ccc(cc3)C	617	fCSFP4	weighted-fingerprint-similarity	0.772	0.423	rxn6038_0_a_kill_0____EN300-1085537____EN300-262307	CHEMBL525967	S(c1ccc(cc1)CS[C@@H]2N(C(=O)[C@@H](CS)C)[C@H](C([O-])=O)CC2)C	[#6](=[#8])-[#7]1-[#6@@H]-[#6]-[#6]-[#6@@H]-1_10	1	false	SAVI-Space-2024	rxn6038_0_a_kill_0	EN300-1085537	SCc1ccc(cc1)C	EN300-262307	O=C(OC(C)(C)C)N1C(C(=O)O)CCC1C2CC2
S(C(=O)C1N(C([O-])=O)C(CC1)C)Cc2ccc(OC)cc2	618	fCSFP4	weighted-fingerprint-similarity	0.772	0.423	rxn6038_0_a_kill_0____EN300-122082____EN300-1589557 EN300-1071291""	CHEMBL525967	S(c1ccc(cc1)CS[C@@H]2N(C(=O)[C@@H](CS)C)[C@H](C([O-])=O)CC2)C	[#6](=[#8])-[#7]1-[#6@@H]-[#6]-[#6]-[#6@@H]-1_10	1	false	SAVI-Space-2024	rxn6038_0_a_kill_0	EN300-122082	SCc1ccc(OC)cc1	EN300-1589557 EN300-1071291""	O=C(OC(C)(C)C)N1C(C(=O)O)CCC1C
S(C(=O)C1N(C([O-])=O)C(CC1)C)Cc2ccc(cc2)C3CC3	619	fCSFP4	weighted-fingerprint-similarity	0.772	0.423	rxn6038_0_a_kill_0____EN300-1288280____EN300-1589557 EN300-1071291""	CHEMBL525967	S(c1ccc(cc1)CS[C@@H]2N(C(=O)[C@@H](CS)C)[C@H](C([O-])=O)CC2)C	[#6](=[#8])-[#7]1-[#6@@H]-[#6]-[#6]-[#6@@H]-1_10	1	false	SAVI-Space-2024	rxn6038_0_a_kill_0	EN300-1288280	SCc1ccc(cc1)C2CC2	EN300-1589557 EN300-1071291""	O=C(OC(C)(C)C)N1C(C(=O)O)CCC1C
S(C(=O)C1N(C([O-])=O)C(CC1)C)Cc2ccc(cc2)CCCC	620	fCSFP4	weighted-fingerprint-similarity	0.772	0.423	rxn6038_0_a_kill_0____EN300-28350962____EN300-1589557 EN300-1071291""	CHEMBL525967	S(c1ccc(cc1)CS[C@@H]2N(C(=O)[C@@H](CS)C)[C@H](C([O-])=O)CC2)C	[#6](=[#8])-[#7]1-[#6@@H]-[#6]-[#6]-[#6@@H]-1_10	1	false	SAVI-Space-2024	rxn6038_0_a_kill_0	EN300-28350962	SCc1ccc(cc1)CCCC	EN300-1589557 EN300-1071291""	O=C(OC(C)(C)C)N1C(C(=O)O)CCC1C
S(C(=O)C1N(C([O-])=O)C2C(C2)CC1)Cc3ccc(cc3)CC	621	fCSFP4	weighted-fingerprint-similarity	0.772	0.423	rxn6038_0_a_kill_0____EN300-1085545____EN300-1165326	CHEMBL525967	S(c1ccc(cc1)CS[C@@H]2N(C(=O)[C@@H](CS)C)[C@H](C([O-])=O)CC2)C	[#6](=[#8])-[#7]1-[#6@@H]-[#6]-[#6]-[#6@@H]-1_10	1	false	SAVI-Space-2024	rxn6038_0_a_kill_0	EN300-1085545	SCc1ccc(cc1)CC	EN300-1165326	O=C(OC(C)(C)C)N1C(C(=O)O)CCC2C1C2
S(Cc1ccc(NC(=O)C2N(C([O-])=O)C3CCC(C2)C3)cc1)C	622	fCSFP4	weighted-fingerprint-similarity	0.772	0.423	rxn6038_0_a_kill_0____EN300-66647 EN300-39667093"____EN300-45273353"	CHEMBL525967	S(c1ccc(cc1)CS[C@@H]2N(C(=O)[C@@H](CS)C)[C@H](C([O-])=O)CC2)C	[#6](=[#8])-[#7]1-[#6@@H]-[#6]-[#6]-[#6@@H]-1_10	1	false	SAVI-Space-2024	rxn6038_0_a_kill_0	EN300-66647 EN300-39667093""	S(Cc1ccc(N)cc1)C	EN300-45273353	O=C(OC(C)(C)C)N1C(C(=O)O)CC2CCC1C2
S(c1ccc(NC(=O)C2N(C([O-])=O)C(C([O-])=O)CC2)cc1)C(C)(C)C	623	fCSFP4	weighted-fingerprint-similarity	0.772	0.423	rxn6038_0_a_kill_0____EN300-65584____EN300-1084730	CHEMBL525967	S(c1ccc(cc1)CS[C@@H]2N(C(=O)[C@@H](CS)C)[C@H](C([O-])=O)CC2)C	[#6](=[#8])-[#7]1-[#6@@H]-[#6]-[#6]-[#6@@H]-1_10	1	false	SAVI-Space-2024	rxn6038_0_a_kill_0	EN300-65584	S(c1ccc(N)cc1)C(C)(C)C	EN300-1084730	O=C(OC(C)(C)C)N1C(C(=O)OC(C)(C)C)CCC1C(=O)O
S(c1ccc(cc1)CC#N)C(=O)C2N(C([O-])=O)C(C(=O)N)CC2	624	fCSFP4	weighted-fingerprint-similarity	0.772	0.423	rxn6038_0_a_kill_0____EN300-6490949____EN300-51686866	CHEMBL525967	S(c1ccc(cc1)CS[C@@H]2N(C(=O)[C@@H](CS)C)[C@H](C([O-])=O)CC2)C	[#6](=[#8])-[#7]1-[#6@@H]-[#6]-[#6]-[#6@@H]-1_10	1	false	SAVI-Space-2024	rxn6038_0_a_kill_0	EN300-6490949	Sc1ccc(cc1)CC#N	EN300-51686866	O=C(OC(C)(C)C)N1C(C(=O)O)CCC1C(=O)N
S(c1ccc(cc1)CC([O-])=O)C(=O)C2N(C([O-])=O)C(C(=O)N)CC2	625	fCSFP4	weighted-fingerprint-similarity	0.772	0.423	rxn6038_0_a_kill_0____EN300-2270146____EN300-51686866	CHEMBL525967	S(c1ccc(cc1)CS[C@@H]2N(C(=O)[C@@H](CS)C)[C@H](C([O-])=O)CC2)C	[#6](=[#8])-[#7]1-[#6@@H]-[#6]-[#6]-[#6@@H]-1_10	1	false	SAVI-Space-2024	rxn6038_0_a_kill_0	EN300-2270146	Sc1ccc(cc1)CC(=O)OC(C)(C)C	EN300-51686866	O=C(OC(C)(C)C)N1C(C(=O)O)CCC1C(=O)N
S(c1ccc(cc1)COC)C(=O)C2N(C([O-])=O)C3CCC(C2)C3	626	fCSFP4	weighted-fingerprint-similarity	0.772	0.423	rxn6038_0_a_kill_0____EN300-96944____EN300-45273353	CHEMBL525967	S(c1ccc(cc1)CS[C@@H]2N(C(=O)[C@@H](CS)C)[C@H](C([O-])=O)CC2)C	[#6](=[#8])-[#7]1-[#6@@H]-[#6]-[#6]-[#6@@H]-1_10	1	false	SAVI-Space-2024	rxn6038_0_a_kill_0	EN300-96944	Sc1ccc(cc1)COC	EN300-45273353	O=C(OC(C)(C)C)N1C(C(=O)O)CC2CCC1C2
[O-]C(=O)N1C(C#Cc2ccc(cc2)CCC)CCC1C([O-])=O	627	fCSFP4	weighted-fingerprint-similarity	0.772	0.423	rxn2267_0_a_kill_0____EN300-7113986____EN300-65440	CHEMBL525967	S(c1ccc(cc1)CS[C@@H]2N(C(=O)[C@@H](CS)C)[C@H](C([O-])=O)CC2)C	[#6](=[#8])-[#7]1-[#6@@H]-[#6]-[#6]-[#6@@H]-1_10	1	false	SAVI-Space-2024	rxn2267_0_a_kill_0	EN300-7113986	O=C(OC(C)(C)C)N1C(C#C)CCC1C(=O)O	EN300-65440	Brc1ccc(cc1)CCC
[O-]C(=O)N1C(C([O-])=O)CCC1C(=O)N(Cc2ccc(O)cc2)C	628	fCSFP4	weighted-fingerprint-similarity	0.772	0.423	rxn6038_0_a_kill_0____EN300-07725 EN300-46584359"____EN300-1084730"	CHEMBL525967	S(c1ccc(cc1)CS[C@@H]2N(C(=O)[C@@H](CS)C)[C@H](C([O-])=O)CC2)C	[#6](=[#8])-[#7]1-[#6@@H]-[#6]-[#6]-[#6@@H]-1_10	1	false	SAVI-Space-2024	rxn6038_0_a_kill_0	EN300-07725 EN300-46584359""	O(c1ccc(cc1)CNC)CC=C	EN300-1084730	O=C(OC(C)(C)C)N1C(C(=O)OC(C)(C)C)CCC1C(=O)O
[O-]C(=O)N1C(C([O-])=O)CCC1C(=O)N(Cc2ccc(O)cc2)CC	629	fCSFP4	weighted-fingerprint-similarity	0.772	0.423	rxn6038_0_a_kill_0____EN300-12261____EN300-1084730	CHEMBL525967	S(c1ccc(cc1)CS[C@@H]2N(C(=O)[C@@H](CS)C)[C@H](C([O-])=O)CC2)C	[#6](=[#8])-[#7]1-[#6@@H]-[#6]-[#6]-[#6@@H]-1_10	1	false	SAVI-Space-2024	rxn6038_0_a_kill_0	EN300-12261	O(c1ccc(cc1)CNCC)Cc2ccccc2	EN300-1084730	O=C(OC(C)(C)C)N1C(C(=O)OC(C)(C)C)CCC1C(=O)O
[O-]C(=O)N1C(C([O-])=O)CCC1C(=O)N(Cc2ccc(cc2)C)C	630	fCSFP4	weighted-fingerprint-similarity	0.772	0.423	rxn6038_0_a_kill_0____EN300-53946____EN300-1084730	CHEMBL525967	S(c1ccc(cc1)CS[C@@H]2N(C(=O)[C@@H](CS)C)[C@H](C([O-])=O)CC2)C	[#6](=[#8])-[#7]1-[#6@@H]-[#6]-[#6]-[#6@@H]-1_10	1	false	SAVI-Space-2024	rxn6038_0_a_kill_0	EN300-53946	N(Cc1ccc(cc1)C)C	EN300-1084730	O=C(OC(C)(C)C)N1C(C(=O)OC(C)(C)C)CCC1C(=O)O
[O-]C(=O)N1C(C([O-])=O)CCC1C(=O)N(Cc2ccc(cc2)C)CC	631	fCSFP4	weighted-fingerprint-similarity	0.772	0.423	rxn6038_0_a_kill_0____EN300-32107____EN300-1084730	CHEMBL525967	S(c1ccc(cc1)CS[C@@H]2N(C(=O)[C@@H](CS)C)[C@H](C([O-])=O)CC2)C	[#6](=[#8])-[#7]1-[#6@@H]-[#6]-[#6]-[#6@@H]-1_10	1	false	SAVI-Space-2024	rxn6038_0_a_kill_0	EN300-32107	N(Cc1ccc(cc1)C)CC	EN300-1084730	O=C(OC(C)(C)C)N1C(C(=O)OC(C)(C)C)CCC1C(=O)O
[O-]C(=O)N1C(C([O-])=O)CCC1C(=O)N(c2ccc(cc2)CC)C	632	fCSFP4	weighted-fingerprint-similarity	0.772	0.423	rxn6038_0_a_kill_0____EN300-59270____EN300-1084730	CHEMBL525967	S(c1ccc(cc1)CS[C@@H]2N(C(=O)[C@@H](CS)C)[C@H](C([O-])=O)CC2)C	[#6](=[#8])-[#7]1-[#6@@H]-[#6]-[#6]-[#6@@H]-1_10	1	false	SAVI-Space-2024	rxn6038_0_a_kill_0	EN300-59270	N(c1ccc(cc1)CC)C	EN300-1084730	O=C(OC(C)(C)C)N1C(C(=O)OC(C)(C)C)CCC1C(=O)O
[O-]C(=O)N1C(C([O-])=O)CCC1C(=O)N2CC(Cc3ccc(cc3)C)C2	633	fCSFP4	weighted-fingerprint-similarity	0.772	0.423	rxn6038_0_a_kill_0____EN300-304372____EN300-1084730	CHEMBL525967	S(c1ccc(cc1)CS[C@@H]2N(C(=O)[C@@H](CS)C)[C@H](C([O-])=O)CC2)C	[#6](=[#8])-[#7]1-[#6@@H]-[#6]-[#6]-[#6@@H]-1_10	1	false	SAVI-Space-2024	rxn6038_0_a_kill_0	EN300-304372	N1CC(Cc2ccc(cc2)C)C1	EN300-1084730	O=C(OC(C)(C)C)N1C(C(=O)OC(C)(C)C)CCC1C(=O)O
[O-]C(=O)N1C(C([O-])=O)CCC1C(=O)N2CCN(c3ccc(cc3)CC)CC2	634	fCSFP4	weighted-fingerprint-similarity	0.772	0.423	rxn6038_0_a_kill_0____EN300-94939____EN300-1084730	CHEMBL525967	S(c1ccc(cc1)CS[C@@H]2N(C(=O)[C@@H](CS)C)[C@H](C([O-])=O)CC2)C	[#6](=[#8])-[#7]1-[#6@@H]-[#6]-[#6]-[#6@@H]-1_10	1	false	SAVI-Space-2024	rxn6038_0_a_kill_0	EN300-94939	N1(c2ccc(cc2)CC)CCNCC1	EN300-1084730	O=C(OC(C)(C)C)N1C(C(=O)OC(C)(C)C)CCC1C(=O)O
[O-]C(=O)N1C(C([O-])=O)CCC1C(=O)N2CC[NH+](Cc3ccc(cc3)C)CC2	635	fCSFP4	weighted-fingerprint-similarity	0.772	0.423	rxn6038_0_a_kill_0____EN300-131927____EN300-1084730	CHEMBL525967	S(c1ccc(cc1)CS[C@@H]2N(C(=O)[C@@H](CS)C)[C@H](C([O-])=O)CC2)C	[#6](=[#8])-[#7]1-[#6@@H]-[#6]-[#6]-[#6@@H]-1_10	1	false	SAVI-Space-2024	rxn6038_0_a_kill_0	EN300-131927	N1(Cc2ccc(cc2)C)CCNCC1	EN300-1084730	O=C(OC(C)(C)C)N1C(C(=O)OC(C)(C)C)CCC1C(=O)O
[O-]C(=O)N1C(C([O-])=O)CCC1C(=O)NCCc2ccc(OC)cc2	636	fCSFP4	weighted-fingerprint-similarity	0.772	0.423	rxn6038_0_a_kill_0____EN300-20025____EN300-1084730	CHEMBL525967	S(c1ccc(cc1)CS[C@@H]2N(C(=O)[C@@H](CS)C)[C@H](C([O-])=O)CC2)C	[#6](=[#8])-[#7]1-[#6@@H]-[#6]-[#6]-[#6@@H]-1_10	1	false	SAVI-Space-2024	rxn6038_0_a_kill_0	EN300-20025	O(c1ccc(cc1)CCN)C	EN300-1084730	O=C(OC(C)(C)C)N1C(C(=O)OC(C)(C)C)CCC1C(=O)O
[O-]C(=O)N1C(C([O-])=O)CCC1C(=O)NCc2ccc(OCC)cc2	637	fCSFP4	weighted-fingerprint-similarity	0.772	0.423	rxn6038_0_a_kill_0____EN300-33080____EN300-1084730	CHEMBL525967	S(c1ccc(cc1)CS[C@@H]2N(C(=O)[C@@H](CS)C)[C@H](C([O-])=O)CC2)C	[#6](=[#8])-[#7]1-[#6@@H]-[#6]-[#6]-[#6@@H]-1_10	1	false	SAVI-Space-2024	rxn6038_0_a_kill_0	EN300-33080	O(c1ccc(cc1)CN)CC	EN300-1084730	O=C(OC(C)(C)C)N1C(C(=O)OC(C)(C)C)CCC1C(=O)O
[O-]C(=O)N1C(C([O-])=O)CCC1C(=O)NCc2ccc(cc2)C(=O)C	638	fCSFP4	weighted-fingerprint-similarity	0.772	0.423	rxn6038_0_a_kill_0____EN300-7423331____EN300-1084730	CHEMBL525967	S(c1ccc(cc1)CS[C@@H]2N(C(=O)[C@@H](CS)C)[C@H](C([O-])=O)CC2)C	[#6](=[#8])-[#7]1-[#6@@H]-[#6]-[#6]-[#6@@H]-1_10	1	false	SAVI-Space-2024	rxn6038_0_a_kill_0	EN300-7423331	O=C(c1ccc(cc1)CN)C	EN300-1084730	O=C(OC(C)(C)C)N1C(C(=O)OC(C)(C)C)CCC1C(=O)O
[O-]C(=O)N1C(C([O-])=O)CCC1C(=O)NCc2ccc(cc2)C(C)(C)C	639	fCSFP4	weighted-fingerprint-similarity	0.772	0.423	rxn6038_0_a_kill_0____EN300-35032 EN300-72482"____EN300-1084730"	CHEMBL525967	S(c1ccc(cc1)CS[C@@H]2N(C(=O)[C@@H](CS)C)[C@H](C([O-])=O)CC2)C	[#6](=[#8])-[#7]1-[#6@@H]-[#6]-[#6]-[#6@@H]-1_10	1	false	SAVI-Space-2024	rxn6038_0_a_kill_0	EN300-35032 EN300-72482""	NCc1ccc(cc1)C(C)(C)C	EN300-1084730	O=C(OC(C)(C)C)N1C(C(=O)OC(C)(C)C)CCC1C(=O)O
[O-]C(=O)N1C(C([O-])=O)CCC1C(=O)Nc2ccc(cc2)CC(=O)C	640	fCSFP4	weighted-fingerprint-similarity	0.772	0.423	rxn6038_0_a_kill_0____EN300-7826845____EN300-1084730	CHEMBL525967	S(c1ccc(cc1)CS[C@@H]2N(C(=O)[C@@H](CS)C)[C@H](C([O-])=O)CC2)C	[#6](=[#8])-[#7]1-[#6@@H]-[#6]-[#6]-[#6@@H]-1_10	1	false	SAVI-Space-2024	rxn6038_0_a_kill_0	EN300-7826845	O=C(Cc1ccc(N)cc1)C	EN300-1084730	O=C(OC(C)(C)C)N1C(C(=O)OC(C)(C)C)CCC1C(=O)O
[O-]C(=O)N1C(C([O-])=O)CCC1C(=O)Nc2ccc(cc2)CCOC	641	fCSFP4	weighted-fingerprint-similarity	0.772	0.423	rxn6038_0_a_kill_0____EN300-53778____EN300-1084730	CHEMBL525967	S(c1ccc(cc1)CS[C@@H]2N(C(=O)[C@@H](CS)C)[C@H](C([O-])=O)CC2)C	[#6](=[#8])-[#7]1-[#6@@H]-[#6]-[#6]-[#6@@H]-1_10	1	false	SAVI-Space-2024	rxn6038_0_a_kill_0	EN300-53778	O(CCc1ccc(N)cc1)C	EN300-1084730	O=C(OC(C)(C)C)N1C(C(=O)OC(C)(C)C)CCC1C(=O)O
[O-]C(=O)N1C(C([O-])=O)CCC1C(=O)Nc2ccc(cc2)C[NH+](CC)CC	642	fCSFP4	weighted-fingerprint-similarity	0.772	0.423	rxn6038_0_a_kill_0____EN300-172090____EN300-1084730	CHEMBL525967	S(c1ccc(cc1)CS[C@@H]2N(C(=O)[C@@H](CS)C)[C@H](C([O-])=O)CC2)C	[#6](=[#8])-[#7]1-[#6@@H]-[#6]-[#6]-[#6@@H]-1_10	1	false	SAVI-Space-2024	rxn6038_0_a_kill_0	EN300-172090	N(Cc1ccc(N)cc1)(CC)CC	EN300-1084730	O=C(OC(C)(C)C)N1C(C(=O)OC(C)(C)C)CCC1C(=O)O
[O-]C(=O)N1C(C([O-])=O)CCC1C(=O)OCc2ccc(C#CC)cc2	643	fCSFP4	weighted-fingerprint-similarity	0.772	0.423	rxn6031_0_a_kill_0____EN300-1084730____EN300-177518	CHEMBL525967	S(c1ccc(cc1)CS[C@@H]2N(C(=O)[C@@H](CS)C)[C@H](C([O-])=O)CC2)C	[#6](=[#8])-[#7]1-[#6@@H]-[#6]-[#6]-[#6@@H]-1_10	1	false	SAVI-Space-2024	rxn6031_0_a_kill_0	EN300-1084730	O=C(OC(C)(C)C)N1C(C(=O)OC(C)(C)C)CCC1C(=O)O	EN300-177518	OCc1ccc(C#CC)cc1
[O-]C(=O)N1C(C([O-])=O)CCC1C(=O)OCc2ccc(cc2)C(C)(C)C	644	fCSFP4	weighted-fingerprint-similarity	0.772	0.423	rxn6031_0_a_kill_0____EN300-1084730____EN300-21330	CHEMBL525967	S(c1ccc(cc1)CS[C@@H]2N(C(=O)[C@@H](CS)C)[C@H](C([O-])=O)CC2)C	[#6](=[#8])-[#7]1-[#6@@H]-[#6]-[#6]-[#6@@H]-1_10	1	false	SAVI-Space-2024	rxn6031_0_a_kill_0	EN300-1084730	O=C(OC(C)(C)C)N1C(C(=O)OC(C)(C)C)CCC1C(=O)O	EN300-21330	OCc1ccc(cc1)C(C)(C)C
[O-]C(=O)N1C(C([O-])=O)CCC1C(=O)Oc2ccc(cc2)CC(=O)C	645	fCSFP4	weighted-fingerprint-similarity	0.772	0.423	rxn6038_0_a_kill_0____EN300-65035____EN300-1084730	CHEMBL525967	S(c1ccc(cc1)CS[C@@H]2N(C(=O)[C@@H](CS)C)[C@H](C([O-])=O)CC2)C	[#6](=[#8])-[#7]1-[#6@@H]-[#6]-[#6]-[#6@@H]-1_10	1	false	SAVI-Space-2024	rxn6038_0_a_kill_0	EN300-65035	O=C(Cc1ccc(O)cc1)C	EN300-1084730	O=C(OC(C)(C)C)N1C(C(=O)OC(C)(C)C)CCC1C(=O)O
[Si](c1ccc(cc1)CNC(=O)C2N(C([O-])=O)C(C([O-])=O)CC2)(C)(C)C	646	fCSFP4	weighted-fingerprint-similarity	0.772	0.423	rxn6038_0_a_kill_0____EN300-195373____EN300-1084730	CHEMBL525967	S(c1ccc(cc1)CS[C@@H]2N(C(=O)[C@@H](CS)C)[C@H](C([O-])=O)CC2)C	[#6](=[#8])-[#7]1-[#6@@H]-[#6]-[#6]-[#6@@H]-1_10	1	false	SAVI-Space-2024	rxn6038_0_a_kill_0	EN300-195373	[Si](c1ccc(cc1)CN)(C)(C)C	EN300-1084730	O=C(OC(C)(C)C)N1C(C(=O)OC(C)(C)C)CCC1C(=O)O
S(c1ccc(cc1)COC2C(OC)N(C([O-])=O)C(C([O-])=O)CC2)CC(C)C	647	fCSFP4	weighted-fingerprint-similarity	0.772	0.456	rxn6039_0_a_kill_0____EN300-6504339____EN300-1664753	CHEMBL525967	S(c1ccc(cc1)CS[C@@H]2N(C(=O)[C@@H](CS)C)[C@H](C([O-])=O)CC2)C	[#6](=[#8])-[#7]1-[#6@@H]-[#6]-[#6]-[#6@@H]-1_10	1	false	SAVI-Space-2024	rxn6039_0_a_kill_0	EN300-6504339	S(c1ccc(cc1)CO)CC(C)C	EN300-1664753	BrC1C(OC)N(C(=O)OC(C)(C)C)C(C(=O)O)CC1
S(Cc1ccc(C#CC2N(C([O-])=O)C(C([O-])=O)CC2)cc1)CC([O-])=O	648	fCSFP4	weighted-fingerprint-similarity	0.772	0.433	rxn2267_0_a_kill_0____EN300-7113986____EN300-15486	CHEMBL525967	S(c1ccc(cc1)CS[C@@H]2N(C(=O)[C@@H](CS)C)[C@H](C([O-])=O)CC2)C	[#6](=[#8])-[#7]1-[#6@@H]-[#6]-[#6]-[#6@@H]-1_10	1	false	SAVI-Space-2024	rxn2267_0_a_kill_0	EN300-7113986	O=C(OC(C)(C)C)N1C(C#C)CCC1C(=O)O	EN300-15486	Brc1ccc(cc1)CSCC(=O)O
S(Cc1ccc(NC(=O)C2N(C([O-])=O)C(C(C)C)CC2)cc1)C	649	fCSFP4	weighted-fingerprint-similarity	0.772	0.433	rxn6038_0_a_kill_0____EN300-66647 EN300-39667093"____EN300-43351151"	CHEMBL525967	S(c1ccc(cc1)CS[C@@H]2N(C(=O)[C@@H](CS)C)[C@H](C([O-])=O)CC2)C	[#6](=[#8])-[#7]1-[#6@@H]-[#6]-[#6]-[#6@@H]-1_10	1	false	SAVI-Space-2024	rxn6038_0_a_kill_0	EN300-66647 EN300-39667093""	S(Cc1ccc(N)cc1)C	EN300-43351151	O=C(OC(C)(C)C)N1C(C(=O)O)CCC1C(C)C
S(c1ccc(cc1)CN(C(=O)C2N(C([O-])=O)C3CCC(C2)C3)C)C	650	fCSFP4	weighted-fingerprint-similarity	0.772	0.433	rxn6038_0_a_kill_0____EN300-20124082 EN300-07820"____EN300-45273353"	CHEMBL525967	S(c1ccc(cc1)CS[C@@H]2N(C(=O)[C@@H](CS)C)[C@H](C([O-])=O)CC2)C	[#6](=[#8])-[#7]1-[#6@@H]-[#6]-[#6]-[#6@@H]-1_10	1	false	SAVI-Space-2024	rxn6038_0_a_kill_0	EN300-20124082 EN300-07820""	S(c1ccc(cc1)CNC)C	EN300-45273353	O=C(OC(C)(C)C)N1C(C(=O)O)CC2CCC1C2
S(c1ccc(cc1)COC)C(=O)C2N(C([O-])=O)C(C(C)C)CC2	651	fCSFP4	weighted-fingerprint-similarity	0.772	0.433	rxn6038_0_a_kill_0____EN300-96944____EN300-43351151	CHEMBL525967	S(c1ccc(cc1)CS[C@@H]2N(C(=O)[C@@H](CS)C)[C@H](C([O-])=O)CC2)C	[#6](=[#8])-[#7]1-[#6@@H]-[#6]-[#6]-[#6@@H]-1_10	1	false	SAVI-Space-2024	rxn6038_0_a_kill_0	EN300-96944	Sc1ccc(cc1)COC	EN300-43351151	O=C(OC(C)(C)C)N1C(C(=O)O)CCC1C(C)C
S(c1ccc(cc1)CSC(=O)C2N(C([O-])=O)C3CCC2C3)C	652	fCSFP4	weighted-fingerprint-similarity	0.772	0.433	rxn6038_0_a_kill_0____EN300-192190____EN300-297487	CHEMBL525967	S(c1ccc(cc1)CS[C@@H]2N(C(=O)[C@@H](CS)C)[C@H](C([O-])=O)CC2)C	[#6](=[#8])-[#7]1-[#6@@H]-[#6]-[#6]-[#6@@H]-1_10	1	false	SAVI-Space-2024	rxn6038_0_a_kill_0	EN300-192190	S(c1ccc(cc1)CS)C	EN300-297487	O=C(OC(C)(C)C)N1C(C(=O)O)C2CCC1C2
S(c1ccc(cc1)C[NH+]2CCN(C(=O)C3N(C([O-])=O)C4CCC(C3)C4)CC2)C	653	fCSFP4	weighted-fingerprint-similarity	0.772	0.433	rxn6038_0_a_kill_0____EN300-66887____EN300-45273353	CHEMBL525967	S(c1ccc(cc1)CS[C@@H]2N(C(=O)[C@@H](CS)C)[C@H](C([O-])=O)CC2)C	[#6](=[#8])-[#7]1-[#6@@H]-[#6]-[#6]-[#6@@H]-1_10	1	false	SAVI-Space-2024	rxn6038_0_a_kill_0	EN300-66887	S(c1ccc(cc1)CN2CCNCC2)C	EN300-45273353	O=C(OC(C)(C)C)N1C(C(=O)O)CC2CCC1C2
S(C(=O)C1N(C([O-])=O)C(C([O-])=O)CCC1)Cc2ccc(cc2)C(C)C	654	fCSFP4	weighted-fingerprint-similarity	0.772	0.483	rxn6038_0_a_kill_0____EN300-64452____EN300-27101979	CHEMBL525967	S(c1ccc(cc1)CS[C@@H]2N(C(=O)[C@@H](CS)C)[C@H](C([O-])=O)CC2)C	[#6](=[#8])-[#7]1-[#6@@H]-[#6]-[#6]-[#6@@H]-1_10	1	false	SAVI-Space-2024	rxn6038_0_a_kill_0	EN300-64452	SCc1ccc(cc1)C(C)C	EN300-27101979	O=C(OC(C)(C)C)N1C(C(=O)OC)CCCC1C(=O)O
[O-]C(=O)N1C(C(=O)OCc2ccc(cc2)CO)CCC1C(=O)OCC	655	fCSFP4	weighted-fingerprint-similarity	0.772	0.407	rxn6031_0_a_kill_0____EN300-1655037____EN300-8982545	CHEMBL525967	S(c1ccc(cc1)CS[C@@H]2N(C(=O)[C@@H](CS)C)[C@H](C([O-])=O)CC2)C	[#6](=[#8])-[#7]1-[#6@@H]-[#6]-[#6]-[#6@@H]-1_10	1	false	SAVI-Space-2024	rxn6031_0_a_kill_0	EN300-1655037	O=C(OC(C)(C)C)N1C(C(=O)OCC)CCC1C(=O)O	EN300-8982545	O(C(C)(C)C)Cc1ccc(cc1)CO
S(C(=O)CCC1N(C([O-])=O)C(C([O-])=O)CC1)Cc2ccc(cc2)C(C)C	656	fCSFP4	weighted-fingerprint-similarity	0.772	0.443	rxn6038_0_a_kill_0____EN300-64452____EN300-36599840	CHEMBL525967	S(c1ccc(cc1)CS[C@@H]2N(C(=O)[C@@H](CS)C)[C@H](C([O-])=O)CC2)C	[#6](=[#8])-[#7]1-[#6@@H]-[#6]-[#6]-[#6@@H]-1_10	1	false	SAVI-Space-2024	rxn6038_0_a_kill_0	EN300-64452	SCc1ccc(cc1)C(C)C	EN300-36599840	O=C(OC(C)(C)C)N1C(C(=O)OC)CCC1CCC(=O)O
S(c1ccc(NC(=O)C2N(C([O-])=O)C(C(C)C)CC2)cc1)Cc3ccccc3	657	fCSFP4	weighted-fingerprint-similarity	0.772	0.443	rxn6038_0_a_kill_0____EN300-9123949____EN300-43351151	CHEMBL525967	S(c1ccc(cc1)CS[C@@H]2N(C(=O)[C@@H](CS)C)[C@H](C([O-])=O)CC2)C	[#6](=[#8])-[#7]1-[#6@@H]-[#6]-[#6]-[#6@@H]-1_10	1	false	SAVI-Space-2024	rxn6038_0_a_kill_0	EN300-9123949	S(c1ccc(N)cc1)Cc2ccccc2	EN300-43351151	O=C(OC(C)(C)C)N1C(C(=O)O)CCC1C(C)C
S(c1ccc(cc1)C([NH+](C)C)CNC(=O)C2N(C([O-])=O)C(C([O-])=O)CC2)C	658	fCSFP4	weighted-fingerprint-similarity	0.772	0.443	rxn6038_0_a_kill_0____EN300-225285____EN300-1084730	CHEMBL525967	S(c1ccc(cc1)CS[C@@H]2N(C(=O)[C@@H](CS)C)[C@H](C([O-])=O)CC2)C	[#6](=[#8])-[#7]1-[#6@@H]-[#6]-[#6]-[#6@@H]-1_10	1	false	SAVI-Space-2024	rxn6038_0_a_kill_0	EN300-225285	S(c1ccc(cc1)C(N(C)C)CN)C	EN300-1084730	O=C(OC(C)(C)C)N1C(C(=O)OC(C)(C)C)CCC1C(=O)O
S(c1ccc(cc1)CN(C(=O)C2N(C([O-])=O)C(C(C)C)CC2)C)C	659	fCSFP4	weighted-fingerprint-similarity	0.772	0.443	rxn6038_0_a_kill_0____EN300-20124082 EN300-07820"____EN300-43351151"	CHEMBL525967	S(c1ccc(cc1)CS[C@@H]2N(C(=O)[C@@H](CS)C)[C@H](C([O-])=O)CC2)C	[#6](=[#8])-[#7]1-[#6@@H]-[#6]-[#6]-[#6@@H]-1_10	1	false	SAVI-Space-2024	rxn6038_0_a_kill_0	EN300-20124082 EN300-07820""	S(c1ccc(cc1)CNC)C	EN300-43351151	O=C(OC(C)(C)C)N1C(C(=O)O)CCC1C(C)C
S(c1ccc(cc1)COC(=O)C2N(C([O-])=O)C3C(C3)CC2)CC(C)C	660	fCSFP4	weighted-fingerprint-similarity	0.772	0.443	rxn6031_0_a_kill_0____EN300-1165326____EN300-6504339	CHEMBL525967	S(c1ccc(cc1)CS[C@@H]2N(C(=O)[C@@H](CS)C)[C@H](C([O-])=O)CC2)C	[#6](=[#8])-[#7]1-[#6@@H]-[#6]-[#6]-[#6@@H]-1_10	1	false	SAVI-Space-2024	rxn6031_0_a_kill_0	EN300-1165326	O=C(OC(C)(C)C)N1C(C(=O)O)CCC2C1C2	EN300-6504339	S(c1ccc(cc1)CO)CC(C)C
S(c1ccc(cc1)C[NH+]2CCN(C(=O)C3N(C([O-])=O)C(C(C)C)CC3)CC2)C	661	fCSFP4	weighted-fingerprint-similarity	0.772	0.443	rxn6038_0_a_kill_0____EN300-66887____EN300-43351151	CHEMBL525967	S(c1ccc(cc1)CS[C@@H]2N(C(=O)[C@@H](CS)C)[C@H](C([O-])=O)CC2)C	[#6](=[#8])-[#7]1-[#6@@H]-[#6]-[#6]-[#6@@H]-1_10	1	false	SAVI-Space-2024	rxn6038_0_a_kill_0	EN300-66887	S(c1ccc(cc1)CN2CCNCC2)C	EN300-43351151	O=C(OC(C)(C)C)N1C(C(=O)O)CCC1C(C)C
[O-]C(=O)N1C(C(=O)NCC(C([O-])=O)C)CCC1Cc2ccccc2	662	fCSFP4	weighted-fingerprint-similarity	0.772	0.443	rxn6038_0_a_kill_0____EN300-64705____EN300-22874226	CHEMBL525967	S(c1ccc(cc1)CS[C@@H]2N(C(=O)[C@@H](CS)C)[C@H](C([O-])=O)CC2)C	[#6](=[#8])-[#7]1-[#6@@H]-[#6]-[#6]-[#6@@H]-1_10	1	false	SAVI-Space-2024	rxn6038_0_a_kill_0	EN300-64705	O=C(OC)C(CN)C	EN300-22874226	O=C(OC(C)(C)C)N1C(C(=O)O)CCC1Cc2ccccc2
[O-]C(=O)N1C(C(=O)OCC(C([O-])=O)C)CCC1Cc2ccccc2	663	fCSFP4	weighted-fingerprint-similarity	0.772	0.443	rxn6031_0_a_kill_0____EN300-22874226____EN300-64195	CHEMBL525967	S(c1ccc(cc1)CS[C@@H]2N(C(=O)[C@@H](CS)C)[C@H](C([O-])=O)CC2)C	[#6](=[#8])-[#7]1-[#6@@H]-[#6]-[#6]-[#6@@H]-1_10	1	false	SAVI-Space-2024	rxn6031_0_a_kill_0	EN300-22874226	O=C(OC(C)(C)C)N1C(C(=O)O)CCC1Cc2ccccc2	EN300-64195	O=C(OC)C(CO)C
Brc1ccc(cc1)CCCOC(=O)C2N(C([O-])=O)C(C([O-])=O)CC2	664	fCSFP4	weighted-fingerprint-similarity	0.772	0.418	rxn6031_0_a_kill_0____EN300-1084730____EN300-317441	CHEMBL525967	S(c1ccc(cc1)CS[C@@H]2N(C(=O)[C@@H](CS)C)[C@H](C([O-])=O)CC2)C	[#6](=[#8])-[#7]1-[#6@@H]-[#6]-[#6]-[#6@@H]-1_10	1	false	SAVI-Space-2024	rxn6031_0_a_kill_0	EN300-1084730	O=C(OC(C)(C)C)N1C(C(=O)OC(C)(C)C)CCC1C(=O)O	EN300-317441	Brc1ccc(cc1)CCCO
Clc1ccc(cc1)CCCOC(=O)C2N(C([O-])=O)C(C([O-])=O)CC2	665	fCSFP4	weighted-fingerprint-similarity	0.772	0.418	rxn6031_0_a_kill_0____EN300-1084730____EN300-1247828	CHEMBL525967	S(c1ccc(cc1)CS[C@@H]2N(C(=O)[C@@H](CS)C)[C@H](C([O-])=O)CC2)C	[#6](=[#8])-[#7]1-[#6@@H]-[#6]-[#6]-[#6@@H]-1_10	1	false	SAVI-Space-2024	rxn6031_0_a_kill_0	EN300-1084730	O=C(OC(C)(C)C)N1C(C(=O)OC(C)(C)C)CCC1C(=O)O	EN300-1247828	Clc1ccc(cc1)CCCO
Fc1ccc(cc1)CCCNC(=O)C2N(C([O-])=O)C(C([O-])=O)CC2	666	fCSFP4	weighted-fingerprint-similarity	0.772	0.418	rxn6038_0_a_kill_0____EN300-7360299____EN300-1084730	CHEMBL525967	S(c1ccc(cc1)CS[C@@H]2N(C(=O)[C@@H](CS)C)[C@H](C([O-])=O)CC2)C	[#6](=[#8])-[#7]1-[#6@@H]-[#6]-[#6]-[#6@@H]-1_10	1	false	SAVI-Space-2024	rxn6038_0_a_kill_0	EN300-7360299	Fc1ccc(cc1)CCCN	EN300-1084730	O=C(OC(C)(C)C)N1C(C(=O)OC(C)(C)C)CCC1C(=O)O
Fc1ccc(cc1)CCCOC(=O)C2N(C([O-])=O)C(C([O-])=O)CC2	667	fCSFP4	weighted-fingerprint-similarity	0.772	0.418	rxn6031_0_a_kill_0____EN300-1084730____EN300-80278	CHEMBL525967	S(c1ccc(cc1)CS[C@@H]2N(C(=O)[C@@H](CS)C)[C@H](C([O-])=O)CC2)C	[#6](=[#8])-[#7]1-[#6@@H]-[#6]-[#6]-[#6@@H]-1_10	1	false	SAVI-Space-2024	rxn6031_0_a_kill_0	EN300-1084730	O=C(OC(C)(C)C)N1C(C(=O)OC(C)(C)C)CCC1C(=O)O	EN300-80278	Fc1ccc(cc1)CCCO
Ic1ccc(cc1)CCCOC(=O)C2N(C([O-])=O)C(C([O-])=O)CC2	668	fCSFP4	weighted-fingerprint-similarity	0.772	0.418	rxn6031_0_a_kill_0____EN300-1084730____EN300-1635590	CHEMBL525967	S(c1ccc(cc1)CS[C@@H]2N(C(=O)[C@@H](CS)C)[C@H](C([O-])=O)CC2)C	[#6](=[#8])-[#7]1-[#6@@H]-[#6]-[#6]-[#6@@H]-1_10	1	false	SAVI-Space-2024	rxn6031_0_a_kill_0	EN300-1084730	O=C(OC(C)(C)C)N1C(C(=O)OC(C)(C)C)CCC1C(=O)O	EN300-1635590	Ic1ccc(cc1)CCCO
S(C(=O)C1N(C([O-])=O)C2CCC(C1)C2)Cc3ccc(cc3)CCC	669	fCSFP4	weighted-fingerprint-similarity	0.772	0.418	rxn6038_0_a_kill_0____EN300-6863716____EN300-45273353	CHEMBL525967	S(c1ccc(cc1)CS[C@@H]2N(C(=O)[C@@H](CS)C)[C@H](C([O-])=O)CC2)C	[#6](=[#8])-[#7]1-[#6@@H]-[#6]-[#6]-[#6@@H]-1_10	1	false	SAVI-Space-2024	rxn6038_0_a_kill_0	EN300-6863716	SCc1ccc(cc1)CCC	EN300-45273353	O=C(OC(C)(C)C)N1C(C(=O)O)CC2CCC1C2
S(c1cc(OC)ccc1)C(=O)C2N(C([O-])=O)C(C([O-])=O)CC2	670	fCSFP4	weighted-fingerprint-similarity	0.772	0.418	rxn6038_0_a_kill_0____EN300-26755____EN300-1084730	CHEMBL525967	S(c1ccc(cc1)CS[C@@H]2N(C(=O)[C@@H](CS)C)[C@H](C([O-])=O)CC2)C	[#6](=[#8])-[#7]1-[#6@@H]-[#6]-[#6]-[#6@@H]-1_10	1	false	SAVI-Space-2024	rxn6038_0_a_kill_0	EN300-26755	Sc1cc(OC)ccc1	EN300-1084730	O=C(OC(C)(C)C)N1C(C(=O)OC(C)(C)C)CCC1C(=O)O
[O-]C(=O)N1C(C#Cc2ccc(cc2)Cc3ccccc3)CCC1C([O-])=O	671	fCSFP4	weighted-fingerprint-similarity	0.772	0.418	rxn2267_0_a_kill_0____EN300-7113986____EN300-8596771	CHEMBL525967	S(c1ccc(cc1)CS[C@@H]2N(C(=O)[C@@H](CS)C)[C@H](C([O-])=O)CC2)C	[#6](=[#8])-[#7]1-[#6@@H]-[#6]-[#6]-[#6@@H]-1_10	1	false	SAVI-Space-2024	rxn2267_0_a_kill_0	EN300-7113986	O=C(OC(C)(C)C)N1C(C#C)CCC1C(=O)O	EN300-8596771	Brc1ccc(cc1)Cc2ccccc2
[O-]C(=O)N1C(C([O-])=O)CCC1C(=O)N(Cc2ccccc2)C	672	fCSFP4	weighted-fingerprint-similarity	0.772	0.418	rxn6038_0_a_kill_0____EN300-25979996 EN300-18191"____EN300-1084730"	CHEMBL525967	S(c1ccc(cc1)CS[C@@H]2N(C(=O)[C@@H](CS)C)[C@H](C([O-])=O)CC2)C	[#6](=[#8])-[#7]1-[#6@@H]-[#6]-[#6]-[#6@@H]-1_10	1	false	SAVI-Space-2024	rxn6038_0_a_kill_0	EN300-25979996 EN300-18191""	N(Cc1ccccc1)C	EN300-1084730	O=C(OC(C)(C)C)N1C(C(=O)OC(C)(C)C)CCC1C(=O)O
[O-]C(=O)N1C(C([O-])=O)CCC1C(=O)N(Cc2ccccc2)CC	673	fCSFP4	weighted-fingerprint-similarity	0.772	0.418	rxn6038_0_a_kill_0____EN300-18192____EN300-1084730	CHEMBL525967	S(c1ccc(cc1)CS[C@@H]2N(C(=O)[C@@H](CS)C)[C@H](C([O-])=O)CC2)C	[#6](=[#8])-[#7]1-[#6@@H]-[#6]-[#6]-[#6@@H]-1_10	1	false	SAVI-Space-2024	rxn6038_0_a_kill_0	EN300-18192	N(Cc1ccccc1)CC	EN300-1084730	O=C(OC(C)(C)C)N1C(C(=O)OC(C)(C)C)CCC1C(=O)O
[O-]C(=O)N1C(C([O-])=O)CCC1C(=O)NCc2cc(ccc2)C	674	fCSFP4	weighted-fingerprint-similarity	0.772	0.418	rxn6038_0_a_kill_0____EN300-29981____EN300-1084730	CHEMBL525967	S(c1ccc(cc1)CS[C@@H]2N(C(=O)[C@@H](CS)C)[C@H](C([O-])=O)CC2)C	[#6](=[#8])-[#7]1-[#6@@H]-[#6]-[#6]-[#6@@H]-1_10	1	false	SAVI-Space-2024	rxn6038_0_a_kill_0	EN300-29981	NCc1cc(ccc1)C	EN300-1084730	O=C(OC(C)(C)C)N1C(C(=O)OC(C)(C)C)CCC1C(=O)O
[O-]C(=O)N1C(C([O-])=O)CCC1C(=O)NCc2ccc(Oc3ccccc3)cc2	675	fCSFP4	weighted-fingerprint-similarity	0.772	0.418	rxn6038_0_a_kill_0____EN300-7411488 EN300-59622"____EN300-1084730"	CHEMBL525967	S(c1ccc(cc1)CS[C@@H]2N(C(=O)[C@@H](CS)C)[C@H](C([O-])=O)CC2)C	[#6](=[#8])-[#7]1-[#6@@H]-[#6]-[#6]-[#6@@H]-1_10	1	false	SAVI-Space-2024	rxn6038_0_a_kill_0	EN300-7411488 EN300-59622""	O(c1ccc(cc1)CN)c2ccccc2	EN300-1084730	O=C(OC(C)(C)C)N1C(C(=O)OC(C)(C)C)CCC1C(=O)O
[O-]C(=O)N1C(C([O-])=O)CCC1C(=O)NCc2ccc(cc2)B(O)O	676	fCSFP4	weighted-fingerprint-similarity	0.772	0.418	rxn6038_0_a_kill_0____EN300-1702845____EN300-1084730	CHEMBL525967	S(c1ccc(cc1)CS[C@@H]2N(C(=O)[C@@H](CS)C)[C@H](C([O-])=O)CC2)C	[#6](=[#8])-[#7]1-[#6@@H]-[#6]-[#6]-[#6@@H]-1_10	1	false	SAVI-Space-2024	rxn6038_0_a_kill_0	EN300-1702845	OB(O)c1ccc(cc1)CN	EN300-1084730	O=C(OC(C)(C)C)N1C(C(=O)OC(C)(C)C)CCC1C(=O)O
[O-]C(=O)N1C(C([O-])=O)CCC1C(=O)Nc2cc(ccc2)CC	677	fCSFP4	weighted-fingerprint-similarity	0.772	0.418	rxn6038_0_a_kill_0____EN300-20538____EN300-1084730	CHEMBL525967	S(c1ccc(cc1)CS[C@@H]2N(C(=O)[C@@H](CS)C)[C@H](C([O-])=O)CC2)C	[#6](=[#8])-[#7]1-[#6@@H]-[#6]-[#6]-[#6@@H]-1_10	1	false	SAVI-Space-2024	rxn6038_0_a_kill_0	EN300-20538	Nc1cc(ccc1)CC	EN300-1084730	O=C(OC(C)(C)C)N1C(C(=O)OC(C)(C)C)CCC1C(=O)O
[O-]C(=O)N1C(C([O-])=O)CCC1C(=O)OCCCc2ccc(N)cc2	678	fCSFP4	weighted-fingerprint-similarity	0.772	0.418	rxn6031_0_a_kill_0____EN300-1084730____EN300-2982430	CHEMBL525967	S(c1ccc(cc1)CS[C@@H]2N(C(=O)[C@@H](CS)C)[C@H](C([O-])=O)CC2)C	[#6](=[#8])-[#7]1-[#6@@H]-[#6]-[#6]-[#6@@H]-1_10	1	false	SAVI-Space-2024	rxn6031_0_a_kill_0	EN300-1084730	O=C(OC(C)(C)C)N1C(C(=O)OC(C)(C)C)CCC1C(=O)O	EN300-2982430	OCCCc1ccc(N)cc1
[O-]C(=O)N1C(C([O-])=O)CCC1C(=O)OCc2cc(ccc2)C	679	fCSFP4	weighted-fingerprint-similarity	0.772	0.418	rxn6031_0_a_kill_0____EN300-1084730____EN300-309269	CHEMBL525967	S(c1ccc(cc1)CS[C@@H]2N(C(=O)[C@@H](CS)C)[C@H](C([O-])=O)CC2)C	[#6](=[#8])-[#7]1-[#6@@H]-[#6]-[#6]-[#6@@H]-1_10	1	false	SAVI-Space-2024	rxn6031_0_a_kill_0	EN300-1084730	O=C(OC(C)(C)C)N1C(C(=O)OC(C)(C)C)CCC1C(=O)O	EN300-309269	OCc1cc(ccc1)C
[O-]C(=O)N1C(C([O-])=O)CCC1C(=O)OCc2ccc(cc2)B(O)O	680	fCSFP4	weighted-fingerprint-similarity	0.772	0.418	rxn6031_0_a_kill_0____EN300-1084730____EN300-175993	CHEMBL525967	S(c1ccc(cc1)CS[C@@H]2N(C(=O)[C@@H](CS)C)[C@H](C([O-])=O)CC2)C	[#6](=[#8])-[#7]1-[#6@@H]-[#6]-[#6]-[#6@@H]-1_10	1	false	SAVI-Space-2024	rxn6031_0_a_kill_0	EN300-1084730	O=C(OC(C)(C)C)N1C(C(=O)OC(C)(C)C)CCC1C(=O)O	EN300-175993	OCc1ccc(cc1)B(O)O
[O-]C(=O)N1C(C([O-])=O)CCC1C(=O)Oc2cc(ccc2)CC	681	fCSFP4	weighted-fingerprint-similarity	0.772	0.418	rxn6038_0_a_kill_0____EN300-20883____EN300-1084730	CHEMBL525967	S(c1ccc(cc1)CS[C@@H]2N(C(=O)[C@@H](CS)C)[C@H](C([O-])=O)CC2)C	[#6](=[#8])-[#7]1-[#6@@H]-[#6]-[#6]-[#6@@H]-1_10	1	false	SAVI-Space-2024	rxn6038_0_a_kill_0	EN300-20883	Oc1cc(ccc1)CC	EN300-1084730	O=C(OC(C)(C)C)N1C(C(=O)OC(C)(C)C)CCC1C(=O)O
S(C(=O)C1N(C([O-])=O)C(C([O-])=O)CCC1)Cc2ccccc2	682	fCSFP4	weighted-fingerprint-similarity	0.772	0.469	rxn6038_0_a_kill_0____EN300-16494____EN300-27101979	CHEMBL525967	S(c1ccc(cc1)CS[C@@H]2N(C(=O)[C@@H](CS)C)[C@H](C([O-])=O)CC2)C	[#6](=[#8])-[#7]1-[#6@@H]-[#6]-[#6]-[#6@@H]-1_10	1	false	SAVI-Space-2024	rxn6038_0_a_kill_0	EN300-16494	SCc1ccccc1	EN300-27101979	O=C(OC(C)(C)C)N1C(C(=O)OC)CCCC1C(=O)O
Fc1ccc(cc1)CC(NC(=O)C2N(C([O-])=O)C(C([O-])=O)CC2)CC	683	fCSFP4	weighted-fingerprint-similarity	0.771	0.429	rxn6038_0_a_kill_0____EN300-269706____EN300-1084730	CHEMBL525967	S(c1ccc(cc1)CS[C@@H]2N(C(=O)[C@@H](CS)C)[C@H](C([O-])=O)CC2)C	[#6](=[#8])-[#7]1-[#6@@H]-[#6]-[#6]-[#6@@H]-1_10	1	false	SAVI-Space-2024	rxn6038_0_a_kill_0	EN300-269706	Fc1ccc(cc1)CC(N)CC	EN300-1084730	O=C(OC(C)(C)C)N1C(C(=O)OC(C)(C)C)CCC1C(=O)O
S(C(=O)C1N(C([O-])=O)C(C(C)C)CC1)Cc2ccc(cc2)CCC	684	fCSFP4	weighted-fingerprint-similarity	0.771	0.429	rxn6038_0_a_kill_0____EN300-6863716____EN300-43351151	CHEMBL525967	S(c1ccc(cc1)CS[C@@H]2N(C(=O)[C@@H](CS)C)[C@H](C([O-])=O)CC2)C	[#6](=[#8])-[#7]1-[#6@@H]-[#6]-[#6]-[#6@@H]-1_10	1	false	SAVI-Space-2024	rxn6038_0_a_kill_0	EN300-6863716	SCc1ccc(cc1)CCC	EN300-43351151	O=C(OC(C)(C)C)N1C(C(=O)O)CCC1C(C)C
S(C(=O)CCC1N(C([O-])=O)C(C([O-])=O)CC1)Cc2ccccc2	685	fCSFP4	weighted-fingerprint-similarity	0.771	0.429	rxn6038_0_a_kill_0____EN300-16494____EN300-36599840	CHEMBL525967	S(c1ccc(cc1)CS[C@@H]2N(C(=O)[C@@H](CS)C)[C@H](C([O-])=O)CC2)C	[#6](=[#8])-[#7]1-[#6@@H]-[#6]-[#6]-[#6@@H]-1_10	1	false	SAVI-Space-2024	rxn6038_0_a_kill_0	EN300-16494	SCc1ccccc1	EN300-36599840	O=C(OC(C)(C)C)N1C(C(=O)OC)CCC1CCC(=O)O
S(c1cc(N(C(=O)C2N(C([O-])=O)C(C([O-])=O)CC2)C)ccc1)C	686	fCSFP4	weighted-fingerprint-similarity	0.771	0.429	rxn6038_0_a_kill_0____EN300-64303 EN300-7716246"____EN300-1084730"	CHEMBL525967	S(c1ccc(cc1)CS[C@@H]2N(C(=O)[C@@H](CS)C)[C@H](C([O-])=O)CC2)C	[#6](=[#8])-[#7]1-[#6@@H]-[#6]-[#6]-[#6@@H]-1_10	1	false	SAVI-Space-2024	rxn6038_0_a_kill_0	EN300-64303 EN300-7716246""	S(c1cc(NC)ccc1)C	EN300-1084730	O=C(OC(C)(C)C)N1C(C(=O)OC(C)(C)C)CCC1C(=O)O
S(c1cc(ccc1)CNC(=O)C2N(C([O-])=O)C3CCC(C2)C3)C	687	fCSFP4	weighted-fingerprint-similarity	0.771	0.429	rxn6038_0_a_kill_0____EN300-1234996____EN300-45273353	CHEMBL525967	S(c1ccc(cc1)CS[C@@H]2N(C(=O)[C@@H](CS)C)[C@H](C([O-])=O)CC2)C	[#6](=[#8])-[#7]1-[#6@@H]-[#6]-[#6]-[#6@@H]-1_10	1	false	SAVI-Space-2024	rxn6038_0_a_kill_0	EN300-1234996	S(c1cc(ccc1)CN)C	EN300-45273353	O=C(OC(C)(C)C)N1C(C(=O)O)CC2CCC1C2
S(c1cc(ccc1)COC(=O)C2N(C([O-])=O)C3CCC(C2)C3)C	688	fCSFP4	weighted-fingerprint-similarity	0.771	0.429	rxn6031_0_a_kill_0____EN300-45273353____EN300-124825	CHEMBL525967	S(c1ccc(cc1)CS[C@@H]2N(C(=O)[C@@H](CS)C)[C@H](C([O-])=O)CC2)C	[#6](=[#8])-[#7]1-[#6@@H]-[#6]-[#6]-[#6@@H]-1_10	1	false	SAVI-Space-2024	rxn6031_0_a_kill_0	EN300-45273353	O=C(OC(C)(C)C)N1C(C(=O)O)CC2CCC1C2	EN300-124825	S(c1cc(ccc1)CO)C
S(c1ccc(cc1)C(OC(=O)C2N(C([O-])=O)C(C([O-])=O)CC2)C)c3ccccc3	689	fCSFP4	weighted-fingerprint-similarity	0.771	0.429	rxn6031_0_a_kill_0____EN300-1084730____EN300-262383	CHEMBL525967	S(c1ccc(cc1)CS[C@@H]2N(C(=O)[C@@H](CS)C)[C@H](C([O-])=O)CC2)C	[#6](=[#8])-[#7]1-[#6@@H]-[#6]-[#6]-[#6@@H]-1_10	1	false	SAVI-Space-2024	rxn6031_0_a_kill_0	EN300-1084730	O=C(OC(C)(C)C)N1C(C(=O)OC(C)(C)C)CCC1C(=O)O	EN300-262383	S(c1ccc(cc1)C(O)C)c2ccccc2
S(c1ccc(cc1)COC(=O)C2N(C([O-])=O)C3CCC(C2)C3)Cc4ccccc4	690	fCSFP4	weighted-fingerprint-similarity	0.771	0.429	rxn6031_0_a_kill_0____EN300-45273353____EN300-132429	CHEMBL525967	S(c1ccc(cc1)CS[C@@H]2N(C(=O)[C@@H](CS)C)[C@H](C([O-])=O)CC2)C	[#6](=[#8])-[#7]1-[#6@@H]-[#6]-[#6]-[#6@@H]-1_10	1	false	SAVI-Space-2024	rxn6031_0_a_kill_0	EN300-45273353	O=C(OC(C)(C)C)N1C(C(=O)O)CC2CCC1C2	EN300-132429	S(c1ccc(cc1)CO)Cc2ccccc2
[O-]C(=O)N1C(C([O-])=O)CCC1C(=O)OC(C[NH3+])Cc2ccc(cc2)C	691	fCSFP4	weighted-fingerprint-similarity	0.771	0.429	rxn6031_0_a_kill_0____EN300-1084730____EN300-39915323	CHEMBL525967	S(c1ccc(cc1)CS[C@@H]2N(C(=O)[C@@H](CS)C)[C@H](C([O-])=O)CC2)C	[#6](=[#8])-[#7]1-[#6@@H]-[#6]-[#6]-[#6@@H]-1_10	1	false	SAVI-Space-2024	rxn6031_0_a_kill_0	EN300-1084730	O=C(OC(C)(C)C)N1C(C(=O)OC(C)(C)C)CCC1C(=O)O	EN300-39915323	OC(CN)Cc1ccc(cc1)C
S(Cc1ccc(NC(=O)C2N(C([O-])=O)C(C([O-])=O)CCC2)cc1)C	692	fCSFP4	weighted-fingerprint-similarity	0.771	0.479	rxn6038_0_a_kill_0____EN300-66647 EN300-39667093"____EN300-27101979"	CHEMBL525967	S(c1ccc(cc1)CS[C@@H]2N(C(=O)[C@@H](CS)C)[C@H](C([O-])=O)CC2)C	[#6](=[#8])-[#7]1-[#6@@H]-[#6]-[#6]-[#6@@H]-1_10	1	false	SAVI-Space-2024	rxn6038_0_a_kill_0	EN300-66647 EN300-39667093""	S(Cc1ccc(N)cc1)C	EN300-27101979	O=C(OC(C)(C)C)N1C(C(=O)OC)CCCC1C(=O)O
S(c1ccc(cc1)COC)C(=O)C2N(C([O-])=O)C(C([O-])=O)CCC2	693	fCSFP4	weighted-fingerprint-similarity	0.771	0.479	rxn6038_0_a_kill_0____EN300-96944____EN300-27101979	CHEMBL525967	S(c1ccc(cc1)CS[C@@H]2N(C(=O)[C@@H](CS)C)[C@H](C([O-])=O)CC2)C	[#6](=[#8])-[#7]1-[#6@@H]-[#6]-[#6]-[#6@@H]-1_10	1	false	SAVI-Space-2024	rxn6038_0_a_kill_0	EN300-96944	Sc1ccc(cc1)COC	EN300-27101979	O=C(OC(C)(C)C)N1C(C(=O)OC)CCCC1C(=O)O
[O-]C(=O)N1C(C([O-])=O)CCC1C(=O)Nc2ccc(cc2)C	694	fCSFP4	weighted-fingerprint-similarity	0.771	0.402	rxn6038_0_a_kill_0____EN300-17941 EN300-30001"____EN300-1084730"	CHEMBL525967	S(c1ccc(cc1)CS[C@@H]2N(C(=O)[C@@H](CS)C)[C@H](C([O-])=O)CC2)C	[#6](=[#8])-[#7]1-[#6@@H]-[#6]-[#6]-[#6@@H]-1_10	1	false	SAVI-Space-2024	rxn6038_0_a_kill_0	EN300-17941 EN300-30001""	Nc1ccc(cc1)C	EN300-1084730	O=C(OC(C)(C)C)N1C(C(=O)OC(C)(C)C)CCC1C(=O)O
[O-]C(=O)N1C(C([O-])=O)CCC1C(=O)Oc2ccc(cc2)C	695	fCSFP4	weighted-fingerprint-similarity	0.771	0.402	rxn6038_0_a_kill_0____EN300-19427 EN300-743374"____EN300-1084730"	CHEMBL525967	S(c1ccc(cc1)CS[C@@H]2N(C(=O)[C@@H](CS)C)[C@H](C([O-])=O)CC2)C	[#6](=[#8])-[#7]1-[#6@@H]-[#6]-[#6]-[#6@@H]-1_10	1	false	SAVI-Space-2024	rxn6038_0_a_kill_0	EN300-19427 EN300-743374""	Oc1ccc(cc1)C	EN300-1084730	O=C(OC(C)(C)C)N1C(C(=O)OC(C)(C)C)CCC1C(=O)O
S(Cc1ccc(NC(=O)CCC2N(C([O-])=O)C(C([O-])=O)CC2)cc1)C	696	fCSFP4	weighted-fingerprint-similarity	0.771	0.438	rxn6038_0_a_kill_0____EN300-66647 EN300-39667093"____EN300-36599840"	CHEMBL525967	S(c1ccc(cc1)CS[C@@H]2N(C(=O)[C@@H](CS)C)[C@H](C([O-])=O)CC2)C	[#6](=[#8])-[#7]1-[#6@@H]-[#6]-[#6]-[#6@@H]-1_10	1	false	SAVI-Space-2024	rxn6038_0_a_kill_0	EN300-66647 EN300-39667093""	S(Cc1ccc(N)cc1)C	EN300-36599840	O=C(OC(C)(C)C)N1C(C(=O)OC)CCC1CCC(=O)O
S(c1cc(ccc1)CNC(=O)C2N(C([O-])=O)C(C(C)C)CC2)C	697	fCSFP4	weighted-fingerprint-similarity	0.771	0.438	rxn6038_0_a_kill_0____EN300-1234996____EN300-43351151	CHEMBL525967	S(c1ccc(cc1)CS[C@@H]2N(C(=O)[C@@H](CS)C)[C@H](C([O-])=O)CC2)C	[#6](=[#8])-[#7]1-[#6@@H]-[#6]-[#6]-[#6@@H]-1_10	1	false	SAVI-Space-2024	rxn6038_0_a_kill_0	EN300-1234996	S(c1cc(ccc1)CN)C	EN300-43351151	O=C(OC(C)(C)C)N1C(C(=O)O)CCC1C(C)C
S(c1cc(ccc1)COC(=O)C2N(C([O-])=O)C(C(C)C)CC2)C	698	fCSFP4	weighted-fingerprint-similarity	0.771	0.438	rxn6031_0_a_kill_0____EN300-43351151____EN300-124825	CHEMBL525967	S(c1ccc(cc1)CS[C@@H]2N(C(=O)[C@@H](CS)C)[C@H](C([O-])=O)CC2)C	[#6](=[#8])-[#7]1-[#6@@H]-[#6]-[#6]-[#6@@H]-1_10	1	false	SAVI-Space-2024	rxn6031_0_a_kill_0	EN300-43351151	O=C(OC(C)(C)C)N1C(C(=O)O)CCC1C(C)C	EN300-124825	S(c1cc(ccc1)CO)C
S(c1ccc(cc1)COC)C(=O)CCC2N(C([O-])=O)C(C([O-])=O)CC2	699	fCSFP4	weighted-fingerprint-similarity	0.771	0.438	rxn6038_0_a_kill_0____EN300-96944____EN300-36599840	CHEMBL525967	S(c1ccc(cc1)CS[C@@H]2N(C(=O)[C@@H](CS)C)[C@H](C([O-])=O)CC2)C	[#6](=[#8])-[#7]1-[#6@@H]-[#6]-[#6]-[#6@@H]-1_10	1	false	SAVI-Space-2024	rxn6038_0_a_kill_0	EN300-96944	Sc1ccc(cc1)COC	EN300-36599840	O=C(OC(C)(C)C)N1C(C(=O)OC)CCC1CCC(=O)O
S(c1nccc(c1)CNC(=O)C2N(C([O-])=O)C(C([O-])=O)CC2)C	700	fCSFP4	weighted-fingerprint-similarity	0.771	0.438	rxn6038_0_a_kill_0____EN300-125233____EN300-1084730	CHEMBL525967	S(c1ccc(cc1)CS[C@@H]2N(C(=O)[C@@H](CS)C)[C@H](C([O-])=O)CC2)C	[#6](=[#8])-[#7]1-[#6@@H]-[#6]-[#6]-[#6@@H]-1_10	1	false	SAVI-Space-2024	rxn6038_0_a_kill_0	EN300-125233	S(c1nccc(c1)CN)C	EN300-1084730	O=C(OC(C)(C)C)N1C(C(=O)OC(C)(C)C)CCC1C(=O)O
S(C(=O)C1N(C([O-])=O)C(C(=O)N)CC1)Cc2ccncc2	701	fCSFP4	weighted-fingerprint-similarity	0.771	0.413	rxn6038_0_a_kill_0____EN300-136811____EN300-51686866	CHEMBL525967	S(c1ccc(cc1)CS[C@@H]2N(C(=O)[C@@H](CS)C)[C@H](C([O-])=O)CC2)C	[#6](=[#8])-[#7]1-[#6@@H]-[#6]-[#6]-[#6@@H]-1_10	1	false	SAVI-Space-2024	rxn6038_0_a_kill_0	EN300-136811	SCc1ccncc1	EN300-51686866	O=C(OC(C)(C)C)N1C(C(=O)O)CCC1C(=O)N
S(C(=O)C1N(C([O-])=O)C2CCC(C1)C2)Cc3ccc(F)cc3	702	fCSFP4	weighted-fingerprint-similarity	0.771	0.413	rxn6038_0_a_kill_0____EN300-211798____EN300-45273353	CHEMBL525967	S(c1ccc(cc1)CS[C@@H]2N(C(=O)[C@@H](CS)C)[C@H](C([O-])=O)CC2)C	[#6](=[#8])-[#7]1-[#6@@H]-[#6]-[#6]-[#6@@H]-1_10	1	false	SAVI-Space-2024	rxn6038_0_a_kill_0	EN300-211798	SCc1ccc(F)cc1	EN300-45273353	O=C(OC(C)(C)C)N1C(C(=O)O)CC2CCC1C2
S(c1ccc(NC(=O)C2N(C([O-])=O)C3CCC(C2)C3)cc1)C	703	fCSFP4	weighted-fingerprint-similarity	0.771	0.413	rxn6038_0_a_kill_0____EN300-21720____EN300-45273353	CHEMBL525967	S(c1ccc(cc1)CS[C@@H]2N(C(=O)[C@@H](CS)C)[C@H](C([O-])=O)CC2)C	[#6](=[#8])-[#7]1-[#6@@H]-[#6]-[#6]-[#6@@H]-1_10	1	false	SAVI-Space-2024	rxn6038_0_a_kill_0	EN300-21720	S(c1ccc(N)cc1)C	EN300-45273353	O=C(OC(C)(C)C)N1C(C(=O)O)CC2CCC1C2
S(c1ccc(OC(=O)C2N(C([O-])=O)C3CCC(C2)C3)cc1)C	704	fCSFP4	weighted-fingerprint-similarity	0.771	0.413	rxn6038_0_a_kill_0____EN300-21190____EN300-45273353	CHEMBL525967	S(c1ccc(cc1)CS[C@@H]2N(C(=O)[C@@H](CS)C)[C@H](C([O-])=O)CC2)C	[#6](=[#8])-[#7]1-[#6@@H]-[#6]-[#6]-[#6@@H]-1_10	1	false	SAVI-Space-2024	rxn6038_0_a_kill_0	EN300-21190	S(c1ccc(O)cc1)C	EN300-45273353	O=C(OC(C)(C)C)N1C(C(=O)O)CC2CCC1C2
S(c1ccc(cc1)CN(C(=O)C2N(C([O-])=O)C(C([O-])=O)CCC2)C)C	705	fCSFP4	weighted-fingerprint-similarity	0.771	0.488	rxn6038_0_a_kill_0____EN300-20124082 EN300-07820"____EN300-27101979"	CHEMBL525967	S(c1ccc(cc1)CS[C@@H]2N(C(=O)[C@@H](CS)C)[C@H](C([O-])=O)CC2)C	[#6](=[#8])-[#7]1-[#6@@H]-[#6]-[#6]-[#6@@H]-1_10	1	false	SAVI-Space-2024	rxn6038_0_a_kill_0	EN300-20124082 EN300-07820""	S(c1ccc(cc1)CNC)C	EN300-27101979	O=C(OC(C)(C)C)N1C(C(=O)OC)CCCC1C(=O)O
S(c1ccc(cc1)C[NH+]2CCN(C(=O)C3N(C([O-])=O)C(C([O-])=O)CCC3)CC2)C	706	fCSFP4	weighted-fingerprint-similarity	0.771	0.488	rxn6038_0_a_kill_0____EN300-66887____EN300-27101979	CHEMBL525967	S(c1ccc(cc1)CS[C@@H]2N(C(=O)[C@@H](CS)C)[C@H](C([O-])=O)CC2)C	[#6](=[#8])-[#7]1-[#6@@H]-[#6]-[#6]-[#6@@H]-1_10	1	false	SAVI-Space-2024	rxn6038_0_a_kill_0	EN300-66887	S(c1ccc(cc1)CN2CCNCC2)C	EN300-27101979	O=C(OC(C)(C)C)N1C(C(=O)OC)CCCC1C(=O)O
[O-]C(=O)N1C(C([O-])=O)CCC1C(=O)NCCCCCCCc2ccccc2	707	fCSFP4	weighted-fingerprint-similarity	0.771	0.413	rxn6038_0_a_kill_0____EN300-7460396____EN300-1084730	CHEMBL525967	S(c1ccc(cc1)CS[C@@H]2N(C(=O)[C@@H](CS)C)[C@H](C([O-])=O)CC2)C	[#6](=[#8])-[#7]1-[#6@@H]-[#6]-[#6]-[#6@@H]-1_10	1	false	SAVI-Space-2024	rxn6038_0_a_kill_0	EN300-7460396	NCCCCCCCc1ccccc1	EN300-1084730	O=C(OC(C)(C)C)N1C(C(=O)OC(C)(C)C)CCC1C(=O)O
[O-]C(=O)N1C(C([O-])=O)CCC1C(=O)NCCCCCCc2ccccc2	708	fCSFP4	weighted-fingerprint-similarity	0.771	0.413	rxn6038_0_a_kill_0____EN300-129938____EN300-1084730	CHEMBL525967	S(c1ccc(cc1)CS[C@@H]2N(C(=O)[C@@H](CS)C)[C@H](C([O-])=O)CC2)C	[#6](=[#8])-[#7]1-[#6@@H]-[#6]-[#6]-[#6@@H]-1_10	1	false	SAVI-Space-2024	rxn6038_0_a_kill_0	EN300-129938	NCCCCCCc1ccccc1	EN300-1084730	O=C(OC(C)(C)C)N1C(C(=O)OC(C)(C)C)CCC1C(=O)O
[O-]C(=O)N1C(C([O-])=O)CCC1C(=O)NCCCCCc2ccccc2	709	fCSFP4	weighted-fingerprint-similarity	0.771	0.413	rxn6038_0_a_kill_0____EN300-67034 EN300-8137943"____EN300-1084730"	CHEMBL525967	S(c1ccc(cc1)CS[C@@H]2N(C(=O)[C@@H](CS)C)[C@H](C([O-])=O)CC2)C	[#6](=[#8])-[#7]1-[#6@@H]-[#6]-[#6]-[#6@@H]-1_10	1	false	SAVI-Space-2024	rxn6038_0_a_kill_0	EN300-67034 EN300-8137943""	NCCCCCc1ccccc1	EN300-1084730	O=C(OC(C)(C)C)N1C(C(=O)OC(C)(C)C)CCC1C(=O)O
[O-]C(=O)N1C(C([O-])=O)CCC1C(=O)NCCCCc2ccccc2	710	fCSFP4	weighted-fingerprint-similarity	0.771	0.413	rxn6038_0_a_kill_0____EN300-7401953____EN300-1084730	CHEMBL525967	S(c1ccc(cc1)CS[C@@H]2N(C(=O)[C@@H](CS)C)[C@H](C([O-])=O)CC2)C	[#6](=[#8])-[#7]1-[#6@@H]-[#6]-[#6]-[#6@@H]-1_10	1	false	SAVI-Space-2024	rxn6038_0_a_kill_0	EN300-7401953	NCCCCc1ccccc1	EN300-1084730	O=C(OC(C)(C)C)N1C(C(=O)OC(C)(C)C)CCC1C(=O)O
[O-]C(=O)N1C(C([O-])=O)CCC1C(=O)NCCc2ccncc2	711	fCSFP4	weighted-fingerprint-similarity	0.771	0.413	rxn6038_0_a_kill_0____EN300-50402____EN300-1084730	CHEMBL525967	S(c1ccc(cc1)CS[C@@H]2N(C(=O)[C@@H](CS)C)[C@H](C([O-])=O)CC2)C	[#6](=[#8])-[#7]1-[#6@@H]-[#6]-[#6]-[#6@@H]-1_10	1	false	SAVI-Space-2024	rxn6038_0_a_kill_0	EN300-50402	n1ccc(cc1)CCN	EN300-1084730	O=C(OC(C)(C)C)N1C(C(=O)OC(C)(C)C)CCC1C(=O)O
[O-]C(=O)N1C(C([O-])=O)CCC1C(=O)OCCCCCCCc2ccccc2	712	fCSFP4	weighted-fingerprint-similarity	0.771	0.413	rxn6038_0_a_kill_0____EN300-7373268____EN300-1084730	CHEMBL525967	S(c1ccc(cc1)CS[C@@H]2N(C(=O)[C@@H](CS)C)[C@H](C([O-])=O)CC2)C	[#6](=[#8])-[#7]1-[#6@@H]-[#6]-[#6]-[#6@@H]-1_10	1	false	SAVI-Space-2024	rxn6038_0_a_kill_0	EN300-7373268	OCCCCCCCc1ccccc1	EN300-1084730	O=C(OC(C)(C)C)N1C(C(=O)OC(C)(C)C)CCC1C(=O)O
[O-]C(=O)N1C(C([O-])=O)CCC1C(=O)OCCCCc2ccccc2	713	fCSFP4	weighted-fingerprint-similarity	0.771	0.413	rxn6038_0_a_kill_0____EN300-139389____EN300-1084730	CHEMBL525967	S(c1ccc(cc1)CS[C@@H]2N(C(=O)[C@@H](CS)C)[C@H](C([O-])=O)CC2)C	[#6](=[#8])-[#7]1-[#6@@H]-[#6]-[#6]-[#6@@H]-1_10	1	false	SAVI-Space-2024	rxn6038_0_a_kill_0	EN300-139389	OCCCCc1ccccc1	EN300-1084730	O=C(OC(C)(C)C)N1C(C(=O)OC(C)(C)C)CCC1C(=O)O
[O-]C(=O)N1C(C([O-])=O)CCC1C(=O)OCCOCCc2ccccc2	714	fCSFP4	weighted-fingerprint-similarity	0.771	0.413	rxn6038_0_a_kill_0____EN300-7542103____EN300-1084730	CHEMBL525967	S(c1ccc(cc1)CS[C@@H]2N(C(=O)[C@@H](CS)C)[C@H](C([O-])=O)CC2)C	[#6](=[#8])-[#7]1-[#6@@H]-[#6]-[#6]-[#6@@H]-1_10	1	false	SAVI-Space-2024	rxn6038_0_a_kill_0	EN300-7542103	O(CCO)CCc1ccccc1	EN300-1084730	O=C(OC(C)(C)C)N1C(C(=O)OC(C)(C)C)CCC1C(=O)O
[O-]C(=O)N1C(C([O-])=O)CCC1C(=O)OCCc2ccncc2	715	fCSFP4	weighted-fingerprint-similarity	0.771	0.413	rxn6038_0_a_kill_0____EN300-96199____EN300-1084730	CHEMBL525967	S(c1ccc(cc1)CS[C@@H]2N(C(=O)[C@@H](CS)C)[C@H](C([O-])=O)CC2)C	[#6](=[#8])-[#7]1-[#6@@H]-[#6]-[#6]-[#6@@H]-1_10	1	false	SAVI-Space-2024	rxn6038_0_a_kill_0	EN300-96199	OCCc1ccncc1	EN300-1084730	O=C(OC(C)(C)C)N1C(C(=O)OC(C)(C)C)CCC1C(=O)O
S(c1ccc(cc1)CN(C(=O)CCC2N(C([O-])=O)C(C([O-])=O)CC2)C)C	716	fCSFP4	weighted-fingerprint-similarity	0.771	0.448	rxn6038_0_a_kill_0____EN300-20124082 EN300-07820"____EN300-36599840"	CHEMBL525967	S(c1ccc(cc1)CS[C@@H]2N(C(=O)[C@@H](CS)C)[C@H](C([O-])=O)CC2)C	[#6](=[#8])-[#7]1-[#6@@H]-[#6]-[#6]-[#6@@H]-1_10	1	false	SAVI-Space-2024	rxn6038_0_a_kill_0	EN300-20124082 EN300-07820""	S(c1ccc(cc1)CNC)C	EN300-36599840	O=C(OC(C)(C)C)N1C(C(=O)OC)CCC1CCC(=O)O
S(c1ccc(cc1)C[NH+]2CCN(C(=O)CCC3N(C([O-])=O)C(C([O-])=O)CC3)CC2)C	717	fCSFP4	weighted-fingerprint-similarity	0.771	0.448	rxn6038_0_a_kill_0____EN300-66887____EN300-36599840	CHEMBL525967	S(c1ccc(cc1)CS[C@@H]2N(C(=O)[C@@H](CS)C)[C@H](C([O-])=O)CC2)C	[#6](=[#8])-[#7]1-[#6@@H]-[#6]-[#6]-[#6@@H]-1_10	1	false	SAVI-Space-2024	rxn6038_0_a_kill_0	EN300-66887	S(c1ccc(cc1)CN2CCNCC2)C	EN300-36599840	O=C(OC(C)(C)C)N1C(C(=O)OC)CCC1CCC(=O)O
S(C#CC)c1ccc(cc1)COC(=O)C2N(C([O-])=O)C(C(=O)OCC)CC2	718	fCSFP4	weighted-fingerprint-similarity	0.771	0.424	rxn6031_0_a_kill_0____EN300-1655037____EN300-176079	CHEMBL525967	S(c1ccc(cc1)CS[C@@H]2N(C(=O)[C@@H](CS)C)[C@H](C([O-])=O)CC2)C	[#6](=[#8])-[#7]1-[#6@@H]-[#6]-[#6]-[#6@@H]-1_10	1	false	SAVI-Space-2024	rxn6031_0_a_kill_0	EN300-1655037	O=C(OC(C)(C)C)N1C(C(=O)OCC)CCC1C(=O)O	EN300-176079	S(C#CC)c1ccc(cc1)CO
S(Cc1ccc(cc1)CNC(=O)C2N(C([O-])=O)C(C3CC3)CC2)C	719	fCSFP4	weighted-fingerprint-similarity	0.771	0.424	rxn6038_0_a_kill_0____EN300-211085____EN300-262307	CHEMBL525967	S(c1ccc(cc1)CS[C@@H]2N(C(=O)[C@@H](CS)C)[C@H](C([O-])=O)CC2)C	[#6](=[#8])-[#7]1-[#6@@H]-[#6]-[#6]-[#6@@H]-1_10	1	false	SAVI-Space-2024	rxn6038_0_a_kill_0	EN300-211085	S(Cc1ccc(cc1)CN)C	EN300-262307	O=C(OC(C)(C)C)N1C(C(=O)O)CCC1C2CC2
S(c1ccc(C#CC2N(C([O-])=O)C(C([O-])=O)CC2)cc1)CCO	720	fCSFP4	weighted-fingerprint-similarity	0.771	0.424	rxn2267_0_a_kill_0____EN300-7113986____EN300-182751	CHEMBL525967	S(c1ccc(cc1)CS[C@@H]2N(C(=O)[C@@H](CS)C)[C@H](C([O-])=O)CC2)C	[#6](=[#8])-[#7]1-[#6@@H]-[#6]-[#6]-[#6@@H]-1_10	1	false	SAVI-Space-2024	rxn2267_0_a_kill_0	EN300-7113986	O=C(OC(C)(C)C)N1C(C#C)CCC1C(=O)O	EN300-182751	Brc1ccc(SCCO)cc1
S(c1ccc(NC(=O)C2N(C([O-])=O)C(C(C)C)CC2)cc1)C	721	fCSFP4	weighted-fingerprint-similarity	0.771	0.424	rxn6038_0_a_kill_0____EN300-21720____EN300-43351151	CHEMBL525967	S(c1ccc(cc1)CS[C@@H]2N(C(=O)[C@@H](CS)C)[C@H](C([O-])=O)CC2)C	[#6](=[#8])-[#7]1-[#6@@H]-[#6]-[#6]-[#6@@H]-1_10	1	false	SAVI-Space-2024	rxn6038_0_a_kill_0	EN300-21720	S(c1ccc(N)cc1)C	EN300-43351151	O=C(OC(C)(C)C)N1C(C(=O)O)CCC1C(C)C
S(c1ccc(OC(=O)C2N(C([O-])=O)C(C(C)C)CC2)cc1)C	722	fCSFP4	weighted-fingerprint-similarity	0.771	0.424	rxn6038_0_a_kill_0____EN300-21190____EN300-43351151	CHEMBL525967	S(c1ccc(cc1)CS[C@@H]2N(C(=O)[C@@H](CS)C)[C@H](C([O-])=O)CC2)C	[#6](=[#8])-[#7]1-[#6@@H]-[#6]-[#6]-[#6@@H]-1_10	1	false	SAVI-Space-2024	rxn6038_0_a_kill_0	EN300-21190	S(c1ccc(O)cc1)C	EN300-43351151	O=C(OC(C)(C)C)N1C(C(=O)O)CCC1C(C)C
S(c1ccc(cc1)CNC(=O)C2N(C([O-])=O)C3CCC(C2)C3)CC	723	fCSFP4	weighted-fingerprint-similarity	0.771	0.424	rxn6038_0_a_kill_0____EN300-372065____EN300-45273353	CHEMBL525967	S(c1ccc(cc1)CS[C@@H]2N(C(=O)[C@@H](CS)C)[C@H](C([O-])=O)CC2)C	[#6](=[#8])-[#7]1-[#6@@H]-[#6]-[#6]-[#6@@H]-1_10	1	false	SAVI-Space-2024	rxn6038_0_a_kill_0	EN300-372065	S(c1ccc(cc1)CN)CC	EN300-45273353	O=C(OC(C)(C)C)N1C(C(=O)O)CC2CCC1C2
S(C(=O)C1N(C([O-])=O)C(C([O-])=O)CCC1)Cc2ccc(cc2)CCC	724	fCSFP4	weighted-fingerprint-similarity	0.770	0.474	rxn6038_0_a_kill_0____EN300-6863716____EN300-27101979	CHEMBL525967	S(c1ccc(cc1)CS[C@@H]2N(C(=O)[C@@H](CS)C)[C@H](C([O-])=O)CC2)C	[#6](=[#8])-[#7]1-[#6@@H]-[#6]-[#6]-[#6@@H]-1_10	1	false	SAVI-Space-2024	rxn6038_0_a_kill_0	EN300-6863716	SCc1ccc(cc1)CCC	EN300-27101979	O=C(OC(C)(C)C)N1C(C(=O)OC)CCCC1C(=O)O
S(c1cc(F)cc(F)c1)C(=O)C2N(C([O-])=O)C(C([O-])=O)CC2	725	fCSFP4	weighted-fingerprint-similarity	0.770	0.397	rxn6038_0_a_kill_0____EN300-673748____EN300-1084730	CHEMBL525967	S(c1ccc(cc1)CS[C@@H]2N(C(=O)[C@@H](CS)C)[C@H](C([O-])=O)CC2)C	[#6](=[#8])-[#7]1-[#6@@H]-[#6]-[#6]-[#6@@H]-1_10	1	false	SAVI-Space-2024	rxn6038_0_a_kill_0	EN300-673748	Sc1cc(F)cc(F)c1	EN300-1084730	O=C(OC(C)(C)C)N1C(C(=O)OC(C)(C)C)CCC1C(=O)O
Fc1ccc(cc1)CCN(C(=O)C2N(C([O-])=O)C(C([O-])=O)CC2)CC(C)C	726	fCSFP4	weighted-fingerprint-similarity	0.770	0.434	rxn6038_0_a_kill_0____EN300-32706____EN300-1084730	CHEMBL525967	S(c1ccc(cc1)CS[C@@H]2N(C(=O)[C@@H](CS)C)[C@H](C([O-])=O)CC2)C	[#6](=[#8])-[#7]1-[#6@@H]-[#6]-[#6]-[#6@@H]-1_10	1	false	SAVI-Space-2024	rxn6038_0_a_kill_0	EN300-32706	Fc1ccc(cc1)CCNCC(C)C	EN300-1084730	O=C(OC(C)(C)C)N1C(C(=O)OC(C)(C)C)CCC1C(=O)O
S(C(=O)C1N(C([O-])=O)C(C([O-])=O)CC1)Cc2cc(OC)c(OC)cc2	727	fCSFP4	weighted-fingerprint-similarity	0.770	0.434	rxn6038_0_a_kill_0____EN300-108259____EN300-1084730	CHEMBL525967	S(c1ccc(cc1)CS[C@@H]2N(C(=O)[C@@H](CS)C)[C@H](C([O-])=O)CC2)C	[#6](=[#8])-[#7]1-[#6@@H]-[#6]-[#6]-[#6@@H]-1_10	1	false	SAVI-Space-2024	rxn6038_0_a_kill_0	EN300-108259	SCc1cc(OC)c(OC)cc1	EN300-1084730	O=C(OC(C)(C)C)N1C(C(=O)OC(C)(C)C)CCC1C(=O)O
S(c1ccc(cc1)CC([O-])=O)C(=O)CCC2N(C([O-])=O)C(C([O-])=O)CC2	728	fCSFP4	weighted-fingerprint-similarity	0.770	0.434	rxn6038_0_a_kill_0____EN300-2270146____EN300-36599840	CHEMBL525967	S(c1ccc(cc1)CS[C@@H]2N(C(=O)[C@@H](CS)C)[C@H](C([O-])=O)CC2)C	[#6](=[#8])-[#7]1-[#6@@H]-[#6]-[#6]-[#6@@H]-1_10	1	false	SAVI-Space-2024	rxn6038_0_a_kill_0	EN300-2270146	Sc1ccc(cc1)CC(=O)OC(C)(C)C	EN300-36599840	O=C(OC(C)(C)C)N1C(C(=O)OC)CCC1CCC(=O)O
S(c1ccc(cc1)CCNC(=O)C2N(C([O-])=O)C(C(=O)OCC)CC2)C	729	fCSFP4	weighted-fingerprint-similarity	0.770	0.434	rxn6038_0_a_kill_0____EN300-196408____EN300-1655037	CHEMBL525967	S(c1ccc(cc1)CS[C@@H]2N(C(=O)[C@@H](CS)C)[C@H](C([O-])=O)CC2)C	[#6](=[#8])-[#7]1-[#6@@H]-[#6]-[#6]-[#6@@H]-1_10	1	false	SAVI-Space-2024	rxn6038_0_a_kill_0	EN300-196408	S(c1ccc(cc1)CCN)C	EN300-1655037	O=C(OC(C)(C)C)N1C(C(=O)OCC)CCC1C(=O)O
S(c1ccc(cc1)CCNC(=O)C2N(C([O-])=O)C(Cc3ccccc3)CC2)C	730	fCSFP4	weighted-fingerprint-similarity	0.770	0.434	rxn6038_0_a_kill_0____EN300-196408____EN300-22874226	CHEMBL525967	S(c1ccc(cc1)CS[C@@H]2N(C(=O)[C@@H](CS)C)[C@H](C([O-])=O)CC2)C	[#6](=[#8])-[#7]1-[#6@@H]-[#6]-[#6]-[#6@@H]-1_10	1	false	SAVI-Space-2024	rxn6038_0_a_kill_0	EN300-196408	S(c1ccc(cc1)CCN)C	EN300-22874226	O=C(OC(C)(C)C)N1C(C(=O)O)CCC1Cc2ccccc2
S(c1ccc(cc1)CCOC(=O)C2N(C([O-])=O)C(Cc3ccccc3)CC2)C	731	fCSFP4	weighted-fingerprint-similarity	0.770	0.434	rxn6031_0_a_kill_0____EN300-22874226____EN300-1250420	CHEMBL525967	S(c1ccc(cc1)CS[C@@H]2N(C(=O)[C@@H](CS)C)[C@H](C([O-])=O)CC2)C	[#6](=[#8])-[#7]1-[#6@@H]-[#6]-[#6]-[#6@@H]-1_10	1	false	SAVI-Space-2024	rxn6031_0_a_kill_0	EN300-22874226	O=C(OC(C)(C)C)N1C(C(=O)O)CCC1Cc2ccccc2	EN300-1250420	S(c1ccc(cc1)CCO)C
S(c1ccc(cc1)CNC(=O)C2N(C([O-])=O)C(C(C)C)CC2)CC	732	fCSFP4	weighted-fingerprint-similarity	0.770	0.434	rxn6038_0_a_kill_0____EN300-372065____EN300-43351151	CHEMBL525967	S(c1ccc(cc1)CS[C@@H]2N(C(=O)[C@@H](CS)C)[C@H](C([O-])=O)CC2)C	[#6](=[#8])-[#7]1-[#6@@H]-[#6]-[#6]-[#6@@H]-1_10	1	false	SAVI-Space-2024	rxn6038_0_a_kill_0	EN300-372065	S(c1ccc(cc1)CN)CC	EN300-43351151	O=C(OC(C)(C)C)N1C(C(=O)O)CCC1C(C)C
[O-]C(=O)N1C(C([O-])=O)CCC1C(=O)N(c2ccc(cc2)CC)CC(C)C	733	fCSFP4	weighted-fingerprint-similarity	0.770	0.434	rxn6038_0_a_kill_0____EN300-192466____EN300-1084730	CHEMBL525967	S(c1ccc(cc1)CS[C@@H]2N(C(=O)[C@@H](CS)C)[C@H](C([O-])=O)CC2)C	[#6](=[#8])-[#7]1-[#6@@H]-[#6]-[#6]-[#6@@H]-1_10	1	false	SAVI-Space-2024	rxn6038_0_a_kill_0	EN300-192466	N(c1ccc(cc1)CC)CC(C)C	EN300-1084730	O=C(OC(C)(C)C)N1C(C(=O)OC(C)(C)C)CCC1C(=O)O
[O-]C(=O)N1C(C([O-])=O)CCC1C(=O)NC(CCc2ccc(OC)cc2)C	734	fCSFP4	weighted-fingerprint-similarity	0.770	0.434	rxn6038_0_a_kill_0____EN300-57152____EN300-1084730	CHEMBL525967	S(c1ccc(cc1)CS[C@@H]2N(C(=O)[C@@H](CS)C)[C@H](C([O-])=O)CC2)C	[#6](=[#8])-[#7]1-[#6@@H]-[#6]-[#6]-[#6@@H]-1_10	1	false	SAVI-Space-2024	rxn6038_0_a_kill_0	EN300-57152	O(c1ccc(cc1)CCC(N)C)C	EN300-1084730	O=C(OC(C)(C)C)N1C(C(=O)OC(C)(C)C)CCC1C(=O)O
[O-]C(=O)N1C(C([O-])=O)CCC1C(=O)NC(Cc2ccc(cc2)C(C)(C)C)C	735	fCSFP4	weighted-fingerprint-similarity	0.770	0.434	rxn6038_0_a_kill_0____EN300-6748244____EN300-1084730	CHEMBL525967	S(c1ccc(cc1)CS[C@@H]2N(C(=O)[C@@H](CS)C)[C@H](C([O-])=O)CC2)C	[#6](=[#8])-[#7]1-[#6@@H]-[#6]-[#6]-[#6@@H]-1_10	1	false	SAVI-Space-2024	rxn6038_0_a_kill_0	EN300-6748244	NC(Cc1ccc(cc1)C(C)(C)C)C	EN300-1084730	O=C(OC(C)(C)C)N1C(C(=O)OC(C)(C)C)CCC1C(=O)O
S(c1cc(ccc1)CNC(=O)C2N(C([O-])=O)C(C([O-])=O)CCC2)C	736	fCSFP4	weighted-fingerprint-similarity	0.770	0.483	rxn6038_0_a_kill_0____EN300-1234996____EN300-27101979	CHEMBL525967	S(c1ccc(cc1)CS[C@@H]2N(C(=O)[C@@H](CS)C)[C@H](C([O-])=O)CC2)C	[#6](=[#8])-[#7]1-[#6@@H]-[#6]-[#6]-[#6@@H]-1_10	1	false	SAVI-Space-2024	rxn6038_0_a_kill_0	EN300-1234996	S(c1cc(ccc1)CN)C	EN300-27101979	O=C(OC(C)(C)C)N1C(C(=O)OC)CCCC1C(=O)O
S(c1cc(ccc1)COC(=O)C2N(C([O-])=O)C(C([O-])=O)CCC2)C	737	fCSFP4	weighted-fingerprint-similarity	0.770	0.483	rxn6031_0_a_kill_0____EN300-27101979____EN300-124825	CHEMBL525967	S(c1ccc(cc1)CS[C@@H]2N(C(=O)[C@@H](CS)C)[C@H](C([O-])=O)CC2)C	[#6](=[#8])-[#7]1-[#6@@H]-[#6]-[#6]-[#6@@H]-1_10	1	false	SAVI-Space-2024	rxn6031_0_a_kill_0	EN300-27101979	O=C(OC(C)(C)C)N1C(C(=O)OC)CCCC1C(=O)O	EN300-124825	S(c1cc(ccc1)CO)C
S(c1ccc(cc1)COC(=O)C2N(C([O-])=O)C(C([O-])=O)CCC2)Cc3ccccc3	738	fCSFP4	weighted-fingerprint-similarity	0.770	0.483	rxn6031_0_a_kill_0____EN300-27101979____EN300-132429	CHEMBL525967	S(c1ccc(cc1)CS[C@@H]2N(C(=O)[C@@H](CS)C)[C@H](C([O-])=O)CC2)C	[#6](=[#8])-[#7]1-[#6@@H]-[#6]-[#6]-[#6@@H]-1_10	1	false	SAVI-Space-2024	rxn6031_0_a_kill_0	EN300-27101979	O=C(OC(C)(C)C)N1C(C(=O)OC)CCCC1C(=O)O	EN300-132429	S(c1ccc(cc1)CO)Cc2ccccc2
S(c1cc(ccc1)CNC(=O)CCC2N(C([O-])=O)C(C([O-])=O)CC2)C	739	fCSFP4	weighted-fingerprint-similarity	0.770	0.444	rxn6038_0_a_kill_0____EN300-1234996____EN300-36599840	CHEMBL525967	S(c1ccc(cc1)CS[C@@H]2N(C(=O)[C@@H](CS)C)[C@H](C([O-])=O)CC2)C	[#6](=[#8])-[#7]1-[#6@@H]-[#6]-[#6]-[#6@@H]-1_10	1	false	SAVI-Space-2024	rxn6038_0_a_kill_0	EN300-1234996	S(c1cc(ccc1)CN)C	EN300-36599840	O=C(OC(C)(C)C)N1C(C(=O)OC)CCC1CCC(=O)O
S(c1cc(ccc1)COC(=O)CCC2N(C([O-])=O)C(C([O-])=O)CC2)C	740	fCSFP4	weighted-fingerprint-similarity	0.770	0.444	rxn6031_0_a_kill_0____EN300-36599840____EN300-124825	CHEMBL525967	S(c1ccc(cc1)CS[C@@H]2N(C(=O)[C@@H](CS)C)[C@H](C([O-])=O)CC2)C	[#6](=[#8])-[#7]1-[#6@@H]-[#6]-[#6]-[#6@@H]-1_10	1	false	SAVI-Space-2024	rxn6031_0_a_kill_0	EN300-36599840	O=C(OC(C)(C)C)N1C(C(=O)OC)CCC1CCC(=O)O	EN300-124825	S(c1cc(ccc1)CO)C
S(c1ccc(cc1)COC(=O)CCC2N(C([O-])=O)C(C([O-])=O)CC2)Cc3ccccc3	741	fCSFP4	weighted-fingerprint-similarity	0.770	0.444	rxn6031_0_a_kill_0____EN300-36599840____EN300-132429	CHEMBL525967	S(c1ccc(cc1)CS[C@@H]2N(C(=O)[C@@H](CS)C)[C@H](C([O-])=O)CC2)C	[#6](=[#8])-[#7]1-[#6@@H]-[#6]-[#6]-[#6@@H]-1_10	1	false	SAVI-Space-2024	rxn6031_0_a_kill_0	EN300-36599840	O=C(OC(C)(C)C)N1C(C(=O)OC)CCC1CCC(=O)O	EN300-132429	S(c1ccc(cc1)CO)Cc2ccccc2
Fc1ccc(cc1)CN(C(=O)C2N(C([O-])=O)C(C([O-])=O)CC2)C	742	fCSFP4	weighted-fingerprint-similarity	0.770	0.419	rxn6038_0_a_kill_0____EN300-07965 EN300-40212"____EN300-1084730"	CHEMBL525967	S(c1ccc(cc1)CS[C@@H]2N(C(=O)[C@@H](CS)C)[C@H](C([O-])=O)CC2)C	[#6](=[#8])-[#7]1-[#6@@H]-[#6]-[#6]-[#6@@H]-1_10	1	false	SAVI-Space-2024	rxn6038_0_a_kill_0	EN300-07965 EN300-40212""	Fc1ccc(cc1)CNC	EN300-1084730	O=C(OC(C)(C)C)N1C(C(=O)OC(C)(C)C)CCC1C(=O)O
Fc1ccc(cc1)CN(C(=O)C2N(C([O-])=O)C(C([O-])=O)CC2)CC	743	fCSFP4	weighted-fingerprint-similarity	0.770	0.419	rxn6038_0_a_kill_0____EN300-1720495____EN300-1084730	CHEMBL525967	S(c1ccc(cc1)CS[C@@H]2N(C(=O)[C@@H](CS)C)[C@H](C([O-])=O)CC2)C	[#6](=[#8])-[#7]1-[#6@@H]-[#6]-[#6]-[#6@@H]-1_10	1	false	SAVI-Space-2024	rxn6038_0_a_kill_0	EN300-1720495	Fc1ccc(cc1)CNCC	EN300-1084730	O=C(OC(C)(C)C)N1C(C(=O)OC(C)(C)C)CCC1C(=O)O
S(=O)(=O)(c1ccc(SC(=O)C2N(C([O-])=O)C(C([O-])=O)CC2)cc1)C	744	fCSFP4	weighted-fingerprint-similarity	0.770	0.419	rxn6038_0_a_kill_0____EN300-61963____EN300-1084730	CHEMBL525967	S(c1ccc(cc1)CS[C@@H]2N(C(=O)[C@@H](CS)C)[C@H](C([O-])=O)CC2)C	[#6](=[#8])-[#7]1-[#6@@H]-[#6]-[#6]-[#6@@H]-1_10	1	false	SAVI-Space-2024	rxn6038_0_a_kill_0	EN300-61963	S(=O)(=O)(c1ccc(S)cc1)C	EN300-1084730	O=C(OC(C)(C)C)N1C(C(=O)OC(C)(C)C)CCC1C(=O)O
S(=O)(Cc1ccc(cc1)CNC(=O)C2N(C([O-])=O)C(C([O-])=O)CC2)C	745	fCSFP4	weighted-fingerprint-similarity	0.770	0.419	rxn6038_0_a_kill_0____EN300-210811____EN300-1084730	CHEMBL525967	S(c1ccc(cc1)CS[C@@H]2N(C(=O)[C@@H](CS)C)[C@H](C([O-])=O)CC2)C	[#6](=[#8])-[#7]1-[#6@@H]-[#6]-[#6]-[#6@@H]-1_10	1	false	SAVI-Space-2024	rxn6038_0_a_kill_0	EN300-210811	S(=O)(Cc1ccc(cc1)CN)C	EN300-1084730	O=C(OC(C)(C)C)N1C(C(=O)OC(C)(C)C)CCC1C(=O)O
S(C(=O)C1N(C([O-])=O)C(C#C)CC1)Cc2ccc(cc2)CC	746	fCSFP4	weighted-fingerprint-similarity	0.770	0.419	rxn6038_0_a_kill_0____EN300-1085545____EN300-7113986	CHEMBL525967	S(c1ccc(cc1)CS[C@@H]2N(C(=O)[C@@H](CS)C)[C@H](C([O-])=O)CC2)C	[#6](=[#8])-[#7]1-[#6@@H]-[#6]-[#6]-[#6@@H]-1_10	1	false	SAVI-Space-2024	rxn6038_0_a_kill_0	EN300-1085545	SCc1ccc(cc1)CC	EN300-7113986	O=C(OC(C)(C)C)N1C(C#C)CCC1C(=O)O
S(C(=O)C1N(C([O-])=O)C(C(=O)OCC)CC1)Cc2ccc(cc2)CC	747	fCSFP4	weighted-fingerprint-similarity	0.770	0.419	rxn6038_0_a_kill_0____EN300-1085545____EN300-1655037	CHEMBL525967	S(c1ccc(cc1)CS[C@@H]2N(C(=O)[C@@H](CS)C)[C@H](C([O-])=O)CC2)C	[#6](=[#8])-[#7]1-[#6@@H]-[#6]-[#6]-[#6@@H]-1_10	1	false	SAVI-Space-2024	rxn6038_0_a_kill_0	EN300-1085545	SCc1ccc(cc1)CC	EN300-1655037	O=C(OC(C)(C)C)N1C(C(=O)OCC)CCC1C(=O)O
S(C(=O)C1N(C([O-])=O)C(C2CCC2)CC1)Cc3ccc(cc3)CC	748	fCSFP4	weighted-fingerprint-similarity	0.770	0.419	rxn6038_0_a_kill_0____EN300-1085545____EN300-46969870	CHEMBL525967	S(c1ccc(cc1)CS[C@@H]2N(C(=O)[C@@H](CS)C)[C@H](C([O-])=O)CC2)C	[#6](=[#8])-[#7]1-[#6@@H]-[#6]-[#6]-[#6@@H]-1_10	1	false	SAVI-Space-2024	rxn6038_0_a_kill_0	EN300-1085545	SCc1ccc(cc1)CC	EN300-46969870	O=C(OC(C)(C)C)N1C(C(=O)O)CCC1C2CCC2
S(C(=O)C1N(C([O-])=O)C(CC1)C)Cc2ccc(C#C)cc2	749	fCSFP4	weighted-fingerprint-similarity	0.770	0.419	rxn6038_0_a_kill_0____EN300-1762237____EN300-1589557 EN300-1071291""	CHEMBL525967	S(c1ccc(cc1)CS[C@@H]2N(C(=O)[C@@H](CS)C)[C@H](C([O-])=O)CC2)C	[#6](=[#8])-[#7]1-[#6@@H]-[#6]-[#6]-[#6@@H]-1_10	1	false	SAVI-Space-2024	rxn6038_0_a_kill_0	EN300-1762237	SCc1ccc(C#C)cc1	EN300-1589557 EN300-1071291""	O=C(OC(C)(C)C)N1C(C(=O)O)CCC1C
S(C(=O)C1N(C([O-])=O)C(CC1)C)Cc2ccc(C#N)cc2	750	fCSFP4	weighted-fingerprint-similarity	0.770	0.419	rxn6038_0_a_kill_0____EN300-181425____EN300-1589557 EN300-1071291""	CHEMBL525967	S(c1ccc(cc1)CS[C@@H]2N(C(=O)[C@@H](CS)C)[C@H](C([O-])=O)CC2)C	[#6](=[#8])-[#7]1-[#6@@H]-[#6]-[#6]-[#6@@H]-1_10	1	false	SAVI-Space-2024	rxn6038_0_a_kill_0	EN300-181425	SCc1ccc(C#N)cc1	EN300-1589557 EN300-1071291""	O=C(OC(C)(C)C)N1C(C(=O)O)CCC1C
S(C(=O)C1N(C([O-])=O)C2C(C2)CC1)Cc3ccc(cc3)C	751	fCSFP4	weighted-fingerprint-similarity	0.770	0.419	rxn6038_0_a_kill_0____EN300-1085537____EN300-1165326	CHEMBL525967	S(c1ccc(cc1)CS[C@@H]2N(C(=O)[C@@H](CS)C)[C@H](C([O-])=O)CC2)C	[#6](=[#8])-[#7]1-[#6@@H]-[#6]-[#6]-[#6@@H]-1_10	1	false	SAVI-Space-2024	rxn6038_0_a_kill_0	EN300-1085537	SCc1ccc(cc1)C	EN300-1165326	O=C(OC(C)(C)C)N1C(C(=O)O)CCC2C1C2
S(CCOC(=O)C1N(C([O-])=O)C(C([O-])=O)CC1)CCCc2ccccc2	752	fCSFP4	weighted-fingerprint-similarity	0.770	0.419	rxn6031_0_a_kill_0____EN300-1084730____EN300-157528	CHEMBL525967	S(c1ccc(cc1)CS[C@@H]2N(C(=O)[C@@H](CS)C)[C@H](C([O-])=O)CC2)C	[#6](=[#8])-[#7]1-[#6@@H]-[#6]-[#6]-[#6@@H]-1_10	1	false	SAVI-Space-2024	rxn6031_0_a_kill_0	EN300-1084730	O=C(OC(C)(C)C)N1C(C(=O)OC(C)(C)C)CCC1C(=O)O	EN300-157528	S(CCO)CCCc1ccccc1
S(c1cc(c(cc1)C)C)C(=O)C2N(C([O-])=O)C(C([O-])=O)CC2	753	fCSFP4	weighted-fingerprint-similarity	0.770	0.419	rxn6038_0_a_kill_0____EN300-17284____EN300-1084730	CHEMBL525967	S(c1ccc(cc1)CS[C@@H]2N(C(=O)[C@@H](CS)C)[C@H](C([O-])=O)CC2)C	[#6](=[#8])-[#7]1-[#6@@H]-[#6]-[#6]-[#6@@H]-1_10	1	false	SAVI-Space-2024	rxn6038_0_a_kill_0	EN300-17284	Sc1cc(c(cc1)C)C	EN300-1084730	O=C(OC(C)(C)C)N1C(C(=O)OC(C)(C)C)CCC1C(=O)O
S(c1cc(ccc1)CC)C(=O)C2N(C([O-])=O)C(C(=O)N)CC2	754	fCSFP4	weighted-fingerprint-similarity	0.770	0.419	rxn6038_0_a_kill_0____EN300-673727____EN300-51686866	CHEMBL525967	S(c1ccc(cc1)CS[C@@H]2N(C(=O)[C@@H](CS)C)[C@H](C([O-])=O)CC2)C	[#6](=[#8])-[#7]1-[#6@@H]-[#6]-[#6]-[#6@@H]-1_10	1	false	SAVI-Space-2024	rxn6038_0_a_kill_0	EN300-673727	Sc1cc(ccc1)CC	EN300-51686866	O=C(OC(C)(C)C)N1C(C(=O)O)CCC1C(=O)N
S(c1cc(ccc1)CC)C(=O)C2N(C([O-])=O)C(CC2)C	755	fCSFP4	weighted-fingerprint-similarity	0.770	0.419	rxn6038_0_a_kill_0____EN300-673727____EN300-1589557 EN300-1071291""	CHEMBL525967	S(c1ccc(cc1)CS[C@@H]2N(C(=O)[C@@H](CS)C)[C@H](C([O-])=O)CC2)C	[#6](=[#8])-[#7]1-[#6@@H]-[#6]-[#6]-[#6@@H]-1_10	1	false	SAVI-Space-2024	rxn6038_0_a_kill_0	EN300-673727	Sc1cc(ccc1)CC	EN300-1589557 EN300-1071291""	O=C(OC(C)(C)C)N1C(C(=O)O)CCC1C
S(c1ccc(cc1)CNC(=O)C2N(C([O-])=O)C(C(=O)N)CC2)c3ccccc3	756	fCSFP4	weighted-fingerprint-similarity	0.770	0.419	rxn6038_0_a_kill_0____EN300-114785____EN300-51686866	CHEMBL525967	S(c1ccc(cc1)CS[C@@H]2N(C(=O)[C@@H](CS)C)[C@H](C([O-])=O)CC2)C	[#6](=[#8])-[#7]1-[#6@@H]-[#6]-[#6]-[#6@@H]-1_10	1	false	SAVI-Space-2024	rxn6038_0_a_kill_0	EN300-114785	S(c1ccc(cc1)CN)c2ccccc2	EN300-51686866	O=C(OC(C)(C)C)N1C(C(=O)O)CCC1C(=O)N
S(c1ccc(cc1)COC(=O)C2N(C([O-])=O)C(C(=O)N)CC2)c3ccccc3	757	fCSFP4	weighted-fingerprint-similarity	0.770	0.419	rxn6031_0_a_kill_0____EN300-51686866____EN300-136854	CHEMBL525967	S(c1ccc(cc1)CS[C@@H]2N(C(=O)[C@@H](CS)C)[C@H](C([O-])=O)CC2)C	[#6](=[#8])-[#7]1-[#6@@H]-[#6]-[#6]-[#6@@H]-1_10	1	false	SAVI-Space-2024	rxn6031_0_a_kill_0	EN300-51686866	O=C(OC(C)(C)C)N1C(C(=O)O)CCC1C(=O)N	EN300-136854	S(c1ccc(cc1)CO)c2ccccc2
S(c1ccccc1)C2CC(NC(=O)C3N(C([O-])=O)C(C([O-])=O)CC3)C2	758	fCSFP4	weighted-fingerprint-similarity	0.770	0.419	rxn6038_0_a_kill_0____EN300-343644____EN300-1084730	CHEMBL525967	S(c1ccc(cc1)CS[C@@H]2N(C(=O)[C@@H](CS)C)[C@H](C([O-])=O)CC2)C	[#6](=[#8])-[#7]1-[#6@@H]-[#6]-[#6]-[#6@@H]-1_10	1	false	SAVI-Space-2024	rxn6038_0_a_kill_0	EN300-343644	S(c1ccccc1)C2CC(N)C2	EN300-1084730	O=C(OC(C)(C)C)N1C(C(=O)OC(C)(C)C)CCC1C(=O)O
S(c1ccccc1)C2CC(OC(=O)C3N(C([O-])=O)C(C([O-])=O)CC3)C2	759	fCSFP4	weighted-fingerprint-similarity	0.770	0.419	rxn6038_0_a_kill_0____EN300-331713____EN300-1084730	CHEMBL525967	S(c1ccc(cc1)CS[C@@H]2N(C(=O)[C@@H](CS)C)[C@H](C([O-])=O)CC2)C	[#6](=[#8])-[#7]1-[#6@@H]-[#6]-[#6]-[#6@@H]-1_10	1	false	SAVI-Space-2024	rxn6038_0_a_kill_0	EN300-331713	S(c1ccccc1)C2CC(O)C2	EN300-1084730	O=C(OC(C)(C)C)N1C(C(=O)OC(C)(C)C)CCC1C(=O)O
[O-]C(=O)N1C(C#Cc2ccc(cc2)COC)CCC1C([O-])=O	760	fCSFP4	weighted-fingerprint-similarity	0.770	0.419	rxn2267_0_a_kill_0____EN300-7113986____EN300-122775	CHEMBL525967	S(c1ccc(cc1)CS[C@@H]2N(C(=O)[C@@H](CS)C)[C@H](C([O-])=O)CC2)C	[#6](=[#8])-[#7]1-[#6@@H]-[#6]-[#6]-[#6@@H]-1_10	1	false	SAVI-Space-2024	rxn2267_0_a_kill_0	EN300-7113986	O=C(OC(C)(C)C)N1C(C#C)CCC1C(=O)O	EN300-122775	Brc1ccc(cc1)COC
[O-]C(=O)N1C(C#Cc2ccc(cc2)C[NH2+]C)CCC1C([O-])=O	761	fCSFP4	weighted-fingerprint-similarity	0.770	0.419	rxn2267_0_a_kill_0____EN300-7113986____EN300-07491	CHEMBL525967	S(c1ccc(cc1)CS[C@@H]2N(C(=O)[C@@H](CS)C)[C@H](C([O-])=O)CC2)C	[#6](=[#8])-[#7]1-[#6@@H]-[#6]-[#6]-[#6@@H]-1_10	1	false	SAVI-Space-2024	rxn2267_0_a_kill_0	EN300-7113986	O=C(OC(C)(C)C)N1C(C#C)CCC1C(=O)O	EN300-07491	Brc1ccc(cc1)CNC
[O-]C(=O)N1C(C([O-])=O)CCC1C(=O)N(Cc2ccc(cc2)C[NH+](C)C)CC	762	fCSFP4	weighted-fingerprint-similarity	0.770	0.419	rxn6038_0_a_kill_0____EN300-66554____EN300-1084730	CHEMBL525967	S(c1ccc(cc1)CS[C@@H]2N(C(=O)[C@@H](CS)C)[C@H](C([O-])=O)CC2)C	[#6](=[#8])-[#7]1-[#6@@H]-[#6]-[#6]-[#6@@H]-1_10	1	false	SAVI-Space-2024	rxn6038_0_a_kill_0	EN300-66554	N(Cc1ccc(cc1)CNCC)(C)C	EN300-1084730	O=C(OC(C)(C)C)N1C(C(=O)OC(C)(C)C)CCC1C(=O)O
[O-]C(=O)N1C(C([O-])=O)CCC1C(=O)NCCc2ccc(cc2)C[NH+](C)C	763	fCSFP4	weighted-fingerprint-similarity	0.770	0.419	rxn6038_0_a_kill_0____EN300-4196077____EN300-1084730	CHEMBL525967	S(c1ccc(cc1)CS[C@@H]2N(C(=O)[C@@H](CS)C)[C@H](C([O-])=O)CC2)C	[#6](=[#8])-[#7]1-[#6@@H]-[#6]-[#6]-[#6@@H]-1_10	1	false	SAVI-Space-2024	rxn6038_0_a_kill_0	EN300-4196077	N(Cc1ccc(cc1)CCN)(C)C	EN300-1084730	O=C(OC(C)(C)C)N1C(C(=O)OC(C)(C)C)CCC1C(=O)O
[O-]C(=O)N1C(C([O-])=O)CCC1C(=O)NCc2ccc(cc2)CC[NH+](C)C	764	fCSFP4	weighted-fingerprint-similarity	0.770	0.419	rxn6038_0_a_kill_0____EN300-156901____EN300-1084730	CHEMBL525967	S(c1ccc(cc1)CS[C@@H]2N(C(=O)[C@@H](CS)C)[C@H](C([O-])=O)CC2)C	[#6](=[#8])-[#7]1-[#6@@H]-[#6]-[#6]-[#6@@H]-1_10	1	false	SAVI-Space-2024	rxn6038_0_a_kill_0	EN300-156901	N(CCc1ccc(cc1)CN)(C)C	EN300-1084730	O=C(OC(C)(C)C)N1C(C(=O)OC(C)(C)C)CCC1C(=O)O
[O-]C(=O)N1C(C([O-])=O)CCC1C(=O)OCC[NH2+]Cc2ccc(cc2)CC	765	fCSFP4	weighted-fingerprint-similarity	0.770	0.419	rxn6031_0_a_kill_0____EN300-1084730____EN300-167224	CHEMBL525967	S(c1ccc(cc1)CS[C@@H]2N(C(=O)[C@@H](CS)C)[C@H](C([O-])=O)CC2)C	[#6](=[#8])-[#7]1-[#6@@H]-[#6]-[#6]-[#6@@H]-1_10	1	false	SAVI-Space-2024	rxn6031_0_a_kill_0	EN300-1084730	O=C(OC(C)(C)C)N1C(C(=O)OC(C)(C)C)CCC1C(=O)O	EN300-167224	OCCNCc1ccc(cc1)CC
[O-]C(=O)N1C(C([O-])=O)CCC1C(=O)OCCc2ccc(OCC)cc2	766	fCSFP4	weighted-fingerprint-similarity	0.770	0.419	rxn6031_0_a_kill_0____EN300-1084730____EN300-1623834	CHEMBL525967	S(c1ccc(cc1)CS[C@@H]2N(C(=O)[C@@H](CS)C)[C@H](C([O-])=O)CC2)C	[#6](=[#8])-[#7]1-[#6@@H]-[#6]-[#6]-[#6@@H]-1_10	1	false	SAVI-Space-2024	rxn6031_0_a_kill_0	EN300-1084730	O=C(OC(C)(C)C)N1C(C(=O)OC(C)(C)C)CCC1C(=O)O	EN300-1623834	O(c1ccc(cc1)CCO)CC
[O-]C(=O)N1C(C([O-])=O)CCC1C(=O)OCc2ccc(OCCC)cc2	767	fCSFP4	weighted-fingerprint-similarity	0.770	0.419	rxn6031_0_a_kill_0____EN300-1084730____EN300-53766	CHEMBL525967	S(c1ccc(cc1)CS[C@@H]2N(C(=O)[C@@H](CS)C)[C@H](C([O-])=O)CC2)C	[#6](=[#8])-[#7]1-[#6@@H]-[#6]-[#6]-[#6@@H]-1_10	1	false	SAVI-Space-2024	rxn6031_0_a_kill_0	EN300-1084730	O=C(OC(C)(C)C)N1C(C(=O)OC(C)(C)C)CCC1C(=O)O	EN300-53766	O(c1ccc(cc1)CO)CCC
S(C(=O)C1N(C([O-])=O)C(C([O-])=O)CCC1)Cc2ccc(F)cc2	768	fCSFP4	weighted-fingerprint-similarity	0.770	0.470	rxn6038_0_a_kill_0____EN300-211798____EN300-27101979	CHEMBL525967	S(c1ccc(cc1)CS[C@@H]2N(C(=O)[C@@H](CS)C)[C@H](C([O-])=O)CC2)C	[#6](=[#8])-[#7]1-[#6@@H]-[#6]-[#6]-[#6@@H]-1_10	1	false	SAVI-Space-2024	rxn6038_0_a_kill_0	EN300-211798	SCc1ccc(F)cc1	EN300-27101979	O=C(OC(C)(C)C)N1C(C(=O)OC)CCCC1C(=O)O
S(c1ccc(NC(=O)C2N(C([O-])=O)C(C([O-])=O)CCC2)cc1)C	769	fCSFP4	weighted-fingerprint-similarity	0.770	0.470	rxn6038_0_a_kill_0____EN300-21720____EN300-27101979	CHEMBL525967	S(c1ccc(cc1)CS[C@@H]2N(C(=O)[C@@H](CS)C)[C@H](C([O-])=O)CC2)C	[#6](=[#8])-[#7]1-[#6@@H]-[#6]-[#6]-[#6@@H]-1_10	1	false	SAVI-Space-2024	rxn6038_0_a_kill_0	EN300-21720	S(c1ccc(N)cc1)C	EN300-27101979	O=C(OC(C)(C)C)N1C(C(=O)OC)CCCC1C(=O)O
S(c1ccc(OC(=O)C2N(C([O-])=O)C(C([O-])=O)CCC2)cc1)C	770	fCSFP4	weighted-fingerprint-similarity	0.770	0.470	rxn6038_0_a_kill_0____EN300-21190____EN300-27101979	CHEMBL525967	S(c1ccc(cc1)CS[C@@H]2N(C(=O)[C@@H](CS)C)[C@H](C([O-])=O)CC2)C	[#6](=[#8])-[#7]1-[#6@@H]-[#6]-[#6]-[#6@@H]-1_10	1	false	SAVI-Space-2024	rxn6038_0_a_kill_0	EN300-21190	S(c1ccc(O)cc1)C	EN300-27101979	O=C(OC(C)(C)C)N1C(C(=O)OC)CCCC1C(=O)O
S(C(=O)C1N(C([O-])=O)C(C([O-])=O)CC1)Cc2c(cc(cc2)C)C	771	fCSFP4	weighted-fingerprint-similarity	0.770	0.430	rxn6038_0_a_kill_0____EN300-1085543____EN300-1084730	CHEMBL525967	S(c1ccc(cc1)CS[C@@H]2N(C(=O)[C@@H](CS)C)[C@H](C([O-])=O)CC2)C	[#6](=[#8])-[#7]1-[#6@@H]-[#6]-[#6]-[#6@@H]-1_10	1	false	SAVI-Space-2024	rxn6038_0_a_kill_0	EN300-1085543	SCc1c(cc(cc1)C)C	EN300-1084730	O=C(OC(C)(C)C)N1C(C(=O)OC(C)(C)C)CCC1C(=O)O
S(C(=O)CCC1N(C([O-])=O)C(C([O-])=O)CC1)Cc2ccc(F)cc2	772	fCSFP4	weighted-fingerprint-similarity	0.770	0.430	rxn6038_0_a_kill_0____EN300-211798____EN300-36599840	CHEMBL525967	S(c1ccc(cc1)CS[C@@H]2N(C(=O)[C@@H](CS)C)[C@H](C([O-])=O)CC2)C	[#6](=[#8])-[#7]1-[#6@@H]-[#6]-[#6]-[#6@@H]-1_10	1	false	SAVI-Space-2024	rxn6038_0_a_kill_0	EN300-211798	SCc1ccc(F)cc1	EN300-36599840	O=C(OC(C)(C)C)N1C(C(=O)OC)CCC1CCC(=O)O
S(c1c(cccc1)CNC(=O)C2N(C([O-])=O)C(C([O-])=O)CC2)C	773	fCSFP4	weighted-fingerprint-similarity	0.770	0.430	rxn6038_0_a_kill_0____EN300-7713491____EN300-1084730	CHEMBL525967	S(c1ccc(cc1)CS[C@@H]2N(C(=O)[C@@H](CS)C)[C@H](C([O-])=O)CC2)C	[#6](=[#8])-[#7]1-[#6@@H]-[#6]-[#6]-[#6@@H]-1_10	1	false	SAVI-Space-2024	rxn6038_0_a_kill_0	EN300-7713491	S(c1c(cccc1)CN)C	EN300-1084730	O=C(OC(C)(C)C)N1C(C(=O)OC(C)(C)C)CCC1C(=O)O
S(c1c(cccc1)COC(=O)C2N(C([O-])=O)C(C([O-])=O)CC2)C	774	fCSFP4	weighted-fingerprint-similarity	0.770	0.430	rxn6031_0_a_kill_0____EN300-1084730____EN300-130107	CHEMBL525967	S(c1ccc(cc1)CS[C@@H]2N(C(=O)[C@@H](CS)C)[C@H](C([O-])=O)CC2)C	[#6](=[#8])-[#7]1-[#6@@H]-[#6]-[#6]-[#6@@H]-1_10	1	false	SAVI-Space-2024	rxn6031_0_a_kill_0	EN300-1084730	O=C(OC(C)(C)C)N1C(C(=O)OC(C)(C)C)CCC1C(=O)O	EN300-130107	S(c1c(cccc1)CO)C
S(c1cc(ccc1)CCNC(=O)C2N(C([O-])=O)C(C(=O)N)CC2)C	775	fCSFP4	weighted-fingerprint-similarity	0.770	0.430	rxn6038_0_a_kill_0____EN300-27747205____EN300-51686866	CHEMBL525967	S(c1ccc(cc1)CS[C@@H]2N(C(=O)[C@@H](CS)C)[C@H](C([O-])=O)CC2)C	[#6](=[#8])-[#7]1-[#6@@H]-[#6]-[#6]-[#6@@H]-1_10	1	false	SAVI-Space-2024	rxn6038_0_a_kill_0	EN300-27747205	S(c1cc(ccc1)CCN)C	EN300-51686866	O=C(OC(C)(C)C)N1C(C(=O)O)CCC1C(=O)N
S(c1cc(ccc1)CCNC(=O)C2N(C([O-])=O)C(CC2)C)C	776	fCSFP4	weighted-fingerprint-similarity	0.770	0.430	rxn6038_0_a_kill_0____EN300-27747205____EN300-1589557 EN300-1071291""	CHEMBL525967	S(c1ccc(cc1)CS[C@@H]2N(C(=O)[C@@H](CS)C)[C@H](C([O-])=O)CC2)C	[#6](=[#8])-[#7]1-[#6@@H]-[#6]-[#6]-[#6@@H]-1_10	1	false	SAVI-Space-2024	rxn6038_0_a_kill_0	EN300-27747205	S(c1cc(ccc1)CCN)C	EN300-1589557 EN300-1071291""	O=C(OC(C)(C)C)N1C(C(=O)O)CCC1C
S(c1ccc(cc1)CC#N)C(=O)C2N(C([O-])=O)C(C(C)C)CC2	777	fCSFP4	weighted-fingerprint-similarity	0.770	0.430	rxn6038_0_a_kill_0____EN300-6490949____EN300-43351151	CHEMBL525967	S(c1ccc(cc1)CS[C@@H]2N(C(=O)[C@@H](CS)C)[C@H](C([O-])=O)CC2)C	[#6](=[#8])-[#7]1-[#6@@H]-[#6]-[#6]-[#6@@H]-1_10	1	false	SAVI-Space-2024	rxn6038_0_a_kill_0	EN300-6490949	Sc1ccc(cc1)CC#N	EN300-43351151	O=C(OC(C)(C)C)N1C(C(=O)O)CCC1C(C)C
S(c1ccc(cc1)CC([O-])=O)C(=O)C2N(C([O-])=O)C(C(C)C)CC2	778	fCSFP4	weighted-fingerprint-similarity	0.770	0.430	rxn6038_0_a_kill_0____EN300-2270146____EN300-43351151	CHEMBL525967	S(c1ccc(cc1)CS[C@@H]2N(C(=O)[C@@H](CS)C)[C@H](C([O-])=O)CC2)C	[#6](=[#8])-[#7]1-[#6@@H]-[#6]-[#6]-[#6@@H]-1_10	1	false	SAVI-Space-2024	rxn6038_0_a_kill_0	EN300-2270146	Sc1ccc(cc1)CC(=O)OC(C)(C)C	EN300-43351151	O=C(OC(C)(C)C)N1C(C(=O)O)CCC1C(C)C
BrCc1ccc(cc1)COC(=O)C2N(C([O-])=O)C(C(=O)OCC)CC2	779	fCSFP4	weighted-fingerprint-similarity	0.769	0.403	rxn6031_0_a_kill_0____EN300-1655037____EN300-841403	CHEMBL525967	S(c1ccc(cc1)CS[C@@H]2N(C(=O)[C@@H](CS)C)[C@H](C([O-])=O)CC2)C	[#6](=[#8])-[#7]1-[#6@@H]-[#6]-[#6]-[#6@@H]-1_10	1	false	SAVI-Space-2024	rxn6031_0_a_kill_0	EN300-1655037	O=C(OC(C)(C)C)N1C(C(=O)OCC)CCC1C(=O)O	EN300-841403	BrCc1ccc(cc1)CO
ClCc1ccc(cc1)COC(=O)C2N(C([O-])=O)C(C(=O)OCC)CC2	780	fCSFP4	weighted-fingerprint-similarity	0.769	0.403	rxn6031_0_a_kill_0____EN300-1655037____EN300-124584	CHEMBL525967	S(c1ccc(cc1)CS[C@@H]2N(C(=O)[C@@H](CS)C)[C@H](C([O-])=O)CC2)C	[#6](=[#8])-[#7]1-[#6@@H]-[#6]-[#6]-[#6@@H]-1_10	1	false	SAVI-Space-2024	rxn6031_0_a_kill_0	EN300-1655037	O=C(OC(C)(C)C)N1C(C(=O)OCC)CCC1C(=O)O	EN300-124584	ClCc1ccc(cc1)CO
FCc1ccc(cc1)COC(=O)C2N(C([O-])=O)C(C(=O)OCC)CC2	781	fCSFP4	weighted-fingerprint-similarity	0.769	0.403	rxn6031_0_a_kill_0____EN300-1655037____EN300-268404	CHEMBL525967	S(c1ccc(cc1)CS[C@@H]2N(C(=O)[C@@H](CS)C)[C@H](C([O-])=O)CC2)C	[#6](=[#8])-[#7]1-[#6@@H]-[#6]-[#6]-[#6@@H]-1_10	1	false	SAVI-Space-2024	rxn6031_0_a_kill_0	EN300-1655037	O=C(OC(C)(C)C)N1C(C(=O)OCC)CCC1C(=O)O	EN300-268404	FCc1ccc(cc1)CO
S(c1ccc(cc1)C)C(=O)C2N(C([O-])=O)C(C(=O)N)CC2	782	fCSFP4	weighted-fingerprint-similarity	0.769	0.403	rxn6038_0_a_kill_0____EN300-18298____EN300-51686866	CHEMBL525967	S(c1ccc(cc1)CS[C@@H]2N(C(=O)[C@@H](CS)C)[C@H](C([O-])=O)CC2)C	[#6](=[#8])-[#7]1-[#6@@H]-[#6]-[#6]-[#6@@H]-1_10	1	false	SAVI-Space-2024	rxn6038_0_a_kill_0	EN300-18298	Sc1ccc(cc1)C	EN300-51686866	O=C(OC(C)(C)C)N1C(C(=O)O)CCC1C(=O)N
S(c1ccc(cc1)C)C(=O)C2N(C([O-])=O)C(CC2)C	783	fCSFP4	weighted-fingerprint-similarity	0.769	0.403	rxn6038_0_a_kill_0____EN300-18298____EN300-1589557 EN300-1071291""	CHEMBL525967	S(c1ccc(cc1)CS[C@@H]2N(C(=O)[C@@H](CS)C)[C@H](C([O-])=O)CC2)C	[#6](=[#8])-[#7]1-[#6@@H]-[#6]-[#6]-[#6@@H]-1_10	1	false	SAVI-Space-2024	rxn6038_0_a_kill_0	EN300-18298	Sc1ccc(cc1)C	EN300-1589557 EN300-1071291""	O=C(OC(C)(C)C)N1C(C(=O)O)CCC1C
S(c1ccc(cc1)CNC(=O)C2N(C([O-])=O)C(C([O-])=O)CCC2)CC	784	fCSFP4	weighted-fingerprint-similarity	0.769	0.479	rxn6038_0_a_kill_0____EN300-372065____EN300-27101979	CHEMBL525967	S(c1ccc(cc1)CS[C@@H]2N(C(=O)[C@@H](CS)C)[C@H](C([O-])=O)CC2)C	[#6](=[#8])-[#7]1-[#6@@H]-[#6]-[#6]-[#6@@H]-1_10	1	false	SAVI-Space-2024	rxn6038_0_a_kill_0	EN300-372065	S(c1ccc(cc1)CN)CC	EN300-27101979	O=C(OC(C)(C)C)N1C(C(=O)OC)CCCC1C(=O)O
[O-]C(=O)N1C(C(=O)OCc2ccc(cc2)C)CCC1C(=O)OCC	785	fCSFP4	weighted-fingerprint-similarity	0.769	0.403	rxn6031_0_a_kill_0____EN300-1655037____EN300-49120	CHEMBL525967	S(c1ccc(cc1)CS[C@@H]2N(C(=O)[C@@H](CS)C)[C@H](C([O-])=O)CC2)C	[#6](=[#8])-[#7]1-[#6@@H]-[#6]-[#6]-[#6@@H]-1_10	1	false	SAVI-Space-2024	rxn6031_0_a_kill_0	EN300-1655037	O=C(OC(C)(C)C)N1C(C(=O)OCC)CCC1C(=O)O	EN300-49120	OCc1ccc(cc1)C
[O-]C(=O)N1C(C(=O)OCc2ccc(cc2)C[NH3+])CCC1C(=O)OCC	786	fCSFP4	weighted-fingerprint-similarity	0.769	0.403	rxn6031_0_a_kill_0____EN300-1655037____EN300-126834 EN300-262046""	CHEMBL525967	S(c1ccc(cc1)CS[C@@H]2N(C(=O)[C@@H](CS)C)[C@H](C([O-])=O)CC2)C	[#6](=[#8])-[#7]1-[#6@@H]-[#6]-[#6]-[#6@@H]-1_10	1	false	SAVI-Space-2024	rxn6031_0_a_kill_0	EN300-1655037	O=C(OC(C)(C)C)N1C(C(=O)OCC)CCC1C(=O)O	EN300-126834 EN300-262046""	OCc1ccc(cc1)CN
[O-]C(=O)N1C(C([O-])=O)CCC1C(=O)Oc2ccc(OCC)cc2	787	fCSFP4	weighted-fingerprint-similarity	0.769	0.403	rxn6038_0_a_kill_0____EN300-17907____EN300-1084730	CHEMBL525967	S(c1ccc(cc1)CS[C@@H]2N(C(=O)[C@@H](CS)C)[C@H](C([O-])=O)CC2)C	[#6](=[#8])-[#7]1-[#6@@H]-[#6]-[#6]-[#6@@H]-1_10	1	false	SAVI-Space-2024	rxn6038_0_a_kill_0	EN300-17907	O(c1ccc(O)cc1)CC	EN300-1084730	O=C(OC(C)(C)C)N1C(C(=O)OC(C)(C)C)CCC1C(=O)O
S(c1ccc(cc1)CNC(=O)CCC2N(C([O-])=O)C(C([O-])=O)CC2)CC	788	fCSFP4	weighted-fingerprint-similarity	0.769	0.439	rxn6038_0_a_kill_0____EN300-372065____EN300-36599840	CHEMBL525967	S(c1ccc(cc1)CS[C@@H]2N(C(=O)[C@@H](CS)C)[C@H](C([O-])=O)CC2)C	[#6](=[#8])-[#7]1-[#6@@H]-[#6]-[#6]-[#6@@H]-1_10	1	false	SAVI-Space-2024	rxn6038_0_a_kill_0	EN300-372065	S(c1ccc(cc1)CN)CC	EN300-36599840	O=C(OC(C)(C)C)N1C(C(=O)OC)CCC1CCC(=O)O
S(c1ccc(cc1)COC(=O)C2N(C([O-])=O)C(C#C)CC2)CC(C)C	789	fCSFP4	weighted-fingerprint-similarity	0.769	0.439	rxn6031_0_a_kill_0____EN300-7113986____EN300-6504339	CHEMBL525967	S(c1ccc(cc1)CS[C@@H]2N(C(=O)[C@@H](CS)C)[C@H](C([O-])=O)CC2)C	[#6](=[#8])-[#7]1-[#6@@H]-[#6]-[#6]-[#6@@H]-1_10	1	false	SAVI-Space-2024	rxn6031_0_a_kill_0	EN300-7113986	O=C(OC(C)(C)C)N1C(C#C)CCC1C(=O)O	EN300-6504339	S(c1ccc(cc1)CO)CC(C)C
S(c1ccc(cc1)COC(=O)C2N(C([O-])=O)C(C3CCC3)CC2)CC(C)C	790	fCSFP4	weighted-fingerprint-similarity	0.769	0.439	rxn6031_0_a_kill_0____EN300-46969870____EN300-6504339	CHEMBL525967	S(c1ccc(cc1)CS[C@@H]2N(C(=O)[C@@H](CS)C)[C@H](C([O-])=O)CC2)C	[#6](=[#8])-[#7]1-[#6@@H]-[#6]-[#6]-[#6@@H]-1_10	1	false	SAVI-Space-2024	rxn6031_0_a_kill_0	EN300-46969870	O=C(OC(C)(C)C)N1C(C(=O)O)CCC1C2CCC2	EN300-6504339	S(c1ccc(cc1)CO)CC(C)C
FC(F)(F)Cc1ccc(cc1)COC(=O)C2N(C([O-])=O)C(C([O-])=O)CC2	791	fCSFP4	weighted-fingerprint-similarity	0.769	0.415	rxn6031_0_a_kill_0____EN300-1084730____EN300-331906	CHEMBL525967	S(c1ccc(cc1)CS[C@@H]2N(C(=O)[C@@H](CS)C)[C@H](C([O-])=O)CC2)C	[#6](=[#8])-[#7]1-[#6@@H]-[#6]-[#6]-[#6@@H]-1_10	1	false	SAVI-Space-2024	rxn6031_0_a_kill_0	EN300-1084730	O=C(OC(C)(C)C)N1C(C(=O)OC(C)(C)C)CCC1C(=O)O	EN300-331906	FC(F)(F)Cc1ccc(cc1)CO
Fc1ccc(cc1)CCCCCNC(=O)C2N(C([O-])=O)C(C([O-])=O)CC2	792	fCSFP4	weighted-fingerprint-similarity	0.769	0.415	rxn6038_0_a_kill_0____EN300-154362____EN300-1084730	CHEMBL525967	S(c1ccc(cc1)CS[C@@H]2N(C(=O)[C@@H](CS)C)[C@H](C([O-])=O)CC2)C	[#6](=[#8])-[#7]1-[#6@@H]-[#6]-[#6]-[#6@@H]-1_10	1	false	SAVI-Space-2024	rxn6038_0_a_kill_0	EN300-154362	Fc1ccc(cc1)CCCCCN	EN300-1084730	O=C(OC(C)(C)C)N1C(C(=O)OC(C)(C)C)CCC1C(=O)O
S(C(=O)C1N(C([O-])=O)C(C(=O)N)CC1)Cc2ccc(cc2)C3CC3	793	fCSFP4	weighted-fingerprint-similarity	0.769	0.415	rxn6038_0_a_kill_0____EN300-1288280____EN300-51686866	CHEMBL525967	S(c1ccc(cc1)CS[C@@H]2N(C(=O)[C@@H](CS)C)[C@H](C([O-])=O)CC2)C	[#6](=[#8])-[#7]1-[#6@@H]-[#6]-[#6]-[#6@@H]-1_10	1	false	SAVI-Space-2024	rxn6038_0_a_kill_0	EN300-1288280	SCc1ccc(cc1)C2CC2	EN300-51686866	O=C(OC(C)(C)C)N1C(C(=O)O)CCC1C(=O)N
[O-]C(=O)N1C(C#Cc2ccc(cc2)CCO)CCC1C([O-])=O	794	fCSFP4	weighted-fingerprint-similarity	0.769	0.415	rxn2267_0_a_kill_0____EN300-7113986____EN300-98199	CHEMBL525967	S(c1ccc(cc1)CS[C@@H]2N(C(=O)[C@@H](CS)C)[C@H](C([O-])=O)CC2)C	[#6](=[#8])-[#7]1-[#6@@H]-[#6]-[#6]-[#6@@H]-1_10	1	false	SAVI-Space-2024	rxn2267_0_a_kill_0	EN300-7113986	O=C(OC(C)(C)C)N1C(C#C)CCC1C(=O)O	EN300-98199	Brc1ccc(cc1)CCO
[O-]C(=O)N1C(C([O-])=O)CCC1C(=O)N2CC[NH+](Cc3ccc(O)cc3)CC2	795	fCSFP4	weighted-fingerprint-similarity	0.769	0.415	rxn6038_0_a_kill_0____EN300-342575____EN300-1084730	CHEMBL525967	S(c1ccc(cc1)CS[C@@H]2N(C(=O)[C@@H](CS)C)[C@H](C([O-])=O)CC2)C	[#6](=[#8])-[#7]1-[#6@@H]-[#6]-[#6]-[#6@@H]-1_10	1	false	SAVI-Space-2024	rxn6038_0_a_kill_0	EN300-342575	O(c1ccc(cc1)CN2CCNCC2)Cc3ccccc3	EN300-1084730	O=C(OC(C)(C)C)N1C(C(=O)OC(C)(C)C)CCC1C(=O)O
[O-]C(=O)N1C(C([O-])=O)CCC1C(=O)NCCc2cc(ccc2)CC	796	fCSFP4	weighted-fingerprint-similarity	0.769	0.415	rxn6038_0_a_kill_0____EN300-7878833____EN300-1084730	CHEMBL525967	S(c1ccc(cc1)CS[C@@H]2N(C(=O)[C@@H](CS)C)[C@H](C([O-])=O)CC2)C	[#6](=[#8])-[#7]1-[#6@@H]-[#6]-[#6]-[#6@@H]-1_10	1	false	SAVI-Space-2024	rxn6038_0_a_kill_0	EN300-7878833	NCCc1cc(ccc1)CC	EN300-1084730	O=C(OC(C)(C)C)N1C(C(=O)OC(C)(C)C)CCC1C(=O)O
[O-]C(=O)N1C(C([O-])=O)CCC1C(=O)NCCc2ccc(c3ccccc3)cc2	797	fCSFP4	weighted-fingerprint-similarity	0.769	0.415	rxn6038_0_a_kill_0____EN300-148680 EN300-110487"____EN300-1084730"	CHEMBL525967	S(c1ccc(cc1)CS[C@@H]2N(C(=O)[C@@H](CS)C)[C@H](C([O-])=O)CC2)C	[#6](=[#8])-[#7]1-[#6@@H]-[#6]-[#6]-[#6@@H]-1_10	1	false	SAVI-Space-2024	rxn6038_0_a_kill_0	EN300-148680 EN300-110487""	NCCc1ccc(c2ccccc2)cc1	EN300-1084730	O=C(OC(C)(C)C)N1C(C(=O)OC(C)(C)C)CCC1C(=O)O
[O-]C(=O)N1C(C([O-])=O)CCC1C(=O)NCCc2ccc(cc2)C3CC3	798	fCSFP4	weighted-fingerprint-similarity	0.769	0.415	rxn6038_0_a_kill_0____EN300-6746634____EN300-1084730	CHEMBL525967	S(c1ccc(cc1)CS[C@@H]2N(C(=O)[C@@H](CS)C)[C@H](C([O-])=O)CC2)C	[#6](=[#8])-[#7]1-[#6@@H]-[#6]-[#6]-[#6@@H]-1_10	1	false	SAVI-Space-2024	rxn6038_0_a_kill_0	EN300-6746634	NCCc1ccc(cc1)C2CC2	EN300-1084730	O=C(OC(C)(C)C)N1C(C(=O)OC(C)(C)C)CCC1C(=O)O
[O-]C(=O)N1C(C([O-])=O)CCC1C(=O)NCc2ccc(c3ccncc3)cc2	799	fCSFP4	weighted-fingerprint-similarity	0.769	0.415	rxn6038_0_a_kill_0____EN300-83155____EN300-1084730	CHEMBL525967	S(c1ccc(cc1)CS[C@@H]2N(C(=O)[C@@H](CS)C)[C@H](C([O-])=O)CC2)C	[#6](=[#8])-[#7]1-[#6@@H]-[#6]-[#6]-[#6@@H]-1_10	1	false	SAVI-Space-2024	rxn6038_0_a_kill_0	EN300-83155	n1ccc(c2ccc(cc2)CN)cc1	EN300-1084730	O=C(OC(C)(C)C)N1C(C(=O)OC(C)(C)C)CCC1C(=O)O
[O-]C(=O)N1C(C([O-])=O)CCC1C(=O)NCc2ccc(cc2)C3CCC3	800	fCSFP4	weighted-fingerprint-similarity	0.769	0.415	rxn6038_0_a_kill_0____EN300-178868____EN300-1084730	CHEMBL525967	S(c1ccc(cc1)CS[C@@H]2N(C(=O)[C@@H](CS)C)[C@H](C([O-])=O)CC2)C	[#6](=[#8])-[#7]1-[#6@@H]-[#6]-[#6]-[#6@@H]-1_10	1	false	SAVI-Space-2024	rxn6038_0_a_kill_0	EN300-178868	NCc1ccc(cc1)C2CCC2	EN300-1084730	O=C(OC(C)(C)C)N1C(C(=O)OC(C)(C)C)CCC1C(=O)O
[O-]C(=O)N1C(C([O-])=O)CCC1C(=O)NCc2ccc(cc2)CC(=O)N	801	fCSFP4	weighted-fingerprint-similarity	0.769	0.415	rxn6038_0_a_kill_0____EN300-194193____EN300-1084730	CHEMBL525967	S(c1ccc(cc1)CS[C@@H]2N(C(=O)[C@@H](CS)C)[C@H](C([O-])=O)CC2)C	[#6](=[#8])-[#7]1-[#6@@H]-[#6]-[#6]-[#6@@H]-1_10	1	false	SAVI-Space-2024	rxn6038_0_a_kill_0	EN300-194193	O=C(N)Cc1ccc(cc1)CN	EN300-1084730	O=C(OC(C)(C)C)N1C(C(=O)OC(C)(C)C)CCC1C(=O)O
[O-]C(=O)N1C(C([O-])=O)CCC1C(=O)OCCCCc2ccc(N)cc2	802	fCSFP4	weighted-fingerprint-similarity	0.769	0.415	rxn6031_0_a_kill_0____EN300-1084730____EN300-192379	CHEMBL525967	S(c1ccc(cc1)CS[C@@H]2N(C(=O)[C@@H](CS)C)[C@H](C([O-])=O)CC2)C	[#6](=[#8])-[#7]1-[#6@@H]-[#6]-[#6]-[#6@@H]-1_10	1	false	SAVI-Space-2024	rxn6031_0_a_kill_0	EN300-1084730	O=C(OC(C)(C)C)N1C(C(=O)OC(C)(C)C)CCC1C(=O)O	EN300-192379	OCCCCc1ccc(N)cc1
[O-]C(=O)N1C(C([O-])=O)CCC1C(=O)OCc2ccc(OC3CC3)cc2	803	fCSFP4	weighted-fingerprint-similarity	0.769	0.415	rxn6038_0_a_kill_0____EN300-5060346____EN300-1084730	CHEMBL525967	S(c1ccc(cc1)CS[C@@H]2N(C(=O)[C@@H](CS)C)[C@H](C([O-])=O)CC2)C	[#6](=[#8])-[#7]1-[#6@@H]-[#6]-[#6]-[#6@@H]-1_10	1	false	SAVI-Space-2024	rxn6038_0_a_kill_0	EN300-5060346	O(c1ccc(cc1)CO)C2CC2	EN300-1084730	O=C(OC(C)(C)C)N1C(C(=O)OC(C)(C)C)CCC1C(=O)O
[O-]C(=O)N1C(C([O-])=O)CCC1C(=O)OCc2ccc(cc2)CCC#C	804	fCSFP4	weighted-fingerprint-similarity	0.769	0.415	rxn6031_0_a_kill_0____EN300-1084730____EN300-177072	CHEMBL525967	S(c1ccc(cc1)CS[C@@H]2N(C(=O)[C@@H](CS)C)[C@H](C([O-])=O)CC2)C	[#6](=[#8])-[#7]1-[#6@@H]-[#6]-[#6]-[#6@@H]-1_10	1	false	SAVI-Space-2024	rxn6031_0_a_kill_0	EN300-1084730	O=C(OC(C)(C)C)N1C(C(=O)OC(C)(C)C)CCC1C(=O)O	EN300-177072	OCc1ccc(cc1)CCC#C
[O-]C(=O)N1C(C([O-])=O)CCC1C(=O)Oc2ccc(cc2)CC3CCC3	805	fCSFP4	weighted-fingerprint-similarity	0.769	0.415	rxn6038_0_a_kill_0____EN300-4421828____EN300-1084730	CHEMBL525967	S(c1ccc(cc1)CS[C@@H]2N(C(=O)[C@@H](CS)C)[C@H](C([O-])=O)CC2)C	[#6](=[#8])-[#7]1-[#6@@H]-[#6]-[#6]-[#6@@H]-1_10	1	false	SAVI-Space-2024	rxn6038_0_a_kill_0	EN300-4421828	Oc1ccc(cc1)CC2CCC2	EN300-1084730	O=C(OC(C)(C)C)N1C(C(=O)OC(C)(C)C)CCC1C(=O)O
[O-]C(=O)N1C(C([O-])=O)CCC1C(=O)Oc2ccc(cc2)CC3N=N3	806	fCSFP4	weighted-fingerprint-similarity	0.769	0.415	rxn6038_0_a_kill_0____EN300-27692124____EN300-1084730	CHEMBL525967	S(c1ccc(cc1)CS[C@@H]2N(C(=O)[C@@H](CS)C)[C@H](C([O-])=O)CC2)C	[#6](=[#8])-[#7]1-[#6@@H]-[#6]-[#6]-[#6@@H]-1_10	1	false	SAVI-Space-2024	rxn6038_0_a_kill_0	EN300-27692124	Oc1ccc(cc1)CC2N=N2	EN300-1084730	O=C(OC(C)(C)C)N1C(C(=O)OC(C)(C)C)CCC1C(=O)O
S(C(=O)C1N(C([O-])=O)C(C(=O)N)CC1)Cc2ccc(OC(C)C)cc2	807	fCSFP4	weighted-fingerprint-similarity	0.769	0.425	rxn6038_0_a_kill_0____EN300-1288502____EN300-51686866	CHEMBL525967	S(c1ccc(cc1)CS[C@@H]2N(C(=O)[C@@H](CS)C)[C@H](C([O-])=O)CC2)C	[#6](=[#8])-[#7]1-[#6@@H]-[#6]-[#6]-[#6@@H]-1_10	1	false	SAVI-Space-2024	rxn6038_0_a_kill_0	EN300-1288502	SCc1ccc(OC(C)C)cc1	EN300-51686866	O=C(OC(C)(C)C)N1C(C(=O)O)CCC1C(=O)N
S(C(=O)C1N(C([O-])=O)C(C(C)C)CC1)Cc2ccc(cc2)C(C)C	808	fCSFP4	weighted-fingerprint-similarity	0.769	0.425	rxn6038_0_a_kill_0____EN300-64452____EN300-43351151	CHEMBL525967	S(c1ccc(cc1)CS[C@@H]2N(C(=O)[C@@H](CS)C)[C@H](C([O-])=O)CC2)C	[#6](=[#8])-[#7]1-[#6@@H]-[#6]-[#6]-[#6@@H]-1_10	1	false	SAVI-Space-2024	rxn6038_0_a_kill_0	EN300-64452	SCc1ccc(cc1)C(C)C	EN300-43351151	O=C(OC(C)(C)C)N1C(C(=O)O)CCC1C(C)C
S(C(=O)C1N(C([O-])=O)C(C([O-])=O)CC1)Cc2cc([N+]([O-])=O)ccc2	809	fCSFP4	weighted-fingerprint-similarity	0.769	0.425	rxn6038_0_a_kill_0____EN300-1085536____EN300-1084730	CHEMBL525967	S(c1ccc(cc1)CS[C@@H]2N(C(=O)[C@@H](CS)C)[C@H](C([O-])=O)CC2)C	[#6](=[#8])-[#7]1-[#6@@H]-[#6]-[#6]-[#6@@H]-1_10	1	false	SAVI-Space-2024	rxn6038_0_a_kill_0	EN300-1085536	SCc1cc([N+](=O)O)ccc1	EN300-1084730	O=C(OC(C)(C)C)N1C(C(=O)OC(C)(C)C)CCC1C(=O)O
S(C(=O)C1N(C([O-])=O)C(C2CC2)CC1)Cc3ccc(cc3)C(C)C	810	fCSFP4	weighted-fingerprint-similarity	0.769	0.425	rxn6038_0_a_kill_0____EN300-64452____EN300-262307	CHEMBL525967	S(c1ccc(cc1)CS[C@@H]2N(C(=O)[C@@H](CS)C)[C@H](C([O-])=O)CC2)C	[#6](=[#8])-[#7]1-[#6@@H]-[#6]-[#6]-[#6@@H]-1_10	1	false	SAVI-Space-2024	rxn6038_0_a_kill_0	EN300-64452	SCc1ccc(cc1)C(C)C	EN300-262307	O=C(OC(C)(C)C)N1C(C(=O)O)CCC1C2CC2
S(C(=O)C1N(C([O-])=O)C(CC1)C)Cc2ccc(OC(C)C)cc2	811	fCSFP4	weighted-fingerprint-similarity	0.769	0.425	rxn6038_0_a_kill_0____EN300-1288502____EN300-1589557 EN300-1071291""	CHEMBL525967	S(c1ccc(cc1)CS[C@@H]2N(C(=O)[C@@H](CS)C)[C@H](C([O-])=O)CC2)C	[#6](=[#8])-[#7]1-[#6@@H]-[#6]-[#6]-[#6@@H]-1_10	1	false	SAVI-Space-2024	rxn6038_0_a_kill_0	EN300-1288502	SCc1ccc(OC(C)C)cc1	EN300-1589557 EN300-1071291""	O=C(OC(C)(C)C)N1C(C(=O)O)CCC1C
S(CC1=CSC=C1)CCNC(=O)C2N(C([O-])=O)C(C([O-])=O)CC2	812	fCSFP4	weighted-fingerprint-similarity	0.769	0.425	rxn6038_0_a_kill_0____EN300-55842 EN300-14942"____EN300-1084730"	CHEMBL525967	S(c1ccc(cc1)CS[C@@H]2N(C(=O)[C@@H](CS)C)[C@H](C([O-])=O)CC2)C	[#6](=[#8])-[#7]1-[#6@@H]-[#6]-[#6]-[#6@@H]-1_10	1	false	SAVI-Space-2024	rxn6038_0_a_kill_0	EN300-55842 EN300-14942""	S(CC1=CSC=C1)CCN	EN300-1084730	O=C(OC(C)(C)C)N1C(C(=O)OC(C)(C)C)CCC1C(=O)O
S(c1ccc(NC(=O)C2N(C([O-])=O)C(C([O-])=O)CC2)cc1)CCCOC	813	fCSFP4	weighted-fingerprint-similarity	0.769	0.425	rxn6038_0_a_kill_0____EN300-75882____EN300-1084730	CHEMBL525967	S(c1ccc(cc1)CS[C@@H]2N(C(=O)[C@@H](CS)C)[C@H](C([O-])=O)CC2)C	[#6](=[#8])-[#7]1-[#6@@H]-[#6]-[#6]-[#6@@H]-1_10	1	false	SAVI-Space-2024	rxn6038_0_a_kill_0	EN300-75882	S(c1ccc(N)cc1)CCCOC	EN300-1084730	O=C(OC(C)(C)C)N1C(C(=O)OC(C)(C)C)CCC1C(=O)O
S(c1ccc(NC(=O)C2N(C([O-])=O)C(C([O-])=O)CC2)cc1)CC[NH+](C)C	814	fCSFP4	weighted-fingerprint-similarity	0.769	0.425	rxn6038_0_a_kill_0____EN300-76117____EN300-1084730	CHEMBL525967	S(c1ccc(cc1)CS[C@@H]2N(C(=O)[C@@H](CS)C)[C@H](C([O-])=O)CC2)C	[#6](=[#8])-[#7]1-[#6@@H]-[#6]-[#6]-[#6@@H]-1_10	1	false	SAVI-Space-2024	rxn6038_0_a_kill_0	EN300-76117	S(c1ccc(N)cc1)CCN(C)C	EN300-1084730	O=C(OC(C)(C)C)N1C(C(=O)OC(C)(C)C)CCC1C(=O)O
S(c1ccc(NC(=O)C2N(C([O-])=O)C3CCC(C2)C3)cc1)Cc4ccccc4	815	fCSFP4	weighted-fingerprint-similarity	0.769	0.425	rxn6038_0_a_kill_0____EN300-9123949____EN300-45273353	CHEMBL525967	S(c1ccc(cc1)CS[C@@H]2N(C(=O)[C@@H](CS)C)[C@H](C([O-])=O)CC2)C	[#6](=[#8])-[#7]1-[#6@@H]-[#6]-[#6]-[#6@@H]-1_10	1	false	SAVI-Space-2024	rxn6038_0_a_kill_0	EN300-9123949	S(c1ccc(N)cc1)Cc2ccccc2	EN300-45273353	O=C(OC(C)(C)C)N1C(C(=O)O)CC2CCC1C2
S(c1ccc(cc1)COC(=O)C2N(C([O-])=O)C(C(=O)N)CC2)CCC	816	fCSFP4	weighted-fingerprint-similarity	0.769	0.425	rxn6031_0_a_kill_0____EN300-51686866____EN300-136810	CHEMBL525967	S(c1ccc(cc1)CS[C@@H]2N(C(=O)[C@@H](CS)C)[C@H](C([O-])=O)CC2)C	[#6](=[#8])-[#7]1-[#6@@H]-[#6]-[#6]-[#6@@H]-1_10	1	false	SAVI-Space-2024	rxn6031_0_a_kill_0	EN300-51686866	O=C(OC(C)(C)C)N1C(C(=O)O)CCC1C(=O)N	EN300-136810	S(c1ccc(cc1)CO)CCC
S(c1ccc(cc1)COC(=O)C2N(C([O-])=O)C(CC2)C)CCC	817	fCSFP4	weighted-fingerprint-similarity	0.769	0.425	rxn6031_0_a_kill_0____EN300-1589557 EN300-1071291"____EN300-136810"	CHEMBL525967	S(c1ccc(cc1)CS[C@@H]2N(C(=O)[C@@H](CS)C)[C@H](C([O-])=O)CC2)C	[#6](=[#8])-[#7]1-[#6@@H]-[#6]-[#6]-[#6@@H]-1_10	1	false	SAVI-Space-2024	rxn6031_0_a_kill_0	EN300-1589557 EN300-1071291""	O=C(OC(C)(C)C)N1C(C(=O)O)CCC1C	EN300-136810	S(c1ccc(cc1)CO)CCC
S(c1ccc(cc1)COC(=O)C2N(C([O-])=O)C3CCC(C2)C3)C(C)C	818	fCSFP4	weighted-fingerprint-similarity	0.769	0.425	rxn6031_0_a_kill_0____EN300-45273353____EN300-136652	CHEMBL525967	S(c1ccc(cc1)CS[C@@H]2N(C(=O)[C@@H](CS)C)[C@H](C([O-])=O)CC2)C	[#6](=[#8])-[#7]1-[#6@@H]-[#6]-[#6]-[#6@@H]-1_10	1	false	SAVI-Space-2024	rxn6031_0_a_kill_0	EN300-45273353	O=C(OC(C)(C)C)N1C(C(=O)O)CC2CCC1C2	EN300-136652	S(c1ccc(cc1)CO)C(C)C
[O-]C(=O)N1C(C([O-])=O)CCC1C(=O)N(Cc2ccc(cc2)C(C)C)C	819	fCSFP4	weighted-fingerprint-similarity	0.769	0.425	rxn6038_0_a_kill_0____EN300-30154 EN300-07278"____EN300-1084730"	CHEMBL525967	S(c1ccc(cc1)CS[C@@H]2N(C(=O)[C@@H](CS)C)[C@H](C([O-])=O)CC2)C	[#6](=[#8])-[#7]1-[#6@@H]-[#6]-[#6]-[#6@@H]-1_10	1	false	SAVI-Space-2024	rxn6038_0_a_kill_0	EN300-30154 EN300-07278""	N(Cc1ccc(cc1)C(C)C)C	EN300-1084730	O=C(OC(C)(C)C)N1C(C(=O)OC(C)(C)C)CCC1C(=O)O
[O-]C(=O)N1C(C([O-])=O)CCC1C(=O)NCCc2ccc(OC(C)C)cc2	820	fCSFP4	weighted-fingerprint-similarity	0.769	0.425	rxn6038_0_a_kill_0____EN300-268151 EN300-36884"____EN300-1084730"	CHEMBL525967	S(c1ccc(cc1)CS[C@@H]2N(C(=O)[C@@H](CS)C)[C@H](C([O-])=O)CC2)C	[#6](=[#8])-[#7]1-[#6@@H]-[#6]-[#6]-[#6@@H]-1_10	1	false	SAVI-Space-2024	rxn6038_0_a_kill_0	EN300-268151 EN300-36884""	O(c1ccc(cc1)CCN)C(C)C	EN300-1084730	O=C(OC(C)(C)C)N1C(C(=O)OC(C)(C)C)CCC1C(=O)O
[O-]C(=O)N1C(C([O-])=O)CCC1C(=O)OC(c2ccc(cc2)CCC)C	821	fCSFP4	weighted-fingerprint-similarity	0.769	0.425	rxn6031_0_a_kill_0____EN300-1084730____EN300-295529	CHEMBL525967	S(c1ccc(cc1)CS[C@@H]2N(C(=O)[C@@H](CS)C)[C@H](C([O-])=O)CC2)C	[#6](=[#8])-[#7]1-[#6@@H]-[#6]-[#6]-[#6@@H]-1_10	1	false	SAVI-Space-2024	rxn6031_0_a_kill_0	EN300-1084730	O=C(OC(C)(C)C)N1C(C(=O)OC(C)(C)C)CCC1C(=O)O	EN300-295529	OC(c1ccc(cc1)CCC)C
[O-]C(=O)N1C(C([O-])=O)CCC1C(=O)OCc2ccc(OC(CC)CC)cc2	822	fCSFP4	weighted-fingerprint-similarity	0.769	0.425	rxn6038_0_a_kill_0____EN300-249262____EN300-1084730	CHEMBL525967	S(c1ccc(cc1)CS[C@@H]2N(C(=O)[C@@H](CS)C)[C@H](C([O-])=O)CC2)C	[#6](=[#8])-[#7]1-[#6@@H]-[#6]-[#6]-[#6@@H]-1_10	1	false	SAVI-Space-2024	rxn6038_0_a_kill_0	EN300-249262	O(c1ccc(cc1)CO)C(CC)CC	EN300-1084730	O=C(OC(C)(C)C)N1C(C(=O)OC(C)(C)C)CCC1C(=O)O
S(c1c(NC(=O)C2N(C([O-])=O)C(C([O-])=O)CC2)cccc1)Cc3ccccc3	823	fCSFP4	weighted-fingerprint-similarity	0.769	0.435	rxn6038_0_a_kill_0____EN300-13179____EN300-1084730	CHEMBL525967	S(c1ccc(cc1)CS[C@@H]2N(C(=O)[C@@H](CS)C)[C@H](C([O-])=O)CC2)C	[#6](=[#8])-[#7]1-[#6@@H]-[#6]-[#6]-[#6@@H]-1_10	1	false	SAVI-Space-2024	rxn6038_0_a_kill_0	EN300-13179	S(c1c(N)cccc1)Cc2ccccc2	EN300-1084730	O=C(OC(C)(C)C)N1C(C(=O)OC(C)(C)C)CCC1C(=O)O
S(c1c(cccc1)COC(=O)C2N(C([O-])=O)C(C([O-])=O)CC2)Cc3ccccc3	824	fCSFP4	weighted-fingerprint-similarity	0.769	0.435	rxn6031_0_a_kill_0____EN300-1084730____EN300-126963	CHEMBL525967	S(c1ccc(cc1)CS[C@@H]2N(C(=O)[C@@H](CS)C)[C@H](C([O-])=O)CC2)C	[#6](=[#8])-[#7]1-[#6@@H]-[#6]-[#6]-[#6@@H]-1_10	1	false	SAVI-Space-2024	rxn6031_0_a_kill_0	EN300-1084730	O=C(OC(C)(C)C)N1C(C(=O)OC(C)(C)C)CCC1C(=O)O	EN300-126963	S(c1c(cccc1)CO)Cc2ccccc2
S(c1ccccc1)CC(N(C(=O)C2N(C([O-])=O)C(C([O-])=O)CC2)C)C	825	fCSFP4	weighted-fingerprint-similarity	0.769	0.435	rxn6038_0_a_kill_0____EN300-253222 EN300-262698"____EN300-1084730"	CHEMBL525967	S(c1ccc(cc1)CS[C@@H]2N(C(=O)[C@@H](CS)C)[C@H](C([O-])=O)CC2)C	[#6](=[#8])-[#7]1-[#6@@H]-[#6]-[#6]-[#6@@H]-1_10	1	false	SAVI-Space-2024	rxn6038_0_a_kill_0	EN300-253222 EN300-262698""	S(c1ccccc1)CC(NC)C	EN300-1084730	O=C(OC(C)(C)C)N1C(C(=O)OC(C)(C)C)CCC1C(=O)O
[O-]C(=O)N1C(c2ccc(OC)cc2)CCC1C([O-])=O	826	fCSFP4	weighted-fingerprint-similarity	0.769	0.398	rxn6038_0_a_kill_0____EN300-19483____EN300-181847	CHEMBL525967	S(c1ccc(cc1)CS[C@@H]2N(C(=O)[C@@H](CS)C)[C@H](C([O-])=O)CC2)C	[#6](=[#8])-[#7]1-[#6@@H]-[#6]-[#6]-[#6@@H]-1_10	1	false	SAVI-Space-2024	rxn6038_0_a_kill_0	EN300-19483	OCC=C	EN300-181847	O=C(OC(C)(C)C)N1C(c2ccc(OC)cc2)CCC1C(=O)O
S(C(=O)C1N(C([O-])=O)C(C2CC2)CC1)Cc3ccccc3	827	fCSFP4	weighted-fingerprint-similarity	0.768	0.410	rxn6038_0_a_kill_0____EN300-16494____EN300-262307	CHEMBL525967	S(c1ccc(cc1)CS[C@@H]2N(C(=O)[C@@H](CS)C)[C@H](C([O-])=O)CC2)C	[#6](=[#8])-[#7]1-[#6@@H]-[#6]-[#6]-[#6@@H]-1_10	1	false	SAVI-Space-2024	rxn6038_0_a_kill_0	EN300-16494	SCc1ccccc1	EN300-262307	O=C(OC(C)(C)C)N1C(C(=O)O)CCC1C2CC2
S(C(=O)C1N(C([O-])=O)C(Cc2ccccc2)CC1)Cc3ccccc3	828	fCSFP4	weighted-fingerprint-similarity	0.768	0.410	rxn6038_0_a_kill_0____EN300-16494____EN300-22874226	CHEMBL525967	S(c1ccc(cc1)CS[C@@H]2N(C(=O)[C@@H](CS)C)[C@H](C([O-])=O)CC2)C	[#6](=[#8])-[#7]1-[#6@@H]-[#6]-[#6]-[#6@@H]-1_10	1	false	SAVI-Space-2024	rxn6038_0_a_kill_0	EN300-16494	SCc1ccccc1	EN300-22874226	O=C(OC(C)(C)C)N1C(C(=O)O)CCC1Cc2ccccc2
S(c1cc(NC(=O)C2N(C([O-])=O)C(C([O-])=O)CC2)ccc1)c3ccccc3	829	fCSFP4	weighted-fingerprint-similarity	0.768	0.410	rxn6038_0_a_kill_0____EN300-304690 EN300-72567"____EN300-1084730"	CHEMBL525967	S(c1ccc(cc1)CS[C@@H]2N(C(=O)[C@@H](CS)C)[C@H](C([O-])=O)CC2)C	[#6](=[#8])-[#7]1-[#6@@H]-[#6]-[#6]-[#6@@H]-1_10	1	false	SAVI-Space-2024	rxn6038_0_a_kill_0	EN300-304690 EN300-72567""	S(c1cc(N)ccc1)c2ccccc2	EN300-1084730	O=C(OC(C)(C)C)N1C(C(=O)OC(C)(C)C)CCC1C(=O)O
S(c1cc(ccc1)C2CC2)C(=O)C3N(C([O-])=O)C(C([O-])=O)CC3	830	fCSFP4	weighted-fingerprint-similarity	0.768	0.410	rxn6038_0_a_kill_0____EN300-1736401____EN300-1084730	CHEMBL525967	S(c1ccc(cc1)CS[C@@H]2N(C(=O)[C@@H](CS)C)[C@H](C([O-])=O)CC2)C	[#6](=[#8])-[#7]1-[#6@@H]-[#6]-[#6]-[#6@@H]-1_10	1	false	SAVI-Space-2024	rxn6038_0_a_kill_0	EN300-1736401	Sc1cc(ccc1)C2CC2	EN300-1084730	O=C(OC(C)(C)C)N1C(C(=O)OC(C)(C)C)CCC1C(=O)O
S(c1cc(ccc1)C=O)C(=O)C2N(C([O-])=O)C(C([O-])=O)CC2	831	fCSFP4	weighted-fingerprint-similarity	0.768	0.410	rxn6038_0_a_kill_0____EN300-61669____EN300-1084730	CHEMBL525967	S(c1ccc(cc1)CS[C@@H]2N(C(=O)[C@@H](CS)C)[C@H](C([O-])=O)CC2)C	[#6](=[#8])-[#7]1-[#6@@H]-[#6]-[#6]-[#6@@H]-1_10	1	false	SAVI-Space-2024	rxn6038_0_a_kill_0	EN300-61669	Sc1cc(ccc1)C=O	EN300-1084730	O=C(OC(C)(C)C)N1C(C(=O)OC(C)(C)C)CCC1C(=O)O
S(c1ccc(cc1)CCNC(=O)C2CC3N(C([O-])=O)C(CC3)C2)C	832	fCSFP4	weighted-fingerprint-similarity	0.768	0.410	rxn6038_0_a_kill_0____EN300-196408____EN300-309192	CHEMBL525967	S(c1ccc(cc1)CS[C@@H]2N(C(=O)[C@@H](CS)C)[C@H](C([O-])=O)CC2)C	[#6](=[#8])-[#7]1-[#6@@H]-[#6]-[#6]-[#6@@H]-1_10	1	false	SAVI-Space-2024	rxn6038_0_a_kill_0	EN300-196408	S(c1ccc(cc1)CCN)C	EN300-309192	O=C(OC(C)(C)C)N1C2CCC1CC(C(=O)O)C2
S(c1ccc(cc1)CCOC(=O)C2CC3N(C([O-])=O)C(CC3)C2)C	833	fCSFP4	weighted-fingerprint-similarity	0.768	0.410	rxn6031_0_a_kill_0____EN300-309192____EN300-1250420	CHEMBL525967	S(c1ccc(cc1)CS[C@@H]2N(C(=O)[C@@H](CS)C)[C@H](C([O-])=O)CC2)C	[#6](=[#8])-[#7]1-[#6@@H]-[#6]-[#6]-[#6@@H]-1_10	1	false	SAVI-Space-2024	rxn6031_0_a_kill_0	EN300-309192	O=C(OC(C)(C)C)N1C2CCC1CC(C(=O)O)C2	EN300-1250420	S(c1ccc(cc1)CCO)C
S1C=C(C=C1)CNC(=O)C2N(C([O-])=O)C(C([O-])=O)CC2	834	fCSFP4	weighted-fingerprint-similarity	0.768	0.410	rxn6038_0_a_kill_0____EN300-110525 EN300-30647"____EN300-1084730"	CHEMBL525967	S(c1ccc(cc1)CS[C@@H]2N(C(=O)[C@@H](CS)C)[C@H](C([O-])=O)CC2)C	[#6](=[#8])-[#7]1-[#6@@H]-[#6]-[#6]-[#6@@H]-1_10	1	false	SAVI-Space-2024	rxn6038_0_a_kill_0	EN300-110525 EN300-30647""	S1C=C(C=C1)CN	EN300-1084730	O=C(OC(C)(C)C)N1C(C(=O)OC(C)(C)C)CCC1C(=O)O
S1C=C(C=C1)COC(=O)C2N(C([O-])=O)C(C([O-])=O)CC2	835	fCSFP4	weighted-fingerprint-similarity	0.768	0.410	rxn6038_0_a_kill_0____EN300-90173____EN300-1084730	CHEMBL525967	S(c1ccc(cc1)CS[C@@H]2N(C(=O)[C@@H](CS)C)[C@H](C([O-])=O)CC2)C	[#6](=[#8])-[#7]1-[#6@@H]-[#6]-[#6]-[#6@@H]-1_10	1	false	SAVI-Space-2024	rxn6038_0_a_kill_0	EN300-90173	S1C=C(C=C1)CO	EN300-1084730	O=C(OC(C)(C)C)N1C(C(=O)OC(C)(C)C)CCC1C(=O)O
[O-]C(=O)N1C(C([O-])=O)CCC1C(=O)NCC2=CNC=C2	836	fCSFP4	weighted-fingerprint-similarity	0.768	0.410	rxn6038_0_a_kill_0____EN300-176886____EN300-1084730	CHEMBL525967	S(c1ccc(cc1)CS[C@@H]2N(C(=O)[C@@H](CS)C)[C@H](C([O-])=O)CC2)C	[#6](=[#8])-[#7]1-[#6@@H]-[#6]-[#6]-[#6@@H]-1_10	1	false	SAVI-Space-2024	rxn6038_0_a_kill_0	EN300-176886	N1C=C(C=C1)CN	EN300-1084730	O=C(OC(C)(C)C)N1C(C(=O)OC(C)(C)C)CCC1C(=O)O
[O-]C(=O)N1C(C([O-])=O)CCC1C(=O)NCC2=COC=C2	837	fCSFP4	weighted-fingerprint-similarity	0.768	0.410	rxn6038_0_a_kill_0____EN300-53867 EN300-39800"____EN300-1084730"	CHEMBL525967	S(c1ccc(cc1)CS[C@@H]2N(C(=O)[C@@H](CS)C)[C@H](C([O-])=O)CC2)C	[#6](=[#8])-[#7]1-[#6@@H]-[#6]-[#6]-[#6@@H]-1_10	1	false	SAVI-Space-2024	rxn6038_0_a_kill_0	EN300-53867 EN300-39800""	O1C=C(C=C1)CN	EN300-1084730	O=C(OC(C)(C)C)N1C(C(=O)OC(C)(C)C)CCC1C(=O)O
[O-]C(=O)N1C(C([O-])=O)CCC1C(=O)NCc2cc(O)ccc2	838	fCSFP4	weighted-fingerprint-similarity	0.768	0.410	rxn6038_0_a_kill_0____EN300-365877____EN300-1084730	CHEMBL525967	S(c1ccc(cc1)CS[C@@H]2N(C(=O)[C@@H](CS)C)[C@H](C([O-])=O)CC2)C	[#6](=[#8])-[#7]1-[#6@@H]-[#6]-[#6]-[#6@@H]-1_10	1	false	SAVI-Space-2024	rxn6038_0_a_kill_0	EN300-365877	O(c1cc(ccc1)CN)C(C)(C)C	EN300-1084730	O=C(OC(C)(C)C)N1C(C(=O)OC(C)(C)C)CCC1C(=O)O
[O-]C(=O)N1C(C([O-])=O)CCC1C(=O)Nc2cc(ccc2)CO	839	fCSFP4	weighted-fingerprint-similarity	0.768	0.410	rxn6038_0_a_kill_0____EN300-205878____EN300-1084730	CHEMBL525967	S(c1ccc(cc1)CS[C@@H]2N(C(=O)[C@@H](CS)C)[C@H](C([O-])=O)CC2)C	[#6](=[#8])-[#7]1-[#6@@H]-[#6]-[#6]-[#6@@H]-1_10	1	false	SAVI-Space-2024	rxn6038_0_a_kill_0	EN300-205878	O(C(C)(C)C)Cc1cc(N)ccc1	EN300-1084730	O=C(OC(C)(C)C)N1C(C(=O)OC(C)(C)C)CCC1C(=O)O
[O-]C(=O)N1C(C([O-])=O)CCC1C(=O)OCC2=COC=C2	840	fCSFP4	weighted-fingerprint-similarity	0.768	0.410	rxn6038_0_a_kill_0____EN300-50082____EN300-1084730	CHEMBL525967	S(c1ccc(cc1)CS[C@@H]2N(C(=O)[C@@H](CS)C)[C@H](C([O-])=O)CC2)C	[#6](=[#8])-[#7]1-[#6@@H]-[#6]-[#6]-[#6@@H]-1_10	1	false	SAVI-Space-2024	rxn6038_0_a_kill_0	EN300-50082	O1C=C(C=C1)CO	EN300-1084730	O=C(OC(C)(C)C)N1C(C(=O)OC(C)(C)C)CCC1C(=O)O
[O-]C(=O)N1C(C([O-])=O)CCC1C(=O)OCCCOCCc2ccccc2	841	fCSFP4	weighted-fingerprint-similarity	0.768	0.410	rxn6038_0_a_kill_0____EN300-43880____EN300-1084730	CHEMBL525967	S(c1ccc(cc1)CS[C@@H]2N(C(=O)[C@@H](CS)C)[C@H](C([O-])=O)CC2)C	[#6](=[#8])-[#7]1-[#6@@H]-[#6]-[#6]-[#6@@H]-1_10	1	false	SAVI-Space-2024	rxn6038_0_a_kill_0	EN300-43880	O(CCc1ccccc1)CCCO	EN300-1084730	O=C(OC(C)(C)C)N1C(C(=O)OC(C)(C)C)CCC1C(=O)O
[O-]C(=O)N1C(C([O-])=O)CCC1C(=O)OCc2cc(O)ccc2	842	fCSFP4	weighted-fingerprint-similarity	0.768	0.410	rxn6038_0_a_kill_0____EN300-1716526____EN300-1084730	CHEMBL525967	S(c1ccc(cc1)CS[C@@H]2N(C(=O)[C@@H](CS)C)[C@H](C([O-])=O)CC2)C	[#6](=[#8])-[#7]1-[#6@@H]-[#6]-[#6]-[#6@@H]-1_10	1	false	SAVI-Space-2024	rxn6038_0_a_kill_0	EN300-1716526	O(c1cc(ccc1)CO)CC=C	EN300-1084730	O=C(OC(C)(C)C)N1C(C(=O)OC(C)(C)C)CCC1C(=O)O
BrCCSc1ccc(C#CC2N(C([O-])=O)C(C([O-])=O)CC2)cc1	843	fCSFP4	weighted-fingerprint-similarity	0.768	0.421	rxn2267_0_a_kill_0____EN300-7113986____EN300-59208	CHEMBL525967	S(c1ccc(cc1)CS[C@@H]2N(C(=O)[C@@H](CS)C)[C@H](C([O-])=O)CC2)C	[#6](=[#8])-[#7]1-[#6@@H]-[#6]-[#6]-[#6@@H]-1_10	1	false	SAVI-Space-2024	rxn2267_0_a_kill_0	EN300-7113986	O=C(OC(C)(C)C)N1C(C#C)CCC1C(=O)O	EN300-59208	BrCCSc1ccc(Cl)cc1
ClCCSc1ccc(C#CC2N(C([O-])=O)C(C([O-])=O)CC2)cc1	844	fCSFP4	weighted-fingerprint-similarity	0.768	0.421	rxn2267_0_a_kill_0____EN300-7113986____EN300-77535	CHEMBL525967	S(c1ccc(cc1)CS[C@@H]2N(C(=O)[C@@H](CS)C)[C@H](C([O-])=O)CC2)C	[#6](=[#8])-[#7]1-[#6@@H]-[#6]-[#6]-[#6@@H]-1_10	1	false	SAVI-Space-2024	rxn2267_0_a_kill_0	EN300-7113986	O=C(OC(C)(C)C)N1C(C#C)CCC1C(=O)O	EN300-77535	Brc1ccc(SCCCl)cc1
S(C(=O)C1N(C([O-])=O)C(C(C)C)CC1)Cc2ccncc2	845	fCSFP4	weighted-fingerprint-similarity	0.768	0.421	rxn6038_0_a_kill_0____EN300-136811____EN300-43351151	CHEMBL525967	S(c1ccc(cc1)CS[C@@H]2N(C(=O)[C@@H](CS)C)[C@H](C([O-])=O)CC2)C	[#6](=[#8])-[#7]1-[#6@@H]-[#6]-[#6]-[#6@@H]-1_10	1	false	SAVI-Space-2024	rxn6038_0_a_kill_0	EN300-136811	SCc1ccncc1	EN300-43351151	O=C(OC(C)(C)C)N1C(C(=O)O)CCC1C(C)C
S(C(=O)C1N(C([O-])=O)C(Cc2ccccc2)CC1)CC(C)C	846	fCSFP4	weighted-fingerprint-similarity	0.768	0.421	rxn6038_0_a_kill_0____EN300-20684____EN300-22874226	CHEMBL525967	S(c1ccc(cc1)CS[C@@H]2N(C(=O)[C@@H](CS)C)[C@H](C([O-])=O)CC2)C	[#6](=[#8])-[#7]1-[#6@@H]-[#6]-[#6]-[#6@@H]-1_10	1	false	SAVI-Space-2024	rxn6038_0_a_kill_0	EN300-20684	SCC(C)C	EN300-22874226	O=C(OC(C)(C)C)N1C(C(=O)O)CCC1Cc2ccccc2
S(Cc1ccc(NC(=O)C2N(C([O-])=O)C(C3CC3)CC2)cc1)C	847	fCSFP4	weighted-fingerprint-similarity	0.768	0.421	rxn6038_0_a_kill_0____EN300-66647 EN300-39667093"____EN300-262307"	CHEMBL525967	S(c1ccc(cc1)CS[C@@H]2N(C(=O)[C@@H](CS)C)[C@H](C([O-])=O)CC2)C	[#6](=[#8])-[#7]1-[#6@@H]-[#6]-[#6]-[#6@@H]-1_10	1	false	SAVI-Space-2024	rxn6038_0_a_kill_0	EN300-66647 EN300-39667093""	S(Cc1ccc(N)cc1)C	EN300-262307	O=C(OC(C)(C)C)N1C(C(=O)O)CCC1C2CC2
S(Cc1ccc(cc1)CNC(=O)C2N(C([O-])=O)C3C(C3)CC2)C	848	fCSFP4	weighted-fingerprint-similarity	0.768	0.421	rxn6038_0_a_kill_0____EN300-211085____EN300-1165326	CHEMBL525967	S(c1ccc(cc1)CS[C@@H]2N(C(=O)[C@@H](CS)C)[C@H](C([O-])=O)CC2)C	[#6](=[#8])-[#7]1-[#6@@H]-[#6]-[#6]-[#6@@H]-1_10	1	false	SAVI-Space-2024	rxn6038_0_a_kill_0	EN300-211085	S(Cc1ccc(cc1)CN)C	EN300-1165326	O=C(OC(C)(C)C)N1C(C(=O)O)CCC2C1C2
S(c1ccc(C#CC2N(C([O-])=O)C(C([O-])=O)CC2)cc1)CC#N	849	fCSFP4	weighted-fingerprint-similarity	0.768	0.421	rxn2267_0_a_kill_0____EN300-7113986____EN300-15494	CHEMBL525967	S(c1ccc(cc1)CS[C@@H]2N(C(=O)[C@@H](CS)C)[C@H](C([O-])=O)CC2)C	[#6](=[#8])-[#7]1-[#6@@H]-[#6]-[#6]-[#6@@H]-1_10	1	false	SAVI-Space-2024	rxn2267_0_a_kill_0	EN300-7113986	O=C(OC(C)(C)C)N1C(C#C)CCC1C(=O)O	EN300-15494	Clc1ccc(SCC#N)cc1
S(c1ccc(C#CC2N(C([O-])=O)C(C([O-])=O)CC2)cc1)CC[NH3+]	850	fCSFP4	weighted-fingerprint-similarity	0.768	0.421	rxn2267_0_a_kill_0____EN300-7113986____EN300-34154 EN300-08586""	CHEMBL525967	S(c1ccc(cc1)CS[C@@H]2N(C(=O)[C@@H](CS)C)[C@H](C([O-])=O)CC2)C	[#6](=[#8])-[#7]1-[#6@@H]-[#6]-[#6]-[#6@@H]-1_10	1	false	SAVI-Space-2024	rxn2267_0_a_kill_0	EN300-7113986	O=C(OC(C)(C)C)N1C(C#C)CCC1C(=O)O	EN300-34154 EN300-08586""	Brc1ccc(SCCN)cc1
S(c1ccc(NC(=O)C2N(C([O-])=O)C(C([O-])=O)CC2)cc1)CCC([O-])=O	851	fCSFP4	weighted-fingerprint-similarity	0.768	0.421	rxn6038_0_a_kill_0____EN300-8521908____EN300-1084730	CHEMBL525967	S(c1ccc(cc1)CS[C@@H]2N(C(=O)[C@@H](CS)C)[C@H](C([O-])=O)CC2)C	[#6](=[#8])-[#7]1-[#6@@H]-[#6]-[#6]-[#6@@H]-1_10	1	false	SAVI-Space-2024	rxn6038_0_a_kill_0	EN300-8521908	S(c1ccc(N)cc1)CCC(=O)OC	EN300-1084730	O=C(OC(C)(C)C)N1C(C(=O)OC(C)(C)C)CCC1C(=O)O
S(c1ccc(cc1)C)C(=O)C2N(C([O-])=O)C(Cc3ccccc3)CC2	852	fCSFP4	weighted-fingerprint-similarity	0.768	0.421	rxn6038_0_a_kill_0____EN300-18298____EN300-22874226	CHEMBL525967	S(c1ccc(cc1)CS[C@@H]2N(C(=O)[C@@H](CS)C)[C@H](C([O-])=O)CC2)C	[#6](=[#8])-[#7]1-[#6@@H]-[#6]-[#6]-[#6@@H]-1_10	1	false	SAVI-Space-2024	rxn6038_0_a_kill_0	EN300-18298	Sc1ccc(cc1)C	EN300-22874226	O=C(OC(C)(C)C)N1C(C(=O)O)CCC1Cc2ccccc2
S(c1ccc(cc1)COC)C(=O)C2N(C([O-])=O)C(C3CC3)CC2	853	fCSFP4	weighted-fingerprint-similarity	0.768	0.421	rxn6038_0_a_kill_0____EN300-96944____EN300-262307	CHEMBL525967	S(c1ccc(cc1)CS[C@@H]2N(C(=O)[C@@H](CS)C)[C@H](C([O-])=O)CC2)C	[#6](=[#8])-[#7]1-[#6@@H]-[#6]-[#6]-[#6@@H]-1_10	1	false	SAVI-Space-2024	rxn6038_0_a_kill_0	EN300-96944	Sc1ccc(cc1)COC	EN300-262307	O=C(OC(C)(C)C)N1C(C(=O)O)CCC1C2CC2
S(c1ccc(cc1)CSC(=O)C2C(C([O-])=O)C3N(C([O-])=O)C2CC3)C	854	fCSFP4	weighted-fingerprint-similarity	0.768	0.421	rxn6038_0_a_kill_0____EN300-192190____EN300-39669054	CHEMBL525967	S(c1ccc(cc1)CS[C@@H]2N(C(=O)[C@@H](CS)C)[C@H](C([O-])=O)CC2)C	[#6](=[#8])-[#7]1-[#6@@H]-[#6]-[#6]-[#6@@H]-1_10	1	false	SAVI-Space-2024	rxn6038_0_a_kill_0	EN300-192190	S(c1ccc(cc1)CS)C	EN300-39669054	O=C(OC(C)(C)C)N1C2C(C(=O)OC)C(C(=O)O)C1CC2
[O-]C(=O)N1C(C([O-])=O)CCC1C(=O)NC(CCc2ccccc2)CCC	855	fCSFP4	weighted-fingerprint-similarity	0.768	0.421	rxn6038_0_a_kill_0____EN300-85103____EN300-1084730	CHEMBL525967	S(c1ccc(cc1)CS[C@@H]2N(C(=O)[C@@H](CS)C)[C@H](C([O-])=O)CC2)C	[#6](=[#8])-[#7]1-[#6@@H]-[#6]-[#6]-[#6@@H]-1_10	1	false	SAVI-Space-2024	rxn6038_0_a_kill_0	EN300-85103	NC(CCc1ccccc1)CCC	EN300-1084730	O=C(OC(C)(C)C)N1C(C(=O)OC(C)(C)C)CCC1C(=O)O
[O-]C(=O)N1C(C([O-])=O)CCC1C(=O)NCc2cc(ccc2)C(C)C	856	fCSFP4	weighted-fingerprint-similarity	0.768	0.421	rxn6038_0_a_kill_0____EN300-141709____EN300-1084730	CHEMBL525967	S(c1ccc(cc1)CS[C@@H]2N(C(=O)[C@@H](CS)C)[C@H](C([O-])=O)CC2)C	[#6](=[#8])-[#7]1-[#6@@H]-[#6]-[#6]-[#6@@H]-1_10	1	false	SAVI-Space-2024	rxn6038_0_a_kill_0	EN300-141709	NCc1cc(ccc1)C(C)C	EN300-1084730	O=C(OC(C)(C)C)N1C(C(=O)OC(C)(C)C)CCC1C(=O)O
[O-]C(=O)N1C(C([O-])=O)CCC1C(=O)NCc2ccc(cc2)C(OC)OC	857	fCSFP4	weighted-fingerprint-similarity	0.768	0.421	rxn6038_0_a_kill_0____EN300-201045____EN300-1084730	CHEMBL525967	S(c1ccc(cc1)CS[C@@H]2N(C(=O)[C@@H](CS)C)[C@H](C([O-])=O)CC2)C	[#6](=[#8])-[#7]1-[#6@@H]-[#6]-[#6]-[#6@@H]-1_10	1	false	SAVI-Space-2024	rxn6038_0_a_kill_0	EN300-201045	O(C(OC)c1ccc(cc1)CN)C	EN300-1084730	O=C(OC(C)(C)C)N1C(C(=O)OC(C)(C)C)CCC1C(=O)O
[O-]C(=O)N1C(C([O-])=O)CCC1C(=O)OCc2cc(ccc2)C(C)C	858	fCSFP4	weighted-fingerprint-similarity	0.768	0.421	rxn6038_0_a_kill_0____EN300-309385____EN300-1084730	CHEMBL525967	S(c1ccc(cc1)CS[C@@H]2N(C(=O)[C@@H](CS)C)[C@H](C([O-])=O)CC2)C	[#6](=[#8])-[#7]1-[#6@@H]-[#6]-[#6]-[#6@@H]-1_10	1	false	SAVI-Space-2024	rxn6038_0_a_kill_0	EN300-309385	OCc1cc(ccc1)C(C)C	EN300-1084730	O=C(OC(C)(C)C)N1C(C(=O)OC(C)(C)C)CCC1C(=O)O
S(C(=O)C1N(C([O-])=O)C(c2ccccc2)CC1)CC(C([O-])=O)C	859	fCSFP4	weighted-fingerprint-similarity	0.768	0.431	rxn6038_0_a_kill_0____EN300-78805____EN300-210468	CHEMBL525967	S(c1ccc(cc1)CS[C@@H]2N(C(=O)[C@@H](CS)C)[C@H](C([O-])=O)CC2)C	[#6](=[#8])-[#7]1-[#6@@H]-[#6]-[#6]-[#6@@H]-1_10	1	false	SAVI-Space-2024	rxn6038_0_a_kill_0	EN300-78805	SCC(C(=O)OC)C	EN300-210468	O=C(OC(C)(C)C)N1C(c2ccccc2)CCC1C(=O)O
S(C(=O)CCC1N(C([O-])=O)C(C([O-])=O)CC1)Cc2ccc(cc2)CCCC	860	fCSFP4	weighted-fingerprint-similarity	0.768	0.431	rxn6038_0_a_kill_0____EN300-28350962____EN300-36599840	CHEMBL525967	S(c1ccc(cc1)CS[C@@H]2N(C(=O)[C@@H](CS)C)[C@H](C([O-])=O)CC2)C	[#6](=[#8])-[#7]1-[#6@@H]-[#6]-[#6]-[#6@@H]-1_10	1	false	SAVI-Space-2024	rxn6038_0_a_kill_0	EN300-28350962	SCc1ccc(cc1)CCCC	EN300-36599840	O=C(OC(C)(C)C)N1C(C(=O)OC)CCC1CCC(=O)O
S(c1ccc(cc1)CCNC(=O)C2N(C([O-])=O)C(c3ccccc3)CC2)C	861	fCSFP4	weighted-fingerprint-similarity	0.768	0.431	rxn6038_0_a_kill_0____EN300-196408____EN300-210468	CHEMBL525967	S(c1ccc(cc1)CS[C@@H]2N(C(=O)[C@@H](CS)C)[C@H](C([O-])=O)CC2)C	[#6](=[#8])-[#7]1-[#6@@H]-[#6]-[#6]-[#6@@H]-1_10	1	false	SAVI-Space-2024	rxn6038_0_a_kill_0	EN300-196408	S(c1ccc(cc1)CCN)C	EN300-210468	O=C(OC(C)(C)C)N1C(c2ccccc2)CCC1C(=O)O
S(c1ccc(cc1)CCNC(=O)C2N(C([O-])=O)C3C(CC2)CCCC3)C	862	fCSFP4	weighted-fingerprint-similarity	0.768	0.431	rxn6038_0_a_kill_0____EN300-196408____EN300-96564	CHEMBL525967	S(c1ccc(cc1)CS[C@@H]2N(C(=O)[C@@H](CS)C)[C@H](C([O-])=O)CC2)C	[#6](=[#8])-[#7]1-[#6@@H]-[#6]-[#6]-[#6@@H]-1_10	1	false	SAVI-Space-2024	rxn6038_0_a_kill_0	EN300-196408	S(c1ccc(cc1)CCN)C	EN300-96564	O=C(OC(C)(C)C)N1C(C(=O)O)CCC2C1CCCC2
S(c1ccc(cc1)CCOC(=O)C2N(C([O-])=O)C(c3ccccc3)CC2)C	863	fCSFP4	weighted-fingerprint-similarity	0.768	0.431	rxn6031_0_a_kill_0____EN300-210468____EN300-1250420	CHEMBL525967	S(c1ccc(cc1)CS[C@@H]2N(C(=O)[C@@H](CS)C)[C@H](C([O-])=O)CC2)C	[#6](=[#8])-[#7]1-[#6@@H]-[#6]-[#6]-[#6@@H]-1_10	1	false	SAVI-Space-2024	rxn6031_0_a_kill_0	EN300-210468	O=C(OC(C)(C)C)N1C(c2ccccc2)CCC1C(=O)O	EN300-1250420	S(c1ccc(cc1)CCO)C
S(c1ccc(cc1)CCOC(=O)C2N(C([O-])=O)C3C(CC2)CCCC3)C	864	fCSFP4	weighted-fingerprint-similarity	0.768	0.431	rxn6031_0_a_kill_0____EN300-96564____EN300-1250420	CHEMBL525967	S(c1ccc(cc1)CS[C@@H]2N(C(=O)[C@@H](CS)C)[C@H](C([O-])=O)CC2)C	[#6](=[#8])-[#7]1-[#6@@H]-[#6]-[#6]-[#6@@H]-1_10	1	false	SAVI-Space-2024	rxn6031_0_a_kill_0	EN300-96564	O=C(OC(C)(C)C)N1C(C(=O)O)CCC2C1CCCC2	EN300-1250420	S(c1ccc(cc1)CCO)C
S(c1ccc(cc1)CN(C(=O)C2N(C([O-])=O)C(C3CC3)CC2)C)C	865	fCSFP4	weighted-fingerprint-similarity	0.768	0.431	rxn6038_0_a_kill_0____EN300-20124082 EN300-07820"____EN300-262307"	CHEMBL525967	S(c1ccc(cc1)CS[C@@H]2N(C(=O)[C@@H](CS)C)[C@H](C([O-])=O)CC2)C	[#6](=[#8])-[#7]1-[#6@@H]-[#6]-[#6]-[#6@@H]-1_10	1	false	SAVI-Space-2024	rxn6038_0_a_kill_0	EN300-20124082 EN300-07820""	S(c1ccc(cc1)CNC)C	EN300-262307	O=C(OC(C)(C)C)N1C(C(=O)O)CCC1C2CC2
S(c1ccc(cc1)C[NH+]2CCN(C(=O)C3N(C([O-])=O)C(C4CC4)CC3)CC2)C	866	fCSFP4	weighted-fingerprint-similarity	0.768	0.431	rxn6038_0_a_kill_0____EN300-66887____EN300-262307	CHEMBL525967	S(c1ccc(cc1)CS[C@@H]2N(C(=O)[C@@H](CS)C)[C@H](C([O-])=O)CC2)C	[#6](=[#8])-[#7]1-[#6@@H]-[#6]-[#6]-[#6@@H]-1_10	1	false	SAVI-Space-2024	rxn6038_0_a_kill_0	EN300-66887	S(c1ccc(cc1)CN2CCNCC2)C	EN300-262307	O=C(OC(C)(C)C)N1C(C(=O)O)CCC1C2CC2
S(c1ccccc1)CC(OC(=O)C2N(C([O-])=O)C(C([O-])=O)CC2)C(C)C	867	fCSFP4	weighted-fingerprint-similarity	0.768	0.431	rxn6031_0_a_kill_0____EN300-1084730____EN300-127695	CHEMBL525967	S(c1ccc(cc1)CS[C@@H]2N(C(=O)[C@@H](CS)C)[C@H](C([O-])=O)CC2)C	[#6](=[#8])-[#7]1-[#6@@H]-[#6]-[#6]-[#6@@H]-1_10	1	false	SAVI-Space-2024	rxn6031_0_a_kill_0	EN300-1084730	O=C(OC(C)(C)C)N1C(C(=O)OC(C)(C)C)CCC1C(=O)O	EN300-127695	S(c1ccccc1)CC(O)C(C)C
[O-]C(=O)N1C(C([O-])=O)CCC1C(=O)N(Cc2ccc(C#N)cc2)CC(C)C	868	fCSFP4	weighted-fingerprint-similarity	0.768	0.431	rxn6038_0_a_kill_0____EN300-32564____EN300-1084730	CHEMBL525967	S(c1ccc(cc1)CS[C@@H]2N(C(=O)[C@@H](CS)C)[C@H](C([O-])=O)CC2)C	[#6](=[#8])-[#7]1-[#6@@H]-[#6]-[#6]-[#6@@H]-1_10	1	false	SAVI-Space-2024	rxn6038_0_a_kill_0	EN300-32564	N#Cc1ccc(cc1)CNCC(C)C	EN300-1084730	O=C(OC(C)(C)C)N1C(C(=O)OC(C)(C)C)CCC1C(=O)O
S(C(=O)C1N(C([O-])=O)C(C([O-])=O)CC1)C=2C=NNC2	869	fCSFP4	weighted-fingerprint-similarity	0.768	0.393	rxn6038_0_a_kill_0____EN300-78119____EN300-1084730	CHEMBL525967	S(c1ccc(cc1)CS[C@@H]2N(C(=O)[C@@H](CS)C)[C@H](C([O-])=O)CC2)C	[#6](=[#8])-[#7]1-[#6@@H]-[#6]-[#6]-[#6@@H]-1_10	1	false	SAVI-Space-2024	rxn6038_0_a_kill_0	EN300-78119	SC=1C=NNC1	EN300-1084730	O=C(OC(C)(C)C)N1C(C(=O)OC(C)(C)C)CCC1C(=O)O
S(c1ccc(cc1)CC(=O)N2C3C4N(C([O-])=O)C(C2CC4)CC3)C	870	fCSFP4	weighted-fingerprint-similarity	0.768	0.393	rxn6038_0_a_kill_0____EN300-26912917____EN300-79646	CHEMBL525967	S(c1ccc(cc1)CS[C@@H]2N(C(=O)[C@@H](CS)C)[C@H](C([O-])=O)CC2)C	[#6](=[#8])-[#7]1-[#6@@H]-[#6]-[#6]-[#6@@H]-1_10	1	false	SAVI-Space-2024	rxn6038_0_a_kill_0	EN300-26912917	O=C(OC(C)(C)C)N1C2C3NC(C1CC3)CC2	EN300-79646	S(c1ccc(cc1)CC(=O)O)C
S(c1ccc(cc1)COCC2CC3N(C([O-])=O)C(CC3)C2)C	871	fCSFP4	weighted-fingerprint-similarity	0.768	0.393	rxn6039_0_a_kill_0____EN300-261932____EN300-1912683	CHEMBL525967	S(c1ccc(cc1)CS[C@@H]2N(C(=O)[C@@H](CS)C)[C@H](C([O-])=O)CC2)C	[#6](=[#8])-[#7]1-[#6@@H]-[#6]-[#6]-[#6@@H]-1_10	1	false	SAVI-Space-2024	rxn6039_0_a_kill_0	EN300-261932	O=C(OC(C)(C)C)N1C2CCC1CC(CO)C2	EN300-1912683	BrCc1ccc(SC)cc1
[O-]C(=O)N1C(C([O-])=O)CCC1C(=O)Nc2ccc(O)cc2	872	fCSFP4	weighted-fingerprint-similarity	0.768	0.393	rxn6038_0_a_kill_0____EN300-6771311____EN300-1084730	CHEMBL525967	S(c1ccc(cc1)CS[C@@H]2N(C(=O)[C@@H](CS)C)[C@H](C([O-])=O)CC2)C	[#6](=[#8])-[#7]1-[#6@@H]-[#6]-[#6]-[#6@@H]-1_10	1	false	SAVI-Space-2024	rxn6038_0_a_kill_0	EN300-6771311	O=C(Oc1ccc(N)cc1)C	EN300-1084730	O=C(OC(C)(C)C)N1C(C(=O)OC(C)(C)C)CCC1C(=O)O
[O-]C(=O)N1C(C([O-])=O)CCC1C(=O)Oc2ccc(O)cc2	873	fCSFP4	weighted-fingerprint-similarity	0.768	0.393	rxn6038_0_a_kill_0____EN300-91576____EN300-1084730	CHEMBL525967	S(c1ccc(cc1)CS[C@@H]2N(C(=O)[C@@H](CS)C)[C@H](C([O-])=O)CC2)C	[#6](=[#8])-[#7]1-[#6@@H]-[#6]-[#6]-[#6@@H]-1_10	1	false	SAVI-Space-2024	rxn6038_0_a_kill_0	EN300-91576	O(c1ccc(O)cc1)CC=C	EN300-1084730	O=C(OC(C)(C)C)N1C(C(=O)OC(C)(C)C)CCC1C(=O)O
S(c1c(cccc1)CC(NC(=O)C2N(C([O-])=O)C(C([O-])=O)CC2)C)C	874	fCSFP4	weighted-fingerprint-similarity	0.768	0.440	rxn6038_0_a_kill_0____EN300-1666310____EN300-1084730	CHEMBL525967	S(c1ccc(cc1)CS[C@@H]2N(C(=O)[C@@H](CS)C)[C@H](C([O-])=O)CC2)C	[#6](=[#8])-[#7]1-[#6@@H]-[#6]-[#6]-[#6@@H]-1_10	1	false	SAVI-Space-2024	rxn6038_0_a_kill_0	EN300-1666310	S(c1c(cccc1)CC(N)C)C	EN300-1084730	O=C(OC(C)(C)C)N1C(C(=O)OC(C)(C)C)CCC1C(=O)O
S(c1ccc(NC(=O)CCC2N(C([O-])=O)C(C([O-])=O)CC2)cc1)Cc3ccccc3	875	fCSFP4	weighted-fingerprint-similarity	0.768	0.440	rxn6038_0_a_kill_0____EN300-9123949____EN300-36599840	CHEMBL525967	S(c1ccc(cc1)CS[C@@H]2N(C(=O)[C@@H](CS)C)[C@H](C([O-])=O)CC2)C	[#6](=[#8])-[#7]1-[#6@@H]-[#6]-[#6]-[#6@@H]-1_10	1	false	SAVI-Space-2024	rxn6038_0_a_kill_0	EN300-9123949	S(c1ccc(N)cc1)Cc2ccccc2	EN300-36599840	O=C(OC(C)(C)C)N1C(C(=O)OC)CCC1CCC(=O)O
S(c1ccc(cc1)COC(=O)CCC2N(C([O-])=O)C(C([O-])=O)CC2)C(C)C	876	fCSFP4	weighted-fingerprint-similarity	0.768	0.440	rxn6031_0_a_kill_0____EN300-36599840____EN300-136652	CHEMBL525967	S(c1ccc(cc1)CS[C@@H]2N(C(=O)[C@@H](CS)C)[C@H](C([O-])=O)CC2)C	[#6](=[#8])-[#7]1-[#6@@H]-[#6]-[#6]-[#6@@H]-1_10	1	false	SAVI-Space-2024	rxn6031_0_a_kill_0	EN300-36599840	O=C(OC(C)(C)C)N1C(C(=O)OC)CCC1CCC(=O)O	EN300-136652	S(c1ccc(cc1)CO)C(C)C
S(c1ccc(cc1)CSC(=O)C2N(C([O-])=O)C(c3c(cccc3C)C)CC2)C	877	fCSFP4	weighted-fingerprint-similarity	0.768	0.440	rxn6038_0_a_kill_0____EN300-192190____EN300-47325098	CHEMBL525967	S(c1ccc(cc1)CS[C@@H]2N(C(=O)[C@@H](CS)C)[C@H](C([O-])=O)CC2)C	[#6](=[#8])-[#7]1-[#6@@H]-[#6]-[#6]-[#6@@H]-1_10	1	false	SAVI-Space-2024	rxn6038_0_a_kill_0	EN300-192190	S(c1ccc(cc1)CS)C	EN300-47325098	O=C(OC(C)(C)C)N1C(c2c(cccc2C)C)CCC1C(=O)O
S(c1ccc(NC(=O)C2N(C([O-])=O)C(C([O-])=O)CCC2)cc1)Cc3ccccc3	878	fCSFP4	weighted-fingerprint-similarity	0.768	0.479	rxn6038_0_a_kill_0____EN300-9123949____EN300-27101979	CHEMBL525967	S(c1ccc(cc1)CS[C@@H]2N(C(=O)[C@@H](CS)C)[C@H](C([O-])=O)CC2)C	[#6](=[#8])-[#7]1-[#6@@H]-[#6]-[#6]-[#6@@H]-1_10	1	false	SAVI-Space-2024	rxn6038_0_a_kill_0	EN300-9123949	S(c1ccc(N)cc1)Cc2ccccc2	EN300-27101979	O=C(OC(C)(C)C)N1C(C(=O)OC)CCCC1C(=O)O
S(c1ccc(cc1)COC(=O)C2N(C([O-])=O)C(C([O-])=O)CCC2)C(C)C	879	fCSFP4	weighted-fingerprint-similarity	0.768	0.479	rxn6031_0_a_kill_0____EN300-27101979____EN300-136652	CHEMBL525967	S(c1ccc(cc1)CS[C@@H]2N(C(=O)[C@@H](CS)C)[C@H](C([O-])=O)CC2)C	[#6](=[#8])-[#7]1-[#6@@H]-[#6]-[#6]-[#6@@H]-1_10	1	false	SAVI-Space-2024	rxn6031_0_a_kill_0	EN300-27101979	O=C(OC(C)(C)C)N1C(C(=O)OC)CCCC1C(=O)O	EN300-136652	S(c1ccc(cc1)CO)C(C)C
S(c1ccc(cc1)CSC(=O)C2N(C([O-])=O)C(CC)CCC2)C	880	fCSFP4	weighted-fingerprint-similarity	0.768	0.479	rxn6038_0_a_kill_0____EN300-192190____EN300-39852172	CHEMBL525967	S(c1ccc(cc1)CS[C@@H]2N(C(=O)[C@@H](CS)C)[C@H](C([O-])=O)CC2)C	[#6](=[#8])-[#7]1-[#6@@H]-[#6]-[#6]-[#6@@H]-1_10	1	false	SAVI-Space-2024	rxn6038_0_a_kill_0	EN300-192190	S(c1ccc(cc1)CS)C	EN300-39852172	O=C(OC(C)(C)C)N1C(C(=O)O)CCCC1CC
S(=O)(c1ccc(cc1)CNC(=O)C2N(C([O-])=O)C(C([O-])=O)CC2)C	881	fCSFP4	weighted-fingerprint-similarity	0.768	0.416	rxn6038_0_a_kill_0____EN300-101556____EN300-1084730	CHEMBL525967	S(c1ccc(cc1)CS[C@@H]2N(C(=O)[C@@H](CS)C)[C@H](C([O-])=O)CC2)C	[#6](=[#8])-[#7]1-[#6@@H]-[#6]-[#6]-[#6@@H]-1_10	1	false	SAVI-Space-2024	rxn6038_0_a_kill_0	EN300-101556	S(=O)(c1ccc(cc1)CN)C	EN300-1084730	O=C(OC(C)(C)C)N1C(C(=O)OC(C)(C)C)CCC1C(=O)O
S(C#CC)c1ccc(C#CC2N(C([O-])=O)C(C([O-])=O)CC2)cc1	882	fCSFP4	weighted-fingerprint-similarity	0.768	0.416	rxn2267_0_a_kill_0____EN300-7113986____EN300-172566	CHEMBL525967	S(c1ccc(cc1)CS[C@@H]2N(C(=O)[C@@H](CS)C)[C@H](C([O-])=O)CC2)C	[#6](=[#8])-[#7]1-[#6@@H]-[#6]-[#6]-[#6@@H]-1_10	1	false	SAVI-Space-2024	rxn2267_0_a_kill_0	EN300-7113986	O=C(OC(C)(C)C)N1C(C#C)CCC1C(=O)O	EN300-172566	Brc1ccc(SC#CC)cc1
S(C(=O)C1N(C([O-])=O)C(C#C)CC1)Cc2ccc(cc2)C	883	fCSFP4	weighted-fingerprint-similarity	0.768	0.416	rxn6038_0_a_kill_0____EN300-1085537____EN300-7113986	CHEMBL525967	S(c1ccc(cc1)CS[C@@H]2N(C(=O)[C@@H](CS)C)[C@H](C([O-])=O)CC2)C	[#6](=[#8])-[#7]1-[#6@@H]-[#6]-[#6]-[#6@@H]-1_10	1	false	SAVI-Space-2024	rxn6038_0_a_kill_0	EN300-1085537	SCc1ccc(cc1)C	EN300-7113986	O=C(OC(C)(C)C)N1C(C#C)CCC1C(=O)O
S(C(=O)C1N(C([O-])=O)C(C([O-])=O)CC1)CCCC2=COC=C2	884	fCSFP4	weighted-fingerprint-similarity	0.768	0.416	rxn6038_0_a_kill_0____EN300-1831861____EN300-1084730	CHEMBL525967	S(c1ccc(cc1)CS[C@@H]2N(C(=O)[C@@H](CS)C)[C@H](C([O-])=O)CC2)C	[#6](=[#8])-[#7]1-[#6@@H]-[#6]-[#6]-[#6@@H]-1_10	1	false	SAVI-Space-2024	rxn6038_0_a_kill_0	EN300-1831861	SCCCC1=COC=C1	EN300-1084730	O=C(OC(C)(C)C)N1C(C(=O)OC(C)(C)C)CCC1C(=O)O
S(C(=O)C1N(C([O-])=O)C(C2CC2)CC1)Cc3ccc(cc3)CCC	885	fCSFP4	weighted-fingerprint-similarity	0.768	0.416	rxn6038_0_a_kill_0____EN300-6863716____EN300-262307	CHEMBL525967	S(c1ccc(cc1)CS[C@@H]2N(C(=O)[C@@H](CS)C)[C@H](C([O-])=O)CC2)C	[#6](=[#8])-[#7]1-[#6@@H]-[#6]-[#6]-[#6@@H]-1_10	1	false	SAVI-Space-2024	rxn6038_0_a_kill_0	EN300-6863716	SCc1ccc(cc1)CCC	EN300-262307	O=C(OC(C)(C)C)N1C(C(=O)O)CCC1C2CC2
S(C(=O)C1N(C([O-])=O)C(C2CCC2)CC1)Cc3ccc(cc3)C	886	fCSFP4	weighted-fingerprint-similarity	0.768	0.416	rxn6038_0_a_kill_0____EN300-1085537____EN300-46969870	CHEMBL525967	S(c1ccc(cc1)CS[C@@H]2N(C(=O)[C@@H](CS)C)[C@H](C([O-])=O)CC2)C	[#6](=[#8])-[#7]1-[#6@@H]-[#6]-[#6]-[#6@@H]-1_10	1	false	SAVI-Space-2024	rxn6038_0_a_kill_0	EN300-1085537	SCc1ccc(cc1)C	EN300-46969870	O=C(OC(C)(C)C)N1C(C(=O)O)CCC1C2CCC2
S(C(=O)C1N(C([O-])=O)C(CC1)C)Cc2ccc(Oc3ccccc3)cc2	887	fCSFP4	weighted-fingerprint-similarity	0.768	0.416	rxn6038_0_a_kill_0____EN300-1861062____EN300-1589557 EN300-1071291""	CHEMBL525967	S(c1ccc(cc1)CS[C@@H]2N(C(=O)[C@@H](CS)C)[C@H](C([O-])=O)CC2)C	[#6](=[#8])-[#7]1-[#6@@H]-[#6]-[#6]-[#6@@H]-1_10	1	false	SAVI-Space-2024	rxn6038_0_a_kill_0	EN300-1861062	SCc1ccc(Oc2ccccc2)cc1	EN300-1589557 EN300-1071291""	O=C(OC(C)(C)C)N1C(C(=O)O)CCC1C
S(C(=O)C1N(C([O-])=O)C(Cc2ccccc2)CC1)Cc3ccc(cc3)CC	888	fCSFP4	weighted-fingerprint-similarity	0.768	0.416	rxn6038_0_a_kill_0____EN300-1085545____EN300-22874226	CHEMBL525967	S(c1ccc(cc1)CS[C@@H]2N(C(=O)[C@@H](CS)C)[C@H](C([O-])=O)CC2)C	[#6](=[#8])-[#7]1-[#6@@H]-[#6]-[#6]-[#6@@H]-1_10	1	false	SAVI-Space-2024	rxn6038_0_a_kill_0	EN300-1085545	SCc1ccc(cc1)CC	EN300-22874226	O=C(OC(C)(C)C)N1C(C(=O)O)CCC1Cc2ccccc2
S(Cc1ccc(NC(=O)C2N(C([O-])=O)C(C(=O)N)CC2)cc1)CC	889	fCSFP4	weighted-fingerprint-similarity	0.768	0.416	rxn6038_0_a_kill_0____EN300-247232____EN300-51686866	CHEMBL525967	S(c1ccc(cc1)CS[C@@H]2N(C(=O)[C@@H](CS)C)[C@H](C([O-])=O)CC2)C	[#6](=[#8])-[#7]1-[#6@@H]-[#6]-[#6]-[#6@@H]-1_10	1	false	SAVI-Space-2024	rxn6038_0_a_kill_0	EN300-247232	S(Cc1ccc(N)cc1)CC	EN300-51686866	O=C(OC(C)(C)C)N1C(C(=O)O)CCC1C(=O)N
S(Cc1ccc(NC(=O)C2N(C([O-])=O)C(CC2)C)cc1)CC	890	fCSFP4	weighted-fingerprint-similarity	0.768	0.416	rxn6038_0_a_kill_0____EN300-247232____EN300-1589557 EN300-1071291""	CHEMBL525967	S(c1ccc(cc1)CS[C@@H]2N(C(=O)[C@@H](CS)C)[C@H](C([O-])=O)CC2)C	[#6](=[#8])-[#7]1-[#6@@H]-[#6]-[#6]-[#6@@H]-1_10	1	false	SAVI-Space-2024	rxn6038_0_a_kill_0	EN300-247232	S(Cc1ccc(N)cc1)CC	EN300-1589557 EN300-1071291""	O=C(OC(C)(C)C)N1C(C(=O)O)CCC1C
[O-]C(=O)N1C(C#Cc2ccc(cc2)CCCC)CCC1C([O-])=O	891	fCSFP4	weighted-fingerprint-similarity	0.768	0.416	rxn2267_0_a_kill_0____EN300-7113986____EN300-91217	CHEMBL525967	S(c1ccc(cc1)CS[C@@H]2N(C(=O)[C@@H](CS)C)[C@H](C([O-])=O)CC2)C	[#6](=[#8])-[#7]1-[#6@@H]-[#6]-[#6]-[#6@@H]-1_10	1	false	SAVI-Space-2024	rxn2267_0_a_kill_0	EN300-7113986	O=C(OC(C)(C)C)N1C(C#C)CCC1C(=O)O	EN300-91217	Brc1ccc(cc1)CCCC
[O-]C(=O)N1C(C([O-])=O)CCC1C(=O)N2CCC(Cc3ccc(cc3)C)CC2	892	fCSFP4	weighted-fingerprint-similarity	0.768	0.416	rxn6038_0_a_kill_0____EN300-132138____EN300-1084730	CHEMBL525967	S(c1ccc(cc1)CS[C@@H]2N(C(=O)[C@@H](CS)C)[C@H](C([O-])=O)CC2)C	[#6](=[#8])-[#7]1-[#6@@H]-[#6]-[#6]-[#6@@H]-1_10	1	false	SAVI-Space-2024	rxn6038_0_a_kill_0	EN300-132138	N1CCC(Cc2ccc(cc2)C)CC1	EN300-1084730	O=C(OC(C)(C)C)N1C(C(=O)OC(C)(C)C)CCC1C(=O)O
[O-]C(=O)N1C(C([O-])=O)CCC1C(=O)N2CCC(c3ccc(cc3)CC)CC2	893	fCSFP4	weighted-fingerprint-similarity	0.768	0.416	rxn6038_0_a_kill_0____EN300-321644____EN300-1084730	CHEMBL525967	S(c1ccc(cc1)CS[C@@H]2N(C(=O)[C@@H](CS)C)[C@H](C([O-])=O)CC2)C	[#6](=[#8])-[#7]1-[#6@@H]-[#6]-[#6]-[#6@@H]-1_10	1	false	SAVI-Space-2024	rxn6038_0_a_kill_0	EN300-321644	N1CCC(c2ccc(cc2)CC)CC1	EN300-1084730	O=C(OC(C)(C)C)N1C(C(=O)OC(C)(C)C)CCC1C(=O)O
[O-]C(=O)N1C(C([O-])=O)CCC1C(=O)N2CC[NH+](Cc3ccc(cc3)C)CCC2	894	fCSFP4	weighted-fingerprint-similarity	0.768	0.416	rxn6038_0_a_kill_0____EN300-24151____EN300-1084730	CHEMBL525967	S(c1ccc(cc1)CS[C@@H]2N(C(=O)[C@@H](CS)C)[C@H](C([O-])=O)CC2)C	[#6](=[#8])-[#7]1-[#6@@H]-[#6]-[#6]-[#6@@H]-1_10	1	false	SAVI-Space-2024	rxn6038_0_a_kill_0	EN300-24151	N1(Cc2ccc(cc2)C)CCNCCC1	EN300-1084730	O=C(OC(C)(C)C)N1C(C(=O)OC(C)(C)C)CCC1C(=O)O
[O-]C(=O)N1C(C([O-])=O)CCC1C(=O)NCCCc2ccc(OC)cc2	895	fCSFP4	weighted-fingerprint-similarity	0.768	0.416	rxn6038_0_a_kill_0____EN300-51986 EN300-316390"____EN300-1084730"	CHEMBL525967	S(c1ccc(cc1)CS[C@@H]2N(C(=O)[C@@H](CS)C)[C@H](C([O-])=O)CC2)C	[#6](=[#8])-[#7]1-[#6@@H]-[#6]-[#6]-[#6@@H]-1_10	1	false	SAVI-Space-2024	rxn6038_0_a_kill_0	EN300-51986 EN300-316390""	O(c1ccc(cc1)CCCN)C	EN300-1084730	O=C(OC(C)(C)C)N1C(C(=O)OC(C)(C)C)CCC1C(=O)O
[O-]C(=O)N1C(C([O-])=O)CCC1C(=O)NCCc2ccc(N(C)C)cc2	896	fCSFP4	weighted-fingerprint-similarity	0.768	0.416	rxn6038_0_a_kill_0____EN300-59621____EN300-1084730	CHEMBL525967	S(c1ccc(cc1)CS[C@@H]2N(C(=O)[C@@H](CS)C)[C@H](C([O-])=O)CC2)C	[#6](=[#8])-[#7]1-[#6@@H]-[#6]-[#6]-[#6@@H]-1_10	1	false	SAVI-Space-2024	rxn6038_0_a_kill_0	EN300-59621	N(c1ccc(cc1)CCN)(C)C	EN300-1084730	O=C(OC(C)(C)C)N1C(C(=O)OC(C)(C)C)CCC1C(=O)O
[O-]C(=O)N1C(C([O-])=O)CCC1C(=O)NCc2ccc(cc2)COCCOC	897	fCSFP4	weighted-fingerprint-similarity	0.768	0.416	rxn6038_0_a_kill_0____EN300-205192____EN300-1084730	CHEMBL525967	S(c1ccc(cc1)CS[C@@H]2N(C(=O)[C@@H](CS)C)[C@H](C([O-])=O)CC2)C	[#6](=[#8])-[#7]1-[#6@@H]-[#6]-[#6]-[#6@@H]-1_10	1	false	SAVI-Space-2024	rxn6038_0_a_kill_0	EN300-205192	O(Cc1ccc(cc1)CN)CCOC	EN300-1084730	O=C(OC(C)(C)C)N1C(C(=O)OC(C)(C)C)CCC1C(=O)O
[O-]C(=O)N1C(C([O-])=O)CCC1C(=O)Nc2ccc(cc2)CC[NH+](C)C	898	fCSFP4	weighted-fingerprint-similarity	0.768	0.416	rxn6038_0_a_kill_0____EN300-67616____EN300-1084730	CHEMBL525967	S(c1ccc(cc1)CS[C@@H]2N(C(=O)[C@@H](CS)C)[C@H](C([O-])=O)CC2)C	[#6](=[#8])-[#7]1-[#6@@H]-[#6]-[#6]-[#6@@H]-1_10	1	false	SAVI-Space-2024	rxn6038_0_a_kill_0	EN300-67616	N(CCc1ccc(N)cc1)(C)C	EN300-1084730	O=C(OC(C)(C)C)N1C(C(=O)OC(C)(C)C)CCC1C(=O)O
[O-]C(=O)N1C(C([O-])=O)CCC1C(=O)OCCCCc2ccc(OC)cc2	899	fCSFP4	weighted-fingerprint-similarity	0.768	0.416	rxn6031_0_a_kill_0____EN300-1084730____EN300-316915	CHEMBL525967	S(c1ccc(cc1)CS[C@@H]2N(C(=O)[C@@H](CS)C)[C@H](C([O-])=O)CC2)C	[#6](=[#8])-[#7]1-[#6@@H]-[#6]-[#6]-[#6@@H]-1_10	1	false	SAVI-Space-2024	rxn6031_0_a_kill_0	EN300-1084730	O=C(OC(C)(C)C)N1C(C(=O)OC(C)(C)C)CCC1C(=O)O	EN300-316915	O(c1ccc(cc1)CCCCO)C
[O-]C(=O)N1C(C([O-])=O)CCC1C(=O)OCCOCc2ccc(OC)cc2	900	fCSFP4	weighted-fingerprint-similarity	0.768	0.416	rxn6038_0_a_kill_0____EN300-219343____EN300-1084730	CHEMBL525967	S(c1ccc(cc1)CS[C@@H]2N(C(=O)[C@@H](CS)C)[C@H](C([O-])=O)CC2)C	[#6](=[#8])-[#7]1-[#6@@H]-[#6]-[#6]-[#6@@H]-1_10	1	false	SAVI-Space-2024	rxn6038_0_a_kill_0	EN300-219343	O(c1ccc(cc1)COCCO)C	EN300-1084730	O=C(OC(C)(C)C)N1C(C(=O)OC(C)(C)C)CCC1C(=O)O
[O-]C(=O)N1C(C([O-])=O)CCC1C(=O)OCC[NH2+]Cc2ccc(cc2)C	901	fCSFP4	weighted-fingerprint-similarity	0.768	0.416	rxn6031_0_a_kill_0____EN300-1084730____EN300-132274	CHEMBL525967	S(c1ccc(cc1)CS[C@@H]2N(C(=O)[C@@H](CS)C)[C@H](C([O-])=O)CC2)C	[#6](=[#8])-[#7]1-[#6@@H]-[#6]-[#6]-[#6@@H]-1_10	1	false	SAVI-Space-2024	rxn6031_0_a_kill_0	EN300-1084730	O=C(OC(C)(C)C)N1C(C(=O)OC(C)(C)C)CCC1C(=O)O	EN300-132274	OCCNCc1ccc(cc1)C
[O-]C(=O)N1C(C([O-])=O)CCC1C(=O)OCc2ccc(OCOCC)cc2	902	fCSFP4	weighted-fingerprint-similarity	0.768	0.416	rxn6038_0_a_kill_0____EN300-124229____EN300-1084730	CHEMBL525967	S(c1ccc(cc1)CS[C@@H]2N(C(=O)[C@@H](CS)C)[C@H](C([O-])=O)CC2)C	[#6](=[#8])-[#7]1-[#6@@H]-[#6]-[#6]-[#6@@H]-1_10	1	false	SAVI-Space-2024	rxn6038_0_a_kill_0	EN300-124229	O(c1ccc(cc1)CO)COCC	EN300-1084730	O=C(OC(C)(C)C)N1C(C(=O)OC(C)(C)C)CCC1C(=O)O
[O-]C(=O)N1C(C([O-])=O)CCC1C(=O)OCc2ccc(cc2)C(=C)C	903	fCSFP4	weighted-fingerprint-similarity	0.768	0.416	rxn6031_0_a_kill_0____EN300-1084730____EN300-182132	CHEMBL525967	S(c1ccc(cc1)CS[C@@H]2N(C(=O)[C@@H](CS)C)[C@H](C([O-])=O)CC2)C	[#6](=[#8])-[#7]1-[#6@@H]-[#6]-[#6]-[#6@@H]-1_10	1	false	SAVI-Space-2024	rxn6031_0_a_kill_0	EN300-1084730	O=C(OC(C)(C)C)N1C(C(=O)OC(C)(C)C)CCC1C(=O)O	EN300-182132	OCc1ccc(cc1)C(=C)C
[O-]C(=O)N1C(C([O-])=O)CCC1C(=O)Oc2ccc(cc2)CC(=O)CC	904	fCSFP4	weighted-fingerprint-similarity	0.768	0.416	rxn6038_0_a_kill_0____EN300-2177633____EN300-1084730	CHEMBL525967	S(c1ccc(cc1)CS[C@@H]2N(C(=O)[C@@H](CS)C)[C@H](C([O-])=O)CC2)C	[#6](=[#8])-[#7]1-[#6@@H]-[#6]-[#6]-[#6@@H]-1_10	1	false	SAVI-Space-2024	rxn6038_0_a_kill_0	EN300-2177633	O=C(Cc1ccc(O)cc1)CC	EN300-1084730	O=C(OC(C)(C)C)N1C(C(=O)OC(C)(C)C)CCC1C(=O)O
[O-]C(=O)N1C(C([O-])=O)CCC1C(=O)Oc2ccc(cc2)CC[NH+](C)C	905	fCSFP4	weighted-fingerprint-similarity	0.768	0.416	rxn6038_0_a_kill_0____EN300-7400776____EN300-1084730	CHEMBL525967	S(c1ccc(cc1)CS[C@@H]2N(C(=O)[C@@H](CS)C)[C@H](C([O-])=O)CC2)C	[#6](=[#8])-[#7]1-[#6@@H]-[#6]-[#6]-[#6@@H]-1_10	1	false	SAVI-Space-2024	rxn6038_0_a_kill_0	EN300-7400776	Oc1ccc(cc1)CCN(C)C	EN300-1084730	O=C(OC(C)(C)C)N1C(C(=O)OC(C)(C)C)CCC1C(=O)O
S(C(C)(C)C)Cc1cc(NC(=O)C2N(C([O-])=O)C(C([O-])=O)CC2)ccc1	906	fCSFP4	weighted-fingerprint-similarity	0.767	0.426	rxn6038_0_a_kill_0____EN300-79067____EN300-1084730	CHEMBL525967	S(c1ccc(cc1)CS[C@@H]2N(C(=O)[C@@H](CS)C)[C@H](C([O-])=O)CC2)C	[#6](=[#8])-[#7]1-[#6@@H]-[#6]-[#6]-[#6@@H]-1_10	1	false	SAVI-Space-2024	rxn6038_0_a_kill_0	EN300-79067	S(C(C)(C)C)Cc1cc(N)ccc1	EN300-1084730	O=C(OC(C)(C)C)N1C(C(=O)OC(C)(C)C)CCC1C(=O)O
S(c1cc(ccc1)CNC(=O)C2N(C([O-])=O)C(C3CC3)CC2)C	907	fCSFP4	weighted-fingerprint-similarity	0.767	0.426	rxn6038_0_a_kill_0____EN300-1234996____EN300-262307	CHEMBL525967	S(c1ccc(cc1)CS[C@@H]2N(C(=O)[C@@H](CS)C)[C@H](C([O-])=O)CC2)C	[#6](=[#8])-[#7]1-[#6@@H]-[#6]-[#6]-[#6@@H]-1_10	1	false	SAVI-Space-2024	rxn6038_0_a_kill_0	EN300-1234996	S(c1cc(ccc1)CN)C	EN300-262307	O=C(OC(C)(C)C)N1C(C(=O)O)CCC1C2CC2
S(c1cc(ccc1)COC(=O)C2N(C([O-])=O)C(C([O-])=O)CC2)C(F)(F)F	908	fCSFP4	weighted-fingerprint-similarity	0.767	0.426	rxn6031_0_a_kill_0____EN300-1084730____EN300-378855	CHEMBL525967	S(c1ccc(cc1)CS[C@@H]2N(C(=O)[C@@H](CS)C)[C@H](C([O-])=O)CC2)C	[#6](=[#8])-[#7]1-[#6@@H]-[#6]-[#6]-[#6@@H]-1_10	1	false	SAVI-Space-2024	rxn6031_0_a_kill_0	EN300-1084730	O=C(OC(C)(C)C)N1C(C(=O)OC(C)(C)C)CCC1C(=O)O	EN300-378855	S(c1cc(ccc1)CO)C(F)(F)F
S(c1cc(ccc1)COC(=O)C2N(C([O-])=O)C(C3CC3)CC2)C	909	fCSFP4	weighted-fingerprint-similarity	0.767	0.426	rxn6031_0_a_kill_0____EN300-262307____EN300-124825	CHEMBL525967	S(c1ccc(cc1)CS[C@@H]2N(C(=O)[C@@H](CS)C)[C@H](C([O-])=O)CC2)C	[#6](=[#8])-[#7]1-[#6@@H]-[#6]-[#6]-[#6@@H]-1_10	1	false	SAVI-Space-2024	rxn6031_0_a_kill_0	EN300-262307	O=C(OC(C)(C)C)N1C(C(=O)O)CCC1C2CC2	EN300-124825	S(c1cc(ccc1)CO)C
S(c1ccc(cc1)CNC(=O)C2N(C([O-])=O)C(C(C)C)CC2)c3ccccc3	910	fCSFP4	weighted-fingerprint-similarity	0.767	0.426	rxn6038_0_a_kill_0____EN300-114785____EN300-43351151	CHEMBL525967	S(c1ccc(cc1)CS[C@@H]2N(C(=O)[C@@H](CS)C)[C@H](C([O-])=O)CC2)C	[#6](=[#8])-[#7]1-[#6@@H]-[#6]-[#6]-[#6@@H]-1_10	1	false	SAVI-Space-2024	rxn6038_0_a_kill_0	EN300-114785	S(c1ccc(cc1)CN)c2ccccc2	EN300-43351151	O=C(OC(C)(C)C)N1C(C(=O)O)CCC1C(C)C
S(c1ccc(cc1)COC(=O)C2N(C([O-])=O)C(C(C)C)CC2)c3ccccc3	911	fCSFP4	weighted-fingerprint-similarity	0.767	0.426	rxn6031_0_a_kill_0____EN300-43351151____EN300-136854	CHEMBL525967	S(c1ccc(cc1)CS[C@@H]2N(C(=O)[C@@H](CS)C)[C@H](C([O-])=O)CC2)C	[#6](=[#8])-[#7]1-[#6@@H]-[#6]-[#6]-[#6@@H]-1_10	1	false	SAVI-Space-2024	rxn6031_0_a_kill_0	EN300-43351151	O=C(OC(C)(C)C)N1C(C(=O)O)CCC1C(C)C	EN300-136854	S(c1ccc(cc1)CO)c2ccccc2
S(c1ccc(cc1)COC(=O)C2N(C([O-])=O)C(C3CC3)CC2)Cc4ccccc4	912	fCSFP4	weighted-fingerprint-similarity	0.767	0.426	rxn6031_0_a_kill_0____EN300-262307____EN300-132429	CHEMBL525967	S(c1ccc(cc1)CS[C@@H]2N(C(=O)[C@@H](CS)C)[C@H](C([O-])=O)CC2)C	[#6](=[#8])-[#7]1-[#6@@H]-[#6]-[#6]-[#6@@H]-1_10	1	false	SAVI-Space-2024	rxn6031_0_a_kill_0	EN300-262307	O=C(OC(C)(C)C)N1C(C(=O)O)CCC1C2CC2	EN300-132429	S(c1ccc(cc1)CO)Cc2ccccc2
S(c1ccc(cc1)COC(=O)C2N(C([O-])=O)C(Cc3ccccc3)CC2)Cc4ccccc4	913	fCSFP4	weighted-fingerprint-similarity	0.767	0.426	rxn6031_0_a_kill_0____EN300-22874226____EN300-132429	CHEMBL525967	S(c1ccc(cc1)CS[C@@H]2N(C(=O)[C@@H](CS)C)[C@H](C([O-])=O)CC2)C	[#6](=[#8])-[#7]1-[#6@@H]-[#6]-[#6]-[#6@@H]-1_10	1	false	SAVI-Space-2024	rxn6031_0_a_kill_0	EN300-22874226	O=C(OC(C)(C)C)N1C(C(=O)O)CCC1Cc2ccccc2	EN300-132429	S(c1ccc(cc1)CO)Cc2ccccc2
SCC(OC(=O)C1N(C([O-])=O)C(Cc2ccccc2)CC1)C	914	fCSFP4	weighted-fingerprint-similarity	0.767	0.426	rxn6031_0_a_kill_0____EN300-22874226____EN300-95888	CHEMBL525967	S(c1ccc(cc1)CS[C@@H]2N(C(=O)[C@@H](CS)C)[C@H](C([O-])=O)CC2)C	[#6](=[#8])-[#7]1-[#6@@H]-[#6]-[#6]-[#6@@H]-1_10	1	false	SAVI-Space-2024	rxn6031_0_a_kill_0	EN300-22874226	O=C(OC(C)(C)C)N1C(C(=O)O)CCC1Cc2ccccc2	EN300-95888	SCC(O)C
S(=O)(=O)(NC(=O)C1N(C([O-])=O)C(C([O-])=O)CC1)c2ccc(cc2)CSC(C)C	915	fCSFP4	weighted-fingerprint-similarity	0.767	0.436	rxn6029_0_a_kill_0____EN300-51686866____EN300-67143	CHEMBL525967	S(c1ccc(cc1)CS[C@@H]2N(C(=O)[C@@H](CS)C)[C@H](C([O-])=O)CC2)C	[#6](=[#8])-[#7]1-[#6@@H]-[#6]-[#6]-[#6@@H]-1_10	1	false	SAVI-Space-2024	rxn6029_0_a_kill_0	EN300-51686866	O=C(OC(C)(C)C)N1C(C(=O)O)CCC1C(=O)N	EN300-67143	Brc1ccc(cc1)CSC(C)C
S(c1ncccc1)Cc2ccc(NC(=O)C3N(C([O-])=O)C(C([O-])=O)CC3)cc2	916	fCSFP4	weighted-fingerprint-similarity	0.767	0.436	rxn6038_0_a_kill_0____EN300-61286____EN300-1084730	CHEMBL525967	S(c1ccc(cc1)CS[C@@H]2N(C(=O)[C@@H](CS)C)[C@H](C([O-])=O)CC2)C	[#6](=[#8])-[#7]1-[#6@@H]-[#6]-[#6]-[#6@@H]-1_10	1	false	SAVI-Space-2024	rxn6038_0_a_kill_0	EN300-61286	S(c1ncccc1)Cc2ccc(N)cc2	EN300-1084730	O=C(OC(C)(C)C)N1C(C(=O)OC(C)(C)C)CCC1C(=O)O
[O-]C(=O)N1C(C(=O)OCC(C(=O)C)C)CCC1Cc2ccccc2	917	fCSFP4	weighted-fingerprint-similarity	0.767	0.436	rxn6031_0_a_kill_0____EN300-22874226____EN300-7138115	CHEMBL525967	S(c1ccc(cc1)CS[C@@H]2N(C(=O)[C@@H](CS)C)[C@H](C([O-])=O)CC2)C	[#6](=[#8])-[#7]1-[#6@@H]-[#6]-[#6]-[#6@@H]-1_10	1	false	SAVI-Space-2024	rxn6031_0_a_kill_0	EN300-22874226	O=C(OC(C)(C)C)N1C(C(=O)O)CCC1Cc2ccccc2	EN300-7138115	O=C(C(CO)C)C
S(C(=O)Cc1ccc(SC)cc1)C2CC3N(C([O-])=O)C(CC3)C2	918	fCSFP4	weighted-fingerprint-similarity	0.767	0.400	rxn6038_0_a_kill_0____EN300-7082669____EN300-79646	CHEMBL525967	S(c1ccc(cc1)CS[C@@H]2N(C(=O)[C@@H](CS)C)[C@H](C([O-])=O)CC2)C	[#6](=[#8])-[#7]1-[#6@@H]-[#6]-[#6]-[#6@@H]-1_10	1	false	SAVI-Space-2024	rxn6038_0_a_kill_0	EN300-7082669	SC1CC2N(C(=O)OC(C)(C)C)C(CC2)C1	EN300-79646	S(c1ccc(cc1)CC(=O)O)C
S(c1ccc(F)cc1)C(=O)C2N(C([O-])=O)C(CC2)C	919	fCSFP4	weighted-fingerprint-similarity	0.767	0.400	rxn6038_0_a_kill_0____EN300-20848____EN300-1589557 EN300-1071291""	CHEMBL525967	S(c1ccc(cc1)CS[C@@H]2N(C(=O)[C@@H](CS)C)[C@H](C([O-])=O)CC2)C	[#6](=[#8])-[#7]1-[#6@@H]-[#6]-[#6]-[#6@@H]-1_10	1	false	SAVI-Space-2024	rxn6038_0_a_kill_0	EN300-20848	Sc1ccc(F)cc1	EN300-1589557 EN300-1071291""	O=C(OC(C)(C)C)N1C(C(=O)O)CCC1C
[O-]C(=O)N1C(C(=O)OCCc2ccc(cc2)CC)CCC1C(=O)OCC	920	fCSFP4	weighted-fingerprint-similarity	0.767	0.400	rxn6031_0_a_kill_0____EN300-1655037____EN300-78087	CHEMBL525967	S(c1ccc(cc1)CS[C@@H]2N(C(=O)[C@@H](CS)C)[C@H](C([O-])=O)CC2)C	[#6](=[#8])-[#7]1-[#6@@H]-[#6]-[#6]-[#6@@H]-1_10	1	false	SAVI-Space-2024	rxn6031_0_a_kill_0	EN300-1655037	O=C(OC(C)(C)C)N1C(C(=O)OCC)CCC1C(=O)O	EN300-78087	OCCc1ccc(cc1)CC
[O-]C(=O)N1C(C(=O)OCCc2ccc(cc2)CCC)CCC1C(=O)OCC	921	fCSFP4	weighted-fingerprint-similarity	0.767	0.400	rxn6031_0_a_kill_0____EN300-1655037____EN300-1637654	CHEMBL525967	S(c1ccc(cc1)CS[C@@H]2N(C(=O)[C@@H](CS)C)[C@H](C([O-])=O)CC2)C	[#6](=[#8])-[#7]1-[#6@@H]-[#6]-[#6]-[#6@@H]-1_10	1	false	SAVI-Space-2024	rxn6031_0_a_kill_0	EN300-1655037	O=C(OC(C)(C)C)N1C(C(=O)OCC)CCC1C(=O)O	EN300-1637654	OCCc1ccc(cc1)CCC
[O-]C(=O)N1C(C(=O)OCc2ccc(cc2)CCC)CCC1C(=O)OCC	922	fCSFP4	weighted-fingerprint-similarity	0.767	0.400	rxn6031_0_a_kill_0____EN300-1655037____EN300-127673	CHEMBL525967	S(c1ccc(cc1)CS[C@@H]2N(C(=O)[C@@H](CS)C)[C@H](C([O-])=O)CC2)C	[#6](=[#8])-[#7]1-[#6@@H]-[#6]-[#6]-[#6@@H]-1_10	1	false	SAVI-Space-2024	rxn6031_0_a_kill_0	EN300-1655037	O=C(OC(C)(C)C)N1C(C(=O)OCC)CCC1C(=O)O	EN300-127673	OCc1ccc(cc1)CCC
BrCCc1ccc(C#CC2N(C([O-])=O)C(C([O-])=O)CC2)cc1	923	fCSFP4	weighted-fingerprint-similarity	0.767	0.411	rxn2267_0_a_kill_0____EN300-7113986____EN300-675182	CHEMBL525967	S(c1ccc(cc1)CS[C@@H]2N(C(=O)[C@@H](CS)C)[C@H](C([O-])=O)CC2)C	[#6](=[#8])-[#7]1-[#6@@H]-[#6]-[#6]-[#6@@H]-1_10	1	false	SAVI-Space-2024	rxn2267_0_a_kill_0	EN300-7113986	O=C(OC(C)(C)C)N1C(C#C)CCC1C(=O)O	EN300-675182	Brc1ccc(cc1)CCBr
ClCCc1ccc(C#CC2N(C([O-])=O)C(C([O-])=O)CC2)cc1	924	fCSFP4	weighted-fingerprint-similarity	0.767	0.411	rxn2267_0_a_kill_0____EN300-7113986____EN300-245889	CHEMBL525967	S(c1ccc(cc1)CS[C@@H]2N(C(=O)[C@@H](CS)C)[C@H](C([O-])=O)CC2)C	[#6](=[#8])-[#7]1-[#6@@H]-[#6]-[#6]-[#6@@H]-1_10	1	false	SAVI-Space-2024	rxn2267_0_a_kill_0	EN300-7113986	O=C(OC(C)(C)C)N1C(C#C)CCC1C(=O)O	EN300-245889	Clc1ccc(cc1)CCCl
FCCc1ccc(C#CC2N(C([O-])=O)C(C([O-])=O)CC2)cc1	925	fCSFP4	weighted-fingerprint-similarity	0.767	0.411	rxn2267_0_a_kill_0____EN300-7113986____EN300-7178370	CHEMBL525967	S(c1ccc(cc1)CS[C@@H]2N(C(=O)[C@@H](CS)C)[C@H](C([O-])=O)CC2)C	[#6](=[#8])-[#7]1-[#6@@H]-[#6]-[#6]-[#6@@H]-1_10	1	false	SAVI-Space-2024	rxn2267_0_a_kill_0	EN300-7113986	O=C(OC(C)(C)C)N1C(C#C)CCC1C(=O)O	EN300-7178370	Brc1ccc(cc1)CCF
Fc1ccc(cc1)C[NH+]2CCN(C(=O)C3N(C([O-])=O)C(C([O-])=O)CC3)CC2	926	fCSFP4	weighted-fingerprint-similarity	0.767	0.411	rxn6038_0_a_kill_0____EN300-110643 EN300-12326784"____EN300-1084730"	CHEMBL525967	S(c1ccc(cc1)CS[C@@H]2N(C(=O)[C@@H](CS)C)[C@H](C([O-])=O)CC2)C	[#6](=[#8])-[#7]1-[#6@@H]-[#6]-[#6]-[#6@@H]-1_10	1	false	SAVI-Space-2024	rxn6038_0_a_kill_0	EN300-110643 EN300-12326784""	Fc1ccc(cc1)CN2CCNCC2	EN300-1084730	O=C(OC(C)(C)C)N1C(C(=O)OC(C)(C)C)CCC1C(=O)O
S(C#N)c1ccc(C#CC2N(C([O-])=O)C(C([O-])=O)CC2)cc1	927	fCSFP4	weighted-fingerprint-similarity	0.767	0.411	rxn2267_0_a_kill_0____EN300-7113986____EN300-29673	CHEMBL525967	S(c1ccc(cc1)CS[C@@H]2N(C(=O)[C@@H](CS)C)[C@H](C([O-])=O)CC2)C	[#6](=[#8])-[#7]1-[#6@@H]-[#6]-[#6]-[#6@@H]-1_10	1	false	SAVI-Space-2024	rxn2267_0_a_kill_0	EN300-7113986	O=C(OC(C)(C)C)N1C(C#C)CCC1C(=O)O	EN300-29673	Clc1ccc(SC#N)cc1
S(C(=O)C1N(C([O-])=O)C(C(=O)N)CC1)Cc2ccc(C#C)cc2	928	fCSFP4	weighted-fingerprint-similarity	0.767	0.411	rxn6038_0_a_kill_0____EN300-1762237____EN300-51686866	CHEMBL525967	S(c1ccc(cc1)CS[C@@H]2N(C(=O)[C@@H](CS)C)[C@H](C([O-])=O)CC2)C	[#6](=[#8])-[#7]1-[#6@@H]-[#6]-[#6]-[#6@@H]-1_10	1	false	SAVI-Space-2024	rxn6038_0_a_kill_0	EN300-1762237	SCc1ccc(C#C)cc1	EN300-51686866	O=C(OC(C)(C)C)N1C(C(=O)O)CCC1C(=O)N
S(C(=O)C1N(C([O-])=O)C(C(=O)N)CC1)Cc2ccc(C#N)cc2	929	fCSFP4	weighted-fingerprint-similarity	0.767	0.411	rxn6038_0_a_kill_0____EN300-181425____EN300-51686866	CHEMBL525967	S(c1ccc(cc1)CS[C@@H]2N(C(=O)[C@@H](CS)C)[C@H](C([O-])=O)CC2)C	[#6](=[#8])-[#7]1-[#6@@H]-[#6]-[#6]-[#6@@H]-1_10	1	false	SAVI-Space-2024	rxn6038_0_a_kill_0	EN300-181425	SCc1ccc(C#N)cc1	EN300-51686866	O=C(OC(C)(C)C)N1C(C(=O)O)CCC1C(=O)N
S(C(=O)C1N(C([O-])=O)C(C([O-])=O)CC1)CC=2NC=CC2	930	fCSFP4	weighted-fingerprint-similarity	0.767	0.411	rxn6038_0_a_kill_0____EN300-1228666____EN300-1084730	CHEMBL525967	S(c1ccc(cc1)CS[C@@H]2N(C(=O)[C@@H](CS)C)[C@H](C([O-])=O)CC2)C	[#6](=[#8])-[#7]1-[#6@@H]-[#6]-[#6]-[#6@@H]-1_10	1	false	SAVI-Space-2024	rxn6038_0_a_kill_0	EN300-1228666	SCC=1NC=CC1	EN300-1084730	O=C(OC(C)(C)C)N1C(C(=O)OC(C)(C)C)CCC1C(=O)O
S(C(=O)C1N(C([O-])=O)C(C([O-])=O)CC1)CC=2OC=CC2	931	fCSFP4	weighted-fingerprint-similarity	0.767	0.411	rxn6038_0_a_kill_0____EN300-19031____EN300-1084730	CHEMBL525967	S(c1ccc(cc1)CS[C@@H]2N(C(=O)[C@@H](CS)C)[C@H](C([O-])=O)CC2)C	[#6](=[#8])-[#7]1-[#6@@H]-[#6]-[#6]-[#6@@H]-1_10	1	false	SAVI-Space-2024	rxn6038_0_a_kill_0	EN300-19031	SCC=1OC=CC1	EN300-1084730	O=C(OC(C)(C)C)N1C(C(=O)OC(C)(C)C)CCC1C(=O)O
S(C(=O)C1N(C([O-])=O)C(C([O-])=O)CC1)CC=2SC=CC2	932	fCSFP4	weighted-fingerprint-similarity	0.767	0.411	rxn6038_0_a_kill_0____EN300-1289530____EN300-1084730	CHEMBL525967	S(c1ccc(cc1)CS[C@@H]2N(C(=O)[C@@H](CS)C)[C@H](C([O-])=O)CC2)C	[#6](=[#8])-[#7]1-[#6@@H]-[#6]-[#6]-[#6@@H]-1_10	1	false	SAVI-Space-2024	rxn6038_0_a_kill_0	EN300-1289530	S1C(=CC=C1)CS	EN300-1084730	O=C(OC(C)(C)C)N1C(C(=O)OC(C)(C)C)CCC1C(=O)O
S(C(=O)C1N(C([O-])=O)C(C2CC2)CC1)Cc3ccc(F)cc3	933	fCSFP4	weighted-fingerprint-similarity	0.767	0.411	rxn6038_0_a_kill_0____EN300-211798____EN300-262307	CHEMBL525967	S(c1ccc(cc1)CS[C@@H]2N(C(=O)[C@@H](CS)C)[C@H](C([O-])=O)CC2)C	[#6](=[#8])-[#7]1-[#6@@H]-[#6]-[#6]-[#6@@H]-1_10	1	false	SAVI-Space-2024	rxn6038_0_a_kill_0	EN300-211798	SCc1ccc(F)cc1	EN300-262307	O=C(OC(C)(C)C)N1C(C(=O)O)CCC1C2CC2
S(C(=O)C1N(C([O-])=O)C2CCC(C1)C2)Cc3ccc(OC)cc3	934	fCSFP4	weighted-fingerprint-similarity	0.767	0.411	rxn6038_0_a_kill_0____EN300-122082____EN300-45273353	CHEMBL525967	S(c1ccc(cc1)CS[C@@H]2N(C(=O)[C@@H](CS)C)[C@H](C([O-])=O)CC2)C	[#6](=[#8])-[#7]1-[#6@@H]-[#6]-[#6]-[#6@@H]-1_10	1	false	SAVI-Space-2024	rxn6038_0_a_kill_0	EN300-122082	SCc1ccc(OC)cc1	EN300-45273353	O=C(OC(C)(C)C)N1C(C(=O)O)CC2CCC1C2
S(C(=O)C1N(C([O-])=O)C2CCC(C1)C2)Cc3ccc(cc3)CCCC	935	fCSFP4	weighted-fingerprint-similarity	0.767	0.411	rxn6038_0_a_kill_0____EN300-28350962____EN300-45273353	CHEMBL525967	S(c1ccc(cc1)CS[C@@H]2N(C(=O)[C@@H](CS)C)[C@H](C([O-])=O)CC2)C	[#6](=[#8])-[#7]1-[#6@@H]-[#6]-[#6]-[#6@@H]-1_10	1	false	SAVI-Space-2024	rxn6038_0_a_kill_0	EN300-28350962	SCc1ccc(cc1)CCCC	EN300-45273353	O=C(OC(C)(C)C)N1C(C(=O)O)CC2CCC1C2
S(F)(F)(F)(F)(F)c1ccc(cc1)CNC(=O)C2N(C([O-])=O)C(C([O-])=O)CC2	936	fCSFP4	weighted-fingerprint-similarity	0.767	0.411	rxn6038_0_a_kill_0____EN300-254687 EN300-7438512"____EN300-1084730"	CHEMBL525967	S(c1ccc(cc1)CS[C@@H]2N(C(=O)[C@@H](CS)C)[C@H](C([O-])=O)CC2)C	[#6](=[#8])-[#7]1-[#6@@H]-[#6]-[#6]-[#6@@H]-1_10	1	false	SAVI-Space-2024	rxn6038_0_a_kill_0	EN300-254687 EN300-7438512""	S(F)(F)(F)(F)(F)c1ccc(cc1)CN	EN300-1084730	O=C(OC(C)(C)C)N1C(C(=O)OC(C)(C)C)CCC1C(=O)O
S(c1cc(N(C)C)ccc1)C(=O)C2N(C([O-])=O)C(C([O-])=O)CC2	937	fCSFP4	weighted-fingerprint-similarity	0.767	0.411	rxn6038_0_a_kill_0____EN300-673758____EN300-1084730	CHEMBL525967	S(c1ccc(cc1)CS[C@@H]2N(C(=O)[C@@H](CS)C)[C@H](C([O-])=O)CC2)C	[#6](=[#8])-[#7]1-[#6@@H]-[#6]-[#6]-[#6@@H]-1_10	1	false	SAVI-Space-2024	rxn6038_0_a_kill_0	EN300-673758	Sc1cc(N(C)C)ccc1	EN300-1084730	O=C(OC(C)(C)C)N1C(C(=O)OC(C)(C)C)CCC1C(=O)O
S(c1ccc(N)cc1)c2ccc(C#CC3N(C([O-])=O)C(C([O-])=O)CC3)cc2	938	fCSFP4	weighted-fingerprint-similarity	0.767	0.411	rxn2267_0_a_kill_0____EN300-7113986____EN300-06333	CHEMBL525967	S(c1ccc(cc1)CS[C@@H]2N(C(=O)[C@@H](CS)C)[C@H](C([O-])=O)CC2)C	[#6](=[#8])-[#7]1-[#6@@H]-[#6]-[#6]-[#6@@H]-1_10	1	false	SAVI-Space-2024	rxn2267_0_a_kill_0	EN300-7113986	O=C(OC(C)(C)C)N1C(C#C)CCC1C(=O)O	EN300-06333	Brc1ccc(Sc2ccc(N)cc2)cc1
S(c1ccc(NC(=O)C2N(C([O-])=O)C(C3CC3)CC2)cc1)C	939	fCSFP4	weighted-fingerprint-similarity	0.767	0.411	rxn6038_0_a_kill_0____EN300-21720____EN300-262307	CHEMBL525967	S(c1ccc(cc1)CS[C@@H]2N(C(=O)[C@@H](CS)C)[C@H](C([O-])=O)CC2)C	[#6](=[#8])-[#7]1-[#6@@H]-[#6]-[#6]-[#6@@H]-1_10	1	false	SAVI-Space-2024	rxn6038_0_a_kill_0	EN300-21720	S(c1ccc(N)cc1)C	EN300-262307	O=C(OC(C)(C)C)N1C(C(=O)O)CCC1C2CC2
S(c1ccc(OC(=O)C2N(C([O-])=O)C(C([O-])=O)CC2)cc1)C(F)(F)F	940	fCSFP4	weighted-fingerprint-similarity	0.767	0.411	rxn7022_0_a_kill_0____EN300-224942____EN300-1084730	CHEMBL525967	S(c1ccc(cc1)CS[C@@H]2N(C(=O)[C@@H](CS)C)[C@H](C([O-])=O)CC2)C	[#6](=[#8])-[#7]1-[#6@@H]-[#6]-[#6]-[#6@@H]-1_10	1	false	SAVI-Space-2024	rxn7022_0_a_kill_0	EN300-224942	S(c1ccc(cc1)B(O)O)C(F)(F)F	EN300-1084730	O=C(OC(C)(C)C)N1C(C(=O)OC(C)(C)C)CCC1C(=O)O
S(c1ccc(OC(=O)C2N(C([O-])=O)C(C3CC3)CC2)cc1)C	941	fCSFP4	weighted-fingerprint-similarity	0.767	0.411	rxn6038_0_a_kill_0____EN300-21190____EN300-262307	CHEMBL525967	S(c1ccc(cc1)CS[C@@H]2N(C(=O)[C@@H](CS)C)[C@H](C([O-])=O)CC2)C	[#6](=[#8])-[#7]1-[#6@@H]-[#6]-[#6]-[#6@@H]-1_10	1	false	SAVI-Space-2024	rxn6038_0_a_kill_0	EN300-21190	S(c1ccc(O)cc1)C	EN300-262307	O=C(OC(C)(C)C)N1C(C(=O)O)CCC1C2CC2
S(c1ccc(cc1)CC#N)C(=O)C2N(C([O-])=O)C3CCC(C2)C3	942	fCSFP4	weighted-fingerprint-similarity	0.767	0.411	rxn6038_0_a_kill_0____EN300-6490949____EN300-45273353	CHEMBL525967	S(c1ccc(cc1)CS[C@@H]2N(C(=O)[C@@H](CS)C)[C@H](C([O-])=O)CC2)C	[#6](=[#8])-[#7]1-[#6@@H]-[#6]-[#6]-[#6@@H]-1_10	1	false	SAVI-Space-2024	rxn6038_0_a_kill_0	EN300-6490949	Sc1ccc(cc1)CC#N	EN300-45273353	O=C(OC(C)(C)C)N1C(C(=O)O)CC2CCC1C2
S(c1ccc(cc1)CC([O-])=O)C(=O)C2N(C([O-])=O)C3CCC(C2)C3	943	fCSFP4	weighted-fingerprint-similarity	0.767	0.411	rxn6038_0_a_kill_0____EN300-2270146____EN300-45273353	CHEMBL525967	S(c1ccc(cc1)CS[C@@H]2N(C(=O)[C@@H](CS)C)[C@H](C([O-])=O)CC2)C	[#6](=[#8])-[#7]1-[#6@@H]-[#6]-[#6]-[#6@@H]-1_10	1	false	SAVI-Space-2024	rxn6038_0_a_kill_0	EN300-2270146	Sc1ccc(cc1)CC(=O)OC(C)(C)C	EN300-45273353	O=C(OC(C)(C)C)N1C(C(=O)O)CC2CCC1C2
[O-]C(=O)N1C(C#Cc2ccc(cc2)CC[NH3+])CCC1C([O-])=O	944	fCSFP4	weighted-fingerprint-similarity	0.767	0.411	rxn2267_0_a_kill_0____EN300-7113986____EN300-77249	CHEMBL525967	S(c1ccc(cc1)CS[C@@H]2N(C(=O)[C@@H](CS)C)[C@H](C([O-])=O)CC2)C	[#6](=[#8])-[#7]1-[#6@@H]-[#6]-[#6]-[#6@@H]-1_10	1	false	SAVI-Space-2024	rxn2267_0_a_kill_0	EN300-7113986	O=C(OC(C)(C)C)N1C(C#C)CCC1C(=O)O	EN300-77249	Brc1ccc(cc1)CCN
[O-]C(=O)N1C(C(=O)N2C(C([O-])=O)CCC2C)CCC1Cc3ccccc3	945	fCSFP4	weighted-fingerprint-similarity	0.767	0.411	rxn6038_0_a_kill_0____EN300-263501____EN300-22874226	CHEMBL525967	S(c1ccc(cc1)CS[C@@H]2N(C(=O)[C@@H](CS)C)[C@H](C([O-])=O)CC2)C	[#6](=[#8])-[#7]1-[#6@@H]-[#6]-[#6]-[#6@@H]-1_10	1	false	SAVI-Space-2024	rxn6038_0_a_kill_0	EN300-263501	O=C(OC(C)(C)C)C1NC(CC1)C	EN300-22874226	O=C(OC(C)(C)C)N1C(C(=O)O)CCC1Cc2ccccc2
[O-]C(=O)N1C(C([O-])=O)CCC1C(=O)NCCc2ccc(C#C)cc2	946	fCSFP4	weighted-fingerprint-similarity	0.767	0.411	rxn6038_0_a_kill_0____EN300-27145421____EN300-1084730	CHEMBL525967	S(c1ccc(cc1)CS[C@@H]2N(C(=O)[C@@H](CS)C)[C@H](C([O-])=O)CC2)C	[#6](=[#8])-[#7]1-[#6@@H]-[#6]-[#6]-[#6@@H]-1_10	1	false	SAVI-Space-2024	rxn6038_0_a_kill_0	EN300-27145421	NCCc1ccc(C#C)cc1	EN300-1084730	O=C(OC(C)(C)C)N1C(C(=O)OC(C)(C)C)CCC1C(=O)O
[O-]C(=O)N1C(C([O-])=O)CCC1C(=O)NCCc2ccc(C#N)cc2	947	fCSFP4	weighted-fingerprint-similarity	0.767	0.411	rxn6038_0_a_kill_0____EN300-270267____EN300-1084730	CHEMBL525967	S(c1ccc(cc1)CS[C@@H]2N(C(=O)[C@@H](CS)C)[C@H](C([O-])=O)CC2)C	[#6](=[#8])-[#7]1-[#6@@H]-[#6]-[#6]-[#6@@H]-1_10	1	false	SAVI-Space-2024	rxn6038_0_a_kill_0	EN300-270267	N#Cc1ccc(cc1)CCN	EN300-1084730	O=C(OC(C)(C)C)N1C(C(=O)OC(C)(C)C)CCC1C(=O)O
[O-]C(=O)N1C(C([O-])=O)CCC1C(=O)NCCc2ccc(cc2)C=C	948	fCSFP4	weighted-fingerprint-similarity	0.767	0.411	rxn6038_0_a_kill_0____EN300-219054____EN300-1084730	CHEMBL525967	S(c1ccc(cc1)CS[C@@H]2N(C(=O)[C@@H](CS)C)[C@H](C([O-])=O)CC2)C	[#6](=[#8])-[#7]1-[#6@@H]-[#6]-[#6]-[#6@@H]-1_10	1	false	SAVI-Space-2024	rxn6038_0_a_kill_0	EN300-219054	NCCc1ccc(cc1)C=C	EN300-1084730	O=C(OC(C)(C)C)N1C(C(=O)OC(C)(C)C)CCC1C(=O)O
[O-]C(=O)N1C(C([O-])=O)CCC1C(=O)NCc2cc(ccc2)COC	949	fCSFP4	weighted-fingerprint-similarity	0.767	0.411	rxn6038_0_a_kill_0____EN300-41325____EN300-1084730	CHEMBL525967	S(c1ccc(cc1)CS[C@@H]2N(C(=O)[C@@H](CS)C)[C@H](C([O-])=O)CC2)C	[#6](=[#8])-[#7]1-[#6@@H]-[#6]-[#6]-[#6@@H]-1_10	1	false	SAVI-Space-2024	rxn6038_0_a_kill_0	EN300-41325	O(Cc1cc(ccc1)CN)C	EN300-1084730	O=C(OC(C)(C)C)N1C(C(=O)OC(C)(C)C)CCC1C(=O)O
[O-]C(=O)N1C(C([O-])=O)CCC1C(=O)NCc2ccc(OC3CC3)cc2	950	fCSFP4	weighted-fingerprint-similarity	0.767	0.411	rxn6038_0_a_kill_0____EN300-37080541____EN300-1084730	CHEMBL525967	S(c1ccc(cc1)CS[C@@H]2N(C(=O)[C@@H](CS)C)[C@H](C([O-])=O)CC2)C	[#6](=[#8])-[#7]1-[#6@@H]-[#6]-[#6]-[#6@@H]-1_10	1	false	SAVI-Space-2024	rxn6038_0_a_kill_0	EN300-37080541	O(c1ccc(cc1)CN)C2CC2	EN300-1084730	O=C(OC(C)(C)C)N1C(C(=O)OC(C)(C)C)CCC1C(=O)O
[O-]C(=O)N1C(C([O-])=O)CCC1C(=O)NCc2ccc(cc2)C(=O)N	951	fCSFP4	weighted-fingerprint-similarity	0.767	0.411	rxn6038_0_a_kill_0____EN300-17770____EN300-1084730	CHEMBL525967	S(c1ccc(cc1)CS[C@@H]2N(C(=O)[C@@H](CS)C)[C@H](C([O-])=O)CC2)C	[#6](=[#8])-[#7]1-[#6@@H]-[#6]-[#6]-[#6@@H]-1_10	1	false	SAVI-Space-2024	rxn6038_0_a_kill_0	EN300-17770	O=C(N)c1ccc(cc1)CN	EN300-1084730	O=C(OC(C)(C)C)N1C(C(=O)OC(C)(C)C)CCC1C(=O)O
[O-]C(=O)N1C(C([O-])=O)CCC1C(=O)NCc2ccc(cc2)CN=[N+]=[N-]	952	fCSFP4	weighted-fingerprint-similarity	0.767	0.411	rxn6038_0_a_kill_0____EN300-37454012____EN300-1084730	CHEMBL525967	S(c1ccc(cc1)CS[C@@H]2N(C(=O)[C@@H](CS)C)[C@H](C([O-])=O)CC2)C	[#6](=[#8])-[#7]1-[#6@@H]-[#6]-[#6]-[#6@@H]-1_10	1	false	SAVI-Space-2024	rxn6038_0_a_kill_0	EN300-37454012	[N+](=[N-])=NCc1ccc(cc1)CN	EN300-1084730	O=C(OC(C)(C)C)N1C(C(=O)OC(C)(C)C)CCC1C(=O)O
[O-]C(=O)N1C(C([O-])=O)CCC1C(=O)Nc2ccc(cc2)CC(=O)N	953	fCSFP4	weighted-fingerprint-similarity	0.767	0.411	rxn6038_0_a_kill_0____EN300-36276____EN300-1084730	CHEMBL525967	S(c1ccc(cc1)CS[C@@H]2N(C(=O)[C@@H](CS)C)[C@H](C([O-])=O)CC2)C	[#6](=[#8])-[#7]1-[#6@@H]-[#6]-[#6]-[#6@@H]-1_10	1	false	SAVI-Space-2024	rxn6038_0_a_kill_0	EN300-36276	O=C(N)Cc1ccc(N)cc1	EN300-1084730	O=C(OC(C)(C)C)N1C(C(=O)OC(C)(C)C)CCC1C(=O)O
[O-]C(=O)N1C(C([O-])=O)CCC1C(=O)Nc2ccc(cc2)CCC#N	954	fCSFP4	weighted-fingerprint-similarity	0.767	0.411	rxn6038_0_a_kill_0____EN300-332100 EN300-27685737"____EN300-1084730"	CHEMBL525967	S(c1ccc(cc1)CS[C@@H]2N(C(=O)[C@@H](CS)C)[C@H](C([O-])=O)CC2)C	[#6](=[#8])-[#7]1-[#6@@H]-[#6]-[#6]-[#6@@H]-1_10	1	false	SAVI-Space-2024	rxn6038_0_a_kill_0	EN300-332100 EN300-27685737""	N#CCCc1ccc(N)cc1	EN300-1084730	O=C(OC(C)(C)C)N1C(C(=O)OC(C)(C)C)CCC1C(=O)O
[truncated: 9,046 more rows]
