# Supplementary material for: Guiding Similarity Search in Chemical Fragment Spaces with Weighted Fingerprints
Source: J Chem Inf Model. 2026 Feb 10;66(4):2220–9. doi: 10.1021/acs.jcim.5c02952 (PMC12933719; doi:10.1021/acs.jcim.5c02952)
Supplement: Supplementary file 2 [file ci5c02952_si_002.zip › Supporting_Information_Data/Statistical_Validation/Example_Results/SAVI_Space_CHEMBL525967/pattern_matches_table.csv]

Input SDF	SMARTS	Nof Matches	Nof Scaffolds
CHEMBL525967_unweighted_1.sdf	[#6](=[#8])-[#7]1-[#6@@H]-[#6]-[#6]-[#6@@H]-1	2259	593
CHEMBL525967_weighted_5_1.sdf	[#6](=[#8])-[#7]1-[#6@@H]-[#6]-[#6]-[#6@@H]-1	8780	1596
CHEMBL525967_weighted_10_1.sdf	[#6](=[#8])-[#7]1-[#6@@H]-[#6]-[#6]-[#6@@H]-1	9402	1606
CHEMBL525967_weighted_15_1.sdf	[#6](=[#8])-[#7]1-[#6@@H]-[#6]-[#6]-[#6@@H]-1	9571	1607
CHEMBL525967_weighted_20_1.sdf	[#6](=[#8])-[#7]1-[#6@@H]-[#6]-[#6]-[#6@@H]-1	9655	1578
