# Supplementary material for: Guiding Similarity Search in Chemical Fragment Spaces with Weighted Fingerprints
Source: J Chem Inf Model. 2026 Feb 10;66(4):2220–9. doi: 10.1021/acs.jcim.5c02952 (PMC12933719; doi:10.1021/acs.jcim.5c02952)
Supplement: Supplementary file 2 [file ci5c02952_si_002.zip › Supporting_Information_Data/Statistical_Validation/Example_Results/SAVI_Space_CHEMBL525967/CHEMBL525967_unweighted_1.csv]

#result-smiles	result-rank	fingerprint	fingerprint-similarity	result-name	query-name	query-smiles	space	reaction-name	reagent1-name	reagent1-smiles	reagent2-name	reagent2-smiles	reagent3-name	reagent3-smiles	reagent4-name	reagent4-smiles	reagent5-name	reagent5-smiles
S(c1ccc(cc1)CC([NH3+])C(=O)N2C(C([O-])=O)CCCC2C([O-])=O)C	1	fCSFP4	0.639	rxn6038_0_a_kill_0____EN300-23627975____EN300-1071884	CHEMBL525967	S(c1ccc(cc1)CS[C@@H]2N(C(=O)[C@@H](CS)C)[C@H](C([O-])=O)CC2)C	SAVI-Space-2024	rxn6038_0_a_kill_0	EN300-23627975	O=C(OC)C1NC(C(=O)OC)CCC1	EN300-1071884	S(c1ccc(cc1)CC(NC(=O)OC(C)(C)C)C(=O)O)C
S(c1ccc(cc1)CC([NH3+])C(=O)N2C(C([O-])=O)CCC2C)C	2	fCSFP4	0.619	rxn6038_0_a_kill_0____EN300-263501____EN300-1071884	CHEMBL525967	S(c1ccc(cc1)CS[C@@H]2N(C(=O)[C@@H](CS)C)[C@H](C([O-])=O)CC2)C	SAVI-Space-2024	rxn6038_0_a_kill_0	EN300-263501	O=C(OC(C)(C)C)C1NC(CC1)C	EN300-1071884	S(c1ccc(cc1)CC(NC(=O)OC(C)(C)C)C(=O)O)C
S(c1ccc(cc1)CC([NH3+])C(=O)N2C(C([O-])=O)CCCC2C)C	3	fCSFP4	0.600	rxn6038_0_a_kill_0____EN300-2009253____EN300-1071884	CHEMBL525967	S(c1ccc(cc1)CS[C@@H]2N(C(=O)[C@@H](CS)C)[C@H](C([O-])=O)CC2)C	SAVI-Space-2024	rxn6038_0_a_kill_0	EN300-2009253	O=C(OC)C1NC(CCC1)C	EN300-1071884	S(c1ccc(cc1)CC(NC(=O)OC(C)(C)C)C(=O)O)C
S(c1ccc(cc1)CSC(=O)C2N(C([O-])=O)C(C([O-])=O)CC2)C	4	fCSFP4	0.583	rxn6038_0_a_kill_0____EN300-192190____EN300-1084730	CHEMBL525967	S(c1ccc(cc1)CS[C@@H]2N(C(=O)[C@@H](CS)C)[C@H](C([O-])=O)CC2)C	SAVI-Space-2024	rxn6038_0_a_kill_0	EN300-192190	S(c1ccc(cc1)CS)C	EN300-1084730	O=C(OC(C)(C)C)N1C(C(=O)OC(C)(C)C)CCC1C(=O)O
S(CC(C(=O)N1C(c2ccccc2)CCC1C([O-])=O)C)C	5	fCSFP4	0.574	rxn6038_0_a_kill_0____EN300-189055 EN300-331681"____EN300-73277"	CHEMBL525967	S(c1ccc(cc1)CS[C@@H]2N(C(=O)[C@@H](CS)C)[C@H](C([O-])=O)CC2)C	SAVI-Space-2024	rxn6038_0_a_kill_0	EN300-189055 EN300-331681""	O=C(OC)C1NC(c2ccccc2)CC1	EN300-73277	S(CC(C(=O)O)C)C
S(c1ccc(cc1)CSC(=O)C2N(C([O-])=O)C(C([O-])=O)CCC2)C	6	fCSFP4	0.564	rxn6038_0_a_kill_0____EN300-192190____EN300-27101979	CHEMBL525967	S(c1ccc(cc1)CS[C@@H]2N(C(=O)[C@@H](CS)C)[C@H](C([O-])=O)CC2)C	SAVI-Space-2024	rxn6038_0_a_kill_0	EN300-192190	S(c1ccc(cc1)CS)C	EN300-27101979	O=C(OC(C)(C)C)N1C(C(=O)OC)CCCC1C(=O)O
S(c1ccc(cc1)COC(=O)C2N(C(=O)C(CS)C)CCC2)C	7	fCSFP4	0.561	rxn6031_0_a_kill_0____EN300-118718____EN300-69547	CHEMBL525967	S(c1ccc(cc1)CS[C@@H]2N(C(=O)[C@@H](CS)C)[C@H](C([O-])=O)CC2)C	SAVI-Space-2024	rxn6031_0_a_kill_0	EN300-118718	SCC(C(=O)N1C(C(=O)O)CCC1)C	EN300-69547	S(c1ccc(cc1)CO)C
S(c1ccc(cc1)CC(=O)N2C(C([O-])=O)CCCC2C([O-])=O)C	8	fCSFP4	0.557	rxn6038_0_a_kill_0____EN300-23627975____EN300-79646	CHEMBL525967	S(c1ccc(cc1)CS[C@@H]2N(C(=O)[C@@H](CS)C)[C@H](C([O-])=O)CC2)C	SAVI-Space-2024	rxn6038_0_a_kill_0	EN300-23627975	O=C(OC)C1NC(C(=O)OC)CCC1	EN300-79646	S(c1ccc(cc1)CC(=O)O)C
[O-]C(=O)C1N(C(=O)C(CC)C)C(c2ccccc2)CC1	9	fCSFP4	0.553	rxn6038_0_a_kill_0____EN300-189055 EN300-331681"____EN300-27063"	CHEMBL525967	S(c1ccc(cc1)CS[C@@H]2N(C(=O)[C@@H](CS)C)[C@H](C([O-])=O)CC2)C	SAVI-Space-2024	rxn6038_0_a_kill_0	EN300-189055 EN300-331681""	O=C(OC)C1NC(c2ccccc2)CC1	EN300-27063	O=C(O)C(CC)C
[O-]C(=O)C1N(C(=O)C(CO)C)C(c2ccccc2)CC1	10	fCSFP4	0.553	rxn6038_0_a_kill_0____EN300-189055 EN300-331681"____EN300-7640621"	CHEMBL525967	S(c1ccc(cc1)CS[C@@H]2N(C(=O)[C@@H](CS)C)[C@H](C([O-])=O)CC2)C	SAVI-Space-2024	rxn6038_0_a_kill_0	EN300-189055 EN300-331681""	O=C(OC)C1NC(c2ccccc2)CC1	EN300-7640621	O=C(OCC(C(=O)O)C)C
FCC(C(=O)N1C(c2ccccc2)CCC1C([O-])=O)C	11	fCSFP4	0.548	rxn6038_0_a_kill_0____EN300-189055 EN300-331681"____EN300-307043"	CHEMBL525967	S(c1ccc(cc1)CS[C@@H]2N(C(=O)[C@@H](CS)C)[C@H](C([O-])=O)CC2)C	SAVI-Space-2024	rxn6038_0_a_kill_0	EN300-189055 EN300-331681""	O=C(OC)C1NC(c2ccccc2)CC1	EN300-307043	FCC(C(=O)O)C
[O-]C(=O)C1N(C(=O)C(CC(C)C)C)C(c2ccccc2)CC1	12	fCSFP4	0.548	rxn6038_0_a_kill_0____EN300-189055 EN300-331681"____EN300-131346"	CHEMBL525967	S(c1ccc(cc1)CS[C@@H]2N(C(=O)[C@@H](CS)C)[C@H](C([O-])=O)CC2)C	SAVI-Space-2024	rxn6038_0_a_kill_0	EN300-189055 EN300-331681""	O=C(OC)C1NC(c2ccccc2)CC1	EN300-131346	O=C(O)C(CC(C)C)C
[O-]C(=O)C1N(C(=O)C(C[NH3+])C)C(c2ccccc2)CC1	13	fCSFP4	0.548	rxn6038_0_a_kill_0____EN300-189055 EN300-331681"____EN300-64773"	CHEMBL525967	S(c1ccc(cc1)CS[C@@H]2N(C(=O)[C@@H](CS)C)[C@H](C([O-])=O)CC2)C	SAVI-Space-2024	rxn6038_0_a_kill_0	EN300-189055 EN300-331681""	O=C(OC)C1NC(c2ccccc2)CC1	EN300-64773	O=C(OC(C)(C)C)NCC(C(=O)O)C
S(c1ccc(cc1)CCOC(=O)C2N(C(=O)C(CS)C)CCC2)C	14	fCSFP4	0.548	rxn6031_0_a_kill_0____EN300-118718____EN300-1250420	CHEMBL525967	S(c1ccc(cc1)CS[C@@H]2N(C(=O)[C@@H](CS)C)[C@H](C([O-])=O)CC2)C	SAVI-Space-2024	rxn6031_0_a_kill_0	EN300-118718	SCC(C(=O)N1C(C(=O)O)CCC1)C	EN300-1250420	S(c1ccc(cc1)CCO)C
S(c1ccc(cc1)CCC(=O)N2C(C([O-])=O)CCCC2C([O-])=O)C	15	fCSFP4	0.541	rxn6038_0_a_kill_0____EN300-23627975____EN300-223563	CHEMBL525967	S(c1ccc(cc1)CS[C@@H]2N(C(=O)[C@@H](CS)C)[C@H](C([O-])=O)CC2)C	SAVI-Space-2024	rxn6038_0_a_kill_0	EN300-23627975	O=C(OC)C1NC(C(=O)OC)CCC1	EN300-223563	S(c1ccc(cc1)CCC(=O)O)C
S(c1ccc(cc1)CC(=O)N2C(C([O-])=O)CCC2C)C	16	fCSFP4	0.541	rxn6038_0_a_kill_0____EN300-263501____EN300-79646	CHEMBL525967	S(c1ccc(cc1)CS[C@@H]2N(C(=O)[C@@H](CS)C)[C@H](C([O-])=O)CC2)C	SAVI-Space-2024	rxn6038_0_a_kill_0	EN300-263501	O=C(OC(C)(C)C)C1NC(CC1)C	EN300-79646	S(c1ccc(cc1)CC(=O)O)C
[O-]C(=O)C1N(C(=O)C(CCC)C)C(c2ccccc2)CC1	17	fCSFP4	0.538	rxn6038_0_a_kill_0____EN300-189055 EN300-331681"____EN300-20163"	CHEMBL525967	S(c1ccc(cc1)CS[C@@H]2N(C(=O)[C@@H](CS)C)[C@H](C([O-])=O)CC2)C	SAVI-Space-2024	rxn6038_0_a_kill_0	EN300-189055 EN300-331681""	O=C(OC)C1NC(c2ccccc2)CC1	EN300-20163	O=C(O)C(CCC)C
S(c1ccc(cc1)CNC(=O)C2N(C([O-])=O)C(C([O-])=O)CC2)C	18	fCSFP4	0.536	rxn6038_0_a_kill_0____EN300-54196 EN300-156729"____EN300-1084730"	CHEMBL525967	S(c1ccc(cc1)CS[C@@H]2N(C(=O)[C@@H](CS)C)[C@H](C([O-])=O)CC2)C	SAVI-Space-2024	rxn6038_0_a_kill_0	EN300-54196 EN300-156729""	S(c1ccc(cc1)CN)C	EN300-1084730	O=C(OC(C)(C)C)N1C(C(=O)OC(C)(C)C)CCC1C(=O)O
S(c1ccc(cc1)COC(=O)C2N(C([O-])=O)C(C([O-])=O)CC2)C	19	fCSFP4	0.536	rxn6031_0_a_kill_0____EN300-1084730____EN300-69547	CHEMBL525967	S(c1ccc(cc1)CS[C@@H]2N(C(=O)[C@@H](CS)C)[C@H](C([O-])=O)CC2)C	SAVI-Space-2024	rxn6031_0_a_kill_0	EN300-1084730	O=C(OC(C)(C)C)N1C(C(=O)OC(C)(C)C)CCC1C(=O)O	EN300-69547	S(c1ccc(cc1)CO)C
S(c1ccc(cc1)COC(=O)C2N(C(=O)C(CS)C)CCC2)Cc3ccccc3	20	fCSFP4	0.535	rxn6031_0_a_kill_0____EN300-118718____EN300-132429	CHEMBL525967	S(c1ccc(cc1)CS[C@@H]2N(C(=O)[C@@H](CS)C)[C@H](C([O-])=O)CC2)C	SAVI-Space-2024	rxn6031_0_a_kill_0	EN300-118718	SCC(C(=O)N1C(C(=O)O)CCC1)C	EN300-132429	S(c1ccc(cc1)CO)Cc2ccccc2
[O-]C(=O)C1N(C(=O)C(CC(CC(C)C)C)C)C(c2ccccc2)CC1	21	fCSFP4	0.534	rxn6038_0_a_kill_0____EN300-189055 EN300-331681"____EN300-7907692"	CHEMBL525967	S(c1ccc(cc1)CS[C@@H]2N(C(=O)[C@@H](CS)C)[C@H](C([O-])=O)CC2)C	SAVI-Space-2024	rxn6038_0_a_kill_0	EN300-189055 EN300-331681""	O=C(OC)C1NC(c2ccccc2)CC1	EN300-7907692	O=C(O)C(CC(CC(C)C)C)C
[O-]C(=O)C1N(C(=O)C(CC2CC2)C)C(c3ccccc3)CC1	22	fCSFP4	0.534	rxn6038_0_a_kill_0____EN300-189055 EN300-331681"____EN300-785296"	CHEMBL525967	S(c1ccc(cc1)CS[C@@H]2N(C(=O)[C@@H](CS)C)[C@H](C([O-])=O)CC2)C	SAVI-Space-2024	rxn6038_0_a_kill_0	EN300-189055 EN300-331681""	O=C(OC)C1NC(c2ccccc2)CC1	EN300-785296	O=C(O)C(CC1CC1)C
[O-]C(=O)C1N(C(=O)C(CCCC(C)C)C)C(c2ccccc2)CC1	23	fCSFP4	0.534	rxn6038_0_a_kill_0____EN300-189055 EN300-331681"____EN300-1826928"	CHEMBL525967	S(c1ccc(cc1)CS[C@@H]2N(C(=O)[C@@H](CS)C)[C@H](C([O-])=O)CC2)C	SAVI-Space-2024	rxn6038_0_a_kill_0	EN300-189055 EN300-331681""	O=C(OC)C1NC(c2ccccc2)CC1	EN300-1826928	O=C(O)C(CCCC(C)C)C
[O-]C(=O)C1N(C(=O)C(CC[NH3+])C)C(c2ccccc2)CC1	24	fCSFP4	0.534	rxn6038_0_a_kill_0____EN300-189055 EN300-331681"____EN300-107051"	CHEMBL525967	S(c1ccc(cc1)CS[C@@H]2N(C(=O)[C@@H](CS)C)[C@H](C([O-])=O)CC2)C	SAVI-Space-2024	rxn6038_0_a_kill_0	EN300-189055 EN300-331681""	O=C(OC)C1NC(c2ccccc2)CC1	EN300-107051	O=C(OC(C)(C)C)NCCC(C(=O)O)C
[O-]C(=O)C1N(C(=O)C(COC)C)C(c2ccccc2)CC1	25	fCSFP4	0.534	rxn6038_0_a_kill_0____EN300-189055 EN300-331681"____EN300-69162"	CHEMBL525967	S(c1ccc(cc1)CS[C@@H]2N(C(=O)[C@@H](CS)C)[C@H](C([O-])=O)CC2)C	SAVI-Space-2024	rxn6038_0_a_kill_0	EN300-189055 EN300-331681""	O=C(OC)C1NC(c2ccccc2)CC1	EN300-69162	O=C(O)C(COC)C
S(c1ccc(cc1)CCCC(=O)N2C(C([O-])=O)CCCC2C([O-])=O)C	26	fCSFP4	0.532	rxn6038_0_a_kill_0____EN300-23627975____EN300-257730	CHEMBL525967	S(c1ccc(cc1)CS[C@@H]2N(C(=O)[C@@H](CS)C)[C@H](C([O-])=O)CC2)C	SAVI-Space-2024	rxn6038_0_a_kill_0	EN300-23627975	O=C(OC)C1NC(C(=O)OC)CCC1	EN300-257730	S(c1ccc(cc1)CCCC(=O)O)C
[O-]C(=O)C1N(C(=O)C(CC#C)C)C(c2ccccc2)CC1	27	fCSFP4	0.529	rxn6038_0_a_kill_0____EN300-189055 EN300-331681"____EN300-172963"	CHEMBL525967	S(c1ccc(cc1)CS[C@@H]2N(C(=O)[C@@H](CS)C)[C@H](C([O-])=O)CC2)C	SAVI-Space-2024	rxn6038_0_a_kill_0	EN300-189055 EN300-331681""	O=C(OC)C1NC(c2ccccc2)CC1	EN300-172963	O=C(O)C(CC#C)C
[O-]C(=O)C1N(C(=O)C(CC#N)C)C(c2ccccc2)CC1	28	fCSFP4	0.529	rxn6038_0_a_kill_0____EN300-189055 EN300-331681"____EN300-189398"	CHEMBL525967	S(c1ccc(cc1)CS[C@@H]2N(C(=O)[C@@H](CS)C)[C@H](C([O-])=O)CC2)C	SAVI-Space-2024	rxn6038_0_a_kill_0	EN300-189055 EN300-331681""	O=C(OC)C1NC(c2ccccc2)CC1	EN300-189398	O=C(O)C(CC#N)C
[O-]C(=O)C1N(C(=O)C(CC(C(=O)C)C)C)C(c2ccccc2)CC1	29	fCSFP4	0.529	rxn6038_0_a_kill_0____EN300-189055 EN300-331681"____EN300-1592361"	CHEMBL525967	S(c1ccc(cc1)CS[C@@H]2N(C(=O)[C@@H](CS)C)[C@H](C([O-])=O)CC2)C	SAVI-Space-2024	rxn6038_0_a_kill_0	EN300-189055 EN300-331681""	O=C(OC)C1NC(c2ccccc2)CC1	EN300-1592361	O=C(O)C(CC(C(=O)C)C)C
[O-]C(=O)C1N(C(=O)C(CC([O-])=O)C)C(c2ccccc2)CC1	30	fCSFP4	0.529	rxn6038_0_a_kill_0____EN300-189055 EN300-331681"____EN300-106540"	CHEMBL525967	S(c1ccc(cc1)CS[C@@H]2N(C(=O)[C@@H](CS)C)[C@H](C([O-])=O)CC2)C	SAVI-Space-2024	rxn6038_0_a_kill_0	EN300-189055 EN300-331681""	O=C(OC)C1NC(c2ccccc2)CC1	EN300-106540	O=C(OC)CC(C(=O)O)C
[O-]C(=O)C1N(C(=O)C(CC=C)C)C(c2ccccc2)CC1	31	fCSFP4	0.529	rxn6038_0_a_kill_0____EN300-189055 EN300-331681"____EN300-85203"	CHEMBL525967	S(c1ccc(cc1)CS[C@@H]2N(C(=O)[C@@H](CS)C)[C@H](C([O-])=O)CC2)C	SAVI-Space-2024	rxn6038_0_a_kill_0	EN300-189055 EN300-331681""	O=C(OC)C1NC(c2ccccc2)CC1	EN300-85203	O=C(O)C(CC=C)C
[O-]C(=O)C1N(C(=O)C(CCCC)C)C(c2ccccc2)CC1	32	fCSFP4	0.529	rxn6038_0_a_kill_0____EN300-189055 EN300-331681"____EN300-196066"	CHEMBL525967	S(c1ccc(cc1)CS[C@@H]2N(C(=O)[C@@H](CS)C)[C@H](C([O-])=O)CC2)C	SAVI-Space-2024	rxn6038_0_a_kill_0	EN300-189055 EN300-331681""	O=C(OC)C1NC(c2ccccc2)CC1	EN300-196066	O=C(O)C(CCCC)C
S(c1cc(ccc1)COC(=O)C2N(C(=O)C(CS)C)CCC2)C	33	fCSFP4	0.527	rxn6031_0_a_kill_0____EN300-118718____EN300-124825	CHEMBL525967	S(c1ccc(cc1)CS[C@@H]2N(C(=O)[C@@H](CS)C)[C@H](C([O-])=O)CC2)C	SAVI-Space-2024	rxn6031_0_a_kill_0	EN300-118718	SCC(C(=O)N1C(C(=O)O)CCC1)C	EN300-124825	S(c1cc(ccc1)CO)C
S(c1ccc(cc1)CC(=O)N2C(C([O-])=O)CC3CCC2C3)C	34	fCSFP4	0.527	rxn6038_0_a_kill_0____EN300-46780452____EN300-79646	CHEMBL525967	S(c1ccc(cc1)CS[C@@H]2N(C(=O)[C@@H](CS)C)[C@H](C([O-])=O)CC2)C	SAVI-Space-2024	rxn6038_0_a_kill_0	EN300-46780452	O=C(OC)C1NC2CCC(C1)C2	EN300-79646	S(c1ccc(cc1)CC(=O)O)C
S(c1ccc(cc1)CCC(=O)N2C(C([O-])=O)CCC2C)C	35	fCSFP4	0.526	rxn6038_0_a_kill_0____EN300-263501____EN300-223563	CHEMBL525967	S(c1ccc(cc1)CS[C@@H]2N(C(=O)[C@@H](CS)C)[C@H](C([O-])=O)CC2)C	SAVI-Space-2024	rxn6038_0_a_kill_0	EN300-263501	O=C(OC(C)(C)C)C1NC(CC1)C	EN300-223563	S(c1ccc(cc1)CCC(=O)O)C
[O-]C(=O)C1N(C(=O)C(CC(CC)C)C)C(c2ccccc2)CC1	36	fCSFP4	0.525	rxn6038_0_a_kill_0____EN300-189055 EN300-331681"____EN300-1832358"	CHEMBL525967	S(c1ccc(cc1)CS[C@@H]2N(C(=O)[C@@H](CS)C)[C@H](C([O-])=O)CC2)C	SAVI-Space-2024	rxn6038_0_a_kill_0	EN300-189055 EN300-331681""	O=C(OC)C1NC(c2ccccc2)CC1	EN300-1832358	O=C(O)C(CC(CC)C)C
[O-]C(=O)C1N(C(=O)C(CCCCCC)C)C(c2ccccc2)CC1	37	fCSFP4	0.525	rxn6038_0_a_kill_0____EN300-189055 EN300-331681"____EN300-88356"	CHEMBL525967	S(c1ccc(cc1)CS[C@@H]2N(C(=O)[C@@H](CS)C)[C@H](C([O-])=O)CC2)C	SAVI-Space-2024	rxn6038_0_a_kill_0	EN300-189055 EN300-331681""	O=C(OC)C1NC(c2ccccc2)CC1	EN300-88356	O=C(O)C(CCCCCC)C
[O-]C(=O)C1N(C(=O)C(CCC[NH3+])C)C(c2ccccc2)CC1	38	fCSFP4	0.525	rxn6038_0_a_kill_0____EN300-189055 EN300-331681"____EN300-650235"	CHEMBL525967	S(c1ccc(cc1)CS[C@@H]2N(C(=O)[C@@H](CS)C)[C@H](C([O-])=O)CC2)C	SAVI-Space-2024	rxn6038_0_a_kill_0	EN300-189055 EN300-331681""	O=C(OC)C1NC(c2ccccc2)CC1	EN300-650235	O=C(OCC1c2c(c3c1cccc3)cccc2)NCCCC(C(=O)O)C
[O-]C(=O)C1N(C(=O)C(COCC)C)C(c2ccccc2)CC1	39	fCSFP4	0.525	rxn6038_0_a_kill_0____EN300-189055 EN300-331681"____EN300-6233252"	CHEMBL525967	S(c1ccc(cc1)CS[C@@H]2N(C(=O)[C@@H](CS)C)[C@H](C([O-])=O)CC2)C	SAVI-Space-2024	rxn6038_0_a_kill_0	EN300-189055 EN300-331681""	O=C(OC)C1NC(c2ccccc2)CC1	EN300-6233252	O=C(O)C(COCC)C
[O-]C(=O)C1N(C(=O)C(C[NH+](C)C)C)C(c2ccccc2)CC1	40	fCSFP4	0.525	rxn6038_0_a_kill_0____EN300-189055 EN300-331681"____EN300-1072123"	CHEMBL525967	S(c1ccc(cc1)CS[C@@H]2N(C(=O)[C@@H](CS)C)[C@H](C([O-])=O)CC2)C	SAVI-Space-2024	rxn6038_0_a_kill_0	EN300-189055 EN300-331681""	O=C(OC)C1NC(c2ccccc2)CC1	EN300-1072123	O=C(O)C(CN(C)C)C
S(c1ccc(cc1)CC(=O)N2C(C([O-])=O)CCCC2C)C	41	fCSFP4	0.522	rxn6038_0_a_kill_0____EN300-2009253____EN300-79646	CHEMBL525967	S(c1ccc(cc1)CS[C@@H]2N(C(=O)[C@@H](CS)C)[C@H](C([O-])=O)CC2)C	SAVI-Space-2024	rxn6038_0_a_kill_0	EN300-2009253	O=C(OC)C1NC(CCC1)C	EN300-79646	S(c1ccc(cc1)CC(=O)O)C
S(c1ccc(cc1)CCNC(=O)C2N(C([O-])=O)C(C([O-])=O)CC2)C	42	fCSFP4	0.522	rxn6038_0_a_kill_0____EN300-196408____EN300-1084730	CHEMBL525967	S(c1ccc(cc1)CS[C@@H]2N(C(=O)[C@@H](CS)C)[C@H](C([O-])=O)CC2)C	SAVI-Space-2024	rxn6038_0_a_kill_0	EN300-196408	S(c1ccc(cc1)CCN)C	EN300-1084730	O=C(OC(C)(C)C)N1C(C(=O)OC(C)(C)C)CCC1C(=O)O
S(c1ccc(cc1)CCOC(=O)C2N(C([O-])=O)C(C([O-])=O)CC2)C	43	fCSFP4	0.522	rxn6031_0_a_kill_0____EN300-1084730____EN300-1250420	CHEMBL525967	S(c1ccc(cc1)CS[C@@H]2N(C(=O)[C@@H](CS)C)[C@H](C([O-])=O)CC2)C	SAVI-Space-2024	rxn6031_0_a_kill_0	EN300-1084730	O=C(OC(C)(C)C)N1C(C(=O)OC(C)(C)C)CCC1C(=O)O	EN300-1250420	S(c1ccc(cc1)CCO)C
S(c1ccc(cc1)COC(=O)C2N(C([O-])=O)C(C([O-])=O)CC2)CC(C)C	44	fCSFP4	0.521	rxn6031_0_a_kill_0____EN300-1084730____EN300-6504339	CHEMBL525967	S(c1ccc(cc1)CS[C@@H]2N(C(=O)[C@@H](CS)C)[C@H](C([O-])=O)CC2)C	SAVI-Space-2024	rxn6031_0_a_kill_0	EN300-1084730	O=C(OC(C)(C)C)N1C(C(=O)OC(C)(C)C)CCC1C(=O)O	EN300-6504339	S(c1ccc(cc1)CO)CC(C)C
[O-]C(=O)C1N(C(=O)C(CC(C)(C)C)C)C(c2ccccc2)CC1	45	fCSFP4	0.521	rxn6038_0_a_kill_0____EN300-189055 EN300-331681"____EN300-142567"	CHEMBL525967	S(c1ccc(cc1)CS[C@@H]2N(C(=O)[C@@H](CS)C)[C@H](C([O-])=O)CC2)C	SAVI-Space-2024	rxn6038_0_a_kill_0	EN300-189055 EN300-331681""	O=C(OC)C1NC(c2ccccc2)CC1	EN300-142567	O=C(O)C(CC(C)(C)C)C
[O-]C(=O)C1N(C(=O)C(CC2CCC2)C)C(c3ccccc3)CC1	46	fCSFP4	0.521	rxn6038_0_a_kill_0____EN300-189055 EN300-331681"____EN300-1245455"	CHEMBL525967	S(c1ccc(cc1)CS[C@@H]2N(C(=O)[C@@H](CS)C)[C@H](C([O-])=O)CC2)C	SAVI-Space-2024	rxn6038_0_a_kill_0	EN300-189055 EN300-331681""	O=C(OC)C1NC(c2ccccc2)CC1	EN300-1245455	O=C(O)C(CC1CCC1)C
[O-]C(=O)C1N(C(=O)C(CC=CC)C)C(c2ccccc2)CC1	47	fCSFP4	0.521	rxn6038_0_a_kill_0____EN300-189055 EN300-331681"____EN300-7609857"	CHEMBL525967	S(c1ccc(cc1)CS[C@@H]2N(C(=O)[C@@H](CS)C)[C@H](C([O-])=O)CC2)C	SAVI-Space-2024	rxn6038_0_a_kill_0	EN300-189055 EN300-331681""	O=C(OC)C1NC(c2ccccc2)CC1	EN300-7609857	O=C(O)C(CC=CC)C
[O-]C(=O)C1N(C(=O)C(CCOC)C)C(c2ccccc2)CC1	48	fCSFP4	0.521	rxn6038_0_a_kill_0____EN300-189055 EN300-331681"____EN300-86041"	CHEMBL525967	S(c1ccc(cc1)CS[C@@H]2N(C(=O)[C@@H](CS)C)[C@H](C([O-])=O)CC2)C	SAVI-Space-2024	rxn6038_0_a_kill_0	EN300-189055 EN300-331681""	O=C(OC)C1NC(c2ccccc2)CC1	EN300-86041	O=C(O)C(CCOC)C
S(c1ccc(NC(C(=O)N2C(C([O-])=O)CCC2)CS)cc1)C	49	fCSFP4	0.520	rxn6041_0_a_kill_0____EN300-85723____EN300-27105945	CHEMBL525967	S(c1ccc(cc1)CS[C@@H]2N(C(=O)[C@@H](CS)C)[C@H](C([O-])=O)CC2)C	SAVI-Space-2024	rxn6041_0_a_kill_0	EN300-85723	Brc1ccc(SC)cc1	EN300-27105945	SCC(N)C(=O)N1C(C(=O)OC)CCC1
S(Cc1ccc(NC(C(=O)N2C(C([O-])=O)CCC2)CS)cc1)C	50	fCSFP4	0.520	rxn6041_0_a_kill_0____EN300-73390____EN300-27105945	CHEMBL525967	S(c1ccc(cc1)CS[C@@H]2N(C(=O)[C@@H](CS)C)[C@H](C([O-])=O)CC2)C	SAVI-Space-2024	rxn6041_0_a_kill_0	EN300-73390	Brc1ccc(cc1)CSC	EN300-27105945	SCC(N)C(=O)N1C(C(=O)OC)CCC1
S(c1cc(ccc1)CC(=O)N2C(C([O-])=O)CCCC2C([O-])=O)C	51	fCSFP4	0.518	rxn6038_0_a_kill_0____EN300-23627975____EN300-1139026	CHEMBL525967	S(c1ccc(cc1)CS[C@@H]2N(C(=O)[C@@H](CS)C)[C@H](C([O-])=O)CC2)C	SAVI-Space-2024	rxn6038_0_a_kill_0	EN300-23627975	O=C(OC)C1NC(C(=O)OC)CCC1	EN300-1139026	S(c1cc(ccc1)CC(=O)O)C
S(c1ccc(cc1)CNC(=O)C2N(C([O-])=O)C(C([O-])=O)CCC2)C	52	fCSFP4	0.518	rxn6038_0_a_kill_0____EN300-54196 EN300-156729"____EN300-27101979"	CHEMBL525967	S(c1ccc(cc1)CS[C@@H]2N(C(=O)[C@@H](CS)C)[C@H](C([O-])=O)CC2)C	SAVI-Space-2024	rxn6038_0_a_kill_0	EN300-54196 EN300-156729""	S(c1ccc(cc1)CN)C	EN300-27101979	O=C(OC(C)(C)C)N1C(C(=O)OC)CCCC1C(=O)O
S(c1ccc(cc1)COC(=O)C2N(C([O-])=O)C(C([O-])=O)CCC2)C	53	fCSFP4	0.518	rxn6031_0_a_kill_0____EN300-27101979____EN300-69547	CHEMBL525967	S(c1ccc(cc1)CS[C@@H]2N(C(=O)[C@@H](CS)C)[C@H](C([O-])=O)CC2)C	SAVI-Space-2024	rxn6031_0_a_kill_0	EN300-27101979	O=C(OC(C)(C)C)N1C(C(=O)OC)CCCC1C(=O)O	EN300-69547	S(c1ccc(cc1)CO)C
S(c1ccc(cc1)CCCC(=O)N2C(C([O-])=O)CCC2C)C	54	fCSFP4	0.517	rxn6038_0_a_kill_0____EN300-263501____EN300-257730	CHEMBL525967	S(c1ccc(cc1)CS[C@@H]2N(C(=O)[C@@H](CS)C)[C@H](C([O-])=O)CC2)C	SAVI-Space-2024	rxn6038_0_a_kill_0	EN300-263501	O=C(OC(C)(C)C)C1NC(CC1)C	EN300-257730	S(c1ccc(cc1)CCCC(=O)O)C
[O-]C(=O)C1N(C(=O)C(CC(=O)N)C)C(c2ccccc2)CC1	55	fCSFP4	0.516	rxn6038_0_a_kill_0____EN300-189055 EN300-331681"____EN300-202757"	CHEMBL525967	S(c1ccc(cc1)CS[C@@H]2N(C(=O)[C@@H](CS)C)[C@H](C([O-])=O)CC2)C	SAVI-Space-2024	rxn6038_0_a_kill_0	EN300-189055 EN300-331681""	O=C(OC)C1NC(c2ccccc2)CC1	EN300-202757	O=C(O)C(CC(=O)N)C
[O-]C(=O)C1N(C(=O)C(CC=CCC)C)C(c2ccccc2)CC1	56	fCSFP4	0.516	rxn6038_0_a_kill_0____EN300-189055 EN300-331681"____EN300-22044239"	CHEMBL525967	S(c1ccc(cc1)CS[C@@H]2N(C(=O)[C@@H](CS)C)[C@H](C([O-])=O)CC2)C	SAVI-Space-2024	rxn6038_0_a_kill_0	EN300-189055 EN300-331681""	O=C(OC)C1NC(c2ccccc2)CC1	EN300-22044239	O=C(O)C(CC=CCC)C
[O-]C(=O)C1N(C(=O)C(CCC=C)C)C(c2ccccc2)CC1	57	fCSFP4	0.516	rxn6038_0_a_kill_0____EN300-189055 EN300-331681"____EN300-7151539"	CHEMBL525967	S(c1ccc(cc1)CS[C@@H]2N(C(=O)[C@@H](CS)C)[C@H](C([O-])=O)CC2)C	SAVI-Space-2024	rxn6038_0_a_kill_0	EN300-189055 EN300-331681""	O=C(OC)C1NC(c2ccccc2)CC1	EN300-7151539	O=C(O)C(CCC=C)C
S(c1ccc(cc1)COC(=O)C2N(C(=O)C(CS)C)CCC2)c3ccccc3	58	fCSFP4	0.516	rxn6031_0_a_kill_0____EN300-118718____EN300-136854	CHEMBL525967	S(c1ccc(cc1)CS[C@@H]2N(C(=O)[C@@H](CS)C)[C@H](C([O-])=O)CC2)C	SAVI-Space-2024	rxn6031_0_a_kill_0	EN300-118718	SCC(C(=O)N1C(C(=O)O)CCC1)C	EN300-136854	S(c1ccc(cc1)CO)c2ccccc2
S(c1ccc(cc1)COC(=O)C2N(C(=O)C(CS)C)CCC2)CC(C)C	59	fCSFP4	0.515	rxn6031_0_a_kill_0____EN300-118718____EN300-6504339	CHEMBL525967	S(c1ccc(cc1)CS[C@@H]2N(C(=O)[C@@H](CS)C)[C@H](C([O-])=O)CC2)C	SAVI-Space-2024	rxn6031_0_a_kill_0	EN300-118718	SCC(C(=O)N1C(C(=O)O)CCC1)C	EN300-6504339	S(c1ccc(cc1)CO)CC(C)C
S(Cc1ccc(cc1)C(=O)N2C(C([O-])=O)CCCC2C([O-])=O)C	60	fCSFP4	0.514	rxn6038_0_a_kill_0____EN300-23627975____EN300-11908	CHEMBL525967	S(c1ccc(cc1)CS[C@@H]2N(C(=O)[C@@H](CS)C)[C@H](C([O-])=O)CC2)C	SAVI-Space-2024	rxn6038_0_a_kill_0	EN300-23627975	O=C(OC)C1NC(C(=O)OC)CCC1	EN300-11908	S(Cc1ccc(cc1)C(=O)O)C
S(c1ccc(cc1)CC(=O)N2C(C([O-])=O)CCCC2C([O-])=O)CC	61	fCSFP4	0.514	rxn6038_0_a_kill_0____EN300-23627975____EN300-115936	CHEMBL525967	S(c1ccc(cc1)CS[C@@H]2N(C(=O)[C@@H](CS)C)[C@H](C([O-])=O)CC2)C	SAVI-Space-2024	rxn6038_0_a_kill_0	EN300-23627975	O=C(OC)C1NC(C(=O)OC)CCC1	EN300-115936	S(c1ccc(cc1)CC(=O)O)CC
S(c1ccc(cc1)CSC(=O)C2N(C([O-])=O)C(C([O-])=O)C2)C	62	fCSFP4	0.514	rxn6038_0_a_kill_0____EN300-192190____EN300-37337758	CHEMBL525967	S(c1ccc(cc1)CS[C@@H]2N(C(=O)[C@@H](CS)C)[C@H](C([O-])=O)CC2)C	SAVI-Space-2024	rxn6038_0_a_kill_0	EN300-192190	S(c1ccc(cc1)CS)C	EN300-37337758	O=C(OC(C)(C)C)N1C(C(=O)OC)CC1C(=O)O
S(c1ccc(cc1)CC(=O)N2C(C([O-])=O)CCCC2C([O-])=O)C(C)C	63	fCSFP4	0.513	rxn6038_0_a_kill_0____EN300-23627975____EN300-130385	CHEMBL525967	S(c1ccc(cc1)CS[C@@H]2N(C(=O)[C@@H](CS)C)[C@H](C([O-])=O)CC2)C	SAVI-Space-2024	rxn6038_0_a_kill_0	EN300-23627975	O=C(OC)C1NC(C(=O)OC)CCC1	EN300-130385	S(c1ccc(cc1)CC(=O)O)C(C)C
S(c1ccc(cc1)CCC(=O)N2C(C([O-])=O)CC3CCC2C3)C	64	fCSFP4	0.513	rxn6038_0_a_kill_0____EN300-46780452____EN300-223563	CHEMBL525967	S(c1ccc(cc1)CS[C@@H]2N(C(=O)[C@@H](CS)C)[C@H](C([O-])=O)CC2)C	SAVI-Space-2024	rxn6038_0_a_kill_0	EN300-46780452	O=C(OC)C1NC2CCC(C1)C2	EN300-223563	S(c1ccc(cc1)CCC(=O)O)C
S(c1ccc(cc1)CSC(=O)C2N(C([O-])=O)C(C(=O)N)CC2)C	65	fCSFP4	0.513	rxn6038_0_a_kill_0____EN300-192190____EN300-51686866	CHEMBL525967	S(c1ccc(cc1)CS[C@@H]2N(C(=O)[C@@H](CS)C)[C@H](C([O-])=O)CC2)C	SAVI-Space-2024	rxn6038_0_a_kill_0	EN300-192190	S(c1ccc(cc1)CS)C	EN300-51686866	O=C(OC(C)(C)C)N1C(C(=O)O)CCC1C(=O)N
S(c1ccc(cc1)CSC(=O)C2N(C([O-])=O)C(CC2)C)C	66	fCSFP4	0.513	rxn6038_0_a_kill_0____EN300-192190____EN300-1589557 EN300-1071291""	CHEMBL525967	S(c1ccc(cc1)CS[C@@H]2N(C(=O)[C@@H](CS)C)[C@H](C([O-])=O)CC2)C	SAVI-Space-2024	rxn6038_0_a_kill_0	EN300-192190	S(c1ccc(cc1)CS)C	EN300-1589557 EN300-1071291""	O=C(OC(C)(C)C)N1C(C(=O)O)CCC1C
S(c1ccc(cc1)CC(=O)N2C(C#C)CCC2C([O-])=O)C	67	fCSFP4	0.513	rxn6038_0_a_kill_0____EN300-28338634____EN300-79646	CHEMBL525967	S(c1ccc(cc1)CS[C@@H]2N(C(=O)[C@@H](CS)C)[C@H](C([O-])=O)CC2)C	SAVI-Space-2024	rxn6038_0_a_kill_0	EN300-28338634	O=C(OC)C1NC(C#C)CC1	EN300-79646	S(c1ccc(cc1)CC(=O)O)C
S(=O)(CC(C(=O)N1C(c2ccccc2)CCC1C([O-])=O)C)C	68	fCSFP4	0.512	rxn6038_0_a_kill_0____EN300-189055 EN300-331681"____EN300-182610"	CHEMBL525967	S(c1ccc(cc1)CS[C@@H]2N(C(=O)[C@@H](CS)C)[C@H](C([O-])=O)CC2)C	SAVI-Space-2024	rxn6038_0_a_kill_0	EN300-189055 EN300-331681""	O=C(OC)C1NC(c2ccccc2)CC1	EN300-182610	S(=O)(CC(C(=O)O)C)C
S(c1ccc(cc1)CSC(=O)CCC2N(C([O-])=O)C(C([O-])=O)CC2)C	69	fCSFP4	0.512	rxn6038_0_a_kill_0____EN300-192190____EN300-36599840	CHEMBL525967	S(c1ccc(cc1)CS[C@@H]2N(C(=O)[C@@H](CS)C)[C@H](C([O-])=O)CC2)C	SAVI-Space-2024	rxn6038_0_a_kill_0	EN300-192190	S(c1ccc(cc1)CS)C	EN300-36599840	O=C(OC(C)(C)C)N1C(C(=O)OC)CCC1CCC(=O)O
[O-]C(=O)C1N(C(=O)C(CC(=C)C)C)C(c2ccccc2)CC1	70	fCSFP4	0.512	rxn6038_0_a_kill_0____EN300-189055 EN300-331681"____EN300-1699070"	CHEMBL525967	S(c1ccc(cc1)CS[C@@H]2N(C(=O)[C@@H](CS)C)[C@H](C([O-])=O)CC2)C	SAVI-Space-2024	rxn6038_0_a_kill_0	EN300-189055 EN300-331681""	O=C(OC)C1NC(c2ccccc2)CC1	EN300-1699070	O=C(O)C(CC(=C)C)C
[O-]C(=O)C1N(C(=O)C(CCCOC)C)C(c2ccccc2)CC1	71	fCSFP4	0.512	rxn6038_0_a_kill_0____EN300-189055 EN300-331681"____EN300-127636"	CHEMBL525967	S(c1ccc(cc1)CS[C@@H]2N(C(=O)[C@@H](CS)C)[C@H](C([O-])=O)CC2)C	SAVI-Space-2024	rxn6038_0_a_kill_0	EN300-189055 EN300-331681""	O=C(OC)C1NC(c2ccccc2)CC1	EN300-127636	O=C(O)C(CCCOC)C
[O-]C(=O)C1N(C(=O)C(CC[NH+](C)C)C)C(c2ccccc2)CC1	72	fCSFP4	0.512	rxn6038_0_a_kill_0____EN300-189055 EN300-331681"____EN300-366424"	CHEMBL525967	S(c1ccc(cc1)CS[C@@H]2N(C(=O)[C@@H](CS)C)[C@H](C([O-])=O)CC2)C	SAVI-Space-2024	rxn6038_0_a_kill_0	EN300-189055 EN300-331681""	O=C(OC)C1NC(c2ccccc2)CC1	EN300-366424	O=C(O)C(CCN(C)C)C
S(c1ccc(Oc2ccc(cc2)CC([NH3+])C(=O)N3C(C([O-])=O)CCC3)cc1)C	73	fCSFP4	0.512	rxn6039_0_a_kill_0____EN300-26959934____EN300-85723	CHEMBL525967	S(c1ccc(cc1)CS[C@@H]2N(C(=O)[C@@H](CS)C)[C@H](C([O-])=O)CC2)C	SAVI-Space-2024	rxn6039_0_a_kill_0	EN300-26959934	O=C(O)C1N(C(=O)C(N)Cc2ccc(O)cc2)CCC1	EN300-85723	Brc1ccc(SC)cc1
S(c1ccc(cc1)COC(=O)C2N(C(=O)C(CS)C)CCC2)CCC	74	fCSFP4	0.511	rxn6031_0_a_kill_0____EN300-118718____EN300-136810	CHEMBL525967	S(c1ccc(cc1)CS[C@@H]2N(C(=O)[C@@H](CS)C)[C@H](C([O-])=O)CC2)C	SAVI-Space-2024	rxn6031_0_a_kill_0	EN300-118718	SCC(C(=O)N1C(C(=O)O)CCC1)C	EN300-136810	S(c1ccc(cc1)CO)CCC
S(c1ccc(cc1)CCC(=O)N2C(C([O-])=O)CCCC2C)C	75	fCSFP4	0.509	rxn6038_0_a_kill_0____EN300-2009253____EN300-223563	CHEMBL525967	S(c1ccc(cc1)CS[C@@H]2N(C(=O)[C@@H](CS)C)[C@H](C([O-])=O)CC2)C	SAVI-Space-2024	rxn6038_0_a_kill_0	EN300-2009253	O=C(OC)C1NC(CCC1)C	EN300-223563	S(c1ccc(cc1)CCC(=O)O)C
S(c1ccc(cc1)CSC(=O)C2N(C([O-])=O)C(C(C)C)CC2)C	76	fCSFP4	0.508	rxn6038_0_a_kill_0____EN300-192190____EN300-43351151	CHEMBL525967	S(c1ccc(cc1)CS[C@@H]2N(C(=O)[C@@H](CS)C)[C@H](C([O-])=O)CC2)C	SAVI-Space-2024	rxn6038_0_a_kill_0	EN300-192190	S(c1ccc(cc1)CS)C	EN300-43351151	O=C(OC(C)(C)C)N1C(C(=O)O)CCC1C(C)C
[O-]C(=O)C1N(C(=O)C(CCC(C)(C)C)C)C(c2ccccc2)CC1	77	fCSFP4	0.508	rxn6038_0_a_kill_0____EN300-189055 EN300-331681"____EN300-135199"	CHEMBL525967	S(c1ccc(cc1)CS[C@@H]2N(C(=O)[C@@H](CS)C)[C@H](C([O-])=O)CC2)C	SAVI-Space-2024	rxn6038_0_a_kill_0	EN300-189055 EN300-331681""	O=C(OC)C1NC(c2ccccc2)CC1	EN300-135199	O=C(O)C(CCC(C)(C)C)C
[O-]C(=O)C1N(C(=O)C(CCCC#C)C)C(c2ccccc2)CC1	78	fCSFP4	0.508	rxn6038_0_a_kill_0____EN300-189055 EN300-331681"____EN300-4271578"	CHEMBL525967	S(c1ccc(cc1)CS[C@@H]2N(C(=O)[C@@H](CS)C)[C@H](C([O-])=O)CC2)C	SAVI-Space-2024	rxn6038_0_a_kill_0	EN300-189055 EN300-331681""	O=C(OC)C1NC(c2ccccc2)CC1	EN300-4271578	O=C(O)C(CCCC#C)C
[O-]C(=O)C1N(C(=O)C(CCCC=C)C)C(c2ccccc2)CC1	79	fCSFP4	0.508	rxn6038_0_a_kill_0____EN300-189055 EN300-331681"____EN300-7287622"	CHEMBL525967	S(c1ccc(cc1)CS[C@@H]2N(C(=O)[C@@H](CS)C)[C@H](C([O-])=O)CC2)C	SAVI-Space-2024	rxn6038_0_a_kill_0	EN300-189055 EN300-331681""	O=C(OC)C1NC(c2ccccc2)CC1	EN300-7287622	O=C(O)C(CCCC=C)C
S(c1ccc(cc1)COC(=O)C2N(C(=O)C(CS)C)CCC2)C(C)C	80	fCSFP4	0.508	rxn6031_0_a_kill_0____EN300-118718____EN300-136652	CHEMBL525967	S(c1ccc(cc1)CS[C@@H]2N(C(=O)[C@@H](CS)C)[C@H](C([O-])=O)CC2)C	SAVI-Space-2024	rxn6031_0_a_kill_0	EN300-118718	SCC(C(=O)N1C(C(=O)O)CCC1)C	EN300-136652	S(c1ccc(cc1)CO)C(C)C
S(c1ccc(cc1)C[NH3+])CCOC(=O)C2N(C(=O)C(CS)C)CCC2	81	fCSFP4	0.508	rxn6031_0_a_kill_0____EN300-118718____EN300-26861113	CHEMBL525967	S(c1ccc(cc1)CS[C@@H]2N(C(=O)[C@@H](CS)C)[C@H](C([O-])=O)CC2)C	SAVI-Space-2024	rxn6031_0_a_kill_0	EN300-118718	SCC(C(=O)N1C(C(=O)O)CCC1)C	EN300-26861113	S(c1ccc(cc1)CN)CCO
S(c1ccc(cc1)C(=O)N2C(C([O-])=O)CCCC2C([O-])=O)C	82	fCSFP4	0.505	rxn6038_0_a_kill_0____EN300-23627975____EN300-11674	CHEMBL525967	S(c1ccc(cc1)CS[C@@H]2N(C(=O)[C@@H](CS)C)[C@H](C([O-])=O)CC2)C	SAVI-Space-2024	rxn6038_0_a_kill_0	EN300-23627975	O=C(OC)C1NC(C(=O)OC)CCC1	EN300-11674	S(c1ccc(cc1)C(=O)O)C
S(c1ccc(cc1)CC(=O)N2C(C([O-])=O)CC2C([O-])=O)C	83	fCSFP4	0.505	rxn6038_0_a_kill_0____EN300-39873624____EN300-79646	CHEMBL525967	S(c1ccc(cc1)CS[C@@H]2N(C(=O)[C@@H](CS)C)[C@H](C([O-])=O)CC2)C	SAVI-Space-2024	rxn6038_0_a_kill_0	EN300-39873624	O=C(OC)C1NC(C(=O)OC)C1	EN300-79646	S(c1ccc(cc1)CC(=O)O)C
S(C(=O)C1N(C([O-])=O)C(C([O-])=O)CC1)Cc2ccc(cc2)CC	84	fCSFP4	0.505	rxn6038_0_a_kill_0____EN300-1085545____EN300-1084730	CHEMBL525967	S(c1ccc(cc1)CS[C@@H]2N(C(=O)[C@@H](CS)C)[C@H](C([O-])=O)CC2)C	SAVI-Space-2024	rxn6038_0_a_kill_0	EN300-1085545	SCc1ccc(cc1)CC	EN300-1084730	O=C(OC(C)(C)C)N1C(C(=O)OC(C)(C)C)CCC1C(=O)O
S(c1cc(ccc1)CC(=O)N2C(C([O-])=O)CCC2C)C	85	fCSFP4	0.504	rxn6038_0_a_kill_0____EN300-263501____EN300-1139026	CHEMBL525967	S(c1ccc(cc1)CS[C@@H]2N(C(=O)[C@@H](CS)C)[C@H](C([O-])=O)CC2)C	SAVI-Space-2024	rxn6038_0_a_kill_0	EN300-263501	O=C(OC(C)(C)C)C1NC(CC1)C	EN300-1139026	S(c1cc(ccc1)CC(=O)O)C
S(c1ccc(cc1)CC(=O)N2C(C([O-])=O)CCCC2CC)C	86	fCSFP4	0.504	rxn6038_0_a_kill_0____EN300-39851156____EN300-79646	CHEMBL525967	S(c1ccc(cc1)CS[C@@H]2N(C(=O)[C@@H](CS)C)[C@H](C([O-])=O)CC2)C	SAVI-Space-2024	rxn6038_0_a_kill_0	EN300-39851156	O=C(OC)C1NC(CC)CCC1	EN300-79646	S(c1ccc(cc1)CC(=O)O)C
S(c1ccc(cc1)CCCC(=O)N2C(C([O-])=O)CC3CCC2C3)C	87	fCSFP4	0.504	rxn6038_0_a_kill_0____EN300-46780452____EN300-257730	CHEMBL525967	S(c1ccc(cc1)CS[C@@H]2N(C(=O)[C@@H](CS)C)[C@H](C([O-])=O)CC2)C	SAVI-Space-2024	rxn6038_0_a_kill_0	EN300-46780452	O=C(OC)C1NC2CCC(C1)C2	EN300-257730	S(c1ccc(cc1)CCCC(=O)O)C
S(c1ccc(cc1)CCNC(=O)C2N(C([O-])=O)C(C([O-])=O)CCC2)C	88	fCSFP4	0.504	rxn6038_0_a_kill_0____EN300-196408____EN300-27101979	CHEMBL525967	S(c1ccc(cc1)CS[C@@H]2N(C(=O)[C@@H](CS)C)[C@H](C([O-])=O)CC2)C	SAVI-Space-2024	rxn6038_0_a_kill_0	EN300-196408	S(c1ccc(cc1)CCN)C	EN300-27101979	O=C(OC(C)(C)C)N1C(C(=O)OC)CCCC1C(=O)O
S(c1ccc(cc1)CCOC(=O)C2N(C([O-])=O)C(C([O-])=O)CCC2)C	89	fCSFP4	0.504	rxn6031_0_a_kill_0____EN300-27101979____EN300-1250420	CHEMBL525967	S(c1ccc(cc1)CS[C@@H]2N(C(=O)[C@@H](CS)C)[C@H](C([O-])=O)CC2)C	SAVI-Space-2024	rxn6031_0_a_kill_0	EN300-27101979	O=C(OC(C)(C)C)N1C(C(=O)OC)CCCC1C(=O)O	EN300-1250420	S(c1ccc(cc1)CCO)C
S(c1ccc(cc1)CC(=O)N2C(C([O-])=O)CCC3C2CCCC3)C	90	fCSFP4	0.504	rxn6038_0_a_kill_0____EN300-156948____EN300-79646	CHEMBL525967	S(c1ccc(cc1)CS[C@@H]2N(C(=O)[C@@H](CS)C)[C@H](C([O-])=O)CC2)C	SAVI-Space-2024	rxn6038_0_a_kill_0	EN300-156948	O=C(OC)C1NC2C(CC1)CCCC2	EN300-79646	S(c1ccc(cc1)CC(=O)O)C
S(c1ccc(cc1)CC(=O)N2C(c3ccccc3)CCC2C([O-])=O)C	91	fCSFP4	0.504	rxn6038_0_a_kill_0____EN300-189055 EN300-331681"____EN300-79646"	CHEMBL525967	S(c1ccc(cc1)CS[C@@H]2N(C(=O)[C@@H](CS)C)[C@H](C([O-])=O)CC2)C	SAVI-Space-2024	rxn6038_0_a_kill_0	EN300-189055 EN300-331681""	O=C(OC)C1NC(c2ccccc2)CC1	EN300-79646	S(c1ccc(cc1)CC(=O)O)C
S(c1ccc(cc1)CN(C(=O)C2N(C([O-])=O)C(C([O-])=O)CC2)C)C	92	fCSFP4	0.504	rxn6038_0_a_kill_0____EN300-20124082 EN300-07820"____EN300-1084730"	CHEMBL525967	S(c1ccc(cc1)CS[C@@H]2N(C(=O)[C@@H](CS)C)[C@H](C([O-])=O)CC2)C	SAVI-Space-2024	rxn6038_0_a_kill_0	EN300-20124082 EN300-07820""	S(c1ccc(cc1)CNC)C	EN300-1084730	O=C(OC(C)(C)C)N1C(C(=O)OC(C)(C)C)CCC1C(=O)O
S(c1ccc(cc1)C[NH+]2CCN(C(=O)C3N(C([O-])=O)C(C([O-])=O)CC3)CC2)C	93	fCSFP4	0.504	rxn6038_0_a_kill_0____EN300-66887____EN300-1084730	CHEMBL525967	S(c1ccc(cc1)CS[C@@H]2N(C(=O)[C@@H](CS)C)[C@H](C([O-])=O)CC2)C	SAVI-Space-2024	rxn6038_0_a_kill_0	EN300-66887	S(c1ccc(cc1)CN2CCNCC2)C	EN300-1084730	O=C(OC(C)(C)C)N1C(C(=O)OC(C)(C)C)CCC1C(=O)O
S(c1ccc(cc1)COC(=O)C2N(C([O-])=O)C(C([O-])=O)CCC2)CC(C)C	94	fCSFP4	0.504	rxn6031_0_a_kill_0____EN300-27101979____EN300-6504339	CHEMBL525967	S(c1ccc(cc1)CS[C@@H]2N(C(=O)[C@@H](CS)C)[C@H](C([O-])=O)CC2)C	SAVI-Space-2024	rxn6031_0_a_kill_0	EN300-27101979	O=C(OC(C)(C)C)N1C(C(=O)OC)CCCC1C(=O)O	EN300-6504339	S(c1ccc(cc1)CO)CC(C)C
S(c1ccc(cc1)CSC(=O)C2N(C(=O)C(C)C)CCC2)C	95	fCSFP4	0.504	rxn6038_0_a_kill_0____EN300-192190____EN300-51419	CHEMBL525967	S(c1ccc(cc1)CS[C@@H]2N(C(=O)[C@@H](CS)C)[C@H](C([O-])=O)CC2)C	SAVI-Space-2024	rxn6038_0_a_kill_0	EN300-192190	S(c1ccc(cc1)CS)C	EN300-51419	O=C(O)C1N(C(=O)C(C)C)CCC1
S(C#C)c1ccc(cc1)COC(=O)C2N(C(=O)C(CS)C)CCC2	96	fCSFP4	0.504	rxn6031_0_a_kill_0____EN300-118718____EN300-174287	CHEMBL525967	S(c1ccc(cc1)CS[C@@H]2N(C(=O)[C@@H](CS)C)[C@H](C([O-])=O)CC2)C	SAVI-Space-2024	rxn6031_0_a_kill_0	EN300-118718	SCC(C(=O)N1C(C(=O)O)CCC1)C	EN300-174287	S(C#C)c1ccc(cc1)CO
S(c1ccc(cc1)COC(=O)C2N(C(=O)C(CS)C)CCC2)CC#C	97	fCSFP4	0.504	rxn6031_0_a_kill_0____EN300-118718____EN300-173678	CHEMBL525967	S(c1ccc(cc1)CS[C@@H]2N(C(=O)[C@@H](CS)C)[C@H](C([O-])=O)CC2)C	SAVI-Space-2024	rxn6031_0_a_kill_0	EN300-118718	SCC(C(=O)N1C(C(=O)O)CCC1)C	EN300-173678	S(c1ccc(cc1)CO)CC#C
S(C(=O)C1N(C([O-])=O)C(C([O-])=O)CC1)Cc2ccc(cc2)C	98	fCSFP4	0.500	rxn6038_0_a_kill_0____EN300-1085537____EN300-1084730	CHEMBL525967	S(c1ccc(cc1)CS[C@@H]2N(C(=O)[C@@H](CS)C)[C@H](C([O-])=O)CC2)C	SAVI-Space-2024	rxn6038_0_a_kill_0	EN300-1085537	SCc1ccc(cc1)C	EN300-1084730	O=C(OC(C)(C)C)N1C(C(=O)OC(C)(C)C)CCC1C(=O)O
[O-]C(=O)C1N(C(=O)C(C)C)C(c2ccccc2)CC1	99	fCSFP4	0.500	rxn6038_0_a_kill_0____EN300-189055 EN300-331681"____EN300-19272"	CHEMBL525967	S(c1ccc(cc1)CS[C@@H]2N(C(=O)[C@@H](CS)C)[C@H](C([O-])=O)CC2)C	SAVI-Space-2024	rxn6038_0_a_kill_0	EN300-189055 EN300-331681""	O=C(OC)C1NC(c2ccccc2)CC1	EN300-19272	O=C(O)C(C)C
S(Cc1ccc(cc1)C(=O)N2C(C([O-])=O)CCC2C)C	100	fCSFP4	0.500	rxn6038_0_a_kill_0____EN300-263501____EN300-11908	CHEMBL525967	S(c1ccc(cc1)CS[C@@H]2N(C(=O)[C@@H](CS)C)[C@H](C([O-])=O)CC2)C	SAVI-Space-2024	rxn6038_0_a_kill_0	EN300-263501	O=C(OC(C)(C)C)C1NC(CC1)C	EN300-11908	S(Cc1ccc(cc1)C(=O)O)C
S(Cc1ccc(cc1)CNC(=O)C2N(C([O-])=O)C(C([O-])=O)CC2)C	101	fCSFP4	0.500	rxn6038_0_a_kill_0____EN300-211085____EN300-1084730	CHEMBL525967	S(c1ccc(cc1)CS[C@@H]2N(C(=O)[C@@H](CS)C)[C@H](C([O-])=O)CC2)C	SAVI-Space-2024	rxn6038_0_a_kill_0	EN300-211085	S(Cc1ccc(cc1)CN)C	EN300-1084730	O=C(OC(C)(C)C)N1C(C(=O)OC(C)(C)C)CCC1C(=O)O
S(C(=O)C1N(C([O-])=O)C(C([O-])=O)CC1)Cc2ccc(cc2)C(C)C	102	fCSFP4	0.500	rxn6038_0_a_kill_0____EN300-64452____EN300-1084730	CHEMBL525967	S(c1ccc(cc1)CS[C@@H]2N(C(=O)[C@@H](CS)C)[C@H](C([O-])=O)CC2)C	SAVI-Space-2024	rxn6038_0_a_kill_0	EN300-64452	SCc1ccc(cc1)C(C)C	EN300-1084730	O=C(OC(C)(C)C)N1C(C(=O)OC(C)(C)C)CCC1C(=O)O
S(c1ccc(cc1)CC(=O)N2C(C([O-])=O)CCC2C)CC	103	fCSFP4	0.500	rxn6038_0_a_kill_0____EN300-263501____EN300-115936	CHEMBL525967	S(c1ccc(cc1)CS[C@@H]2N(C(=O)[C@@H](CS)C)[C@H](C([O-])=O)CC2)C	SAVI-Space-2024	rxn6038_0_a_kill_0	EN300-263501	O=C(OC(C)(C)C)C1NC(CC1)C	EN300-115936	S(c1ccc(cc1)CC(=O)O)CC
S(c1ccc(cc1)CSC(=O)C2N(C([O-])=O)C3CCC(C2)C3)C	104	fCSFP4	0.500	rxn6038_0_a_kill_0____EN300-192190____EN300-45273353	CHEMBL525967	S(c1ccc(cc1)CS[C@@H]2N(C(=O)[C@@H](CS)C)[C@H](C([O-])=O)CC2)C	SAVI-Space-2024	rxn6038_0_a_kill_0	EN300-192190	S(c1ccc(cc1)CS)C	EN300-45273353	O=C(OC(C)(C)C)N1C(C(=O)O)CC2CCC1C2
S(c1cc(ccc1)CNC(=O)C2N(C([O-])=O)C(C([O-])=O)CC2)C	105	fCSFP4	0.500	rxn6038_0_a_kill_0____EN300-1234996____EN300-1084730	CHEMBL525967	S(c1ccc(cc1)CS[C@@H]2N(C(=O)[C@@H](CS)C)[C@H](C([O-])=O)CC2)C	SAVI-Space-2024	rxn6038_0_a_kill_0	EN300-1234996	S(c1cc(ccc1)CN)C	EN300-1084730	O=C(OC(C)(C)C)N1C(C(=O)OC(C)(C)C)CCC1C(=O)O
S(c1cc(ccc1)COC(=O)C2N(C([O-])=O)C(C([O-])=O)CC2)C	106	fCSFP4	0.500	rxn6031_0_a_kill_0____EN300-1084730____EN300-124825	CHEMBL525967	S(c1ccc(cc1)CS[C@@H]2N(C(=O)[C@@H](CS)C)[C@H](C([O-])=O)CC2)C	SAVI-Space-2024	rxn6031_0_a_kill_0	EN300-1084730	O=C(OC(C)(C)C)N1C(C(=O)OC(C)(C)C)CCC1C(=O)O	EN300-124825	S(c1cc(ccc1)CO)C
S(c1ccc(cc1)CC(=O)N2C(C([O-])=O)CCC2C)C(C)C	107	fCSFP4	0.500	rxn6038_0_a_kill_0____EN300-263501____EN300-130385	CHEMBL525967	S(c1ccc(cc1)CS[C@@H]2N(C(=O)[C@@H](CS)C)[C@H](C([O-])=O)CC2)C	SAVI-Space-2024	rxn6038_0_a_kill_0	EN300-263501	O=C(OC(C)(C)C)C1NC(CC1)C	EN300-130385	S(c1ccc(cc1)CC(=O)O)C(C)C
S(c1ccc(cc1)CCCC(=O)N2C(C([O-])=O)CCCC2C)C	108	fCSFP4	0.500	rxn6038_0_a_kill_0____EN300-2009253____EN300-257730	CHEMBL525967	S(c1ccc(cc1)CS[C@@H]2N(C(=O)[C@@H](CS)C)[C@H](C([O-])=O)CC2)C	SAVI-Space-2024	rxn6038_0_a_kill_0	EN300-2009253	O=C(OC)C1NC(CCC1)C	EN300-257730	S(c1ccc(cc1)CCCC(=O)O)C
S(c1ccc(cc1)COC(=O)C2N(C([O-])=O)C(C([O-])=O)CC2)Cc3ccccc3	109	fCSFP4	0.500	rxn6031_0_a_kill_0____EN300-1084730____EN300-132429	CHEMBL525967	S(c1ccc(cc1)CS[C@@H]2N(C(=O)[C@@H](CS)C)[C@H](C([O-])=O)CC2)C	SAVI-Space-2024	rxn6031_0_a_kill_0	EN300-1084730	O=C(OC(C)(C)C)N1C(C(=O)OC(C)(C)C)CCC1C(=O)O	EN300-132429	S(c1ccc(cc1)CO)Cc2ccccc2
[O-]C(=O)C1N(C(=O)C(CC(C)C)CC(C)C)C(c2ccccc2)CC1	110	fCSFP4	0.500	rxn6038_0_a_kill_0____EN300-189055 EN300-331681"____EN300-246167"	CHEMBL525967	S(c1ccc(cc1)CS[C@@H]2N(C(=O)[C@@H](CS)C)[C@H](C([O-])=O)CC2)C	SAVI-Space-2024	rxn6038_0_a_kill_0	EN300-189055 EN300-331681""	O=C(OC)C1NC(c2ccccc2)CC1	EN300-246167	O=C(O)C(CC(C)C)CC(C)C
S(c1ccc(cc1)CCC(=O)N2C(C#C)CCC2C([O-])=O)C	111	fCSFP4	0.500	rxn6038_0_a_kill_0____EN300-28338634____EN300-223563	CHEMBL525967	S(c1ccc(cc1)CS[C@@H]2N(C(=O)[C@@H](CS)C)[C@H](C([O-])=O)CC2)C	SAVI-Space-2024	rxn6038_0_a_kill_0	EN300-28338634	O=C(OC)C1NC(C#C)CC1	EN300-223563	S(c1ccc(cc1)CCC(=O)O)C
S(c1ccc(cc1)CSC(=O)C2N(C(=O)C(C)C)CCCC2)C	112	fCSFP4	0.500	rxn6038_0_a_kill_0____EN300-192190____EN300-51803	CHEMBL525967	S(c1ccc(cc1)CS[C@@H]2N(C(=O)[C@@H](CS)C)[C@H](C([O-])=O)CC2)C	SAVI-Space-2024	rxn6038_0_a_kill_0	EN300-192190	S(c1ccc(cc1)CS)C	EN300-51803	O=C(O)C1N(C(=O)C(C)C)CCCC1
S(=O)(=O)(CC(C(=O)N1C(c2ccccc2)CCC1C([O-])=O)C)C	113	fCSFP4	0.500	rxn6038_0_a_kill_0____EN300-189055 EN300-331681"____EN300-97699"	CHEMBL525967	S(c1ccc(cc1)CS[C@@H]2N(C(=O)[C@@H](CS)C)[C@H](C([O-])=O)CC2)C	SAVI-Space-2024	rxn6038_0_a_kill_0	EN300-189055 EN300-331681""	O=C(OC)C1NC(c2ccccc2)CC1	EN300-97699	S(=O)(=O)(CC(C(=O)O)C)C
[O-]C(=O)C1N(C(=O)C(CCCC(=O)C)C)C(c2ccccc2)CC1	114	fCSFP4	0.500	rxn6038_0_a_kill_0____EN300-189055 EN300-331681"____EN300-7543145"	CHEMBL525967	S(c1ccc(cc1)CS[C@@H]2N(C(=O)[C@@H](CS)C)[C@H](C([O-])=O)CC2)C	SAVI-Space-2024	rxn6038_0_a_kill_0	EN300-189055 EN300-331681""	O=C(OC)C1NC(c2ccccc2)CC1	EN300-7543145	O=C(O)C(CCCC(=O)C)C
[O-]C(=O)C1N(C(=O)C(CCN=[N+]=[N-])C)C(c2ccccc2)CC1	115	fCSFP4	0.500	rxn6038_0_a_kill_0____EN300-189055 EN300-331681"____EN300-7657950"	CHEMBL525967	S(c1ccc(cc1)CS[C@@H]2N(C(=O)[C@@H](CS)C)[C@H](C([O-])=O)CC2)C	SAVI-Space-2024	rxn6038_0_a_kill_0	EN300-189055 EN300-331681""	O=C(OC)C1NC(c2ccccc2)CC1	EN300-7657950	O=C(O)C(CCN=[N+]=[N-])C
S(C(C)C)Cc1ccc(NC(C(=O)N2C(C([O-])=O)CCC2)CS)cc1	116	fCSFP4	0.500	rxn6041_0_a_kill_0____EN300-67143____EN300-27105945	CHEMBL525967	S(c1ccc(cc1)CS[C@@H]2N(C(=O)[C@@H](CS)C)[C@H](C([O-])=O)CC2)C	SAVI-Space-2024	rxn6041_0_a_kill_0	EN300-67143	Brc1ccc(cc1)CSC(C)C	EN300-27105945	SCC(N)C(=O)N1C(C(=O)OC)CCC1
S(c1ccc(cc1)COC(=O)C2N(C(=O)C(CS)C)CCC2)C(F)F	117	fCSFP4	0.500	rxn6031_0_a_kill_0____EN300-118718____EN300-40955	CHEMBL525967	S(c1ccc(cc1)CS[C@@H]2N(C(=O)[C@@H](CS)C)[C@H](C([O-])=O)CC2)C	SAVI-Space-2024	rxn6031_0_a_kill_0	EN300-118718	SCC(C(=O)N1C(C(=O)O)CCC1)C	EN300-40955	S(c1ccc(cc1)CO)C(F)F
S(C#CC)c1ccc(cc1)COC(=O)C2N(C(=O)C(CS)C)CCC2	118	fCSFP4	0.496	rxn6031_0_a_kill_0____EN300-118718____EN300-176079	CHEMBL525967	S(c1ccc(cc1)CS[C@@H]2N(C(=O)[C@@H](CS)C)[C@H](C([O-])=O)CC2)C	SAVI-Space-2024	rxn6031_0_a_kill_0	EN300-118718	SCC(C(=O)N1C(C(=O)O)CCC1)C	EN300-176079	S(C#CC)c1ccc(cc1)CO
S(c1ccc(cc1)COc2ccc(cc2)CC([NH3+])C(=O)N3C(C([O-])=O)CCC3)C	119	fCSFP4	0.496	rxn6039_0_a_kill_0____EN300-26959934____EN300-1912683	CHEMBL525967	S(c1ccc(cc1)CS[C@@H]2N(C(=O)[C@@H](CS)C)[C@H](C([O-])=O)CC2)C	SAVI-Space-2024	rxn6039_0_a_kill_0	EN300-26959934	O=C(O)C1N(C(=O)C(N)Cc2ccc(O)cc2)CCC1	EN300-1912683	BrCc1ccc(SC)cc1
S(c1ccc(cc1)CC(=O)N2C(C([O-])=O)CCC2CCC([O-])=O)C	120	fCSFP4	0.496	rxn6038_0_a_kill_0____EN300-1726180____EN300-79646	CHEMBL525967	S(c1ccc(cc1)CS[C@@H]2N(C(=O)[C@@H](CS)C)[C@H](C([O-])=O)CC2)C	SAVI-Space-2024	rxn6038_0_a_kill_0	EN300-1726180	O=C(OC)C1NC(CCC(=O)OC)CC1	EN300-79646	S(c1ccc(cc1)CC(=O)O)C
S(c1ccc(cc1)CCC(=O)N2C(C([O-])=O)CCC2CCC([O-])=O)C	121	fCSFP4	0.496	rxn6038_0_a_kill_0____EN300-1726180____EN300-223563	CHEMBL525967	S(c1ccc(cc1)CS[C@@H]2N(C(=O)[C@@H](CS)C)[C@H](C([O-])=O)CC2)C	SAVI-Space-2024	rxn6038_0_a_kill_0	EN300-1726180	O=C(OC)C1NC(CCC(=O)OC)CC1	EN300-223563	S(c1ccc(cc1)CCC(=O)O)C
S(c1ccc(NC(=O)C2N(C([O-])=O)C(C([O-])=O)CC2)cc1)Cc3ccccc3	122	fCSFP4	0.496	rxn6038_0_a_kill_0____EN300-9123949____EN300-1084730	CHEMBL525967	S(c1ccc(cc1)CS[C@@H]2N(C(=O)[C@@H](CS)C)[C@H](C([O-])=O)CC2)C	SAVI-Space-2024	rxn6038_0_a_kill_0	EN300-9123949	S(c1ccc(N)cc1)Cc2ccccc2	EN300-1084730	O=C(OC(C)(C)C)N1C(C(=O)OC(C)(C)C)CCC1C(=O)O
S(c1ccc(cc1)COC(=O)C2N(C([O-])=O)C(C([O-])=O)CC2)C(C)C	123	fCSFP4	0.496	rxn6031_0_a_kill_0____EN300-1084730____EN300-136652	CHEMBL525967	S(c1ccc(cc1)CS[C@@H]2N(C(=O)[C@@H](CS)C)[C@H](C([O-])=O)CC2)C	SAVI-Space-2024	rxn6031_0_a_kill_0	EN300-1084730	O=C(OC(C)(C)C)N1C(C(=O)OC(C)(C)C)CCC1C(=O)O	EN300-136652	S(c1ccc(cc1)CO)C(C)C
S(c1ccc(cc1)CSC(=O)C2N(C([O-])=O)C(C3CC3)CC2)C	124	fCSFP4	0.496	rxn6038_0_a_kill_0____EN300-192190____EN300-262307	CHEMBL525967	S(c1ccc(cc1)CS[C@@H]2N(C(=O)[C@@H](CS)C)[C@H](C([O-])=O)CC2)C	SAVI-Space-2024	rxn6038_0_a_kill_0	EN300-192190	S(c1ccc(cc1)CS)C	EN300-262307	O=C(OC(C)(C)C)N1C(C(=O)O)CCC1C2CC2
S(c1ccc(cc1)CNC(=O)C2N(C([O-])=O)C(C([O-])=O)CC2)CC	125	fCSFP4	0.496	rxn6038_0_a_kill_0____EN300-372065____EN300-1084730	CHEMBL525967	S(c1ccc(cc1)CS[C@@H]2N(C(=O)[C@@H](CS)C)[C@H](C([O-])=O)CC2)C	SAVI-Space-2024	rxn6038_0_a_kill_0	EN300-372065	S(c1ccc(cc1)CN)CC	EN300-1084730	O=C(OC(C)(C)C)N1C(C(=O)OC(C)(C)C)CCC1C(=O)O
S(c1ccc(cc1)CSC(=O)C2N(C([O-])=O)C(CCC2)C)C	126	fCSFP4	0.496	rxn6038_0_a_kill_0____EN300-192190____EN300-1589937	CHEMBL525967	S(c1ccc(cc1)CS[C@@H]2N(C(=O)[C@@H](CS)C)[C@H](C([O-])=O)CC2)C	SAVI-Space-2024	rxn6038_0_a_kill_0	EN300-192190	S(c1ccc(cc1)CS)C	EN300-1589937	O=C(OC(C)(C)C)N1C(C(=O)O)CCCC1C
S(Cc1ccc(NC(=O)C2N(C([O-])=O)C(C([O-])=O)CC2)cc1)C	127	fCSFP4	0.496	rxn6038_0_a_kill_0____EN300-66647 EN300-39667093"____EN300-1084730"	CHEMBL525967	S(c1ccc(cc1)CS[C@@H]2N(C(=O)[C@@H](CS)C)[C@H](C([O-])=O)CC2)C	SAVI-Space-2024	rxn6038_0_a_kill_0	EN300-66647 EN300-39667093""	S(Cc1ccc(N)cc1)C	EN300-1084730	O=C(OC(C)(C)C)N1C(C(=O)OC(C)(C)C)CCC1C(=O)O
S(c1ccc(cc1)COC)C(=O)C2N(C([O-])=O)C(C([O-])=O)CC2	128	fCSFP4	0.496	rxn6038_0_a_kill_0____EN300-96944____EN300-1084730	CHEMBL525967	S(c1ccc(cc1)CS[C@@H]2N(C(=O)[C@@H](CS)C)[C@H](C([O-])=O)CC2)C	SAVI-Space-2024	rxn6038_0_a_kill_0	EN300-96944	Sc1ccc(cc1)COC	EN300-1084730	O=C(OC(C)(C)C)N1C(C(=O)OC(C)(C)C)CCC1C(=O)O
S(C(C([O-])=O)C)Cc1ccc(NC(C(=O)N2C(C([O-])=O)CCC2)CS)cc1	129	fCSFP4	0.493	rxn6041_0_a_kill_0____EN300-11742____EN300-27105945	CHEMBL525967	S(c1ccc(cc1)CS[C@@H]2N(C(=O)[C@@H](CS)C)[C@H](C([O-])=O)CC2)C	SAVI-Space-2024	rxn6041_0_a_kill_0	EN300-11742	Brc1ccc(cc1)CSC(C(=O)O)C	EN300-27105945	SCC(N)C(=O)N1C(C(=O)OC)CCC1
S(c1ccc(NC(C(=O)N2C(C([O-])=O)CCC2)Cc3ccc(O)cc3)cc1)C	130	fCSFP4	0.492	rxn6041_0_a_kill_0____EN300-85723____EN300-26959934	CHEMBL525967	S(c1ccc(cc1)CS[C@@H]2N(C(=O)[C@@H](CS)C)[C@H](C([O-])=O)CC2)C	SAVI-Space-2024	rxn6041_0_a_kill_0	EN300-85723	Brc1ccc(SC)cc1	EN300-26959934	O=C(O)C1N(C(=O)C(N)Cc2ccc(O)cc2)CCC1
S(c1ccc(cc1)C(OC(=O)C2N(C(=O)C(CS)C)CCC2)C)C	131	fCSFP4	0.492	rxn6031_0_a_kill_0____EN300-118718____EN300-89232	CHEMBL525967	S(c1ccc(cc1)CS[C@@H]2N(C(=O)[C@@H](CS)C)[C@H](C([O-])=O)CC2)C	SAVI-Space-2024	rxn6031_0_a_kill_0	EN300-118718	SCC(C(=O)N1C(C(=O)O)CCC1)C	EN300-89232	S(c1ccc(cc1)C(O)C)C
S(c1ccc(cc1)CSC(=O)C2N(C(=O)C(CC)C)CSC2)C	132	fCSFP4	0.492	rxn6038_0_a_kill_0____EN300-192190____EN300-66551	CHEMBL525967	S(c1ccc(cc1)CS[C@@H]2N(C(=O)[C@@H](CS)C)[C@H](C([O-])=O)CC2)C	SAVI-Space-2024	rxn6038_0_a_kill_0	EN300-192190	S(c1ccc(cc1)CS)C	EN300-66551	S1CN(C(=O)C(CC)C)C(C(=O)O)C1
SCC(C(=O)N1C(C(=O)OCc2ccc(cc2)CO)CCC1)C	133	fCSFP4	0.492	rxn6031_0_a_kill_0____EN300-118718____EN300-8982545	CHEMBL525967	S(c1ccc(cc1)CS[C@@H]2N(C(=O)[C@@H](CS)C)[C@H](C([O-])=O)CC2)C	SAVI-Space-2024	rxn6031_0_a_kill_0	EN300-118718	SCC(C(=O)N1C(C(=O)O)CCC1)C	EN300-8982545	O(C(C)(C)C)Cc1ccc(cc1)CO
S(c1ccc(cc1)CCC(=O)N2C(C([O-])=O)CCC3C2CCCC3)C	134	fCSFP4	0.492	rxn6038_0_a_kill_0____EN300-156948____EN300-223563	CHEMBL525967	S(c1ccc(cc1)CS[C@@H]2N(C(=O)[C@@H](CS)C)[C@H](C([O-])=O)CC2)C	SAVI-Space-2024	rxn6038_0_a_kill_0	EN300-156948	O=C(OC)C1NC2C(CC1)CCCC2	EN300-223563	S(c1ccc(cc1)CCC(=O)O)C
S(c1ccc(cc1)CCC(=O)N2C(c3ccccc3)CCC2C([O-])=O)C	135	fCSFP4	0.492	rxn6038_0_a_kill_0____EN300-189055 EN300-331681"____EN300-223563"	CHEMBL525967	S(c1ccc(cc1)CS[C@@H]2N(C(=O)[C@@H](CS)C)[C@H](C([O-])=O)CC2)C	SAVI-Space-2024	rxn6038_0_a_kill_0	EN300-189055 EN300-331681""	O=C(OC)C1NC(c2ccccc2)CC1	EN300-223563	S(c1ccc(cc1)CCC(=O)O)C
S(c1ccc(cc1)CCCC(=O)N2C(C#C)CCC2C([O-])=O)C	136	fCSFP4	0.492	rxn6038_0_a_kill_0____EN300-28338634____EN300-257730	CHEMBL525967	S(c1ccc(cc1)CS[C@@H]2N(C(=O)[C@@H](CS)C)[C@H](C([O-])=O)CC2)C	SAVI-Space-2024	rxn6038_0_a_kill_0	EN300-28338634	O=C(OC)C1NC(C#C)CC1	EN300-257730	S(c1ccc(cc1)CCCC(=O)O)C
S(c1ccc(cc1)CCC(=O)N2C(C([O-])=O)CCCC2CC)C	137	fCSFP4	0.492	rxn6038_0_a_kill_0____EN300-39851156____EN300-223563	CHEMBL525967	S(c1ccc(cc1)CS[C@@H]2N(C(=O)[C@@H](CS)C)[C@H](C([O-])=O)CC2)C	SAVI-Space-2024	rxn6038_0_a_kill_0	EN300-39851156	O=C(OC)C1NC(CC)CCC1	EN300-223563	S(c1ccc(cc1)CCC(=O)O)C
S(c1ccc(cc1)CSC(=O)C2N(C([O-])=O)C3C(C3)CC2)C	138	fCSFP4	0.492	rxn6038_0_a_kill_0____EN300-192190____EN300-1165326	CHEMBL525967	S(c1ccc(cc1)CS[C@@H]2N(C(=O)[C@@H](CS)C)[C@H](C([O-])=O)CC2)C	SAVI-Space-2024	rxn6038_0_a_kill_0	EN300-192190	S(c1ccc(cc1)CS)C	EN300-1165326	O=C(OC(C)(C)C)N1C(C(=O)O)CCC2C1C2
S(c1cc(ccc1)CC(=O)N2C(C([O-])=O)CC3CCC2C3)C	139	fCSFP4	0.492	rxn6038_0_a_kill_0____EN300-46780452____EN300-1139026	CHEMBL525967	S(c1ccc(cc1)CS[C@@H]2N(C(=O)[C@@H](CS)C)[C@H](C([O-])=O)CC2)C	SAVI-Space-2024	rxn6038_0_a_kill_0	EN300-46780452	O=C(OC)C1NC2CCC(C1)C2	EN300-1139026	S(c1cc(ccc1)CC(=O)O)C
S(C(=O)C1N(C([O-])=O)C(C([O-])=O)CC1)Cc2ccc(cc2)CCC	140	fCSFP4	0.491	rxn6038_0_a_kill_0____EN300-6863716____EN300-1084730	CHEMBL525967	S(c1ccc(cc1)CS[C@@H]2N(C(=O)[C@@H](CS)C)[C@H](C([O-])=O)CC2)C	SAVI-Space-2024	rxn6038_0_a_kill_0	EN300-6863716	SCc1ccc(cc1)CCC	EN300-1084730	O=C(OC(C)(C)C)N1C(C(=O)OC(C)(C)C)CCC1C(=O)O
S(Cc1ccc(cc1)C(=O)N2C(C([O-])=O)CCCC2C([O-])=O)CC	141	fCSFP4	0.491	rxn6038_0_a_kill_0____EN300-23627975____EN300-51250	CHEMBL525967	S(c1ccc(cc1)CS[C@@H]2N(C(=O)[C@@H](CS)C)[C@H](C([O-])=O)CC2)C	SAVI-Space-2024	rxn6038_0_a_kill_0	EN300-23627975	O=C(OC)C1NC(C(=O)OC)CCC1	EN300-51250	S(Cc1ccc(cc1)C(=O)O)CC
S(Cc1ccc(cc1)C)CC(=O)N2C(C([O-])=O)CCCC2C([O-])=O	142	fCSFP4	0.491	rxn6038_0_a_kill_0____EN300-23627975____EN300-09652 EN300-51763564""	CHEMBL525967	S(c1ccc(cc1)CS[C@@H]2N(C(=O)[C@@H](CS)C)[C@H](C([O-])=O)CC2)C	SAVI-Space-2024	rxn6038_0_a_kill_0	EN300-23627975	O=C(OC)C1NC(C(=O)OC)CCC1	EN300-09652 EN300-51763564""	S(Cc1ccc(cc1)C)CC(=O)O
S(c1ccc(cc1)C(=O)N2C(C([O-])=O)CCC2C)C	143	fCSFP4	0.491	rxn6038_0_a_kill_0____EN300-263501____EN300-11674	CHEMBL525967	S(c1ccc(cc1)CS[C@@H]2N(C(=O)[C@@H](CS)C)[C@H](C([O-])=O)CC2)C	SAVI-Space-2024	rxn6038_0_a_kill_0	EN300-263501	O=C(OC(C)(C)C)C1NC(CC1)C	EN300-11674	S(c1ccc(cc1)C(=O)O)C
S(c1ccc(cc1)CC(=O)N2C(C([O-])=O)CC3CC2C3)C	144	fCSFP4	0.491	rxn6038_0_a_kill_0____EN300-33216480____EN300-79646	CHEMBL525967	S(c1ccc(cc1)CS[C@@H]2N(C(=O)[C@@H](CS)C)[C@H](C([O-])=O)CC2)C	SAVI-Space-2024	rxn6038_0_a_kill_0	EN300-33216480	O=C(OC)C1NC2CC(C2)C1	EN300-79646	S(c1ccc(cc1)CC(=O)O)C
S(c1ccc(cc1)CCC(=O)N2C(C([O-])=O)CC2C([O-])=O)C	145	fCSFP4	0.491	rxn6038_0_a_kill_0____EN300-39873624____EN300-223563	CHEMBL525967	S(c1ccc(cc1)CS[C@@H]2N(C(=O)[C@@H](CS)C)[C@H](C([O-])=O)CC2)C	SAVI-Space-2024	rxn6038_0_a_kill_0	EN300-39873624	O=C(OC)C1NC(C(=O)OC)C1	EN300-223563	S(c1ccc(cc1)CCC(=O)O)C
S(Cc1cc(NC(C(=O)N2C(C([O-])=O)CCC2)CS)ccc1)C	146	fCSFP4	0.489	rxn6041_0_a_kill_0____EN300-118551____EN300-27105945	CHEMBL525967	S(c1ccc(cc1)CS[C@@H]2N(C(=O)[C@@H](CS)C)[C@H](C([O-])=O)CC2)C	SAVI-Space-2024	rxn6041_0_a_kill_0	EN300-118551	Brc1cc(ccc1)CSC	EN300-27105945	SCC(N)C(=O)N1C(C(=O)OC)CCC1
S(c1cc(Oc2ccc(cc2)CC([NH3+])C(=O)N3C(C([O-])=O)CCC3)ccc1)C	147	fCSFP4	0.489	rxn6039_0_a_kill_0____EN300-26959934____EN300-124827	CHEMBL525967	S(c1ccc(cc1)CS[C@@H]2N(C(=O)[C@@H](CS)C)[C@H](C([O-])=O)CC2)C	SAVI-Space-2024	rxn6039_0_a_kill_0	EN300-26959934	O=C(O)C1N(C(=O)C(N)Cc2ccc(O)cc2)CCC1	EN300-124827	Brc1cc(SC)ccc1
S(c1cc(NC(C(=O)N2C(C([O-])=O)CCC2)CS)ccc1)C	148	fCSFP4	0.489	rxn6041_0_a_kill_0____EN300-124827____EN300-27105945	CHEMBL525967	S(c1ccc(cc1)CS[C@@H]2N(C(=O)[C@@H](CS)C)[C@H](C([O-])=O)CC2)C	SAVI-Space-2024	rxn6041_0_a_kill_0	EN300-124827	Brc1cc(SC)ccc1	EN300-27105945	SCC(N)C(=O)N1C(C(=O)OC)CCC1
SCC(C(=O)N1C(C(=O)OCc2ccc(cc2)CC([O-])=O)CCC1)C	149	fCSFP4	0.489	rxn6031_0_a_kill_0____EN300-118718____EN300-311334	CHEMBL525967	S(c1ccc(cc1)CS[C@@H]2N(C(=O)[C@@H](CS)C)[C@H](C([O-])=O)CC2)C	SAVI-Space-2024	rxn6031_0_a_kill_0	EN300-118718	SCC(C(=O)N1C(C(=O)O)CCC1)C	EN300-311334	O=C(OC)Cc1ccc(cc1)CO
SCC(C(=O)N1C(C(=O)OCc2ccc(O)cc2)CCC1)C	150	fCSFP4	0.488	rxn6031_0_a_kill_0____EN300-118718____EN300-136940	CHEMBL525967	S(c1ccc(cc1)CS[C@@H]2N(C(=O)[C@@H](CS)C)[C@H](C([O-])=O)CC2)C	SAVI-Space-2024	rxn6031_0_a_kill_0	EN300-118718	SCC(C(=O)N1C(C(=O)O)CCC1)C	EN300-136940	O(c1ccc(cc1)CO)CC=C
SCc1ccc(cc1)COC(=O)C2N(C(=O)C(CS)C)CCC2	151	fCSFP4	0.488	rxn6031_0_a_kill_0____EN300-118718____EN300-1085551	CHEMBL525967	S(c1ccc(cc1)CS[C@@H]2N(C(=O)[C@@H](CS)C)[C@H](C([O-])=O)CC2)C	SAVI-Space-2024	rxn6031_0_a_kill_0	EN300-118718	SCC(C(=O)N1C(C(=O)O)CCC1)C	EN300-1085551	SCc1ccc(cc1)CO
S(c1ccc(cc1)CCCC(=O)N2C(C([O-])=O)CCC2CCC([O-])=O)C	152	fCSFP4	0.488	rxn6038_0_a_kill_0____EN300-1726180____EN300-257730	CHEMBL525967	S(c1ccc(cc1)CS[C@@H]2N(C(=O)[C@@H](CS)C)[C@H](C([O-])=O)CC2)C	SAVI-Space-2024	rxn6038_0_a_kill_0	EN300-1726180	O=C(OC)C1NC(CCC(=O)OC)CC1	EN300-257730	S(c1ccc(cc1)CCCC(=O)O)C
S(c1cc(ccc1)CCNC(=O)C2N(C([O-])=O)C(C([O-])=O)CC2)C	153	fCSFP4	0.488	rxn6038_0_a_kill_0____EN300-27747205____EN300-1084730	CHEMBL525967	S(c1ccc(cc1)CS[C@@H]2N(C(=O)[C@@H](CS)C)[C@H](C([O-])=O)CC2)C	SAVI-Space-2024	rxn6038_0_a_kill_0	EN300-27747205	S(c1cc(ccc1)CCN)C	EN300-1084730	O=C(OC(C)(C)C)N1C(C(=O)OC(C)(C)C)CCC1C(=O)O
S(c1ccc(cc1)CC(=O)N2C(C([O-])=O)CCCC2C(C)(C)C)C	154	fCSFP4	0.488	rxn6038_0_a_kill_0____EN300-814113____EN300-79646	CHEMBL525967	S(c1ccc(cc1)CS[C@@H]2N(C(=O)[C@@H](CS)C)[C@H](C([O-])=O)CC2)C	SAVI-Space-2024	rxn6038_0_a_kill_0	EN300-814113	O=C(OC)C1NC(C(C)(C)C)CCC1	EN300-79646	S(c1ccc(cc1)CC(=O)O)C
S(c1ccc(cc1)CN(C(=O)C2N(C([O-])=O)C(C([O-])=O)CCC2)C)C	155	fCSFP4	0.488	rxn6038_0_a_kill_0____EN300-20124082 EN300-07820"____EN300-27101979"	CHEMBL525967	S(c1ccc(cc1)CS[C@@H]2N(C(=O)[C@@H](CS)C)[C@H](C([O-])=O)CC2)C	SAVI-Space-2024	rxn6038_0_a_kill_0	EN300-20124082 EN300-07820""	S(c1ccc(cc1)CNC)C	EN300-27101979	O=C(OC(C)(C)C)N1C(C(=O)OC)CCCC1C(=O)O
S(c1ccc(cc1)CSC(=O)C2N(C([O-])=O)C(C#C)CC2)C	156	fCSFP4	0.488	rxn6038_0_a_kill_0____EN300-192190____EN300-7113986	CHEMBL525967	S(c1ccc(cc1)CS[C@@H]2N(C(=O)[C@@H](CS)C)[C@H](C([O-])=O)CC2)C	SAVI-Space-2024	rxn6038_0_a_kill_0	EN300-192190	S(c1ccc(cc1)CS)C	EN300-7113986	O=C(OC(C)(C)C)N1C(C#C)CCC1C(=O)O
S(c1ccc(cc1)CSC(=O)C2N(C([O-])=O)C(C3CCC3)CC2)C	157	fCSFP4	0.488	rxn6038_0_a_kill_0____EN300-192190____EN300-46969870	CHEMBL525967	S(c1ccc(cc1)CS[C@@H]2N(C(=O)[C@@H](CS)C)[C@H](C([O-])=O)CC2)C	SAVI-Space-2024	rxn6038_0_a_kill_0	EN300-192190	S(c1ccc(cc1)CS)C	EN300-46969870	O=C(OC(C)(C)C)N1C(C(=O)O)CCC1C2CCC2
S(c1ccc(cc1)C[NH+]2CCN(C(=O)C3N(C([O-])=O)C(C([O-])=O)CCC3)CC2)C	158	fCSFP4	0.488	rxn6038_0_a_kill_0____EN300-66887____EN300-27101979	CHEMBL525967	S(c1ccc(cc1)CS[C@@H]2N(C(=O)[C@@H](CS)C)[C@H](C([O-])=O)CC2)C	SAVI-Space-2024	rxn6038_0_a_kill_0	EN300-66887	S(c1ccc(cc1)CN2CCNCC2)C	EN300-27101979	O=C(OC(C)(C)C)N1C(C(=O)OC)CCCC1C(=O)O
S(c1cc(ccc1)CC(=O)N2C(C([O-])=O)CCCC2C)C	159	fCSFP4	0.487	rxn6038_0_a_kill_0____EN300-2009253____EN300-1139026	CHEMBL525967	S(c1ccc(cc1)CS[C@@H]2N(C(=O)[C@@H](CS)C)[C@H](C([O-])=O)CC2)C	SAVI-Space-2024	rxn6038_0_a_kill_0	EN300-2009253	O=C(OC)C1NC(CCC1)C	EN300-1139026	S(c1cc(ccc1)CC(=O)O)C
S(c1ccc(cc1)CC(=O)N2C(C([O-])=O)CC3CCC2C3)CC	160	fCSFP4	0.487	rxn6038_0_a_kill_0____EN300-46780452____EN300-115936	CHEMBL525967	S(c1ccc(cc1)CS[C@@H]2N(C(=O)[C@@H](CS)C)[C@H](C([O-])=O)CC2)C	SAVI-Space-2024	rxn6038_0_a_kill_0	EN300-46780452	O=C(OC)C1NC2CCC(C1)C2	EN300-115936	S(c1ccc(cc1)CC(=O)O)CC
S(Cc1ccc(cc1)C(=O)N2C(C([O-])=O)CC3CCC2C3)C	161	fCSFP4	0.487	rxn6038_0_a_kill_0____EN300-46780452____EN300-11908	CHEMBL525967	S(c1ccc(cc1)CS[C@@H]2N(C(=O)[C@@H](CS)C)[C@H](C([O-])=O)CC2)C	SAVI-Space-2024	rxn6038_0_a_kill_0	EN300-46780452	O=C(OC)C1NC2CCC(C1)C2	EN300-11908	S(Cc1ccc(cc1)C(=O)O)C
S(c1ccc(cc1)COC(=O)C2N(C([O-])=O)C(C(=O)OCC)CC2)C	162	fCSFP4	0.487	rxn6031_0_a_kill_0____EN300-1655037____EN300-69547	CHEMBL525967	S(c1ccc(cc1)CS[C@@H]2N(C(=O)[C@@H](CS)C)[C@H](C([O-])=O)CC2)C	SAVI-Space-2024	rxn6031_0_a_kill_0	EN300-1655037	O=C(OC(C)(C)C)N1C(C(=O)OCC)CCC1C(=O)O	EN300-69547	S(c1ccc(cc1)CO)C
S(C(=O)C1N(C([O-])=O)C(C([O-])=O)CC1)Cc2ccc(F)cc2	163	fCSFP4	0.487	rxn6038_0_a_kill_0____EN300-211798____EN300-1084730	CHEMBL525967	S(c1ccc(cc1)CS[C@@H]2N(C(=O)[C@@H](CS)C)[C@H](C([O-])=O)CC2)C	SAVI-Space-2024	rxn6038_0_a_kill_0	EN300-211798	SCc1ccc(F)cc1	EN300-1084730	O=C(OC(C)(C)C)N1C(C(=O)OC(C)(C)C)CCC1C(=O)O
S(C(=O)C1N(C([O-])=O)C(C([O-])=O)CCC1)Cc2ccc(cc2)CC	164	fCSFP4	0.487	rxn6038_0_a_kill_0____EN300-1085545____EN300-27101979	CHEMBL525967	S(c1ccc(cc1)CS[C@@H]2N(C(=O)[C@@H](CS)C)[C@H](C([O-])=O)CC2)C	SAVI-Space-2024	rxn6038_0_a_kill_0	EN300-1085545	SCc1ccc(cc1)CC	EN300-27101979	O=C(OC(C)(C)C)N1C(C(=O)OC)CCCC1C(=O)O
S(c1ccc(NC(=O)C2N(C([O-])=O)C(C([O-])=O)CC2)cc1)C	165	fCSFP4	0.487	rxn6038_0_a_kill_0____EN300-21720____EN300-1084730	CHEMBL525967	S(c1ccc(cc1)CS[C@@H]2N(C(=O)[C@@H](CS)C)[C@H](C([O-])=O)CC2)C	SAVI-Space-2024	rxn6038_0_a_kill_0	EN300-21720	S(c1ccc(N)cc1)C	EN300-1084730	O=C(OC(C)(C)C)N1C(C(=O)OC(C)(C)C)CCC1C(=O)O
S(c1ccc(OC(=O)C2N(C([O-])=O)C(C([O-])=O)CC2)cc1)C	166	fCSFP4	0.487	rxn6038_0_a_kill_0____EN300-21190____EN300-1084730	CHEMBL525967	S(c1ccc(cc1)CS[C@@H]2N(C(=O)[C@@H](CS)C)[C@H](C([O-])=O)CC2)C	SAVI-Space-2024	rxn6038_0_a_kill_0	EN300-21190	S(c1ccc(O)cc1)C	EN300-1084730	O=C(OC(C)(C)C)N1C(C(=O)OC(C)(C)C)CCC1C(=O)O
S(C(=O)C1N(C([O-])=O)C(C([O-])=O)CC1)Cc2ccccc2	167	fCSFP4	0.486	rxn6038_0_a_kill_0____EN300-16494____EN300-1084730	CHEMBL525967	S(c1ccc(cc1)CS[C@@H]2N(C(=O)[C@@H](CS)C)[C@H](C([O-])=O)CC2)C	SAVI-Space-2024	rxn6038_0_a_kill_0	EN300-16494	SCc1ccccc1	EN300-1084730	O=C(OC(C)(C)C)N1C(C(=O)OC(C)(C)C)CCC1C(=O)O
S(c1ccc(cc1)CCOc2ccc(cc2)CC([NH3+])C(=O)N3C(C([O-])=O)CCC3)C	168	fCSFP4	0.485	rxn6039_0_a_kill_0____EN300-26959934____EN300-1250394	CHEMBL525967	S(c1ccc(cc1)CS[C@@H]2N(C(=O)[C@@H](CS)C)[C@H](C([O-])=O)CC2)C	SAVI-Space-2024	rxn6039_0_a_kill_0	EN300-26959934	O=C(O)C1N(C(=O)C(N)Cc2ccc(O)cc2)CCC1	EN300-1250394	BrCCc1ccc(SC)cc1
SCC(C(=O)N1C(C(=O)OCc2ccc(cc2)C([O-])=O)CCC1)C	169	fCSFP4	0.485	rxn6031_0_a_kill_0____EN300-118718____EN300-1229479	CHEMBL525967	S(c1ccc(cc1)CS[C@@H]2N(C(=O)[C@@H](CS)C)[C@H](C([O-])=O)CC2)C	SAVI-Space-2024	rxn6031_0_a_kill_0	EN300-118718	SCC(C(=O)N1C(C(=O)O)CCC1)C	EN300-1229479	O=C(OC)c1ccc(cc1)CO
SCC(Nc1ccc(cc1)CC(C)C)C(=O)N2C(C([O-])=O)CCC2	170	fCSFP4	0.485	rxn6041_0_a_kill_0____EN300-218643____EN300-27105945	CHEMBL525967	S(c1ccc(cc1)CS[C@@H]2N(C(=O)[C@@H](CS)C)[C@H](C([O-])=O)CC2)C	SAVI-Space-2024	rxn6041_0_a_kill_0	EN300-218643	Brc1ccc(cc1)CC(C)C	EN300-27105945	SCC(N)C(=O)N1C(C(=O)OC)CCC1
SCC(C(=O)N1C(C(=O)OCc2ccc(cc2)CC)CCC1)C	171	fCSFP4	0.484	rxn6031_0_a_kill_0____EN300-118718____EN300-137199	CHEMBL525967	S(c1ccc(cc1)CS[C@@H]2N(C(=O)[C@@H](CS)C)[C@H](C([O-])=O)CC2)C	SAVI-Space-2024	rxn6031_0_a_kill_0	EN300-118718	SCC(C(=O)N1C(C(=O)O)CCC1)C	EN300-137199	OCc1ccc(cc1)CC
SCC(C(=O)N1C(C(=O)OCc2ccc(cc2)COC)CCC1)C	172	fCSFP4	0.484	rxn6031_0_a_kill_0____EN300-118718____EN300-220775	CHEMBL525967	S(c1ccc(cc1)CS[C@@H]2N(C(=O)[C@@H](CS)C)[C@H](C([O-])=O)CC2)C	SAVI-Space-2024	rxn6031_0_a_kill_0	EN300-118718	SCC(C(=O)N1C(C(=O)O)CCC1)C	EN300-220775	O(Cc1ccc(cc1)CO)C
S(c1ccc(cc1)CCCC(=O)N2C(C([O-])=O)CCC3C2CCCC3)C	173	fCSFP4	0.484	rxn6038_0_a_kill_0____EN300-156948____EN300-257730	CHEMBL525967	S(c1ccc(cc1)CS[C@@H]2N(C(=O)[C@@H](CS)C)[C@H](C([O-])=O)CC2)C	SAVI-Space-2024	rxn6038_0_a_kill_0	EN300-156948	O=C(OC)C1NC2C(CC1)CCCC2	EN300-257730	S(c1ccc(cc1)CCCC(=O)O)C
S(c1ccc(cc1)CCCC(=O)N2C(C([O-])=O)CCCC2CC)C	174	fCSFP4	0.484	rxn6038_0_a_kill_0____EN300-39851156____EN300-257730	CHEMBL525967	S(c1ccc(cc1)CS[C@@H]2N(C(=O)[C@@H](CS)C)[C@H](C([O-])=O)CC2)C	SAVI-Space-2024	rxn6038_0_a_kill_0	EN300-39851156	O=C(OC)C1NC(CC)CCC1	EN300-257730	S(c1ccc(cc1)CCCC(=O)O)C
S(c1ccc(cc1)CSC(=O)C2N(C([O-])=O)C(C(=O)OCC)CC2)C	175	fCSFP4	0.484	rxn6038_0_a_kill_0____EN300-192190____EN300-1655037	CHEMBL525967	S(c1ccc(cc1)CS[C@@H]2N(C(=O)[C@@H](CS)C)[C@H](C([O-])=O)CC2)C	SAVI-Space-2024	rxn6038_0_a_kill_0	EN300-192190	S(c1ccc(cc1)CS)C	EN300-1655037	O=C(OC(C)(C)C)N1C(C(=O)OCC)CCC1C(=O)O
S(c1ccc(cc1)CSC(=O)C2N(C([O-])=O)C(Cc3ccccc3)CC2)C	176	fCSFP4	0.484	rxn6038_0_a_kill_0____EN300-192190____EN300-22874226	CHEMBL525967	S(c1ccc(cc1)CS[C@@H]2N(C(=O)[C@@H](CS)C)[C@H](C([O-])=O)CC2)C	SAVI-Space-2024	rxn6038_0_a_kill_0	EN300-192190	S(c1ccc(cc1)CS)C	EN300-22874226	O=C(OC(C)(C)C)N1C(C(=O)O)CCC1Cc2ccccc2
S(C(=O)C1N(C([O-])=O)C(C([O-])=O)CC1)Cc2ccc(OC(C)C)cc2	177	fCSFP4	0.483	rxn6038_0_a_kill_0____EN300-1288502____EN300-1084730	CHEMBL525967	S(c1ccc(cc1)CS[C@@H]2N(C(=O)[C@@H](CS)C)[C@H](C([O-])=O)CC2)C	SAVI-Space-2024	rxn6038_0_a_kill_0	EN300-1288502	SCc1ccc(OC(C)C)cc1	EN300-1084730	O=C(OC(C)(C)C)N1C(C(=O)OC(C)(C)C)CCC1C(=O)O
S(c1cc(ccc1)CNC(=O)C2N(C([O-])=O)C(C([O-])=O)CCC2)C	178	fCSFP4	0.483	rxn6038_0_a_kill_0____EN300-1234996____EN300-27101979	CHEMBL525967	S(c1ccc(cc1)CS[C@@H]2N(C(=O)[C@@H](CS)C)[C@H](C([O-])=O)CC2)C	SAVI-Space-2024	rxn6038_0_a_kill_0	EN300-1234996	S(c1cc(ccc1)CN)C	EN300-27101979	O=C(OC(C)(C)C)N1C(C(=O)OC)CCCC1C(=O)O
S(c1cc(ccc1)COC(=O)C2N(C([O-])=O)C(C([O-])=O)CCC2)C	179	fCSFP4	0.483	rxn6031_0_a_kill_0____EN300-27101979____EN300-124825	CHEMBL525967	S(c1ccc(cc1)CS[C@@H]2N(C(=O)[C@@H](CS)C)[C@H](C([O-])=O)CC2)C	SAVI-Space-2024	rxn6031_0_a_kill_0	EN300-27101979	O=C(OC(C)(C)C)N1C(C(=O)OC)CCCC1C(=O)O	EN300-124825	S(c1cc(ccc1)CO)C
S(c1ccc(cc1)COC(=O)C2N(C([O-])=O)C(C([O-])=O)CC2)CCC	180	fCSFP4	0.483	rxn6031_0_a_kill_0____EN300-1084730____EN300-136810	CHEMBL525967	S(c1ccc(cc1)CS[C@@H]2N(C(=O)[C@@H](CS)C)[C@H](C([O-])=O)CC2)C	SAVI-Space-2024	rxn6031_0_a_kill_0	EN300-1084730	O=C(OC(C)(C)C)N1C(C(=O)OC(C)(C)C)CCC1C(=O)O	EN300-136810	S(c1ccc(cc1)CO)CCC
S(c1ccc(cc1)COC(=O)C2N(C([O-])=O)C(C([O-])=O)CCC2)Cc3ccccc3	181	fCSFP4	0.483	rxn6031_0_a_kill_0____EN300-27101979____EN300-132429	CHEMBL525967	S(c1ccc(cc1)CS[C@@H]2N(C(=O)[C@@H](CS)C)[C@H](C([O-])=O)CC2)C	SAVI-Space-2024	rxn6031_0_a_kill_0	EN300-27101979	O=C(OC(C)(C)C)N1C(C(=O)OC)CCCC1C(=O)O	EN300-132429	S(c1ccc(cc1)CO)Cc2ccccc2
S(C(=O)C1N(C([O-])=O)C(C([O-])=O)CCC1)Cc2ccc(cc2)C(C)C	182	fCSFP4	0.483	rxn6038_0_a_kill_0____EN300-64452____EN300-27101979	CHEMBL525967	S(c1ccc(cc1)CS[C@@H]2N(C(=O)[C@@H](CS)C)[C@H](C([O-])=O)CC2)C	SAVI-Space-2024	rxn6038_0_a_kill_0	EN300-64452	SCc1ccc(cc1)C(C)C	EN300-27101979	O=C(OC(C)(C)C)N1C(C(=O)OC)CCCC1C(=O)O
S(c1ccc(cc1)CC(=O)N2C(C([O-])=O)CCCC2C)CC	183	fCSFP4	0.483	rxn6038_0_a_kill_0____EN300-2009253____EN300-115936	CHEMBL525967	S(c1ccc(cc1)CS[C@@H]2N(C(=O)[C@@H](CS)C)[C@H](C([O-])=O)CC2)C	SAVI-Space-2024	rxn6038_0_a_kill_0	EN300-2009253	O=C(OC)C1NC(CCC1)C	EN300-115936	S(c1ccc(cc1)CC(=O)O)CC
S(C(=O)C1N(C([O-])=O)C(C([O-])=O)CC1)Cc2ccc(OC)cc2	184	fCSFP4	0.483	rxn6038_0_a_kill_0____EN300-122082____EN300-1084730	CHEMBL525967	S(c1ccc(cc1)CS[C@@H]2N(C(=O)[C@@H](CS)C)[C@H](C([O-])=O)CC2)C	SAVI-Space-2024	rxn6038_0_a_kill_0	EN300-122082	SCc1ccc(OC)cc1	EN300-1084730	O=C(OC(C)(C)C)N1C(C(=O)OC(C)(C)C)CCC1C(=O)O
S(C(=O)C1N(C([O-])=O)C(C([O-])=O)CC1)Cc2ccc(cc2)CCCC	185	fCSFP4	0.483	rxn6038_0_a_kill_0____EN300-28350962____EN300-1084730	CHEMBL525967	S(c1ccc(cc1)CS[C@@H]2N(C(=O)[C@@H](CS)C)[C@H](C([O-])=O)CC2)C	SAVI-Space-2024	rxn6038_0_a_kill_0	EN300-28350962	SCc1ccc(cc1)CCCC	EN300-1084730	O=C(OC(C)(C)C)N1C(C(=O)OC(C)(C)C)CCC1C(=O)O
S(Cc1ccc(cc1)C(=O)N2C(C([O-])=O)CCCC2C)C	186	fCSFP4	0.483	rxn6038_0_a_kill_0____EN300-2009253____EN300-11908	CHEMBL525967	S(c1ccc(cc1)CS[C@@H]2N(C(=O)[C@@H](CS)C)[C@H](C([O-])=O)CC2)C	SAVI-Space-2024	rxn6038_0_a_kill_0	EN300-2009253	O=C(OC)C1NC(CCC1)C	EN300-11908	S(Cc1ccc(cc1)C(=O)O)C
S(Cc1ccc(cc1)CNC(=O)C2N(C([O-])=O)C(C([O-])=O)CCC2)C	187	fCSFP4	0.483	rxn6038_0_a_kill_0____EN300-211085____EN300-27101979	CHEMBL525967	S(c1ccc(cc1)CS[C@@H]2N(C(=O)[C@@H](CS)C)[C@H](C([O-])=O)CC2)C	SAVI-Space-2024	rxn6038_0_a_kill_0	EN300-211085	S(Cc1ccc(cc1)CN)C	EN300-27101979	O=C(OC(C)(C)C)N1C(C(=O)OC)CCCC1C(=O)O
S(c1ccc(cc1)CC#N)C(=O)C2N(C([O-])=O)C(C([O-])=O)CC2	188	fCSFP4	0.483	rxn6038_0_a_kill_0____EN300-6490949____EN300-1084730	CHEMBL525967	S(c1ccc(cc1)CS[C@@H]2N(C(=O)[C@@H](CS)C)[C@H](C([O-])=O)CC2)C	SAVI-Space-2024	rxn6038_0_a_kill_0	EN300-6490949	Sc1ccc(cc1)CC#N	EN300-1084730	O=C(OC(C)(C)C)N1C(C(=O)OC(C)(C)C)CCC1C(=O)O
S(c1ccc(cc1)CC([O-])=O)C(=O)C2N(C([O-])=O)C(C([O-])=O)CC2	189	fCSFP4	0.483	rxn6038_0_a_kill_0____EN300-2270146____EN300-1084730	CHEMBL525967	S(c1ccc(cc1)CS[C@@H]2N(C(=O)[C@@H](CS)C)[C@H](C([O-])=O)CC2)C	SAVI-Space-2024	rxn6038_0_a_kill_0	EN300-2270146	Sc1ccc(cc1)CC(=O)OC(C)(C)C	EN300-1084730	O=C(OC(C)(C)C)N1C(C(=O)OC(C)(C)C)CCC1C(=O)O
S(C(=O)C1N(C([O-])=O)C(C([O-])=O)CCC1)Cc2ccc(cc2)C	190	fCSFP4	0.482	rxn6038_0_a_kill_0____EN300-1085537____EN300-27101979	CHEMBL525967	S(c1ccc(cc1)CS[C@@H]2N(C(=O)[C@@H](CS)C)[C@H](C([O-])=O)CC2)C	SAVI-Space-2024	rxn6038_0_a_kill_0	EN300-1085537	SCc1ccc(cc1)C	EN300-27101979	O=C(OC(C)(C)C)N1C(C(=O)OC)CCCC1C(=O)O
S(c1ccc(cc1)CCCC(=O)N2C(C([O-])=O)CC2C([O-])=O)C	191	fCSFP4	0.482	rxn6038_0_a_kill_0____EN300-39873624____EN300-257730	CHEMBL525967	S(c1ccc(cc1)CS[C@@H]2N(C(=O)[C@@H](CS)C)[C@H](C([O-])=O)CC2)C	SAVI-Space-2024	rxn6038_0_a_kill_0	EN300-39873624	O=C(OC)C1NC(C(=O)OC)C1	EN300-257730	S(c1ccc(cc1)CCCC(=O)O)C
S(c1cc(ccc1)COC(=O)C2N(C(=O)C(CS)C)CCC2)CCC	192	fCSFP4	0.482	rxn6031_0_a_kill_0____EN300-118718____EN300-6325753	CHEMBL525967	S(c1ccc(cc1)CS[C@@H]2N(C(=O)[C@@H](CS)C)[C@H](C([O-])=O)CC2)C	SAVI-Space-2024	rxn6031_0_a_kill_0	EN300-118718	SCC(C(=O)N1C(C(=O)O)CCC1)C	EN300-6325753	S(c1cc(ccc1)CO)CCC
S(c1ccc(cc1)CCOC(=O)C2N(C(=O)C(CS)C)CCC2)C(F)(F)F	193	fCSFP4	0.482	rxn6031_0_a_kill_0____EN300-118718____EN300-1930720	CHEMBL525967	S(c1ccc(cc1)CS[C@@H]2N(C(=O)[C@@H](CS)C)[C@H](C([O-])=O)CC2)C	SAVI-Space-2024	rxn6031_0_a_kill_0	EN300-118718	SCC(C(=O)N1C(C(=O)O)CCC1)C	EN300-1930720	S(c1ccc(cc1)CCO)C(F)(F)F
S(Cc1ccccc1)CCCOC(=O)C2N(C(=O)C(CS)C)CCC2	194	fCSFP4	0.481	rxn6031_0_a_kill_0____EN300-118718____EN300-135997	CHEMBL525967	S(c1ccc(cc1)CS[C@@H]2N(C(=O)[C@@H](CS)C)[C@H](C([O-])=O)CC2)C	SAVI-Space-2024	rxn6031_0_a_kill_0	EN300-118718	SCC(C(=O)N1C(C(=O)O)CCC1)C	EN300-135997	S(Cc1ccccc1)CCCO
S(Cc1ccc(Oc2ccc(cc2)CC([NH3+])C(=O)N3C(C([O-])=O)CCC3)cc1)C	195	fCSFP4	0.481	rxn6039_0_a_kill_0____EN300-26959934____EN300-73390	CHEMBL525967	S(c1ccc(cc1)CS[C@@H]2N(C(=O)[C@@H](CS)C)[C@H](C([O-])=O)CC2)C	SAVI-Space-2024	rxn6039_0_a_kill_0	EN300-26959934	O=C(O)C1N(C(=O)C(N)Cc2ccc(O)cc2)CCC1	EN300-73390	Brc1ccc(cc1)CSC
BrCc1ccc(cc1)COC(=O)C2N(C(=O)C(CS)C)CCC2	196	fCSFP4	0.480	rxn6031_0_a_kill_0____EN300-118718____EN300-841403	CHEMBL525967	S(c1ccc(cc1)CS[C@@H]2N(C(=O)[C@@H](CS)C)[C@H](C([O-])=O)CC2)C	SAVI-Space-2024	rxn6031_0_a_kill_0	EN300-118718	SCC(C(=O)N1C(C(=O)O)CCC1)C	EN300-841403	BrCc1ccc(cc1)CO
ClCc1ccc(cc1)COC(=O)C2N(C(=O)C(CS)C)CCC2	197	fCSFP4	0.480	rxn6031_0_a_kill_0____EN300-118718____EN300-124584	CHEMBL525967	S(c1ccc(cc1)CS[C@@H]2N(C(=O)[C@@H](CS)C)[C@H](C([O-])=O)CC2)C	SAVI-Space-2024	rxn6031_0_a_kill_0	EN300-118718	SCC(C(=O)N1C(C(=O)O)CCC1)C	EN300-124584	ClCc1ccc(cc1)CO
SCC(C(=O)N1C(C(=O)OCc2ccc(cc2)C)CCC1)C	198	fCSFP4	0.480	rxn6031_0_a_kill_0____EN300-118718____EN300-49120	CHEMBL525967	S(c1ccc(cc1)CS[C@@H]2N(C(=O)[C@@H](CS)C)[C@H](C([O-])=O)CC2)C	SAVI-Space-2024	rxn6031_0_a_kill_0	EN300-118718	SCC(C(=O)N1C(C(=O)O)CCC1)C	EN300-49120	OCc1ccc(cc1)C
SCC(C(=O)N1C(C(=O)OCc2ccc(cc2)CF)CCC1)C	199	fCSFP4	0.480	rxn6031_0_a_kill_0____EN300-118718____EN300-268404	CHEMBL525967	S(c1ccc(cc1)CS[C@@H]2N(C(=O)[C@@H](CS)C)[C@H](C([O-])=O)CC2)C	SAVI-Space-2024	rxn6031_0_a_kill_0	EN300-118718	SCC(C(=O)N1C(C(=O)O)CCC1)C	EN300-268404	FCc1ccc(cc1)CO
SCC(C(=O)N1C(C(=O)OCc2ccc(cc2)C[NH3+])CCC1)C	200	fCSFP4	0.480	rxn6031_0_a_kill_0____EN300-118718____EN300-126834 EN300-262046""	CHEMBL525967	S(c1ccc(cc1)CS[C@@H]2N(C(=O)[C@@H](CS)C)[C@H](C([O-])=O)CC2)C	SAVI-Space-2024	rxn6031_0_a_kill_0	EN300-118718	SCC(C(=O)N1C(C(=O)O)CCC1)C	EN300-126834 EN300-262046""	OCc1ccc(cc1)CN
Sc1ccc(cc1)COC(=O)C2N(C(=O)C(CS)C)CCC2	201	fCSFP4	0.480	rxn6031_0_a_kill_0____EN300-118718____EN300-131552	CHEMBL525967	S(c1ccc(cc1)CS[C@@H]2N(C(=O)[C@@H](CS)C)[C@H](C([O-])=O)CC2)C	SAVI-Space-2024	rxn6031_0_a_kill_0	EN300-118718	SCC(C(=O)N1C(C(=O)O)CCC1)C	EN300-131552	Sc1ccc(cc1)CO
S(C1CCCC1)Cc2cc(NC(=O)C3N(C([O-])=O)C(C([O-])=O)CC3)ccc2	202	fCSFP4	0.480	rxn6038_0_a_kill_0____EN300-84195____EN300-1084730	CHEMBL525967	S(c1ccc(cc1)CS[C@@H]2N(C(=O)[C@@H](CS)C)[C@H](C([O-])=O)CC2)C	SAVI-Space-2024	rxn6038_0_a_kill_0	EN300-84195	S(C1CCCC1)Cc2cc(N)ccc2	EN300-1084730	O=C(OC(C)(C)C)N1C(C(=O)OC(C)(C)C)CCC1C(=O)O
S(C1CCCCC1)Cc2cc(NC(=O)C3N(C([O-])=O)C(C([O-])=O)CC3)ccc2	203	fCSFP4	0.480	rxn6038_0_a_kill_0____EN300-79539____EN300-1084730	CHEMBL525967	S(c1ccc(cc1)CS[C@@H]2N(C(=O)[C@@H](CS)C)[C@H](C([O-])=O)CC2)C	SAVI-Space-2024	rxn6038_0_a_kill_0	EN300-79539	S(C1CCCCC1)Cc2cc(N)ccc2	EN300-1084730	O=C(OC(C)(C)C)N1C(C(=O)OC(C)(C)C)CCC1C(=O)O
S(Cc1ccccc1)CC(NC(=O)C2N(C([O-])=O)C(C([O-])=O)CC2)C	204	fCSFP4	0.480	rxn6038_0_a_kill_0____EN300-6488249____EN300-1084730	CHEMBL525967	S(c1ccc(cc1)CS[C@@H]2N(C(=O)[C@@H](CS)C)[C@H](C([O-])=O)CC2)C	SAVI-Space-2024	rxn6038_0_a_kill_0	EN300-6488249	S(Cc1ccccc1)CC(N)C	EN300-1084730	O=C(OC(C)(C)C)N1C(C(=O)OC(C)(C)C)CCC1C(=O)O
S(c1cc(ccc1)CC(=O)N2C(C#C)CCC2C([O-])=O)C	205	fCSFP4	0.480	rxn6038_0_a_kill_0____EN300-28338634____EN300-1139026	CHEMBL525967	S(c1ccc(cc1)CS[C@@H]2N(C(=O)[C@@H](CS)C)[C@H](C([O-])=O)CC2)C	SAVI-Space-2024	rxn6038_0_a_kill_0	EN300-28338634	O=C(OC)C1NC(C#C)CC1	EN300-1139026	S(c1cc(ccc1)CC(=O)O)C
S(c1ccc(cc1)CSC(=O)C2CN(C([O-])=O)C(C([O-])=O)CC2)C	206	fCSFP4	0.480	rxn6038_0_a_kill_0____EN300-192190____EN300-263626	CHEMBL525967	S(c1ccc(cc1)CS[C@@H]2N(C(=O)[C@@H](CS)C)[C@H](C([O-])=O)CC2)C	SAVI-Space-2024	rxn6038_0_a_kill_0	EN300-192190	S(c1ccc(cc1)CS)C	EN300-263626	O=C(OC(C)(C)C)N1C(C(=O)OC(C)(C)C)CCC(C(=O)O)C1
S(c1ccc(cc1)CSC(=O)C2N(C([O-])=O)C(c3ccccc3)CC2)C	207	fCSFP4	0.480	rxn6038_0_a_kill_0____EN300-192190____EN300-210468	CHEMBL525967	S(c1ccc(cc1)CS[C@@H]2N(C(=O)[C@@H](CS)C)[C@H](C([O-])=O)CC2)C	SAVI-Space-2024	rxn6038_0_a_kill_0	EN300-192190	S(c1ccc(cc1)CS)C	EN300-210468	O=C(OC(C)(C)C)N1C(c2ccccc2)CCC1C(=O)O
S(c1ccc(cc1)CSC(=O)C2N(C([O-])=O)C3C(CC2)CCCC3)C	208	fCSFP4	0.480	rxn6038_0_a_kill_0____EN300-192190____EN300-96564	CHEMBL525967	S(c1ccc(cc1)CS[C@@H]2N(C(=O)[C@@H](CS)C)[C@H](C([O-])=O)CC2)C	SAVI-Space-2024	rxn6038_0_a_kill_0	EN300-192190	S(c1ccc(cc1)CS)C	EN300-96564	O=C(OC(C)(C)C)N1C(C(=O)O)CCC2C1CCCC2
S(c1ccc(NC(=O)C2N(C([O-])=O)C(C([O-])=O)CCC2)cc1)Cc3ccccc3	209	fCSFP4	0.479	rxn6038_0_a_kill_0____EN300-9123949____EN300-27101979	CHEMBL525967	S(c1ccc(cc1)CS[C@@H]2N(C(=O)[C@@H](CS)C)[C@H](C([O-])=O)CC2)C	SAVI-Space-2024	rxn6038_0_a_kill_0	EN300-9123949	S(c1ccc(N)cc1)Cc2ccccc2	EN300-27101979	O=C(OC(C)(C)C)N1C(C(=O)OC)CCCC1C(=O)O
S(c1ccc(cc1)COC(=O)C2N(C([O-])=O)C(C([O-])=O)CCC2)C(C)C	210	fCSFP4	0.479	rxn6031_0_a_kill_0____EN300-27101979____EN300-136652	CHEMBL525967	S(c1ccc(cc1)CS[C@@H]2N(C(=O)[C@@H](CS)C)[C@H](C([O-])=O)CC2)C	SAVI-Space-2024	rxn6031_0_a_kill_0	EN300-27101979	O=C(OC(C)(C)C)N1C(C(=O)OC)CCCC1C(=O)O	EN300-136652	S(c1ccc(cc1)CO)C(C)C
S(c1ccc(cc1)CSC(=O)C2N(C([O-])=O)C(CC)CCC2)C	211	fCSFP4	0.479	rxn6038_0_a_kill_0____EN300-192190____EN300-39852172	CHEMBL525967	S(c1ccc(cc1)CS[C@@H]2N(C(=O)[C@@H](CS)C)[C@H](C([O-])=O)CC2)C	SAVI-Space-2024	rxn6038_0_a_kill_0	EN300-192190	S(c1ccc(cc1)CS)C	EN300-39852172	O=C(OC(C)(C)C)N1C(C(=O)O)CCCC1CC
S(Cc1ccc(C#CC2N(C([O-])=O)C(C([O-])=O)CC2)cc1)C	212	fCSFP4	0.479	rxn2267_0_a_kill_0____EN300-7113986____EN300-73390	CHEMBL525967	S(c1ccc(cc1)CS[C@@H]2N(C(=O)[C@@H](CS)C)[C@H](C([O-])=O)CC2)C	SAVI-Space-2024	rxn2267_0_a_kill_0	EN300-7113986	O=C(OC(C)(C)C)N1C(C#C)CCC1C(=O)O	EN300-73390	Brc1ccc(cc1)CSC
S(c1ccc(cc1)CNC(=O)C2N(C([O-])=O)C(C([O-])=O)CCC2)CC	213	fCSFP4	0.479	rxn6038_0_a_kill_0____EN300-372065____EN300-27101979	CHEMBL525967	S(c1ccc(cc1)CS[C@@H]2N(C(=O)[C@@H](CS)C)[C@H](C([O-])=O)CC2)C	SAVI-Space-2024	rxn6038_0_a_kill_0	EN300-372065	S(c1ccc(cc1)CN)CC	EN300-27101979	O=C(OC(C)(C)C)N1C(C(=O)OC)CCCC1C(=O)O
S(Cc1ccc(NC(=O)C2N(C([O-])=O)C(C([O-])=O)CCC2)cc1)C	214	fCSFP4	0.479	rxn6038_0_a_kill_0____EN300-66647 EN300-39667093"____EN300-27101979"	CHEMBL525967	S(c1ccc(cc1)CS[C@@H]2N(C(=O)[C@@H](CS)C)[C@H](C([O-])=O)CC2)C	SAVI-Space-2024	rxn6038_0_a_kill_0	EN300-66647 EN300-39667093""	S(Cc1ccc(N)cc1)C	EN300-27101979	O=C(OC(C)(C)C)N1C(C(=O)OC)CCCC1C(=O)O
S(Cc1ccc(cc1)C(=O)N2C(C([O-])=O)CCC2C)CC	215	fCSFP4	0.479	rxn6038_0_a_kill_0____EN300-263501____EN300-51250	CHEMBL525967	S(c1ccc(cc1)CS[C@@H]2N(C(=O)[C@@H](CS)C)[C@H](C([O-])=O)CC2)C	SAVI-Space-2024	rxn6038_0_a_kill_0	EN300-263501	O=C(OC(C)(C)C)C1NC(CC1)C	EN300-51250	S(Cc1ccc(cc1)C(=O)O)CC
S(Cc1ccc(cc1)C)CC(=O)N2C(C([O-])=O)CCC2C	216	fCSFP4	0.479	rxn6038_0_a_kill_0____EN300-263501____EN300-09652 EN300-51763564""	CHEMBL525967	S(c1ccc(cc1)CS[C@@H]2N(C(=O)[C@@H](CS)C)[C@H](C([O-])=O)CC2)C	SAVI-Space-2024	rxn6038_0_a_kill_0	EN300-263501	O=C(OC(C)(C)C)C1NC(CC1)C	EN300-09652 EN300-51763564""	S(Cc1ccc(cc1)C)CC(=O)O
S(c1cc(ccc1)CC)C(=O)C2N(C([O-])=O)C(C([O-])=O)CC2	217	fCSFP4	0.479	rxn6038_0_a_kill_0____EN300-673727____EN300-1084730	CHEMBL525967	S(c1ccc(cc1)CS[C@@H]2N(C(=O)[C@@H](CS)C)[C@H](C([O-])=O)CC2)C	SAVI-Space-2024	rxn6038_0_a_kill_0	EN300-673727	Sc1cc(ccc1)CC	EN300-1084730	O=C(OC(C)(C)C)N1C(C(=O)OC(C)(C)C)CCC1C(=O)O
S(c1ccc(cc1)CNC(=O)C2N(C([O-])=O)C(C([O-])=O)CC2)c3ccccc3	218	fCSFP4	0.479	rxn6038_0_a_kill_0____EN300-114785____EN300-1084730	CHEMBL525967	S(c1ccc(cc1)CS[C@@H]2N(C(=O)[C@@H](CS)C)[C@H](C([O-])=O)CC2)C	SAVI-Space-2024	rxn6038_0_a_kill_0	EN300-114785	S(c1ccc(cc1)CN)c2ccccc2	EN300-1084730	O=C(OC(C)(C)C)N1C(C(=O)OC(C)(C)C)CCC1C(=O)O
S(c1ccc(cc1)COC(=O)C2N(C([O-])=O)C(C([O-])=O)CC2)c3ccccc3	219	fCSFP4	0.479	rxn6031_0_a_kill_0____EN300-1084730____EN300-136854	CHEMBL525967	S(c1ccc(cc1)CS[C@@H]2N(C(=O)[C@@H](CS)C)[C@H](C([O-])=O)CC2)C	SAVI-Space-2024	rxn6031_0_a_kill_0	EN300-1084730	O=C(OC(C)(C)C)N1C(C(=O)OC(C)(C)C)CCC1C(=O)O	EN300-136854	S(c1ccc(cc1)CO)c2ccccc2
S(c1ccc(cc1)COC)C(=O)C2N(C([O-])=O)C(C([O-])=O)CCC2	220	fCSFP4	0.479	rxn6038_0_a_kill_0____EN300-96944____EN300-27101979	CHEMBL525967	S(c1ccc(cc1)CS[C@@H]2N(C(=O)[C@@H](CS)C)[C@H](C([O-])=O)CC2)C	SAVI-Space-2024	rxn6038_0_a_kill_0	EN300-96944	Sc1ccc(cc1)COC	EN300-27101979	O=C(OC(C)(C)C)N1C(C(=O)OC)CCCC1C(=O)O
[O-]C(=O)N1C(C([O-])=O)CCC1C(=O)NCc2ccc(cc2)CC(C)C	221	fCSFP4	0.479	rxn6038_0_a_kill_0____EN300-1849061____EN300-1084730	CHEMBL525967	S(c1ccc(cc1)CS[C@@H]2N(C(=O)[C@@H](CS)C)[C@H](C([O-])=O)CC2)C	SAVI-Space-2024	rxn6038_0_a_kill_0	EN300-1849061	NCc1ccc(cc1)CC(C)C	EN300-1084730	O=C(OC(C)(C)C)N1C(C(=O)OC(C)(C)C)CCC1C(=O)O
[O-]C(=O)N1C(C([O-])=O)CCC1C(=O)OCc2ccc(cc2)CC(C)C	222	fCSFP4	0.479	rxn6031_0_a_kill_0____EN300-1084730____EN300-127716	CHEMBL525967	S(c1ccc(cc1)CS[C@@H]2N(C(=O)[C@@H](CS)C)[C@H](C([O-])=O)CC2)C	SAVI-Space-2024	rxn6031_0_a_kill_0	EN300-1084730	O=C(OC(C)(C)C)N1C(C(=O)OC(C)(C)C)CCC1C(=O)O	EN300-127716	OCc1ccc(cc1)CC(C)C
S(c1ccc(cc1)CCC(=O)N2C(C([O-])=O)CC3CC2C3)C	223	fCSFP4	0.478	rxn6038_0_a_kill_0____EN300-33216480____EN300-223563	CHEMBL525967	S(c1ccc(cc1)CS[C@@H]2N(C(=O)[C@@H](CS)C)[C@H](C([O-])=O)CC2)C	SAVI-Space-2024	rxn6038_0_a_kill_0	EN300-33216480	O=C(OC)C1NC2CC(C2)C1	EN300-223563	S(c1ccc(cc1)CCC(=O)O)C
S(c1ccc(cc1)C(=O)N2C(C([O-])=O)CC3CCC2C3)C	224	fCSFP4	0.478	rxn6038_0_a_kill_0____EN300-46780452____EN300-11674	CHEMBL525967	S(c1ccc(cc1)CS[C@@H]2N(C(=O)[C@@H](CS)C)[C@H](C([O-])=O)CC2)C	SAVI-Space-2024	rxn6038_0_a_kill_0	EN300-46780452	O=C(OC)C1NC2CCC(C1)C2	EN300-11674	S(c1ccc(cc1)C(=O)O)C
S(c1ccc(cc1)CC(=O)N2C(C(=O)N)CCC2C(=O)N)C	225	fCSFP4	0.477	rxn6038_0_a_kill_0____EN300-46816450____EN300-79646	CHEMBL525967	S(c1ccc(cc1)CS[C@@H]2N(C(=O)[C@@H](CS)C)[C@H](C([O-])=O)CC2)C	SAVI-Space-2024	rxn6038_0_a_kill_0	EN300-46816450	O=C(N)C1NC(C(=O)N)CC1	EN300-79646	S(c1ccc(cc1)CC(=O)O)C
S(c1ccc(NC(C(=O)N2C(C([O-])=O)CCC2)CS)cc1)C(C)C	226	fCSFP4	0.477	rxn6041_0_a_kill_0____EN300-305107____EN300-27105945	CHEMBL525967	S(c1ccc(cc1)CS[C@@H]2N(C(=O)[C@@H](CS)C)[C@H](C([O-])=O)CC2)C	SAVI-Space-2024	rxn6041_0_a_kill_0	EN300-305107	Brc1ccc(SC(C)C)cc1	EN300-27105945	SCC(N)C(=O)N1C(C(=O)OC)CCC1
SCC(C(=O)N1C(C(=O)OCCc2ccc(O)cc2)CCC1)C	227	fCSFP4	0.477	rxn6031_0_a_kill_0____EN300-118718____EN300-6734783	CHEMBL525967	S(c1ccc(cc1)CS[C@@H]2N(C(=O)[C@@H](CS)C)[C@H](C([O-])=O)CC2)C	SAVI-Space-2024	rxn6031_0_a_kill_0	EN300-118718	SCC(C(=O)N1C(C(=O)O)CCC1)C	EN300-6734783	O(c1ccc(cc1)CCO)C(C)(C)C
Brc1ccc(cc1)COC(=O)C2N(C(=O)C(CS)C)CCC2	228	fCSFP4	0.477	rxn6031_0_a_kill_0____EN300-118718____EN300-122917	CHEMBL525967	S(c1ccc(cc1)CS[C@@H]2N(C(=O)[C@@H](CS)C)[C@H](C([O-])=O)CC2)C	SAVI-Space-2024	rxn6031_0_a_kill_0	EN300-118718	SCC(C(=O)N1C(C(=O)O)CCC1)C	EN300-122917	Brc1ccc(cc1)CO
Clc1ccc(cc1)COC(=O)C2N(C(=O)C(CS)C)CCC2	229	fCSFP4	0.477	rxn6031_0_a_kill_0____EN300-118718____EN300-20398	CHEMBL525967	S(c1ccc(cc1)CS[C@@H]2N(C(=O)[C@@H](CS)C)[C@H](C([O-])=O)CC2)C	SAVI-Space-2024	rxn6031_0_a_kill_0	EN300-118718	SCC(C(=O)N1C(C(=O)O)CCC1)C	EN300-20398	Clc1ccc(cc1)CO
Ic1ccc(cc1)COC(=O)C2N(C(=O)C(CS)C)CCC2	230	fCSFP4	0.477	rxn6031_0_a_kill_0____EN300-118718____EN300-113263	CHEMBL525967	S(c1ccc(cc1)CS[C@@H]2N(C(=O)[C@@H](CS)C)[C@H](C([O-])=O)CC2)C	SAVI-Space-2024	rxn6031_0_a_kill_0	EN300-118718	SCC(C(=O)N1C(C(=O)O)CCC1)C	EN300-113263	Ic1ccc(cc1)CO
SCC(C(=O)N1C(C(=O)OCc2ccc(F)cc2)CCC1)C	231	fCSFP4	0.477	rxn6031_0_a_kill_0____EN300-118718____EN300-20243	CHEMBL525967	S(c1ccc(cc1)CS[C@@H]2N(C(=O)[C@@H](CS)C)[C@H](C([O-])=O)CC2)C	SAVI-Space-2024	rxn6031_0_a_kill_0	EN300-118718	SCC(C(=O)N1C(C(=O)O)CCC1)C	EN300-20243	Fc1ccc(cc1)CO
SCC(C(=O)N1C(C(=O)OCc2ccc(N)cc2)CCC1)C	232	fCSFP4	0.477	rxn6031_0_a_kill_0____EN300-118718____EN300-78340	CHEMBL525967	S(c1ccc(cc1)CS[C@@H]2N(C(=O)[C@@H](CS)C)[C@H](C([O-])=O)CC2)C	SAVI-Space-2024	rxn6031_0_a_kill_0	EN300-118718	SCC(C(=O)N1C(C(=O)O)CCC1)C	EN300-78340	OCc1ccc(N)cc1
SCC(C(=O)N1C(C(=O)OCc2ccc(cc2)CC(C)C)CCC1)C	233	fCSFP4	0.477	rxn6031_0_a_kill_0____EN300-118718____EN300-127716	CHEMBL525967	S(c1ccc(cc1)CS[C@@H]2N(C(=O)[C@@H](CS)C)[C@H](C([O-])=O)CC2)C	SAVI-Space-2024	rxn6031_0_a_kill_0	EN300-118718	SCC(C(=O)N1C(C(=O)O)CCC1)C	EN300-127716	OCc1ccc(cc1)CC(C)C
SCC(C(=O)N1C(C(=O)OCc2ccc(cc2)Cc3ccccc3)CCC1)C	234	fCSFP4	0.477	rxn6031_0_a_kill_0____EN300-118718____EN300-126543	CHEMBL525967	S(c1ccc(cc1)CS[C@@H]2N(C(=O)[C@@H](CS)C)[C@H](C([O-])=O)CC2)C	SAVI-Space-2024	rxn6031_0_a_kill_0	EN300-118718	SCC(C(=O)N1C(C(=O)O)CCC1)C	EN300-126543	OCc1ccc(cc1)Cc2ccccc2
SCC(Nc1ccc(cc1)CC)C(=O)N2C(C([O-])=O)CCC2	235	fCSFP4	0.477	rxn6041_0_a_kill_0____EN300-20008____EN300-27105945	CHEMBL525967	S(c1ccc(cc1)CS[C@@H]2N(C(=O)[C@@H](CS)C)[C@H](C([O-])=O)CC2)C	SAVI-Space-2024	rxn6041_0_a_kill_0	EN300-20008	Brc1ccc(cc1)CC	EN300-27105945	SCC(N)C(=O)N1C(C(=O)OC)CCC1
SCC(C(=O)N1C(C(=O)OCc2ccccc2)CCC1)C	236	fCSFP4	0.476	rxn6031_0_a_kill_0____EN300-118718____EN300-20016	CHEMBL525967	S(c1ccc(cc1)CS[C@@H]2N(C(=O)[C@@H](CS)C)[C@H](C([O-])=O)CC2)C	SAVI-Space-2024	rxn6031_0_a_kill_0	EN300-118718	SCC(C(=O)N1C(C(=O)O)CCC1)C	EN300-20016	OCc1ccccc1
S(C(CNC(=O)C1N(C([O-])=O)C(C([O-])=O)CC1)C)Cc2ccccc2	237	fCSFP4	0.476	rxn6038_0_a_kill_0____EN300-6487722____EN300-1084730	CHEMBL525967	S(c1ccc(cc1)CS[C@@H]2N(C(=O)[C@@H](CS)C)[C@H](C([O-])=O)CC2)C	SAVI-Space-2024	rxn6038_0_a_kill_0	EN300-6487722	S(C(CN)C)Cc1ccccc1	EN300-1084730	O=C(OC(C)(C)C)N1C(C(=O)OC(C)(C)C)CCC1C(=O)O
S(c1ccc(cc1)CCC(=O)N2C(C([O-])=O)CCCC2C(C)(C)C)C	238	fCSFP4	0.476	rxn6038_0_a_kill_0____EN300-814113____EN300-223563	CHEMBL525967	S(c1ccc(cc1)CS[C@@H]2N(C(=O)[C@@H](CS)C)[C@H](C([O-])=O)CC2)C	SAVI-Space-2024	rxn6038_0_a_kill_0	EN300-814113	O=C(OC)C1NC(C(C)(C)C)CCC1	EN300-223563	S(c1ccc(cc1)CCC(=O)O)C
Clc1c(SC)ccc(c1)COC(=O)C2N(C(=O)C(CS)C)CCC2	239	fCSFP4	0.476	rxn6031_0_a_kill_0____EN300-118718____EN300-1179720	CHEMBL525967	S(c1ccc(cc1)CS[C@@H]2N(C(=O)[C@@H](CS)C)[C@H](C([O-])=O)CC2)C	SAVI-Space-2024	rxn6031_0_a_kill_0	EN300-118718	SCC(C(=O)N1C(C(=O)O)CCC1)C	EN300-1179720	Clc1c(SC)ccc(c1)CO
S(c1ccc(cc1)CC(=O)N2C(C#C)CCC2C([O-])=O)CC	240	fCSFP4	0.475	rxn6038_0_a_kill_0____EN300-28338634____EN300-115936	CHEMBL525967	S(c1ccc(cc1)CS[C@@H]2N(C(=O)[C@@H](CS)C)[C@H](C([O-])=O)CC2)C	SAVI-Space-2024	rxn6038_0_a_kill_0	EN300-28338634	O=C(OC)C1NC(C#C)CC1	EN300-115936	S(c1ccc(cc1)CC(=O)O)CC
S(c1ccc(cc1)COC(=O)C2N(C([O-])=O)C(C(=O)OCC)CC2)CC(C)C	241	fCSFP4	0.475	rxn6031_0_a_kill_0____EN300-1655037____EN300-6504339	CHEMBL525967	S(c1ccc(cc1)CS[C@@H]2N(C(=O)[C@@H](CS)C)[C@H](C([O-])=O)CC2)C	SAVI-Space-2024	rxn6031_0_a_kill_0	EN300-1655037	O=C(OC(C)(C)C)N1C(C(=O)OCC)CCC1C(=O)O	EN300-6504339	S(c1ccc(cc1)CO)CC(C)C
S(Cc1ccc(cc1)C(=O)N2C(C#C)CCC2C([O-])=O)C	242	fCSFP4	0.475	rxn6038_0_a_kill_0____EN300-28338634____EN300-11908	CHEMBL525967	S(c1ccc(cc1)CS[C@@H]2N(C(=O)[C@@H](CS)C)[C@H](C([O-])=O)CC2)C	SAVI-Space-2024	rxn6038_0_a_kill_0	EN300-28338634	O=C(OC)C1NC(C#C)CC1	EN300-11908	S(Cc1ccc(cc1)C(=O)O)C
S(c1cc(ccc1)COC(=O)C2N(C(=O)C(CS)C)CCC2)CCCC	243	fCSFP4	0.475	rxn6031_0_a_kill_0____EN300-118718____EN300-6504962	CHEMBL525967	S(c1ccc(cc1)CS[C@@H]2N(C(=O)[C@@H](CS)C)[C@H](C([O-])=O)CC2)C	SAVI-Space-2024	rxn6031_0_a_kill_0	EN300-118718	SCC(C(=O)N1C(C(=O)O)CCC1)C	EN300-6504962	S(c1cc(ccc1)CO)CCCC
S(Cc1ccc(NC(=O)C2N(C([O-])=O)C(C([O-])=O)CC2)cc1)CC	244	fCSFP4	0.475	rxn6038_0_a_kill_0____EN300-247232____EN300-1084730	CHEMBL525967	S(c1ccc(cc1)CS[C@@H]2N(C(=O)[C@@H](CS)C)[C@H](C([O-])=O)CC2)C	SAVI-Space-2024	rxn6038_0_a_kill_0	EN300-247232	S(Cc1ccc(N)cc1)CC	EN300-1084730	O=C(OC(C)(C)C)N1C(C(=O)OC(C)(C)C)CCC1C(=O)O
S(c1ccc(cc1)CCOC(=O)C2N(C([O-])=O)C(C(=O)OCC)CC2)C	245	fCSFP4	0.475	rxn6031_0_a_kill_0____EN300-1655037____EN300-1250420	CHEMBL525967	S(c1ccc(cc1)CS[C@@H]2N(C(=O)[C@@H](CS)C)[C@H](C([O-])=O)CC2)C	SAVI-Space-2024	rxn6031_0_a_kill_0	EN300-1655037	O=C(OC(C)(C)C)N1C(C(=O)OCC)CCC1C(=O)O	EN300-1250420	S(c1ccc(cc1)CCO)C
[O-]C(=O)N1C(C([O-])=O)CCC1C(=O)Nc2ccc(cc2)CC(C)C	246	fCSFP4	0.475	rxn6038_0_a_kill_0____EN300-112945____EN300-1084730	CHEMBL525967	S(c1ccc(cc1)CS[C@@H]2N(C(=O)[C@@H](CS)C)[C@H](C([O-])=O)CC2)C	SAVI-Space-2024	rxn6038_0_a_kill_0	EN300-112945	Nc1ccc(cc1)CC(C)C	EN300-1084730	O=C(OC(C)(C)C)N1C(C(=O)OC(C)(C)C)CCC1C(=O)O
S(=O)(=O)(NC(=O)C1N(C(=O)C(CS)C)CCC1)c2ccc(SC)cc2	247	fCSFP4	0.474	rxn7009_0_a_kill_0____EN300-157555____EN300-118718	CHEMBL525967	S(c1ccc(cc1)CS[C@@H]2N(C(=O)[C@@H](CS)C)[C@H](C([O-])=O)CC2)C	SAVI-Space-2024	rxn7009_0_a_kill_0	EN300-157555	S(=O)(=O)(N)c1ccc(SC)cc1	EN300-118718	SCC(C(=O)N1C(C(=O)O)CCC1)C
S(C=1SC(=CC1)COC(=O)C2N(C(=O)C(CS)C)CCC2)C	248	fCSFP4	0.474	rxn6031_0_a_kill_0____EN300-118718____EN300-189594	CHEMBL525967	S(c1ccc(cc1)CS[C@@H]2N(C(=O)[C@@H](CS)C)[C@H](C([O-])=O)CC2)C	SAVI-Space-2024	rxn6031_0_a_kill_0	EN300-118718	SCC(C(=O)N1C(C(=O)O)CCC1)C	EN300-189594	S(C=1SC(=CC1)CO)C
S(c1cc(ccc1)COC(=O)C2N(C(=O)C(CS)C)CCC2)c3ccncc3	249	fCSFP4	0.474	rxn6031_0_a_kill_0____EN300-118718____EN300-6522504	CHEMBL525967	S(c1ccc(cc1)CS[C@@H]2N(C(=O)[C@@H](CS)C)[C@H](C([O-])=O)CC2)C	SAVI-Space-2024	rxn6031_0_a_kill_0	EN300-118718	SCC(C(=O)N1C(C(=O)O)CCC1)C	EN300-6522504	S(c1cc(ccc1)CO)c2ccncc2
S(c1cc(ccc1)COc2ccc(cc2)CC([NH3+])C(=O)N3C(C([O-])=O)CCC3)C	250	fCSFP4	0.474	rxn6039_0_a_kill_0____EN300-26959934____EN300-270374	CHEMBL525967	S(c1ccc(cc1)CS[C@@H]2N(C(=O)[C@@H](CS)C)[C@H](C([O-])=O)CC2)C	SAVI-Space-2024	rxn6039_0_a_kill_0	EN300-26959934	O=C(O)C1N(C(=O)C(N)Cc2ccc(O)cc2)CCC1	EN300-270374	BrCc1cc(SC)ccc1
S(C(=O)C1N(C([O-])=O)C(C([O-])=O)CC1)Cc2ccc(cc2)C3CC3	251	fCSFP4	0.474	rxn6038_0_a_kill_0____EN300-1288280____EN300-1084730	CHEMBL525967	S(c1ccc(cc1)CS[C@@H]2N(C(=O)[C@@H](CS)C)[C@H](C([O-])=O)CC2)C	SAVI-Space-2024	rxn6038_0_a_kill_0	EN300-1288280	SCc1ccc(cc1)C2CC2	EN300-1084730	O=C(OC(C)(C)C)N1C(C(=O)OC(C)(C)C)CCC1C(=O)O
S(C(=O)C1N(C([O-])=O)C(C([O-])=O)CCC1)Cc2ccc(cc2)CCC	252	fCSFP4	0.474	rxn6038_0_a_kill_0____EN300-6863716____EN300-27101979	CHEMBL525967	S(c1ccc(cc1)CS[C@@H]2N(C(=O)[C@@H](CS)C)[C@H](C([O-])=O)CC2)C	SAVI-Space-2024	rxn6038_0_a_kill_0	EN300-6863716	SCc1ccc(cc1)CCC	EN300-27101979	O=C(OC(C)(C)C)N1C(C(=O)OC)CCCC1C(=O)O
S(CC#N)Cc1ccc(NC(C(=O)N2C(C([O-])=O)CCC2)CS)cc1	253	fCSFP4	0.474	rxn6041_0_a_kill_0____EN300-243703____EN300-27105945	CHEMBL525967	S(c1ccc(cc1)CS[C@@H]2N(C(=O)[C@@H](CS)C)[C@H](C([O-])=O)CC2)C	SAVI-Space-2024	rxn6041_0_a_kill_0	EN300-243703	Clc1ccc(cc1)CSCC#N	EN300-27105945	SCC(N)C(=O)N1C(C(=O)OC)CCC1
S(Cc1ccc(NC(C(=O)N2C(C([O-])=O)CCC2)CS)cc1)CC([O-])=O	254	fCSFP4	0.474	rxn6041_0_a_kill_0____EN300-15486____EN300-27105945	CHEMBL525967	S(c1ccc(cc1)CS[C@@H]2N(C(=O)[C@@H](CS)C)[C@H](C([O-])=O)CC2)C	SAVI-Space-2024	rxn6041_0_a_kill_0	EN300-15486	Brc1ccc(cc1)CSCC(=O)O	EN300-27105945	SCC(N)C(=O)N1C(C(=O)OC)CCC1
SCC(C(=O)N1C(C(=O)OCCc2ccc(cc2)C([O-])=O)CCC1)C	255	fCSFP4	0.474	rxn6031_0_a_kill_0____EN300-118718____EN300-180279	CHEMBL525967	S(c1ccc(cc1)CS[C@@H]2N(C(=O)[C@@H](CS)C)[C@H](C([O-])=O)CC2)C	SAVI-Space-2024	rxn6031_0_a_kill_0	EN300-118718	SCC(C(=O)N1C(C(=O)O)CCC1)C	EN300-180279	O=C(OC)c1ccc(cc1)CCO
S(C(=O)C1N(C([O-])=O)C(C([O-])=O)CC1)Cc2ccncc2	256	fCSFP4	0.474	rxn6038_0_a_kill_0____EN300-136811____EN300-1084730	CHEMBL525967	S(c1ccc(cc1)CS[C@@H]2N(C(=O)[C@@H](CS)C)[C@H](C([O-])=O)CC2)C	SAVI-Space-2024	rxn6038_0_a_kill_0	EN300-136811	SCc1ccncc1	EN300-1084730	O=C(OC(C)(C)C)N1C(C(=O)OC(C)(C)C)CCC1C(=O)O
S(c1ccc(cc1)C(=O)N2C(C([O-])=O)CCCC2C)C	257	fCSFP4	0.474	rxn6038_0_a_kill_0____EN300-2009253____EN300-11674	CHEMBL525967	S(c1ccc(cc1)CS[C@@H]2N(C(=O)[C@@H](CS)C)[C@H](C([O-])=O)CC2)C	SAVI-Space-2024	rxn6038_0_a_kill_0	EN300-2009253	O=C(OC)C1NC(CCC1)C	EN300-11674	S(c1ccc(cc1)C(=O)O)C
Brc1ccc(SCCOC(=O)C2N(C(=O)C(CS)C)CCC2)cc1	258	fCSFP4	0.474	rxn6031_0_a_kill_0____EN300-118718____EN300-182751	CHEMBL525967	S(c1ccc(cc1)CS[C@@H]2N(C(=O)[C@@H](CS)C)[C@H](C([O-])=O)CC2)C	SAVI-Space-2024	rxn6031_0_a_kill_0	EN300-118718	SCC(C(=O)N1C(C(=O)O)CCC1)C	EN300-182751	Brc1ccc(SCCO)cc1
S(c1ccccc1)CCOC(=O)C2N(C(=O)C(CS)C)CCC2	259	fCSFP4	0.473	rxn6031_0_a_kill_0____EN300-118718____EN300-1241321	CHEMBL525967	S(c1ccc(cc1)CS[C@@H]2N(C(=O)[C@@H](CS)C)[C@H](C([O-])=O)CC2)C	SAVI-Space-2024	rxn6031_0_a_kill_0	EN300-118718	SCC(C(=O)N1C(C(=O)O)CCC1)C	EN300-1241321	S(c1ccccc1)CCO
S(c1ccc(cc1)CC(=O)N2C3CCC2CC(C([O-])=O)C3)C	260	fCSFP4	0.473	rxn6038_0_a_kill_0____EN300-45734599____EN300-79646	CHEMBL525967	S(c1ccc(cc1)CS[C@@H]2N(C(=O)[C@@H](CS)C)[C@H](C([O-])=O)CC2)C	SAVI-Space-2024	rxn6038_0_a_kill_0	EN300-45734599	O=C(OC)C1CC2NC(CC2)C1	EN300-79646	S(c1ccc(cc1)CC(=O)O)C
SCC(C(=O)N1C(C(=O)OCCc2ccc(cc2)CC)CCC1)C	261	fCSFP4	0.473	rxn6031_0_a_kill_0____EN300-118718____EN300-78087	CHEMBL525967	S(c1ccc(cc1)CS[C@@H]2N(C(=O)[C@@H](CS)C)[C@H](C([O-])=O)CC2)C	SAVI-Space-2024	rxn6031_0_a_kill_0	EN300-118718	SCC(C(=O)N1C(C(=O)O)CCC1)C	EN300-78087	OCCc1ccc(cc1)CC
SCC(C(=O)N1C(C(=O)OCCc2ccc(cc2)CCC)CCC1)C	262	fCSFP4	0.473	rxn6031_0_a_kill_0____EN300-118718____EN300-1637654	CHEMBL525967	S(c1ccc(cc1)CS[C@@H]2N(C(=O)[C@@H](CS)C)[C@H](C([O-])=O)CC2)C	SAVI-Space-2024	rxn6031_0_a_kill_0	EN300-118718	SCC(C(=O)N1C(C(=O)O)CCC1)C	EN300-1637654	OCCc1ccc(cc1)CCC
SCC(C(=O)N1C(C(=O)OCc2ccc(cc2)CCC)CCC1)C	263	fCSFP4	0.473	rxn6031_0_a_kill_0____EN300-118718____EN300-127673	CHEMBL525967	S(c1ccc(cc1)CS[C@@H]2N(C(=O)[C@@H](CS)C)[C@H](C([O-])=O)CC2)C	SAVI-Space-2024	rxn6031_0_a_kill_0	EN300-118718	SCC(C(=O)N1C(C(=O)O)CCC1)C	EN300-127673	OCc1ccc(cc1)CCC
S(c1ccc(cc1)CNC(=O)CCC2N(C([O-])=O)C(C([O-])=O)CC2)C	264	fCSFP4	0.472	rxn6038_0_a_kill_0____EN300-54196 EN300-156729"____EN300-36599840"	CHEMBL525967	S(c1ccc(cc1)CS[C@@H]2N(C(=O)[C@@H](CS)C)[C@H](C([O-])=O)CC2)C	SAVI-Space-2024	rxn6038_0_a_kill_0	EN300-54196 EN300-156729""	S(c1ccc(cc1)CN)C	EN300-36599840	O=C(OC(C)(C)C)N1C(C(=O)OC)CCC1CCC(=O)O
S(c1ccc(cc1)COC(=O)CCC2N(C([O-])=O)C(C([O-])=O)CC2)C	265	fCSFP4	0.472	rxn6031_0_a_kill_0____EN300-36599840____EN300-69547	CHEMBL525967	S(c1ccc(cc1)CS[C@@H]2N(C(=O)[C@@H](CS)C)[C@H](C([O-])=O)CC2)C	SAVI-Space-2024	rxn6031_0_a_kill_0	EN300-36599840	O=C(OC(C)(C)C)N1C(C(=O)OC)CCC1CCC(=O)O	EN300-69547	S(c1ccc(cc1)CO)C
SCc1ccc(NC(C(=O)N2C(C([O-])=O)CCC2)CS)cc1	266	fCSFP4	0.472	rxn6041_0_a_kill_0____EN300-16495____EN300-27105945	CHEMBL525967	S(c1ccc(cc1)CS[C@@H]2N(C(=O)[C@@H](CS)C)[C@H](C([O-])=O)CC2)C	SAVI-Space-2024	rxn6041_0_a_kill_0	EN300-16495	Brc1ccc(cc1)CS	EN300-27105945	SCC(N)C(=O)N1C(C(=O)OC)CCC1
S(c1c(NC(C(=O)N2C(C([O-])=O)CCC2)CS)cc(cc1)CO)C	267	fCSFP4	0.472	rxn6041_0_a_kill_0____EN300-1179720____EN300-27105945	CHEMBL525967	S(c1ccc(cc1)CS[C@@H]2N(C(=O)[C@@H](CS)C)[C@H](C([O-])=O)CC2)C	SAVI-Space-2024	rxn6041_0_a_kill_0	EN300-1179720	Clc1c(SC)ccc(c1)CO	EN300-27105945	SCC(N)C(=O)N1C(C(=O)OC)CCC1
S(c1cc(ccc1)CC(=O)N2C(C([O-])=O)CCC3C2CCCC3)C	268	fCSFP4	0.472	rxn6038_0_a_kill_0____EN300-156948____EN300-1139026	CHEMBL525967	S(c1ccc(cc1)CS[C@@H]2N(C(=O)[C@@H](CS)C)[C@H](C([O-])=O)CC2)C	SAVI-Space-2024	rxn6038_0_a_kill_0	EN300-156948	O=C(OC)C1NC2C(CC1)CCCC2	EN300-1139026	S(c1cc(ccc1)CC(=O)O)C
S(c1cc(ccc1)CN(C(=O)C2N(C([O-])=O)C(C([O-])=O)CC2)C)C	269	fCSFP4	0.472	rxn6038_0_a_kill_0____EN300-1179810____EN300-1084730	CHEMBL525967	S(c1ccc(cc1)CS[C@@H]2N(C(=O)[C@@H](CS)C)[C@H](C([O-])=O)CC2)C	SAVI-Space-2024	rxn6038_0_a_kill_0	EN300-1179810	S(c1cc(ccc1)CNC)C	EN300-1084730	O=C(OC(C)(C)C)N1C(C(=O)OC(C)(C)C)CCC1C(=O)O
S(c1c(cccc1)COC(=O)C2N(C(=O)C(CS)C)CCC2)Cc3ccccc3	270	fCSFP4	0.472	rxn6031_0_a_kill_0____EN300-118718____EN300-126963	CHEMBL525967	S(c1ccc(cc1)CS[C@@H]2N(C(=O)[C@@H](CS)C)[C@H](C([O-])=O)CC2)C	SAVI-Space-2024	rxn6031_0_a_kill_0	EN300-118718	SCC(C(=O)N1C(C(=O)O)CCC1)C	EN300-126963	S(c1c(cccc1)CO)Cc2ccccc2
S(c1cc(ccc1)CC(=O)N2C(C([O-])=O)CCCC2CC)C	271	fCSFP4	0.472	rxn6038_0_a_kill_0____EN300-39851156____EN300-1139026	CHEMBL525967	S(c1ccc(cc1)CS[C@@H]2N(C(=O)[C@@H](CS)C)[C@H](C([O-])=O)CC2)C	SAVI-Space-2024	rxn6038_0_a_kill_0	EN300-39851156	O=C(OC)C1NC(CC)CCC1	EN300-1139026	S(c1cc(ccc1)CC(=O)O)C
S(c1cc(ccc1)CCNC(=O)C2N(C([O-])=O)C(C([O-])=O)CCC2)C	272	fCSFP4	0.472	rxn6038_0_a_kill_0____EN300-27747205____EN300-27101979	CHEMBL525967	S(c1ccc(cc1)CS[C@@H]2N(C(=O)[C@@H](CS)C)[C@H](C([O-])=O)CC2)C	SAVI-Space-2024	rxn6038_0_a_kill_0	EN300-27747205	S(c1cc(ccc1)CCN)C	EN300-27101979	O=C(OC(C)(C)C)N1C(C(=O)OC)CCCC1C(=O)O
S(c1ccc(cc1)CC(=O)N2C(C([O-])=O)CC3C2CCC3)C	273	fCSFP4	0.472	rxn6038_0_a_kill_0____EN300-1698713____EN300-79646	CHEMBL525967	S(c1ccc(cc1)CS[C@@H]2N(C(=O)[C@@H](CS)C)[C@H](C([O-])=O)CC2)C	SAVI-Space-2024	rxn6038_0_a_kill_0	EN300-1698713	O=C(OC)C1NC2C(C1)CCC2	EN300-79646	S(c1ccc(cc1)CC(=O)O)C
S(=O)(=O)(NC(C(=O)N1C(C([O-])=O)CCC1)CS)c2ccc(cc2)CSC	274	fCSFP4	0.471	rxn6029_0_a_kill_0____EN300-27105945____EN300-73390	CHEMBL525967	S(c1ccc(cc1)CS[C@@H]2N(C(=O)[C@@H](CS)C)[C@H](C([O-])=O)CC2)C	SAVI-Space-2024	rxn6029_0_a_kill_0	EN300-27105945	SCC(N)C(=O)N1C(C(=O)OC)CCC1	EN300-73390	Brc1ccc(cc1)CSC
S(c1ccc(cc1)COC(=O)C2N(C(=O)C(CS)C)CCC2)C(=O)N(C)C	275	fCSFP4	0.471	rxn6031_0_a_kill_0____EN300-118718____EN300-136235	CHEMBL525967	S(c1ccc(cc1)CS[C@@H]2N(C(=O)[C@@H](CS)C)[C@H](C([O-])=O)CC2)C	SAVI-Space-2024	rxn6031_0_a_kill_0	EN300-118718	SCC(C(=O)N1C(C(=O)O)CCC1)C	EN300-136235	S(c1ccc(cc1)CO)C(=O)N(C)C
S(c1ccc(cc1)C(CC)C)C(=O)C2N(C([O-])=O)C(C([O-])=O)CC2	276	fCSFP4	0.471	rxn6038_0_a_kill_0____EN300-673730____EN300-1084730	CHEMBL525967	S(c1ccc(cc1)CS[C@@H]2N(C(=O)[C@@H](CS)C)[C@H](C([O-])=O)CC2)C	SAVI-Space-2024	rxn6038_0_a_kill_0	EN300-673730	Sc1ccc(cc1)C(CC)C	EN300-1084730	O=C(OC(C)(C)C)N1C(C(=O)OC(C)(C)C)CCC1C(=O)O
S(c1ccc(cc1)C(NC(=O)C2N(C([O-])=O)C(C([O-])=O)CC2)C)C	277	fCSFP4	0.471	rxn6038_0_a_kill_0____EN300-37028____EN300-1084730	CHEMBL525967	S(c1ccc(cc1)CS[C@@H]2N(C(=O)[C@@H](CS)C)[C@H](C([O-])=O)CC2)C	SAVI-Space-2024	rxn6038_0_a_kill_0	EN300-37028	S(c1ccc(cc1)C(N)C)C	EN300-1084730	O=C(OC(C)(C)C)N1C(C(=O)OC(C)(C)C)CCC1C(=O)O
S(c1ccc(cc1)C(OC(=O)C2N(C([O-])=O)C(C([O-])=O)CC2)C)C	278	fCSFP4	0.471	rxn6031_0_a_kill_0____EN300-1084730____EN300-89232	CHEMBL525967	S(c1ccc(cc1)CS[C@@H]2N(C(=O)[C@@H](CS)C)[C@H](C([O-])=O)CC2)C	SAVI-Space-2024	rxn6031_0_a_kill_0	EN300-1084730	O=C(OC(C)(C)C)N1C(C(=O)OC(C)(C)C)CCC1C(=O)O	EN300-89232	S(c1ccc(cc1)C(O)C)C
S(c1ccc(cc1)CC(=O)N2C(C([O-])=O)CCCC2CC)CC	279	fCSFP4	0.471	rxn6038_0_a_kill_0____EN300-39851156____EN300-115936	CHEMBL525967	S(c1ccc(cc1)CS[C@@H]2N(C(=O)[C@@H](CS)C)[C@H](C([O-])=O)CC2)C	SAVI-Space-2024	rxn6038_0_a_kill_0	EN300-39851156	O=C(OC)C1NC(CC)CCC1	EN300-115936	S(c1ccc(cc1)CC(=O)O)CC
S(c1ccc(cc1)COC(=O)C2N(C([O-])=O)C(C([O-])=O)CC2)C(F)F	280	fCSFP4	0.471	rxn6031_0_a_kill_0____EN300-1084730____EN300-40955	CHEMBL525967	S(c1ccc(cc1)CS[C@@H]2N(C(=O)[C@@H](CS)C)[C@H](C([O-])=O)CC2)C	SAVI-Space-2024	rxn6031_0_a_kill_0	EN300-1084730	O=C(OC(C)(C)C)N1C(C(=O)OC(C)(C)C)CCC1C(=O)O	EN300-40955	S(c1ccc(cc1)CO)C(F)F
S(c1ccc(cc1)C[NH3+])CCOC(=O)C2N(C([O-])=O)C(C([O-])=O)CC2	281	fCSFP4	0.471	rxn6031_0_a_kill_0____EN300-1084730____EN300-26861113	CHEMBL525967	S(c1ccc(cc1)CS[C@@H]2N(C(=O)[C@@H](CS)C)[C@H](C([O-])=O)CC2)C	SAVI-Space-2024	rxn6031_0_a_kill_0	EN300-1084730	O=C(OC(C)(C)C)N1C(C(=O)OC(C)(C)C)CCC1C(=O)O	EN300-26861113	S(c1ccc(cc1)CN)CCO
S(=O)(=O)(NC(C(=O)N1C(C([O-])=O)CCC1)CS)c2ccc(SC)cc2	282	fCSFP4	0.471	rxn6026_0_a_kill_0____EN300-60361____EN300-27105945	CHEMBL525967	S(c1ccc(cc1)CS[C@@H]2N(C(=O)[C@@H](CS)C)[C@H](C([O-])=O)CC2)C	SAVI-Space-2024	rxn6026_0_a_kill_0	EN300-60361	ClS(=O)(=O)c1ccc(SC)cc1	EN300-27105945	SCC(N)C(=O)N1C(C(=O)OC)CCC1
S(c1cc(NC(C(=O)N2C(C([O-])=O)CCC2)Cc3ccc(O)cc3)ccc1)C	283	fCSFP4	0.471	rxn6041_0_a_kill_0____EN300-124827____EN300-26959934	CHEMBL525967	S(c1ccc(cc1)CS[C@@H]2N(C(=O)[C@@H](CS)C)[C@H](C([O-])=O)CC2)C	SAVI-Space-2024	rxn6041_0_a_kill_0	EN300-124827	Brc1cc(SC)ccc1	EN300-26959934	O=C(O)C1N(C(=O)C(N)Cc2ccc(O)cc2)CCC1
S(c1cc(ccc1)COC(=O)C2N(C(=O)C(CS)C)CCC2)C(F)F	284	fCSFP4	0.471	rxn6031_0_a_kill_0____EN300-118718____EN300-64085	CHEMBL525967	S(c1ccc(cc1)CS[C@@H]2N(C(=O)[C@@H](CS)C)[C@H](C([O-])=O)CC2)C	SAVI-Space-2024	rxn6031_0_a_kill_0	EN300-118718	SCC(C(=O)N1C(C(=O)O)CCC1)C	EN300-64085	S(c1cc(ccc1)CO)C(F)F
S(C(=O)C1N(C([O-])=O)C(C([O-])=O)CC1)Cc2ccc(OCC)cc2	285	fCSFP4	0.471	rxn6038_0_a_kill_0____EN300-1289127____EN300-1084730	CHEMBL525967	S(c1ccc(cc1)CS[C@@H]2N(C(=O)[C@@H](CS)C)[C@H](C([O-])=O)CC2)C	SAVI-Space-2024	rxn6038_0_a_kill_0	EN300-1289127	SCc1ccc(OCC)cc1	EN300-1084730	O=C(OC(C)(C)C)N1C(C(=O)OC(C)(C)C)CCC1C(=O)O
S(C(=O)C1N(C([O-])=O)C(C([O-])=O)CC1)Cc2ccc([Si](C)(C)C)cc2	286	fCSFP4	0.471	rxn6038_0_a_kill_0____EN300-177046____EN300-1084730	CHEMBL525967	S(c1ccc(cc1)CS[C@@H]2N(C(=O)[C@@H](CS)C)[C@H](C([O-])=O)CC2)C	SAVI-Space-2024	rxn6038_0_a_kill_0	EN300-177046	SCc1ccc([Si](C)(C)C)cc1	EN300-1084730	O=C(OC(C)(C)C)N1C(C(=O)OC(C)(C)C)CCC1C(=O)O
S(C(=O)C1N(C([O-])=O)C(C([O-])=O)CC1)Cc2ccc(cc2)C(C)(C)C	287	fCSFP4	0.471	rxn6038_0_a_kill_0____EN300-1288428____EN300-1084730	CHEMBL525967	S(c1ccc(cc1)CS[C@@H]2N(C(=O)[C@@H](CS)C)[C@H](C([O-])=O)CC2)C	SAVI-Space-2024	rxn6038_0_a_kill_0	EN300-1288428	SCc1ccc(cc1)C(C)(C)C	EN300-1084730	O=C(OC(C)(C)C)N1C(C(=O)OC(C)(C)C)CCC1C(=O)O
S(Cc1cc(ccc1)CNC(=O)C2N(C([O-])=O)C(C([O-])=O)CC2)C	288	fCSFP4	0.471	rxn6038_0_a_kill_0____EN300-159888____EN300-1084730	CHEMBL525967	S(c1ccc(cc1)CS[C@@H]2N(C(=O)[C@@H](CS)C)[C@H](C([O-])=O)CC2)C	SAVI-Space-2024	rxn6038_0_a_kill_0	EN300-159888	S(Cc1cc(ccc1)CN)C	EN300-1084730	O=C(OC(C)(C)C)N1C(C(=O)OC(C)(C)C)CCC1C(=O)O
S(c1ccc(cc1)CNC(=O)C2N(C([O-])=O)C(C(=O)N)CC2)C	289	fCSFP4	0.471	rxn6038_0_a_kill_0____EN300-54196 EN300-156729"____EN300-51686866"	CHEMBL525967	S(c1ccc(cc1)CS[C@@H]2N(C(=O)[C@@H](CS)C)[C@H](C([O-])=O)CC2)C	SAVI-Space-2024	rxn6038_0_a_kill_0	EN300-54196 EN300-156729""	S(c1ccc(cc1)CN)C	EN300-51686866	O=C(OC(C)(C)C)N1C(C(=O)O)CCC1C(=O)N
S(c1ccc(cc1)CNC(=O)C2N(C([O-])=O)C(CC2)C)C	290	fCSFP4	0.471	rxn6038_0_a_kill_0____EN300-54196 EN300-156729"____"EN300-1589557 EN300-1071291""	CHEMBL525967	S(c1ccc(cc1)CS[C@@H]2N(C(=O)[C@@H](CS)C)[C@H](C([O-])=O)CC2)C	SAVI-Space-2024	rxn6038_0_a_kill_0	EN300-54196 EN300-156729""	S(c1ccc(cc1)CN)C	EN300-1589557 EN300-1071291""	O=C(OC(C)(C)C)N1C(C(=O)O)CCC1C
S(c1ccc(cc1)COC(=O)C2N(C([O-])=O)C(C(=O)N)CC2)C	291	fCSFP4	0.471	rxn6031_0_a_kill_0____EN300-51686866____EN300-69547	CHEMBL525967	S(c1ccc(cc1)CS[C@@H]2N(C(=O)[C@@H](CS)C)[C@H](C([O-])=O)CC2)C	SAVI-Space-2024	rxn6031_0_a_kill_0	EN300-51686866	O=C(OC(C)(C)C)N1C(C(=O)O)CCC1C(=O)N	EN300-69547	S(c1ccc(cc1)CO)C
S(c1ccc(cc1)COC(=O)C2N(C([O-])=O)C(CC2)C)C	292	fCSFP4	0.471	rxn6031_0_a_kill_0____EN300-1589557 EN300-1071291"____EN300-69547"	CHEMBL525967	S(c1ccc(cc1)CS[C@@H]2N(C(=O)[C@@H](CS)C)[C@H](C([O-])=O)CC2)C	SAVI-Space-2024	rxn6031_0_a_kill_0	EN300-1589557 EN300-1071291""	O=C(OC(C)(C)C)N1C(C(=O)O)CCC1C	EN300-69547	S(c1ccc(cc1)CO)C
SCC(C(=O)N1C(C(=O)OCc2ccc(NC([O-])=O)cc2)CCC1)C	293	fCSFP4	0.471	rxn6031_0_a_kill_0____EN300-118718____EN300-124983	CHEMBL525967	S(c1ccc(cc1)CS[C@@H]2N(C(=O)[C@@H](CS)C)[C@H](C([O-])=O)CC2)C	SAVI-Space-2024	rxn6031_0_a_kill_0	EN300-118718	SCC(C(=O)N1C(C(=O)O)CCC1)C	EN300-124983	O=C(OC)Nc1ccc(cc1)CO
SCC(Nc1ccc(cc1)CC(=O)C(C)C)C(=O)N2C(C([O-])=O)CCC2	294	fCSFP4	0.471	rxn6041_0_a_kill_0____EN300-304347____EN300-27105945	CHEMBL525967	S(c1ccc(cc1)CS[C@@H]2N(C(=O)[C@@H](CS)C)[C@H](C([O-])=O)CC2)C	SAVI-Space-2024	rxn6041_0_a_kill_0	EN300-304347	Brc1ccc(cc1)CC(=O)C(C)C	EN300-27105945	SCC(N)C(=O)N1C(C(=O)OC)CCC1
SCC(Nc1ccc(cc1)CC([NH3+])C)C(=O)N2C(C([O-])=O)CCC2	295	fCSFP4	0.470	rxn6041_0_a_kill_0____EN300-133009____EN300-27105945	CHEMBL525967	S(c1ccc(cc1)CS[C@@H]2N(C(=O)[C@@H](CS)C)[C@H](C([O-])=O)CC2)C	SAVI-Space-2024	rxn6041_0_a_kill_0	EN300-133009	Clc1ccc(cc1)CC(NC(=O)OC(C)(C)C)C	EN300-27105945	SCC(N)C(=O)N1C(C(=O)OC)CCC1
S(C(=O)C1N(C([O-])=O)C(C([O-])=O)CC1)Cc2ccc(C#C)cc2	296	fCSFP4	0.470	rxn6038_0_a_kill_0____EN300-1762237____EN300-1084730	CHEMBL525967	S(c1ccc(cc1)CS[C@@H]2N(C(=O)[C@@H](CS)C)[C@H](C([O-])=O)CC2)C	SAVI-Space-2024	rxn6038_0_a_kill_0	EN300-1762237	SCc1ccc(C#C)cc1	EN300-1084730	O=C(OC(C)(C)C)N1C(C(=O)OC(C)(C)C)CCC1C(=O)O
S(C(=O)C1N(C([O-])=O)C(C([O-])=O)CC1)Cc2ccc(C#N)cc2	297	fCSFP4	0.470	rxn6038_0_a_kill_0____EN300-181425____EN300-1084730	CHEMBL525967	S(c1ccc(cc1)CS[C@@H]2N(C(=O)[C@@H](CS)C)[C@H](C([O-])=O)CC2)C	SAVI-Space-2024	rxn6038_0_a_kill_0	EN300-181425	SCc1ccc(C#N)cc1	EN300-1084730	O=C(OC(C)(C)C)N1C(C(=O)OC(C)(C)C)CCC1C(=O)O
S(c1ccc(C#CC2N(C([O-])=O)C(C([O-])=O)CC2)cc1)C	298	fCSFP4	0.470	rxn2267_0_a_kill_0____EN300-7113986____EN300-85723	CHEMBL525967	S(c1ccc(cc1)CS[C@@H]2N(C(=O)[C@@H](CS)C)[C@H](C([O-])=O)CC2)C	SAVI-Space-2024	rxn2267_0_a_kill_0	EN300-7113986	O=C(OC(C)(C)C)N1C(C#C)CCC1C(=O)O	EN300-85723	Brc1ccc(SC)cc1
S(C(=O)C1N(C([O-])=O)C(C([O-])=O)CCC1)Cc2ccc(F)cc2	299	fCSFP4	0.470	rxn6038_0_a_kill_0____EN300-211798____EN300-27101979	CHEMBL525967	S(c1ccc(cc1)CS[C@@H]2N(C(=O)[C@@H](CS)C)[C@H](C([O-])=O)CC2)C	SAVI-Space-2024	rxn6038_0_a_kill_0	EN300-211798	SCc1ccc(F)cc1	EN300-27101979	O=C(OC(C)(C)C)N1C(C(=O)OC)CCCC1C(=O)O
S(c1ccc(NC(=O)C2N(C([O-])=O)C(C([O-])=O)CCC2)cc1)C	300	fCSFP4	0.470	rxn6038_0_a_kill_0____EN300-21720____EN300-27101979	CHEMBL525967	S(c1ccc(cc1)CS[C@@H]2N(C(=O)[C@@H](CS)C)[C@H](C([O-])=O)CC2)C	SAVI-Space-2024	rxn6038_0_a_kill_0	EN300-21720	S(c1ccc(N)cc1)C	EN300-27101979	O=C(OC(C)(C)C)N1C(C(=O)OC)CCCC1C(=O)O
S(c1ccc(OC(=O)C2N(C([O-])=O)C(C([O-])=O)CCC2)cc1)C	301	fCSFP4	0.470	rxn6038_0_a_kill_0____EN300-21190____EN300-27101979	CHEMBL525967	S(c1ccc(cc1)CS[C@@H]2N(C(=O)[C@@H](CS)C)[C@H](C([O-])=O)CC2)C	SAVI-Space-2024	rxn6038_0_a_kill_0	EN300-21190	S(c1ccc(O)cc1)C	EN300-27101979	O=C(OC(C)(C)C)N1C(C(=O)OC)CCCC1C(=O)O
S(c1ccc(cc1)CNC(=O)C2N(C([O-])=O)C(C([O-])=O)C2)C	302	fCSFP4	0.470	rxn6038_0_a_kill_0____EN300-54196 EN300-156729"____EN300-37337758"	CHEMBL525967	S(c1ccc(cc1)CS[C@@H]2N(C(=O)[C@@H](CS)C)[C@H](C([O-])=O)CC2)C	SAVI-Space-2024	rxn6038_0_a_kill_0	EN300-54196 EN300-156729""	S(c1ccc(cc1)CN)C	EN300-37337758	O=C(OC(C)(C)C)N1C(C(=O)OC)CC1C(=O)O
S(c1ccc(cc1)COC(=O)C2N(C([O-])=O)C(C([O-])=O)C2)C	303	fCSFP4	0.470	rxn6031_0_a_kill_0____EN300-37337758____EN300-69547	CHEMBL525967	S(c1ccc(cc1)CS[C@@H]2N(C(=O)[C@@H](CS)C)[C@H](C([O-])=O)CC2)C	SAVI-Space-2024	rxn6031_0_a_kill_0	EN300-37337758	O=C(OC(C)(C)C)N1C(C(=O)OC)CC1C(=O)O	EN300-69547	S(c1ccc(cc1)CO)C
SCC(C(=O)N1C(C(=O)OCCc2ccc(cc2)C)CCC1)C	304	fCSFP4	0.469	rxn6031_0_a_kill_0____EN300-118718____EN300-79135	CHEMBL525967	S(c1ccc(cc1)CS[C@@H]2N(C(=O)[C@@H](CS)C)[C@H](C([O-])=O)CC2)C	SAVI-Space-2024	rxn6031_0_a_kill_0	EN300-118718	SCC(C(=O)N1C(C(=O)O)CCC1)C	EN300-79135	OCCc1ccc(cc1)C
SCC(C(=O)N1C(C(=O)OCCc2ccc(cc2)C[NH3+])CCC1)C	305	fCSFP4	0.469	rxn6031_0_a_kill_0____EN300-118718____EN300-741874	CHEMBL525967	S(c1ccc(cc1)CS[C@@H]2N(C(=O)[C@@H](CS)C)[C@H](C([O-])=O)CC2)C	SAVI-Space-2024	rxn6031_0_a_kill_0	EN300-118718	SCC(C(=O)N1C(C(=O)O)CCC1)C	EN300-741874	OCCc1ccc(cc1)CN
SCC(C(=O)N1C(C(=O)OCc2ccc(OC)cc2)CCC1)C	306	fCSFP4	0.469	rxn6031_0_a_kill_0____EN300-118718____EN300-16200	CHEMBL525967	S(c1ccc(cc1)CS[C@@H]2N(C(=O)[C@@H](CS)C)[C@H](C([O-])=O)CC2)C	SAVI-Space-2024	rxn6031_0_a_kill_0	EN300-118718	SCC(C(=O)N1C(C(=O)O)CCC1)C	EN300-16200	O(c1ccc(cc1)CO)C
SCC(C(=O)N1C(C(=O)OCc2ccc(cc2)CC[NH3+])CCC1)C	307	fCSFP4	0.469	rxn6031_0_a_kill_0____EN300-118718____EN300-126536 EN300-6734960""	CHEMBL525967	S(c1ccc(cc1)CS[C@@H]2N(C(=O)[C@@H](CS)C)[C@H](C([O-])=O)CC2)C	SAVI-Space-2024	rxn6031_0_a_kill_0	EN300-118718	SCC(C(=O)N1C(C(=O)O)CCC1)C	EN300-126536 EN300-6734960""	OCc1ccc(cc1)CCN
SCC(C(=O)N1C(C(=O)OCc2ccc(cc2)C[NH2+]C)CCC1)C	308	fCSFP4	0.469	rxn6031_0_a_kill_0____EN300-118718____EN300-7853991	CHEMBL525967	S(c1ccc(cc1)CS[C@@H]2N(C(=O)[C@@H](CS)C)[C@H](C([O-])=O)CC2)C	SAVI-Space-2024	rxn6031_0_a_kill_0	EN300-118718	SCC(C(=O)N1C(C(=O)O)CCC1)C	EN300-7853991	OCc1ccc(cc1)CNC
S(C(=O)C1N(C([O-])=O)C(C([O-])=O)CCC1)Cc2ccccc2	309	fCSFP4	0.469	rxn6038_0_a_kill_0____EN300-16494____EN300-27101979	CHEMBL525967	S(c1ccc(cc1)CS[C@@H]2N(C(=O)[C@@H](CS)C)[C@H](C([O-])=O)CC2)C	SAVI-Space-2024	rxn6038_0_a_kill_0	EN300-16494	SCc1ccccc1	EN300-27101979	O=C(OC(C)(C)C)N1C(C(=O)OC)CCCC1C(=O)O
S(C1CCOCC1)Cc2cc(NC(=O)C3N(C([O-])=O)C(C([O-])=O)CC3)ccc2	310	fCSFP4	0.469	rxn6038_0_a_kill_0____EN300-79034____EN300-1084730	CHEMBL525967	S(c1ccc(cc1)CS[C@@H]2N(C(=O)[C@@H](CS)C)[C@H](C([O-])=O)CC2)C	SAVI-Space-2024	rxn6038_0_a_kill_0	EN300-79034	S(C1CCOCC1)Cc2cc(N)ccc2	EN300-1084730	O=C(OC(C)(C)C)N1C(C(=O)OC(C)(C)C)CCC1C(=O)O
SCC(Nc1ccc(cc1)CO)C(=O)N2C(C([O-])=O)CCC2	311	fCSFP4	0.469	rxn6041_0_a_kill_0____EN300-122917____EN300-27105945	CHEMBL525967	S(c1ccc(cc1)CS[C@@H]2N(C(=O)[C@@H](CS)C)[C@H](C([O-])=O)CC2)C	SAVI-Space-2024	rxn6041_0_a_kill_0	EN300-122917	Brc1ccc(cc1)CO	EN300-27105945	SCC(N)C(=O)N1C(C(=O)OC)CCC1
S(c1ccc(cc1)CCCC(=O)N2C(C([O-])=O)CCCC2C(C)(C)C)C	312	fCSFP4	0.468	rxn6038_0_a_kill_0____EN300-814113____EN300-257730	CHEMBL525967	S(c1ccc(cc1)CS[C@@H]2N(C(=O)[C@@H](CS)C)[C@H](C([O-])=O)CC2)C	SAVI-Space-2024	rxn6038_0_a_kill_0	EN300-814113	O=C(OC)C1NC(C(C)(C)C)CCC1	EN300-257730	S(c1ccc(cc1)CCCC(=O)O)C
S(Cc1cnc(NC(C(=O)N2C(C([O-])=O)CCC2)CS)cc1)C	313	fCSFP4	0.468	rxn6041_0_a_kill_0____EN300-72780____EN300-27105945	CHEMBL525967	S(c1ccc(cc1)CS[C@@H]2N(C(=O)[C@@H](CS)C)[C@H](C([O-])=O)CC2)C	SAVI-Space-2024	rxn6041_0_a_kill_0	EN300-72780	Clc1ncc(cc1)CSC	EN300-27105945	SCC(N)C(=O)N1C(C(=O)OC)CCC1
S(C(C)C)Cc1ccc(C#CC2N(C([O-])=O)C(C([O-])=O)CC2)cc1	314	fCSFP4	0.468	rxn2267_0_a_kill_0____EN300-7113986____EN300-67143	CHEMBL525967	S(c1ccc(cc1)CS[C@@H]2N(C(=O)[C@@H](CS)C)[C@H](C([O-])=O)CC2)C	SAVI-Space-2024	rxn2267_0_a_kill_0	EN300-7113986	O=C(OC(C)(C)C)N1C(C#C)CCC1C(=O)O	EN300-67143	Brc1ccc(cc1)CSC(C)C
S(c1ccc(cc1)C)CC(NC(=O)C2N(C([O-])=O)C(C([O-])=O)CC2)C	315	fCSFP4	0.468	rxn6038_0_a_kill_0____EN300-140748____EN300-1084730	CHEMBL525967	S(c1ccc(cc1)CS[C@@H]2N(C(=O)[C@@H](CS)C)[C@H](C([O-])=O)CC2)C	SAVI-Space-2024	rxn6038_0_a_kill_0	EN300-140748	S(c1ccc(cc1)C)CC(N)C	EN300-1084730	O=C(OC(C)(C)C)N1C(C(=O)OC(C)(C)C)CCC1C(=O)O
S(c1ccc(cc1)CC(=O)N2C(C([O-])=O)CC3C2CCCC3)C	316	fCSFP4	0.468	rxn6038_0_a_kill_0____EN300-39057____EN300-79646	CHEMBL525967	S(c1ccc(cc1)CS[C@@H]2N(C(=O)[C@@H](CS)C)[C@H](C([O-])=O)CC2)C	SAVI-Space-2024	rxn6038_0_a_kill_0	EN300-39057	O=C(OC)C1NC2C(C1)CCCC2	EN300-79646	S(c1ccc(cc1)CC(=O)O)C
S(c1ccc(cc1)CNC(=O)C2N(C([O-])=O)C(C(C)C)CC2)C	317	fCSFP4	0.468	rxn6038_0_a_kill_0____EN300-54196 EN300-156729"____EN300-43351151"	CHEMBL525967	S(c1ccc(cc1)CS[C@@H]2N(C(=O)[C@@H](CS)C)[C@H](C([O-])=O)CC2)C	SAVI-Space-2024	rxn6038_0_a_kill_0	EN300-54196 EN300-156729""	S(c1ccc(cc1)CN)C	EN300-43351151	O=C(OC(C)(C)C)N1C(C(=O)O)CCC1C(C)C
S(c1ccc(cc1)COC(=O)C2N(C([O-])=O)C(C(C)C)CC2)C	318	fCSFP4	0.468	rxn6031_0_a_kill_0____EN300-43351151____EN300-69547	CHEMBL525967	S(c1ccc(cc1)CS[C@@H]2N(C(=O)[C@@H](CS)C)[C@H](C([O-])=O)CC2)C	SAVI-Space-2024	rxn6031_0_a_kill_0	EN300-43351151	O=C(OC(C)(C)C)N1C(C(=O)O)CCC1C(C)C	EN300-69547	S(c1ccc(cc1)CO)C
[O-]C(=O)C(CC(=O)N1C(c2ccccc2)CCC1C([O-])=O)C	319	fCSFP4	0.468	rxn6038_0_a_kill_0____EN300-189055 EN300-331681"____EN300-108413"	CHEMBL525967	S(c1ccc(cc1)CS[C@@H]2N(C(=O)[C@@H](CS)C)[C@H](C([O-])=O)CC2)C	SAVI-Space-2024	rxn6038_0_a_kill_0	EN300-189055 EN300-331681""	O=C(OC)C1NC(c2ccccc2)CC1	EN300-108413	O=C(OC)C(CC(=O)O)C
S(c1cnc(NC(C(=O)N2C(C([O-])=O)CCC2)CS)cc1)C	320	fCSFP4	0.468	rxn6041_0_a_kill_0____EN300-3187766____EN300-27105945	CHEMBL525967	S(c1ccc(cc1)CS[C@@H]2N(C(=O)[C@@H](CS)C)[C@H](C([O-])=O)CC2)C	SAVI-Space-2024	rxn6041_0_a_kill_0	EN300-3187766	Brc1ncc(SC)cc1	EN300-27105945	SCC(N)C(=O)N1C(C(=O)OC)CCC1
S(C#CC)c1ccc(cc1)COC(=O)C2N(C([O-])=O)C(C([O-])=O)CC2	321	fCSFP4	0.467	rxn6031_0_a_kill_0____EN300-1084730____EN300-176079	CHEMBL525967	S(c1ccc(cc1)CS[C@@H]2N(C(=O)[C@@H](CS)C)[C@H](C([O-])=O)CC2)C	SAVI-Space-2024	rxn6031_0_a_kill_0	EN300-1084730	O=C(OC(C)(C)C)N1C(C(=O)OC(C)(C)C)CCC1C(=O)O	EN300-176079	S(C#CC)c1ccc(cc1)CO
S(C(=O)C1N(C([O-])=O)C(C([O-])=O)CCC1)Cc2ccc(OC(C)C)cc2	322	fCSFP4	0.467	rxn6038_0_a_kill_0____EN300-1288502____EN300-27101979	CHEMBL525967	S(c1ccc(cc1)CS[C@@H]2N(C(=O)[C@@H](CS)C)[C@H](C([O-])=O)CC2)C	SAVI-Space-2024	rxn6038_0_a_kill_0	EN300-1288502	SCc1ccc(OC(C)C)cc1	EN300-27101979	O=C(OC(C)(C)C)N1C(C(=O)OC)CCCC1C(=O)O
S(Cc1ccc(N(C(=O)C2N(C([O-])=O)C(C([O-])=O)CC2)C)cc1)C	323	fCSFP4	0.467	rxn6038_0_a_kill_0____EN300-37455094____EN300-1084730	CHEMBL525967	S(c1ccc(cc1)CS[C@@H]2N(C(=O)[C@@H](CS)C)[C@H](C([O-])=O)CC2)C	SAVI-Space-2024	rxn6038_0_a_kill_0	EN300-37455094	S(Cc1ccc(NC)cc1)C	EN300-1084730	O=C(OC(C)(C)C)N1C(C(=O)OC(C)(C)C)CCC1C(=O)O
S(c1ccc(cc1)COC(=O)C2N(C([O-])=O)C(C([O-])=O)CC2)CC#C	324	fCSFP4	0.467	rxn6031_0_a_kill_0____EN300-1084730____EN300-173678	CHEMBL525967	S(c1ccc(cc1)CS[C@@H]2N(C(=O)[C@@H](CS)C)[C@H](C([O-])=O)CC2)C	SAVI-Space-2024	rxn6031_0_a_kill_0	EN300-1084730	O=C(OC(C)(C)C)N1C(C(=O)OC(C)(C)C)CCC1C(=O)O	EN300-173678	S(c1ccc(cc1)CO)CC#C
S(c1ccc(cc1)COC(=O)C2N(C([O-])=O)C(C([O-])=O)CCC2)CCC	325	fCSFP4	0.467	rxn6031_0_a_kill_0____EN300-27101979____EN300-136810	CHEMBL525967	S(c1ccc(cc1)CS[C@@H]2N(C(=O)[C@@H](CS)C)[C@H](C([O-])=O)CC2)C	SAVI-Space-2024	rxn6031_0_a_kill_0	EN300-27101979	O=C(OC(C)(C)C)N1C(C(=O)OC)CCCC1C(=O)O	EN300-136810	S(c1ccc(cc1)CO)CCC
S(C#C)c1ccc(cc1)COC(=O)C2N(C([O-])=O)C(C([O-])=O)CC2	326	fCSFP4	0.467	rxn6031_0_a_kill_0____EN300-1084730____EN300-174287	CHEMBL525967	S(c1ccc(cc1)CS[C@@H]2N(C(=O)[C@@H](CS)C)[C@H](C([O-])=O)CC2)C	SAVI-Space-2024	rxn6031_0_a_kill_0	EN300-1084730	O=C(OC(C)(C)C)N1C(C(=O)OC(C)(C)C)CCC1C(=O)O	EN300-174287	S(C#C)c1ccc(cc1)CO
S(Cc1ccc(cc1)C(=O)N2C(C([O-])=O)CCCC2CC)C	327	fCSFP4	0.467	rxn6038_0_a_kill_0____EN300-39851156____EN300-11908	CHEMBL525967	S(c1ccc(cc1)CS[C@@H]2N(C(=O)[C@@H](CS)C)[C@H](C([O-])=O)CC2)C	SAVI-Space-2024	rxn6038_0_a_kill_0	EN300-39851156	O=C(OC)C1NC(CC)CCC1	EN300-11908	S(Cc1ccc(cc1)C(=O)O)C
S(c1ccc(cc1)CC(=O)N2C(C([O-])=O)CCC(C([O-])=O)C2)C	328	fCSFP4	0.467	rxn6038_0_a_kill_0____EN300-312248____EN300-79646	CHEMBL525967	S(c1ccc(cc1)CS[C@@H]2N(C(=O)[C@@H](CS)C)[C@H](C([O-])=O)CC2)C	SAVI-Space-2024	rxn6038_0_a_kill_0	EN300-312248	O=C(OC)C1NCC(C(=O)OC)CC1	EN300-79646	S(c1ccc(cc1)CC(=O)O)C
[O-]C(=O)N1C(C([O-])=O)CCC1C(=O)NCCc2ccc(cc2)CC(C)C	329	fCSFP4	0.467	rxn6038_0_a_kill_0____EN300-6745744____EN300-1084730	CHEMBL525967	S(c1ccc(cc1)CS[C@@H]2N(C(=O)[C@@H](CS)C)[C@H](C([O-])=O)CC2)C	SAVI-Space-2024	rxn6038_0_a_kill_0	EN300-6745744	NCCc1ccc(cc1)CC(C)C	EN300-1084730	O=C(OC(C)(C)C)N1C(C(=O)OC(C)(C)C)CCC1C(=O)O
S(c1ccc(N)cc1)CCCOC(=O)C2N(C(=O)C(CS)C)CCC2	330	fCSFP4	0.467	rxn6031_0_a_kill_0____EN300-118718____EN300-70528	CHEMBL525967	S(c1ccc(cc1)CS[C@@H]2N(C(=O)[C@@H](CS)C)[C@H](C([O-])=O)CC2)C	SAVI-Space-2024	rxn6031_0_a_kill_0	EN300-118718	SCC(C(=O)N1C(C(=O)O)CCC1)C	EN300-70528	S(c1ccc(N)cc1)CCCO
S(c1ccccc1)C2CC(OC(=O)C3N(C(=O)C(CS)C)CCC3)C2	331	fCSFP4	0.467	rxn6031_0_a_kill_0____EN300-118718____EN300-331713	CHEMBL525967	S(c1ccc(cc1)CS[C@@H]2N(C(=O)[C@@H](CS)C)[C@H](C([O-])=O)CC2)C	SAVI-Space-2024	rxn6031_0_a_kill_0	EN300-118718	SCC(C(=O)N1C(C(=O)O)CCC1)C	EN300-331713	S(c1ccccc1)C2CC(O)C2
S(c1ccc(NC(C(=O)N2C(C([O-])=O)CCC2)CS)cc1)CCO	332	fCSFP4	0.466	rxn6041_0_a_kill_0____EN300-182751____EN300-27105945	CHEMBL525967	S(c1ccc(cc1)CS[C@@H]2N(C(=O)[C@@H](CS)C)[C@H](C([O-])=O)CC2)C	SAVI-Space-2024	rxn6041_0_a_kill_0	EN300-182751	Brc1ccc(SCCO)cc1	EN300-27105945	SCC(N)C(=O)N1C(C(=O)OC)CCC1
S(c1ccccc1)CCCOC(=O)C2N(C(=O)C(CS)C)CCC2	333	fCSFP4	0.466	rxn6031_0_a_kill_0____EN300-118718____EN300-179494	CHEMBL525967	S(c1ccc(cc1)CS[C@@H]2N(C(=O)[C@@H](CS)C)[C@H](C([O-])=O)CC2)C	SAVI-Space-2024	rxn6031_0_a_kill_0	EN300-118718	SCC(C(=O)N1C(C(=O)O)CCC1)C	EN300-179494	S(c1ccccc1)CCCO
SCC(C(=O)N1C(C(=O)OC(Cc2ccc(O)cc2)C)CCC1)C	334	fCSFP4	0.466	rxn6031_0_a_kill_0____EN300-118718____EN300-12441939	CHEMBL525967	S(c1ccc(cc1)CS[C@@H]2N(C(=O)[C@@H](CS)C)[C@H](C([O-])=O)CC2)C	SAVI-Space-2024	rxn6031_0_a_kill_0	EN300-118718	SCC(C(=O)N1C(C(=O)O)CCC1)C	EN300-12441939	O(c1ccc(cc1)CC(O)C)Cc2ccccc2
SCC(C(=O)N1C(C(=O)OCc2ccc(cc2)B(O)O)CCC1)C	335	fCSFP4	0.466	rxn6031_0_a_kill_0____EN300-118718____EN300-175993	CHEMBL525967	S(c1ccc(cc1)CS[C@@H]2N(C(=O)[C@@H](CS)C)[C@H](C([O-])=O)CC2)C	SAVI-Space-2024	rxn6031_0_a_kill_0	EN300-118718	SCC(C(=O)N1C(C(=O)O)CCC1)C	EN300-175993	OCc1ccc(cc1)B(O)O
S(C(=O)C1N(C([O-])=O)C(C([O-])=O)CC1)Cc2cc(ccc2)C	336	fCSFP4	0.466	rxn6038_0_a_kill_0____EN300-65303____EN300-1084730	CHEMBL525967	S(c1ccc(cc1)CS[C@@H]2N(C(=O)[C@@H](CS)C)[C@H](C([O-])=O)CC2)C	SAVI-Space-2024	rxn6038_0_a_kill_0	EN300-65303	SCc1cc(ccc1)C	EN300-1084730	O=C(OC(C)(C)C)N1C(C(=O)OC(C)(C)C)CCC1C(=O)O
S(C(=O)C1N(C([O-])=O)C(C([O-])=O)CC1)Cc2ccc(Oc3ccccc3)cc2	337	fCSFP4	0.466	rxn6038_0_a_kill_0____EN300-1861062____EN300-1084730	CHEMBL525967	S(c1ccc(cc1)CS[C@@H]2N(C(=O)[C@@H](CS)C)[C@H](C([O-])=O)CC2)C	SAVI-Space-2024	rxn6038_0_a_kill_0	EN300-1861062	SCc1ccc(Oc2ccccc2)cc1	EN300-1084730	O=C(OC(C)(C)C)N1C(C(=O)OC(C)(C)C)CCC1C(=O)O
S(C(=O)C1N(C([O-])=O)C(C([O-])=O)CCC1)Cc2ccc(OC)cc2	338	fCSFP4	0.466	rxn6038_0_a_kill_0____EN300-122082____EN300-27101979	CHEMBL525967	S(c1ccc(cc1)CS[C@@H]2N(C(=O)[C@@H](CS)C)[C@H](C([O-])=O)CC2)C	SAVI-Space-2024	rxn6038_0_a_kill_0	EN300-122082	SCc1ccc(OC)cc1	EN300-27101979	O=C(OC(C)(C)C)N1C(C(=O)OC)CCCC1C(=O)O
S(C(=O)C1N(C([O-])=O)C(C([O-])=O)CCC1)Cc2ccc(cc2)CCCC	339	fCSFP4	0.466	rxn6038_0_a_kill_0____EN300-28350962____EN300-27101979	CHEMBL525967	S(c1ccc(cc1)CS[C@@H]2N(C(=O)[C@@H](CS)C)[C@H](C([O-])=O)CC2)C	SAVI-Space-2024	rxn6038_0_a_kill_0	EN300-28350962	SCc1ccc(cc1)CCCC	EN300-27101979	O=C(OC(C)(C)C)N1C(C(=O)OC)CCCC1C(=O)O
S(c1ccc(cc1)C(=O)N2C(C([O-])=O)CCCC2CC)C	340	fCSFP4	0.466	rxn6038_0_a_kill_0____EN300-39851156____EN300-11674	CHEMBL525967	S(c1ccc(cc1)CS[C@@H]2N(C(=O)[C@@H](CS)C)[C@H](C([O-])=O)CC2)C	SAVI-Space-2024	rxn6038_0_a_kill_0	EN300-39851156	O=C(OC)C1NC(CC)CCC1	EN300-11674	S(c1ccc(cc1)C(=O)O)C
S(c1ccc(cc1)CC#N)C(=O)C2N(C([O-])=O)C(C([O-])=O)CCC2	341	fCSFP4	0.466	rxn6038_0_a_kill_0____EN300-6490949____EN300-27101979	CHEMBL525967	S(c1ccc(cc1)CS[C@@H]2N(C(=O)[C@@H](CS)C)[C@H](C([O-])=O)CC2)C	SAVI-Space-2024	rxn6038_0_a_kill_0	EN300-6490949	Sc1ccc(cc1)CC#N	EN300-27101979	O=C(OC(C)(C)C)N1C(C(=O)OC)CCCC1C(=O)O
S(c1ccc(cc1)CC(=O)N2C(C([O-])=O)COCC2C)C	342	fCSFP4	0.466	rxn6038_0_a_kill_0____EN300-28257097____EN300-79646	CHEMBL525967	S(c1ccc(cc1)CS[C@@H]2N(C(=O)[C@@H](CS)C)[C@H](C([O-])=O)CC2)C	SAVI-Space-2024	rxn6038_0_a_kill_0	EN300-28257097	O=C(OC)C1NC(COC1)C	EN300-79646	S(c1ccc(cc1)CC(=O)O)C
S(c1ccc(cc1)CC([O-])=O)C(=O)C2N(C([O-])=O)C(C([O-])=O)CCC2	343	fCSFP4	0.466	rxn6038_0_a_kill_0____EN300-2270146____EN300-27101979	CHEMBL525967	S(c1ccc(cc1)CS[C@@H]2N(C(=O)[C@@H](CS)C)[C@H](C([O-])=O)CC2)C	SAVI-Space-2024	rxn6038_0_a_kill_0	EN300-2270146	Sc1ccc(cc1)CC(=O)OC(C)(C)C	EN300-27101979	O=C(OC(C)(C)C)N1C(C(=O)OC)CCCC1C(=O)O
Brc1ccc(cc1)CCOC(=O)C2N(C(=O)C(CS)C)CCC2	344	fCSFP4	0.466	rxn6031_0_a_kill_0____EN300-118718____EN300-98199	CHEMBL525967	S(c1ccc(cc1)CS[C@@H]2N(C(=O)[C@@H](CS)C)[C@H](C([O-])=O)CC2)C	SAVI-Space-2024	rxn6031_0_a_kill_0	EN300-118718	SCC(C(=O)N1C(C(=O)O)CCC1)C	EN300-98199	Brc1ccc(cc1)CCO
Clc1ccc(cc1)CCOC(=O)C2N(C(=O)C(CS)C)CCC2	345	fCSFP4	0.466	rxn6031_0_a_kill_0____EN300-118718____EN300-245888	CHEMBL525967	S(c1ccc(cc1)CS[C@@H]2N(C(=O)[C@@H](CS)C)[C@H](C([O-])=O)CC2)C	SAVI-Space-2024	rxn6031_0_a_kill_0	EN300-118718	SCC(C(=O)N1C(C(=O)O)CCC1)C	EN300-245888	Clc1ccc(cc1)CCO
Ic1ccc(cc1)CCOC(=O)C2N(C(=O)C(CS)C)CCC2	346	fCSFP4	0.466	rxn6031_0_a_kill_0____EN300-118718____EN300-2933039	CHEMBL525967	S(c1ccc(cc1)CS[C@@H]2N(C(=O)[C@@H](CS)C)[C@H](C([O-])=O)CC2)C	SAVI-Space-2024	rxn6031_0_a_kill_0	EN300-118718	SCC(C(=O)N1C(C(=O)O)CCC1)C	EN300-2933039	Ic1ccc(cc1)CCO
S(c1ccc(cc1)COC2CN(C(=O)C([NH3+])C)C(C([O-])=O)C2)C	347	fCSFP4	0.466	rxn6039_0_a_kill_0____EN300-27736593____EN300-1912683	CHEMBL525967	S(c1ccc(cc1)CS[C@@H]2N(C(=O)[C@@H](CS)C)[C@H](C([O-])=O)CC2)C	SAVI-Space-2024	rxn6039_0_a_kill_0	EN300-27736593	O=C(O)C1N(C(=O)C(N)C)CC(O)C1	EN300-1912683	BrCc1ccc(SC)cc1
SCC(C(=O)N1C(C(=O)OCCCc2ccc(cc2)CC)CCC1)C	348	fCSFP4	0.466	rxn6031_0_a_kill_0____EN300-118718____EN300-130487	CHEMBL525967	S(c1ccc(cc1)CS[C@@H]2N(C(=O)[C@@H](CS)C)[C@H](C([O-])=O)CC2)C	SAVI-Space-2024	rxn6031_0_a_kill_0	EN300-118718	SCC(C(=O)N1C(C(=O)O)CCC1)C	EN300-130487	OCCCc1ccc(cc1)CC
SCC(C(=O)N1C(C(=O)OCCc2ccc(F)cc2)CCC1)C	349	fCSFP4	0.466	rxn6031_0_a_kill_0____EN300-118718____EN300-74912	CHEMBL525967	S(c1ccc(cc1)CS[C@@H]2N(C(=O)[C@@H](CS)C)[C@H](C([O-])=O)CC2)C	SAVI-Space-2024	rxn6031_0_a_kill_0	EN300-118718	SCC(C(=O)N1C(C(=O)O)CCC1)C	EN300-74912	Fc1ccc(cc1)CCO
SCC(C(=O)N1C(C(=O)OCCc2ccc(N)cc2)CCC1)C	350	fCSFP4	0.466	rxn6031_0_a_kill_0____EN300-118718____EN300-53053	CHEMBL525967	S(c1ccc(cc1)CS[C@@H]2N(C(=O)[C@@H](CS)C)[C@H](C([O-])=O)CC2)C	SAVI-Space-2024	rxn6031_0_a_kill_0	EN300-118718	SCC(C(=O)N1C(C(=O)O)CCC1)C	EN300-53053	OCCc1ccc(N)cc1
SCC(C(=O)N1C(C(=O)OCc2cc(ccc2)CO)CCC1)C	351	fCSFP4	0.466	rxn6031_0_a_kill_0____EN300-118718____EN300-46491161	CHEMBL525967	S(c1ccc(cc1)CS[C@@H]2N(C(=O)[C@@H](CS)C)[C@H](C([O-])=O)CC2)C	SAVI-Space-2024	rxn6031_0_a_kill_0	EN300-118718	SCC(C(=O)N1C(C(=O)O)CCC1)C	EN300-46491161	O(C(C)(C)C)Cc1cc(ccc1)CO
SCC(C(=O)N1C(C(=O)OCc2ccc(c3ccccc3)cc2)CCC1)C	352	fCSFP4	0.466	rxn6031_0_a_kill_0____EN300-118718____EN300-21124	CHEMBL525967	S(c1ccc(cc1)CS[C@@H]2N(C(=O)[C@@H](CS)C)[C@H](C([O-])=O)CC2)C	SAVI-Space-2024	rxn6031_0_a_kill_0	EN300-118718	SCC(C(=O)N1C(C(=O)O)CCC1)C	EN300-21124	OCc1ccc(c2ccccc2)cc1
SCC(C(=O)N1C(C(=O)OCc2ccc(cc2)C3CC3)CCC1)C	353	fCSFP4	0.466	rxn6031_0_a_kill_0____EN300-118718____EN300-1845789	CHEMBL525967	S(c1ccc(cc1)CS[C@@H]2N(C(=O)[C@@H](CS)C)[C@H](C([O-])=O)CC2)C	SAVI-Space-2024	rxn6031_0_a_kill_0	EN300-118718	SCC(C(=O)N1C(C(=O)O)CCC1)C	EN300-1845789	OCc1ccc(cc1)C2CC2
SCC(C(=O)N1C(C(=O)OCc2ccc(cc2)C=O)CCC1)C	354	fCSFP4	0.466	rxn6031_0_a_kill_0____EN300-118718____EN300-262820	CHEMBL525967	S(c1ccc(cc1)CS[C@@H]2N(C(=O)[C@@H](CS)C)[C@H](C([O-])=O)CC2)C	SAVI-Space-2024	rxn6031_0_a_kill_0	EN300-118718	SCC(C(=O)N1C(C(=O)O)CCC1)C	EN300-262820	O=Cc1ccc(cc1)CO
SCC(C(=O)N1C(C(=O)OCc2ccc(cc2)CC#C)CCC1)C	355	fCSFP4	0.466	rxn6031_0_a_kill_0____EN300-118718____EN300-177345	CHEMBL525967	S(c1ccc(cc1)CS[C@@H]2N(C(=O)[C@@H](CS)C)[C@H](C([O-])=O)CC2)C	SAVI-Space-2024	rxn6031_0_a_kill_0	EN300-118718	SCC(C(=O)N1C(C(=O)O)CCC1)C	EN300-177345	OCc1ccc(cc1)CC#C
SCC(C(=O)N1C(C(=O)OCc2ccc(cc2)CC#N)CCC1)C	356	fCSFP4	0.466	rxn6031_0_a_kill_0____EN300-118718____EN300-122773	CHEMBL525967	S(c1ccc(cc1)CS[C@@H]2N(C(=O)[C@@H](CS)C)[C@H](C([O-])=O)CC2)C	SAVI-Space-2024	rxn6031_0_a_kill_0	EN300-118718	SCC(C(=O)N1C(C(=O)O)CCC1)C	EN300-122773	OCc1ccc(cc1)CC#N
SCC(C(=O)N1C(C(=O)OCc2ccc(cc2)CC=C)CCC1)C	357	fCSFP4	0.466	rxn6031_0_a_kill_0____EN300-118718____EN300-698357	CHEMBL525967	S(c1ccc(cc1)CS[C@@H]2N(C(=O)[C@@H](CS)C)[C@H](C([O-])=O)CC2)C	SAVI-Space-2024	rxn6031_0_a_kill_0	EN300-118718	SCC(C(=O)N1C(C(=O)O)CCC1)C	EN300-698357	OCc1ccc(cc1)CC=C
SCC(C(=O)N1C(C(=O)OCc2ccc(cc2)CCOC)CCC1)C	358	fCSFP4	0.466	rxn6031_0_a_kill_0____EN300-118718____EN300-126238	CHEMBL525967	S(c1ccc(cc1)CS[C@@H]2N(C(=O)[C@@H](CS)C)[C@H](C([O-])=O)CC2)C	SAVI-Space-2024	rxn6031_0_a_kill_0	EN300-118718	SCC(C(=O)N1C(C(=O)O)CCC1)C	EN300-126238	O(CCc1ccc(cc1)CO)C
SCC(Nc1ccc(cc1)CCC)C(=O)N2C(C([O-])=O)CCC2	359	fCSFP4	0.466	rxn6041_0_a_kill_0____EN300-65440____EN300-27105945	CHEMBL525967	S(c1ccc(cc1)CS[C@@H]2N(C(=O)[C@@H](CS)C)[C@H](C([O-])=O)CC2)C	SAVI-Space-2024	rxn6041_0_a_kill_0	EN300-65440	Brc1ccc(cc1)CCC	EN300-27105945	SCC(N)C(=O)N1C(C(=O)OC)CCC1
S(C(=O)C1N(C([O-])=O)C(C([O-])=O)CC1)CCc2ccc(cc2)CCC	360	fCSFP4	0.466	rxn6038_0_a_kill_0____EN300-4299880____EN300-1084730	CHEMBL525967	S(c1ccc(cc1)CS[C@@H]2N(C(=O)[C@@H](CS)C)[C@H](C([O-])=O)CC2)C	SAVI-Space-2024	rxn6038_0_a_kill_0	EN300-4299880	SCCc1ccc(cc1)CCC	EN300-1084730	O=C(OC(C)(C)C)N1C(C(=O)OC(C)(C)C)CCC1C(=O)O
S(c1ccc(cc1)C(C)C)C(=O)C2N(C([O-])=O)C(C([O-])=O)CC2	361	fCSFP4	0.466	rxn6038_0_a_kill_0____EN300-26778____EN300-1084730	CHEMBL525967	S(c1ccc(cc1)CS[C@@H]2N(C(=O)[C@@H](CS)C)[C@H](C([O-])=O)CC2)C	SAVI-Space-2024	rxn6038_0_a_kill_0	EN300-26778	Sc1ccc(cc1)C(C)C	EN300-1084730	O=C(OC(C)(C)C)N1C(C(=O)OC(C)(C)C)CCC1C(=O)O
S(c1ccc(cc1)CSC(=O)C2N(C([O-])=O)C3CC(C3)C2)C	362	fCSFP4	0.466	rxn6038_0_a_kill_0____EN300-192190____EN300-46582526	CHEMBL525967	S(c1ccc(cc1)CS[C@@H]2N(C(=O)[C@@H](CS)C)[C@H](C([O-])=O)CC2)C	SAVI-Space-2024	rxn6038_0_a_kill_0	EN300-192190	S(c1ccc(cc1)CS)C	EN300-46582526	O=C(OC(C)(C)C)N1C(C(=O)O)CC2CC1C2
S(c1ccc(cc1)CCNC(=O)CCC2N(C([O-])=O)C(C([O-])=O)CC2)C	363	fCSFP4	0.465	rxn6038_0_a_kill_0____EN300-196408____EN300-36599840	CHEMBL525967	S(c1ccc(cc1)CS[C@@H]2N(C(=O)[C@@H](CS)C)[C@H](C([O-])=O)CC2)C	SAVI-Space-2024	rxn6038_0_a_kill_0	EN300-196408	S(c1ccc(cc1)CCN)C	EN300-36599840	O=C(OC(C)(C)C)N1C(C(=O)OC)CCC1CCC(=O)O
S(c1ccc(cc1)CCOC(=O)CCC2N(C([O-])=O)C(C([O-])=O)CC2)C	364	fCSFP4	0.465	rxn6031_0_a_kill_0____EN300-36599840____EN300-1250420	CHEMBL525967	S(c1ccc(cc1)CS[C@@H]2N(C(=O)[C@@H](CS)C)[C@H](C([O-])=O)CC2)C	SAVI-Space-2024	rxn6031_0_a_kill_0	EN300-36599840	O=C(OC(C)(C)C)N1C(C(=O)OC)CCC1CCC(=O)O	EN300-1250420	S(c1ccc(cc1)CCO)C
S(c1ccc(cc1)COC2C(OC)N(C([O-])=O)C(C([O-])=O)CC2)C	365	fCSFP4	0.465	rxn6039_0_a_kill_0____EN300-69547____EN300-1664753	CHEMBL525967	S(c1ccc(cc1)CS[C@@H]2N(C(=O)[C@@H](CS)C)[C@H](C([O-])=O)CC2)C	SAVI-Space-2024	rxn6039_0_a_kill_0	EN300-69547	S(c1ccc(cc1)CO)C	EN300-1664753	BrC1C(OC)N(C(=O)OC(C)(C)C)C(C(=O)O)CC1
SCC(C(=O)N1C(C(=O)OCCc2ccccc2)CCC1)C	366	fCSFP4	0.465	rxn6031_0_a_kill_0____EN300-118718____EN300-19347	CHEMBL525967	S(c1ccc(cc1)CS[C@@H]2N(C(=O)[C@@H](CS)C)[C@H](C([O-])=O)CC2)C	SAVI-Space-2024	rxn6031_0_a_kill_0	EN300-118718	SCC(C(=O)N1C(C(=O)O)CCC1)C	EN300-19347	OCCc1ccccc1
SCC(C(=O)N1C(C(=O)OCc2ccncc2)CCC1)C	367	fCSFP4	0.465	rxn6031_0_a_kill_0____EN300-118718____EN300-64663	CHEMBL525967	S(c1ccc(cc1)CS[C@@H]2N(C(=O)[C@@H](CS)C)[C@H](C([O-])=O)CC2)C	SAVI-Space-2024	rxn6031_0_a_kill_0	EN300-118718	SCC(C(=O)N1C(C(=O)O)CCC1)C	EN300-64663	OCc1ccncc1
SCC(Nc1ccc(cc1)CF)C(=O)N2C(C([O-])=O)CCC2	368	fCSFP4	0.465	rxn6041_0_a_kill_0____EN300-1590445____EN300-27105945	CHEMBL525967	S(c1ccc(cc1)CS[C@@H]2N(C(=O)[C@@H](CS)C)[C@H](C([O-])=O)CC2)C	SAVI-Space-2024	rxn6041_0_a_kill_0	EN300-1590445	Brc1ccc(cc1)CF	EN300-27105945	SCC(N)C(=O)N1C(C(=O)OC)CCC1
SCC(Nc1ccc(cc1)C[NH3+])C(=O)N2C(C([O-])=O)CCC2	369	fCSFP4	0.465	rxn6041_0_a_kill_0____EN300-101529____EN300-27105945	CHEMBL525967	S(c1ccc(cc1)CS[C@@H]2N(C(=O)[C@@H](CS)C)[C@H](C([O-])=O)CC2)C	SAVI-Space-2024	rxn6041_0_a_kill_0	EN300-101529	Brc1ccc(cc1)CNC(=O)C	EN300-27105945	SCC(N)C(=O)N1C(C(=O)OC)CCC1
SCc1ccc(cc1)COC(=O)C2N(C([O-])=O)C(C([O-])=O)CC2	370	fCSFP4	0.465	rxn6031_0_a_kill_0____EN300-1084730____EN300-1085551	CHEMBL525967	S(c1ccc(cc1)CS[C@@H]2N(C(=O)[C@@H](CS)C)[C@H](C([O-])=O)CC2)C	SAVI-Space-2024	rxn6031_0_a_kill_0	EN300-1084730	O=C(OC(C)(C)C)N1C(C(=O)OC(C)(C)C)CCC1C(=O)O	EN300-1085551	SCc1ccc(cc1)CO
S(c1cncc(NC(C(=O)N2C(C([O-])=O)CCC2)CS)c1)Cc3ccccc3	371	fCSFP4	0.465	rxn6041_0_a_kill_0____EN300-205715____EN300-27105945	CHEMBL525967	S(c1ccc(cc1)CS[C@@H]2N(C(=O)[C@@H](CS)C)[C@H](C([O-])=O)CC2)C	SAVI-Space-2024	rxn6041_0_a_kill_0	EN300-205715	Brc1cncc(SCc2ccccc2)c1	EN300-27105945	SCC(N)C(=O)N1C(C(=O)OC)CCC1
S(c1ncc(cc1)CNC(=O)C2N(C([O-])=O)C(C([O-])=O)CC2)C	372	fCSFP4	0.465	rxn6038_0_a_kill_0____EN300-27148464____EN300-1084730	CHEMBL525967	S(c1ccc(cc1)CS[C@@H]2N(C(=O)[C@@H](CS)C)[C@H](C([O-])=O)CC2)C	SAVI-Space-2024	rxn6038_0_a_kill_0	EN300-27148464	S(c1ncc(cc1)CN)C	EN300-1084730	O=C(OC(C)(C)C)N1C(C(=O)OC(C)(C)C)CCC1C(=O)O
S(c1ccc(cc1)C)C(=O)C2N(C([O-])=O)C(C([O-])=O)CC2	373	fCSFP4	0.464	rxn6038_0_a_kill_0____EN300-18298____EN300-1084730	CHEMBL525967	S(c1ccc(cc1)CS[C@@H]2N(C(=O)[C@@H](CS)C)[C@H](C([O-])=O)CC2)C	SAVI-Space-2024	rxn6038_0_a_kill_0	EN300-18298	Sc1ccc(cc1)C	EN300-1084730	O=C(OC(C)(C)C)N1C(C(=O)OC(C)(C)C)CCC1C(=O)O
S(c1cc(ccc1)COC(=O)C2N(C(=O)C(CS)C)CCC2)C(F)(F)F	374	fCSFP4	0.464	rxn6031_0_a_kill_0____EN300-118718____EN300-378855	CHEMBL525967	S(c1ccc(cc1)CS[C@@H]2N(C(=O)[C@@H](CS)C)[C@H](C([O-])=O)CC2)C	SAVI-Space-2024	rxn6031_0_a_kill_0	EN300-118718	SCC(C(=O)N1C(C(=O)O)CCC1)C	EN300-378855	S(c1cc(ccc1)CO)C(F)(F)F
S(Cc1ccccc1)CC(NC(=O)C2N(C([O-])=O)C(C([O-])=O)CCC2)C	375	fCSFP4	0.464	rxn6038_0_a_kill_0____EN300-6488249____EN300-27101979	CHEMBL525967	S(c1ccc(cc1)CS[C@@H]2N(C(=O)[C@@H](CS)C)[C@H](C([O-])=O)CC2)C	SAVI-Space-2024	rxn6038_0_a_kill_0	EN300-6488249	S(Cc1ccccc1)CC(N)C	EN300-27101979	O=C(OC(C)(C)C)N1C(C(=O)OC)CCCC1C(=O)O
S(c1ccc(cc1)CNC(=O)C2N(C(=O)C(C)C)CCC2)C	376	fCSFP4	0.464	rxn6038_0_a_kill_0____EN300-54196 EN300-156729"____EN300-51419"	CHEMBL525967	S(c1ccc(cc1)CS[C@@H]2N(C(=O)[C@@H](CS)C)[C@H](C([O-])=O)CC2)C	SAVI-Space-2024	rxn6038_0_a_kill_0	EN300-54196 EN300-156729""	S(c1ccc(cc1)CN)C	EN300-51419	O=C(O)C1N(C(=O)C(C)C)CCC1
S(c1ccc(cc1)COC(=O)C2N(C(=O)C(C)C)CCC2)C	377	fCSFP4	0.464	rxn6031_0_a_kill_0____EN300-51419____EN300-69547	CHEMBL525967	S(c1ccc(cc1)CS[C@@H]2N(C(=O)[C@@H](CS)C)[C@H](C([O-])=O)CC2)C	SAVI-Space-2024	rxn6031_0_a_kill_0	EN300-51419	O=C(O)C1N(C(=O)C(C)C)CCC1	EN300-69547	S(c1ccc(cc1)CO)C
S(c1cc(ccc1)CNC(=O)C2N(C([O-])=O)C(C([O-])=O)CC2)CC	378	fCSFP4	0.463	rxn6038_0_a_kill_0____EN300-220289____EN300-1084730	CHEMBL525967	S(c1ccc(cc1)CS[C@@H]2N(C(=O)[C@@H](CS)C)[C@H](C([O-])=O)CC2)C	SAVI-Space-2024	rxn6038_0_a_kill_0	EN300-220289	S(c1cc(ccc1)CN)CC	EN300-1084730	O=C(OC(C)(C)C)N1C(C(=O)OC(C)(C)C)CCC1C(=O)O
S(c1ccccc1)CC(NC(=O)C2N(C([O-])=O)C(C([O-])=O)CC2)C	379	fCSFP4	0.463	rxn6038_0_a_kill_0____EN300-240371____EN300-1084730	CHEMBL525967	S(c1ccc(cc1)CS[C@@H]2N(C(=O)[C@@H](CS)C)[C@H](C([O-])=O)CC2)C	SAVI-Space-2024	rxn6038_0_a_kill_0	EN300-240371	S(c1ccccc1)CC(N)C	EN300-1084730	O=C(OC(C)(C)C)N1C(C(=O)OC(C)(C)C)CCC1C(=O)O
S(=O)(=O)(NCc1ccc(cc1)CC)CC(C(=O)N2C(C([O-])=O)CCC2)C	380	fCSFP4	0.463	rxn6028_0_a_kill_0____EN300-184079 EN300-33150"____EN300-118718"	CHEMBL525967	S(c1ccc(cc1)CS[C@@H]2N(C(=O)[C@@H](CS)C)[C@H](C([O-])=O)CC2)C	SAVI-Space-2024	rxn6028_0_a_kill_0	EN300-184079 EN300-33150""	NCc1ccc(cc1)CC	EN300-118718	SCC(C(=O)N1C(C(=O)O)CCC1)C
S(=O)(=O)(NCc1ccc(cc1)CO)CC(C(=O)N2C(C([O-])=O)CCC2)C	381	fCSFP4	0.463	rxn6028_0_a_kill_0____EN300-126834 EN300-262046"____EN300-118718"	CHEMBL525967	S(c1ccc(cc1)CS[C@@H]2N(C(=O)[C@@H](CS)C)[C@H](C([O-])=O)CC2)C	SAVI-Space-2024	rxn6028_0_a_kill_0	EN300-126834 EN300-262046""	OCc1ccc(cc1)CN	EN300-118718	SCC(C(=O)N1C(C(=O)O)CCC1)C
S(=O)(=O)(NS(=O)(=O)CC(C(=O)N1C(C([O-])=O)CCC1)C)Cc2ccc(cc2)CC	382	fCSFP4	0.463	rxn6028_0_a_kill_0____EN300-141725____EN300-118718	CHEMBL525967	S(c1ccc(cc1)CS[C@@H]2N(C(=O)[C@@H](CS)C)[C@H](C([O-])=O)CC2)C	SAVI-Space-2024	rxn6028_0_a_kill_0	EN300-141725	S(=O)(=O)(N)Cc1ccc(cc1)CC	EN300-118718	SCC(C(=O)N1C(C(=O)O)CCC1)C
S(=O)(=O)(NS(=O)(=O)CC(C(=O)N1C(C([O-])=O)CCC1)C)Cc2ccc(cc2)CO	383	fCSFP4	0.463	rxn6028_0_a_kill_0____EN300-115707____EN300-118718	CHEMBL525967	S(c1ccc(cc1)CS[C@@H]2N(C(=O)[C@@H](CS)C)[C@H](C([O-])=O)CC2)C	SAVI-Space-2024	rxn6028_0_a_kill_0	EN300-115707	S(=O)(=O)(N)Cc1ccc(cc1)CO	EN300-118718	SCC(C(=O)N1C(C(=O)O)CCC1)C
S(Cc1cc(NC(=O)C2N(C([O-])=O)C(C([O-])=O)CC2)ccc1)C	384	fCSFP4	0.463	rxn6038_0_a_kill_0____EN300-73739____EN300-1084730	CHEMBL525967	S(c1ccc(cc1)CS[C@@H]2N(C(=O)[C@@H](CS)C)[C@H](C([O-])=O)CC2)C	SAVI-Space-2024	rxn6038_0_a_kill_0	EN300-73739	S(Cc1cc(N)ccc1)C	EN300-1084730	O=C(OC(C)(C)C)N1C(C(=O)OC(C)(C)C)CCC1C(=O)O
S(Cc1cc(OC(=O)C2N(C([O-])=O)C(C([O-])=O)CC2)ccc1)C	385	fCSFP4	0.463	rxn7022_0_a_kill_0____EN300-123189____EN300-1084730	CHEMBL525967	S(c1ccc(cc1)CS[C@@H]2N(C(=O)[C@@H](CS)C)[C@H](C([O-])=O)CC2)C	SAVI-Space-2024	rxn7022_0_a_kill_0	EN300-123189	S(Cc1cc(ccc1)B(O)O)C	EN300-1084730	O=C(OC(C)(C)C)N1C(C(=O)OC(C)(C)C)CCC1C(=O)O
S(Cc1ccc(cc1)C)CCNC(=O)C2N(C([O-])=O)C(C([O-])=O)CC2	386	fCSFP4	0.463	rxn6038_0_a_kill_0____EN300-13075____EN300-1084730	CHEMBL525967	S(c1ccc(cc1)CS[C@@H]2N(C(=O)[C@@H](CS)C)[C@H](C([O-])=O)CC2)C	SAVI-Space-2024	rxn6038_0_a_kill_0	EN300-13075	S(Cc1ccc(cc1)C)CCN	EN300-1084730	O=C(OC(C)(C)C)N1C(C(=O)OC(C)(C)C)CCC1C(=O)O
S(c1ccc(cc1)COC(=O)C2N(C([O-])=O)C(C(=O)OCC)CC2)Cc3ccccc3	387	fCSFP4	0.463	rxn6031_0_a_kill_0____EN300-1655037____EN300-132429	CHEMBL525967	S(c1ccc(cc1)CS[C@@H]2N(C(=O)[C@@H](CS)C)[C@H](C([O-])=O)CC2)C	SAVI-Space-2024	rxn6031_0_a_kill_0	EN300-1655037	O=C(OC(C)(C)C)N1C(C(=O)OCC)CCC1C(=O)O	EN300-132429	S(c1ccc(cc1)CO)Cc2ccccc2
[O-]C(=O)N1C(C([O-])=O)CCC1C(=O)Nc2ccc(cc2)CCC(C)C	388	fCSFP4	0.463	rxn6038_0_a_kill_0____EN300-59300____EN300-1084730	CHEMBL525967	S(c1ccc(cc1)CS[C@@H]2N(C(=O)[C@@H](CS)C)[C@H](C([O-])=O)CC2)C	SAVI-Space-2024	rxn6038_0_a_kill_0	EN300-59300	Nc1ccc(cc1)CCC(C)C	EN300-1084730	O=C(OC(C)(C)C)N1C(C(=O)OC(C)(C)C)CCC1C(=O)O
[O-]C(=O)N1C(C([O-])=O)CCC1C(=O)OCc2ccc(cc2)CC([NH3+])C	389	fCSFP4	0.463	rxn6031_0_a_kill_0____EN300-1084730____EN300-51372	CHEMBL525967	S(c1ccc(cc1)CS[C@@H]2N(C(=O)[C@@H](CS)C)[C@H](C([O-])=O)CC2)C	SAVI-Space-2024	rxn6031_0_a_kill_0	EN300-1084730	O=C(OC(C)(C)C)N1C(C(=O)OC(C)(C)C)CCC1C(=O)O	EN300-51372	O=C(NC(Cc1ccc(cc1)CO)C)C
S(Cc1ccc(NC(C(=O)N2C(C([O-])=O)CCC2)Cc3ccc(O)cc3)cc1)C	390	fCSFP4	0.463	rxn6041_0_a_kill_0____EN300-73390____EN300-26959934	CHEMBL525967	S(c1ccc(cc1)CS[C@@H]2N(C(=O)[C@@H](CS)C)[C@H](C([O-])=O)CC2)C	SAVI-Space-2024	rxn6041_0_a_kill_0	EN300-73390	Brc1ccc(cc1)CSC	EN300-26959934	O=C(O)C1N(C(=O)C(N)Cc2ccc(O)cc2)CCC1
S(c1ccc(cc1)COC(=O)CCC2N(C([O-])=O)C(C([O-])=O)CC2)CC(C)C	391	fCSFP4	0.463	rxn6031_0_a_kill_0____EN300-36599840____EN300-6504339	CHEMBL525967	S(c1ccc(cc1)CS[C@@H]2N(C(=O)[C@@H](CS)C)[C@H](C([O-])=O)CC2)C	SAVI-Space-2024	rxn6031_0_a_kill_0	EN300-36599840	O=C(OC(C)(C)C)N1C(C(=O)OC)CCC1CCC(=O)O	EN300-6504339	S(c1ccc(cc1)CO)CC(C)C
S(c1cc(ccc1)CC)C(=O)C2N(C([O-])=O)C(C([O-])=O)CCC2	392	fCSFP4	0.462	rxn6038_0_a_kill_0____EN300-673727____EN300-27101979	CHEMBL525967	S(c1ccc(cc1)CS[C@@H]2N(C(=O)[C@@H](CS)C)[C@H](C([O-])=O)CC2)C	SAVI-Space-2024	rxn6038_0_a_kill_0	EN300-673727	Sc1cc(ccc1)CC	EN300-27101979	O=C(OC(C)(C)C)N1C(C(=O)OC)CCCC1C(=O)O
S(c1ccc(cc1)CC(=O)N2C(C([O-])=O)CC3C2C3)C	393	fCSFP4	0.462	rxn6038_0_a_kill_0____EN300-88785____EN300-79646	CHEMBL525967	S(c1ccc(cc1)CS[C@@H]2N(C(=O)[C@@H](CS)C)[C@H](C([O-])=O)CC2)C	SAVI-Space-2024	rxn6038_0_a_kill_0	EN300-88785	O=C(OC)C1NC2C(C2)C1	EN300-79646	S(c1ccc(cc1)CC(=O)O)C
S(c1ccc(cc1)CC(=O)N2C(C([O-])=O)CCCC2)C	394	fCSFP4	0.462	rxn6038_0_a_kill_0____EN300-35540 EN300-23808"____EN300-79646"	CHEMBL525967	S(c1ccc(cc1)CS[C@@H]2N(C(=O)[C@@H](CS)C)[C@H](C([O-])=O)CC2)C	SAVI-Space-2024	rxn6038_0_a_kill_0	EN300-35540 EN300-23808""	O=C(OC)C1NCCCC1	EN300-79646	S(c1ccc(cc1)CC(=O)O)C
S(c1ccc(cc1)CC(=O)N2C(C([O-])=O)CCCCC2)C	395	fCSFP4	0.462	rxn6038_0_a_kill_0____EN300-130367____EN300-79646	CHEMBL525967	S(c1ccc(cc1)CS[C@@H]2N(C(=O)[C@@H](CS)C)[C@H](C([O-])=O)CC2)C	SAVI-Space-2024	rxn6038_0_a_kill_0	EN300-130367	O=C(OC)C1NCCCCC1	EN300-79646	S(c1ccc(cc1)CC(=O)O)C
S(c1ccc(cc1)CC(=O)N2C(C([O-])=O)CCCCCC2)C	396	fCSFP4	0.462	rxn6038_0_a_kill_0____EN300-1069545____EN300-79646	CHEMBL525967	S(c1ccc(cc1)CS[C@@H]2N(C(=O)[C@@H](CS)C)[C@H](C([O-])=O)CC2)C	SAVI-Space-2024	rxn6038_0_a_kill_0	EN300-1069545	O=C(OC)C1NCCCCCC1	EN300-79646	S(c1ccc(cc1)CC(=O)O)C
S(c1ccc(cc1)CNC(=O)C2N(C([O-])=O)C(C([O-])=O)CCC2)c3ccccc3	397	fCSFP4	0.462	rxn6038_0_a_kill_0____EN300-114785____EN300-27101979	CHEMBL525967	S(c1ccc(cc1)CS[C@@H]2N(C(=O)[C@@H](CS)C)[C@H](C([O-])=O)CC2)C	SAVI-Space-2024	rxn6038_0_a_kill_0	EN300-114785	S(c1ccc(cc1)CN)c2ccccc2	EN300-27101979	O=C(OC(C)(C)C)N1C(C(=O)OC)CCCC1C(=O)O
S(c1ccc(cc1)COC(=O)C2N(C([O-])=O)C(C([O-])=O)CCC2)c3ccccc3	398	fCSFP4	0.462	rxn6031_0_a_kill_0____EN300-27101979____EN300-136854	CHEMBL525967	S(c1ccc(cc1)CS[C@@H]2N(C(=O)[C@@H](CS)C)[C@H](C([O-])=O)CC2)C	SAVI-Space-2024	rxn6031_0_a_kill_0	EN300-27101979	O=C(OC(C)(C)C)N1C(C(=O)OC)CCCC1C(=O)O	EN300-136854	S(c1ccc(cc1)CO)c2ccccc2
[O-]C(=O)N1C(C([O-])=O)CCCC1C(=O)NCc2ccc(cc2)CC(C)C	399	fCSFP4	0.462	rxn6038_0_a_kill_0____EN300-1849061____EN300-27101979	CHEMBL525967	S(c1ccc(cc1)CS[C@@H]2N(C(=O)[C@@H](CS)C)[C@H](C([O-])=O)CC2)C	SAVI-Space-2024	rxn6038_0_a_kill_0	EN300-1849061	NCc1ccc(cc1)CC(C)C	EN300-27101979	O=C(OC(C)(C)C)N1C(C(=O)OC)CCCC1C(=O)O
[O-]C(=O)N1C(C([O-])=O)CCCC1C(=O)OCc2ccc(cc2)CC(C)C	400	fCSFP4	0.462	rxn6031_0_a_kill_0____EN300-27101979____EN300-127716	CHEMBL525967	S(c1ccc(cc1)CS[C@@H]2N(C(=O)[C@@H](CS)C)[C@H](C([O-])=O)CC2)C	SAVI-Space-2024	rxn6031_0_a_kill_0	EN300-27101979	O=C(OC(C)(C)C)N1C(C(=O)OC)CCCC1C(=O)O	EN300-127716	OCc1ccc(cc1)CC(C)C
SCC(C(=O)N1C(C(=O)OCCCc2ccc(cc2)C)CCC1)C	401	fCSFP4	0.462	rxn6031_0_a_kill_0____EN300-118718____EN300-1232130	CHEMBL525967	S(c1ccc(cc1)CS[C@@H]2N(C(=O)[C@@H](CS)C)[C@H](C([O-])=O)CC2)C	SAVI-Space-2024	rxn6031_0_a_kill_0	EN300-118718	SCC(C(=O)N1C(C(=O)O)CCC1)C	EN300-1232130	OCCCc1ccc(cc1)C
SCC(C(=O)N1C(C(=O)OCc2ccc(C#C)cc2)CCC1)C	402	fCSFP4	0.462	rxn6031_0_a_kill_0____EN300-118718____EN300-129303	CHEMBL525967	S(c1ccc(cc1)CS[C@@H]2N(C(=O)[C@@H](CS)C)[C@H](C([O-])=O)CC2)C	SAVI-Space-2024	rxn6031_0_a_kill_0	EN300-118718	SCC(C(=O)N1C(C(=O)O)CCC1)C	EN300-129303	OCc1ccc(C#C)cc1
SCC(C(=O)N1C(C(=O)OCc2ccc(C#N)cc2)CCC1)C	403	fCSFP4	0.462	rxn6031_0_a_kill_0____EN300-118718____EN300-72112	CHEMBL525967	S(c1ccc(cc1)CS[C@@H]2N(C(=O)[C@@H](CS)C)[C@H](C([O-])=O)CC2)C	SAVI-Space-2024	rxn6031_0_a_kill_0	EN300-118718	SCC(C(=O)N1C(C(=O)O)CCC1)C	EN300-72112	OCc1ccc(C#N)cc1
SCC(C(=O)N1C(C(=O)OCc2ccc(OCC)cc2)CCC1)C	404	fCSFP4	0.462	rxn6031_0_a_kill_0____EN300-118718____EN300-49131	CHEMBL525967	S(c1ccc(cc1)CS[C@@H]2N(C(=O)[C@@H](CS)C)[C@H](C([O-])=O)CC2)C	SAVI-Space-2024	rxn6031_0_a_kill_0	EN300-118718	SCC(C(=O)N1C(C(=O)O)CCC1)C	EN300-49131	O(c1ccc(cc1)CO)CC
SCC(C(=O)N1C(C(=O)OCc2ccc(Oc3ccccc3)cc2)CCC1)C	405	fCSFP4	0.462	rxn6031_0_a_kill_0____EN300-118718____EN300-1862150	CHEMBL525967	S(c1ccc(cc1)CS[C@@H]2N(C(=O)[C@@H](CS)C)[C@H](C([O-])=O)CC2)C	SAVI-Space-2024	rxn6031_0_a_kill_0	EN300-118718	SCC(C(=O)N1C(C(=O)O)CCC1)C	EN300-1862150	O(c1ccc(cc1)CO)c2ccccc2
SCC(C(=O)N1C(C(=O)OCc2ccc(cc2)CC([NH3+])C)CCC1)C	406	fCSFP4	0.462	rxn6031_0_a_kill_0____EN300-118718____EN300-51372	CHEMBL525967	S(c1ccc(cc1)CS[C@@H]2N(C(=O)[C@@H](CS)C)[C@H](C([O-])=O)CC2)C	SAVI-Space-2024	rxn6031_0_a_kill_0	EN300-118718	SCC(C(=O)N1C(C(=O)O)CCC1)C	EN300-51372	O=C(NC(Cc1ccc(cc1)CO)C)C
SCC(C(=O)N1C(C(=O)OCc2ccc(cc2)C[NH+](C)C)CCC1)C	407	fCSFP4	0.462	rxn6031_0_a_kill_0____EN300-118718____EN300-51009	CHEMBL525967	S(c1ccc(cc1)CS[C@@H]2N(C(=O)[C@@H](CS)C)[C@H](C([O-])=O)CC2)C	SAVI-Space-2024	rxn6031_0_a_kill_0	EN300-118718	SCC(C(=O)N1C(C(=O)O)CCC1)C	EN300-51009	OCc1ccc(cc1)CN(C)C
SCC(Nc1ccc(cc1)COC)C(=O)N2C(C([O-])=O)CCC2	408	fCSFP4	0.462	rxn6041_0_a_kill_0____EN300-122775____EN300-27105945	CHEMBL525967	S(c1ccc(cc1)CS[C@@H]2N(C(=O)[C@@H](CS)C)[C@H](C([O-])=O)CC2)C	SAVI-Space-2024	rxn6041_0_a_kill_0	EN300-122775	Brc1ccc(cc1)COC	EN300-27105945	SCC(N)C(=O)N1C(C(=O)OC)CCC1
S(c1ccc(cc1)CC(=O)N2C(C([O-])=O)CCC2C3OCCC3)C	409	fCSFP4	0.462	rxn6038_0_a_kill_0____EN300-33047924____EN300-79646	CHEMBL525967	S(c1ccc(cc1)CS[C@@H]2N(C(=O)[C@@H](CS)C)[C@H](C([O-])=O)CC2)C	SAVI-Space-2024	rxn6038_0_a_kill_0	EN300-33047924	O=C(OC)C1NC(C2OCCC2)CC1	EN300-79646	S(c1ccc(cc1)CC(=O)O)C
SCC(Nc1ccc(cc1)Cc2ccccc2)C(=O)N3C(C([O-])=O)CCC3	410	fCSFP4	0.462	rxn6041_0_a_kill_0____EN300-8596771____EN300-27105945	CHEMBL525967	S(c1ccc(cc1)CS[C@@H]2N(C(=O)[C@@H](CS)C)[C@H](C([O-])=O)CC2)C	SAVI-Space-2024	rxn6041_0_a_kill_0	EN300-8596771	Brc1ccc(cc1)Cc2ccccc2	EN300-27105945	SCC(N)C(=O)N1C(C(=O)OC)CCC1
S(c1ccc(NC(=O)C2N(C([O-])=O)C(C([O-])=O)CC2)cc1)Cc3cnccc3	411	fCSFP4	0.461	rxn6038_0_a_kill_0____EN300-24484____EN300-1084730	CHEMBL525967	S(c1ccc(cc1)CS[C@@H]2N(C(=O)[C@@H](CS)C)[C@H](C([O-])=O)CC2)C	SAVI-Space-2024	rxn6038_0_a_kill_0	EN300-24484	S(c1ccc(N)cc1)Cc2cnccc2	EN300-1084730	O=C(OC(C)(C)C)N1C(C(=O)OC(C)(C)C)CCC1C(=O)O
S(c1ccc(cc1)CSC(=O)C2N(C([O-])=O)C(c3ccc(OC)cc3)CC2)C	412	fCSFP4	0.461	rxn6038_0_a_kill_0____EN300-192190____EN300-181847	CHEMBL525967	S(c1ccc(cc1)CS[C@@H]2N(C(=O)[C@@H](CS)C)[C@H](C([O-])=O)CC2)C	SAVI-Space-2024	rxn6038_0_a_kill_0	EN300-192190	S(c1ccc(cc1)CS)C	EN300-181847	O=C(OC(C)(C)C)N1C(c2ccc(OC)cc2)CCC1C(=O)O
S(c1ccc(cc1)CCC(=O)N2C3CCC2CC(C([O-])=O)C3)C	413	fCSFP4	0.461	rxn6038_0_a_kill_0____EN300-45734599____EN300-223563	CHEMBL525967	S(c1ccc(cc1)CS[C@@H]2N(C(=O)[C@@H](CS)C)[C@H](C([O-])=O)CC2)C	SAVI-Space-2024	rxn6038_0_a_kill_0	EN300-45734599	O=C(OC)C1CC2NC(CC2)C1	EN300-223563	S(c1ccc(cc1)CCC(=O)O)C
S(c1ccc(cc1)CSC(=O)C2CC3N(C([O-])=O)C(CC3)C2)C	414	fCSFP4	0.461	rxn6038_0_a_kill_0____EN300-192190____EN300-309192	CHEMBL525967	S(c1ccc(cc1)CS[C@@H]2N(C(=O)[C@@H](CS)C)[C@H](C([O-])=O)CC2)C	SAVI-Space-2024	rxn6038_0_a_kill_0	EN300-192190	S(c1ccc(cc1)CS)C	EN300-309192	O=C(OC(C)(C)C)N1C2CCC1CC(C(=O)O)C2
S(c1c(cccc1)COC(=O)C2N(C(=O)C(CS)C)CCC2)C	415	fCSFP4	0.460	rxn6031_0_a_kill_0____EN300-118718____EN300-130107	CHEMBL525967	S(c1ccc(cc1)CS[C@@H]2N(C(=O)[C@@H](CS)C)[C@H](C([O-])=O)CC2)C	SAVI-Space-2024	rxn6031_0_a_kill_0	EN300-118718	SCC(C(=O)N1C(C(=O)O)CCC1)C	EN300-130107	S(c1c(cccc1)CO)C
S(C(CNC(=O)C1N(C([O-])=O)C(C([O-])=O)CCC1)C)Cc2ccccc2	416	fCSFP4	0.460	rxn6038_0_a_kill_0____EN300-6487722____EN300-27101979	CHEMBL525967	S(c1ccc(cc1)CS[C@@H]2N(C(=O)[C@@H](CS)C)[C@H](C([O-])=O)CC2)C	SAVI-Space-2024	rxn6038_0_a_kill_0	EN300-6487722	S(C(CN)C)Cc1ccccc1	EN300-27101979	O=C(OC(C)(C)C)N1C(C(=O)OC)CCCC1C(=O)O
S(c1ccc(cc1)CCC(=O)N2C(C([O-])=O)CC3C2CCC3)C	417	fCSFP4	0.460	rxn6038_0_a_kill_0____EN300-1698713____EN300-223563	CHEMBL525967	S(c1ccc(cc1)CS[C@@H]2N(C(=O)[C@@H](CS)C)[C@H](C([O-])=O)CC2)C	SAVI-Space-2024	rxn6038_0_a_kill_0	EN300-1698713	O=C(OC)C1NC2C(C1)CCC2	EN300-223563	S(c1ccc(cc1)CCC(=O)O)C
S(c1ccc(cc1)CNC(=O)C2N(C(=O)C(C)C)CCCC2)C	418	fCSFP4	0.460	rxn6038_0_a_kill_0____EN300-54196 EN300-156729"____EN300-51803"	CHEMBL525967	S(c1ccc(cc1)CS[C@@H]2N(C(=O)[C@@H](CS)C)[C@H](C([O-])=O)CC2)C	SAVI-Space-2024	rxn6038_0_a_kill_0	EN300-54196 EN300-156729""	S(c1ccc(cc1)CN)C	EN300-51803	O=C(O)C1N(C(=O)C(C)C)CCCC1
S(c1ccc(cc1)COC(=O)C2N(C(=O)C(C)C)CCCC2)C	419	fCSFP4	0.460	rxn6031_0_a_kill_0____EN300-51803____EN300-69547	CHEMBL525967	S(c1ccc(cc1)CS[C@@H]2N(C(=O)[C@@H](CS)C)[C@H](C([O-])=O)CC2)C	SAVI-Space-2024	rxn6031_0_a_kill_0	EN300-51803	O=C(O)C1N(C(=O)C(C)C)CCCC1	EN300-69547	S(c1ccc(cc1)CO)C
S(c1ccc(cc1)COC(=O)C2N(C([O-])=O)C(C(=O)N)CC2)CC(C)C	420	fCSFP4	0.460	rxn6031_0_a_kill_0____EN300-51686866____EN300-6504339	CHEMBL525967	S(c1ccc(cc1)CS[C@@H]2N(C(=O)[C@@H](CS)C)[C@H](C([O-])=O)CC2)C	SAVI-Space-2024	rxn6031_0_a_kill_0	EN300-51686866	O=C(OC(C)(C)C)N1C(C(=O)O)CCC1C(=O)N	EN300-6504339	S(c1ccc(cc1)CO)CC(C)C
S(c1ccc(cc1)COC(=O)C2N(C([O-])=O)C(CC2)C)CC(C)C	421	fCSFP4	0.460	rxn6031_0_a_kill_0____EN300-1589557 EN300-1071291"____EN300-6504339"	CHEMBL525967	S(c1ccc(cc1)CS[C@@H]2N(C(=O)[C@@H](CS)C)[C@H](C([O-])=O)CC2)C	SAVI-Space-2024	rxn6031_0_a_kill_0	EN300-1589557 EN300-1071291""	O=C(OC(C)(C)C)N1C(C(=O)O)CCC1C	EN300-6504339	S(c1ccc(cc1)CO)CC(C)C
S(=O)(=O)(NCc1ccc(O)cc1)CC(C(=O)N2C(C([O-])=O)CCC2)C	422	fCSFP4	0.460	rxn6028_0_a_kill_0____EN300-44825 EN300-28526"____EN300-118718"	CHEMBL525967	S(c1ccc(cc1)CS[C@@H]2N(C(=O)[C@@H](CS)C)[C@H](C([O-])=O)CC2)C	SAVI-Space-2024	rxn6028_0_a_kill_0	EN300-44825 EN300-28526""	Oc1ccc(cc1)CN	EN300-118718	SCC(C(=O)N1C(C(=O)O)CCC1)C
S(=O)(=O)(NCc1ccc(cc1)C)CC(C(=O)N2C(C([O-])=O)CCC2)C	423	fCSFP4	0.460	rxn6028_0_a_kill_0____EN300-16222____EN300-118718	CHEMBL525967	S(c1ccc(cc1)CS[C@@H]2N(C(=O)[C@@H](CS)C)[C@H](C([O-])=O)CC2)C	SAVI-Space-2024	rxn6028_0_a_kill_0	EN300-16222	NCc1ccc(cc1)C	EN300-118718	SCC(C(=O)N1C(C(=O)O)CCC1)C
S(=O)(=O)(NCc1ccc(cc1)CF)CC(C(=O)N2C(C([O-])=O)CCC2)C	424	fCSFP4	0.460	rxn6028_0_a_kill_0____EN300-46375096____EN300-118718	CHEMBL525967	S(c1ccc(cc1)CS[C@@H]2N(C(=O)[C@@H](CS)C)[C@H](C([O-])=O)CC2)C	SAVI-Space-2024	rxn6028_0_a_kill_0	EN300-46375096	FCc1ccc(cc1)CN	EN300-118718	SCC(C(=O)N1C(C(=O)O)CCC1)C
S(=O)(=O)(NS(=O)(=O)CC(C(=O)N1C(C([O-])=O)CCC1)C)Cc2ccc(O)cc2	425	fCSFP4	0.460	rxn6028_0_a_kill_0____EN300-2004200____EN300-118718	CHEMBL525967	S(c1ccc(cc1)CS[C@@H]2N(C(=O)[C@@H](CS)C)[C@H](C([O-])=O)CC2)C	SAVI-Space-2024	rxn6028_0_a_kill_0	EN300-2004200	S(=O)(=O)(N)Cc1ccc(O)cc1	EN300-118718	SCC(C(=O)N1C(C(=O)O)CCC1)C
S(=O)(=O)(NS(=O)(=O)CC(C(=O)N1C(C([O-])=O)CCC1)C)Cc2ccc(cc2)C	426	fCSFP4	0.460	rxn6028_0_a_kill_0____EN300-200069____EN300-118718	CHEMBL525967	S(c1ccc(cc1)CS[C@@H]2N(C(=O)[C@@H](CS)C)[C@H](C([O-])=O)CC2)C	SAVI-Space-2024	rxn6028_0_a_kill_0	EN300-200069	S(=O)(=O)(N)Cc1ccc(cc1)C	EN300-118718	SCC(C(=O)N1C(C(=O)O)CCC1)C
S(=O)(=O)(Nc1ccc(cc1)CC)CC(C(=O)N2C(C([O-])=O)CCC2)C	427	fCSFP4	0.460	rxn6028_0_a_kill_0____EN300-20347____EN300-118718	CHEMBL525967	S(c1ccc(cc1)CS[C@@H]2N(C(=O)[C@@H](CS)C)[C@H](C([O-])=O)CC2)C	SAVI-Space-2024	rxn6028_0_a_kill_0	EN300-20347	Nc1ccc(cc1)CC	EN300-118718	SCC(C(=O)N1C(C(=O)O)CCC1)C
S(=O)(=O)(Nc1ccc(cc1)CO)CC(C(=O)N2C(C([O-])=O)CCC2)C	428	fCSFP4	0.460	rxn6028_0_a_kill_0____EN300-78340____EN300-118718	CHEMBL525967	S(c1ccc(cc1)CS[C@@H]2N(C(=O)[C@@H](CS)C)[C@H](C([O-])=O)CC2)C	SAVI-Space-2024	rxn6028_0_a_kill_0	EN300-78340	OCc1ccc(N)cc1	EN300-118718	SCC(C(=O)N1C(C(=O)O)CCC1)C
S(C#CC)c1ccc(NC(C(=O)N2C(C([O-])=O)CCC2)CS)cc1	429	fCSFP4	0.459	rxn6041_0_a_kill_0____EN300-172566____EN300-27105945	CHEMBL525967	S(c1ccc(cc1)CS[C@@H]2N(C(=O)[C@@H](CS)C)[C@H](C([O-])=O)CC2)C	SAVI-Space-2024	rxn6041_0_a_kill_0	EN300-172566	Brc1ccc(SC#CC)cc1	EN300-27105945	SCC(N)C(=O)N1C(C(=O)OC)CCC1
S(CCOC(=O)C1N(C(=O)C(CS)C)CCC1)CCCc2ccccc2	430	fCSFP4	0.459	rxn6031_0_a_kill_0____EN300-118718____EN300-157528	CHEMBL525967	S(c1ccc(cc1)CS[C@@H]2N(C(=O)[C@@H](CS)C)[C@H](C([O-])=O)CC2)C	SAVI-Space-2024	rxn6031_0_a_kill_0	EN300-118718	SCC(C(=O)N1C(C(=O)O)CCC1)C	EN300-157528	S(CCO)CCCc1ccccc1
S(c1ccc(NC(C(=O)N2C(C([O-])=O)CCC2)CS)cc1)CC#N	431	fCSFP4	0.459	rxn6041_0_a_kill_0____EN300-15494____EN300-27105945	CHEMBL525967	S(c1ccc(cc1)CS[C@@H]2N(C(=O)[C@@H](CS)C)[C@H](C([O-])=O)CC2)C	SAVI-Space-2024	rxn6041_0_a_kill_0	EN300-15494	Clc1ccc(SCC#N)cc1	EN300-27105945	SCC(N)C(=O)N1C(C(=O)OC)CCC1
S(c1ccc(NC(C(=O)N2C(C([O-])=O)CCC2)CS)cc1)CC([O-])=O	432	fCSFP4	0.459	rxn6041_0_a_kill_0____EN300-06247____EN300-27105945	CHEMBL525967	S(c1ccc(cc1)CS[C@@H]2N(C(=O)[C@@H](CS)C)[C@H](C([O-])=O)CC2)C	SAVI-Space-2024	rxn6041_0_a_kill_0	EN300-06247	Brc1ccc(SCC(=O)O)cc1	EN300-27105945	SCC(N)C(=O)N1C(C(=O)OC)CCC1
S(C(=O)C1N(C([O-])=O)C(C([O-])=O)CC1)Cc2ccc(OCCC)cc2	433	fCSFP4	0.459	rxn6038_0_a_kill_0____EN300-1288730____EN300-1084730	CHEMBL525967	S(c1ccc(cc1)CS[C@@H]2N(C(=O)[C@@H](CS)C)[C@H](C([O-])=O)CC2)C	SAVI-Space-2024	rxn6038_0_a_kill_0	EN300-1288730	SCc1ccc(OCCC)cc1	EN300-1084730	O=C(OC(C)(C)C)N1C(C(=O)OC(C)(C)C)CCC1C(=O)O
S(c1ccc(cc1)CCNC(=O)C2N(C([O-])=O)C(C(=O)N)CC2)C	434	fCSFP4	0.459	rxn6038_0_a_kill_0____EN300-196408____EN300-51686866	CHEMBL525967	S(c1ccc(cc1)CS[C@@H]2N(C(=O)[C@@H](CS)C)[C@H](C([O-])=O)CC2)C	SAVI-Space-2024	rxn6038_0_a_kill_0	EN300-196408	S(c1ccc(cc1)CCN)C	EN300-51686866	O=C(OC(C)(C)C)N1C(C(=O)O)CCC1C(=O)N
S(c1ccc(cc1)CCNC(=O)C2N(C([O-])=O)C(CC2)C)C	435	fCSFP4	0.459	rxn6038_0_a_kill_0____EN300-196408____EN300-1589557 EN300-1071291""	CHEMBL525967	S(c1ccc(cc1)CS[C@@H]2N(C(=O)[C@@H](CS)C)[C@H](C([O-])=O)CC2)C	SAVI-Space-2024	rxn6038_0_a_kill_0	EN300-196408	S(c1ccc(cc1)CCN)C	EN300-1589557 EN300-1071291""	O=C(OC(C)(C)C)N1C(C(=O)O)CCC1C
S(c1ccc(cc1)CCOC(=O)C2N(C([O-])=O)C(C(=O)N)CC2)C	436	fCSFP4	0.459	rxn6031_0_a_kill_0____EN300-51686866____EN300-1250420	CHEMBL525967	S(c1ccc(cc1)CS[C@@H]2N(C(=O)[C@@H](CS)C)[C@H](C([O-])=O)CC2)C	SAVI-Space-2024	rxn6031_0_a_kill_0	EN300-51686866	O=C(OC(C)(C)C)N1C(C(=O)O)CCC1C(=O)N	EN300-1250420	S(c1ccc(cc1)CCO)C
S(c1ccc(cc1)CCOC(=O)C2N(C([O-])=O)C(CC2)C)C	437	fCSFP4	0.459	rxn6031_0_a_kill_0____EN300-1589557 EN300-1071291"____EN300-1250420"	CHEMBL525967	S(c1ccc(cc1)CS[C@@H]2N(C(=O)[C@@H](CS)C)[C@H](C([O-])=O)CC2)C	SAVI-Space-2024	rxn6031_0_a_kill_0	EN300-1589557 EN300-1071291""	O=C(OC(C)(C)C)N1C(C(=O)O)CCC1C	EN300-1250420	S(c1ccc(cc1)CCO)C
S(c1ccc(cc1)COC(=O)C2N(C([O-])=O)C(C([O-])=O)C2)CC(C)C	438	fCSFP4	0.459	rxn6031_0_a_kill_0____EN300-37337758____EN300-6504339	CHEMBL525967	S(c1ccc(cc1)CS[C@@H]2N(C(=O)[C@@H](CS)C)[C@H](C([O-])=O)CC2)C	SAVI-Space-2024	rxn6031_0_a_kill_0	EN300-37337758	O=C(OC(C)(C)C)N1C(C(=O)OC)CC1C(=O)O	EN300-6504339	S(c1ccc(cc1)CO)CC(C)C
S(c1ccc(cc1)CSC(=O)C2CCN(C(=O)C(CSC)C)CC2)C	439	fCSFP4	0.459	rxn6038_0_a_kill_0____EN300-192190____EN300-196749	CHEMBL525967	S(c1ccc(cc1)CS[C@@H]2N(C(=O)[C@@H](CS)C)[C@H](C([O-])=O)CC2)C	SAVI-Space-2024	rxn6038_0_a_kill_0	EN300-192190	S(c1ccc(cc1)CS)C	EN300-196749	S(CC(C(=O)N1CCC(C(=O)O)CC1)C)C
[O-]C(=O)N1C(C([O-])=O)CCC1C(=O)NCCCc2ccc(cc2)CC(C)C	440	fCSFP4	0.459	rxn6038_0_a_kill_0____EN300-43360397____EN300-1084730	CHEMBL525967	S(c1ccc(cc1)CS[C@@H]2N(C(=O)[C@@H](CS)C)[C@H](C([O-])=O)CC2)C	SAVI-Space-2024	rxn6038_0_a_kill_0	EN300-43360397	NCCCc1ccc(cc1)CC(C)C	EN300-1084730	O=C(OC(C)(C)C)N1C(C(=O)OC(C)(C)C)CCC1C(=O)O
[O-]C(=O)N1C(C([O-])=O)CCC1C(=O)OC(Cc2ccc(O)cc2)C	441	fCSFP4	0.459	rxn6031_0_a_kill_0____EN300-1084730____EN300-12441939	CHEMBL525967	S(c1ccc(cc1)CS[C@@H]2N(C(=O)[C@@H](CS)C)[C@H](C([O-])=O)CC2)C	SAVI-Space-2024	rxn6031_0_a_kill_0	EN300-1084730	O=C(OC(C)(C)C)N1C(C(=O)OC(C)(C)C)CCC1C(=O)O	EN300-12441939	O(c1ccc(cc1)CC(O)C)Cc2ccccc2
[O-]C(=O)N1C(C([O-])=O)CCC1C(=O)OCCCc2ccc(cc2)CC(C)C	442	fCSFP4	0.459	rxn6038_0_a_kill_0____EN300-115576____EN300-1084730	CHEMBL525967	S(c1ccc(cc1)CS[C@@H]2N(C(=O)[C@@H](CS)C)[C@H](C([O-])=O)CC2)C	SAVI-Space-2024	rxn6038_0_a_kill_0	EN300-115576	OCCCc1ccc(cc1)CC(C)C	EN300-1084730	O=C(OC(C)(C)C)N1C(C(=O)OC(C)(C)C)CCC1C(=O)O
Brc1ccc(cc1)CCCOC(=O)C2N(C(=O)C(CS)C)CCC2	443	fCSFP4	0.459	rxn6031_0_a_kill_0____EN300-118718____EN300-317441	CHEMBL525967	S(c1ccc(cc1)CS[C@@H]2N(C(=O)[C@@H](CS)C)[C@H](C([O-])=O)CC2)C	SAVI-Space-2024	rxn6031_0_a_kill_0	EN300-118718	SCC(C(=O)N1C(C(=O)O)CCC1)C	EN300-317441	Brc1ccc(cc1)CCCO
Clc1ccc(cc1)CCCOC(=O)C2N(C(=O)C(CS)C)CCC2	444	fCSFP4	0.459	rxn6031_0_a_kill_0____EN300-118718____EN300-1247828	CHEMBL525967	S(c1ccc(cc1)CS[C@@H]2N(C(=O)[C@@H](CS)C)[C@H](C([O-])=O)CC2)C	SAVI-Space-2024	rxn6031_0_a_kill_0	EN300-118718	SCC(C(=O)N1C(C(=O)O)CCC1)C	EN300-1247828	Clc1ccc(cc1)CCCO
Ic1ccc(cc1)CCCOC(=O)C2N(C(=O)C(CS)C)CCC2	445	fCSFP4	0.459	rxn6031_0_a_kill_0____EN300-118718____EN300-1635590	CHEMBL525967	S(c1ccc(cc1)CS[C@@H]2N(C(=O)[C@@H](CS)C)[C@H](C([O-])=O)CC2)C	SAVI-Space-2024	rxn6031_0_a_kill_0	EN300-118718	SCC(C(=O)N1C(C(=O)O)CCC1)C	EN300-1635590	Ic1ccc(cc1)CCCO
S(C#N)c1ccc(NC(C(=O)N2C(C([O-])=O)CCC2)CS)cc1	446	fCSFP4	0.459	rxn6041_0_a_kill_0____EN300-29673____EN300-27105945	CHEMBL525967	S(c1ccc(cc1)CS[C@@H]2N(C(=O)[C@@H](CS)C)[C@H](C([O-])=O)CC2)C	SAVI-Space-2024	rxn6041_0_a_kill_0	EN300-29673	Clc1ccc(SC#N)cc1	EN300-27105945	SCC(N)C(=O)N1C(C(=O)OC)CCC1
S(c1ccc(cc1)CSC(=O)C2N(C(=O)C([NH3+])Cc3ccccc3)CCC2)C	447	fCSFP4	0.459	rxn6038_0_a_kill_0____EN300-192190____EN300-7383659	CHEMBL525967	S(c1ccc(cc1)CS[C@@H]2N(C(=O)[C@@H](CS)C)[C@H](C([O-])=O)CC2)C	SAVI-Space-2024	rxn6038_0_a_kill_0	EN300-192190	S(c1ccc(cc1)CS)C	EN300-7383659	O=C(OC(C)(C)C)NC(C(=O)N1C(C(=O)O)CCC1)Cc2ccccc2
SCC(C(=O)N1C(C(=O)OCCCc2ccc(F)cc2)CCC1)C	448	fCSFP4	0.459	rxn6031_0_a_kill_0____EN300-118718____EN300-80278	CHEMBL525967	S(c1ccc(cc1)CS[C@@H]2N(C(=O)[C@@H](CS)C)[C@H](C([O-])=O)CC2)C	SAVI-Space-2024	rxn6031_0_a_kill_0	EN300-118718	SCC(C(=O)N1C(C(=O)O)CCC1)C	EN300-80278	Fc1ccc(cc1)CCCO
SCC(C(=O)N1C(C(=O)OCCCc2ccc(N)cc2)CCC1)C	449	fCSFP4	0.459	rxn6031_0_a_kill_0____EN300-118718____EN300-2982430	CHEMBL525967	S(c1ccc(cc1)CS[C@@H]2N(C(=O)[C@@H](CS)C)[C@H](C([O-])=O)CC2)C	SAVI-Space-2024	rxn6031_0_a_kill_0	EN300-118718	SCC(C(=O)N1C(C(=O)O)CCC1)C	EN300-2982430	OCCCc1ccc(N)cc1
SCC(C(=O)N1C(C(=O)OCCCc2ccc(cc2)CC(C)C)CCC1)C	450	fCSFP4	0.459	rxn6031_0_a_kill_0____EN300-118718____EN300-115576	CHEMBL525967	S(c1ccc(cc1)CS[C@@H]2N(C(=O)[C@@H](CS)C)[C@H](C([O-])=O)CC2)C	SAVI-Space-2024	rxn6031_0_a_kill_0	EN300-118718	SCC(C(=O)N1C(C(=O)O)CCC1)C	EN300-115576	OCCCc1ccc(cc1)CC(C)C
SCC(C(=O)N1C(C(=O)OCCc2ccc(OC)cc2)CCC1)C	451	fCSFP4	0.459	rxn6031_0_a_kill_0____EN300-118718____EN300-133027	CHEMBL525967	S(c1ccc(cc1)CS[C@@H]2N(C(=O)[C@@H](CS)C)[C@H](C([O-])=O)CC2)C	SAVI-Space-2024	rxn6031_0_a_kill_0	EN300-118718	SCC(C(=O)N1C(C(=O)O)CCC1)C	EN300-133027	O(c1ccc(cc1)CCO)C
SCC(C(=O)N1C(C(=O)OCc2cc(O)ccc2)CCC1)C	452	fCSFP4	0.459	rxn6031_0_a_kill_0____EN300-118718____EN300-1716526	CHEMBL525967	S(c1ccc(cc1)CS[C@@H]2N(C(=O)[C@@H](CS)C)[C@H](C([O-])=O)CC2)C	SAVI-Space-2024	rxn6031_0_a_kill_0	EN300-118718	SCC(C(=O)N1C(C(=O)O)CCC1)C	EN300-1716526	O(c1cc(ccc1)CO)CC=C
SCC(C(=O)N1C(C(=O)OCc2ccc(N(C)C)cc2)CCC1)C	453	fCSFP4	0.459	rxn6031_0_a_kill_0____EN300-118718____EN300-53724	CHEMBL525967	S(c1ccc(cc1)CS[C@@H]2N(C(=O)[C@@H](CS)C)[C@H](C([O-])=O)CC2)C	SAVI-Space-2024	rxn6031_0_a_kill_0	EN300-118718	SCC(C(=O)N1C(C(=O)O)CCC1)C	EN300-53724	OCc1ccc(N(C)C)cc1
SCC(C(=O)N1C(C(=O)OCc2ccc(cc2)C(F)F)CCC1)C	454	fCSFP4	0.459	rxn6031_0_a_kill_0____EN300-118718____EN300-1084872	CHEMBL525967	S(c1ccc(cc1)CS[C@@H]2N(C(=O)[C@@H](CS)C)[C@H](C([O-])=O)CC2)C	SAVI-Space-2024	rxn6031_0_a_kill_0	EN300-118718	SCC(C(=O)N1C(C(=O)O)CCC1)C	EN300-1084872	FC(F)c1ccc(cc1)CO
SCC(C(=O)N1C(C(=O)OCc2ccc(cc2)C[NH+]3CCCCC3)CCC1)C	455	fCSFP4	0.459	rxn6031_0_a_kill_0____EN300-118718____EN300-254375	CHEMBL525967	S(c1ccc(cc1)CS[C@@H]2N(C(=O)[C@@H](CS)C)[C@H](C([O-])=O)CC2)C	SAVI-Space-2024	rxn6031_0_a_kill_0	EN300-118718	SCC(C(=O)N1C(C(=O)O)CCC1)C	EN300-254375	OCc1ccc(cc1)CN2CCCCC2
SCC(Nc1ccc(cc1)CCCC)C(=O)N2C(C([O-])=O)CCC2	456	fCSFP4	0.459	rxn6041_0_a_kill_0____EN300-91217____EN300-27105945	CHEMBL525967	S(c1ccc(cc1)CS[C@@H]2N(C(=O)[C@@H](CS)C)[C@H](C([O-])=O)CC2)C	SAVI-Space-2024	rxn6041_0_a_kill_0	EN300-91217	Brc1ccc(cc1)CCCC	EN300-27105945	SCC(N)C(=O)N1C(C(=O)OC)CCC1
S(CCc1ccc(NC(=O)C2N(C([O-])=O)C(C([O-])=O)CC2)cc1)C	457	fCSFP4	0.458	rxn6038_0_a_kill_0____EN300-66843____EN300-1084730	CHEMBL525967	S(c1ccc(cc1)CS[C@@H]2N(C(=O)[C@@H](CS)C)[C@H](C([O-])=O)CC2)C	SAVI-Space-2024	rxn6038_0_a_kill_0	EN300-66843	S(CCc1ccc(N)cc1)C	EN300-1084730	O=C(OC(C)(C)C)N1C(C(=O)OC(C)(C)C)CCC1C(=O)O
S(Cc1ccc(NC(=O)C2N(C([O-])=O)C(C([O-])=O)CCC2)cc1)CC	458	fCSFP4	0.458	rxn6038_0_a_kill_0____EN300-247232____EN300-27101979	CHEMBL525967	S(c1ccc(cc1)CS[C@@H]2N(C(=O)[C@@H](CS)C)[C@H](C([O-])=O)CC2)C	SAVI-Space-2024	rxn6038_0_a_kill_0	EN300-247232	S(Cc1ccc(N)cc1)CC	EN300-27101979	O=C(OC(C)(C)C)N1C(C(=O)OC)CCCC1C(=O)O
S(c1ccc(N(C(=O)C2N(C([O-])=O)C(C([O-])=O)CC2)C)cc1)C	459	fCSFP4	0.458	rxn6038_0_a_kill_0____EN300-75890____EN300-1084730	CHEMBL525967	S(c1ccc(cc1)CS[C@@H]2N(C(=O)[C@@H](CS)C)[C@H](C([O-])=O)CC2)C	SAVI-Space-2024	rxn6038_0_a_kill_0	EN300-75890	S(c1ccc(NC)cc1)C	EN300-1084730	O=C(OC(C)(C)C)N1C(C(=O)OC(C)(C)C)CCC1C(=O)O
S(c1ccc(cc1)CNC(=O)C2N(C([O-])=O)C3CCC(C2)C3)C	460	fCSFP4	0.458	rxn6038_0_a_kill_0____EN300-54196 EN300-156729"____EN300-45273353"	CHEMBL525967	S(c1ccc(cc1)CS[C@@H]2N(C(=O)[C@@H](CS)C)[C@H](C([O-])=O)CC2)C	SAVI-Space-2024	rxn6038_0_a_kill_0	EN300-54196 EN300-156729""	S(c1ccc(cc1)CN)C	EN300-45273353	O=C(OC(C)(C)C)N1C(C(=O)O)CC2CCC1C2
S(c1ccc(cc1)COC(=O)C2N(C([O-])=O)C3CCC(C2)C3)C	461	fCSFP4	0.458	rxn6031_0_a_kill_0____EN300-45273353____EN300-69547	CHEMBL525967	S(c1ccc(cc1)CS[C@@H]2N(C(=O)[C@@H](CS)C)[C@H](C([O-])=O)CC2)C	SAVI-Space-2024	rxn6031_0_a_kill_0	EN300-45273353	O=C(OC(C)(C)C)N1C(C(=O)O)CC2CCC1C2	EN300-69547	S(c1ccc(cc1)CO)C
[O-]C(=O)N1C(C([O-])=O)CCCC1C(=O)Nc2ccc(cc2)CC(C)C	462	fCSFP4	0.458	rxn6038_0_a_kill_0____EN300-112945____EN300-27101979	CHEMBL525967	S(c1ccc(cc1)CS[C@@H]2N(C(=O)[C@@H](CS)C)[C@H](C([O-])=O)CC2)C	SAVI-Space-2024	rxn6038_0_a_kill_0	EN300-112945	Nc1ccc(cc1)CC(C)C	EN300-27101979	O=C(OC(C)(C)C)N1C(C(=O)OC)CCCC1C(=O)O
SCC(C(=O)N1C(C(=O)OC(Cc2ccccc2)Cc3ccccc3)CCC1)C	463	fCSFP4	0.458	rxn6031_0_a_kill_0____EN300-118718____EN300-59200	CHEMBL525967	S(c1ccc(cc1)CS[C@@H]2N(C(=O)[C@@H](CS)C)[C@H](C([O-])=O)CC2)C	SAVI-Space-2024	rxn6031_0_a_kill_0	EN300-118718	SCC(C(=O)N1C(C(=O)O)CCC1)C	EN300-59200	OC(Cc1ccccc1)Cc2ccccc2
SCC(C(=O)N1C(C(=O)OCCCc2ccccc2)CCC1)C	464	fCSFP4	0.458	rxn6031_0_a_kill_0____EN300-118718____EN300-20065	CHEMBL525967	S(c1ccc(cc1)CS[C@@H]2N(C(=O)[C@@H](CS)C)[C@H](C([O-])=O)CC2)C	SAVI-Space-2024	rxn6031_0_a_kill_0	EN300-118718	SCC(C(=O)N1C(C(=O)O)CCC1)C	EN300-20065	OCCCc1ccccc1
SCC(C(=O)N1C(C(=O)OCc2cc(ccc2)CC)CCC1)C	465	fCSFP4	0.458	rxn6031_0_a_kill_0____EN300-118718____EN300-258226	CHEMBL525967	S(c1ccc(cc1)CS[C@@H]2N(C(=O)[C@@H](CS)C)[C@H](C([O-])=O)CC2)C	SAVI-Space-2024	rxn6031_0_a_kill_0	EN300-118718	SCC(C(=O)N1C(C(=O)O)CCC1)C	EN300-258226	OCc1cc(ccc1)CC
SCC(C(=O)N1C(C(=O)OCc2cc(ccc2)COC)CCC1)C	466	fCSFP4	0.458	rxn6031_0_a_kill_0____EN300-118718____EN300-133481	CHEMBL525967	S(c1ccc(cc1)CS[C@@H]2N(C(=O)[C@@H](CS)C)[C@H](C([O-])=O)CC2)C	SAVI-Space-2024	rxn6031_0_a_kill_0	EN300-118718	SCC(C(=O)N1C(C(=O)O)CCC1)C	EN300-133481	O(Cc1cc(ccc1)CO)C
SCC(Nc1ccc(cc1)CCO)C(=O)N2C(C([O-])=O)CCC2	467	fCSFP4	0.458	rxn6041_0_a_kill_0____EN300-98199____EN300-27105945	CHEMBL525967	S(c1ccc(cc1)CS[C@@H]2N(C(=O)[C@@H](CS)C)[C@H](C([O-])=O)CC2)C	SAVI-Space-2024	rxn6041_0_a_kill_0	EN300-98199	Brc1ccc(cc1)CCO	EN300-27105945	SCC(N)C(=O)N1C(C(=O)OC)CCC1
S(C(=O)C1N(C([O-])=O)C(C([O-])=O)CC1)CC2=COC=C2	468	fCSFP4	0.458	rxn6038_0_a_kill_0____EN300-1289035____EN300-1084730	CHEMBL525967	S(c1ccc(cc1)CS[C@@H]2N(C(=O)[C@@H](CS)C)[C@H](C([O-])=O)CC2)C	SAVI-Space-2024	rxn6038_0_a_kill_0	EN300-1289035	SCC1=COC=C1	EN300-1084730	O=C(OC(C)(C)C)N1C(C(=O)OC(C)(C)C)CCC1C(=O)O
S(C(=O)C1N(C([O-])=O)C(C([O-])=O)CC1)CC2=CSC=C2	469	fCSFP4	0.458	rxn6038_0_a_kill_0____EN300-1288621____EN300-1084730	CHEMBL525967	S(c1ccc(cc1)CS[C@@H]2N(C(=O)[C@@H](CS)C)[C@H](C([O-])=O)CC2)C	SAVI-Space-2024	rxn6038_0_a_kill_0	EN300-1288621	S1C=C(C=C1)CS	EN300-1084730	O=C(OC(C)(C)C)N1C(C(=O)OC(C)(C)C)CCC1C(=O)O
S(C(=O)C1N(C([O-])=O)C(C([O-])=O)CC1)CCc2ccc(cc2)CCCC	470	fCSFP4	0.458	rxn6038_0_a_kill_0____EN300-8088836____EN300-1084730	CHEMBL525967	S(c1ccc(cc1)CS[C@@H]2N(C(=O)[C@@H](CS)C)[C@H](C([O-])=O)CC2)C	SAVI-Space-2024	rxn6038_0_a_kill_0	EN300-8088836	SCCc1ccc(cc1)CCCC	EN300-1084730	O=C(OC(C)(C)C)N1C(C(=O)OC(C)(C)C)CCC1C(=O)O
S(C(=O)C1N(C([O-])=O)C(C([O-])=O)CCC1)Cc2ccc(cc2)C3CC3	471	fCSFP4	0.458	rxn6038_0_a_kill_0____EN300-1288280____EN300-27101979	CHEMBL525967	S(c1ccc(cc1)CS[C@@H]2N(C(=O)[C@@H](CS)C)[C@H](C([O-])=O)CC2)C	SAVI-Space-2024	rxn6038_0_a_kill_0	EN300-1288280	SCc1ccc(cc1)C2CC2	EN300-27101979	O=C(OC(C)(C)C)N1C(C(=O)OC)CCCC1C(=O)O
S(c1ccc(cc1)CCNC(=O)C2N(C([O-])=O)C(C([O-])=O)C2)C	472	fCSFP4	0.458	rxn6038_0_a_kill_0____EN300-196408____EN300-37337758	CHEMBL525967	S(c1ccc(cc1)CS[C@@H]2N(C(=O)[C@@H](CS)C)[C@H](C([O-])=O)CC2)C	SAVI-Space-2024	rxn6038_0_a_kill_0	EN300-196408	S(c1ccc(cc1)CCN)C	EN300-37337758	O=C(OC(C)(C)C)N1C(C(=O)OC)CC1C(=O)O
S(c1ccc(cc1)CCOC(=O)C2N(C([O-])=O)C(C([O-])=O)C2)C	473	fCSFP4	0.458	rxn6031_0_a_kill_0____EN300-37337758____EN300-1250420	CHEMBL525967	S(c1ccc(cc1)CS[C@@H]2N(C(=O)[C@@H](CS)C)[C@H](C([O-])=O)CC2)C	SAVI-Space-2024	rxn6031_0_a_kill_0	EN300-37337758	O=C(OC(C)(C)C)N1C(C(=O)OC)CC1C(=O)O	EN300-1250420	S(c1ccc(cc1)CCO)C
S(c1ncc(NC(C(=O)N2C(C([O-])=O)CCC2)CS)cc1)C	474	fCSFP4	0.457	rxn6041_0_a_kill_0____EN300-261023____EN300-27105945	CHEMBL525967	S(c1ccc(cc1)CS[C@@H]2N(C(=O)[C@@H](CS)C)[C@H](C([O-])=O)CC2)C	SAVI-Space-2024	rxn6041_0_a_kill_0	EN300-261023	Brc1cnc(SC)cc1	EN300-27105945	SCC(N)C(=O)N1C(C(=O)OC)CCC1
S(C(=O)C1N(C([O-])=O)C(C([O-])=O)CCC1)Cc2ccncc2	475	fCSFP4	0.457	rxn6038_0_a_kill_0____EN300-136811____EN300-27101979	CHEMBL525967	S(c1ccc(cc1)CS[C@@H]2N(C(=O)[C@@H](CS)C)[C@H](C([O-])=O)CC2)C	SAVI-Space-2024	rxn6038_0_a_kill_0	EN300-136811	SCc1ccncc1	EN300-27101979	O=C(OC(C)(C)C)N1C(C(=O)OC)CCCC1C(=O)O
S(c1cc(ccc1)CN(C(=O)C2N(C([O-])=O)C(C([O-])=O)CCC2)C)C	476	fCSFP4	0.457	rxn6038_0_a_kill_0____EN300-1179810____EN300-27101979	CHEMBL525967	S(c1ccc(cc1)CS[C@@H]2N(C(=O)[C@@H](CS)C)[C@H](C([O-])=O)CC2)C	SAVI-Space-2024	rxn6038_0_a_kill_0	EN300-1179810	S(c1cc(ccc1)CNC)C	EN300-27101979	O=C(OC(C)(C)C)N1C(C(=O)OC)CCCC1C(=O)O
S(c1ccc(cc1)CCC(=O)N2C(C([O-])=O)CC3C2CCCC3)C	477	fCSFP4	0.457	rxn6038_0_a_kill_0____EN300-39057____EN300-223563	CHEMBL525967	S(c1ccc(cc1)CS[C@@H]2N(C(=O)[C@@H](CS)C)[C@H](C([O-])=O)CC2)C	SAVI-Space-2024	rxn6038_0_a_kill_0	EN300-39057	O=C(OC)C1NC2C(C1)CCCC2	EN300-223563	S(c1ccc(cc1)CCC(=O)O)C
S(c1ccc(cc1)CCNC(=O)C2N(C([O-])=O)C(C(C)C)CC2)C	478	fCSFP4	0.457	rxn6038_0_a_kill_0____EN300-196408____EN300-43351151	CHEMBL525967	S(c1ccc(cc1)CS[C@@H]2N(C(=O)[C@@H](CS)C)[C@H](C([O-])=O)CC2)C	SAVI-Space-2024	rxn6038_0_a_kill_0	EN300-196408	S(c1ccc(cc1)CCN)C	EN300-43351151	O=C(OC(C)(C)C)N1C(C(=O)O)CCC1C(C)C
S(c1ccc(cc1)CCOC(=O)C2N(C([O-])=O)C(C(C)C)CC2)C	479	fCSFP4	0.457	rxn6031_0_a_kill_0____EN300-43351151____EN300-1250420	CHEMBL525967	S(c1ccc(cc1)CS[C@@H]2N(C(=O)[C@@H](CS)C)[C@H](C([O-])=O)CC2)C	SAVI-Space-2024	rxn6031_0_a_kill_0	EN300-43351151	O=C(OC(C)(C)C)N1C(C(=O)O)CCC1C(C)C	EN300-1250420	S(c1ccc(cc1)CCO)C
S(c1ccc(cc1)C[NH+]2CCN(C(=O)C3N(C(=O)C(C)C)CCC3)CC2)C	480	fCSFP4	0.457	rxn6038_0_a_kill_0____EN300-66887____EN300-51419	CHEMBL525967	S(c1ccc(cc1)CS[C@@H]2N(C(=O)[C@@H](CS)C)[C@H](C([O-])=O)CC2)C	SAVI-Space-2024	rxn6038_0_a_kill_0	EN300-66887	S(c1ccc(cc1)CN2CCNCC2)C	EN300-51419	O=C(O)C1N(C(=O)C(C)C)CCC1
[O-]C(=O)C1N(C(=O)C(=O)C(CC)C)C(c2ccccc2)CC1	481	fCSFP4	0.457	rxn6038_0_a_kill_0____EN300-189055 EN300-331681"____EN300-1852217"	CHEMBL525967	S(c1ccc(cc1)CS[C@@H]2N(C(=O)[C@@H](CS)C)[C@H](C([O-])=O)CC2)C	SAVI-Space-2024	rxn6038_0_a_kill_0	EN300-189055 EN300-331681""	O=C(OC)C1NC(c2ccccc2)CC1	EN300-1852217	O=C(O)C(=O)C(CC)C
[O-]C(=O)C1N(C(=O)CC(C(=O)N)C)C(c2ccccc2)CC1	482	fCSFP4	0.457	rxn6038_0_a_kill_0____EN300-189055 EN300-331681"____EN300-126169"	CHEMBL525967	S(c1ccc(cc1)CS[C@@H]2N(C(=O)[C@@H](CS)C)[C@H](C([O-])=O)CC2)C	SAVI-Space-2024	rxn6038_0_a_kill_0	EN300-189055 EN300-331681""	O=C(OC)C1NC(c2ccccc2)CC1	EN300-126169	O=C(O)CC(C(=O)N)C
Brc1ccc(cc1)CNS(=O)(=O)CC(C(=O)N2C(C([O-])=O)CCC2)C	483	fCSFP4	0.457	rxn6028_0_a_kill_0____EN300-34927____EN300-118718	CHEMBL525967	S(c1ccc(cc1)CS[C@@H]2N(C(=O)[C@@H](CS)C)[C@H](C([O-])=O)CC2)C	SAVI-Space-2024	rxn6028_0_a_kill_0	EN300-34927	Brc1ccc(cc1)CN	EN300-118718	SCC(C(=O)N1C(C(=O)O)CCC1)C
Brc1ccc(cc1)CS(=O)(=O)NS(=O)(=O)CC(C(=O)N2C(C([O-])=O)CCC2)C	484	fCSFP4	0.457	rxn6028_0_a_kill_0____EN300-93297____EN300-118718	CHEMBL525967	S(c1ccc(cc1)CS[C@@H]2N(C(=O)[C@@H](CS)C)[C@H](C([O-])=O)CC2)C	SAVI-Space-2024	rxn6028_0_a_kill_0	EN300-93297	Brc1ccc(cc1)CS(=O)(=O)N	EN300-118718	SCC(C(=O)N1C(C(=O)O)CCC1)C
Clc1ccc(cc1)CNS(=O)(=O)CC(C(=O)N2C(C([O-])=O)CCC2)C	485	fCSFP4	0.457	rxn6028_0_a_kill_0____EN300-16214____EN300-118718	CHEMBL525967	S(c1ccc(cc1)CS[C@@H]2N(C(=O)[C@@H](CS)C)[C@H](C([O-])=O)CC2)C	SAVI-Space-2024	rxn6028_0_a_kill_0	EN300-16214	Clc1ccc(cc1)CN	EN300-118718	SCC(C(=O)N1C(C(=O)O)CCC1)C
Clc1ccc(cc1)CS(=O)(=O)NS(=O)(=O)CC(C(=O)N2C(C([O-])=O)CCC2)C	486	fCSFP4	0.457	rxn6028_0_a_kill_0____EN300-264145____EN300-118718	CHEMBL525967	S(c1ccc(cc1)CS[C@@H]2N(C(=O)[C@@H](CS)C)[C@H](C([O-])=O)CC2)C	SAVI-Space-2024	rxn6028_0_a_kill_0	EN300-264145	Clc1ccc(cc1)CS(=O)(=O)N	EN300-118718	SCC(C(=O)N1C(C(=O)O)CCC1)C
Ic1ccc(cc1)CNS(=O)(=O)CC(C(=O)N2C(C([O-])=O)CCC2)C	487	fCSFP4	0.457	rxn6028_0_a_kill_0____EN300-1707198 EN300-184164"____EN300-118718"	CHEMBL525967	S(c1ccc(cc1)CS[C@@H]2N(C(=O)[C@@H](CS)C)[C@H](C([O-])=O)CC2)C	SAVI-Space-2024	rxn6028_0_a_kill_0	EN300-1707198 EN300-184164""	Ic1ccc(cc1)CN	EN300-118718	SCC(C(=O)N1C(C(=O)O)CCC1)C
S(=O)(=O)(NCc1ccc(F)cc1)CC(C(=O)N2C(C([O-])=O)CCC2)C	488	fCSFP4	0.457	rxn6028_0_a_kill_0____EN300-16220____EN300-118718	CHEMBL525967	S(c1ccc(cc1)CS[C@@H]2N(C(=O)[C@@H](CS)C)[C@H](C([O-])=O)CC2)C	SAVI-Space-2024	rxn6028_0_a_kill_0	EN300-16220	Fc1ccc(cc1)CN	EN300-118718	SCC(C(=O)N1C(C(=O)O)CCC1)C
S(=O)(=O)(NCc1ccc(cc1)CC(C)C)CC(C(=O)N2C(C([O-])=O)CCC2)C	489	fCSFP4	0.457	rxn6028_0_a_kill_0____EN300-1849061____EN300-118718	CHEMBL525967	S(c1ccc(cc1)CS[C@@H]2N(C(=O)[C@@H](CS)C)[C@H](C([O-])=O)CC2)C	SAVI-Space-2024	rxn6028_0_a_kill_0	EN300-1849061	NCc1ccc(cc1)CC(C)C	EN300-118718	SCC(C(=O)N1C(C(=O)O)CCC1)C
S(=O)(=O)(NCc1ccc(cc1)Cc2ccccc2)CC(C(=O)N3C(C([O-])=O)CCC3)C	490	fCSFP4	0.457	rxn6028_0_a_kill_0____EN300-6732927____EN300-118718	CHEMBL525967	S(c1ccc(cc1)CS[C@@H]2N(C(=O)[C@@H](CS)C)[C@H](C([O-])=O)CC2)C	SAVI-Space-2024	rxn6028_0_a_kill_0	EN300-6732927	NCc1ccc(cc1)Cc2ccccc2	EN300-118718	SCC(C(=O)N1C(C(=O)O)CCC1)C
S(=O)(=O)(NS(=O)(=O)CC(C(=O)N1C(C([O-])=O)CCC1)C)Cc2ccc(F)cc2	491	fCSFP4	0.457	rxn6028_0_a_kill_0____EN300-40097____EN300-118718	CHEMBL525967	S(c1ccc(cc1)CS[C@@H]2N(C(=O)[C@@H](CS)C)[C@H](C([O-])=O)CC2)C	SAVI-Space-2024	rxn6028_0_a_kill_0	EN300-40097	S(=O)(=O)(N)Cc1ccc(F)cc1	EN300-118718	SCC(C(=O)N1C(C(=O)O)CCC1)C
S(c1ccc(cc1)COc2ccc(cc2)CC([NH3+])C(=O)N3C(C([O-])=O)CCC3)C(C)C	492	fCSFP4	0.457	rxn6039_0_a_kill_0____EN300-26959934____EN300-130384	CHEMBL525967	S(c1ccc(cc1)CS[C@@H]2N(C(=O)[C@@H](CS)C)[C@H](C([O-])=O)CC2)C	SAVI-Space-2024	rxn6039_0_a_kill_0	EN300-26959934	O=C(O)C1N(C(=O)C(N)Cc2ccc(O)cc2)CCC1	EN300-130384	ClCc1ccc(SC(C)C)cc1
S(c1ccc(cc1)CSC(=O)C2N(C([O-])=O)C3C(CC3)C2)C	493	fCSFP4	0.456	rxn6038_0_a_kill_0____EN300-192190____EN300-51850120	CHEMBL525967	S(c1ccc(cc1)CS[C@@H]2N(C(=O)[C@@H](CS)C)[C@H](C([O-])=O)CC2)C	SAVI-Space-2024	rxn6038_0_a_kill_0	EN300-192190	S(c1ccc(cc1)CS)C	EN300-51850120	O=C(OC(C)(C)C)N1C(C(=O)O)CC2C1CC2
S(c1cc(NC(C(=O)N2C(C([O-])=O)CCC2)CS)ccc1)CC	494	fCSFP4	0.456	rxn6041_0_a_kill_0____EN300-140796____EN300-27105945	CHEMBL525967	S(c1ccc(cc1)CS[C@@H]2N(C(=O)[C@@H](CS)C)[C@H](C([O-])=O)CC2)C	SAVI-Space-2024	rxn6041_0_a_kill_0	EN300-140796	Brc1cc(SCC)ccc1	EN300-27105945	SCC(N)C(=O)N1C(C(=O)OC)CCC1
S(c1ccc(cc1)COC2C(OC)N(C([O-])=O)C(C([O-])=O)CC2)CC(C)C	495	fCSFP4	0.456	rxn6039_0_a_kill_0____EN300-6504339____EN300-1664753	CHEMBL525967	S(c1ccc(cc1)CS[C@@H]2N(C(=O)[C@@H](CS)C)[C@H](C([O-])=O)CC2)C	SAVI-Space-2024	rxn6039_0_a_kill_0	EN300-6504339	S(c1ccc(cc1)CO)CC(C)C	EN300-1664753	BrC1C(OC)N(C(=O)OC(C)(C)C)C(C(=O)O)CC1
SCC(C(=O)N1C(C(=O)OCc2ccc([N+]([O-])=O)cc2)CCC1)C	496	fCSFP4	0.456	rxn6031_0_a_kill_0____EN300-118718____EN300-21036	CHEMBL525967	S(c1ccc(cc1)CS[C@@H]2N(C(=O)[C@@H](CS)C)[C@H](C([O-])=O)CC2)C	SAVI-Space-2024	rxn6031_0_a_kill_0	EN300-118718	SCC(C(=O)N1C(C(=O)O)CCC1)C	EN300-21036	O=[N+](O)c1ccc(cc1)CO
SCC(Nc1cc(ccc1)CC(C)C)C(=O)N2C(C([O-])=O)CCC2	497	fCSFP4	0.456	rxn6041_0_a_kill_0____EN300-142620____EN300-27105945	CHEMBL525967	S(c1ccc(cc1)CS[C@@H]2N(C(=O)[C@@H](CS)C)[C@H](C([O-])=O)CC2)C	SAVI-Space-2024	rxn6041_0_a_kill_0	EN300-142620	Brc1cc(ccc1)CC(C)C	EN300-27105945	SCC(N)C(=O)N1C(C(=O)OC)CCC1
SCC(Nc1ccc(cc1)COC(C)C)C(=O)N2C(C([O-])=O)CCC2	498	fCSFP4	0.456	rxn6041_0_a_kill_0____EN300-82507____EN300-27105945	CHEMBL525967	S(c1ccc(cc1)CS[C@@H]2N(C(=O)[C@@H](CS)C)[C@H](C([O-])=O)CC2)C	SAVI-Space-2024	rxn6041_0_a_kill_0	EN300-82507	Brc1ccc(cc1)COC(C)C	EN300-27105945	SCC(N)C(=O)N1C(C(=O)OC)CCC1
S(c1cc(ncc1)NC(C(=O)N2C(C([O-])=O)CCC2)CS)Cc3ccccc3	499	fCSFP4	0.456	rxn6041_0_a_kill_0____EN300-40477____EN300-27105945	CHEMBL525967	S(c1ccc(cc1)CS[C@@H]2N(C(=O)[C@@H](CS)C)[C@H](C([O-])=O)CC2)C	SAVI-Space-2024	rxn6041_0_a_kill_0	EN300-40477	Clc1nccc(SCc2ccccc2)c1	EN300-27105945	SCC(N)C(=O)N1C(C(=O)OC)CCC1
Fc1ccc(cc1)CC(OC(=O)C2N(C([O-])=O)C(C([O-])=O)CC2)C	500	fCSFP4	0.455	rxn6031_0_a_kill_0____EN300-1084730____EN300-1251688	CHEMBL525967	S(c1ccc(cc1)CS[C@@H]2N(C(=O)[C@@H](CS)C)[C@H](C([O-])=O)CC2)C	SAVI-Space-2024	rxn6031_0_a_kill_0	EN300-1084730	O=C(OC(C)(C)C)N1C(C(=O)OC(C)(C)C)CCC1C(=O)O	EN300-1251688	Fc1ccc(cc1)CC(O)C
S(c1ccc(cc1)C(CC)C)C(=O)C2N(C([O-])=O)C(C([O-])=O)CCC2	501	fCSFP4	0.455	rxn6038_0_a_kill_0____EN300-673730____EN300-27101979	CHEMBL525967	S(c1ccc(cc1)CS[C@@H]2N(C(=O)[C@@H](CS)C)[C@H](C([O-])=O)CC2)C	SAVI-Space-2024	rxn6038_0_a_kill_0	EN300-673730	Sc1ccc(cc1)C(CC)C	EN300-27101979	O=C(OC(C)(C)C)N1C(C(=O)OC)CCCC1C(=O)O
S(c1ccc(cc1)C(NC(=O)C2N(C([O-])=O)C(C([O-])=O)CCC2)C)C	502	fCSFP4	0.455	rxn6038_0_a_kill_0____EN300-37028____EN300-27101979	CHEMBL525967	S(c1ccc(cc1)CS[C@@H]2N(C(=O)[C@@H](CS)C)[C@H](C([O-])=O)CC2)C	SAVI-Space-2024	rxn6038_0_a_kill_0	EN300-37028	S(c1ccc(cc1)C(N)C)C	EN300-27101979	O=C(OC(C)(C)C)N1C(C(=O)OC)CCCC1C(=O)O
S(c1ccc(cc1)C(OC(=O)C2N(C([O-])=O)C(C([O-])=O)CCC2)C)C	503	fCSFP4	0.455	rxn6031_0_a_kill_0____EN300-27101979____EN300-89232	CHEMBL525967	S(c1ccc(cc1)CS[C@@H]2N(C(=O)[C@@H](CS)C)[C@H](C([O-])=O)CC2)C	SAVI-Space-2024	rxn6031_0_a_kill_0	EN300-27101979	O=C(OC(C)(C)C)N1C(C(=O)OC)CCCC1C(=O)O	EN300-89232	S(c1ccc(cc1)C(O)C)C
S(c1ccc(cc1)CC(=O)N2C(C([O-])=O)CCC(C2)C)C	504	fCSFP4	0.455	rxn6038_0_a_kill_0____EN300-1272597____EN300-79646	CHEMBL525967	S(c1ccc(cc1)CS[C@@H]2N(C(=O)[C@@H](CS)C)[C@H](C([O-])=O)CC2)C	SAVI-Space-2024	rxn6038_0_a_kill_0	EN300-1272597	O=C(OC)C1NCC(CC1)C	EN300-79646	S(c1ccc(cc1)CC(=O)O)C
S(c1ccc(cc1)CCC(=O)N2C(C([O-])=O)CCC(C([O-])=O)C2)C	505	fCSFP4	0.455	rxn6038_0_a_kill_0____EN300-312248____EN300-223563	CHEMBL525967	S(c1ccc(cc1)CS[C@@H]2N(C(=O)[C@@H](CS)C)[C@H](C([O-])=O)CC2)C	SAVI-Space-2024	rxn6038_0_a_kill_0	EN300-312248	O=C(OC)C1NCC(C(=O)OC)CC1	EN300-223563	S(c1ccc(cc1)CCC(=O)O)C
S(c1ccc(cc1)CNC(=O)C2N(C([O-])=O)C(C3CC3)CC2)C	506	fCSFP4	0.455	rxn6038_0_a_kill_0____EN300-54196 EN300-156729"____EN300-262307"	CHEMBL525967	S(c1ccc(cc1)CS[C@@H]2N(C(=O)[C@@H](CS)C)[C@H](C([O-])=O)CC2)C	SAVI-Space-2024	rxn6038_0_a_kill_0	EN300-54196 EN300-156729""	S(c1ccc(cc1)CN)C	EN300-262307	O=C(OC(C)(C)C)N1C(C(=O)O)CCC1C2CC2
S(c1ccc(cc1)COC(=O)C2N(C([O-])=O)C(C([O-])=O)CCC2)C(F)F	507	fCSFP4	0.455	rxn6031_0_a_kill_0____EN300-27101979____EN300-40955	CHEMBL525967	S(c1ccc(cc1)CS[C@@H]2N(C(=O)[C@@H](CS)C)[C@H](C([O-])=O)CC2)C	SAVI-Space-2024	rxn6031_0_a_kill_0	EN300-27101979	O=C(OC(C)(C)C)N1C(C(=O)OC)CCCC1C(=O)O	EN300-40955	S(c1ccc(cc1)CO)C(F)F
S(c1ccc(cc1)COC(=O)C2N(C([O-])=O)C(C3CC3)CC2)C	508	fCSFP4	0.455	rxn6031_0_a_kill_0____EN300-262307____EN300-69547	CHEMBL525967	S(c1ccc(cc1)CS[C@@H]2N(C(=O)[C@@H](CS)C)[C@H](C([O-])=O)CC2)C	SAVI-Space-2024	rxn6031_0_a_kill_0	EN300-262307	O=C(OC(C)(C)C)N1C(C(=O)O)CCC1C2CC2	EN300-69547	S(c1ccc(cc1)CO)C
S(c1ccc(cc1)C[NH3+])CCOC(=O)C2N(C([O-])=O)C(C([O-])=O)CCC2	509	fCSFP4	0.455	rxn6031_0_a_kill_0____EN300-27101979____EN300-26861113	CHEMBL525967	S(c1ccc(cc1)CS[C@@H]2N(C(=O)[C@@H](CS)C)[C@H](C([O-])=O)CC2)C	SAVI-Space-2024	rxn6031_0_a_kill_0	EN300-27101979	O=C(OC(C)(C)C)N1C(C(=O)OC)CCCC1C(=O)O	EN300-26861113	S(c1ccc(cc1)CN)CCO
[O-]C(=O)N1C(C([O-])=O)CCC1C(=O)OCc2ccc(OCC(C)C)cc2	510	fCSFP4	0.455	rxn6038_0_a_kill_0____EN300-53932____EN300-1084730	CHEMBL525967	S(c1ccc(cc1)CS[C@@H]2N(C(=O)[C@@H](CS)C)[C@H](C([O-])=O)CC2)C	SAVI-Space-2024	rxn6038_0_a_kill_0	EN300-53932	O(c1ccc(cc1)CO)CC(C)C	EN300-1084730	O=C(OC(C)(C)C)N1C(C(=O)OC(C)(C)C)CCC1C(=O)O
S(c1ccc(cc1)CCOC2CN(C(=O)C([NH3+])C)C(C([O-])=O)C2)C	511	fCSFP4	0.455	rxn6039_0_a_kill_0____EN300-27736593____EN300-1250394	CHEMBL525967	S(c1ccc(cc1)CS[C@@H]2N(C(=O)[C@@H](CS)C)[C@H](C([O-])=O)CC2)C	SAVI-Space-2024	rxn6039_0_a_kill_0	EN300-27736593	O=C(O)C1N(C(=O)C(N)C)CC(O)C1	EN300-1250394	BrCCc1ccc(SC)cc1
SCC(C(=O)N1C(C(=O)OC(Cc2ccc(F)cc2)C)CCC1)C	512	fCSFP4	0.455	rxn6031_0_a_kill_0____EN300-118718____EN300-1251688	CHEMBL525967	S(c1ccc(cc1)CS[C@@H]2N(C(=O)[C@@H](CS)C)[C@H](C([O-])=O)CC2)C	SAVI-Space-2024	rxn6031_0_a_kill_0	EN300-118718	SCC(C(=O)N1C(C(=O)O)CCC1)C	EN300-1251688	Fc1ccc(cc1)CC(O)C
SCC(C(=O)N1C(C(=O)OCCCCc2ccc(N)cc2)CCC1)C	513	fCSFP4	0.455	rxn6031_0_a_kill_0____EN300-118718____EN300-192379	CHEMBL525967	S(c1ccc(cc1)CS[C@@H]2N(C(=O)[C@@H](CS)C)[C@H](C([O-])=O)CC2)C	SAVI-Space-2024	rxn6031_0_a_kill_0	EN300-118718	SCC(C(=O)N1C(C(=O)O)CCC1)C	EN300-192379	OCCCCc1ccc(N)cc1
SCC(C(=O)N1C(C(=O)OCCOCc2ccc(N)cc2)CCC1)C	514	fCSFP4	0.455	rxn6031_0_a_kill_0____EN300-118718____EN300-256898	CHEMBL525967	S(c1ccc(cc1)CS[C@@H]2N(C(=O)[C@@H](CS)C)[C@H](C([O-])=O)CC2)C	SAVI-Space-2024	rxn6031_0_a_kill_0	EN300-118718	SCC(C(=O)N1C(C(=O)O)CCC1)C	EN300-256898	O(Cc1ccc(N)cc1)CCO
SCC(C(=O)N1C(C(=O)OCCc2ccc(cc2)C(C)C)CCC1)C	515	fCSFP4	0.455	rxn6031_0_a_kill_0____EN300-118718____EN300-1250229	CHEMBL525967	S(c1ccc(cc1)CS[C@@H]2N(C(=O)[C@@H](CS)C)[C@H](C([O-])=O)CC2)C	SAVI-Space-2024	rxn6031_0_a_kill_0	EN300-118718	SCC(C(=O)N1C(C(=O)O)CCC1)C	EN300-1250229	OCCc1ccc(cc1)C(C)C
SCC(C(=O)N1C(C(=O)OCc2ccc(C#CC)cc2)CCC1)C	516	fCSFP4	0.455	rxn6031_0_a_kill_0____EN300-118718____EN300-177518	CHEMBL525967	S(c1ccc(cc1)CS[C@@H]2N(C(=O)[C@@H](CS)C)[C@H](C([O-])=O)CC2)C	SAVI-Space-2024	rxn6031_0_a_kill_0	EN300-118718	SCC(C(=O)N1C(C(=O)O)CCC1)C	EN300-177518	OCc1ccc(C#CC)cc1
SCC(C(=O)N1C(C(=O)OCc2ccc(N3CCCC3)cc2)CCC1)C	517	fCSFP4	0.455	rxn6031_0_a_kill_0____EN300-118718____EN300-39416	CHEMBL525967	S(c1ccc(cc1)CS[C@@H]2N(C(=O)[C@@H](CS)C)[C@H](C([O-])=O)CC2)C	SAVI-Space-2024	rxn6031_0_a_kill_0	EN300-118718	SCC(C(=O)N1C(C(=O)O)CCC1)C	EN300-39416	OCc1ccc(N2CCCC2)cc1
SCC(C(=O)N1C(C(=O)OCc2ccc(OC(C)C)cc2)CCC1)C	518	fCSFP4	0.455	rxn6031_0_a_kill_0____EN300-118718____EN300-51221	CHEMBL525967	S(c1ccc(cc1)CS[C@@H]2N(C(=O)[C@@H](CS)C)[C@H](C([O-])=O)CC2)C	SAVI-Space-2024	rxn6031_0_a_kill_0	EN300-118718	SCC(C(=O)N1C(C(=O)O)CCC1)C	EN300-51221	O(c1ccc(cc1)CO)C(C)C
SCC(C(=O)N1C(C(=O)OCc2ccc(OC3CC3)cc2)CCC1)C	519	fCSFP4	0.455	rxn6031_0_a_kill_0____EN300-118718____EN300-5060346	CHEMBL525967	S(c1ccc(cc1)CS[C@@H]2N(C(=O)[C@@H](CS)C)[C@H](C([O-])=O)CC2)C	SAVI-Space-2024	rxn6031_0_a_kill_0	EN300-118718	SCC(C(=O)N1C(C(=O)O)CCC1)C	EN300-5060346	O(c1ccc(cc1)CO)C2CC2
SCC(C(=O)N1C(C(=O)OCc2ccc(OCC(C)C)cc2)CCC1)C	520	fCSFP4	0.455	rxn6031_0_a_kill_0____EN300-118718____EN300-53932	CHEMBL525967	S(c1ccc(cc1)CS[C@@H]2N(C(=O)[C@@H](CS)C)[C@H](C([O-])=O)CC2)C	SAVI-Space-2024	rxn6031_0_a_kill_0	EN300-118718	SCC(C(=O)N1C(C(=O)O)CCC1)C	EN300-53932	O(c1ccc(cc1)CO)CC(C)C
SCC(C(=O)N1C(C(=O)OCc2ccc(Oc3ccc(N)cc3)cc2)CCC1)C	521	fCSFP4	0.455	rxn6031_0_a_kill_0____EN300-118718____EN300-72627	CHEMBL525967	S(c1ccc(cc1)CS[C@@H]2N(C(=O)[C@@H](CS)C)[C@H](C([O-])=O)CC2)C	SAVI-Space-2024	rxn6031_0_a_kill_0	EN300-118718	SCC(C(=O)N1C(C(=O)O)CCC1)C	EN300-72627	O(c1ccc(N)cc1)c2ccc(cc2)CO
SCC(C(=O)N1C(C(=O)OCc2ccc(cc2)C(C)(C)C)CCC1)C	522	fCSFP4	0.455	rxn6031_0_a_kill_0____EN300-118718____EN300-21330	CHEMBL525967	S(c1ccc(cc1)CS[C@@H]2N(C(=O)[C@@H](CS)C)[C@H](C([O-])=O)CC2)C	SAVI-Space-2024	rxn6031_0_a_kill_0	EN300-118718	SCC(C(=O)N1C(C(=O)O)CCC1)C	EN300-21330	OCc1ccc(cc1)C(C)(C)C
SCC(C(=O)N1C(C(=O)OCc2ccc(cc2)C3CCCC3)CCC1)C	523	fCSFP4	0.455	rxn6031_0_a_kill_0____EN300-118718____EN300-209442	CHEMBL525967	S(c1ccc(cc1)CS[C@@H]2N(C(=O)[C@@H](CS)C)[C@H](C([O-])=O)CC2)C	SAVI-Space-2024	rxn6031_0_a_kill_0	EN300-118718	SCC(C(=O)N1C(C(=O)O)CCC1)C	EN300-209442	OCc1ccc(cc1)C2CCCC2
SCC(C(=O)N1C(C(=O)OCc2ccc(cc2)C3CCCCC3)CCC1)C	524	fCSFP4	0.455	rxn6031_0_a_kill_0____EN300-118718____EN300-108592	CHEMBL525967	S(c1ccc(cc1)CS[C@@H]2N(C(=O)[C@@H](CS)C)[C@H](C([O-])=O)CC2)C	SAVI-Space-2024	rxn6031_0_a_kill_0	EN300-118718	SCC(C(=O)N1C(C(=O)O)CCC1)C	EN300-108592	OCc1ccc(cc1)C2CCCCC2
SCC(C(=O)N1C(C(=O)OCc2ccc(cc2)CC(F)(F)F)CCC1)C	525	fCSFP4	0.455	rxn6031_0_a_kill_0____EN300-118718____EN300-331906	CHEMBL525967	S(c1ccc(cc1)CS[C@@H]2N(C(=O)[C@@H](CS)C)[C@H](C([O-])=O)CC2)C	SAVI-Space-2024	rxn6031_0_a_kill_0	EN300-118718	SCC(C(=O)N1C(C(=O)O)CCC1)C	EN300-331906	FC(F)(F)Cc1ccc(cc1)CO
SCC(C(=O)N1C(C(=O)OCc2ccc(cc2)CCC#C)CCC1)C	526	fCSFP4	0.455	rxn6031_0_a_kill_0____EN300-118718____EN300-177072	CHEMBL525967	S(c1ccc(cc1)CS[C@@H]2N(C(=O)[C@@H](CS)C)[C@H](C([O-])=O)CC2)C	SAVI-Space-2024	rxn6031_0_a_kill_0	EN300-118718	SCC(C(=O)N1C(C(=O)O)CCC1)C	EN300-177072	OCc1ccc(cc1)CCC#C
SCC(Nc1ccc(cc1)CCCCCC)C(=O)N2C(C([O-])=O)CCC2	527	fCSFP4	0.455	rxn6041_0_a_kill_0____EN300-1708554____EN300-27105945	CHEMBL525967	S(c1ccc(cc1)CS[C@@H]2N(C(=O)[C@@H](CS)C)[C@H](C([O-])=O)CC2)C	SAVI-Space-2024	rxn6041_0_a_kill_0	EN300-1708554	Brc1ccc(cc1)CCCCCC	EN300-27105945	SCC(N)C(=O)N1C(C(=O)OC)CCC1
SCC(Nc1ccc(cc1)COCC)C(=O)N2C(C([O-])=O)CCC2	528	fCSFP4	0.455	rxn6041_0_a_kill_0____EN300-82508____EN300-27105945	CHEMBL525967	S(c1ccc(cc1)CS[C@@H]2N(C(=O)[C@@H](CS)C)[C@H](C([O-])=O)CC2)C	SAVI-Space-2024	rxn6041_0_a_kill_0	EN300-82508	Brc1ccc(cc1)COCC	EN300-27105945	SCC(N)C(=O)N1C(C(=O)OC)CCC1
SCC(Nc1ccc(cc1)C[NH+](C)C)C(=O)N2C(C([O-])=O)CCC2	529	fCSFP4	0.455	rxn6041_0_a_kill_0____EN300-7176258____EN300-27105945	CHEMBL525967	S(c1ccc(cc1)CS[C@@H]2N(C(=O)[C@@H](CS)C)[C@H](C([O-])=O)CC2)C	SAVI-Space-2024	rxn6041_0_a_kill_0	EN300-7176258	Brc1ccc(cc1)CN(C)C	EN300-27105945	SCC(N)C(=O)N1C(C(=O)OC)CCC1
S(=O)(=O)(NC(C(=O)N1C(C([O-])=O)CCC1)CS)c2ccc(cc2)CSC(C)C	530	fCSFP4	0.455	rxn6029_0_a_kill_0____EN300-27105945____EN300-67143	CHEMBL525967	S(c1ccc(cc1)CS[C@@H]2N(C(=O)[C@@H](CS)C)[C@H](C([O-])=O)CC2)C	SAVI-Space-2024	rxn6029_0_a_kill_0	EN300-27105945	SCC(N)C(=O)N1C(C(=O)OC)CCC1	EN300-67143	Brc1ccc(cc1)CSC(C)C
S(C(=O)C1N(C([O-])=O)C(C([O-])=O)CC1)Cc2ccc([N+]([O-])=O)cc2	531	fCSFP4	0.455	rxn6038_0_a_kill_0____EN300-117436____EN300-1084730	CHEMBL525967	S(c1ccc(cc1)CS[C@@H]2N(C(=O)[C@@H](CS)C)[C@H](C([O-])=O)CC2)C	SAVI-Space-2024	rxn6038_0_a_kill_0	EN300-117436	SCc1ccc([N+](=O)O)cc1	EN300-1084730	O=C(OC(C)(C)C)N1C(C(=O)OC(C)(C)C)CCC1C(=O)O
S(C(=O)C1N(C([O-])=O)C(C([O-])=O)CCC1)Cc2ccc(OCC)cc2	532	fCSFP4	0.455	rxn6038_0_a_kill_0____EN300-1289127____EN300-27101979	CHEMBL525967	S(c1ccc(cc1)CS[C@@H]2N(C(=O)[C@@H](CS)C)[C@H](C([O-])=O)CC2)C	SAVI-Space-2024	rxn6038_0_a_kill_0	EN300-1289127	SCc1ccc(OCC)cc1	EN300-27101979	O=C(OC(C)(C)C)N1C(C(=O)OC)CCCC1C(=O)O
S(C(=O)C1N(C([O-])=O)C(C([O-])=O)CCC1)Cc2ccc([Si](C)(C)C)cc2	533	fCSFP4	0.455	rxn6038_0_a_kill_0____EN300-177046____EN300-27101979	CHEMBL525967	S(c1ccc(cc1)CS[C@@H]2N(C(=O)[C@@H](CS)C)[C@H](C([O-])=O)CC2)C	SAVI-Space-2024	rxn6038_0_a_kill_0	EN300-177046	SCc1ccc([Si](C)(C)C)cc1	EN300-27101979	O=C(OC(C)(C)C)N1C(C(=O)OC)CCCC1C(=O)O
S(C(=O)C1N(C([O-])=O)C(C([O-])=O)CCC1)Cc2ccc(cc2)C(C)(C)C	534	fCSFP4	0.455	rxn6038_0_a_kill_0____EN300-1288428____EN300-27101979	CHEMBL525967	S(c1ccc(cc1)CS[C@@H]2N(C(=O)[C@@H](CS)C)[C@H](C([O-])=O)CC2)C	SAVI-Space-2024	rxn6038_0_a_kill_0	EN300-1288428	SCc1ccc(cc1)C(C)(C)C	EN300-27101979	O=C(OC(C)(C)C)N1C(C(=O)OC)CCCC1C(=O)O
S(Cc1cc(ccc1)CNC(=O)C2N(C([O-])=O)C(C([O-])=O)CCC2)C	535	fCSFP4	0.455	rxn6038_0_a_kill_0____EN300-159888____EN300-27101979	CHEMBL525967	S(c1ccc(cc1)CS[C@@H]2N(C(=O)[C@@H](CS)C)[C@H](C([O-])=O)CC2)C	SAVI-Space-2024	rxn6038_0_a_kill_0	EN300-159888	S(Cc1cc(ccc1)CN)C	EN300-27101979	O=C(OC(C)(C)C)N1C(C(=O)OC)CCCC1C(=O)O
S(c1cc(ccc1)COC(=O)C2N(C([O-])=O)C(C(=O)OCC)CC2)C	536	fCSFP4	0.455	rxn6031_0_a_kill_0____EN300-1655037____EN300-124825	CHEMBL525967	S(c1ccc(cc1)CS[C@@H]2N(C(=O)[C@@H](CS)C)[C@H](C([O-])=O)CC2)C	SAVI-Space-2024	rxn6031_0_a_kill_0	EN300-1655037	O=C(OC(C)(C)C)N1C(C(=O)OCC)CCC1C(=O)O	EN300-124825	S(c1cc(ccc1)CO)C
S(c1ccc(cc1)CCC(=O)N2C(C([O-])=O)COCC2C)C	537	fCSFP4	0.455	rxn6038_0_a_kill_0____EN300-28257097____EN300-223563	CHEMBL525967	S(c1ccc(cc1)CS[C@@H]2N(C(=O)[C@@H](CS)C)[C@H](C([O-])=O)CC2)C	SAVI-Space-2024	rxn6038_0_a_kill_0	EN300-28257097	O=C(OC)C1NC(COC1)C	EN300-223563	S(c1ccc(cc1)CCC(=O)O)C
S(c1ccc(cc1)CNC(=O)C2N(C([O-])=O)C(CCC2)C)C	538	fCSFP4	0.455	rxn6038_0_a_kill_0____EN300-54196 EN300-156729"____EN300-1589937"	CHEMBL525967	S(c1ccc(cc1)CS[C@@H]2N(C(=O)[C@@H](CS)C)[C@H](C([O-])=O)CC2)C	SAVI-Space-2024	rxn6038_0_a_kill_0	EN300-54196 EN300-156729""	S(c1ccc(cc1)CN)C	EN300-1589937	O=C(OC(C)(C)C)N1C(C(=O)O)CCCC1C
S(c1ccc(cc1)COC(=O)C2N(C([O-])=O)C(CCC2)C)C	539	fCSFP4	0.455	rxn6031_0_a_kill_0____EN300-1589937____EN300-69547	CHEMBL525967	S(c1ccc(cc1)CS[C@@H]2N(C(=O)[C@@H](CS)C)[C@H](C([O-])=O)CC2)C	SAVI-Space-2024	rxn6031_0_a_kill_0	EN300-1589937	O=C(OC(C)(C)C)N1C(C(=O)O)CCCC1C	EN300-69547	S(c1ccc(cc1)CO)C
[O-]C(=O)N1C(C([O-])=O)CCC1C(=O)OC(Cc2ccccc2)C	540	fCSFP4	0.455	rxn6031_0_a_kill_0____EN300-1084730____EN300-61929	CHEMBL525967	S(c1ccc(cc1)CS[C@@H]2N(C(=O)[C@@H](CS)C)[C@H](C([O-])=O)CC2)C	SAVI-Space-2024	rxn6031_0_a_kill_0	EN300-1084730	O=C(OC(C)(C)C)N1C(C(=O)OC(C)(C)C)CCC1C(=O)O	EN300-61929	OC(Cc1ccccc1)C
S(c1ccc(cc1)CCOC2C(OC)N(C([O-])=O)C(C([O-])=O)CC2)C	541	fCSFP4	0.455	rxn6039_0_a_kill_0____EN300-1250420____EN300-1664753	CHEMBL525967	S(c1ccc(cc1)CS[C@@H]2N(C(=O)[C@@H](CS)C)[C@H](C([O-])=O)CC2)C	SAVI-Space-2024	rxn6039_0_a_kill_0	EN300-1250420	S(c1ccc(cc1)CCO)C	EN300-1664753	BrC1C(OC)N(C(=O)OC(C)(C)C)C(C(=O)O)CC1
S(c1ccc(cc1)CNC(=O)C2N(C(=O)C(CC)C)CSC2)C	542	fCSFP4	0.455	rxn6038_0_a_kill_0____EN300-54196 EN300-156729"____EN300-66551"	CHEMBL525967	S(c1ccc(cc1)CS[C@@H]2N(C(=O)[C@@H](CS)C)[C@H](C([O-])=O)CC2)C	SAVI-Space-2024	rxn6038_0_a_kill_0	EN300-54196 EN300-156729""	S(c1ccc(cc1)CN)C	EN300-66551	S1CN(C(=O)C(CC)C)C(C(=O)O)C1
S(c1ccc(cc1)COC(=O)C2N(C(=O)C(CC)C)CSC2)C	543	fCSFP4	0.455	rxn6031_0_a_kill_0____EN300-66551____EN300-69547	CHEMBL525967	S(c1ccc(cc1)CS[C@@H]2N(C(=O)[C@@H](CS)C)[C@H](C([O-])=O)CC2)C	SAVI-Space-2024	rxn6031_0_a_kill_0	EN300-66551	S1CN(C(=O)C(CC)C)C(C(=O)O)C1	EN300-69547	S(c1ccc(cc1)CO)C
SCC(C(=O)N1C(C(=O)OC(Cc2ccccc2)C)CCC1)C	544	fCSFP4	0.455	rxn6031_0_a_kill_0____EN300-118718____EN300-61929	CHEMBL525967	S(c1ccc(cc1)CS[C@@H]2N(C(=O)[C@@H](CS)C)[C@H](C([O-])=O)CC2)C	SAVI-Space-2024	rxn6031_0_a_kill_0	EN300-118718	SCC(C(=O)N1C(C(=O)O)CCC1)C	EN300-61929	OC(Cc1ccccc1)C
SCC(C(=O)N1C(C(=O)OCCCCCCCc2ccccc2)CCC1)C	545	fCSFP4	0.455	rxn6031_0_a_kill_0____EN300-118718____EN300-7373268	CHEMBL525967	S(c1ccc(cc1)CS[C@@H]2N(C(=O)[C@@H](CS)C)[C@H](C([O-])=O)CC2)C	SAVI-Space-2024	rxn6031_0_a_kill_0	EN300-118718	SCC(C(=O)N1C(C(=O)O)CCC1)C	EN300-7373268	OCCCCCCCc1ccccc1
SCC(C(=O)N1C(C(=O)OCCCCc2ccccc2)CCC1)C	546	fCSFP4	0.455	rxn6031_0_a_kill_0____EN300-118718____EN300-139389	CHEMBL525967	S(c1ccc(cc1)CS[C@@H]2N(C(=O)[C@@H](CS)C)[C@H](C([O-])=O)CC2)C	SAVI-Space-2024	rxn6031_0_a_kill_0	EN300-118718	SCC(C(=O)N1C(C(=O)O)CCC1)C	EN300-139389	OCCCCc1ccccc1
SCC(C(=O)N1C(C(=O)OCCOCCc2ccccc2)CCC1)C	547	fCSFP4	0.455	rxn6031_0_a_kill_0____EN300-118718____EN300-7542103	CHEMBL525967	S(c1ccc(cc1)CS[C@@H]2N(C(=O)[C@@H](CS)C)[C@H](C([O-])=O)CC2)C	SAVI-Space-2024	rxn6031_0_a_kill_0	EN300-118718	SCC(C(=O)N1C(C(=O)O)CCC1)C	EN300-7542103	O(CCO)CCc1ccccc1
SCC(C(=O)N1C(C(=O)OCCc2ccncc2)CCC1)C	548	fCSFP4	0.455	rxn6031_0_a_kill_0____EN300-118718____EN300-96199	CHEMBL525967	S(c1ccc(cc1)CS[C@@H]2N(C(=O)[C@@H](CS)C)[C@H](C([O-])=O)CC2)C	SAVI-Space-2024	rxn6031_0_a_kill_0	EN300-118718	SCC(C(=O)N1C(C(=O)O)CCC1)C	EN300-96199	OCCc1ccncc1
SCC(C(=O)N1C(C(=O)OCc2cc(ccc2)C[NH3+])CCC1)C	549	fCSFP4	0.455	rxn6031_0_a_kill_0____EN300-118718____EN300-70112	CHEMBL525967	S(c1ccc(cc1)CS[C@@H]2N(C(=O)[C@@H](CS)C)[C@H](C([O-])=O)CC2)C	SAVI-Space-2024	rxn6031_0_a_kill_0	EN300-118718	SCC(C(=O)N1C(C(=O)O)CCC1)C	EN300-70112	OCc1cc(ccc1)CN
SCC(Nc1ccc(cc1)CC2CC2)C(=O)N3C(C([O-])=O)CCC3	550	fCSFP4	0.455	rxn6041_0_a_kill_0____EN300-6481864____EN300-27105945	CHEMBL525967	S(c1ccc(cc1)CS[C@@H]2N(C(=O)[C@@H](CS)C)[C@H](C([O-])=O)CC2)C	SAVI-Space-2024	rxn6041_0_a_kill_0	EN300-6481864	Brc1ccc(cc1)CC2CC2	EN300-27105945	SCC(N)C(=O)N1C(C(=O)OC)CCC1
SCC(Nc1ccc(cc1)CC=O)C(=O)N2C(C([O-])=O)CCC2	551	fCSFP4	0.455	rxn6041_0_a_kill_0____EN300-96211____EN300-27105945	CHEMBL525967	S(c1ccc(cc1)CS[C@@H]2N(C(=O)[C@@H](CS)C)[C@H](C([O-])=O)CC2)C	SAVI-Space-2024	rxn6041_0_a_kill_0	EN300-96211	Brc1ccc(cc1)CC=O	EN300-27105945	SCC(N)C(=O)N1C(C(=O)OC)CCC1
SCC(Nc1ccc(cc1)CCF)C(=O)N2C(C([O-])=O)CCC2	552	fCSFP4	0.455	rxn6041_0_a_kill_0____EN300-7178370____EN300-27105945	CHEMBL525967	S(c1ccc(cc1)CS[C@@H]2N(C(=O)[C@@H](CS)C)[C@H](C([O-])=O)CC2)C	SAVI-Space-2024	rxn6041_0_a_kill_0	EN300-7178370	Brc1ccc(cc1)CCF	EN300-27105945	SCC(N)C(=O)N1C(C(=O)OC)CCC1
SCC(Nc1ccc(cc1)CC[NH3+])C(=O)N2C(C([O-])=O)CCC2	553	fCSFP4	0.455	rxn6041_0_a_kill_0____EN300-128200____EN300-27105945	CHEMBL525967	S(c1ccc(cc1)CS[C@@H]2N(C(=O)[C@@H](CS)C)[C@H](C([O-])=O)CC2)C	SAVI-Space-2024	rxn6041_0_a_kill_0	EN300-128200	Clc1ccc(cc1)CCNC(=O)OC(C)(C)C	EN300-27105945	SCC(N)C(=O)N1C(C(=O)OC)CCC1
SCC(Nc1ccc(cc1)CNN)C(=O)N2C(C([O-])=O)CCC2	554	fCSFP4	0.455	rxn6041_0_a_kill_0____EN300-298054____EN300-27105945	CHEMBL525967	S(c1ccc(cc1)CS[C@@H]2N(C(=O)[C@@H](CS)C)[C@H](C([O-])=O)CC2)C	SAVI-Space-2024	rxn6041_0_a_kill_0	EN300-298054	Brc1ccc(cc1)CNN	EN300-27105945	SCC(N)C(=O)N1C(C(=O)OC)CCC1
S(Cc1cc(ncc1)NC(C(=O)N2C(C([O-])=O)CCC2)CS)C	555	fCSFP4	0.455	rxn6041_0_a_kill_0____EN300-124133____EN300-27105945	CHEMBL525967	S(c1ccc(cc1)CS[C@@H]2N(C(=O)[C@@H](CS)C)[C@H](C([O-])=O)CC2)C	SAVI-Space-2024	rxn6041_0_a_kill_0	EN300-124133	Clc1nccc(c1)CSC	EN300-27105945	SCC(N)C(=O)N1C(C(=O)OC)CCC1
S(c1cc(O)c(NC(C(=O)N2C(C([O-])=O)CCC2)CS)cc1)C	556	fCSFP4	0.455	rxn6041_0_a_kill_0____EN300-199131____EN300-27105945	CHEMBL525967	S(c1ccc(cc1)CS[C@@H]2N(C(=O)[C@@H](CS)C)[C@H](C([O-])=O)CC2)C	SAVI-Space-2024	rxn6041_0_a_kill_0	EN300-199131	Brc1c(O)cc(SC)cc1	EN300-27105945	SCC(N)C(=O)N1C(C(=O)OC)CCC1
S(c1c(cccc1)COC(=O)C2N(C(=O)C(CS)C)CCC2)c3ccccc3	557	fCSFP4	0.454	rxn6031_0_a_kill_0____EN300-118718____EN300-200678	CHEMBL525967	S(c1ccc(cc1)CS[C@@H]2N(C(=O)[C@@H](CS)C)[C@H](C([O-])=O)CC2)C	SAVI-Space-2024	rxn6031_0_a_kill_0	EN300-118718	SCC(C(=O)N1C(C(=O)O)CCC1)C	EN300-200678	S(c1c(cccc1)CO)c2ccccc2
S(c1cc(ncc1)NC(C(=O)N2C(C([O-])=O)CCC2)CS)C	558	fCSFP4	0.454	rxn6041_0_a_kill_0____EN300-98198____EN300-27105945	CHEMBL525967	S(c1ccc(cc1)CS[C@@H]2N(C(=O)[C@@H](CS)C)[C@H](C([O-])=O)CC2)C	SAVI-Space-2024	rxn6041_0_a_kill_0	EN300-98198	Clc1nccc(SC)c1	EN300-27105945	SCC(N)C(=O)N1C(C(=O)OC)CCC1
S(c1ccc(NC(C(=O)N2C(C([O-])=O)CCC2)CS)cc1)CC=3[N-]N=NN3	559	fCSFP4	0.454	rxn6041_0_a_kill_0____EN300-257800____EN300-27105945	CHEMBL525967	S(c1ccc(cc1)CS[C@@H]2N(C(=O)[C@@H](CS)C)[C@H](C([O-])=O)CC2)C	SAVI-Space-2024	rxn6041_0_a_kill_0	EN300-257800	Clc1ccc(SCC2=NN=NN2)cc1	EN300-27105945	SCC(N)C(=O)N1C(C(=O)OC)CCC1
S(c1ccc([N+]([O-])=O)cc1)CCOC(=O)C2N(C(=O)C(CS)C)CCC2	560	fCSFP4	0.454	rxn6031_0_a_kill_0____EN300-118718____EN300-131505	CHEMBL525967	S(c1ccc(cc1)CS[C@@H]2N(C(=O)[C@@H](CS)C)[C@H](C([O-])=O)CC2)C	SAVI-Space-2024	rxn6031_0_a_kill_0	EN300-118718	SCC(C(=O)N1C(C(=O)O)CCC1)C	EN300-131505	S(c1ccc([N+](=O)O)cc1)CCO
S(C(=O)C1N(C([O-])=O)C(C([O-])=O)CC1)Cc2cc(F)ccc2	561	fCSFP4	0.454	rxn6038_0_a_kill_0____EN300-206229____EN300-1084730	CHEMBL525967	S(c1ccc(cc1)CS[C@@H]2N(C(=O)[C@@H](CS)C)[C@H](C([O-])=O)CC2)C	SAVI-Space-2024	rxn6038_0_a_kill_0	EN300-206229	SCc1cc(F)ccc1	EN300-1084730	O=C(OC(C)(C)C)N1C(C(=O)OC(C)(C)C)CCC1C(=O)O
S(C(=O)C1N(C([O-])=O)C(C([O-])=O)CCC1)Cc2ccc(C#C)cc2	562	fCSFP4	0.454	rxn6038_0_a_kill_0____EN300-1762237____EN300-27101979	CHEMBL525967	S(c1ccc(cc1)CS[C@@H]2N(C(=O)[C@@H](CS)C)[C@H](C([O-])=O)CC2)C	SAVI-Space-2024	rxn6038_0_a_kill_0	EN300-1762237	SCc1ccc(C#C)cc1	EN300-27101979	O=C(OC(C)(C)C)N1C(C(=O)OC)CCCC1C(=O)O
S(C(=O)C1N(C([O-])=O)C(C([O-])=O)CCC1)Cc2ccc(C#N)cc2	563	fCSFP4	0.454	rxn6038_0_a_kill_0____EN300-181425____EN300-27101979	CHEMBL525967	S(c1ccc(cc1)CS[C@@H]2N(C(=O)[C@@H](CS)C)[C@H](C([O-])=O)CC2)C	SAVI-Space-2024	rxn6038_0_a_kill_0	EN300-181425	SCc1ccc(C#N)cc1	EN300-27101979	O=C(OC(C)(C)C)N1C(C(=O)OC)CCCC1C(=O)O
S(c1cc(NC(=O)C2N(C([O-])=O)C(C([O-])=O)CC2)ccc1)C	564	fCSFP4	0.454	rxn6038_0_a_kill_0____EN300-19096____EN300-1084730	CHEMBL525967	S(c1ccc(cc1)CS[C@@H]2N(C(=O)[C@@H](CS)C)[C@H](C([O-])=O)CC2)C	SAVI-Space-2024	rxn6038_0_a_kill_0	EN300-19096	S(c1cc(N)ccc1)C	EN300-1084730	O=C(OC(C)(C)C)N1C(C(=O)OC(C)(C)C)CCC1C(=O)O
S(c1cc(OC(=O)C2N(C([O-])=O)C(C([O-])=O)CC2)ccc1)C	565	fCSFP4	0.454	rxn6038_0_a_kill_0____EN300-123625____EN300-1084730	CHEMBL525967	S(c1ccc(cc1)CS[C@@H]2N(C(=O)[C@@H](CS)C)[C@H](C([O-])=O)CC2)C	SAVI-Space-2024	rxn6038_0_a_kill_0	EN300-123625	S(c1cc(O)ccc1)C	EN300-1084730	O=C(OC(C)(C)C)N1C(C(=O)OC(C)(C)C)CCC1C(=O)O
S(=O)(=O)(NCCc1ccc(cc1)CC)CC(C(=O)N2C(C([O-])=O)CCC2)C	566	fCSFP4	0.453	rxn6028_0_a_kill_0____EN300-80226 EN300-7834586"____EN300-118718"	CHEMBL525967	S(c1ccc(cc1)CS[C@@H]2N(C(=O)[C@@H](CS)C)[C@H](C([O-])=O)CC2)C	SAVI-Space-2024	rxn6028_0_a_kill_0	EN300-80226 EN300-7834586""	NCCc1ccc(cc1)CC	EN300-118718	SCC(C(=O)N1C(C(=O)O)CCC1)C
S(=O)(=O)(NCCc1ccc(cc1)CO)CC(C(=O)N2C(C([O-])=O)CCC2)C	567	fCSFP4	0.453	rxn6028_0_a_kill_0____EN300-126536 EN300-6734960"____EN300-118718"	CHEMBL525967	S(c1ccc(cc1)CS[C@@H]2N(C(=O)[C@@H](CS)C)[C@H](C([O-])=O)CC2)C	SAVI-Space-2024	rxn6028_0_a_kill_0	EN300-126536 EN300-6734960""	OCc1ccc(cc1)CCN	EN300-118718	SCC(C(=O)N1C(C(=O)O)CCC1)C
S(=O)(=O)(NCc1ccc(cc1)CCC)CC(C(=O)N2C(C([O-])=O)CCC2)C	568	fCSFP4	0.453	rxn6028_0_a_kill_0____EN300-19291305____EN300-118718	CHEMBL525967	S(c1ccc(cc1)CS[C@@H]2N(C(=O)[C@@H](CS)C)[C@H](C([O-])=O)CC2)C	SAVI-Space-2024	rxn6028_0_a_kill_0	EN300-19291305	NCc1ccc(cc1)CCC	EN300-118718	SCC(C(=O)N1C(C(=O)O)CCC1)C
S(=O)(=O)(NCc1ccc(cc1)CCO)CC(C(=O)N2C(C([O-])=O)CCC2)C	569	fCSFP4	0.453	rxn6028_0_a_kill_0____EN300-741874____EN300-118718	CHEMBL525967	S(c1ccc(cc1)CS[C@@H]2N(C(=O)[C@@H](CS)C)[C@H](C([O-])=O)CC2)C	SAVI-Space-2024	rxn6028_0_a_kill_0	EN300-741874	OCCc1ccc(cc1)CN	EN300-118718	SCC(C(=O)N1C(C(=O)O)CCC1)C
S(=O)(=O)(Nc1ccc(cc1)CC(C)C)CC(C(=O)N2C(C([O-])=O)CCC2)C	570	fCSFP4	0.453	rxn6028_0_a_kill_0____EN300-112945____EN300-118718	CHEMBL525967	S(c1ccc(cc1)CS[C@@H]2N(C(=O)[C@@H](CS)C)[C@H](C([O-])=O)CC2)C	SAVI-Space-2024	rxn6028_0_a_kill_0	EN300-112945	Nc1ccc(cc1)CC(C)C	EN300-118718	SCC(C(=O)N1C(C(=O)O)CCC1)C
S(=O)(=O)(Nc1ccc(cc1)Cc2ccccc2)CC(C(=O)N3C(C([O-])=O)CCC3)C	571	fCSFP4	0.453	rxn6028_0_a_kill_0____EN300-67230____EN300-118718	CHEMBL525967	S(c1ccc(cc1)CS[C@@H]2N(C(=O)[C@@H](CS)C)[C@H](C([O-])=O)CC2)C	SAVI-Space-2024	rxn6028_0_a_kill_0	EN300-67230	Nc1ccc(cc1)Cc2ccccc2	EN300-118718	SCC(C(=O)N1C(C(=O)O)CCC1)C
S(c1ccc(NC(C(=O)N2C(C([O-])=O)CCC2)CS)cc1)CC(=O)CC	572	fCSFP4	0.453	rxn6041_0_a_kill_0____EN300-78091____EN300-27105945	CHEMBL525967	S(c1ccc(cc1)CS[C@@H]2N(C(=O)[C@@H](CS)C)[C@H](C([O-])=O)CC2)C	SAVI-Space-2024	rxn6041_0_a_kill_0	EN300-78091	Clc1ccc(SCC(=O)CC)cc1	EN300-27105945	SCC(N)C(=O)N1C(C(=O)OC)CCC1
SCC(Nc1ccc(cc1)CC(C#N)C)C(=O)N2C(C([O-])=O)CCC2	573	fCSFP4	0.453	rxn6041_0_a_kill_0____EN300-5031610____EN300-27105945	CHEMBL525967	S(c1ccc(cc1)CS[C@@H]2N(C(=O)[C@@H](CS)C)[C@H](C([O-])=O)CC2)C	SAVI-Space-2024	rxn6041_0_a_kill_0	EN300-5031610	Clc1ccc(cc1)CC(C#N)C	EN300-27105945	SCC(N)C(=O)N1C(C(=O)OC)CCC1
S(c1ccc(cc1)CCNC(=O)C2N(C(=O)C(C)C)CCC2)C	574	fCSFP4	0.453	rxn6038_0_a_kill_0____EN300-196408____EN300-51419	CHEMBL525967	S(c1ccc(cc1)CS[C@@H]2N(C(=O)[C@@H](CS)C)[C@H](C([O-])=O)CC2)C	SAVI-Space-2024	rxn6038_0_a_kill_0	EN300-196408	S(c1ccc(cc1)CCN)C	EN300-51419	O=C(O)C1N(C(=O)C(C)C)CCC1
S(c1ccc(cc1)CCOC(=O)C2N(C(=O)C(C)C)CCC2)C	575	fCSFP4	0.453	rxn6031_0_a_kill_0____EN300-51419____EN300-1250420	CHEMBL525967	S(c1ccc(cc1)CS[C@@H]2N(C(=O)[C@@H](CS)C)[C@H](C([O-])=O)CC2)C	SAVI-Space-2024	rxn6031_0_a_kill_0	EN300-51419	O=C(O)C1N(C(=O)C(C)C)CCC1	EN300-1250420	S(c1ccc(cc1)CCO)C
S(c1ccc(cc1)C[NH+]2CCN(C(=O)C3N(C(=O)C(C)C)CCCC3)CC2)C	576	fCSFP4	0.453	rxn6038_0_a_kill_0____EN300-66887____EN300-51803	CHEMBL525967	S(c1ccc(cc1)CS[C@@H]2N(C(=O)[C@@H](CS)C)[C@H](C([O-])=O)CC2)C	SAVI-Space-2024	rxn6038_0_a_kill_0	EN300-66887	S(c1ccc(cc1)CN2CCNCC2)C	EN300-51803	O=C(O)C1N(C(=O)C(C)C)CCCC1
S(c1ccc(cc1)C(OC(=O)C2N(C(=O)C(CS)C)CCC2)C)c3ccccc3	577	fCSFP4	0.453	rxn6031_0_a_kill_0____EN300-118718____EN300-262383	CHEMBL525967	S(c1ccc(cc1)CS[C@@H]2N(C(=O)[C@@H](CS)C)[C@H](C([O-])=O)CC2)C	SAVI-Space-2024	rxn6031_0_a_kill_0	EN300-118718	SCC(C(=O)N1C(C(=O)O)CCC1)C	EN300-262383	S(c1ccc(cc1)C(O)C)c2ccccc2
S(C(C)C)Cc1cc(NC(=O)C2N(C([O-])=O)C(C([O-])=O)CC2)ccc1	578	fCSFP4	0.452	rxn6038_0_a_kill_0____EN300-84784____EN300-1084730	CHEMBL525967	S(c1ccc(cc1)CS[C@@H]2N(C(=O)[C@@H](CS)C)[C@H](C([O-])=O)CC2)C	SAVI-Space-2024	rxn6038_0_a_kill_0	EN300-84784	S(C(C)C)Cc1cc(N)ccc1	EN300-1084730	O=C(OC(C)(C)C)N1C(C(=O)OC(C)(C)C)CCC1C(=O)O
S(c1cc(ccc1)COC(=O)C2N(C([O-])=O)C(C([O-])=O)CC2)CCC	579	fCSFP4	0.452	rxn6031_0_a_kill_0____EN300-1084730____EN300-6325753	CHEMBL525967	S(c1ccc(cc1)CS[C@@H]2N(C(=O)[C@@H](CS)C)[C@H](C([O-])=O)CC2)C	SAVI-Space-2024	rxn6031_0_a_kill_0	EN300-1084730	O=C(OC(C)(C)C)N1C(C(=O)OC(C)(C)C)CCC1C(=O)O	EN300-6325753	S(c1cc(ccc1)CO)CCC
S(c1ccc(cc1)C)CC(NC(=O)C2N(C([O-])=O)C(C([O-])=O)CCC2)C	580	fCSFP4	0.452	rxn6038_0_a_kill_0____EN300-140748____EN300-27101979	CHEMBL525967	S(c1ccc(cc1)CS[C@@H]2N(C(=O)[C@@H](CS)C)[C@H](C([O-])=O)CC2)C	SAVI-Space-2024	rxn6038_0_a_kill_0	EN300-140748	S(c1ccc(cc1)C)CC(N)C	EN300-27101979	O=C(OC(C)(C)C)N1C(C(=O)OC)CCCC1C(=O)O
S(c1ccc(cc1)CSC(=O)C2CC(N(C([O-])=O)CC2)C([O-])=O)C	581	fCSFP4	0.452	rxn6038_0_a_kill_0____EN300-192190____EN300-269465	CHEMBL525967	S(c1ccc(cc1)CS[C@@H]2N(C(=O)[C@@H](CS)C)[C@H](C([O-])=O)CC2)C	SAVI-Space-2024	rxn6038_0_a_kill_0	EN300-192190	S(c1ccc(cc1)CS)C	EN300-269465	O=C(OC(C)(C)C)N1C(C(=O)OC(C)(C)C)CC(C(=O)O)CC1
[O-]C(=O)N1C(C([O-])=O)CCC1C(=O)NCc2ccc(cc2)CC	582	fCSFP4	0.452	rxn6038_0_a_kill_0____EN300-184079 EN300-33150"____EN300-1084730"	CHEMBL525967	S(c1ccc(cc1)CS[C@@H]2N(C(=O)[C@@H](CS)C)[C@H](C([O-])=O)CC2)C	SAVI-Space-2024	rxn6038_0_a_kill_0	EN300-184079 EN300-33150""	NCc1ccc(cc1)CC	EN300-1084730	O=C(OC(C)(C)C)N1C(C(=O)OC(C)(C)C)CCC1C(=O)O
[O-]C(=O)N1C(C([O-])=O)CCC1C(=O)OCc2ccc(cc2)CC	583	fCSFP4	0.452	rxn6031_0_a_kill_0____EN300-1084730____EN300-137199	CHEMBL525967	S(c1ccc(cc1)CS[C@@H]2N(C(=O)[C@@H](CS)C)[C@H](C([O-])=O)CC2)C	SAVI-Space-2024	rxn6031_0_a_kill_0	EN300-1084730	O=C(OC(C)(C)C)N1C(C(=O)OC(C)(C)C)CCC1C(=O)O	EN300-137199	OCc1ccc(cc1)CC
[O-]C(=O)N1C(C([O-])=O)CCC1C(=O)OCc2ccc(cc2)COC	584	fCSFP4	0.452	rxn6031_0_a_kill_0____EN300-1084730____EN300-220775	CHEMBL525967	S(c1ccc(cc1)CS[C@@H]2N(C(=O)[C@@H](CS)C)[C@H](C([O-])=O)CC2)C	SAVI-Space-2024	rxn6031_0_a_kill_0	EN300-1084730	O=C(OC(C)(C)C)N1C(C(=O)OC(C)(C)C)CCC1C(=O)O	EN300-220775	O(Cc1ccc(cc1)CO)C
IC#Cc1ccc(cc1)COC(=O)C2N(C(=O)C(CS)C)CCC2	585	fCSFP4	0.452	rxn6031_0_a_kill_0____EN300-118718____EN300-233550	CHEMBL525967	S(c1ccc(cc1)CS[C@@H]2N(C(=O)[C@@H](CS)C)[C@H](C([O-])=O)CC2)C	SAVI-Space-2024	rxn6031_0_a_kill_0	EN300-118718	SCC(C(=O)N1C(C(=O)O)CCC1)C	EN300-233550	IC#Cc1ccc(cc1)CO
SCC(C(=O)N1C(C(=O)OC(c2ccc(cc2)CC)C)CCC1)C	586	fCSFP4	0.452	rxn6031_0_a_kill_0____EN300-118718____EN300-196139	CHEMBL525967	S(c1ccc(cc1)CS[C@@H]2N(C(=O)[C@@H](CS)C)[C@H](C([O-])=O)CC2)C	SAVI-Space-2024	rxn6031_0_a_kill_0	EN300-118718	SCC(C(=O)N1C(C(=O)O)CCC1)C	EN300-196139	OC(c1ccc(cc1)CC)C
SCC(C(=O)N1C(C(=O)OCC(Cc2ccc(F)cc2)C)CCC1)C	587	fCSFP4	0.452	rxn6031_0_a_kill_0____EN300-118718____EN300-141456	CHEMBL525967	S(c1ccc(cc1)CS[C@@H]2N(C(=O)[C@@H](CS)C)[C@H](C([O-])=O)CC2)C	SAVI-Space-2024	rxn6031_0_a_kill_0	EN300-118718	SCC(C(=O)N1C(C(=O)O)CCC1)C	EN300-141456	Fc1ccc(cc1)CC(CO)C
SCC(C(=O)N1C(C(=O)OCC(O)Cc2ccccc2)CCC1)C	588	fCSFP4	0.452	rxn6031_0_a_kill_0____EN300-118718____EN300-27779008	CHEMBL525967	S(c1ccc(cc1)CS[C@@H]2N(C(=O)[C@@H](CS)C)[C@H](C([O-])=O)CC2)C	SAVI-Space-2024	rxn6031_0_a_kill_0	EN300-118718	SCC(C(=O)N1C(C(=O)O)CCC1)C	EN300-27779008	O(C(C)(C)C)C(CO)Cc1ccccc1
SCC(C(=O)N1C(C(=O)OCCOc2ccc(cc2)C[NH3+])CCC1)C	589	fCSFP4	0.452	rxn6031_0_a_kill_0____EN300-118718____EN300-59306	CHEMBL525967	S(c1ccc(cc1)CS[C@@H]2N(C(=O)[C@@H](CS)C)[C@H](C([O-])=O)CC2)C	SAVI-Space-2024	rxn6031_0_a_kill_0	EN300-118718	SCC(C(=O)N1C(C(=O)O)CCC1)C	EN300-59306	O(c1ccc(cc1)CN)CCO
SCC(C(=O)N1C(C(=O)OCC[NH2+]Cc2ccc(cc2)CC)CCC1)C	590	fCSFP4	0.452	rxn6031_0_a_kill_0____EN300-118718____EN300-167224	CHEMBL525967	S(c1ccc(cc1)CS[C@@H]2N(C(=O)[C@@H](CS)C)[C@H](C([O-])=O)CC2)C	SAVI-Space-2024	rxn6031_0_a_kill_0	EN300-118718	SCC(C(=O)N1C(C(=O)O)CCC1)C	EN300-167224	OCCNCc1ccc(cc1)CC
SCC(C(=O)N1C(C(=O)OCCc2ccc(C#C)cc2)CCC1)C	591	fCSFP4	0.452	rxn6031_0_a_kill_0____EN300-118718____EN300-1845283	CHEMBL525967	S(c1ccc(cc1)CS[C@@H]2N(C(=O)[C@@H](CS)C)[C@H](C([O-])=O)CC2)C	SAVI-Space-2024	rxn6031_0_a_kill_0	EN300-118718	SCC(C(=O)N1C(C(=O)O)CCC1)C	EN300-1845283	OCCc1ccc(C#C)cc1
SCC(C(=O)N1C(C(=O)OCCc2ccc(C#N)cc2)CCC1)C	592	fCSFP4	0.452	rxn6031_0_a_kill_0____EN300-118718____EN300-61341	CHEMBL525967	S(c1ccc(cc1)CS[C@@H]2N(C(=O)[C@@H](CS)C)[C@H](C([O-])=O)CC2)C	SAVI-Space-2024	rxn6031_0_a_kill_0	EN300-118718	SCC(C(=O)N1C(C(=O)O)CCC1)C	EN300-61341	OCCc1ccc(C#N)cc1
SCC(C(=O)N1C(C(=O)OCCc2ccc(OCC)cc2)CCC1)C	593	fCSFP4	0.452	rxn6031_0_a_kill_0____EN300-118718____EN300-1623834	CHEMBL525967	S(c1ccc(cc1)CS[C@@H]2N(C(=O)[C@@H](CS)C)[C@H](C([O-])=O)CC2)C	SAVI-Space-2024	rxn6031_0_a_kill_0	EN300-118718	SCC(C(=O)N1C(C(=O)O)CCC1)C	EN300-1623834	O(c1ccc(cc1)CCO)CC
SCC(C(=O)N1C(C(=O)OCc2ccc(NC=O)cc2)CCC1)C	594	fCSFP4	0.452	rxn6031_0_a_kill_0____EN300-118718____EN300-5033324	CHEMBL525967	S(c1ccc(cc1)CS[C@@H]2N(C(=O)[C@@H](CS)C)[C@H](C([O-])=O)CC2)C	SAVI-Space-2024	rxn6031_0_a_kill_0	EN300-118718	SCC(C(=O)N1C(C(=O)O)CCC1)C	EN300-5033324	O=CNc1ccc(cc1)CO
SCC(C(=O)N1C(C(=O)OCc2ccc(OCCC)cc2)CCC1)C	595	fCSFP4	0.452	rxn6031_0_a_kill_0____EN300-118718____EN300-53766	CHEMBL525967	S(c1ccc(cc1)CS[C@@H]2N(C(=O)[C@@H](CS)C)[C@H](C([O-])=O)CC2)C	SAVI-Space-2024	rxn6031_0_a_kill_0	EN300-118718	SCC(C(=O)N1C(C(=O)O)CCC1)C	EN300-53766	O(c1ccc(cc1)CO)CCC
SCC(C(=O)N1C(C(=O)OCc2ccc(cc2)C(=O)N)CCC1)C	596	fCSFP4	0.452	rxn6031_0_a_kill_0____EN300-118718____EN300-138314	CHEMBL525967	S(c1ccc(cc1)CS[C@@H]2N(C(=O)[C@@H](CS)C)[C@H](C([O-])=O)CC2)C	SAVI-Space-2024	rxn6031_0_a_kill_0	EN300-118718	SCC(C(=O)N1C(C(=O)O)CCC1)C	EN300-138314	O=C(N)c1ccc(cc1)CO
SCC(C(=O)N1C(C(=O)OCc2ccc(cc2)C(F)(F)F)CCC1)C	597	fCSFP4	0.452	rxn6031_0_a_kill_0____EN300-118718____EN300-49133	CHEMBL525967	S(c1ccc(cc1)CS[C@@H]2N(C(=O)[C@@H](CS)C)[C@H](C([O-])=O)CC2)C	SAVI-Space-2024	rxn6031_0_a_kill_0	EN300-118718	SCC(C(=O)N1C(C(=O)O)CCC1)C	EN300-49133	FC(F)(F)c1ccc(cc1)CO
SCC(Nc1ccc(cc1)CC(=O)C)C(=O)N2C(C([O-])=O)CCC2	598	fCSFP4	0.452	rxn6041_0_a_kill_0____EN300-114927____EN300-27105945	CHEMBL525967	S(c1ccc(cc1)CS[C@@H]2N(C(=O)[C@@H](CS)C)[C@H](C([O-])=O)CC2)C	SAVI-Space-2024	rxn6041_0_a_kill_0	EN300-114927	Brc1ccc(cc1)CC(=O)C	EN300-27105945	SCC(N)C(=O)N1C(C(=O)OC)CCC1
SCC(Nc1ccc(cc1)CC(C)(C)C)C(=O)N2C(C([O-])=O)CCC2	599	fCSFP4	0.452	rxn6041_0_a_kill_0____EN300-215686____EN300-27105945	CHEMBL525967	S(c1ccc(cc1)CS[C@@H]2N(C(=O)[C@@H](CS)C)[C@H](C([O-])=O)CC2)C	SAVI-Space-2024	rxn6041_0_a_kill_0	EN300-215686	Brc1ccc(cc1)CC(C)(C)C	EN300-27105945	SCC(N)C(=O)N1C(C(=O)OC)CCC1
SCC(Nc1ccc(cc1)CCOC)C(=O)N2C(C([O-])=O)CCC2	600	fCSFP4	0.452	rxn6041_0_a_kill_0____EN300-40174____EN300-27105945	CHEMBL525967	S(c1ccc(cc1)CS[C@@H]2N(C(=O)[C@@H](CS)C)[C@H](C([O-])=O)CC2)C	SAVI-Space-2024	rxn6041_0_a_kill_0	EN300-40174	Brc1ccc(cc1)CCOC	EN300-27105945	SCC(N)C(=O)N1C(C(=O)OC)CCC1
SCC(Nc1ccc(cc1)CNOC)C(=O)N2C(C([O-])=O)CCC2	601	fCSFP4	0.452	rxn6041_0_a_kill_0____EN300-219372____EN300-27105945	CHEMBL525967	S(c1ccc(cc1)CS[C@@H]2N(C(=O)[C@@H](CS)C)[C@H](C([O-])=O)CC2)C	SAVI-Space-2024	rxn6041_0_a_kill_0	EN300-219372	Clc1ccc(cc1)CNOC	EN300-27105945	SCC(N)C(=O)N1C(C(=O)OC)CCC1
SCC(Nc1ccc(cc1)C[Si](C)(C)C)C(=O)N2C(C([O-])=O)CCC2	602	fCSFP4	0.452	rxn6041_0_a_kill_0____EN300-7868467____EN300-27105945	CHEMBL525967	S(c1ccc(cc1)CS[C@@H]2N(C(=O)[C@@H](CS)C)[C@H](C([O-])=O)CC2)C	SAVI-Space-2024	rxn6041_0_a_kill_0	EN300-7868467	Brc1ccc(cc1)C[Si](C)(C)C	EN300-27105945	SCC(N)C(=O)N1C(C(=O)OC)CCC1
Fc1ccc(cc1)CC(COC(=O)C2N(C([O-])=O)C(C([O-])=O)CC2)C	603	fCSFP4	0.452	rxn6038_0_a_kill_0____EN300-141456____EN300-1084730	CHEMBL525967	S(c1ccc(cc1)CS[C@@H]2N(C(=O)[C@@H](CS)C)[C@H](C([O-])=O)CC2)C	SAVI-Space-2024	rxn6038_0_a_kill_0	EN300-141456	Fc1ccc(cc1)CC(CO)C	EN300-1084730	O=C(OC(C)(C)C)N1C(C(=O)OC(C)(C)C)CCC1C(=O)O
S(C#CC)c1ccc(cc1)COC(=O)C2N(C([O-])=O)C(C([O-])=O)CCC2	604	fCSFP4	0.452	rxn6031_0_a_kill_0____EN300-27101979____EN300-176079	CHEMBL525967	S(c1ccc(cc1)CS[C@@H]2N(C(=O)[C@@H](CS)C)[C@H](C([O-])=O)CC2)C	SAVI-Space-2024	rxn6031_0_a_kill_0	EN300-27101979	O=C(OC(C)(C)C)N1C(C(=O)OC)CCCC1C(=O)O	EN300-176079	S(C#CC)c1ccc(cc1)CO
S(C(=O)C1N(C([O-])=O)C(C([O-])=O)CC1)Cc2cc(c(cc2)C)C	605	fCSFP4	0.452	rxn6038_0_a_kill_0____EN300-106658____EN300-1084730	CHEMBL525967	S(c1ccc(cc1)CS[C@@H]2N(C(=O)[C@@H](CS)C)[C@H](C([O-])=O)CC2)C	SAVI-Space-2024	rxn6038_0_a_kill_0	EN300-106658	SCc1cc(c(cc1)C)C	EN300-1084730	O=C(OC(C)(C)C)N1C(C(=O)OC(C)(C)C)CCC1C(=O)O
S(Cc1ccc(N(C(=O)C2N(C([O-])=O)C(C([O-])=O)CCC2)C)cc1)C	606	fCSFP4	0.452	rxn6038_0_a_kill_0____EN300-37455094____EN300-27101979	CHEMBL525967	S(c1ccc(cc1)CS[C@@H]2N(C(=O)[C@@H](CS)C)[C@H](C([O-])=O)CC2)C	SAVI-Space-2024	rxn6038_0_a_kill_0	EN300-37455094	S(Cc1ccc(NC)cc1)C	EN300-27101979	O=C(OC(C)(C)C)N1C(C(=O)OC)CCCC1C(=O)O
S(c1ccc(cc1)C(=O)CNC(=O)C2N(C([O-])=O)C(C([O-])=O)CC2)C	607	fCSFP4	0.452	rxn6038_0_a_kill_0____EN300-24211338____EN300-1084730	CHEMBL525967	S(c1ccc(cc1)CS[C@@H]2N(C(=O)[C@@H](CS)C)[C@H](C([O-])=O)CC2)C	SAVI-Space-2024	rxn6038_0_a_kill_0	EN300-24211338	S(c1ccc(cc1)C(=O)CN)C	EN300-1084730	O=C(OC(C)(C)C)N1C(C(=O)OC(C)(C)C)CCC1C(=O)O
S(c1ccc(cc1)CC(=O)N2C(C([O-])=O)CCC(F)C2)C	608	fCSFP4	0.452	rxn6038_0_a_kill_0____EN300-7537450____EN300-79646	CHEMBL525967	S(c1ccc(cc1)CS[C@@H]2N(C(=O)[C@@H](CS)C)[C@H](C([O-])=O)CC2)C	SAVI-Space-2024	rxn6038_0_a_kill_0	EN300-7537450	FC1CNC(C(=O)OC)CC1	EN300-79646	S(c1ccc(cc1)CC(=O)O)C
S(c1ccc(cc1)CNC(=O)C2N(C([O-])=O)C3C(C3)CC2)C	609	fCSFP4	0.452	rxn6038_0_a_kill_0____EN300-54196 EN300-156729"____EN300-1165326"	CHEMBL525967	S(c1ccc(cc1)CS[C@@H]2N(C(=O)[C@@H](CS)C)[C@H](C([O-])=O)CC2)C	SAVI-Space-2024	rxn6038_0_a_kill_0	EN300-54196 EN300-156729""	S(c1ccc(cc1)CN)C	EN300-1165326	O=C(OC(C)(C)C)N1C(C(=O)O)CCC2C1C2
S(c1ccc(cc1)COC(=O)C2N(C([O-])=O)C(C([O-])=O)CCC2)CC#C	610	fCSFP4	0.452	rxn6031_0_a_kill_0____EN300-27101979____EN300-173678	CHEMBL525967	S(c1ccc(cc1)CS[C@@H]2N(C(=O)[C@@H](CS)C)[C@H](C([O-])=O)CC2)C	SAVI-Space-2024	rxn6031_0_a_kill_0	EN300-27101979	O=C(OC(C)(C)C)N1C(C(=O)OC)CCCC1C(=O)O	EN300-173678	S(c1ccc(cc1)CO)CC#C
S(c1ccc(cc1)COC(=O)C2N(C([O-])=O)C3C(C3)CC2)C	611	fCSFP4	0.452	rxn6031_0_a_kill_0____EN300-1165326____EN300-69547	CHEMBL525967	S(c1ccc(cc1)CS[C@@H]2N(C(=O)[C@@H](CS)C)[C@H](C([O-])=O)CC2)C	SAVI-Space-2024	rxn6031_0_a_kill_0	EN300-1165326	O=C(OC(C)(C)C)N1C(C(=O)O)CCC2C1C2	EN300-69547	S(c1ccc(cc1)CO)C
S(c1ccc(cc1)COC2CN(C([O-])=O)C(C([O-])=O)CC2)C	612	fCSFP4	0.452	rxn6039_0_a_kill_0____EN300-1694164____EN300-1912683	CHEMBL525967	S(c1ccc(cc1)CS[C@@H]2N(C(=O)[C@@H](CS)C)[C@H](C([O-])=O)CC2)C	SAVI-Space-2024	rxn6039_0_a_kill_0	EN300-1694164	O=C(OC(C)(C)C)N1C(C(=O)O)CCC(O)C1	EN300-1912683	BrCc1ccc(SC)cc1
S(c1ccccc1)C(CNC(=O)C2N(C([O-])=O)C(C([O-])=O)CC2)C	613	fCSFP4	0.452	rxn6038_0_a_kill_0____EN300-93040____EN300-1084730	CHEMBL525967	S(c1ccc(cc1)CS[C@@H]2N(C(=O)[C@@H](CS)C)[C@H](C([O-])=O)CC2)C	SAVI-Space-2024	rxn6038_0_a_kill_0	EN300-93040	S(c1ccccc1)C(CN)C	EN300-1084730	O=C(OC(C)(C)C)N1C(C(=O)OC(C)(C)C)CCC1C(=O)O
[O-]C(=O)N1C(C([O-])=O)CCC1C(=O)N(Cc2ccc(cc2)CC(C)C)C	614	fCSFP4	0.452	rxn6038_0_a_kill_0____EN300-37355885____EN300-1084730	CHEMBL525967	S(c1ccc(cc1)CS[C@@H]2N(C(=O)[C@@H](CS)C)[C@H](C([O-])=O)CC2)C	SAVI-Space-2024	rxn6038_0_a_kill_0	EN300-37355885	N(Cc1ccc(cc1)CC(C)C)C	EN300-1084730	O=C(OC(C)(C)C)N1C(C(=O)OC(C)(C)C)CCC1C(=O)O
[O-]C(=O)N1C(C([O-])=O)CCC1C(=O)N(Cc2ccc(cc2)CC)CC(C)C	615	fCSFP4	0.452	rxn6038_0_a_kill_0____EN300-167212 EN300-259933"____EN300-1084730"	CHEMBL525967	S(c1ccc(cc1)CS[C@@H]2N(C(=O)[C@@H](CS)C)[C@H](C([O-])=O)CC2)C	SAVI-Space-2024	rxn6038_0_a_kill_0	EN300-167212 EN300-259933""	N(Cc1ccc(cc1)CC)CC(C)C	EN300-1084730	O=C(OC(C)(C)C)N1C(C(=O)OC(C)(C)C)CCC1C(=O)O
[O-]C(=O)N1C(C([O-])=O)CCC1C(=O)Nc2ccc(cc2)COCC(C)C	616	fCSFP4	0.452	rxn6038_0_a_kill_0____EN300-269268____EN300-1084730	CHEMBL525967	S(c1ccc(cc1)CS[C@@H]2N(C(=O)[C@@H](CS)C)[C@H](C([O-])=O)CC2)C	SAVI-Space-2024	rxn6038_0_a_kill_0	EN300-269268	O(Cc1ccc(N)cc1)CC(C)C	EN300-1084730	O=C(OC(C)(C)C)N1C(C(=O)OC(C)(C)C)CCC1C(=O)O
S(c1ccc(F)cc1)C(=O)C2N(C([O-])=O)C(C([O-])=O)CC2	617	fCSFP4	0.451	rxn6038_0_a_kill_0____EN300-20848____EN300-1084730	CHEMBL525967	S(c1ccc(cc1)CS[C@@H]2N(C(=O)[C@@H](CS)C)[C@H](C([O-])=O)CC2)C	SAVI-Space-2024	rxn6038_0_a_kill_0	EN300-20848	Sc1ccc(F)cc1	EN300-1084730	O=C(OC(C)(C)C)N1C(C(=O)OC(C)(C)C)CCC1C(=O)O
S(c1ccc(cc1)CCC(=O)N2C(C([O-])=O)CCC2C3OCCC3)C	618	fCSFP4	0.451	rxn6038_0_a_kill_0____EN300-33047924____EN300-223563	CHEMBL525967	S(c1ccc(cc1)CS[C@@H]2N(C(=O)[C@@H](CS)C)[C@H](C([O-])=O)CC2)C	SAVI-Space-2024	rxn6038_0_a_kill_0	EN300-33047924	O=C(OC)C1NC(C2OCCC2)CC1	EN300-223563	S(c1ccc(cc1)CCC(=O)O)C
S1C=C(C=C1)COC(=O)C2N(C(=O)C(CS)C)CCC2	619	fCSFP4	0.451	rxn6031_0_a_kill_0____EN300-118718____EN300-90173	CHEMBL525967	S(c1ccc(cc1)CS[C@@H]2N(C(=O)[C@@H](CS)C)[C@H](C([O-])=O)CC2)C	SAVI-Space-2024	rxn6031_0_a_kill_0	EN300-118718	SCC(C(=O)N1C(C(=O)O)CCC1)C	EN300-90173	S1C=C(C=C1)CO
SCC(C(=O)N1C(C(=O)OCC(Cc2ccccc2)C)CCC1)C	620	fCSFP4	0.451	rxn6031_0_a_kill_0____EN300-118718____EN300-126652	CHEMBL525967	S(c1ccc(cc1)CS[C@@H]2N(C(=O)[C@@H](CS)C)[C@H](C([O-])=O)CC2)C	SAVI-Space-2024	rxn6031_0_a_kill_0	EN300-118718	SCC(C(=O)N1C(C(=O)O)CCC1)C	EN300-126652	OCC(Cc1ccccc1)C
SCC(C(=O)N1C(C(=O)OCC2=COC=C2)CCC1)C	621	fCSFP4	0.451	rxn6031_0_a_kill_0____EN300-118718____EN300-50082	CHEMBL525967	S(c1ccc(cc1)CS[C@@H]2N(C(=O)[C@@H](CS)C)[C@H](C([O-])=O)CC2)C	SAVI-Space-2024	rxn6031_0_a_kill_0	EN300-118718	SCC(C(=O)N1C(C(=O)O)CCC1)C	EN300-50082	O1C=C(C=C1)CO
SCC(C(=O)N1C(C(=O)OCCCOCCc2ccccc2)CCC1)C	622	fCSFP4	0.451	rxn6031_0_a_kill_0____EN300-118718____EN300-43880	CHEMBL525967	S(c1ccc(cc1)CS[C@@H]2N(C(=O)[C@@H](CS)C)[C@H](C([O-])=O)CC2)C	SAVI-Space-2024	rxn6031_0_a_kill_0	EN300-118718	SCC(C(=O)N1C(C(=O)O)CCC1)C	EN300-43880	O(CCc1ccccc1)CCCO
SCC(C(=O)N1C(C(=O)OCc2cc(ccc2)C)CCC1)C	623	fCSFP4	0.451	rxn6031_0_a_kill_0____EN300-118718____EN300-309269	CHEMBL525967	S(c1ccc(cc1)CS[C@@H]2N(C(=O)[C@@H](CS)C)[C@H](C([O-])=O)CC2)C	SAVI-Space-2024	rxn6031_0_a_kill_0	EN300-118718	SCC(C(=O)N1C(C(=O)O)CCC1)C	EN300-309269	OCc1cc(ccc1)C
SCC(Nc1ccc(cc1)CC#C)C(=O)N2C(C([O-])=O)CCC2	624	fCSFP4	0.451	rxn6041_0_a_kill_0____EN300-1981906____EN300-27105945	CHEMBL525967	S(c1ccc(cc1)CS[C@@H]2N(C(=O)[C@@H](CS)C)[C@H](C([O-])=O)CC2)C	SAVI-Space-2024	rxn6041_0_a_kill_0	EN300-1981906	Clc1ccc(cc1)CC#C	EN300-27105945	SCC(N)C(=O)N1C(C(=O)OC)CCC1
SCC(Nc1ccc(cc1)CC#N)C(=O)N2C(C([O-])=O)CCC2	625	fCSFP4	0.451	rxn6041_0_a_kill_0____EN300-18070____EN300-27105945	CHEMBL525967	S(c1ccc(cc1)CS[C@@H]2N(C(=O)[C@@H](CS)C)[C@H](C([O-])=O)CC2)C	SAVI-Space-2024	rxn6041_0_a_kill_0	EN300-18070	Brc1ccc(cc1)CC#N	EN300-27105945	SCC(N)C(=O)N1C(C(=O)OC)CCC1
SCC(Nc1ccc(cc1)CC([O-])=O)C(=O)N2C(C([O-])=O)CCC2	626	fCSFP4	0.451	rxn6041_0_a_kill_0____EN300-18733____EN300-27105945	CHEMBL525967	S(c1ccc(cc1)CS[C@@H]2N(C(=O)[C@@H](CS)C)[C@H](C([O-])=O)CC2)C	SAVI-Space-2024	rxn6041_0_a_kill_0	EN300-18733	Brc1ccc(cc1)CC(=O)O	EN300-27105945	SCC(N)C(=O)N1C(C(=O)OC)CCC1
SCC(Nc1ccc(cc1)CC=C)C(=O)N2C(C([O-])=O)CCC2	627	fCSFP4	0.451	rxn6041_0_a_kill_0____EN300-208841____EN300-27105945	CHEMBL525967	S(c1ccc(cc1)CS[C@@H]2N(C(=O)[C@@H](CS)C)[C@H](C([O-])=O)CC2)C	SAVI-Space-2024	rxn6041_0_a_kill_0	EN300-208841	Brc1ccc(cc1)CC=C	EN300-27105945	SCC(N)C(=O)N1C(C(=O)OC)CCC1
SCC(Nc1ccc(cc1)CCCO)C(=O)N2C(C([O-])=O)CCC2	628	fCSFP4	0.451	rxn6041_0_a_kill_0____EN300-317441____EN300-27105945	CHEMBL525967	S(c1ccc(cc1)CS[C@@H]2N(C(=O)[C@@H](CS)C)[C@H](C([O-])=O)CC2)C	SAVI-Space-2024	rxn6041_0_a_kill_0	EN300-317441	Brc1ccc(cc1)CCCO	EN300-27105945	SCC(N)C(=O)N1C(C(=O)OC)CCC1
SCC(Nc1ccc(cc1)CON)C(=O)N2C(C([O-])=O)CCC2	629	fCSFP4	0.451	rxn6041_0_a_kill_0____EN300-1246879____EN300-27105945	CHEMBL525967	S(c1ccc(cc1)CS[C@@H]2N(C(=O)[C@@H](CS)C)[C@H](C([O-])=O)CC2)C	SAVI-Space-2024	rxn6041_0_a_kill_0	EN300-1246879	Clc1ccc(cc1)CON	EN300-27105945	SCC(N)C(=O)N1C(C(=O)OC)CCC1
SCC(Nc1ccc(cc1)C[N+]#C)C(=O)N2C(C([O-])=O)CCC2	630	fCSFP4	0.451	rxn6041_0_a_kill_0____EN300-1895200____EN300-27105945	CHEMBL525967	S(c1ccc(cc1)CS[C@@H]2N(C(=O)[C@@H](CS)C)[C@H](C([O-])=O)CC2)C	SAVI-Space-2024	rxn6041_0_a_kill_0	EN300-1895200	Brc1ccc(cc1)C[N+]#[C-]	EN300-27105945	SCC(N)C(=O)N1C(C(=O)OC)CCC1
Sc1cc(ccc1)COC(=O)C2N(C(=O)C(CS)C)CCC2	631	fCSFP4	0.451	rxn6031_0_a_kill_0____EN300-118718____EN300-215195	CHEMBL525967	S(c1ccc(cc1)CS[C@@H]2N(C(=O)[C@@H](CS)C)[C@H](C([O-])=O)CC2)C	SAVI-Space-2024	rxn6031_0_a_kill_0	EN300-118718	SCC(C(=O)N1C(C(=O)O)CCC1)C	EN300-215195	Sc1cc(ccc1)CO
S(C#C)c1ccc(cc1)COC(=O)C2N(C([O-])=O)C(C([O-])=O)CCC2	632	fCSFP4	0.451	rxn6031_0_a_kill_0____EN300-27101979____EN300-174287	CHEMBL525967	S(c1ccc(cc1)CS[C@@H]2N(C(=O)[C@@H](CS)C)[C@H](C([O-])=O)CC2)C	SAVI-Space-2024	rxn6031_0_a_kill_0	EN300-27101979	O=C(OC(C)(C)C)N1C(C(=O)OC)CCCC1C(=O)O	EN300-174287	S(C#C)c1ccc(cc1)CO
S(C(=O)C1N(C([O-])=O)C(C([O-])=O)CC1)Cc2cc(OC)ccc2	633	fCSFP4	0.451	rxn6038_0_a_kill_0____EN300-60645____EN300-1084730	CHEMBL525967	S(c1ccc(cc1)CS[C@@H]2N(C(=O)[C@@H](CS)C)[C@H](C([O-])=O)CC2)C	SAVI-Space-2024	rxn6038_0_a_kill_0	EN300-60645	SCc1cc(OC)ccc1	EN300-1084730	O=C(OC(C)(C)C)N1C(C(=O)OC(C)(C)C)CCC1C(=O)O
S(c1ccc(cc1)CC(=O)N2C(C([O-])=O)CCOCC2)C	634	fCSFP4	0.451	rxn6038_0_a_kill_0____EN300-6780922 EN300-45379585"____EN300-79646"	CHEMBL525967	S(c1ccc(cc1)CS[C@@H]2N(C(=O)[C@@H](CS)C)[C@H](C([O-])=O)CC2)C	SAVI-Space-2024	rxn6038_0_a_kill_0	EN300-6780922 EN300-45379585""	O=C(OC)C1NCCOCC1	EN300-79646	S(c1ccc(cc1)CC(=O)O)C
S(c1ccc(cc1)CCC(=O)N2C(C([O-])=O)CCCC2)C	635	fCSFP4	0.451	rxn6038_0_a_kill_0____EN300-35540 EN300-23808"____EN300-223563"	CHEMBL525967	S(c1ccc(cc1)CS[C@@H]2N(C(=O)[C@@H](CS)C)[C@H](C([O-])=O)CC2)C	SAVI-Space-2024	rxn6038_0_a_kill_0	EN300-35540 EN300-23808""	O=C(OC)C1NCCCC1	EN300-223563	S(c1ccc(cc1)CCC(=O)O)C
S(c1ccc(cc1)CCC(=O)N2C(C([O-])=O)CCCCC2)C	636	fCSFP4	0.451	rxn6038_0_a_kill_0____EN300-130367____EN300-223563	CHEMBL525967	S(c1ccc(cc1)CS[C@@H]2N(C(=O)[C@@H](CS)C)[C@H](C([O-])=O)CC2)C	SAVI-Space-2024	rxn6038_0_a_kill_0	EN300-130367	O=C(OC)C1NCCCCC1	EN300-223563	S(c1ccc(cc1)CCC(=O)O)C
S(c1ccc(cc1)CCC(=O)N2C(C([O-])=O)CCCCCC2)C	637	fCSFP4	0.451	rxn6038_0_a_kill_0____EN300-1069545____EN300-223563	CHEMBL525967	S(c1ccc(cc1)CS[C@@H]2N(C(=O)[C@@H](CS)C)[C@H](C([O-])=O)CC2)C	SAVI-Space-2024	rxn6038_0_a_kill_0	EN300-1069545	O=C(OC)C1NCCCCCC1	EN300-223563	S(c1ccc(cc1)CCC(=O)O)C
S(c1ccc(cc1)COC(=O)C2N(C([O-])=O)C(C(=O)OCC)CC2)C(C)C	638	fCSFP4	0.451	rxn6031_0_a_kill_0____EN300-1655037____EN300-136652	CHEMBL525967	S(c1ccc(cc1)CS[C@@H]2N(C(=O)[C@@H](CS)C)[C@H](C([O-])=O)CC2)C	SAVI-Space-2024	rxn6031_0_a_kill_0	EN300-1655037	O=C(OC(C)(C)C)N1C(C(=O)OCC)CCC1C(=O)O	EN300-136652	S(c1ccc(cc1)CO)C(C)C
S(c1ccc(cc1)C[NH+]2CCN(C(=O)C3N(C([O-])=O)C(C([O-])=O)C3)CC2)C	639	fCSFP4	0.451	rxn6038_0_a_kill_0____EN300-66887____EN300-37337758	CHEMBL525967	S(c1ccc(cc1)CS[C@@H]2N(C(=O)[C@@H](CS)C)[C@H](C([O-])=O)CC2)C	SAVI-Space-2024	rxn6038_0_a_kill_0	EN300-66887	S(c1ccc(cc1)CN2CCNCC2)C	EN300-37337758	O=C(OC(C)(C)C)N1C(C(=O)OC)CC1C(=O)O
[O-]C(=O)N1C(C([O-])=O)CCC1C(=O)NCC(Cc2ccccc2)C	640	fCSFP4	0.451	rxn6038_0_a_kill_0____EN300-6526658____EN300-1084730	CHEMBL525967	S(c1ccc(cc1)CS[C@@H]2N(C(=O)[C@@H](CS)C)[C@H](C([O-])=O)CC2)C	SAVI-Space-2024	rxn6038_0_a_kill_0	EN300-6526658	NCC(Cc1ccccc1)C	EN300-1084730	O=C(OC(C)(C)C)N1C(C(=O)OC(C)(C)C)CCC1C(=O)O
[O-]C(=O)N1C(C([O-])=O)CCC1C(=O)OCC(Cc2ccccc2)C	641	fCSFP4	0.451	rxn6038_0_a_kill_0____EN300-126652____EN300-1084730	CHEMBL525967	S(c1ccc(cc1)CS[C@@H]2N(C(=O)[C@@H](CS)C)[C@H](C([O-])=O)CC2)C	SAVI-Space-2024	rxn6038_0_a_kill_0	EN300-126652	OCC(Cc1ccccc1)C	EN300-1084730	O=C(OC(C)(C)C)N1C(C(=O)OC(C)(C)C)CCC1C(=O)O
[O-]C(=O)N1C(C([O-])=O)CCCC1C(=O)NCCc2ccc(cc2)CC(C)C	642	fCSFP4	0.451	rxn6038_0_a_kill_0____EN300-6745744____EN300-27101979	CHEMBL525967	S(c1ccc(cc1)CS[C@@H]2N(C(=O)[C@@H](CS)C)[C@H](C([O-])=O)CC2)C	SAVI-Space-2024	rxn6038_0_a_kill_0	EN300-6745744	NCCc1ccc(cc1)CC(C)C	EN300-27101979	O=C(OC(C)(C)C)N1C(C(=O)OC)CCCC1C(=O)O
S(c1cc2c(cc1)ccc(NC(C(=O)N3C(C([O-])=O)CCC3)CS)c2)C	643	fCSFP4	0.451	rxn6041_0_a_kill_0____EN300-37158318____EN300-27105945	CHEMBL525967	S(c1ccc(cc1)CS[C@@H]2N(C(=O)[C@@H](CS)C)[C@H](C([O-])=O)CC2)C	SAVI-Space-2024	rxn6041_0_a_kill_0	EN300-37158318	Brc1cc2c(cc1)ccc(SC)c2	EN300-27105945	SCC(N)C(=O)N1C(C(=O)OC)CCC1
S(c1c(cc(cc1)CNC(=O)C2N(C([O-])=O)C(C([O-])=O)CC2)C)C	644	fCSFP4	0.450	rxn6038_0_a_kill_0____EN300-106980 EN300-27149936"____EN300-1084730"	CHEMBL525967	S(c1ccc(cc1)CS[C@@H]2N(C(=O)[C@@H](CS)C)[C@H](C([O-])=O)CC2)C	SAVI-Space-2024	rxn6038_0_a_kill_0	EN300-106980 EN300-27149936""	S(c1c(cc(cc1)CN)C)C	EN300-1084730	O=C(OC(C)(C)C)N1C(C(=O)OC(C)(C)C)CCC1C(=O)O
S(C(=O)C1N(C([O-])=O)C(C([O-])=O)CC1)Cc2cnccc2	645	fCSFP4	0.450	rxn6038_0_a_kill_0____EN300-247906____EN300-1084730	CHEMBL525967	S(c1ccc(cc1)CS[C@@H]2N(C(=O)[C@@H](CS)C)[C@H](C([O-])=O)CC2)C	SAVI-Space-2024	rxn6038_0_a_kill_0	EN300-247906	SCc1cnccc1	EN300-1084730	O=C(OC(C)(C)C)N1C(C(=O)OC(C)(C)C)CCC1C(=O)O
S(C(=O)C1N(C([O-])=O)C(C([O-])=O)CCC1)Cc2cc(ccc2)C	646	fCSFP4	0.450	rxn6038_0_a_kill_0____EN300-65303____EN300-27101979	CHEMBL525967	S(c1ccc(cc1)CS[C@@H]2N(C(=O)[C@@H](CS)C)[C@H](C([O-])=O)CC2)C	SAVI-Space-2024	rxn6038_0_a_kill_0	EN300-65303	SCc1cc(ccc1)C	EN300-27101979	O=C(OC(C)(C)C)N1C(C(=O)OC)CCCC1C(=O)O
S(C(=O)C1N(C([O-])=O)C(C([O-])=O)CCC1)Cc2ccc(Oc3ccccc3)cc2	647	fCSFP4	0.450	rxn6038_0_a_kill_0____EN300-1861062____EN300-27101979	CHEMBL525967	S(c1ccc(cc1)CS[C@@H]2N(C(=O)[C@@H](CS)C)[C@H](C([O-])=O)CC2)C	SAVI-Space-2024	rxn6038_0_a_kill_0	EN300-1861062	SCc1ccc(Oc2ccccc2)cc1	EN300-27101979	O=C(OC(C)(C)C)N1C(C(=O)OC)CCCC1C(=O)O
S(Cc1ccccc1)CCNC(=O)C2N(C([O-])=O)C(C([O-])=O)CC2	648	fCSFP4	0.450	rxn6038_0_a_kill_0____EN300-13054____EN300-1084730	CHEMBL525967	S(c1ccc(cc1)CS[C@@H]2N(C(=O)[C@@H](CS)C)[C@H](C([O-])=O)CC2)C	SAVI-Space-2024	rxn6038_0_a_kill_0	EN300-13054	S(Cc1ccccc1)CCN	EN300-1084730	O=C(OC(C)(C)C)N1C(C(=O)OC(C)(C)C)CCC1C(=O)O
S(c1ccc(OC(C)C)cc1)C(=O)C2N(C([O-])=O)C(C([O-])=O)CC2	649	fCSFP4	0.450	rxn6038_0_a_kill_0____EN300-1270349____EN300-1084730	CHEMBL525967	S(c1ccc(cc1)CS[C@@H]2N(C(=O)[C@@H](CS)C)[C@H](C([O-])=O)CC2)C	SAVI-Space-2024	rxn6038_0_a_kill_0	EN300-1270349	Sc1ccc(OC(C)C)cc1	EN300-1084730	O=C(OC(C)(C)C)N1C(C(=O)OC(C)(C)C)CCC1C(=O)O
[O-]C(=O)N1C(C([O-])=O)CCC1C(=O)NCc2ccc(cc2)C(C)C	650	fCSFP4	0.450	rxn6038_0_a_kill_0____EN300-33157____EN300-1084730	CHEMBL525967	S(c1ccc(cc1)CS[C@@H]2N(C(=O)[C@@H](CS)C)[C@H](C([O-])=O)CC2)C	SAVI-Space-2024	rxn6038_0_a_kill_0	EN300-33157	NCc1ccc(cc1)C(C)C	EN300-1084730	O=C(OC(C)(C)C)N1C(C(=O)OC(C)(C)C)CCC1C(=O)O
S(=O)(=O)(NCCc1ccc(O)cc1)CC(C(=O)N2C(C([O-])=O)CCC2)C	651	fCSFP4	0.450	rxn6028_0_a_kill_0____EN300-50959____EN300-118718	CHEMBL525967	S(c1ccc(cc1)CS[C@@H]2N(C(=O)[C@@H](CS)C)[C@H](C([O-])=O)CC2)C	SAVI-Space-2024	rxn6028_0_a_kill_0	EN300-50959	Oc1ccc(cc1)CCN	EN300-118718	SCC(C(=O)N1C(C(=O)O)CCC1)C
S(=O)(=O)(NCCc1ccc(cc1)C)CC(C(=O)N2C(C([O-])=O)CCC2)C	652	fCSFP4	0.450	rxn6028_0_a_kill_0____EN300-146602 EN300-79125"____EN300-118718"	CHEMBL525967	S(c1ccc(cc1)CS[C@@H]2N(C(=O)[C@@H](CS)C)[C@H](C([O-])=O)CC2)C	SAVI-Space-2024	rxn6028_0_a_kill_0	EN300-146602 EN300-79125""	NCCc1ccc(cc1)C	EN300-118718	SCC(C(=O)N1C(C(=O)O)CCC1)C
S(=O)(=O)(NCc1ccc(cc1)CC2CC2)CC(C(=O)N3C(C([O-])=O)CCC3)C	653	fCSFP4	0.450	rxn6028_0_a_kill_0____EN300-6499867____EN300-118718	CHEMBL525967	S(c1ccc(cc1)CS[C@@H]2N(C(=O)[C@@H](CS)C)[C@H](C([O-])=O)CC2)C	SAVI-Space-2024	rxn6028_0_a_kill_0	EN300-6499867	NCc1ccc(cc1)CC2CC2	EN300-118718	SCC(C(=O)N1C(C(=O)O)CCC1)C
S(=O)(=O)(NCc1ccc(cc1)COC)CC(C(=O)N2C(C([O-])=O)CCC2)C	654	fCSFP4	0.450	rxn6028_0_a_kill_0____EN300-36071____EN300-118718	CHEMBL525967	S(c1ccc(cc1)CS[C@@H]2N(C(=O)[C@@H](CS)C)[C@H](C([O-])=O)CC2)C	SAVI-Space-2024	rxn6028_0_a_kill_0	EN300-36071	O(Cc1ccc(cc1)CN)C	EN300-118718	SCC(C(=O)N1C(C(=O)O)CCC1)C
S(=O)(=O)(NS(=O)(=O)CC(C(=O)N1C(C([O-])=O)CCC1)C)Cc2ccc(cc2)COC	655	fCSFP4	0.450	rxn6028_0_a_kill_0____EN300-225406____EN300-118718	CHEMBL525967	S(c1ccc(cc1)CS[C@@H]2N(C(=O)[C@@H](CS)C)[C@H](C([O-])=O)CC2)C	SAVI-Space-2024	rxn6028_0_a_kill_0	EN300-225406	S(=O)(=O)(N)Cc1ccc(cc1)COC	EN300-118718	SCC(C(=O)N1C(C(=O)O)CCC1)C
S(=O)(=O)(NS(=O)(=O)CCc1ccc(cc1)C)CC(C(=O)N2C(C([O-])=O)CCC2)C	656	fCSFP4	0.450	rxn6028_0_a_kill_0____EN300-277231____EN300-118718	CHEMBL525967	S(c1ccc(cc1)CS[C@@H]2N(C(=O)[C@@H](CS)C)[C@H](C([O-])=O)CC2)C	SAVI-Space-2024	rxn6028_0_a_kill_0	EN300-277231	S(=O)(=O)(N)CCc1ccc(cc1)C	EN300-118718	SCC(C(=O)N1C(C(=O)O)CCC1)C
S(=O)(=O)(Nc1ccc(cc1)CCC)CC(C(=O)N2C(C([O-])=O)CCC2)C	657	fCSFP4	0.450	rxn6028_0_a_kill_0____EN300-21113____EN300-118718	CHEMBL525967	S(c1ccc(cc1)CS[C@@H]2N(C(=O)[C@@H](CS)C)[C@H](C([O-])=O)CC2)C	SAVI-Space-2024	rxn6028_0_a_kill_0	EN300-21113	Nc1ccc(cc1)CCC	EN300-118718	SCC(C(=O)N1C(C(=O)O)CCC1)C
S(=O)(=O)(Nc1ccc(cc1)CCO)CC(C(=O)N2C(C([O-])=O)CCC2)C	658	fCSFP4	0.450	rxn6028_0_a_kill_0____EN300-53053____EN300-118718	CHEMBL525967	S(c1ccc(cc1)CS[C@@H]2N(C(=O)[C@@H](CS)C)[C@H](C([O-])=O)CC2)C	SAVI-Space-2024	rxn6028_0_a_kill_0	EN300-53053	OCCc1ccc(N)cc1	EN300-118718	SCC(C(=O)N1C(C(=O)O)CCC1)C
S(c1ccc(cc1)CC([O-])=O)C(=O)C2N(C(=O)C(C)C)CCC2	659	fCSFP4	0.450	rxn6038_0_a_kill_0____EN300-2270146____EN300-51419	CHEMBL525967	S(c1ccc(cc1)CS[C@@H]2N(C(=O)[C@@H](CS)C)[C@H](C([O-])=O)CC2)C	SAVI-Space-2024	rxn6038_0_a_kill_0	EN300-2270146	Sc1ccc(cc1)CC(=O)OC(C)(C)C	EN300-51419	O=C(O)C1N(C(=O)C(C)C)CCC1
S(c1ccc(cc1)CCNC(=O)C2N(C(=O)C(C)C)CCCC2)C	660	fCSFP4	0.450	rxn6038_0_a_kill_0____EN300-196408____EN300-51803	CHEMBL525967	S(c1ccc(cc1)CS[C@@H]2N(C(=O)[C@@H](CS)C)[C@H](C([O-])=O)CC2)C	SAVI-Space-2024	rxn6038_0_a_kill_0	EN300-196408	S(c1ccc(cc1)CCN)C	EN300-51803	O=C(O)C1N(C(=O)C(C)C)CCCC1
S(c1ccc(cc1)CCOC(=O)C2N(C(=O)C(C)C)CCCC2)C	661	fCSFP4	0.450	rxn6031_0_a_kill_0____EN300-51803____EN300-1250420	CHEMBL525967	S(c1ccc(cc1)CS[C@@H]2N(C(=O)[C@@H](CS)C)[C@H](C([O-])=O)CC2)C	SAVI-Space-2024	rxn6031_0_a_kill_0	EN300-51803	O=C(O)C1N(C(=O)C(C)C)CCCC1	EN300-1250420	S(c1ccc(cc1)CCO)C
S(c1ncc(cc1)CNC(=O)C2N(C([O-])=O)C(C([O-])=O)CCC2)C	662	fCSFP4	0.450	rxn6038_0_a_kill_0____EN300-27148464____EN300-27101979	CHEMBL525967	S(c1ccc(cc1)CS[C@@H]2N(C(=O)[C@@H](CS)C)[C@H](C([O-])=O)CC2)C	SAVI-Space-2024	rxn6038_0_a_kill_0	EN300-27148464	S(c1ncc(cc1)CN)C	EN300-27101979	O=C(OC(C)(C)C)N1C(C(=O)OC)CCCC1C(=O)O
[O-]C(=O)C1N(C(=O)CCC(C(=O)C)C)C(c2ccccc2)CC1	663	fCSFP4	0.450	rxn6038_0_a_kill_0____EN300-189055 EN300-331681"____EN300-6468985"	CHEMBL525967	S(c1ccc(cc1)CS[C@@H]2N(C(=O)[C@@H](CS)C)[C@H](C([O-])=O)CC2)C	SAVI-Space-2024	rxn6038_0_a_kill_0	EN300-189055 EN300-331681""	O=C(OC)C1NC(c2ccccc2)CC1	EN300-6468985	O=C(O)CCC(C(=O)C)C
S(c1cc(NC(C(=O)N2C(C([O-])=O)CCC2)CS)ccc1)C(C)C	664	fCSFP4	0.449	rxn6041_0_a_kill_0____EN300-6825395____EN300-27105945	CHEMBL525967	S(c1ccc(cc1)CS[C@@H]2N(C(=O)[C@@H](CS)C)[C@H](C([O-])=O)CC2)C	SAVI-Space-2024	rxn6041_0_a_kill_0	EN300-6825395	Brc1cc(SC(C)C)ccc1	EN300-27105945	SCC(N)C(=O)N1C(C(=O)OC)CCC1
S(c1ccc(NC(C(=O)N2C(C([O-])=O)CCC2)CS)cc1)CCC([O-])=O	665	fCSFP4	0.449	rxn6041_0_a_kill_0____EN300-53711____EN300-27105945	CHEMBL525967	S(c1ccc(cc1)CS[C@@H]2N(C(=O)[C@@H](CS)C)[C@H](C([O-])=O)CC2)C	SAVI-Space-2024	rxn6041_0_a_kill_0	EN300-53711	Brc1ccc(SCCC(=O)O)cc1	EN300-27105945	SCC(N)C(=O)N1C(C(=O)OC)CCC1
S(C(=O)C1N(C([O-])=O)C(C([O-])=O)CCC1)CCc2ccc(cc2)CCC	666	fCSFP4	0.449	rxn6038_0_a_kill_0____EN300-4299880____EN300-27101979	CHEMBL525967	S(c1ccc(cc1)CS[C@@H]2N(C(=O)[C@@H](CS)C)[C@H](C([O-])=O)CC2)C	SAVI-Space-2024	rxn6038_0_a_kill_0	EN300-4299880	SCCc1ccc(cc1)CCC	EN300-27101979	O=C(OC(C)(C)C)N1C(C(=O)OC)CCCC1C(=O)O
S(c1ccc(cc1)C(C)C)C(=O)C2N(C([O-])=O)C(C([O-])=O)CCC2	667	fCSFP4	0.449	rxn6038_0_a_kill_0____EN300-26778____EN300-27101979	CHEMBL525967	S(c1ccc(cc1)CS[C@@H]2N(C(=O)[C@@H](CS)C)[C@H](C([O-])=O)CC2)C	SAVI-Space-2024	rxn6038_0_a_kill_0	EN300-26778	Sc1ccc(cc1)C(C)C	EN300-27101979	O=C(OC(C)(C)C)N1C(C(=O)OC)CCCC1C(=O)O
S(c1ccc(cc1)CC(=O)N2C(C(=O)OCC)CCC2C(=O)OCC)C	668	fCSFP4	0.449	rxn6038_0_a_kill_0____EN300-195300____EN300-79646	CHEMBL525967	S(c1ccc(cc1)CS[C@@H]2N(C(=O)[C@@H](CS)C)[C@H](C([O-])=O)CC2)C	SAVI-Space-2024	rxn6038_0_a_kill_0	EN300-195300	O=C(OCC)C1NC(C(=O)OCC)CC1	EN300-79646	S(c1ccc(cc1)CC(=O)O)C
S(c1ccc(cc1)CSC(=O)C2N(C([O-])=O)C(C2)C)C	669	fCSFP4	0.449	rxn6038_0_a_kill_0____EN300-192190____EN300-1726128	CHEMBL525967	S(c1ccc(cc1)CS[C@@H]2N(C(=O)[C@@H](CS)C)[C@H](C([O-])=O)CC2)C	SAVI-Space-2024	rxn6038_0_a_kill_0	EN300-192190	S(c1ccc(cc1)CS)C	EN300-1726128	O=C(OC(C)(C)C)N1C(C(=O)O)CC1C
S(c1ccc(cc1)CSC(=O)C2N(C([O-])=O)CC2)C	670	fCSFP4	0.449	rxn6038_0_a_kill_0____EN300-192190____EN300-74799	CHEMBL525967	S(c1ccc(cc1)CS[C@@H]2N(C(=O)[C@@H](CS)C)[C@H](C([O-])=O)CC2)C	SAVI-Space-2024	rxn6038_0_a_kill_0	EN300-192190	S(c1ccc(cc1)CS)C	EN300-74799	O=C(OC(C)(C)C)N1C(C(=O)O)CC1
S(c1ccc(cc1)COC(=O)C2N(C([O-])=O)C3CCC(C2)C3)CC(C)C	671	fCSFP4	0.449	rxn6031_0_a_kill_0____EN300-45273353____EN300-6504339	CHEMBL525967	S(c1ccc(cc1)CS[C@@H]2N(C(=O)[C@@H](CS)C)[C@H](C([O-])=O)CC2)C	SAVI-Space-2024	rxn6031_0_a_kill_0	EN300-45273353	O=C(OC(C)(C)C)N1C(C(=O)O)CC2CCC1C2	EN300-6504339	S(c1ccc(cc1)CO)CC(C)C
S(c1ccc(cc1)CSC(=O)C2N(C([O-])=O)C3C(C2)CCC3)C	672	fCSFP4	0.449	rxn6038_0_a_kill_0____EN300-192190____EN300-6766958	CHEMBL525967	S(c1ccc(cc1)CS[C@@H]2N(C(=O)[C@@H](CS)C)[C@H](C([O-])=O)CC2)C	SAVI-Space-2024	rxn6038_0_a_kill_0	EN300-192190	S(c1ccc(cc1)CS)C	EN300-6766958	O=C(OC(C)(C)C)N1C(C(=O)O)CC2C1CCC2
S(c1ccc(NC(C(=O)N2C(C([O-])=O)CCC2)CS)cc1)c3ccc(C#N)cc3	673	fCSFP4	0.449	rxn6041_0_a_kill_0____EN300-125144____EN300-27105945	CHEMBL525967	S(c1ccc(cc1)CS[C@@H]2N(C(=O)[C@@H](CS)C)[C@H](C([O-])=O)CC2)C	SAVI-Space-2024	rxn6041_0_a_kill_0	EN300-125144	Clc1ccc(Sc2ccc(C#N)cc2)cc1	EN300-27105945	SCC(N)C(=O)N1C(C(=O)OC)CCC1
S(c1ccc(cc1)C[NH+]2CCN(C(=O)C3N(C(=O)C(CC)C)CSC3)CC2)C	674	fCSFP4	0.449	rxn6038_0_a_kill_0____EN300-66887____EN300-66551	CHEMBL525967	S(c1ccc(cc1)CS[C@@H]2N(C(=O)[C@@H](CS)C)[C@H](C([O-])=O)CC2)C	SAVI-Space-2024	rxn6038_0_a_kill_0	EN300-66887	S(c1ccc(cc1)CN2CCNCC2)C	EN300-66551	S1CN(C(=O)C(CC)C)C(C(=O)O)C1
SCC(C(=O)N1C(C(=O)OC(Cc2ccc(OC)cc2)C)CCC1)C	675	fCSFP4	0.449	rxn6031_0_a_kill_0____EN300-118718____EN300-68324	CHEMBL525967	S(c1ccc(cc1)CS[C@@H]2N(C(=O)[C@@H](CS)C)[C@H](C([O-])=O)CC2)C	SAVI-Space-2024	rxn6031_0_a_kill_0	EN300-118718	SCC(C(=O)N1C(C(=O)O)CCC1)C	EN300-68324	O(c1ccc(cc1)CC(O)C)C
SCC(C(=O)N1C(C(=O)OC(Cc2ccc(cc2)C)CC)CCC1)C	676	fCSFP4	0.449	rxn6031_0_a_kill_0____EN300-118718____EN300-91786	CHEMBL525967	S(c1ccc(cc1)CS[C@@H]2N(C(=O)[C@@H](CS)C)[C@H](C([O-])=O)CC2)C	SAVI-Space-2024	rxn6031_0_a_kill_0	EN300-118718	SCC(C(=O)N1C(C(=O)O)CCC1)C	EN300-91786	OC(Cc1ccc(cc1)C)CC
SCC(C(=O)N1C(C(=O)OC(c2ccc(cc2)C[NH3+])C)CCC1)C	677	fCSFP4	0.449	rxn6031_0_a_kill_0____EN300-118718____EN300-44113	CHEMBL525967	S(c1ccc(cc1)CS[C@@H]2N(C(=O)[C@@H](CS)C)[C@H](C([O-])=O)CC2)C	SAVI-Space-2024	rxn6031_0_a_kill_0	EN300-118718	SCC(C(=O)N1C(C(=O)O)CCC1)C	EN300-44113	OC(c1ccc(cc1)CN)C
SCC(C(=O)N1C(C(=O)OCC(C[NH3+])Cc2ccc(cc2)C)CCC1)C	678	fCSFP4	0.449	rxn6031_0_a_kill_0____EN300-118718____EN300-174356 EN300-45381655""	CHEMBL525967	S(c1ccc(cc1)CS[C@@H]2N(C(=O)[C@@H](CS)C)[C@H](C([O-])=O)CC2)C	SAVI-Space-2024	rxn6031_0_a_kill_0	EN300-118718	SCC(C(=O)N1C(C(=O)O)CCC1)C	EN300-174356 EN300-45381655""	OCC(CN)Cc1ccc(cc1)C
SCC(C(=O)N1C(C(=O)OCCCCc2ccc(OC)cc2)CCC1)C	679	fCSFP4	0.449	rxn6031_0_a_kill_0____EN300-118718____EN300-316915	CHEMBL525967	S(c1ccc(cc1)CS[C@@H]2N(C(=O)[C@@H](CS)C)[C@H](C([O-])=O)CC2)C	SAVI-Space-2024	rxn6031_0_a_kill_0	EN300-118718	SCC(C(=O)N1C(C(=O)O)CCC1)C	EN300-316915	O(c1ccc(cc1)CCCCO)C
SCC(C(=O)N1C(C(=O)OCCOCc2ccc(OC)cc2)CCC1)C	680	fCSFP4	0.449	rxn6031_0_a_kill_0____EN300-118718____EN300-219343	CHEMBL525967	S(c1ccc(cc1)CS[C@@H]2N(C(=O)[C@@H](CS)C)[C@H](C([O-])=O)CC2)C	SAVI-Space-2024	rxn6031_0_a_kill_0	EN300-118718	SCC(C(=O)N1C(C(=O)O)CCC1)C	EN300-219343	O(c1ccc(cc1)COCCO)C
SCC(C(=O)N1C(C(=O)OCC[NH2+]Cc2ccc(cc2)C)CCC1)C	681	fCSFP4	0.449	rxn6031_0_a_kill_0____EN300-118718____EN300-132274	CHEMBL525967	S(c1ccc(cc1)CS[C@@H]2N(C(=O)[C@@H](CS)C)[C@H](C([O-])=O)CC2)C	SAVI-Space-2024	rxn6031_0_a_kill_0	EN300-118718	SCC(C(=O)N1C(C(=O)O)CCC1)C	EN300-132274	OCCNCc1ccc(cc1)C
SCC(C(=O)N1C(C(=O)OCc2ccc(N=[N+]=[N-])cc2)CCC1)C	682	fCSFP4	0.449	rxn6031_0_a_kill_0____EN300-118718____EN300-180785	CHEMBL525967	S(c1ccc(cc1)CS[C@@H]2N(C(=O)[C@@H](CS)C)[C@H](C([O-])=O)CC2)C	SAVI-Space-2024	rxn6031_0_a_kill_0	EN300-118718	SCC(C(=O)N1C(C(=O)O)CCC1)C	EN300-180785	OCc1ccc(N=[N+]=[N-])cc1
SCC(C(=O)N1C(C(=O)OCc2ccc(OC(F)F)cc2)CCC1)C	683	fCSFP4	0.449	rxn6031_0_a_kill_0____EN300-118718____EN300-49220	CHEMBL525967	S(c1ccc(cc1)CS[C@@H]2N(C(=O)[C@@H](CS)C)[C@H](C([O-])=O)CC2)C	SAVI-Space-2024	rxn6031_0_a_kill_0	EN300-118718	SCC(C(=O)N1C(C(=O)O)CCC1)C	EN300-49220	FC(F)Oc1ccc(cc1)CO
SCC(C(=O)N1C(C(=O)OCc2ccc(OCC3CC3)cc2)CCC1)C	684	fCSFP4	0.449	rxn6031_0_a_kill_0____EN300-118718____EN300-176107	CHEMBL525967	S(c1ccc(cc1)CS[C@@H]2N(C(=O)[C@@H](CS)C)[C@H](C([O-])=O)CC2)C	SAVI-Space-2024	rxn6031_0_a_kill_0	EN300-118718	SCC(C(=O)N1C(C(=O)O)CCC1)C	EN300-176107	O(c1ccc(cc1)CO)CC2CC2
SCC(C(=O)N1C(C(=O)OCc2ccc(OCOCC)cc2)CCC1)C	685	fCSFP4	0.449	rxn6031_0_a_kill_0____EN300-118718____EN300-124229	CHEMBL525967	S(c1ccc(cc1)CS[C@@H]2N(C(=O)[C@@H](CS)C)[C@H](C([O-])=O)CC2)C	SAVI-Space-2024	rxn6031_0_a_kill_0	EN300-118718	SCC(C(=O)N1C(C(=O)O)CCC1)C	EN300-124229	O(c1ccc(cc1)CO)COCC
SCC(C(=O)N1C(C(=O)OCc2ccc(cc2)C(=C)C)CCC1)C	686	fCSFP4	0.449	rxn6031_0_a_kill_0____EN300-118718____EN300-182132	CHEMBL525967	S(c1ccc(cc1)CS[C@@H]2N(C(=O)[C@@H](CS)C)[C@H](C([O-])=O)CC2)C	SAVI-Space-2024	rxn6031_0_a_kill_0	EN300-118718	SCC(C(=O)N1C(C(=O)O)CCC1)C	EN300-182132	OCc1ccc(cc1)C(=C)C
SCC(C(=O)N1C(C(=O)OCc2ccc(cc2)C(CC)C)CCC1)C	687	fCSFP4	0.449	rxn6031_0_a_kill_0____EN300-118718____EN300-127053	CHEMBL525967	S(c1ccc(cc1)CS[C@@H]2N(C(=O)[C@@H](CS)C)[C@H](C([O-])=O)CC2)C	SAVI-Space-2024	rxn6031_0_a_kill_0	EN300-118718	SCC(C(=O)N1C(C(=O)O)CCC1)C	EN300-127053	OCc1ccc(cc1)C(CC)C
S(C(=O)C1N(C([O-])=O)C(C([O-])=O)CC1)CCc2ccccc2	688	fCSFP4	0.448	rxn6038_0_a_kill_0____EN300-221555____EN300-1084730	CHEMBL525967	S(c1ccc(cc1)CS[C@@H]2N(C(=O)[C@@H](CS)C)[C@H](C([O-])=O)CC2)C	SAVI-Space-2024	rxn6038_0_a_kill_0	EN300-221555	SCCc1ccccc1	EN300-1084730	O=C(OC(C)(C)C)N1C(C(=O)OC(C)(C)C)CCC1C(=O)O
S(c1ccc(OC)cc1)C(=O)C2N(C([O-])=O)C(C([O-])=O)CC2	689	fCSFP4	0.448	rxn6038_0_a_kill_0____EN300-11815____EN300-1084730	CHEMBL525967	S(c1ccc(cc1)CS[C@@H]2N(C(=O)[C@@H](CS)C)[C@H](C([O-])=O)CC2)C	SAVI-Space-2024	rxn6038_0_a_kill_0	EN300-11815	Sc1ccc(OC)cc1	EN300-1084730	O=C(OC(C)(C)C)N1C(C(=O)OC(C)(C)C)CCC1C(=O)O
SCc1ccc(cc1)COC(=O)C2N(C([O-])=O)C(C([O-])=O)CCC2	690	fCSFP4	0.448	rxn6031_0_a_kill_0____EN300-27101979____EN300-1085551	CHEMBL525967	S(c1ccc(cc1)CS[C@@H]2N(C(=O)[C@@H](CS)C)[C@H](C([O-])=O)CC2)C	SAVI-Space-2024	rxn6031_0_a_kill_0	EN300-27101979	O=C(OC(C)(C)C)N1C(C(=O)OC)CCCC1C(=O)O	EN300-1085551	SCc1ccc(cc1)CO
Sc1ccc(cc1)COC(=O)C2N(C([O-])=O)C(C([O-])=O)CC2	691	fCSFP4	0.448	rxn6031_0_a_kill_0____EN300-1084730____EN300-131552	CHEMBL525967	S(c1ccc(cc1)CS[C@@H]2N(C(=O)[C@@H](CS)C)[C@H](C([O-])=O)CC2)C	SAVI-Space-2024	rxn6031_0_a_kill_0	EN300-1084730	O=C(OC(C)(C)C)N1C(C(=O)OC(C)(C)C)CCC1C(=O)O	EN300-131552	Sc1ccc(cc1)CO
[O-]C(=O)N1C(C([O-])=O)CCC1C(=O)NCc2ccc(cc2)C	692	fCSFP4	0.448	rxn6038_0_a_kill_0____EN300-16222____EN300-1084730	CHEMBL525967	S(c1ccc(cc1)CS[C@@H]2N(C(=O)[C@@H](CS)C)[C@H](C([O-])=O)CC2)C	SAVI-Space-2024	rxn6038_0_a_kill_0	EN300-16222	NCc1ccc(cc1)C	EN300-1084730	O=C(OC(C)(C)C)N1C(C(=O)OC(C)(C)C)CCC1C(=O)O
[O-]C(=O)N1C(C([O-])=O)CCC1C(=O)Nc2ccc(cc2)CC	693	fCSFP4	0.448	rxn6038_0_a_kill_0____EN300-20347____EN300-1084730	CHEMBL525967	S(c1ccc(cc1)CS[C@@H]2N(C(=O)[C@@H](CS)C)[C@H](C([O-])=O)CC2)C	SAVI-Space-2024	rxn6038_0_a_kill_0	EN300-20347	Nc1ccc(cc1)CC	EN300-1084730	O=C(OC(C)(C)C)N1C(C(=O)OC(C)(C)C)CCC1C(=O)O
[O-]C(=O)N1C(C([O-])=O)CCC1C(=O)OCc2ccc(cc2)C	694	fCSFP4	0.448	rxn6031_0_a_kill_0____EN300-1084730____EN300-49120	CHEMBL525967	S(c1ccc(cc1)CS[C@@H]2N(C(=O)[C@@H](CS)C)[C@H](C([O-])=O)CC2)C	SAVI-Space-2024	rxn6031_0_a_kill_0	EN300-1084730	O=C(OC(C)(C)C)N1C(C(=O)OC(C)(C)C)CCC1C(=O)O	EN300-49120	OCc1ccc(cc1)C
[O-]C(=O)N1C(C([O-])=O)CCC1C(=O)Oc2ccc(cc2)CC	695	fCSFP4	0.448	rxn6038_0_a_kill_0____EN300-20678____EN300-1084730	CHEMBL525967	S(c1ccc(cc1)CS[C@@H]2N(C(=O)[C@@H](CS)C)[C@H](C([O-])=O)CC2)C	SAVI-Space-2024	rxn6038_0_a_kill_0	EN300-20678	Oc1ccc(cc1)CC	EN300-1084730	O=C(OC(C)(C)C)N1C(C(=O)OC(C)(C)C)CCC1C(=O)O
S(Cc1cc(C#CC2N(C([O-])=O)C(C([O-])=O)CC2)ccc1)C	696	fCSFP4	0.448	rxn2267_0_a_kill_0____EN300-7113986____EN300-118551	CHEMBL525967	S(c1ccc(cc1)CS[C@@H]2N(C(=O)[C@@H](CS)C)[C@H](C([O-])=O)CC2)C	SAVI-Space-2024	rxn2267_0_a_kill_0	EN300-7113986	O=C(OC(C)(C)C)N1C(C#C)CCC1C(=O)O	EN300-118551	Brc1cc(ccc1)CSC
S(c1cc(ccc1)CNC(=O)C2N(C([O-])=O)C(C([O-])=O)CCC2)CC	697	fCSFP4	0.448	rxn6038_0_a_kill_0____EN300-220289____EN300-27101979	CHEMBL525967	S(c1ccc(cc1)CS[C@@H]2N(C(=O)[C@@H](CS)C)[C@H](C([O-])=O)CC2)C	SAVI-Space-2024	rxn6038_0_a_kill_0	EN300-220289	S(c1cc(ccc1)CN)CC	EN300-27101979	O=C(OC(C)(C)C)N1C(C(=O)OC)CCCC1C(=O)O
S(c1ccc(cc1)CCCC(=O)N2C(C([O-])=O)CCC(C([O-])=O)C2)C	698	fCSFP4	0.448	rxn6038_0_a_kill_0____EN300-312248____EN300-257730	CHEMBL525967	S(c1ccc(cc1)CS[C@@H]2N(C(=O)[C@@H](CS)C)[C@H](C([O-])=O)CC2)C	SAVI-Space-2024	rxn6038_0_a_kill_0	EN300-312248	O=C(OC)C1NCC(C(=O)OC)CC1	EN300-257730	S(c1ccc(cc1)CCCC(=O)O)C
S(c1ccc(cc1)CNC(=O)C2N(C([O-])=O)C(C#C)CC2)C	699	fCSFP4	0.448	rxn6038_0_a_kill_0____EN300-54196 EN300-156729"____EN300-7113986"	CHEMBL525967	S(c1ccc(cc1)CS[C@@H]2N(C(=O)[C@@H](CS)C)[C@H](C([O-])=O)CC2)C	SAVI-Space-2024	rxn6038_0_a_kill_0	EN300-54196 EN300-156729""	S(c1ccc(cc1)CN)C	EN300-7113986	O=C(OC(C)(C)C)N1C(C#C)CCC1C(=O)O
S(c1ccc(cc1)CNC(=O)C2N(C([O-])=O)C(C3CCC3)CC2)C	700	fCSFP4	0.448	rxn6038_0_a_kill_0____EN300-54196 EN300-156729"____EN300-46969870"	CHEMBL525967	S(c1ccc(cc1)CS[C@@H]2N(C(=O)[C@@H](CS)C)[C@H](C([O-])=O)CC2)C	SAVI-Space-2024	rxn6038_0_a_kill_0	EN300-54196 EN300-156729""	S(c1ccc(cc1)CN)C	EN300-46969870	O=C(OC(C)(C)C)N1C(C(=O)O)CCC1C2CCC2
S(c1ccc(cc1)COC(=O)C2N(C([O-])=O)C(C#C)CC2)C	701	fCSFP4	0.448	rxn6031_0_a_kill_0____EN300-7113986____EN300-69547	CHEMBL525967	S(c1ccc(cc1)CS[C@@H]2N(C(=O)[C@@H](CS)C)[C@H](C([O-])=O)CC2)C	SAVI-Space-2024	rxn6031_0_a_kill_0	EN300-7113986	O=C(OC(C)(C)C)N1C(C#C)CCC1C(=O)O	EN300-69547	S(c1ccc(cc1)CO)C
S(c1ccc(cc1)COC(=O)C2N(C([O-])=O)C(C3CCC3)CC2)C	702	fCSFP4	0.448	rxn6031_0_a_kill_0____EN300-46969870____EN300-69547	CHEMBL525967	S(c1ccc(cc1)CS[C@@H]2N(C(=O)[C@@H](CS)C)[C@H](C([O-])=O)CC2)C	SAVI-Space-2024	rxn6031_0_a_kill_0	EN300-46969870	O=C(OC(C)(C)C)N1C(C(=O)O)CCC1C2CCC2	EN300-69547	S(c1ccc(cc1)CO)C
S(c1ccc(cc1)COC(=O)C2N(C([O-])=O)C(CC2)C)Cc3ccccc3	703	fCSFP4	0.448	rxn6031_0_a_kill_0____EN300-1589557 EN300-1071291"____EN300-132429"	CHEMBL525967	S(c1ccc(cc1)CS[C@@H]2N(C(=O)[C@@H](CS)C)[C@H](C([O-])=O)CC2)C	SAVI-Space-2024	rxn6031_0_a_kill_0	EN300-1589557 EN300-1071291""	O=C(OC(C)(C)C)N1C(C(=O)O)CCC1C	EN300-132429	S(c1ccc(cc1)CO)Cc2ccccc2
S(c1ccccc1)CC(NC(=O)C2N(C([O-])=O)C(C([O-])=O)CCC2)C	704	fCSFP4	0.448	rxn6038_0_a_kill_0____EN300-240371____EN300-27101979	CHEMBL525967	S(c1ccc(cc1)CS[C@@H]2N(C(=O)[C@@H](CS)C)[C@H](C([O-])=O)CC2)C	SAVI-Space-2024	rxn6038_0_a_kill_0	EN300-240371	S(c1ccccc1)CC(N)C	EN300-27101979	O=C(OC(C)(C)C)N1C(C(=O)OC)CCCC1C(=O)O
[O-]C(=O)N1C(C([O-])=O)CCC1C(=O)NC(CCc2ccc(cc2)C)C	705	fCSFP4	0.448	rxn6038_0_a_kill_0____EN300-88926____EN300-1084730	CHEMBL525967	S(c1ccc(cc1)CS[C@@H]2N(C(=O)[C@@H](CS)C)[C@H](C([O-])=O)CC2)C	SAVI-Space-2024	rxn6038_0_a_kill_0	EN300-88926	NC(CCc1ccc(cc1)C)C	EN300-1084730	O=C(OC(C)(C)C)N1C(C(=O)OC(C)(C)C)CCC1C(=O)O
[O-]C(=O)N1C(C([O-])=O)CCC1C(=O)NCc2ccc(OCC(C)C)cc2	706	fCSFP4	0.448	rxn6038_0_a_kill_0____EN300-1694043____EN300-1084730	CHEMBL525967	S(c1ccc(cc1)CS[C@@H]2N(C(=O)[C@@H](CS)C)[C@H](C([O-])=O)CC2)C	SAVI-Space-2024	rxn6038_0_a_kill_0	EN300-1694043	O(c1ccc(cc1)CN)CC(C)C	EN300-1084730	O=C(OC(C)(C)C)N1C(C(=O)OC(C)(C)C)CCC1C(=O)O
[O-]C(=O)N1C(C([O-])=O)CCC1C(=O)NCc2ccc(cc2)C(CC)C	707	fCSFP4	0.448	rxn6038_0_a_kill_0____EN300-6744184____EN300-1084730	CHEMBL525967	S(c1ccc(cc1)CS[C@@H]2N(C(=O)[C@@H](CS)C)[C@H](C([O-])=O)CC2)C	SAVI-Space-2024	rxn6038_0_a_kill_0	EN300-6744184	NCc1ccc(cc1)C(CC)C	EN300-1084730	O=C(OC(C)(C)C)N1C(C(=O)OC(C)(C)C)CCC1C(=O)O
[O-]C(=O)N1C(C([O-])=O)CCC1C(=O)OC(Cc2ccc(OC)cc2)C	708	fCSFP4	0.448	rxn6038_0_a_kill_0____EN300-68324____EN300-1084730	CHEMBL525967	S(c1ccc(cc1)CS[C@@H]2N(C(=O)[C@@H](CS)C)[C@H](C([O-])=O)CC2)C	SAVI-Space-2024	rxn6038_0_a_kill_0	EN300-68324	O(c1ccc(cc1)CC(O)C)C	EN300-1084730	O=C(OC(C)(C)C)N1C(C(=O)OC(C)(C)C)CCC1C(=O)O
[O-]C(=O)N1C(C([O-])=O)CCC1C(=O)OCc2ccc(cc2)C(CC)C	709	fCSFP4	0.448	rxn6038_0_a_kill_0____EN300-127053____EN300-1084730	CHEMBL525967	S(c1ccc(cc1)CS[C@@H]2N(C(=O)[C@@H](CS)C)[C@H](C([O-])=O)CC2)C	SAVI-Space-2024	rxn6038_0_a_kill_0	EN300-127053	OCc1ccc(cc1)C(CC)C	EN300-1084730	O=C(OC(C)(C)C)N1C(C(=O)OC(C)(C)C)CCC1C(=O)O
Brc1cc(ccc1)COC(=O)C2N(C(=O)C(CS)C)CCC2	710	fCSFP4	0.448	rxn6031_0_a_kill_0____EN300-118718____EN300-106719	CHEMBL525967	S(c1ccc(cc1)CS[C@@H]2N(C(=O)[C@@H](CS)C)[C@H](C([O-])=O)CC2)C	SAVI-Space-2024	rxn6031_0_a_kill_0	EN300-118718	SCC(C(=O)N1C(C(=O)O)CCC1)C	EN300-106719	Brc1cc(ccc1)CO
Clc1cc(ccc1)COC(=O)C2N(C(=O)C(CS)C)CCC2	711	fCSFP4	0.448	rxn6031_0_a_kill_0____EN300-118718____EN300-25627	CHEMBL525967	S(c1ccc(cc1)CS[C@@H]2N(C(=O)[C@@H](CS)C)[C@H](C([O-])=O)CC2)C	SAVI-Space-2024	rxn6031_0_a_kill_0	EN300-118718	SCC(C(=O)N1C(C(=O)O)CCC1)C	EN300-25627	Clc1cc(ccc1)CO
Ic1cc(ccc1)COC(=O)C2N(C(=O)C(CS)C)CCC2	712	fCSFP4	0.448	rxn6031_0_a_kill_0____EN300-118718____EN300-101025	CHEMBL525967	S(c1ccc(cc1)CS[C@@H]2N(C(=O)[C@@H](CS)C)[C@H](C([O-])=O)CC2)C	SAVI-Space-2024	rxn6031_0_a_kill_0	EN300-118718	SCC(C(=O)N1C(C(=O)O)CCC1)C	EN300-101025	Ic1cc(ccc1)CO
S(c1cc(NC(C(=O)N2C(C([O-])=O)CCC2)CS)ccc1)c3ccccc3	713	fCSFP4	0.448	rxn6041_0_a_kill_0____EN300-3576431____EN300-27105945	CHEMBL525967	S(c1ccc(cc1)CS[C@@H]2N(C(=O)[C@@H](CS)C)[C@H](C([O-])=O)CC2)C	SAVI-Space-2024	rxn6041_0_a_kill_0	EN300-3576431	Brc1cc(Sc2ccccc2)ccc1	EN300-27105945	SCC(N)C(=O)N1C(C(=O)OC)CCC1
S(c1ccc(cc1)CN(C(=O)CCC2N(C([O-])=O)C(C([O-])=O)CC2)C)C	714	fCSFP4	0.448	rxn6038_0_a_kill_0____EN300-20124082 EN300-07820"____EN300-36599840"	CHEMBL525967	S(c1ccc(cc1)CS[C@@H]2N(C(=O)[C@@H](CS)C)[C@H](C([O-])=O)CC2)C	SAVI-Space-2024	rxn6038_0_a_kill_0	EN300-20124082 EN300-07820""	S(c1ccc(cc1)CNC)C	EN300-36599840	O=C(OC(C)(C)C)N1C(C(=O)OC)CCC1CCC(=O)O
S(c1ccc(cc1)C[NH+]2CCN(C(=O)CCC3N(C([O-])=O)C(C([O-])=O)CC3)CC2)C	715	fCSFP4	0.448	rxn6038_0_a_kill_0____EN300-66887____EN300-36599840	CHEMBL525967	S(c1ccc(cc1)CS[C@@H]2N(C(=O)[C@@H](CS)C)[C@H](C([O-])=O)CC2)C	SAVI-Space-2024	rxn6038_0_a_kill_0	EN300-66887	S(c1ccc(cc1)CN2CCNCC2)C	EN300-36599840	O=C(OC(C)(C)C)N1C(C(=O)OC)CCC1CCC(=O)O
SCC(C(=O)N1C(C(=O)OCCCc2ccncc2)CCC1)C	716	fCSFP4	0.448	rxn6031_0_a_kill_0____EN300-118718____EN300-19847	CHEMBL525967	S(c1ccc(cc1)CS[C@@H]2N(C(=O)[C@@H](CS)C)[C@H](C([O-])=O)CC2)C	SAVI-Space-2024	rxn6031_0_a_kill_0	EN300-118718	SCC(C(=O)N1C(C(=O)O)CCC1)C	EN300-19847	OCCCc1ccncc1
SCC(C(=O)N1C(C(=O)OCc2cc(F)ccc2)CCC1)C	717	fCSFP4	0.448	rxn6031_0_a_kill_0____EN300-118718____EN300-20242	CHEMBL525967	S(c1ccc(cc1)CS[C@@H]2N(C(=O)[C@@H](CS)C)[C@H](C([O-])=O)CC2)C	SAVI-Space-2024	rxn6031_0_a_kill_0	EN300-118718	SCC(C(=O)N1C(C(=O)O)CCC1)C	EN300-20242	Fc1cc(ccc1)CO
SCC(C(=O)N1C(C(=O)OCc2cc(N)ccc2)CCC1)C	718	fCSFP4	0.448	rxn6031_0_a_kill_0____EN300-118718____EN300-21250	CHEMBL525967	S(c1ccc(cc1)CS[C@@H]2N(C(=O)[C@@H](CS)C)[C@H](C([O-])=O)CC2)C	SAVI-Space-2024	rxn6031_0_a_kill_0	EN300-118718	SCC(C(=O)N1C(C(=O)O)CCC1)C	EN300-21250	OCc1cc(N)ccc1
SCC(Nc1cc(ccc1)CC)C(=O)N2C(C([O-])=O)CCC2	719	fCSFP4	0.448	rxn6041_0_a_kill_0____EN300-100215____EN300-27105945	CHEMBL525967	S(c1ccc(cc1)CS[C@@H]2N(C(=O)[C@@H](CS)C)[C@H](C([O-])=O)CC2)C	SAVI-Space-2024	rxn6041_0_a_kill_0	EN300-100215	Brc1cc(ccc1)CC	EN300-27105945	SCC(N)C(=O)N1C(C(=O)OC)CCC1
SCC(Nc1ccc(cc1)CB(O)O)C(=O)N2C(C([O-])=O)CCC2	720	fCSFP4	0.448	rxn6041_0_a_kill_0____EN300-149241____EN300-27105945	CHEMBL525967	S(c1ccc(cc1)CS[C@@H]2N(C(=O)[C@@H](CS)C)[C@H](C([O-])=O)CC2)C	SAVI-Space-2024	rxn6041_0_a_kill_0	EN300-149241	Clc1ccc(cc1)CB(O)O	EN300-27105945	SCC(N)C(=O)N1C(C(=O)OC)CCC1
S(c1ccc(cc1)C)C(=O)C2N(C([O-])=O)C(C([O-])=O)CCC2	721	fCSFP4	0.447	rxn6038_0_a_kill_0____EN300-18298____EN300-27101979	CHEMBL525967	S(c1ccc(cc1)CS[C@@H]2N(C(=O)[C@@H](CS)C)[C@H](C([O-])=O)CC2)C	SAVI-Space-2024	rxn6038_0_a_kill_0	EN300-18298	Sc1ccc(cc1)C	EN300-27101979	O=C(OC(C)(C)C)N1C(C(=O)OC)CCCC1C(=O)O
ClCSCc1ccc(C#CC2N(C([O-])=O)C(C([O-])=O)CC2)cc1	722	fCSFP4	0.447	rxn2267_0_a_kill_0____EN300-7113986____EN300-139103	CHEMBL525967	S(c1ccc(cc1)CS[C@@H]2N(C(=O)[C@@H](CS)C)[C@H](C([O-])=O)CC2)C	SAVI-Space-2024	rxn2267_0_a_kill_0	EN300-7113986	O=C(OC(C)(C)C)N1C(C#C)CCC1C(=O)O	EN300-139103	Clc1ccc(cc1)CSCCl
S(Cc1cc(NC(=O)C2N(C([O-])=O)C(C([O-])=O)CCC2)ccc1)C	723	fCSFP4	0.447	rxn6038_0_a_kill_0____EN300-73739____EN300-27101979	CHEMBL525967	S(c1ccc(cc1)CS[C@@H]2N(C(=O)[C@@H](CS)C)[C@H](C([O-])=O)CC2)C	SAVI-Space-2024	rxn6038_0_a_kill_0	EN300-73739	S(Cc1cc(N)ccc1)C	EN300-27101979	O=C(OC(C)(C)C)N1C(C(=O)OC)CCCC1C(=O)O
S(Cc1cc(OC(=O)C2N(C([O-])=O)C(C([O-])=O)CCC2)ccc1)C	724	fCSFP4	0.447	rxn7022_0_a_kill_0____EN300-123189____EN300-27101979	CHEMBL525967	S(c1ccc(cc1)CS[C@@H]2N(C(=O)[C@@H](CS)C)[C@H](C([O-])=O)CC2)C	SAVI-Space-2024	rxn7022_0_a_kill_0	EN300-123189	S(Cc1cc(ccc1)B(O)O)C	EN300-27101979	O=C(OC(C)(C)C)N1C(C(=O)OC)CCCC1C(=O)O
S(Cc1ccc(cc1)C)CCNC(=O)C2N(C([O-])=O)C(C([O-])=O)CCC2	725	fCSFP4	0.447	rxn6038_0_a_kill_0____EN300-13075____EN300-27101979	CHEMBL525967	S(c1ccc(cc1)CS[C@@H]2N(C(=O)[C@@H](CS)C)[C@H](C([O-])=O)CC2)C	SAVI-Space-2024	rxn6038_0_a_kill_0	EN300-13075	S(Cc1ccc(cc1)C)CCN	EN300-27101979	O=C(OC(C)(C)C)N1C(C(=O)OC)CCCC1C(=O)O
S(c1ccc(cc1)CCNC(=O)C2N(C([O-])=O)C3CCC(C2)C3)C	726	fCSFP4	0.447	rxn6038_0_a_kill_0____EN300-196408____EN300-45273353	CHEMBL525967	S(c1ccc(cc1)CS[C@@H]2N(C(=O)[C@@H](CS)C)[C@H](C([O-])=O)CC2)C	SAVI-Space-2024	rxn6038_0_a_kill_0	EN300-196408	S(c1ccc(cc1)CCN)C	EN300-45273353	O=C(OC(C)(C)C)N1C(C(=O)O)CC2CCC1C2
S(c1ccc(cc1)CCOC(=O)C2N(C([O-])=O)C3CCC(C2)C3)C	727	fCSFP4	0.447	rxn6031_0_a_kill_0____EN300-45273353____EN300-1250420	CHEMBL525967	S(c1ccc(cc1)CS[C@@H]2N(C(=O)[C@@H](CS)C)[C@H](C([O-])=O)CC2)C	SAVI-Space-2024	rxn6031_0_a_kill_0	EN300-45273353	O=C(OC(C)(C)C)N1C(C(=O)O)CC2CCC1C2	EN300-1250420	S(c1ccc(cc1)CCO)C
S(c1ccc(cc1)CSC(=O)C2N(C([O-])=O)C3CCC2CC3)C	728	fCSFP4	0.447	rxn6038_0_a_kill_0____EN300-192190____EN300-23404607	CHEMBL525967	S(c1ccc(cc1)CS[C@@H]2N(C(=O)[C@@H](CS)C)[C@H](C([O-])=O)CC2)C	SAVI-Space-2024	rxn6038_0_a_kill_0	EN300-192190	S(c1ccc(cc1)CS)C	EN300-23404607	O=C(OC(C)(C)C)N1C(C(=O)O)C2CCC1CC2
[O-]C(=O)N1C(C([O-])=O)CCCC1C(=O)Nc2ccc(cc2)CCC(C)C	729	fCSFP4	0.447	rxn6038_0_a_kill_0____EN300-59300____EN300-27101979	CHEMBL525967	S(c1ccc(cc1)CS[C@@H]2N(C(=O)[C@@H](CS)C)[C@H](C([O-])=O)CC2)C	SAVI-Space-2024	rxn6038_0_a_kill_0	EN300-59300	Nc1ccc(cc1)CCC(C)C	EN300-27101979	O=C(OC(C)(C)C)N1C(C(=O)OC)CCCC1C(=O)O
Clc1c(SC)ccc(c1)COC(=O)C2N(C([O-])=O)C(C([O-])=O)CC2	730	fCSFP4	0.447	rxn6031_0_a_kill_0____EN300-1084730____EN300-1179720	CHEMBL525967	S(c1ccc(cc1)CS[C@@H]2N(C(=O)[C@@H](CS)C)[C@H](C([O-])=O)CC2)C	SAVI-Space-2024	rxn6031_0_a_kill_0	EN300-1084730	O=C(OC(C)(C)C)N1C(C(=O)OC(C)(C)C)CCC1C(=O)O	EN300-1179720	Clc1c(SC)ccc(c1)CO
Brc1ccc(cc1)CCNS(=O)(=O)CC(C(=O)N2C(C([O-])=O)CCC2)C	731	fCSFP4	0.447	rxn6028_0_a_kill_0____EN300-77249____EN300-118718	CHEMBL525967	S(c1ccc(cc1)CS[C@@H]2N(C(=O)[C@@H](CS)C)[C@H](C([O-])=O)CC2)C	SAVI-Space-2024	rxn6028_0_a_kill_0	EN300-77249	Brc1ccc(cc1)CCN	EN300-118718	SCC(C(=O)N1C(C(=O)O)CCC1)C
Clc1ccc(cc1)CCNS(=O)(=O)CC(C(=O)N2C(C([O-])=O)CCC2)C	732	fCSFP4	0.447	rxn6028_0_a_kill_0____EN300-17862____EN300-118718	CHEMBL525967	S(c1ccc(cc1)CS[C@@H]2N(C(=O)[C@@H](CS)C)[C@H](C([O-])=O)CC2)C	SAVI-Space-2024	rxn6028_0_a_kill_0	EN300-17862	Clc1ccc(cc1)CCN	EN300-118718	SCC(C(=O)N1C(C(=O)O)CCC1)C
Ic1ccc(cc1)CCNS(=O)(=O)CC(C(=O)N2C(C([O-])=O)CCC2)C	733	fCSFP4	0.447	rxn6028_0_a_kill_0____EN300-299829____EN300-118718	CHEMBL525967	S(c1ccc(cc1)CS[C@@H]2N(C(=O)[C@@H](CS)C)[C@H](C([O-])=O)CC2)C	SAVI-Space-2024	rxn6028_0_a_kill_0	EN300-299829	Ic1ccc(cc1)CCN	EN300-118718	SCC(C(=O)N1C(C(=O)O)CCC1)C
S(=O)(=O)(NCCc1ccc(F)cc1)CC(C(=O)N2C(C([O-])=O)CCC2)C	734	fCSFP4	0.447	rxn6028_0_a_kill_0____EN300-18739____EN300-118718	CHEMBL525967	S(c1ccc(cc1)CS[C@@H]2N(C(=O)[C@@H](CS)C)[C@H](C([O-])=O)CC2)C	SAVI-Space-2024	rxn6028_0_a_kill_0	EN300-18739	Fc1ccc(cc1)CCN	EN300-118718	SCC(C(=O)N1C(C(=O)O)CCC1)C
S(=O)(=O)(NCCc1ccc(cc1)CC(C)C)CC(C(=O)N2C(C([O-])=O)CCC2)C	735	fCSFP4	0.447	rxn6028_0_a_kill_0____EN300-6745744____EN300-118718	CHEMBL525967	S(c1ccc(cc1)CS[C@@H]2N(C(=O)[C@@H](CS)C)[C@H](C([O-])=O)CC2)C	SAVI-Space-2024	rxn6028_0_a_kill_0	EN300-6745744	NCCc1ccc(cc1)CC(C)C	EN300-118718	SCC(C(=O)N1C(C(=O)O)CCC1)C
S(=O)(=O)(NCCc1ccc(cc1)CCCC)CC(C(=O)N2C(C([O-])=O)CCC2)C	736	fCSFP4	0.447	rxn6028_0_a_kill_0____EN300-6493789____EN300-118718	CHEMBL525967	S(c1ccc(cc1)CS[C@@H]2N(C(=O)[C@@H](CS)C)[C@H](C([O-])=O)CC2)C	SAVI-Space-2024	rxn6028_0_a_kill_0	EN300-6493789	NCCc1ccc(cc1)CCCC	EN300-118718	SCC(C(=O)N1C(C(=O)O)CCC1)C
S(=O)(=O)(NCc1ccc(OC)cc1)CC(C(=O)N2C(C([O-])=O)CCC2)C	737	fCSFP4	0.447	rxn6028_0_a_kill_0____EN300-17924____EN300-118718	CHEMBL525967	S(c1ccc(cc1)CS[C@@H]2N(C(=O)[C@@H](CS)C)[C@H](C([O-])=O)CC2)C	SAVI-Space-2024	rxn6028_0_a_kill_0	EN300-17924	O(c1ccc(cc1)CN)C	EN300-118718	SCC(C(=O)N1C(C(=O)O)CCC1)C
S(=O)(=O)(NCc1ccc(c2ccccc2)cc1)CC(C(=O)N3C(C([O-])=O)CCC3)C	738	fCSFP4	0.447	rxn6028_0_a_kill_0____EN300-6478288____EN300-118718	CHEMBL525967	S(c1ccc(cc1)CS[C@@H]2N(C(=O)[C@@H](CS)C)[C@H](C([O-])=O)CC2)C	SAVI-Space-2024	rxn6028_0_a_kill_0	EN300-6478288	NCc1ccc(c2ccccc2)cc1	EN300-118718	SCC(C(=O)N1C(C(=O)O)CCC1)C
S(=O)(=O)(NCc1ccc(cc1)C(C)C)CC(C(=O)N2C(C([O-])=O)CCC2)C	739	fCSFP4	0.447	rxn6028_0_a_kill_0____EN300-33157____EN300-118718	CHEMBL525967	S(c1ccc(cc1)CS[C@@H]2N(C(=O)[C@@H](CS)C)[C@H](C([O-])=O)CC2)C	SAVI-Space-2024	rxn6028_0_a_kill_0	EN300-33157	NCc1ccc(cc1)C(C)C	EN300-118718	SCC(C(=O)N1C(C(=O)O)CCC1)C
S(=O)(=O)(NCc1ccc(cc1)C2CC2)CC(C(=O)N3C(C([O-])=O)CCC3)C	740	fCSFP4	0.447	rxn6028_0_a_kill_0____EN300-6487811 EN300-177325"____EN300-118718"	CHEMBL525967	S(c1ccc(cc1)CS[C@@H]2N(C(=O)[C@@H](CS)C)[C@H](C([O-])=O)CC2)C	SAVI-Space-2024	rxn6028_0_a_kill_0	EN300-6487811 EN300-177325""	NCc1ccc(cc1)C2CC2	EN300-118718	SCC(C(=O)N1C(C(=O)O)CCC1)C
S(=O)(=O)(NCc1ccc(cc1)C=O)CC(C(=O)N2C(C([O-])=O)CCC2)C	741	fCSFP4	0.447	rxn6028_0_a_kill_0____EN300-217097____EN300-118718	CHEMBL525967	S(c1ccc(cc1)CS[C@@H]2N(C(=O)[C@@H](CS)C)[C@H](C([O-])=O)CC2)C	SAVI-Space-2024	rxn6028_0_a_kill_0	EN300-217097	O=Cc1ccc(cc1)CN	EN300-118718	SCC(C(=O)N1C(C(=O)O)CCC1)C
S(=O)(=O)(NCc1ccc(cc1)CC#N)CC(C(=O)N2C(C([O-])=O)CCC2)C	742	fCSFP4	0.447	rxn6028_0_a_kill_0____EN300-250196 EN300-45220742"____EN300-118718"	CHEMBL525967	S(c1ccc(cc1)CS[C@@H]2N(C(=O)[C@@H](CS)C)[C@H](C([O-])=O)CC2)C	SAVI-Space-2024	rxn6028_0_a_kill_0	EN300-250196 EN300-45220742""	N#CCc1ccc(cc1)CN	EN300-118718	SCC(C(=O)N1C(C(=O)O)CCC1)C
S(=O)(=O)(NCc1ccc(cc1)CC([O-])=O)CC(C(=O)N2C(C([O-])=O)CCC2)C	743	fCSFP4	0.447	rxn6028_0_a_kill_0____EN300-6474504____EN300-118718	CHEMBL525967	S(c1ccc(cc1)CS[C@@H]2N(C(=O)[C@@H](CS)C)[C@H](C([O-])=O)CC2)C	SAVI-Space-2024	rxn6028_0_a_kill_0	EN300-6474504	O=C(O)Cc1ccc(cc1)CN	EN300-118718	SCC(C(=O)N1C(C(=O)O)CCC1)C
S(=O)(=O)(NOCc1ccc(O)cc1)CC(C(=O)N2C(C([O-])=O)CCC2)C	744	fCSFP4	0.447	rxn6028_0_a_kill_0____EN300-1853427____EN300-118718	CHEMBL525967	S(c1ccc(cc1)CS[C@@H]2N(C(=O)[C@@H](CS)C)[C@H](C([O-])=O)CC2)C	SAVI-Space-2024	rxn6028_0_a_kill_0	EN300-1853427	O(N)Cc1ccc(O)cc1	EN300-118718	SCC(C(=O)N1C(C(=O)O)CCC1)C
S(=O)(=O)(NOCc1ccc(cc1)C)CC(C(=O)N2C(C([O-])=O)CCC2)C	745	fCSFP4	0.447	rxn6028_0_a_kill_0____EN300-229316 EN300-7691896"____EN300-118718"	CHEMBL525967	S(c1ccc(cc1)CS[C@@H]2N(C(=O)[C@@H](CS)C)[C@H](C([O-])=O)CC2)C	SAVI-Space-2024	rxn6028_0_a_kill_0	EN300-229316 EN300-7691896""	O(N)Cc1ccc(cc1)C	EN300-118718	SCC(C(=O)N1C(C(=O)O)CCC1)C
S(=O)(=O)(NS(=O)(=O)CC(C(=O)N1C(C([O-])=O)CCC1)C)Cc2ccc(OC)cc2	746	fCSFP4	0.447	rxn6028_0_a_kill_0____EN300-679548____EN300-118718	CHEMBL525967	S(c1ccc(cc1)CS[C@@H]2N(C(=O)[C@@H](CS)C)[C@H](C([O-])=O)CC2)C	SAVI-Space-2024	rxn6028_0_a_kill_0	EN300-679548	S(=O)(=O)(N)Cc1ccc(OC)cc1	EN300-118718	SCC(C(=O)N1C(C(=O)O)CCC1)C
S(=O)(=O)(Nc1ccc(cc1)CCF)CC(C(=O)N2C(C([O-])=O)CCC2)C	747	fCSFP4	0.447	rxn6028_0_a_kill_0____EN300-4264867____EN300-118718	CHEMBL525967	S(c1ccc(cc1)CS[C@@H]2N(C(=O)[C@@H](CS)C)[C@H](C([O-])=O)CC2)C	SAVI-Space-2024	rxn6028_0_a_kill_0	EN300-4264867	FCCc1ccc(N)cc1	EN300-118718	SCC(C(=O)N1C(C(=O)O)CCC1)C
S(=O)(=O)(Nc1ccc(cc1)CCc2ccccc2)CC(C(=O)N3C(C([O-])=O)CCC3)C	748	fCSFP4	0.447	rxn6028_0_a_kill_0____EN300-7422780____EN300-118718	CHEMBL525967	S(c1ccc(cc1)CS[C@@H]2N(C(=O)[C@@H](CS)C)[C@H](C([O-])=O)CC2)C	SAVI-Space-2024	rxn6028_0_a_kill_0	EN300-7422780	Nc1ccc(cc1)CCc2ccccc2	EN300-118718	SCC(C(=O)N1C(C(=O)O)CCC1)C
S(=O)(=O)(Nc1ccc(cc1)COC)CC(C(=O)N2C(C([O-])=O)CCC2)C	749	fCSFP4	0.447	rxn6028_0_a_kill_0____EN300-119849____EN300-118718	CHEMBL525967	S(c1ccc(cc1)CS[C@@H]2N(C(=O)[C@@H](CS)C)[C@H](C([O-])=O)CC2)C	SAVI-Space-2024	rxn6028_0_a_kill_0	EN300-119849	O(Cc1ccc(N)cc1)C	EN300-118718	SCC(C(=O)N1C(C(=O)O)CCC1)C
S(Cc1cc(NC(C(=O)N2C(C([O-])=O)CCC2)CS)ccc1)CC([O-])=O	750	fCSFP4	0.447	rxn6041_0_a_kill_0____EN300-12905____EN300-27105945	CHEMBL525967	S(c1ccc(cc1)CS[C@@H]2N(C(=O)[C@@H](CS)C)[C@H](C([O-])=O)CC2)C	SAVI-Space-2024	rxn6041_0_a_kill_0	EN300-12905	Brc1cc(ccc1)CSCC(=O)O	EN300-27105945	SCC(N)C(=O)N1C(C(=O)OC)CCC1
S(c1ccc(cc1)CSC(=O)C2N(C(=O)C(CC)C)Cc3c(cccc3)C2)C	751	fCSFP4	0.447	rxn6038_0_a_kill_0____EN300-192190____EN300-64049	CHEMBL525967	S(c1ccc(cc1)CS[C@@H]2N(C(=O)[C@@H](CS)C)[C@H](C([O-])=O)CC2)C	SAVI-Space-2024	rxn6038_0_a_kill_0	EN300-192190	S(c1ccc(cc1)CS)C	EN300-64049	O=C(O)C1N(C(=O)C(CC)C)Cc2c(cccc2)C1
S(c1ccc(cc1)C)CCNC(=O)C2N(C([O-])=O)C(C([O-])=O)CC2	752	fCSFP4	0.446	rxn6038_0_a_kill_0____EN300-13380 EN300-40289"____EN300-1084730"	CHEMBL525967	S(c1ccc(cc1)CS[C@@H]2N(C(=O)[C@@H](CS)C)[C@H](C([O-])=O)CC2)C	SAVI-Space-2024	rxn6038_0_a_kill_0	EN300-13380 EN300-40289""	S(c1ccc(cc1)C)CCN	EN300-1084730	O=C(OC(C)(C)C)N1C(C(=O)OC(C)(C)C)CCC1C(=O)O
S(c1ccc(cc1)CSC(=O)C2N(C([O-])=O)C(CC(C2)C)C)C	753	fCSFP4	0.446	rxn6038_0_a_kill_0____EN300-192190____EN300-1589558	CHEMBL525967	S(c1ccc(cc1)CS[C@@H]2N(C(=O)[C@@H](CS)C)[C@H](C([O-])=O)CC2)C	SAVI-Space-2024	rxn6038_0_a_kill_0	EN300-192190	S(c1ccc(cc1)CS)C	EN300-1589558	O=C(OC(C)(C)C)N1C(C(=O)O)CC(CC1C)C
S(c1ccc(NC(=O)C2N(C([O-])=O)C(C([O-])=O)CCC2)cc1)Cc3cnccc3	754	fCSFP4	0.446	rxn6038_0_a_kill_0____EN300-24484____EN300-27101979	CHEMBL525967	S(c1ccc(cc1)CS[C@@H]2N(C(=O)[C@@H](CS)C)[C@H](C([O-])=O)CC2)C	SAVI-Space-2024	rxn6038_0_a_kill_0	EN300-24484	S(c1ccc(N)cc1)Cc2cnccc2	EN300-27101979	O=C(OC(C)(C)C)N1C(C(=O)OC)CCCC1C(=O)O
S(c1ccc(cc1)C(NC(=O)C2N(C([O-])=O)C(C([O-])=O)CC2)CC([O-])=O)C	755	fCSFP4	0.446	rxn6038_0_a_kill_0____EN300-68308____EN300-1084730	CHEMBL525967	S(c1ccc(cc1)CS[C@@H]2N(C(=O)[C@@H](CS)C)[C@H](C([O-])=O)CC2)C	SAVI-Space-2024	rxn6038_0_a_kill_0	EN300-68308	S(c1ccc(cc1)C(N)CC(=O)OC)C	EN300-1084730	O=C(OC(C)(C)C)N1C(C(=O)OC(C)(C)C)CCC1C(=O)O
S(c1ccc(cc1)CC([O-])=O)C(=O)C2N(C(=O)C(C)C)CCCC2	756	fCSFP4	0.446	rxn6038_0_a_kill_0____EN300-2270146____EN300-51803	CHEMBL525967	S(c1ccc(cc1)CS[C@@H]2N(C(=O)[C@@H](CS)C)[C@H](C([O-])=O)CC2)C	SAVI-Space-2024	rxn6038_0_a_kill_0	EN300-2270146	Sc1ccc(cc1)CC(=O)OC(C)(C)C	EN300-51803	O=C(O)C1N(C(=O)C(C)C)CCCC1
S(c1ccc(cc1)COC(=O)C2N(C([O-])=O)C(C(C)C)CC2)CC(C)C	757	fCSFP4	0.446	rxn6031_0_a_kill_0____EN300-43351151____EN300-6504339	CHEMBL525967	S(c1ccc(cc1)CS[C@@H]2N(C(=O)[C@@H](CS)C)[C@H](C([O-])=O)CC2)C	SAVI-Space-2024	rxn6031_0_a_kill_0	EN300-43351151	O=C(OC(C)(C)C)N1C(C(=O)O)CCC1C(C)C	EN300-6504339	S(c1ccc(cc1)CO)CC(C)C
S(c1ccc(cc1)COC(=O)C2N(C([O-])=O)C(C(C)C)CC2)Cc3ccccc3	758	fCSFP4	0.446	rxn6031_0_a_kill_0____EN300-43351151____EN300-132429	CHEMBL525967	S(c1ccc(cc1)CS[C@@H]2N(C(=O)[C@@H](CS)C)[C@H](C([O-])=O)CC2)C	SAVI-Space-2024	rxn6031_0_a_kill_0	EN300-43351151	O=C(OC(C)(C)C)N1C(C(=O)O)CCC1C(C)C	EN300-132429	S(c1ccc(cc1)CO)Cc2ccccc2
S(c1ccc(cc1)COC(=O)C2N(C([O-])=O)C(C3CC3)CC2)CC(C)C	759	fCSFP4	0.446	rxn6031_0_a_kill_0____EN300-262307____EN300-6504339	CHEMBL525967	S(c1ccc(cc1)CS[C@@H]2N(C(=O)[C@@H](CS)C)[C@H](C([O-])=O)CC2)C	SAVI-Space-2024	rxn6031_0_a_kill_0	EN300-262307	O=C(OC(C)(C)C)N1C(C(=O)O)CCC1C2CC2	EN300-6504339	S(c1ccc(cc1)CO)CC(C)C
S(=O)(=O)(N(Cc1ccccc1)Cc2ccccc2)CC(C(=O)N3C(C([O-])=O)CCC3)C	760	fCSFP4	0.446	rxn6028_0_a_kill_0____EN300-17949____EN300-118718	CHEMBL525967	S(c1ccc(cc1)CS[C@@H]2N(C(=O)[C@@H](CS)C)[C@H](C([O-])=O)CC2)C	SAVI-Space-2024	rxn6028_0_a_kill_0	EN300-17949	N(Cc1ccccc1)Cc2ccccc2	EN300-118718	SCC(C(=O)N1C(C(=O)O)CCC1)C
S(=O)(=O)(NC(=O)C1N(C(=O)C(CS)C)CCC1)Cc2ccc(cc2)CO	761	fCSFP4	0.446	rxn7009_0_a_kill_0____EN300-115707____EN300-118718	CHEMBL525967	S(c1ccc(cc1)CS[C@@H]2N(C(=O)[C@@H](CS)C)[C@H](C([O-])=O)CC2)C	SAVI-Space-2024	rxn7009_0_a_kill_0	EN300-115707	S(=O)(=O)(N)Cc1ccc(cc1)CO	EN300-118718	SCC(C(=O)N1C(C(=O)O)CCC1)C
S(=O)(=O)(NCc1ccncc1)CC(C(=O)N2C(C([O-])=O)CCC2)C	762	fCSFP4	0.446	rxn6028_0_a_kill_0____EN300-19585____EN300-118718	CHEMBL525967	S(c1ccc(cc1)CS[C@@H]2N(C(=O)[C@@H](CS)C)[C@H](C([O-])=O)CC2)C	SAVI-Space-2024	rxn6028_0_a_kill_0	EN300-19585	n1ccc(cc1)CN	EN300-118718	SCC(C(=O)N1C(C(=O)O)CCC1)C
S([O-])(=O)(=O)c1ccc(cc1)COC(=O)C2N(C(=O)C(CS)C)CCC2	763	fCSFP4	0.446	rxn6031_0_a_kill_0____EN300-118718____EN300-1608518	CHEMBL525967	S(c1ccc(cc1)CS[C@@H]2N(C(=O)[C@@H](CS)C)[C@H](C([O-])=O)CC2)C	SAVI-Space-2024	rxn6031_0_a_kill_0	EN300-118718	SCC(C(=O)N1C(C(=O)O)CCC1)C	EN300-1608518	S(=O)(=O)(O)c1ccc(cc1)CO
SCC(C(=O)N1C(C(=O)OCCc2ccc([N+]([O-])=O)cc2)CCC1)C	764	fCSFP4	0.446	rxn6031_0_a_kill_0____EN300-118718____EN300-141955	CHEMBL525967	S(c1ccc(cc1)CS[C@@H]2N(C(=O)[C@@H](CS)C)[C@H](C([O-])=O)CC2)C	SAVI-Space-2024	rxn6031_0_a_kill_0	EN300-118718	SCC(C(=O)N1C(C(=O)O)CCC1)C	EN300-141955	O=[N+](O)c1ccc(cc1)CCO
Brc1c(ccc(SCC)c1)COC(=O)C2N(C(=O)C(CS)C)CCC2	765	fCSFP4	0.446	rxn6031_0_a_kill_0____EN300-118718____EN300-316155	CHEMBL525967	S(c1ccc(cc1)CS[C@@H]2N(C(=O)[C@@H](CS)C)[C@H](C([O-])=O)CC2)C	SAVI-Space-2024	rxn6031_0_a_kill_0	EN300-118718	SCC(C(=O)N1C(C(=O)O)CCC1)C	EN300-316155	Brc1c(ccc(SCC)c1)CO
S(c1ccc(OCC)cc1)C(=O)C2N(C([O-])=O)C(C([O-])=O)CC2	766	fCSFP4	0.445	rxn6038_0_a_kill_0____EN300-23919____EN300-1084730	CHEMBL525967	S(c1ccc(cc1)CS[C@@H]2N(C(=O)[C@@H](CS)C)[C@H](C([O-])=O)CC2)C	SAVI-Space-2024	rxn6038_0_a_kill_0	EN300-23919	Sc1ccc(OCC)cc1	EN300-1084730	O=C(OC(C)(C)C)N1C(C(=O)OC(C)(C)C)CCC1C(=O)O
SCc1ccc(C#CC2N(C([O-])=O)C(C([O-])=O)CC2)cc1	767	fCSFP4	0.445	rxn2267_0_a_kill_0____EN300-7113986____EN300-16495	CHEMBL525967	S(c1ccc(cc1)CS[C@@H]2N(C(=O)[C@@H](CS)C)[C@H](C([O-])=O)CC2)C	SAVI-Space-2024	rxn2267_0_a_kill_0	EN300-7113986	O=C(OC(C)(C)C)N1C(C#C)CCC1C(=O)O	EN300-16495	Brc1ccc(cc1)CS
S(=O)(=O)(NC(=O)C1N(C([O-])=O)C(C([O-])=O)CC1)c2ccc(cc2)CSC	768	fCSFP4	0.445	rxn6029_0_a_kill_0____EN300-51686866____EN300-73390	CHEMBL525967	S(c1ccc(cc1)CS[C@@H]2N(C(=O)[C@@H](CS)C)[C@H](C([O-])=O)CC2)C	SAVI-Space-2024	rxn6029_0_a_kill_0	EN300-51686866	O=C(OC(C)(C)C)N1C(C(=O)O)CCC1C(=O)N	EN300-73390	Brc1ccc(cc1)CSC
S(c1cc(ccc1)COC(=O)C2N(C([O-])=O)C(C([O-])=O)CC2)CCCC	769	fCSFP4	0.445	rxn6031_0_a_kill_0____EN300-1084730____EN300-6504962	CHEMBL525967	S(c1ccc(cc1)CS[C@@H]2N(C(=O)[C@@H](CS)C)[C@H](C([O-])=O)CC2)C	SAVI-Space-2024	rxn6031_0_a_kill_0	EN300-1084730	O=C(OC(C)(C)C)N1C(C(=O)OC(C)(C)C)CCC1C(=O)O	EN300-6504962	S(c1cc(ccc1)CO)CCCC
S(c1ccc(cc1)COC(=O)C2N(C([O-])=O)C(CCC2)C)CC(C)C	770	fCSFP4	0.445	rxn6031_0_a_kill_0____EN300-1589937____EN300-6504339	CHEMBL525967	S(c1ccc(cc1)CS[C@@H]2N(C(=O)[C@@H](CS)C)[C@H](C([O-])=O)CC2)C	SAVI-Space-2024	rxn6031_0_a_kill_0	EN300-1589937	O=C(OC(C)(C)C)N1C(C(=O)O)CCCC1C	EN300-6504339	S(c1ccc(cc1)CO)CC(C)C
S(c1ccc(cc1)CSC(=O)C2N(C([O-])=O)C3C(C2)CCCC3)C	771	fCSFP4	0.445	rxn6038_0_a_kill_0____EN300-192190____EN300-30948	CHEMBL525967	S(c1ccc(cc1)CS[C@@H]2N(C(=O)[C@@H](CS)C)[C@H](C([O-])=O)CC2)C	SAVI-Space-2024	rxn6038_0_a_kill_0	EN300-192190	S(c1ccc(cc1)CS)C	EN300-30948	O=C(OC(C)(C)C)N1C(C(=O)O)CC2C1CCCC2
S(c1ccc(cc1)CSC(=O)C2N(C([O-])=O)C3C(C2)CCCCC3)C	772	fCSFP4	0.445	rxn6038_0_a_kill_0____EN300-192190____EN300-51883301	CHEMBL525967	S(c1ccc(cc1)CS[C@@H]2N(C(=O)[C@@H](CS)C)[C@H](C([O-])=O)CC2)C	SAVI-Space-2024	rxn6038_0_a_kill_0	EN300-192190	S(c1ccc(cc1)CS)C	EN300-51883301	O=C(OC(C)(C)C)N1C(C(=O)O)CC2C1CCCCC2
Brc1ccc(cc1)CC(COC(=O)C2N(C(=O)C(CS)C)CCC2)C[NH3+]	773	fCSFP4	0.445	rxn6031_0_a_kill_0____EN300-118718____EN300-180340	CHEMBL525967	S(c1ccc(cc1)CS[C@@H]2N(C(=O)[C@@H](CS)C)[C@H](C([O-])=O)CC2)C	SAVI-Space-2024	rxn6031_0_a_kill_0	EN300-118718	SCC(C(=O)N1C(C(=O)O)CCC1)C	EN300-180340	Brc1ccc(cc1)CC(CO)CN
Clc1ccc(cc1)CC(COC(=O)C2N(C(=O)C(CS)C)CCC2)C[NH3+]	774	fCSFP4	0.445	rxn6031_0_a_kill_0____EN300-118718____EN300-97800 EN300-37091""	CHEMBL525967	S(c1ccc(cc1)CS[C@@H]2N(C(=O)[C@@H](CS)C)[C@H](C([O-])=O)CC2)C	SAVI-Space-2024	rxn6031_0_a_kill_0	EN300-118718	SCC(C(=O)N1C(C(=O)O)CCC1)C	EN300-97800 EN300-37091""	Clc1ccc(cc1)CC(CO)CN
Clc1ccc(cc1)C[NH2+]CCOC(=O)C2N(C(=O)C(CS)C)CCC2	775	fCSFP4	0.445	rxn6031_0_a_kill_0____EN300-118718____EN300-176328 EN300-176327""	CHEMBL525967	S(c1ccc(cc1)CS[C@@H]2N(C(=O)[C@@H](CS)C)[C@H](C([O-])=O)CC2)C	SAVI-Space-2024	rxn6031_0_a_kill_0	EN300-118718	SCC(C(=O)N1C(C(=O)O)CCC1)C	EN300-176328 EN300-176327""	Clc1ccc(cc1)CNCCO
S=C(N)c1ccc(cc1)COC(=O)C2N(C(=O)C(CS)C)CCC2	776	fCSFP4	0.445	rxn6031_0_a_kill_0____EN300-118718____EN300-1233070	CHEMBL525967	S(c1ccc(cc1)CS[C@@H]2N(C(=O)[C@@H](CS)C)[C@H](C([O-])=O)CC2)C	SAVI-Space-2024	rxn6031_0_a_kill_0	EN300-118718	SCC(C(=O)N1C(C(=O)O)CCC1)C	EN300-1233070	S=C(N)c1ccc(cc1)CO
SCC(C(=O)N1C(C(=O)OC(C[NH3+])Cc2ccc(cc2)C)CCC1)C	777	fCSFP4	0.445	rxn6031_0_a_kill_0____EN300-118718____EN300-39915323	CHEMBL525967	S(c1ccc(cc1)CS[C@@H]2N(C(=O)[C@@H](CS)C)[C@H](C([O-])=O)CC2)C	SAVI-Space-2024	rxn6031_0_a_kill_0	EN300-118718	SCC(C(=O)N1C(C(=O)O)CCC1)C	EN300-39915323	OC(CN)Cc1ccc(cc1)C
SCC(C(=O)N1C(C(=O)OC(Cc2ccc(cc2)C=O)C)CCC1)C	778	fCSFP4	0.445	rxn6031_0_a_kill_0____EN300-118718____EN300-5213039	CHEMBL525967	S(c1ccc(cc1)CS[C@@H]2N(C(=O)[C@@H](CS)C)[C@H](C([O-])=O)CC2)C	SAVI-Space-2024	rxn6031_0_a_kill_0	EN300-118718	SCC(C(=O)N1C(C(=O)O)CCC1)C	EN300-5213039	O=Cc1ccc(cc1)CC(O)C
SCC(C(=O)N1C(C(=O)OC(c2ccc(cc2)CC(C)C)C)CCC1)C	779	fCSFP4	0.445	rxn6031_0_a_kill_0____EN300-118718____EN300-80919	CHEMBL525967	S(c1ccc(cc1)CS[C@@H]2N(C(=O)[C@@H](CS)C)[C@H](C([O-])=O)CC2)C	SAVI-Space-2024	rxn6031_0_a_kill_0	EN300-118718	SCC(C(=O)N1C(C(=O)O)CCC1)C	EN300-80919	OC(c1ccc(cc1)CC(C)C)C
SCC(C(=O)N1C(C(=O)OCC(=O)Cc2ccc(F)cc2)CCC1)C	780	fCSFP4	0.445	rxn6031_0_a_kill_0____EN300-118718____EN300-102488	CHEMBL525967	S(c1ccc(cc1)CS[C@@H]2N(C(=O)[C@@H](CS)C)[C@H](C([O-])=O)CC2)C	SAVI-Space-2024	rxn6031_0_a_kill_0	EN300-118718	SCC(C(=O)N1C(C(=O)O)CCC1)C	EN300-102488	Fc1ccc(cc1)CC(=O)CO
SCC(C(=O)N1C(C(=O)OCC(C[NH3+])Cc2ccc(F)cc2)CCC1)C	781	fCSFP4	0.445	rxn6031_0_a_kill_0____EN300-118718____EN300-37094 EN300-93294""	CHEMBL525967	S(c1ccc(cc1)CS[C@@H]2N(C(=O)[C@@H](CS)C)[C@H](C([O-])=O)CC2)C	SAVI-Space-2024	rxn6031_0_a_kill_0	EN300-118718	SCC(C(=O)N1C(C(=O)O)CCC1)C	EN300-37094 EN300-93294""	Fc1ccc(cc1)CC(CO)CN
SCC(C(=O)N1C(C(=O)OCC([NH3+])Cc2ccc(N)cc2)CCC1)C	782	fCSFP4	0.445	rxn6031_0_a_kill_0____EN300-118718____EN300-44827723	CHEMBL525967	S(c1ccc(cc1)CS[C@@H]2N(C(=O)[C@@H](CS)C)[C@H](C([O-])=O)CC2)C	SAVI-Space-2024	rxn6031_0_a_kill_0	EN300-118718	SCC(C(=O)N1C(C(=O)O)CCC1)C	EN300-44827723	O=C(OC(C)(C)C)NC(CO)Cc1ccc(N)cc1
SCC(C(=O)N1C(C(=O)OCC([NH3+])Cc2ccc(cc2)C)CCC1)C	783	fCSFP4	0.445	rxn6031_0_a_kill_0____EN300-118718____EN300-170889	CHEMBL525967	S(c1ccc(cc1)CS[C@@H]2N(C(=O)[C@@H](CS)C)[C@H](C([O-])=O)CC2)C	SAVI-Space-2024	rxn6031_0_a_kill_0	EN300-118718	SCC(C(=O)N1C(C(=O)O)CCC1)C	EN300-170889	OCC(N)Cc1ccc(cc1)C
SCC(C(=O)N1C(C(=O)OCC=Cc2ccc(cc2)CC)CCC1)C	784	fCSFP4	0.445	rxn6031_0_a_kill_0____EN300-118718____EN300-7836107	CHEMBL525967	S(c1ccc(cc1)CS[C@@H]2N(C(=O)[C@@H](CS)C)[C@H](C([O-])=O)CC2)C	SAVI-Space-2024	rxn6031_0_a_kill_0	EN300-118718	SCC(C(=O)N1C(C(=O)O)CCC1)C	EN300-7836107	OCC=Cc1ccc(cc1)CC
SCC(C(=O)N1C(C(=O)OCCOc2ccc(cc2)CC[NH3+])CCC1)C	785	fCSFP4	0.445	rxn6031_0_a_kill_0____EN300-118718____EN300-55317 EN300-58533""	CHEMBL525967	S(c1ccc(cc1)CS[C@@H]2N(C(=O)[C@@H](CS)C)[C@H](C([O-])=O)CC2)C	SAVI-Space-2024	rxn6031_0_a_kill_0	EN300-118718	SCC(C(=O)N1C(C(=O)O)CCC1)C	EN300-55317 EN300-58533""	O(c1ccc(cc1)CCN)CCO
SCC(C(=O)N1C(C(=O)OCC[NH2+]CCc2ccc(N)cc2)CCC1)C	786	fCSFP4	0.445	rxn6031_0_a_kill_0____EN300-118718____EN300-211970	CHEMBL525967	S(c1ccc(cc1)CS[C@@H]2N(C(=O)[C@@H](CS)C)[C@H](C([O-])=O)CC2)C	SAVI-Space-2024	rxn6031_0_a_kill_0	EN300-118718	SCC(C(=O)N1C(C(=O)O)CCC1)C	EN300-211970	OCCNCCc1ccc(N)cc1
SCC(C(=O)N1C(C(=O)OCC[NH2+]Cc2ccc(F)cc2)CCC1)C	787	fCSFP4	0.445	rxn6031_0_a_kill_0____EN300-118718____EN300-7430563	CHEMBL525967	S(c1ccc(cc1)CS[C@@H]2N(C(=O)[C@@H](CS)C)[C@H](C([O-])=O)CC2)C	SAVI-Space-2024	rxn6031_0_a_kill_0	EN300-118718	SCC(C(=O)N1C(C(=O)O)CCC1)C	EN300-7430563	Fc1ccc(cc1)CNCCO
SCC(C(=O)N1C(C(=O)OCCc2ccc(cc2)C(C)(C)C)CCC1)C	788	fCSFP4	0.445	rxn6031_0_a_kill_0____EN300-118718____EN300-1635292	CHEMBL525967	S(c1ccc(cc1)CS[C@@H]2N(C(=O)[C@@H](CS)C)[C@H](C([O-])=O)CC2)C	SAVI-Space-2024	rxn6031_0_a_kill_0	EN300-118718	SCC(C(=O)N1C(C(=O)O)CCC1)C	EN300-1635292	OCCc1ccc(cc1)C(C)(C)C
SCC(C(=O)N1C(C(=O)OCc2ccc(N(CC)CC)cc2)CCC1)C	789	fCSFP4	0.445	rxn6031_0_a_kill_0____EN300-118718____EN300-54015	CHEMBL525967	S(c1ccc(cc1)CS[C@@H]2N(C(=O)[C@@H](CS)C)[C@H](C([O-])=O)CC2)C	SAVI-Space-2024	rxn6031_0_a_kill_0	EN300-118718	SCC(C(=O)N1C(C(=O)O)CCC1)C	EN300-54015	OCc1ccc(N(CC)CC)cc1
SCC(C(=O)N1C(C(=O)OCc2ccc(N(c3ccccc3)C)cc2)CCC1)C	790	fCSFP4	0.445	rxn6031_0_a_kill_0____EN300-118718____EN300-59851	CHEMBL525967	S(c1ccc(cc1)CS[C@@H]2N(C(=O)[C@@H](CS)C)[C@H](C([O-])=O)CC2)C	SAVI-Space-2024	rxn6031_0_a_kill_0	EN300-118718	SCC(C(=O)N1C(C(=O)O)CCC1)C	EN300-59851	OCc1ccc(N(c2ccccc2)C)cc1
SCC(C(=O)N1C(C(=O)OCc2ccc(OCC#C)cc2)CCC1)C	791	fCSFP4	0.445	rxn6031_0_a_kill_0____EN300-118718____EN300-137147	CHEMBL525967	S(c1ccc(cc1)CS[C@@H]2N(C(=O)[C@@H](CS)C)[C@H](C([O-])=O)CC2)C	SAVI-Space-2024	rxn6031_0_a_kill_0	EN300-118718	SCC(C(=O)N1C(C(=O)O)CCC1)C	EN300-137147	O(c1ccc(cc1)CO)CC#C
SCC(C(=O)N1C(C(=O)OCc2ccc(OCC#N)cc2)CCC1)C	792	fCSFP4	0.445	rxn6031_0_a_kill_0____EN300-118718____EN300-83408	CHEMBL525967	S(c1ccc(cc1)CS[C@@H]2N(C(=O)[C@@H](CS)C)[C@H](C([O-])=O)CC2)C	SAVI-Space-2024	rxn6031_0_a_kill_0	EN300-118718	SCC(C(=O)N1C(C(=O)O)CCC1)C	EN300-83408	O(c1ccc(cc1)CO)CC#N
SCC(C(=O)N1C(C(=O)OCc2ccc(OCC(F)F)cc2)CCC1)C	793	fCSFP4	0.445	rxn6031_0_a_kill_0____EN300-118718____EN300-1709744	CHEMBL525967	S(c1ccc(cc1)CS[C@@H]2N(C(=O)[C@@H](CS)C)[C@H](C([O-])=O)CC2)C	SAVI-Space-2024	rxn6031_0_a_kill_0	EN300-118718	SCC(C(=O)N1C(C(=O)O)CCC1)C	EN300-1709744	FC(F)COc1ccc(cc1)CO
SCC(Nc1ccc(cc1)CC(=O)CC)C(=O)N2C(C([O-])=O)CCC2	794	fCSFP4	0.445	rxn6041_0_a_kill_0____EN300-301360____EN300-27105945	CHEMBL525967	S(c1ccc(cc1)CS[C@@H]2N(C(=O)[C@@H](CS)C)[C@H](C([O-])=O)CC2)C	SAVI-Space-2024	rxn6041_0_a_kill_0	EN300-301360	Brc1ccc(cc1)CC(=O)CC	EN300-27105945	SCC(N)C(=O)N1C(C(=O)OC)CCC1
SCC(Nc1ccc(cc1)CC[NH+](C)C)C(=O)N2C(C([O-])=O)CCC2	795	fCSFP4	0.445	rxn6041_0_a_kill_0____EN300-256659____EN300-27105945	CHEMBL525967	S(c1ccc(cc1)CS[C@@H]2N(C(=O)[C@@H](CS)C)[C@H](C([O-])=O)CC2)C	SAVI-Space-2024	rxn6041_0_a_kill_0	EN300-256659	Brc1ccc(cc1)CCN(C)C	EN300-27105945	SCC(N)C(=O)N1C(C(=O)OC)CCC1
S(=O)(=O)(NC(C(=O)N1C(C([O-])=O)CCC1)CS)c2cc(ccc2)CSC	796	fCSFP4	0.445	rxn6029_0_a_kill_0____EN300-27105945____EN300-118551	CHEMBL525967	S(c1ccc(cc1)CS[C@@H]2N(C(=O)[C@@H](CS)C)[C@H](C([O-])=O)CC2)C	SAVI-Space-2024	rxn6029_0_a_kill_0	EN300-27105945	SCC(N)C(=O)N1C(C(=O)OC)CCC1	EN300-118551	Brc1cc(ccc1)CSC
S(C1=NNC=N1)Cc2ccc(NC(C(=O)N3C(C([O-])=O)CCC3)CS)cc2	797	fCSFP4	0.445	rxn6041_0_a_kill_0____EN300-110631____EN300-27105945	CHEMBL525967	S(c1ccc(cc1)CS[C@@H]2N(C(=O)[C@@H](CS)C)[C@H](C([O-])=O)CC2)C	SAVI-Space-2024	rxn6041_0_a_kill_0	EN300-110631	Clc1ccc(cc1)CSC2=NNC=N2	EN300-27105945	SCC(N)C(=O)N1C(C(=O)OC)CCC1
S(c1cc(ccc1)COC(=O)C2N(C(=O)C(CS)C)CCC2)C(=O)N(C)C	798	fCSFP4	0.445	rxn6031_0_a_kill_0____EN300-118718____EN300-132629	CHEMBL525967	S(c1ccc(cc1)CS[C@@H]2N(C(=O)[C@@H](CS)C)[C@H](C([O-])=O)CC2)C	SAVI-Space-2024	rxn6031_0_a_kill_0	EN300-118718	SCC(C(=O)N1C(C(=O)O)CCC1)C	EN300-132629	S(c1cc(ccc1)CO)C(=O)N(C)C
S(c1ccccc1)CCSC(=O)C2N(C([O-])=O)C(C([O-])=O)CC2	799	fCSFP4	0.444	rxn6038_0_a_kill_0____EN300-1241135____EN300-1084730	CHEMBL525967	S(c1ccc(cc1)CS[C@@H]2N(C(=O)[C@@H](CS)C)[C@H](C([O-])=O)CC2)C	SAVI-Space-2024	rxn6038_0_a_kill_0	EN300-1241135	S(c1ccccc1)CCS	EN300-1084730	O=C(OC(C)(C)C)N1C(C(=O)OC(C)(C)C)CCC1C(=O)O
S(C(=O)CCC1N(C([O-])=O)C(C([O-])=O)CC1)Cc2ccc(cc2)CC	800	fCSFP4	0.444	rxn6038_0_a_kill_0____EN300-1085545____EN300-36599840	CHEMBL525967	S(c1ccc(cc1)CS[C@@H]2N(C(=O)[C@@H](CS)C)[C@H](C([O-])=O)CC2)C	SAVI-Space-2024	rxn6038_0_a_kill_0	EN300-1085545	SCc1ccc(cc1)CC	EN300-36599840	O=C(OC(C)(C)C)N1C(C(=O)OC)CCC1CCC(=O)O
S(C=1OC(=CC1)CNC(=O)C2N(C([O-])=O)C(C([O-])=O)CC2)C	801	fCSFP4	0.444	rxn6038_0_a_kill_0____EN300-1609245____EN300-1084730	CHEMBL525967	S(c1ccc(cc1)CS[C@@H]2N(C(=O)[C@@H](CS)C)[C@H](C([O-])=O)CC2)C	SAVI-Space-2024	rxn6038_0_a_kill_0	EN300-1609245	S(C=1OC(=CC1)CN)C	EN300-1084730	O=C(OC(C)(C)C)N1C(C(=O)OC(C)(C)C)CCC1C(=O)O
S(C=1SC(=CC1)CNC(=O)C2N(C([O-])=O)C(C([O-])=O)CC2)C	802	fCSFP4	0.444	rxn6038_0_a_kill_0____EN300-1590025____EN300-1084730	CHEMBL525967	S(c1ccc(cc1)CS[C@@H]2N(C(=O)[C@@H](CS)C)[C@H](C([O-])=O)CC2)C	SAVI-Space-2024	rxn6038_0_a_kill_0	EN300-1590025	S(C=1SC(=CC1)CN)C	EN300-1084730	O=C(OC(C)(C)C)N1C(C(=O)OC(C)(C)C)CCC1C(=O)O
S(C=1SC(=CC1)COC(=O)C2N(C([O-])=O)C(C([O-])=O)CC2)C	803	fCSFP4	0.444	rxn6031_0_a_kill_0____EN300-1084730____EN300-189594	CHEMBL525967	S(c1ccc(cc1)CS[C@@H]2N(C(=O)[C@@H](CS)C)[C@H](C([O-])=O)CC2)C	SAVI-Space-2024	rxn6031_0_a_kill_0	EN300-1084730	O=C(OC(C)(C)C)N1C(C(=O)OC(C)(C)C)CCC1C(=O)O	EN300-189594	S(C=1SC(=CC1)CO)C
S(c1ccc(NC(=O)C2N(C([O-])=O)C(CC2)C)cc1)Cc3ccccc3	804	fCSFP4	0.444	rxn6038_0_a_kill_0____EN300-9123949____EN300-1589557 EN300-1071291""	CHEMBL525967	S(c1ccc(cc1)CS[C@@H]2N(C(=O)[C@@H](CS)C)[C@H](C([O-])=O)CC2)C	SAVI-Space-2024	rxn6038_0_a_kill_0	EN300-9123949	S(c1ccc(N)cc1)Cc2ccccc2	EN300-1589557 EN300-1071291""	O=C(OC(C)(C)C)N1C(C(=O)O)CCC1C
S(c1ccc(cc1)C(NC(=O)C2N(C([O-])=O)C(C([O-])=O)CC2)C)CC	805	fCSFP4	0.444	rxn6038_0_a_kill_0____EN300-68655____EN300-1084730	CHEMBL525967	S(c1ccc(cc1)CS[C@@H]2N(C(=O)[C@@H](CS)C)[C@H](C([O-])=O)CC2)C	SAVI-Space-2024	rxn6038_0_a_kill_0	EN300-68655	S(c1ccc(cc1)C(N)C)CC	EN300-1084730	O=C(OC(C)(C)C)N1C(C(=O)OC(C)(C)C)CCC1C(=O)O
S(c1ccc(cc1)CCC(=O)N2C(C([O-])=O)CCC(C2)C)C	806	fCSFP4	0.444	rxn6038_0_a_kill_0____EN300-1272597____EN300-223563	CHEMBL525967	S(c1ccc(cc1)CS[C@@H]2N(C(=O)[C@@H](CS)C)[C@H](C([O-])=O)CC2)C	SAVI-Space-2024	rxn6038_0_a_kill_0	EN300-1272597	O=C(OC)C1NCC(CC1)C	EN300-223563	S(c1ccc(cc1)CCC(=O)O)C
S(c1ccc(cc1)CCNC(=O)C2N(C([O-])=O)C(C3CC3)CC2)C	807	fCSFP4	0.444	rxn6038_0_a_kill_0____EN300-196408____EN300-262307	CHEMBL525967	S(c1ccc(cc1)CS[C@@H]2N(C(=O)[C@@H](CS)C)[C@H](C([O-])=O)CC2)C	SAVI-Space-2024	rxn6038_0_a_kill_0	EN300-196408	S(c1ccc(cc1)CCN)C	EN300-262307	O=C(OC(C)(C)C)N1C(C(=O)O)CCC1C2CC2
S(c1ccc(cc1)CCOC(=O)C2N(C([O-])=O)C(C([O-])=O)CC2)C(F)(F)F	808	fCSFP4	0.444	rxn6031_0_a_kill_0____EN300-1084730____EN300-1930720	CHEMBL525967	S(c1ccc(cc1)CS[C@@H]2N(C(=O)[C@@H](CS)C)[C@H](C([O-])=O)CC2)C	SAVI-Space-2024	rxn6031_0_a_kill_0	EN300-1084730	O=C(OC(C)(C)C)N1C(C(=O)OC(C)(C)C)CCC1C(=O)O	EN300-1930720	S(c1ccc(cc1)CCO)C(F)(F)F
S(c1ccc(cc1)CCOC(=O)C2N(C([O-])=O)C(C3CC3)CC2)C	809	fCSFP4	0.444	rxn6031_0_a_kill_0____EN300-262307____EN300-1250420	CHEMBL525967	S(c1ccc(cc1)CS[C@@H]2N(C(=O)[C@@H](CS)C)[C@H](C([O-])=O)CC2)C	SAVI-Space-2024	rxn6031_0_a_kill_0	EN300-262307	O=C(OC(C)(C)C)N1C(C(=O)O)CCC1C2CC2	EN300-1250420	S(c1ccc(cc1)CCO)C
S(c1ccc(cc1)CN(C(=O)C2N(C([O-])=O)C(C(=O)N)CC2)C)C	810	fCSFP4	0.444	rxn6038_0_a_kill_0____EN300-20124082 EN300-07820"____EN300-51686866"	CHEMBL525967	S(c1ccc(cc1)CS[C@@H]2N(C(=O)[C@@H](CS)C)[C@H](C([O-])=O)CC2)C	SAVI-Space-2024	rxn6038_0_a_kill_0	EN300-20124082 EN300-07820""	S(c1ccc(cc1)CNC)C	EN300-51686866	O=C(OC(C)(C)C)N1C(C(=O)O)CCC1C(=O)N
S(c1ccc(cc1)CN(C(=O)C2N(C([O-])=O)C(CC2)C)C)C	811	fCSFP4	0.444	rxn6038_0_a_kill_0____EN300-20124082 EN300-07820"____"EN300-1589557 EN300-1071291""	CHEMBL525967	S(c1ccc(cc1)CS[C@@H]2N(C(=O)[C@@H](CS)C)[C@H](C([O-])=O)CC2)C	SAVI-Space-2024	rxn6038_0_a_kill_0	EN300-20124082 EN300-07820""	S(c1ccc(cc1)CNC)C	EN300-1589557 EN300-1071291""	O=C(OC(C)(C)C)N1C(C(=O)O)CCC1C
S(c1ccc(cc1)CNC(=O)C2N(C([O-])=O)C(C(=O)OCC)CC2)C	812	fCSFP4	0.444	rxn6038_0_a_kill_0____EN300-54196 EN300-156729"____EN300-1655037"	CHEMBL525967	S(c1ccc(cc1)CS[C@@H]2N(C(=O)[C@@H](CS)C)[C@H](C([O-])=O)CC2)C	SAVI-Space-2024	rxn6038_0_a_kill_0	EN300-54196 EN300-156729""	S(c1ccc(cc1)CN)C	EN300-1655037	O=C(OC(C)(C)C)N1C(C(=O)OCC)CCC1C(=O)O
S(c1ccc(cc1)CNC(=O)C2N(C([O-])=O)C(Cc3ccccc3)CC2)C	813	fCSFP4	0.444	rxn6038_0_a_kill_0____EN300-54196 EN300-156729"____EN300-22874226"	CHEMBL525967	S(c1ccc(cc1)CS[C@@H]2N(C(=O)[C@@H](CS)C)[C@H](C([O-])=O)CC2)C	SAVI-Space-2024	rxn6038_0_a_kill_0	EN300-54196 EN300-156729""	S(c1ccc(cc1)CN)C	EN300-22874226	O=C(OC(C)(C)C)N1C(C(=O)O)CCC1Cc2ccccc2
S(c1ccc(cc1)COC(=O)C2N(C([O-])=O)C(Cc3ccccc3)CC2)C	814	fCSFP4	0.444	rxn6031_0_a_kill_0____EN300-22874226____EN300-69547	CHEMBL525967	S(c1ccc(cc1)CS[C@@H]2N(C(=O)[C@@H](CS)C)[C@H](C([O-])=O)CC2)C	SAVI-Space-2024	rxn6031_0_a_kill_0	EN300-22874226	O=C(OC(C)(C)C)N1C(C(=O)O)CCC1Cc2ccccc2	EN300-69547	S(c1ccc(cc1)CO)C
S(c1ccc(cc1)C[NH+]2CCN(C(=O)C3N(C([O-])=O)C(C(=O)N)CC3)CC2)C	815	fCSFP4	0.444	rxn6038_0_a_kill_0____EN300-66887____EN300-51686866	CHEMBL525967	S(c1ccc(cc1)CS[C@@H]2N(C(=O)[C@@H](CS)C)[C@H](C([O-])=O)CC2)C	SAVI-Space-2024	rxn6038_0_a_kill_0	EN300-66887	S(c1ccc(cc1)CN2CCNCC2)C	EN300-51686866	O=C(OC(C)(C)C)N1C(C(=O)O)CCC1C(=O)N
S(c1ccc(cc1)C[NH+]2CCN(C(=O)C3N(C([O-])=O)C(CC3)C)CC2)C	816	fCSFP4	0.444	rxn6038_0_a_kill_0____EN300-66887____EN300-1589557 EN300-1071291""	CHEMBL525967	S(c1ccc(cc1)CS[C@@H]2N(C(=O)[C@@H](CS)C)[C@H](C([O-])=O)CC2)C	SAVI-Space-2024	rxn6038_0_a_kill_0	EN300-66887	S(c1ccc(cc1)CN2CCNCC2)C	EN300-1589557 EN300-1071291""	O=C(OC(C)(C)C)N1C(C(=O)O)CCC1C
[O-]C(=O)N1C(C([O-])=O)CCC1C(=O)NC(Cc2ccc(cc2)C(C)C)C	817	fCSFP4	0.444	rxn6038_0_a_kill_0____EN300-123387____EN300-1084730	CHEMBL525967	S(c1ccc(cc1)CS[C@@H]2N(C(=O)[C@@H](CS)C)[C@H](C([O-])=O)CC2)C	SAVI-Space-2024	rxn6038_0_a_kill_0	EN300-123387	NC(Cc1ccc(cc1)C(C)C)C	EN300-1084730	O=C(OC(C)(C)C)N1C(C(=O)OC(C)(C)C)CCC1C(=O)O
[O-]C(=O)N1C(C([O-])=O)CCC1C(=O)NC(c2ccc(cc2)CC(C)C)C	818	fCSFP4	0.444	rxn6038_0_a_kill_0____EN300-07806____EN300-1084730	CHEMBL525967	S(c1ccc(cc1)CS[C@@H]2N(C(=O)[C@@H](CS)C)[C@H](C([O-])=O)CC2)C	SAVI-Space-2024	rxn6038_0_a_kill_0	EN300-07806	NC(c1ccc(cc1)CC(C)C)C	EN300-1084730	O=C(OC(C)(C)C)N1C(C(=O)OC(C)(C)C)CCC1C(=O)O
[O-]C(=O)N1C(C([O-])=O)CCC1C(=O)OC(Cc2ccc(cc2)C=O)C	819	fCSFP4	0.444	rxn6038_0_a_kill_0____EN300-5213039____EN300-1084730	CHEMBL525967	S(c1ccc(cc1)CS[C@@H]2N(C(=O)[C@@H](CS)C)[C@H](C([O-])=O)CC2)C	SAVI-Space-2024	rxn6038_0_a_kill_0	EN300-5213039	O=Cc1ccc(cc1)CC(O)C	EN300-1084730	O=C(OC(C)(C)C)N1C(C(=O)OC(C)(C)C)CCC1C(=O)O
[O-]C(=O)N1C(C([O-])=O)CCC1C(=O)OC(c2ccc(cc2)CC(C)C)C	820	fCSFP4	0.444	rxn6038_0_a_kill_0____EN300-80919____EN300-1084730	CHEMBL525967	S(c1ccc(cc1)CS[C@@H]2N(C(=O)[C@@H](CS)C)[C@H](C([O-])=O)CC2)C	SAVI-Space-2024	rxn6038_0_a_kill_0	EN300-80919	OC(c1ccc(cc1)CC(C)C)C	EN300-1084730	O=C(OC(C)(C)C)N1C(C(=O)OC(C)(C)C)CCC1C(=O)O
S(c1ccc(cc1)CCNC(=O)C2N(C(=O)C(CC)C)CSC2)C	821	fCSFP4	0.444	rxn6038_0_a_kill_0____EN300-196408____EN300-66551	CHEMBL525967	S(c1ccc(cc1)CS[C@@H]2N(C(=O)[C@@H](CS)C)[C@H](C([O-])=O)CC2)C	SAVI-Space-2024	rxn6038_0_a_kill_0	EN300-196408	S(c1ccc(cc1)CCN)C	EN300-66551	S1CN(C(=O)C(CC)C)C(C(=O)O)C1
S(c1ccc(cc1)CCOC(=O)C2N(C(=O)C(CC)C)CSC2)C	822	fCSFP4	0.444	rxn6031_0_a_kill_0____EN300-66551____EN300-1250420	CHEMBL525967	S(c1ccc(cc1)CS[C@@H]2N(C(=O)[C@@H](CS)C)[C@H](C([O-])=O)CC2)C	SAVI-Space-2024	rxn6031_0_a_kill_0	EN300-66551	S1CN(C(=O)C(CC)C)C(C(=O)O)C1	EN300-1250420	S(c1ccc(cc1)CCO)C
S(c1cnc(nc1)NC(C(=O)N2C(C([O-])=O)CCC2)CS)C	823	fCSFP4	0.444	rxn6041_0_a_kill_0____EN300-177742____EN300-27105945	CHEMBL525967	S(c1ccc(cc1)CS[C@@H]2N(C(=O)[C@@H](CS)C)[C@H](C([O-])=O)CC2)C	SAVI-Space-2024	rxn6041_0_a_kill_0	EN300-177742	Clc1ncc(SC)cn1	EN300-27105945	SCC(N)C(=O)N1C(C(=O)OC)CCC1
SCC(C(=O)N1C(C(=O)OC(CCc2ccccc2)C)CCC1)C	824	fCSFP4	0.444	rxn6031_0_a_kill_0____EN300-118718____EN300-298248	CHEMBL525967	S(c1ccc(cc1)CS[C@@H]2N(C(=O)[C@@H](CS)C)[C@H](C([O-])=O)CC2)C	SAVI-Space-2024	rxn6031_0_a_kill_0	EN300-118718	SCC(C(=O)N1C(C(=O)O)CCC1)C	EN300-298248	OC(CCc1ccccc1)C
SCC(C(=O)N1C(C(=O)OC(Cc2ccccc2)CC)CCC1)C	825	fCSFP4	0.444	rxn6031_0_a_kill_0____EN300-118718____EN300-85451	CHEMBL525967	S(c1ccc(cc1)CS[C@@H]2N(C(=O)[C@@H](CS)C)[C@H](C([O-])=O)CC2)C	SAVI-Space-2024	rxn6031_0_a_kill_0	EN300-118718	SCC(C(=O)N1C(C(=O)O)CCC1)C	EN300-85451	OC(Cc1ccccc1)CC
SCC(C(=O)N1C(C(=O)OC(Cc2ccncc2)C)CCC1)C	826	fCSFP4	0.444	rxn6031_0_a_kill_0____EN300-118718____EN300-96815	CHEMBL525967	S(c1ccc(cc1)CS[C@@H]2N(C(=O)[C@@H](CS)C)[C@H](C([O-])=O)CC2)C	SAVI-Space-2024	rxn6031_0_a_kill_0	EN300-118718	SCC(C(=O)N1C(C(=O)O)CCC1)C	EN300-96815	OC(Cc1ccncc1)C
SCC(C(=O)N1C(C(=O)OCC(C[NH3+])Cc2ccccc2)CCC1)C	827	fCSFP4	0.444	rxn6031_0_a_kill_0____EN300-118718____EN300-37093 EN300-7547075""	CHEMBL525967	S(c1ccc(cc1)CS[C@@H]2N(C(=O)[C@@H](CS)C)[C@H](C([O-])=O)CC2)C	SAVI-Space-2024	rxn6031_0_a_kill_0	EN300-118718	SCC(C(=O)N1C(C(=O)O)CCC1)C	EN300-37093 EN300-7547075""	OCC(CN)Cc1ccccc1
SCC(C(=O)N1C(C(=O)OCC[NH2+]CCc2ccccc2)CCC1)C	828	fCSFP4	0.444	rxn6031_0_a_kill_0____EN300-118718____EN300-75740	CHEMBL525967	S(c1ccc(cc1)CS[C@@H]2N(C(=O)[C@@H](CS)C)[C@H](C([O-])=O)CC2)C	SAVI-Space-2024	rxn6031_0_a_kill_0	EN300-118718	SCC(C(=O)N1C(C(=O)O)CCC1)C	EN300-75740	OCCNCCc1ccccc1
SCC(C(=O)N1C(C(=O)OCCc2cc(ccc2)C[NH3+])CCC1)C	829	fCSFP4	0.444	rxn6031_0_a_kill_0____EN300-118718____EN300-12580102	CHEMBL525967	S(c1ccc(cc1)CS[C@@H]2N(C(=O)[C@@H](CS)C)[C@H](C([O-])=O)CC2)C	SAVI-Space-2024	rxn6031_0_a_kill_0	EN300-118718	SCC(C(=O)N1C(C(=O)O)CCC1)C	EN300-12580102	O=C(OC(C)(C)C)NCc1cc(ccc1)CCO
SCC(C(=O)N1C(C(=O)OCc2cc(ccc2)CC[NH3+])CCC1)C	830	fCSFP4	0.444	rxn6031_0_a_kill_0____EN300-118718____EN300-27194422	CHEMBL525967	S(c1ccc(cc1)CS[C@@H]2N(C(=O)[C@@H](CS)C)[C@H](C([O-])=O)CC2)C	SAVI-Space-2024	rxn6031_0_a_kill_0	EN300-118718	SCC(C(=O)N1C(C(=O)O)CCC1)C	EN300-27194422	OCc1cc(ccc1)CCN
SCC(C(=O)N1C(C(=O)OCc2cnccc2)CCC1)C	831	fCSFP4	0.444	rxn6031_0_a_kill_0____EN300-118718____EN300-21373	CHEMBL525967	S(c1ccc(cc1)CS[C@@H]2N(C(=O)[C@@H](CS)C)[C@H](C([O-])=O)CC2)C	SAVI-Space-2024	rxn6031_0_a_kill_0	EN300-118718	SCC(C(=O)N1C(C(=O)O)CCC1)C	EN300-21373	OCc1cnccc1
SCC(C(=O)N1C(C(=O)OCc2cnncc2)CCC1)C	832	fCSFP4	0.444	rxn6031_0_a_kill_0____EN300-118718____EN300-200458	CHEMBL525967	S(c1ccc(cc1)CS[C@@H]2N(C(=O)[C@@H](CS)C)[C@H](C([O-])=O)CC2)C	SAVI-Space-2024	rxn6031_0_a_kill_0	EN300-118718	SCC(C(=O)N1C(C(=O)O)CCC1)C	EN300-200458	OCc1cnncc1
SCC(Nc1ccc(cc1)CCC=O)C(=O)N2C(C([O-])=O)CCC2	833	fCSFP4	0.444	rxn6041_0_a_kill_0____EN300-372944____EN300-27105945	CHEMBL525967	S(c1ccc(cc1)CS[C@@H]2N(C(=O)[C@@H](CS)C)[C@H](C([O-])=O)CC2)C	SAVI-Space-2024	rxn6041_0_a_kill_0	EN300-372944	Clc1ccc(cc1)CCC=O	EN300-27105945	SCC(N)C(=O)N1C(C(=O)OC)CCC1
SCC(Nc1ccc(cc1)C[NH+]2CCCC2)C(=O)N3C(C([O-])=O)CCC3	834	fCSFP4	0.444	rxn6041_0_a_kill_0____EN300-313799 EN300-73758"____EN300-27105945"	CHEMBL525967	S(c1ccc(cc1)CS[C@@H]2N(C(=O)[C@@H](CS)C)[C@H](C([O-])=O)CC2)C	SAVI-Space-2024	rxn6041_0_a_kill_0	EN300-313799 EN300-73758""	Brc1ccc(cc1)CN2CCCC2	EN300-27105945	SCC(N)C(=O)N1C(C(=O)OC)CCC1
SCC(Nc1ccc(cc1)C[NH+]2CCCCC2)C(=O)N3C(C([O-])=O)CCC3	835	fCSFP4	0.444	rxn6041_0_a_kill_0____EN300-264287____EN300-27105945	CHEMBL525967	S(c1ccc(cc1)CS[C@@H]2N(C(=O)[C@@H](CS)C)[C@H](C([O-])=O)CC2)C	SAVI-Space-2024	rxn6041_0_a_kill_0	EN300-264287	Brc1ccc(cc1)CN2CCCCC2	EN300-27105945	SCC(N)C(=O)N1C(C(=O)OC)CCC1
S(=O)(=O)(NC(C(=O)N1C(C([O-])=O)CCC1)CS)c2cc(SC)ccc2	836	fCSFP4	0.444	rxn6026_0_a_kill_0____EN300-202774____EN300-27105945	CHEMBL525967	S(c1ccc(cc1)CS[C@@H]2N(C(=O)[C@@H](CS)C)[C@H](C([O-])=O)CC2)C	SAVI-Space-2024	rxn6026_0_a_kill_0	EN300-202774	ClS(=O)(=O)c1cc(SC)ccc1	EN300-27105945	SCC(N)C(=O)N1C(C(=O)OC)CCC1
Clc1ccc(cc1)CONS(=O)(=O)CC(C(=O)N2C(C([O-])=O)CCC2)C	837	fCSFP4	0.444	rxn6028_0_a_kill_0____EN300-1246879____EN300-118718	CHEMBL525967	S(c1ccc(cc1)CS[C@@H]2N(C(=O)[C@@H](CS)C)[C@H](C([O-])=O)CC2)C	SAVI-Space-2024	rxn6028_0_a_kill_0	EN300-1246879	Clc1ccc(cc1)CON	EN300-118718	SCC(C(=O)N1C(C(=O)O)CCC1)C
S(=O)(=O)(N(Cc1ccc(cc1)C[NH+](C)C)C)CC(C(=O)N2C(C([O-])=O)CCC2)C	838	fCSFP4	0.444	rxn6028_0_a_kill_0____EN300-61544____EN300-118718	CHEMBL525967	S(c1ccc(cc1)CS[C@@H]2N(C(=O)[C@@H](CS)C)[C@H](C([O-])=O)CC2)C	SAVI-Space-2024	rxn6028_0_a_kill_0	EN300-61544	N(Cc1ccc(cc1)CNC)(C)C	EN300-118718	SCC(C(=O)N1C(C(=O)O)CCC1)C
S(=O)(=O)(N(S(=O)(=O)CC(C(=O)N1C(C([O-])=O)CCC1)C)C)Cc2ccc(cc2)C	839	fCSFP4	0.444	rxn6028_0_a_kill_0____EN300-680681____EN300-118718	CHEMBL525967	S(c1ccc(cc1)CS[C@@H]2N(C(=O)[C@@H](CS)C)[C@H](C([O-])=O)CC2)C	SAVI-Space-2024	rxn6028_0_a_kill_0	EN300-680681	S(=O)(=O)(NC)Cc1ccc(cc1)C	EN300-118718	SCC(C(=O)N1C(C(=O)O)CCC1)C
S(=O)(=O)(NCCCc1ccc(O)cc1)CC(C(=O)N2C(C([O-])=O)CCC2)C	840	fCSFP4	0.444	rxn6028_0_a_kill_0____EN300-80548____EN300-118718	CHEMBL525967	S(c1ccc(cc1)CS[C@@H]2N(C(=O)[C@@H](CS)C)[C@H](C([O-])=O)CC2)C	SAVI-Space-2024	rxn6028_0_a_kill_0	EN300-80548	Oc1ccc(cc1)CCCN	EN300-118718	SCC(C(=O)N1C(C(=O)O)CCC1)C
S(=O)(=O)(NCCCc1ccc(cc1)C)CC(C(=O)N2C(C([O-])=O)CCC2)C	841	fCSFP4	0.444	rxn6028_0_a_kill_0____EN300-7842332____EN300-118718	CHEMBL525967	S(c1ccc(cc1)CS[C@@H]2N(C(=O)[C@@H](CS)C)[C@H](C([O-])=O)CC2)C	SAVI-Space-2024	rxn6028_0_a_kill_0	EN300-7842332	NCCCc1ccc(cc1)C	EN300-118718	SCC(C(=O)N1C(C(=O)O)CCC1)C
S(=O)(=O)(NCc1ccc(C#C)cc1)CC(C(=O)N2C(C([O-])=O)CCC2)C	842	fCSFP4	0.444	rxn6028_0_a_kill_0____EN300-233952____EN300-118718	CHEMBL525967	S(c1ccc(cc1)CS[C@@H]2N(C(=O)[C@@H](CS)C)[C@H](C([O-])=O)CC2)C	SAVI-Space-2024	rxn6028_0_a_kill_0	EN300-233952	NCc1ccc(C#C)cc1	EN300-118718	SCC(C(=O)N1C(C(=O)O)CCC1)C
S(=O)(=O)(NCc1ccc(C#N)cc1)CC(C(=O)N2C(C([O-])=O)CCC2)C	843	fCSFP4	0.444	rxn6028_0_a_kill_0____EN300-66289____EN300-118718	CHEMBL525967	S(c1ccc(cc1)CS[C@@H]2N(C(=O)[C@@H](CS)C)[C@H](C([O-])=O)CC2)C	SAVI-Space-2024	rxn6028_0_a_kill_0	EN300-66289	N#Cc1ccc(cc1)CN	EN300-118718	SCC(C(=O)N1C(C(=O)O)CCC1)C
S(=O)(=O)(NCc1ccc(c2ccc(O)cc2)cc1)CC(C(=O)N3C(C([O-])=O)CCC3)C	844	fCSFP4	0.444	rxn6028_0_a_kill_0____EN300-27304 EN300-40029"____EN300-118718"	CHEMBL525967	S(c1ccc(cc1)CS[C@@H]2N(C(=O)[C@@H](CS)C)[C@H](C([O-])=O)CC2)C	SAVI-Space-2024	rxn6028_0_a_kill_0	EN300-27304 EN300-40029""	Oc1ccc(c2ccc(cc2)CN)cc1	EN300-118718	SCC(C(=O)N1C(C(=O)O)CCC1)C
S(=O)(=O)(NCc1ccc(cc1)C([O-])=O)CC(C(=O)N2C(C([O-])=O)CCC2)C	845	fCSFP4	0.444	rxn6028_0_a_kill_0____EN300-16697____EN300-118718	CHEMBL525967	S(c1ccc(cc1)CS[C@@H]2N(C(=O)[C@@H](CS)C)[C@H](C([O-])=O)CC2)C	SAVI-Space-2024	rxn6028_0_a_kill_0	EN300-16697	O=C(O)c1ccc(cc1)CN	EN300-118718	SCC(C(=O)N1C(C(=O)O)CCC1)C
S(=O)(=O)(NCc1ccc(cc1)COCC)CC(C(=O)N2C(C([O-])=O)CCC2)C	846	fCSFP4	0.444	rxn6028_0_a_kill_0____EN300-32012____EN300-118718	CHEMBL525967	S(c1ccc(cc1)CS[C@@H]2N(C(=O)[C@@H](CS)C)[C@H](C([O-])=O)CC2)C	SAVI-Space-2024	rxn6028_0_a_kill_0	EN300-32012	O(Cc1ccc(cc1)CN)CC	EN300-118718	SCC(C(=O)N1C(C(=O)O)CCC1)C
S(=O)(=O)(NCc1ccc(cc1)CS(=O)(=O)C)CC(C(=O)N2C(C([O-])=O)CCC2)C	847	fCSFP4	0.444	rxn6028_0_a_kill_0____EN300-41349____EN300-118718	CHEMBL525967	S(c1ccc(cc1)CS[C@@H]2N(C(=O)[C@@H](CS)C)[C@H](C([O-])=O)CC2)C	SAVI-Space-2024	rxn6028_0_a_kill_0	EN300-41349	S(=O)(=O)(Cc1ccc(cc1)CN)C	EN300-118718	SCC(C(=O)N1C(C(=O)O)CCC1)C
S(=O)(=O)(NCc1ccc(cc1)C[NH+](C)C)CC(C(=O)N2C(C([O-])=O)CCC2)C	848	fCSFP4	0.444	rxn6028_0_a_kill_0____EN300-13617 EN300-333067"____EN300-118718"	CHEMBL525967	S(c1ccc(cc1)CS[C@@H]2N(C(=O)[C@@H](CS)C)[C@H](C([O-])=O)CC2)C	SAVI-Space-2024	rxn6028_0_a_kill_0	EN300-13617 EN300-333067""	N(Cc1ccc(cc1)CN)(C)C	EN300-118718	SCC(C(=O)N1C(C(=O)O)CCC1)C
S(=O)(=O)(NOCc1ccc(F)cc1)CC(C(=O)N2C(C([O-])=O)CCC2)C	849	fCSFP4	0.444	rxn6028_0_a_kill_0____EN300-134714____EN300-118718	CHEMBL525967	S(c1ccc(cc1)CS[C@@H]2N(C(=O)[C@@H](CS)C)[C@H](C([O-])=O)CC2)C	SAVI-Space-2024	rxn6028_0_a_kill_0	EN300-134714	Fc1ccc(cc1)CON	EN300-118718	SCC(C(=O)N1C(C(=O)O)CCC1)C
S(=O)(=O)(Nc1ccc(cc1)CC#N)CC(C(=O)N2C(C([O-])=O)CCC2)C	850	fCSFP4	0.444	rxn6028_0_a_kill_0____EN300-18737____EN300-118718	CHEMBL525967	S(c1ccc(cc1)CS[C@@H]2N(C(=O)[C@@H](CS)C)[C@H](C([O-])=O)CC2)C	SAVI-Space-2024	rxn6028_0_a_kill_0	EN300-18737	N#CCc1ccc(N)cc1	EN300-118718	SCC(C(=O)N1C(C(=O)O)CCC1)C
S(=O)(=O)(Nc1ccc(cc1)CC([O-])=O)CC(C(=O)N2C(C([O-])=O)CCC2)C	851	fCSFP4	0.444	rxn6028_0_a_kill_0____EN300-20755____EN300-118718	CHEMBL525967	S(c1ccc(cc1)CS[C@@H]2N(C(=O)[C@@H](CS)C)[C@H](C([O-])=O)CC2)C	SAVI-Space-2024	rxn6028_0_a_kill_0	EN300-20755	O=C(O)Cc1ccc(N)cc1	EN300-118718	SCC(C(=O)N1C(C(=O)O)CCC1)C
S(=O)(=O)(Nc1ccc(cc1)CCC(C)C)CC(C(=O)N2C(C([O-])=O)CCC2)C	852	fCSFP4	0.444	rxn6028_0_a_kill_0____EN300-59300____EN300-118718	CHEMBL525967	S(c1ccc(cc1)CS[C@@H]2N(C(=O)[C@@H](CS)C)[C@H](C([O-])=O)CC2)C	SAVI-Space-2024	rxn6028_0_a_kill_0	EN300-59300	Nc1ccc(cc1)CCC(C)C	EN300-118718	SCC(C(=O)N1C(C(=O)O)CCC1)C
S(=O)(=O)(Nc1ccc(cc1)CCCC)CC(C(=O)N2C(C([O-])=O)CCC2)C	853	fCSFP4	0.444	rxn6028_0_a_kill_0____EN300-19808____EN300-118718	CHEMBL525967	S(c1ccc(cc1)CS[C@@H]2N(C(=O)[C@@H](CS)C)[C@H](C([O-])=O)CC2)C	SAVI-Space-2024	rxn6028_0_a_kill_0	EN300-19808	Nc1ccc(cc1)CCCC	EN300-118718	SCC(C(=O)N1C(C(=O)O)CCC1)C
S(=O)(=O)(Nc1ccc(cc1)CCCO)CC(C(=O)N2C(C([O-])=O)CCC2)C	854	fCSFP4	0.444	rxn6028_0_a_kill_0____EN300-2982430____EN300-118718	CHEMBL525967	S(c1ccc(cc1)CS[C@@H]2N(C(=O)[C@@H](CS)C)[C@H](C([O-])=O)CC2)C	SAVI-Space-2024	rxn6028_0_a_kill_0	EN300-2982430	OCCCc1ccc(N)cc1	EN300-118718	SCC(C(=O)N1C(C(=O)O)CCC1)C
S(=O)(=O)(Nc1ccc(cc1)Cc2ccncc2)CC(C(=O)N3C(C([O-])=O)CCC3)C	855	fCSFP4	0.444	rxn6028_0_a_kill_0____EN300-04981____EN300-118718	CHEMBL525967	S(c1ccc(cc1)CS[C@@H]2N(C(=O)[C@@H](CS)C)[C@H](C([O-])=O)CC2)C	SAVI-Space-2024	rxn6028_0_a_kill_0	EN300-04981	n1ccc(cc1)Cc2ccc(N)cc2	EN300-118718	SCC(C(=O)N1C(C(=O)O)CCC1)C
S(c1ccc(NC(C(=O)N2C(C([O-])=O)CCC2)CS)cc1)CC(OCC)OCC	856	fCSFP4	0.444	rxn6041_0_a_kill_0____EN300-126962____EN300-27105945	CHEMBL525967	S(c1ccc(cc1)CS[C@@H]2N(C(=O)[C@@H](CS)C)[C@H](C([O-])=O)CC2)C	SAVI-Space-2024	rxn6041_0_a_kill_0	EN300-126962	Brc1ccc(SCC(OCC)OCC)cc1	EN300-27105945	SCC(N)C(=O)N1C(C(=O)OC)CCC1
S(c1cc(ccc1)CNC(=O)CCC2N(C([O-])=O)C(C([O-])=O)CC2)C	857	fCSFP4	0.444	rxn6038_0_a_kill_0____EN300-1234996____EN300-36599840	CHEMBL525967	S(c1ccc(cc1)CS[C@@H]2N(C(=O)[C@@H](CS)C)[C@H](C([O-])=O)CC2)C	SAVI-Space-2024	rxn6038_0_a_kill_0	EN300-1234996	S(c1cc(ccc1)CN)C	EN300-36599840	O=C(OC(C)(C)C)N1C(C(=O)OC)CCC1CCC(=O)O
S(c1cc(ccc1)COC(=O)CCC2N(C([O-])=O)C(C([O-])=O)CC2)C	858	fCSFP4	0.444	rxn6031_0_a_kill_0____EN300-36599840____EN300-124825	CHEMBL525967	S(c1ccc(cc1)CS[C@@H]2N(C(=O)[C@@H](CS)C)[C@H](C([O-])=O)CC2)C	SAVI-Space-2024	rxn6031_0_a_kill_0	EN300-36599840	O=C(OC(C)(C)C)N1C(C(=O)OC)CCC1CCC(=O)O	EN300-124825	S(c1cc(ccc1)CO)C
S(c1ccc(cc1)COC(=O)CCC2N(C([O-])=O)C(C([O-])=O)CC2)Cc3ccccc3	859	fCSFP4	0.444	rxn6031_0_a_kill_0____EN300-36599840____EN300-132429	CHEMBL525967	S(c1ccc(cc1)CS[C@@H]2N(C(=O)[C@@H](CS)C)[C@H](C([O-])=O)CC2)C	SAVI-Space-2024	rxn6031_0_a_kill_0	EN300-36599840	O=C(OC(C)(C)C)N1C(C(=O)OC)CCC1CCC(=O)O	EN300-132429	S(c1ccc(cc1)CO)Cc2ccccc2
SCc1cc(NC(C(=O)N2C(C([O-])=O)CCC2)CS)ccc1	860	fCSFP4	0.444	rxn6041_0_a_kill_0____EN300-22297____EN300-27105945	CHEMBL525967	S(c1ccc(cc1)CS[C@@H]2N(C(=O)[C@@H](CS)C)[C@H](C([O-])=O)CC2)C	SAVI-Space-2024	rxn6041_0_a_kill_0	EN300-22297	Brc1cc(ccc1)CS	EN300-27105945	SCC(N)C(=O)N1C(C(=O)OC)CCC1
S(C(=O)C1N(C([O-])=O)C(C([O-])=O)CCC1)Cc2ccc(OCCC)cc2	861	fCSFP4	0.444	rxn6038_0_a_kill_0____EN300-1288730____EN300-27101979	CHEMBL525967	S(c1ccc(cc1)CS[C@@H]2N(C(=O)[C@@H](CS)C)[C@H](C([O-])=O)CC2)C	SAVI-Space-2024	rxn6038_0_a_kill_0	EN300-1288730	SCc1ccc(OCCC)cc1	EN300-27101979	O=C(OC(C)(C)C)N1C(C(=O)OC)CCCC1C(=O)O
S(Cc1cc(NC(=O)C2N(C([O-])=O)C(C([O-])=O)CC2)ccc1)CC	862	fCSFP4	0.444	rxn6038_0_a_kill_0____EN300-85440____EN300-1084730	CHEMBL525967	S(c1ccc(cc1)CS[C@@H]2N(C(=O)[C@@H](CS)C)[C@H](C([O-])=O)CC2)C	SAVI-Space-2024	rxn6038_0_a_kill_0	EN300-85440	S(Cc1cc(N)ccc1)CC	EN300-1084730	O=C(OC(C)(C)C)N1C(C(=O)OC(C)(C)C)CCC1C(=O)O
S(c1ccc(cc1)CC(=O)N2C(C([O-])=O)C3CCC2C3)C	863	fCSFP4	0.444	rxn6038_0_a_kill_0____EN300-6482582____EN300-79646	CHEMBL525967	S(c1ccc(cc1)CS[C@@H]2N(C(=O)[C@@H](CS)C)[C@H](C([O-])=O)CC2)C	SAVI-Space-2024	rxn6038_0_a_kill_0	EN300-6482582	O=C(OC)C1NC2CCC1C2	EN300-79646	S(c1ccc(cc1)CC(=O)O)C
S(c1ccc(cc1)CCNC(=O)C2N(C([O-])=O)C(CCC2)C)C	864	fCSFP4	0.444	rxn6038_0_a_kill_0____EN300-196408____EN300-1589937	CHEMBL525967	S(c1ccc(cc1)CS[C@@H]2N(C(=O)[C@@H](CS)C)[C@H](C([O-])=O)CC2)C	SAVI-Space-2024	rxn6038_0_a_kill_0	EN300-196408	S(c1ccc(cc1)CCN)C	EN300-1589937	O=C(OC(C)(C)C)N1C(C(=O)O)CCCC1C
S(c1ccc(cc1)CCOC(=O)C2N(C([O-])=O)C(CCC2)C)C	865	fCSFP4	0.444	rxn6031_0_a_kill_0____EN300-1589937____EN300-1250420	CHEMBL525967	S(c1ccc(cc1)CS[C@@H]2N(C(=O)[C@@H](CS)C)[C@H](C([O-])=O)CC2)C	SAVI-Space-2024	rxn6031_0_a_kill_0	EN300-1589937	O=C(OC(C)(C)C)N1C(C(=O)O)CCCC1C	EN300-1250420	S(c1ccc(cc1)CCO)C
S(c1ccc(cc1)COCC(=O)N2C(C([O-])=O)CCC2)C	866	fCSFP4	0.444	rxn6039_0_a_kill_0____EN300-69547____EN300-144609	CHEMBL525967	S(c1ccc(cc1)CS[C@@H]2N(C(=O)[C@@H](CS)C)[C@H](C([O-])=O)CC2)C	SAVI-Space-2024	rxn6039_0_a_kill_0	EN300-69547	S(c1ccc(cc1)CO)C	EN300-144609	ClCC(=O)N1C(C(=O)O)CCC1
[O-]C(=O)N1C(C([O-])=O)CCC1C(=O)N(Cc2ccccc2)CC(C)C	867	fCSFP4	0.444	rxn6038_0_a_kill_0____EN300-32577 EN300-18587806"____EN300-1084730"	CHEMBL525967	S(c1ccc(cc1)CS[C@@H]2N(C(=O)[C@@H](CS)C)[C@H](C([O-])=O)CC2)C	SAVI-Space-2024	rxn6038_0_a_kill_0	EN300-32577 EN300-18587806""	N(Cc1ccccc1)CC(C)C	EN300-1084730	O=C(OC(C)(C)C)N1C(C(=O)OC(C)(C)C)CCC1C(=O)O
[O-]C(=O)N1C(C([O-])=O)CCC1C(=O)NC(CCc2ccccc2)C	868	fCSFP4	0.444	rxn6038_0_a_kill_0____EN300-20027____EN300-1084730	CHEMBL525967	S(c1ccc(cc1)CS[C@@H]2N(C(=O)[C@@H](CS)C)[C@H](C([O-])=O)CC2)C	SAVI-Space-2024	rxn6038_0_a_kill_0	EN300-20027	NC(CCc1ccccc1)C	EN300-1084730	O=C(OC(C)(C)C)N1C(C(=O)OC(C)(C)C)CCC1C(=O)O
[O-]C(=O)N1C(C([O-])=O)CCC1C(=O)NC(Cc2ccncc2)C	869	fCSFP4	0.444	rxn6038_0_a_kill_0____EN300-100279____EN300-1084730	CHEMBL525967	S(c1ccc(cc1)CS[C@@H]2N(C(=O)[C@@H](CS)C)[C@H](C([O-])=O)CC2)C	SAVI-Space-2024	rxn6038_0_a_kill_0	EN300-100279	n1ccc(cc1)CC(N)C	EN300-1084730	O=C(OC(C)(C)C)N1C(C(=O)OC(C)(C)C)CCC1C(=O)O
[O-]C(=O)N1C(C([O-])=O)CCC1C(=O)OC(CCc2ccccc2)C	870	fCSFP4	0.444	rxn6038_0_a_kill_0____EN300-298248____EN300-1084730	CHEMBL525967	S(c1ccc(cc1)CS[C@@H]2N(C(=O)[C@@H](CS)C)[C@H](C([O-])=O)CC2)C	SAVI-Space-2024	rxn6038_0_a_kill_0	EN300-298248	OC(CCc1ccccc1)C	EN300-1084730	O=C(OC(C)(C)C)N1C(C(=O)OC(C)(C)C)CCC1C(=O)O
[O-]C(=O)N1C(C([O-])=O)CCC1C(=O)OC(Cc2ccncc2)C	871	fCSFP4	0.444	rxn6038_0_a_kill_0____EN300-96815____EN300-1084730	CHEMBL525967	S(c1ccc(cc1)CS[C@@H]2N(C(=O)[C@@H](CS)C)[C@H](C([O-])=O)CC2)C	SAVI-Space-2024	rxn6038_0_a_kill_0	EN300-96815	OC(Cc1ccncc1)C	EN300-1084730	O=C(OC(C)(C)C)N1C(C(=O)OC(C)(C)C)CCC1C(=O)O
S(C(=O)C1N(C([O-])=O)C(C([O-])=O)CC1)Cc2cc(cc(c2)C)C	872	fCSFP4	0.443	rxn6038_0_a_kill_0____EN300-105366____EN300-1084730	CHEMBL525967	S(c1ccc(cc1)CS[C@@H]2N(C(=O)[C@@H](CS)C)[C@H](C([O-])=O)CC2)C	SAVI-Space-2024	rxn6038_0_a_kill_0	EN300-105366	SCc1cc(cc(c1)C)C	EN300-1084730	O=C(OC(C)(C)C)N1C(C(=O)OC(C)(C)C)CCC1C(=O)O
[O-]C(=O)N1C(C([O-])=O)CCC1C(=O)NCc2ccc(cc2)CO	873	fCSFP4	0.443	rxn6038_0_a_kill_0____EN300-39771____EN300-1084730	CHEMBL525967	S(c1ccc(cc1)CS[C@@H]2N(C(=O)[C@@H](CS)C)[C@H](C([O-])=O)CC2)C	SAVI-Space-2024	rxn6038_0_a_kill_0	EN300-39771	O(Cc1ccc(cc1)CN)Cc2ccccc2	EN300-1084730	O=C(OC(C)(C)C)N1C(C(=O)OC(C)(C)C)CCC1C(=O)O
[O-]C(=O)N1C(C([O-])=O)CCC1C(=O)OCc2ccc(cc2)CO	874	fCSFP4	0.443	rxn6031_0_a_kill_0____EN300-1084730____EN300-8982545	CHEMBL525967	S(c1ccc(cc1)CS[C@@H]2N(C(=O)[C@@H](CS)C)[C@H](C([O-])=O)CC2)C	SAVI-Space-2024	rxn6031_0_a_kill_0	EN300-1084730	O=C(OC(C)(C)C)N1C(C(=O)OC(C)(C)C)CCC1C(=O)O	EN300-8982545	O(C(C)(C)C)Cc1ccc(cc1)CO
S(c1ccc(N2C(C([O-])=O)CCCC2C([O-])=O)cc1)C	875	fCSFP4	0.443	rxn7022_0_a_kill_0____EN300-140385____EN300-23627975	CHEMBL525967	S(c1ccc(cc1)CS[C@@H]2N(C(=O)[C@@H](CS)C)[C@H](C([O-])=O)CC2)C	SAVI-Space-2024	rxn7022_0_a_kill_0	EN300-140385	S(c1ccc(cc1)B(O)O)C	EN300-23627975	O=C(OC)C1NC(C(=O)OC)CCC1
S(c1cc(NC(C(=O)N2C(C([O-])=O)CCC2)CS)c(cc1)CO)CC	876	fCSFP4	0.443	rxn6041_0_a_kill_0____EN300-316155____EN300-27105945	CHEMBL525967	S(c1ccc(cc1)CS[C@@H]2N(C(=O)[C@@H](CS)C)[C@H](C([O-])=O)CC2)C	SAVI-Space-2024	rxn6041_0_a_kill_0	EN300-316155	Brc1c(ccc(SCC)c1)CO	EN300-27105945	SCC(N)C(=O)N1C(C(=O)OC)CCC1
S(=O)(=O)(NC(=O)C1N(C(=O)C(CS)C)CCC1)Cc2ccc(O)cc2	877	fCSFP4	0.443	rxn7009_0_a_kill_0____EN300-2004200____EN300-118718	CHEMBL525967	S(c1ccc(cc1)CS[C@@H]2N(C(=O)[C@@H](CS)C)[C@H](C([O-])=O)CC2)C	SAVI-Space-2024	rxn7009_0_a_kill_0	EN300-2004200	S(=O)(=O)(N)Cc1ccc(O)cc1	EN300-118718	SCC(C(=O)N1C(C(=O)O)CCC1)C
S(=O)(=O)(NC(=O)C1N(C(=O)C(CS)C)CCC1)c2ccc(cc2)CO	878	fCSFP4	0.443	rxn7009_0_a_kill_0____EN300-190936____EN300-118718	CHEMBL525967	S(c1ccc(cc1)CS[C@@H]2N(C(=O)[C@@H](CS)C)[C@H](C([O-])=O)CC2)C	SAVI-Space-2024	rxn7009_0_a_kill_0	EN300-190936	S(=O)(=O)(N)c1ccc(cc1)CO	EN300-118718	SCC(C(=O)N1C(C(=O)O)CCC1)C
S(c1ccc(NC(C(=O)N2C(C([O-])=O)CCC2)CS)cc1)CCCC([O-])=O	879	fCSFP4	0.443	rxn6041_0_a_kill_0____EN300-72526____EN300-27105945	CHEMBL525967	S(c1ccc(cc1)CS[C@@H]2N(C(=O)[C@@H](CS)C)[C@H](C([O-])=O)CC2)C	SAVI-Space-2024	rxn6041_0_a_kill_0	EN300-72526	Brc1ccc(SCCCC(=O)O)cc1	EN300-27105945	SCC(N)C(=O)N1C(C(=O)OC)CCC1
S(c1nnc(NC(C(=O)N2C(C([O-])=O)CCC2)CS)cc1)C	880	fCSFP4	0.443	rxn6041_0_a_kill_0____EN300-2163865____EN300-27105945	CHEMBL525967	S(c1ccc(cc1)CS[C@@H]2N(C(=O)[C@@H](CS)C)[C@H](C([O-])=O)CC2)C	SAVI-Space-2024	rxn6041_0_a_kill_0	EN300-2163865	Brc1nnc(SC)cc1	EN300-27105945	SCC(N)C(=O)N1C(C(=O)OC)CCC1
S(C(=O)CCC1N(C([O-])=O)C(C([O-])=O)CC1)Cc2ccc(cc2)C(C)C	881	fCSFP4	0.443	rxn6038_0_a_kill_0____EN300-64452____EN300-36599840	CHEMBL525967	S(c1ccc(cc1)CS[C@@H]2N(C(=O)[C@@H](CS)C)[C@H](C([O-])=O)CC2)C	SAVI-Space-2024	rxn6038_0_a_kill_0	EN300-64452	SCc1ccc(cc1)C(C)C	EN300-36599840	O=C(OC(C)(C)C)N1C(C(=O)OC)CCC1CCC(=O)O
S(c1ccc(NC(=O)C2N(C([O-])=O)C(C(C)C)CC2)cc1)Cc3ccccc3	882	fCSFP4	0.443	rxn6038_0_a_kill_0____EN300-9123949____EN300-43351151	CHEMBL525967	S(c1ccc(cc1)CS[C@@H]2N(C(=O)[C@@H](CS)C)[C@H](C([O-])=O)CC2)C	SAVI-Space-2024	rxn6038_0_a_kill_0	EN300-9123949	S(c1ccc(N)cc1)Cc2ccccc2	EN300-43351151	O=C(OC(C)(C)C)N1C(C(=O)O)CCC1C(C)C
S(c1ccc(cc1)C([NH+](C)C)CNC(=O)C2N(C([O-])=O)C(C([O-])=O)CC2)C	883	fCSFP4	0.443	rxn6038_0_a_kill_0____EN300-225285____EN300-1084730	CHEMBL525967	S(c1ccc(cc1)CS[C@@H]2N(C(=O)[C@@H](CS)C)[C@H](C([O-])=O)CC2)C	SAVI-Space-2024	rxn6038_0_a_kill_0	EN300-225285	S(c1ccc(cc1)C(N(C)C)CN)C	EN300-1084730	O=C(OC(C)(C)C)N1C(C(=O)OC(C)(C)C)CCC1C(=O)O
S(c1ccc(cc1)CN(C(=O)C2N(C([O-])=O)C(C(C)C)CC2)C)C	884	fCSFP4	0.443	rxn6038_0_a_kill_0____EN300-20124082 EN300-07820"____EN300-43351151"	CHEMBL525967	S(c1ccc(cc1)CS[C@@H]2N(C(=O)[C@@H](CS)C)[C@H](C([O-])=O)CC2)C	SAVI-Space-2024	rxn6038_0_a_kill_0	EN300-20124082 EN300-07820""	S(c1ccc(cc1)CNC)C	EN300-43351151	O=C(OC(C)(C)C)N1C(C(=O)O)CCC1C(C)C
S(c1ccc(cc1)COC(=O)C2N(C(=O)C(C)C)CCC2)CC(C)C	885	fCSFP4	0.443	rxn6031_0_a_kill_0____EN300-51419____EN300-6504339	CHEMBL525967	S(c1ccc(cc1)CS[C@@H]2N(C(=O)[C@@H](CS)C)[C@H](C([O-])=O)CC2)C	SAVI-Space-2024	rxn6031_0_a_kill_0	EN300-51419	O=C(O)C1N(C(=O)C(C)C)CCC1	EN300-6504339	S(c1ccc(cc1)CO)CC(C)C
S(c1ccc(cc1)COC(=O)C2N(C(=O)C(C)C)CCC2)Cc3ccccc3	886	fCSFP4	0.443	rxn6031_0_a_kill_0____EN300-51419____EN300-132429	CHEMBL525967	S(c1ccc(cc1)CS[C@@H]2N(C(=O)[C@@H](CS)C)[C@H](C([O-])=O)CC2)C	SAVI-Space-2024	rxn6031_0_a_kill_0	EN300-51419	O=C(O)C1N(C(=O)C(C)C)CCC1	EN300-132429	S(c1ccc(cc1)CO)Cc2ccccc2
S(c1ccc(cc1)COC(=O)C2N(C([O-])=O)C3C(C3)CC2)CC(C)C	887	fCSFP4	0.443	rxn6031_0_a_kill_0____EN300-1165326____EN300-6504339	CHEMBL525967	S(c1ccc(cc1)CS[C@@H]2N(C(=O)[C@@H](CS)C)[C@H](C([O-])=O)CC2)C	SAVI-Space-2024	rxn6031_0_a_kill_0	EN300-1165326	O=C(OC(C)(C)C)N1C(C(=O)O)CCC2C1C2	EN300-6504339	S(c1ccc(cc1)CO)CC(C)C
S(c1ccc(cc1)C[NH+]2CCN(C(=O)C3N(C([O-])=O)C(C(C)C)CC3)CC2)C	888	fCSFP4	0.443	rxn6038_0_a_kill_0____EN300-66887____EN300-43351151	CHEMBL525967	S(c1ccc(cc1)CS[C@@H]2N(C(=O)[C@@H](CS)C)[C@H](C([O-])=O)CC2)C	SAVI-Space-2024	rxn6038_0_a_kill_0	EN300-66887	S(c1ccc(cc1)CN2CCNCC2)C	EN300-43351151	O=C(OC(C)(C)C)N1C(C(=O)O)CCC1C(C)C
S(C(=O)C1N(C([O-])=O)C(C([O-])=O)CC1)Cc2cc(Oc3ccccc3)ccc2	889	fCSFP4	0.443	rxn6038_0_a_kill_0____EN300-1288800____EN300-1084730	CHEMBL525967	S(c1ccc(cc1)CS[C@@H]2N(C(=O)[C@@H](CS)C)[C@H](C([O-])=O)CC2)C	SAVI-Space-2024	rxn6038_0_a_kill_0	EN300-1288800	SCc1cc(Oc2ccccc2)ccc1	EN300-1084730	O=C(OC(C)(C)C)N1C(C(=O)OC(C)(C)C)CCC1C(=O)O
S(C(=O)C1N(C([O-])=O)C(C([O-])=O)CC1)Cc2cc(ccc2)C3CC3	890	fCSFP4	0.443	rxn6038_0_a_kill_0____EN300-1288261____EN300-1084730	CHEMBL525967	S(c1ccc(cc1)CS[C@@H]2N(C(=O)[C@@H](CS)C)[C@H](C([O-])=O)CC2)C	SAVI-Space-2024	rxn6038_0_a_kill_0	EN300-1288261	SCc1cc(ccc1)C2CC2	EN300-1084730	O=C(OC(C)(C)C)N1C(C(=O)OC(C)(C)C)CCC1C(=O)O
S(CCc1ccc(NC(=O)C2N(C([O-])=O)C(C([O-])=O)CCC2)cc1)C	891	fCSFP4	0.443	rxn6038_0_a_kill_0____EN300-66843____EN300-27101979	CHEMBL525967	S(c1ccc(cc1)CS[C@@H]2N(C(=O)[C@@H](CS)C)[C@H](C([O-])=O)CC2)C	SAVI-Space-2024	rxn6038_0_a_kill_0	EN300-66843	S(CCc1ccc(N)cc1)C	EN300-27101979	O=C(OC(C)(C)C)N1C(C(=O)OC)CCCC1C(=O)O
S(Cc1ccccc1)CCCOC(=O)C2N(C([O-])=O)C(C([O-])=O)CC2	892	fCSFP4	0.443	rxn6031_0_a_kill_0____EN300-1084730____EN300-135997	CHEMBL525967	S(c1ccc(cc1)CS[C@@H]2N(C(=O)[C@@H](CS)C)[C@H](C([O-])=O)CC2)C	SAVI-Space-2024	rxn6031_0_a_kill_0	EN300-1084730	O=C(OC(C)(C)C)N1C(C(=O)OC(C)(C)C)CCC1C(=O)O	EN300-135997	S(Cc1ccccc1)CCCO
S(c1ccc(N(C(=O)C2N(C([O-])=O)C(C([O-])=O)CCC2)C)cc1)C	893	fCSFP4	0.443	rxn6038_0_a_kill_0____EN300-75890____EN300-27101979	CHEMBL525967	S(c1ccc(cc1)CS[C@@H]2N(C(=O)[C@@H](CS)C)[C@H](C([O-])=O)CC2)C	SAVI-Space-2024	rxn6038_0_a_kill_0	EN300-75890	S(c1ccc(NC)cc1)C	EN300-27101979	O=C(OC(C)(C)C)N1C(C(=O)OC)CCCC1C(=O)O
S(c1ccc(cc1)CC(=O)N2C3C(C([O-])=O)CCC2CC3)C	894	fCSFP4	0.443	rxn6038_0_a_kill_0____EN300-37267545____EN300-79646	CHEMBL525967	S(c1ccc(cc1)CS[C@@H]2N(C(=O)[C@@H](CS)C)[C@H](C([O-])=O)CC2)C	SAVI-Space-2024	rxn6038_0_a_kill_0	EN300-37267545	O=C(OC)C1C2NC(CC2)CC1	EN300-79646	S(c1ccc(cc1)CC(=O)O)C
S(c1ccc(cc1)CN(C(=O)C2N(C([O-])=O)C(C([O-])=O)C2)C)C	895	fCSFP4	0.443	rxn6038_0_a_kill_0____EN300-20124082 EN300-07820"____EN300-37337758"	CHEMBL525967	S(c1ccc(cc1)CS[C@@H]2N(C(=O)[C@@H](CS)C)[C@H](C([O-])=O)CC2)C	SAVI-Space-2024	rxn6038_0_a_kill_0	EN300-20124082 EN300-07820""	S(c1ccc(cc1)CNC)C	EN300-37337758	O=C(OC(C)(C)C)N1C(C(=O)OC)CC1C(=O)O
S(c1ccc(cc1)COC(=O)C2N(C([O-])=O)C(C(=O)OCC)CC2)CCC	896	fCSFP4	0.443	rxn6031_0_a_kill_0____EN300-1655037____EN300-136810	CHEMBL525967	S(c1ccc(cc1)CS[C@@H]2N(C(=O)[C@@H](CS)C)[C@H](C([O-])=O)CC2)C	SAVI-Space-2024	rxn6031_0_a_kill_0	EN300-1655037	O=C(OC(C)(C)C)N1C(C(=O)OCC)CCC1C(=O)O	EN300-136810	S(c1ccc(cc1)CO)CCC
S(c1ccc(cc1)CSC(=O)C2N(C([O-])=O)C(COC2)C)C	897	fCSFP4	0.443	rxn6038_0_a_kill_0____EN300-192190____EN300-27702938	CHEMBL525967	S(c1ccc(cc1)CS[C@@H]2N(C(=O)[C@@H](CS)C)[C@H](C([O-])=O)CC2)C	SAVI-Space-2024	rxn6038_0_a_kill_0	EN300-192190	S(c1ccc(cc1)CS)C	EN300-27702938	O=C(OC(C)(C)C)N1C(C(=O)O)COCC1C
S(c1ccc(cc1)CSC(=O)C2N(C([O-])=O)CCC2)C	898	fCSFP4	0.443	rxn6038_0_a_kill_0____EN300-192190____EN300-66845	CHEMBL525967	S(c1ccc(cc1)CS[C@@H]2N(C(=O)[C@@H](CS)C)[C@H](C([O-])=O)CC2)C	SAVI-Space-2024	rxn6038_0_a_kill_0	EN300-192190	S(c1ccc(cc1)CS)C	EN300-66845	O=C(OC)N1C(C(=O)O)CCC1
S(C1=NC(=NN1)N)Cc2ccc(NC(C(=O)N3C(C([O-])=O)CCC3)CS)cc2	899	fCSFP4	0.442	rxn6041_0_a_kill_0____EN300-02914____EN300-27105945	CHEMBL525967	S(c1ccc(cc1)CS[C@@H]2N(C(=O)[C@@H](CS)C)[C@H](C([O-])=O)CC2)C	SAVI-Space-2024	rxn6041_0_a_kill_0	EN300-02914	Clc1ccc(cc1)CSC2=NNC(=N2)N	EN300-27105945	SCC(N)C(=O)N1C(C(=O)OC)CCC1
Brc1ccc(cc1)CC(OC(=O)C2N(C(=O)C(CS)C)CCC2)C[NH3+]	900	fCSFP4	0.442	rxn6031_0_a_kill_0____EN300-118718____EN300-28228059	CHEMBL525967	S(c1ccc(cc1)CS[C@@H]2N(C(=O)[C@@H](CS)C)[C@H](C([O-])=O)CC2)C	SAVI-Space-2024	rxn6031_0_a_kill_0	EN300-118718	SCC(C(=O)N1C(C(=O)O)CCC1)C	EN300-28228059	Brc1ccc(cc1)CC(O)CN
Brc1ccc(cc1)CC([NH3+])COC(=O)C2N(C(=O)C(CS)C)CCC2	901	fCSFP4	0.442	rxn6031_0_a_kill_0____EN300-118718____EN300-47250589	CHEMBL525967	S(c1ccc(cc1)CS[C@@H]2N(C(=O)[C@@H](CS)C)[C@H](C([O-])=O)CC2)C	SAVI-Space-2024	rxn6031_0_a_kill_0	EN300-118718	SCC(C(=O)N1C(C(=O)O)CCC1)C	EN300-47250589	Brc1ccc(cc1)CC(N)CO
Clc1ccc(cc1)CC(OC(=O)C2N(C(=O)C(CS)C)CCC2)C[NH3+]	902	fCSFP4	0.442	rxn6031_0_a_kill_0____EN300-118718____EN300-208534 EN300-26618202""	CHEMBL525967	S(c1ccc(cc1)CS[C@@H]2N(C(=O)[C@@H](CS)C)[C@H](C([O-])=O)CC2)C	SAVI-Space-2024	rxn6031_0_a_kill_0	EN300-118718	SCC(C(=O)N1C(C(=O)O)CCC1)C	EN300-208534 EN300-26618202""	Clc1ccc(cc1)CC(O)CN
Clc1ccc(cc1)CC([NH3+])COC(=O)C2N(C(=O)C(CS)C)CCC2	903	fCSFP4	0.442	rxn6031_0_a_kill_0____EN300-118718____EN300-7401397	CHEMBL525967	S(c1ccc(cc1)CS[C@@H]2N(C(=O)[C@@H](CS)C)[C@H](C([O-])=O)CC2)C	SAVI-Space-2024	rxn6031_0_a_kill_0	EN300-118718	SCC(C(=O)N1C(C(=O)O)CCC1)C	EN300-7401397	Clc1ccc(cc1)CC(N)CO
Ic1ccc(cc1)CC([NH3+])COC(=O)C2N(C(=O)C(CS)C)CCC2	904	fCSFP4	0.442	rxn6031_0_a_kill_0____EN300-118718____EN300-194902 EN300-195886""	CHEMBL525967	S(c1ccc(cc1)CS[C@@H]2N(C(=O)[C@@H](CS)C)[C@H](C([O-])=O)CC2)C	SAVI-Space-2024	rxn6031_0_a_kill_0	EN300-118718	SCC(C(=O)N1C(C(=O)O)CCC1)C	EN300-194902 EN300-195886""	Ic1ccc(cc1)CC(N)CO
S(c1cc(NC(C(=O)N2C(C([O-])=O)CCC2)CS)ccc1)c3ccc(F)cc3	905	fCSFP4	0.442	rxn6041_0_a_kill_0____EN300-9568470____EN300-27105945	CHEMBL525967	S(c1ccc(cc1)CS[C@@H]2N(C(=O)[C@@H](CS)C)[C@H](C([O-])=O)CC2)C	SAVI-Space-2024	rxn6041_0_a_kill_0	EN300-9568470	Brc1cc(Sc2ccc(F)cc2)ccc1	EN300-27105945	SCC(N)C(=O)N1C(C(=O)OC)CCC1
S1C=C(c2ccc(cc2)COC(=O)C3N(C(=O)C(CS)C)CCC3)C=C1	906	fCSFP4	0.442	rxn6031_0_a_kill_0____EN300-118718____EN300-179685	CHEMBL525967	S(c1ccc(cc1)CS[C@@H]2N(C(=O)[C@@H](CS)C)[C@H](C([O-])=O)CC2)C	SAVI-Space-2024	rxn6031_0_a_kill_0	EN300-118718	SCC(C(=O)N1C(C(=O)O)CCC1)C	EN300-179685	S1C=C(c2ccc(cc2)CO)C=C1
SCC(C(=O)N1C(C(=O)OC(C[NH3+])Cc2ccc(F)cc2)CCC1)C	907	fCSFP4	0.442	rxn6031_0_a_kill_0____EN300-118718____EN300-384318	CHEMBL525967	S(c1ccc(cc1)CS[C@@H]2N(C(=O)[C@@H](CS)C)[C@H](C([O-])=O)CC2)C	SAVI-Space-2024	rxn6031_0_a_kill_0	EN300-118718	SCC(C(=O)N1C(C(=O)O)CCC1)C	EN300-384318	Fc1ccc(cc1)CC(O)CN
SCC(C(=O)N1C(C(=O)OC(c2ccc(cc2)CCC)C)CCC1)C	908	fCSFP4	0.442	rxn6031_0_a_kill_0____EN300-118718____EN300-295529	CHEMBL525967	S(c1ccc(cc1)CS[C@@H]2N(C(=O)[C@@H](CS)C)[C@H](C([O-])=O)CC2)C	SAVI-Space-2024	rxn6031_0_a_kill_0	EN300-118718	SCC(C(=O)N1C(C(=O)O)CCC1)C	EN300-295529	OC(c1ccc(cc1)CCC)C
SCC(C(=O)N1C(C(=O)OCC(=O)c2ccc(cc2)CC)CCC1)C	909	fCSFP4	0.442	rxn6031_0_a_kill_0____EN300-118718____EN300-1717226	CHEMBL525967	S(c1ccc(cc1)CS[C@@H]2N(C(=O)[C@@H](CS)C)[C@H](C([O-])=O)CC2)C	SAVI-Space-2024	rxn6031_0_a_kill_0	EN300-118718	SCC(C(=O)N1C(C(=O)O)CCC1)C	EN300-1717226	O=C(c1ccc(cc1)CC)CO
SCC(C(=O)N1C(C(=O)OCC(F)Cc2ccc(N)cc2)CCC1)C	910	fCSFP4	0.442	rxn6031_0_a_kill_0____EN300-118718____EN300-27103685	CHEMBL525967	S(c1ccc(cc1)CS[C@@H]2N(C(=O)[C@@H](CS)C)[C@H](C([O-])=O)CC2)C	SAVI-Space-2024	rxn6031_0_a_kill_0	EN300-118718	SCC(C(=O)N1C(C(=O)O)CCC1)C	EN300-27103685	FC(CO)Cc1ccc(N)cc1
SCC(C(=O)N1C(C(=O)OCC([NH3+])Cc2ccc(F)cc2)CCC1)C	911	fCSFP4	0.442	rxn6031_0_a_kill_0____EN300-118718____EN300-123401 EN300-177507""	CHEMBL525967	S(c1ccc(cc1)CS[C@@H]2N(C(=O)[C@@H](CS)C)[C@H](C([O-])=O)CC2)C	SAVI-Space-2024	rxn6031_0_a_kill_0	EN300-118718	SCC(C(=O)N1C(C(=O)O)CCC1)C	EN300-123401 EN300-177507""	Fc1ccc(cc1)CC(N)CO
SCC(C(=O)N1C(C(=O)OCC(c2ccc(cc2)CC(C)C)C)CCC1)C	912	fCSFP4	0.442	rxn6031_0_a_kill_0____EN300-118718____EN300-6506217	CHEMBL525967	S(c1ccc(cc1)CS[C@@H]2N(C(=O)[C@@H](CS)C)[C@H](C([O-])=O)CC2)C	SAVI-Space-2024	rxn6031_0_a_kill_0	EN300-118718	SCC(C(=O)N1C(C(=O)O)CCC1)C	EN300-6506217	OCC(c1ccc(cc1)CC(C)C)C
SCC(C(=O)N1C(C(=O)OCCCc2cc(O)ccc2)CCC1)C	913	fCSFP4	0.442	rxn6031_0_a_kill_0____EN300-118718____EN300-749097	CHEMBL525967	S(c1ccc(cc1)CS[C@@H]2N(C(=O)[C@@H](CS)C)[C@H](C([O-])=O)CC2)C	SAVI-Space-2024	rxn6031_0_a_kill_0	EN300-118718	SCC(C(=O)N1C(C(=O)O)CCC1)C	EN300-749097	O(c1cc(ccc1)CCCO)Cc2ccccc2
SCC(C(=O)N1C(C(=O)OCCNc2ccc(cc2)C[NH3+])CCC1)C	914	fCSFP4	0.442	rxn6031_0_a_kill_0____EN300-118718____EN300-1255799	CHEMBL525967	S(c1ccc(cc1)CS[C@@H]2N(C(=O)[C@@H](CS)C)[C@H](C([O-])=O)CC2)C	SAVI-Space-2024	rxn6031_0_a_kill_0	EN300-118718	SCC(C(=O)N1C(C(=O)O)CCC1)C	EN300-1255799	OCCNc1ccc(cc1)CN
SCC(C(=O)N1C(C(=O)OCCOc2ccc(cc2)C[NH2+]C)CCC1)C	915	fCSFP4	0.442	rxn6031_0_a_kill_0____EN300-118718____EN300-37296812	CHEMBL525967	S(c1ccc(cc1)CS[C@@H]2N(C(=O)[C@@H](CS)C)[C@H](C([O-])=O)CC2)C	SAVI-Space-2024	rxn6031_0_a_kill_0	EN300-118718	SCC(C(=O)N1C(C(=O)O)CCC1)C	EN300-37296812	O(c1ccc(cc1)CNC)CCO
SCC(C(=O)N1C(C(=O)OCCc2ccc(cc2)C(F)(F)F)CCC1)C	916	fCSFP4	0.442	rxn6031_0_a_kill_0____EN300-118718____EN300-86008	CHEMBL525967	S(c1ccc(cc1)CS[C@@H]2N(C(=O)[C@@H](CS)C)[C@H](C([O-])=O)CC2)C	SAVI-Space-2024	rxn6031_0_a_kill_0	EN300-118718	SCC(C(=O)N1C(C(=O)O)CCC1)C	EN300-86008	FC(F)(F)c1ccc(cc1)CCO
SCC(C(=O)N1C(C(=O)OCc2ccc(C#CCF)cc2)CCC1)C	917	fCSFP4	0.442	rxn6031_0_a_kill_0____EN300-118718____EN300-180489	CHEMBL525967	S(c1ccc(cc1)CS[C@@H]2N(C(=O)[C@@H](CS)C)[C@H](C([O-])=O)CC2)C	SAVI-Space-2024	rxn6031_0_a_kill_0	EN300-118718	SCC(C(=O)N1C(C(=O)O)CCC1)C	EN300-180489	FCC#Cc1ccc(cc1)CO
SCC(C(=O)N1C(C(=O)OCc2ccc(N3CC[NH+](CC3)C)cc2)CCC1)C	918	fCSFP4	0.442	rxn6031_0_a_kill_0____EN300-118718____EN300-179662	CHEMBL525967	S(c1ccc(cc1)CS[C@@H]2N(C(=O)[C@@H](CS)C)[C@H](C([O-])=O)CC2)C	SAVI-Space-2024	rxn6031_0_a_kill_0	EN300-118718	SCC(C(=O)N1C(C(=O)O)CCC1)C	EN300-179662	OCc1ccc(N2CCN(CC2)C)cc1
SCC(C(=O)N1C(C(=O)OCc2ccc(OC(CC)CC)cc2)CCC1)C	919	fCSFP4	0.442	rxn6031_0_a_kill_0____EN300-118718____EN300-249262	CHEMBL525967	S(c1ccc(cc1)CS[C@@H]2N(C(=O)[C@@H](CS)C)[C@H](C([O-])=O)CC2)C	SAVI-Space-2024	rxn6031_0_a_kill_0	EN300-118718	SCC(C(=O)N1C(C(=O)O)CCC1)C	EN300-249262	O(c1ccc(cc1)CO)C(CC)CC
SCC(C(=O)N1C(C(=O)OCc2ccc(OCCCCC)cc2)CCC1)C	920	fCSFP4	0.442	rxn6031_0_a_kill_0____EN300-118718____EN300-6504960	CHEMBL525967	S(c1ccc(cc1)CS[C@@H]2N(C(=O)[C@@H](CS)C)[C@H](C([O-])=O)CC2)C	SAVI-Space-2024	rxn6031_0_a_kill_0	EN300-118718	SCC(C(=O)N1C(C(=O)O)CCC1)C	EN300-6504960	O(c1ccc(cc1)CO)CCCCC
SCC(C(=O)N1C(C(=O)OCc2ccc(OCCCCCC)cc2)CCC1)C	921	fCSFP4	0.442	rxn6031_0_a_kill_0____EN300-118718____EN300-85109	CHEMBL525967	S(c1ccc(cc1)CS[C@@H]2N(C(=O)[C@@H](CS)C)[C@H](C([O-])=O)CC2)C	SAVI-Space-2024	rxn6031_0_a_kill_0	EN300-118718	SCC(C(=O)N1C(C(=O)O)CCC1)C	EN300-85109	O(c1ccc(cc1)CO)CCCCCC
SCC(C(=O)N1C(C(=O)OCc2ccc(OCCOCCOC)cc2)CCC1)C	922	fCSFP4	0.442	rxn6031_0_a_kill_0____EN300-118718____EN300-170327	CHEMBL525967	S(c1ccc(cc1)CS[C@@H]2N(C(=O)[C@@H](CS)C)[C@H](C([O-])=O)CC2)C	SAVI-Space-2024	rxn6031_0_a_kill_0	EN300-118718	SCC(C(=O)N1C(C(=O)O)CCC1)C	EN300-170327	O(c1ccc(cc1)CO)CCOCCOC
SCC(C(=O)N1C(C(=O)OCc2ccc(cc2)C(OCC)OCC)CCC1)C	923	fCSFP4	0.442	rxn6031_0_a_kill_0____EN300-118718____EN300-6732466	CHEMBL525967	S(c1ccc(cc1)CS[C@@H]2N(C(=O)[C@@H](CS)C)[C@H](C([O-])=O)CC2)C	SAVI-Space-2024	rxn6031_0_a_kill_0	EN300-118718	SCC(C(=O)N1C(C(=O)O)CCC1)C	EN300-6732466	O(C(OCC)c1ccc(cc1)CO)CC
SCC(C(=O)N1C(C(=O)OCc2ccc(cc2)C[NH+]3CCOCC3)CCC1)C	924	fCSFP4	0.442	rxn6031_0_a_kill_0____EN300-118718____EN300-254934	CHEMBL525967	S(c1ccc(cc1)CS[C@@H]2N(C(=O)[C@@H](CS)C)[C@H](C([O-])=O)CC2)C	SAVI-Space-2024	rxn6031_0_a_kill_0	EN300-118718	SCC(C(=O)N1C(C(=O)O)CCC1)C	EN300-254934	O1CCN(Cc2ccc(cc2)CO)CC1
SCC(Nc1ccc(cc1)CCC(=O)C)C(=O)N2C(C([O-])=O)CCC2	925	fCSFP4	0.442	rxn6041_0_a_kill_0____EN300-65779____EN300-27105945	CHEMBL525967	S(c1ccc(cc1)CS[C@@H]2N(C(=O)[C@@H](CS)C)[C@H](C([O-])=O)CC2)C	SAVI-Space-2024	rxn6041_0_a_kill_0	EN300-65779	Clc1ccc(cc1)CCC(=O)C	EN300-27105945	SCC(N)C(=O)N1C(C(=O)OC)CCC1
SCC(Nc1ccc(cc1)COCCOC)C(=O)N2C(C([O-])=O)CCC2	926	fCSFP4	0.442	rxn6041_0_a_kill_0____EN300-75519____EN300-27105945	CHEMBL525967	S(c1ccc(cc1)CS[C@@H]2N(C(=O)[C@@H](CS)C)[C@H](C([O-])=O)CC2)C	SAVI-Space-2024	rxn6041_0_a_kill_0	EN300-75519	Brc1ccc(cc1)COCCOC	EN300-27105945	SCC(N)C(=O)N1C(C(=O)OC)CCC1
S(Cc1ccc(cc1)CNC(=O)CCC2N(C([O-])=O)C(C([O-])=O)CC2)C	927	fCSFP4	0.442	rxn6038_0_a_kill_0____EN300-211085____EN300-36599840	CHEMBL525967	S(c1ccc(cc1)CS[C@@H]2N(C(=O)[C@@H](CS)C)[C@H](C([O-])=O)CC2)C	SAVI-Space-2024	rxn6038_0_a_kill_0	EN300-211085	S(Cc1ccc(cc1)CN)C	EN300-36599840	O=C(OC(C)(C)C)N1C(C(=O)OC)CCC1CCC(=O)O
S(c1ccc(cc1)COC(=O)C2N(C([O-])=O)C(C([O-])=O)CC2)C(=O)N(C)C	928	fCSFP4	0.442	rxn6031_0_a_kill_0____EN300-1084730____EN300-136235	CHEMBL525967	S(c1ccc(cc1)CS[C@@H]2N(C(=O)[C@@H](CS)C)[C@H](C([O-])=O)CC2)C	SAVI-Space-2024	rxn6031_0_a_kill_0	EN300-1084730	O=C(OC(C)(C)C)N1C(C(=O)OC(C)(C)C)CCC1C(=O)O	EN300-136235	S(c1ccc(cc1)CO)C(=O)N(C)C
SCC(Nc1ccc(cc1)C)C(=O)N2C(C([O-])=O)CCC2	929	fCSFP4	0.442	rxn6041_0_a_kill_0____EN300-19369 EN300-743378"____EN300-27105945"	CHEMBL525967	S(c1ccc(cc1)CS[C@@H]2N(C(=O)[C@@H](CS)C)[C@H](C([O-])=O)CC2)C	SAVI-Space-2024	rxn6041_0_a_kill_0	EN300-19369 EN300-743378""	Brc1ccc(cc1)C	EN300-27105945	SCC(N)C(=O)N1C(C(=O)OC)CCC1
S(C(=O)C1N(C([O-])=O)C(C([O-])=O)CCC1)CC2=COC=C2	930	fCSFP4	0.442	rxn6038_0_a_kill_0____EN300-1289035____EN300-27101979	CHEMBL525967	S(c1ccc(cc1)CS[C@@H]2N(C(=O)[C@@H](CS)C)[C@H](C([O-])=O)CC2)C	SAVI-Space-2024	rxn6038_0_a_kill_0	EN300-1289035	SCC1=COC=C1	EN300-27101979	O=C(OC(C)(C)C)N1C(C(=O)OC)CCCC1C(=O)O
S(C(=O)C1N(C([O-])=O)C(C([O-])=O)CCC1)CC2=CSC=C2	931	fCSFP4	0.442	rxn6038_0_a_kill_0____EN300-1288621____EN300-27101979	CHEMBL525967	S(c1ccc(cc1)CS[C@@H]2N(C(=O)[C@@H](CS)C)[C@H](C([O-])=O)CC2)C	SAVI-Space-2024	rxn6038_0_a_kill_0	EN300-1288621	S1C=C(C=C1)CS	EN300-27101979	O=C(OC(C)(C)C)N1C(C(=O)OC)CCCC1C(=O)O
S(C(=O)C1N(C([O-])=O)C(C([O-])=O)CCC1)CCc2ccc(cc2)CCCC	932	fCSFP4	0.442	rxn6038_0_a_kill_0____EN300-8088836____EN300-27101979	CHEMBL525967	S(c1ccc(cc1)CS[C@@H]2N(C(=O)[C@@H](CS)C)[C@H](C([O-])=O)CC2)C	SAVI-Space-2024	rxn6038_0_a_kill_0	EN300-8088836	SCCc1ccc(cc1)CCCC	EN300-27101979	O=C(OC(C)(C)C)N1C(C(=O)OC)CCCC1C(=O)O
S(c1ccc(cc1)COC(=O)C2N(C([O-])=O)C(C(=O)OCC)CC2)c3ccccc3	933	fCSFP4	0.442	rxn6031_0_a_kill_0____EN300-1655037____EN300-136854	CHEMBL525967	S(c1ccc(cc1)CS[C@@H]2N(C(=O)[C@@H](CS)C)[C@H](C([O-])=O)CC2)C	SAVI-Space-2024	rxn6031_0_a_kill_0	EN300-1655037	O=C(OC(C)(C)C)N1C(C(=O)OCC)CCC1C(=O)O	EN300-136854	S(c1ccc(cc1)CO)c2ccccc2
S(=O)(=O)(NC(=O)C1N(C(=O)C(CS)C)CCC1)Cc2ccc(cc2)C([O-])=O	934	fCSFP4	0.441	rxn7009_0_a_kill_0____EN300-52331____EN300-118718	CHEMBL525967	S(c1ccc(cc1)CS[C@@H]2N(C(=O)[C@@H](CS)C)[C@H](C([O-])=O)CC2)C	SAVI-Space-2024	rxn7009_0_a_kill_0	EN300-52331	S(=O)(=O)(N)Cc1ccc(cc1)C(=O)OC	EN300-118718	SCC(C(=O)N1C(C(=O)O)CCC1)C
S(=O)(=O)(NC(=O)C1N(C(=O)C(CS)C)CCC1)c2ccc(cc2)CC([O-])=O	935	fCSFP4	0.441	rxn7009_0_a_kill_0____EN300-130604____EN300-118718	CHEMBL525967	S(c1ccc(cc1)CS[C@@H]2N(C(=O)[C@@H](CS)C)[C@H](C([O-])=O)CC2)C	SAVI-Space-2024	rxn7009_0_a_kill_0	EN300-130604	S(=O)(=O)(N)c1ccc(cc1)CC(=O)OC	EN300-118718	SCC(C(=O)N1C(C(=O)O)CCC1)C
S(c1c(N)cc(NC(C(=O)N2C(C([O-])=O)CCC2)CS)cc1)C	936	fCSFP4	0.441	rxn6041_0_a_kill_0____EN300-27151538____EN300-27105945	CHEMBL525967	S(c1ccc(cc1)CS[C@@H]2N(C(=O)[C@@H](CS)C)[C@H](C([O-])=O)CC2)C	SAVI-Space-2024	rxn6041_0_a_kill_0	EN300-27151538	Clc1cc(NC(=O)OC(C)(C)C)c(SC)cc1	EN300-27105945	SCC(N)C(=O)N1C(C(=O)OC)CCC1
S(c1c(NC(C(=O)N2C(C([O-])=O)CCC2)CS)cc(O)cc1)C	937	fCSFP4	0.441	rxn6041_0_a_kill_0____EN300-7192655____EN300-27105945	CHEMBL525967	S(c1ccc(cc1)CS[C@@H]2N(C(=O)[C@@H](CS)C)[C@H](C([O-])=O)CC2)C	SAVI-Space-2024	rxn6041_0_a_kill_0	EN300-7192655	Brc1c(SC)ccc(O)c1	EN300-27105945	SCC(N)C(=O)N1C(C(=O)OC)CCC1
ClCC(OC(=O)C1N(C(=O)C(CS)C)CCC1)Cc2ccccc2	938	fCSFP4	0.441	rxn6031_0_a_kill_0____EN300-118718____EN300-27722	CHEMBL525967	S(c1ccc(cc1)CS[C@@H]2N(C(=O)[C@@H](CS)C)[C@H](C([O-])=O)CC2)C	SAVI-Space-2024	rxn6031_0_a_kill_0	EN300-118718	SCC(C(=O)N1C(C(=O)O)CCC1)C	EN300-27722	ClCC(O)Cc1ccccc1
S(c1ccc(cc1)CC([O-])=O)C(=O)C2N(C(=O)C(CC)C)CSC2	939	fCSFP4	0.441	rxn6038_0_a_kill_0____EN300-2270146____EN300-66551	CHEMBL525967	S(c1ccc(cc1)CS[C@@H]2N(C(=O)[C@@H](CS)C)[C@H](C([O-])=O)CC2)C	SAVI-Space-2024	rxn6038_0_a_kill_0	EN300-2270146	Sc1ccc(cc1)CC(=O)OC(C)(C)C	EN300-66551	S1CN(C(=O)C(CC)C)C(C(=O)O)C1
S1C=C(C=C1)CCOC(=O)C2N(C(=O)C(CS)C)CCC2	940	fCSFP4	0.441	rxn6031_0_a_kill_0____EN300-118718____EN300-62324	CHEMBL525967	S(c1ccc(cc1)CS[C@@H]2N(C(=O)[C@@H](CS)C)[C@H](C([O-])=O)CC2)C	SAVI-Space-2024	rxn6031_0_a_kill_0	EN300-118718	SCC(C(=O)N1C(C(=O)O)CCC1)C	EN300-62324	S1C=C(C=C1)CCO
SCC(C(=O)N1C(C(=O)OC(C[NH3+])Cc2ccccc2)CCC1)C	941	fCSFP4	0.441	rxn6031_0_a_kill_0____EN300-118718____EN300-69938	CHEMBL525967	S(c1ccc(cc1)CS[C@@H]2N(C(=O)[C@@H](CS)C)[C@H](C([O-])=O)CC2)C	SAVI-Space-2024	rxn6031_0_a_kill_0	EN300-118718	SCC(C(=O)N1C(C(=O)O)CCC1)C	EN300-69938	OC(CN)Cc1ccccc1
SCC(C(=O)N1C(C(=O)OCC(CCc2ccccc2)C)CCC1)C	942	fCSFP4	0.441	rxn6031_0_a_kill_0____EN300-118718____EN300-7822939	CHEMBL525967	S(c1ccc(cc1)CS[C@@H]2N(C(=O)[C@@H](CS)C)[C@H](C([O-])=O)CC2)C	SAVI-Space-2024	rxn6031_0_a_kill_0	EN300-118718	SCC(C(=O)N1C(C(=O)O)CCC1)C	EN300-7822939	OCC(CCc1ccccc1)C
SCC(C(=O)N1C(C(=O)OCC([NH3+])Cc2ccccc2)CCC1)C	943	fCSFP4	0.441	rxn6031_0_a_kill_0____EN300-118718____EN300-38892	CHEMBL525967	S(c1ccc(cc1)CS[C@@H]2N(C(=O)[C@@H](CS)C)[C@H](C([O-])=O)CC2)C	SAVI-Space-2024	rxn6031_0_a_kill_0	EN300-118718	SCC(C(=O)N1C(C(=O)O)CCC1)C	EN300-38892	OCC(N)Cc1ccccc1
SCC(C(=O)N1C(C(=O)OCC2CC(Cc3ccccc3)C2)CCC1)C	944	fCSFP4	0.441	rxn6031_0_a_kill_0____EN300-118718____EN300-8322261	CHEMBL525967	S(c1ccc(cc1)CS[C@@H]2N(C(=O)[C@@H](CS)C)[C@H](C([O-])=O)CC2)C	SAVI-Space-2024	rxn6031_0_a_kill_0	EN300-118718	SCC(C(=O)N1C(C(=O)O)CCC1)C	EN300-8322261	OCC1CC(Cc2ccccc2)C1
SCC(C(=O)N1C(C(=O)OCCC2=COC=C2)CCC1)C	945	fCSFP4	0.441	rxn6031_0_a_kill_0____EN300-118718____EN300-135105	CHEMBL525967	S(c1ccc(cc1)CS[C@@H]2N(C(=O)[C@@H](CS)C)[C@H](C([O-])=O)CC2)C	SAVI-Space-2024	rxn6031_0_a_kill_0	EN300-118718	SCC(C(=O)N1C(C(=O)O)CCC1)C	EN300-135105	O1C=C(C=C1)CCO
SCC(C(=O)N1C(C(=O)OCCc2cc(ccc2)C)CCC1)C	946	fCSFP4	0.441	rxn6031_0_a_kill_0____EN300-118718____EN300-96197	CHEMBL525967	S(c1ccc(cc1)CS[C@@H]2N(C(=O)[C@@H](CS)C)[C@H](C([O-])=O)CC2)C	SAVI-Space-2024	rxn6031_0_a_kill_0	EN300-118718	SCC(C(=O)N1C(C(=O)O)CCC1)C	EN300-96197	OCCc1cc(ccc1)C
SCC(C(=O)N1C(C(=O)OCc2cc(OC)ccc2)CCC1)C	947	fCSFP4	0.441	rxn6031_0_a_kill_0____EN300-118718____EN300-18731	CHEMBL525967	S(c1ccc(cc1)CS[C@@H]2N(C(=O)[C@@H](CS)C)[C@H](C([O-])=O)CC2)C	SAVI-Space-2024	rxn6031_0_a_kill_0	EN300-118718	SCC(C(=O)N1C(C(=O)O)CCC1)C	EN300-18731	O(c1cc(ccc1)CO)C
SCC(C(=O)N1C(C(=O)OCc2cc(ccc2)CC=C)CCC1)C	948	fCSFP4	0.441	rxn6031_0_a_kill_0____EN300-118718____EN300-698365	CHEMBL525967	S(c1ccc(cc1)CS[C@@H]2N(C(=O)[C@@H](CS)C)[C@H](C([O-])=O)CC2)C	SAVI-Space-2024	rxn6031_0_a_kill_0	EN300-118718	SCC(C(=O)N1C(C(=O)O)CCC1)C	EN300-698365	OCc1cc(ccc1)CC=C
SCC(Nc1ccc(cc1)CC(=O)N)C(=O)N2C(C([O-])=O)CCC2	949	fCSFP4	0.441	rxn6041_0_a_kill_0____EN300-102539____EN300-27105945	CHEMBL525967	S(c1ccc(cc1)CS[C@@H]2N(C(=O)[C@@H](CS)C)[C@H](C([O-])=O)CC2)C	SAVI-Space-2024	rxn6041_0_a_kill_0	EN300-102539	Brc1ccc(cc1)CC(=O)N	EN300-27105945	SCC(N)C(=O)N1C(C(=O)OC)CCC1
SCC(Nc1ccc(cc1)CCC#C)C(=O)N2C(C([O-])=O)CCC2	950	fCSFP4	0.441	rxn6041_0_a_kill_0____EN300-1897078____EN300-27105945	CHEMBL525967	S(c1ccc(cc1)CS[C@@H]2N(C(=O)[C@@H](CS)C)[C@H](C([O-])=O)CC2)C	SAVI-Space-2024	rxn6041_0_a_kill_0	EN300-1897078	Brc1ccc(cc1)CCC#C	EN300-27105945	SCC(N)C(=O)N1C(C(=O)OC)CCC1
SCC(Nc1ccc(cc1)CCC#N)C(=O)N2C(C([O-])=O)CCC2	951	fCSFP4	0.441	rxn6041_0_a_kill_0____EN300-178112____EN300-27105945	CHEMBL525967	S(c1ccc(cc1)CS[C@@H]2N(C(=O)[C@@H](CS)C)[C@H](C([O-])=O)CC2)C	SAVI-Space-2024	rxn6041_0_a_kill_0	EN300-178112	Brc1ccc(cc1)CCC#N	EN300-27105945	SCC(N)C(=O)N1C(C(=O)OC)CCC1
SCC(Nc1ccc(cc1)CCC([O-])=O)C(=O)N2C(C([O-])=O)CCC2	952	fCSFP4	0.441	rxn6041_0_a_kill_0____EN300-99556____EN300-27105945	CHEMBL525967	S(c1ccc(cc1)CS[C@@H]2N(C(=O)[C@@H](CS)C)[C@H](C([O-])=O)CC2)C	SAVI-Space-2024	rxn6041_0_a_kill_0	EN300-99556	Brc1ccc(cc1)CCC(=O)O	EN300-27105945	SCC(N)C(=O)N1C(C(=O)OC)CCC1
SCC(Nc1ccc(cc1)CN=C=O)C(=O)N2C(C([O-])=O)CCC2	953	fCSFP4	0.441	rxn6041_0_a_kill_0____EN300-272496____EN300-27105945	CHEMBL525967	S(c1ccc(cc1)CS[C@@H]2N(C(=O)[C@@H](CS)C)[C@H](C([O-])=O)CC2)C	SAVI-Space-2024	rxn6041_0_a_kill_0	EN300-272496	Brc1ccc(cc1)CN=C=O	EN300-27105945	SCC(N)C(=O)N1C(C(=O)OC)CCC1
SCC(Nc1ccc(cc1)C[B-](F)(F)F)C(=O)N2C(C([O-])=O)CCC2	954	fCSFP4	0.441	rxn6041_0_a_kill_0____EN300-261552____EN300-27105945	CHEMBL525967	S(c1ccc(cc1)CS[C@@H]2N(C(=O)[C@@H](CS)C)[C@H](C([O-])=O)CC2)C	SAVI-Space-2024	rxn6041_0_a_kill_0	EN300-261552	Brc1ccc(cc1)C[B-](F)(F)F	EN300-27105945	SCC(N)C(=O)N1C(C(=O)OC)CCC1
S(C(=O)CCC1N(C([O-])=O)C(C([O-])=O)CC1)Cc2ccc(cc2)C	955	fCSFP4	0.441	rxn6038_0_a_kill_0____EN300-1085537____EN300-36599840	CHEMBL525967	S(c1ccc(cc1)CS[C@@H]2N(C(=O)[C@@H](CS)C)[C@H](C([O-])=O)CC2)C	SAVI-Space-2024	rxn6038_0_a_kill_0	EN300-1085537	SCc1ccc(cc1)C	EN300-36599840	O=C(OC(C)(C)C)N1C(C(=O)OC)CCC1CCC(=O)O
S(c1cc(ccc1)C(NC(=O)C2N(C([O-])=O)C(C([O-])=O)CC2)C)C	956	fCSFP4	0.441	rxn6038_0_a_kill_0____EN300-27148838____EN300-1084730	CHEMBL525967	S(c1ccc(cc1)CS[C@@H]2N(C(=O)[C@@H](CS)C)[C@H](C([O-])=O)CC2)C	SAVI-Space-2024	rxn6038_0_a_kill_0	EN300-27148838	S(c1cc(ccc1)C(N)C)C	EN300-1084730	O=C(OC(C)(C)C)N1C(C(=O)OC(C)(C)C)CCC1C(=O)O
S(c1cc(ccc1)COC(=O)C2N(C([O-])=O)C(C([O-])=O)CC2)C(F)F	957	fCSFP4	0.441	rxn6031_0_a_kill_0____EN300-1084730____EN300-64085	CHEMBL525967	S(c1ccc(cc1)CS[C@@H]2N(C(=O)[C@@H](CS)C)[C@H](C([O-])=O)CC2)C	SAVI-Space-2024	rxn6031_0_a_kill_0	EN300-1084730	O=C(OC(C)(C)C)N1C(C(=O)OC(C)(C)C)CCC1C(=O)O	EN300-64085	S(c1cc(ccc1)CO)C(F)F
S(c1ccc(NC(=O)C2N(C([O-])=O)C(Cc3ccccc3)CC2)cc1)C	958	fCSFP4	0.441	rxn6038_0_a_kill_0____EN300-21720____EN300-22874226	CHEMBL525967	S(c1ccc(cc1)CS[C@@H]2N(C(=O)[C@@H](CS)C)[C@H](C([O-])=O)CC2)C	SAVI-Space-2024	rxn6038_0_a_kill_0	EN300-21720	S(c1ccc(N)cc1)C	EN300-22874226	O=C(OC(C)(C)C)N1C(C(=O)O)CCC1Cc2ccccc2
S(c1ccc(OC(=O)C2N(C([O-])=O)C(Cc3ccccc3)CC2)cc1)C	959	fCSFP4	0.441	rxn6038_0_a_kill_0____EN300-21190____EN300-22874226	CHEMBL525967	S(c1ccc(cc1)CS[C@@H]2N(C(=O)[C@@H](CS)C)[C@H](C([O-])=O)CC2)C	SAVI-Space-2024	rxn6038_0_a_kill_0	EN300-21190	S(c1ccc(O)cc1)C	EN300-22874226	O=C(OC(C)(C)C)N1C(C(=O)O)CCC1Cc2ccccc2
S(c1ccc(cc1)CC(=O)N2C(C([O-])=O)CCC(C3CCCCC3)C2)C	960	fCSFP4	0.441	rxn6038_0_a_kill_0____EN300-7542725____EN300-79646	CHEMBL525967	S(c1ccc(cc1)CS[C@@H]2N(C(=O)[C@@H](CS)C)[C@H](C([O-])=O)CC2)C	SAVI-Space-2024	rxn6038_0_a_kill_0	EN300-7542725	O=C(OC)C1NCC(C2CCCCC2)CC1	EN300-79646	S(c1ccc(cc1)CC(=O)O)C
S(c1ccc(cc1)CCC(=O)N2C(C([O-])=O)CCC(F)C2)C	961	fCSFP4	0.441	rxn6038_0_a_kill_0____EN300-7537450____EN300-223563	CHEMBL525967	S(c1ccc(cc1)CS[C@@H]2N(C(=O)[C@@H](CS)C)[C@H](C([O-])=O)CC2)C	SAVI-Space-2024	rxn6038_0_a_kill_0	EN300-7537450	FC1CNC(C(=O)OC)CC1	EN300-223563	S(c1ccc(cc1)CCC(=O)O)C
S(c1ccc(cc1)CCNC(=O)C2N(C([O-])=O)C3C(C3)CC2)C	962	fCSFP4	0.441	rxn6038_0_a_kill_0____EN300-196408____EN300-1165326	CHEMBL525967	S(c1ccc(cc1)CS[C@@H]2N(C(=O)[C@@H](CS)C)[C@H](C([O-])=O)CC2)C	SAVI-Space-2024	rxn6038_0_a_kill_0	EN300-196408	S(c1ccc(cc1)CCN)C	EN300-1165326	O=C(OC(C)(C)C)N1C(C(=O)O)CCC2C1C2
S(c1ccc(cc1)CCOC(=O)C2N(C([O-])=O)C3C(C3)CC2)C	963	fCSFP4	0.441	rxn6031_0_a_kill_0____EN300-1165326____EN300-1250420	CHEMBL525967	S(c1ccc(cc1)CS[C@@H]2N(C(=O)[C@@H](CS)C)[C@H](C([O-])=O)CC2)C	SAVI-Space-2024	rxn6031_0_a_kill_0	EN300-1165326	O=C(OC(C)(C)C)N1C(C(=O)O)CCC2C1C2	EN300-1250420	S(c1ccc(cc1)CCO)C
S(c1ccc(cc1)CCOC2CN(C([O-])=O)C(C([O-])=O)CC2)C	964	fCSFP4	0.441	rxn6039_0_a_kill_0____EN300-1694164____EN300-1250394	CHEMBL525967	S(c1ccc(cc1)CS[C@@H]2N(C(=O)[C@@H](CS)C)[C@H](C([O-])=O)CC2)C	SAVI-Space-2024	rxn6039_0_a_kill_0	EN300-1694164	O=C(OC(C)(C)C)N1C(C(=O)O)CCC(O)C1	EN300-1250394	BrCCc1ccc(SC)cc1
S(c1ccc(cc1)CNC(=O)C2CN(C([O-])=O)C(C([O-])=O)CC2)C	965	fCSFP4	0.441	rxn6038_0_a_kill_0____EN300-54196 EN300-156729"____EN300-263626"	CHEMBL525967	S(c1ccc(cc1)CS[C@@H]2N(C(=O)[C@@H](CS)C)[C@H](C([O-])=O)CC2)C	SAVI-Space-2024	rxn6038_0_a_kill_0	EN300-54196 EN300-156729""	S(c1ccc(cc1)CN)C	EN300-263626	O=C(OC(C)(C)C)N1C(C(=O)OC(C)(C)C)CCC(C(=O)O)C1
S(c1ccc(cc1)CNC(=O)C2N(C([O-])=O)C(c3ccccc3)CC2)C	966	fCSFP4	0.441	rxn6038_0_a_kill_0____EN300-54196 EN300-156729"____EN300-210468"	CHEMBL525967	S(c1ccc(cc1)CS[C@@H]2N(C(=O)[C@@H](CS)C)[C@H](C([O-])=O)CC2)C	SAVI-Space-2024	rxn6038_0_a_kill_0	EN300-54196 EN300-156729""	S(c1ccc(cc1)CN)C	EN300-210468	O=C(OC(C)(C)C)N1C(c2ccccc2)CCC1C(=O)O
S(c1ccc(cc1)CNC(=O)C2N(C([O-])=O)C3C(CC2)CCCC3)C	967	fCSFP4	0.441	rxn6038_0_a_kill_0____EN300-54196 EN300-156729"____EN300-96564"	CHEMBL525967	S(c1ccc(cc1)CS[C@@H]2N(C(=O)[C@@H](CS)C)[C@H](C([O-])=O)CC2)C	SAVI-Space-2024	rxn6038_0_a_kill_0	EN300-54196 EN300-156729""	S(c1ccc(cc1)CN)C	EN300-96564	O=C(OC(C)(C)C)N1C(C(=O)O)CCC2C1CCCC2
S(c1ccc(cc1)COC(=O)C2CN(C([O-])=O)C(C([O-])=O)CC2)C	968	fCSFP4	0.441	rxn6031_0_a_kill_0____EN300-263626____EN300-69547	CHEMBL525967	S(c1ccc(cc1)CS[C@@H]2N(C(=O)[C@@H](CS)C)[C@H](C([O-])=O)CC2)C	SAVI-Space-2024	rxn6031_0_a_kill_0	EN300-263626	O=C(OC(C)(C)C)N1C(C(=O)OC(C)(C)C)CCC(C(=O)O)C1	EN300-69547	S(c1ccc(cc1)CO)C
S(c1ccc(cc1)COC(=O)C2N(C([O-])=O)C(c3ccccc3)CC2)C	969	fCSFP4	0.441	rxn6031_0_a_kill_0____EN300-210468____EN300-69547	CHEMBL525967	S(c1ccc(cc1)CS[C@@H]2N(C(=O)[C@@H](CS)C)[C@H](C([O-])=O)CC2)C	SAVI-Space-2024	rxn6031_0_a_kill_0	EN300-210468	O=C(OC(C)(C)C)N1C(c2ccccc2)CCC1C(=O)O	EN300-69547	S(c1ccc(cc1)CO)C
S(c1ccc(cc1)COC(=O)C2N(C([O-])=O)C3C(CC2)CCCC3)C	970	fCSFP4	0.441	rxn6031_0_a_kill_0____EN300-96564____EN300-69547	CHEMBL525967	S(c1ccc(cc1)CS[C@@H]2N(C(=O)[C@@H](CS)C)[C@H](C([O-])=O)CC2)C	SAVI-Space-2024	rxn6031_0_a_kill_0	EN300-96564	O=C(OC(C)(C)C)N1C(C(=O)O)CCC2C1CCCC2	EN300-69547	S(c1ccc(cc1)CO)C
[O-]C(=O)N1C(C([O-])=O)CCC1C(=O)NC(Cc2ccc(C#N)cc2)C	971	fCSFP4	0.441	rxn6038_0_a_kill_0____EN300-269469____EN300-1084730	CHEMBL525967	S(c1ccc(cc1)CS[C@@H]2N(C(=O)[C@@H](CS)C)[C@H](C([O-])=O)CC2)C	SAVI-Space-2024	rxn6038_0_a_kill_0	EN300-269469	N#Cc1ccc(cc1)CC(N)C	EN300-1084730	O=C(OC(C)(C)C)N1C(C(=O)OC(C)(C)C)CCC1C(=O)O
[O-]C(=O)N1C(C([O-])=O)CCC1C(=O)NCC(Cc2ccc(OC)cc2)C	972	fCSFP4	0.441	rxn6038_0_a_kill_0____EN300-120038____EN300-1084730	CHEMBL525967	S(c1ccc(cc1)CS[C@@H]2N(C(=O)[C@@H](CS)C)[C@H](C([O-])=O)CC2)C	SAVI-Space-2024	rxn6038_0_a_kill_0	EN300-120038	O(c1ccc(cc1)CC(CN)C)C	EN300-1084730	O=C(OC(C)(C)C)N1C(C(=O)OC(C)(C)C)CCC1C(=O)O
[O-]C(=O)N1C(C([O-])=O)CCC1C(=O)OCC(c2ccc(cc2)CC(C)C)C	973	fCSFP4	0.441	rxn6038_0_a_kill_0____EN300-6506217____EN300-1084730	CHEMBL525967	S(c1ccc(cc1)CS[C@@H]2N(C(=O)[C@@H](CS)C)[C@H](C([O-])=O)CC2)C	SAVI-Space-2024	rxn6038_0_a_kill_0	EN300-6506217	OCC(c1ccc(cc1)CC(C)C)C	EN300-1084730	O=C(OC(C)(C)C)N1C(C(=O)OC(C)(C)C)CCC1C(=O)O
S(C(=O)C1N(C([O-])=O)C(C(=O)N)CC1)Cc2ccc(cc2)CC	974	fCSFP4	0.441	rxn6038_0_a_kill_0____EN300-1085545____EN300-51686866	CHEMBL525967	S(c1ccc(cc1)CS[C@@H]2N(C(=O)[C@@H](CS)C)[C@H](C([O-])=O)CC2)C	SAVI-Space-2024	rxn6038_0_a_kill_0	EN300-1085545	SCc1ccc(cc1)CC	EN300-51686866	O=C(OC(C)(C)C)N1C(C(=O)O)CCC1C(=O)N
S(C(=O)C1N(C([O-])=O)C(C([O-])=O)CC1)CCCc2ccccc2	975	fCSFP4	0.441	rxn6038_0_a_kill_0____EN300-74954____EN300-1084730	CHEMBL525967	S(c1ccc(cc1)CS[C@@H]2N(C(=O)[C@@H](CS)C)[C@H](C([O-])=O)CC2)C	SAVI-Space-2024	rxn6038_0_a_kill_0	EN300-74954	SCCCc1ccccc1	EN300-1084730	O=C(OC(C)(C)C)N1C(C(=O)OC(C)(C)C)CCC1C(=O)O
S(C(=O)C1N(C([O-])=O)C(CC1)C)Cc2ccc(cc2)CC	976	fCSFP4	0.441	rxn6038_0_a_kill_0____EN300-1085545____EN300-1589557 EN300-1071291""	CHEMBL525967	S(c1ccc(cc1)CS[C@@H]2N(C(=O)[C@@H](CS)C)[C@H](C([O-])=O)CC2)C	SAVI-Space-2024	rxn6038_0_a_kill_0	EN300-1085545	SCc1ccc(cc1)CC	EN300-1589557 EN300-1071291""	O=C(OC(C)(C)C)N1C(C(=O)O)CCC1C
S(c1ccc(N(C)C)cc1)C(=O)C2N(C([O-])=O)C(C([O-])=O)CC2	977	fCSFP4	0.441	rxn6038_0_a_kill_0____EN300-1845881____EN300-1084730	CHEMBL525967	S(c1ccc(cc1)CS[C@@H]2N(C(=O)[C@@H](CS)C)[C@H](C([O-])=O)CC2)C	SAVI-Space-2024	rxn6038_0_a_kill_0	EN300-1845881	Sc1ccc(N(C)C)cc1	EN300-1084730	O=C(OC(C)(C)C)N1C(C(=O)OC(C)(C)C)CCC1C(=O)O
S(c1ccc(cc1)COC(C(=O)N2C(CCCC2C)C)C)C	978	fCSFP4	0.441	rxn6039_0_a_kill_0____EN300-69547____EN300-08466	CHEMBL525967	S(c1ccc(cc1)CS[C@@H]2N(C(=O)[C@@H](CS)C)[C@H](C([O-])=O)CC2)C	SAVI-Space-2024	rxn6039_0_a_kill_0	EN300-69547	S(c1ccc(cc1)CO)C	EN300-08466	ClC(C(=O)N1C(CCCC1C)C)C
[O-]C(=O)N1C(C([O-])=O)CCC1C(=O)NCCc2ccc(cc2)CC	979	fCSFP4	0.441	rxn6038_0_a_kill_0____EN300-80226 EN300-7834586"____EN300-1084730"	CHEMBL525967	S(c1ccc(cc1)CS[C@@H]2N(C(=O)[C@@H](CS)C)[C@H](C([O-])=O)CC2)C	SAVI-Space-2024	rxn6038_0_a_kill_0	EN300-80226 EN300-7834586""	NCCc1ccc(cc1)CC	EN300-1084730	O=C(OC(C)(C)C)N1C(C(=O)OC(C)(C)C)CCC1C(=O)O
[O-]C(=O)N1C(C([O-])=O)CCC1C(=O)NCc2ccc(cc2)CCC	980	fCSFP4	0.441	rxn6038_0_a_kill_0____EN300-19291305____EN300-1084730	CHEMBL525967	S(c1ccc(cc1)CS[C@@H]2N(C(=O)[C@@H](CS)C)[C@H](C([O-])=O)CC2)C	SAVI-Space-2024	rxn6038_0_a_kill_0	EN300-19291305	NCc1ccc(cc1)CCC	EN300-1084730	O=C(OC(C)(C)C)N1C(C(=O)OC(C)(C)C)CCC1C(=O)O
[O-]C(=O)N1C(C([O-])=O)CCC1C(=O)OCCc2ccc(cc2)CC	981	fCSFP4	0.441	rxn6031_0_a_kill_0____EN300-1084730____EN300-78087	CHEMBL525967	S(c1ccc(cc1)CS[C@@H]2N(C(=O)[C@@H](CS)C)[C@H](C([O-])=O)CC2)C	SAVI-Space-2024	rxn6031_0_a_kill_0	EN300-1084730	O=C(OC(C)(C)C)N1C(C(=O)OC(C)(C)C)CCC1C(=O)O	EN300-78087	OCCc1ccc(cc1)CC
[O-]C(=O)N1C(C([O-])=O)CCC1C(=O)OCCc2ccc(cc2)CCC	982	fCSFP4	0.441	rxn6031_0_a_kill_0____EN300-1084730____EN300-1637654	CHEMBL525967	S(c1ccc(cc1)CS[C@@H]2N(C(=O)[C@@H](CS)C)[C@H](C([O-])=O)CC2)C	SAVI-Space-2024	rxn6031_0_a_kill_0	EN300-1084730	O=C(OC(C)(C)C)N1C(C(=O)OC(C)(C)C)CCC1C(=O)O	EN300-1637654	OCCc1ccc(cc1)CCC
[O-]C(=O)N1C(C([O-])=O)CCC1C(=O)OCc2ccc(cc2)CCC	983	fCSFP4	0.441	rxn6031_0_a_kill_0____EN300-1084730____EN300-127673	CHEMBL525967	S(c1ccc(cc1)CS[C@@H]2N(C(=O)[C@@H](CS)C)[C@H](C([O-])=O)CC2)C	SAVI-Space-2024	rxn6031_0_a_kill_0	EN300-1084730	O=C(OC(C)(C)C)N1C(C(=O)OC(C)(C)C)CCC1C(=O)O	EN300-127673	OCc1ccc(cc1)CCC
BrCCCc1ccc(NS(=O)(=O)CC(C(=O)N2C(C([O-])=O)CCC2)C)cc1	984	fCSFP4	0.441	rxn6028_0_a_kill_0____EN300-46892901____EN300-118718	CHEMBL525967	S(c1ccc(cc1)CS[C@@H]2N(C(=O)[C@@H](CS)C)[C@H](C([O-])=O)CC2)C	SAVI-Space-2024	rxn6028_0_a_kill_0	EN300-46892901	BrCCCc1ccc(N)cc1	EN300-118718	SCC(C(=O)N1C(C(=O)O)CCC1)C
Brc1ccc(cc1)CCCNS(=O)(=O)CC(C(=O)N2C(C([O-])=O)CCC2)C	985	fCSFP4	0.441	rxn6028_0_a_kill_0____EN300-24797423____EN300-118718	CHEMBL525967	S(c1ccc(cc1)CS[C@@H]2N(C(=O)[C@@H](CS)C)[C@H](C([O-])=O)CC2)C	SAVI-Space-2024	rxn6028_0_a_kill_0	EN300-24797423	Brc1ccc(cc1)CCCN	EN300-118718	SCC(C(=O)N1C(C(=O)O)CCC1)C
Clc1ccc(cc1)CCCNS(=O)(=O)CC(C(=O)N2C(C([O-])=O)CCC2)C	986	fCSFP4	0.441	rxn6028_0_a_kill_0____EN300-61582____EN300-118718	CHEMBL525967	S(c1ccc(cc1)CS[C@@H]2N(C(=O)[C@@H](CS)C)[C@H](C([O-])=O)CC2)C	SAVI-Space-2024	rxn6028_0_a_kill_0	EN300-61582	Clc1ccc(cc1)CCCN	EN300-118718	SCC(C(=O)N1C(C(=O)O)CCC1)C
Ic1ccc(cc1)CCCNS(=O)(=O)CC(C(=O)N2C(C([O-])=O)CCC2)C	987	fCSFP4	0.441	rxn6028_0_a_kill_0____EN300-39926508____EN300-118718	CHEMBL525967	S(c1ccc(cc1)CS[C@@H]2N(C(=O)[C@@H](CS)C)[C@H](C([O-])=O)CC2)C	SAVI-Space-2024	rxn6028_0_a_kill_0	EN300-39926508	Ic1ccc(cc1)CCCN	EN300-118718	SCC(C(=O)N1C(C(=O)O)CCC1)C
S(=O)(=O)(N(Cc1ccc(cc1)CC)C)CC(C(=O)N2C(C([O-])=O)CCC2)C	988	fCSFP4	0.441	rxn6028_0_a_kill_0____EN300-07485 EN300-34158"____EN300-118718"	CHEMBL525967	S(c1ccc(cc1)CS[C@@H]2N(C(=O)[C@@H](CS)C)[C@H](C([O-])=O)CC2)C	SAVI-Space-2024	rxn6028_0_a_kill_0	EN300-07485 EN300-34158""	N(Cc1ccc(cc1)CC)C	EN300-118718	SCC(C(=O)N1C(C(=O)O)CCC1)C
S(=O)(=O)(N(Cc1ccc(cc1)CO)C)CC(C(=O)N2C(C([O-])=O)CCC2)C	989	fCSFP4	0.441	rxn6028_0_a_kill_0____EN300-7853991____EN300-118718	CHEMBL525967	S(c1ccc(cc1)CS[C@@H]2N(C(=O)[C@@H](CS)C)[C@H](C([O-])=O)CC2)C	SAVI-Space-2024	rxn6028_0_a_kill_0	EN300-7853991	OCc1ccc(cc1)CNC	EN300-118718	SCC(C(=O)N1C(C(=O)O)CCC1)C
S(=O)(=O)(N1CC[NH+](Cc2ccc(cc2)CC)CC1)CC(C(=O)N3C(C([O-])=O)CCC3)C	990	fCSFP4	0.441	rxn6028_0_a_kill_0____EN300-370771____EN300-118718	CHEMBL525967	S(c1ccc(cc1)CS[C@@H]2N(C(=O)[C@@H](CS)C)[C@H](C([O-])=O)CC2)C	SAVI-Space-2024	rxn6028_0_a_kill_0	EN300-370771	N1(Cc2ccc(cc2)CC)CCNCC1	EN300-118718	SCC(C(=O)N1C(C(=O)O)CCC1)C
S(=O)(=O)(NC(C(=O)N1C(C([O-])=O)CCC1)CS)c2ccc(cc2)CC(C)C	991	fCSFP4	0.441	rxn6026_0_a_kill_0____EN300-36130____EN300-27105945	CHEMBL525967	S(c1ccc(cc1)CS[C@@H]2N(C(=O)[C@@H](CS)C)[C@H](C([O-])=O)CC2)C	SAVI-Space-2024	rxn6026_0_a_kill_0	EN300-36130	ClS(=O)(=O)c1ccc(cc1)CC(C)C	EN300-27105945	SCC(N)C(=O)N1C(C(=O)OC)CCC1
S(=O)(=O)(NC(Cc1ccc(O)cc1)C)CC(C(=O)N2C(C([O-])=O)CCC2)C	992	fCSFP4	0.441	rxn6028_0_a_kill_0____EN300-7866760____EN300-118718	CHEMBL525967	S(c1ccc(cc1)CS[C@@H]2N(C(=O)[C@@H](CS)C)[C@H](C([O-])=O)CC2)C	SAVI-Space-2024	rxn6028_0_a_kill_0	EN300-7866760	Oc1ccc(cc1)CC(N)C	EN300-118718	SCC(C(=O)N1C(C(=O)O)CCC1)C
S(=O)(=O)(NCCCCc1ccc(O)cc1)CC(C(=O)N2C(C([O-])=O)CCC2)C	993	fCSFP4	0.441	rxn6028_0_a_kill_0____EN300-23622811____EN300-118718	CHEMBL525967	S(c1ccc(cc1)CS[C@@H]2N(C(=O)[C@@H](CS)C)[C@H](C([O-])=O)CC2)C	SAVI-Space-2024	rxn6028_0_a_kill_0	EN300-23622811	Oc1ccc(cc1)CCCCN	EN300-118718	SCC(C(=O)N1C(C(=O)O)CCC1)C
S(=O)(=O)(NCCCc1ccc(F)cc1)CC(C(=O)N2C(C([O-])=O)CCC2)C	994	fCSFP4	0.441	rxn6028_0_a_kill_0____EN300-7360299____EN300-118718	CHEMBL525967	S(c1ccc(cc1)CS[C@@H]2N(C(=O)[C@@H](CS)C)[C@H](C([O-])=O)CC2)C	SAVI-Space-2024	rxn6028_0_a_kill_0	EN300-7360299	Fc1ccc(cc1)CCCN	EN300-118718	SCC(C(=O)N1C(C(=O)O)CCC1)C
S(=O)(=O)(NCCCc1ccc(cc1)CC(C)C)CC(C(=O)N2C(C([O-])=O)CCC2)C	995	fCSFP4	0.441	rxn6028_0_a_kill_0____EN300-43360397____EN300-118718	CHEMBL525967	S(c1ccc(cc1)CS[C@@H]2N(C(=O)[C@@H](CS)C)[C@H](C([O-])=O)CC2)C	SAVI-Space-2024	rxn6028_0_a_kill_0	EN300-43360397	NCCCc1ccc(cc1)CC(C)C	EN300-118718	SCC(C(=O)N1C(C(=O)O)CCC1)C
S(=O)(=O)(NCCc1ccc(cc1)COC)CC(C(=O)N2C(C([O-])=O)CCC2)C	996	fCSFP4	0.441	rxn6028_0_a_kill_0____EN300-1838879____EN300-118718	CHEMBL525967	S(c1ccc(cc1)CS[C@@H]2N(C(=O)[C@@H](CS)C)[C@H](C([O-])=O)CC2)C	SAVI-Space-2024	rxn6028_0_a_kill_0	EN300-1838879	O(Cc1ccc(cc1)CCN)C	EN300-118718	SCC(C(=O)N1C(C(=O)O)CCC1)C
S(=O)(=O)(NCc1ccc(N(C)C)cc1)CC(C(=O)N2C(C([O-])=O)CCC2)C	997	fCSFP4	0.441	rxn6028_0_a_kill_0____EN300-13350 EN300-7394893"____EN300-118718"	CHEMBL525967	S(c1ccc(cc1)CS[C@@H]2N(C(=O)[C@@H](CS)C)[C@H](C([O-])=O)CC2)C	SAVI-Space-2024	rxn6028_0_a_kill_0	EN300-13350 EN300-7394893""	N(c1ccc(cc1)CN)(C)C	EN300-118718	SCC(C(=O)N1C(C(=O)O)CCC1)C
S(=O)(=O)(NCc1ccc(Oc2ccccc2)cc1)CC(C(=O)N3C(C([O-])=O)CCC3)C	998	fCSFP4	0.441	rxn6028_0_a_kill_0____EN300-7411488 EN300-59622"____EN300-118718"	CHEMBL525967	S(c1ccc(cc1)CS[C@@H]2N(C(=O)[C@@H](CS)C)[C@H](C([O-])=O)CC2)C	SAVI-Space-2024	rxn6028_0_a_kill_0	EN300-7411488 EN300-59622""	O(c1ccc(cc1)CN)c2ccccc2	EN300-118718	SCC(C(=O)N1C(C(=O)O)CCC1)C
S(=O)(=O)(NCc1ccc(cc1)B(O)O)CC(C(=O)N2C(C([O-])=O)CCC2)C	999	fCSFP4	0.441	rxn6028_0_a_kill_0____EN300-1702845____EN300-118718	CHEMBL525967	S(c1ccc(cc1)CS[C@@H]2N(C(=O)[C@@H](CS)C)[C@H](C([O-])=O)CC2)C	SAVI-Space-2024	rxn6028_0_a_kill_0	EN300-1702845	OB(O)c1ccc(cc1)CN	EN300-118718	SCC(C(=O)N1C(C(=O)O)CCC1)C
S(=O)(=O)(NCc1ccc(cc1)C(F)F)CC(C(=O)N2C(C([O-])=O)CCC2)C	1000	fCSFP4	0.441	rxn6028_0_a_kill_0____EN300-137685 EN300-7408805"____EN300-118718"	CHEMBL525967	S(c1ccc(cc1)CS[C@@H]2N(C(=O)[C@@H](CS)C)[C@H](C([O-])=O)CC2)C	SAVI-Space-2024	rxn6028_0_a_kill_0	EN300-137685 EN300-7408805""	FC(F)c1ccc(cc1)CN	EN300-118718	SCC(C(=O)N1C(C(=O)O)CCC1)C
S(=O)(=O)(NCc1ccc(cc1)C2CCC2)CC(C(=O)N3C(C([O-])=O)CCC3)C	1001	fCSFP4	0.441	rxn6028_0_a_kill_0____EN300-178868____EN300-118718	CHEMBL525967	S(c1ccc(cc1)CS[C@@H]2N(C(=O)[C@@H](CS)C)[C@H](C([O-])=O)CC2)C	SAVI-Space-2024	rxn6028_0_a_kill_0	EN300-178868	NCc1ccc(cc1)C2CCC2	EN300-118718	SCC(C(=O)N1C(C(=O)O)CCC1)C
S(=O)(=O)(NCc1ccc(cc1)C[NH+](CC)CC)CC(C(=O)N2C(C([O-])=O)CCC2)C	1002	fCSFP4	0.441	rxn6028_0_a_kill_0____EN300-14490____EN300-118718	CHEMBL525967	S(c1ccc(cc1)CS[C@@H]2N(C(=O)[C@@H](CS)C)[C@H](C([O-])=O)CC2)C	SAVI-Space-2024	rxn6028_0_a_kill_0	EN300-14490	N(Cc1ccc(cc1)CN)(CC)CC	EN300-118718	SCC(C(=O)N1C(C(=O)O)CCC1)C
S(=O)(=O)(NCc1ccc(cc1)C[NH+]2CCCC2)CC(C(=O)N3C(C([O-])=O)CCC3)C	1003	fCSFP4	0.441	rxn6028_0_a_kill_0____EN300-14141____EN300-118718	CHEMBL525967	S(c1ccc(cc1)CS[C@@H]2N(C(=O)[C@@H](CS)C)[C@H](C([O-])=O)CC2)C	SAVI-Space-2024	rxn6028_0_a_kill_0	EN300-14141	N1(Cc2ccc(cc2)CN)CCCC1	EN300-118718	SCC(C(=O)N1C(C(=O)O)CCC1)C
S(=O)(=O)(NCc1ccc(cc1)C[NH+]2CCCCC2)CC(C(=O)N3C(C([O-])=O)CCC3)C	1004	fCSFP4	0.441	rxn6028_0_a_kill_0____EN300-14700____EN300-118718	CHEMBL525967	S(c1ccc(cc1)CS[C@@H]2N(C(=O)[C@@H](CS)C)[C@H](C([O-])=O)CC2)C	SAVI-Space-2024	rxn6028_0_a_kill_0	EN300-14700	N1(Cc2ccc(cc2)CN)CCCCC1	EN300-118718	SCC(C(=O)N1C(C(=O)O)CCC1)C
S(=O)(=O)(NS(=O)(=O)CC(C(=O)N1C(C([O-])=O)CCC1)C)c2ccc(cc2)CC	1005	fCSFP4	0.441	rxn6028_0_a_kill_0____EN300-134834____EN300-118718	CHEMBL525967	S(c1ccc(cc1)CS[C@@H]2N(C(=O)[C@@H](CS)C)[C@H](C([O-])=O)CC2)C	SAVI-Space-2024	rxn6028_0_a_kill_0	EN300-134834	S(=O)(=O)(N)c1ccc(cc1)CC	EN300-118718	SCC(C(=O)N1C(C(=O)O)CCC1)C
S(=O)(=O)(NS(=O)(=O)CC(C(=O)N1C(C([O-])=O)CCC1)C)c2ccc(cc2)CO	1006	fCSFP4	0.441	rxn6028_0_a_kill_0____EN300-190936____EN300-118718	CHEMBL525967	S(c1ccc(cc1)CS[C@@H]2N(C(=O)[C@@H](CS)C)[C@H](C([O-])=O)CC2)C	SAVI-Space-2024	rxn6028_0_a_kill_0	EN300-190936	S(=O)(=O)(N)c1ccc(cc1)CO	EN300-118718	SCC(C(=O)N1C(C(=O)O)CCC1)C
S(=O)(=O)(Nc1ccc(cc1)CCCCO)CC(C(=O)N2C(C([O-])=O)CCC2)C	1007	fCSFP4	0.441	rxn6028_0_a_kill_0____EN300-192379____EN300-118718	CHEMBL525967	S(c1ccc(cc1)CS[C@@H]2N(C(=O)[C@@H](CS)C)[C@H](C([O-])=O)CC2)C	SAVI-Space-2024	rxn6028_0_a_kill_0	EN300-192379	OCCCCc1ccc(N)cc1	EN300-118718	SCC(C(=O)N1C(C(=O)O)CCC1)C
S(=O)(=O)(Nc1ccc(cc1)COCC)CC(C(=O)N2C(C([O-])=O)CCC2)C	1008	fCSFP4	0.441	rxn6028_0_a_kill_0____EN300-95910____EN300-118718	CHEMBL525967	S(c1ccc(cc1)CS[C@@H]2N(C(=O)[C@@H](CS)C)[C@H](C([O-])=O)CC2)C	SAVI-Space-2024	rxn6028_0_a_kill_0	EN300-95910	O(Cc1ccc(N)cc1)CC	EN300-118718	SCC(C(=O)N1C(C(=O)O)CCC1)C
S(=O)(=O)(Nc1ccc(cc1)CS(=O)(=O)C)CC(C(=O)N2C(C([O-])=O)CCC2)C	1009	fCSFP4	0.441	rxn6028_0_a_kill_0____EN300-59599____EN300-118718	CHEMBL525967	S(c1ccc(cc1)CS[C@@H]2N(C(=O)[C@@H](CS)C)[C@H](C([O-])=O)CC2)C	SAVI-Space-2024	rxn6028_0_a_kill_0	EN300-59599	S(=O)(=O)(Cc1ccc(N)cc1)C	EN300-118718	SCC(C(=O)N1C(C(=O)O)CCC1)C
S(=O)(=O)(Nc1ccc(cc1)C[NH+](C)C)CC(C(=O)N2C(C([O-])=O)CCC2)C	1010	fCSFP4	0.441	rxn6028_0_a_kill_0____EN300-29521____EN300-118718	CHEMBL525967	S(c1ccc(cc1)CS[C@@H]2N(C(=O)[C@@H](CS)C)[C@H](C([O-])=O)CC2)C	SAVI-Space-2024	rxn6028_0_a_kill_0	EN300-29521	N(Cc1ccc(N)cc1)(C)C	EN300-118718	SCC(C(=O)N1C(C(=O)O)CCC1)C
S(F)(=O)(=O)Cc1ccc(cc1)CNS(=O)(=O)CC(C(=O)N2C(C([O-])=O)CCC2)C	1011	fCSFP4	0.441	rxn6028_0_a_kill_0____EN300-6735797____EN300-118718	CHEMBL525967	S(c1ccc(cc1)CS[C@@H]2N(C(=O)[C@@H](CS)C)[C@H](C([O-])=O)CC2)C	SAVI-Space-2024	rxn6028_0_a_kill_0	EN300-6735797	S(F)(=O)(=O)Cc1ccc(cc1)CN	EN300-118718	SCC(C(=O)N1C(C(=O)O)CCC1)C
S(c1c(cccc1)CC(NC(=O)C2N(C([O-])=O)C(C([O-])=O)CC2)C)C	1012	fCSFP4	0.440	rxn6038_0_a_kill_0____EN300-1666310____EN300-1084730	CHEMBL525967	S(c1ccc(cc1)CS[C@@H]2N(C(=O)[C@@H](CS)C)[C@H](C([O-])=O)CC2)C	SAVI-Space-2024	rxn6038_0_a_kill_0	EN300-1666310	S(c1c(cccc1)CC(N)C)C	EN300-1084730	O=C(OC(C)(C)C)N1C(C(=O)OC(C)(C)C)CCC1C(=O)O
S(c1ccc(NC(=O)CCC2N(C([O-])=O)C(C([O-])=O)CC2)cc1)Cc3ccccc3	1013	fCSFP4	0.440	rxn6038_0_a_kill_0____EN300-9123949____EN300-36599840	CHEMBL525967	S(c1ccc(cc1)CS[C@@H]2N(C(=O)[C@@H](CS)C)[C@H](C([O-])=O)CC2)C	SAVI-Space-2024	rxn6038_0_a_kill_0	EN300-9123949	S(c1ccc(N)cc1)Cc2ccccc2	EN300-36599840	O=C(OC(C)(C)C)N1C(C(=O)OC)CCC1CCC(=O)O
S(c1ccc(cc1)COC(=O)CCC2N(C([O-])=O)C(C([O-])=O)CC2)C(C)C	1014	fCSFP4	0.440	rxn6031_0_a_kill_0____EN300-36599840____EN300-136652	CHEMBL525967	S(c1ccc(cc1)CS[C@@H]2N(C(=O)[C@@H](CS)C)[C@H](C([O-])=O)CC2)C	SAVI-Space-2024	rxn6031_0_a_kill_0	EN300-36599840	O=C(OC(C)(C)C)N1C(C(=O)OC)CCC1CCC(=O)O	EN300-136652	S(c1ccc(cc1)CO)C(C)C
S(c1ccc(cc1)CSC(=O)C2N(C([O-])=O)C(c3c(cccc3C)C)CC2)C	1015	fCSFP4	0.440	rxn6038_0_a_kill_0____EN300-192190____EN300-47325098	CHEMBL525967	S(c1ccc(cc1)CS[C@@H]2N(C(=O)[C@@H](CS)C)[C@H](C([O-])=O)CC2)C	SAVI-Space-2024	rxn6038_0_a_kill_0	EN300-192190	S(c1ccc(cc1)CS)C	EN300-47325098	O=C(OC(C)(C)C)N1C(c2c(cccc2C)C)CCC1C(=O)O
SCC(Nc1cc(ccc1)CO)C(=O)N2C(C([O-])=O)CCC2	1016	fCSFP4	0.440	rxn6041_0_a_kill_0____EN300-106719____EN300-27105945	CHEMBL525967	S(c1ccc(cc1)CS[C@@H]2N(C(=O)[C@@H](CS)C)[C@H](C([O-])=O)CC2)C	SAVI-Space-2024	rxn6041_0_a_kill_0	EN300-106719	Brc1cc(ccc1)CO	EN300-27105945	SCC(N)C(=O)N1C(C(=O)OC)CCC1
SCC(Nc1cc(ccc1)Cc2ccccc2)C(=O)N3C(C([O-])=O)CCC3	1017	fCSFP4	0.440	rxn6041_0_a_kill_0____EN300-250045____EN300-27105945	CHEMBL525967	S(c1ccc(cc1)CS[C@@H]2N(C(=O)[C@@H](CS)C)[C@H](C([O-])=O)CC2)C	SAVI-Space-2024	rxn6041_0_a_kill_0	EN300-250045	Brc1cc(ccc1)Cc2ccccc2	EN300-27105945	SCC(N)C(=O)N1C(C(=O)OC)CCC1
S(C(=O)C1N(C([O-])=O)C(C([O-])=O)CC1)Cc2cc(F)c(F)cc2	1018	fCSFP4	0.440	rxn6038_0_a_kill_0____EN300-1085547____EN300-1084730	CHEMBL525967	S(c1ccc(cc1)CS[C@@H]2N(C(=O)[C@@H](CS)C)[C@H](C([O-])=O)CC2)C	SAVI-Space-2024	rxn6038_0_a_kill_0	EN300-1085547	SCc1cc(F)c(F)cc1	EN300-1084730	O=C(OC(C)(C)C)N1C(C(=O)OC(C)(C)C)CCC1C(=O)O
S(C(=O)C1N(C([O-])=O)C(C([O-])=O)CC1)Cc2ccc(cc2)C(=O)NN	1019	fCSFP4	0.440	rxn6038_0_a_kill_0____EN300-264177____EN300-1084730	CHEMBL525967	S(c1ccc(cc1)CS[C@@H]2N(C(=O)[C@@H](CS)C)[C@H](C([O-])=O)CC2)C	SAVI-Space-2024	rxn6038_0_a_kill_0	EN300-264177	SCc1ccc(cc1)C(=O)NN	EN300-1084730	O=C(OC(C)(C)C)N1C(C(=O)OC(C)(C)C)CCC1C(=O)O
S(c1cc(ccc1)CNC(=O)C2N(C([O-])=O)C(C(=O)N)CC2)C	1020	fCSFP4	0.440	rxn6038_0_a_kill_0____EN300-1234996____EN300-51686866	CHEMBL525967	S(c1ccc(cc1)CS[C@@H]2N(C(=O)[C@@H](CS)C)[C@H](C([O-])=O)CC2)C	SAVI-Space-2024	rxn6038_0_a_kill_0	EN300-1234996	S(c1cc(ccc1)CN)C	EN300-51686866	O=C(OC(C)(C)C)N1C(C(=O)O)CCC1C(=O)N
S(c1cc(ccc1)CNC(=O)C2N(C([O-])=O)C(CC2)C)C	1021	fCSFP4	0.440	rxn6038_0_a_kill_0____EN300-1234996____EN300-1589557 EN300-1071291""	CHEMBL525967	S(c1ccc(cc1)CS[C@@H]2N(C(=O)[C@@H](CS)C)[C@H](C([O-])=O)CC2)C	SAVI-Space-2024	rxn6038_0_a_kill_0	EN300-1234996	S(c1cc(ccc1)CN)C	EN300-1589557 EN300-1071291""	O=C(OC(C)(C)C)N1C(C(=O)O)CCC1C
S(c1cc(ccc1)COC(=O)C2N(C([O-])=O)C(C(=O)N)CC2)C	1022	fCSFP4	0.440	rxn6031_0_a_kill_0____EN300-51686866____EN300-124825	CHEMBL525967	S(c1ccc(cc1)CS[C@@H]2N(C(=O)[C@@H](CS)C)[C@H](C([O-])=O)CC2)C	SAVI-Space-2024	rxn6031_0_a_kill_0	EN300-51686866	O=C(OC(C)(C)C)N1C(C(=O)O)CCC1C(=O)N	EN300-124825	S(c1cc(ccc1)CO)C
S(c1cc(ccc1)COC(=O)C2N(C([O-])=O)C(CC2)C)C	1023	fCSFP4	0.440	rxn6031_0_a_kill_0____EN300-1589557 EN300-1071291"____EN300-124825"	CHEMBL525967	S(c1ccc(cc1)CS[C@@H]2N(C(=O)[C@@H](CS)C)[C@H](C([O-])=O)CC2)C	SAVI-Space-2024	rxn6031_0_a_kill_0	EN300-1589557 EN300-1071291""	O=C(OC(C)(C)C)N1C(C(=O)O)CCC1C	EN300-124825	S(c1cc(ccc1)CO)C
S(c1ccc(cc1)CC(=O)N2C(C([O-])=O)CCC3(CCC3)C2)C	1024	fCSFP4	0.440	rxn6038_0_a_kill_0____EN300-6473515____EN300-79646	CHEMBL525967	S(c1ccc(cc1)CS[C@@H]2N(C(=O)[C@@H](CS)C)[C@H](C([O-])=O)CC2)C	SAVI-Space-2024	rxn6038_0_a_kill_0	EN300-6473515	O=C(OC)C1NCC2(CCC2)CC1	EN300-79646	S(c1ccc(cc1)CC(=O)O)C
S(c1ccc(cc1)CCC(=O)N2C(C([O-])=O)CCOCC2)C	1025	fCSFP4	0.440	rxn6038_0_a_kill_0____EN300-6780922 EN300-45379585"____EN300-223563"	CHEMBL525967	S(c1ccc(cc1)CS[C@@H]2N(C(=O)[C@@H](CS)C)[C@H](C([O-])=O)CC2)C	SAVI-Space-2024	rxn6038_0_a_kill_0	EN300-6780922 EN300-45379585""	O=C(OC)C1NCCOCC1	EN300-223563	S(c1ccc(cc1)CCC(=O)O)C
S(c1ccc(cc1)CNC(=O)C2N(C([O-])=O)C(CC)CCC2)C	1026	fCSFP4	0.440	rxn6038_0_a_kill_0____EN300-54196 EN300-156729"____EN300-39852172"	CHEMBL525967	S(c1ccc(cc1)CS[C@@H]2N(C(=O)[C@@H](CS)C)[C@H](C([O-])=O)CC2)C	SAVI-Space-2024	rxn6038_0_a_kill_0	EN300-54196 EN300-156729""	S(c1ccc(cc1)CN)C	EN300-39852172	O=C(OC(C)(C)C)N1C(C(=O)O)CCCC1CC
S(c1ccc(cc1)COC(=O)C2N(C([O-])=O)C(C(=O)N)CC2)Cc3ccccc3	1027	fCSFP4	0.440	rxn6031_0_a_kill_0____EN300-51686866____EN300-132429	CHEMBL525967	S(c1ccc(cc1)CS[C@@H]2N(C(=O)[C@@H](CS)C)[C@H](C([O-])=O)CC2)C	SAVI-Space-2024	rxn6031_0_a_kill_0	EN300-51686866	O=C(OC(C)(C)C)N1C(C(=O)O)CCC1C(=O)N	EN300-132429	S(c1ccc(cc1)CO)Cc2ccccc2
S(c1ccc(cc1)COC(=O)C2N(C([O-])=O)C(CC)CCC2)C	1028	fCSFP4	0.440	rxn6031_0_a_kill_0____EN300-39852172____EN300-69547	CHEMBL525967	S(c1ccc(cc1)CS[C@@H]2N(C(=O)[C@@H](CS)C)[C@H](C([O-])=O)CC2)C	SAVI-Space-2024	rxn6031_0_a_kill_0	EN300-39852172	O=C(OC(C)(C)C)N1C(C(=O)O)CCCC1CC	EN300-69547	S(c1ccc(cc1)CO)C
S(c1nc(ncc1)NC(C(=O)N2C(C([O-])=O)CCC2)CS)Cc3ccccc3	1029	fCSFP4	0.440	rxn6041_0_a_kill_0____EN300-109108____EN300-27105945	CHEMBL525967	S(c1ccc(cc1)CS[C@@H]2N(C(=O)[C@@H](CS)C)[C@H](C([O-])=O)CC2)C	SAVI-Space-2024	rxn6041_0_a_kill_0	EN300-109108	Clc1nc(SCc2ccccc2)ccn1	EN300-27105945	SCC(N)C(=O)N1C(C(=O)OC)CCC1
S(=O)(=O)(NCCCc1ccccc1)CC(C(=O)N2C(C([O-])=O)CCC2)C	1030	fCSFP4	0.440	rxn6028_0_a_kill_0____EN300-20467____EN300-118718	CHEMBL525967	S(c1ccc(cc1)CS[C@@H]2N(C(=O)[C@@H](CS)C)[C@H](C([O-])=O)CC2)C	SAVI-Space-2024	rxn6028_0_a_kill_0	EN300-20467	NCCCc1ccccc1	EN300-118718	SCC(C(=O)N1C(C(=O)O)CCC1)C
S(=O)(=O)(NCc1cc(ccc1)CC)CC(C(=O)N2C(C([O-])=O)CCC2)C	1031	fCSFP4	0.440	rxn6028_0_a_kill_0____EN300-263123 EN300-264249"____EN300-118718"	CHEMBL525967	S(c1ccc(cc1)CS[C@@H]2N(C(=O)[C@@H](CS)C)[C@H](C([O-])=O)CC2)C	SAVI-Space-2024	rxn6028_0_a_kill_0	EN300-263123 EN300-264249""	NCc1cc(ccc1)CC	EN300-118718	SCC(C(=O)N1C(C(=O)O)CCC1)C
S(=O)(=O)(NCc1cc(ccc1)CO)CC(C(=O)N2C(C([O-])=O)CCC2)C	1032	fCSFP4	0.440	rxn6028_0_a_kill_0____EN300-70112____EN300-118718	CHEMBL525967	S(c1ccc(cc1)CS[C@@H]2N(C(=O)[C@@H](CS)C)[C@H](C([O-])=O)CC2)C	SAVI-Space-2024	rxn6028_0_a_kill_0	EN300-70112	OCc1cc(ccc1)CN	EN300-118718	SCC(C(=O)N1C(C(=O)O)CCC1)C
S(c1ccccc1)CC(OC(=O)C2N(C(=O)C(CS)C)CCC2)C(C)C	1033	fCSFP4	0.440	rxn6031_0_a_kill_0____EN300-118718____EN300-127695	CHEMBL525967	S(c1ccc(cc1)CS[C@@H]2N(C(=O)[C@@H](CS)C)[C@H](C([O-])=O)CC2)C	SAVI-Space-2024	rxn6031_0_a_kill_0	EN300-118718	SCC(C(=O)N1C(C(=O)O)CCC1)C	EN300-127695	S(c1ccccc1)CC(O)C(C)C
SCC(C(=O)N1C(C(=O)OCCCc2ccc([N+]([O-])=O)cc2)CCC1)C	1034	fCSFP4	0.440	rxn6031_0_a_kill_0____EN300-118718____EN300-1846002	CHEMBL525967	S(c1ccc(cc1)CS[C@@H]2N(C(=O)[C@@H](CS)C)[C@H](C([O-])=O)CC2)C	SAVI-Space-2024	rxn6031_0_a_kill_0	EN300-118718	SCC(C(=O)N1C(C(=O)O)CCC1)C	EN300-1846002	O=[N+](O)c1ccc(cc1)CCCO
BrCc1ccc(cc1)COC(=O)C2N(C([O-])=O)C(C([O-])=O)CC2	1035	fCSFP4	0.440	rxn6031_0_a_kill_0____EN300-1084730____EN300-841403	CHEMBL525967	S(c1ccc(cc1)CS[C@@H]2N(C(=O)[C@@H](CS)C)[C@H](C([O-])=O)CC2)C	SAVI-Space-2024	rxn6031_0_a_kill_0	EN300-1084730	O=C(OC(C)(C)C)N1C(C(=O)OC(C)(C)C)CCC1C(=O)O	EN300-841403	BrCc1ccc(cc1)CO
ClCc1ccc(cc1)COC(=O)C2N(C([O-])=O)C(C([O-])=O)CC2	1036	fCSFP4	0.440	rxn6031_0_a_kill_0____EN300-1084730____EN300-124584	CHEMBL525967	S(c1ccc(cc1)CS[C@@H]2N(C(=O)[C@@H](CS)C)[C@H](C([O-])=O)CC2)C	SAVI-Space-2024	rxn6031_0_a_kill_0	EN300-1084730	O=C(OC(C)(C)C)N1C(C(=O)OC(C)(C)C)CCC1C(=O)O	EN300-124584	ClCc1ccc(cc1)CO
FCc1ccc(cc1)CNC(=O)C2N(C([O-])=O)C(C([O-])=O)CC2	1037	fCSFP4	0.440	rxn6038_0_a_kill_0____EN300-46375096____EN300-1084730	CHEMBL525967	S(c1ccc(cc1)CS[C@@H]2N(C(=O)[C@@H](CS)C)[C@H](C([O-])=O)CC2)C	SAVI-Space-2024	rxn6038_0_a_kill_0	EN300-46375096	FCc1ccc(cc1)CN	EN300-1084730	O=C(OC(C)(C)C)N1C(C(=O)OC(C)(C)C)CCC1C(=O)O
FCc1ccc(cc1)COC(=O)C2N(C([O-])=O)C(C([O-])=O)CC2	1038	fCSFP4	0.440	rxn6031_0_a_kill_0____EN300-1084730____EN300-268404	CHEMBL525967	S(c1ccc(cc1)CS[C@@H]2N(C(=O)[C@@H](CS)C)[C@H](C([O-])=O)CC2)C	SAVI-Space-2024	rxn6031_0_a_kill_0	EN300-1084730	O=C(OC(C)(C)C)N1C(C(=O)OC(C)(C)C)CCC1C(=O)O	EN300-268404	FCc1ccc(cc1)CO
S(c1ccc(c2ccccc2)cc1)C(=O)C3N(C([O-])=O)C(C([O-])=O)CC3	1039	fCSFP4	0.440	rxn6038_0_a_kill_0____EN300-44184____EN300-1084730	CHEMBL525967	S(c1ccc(cc1)CS[C@@H]2N(C(=O)[C@@H](CS)C)[C@H](C([O-])=O)CC2)C	SAVI-Space-2024	rxn6038_0_a_kill_0	EN300-44184	Sc1ccc(c2ccccc2)cc1	EN300-1084730	O=C(OC(C)(C)C)N1C(C(=O)OC(C)(C)C)CCC1C(=O)O
S(c1ccc(cc1)C=O)C(=O)C2N(C([O-])=O)C(C([O-])=O)CC2	1040	fCSFP4	0.440	rxn6038_0_a_kill_0____EN300-673696____EN300-1084730	CHEMBL525967	S(c1ccc(cc1)CS[C@@H]2N(C(=O)[C@@H](CS)C)[C@H](C([O-])=O)CC2)C	SAVI-Space-2024	rxn6038_0_a_kill_0	EN300-673696	Sc1ccc(cc1)C=O	EN300-1084730	O=C(OC(C)(C)C)N1C(C(=O)OC(C)(C)C)CCC1C(=O)O
[O-]C(=O)N1C(C([O-])=O)CCC1C(=O)NCc2ccc(O)cc2	1041	fCSFP4	0.440	rxn6038_0_a_kill_0____EN300-208239____EN300-1084730	CHEMBL525967	S(c1ccc(cc1)CS[C@@H]2N(C(=O)[C@@H](CS)C)[C@H](C([O-])=O)CC2)C	SAVI-Space-2024	rxn6038_0_a_kill_0	EN300-208239	O(c1ccc(cc1)CN)CC=C	EN300-1084730	O=C(OC(C)(C)C)N1C(C(=O)OC(C)(C)C)CCC1C(=O)O
[O-]C(=O)N1C(C([O-])=O)CCC1C(=O)Nc2ccc(cc2)CO	1042	fCSFP4	0.440	rxn6038_0_a_kill_0____EN300-224917____EN300-1084730	CHEMBL525967	S(c1ccc(cc1)CS[C@@H]2N(C(=O)[C@@H](CS)C)[C@H](C([O-])=O)CC2)C	SAVI-Space-2024	rxn6038_0_a_kill_0	EN300-224917	O(COC)Cc1ccc(N)cc1	EN300-1084730	O=C(OC(C)(C)C)N1C(C(=O)OC(C)(C)C)CCC1C(=O)O
[O-]C(=O)N1C(C([O-])=O)CCC1C(=O)OCc2ccc(O)cc2	1043	fCSFP4	0.440	rxn6031_0_a_kill_0____EN300-1084730____EN300-136940	CHEMBL525967	S(c1ccc(cc1)CS[C@@H]2N(C(=O)[C@@H](CS)C)[C@H](C([O-])=O)CC2)C	SAVI-Space-2024	rxn6031_0_a_kill_0	EN300-1084730	O=C(OC(C)(C)C)N1C(C(=O)OC(C)(C)C)CCC1C(=O)O	EN300-136940	O(c1ccc(cc1)CO)CC=C
[O-]C(=O)N1C(C([O-])=O)CCC1C(=O)OCc2ccc(cc2)C[NH3+]	1044	fCSFP4	0.440	rxn6031_0_a_kill_0____EN300-1084730____EN300-126834 EN300-262046""	CHEMBL525967	S(c1ccc(cc1)CS[C@@H]2N(C(=O)[C@@H](CS)C)[C@H](C([O-])=O)CC2)C	SAVI-Space-2024	rxn6031_0_a_kill_0	EN300-1084730	O=C(OC(C)(C)C)N1C(C(=O)OC(C)(C)C)CCC1C(=O)O	EN300-126834 EN300-262046""	OCc1ccc(cc1)CN
[O-]C(=O)N1C(C([O-])=O)CCC1C(=O)Oc2ccc(cc2)CO	1045	fCSFP4	0.440	rxn7022_0_a_kill_0____EN300-7173246____EN300-1084730	CHEMBL525967	S(c1ccc(cc1)CS[C@@H]2N(C(=O)[C@@H](CS)C)[C@H](C([O-])=O)CC2)C	SAVI-Space-2024	rxn7022_0_a_kill_0	EN300-7173246	O(Cc1ccc(cc1)B(O)O)Cc2ccccc2	EN300-1084730	O=C(OC(C)(C)C)N1C(C(=O)OC(C)(C)C)CCC1C(=O)O
S(c1ccc(NC(=O)C2N(C(=O)C(C)C)CCC2)cc1)Cc3ccccc3	1046	fCSFP4	0.439	rxn6038_0_a_kill_0____EN300-9123949____EN300-51419	CHEMBL525967	S(c1ccc(cc1)CS[C@@H]2N(C(=O)[C@@H](CS)C)[C@H](C([O-])=O)CC2)C	SAVI-Space-2024	rxn6038_0_a_kill_0	EN300-9123949	S(c1ccc(N)cc1)Cc2ccccc2	EN300-51419	O=C(O)C1N(C(=O)C(C)C)CCC1
S(c1ccc(cc1)CC(=O)N2C(C([O-])=O)CC3OCCC23)C	1047	fCSFP4	0.439	rxn6038_0_a_kill_0____EN300-7447183____EN300-79646	CHEMBL525967	S(c1ccc(cc1)CS[C@@H]2N(C(=O)[C@@H](CS)C)[C@H](C([O-])=O)CC2)C	SAVI-Space-2024	rxn6038_0_a_kill_0	EN300-7447183	O=C(OC)C1NC2C(OCC2)C1	EN300-79646	S(c1ccc(cc1)CC(=O)O)C
S(c1ccc(cc1)CN(C(=O)C2N(C(=O)C(C)C)CCC2)C)C	1048	fCSFP4	0.439	rxn6038_0_a_kill_0____EN300-20124082 EN300-07820"____EN300-51419"	CHEMBL525967	S(c1ccc(cc1)CS[C@@H]2N(C(=O)[C@@H](CS)C)[C@H](C([O-])=O)CC2)C	SAVI-Space-2024	rxn6038_0_a_kill_0	EN300-20124082 EN300-07820""	S(c1ccc(cc1)CNC)C	EN300-51419	O=C(O)C1N(C(=O)C(C)C)CCC1
S(c1ccc(cc1)CNC(=O)CCC2N(C([O-])=O)C(C([O-])=O)CC2)CC	1049	fCSFP4	0.439	rxn6038_0_a_kill_0____EN300-372065____EN300-36599840	CHEMBL525967	S(c1ccc(cc1)CS[C@@H]2N(C(=O)[C@@H](CS)C)[C@H](C([O-])=O)CC2)C	SAVI-Space-2024	rxn6038_0_a_kill_0	EN300-372065	S(c1ccc(cc1)CN)CC	EN300-36599840	O=C(OC(C)(C)C)N1C(C(=O)OC)CCC1CCC(=O)O
S(c1ccc(cc1)COC(=O)C2N(C(=O)C(C)C)CCCC2)CC(C)C	1050	fCSFP4	0.439	rxn6031_0_a_kill_0____EN300-51803____EN300-6504339	CHEMBL525967	S(c1ccc(cc1)CS[C@@H]2N(C(=O)[C@@H](CS)C)[C@H](C([O-])=O)CC2)C	SAVI-Space-2024	rxn6031_0_a_kill_0	EN300-51803	O=C(O)C1N(C(=O)C(C)C)CCCC1	EN300-6504339	S(c1ccc(cc1)CO)CC(C)C
S(c1ccc(cc1)COC(=O)C2N(C(=O)C(C)C)CCCC2)Cc3ccccc3	1051	fCSFP4	0.439	rxn6031_0_a_kill_0____EN300-51803____EN300-132429	CHEMBL525967	S(c1ccc(cc1)CS[C@@H]2N(C(=O)[C@@H](CS)C)[C@H](C([O-])=O)CC2)C	SAVI-Space-2024	rxn6031_0_a_kill_0	EN300-51803	O=C(O)C1N(C(=O)C(C)C)CCCC1	EN300-132429	S(c1ccc(cc1)CO)Cc2ccccc2
S(c1ccc(cc1)COC(=O)C2N(C([O-])=O)C(C#C)CC2)CC(C)C	1052	fCSFP4	0.439	rxn6031_0_a_kill_0____EN300-7113986____EN300-6504339	CHEMBL525967	S(c1ccc(cc1)CS[C@@H]2N(C(=O)[C@@H](CS)C)[C@H](C([O-])=O)CC2)C	SAVI-Space-2024	rxn6031_0_a_kill_0	EN300-7113986	O=C(OC(C)(C)C)N1C(C#C)CCC1C(=O)O	EN300-6504339	S(c1ccc(cc1)CO)CC(C)C
S(c1ccc(cc1)COC(=O)C2N(C([O-])=O)C(C3CCC3)CC2)CC(C)C	1053	fCSFP4	0.439	rxn6031_0_a_kill_0____EN300-46969870____EN300-6504339	CHEMBL525967	S(c1ccc(cc1)CS[C@@H]2N(C(=O)[C@@H](CS)C)[C@H](C([O-])=O)CC2)C	SAVI-Space-2024	rxn6031_0_a_kill_0	EN300-46969870	O=C(OC(C)(C)C)N1C(C(=O)O)CCC1C2CCC2	EN300-6504339	S(c1ccc(cc1)CO)CC(C)C
[O-]C(=O)C1N(C(=O)C([NH3+])Cc2ccc(OC(C)C)cc2)CCC1	1054	fCSFP4	0.439	rxn6039_0_a_kill_0____EN300-26959934____EN300-20069	CHEMBL525967	S(c1ccc(cc1)CS[C@@H]2N(C(=O)[C@@H](CS)C)[C@H](C([O-])=O)CC2)C	SAVI-Space-2024	rxn6039_0_a_kill_0	EN300-26959934	O=C(O)C1N(C(=O)C(N)Cc2ccc(O)cc2)CCC1	EN300-20069	BrC(C)C
S(c1cc(NC(C(=O)N2C(C([O-])=O)CCC2)CS)c(cc1)C=O)C	1055	fCSFP4	0.439	rxn6041_0_a_kill_0____EN300-7250816____EN300-27105945	CHEMBL525967	S(c1ccc(cc1)CS[C@@H]2N(C(=O)[C@@H](CS)C)[C@H](C([O-])=O)CC2)C	SAVI-Space-2024	rxn6041_0_a_kill_0	EN300-7250816	Brc1c(ccc(SC)c1)C=O	EN300-27105945	SCC(N)C(=O)N1C(C(=O)OC)CCC1
S(c1cc(OC)c(NC(C(=O)N2C(C([O-])=O)CCC2)CS)cc1)C	1056	fCSFP4	0.439	rxn6041_0_a_kill_0____EN300-6779185____EN300-27105945	CHEMBL525967	S(c1ccc(cc1)CS[C@@H]2N(C(=O)[C@@H](CS)C)[C@H](C([O-])=O)CC2)C	SAVI-Space-2024	rxn6041_0_a_kill_0	EN300-6779185	Brc1c(OC)cc(SC)cc1	EN300-27105945	SCC(N)C(=O)N1C(C(=O)OC)CCC1
S(c1cc(c(NC(C(=O)N2C(C([O-])=O)CCC2)CS)cc1)C=O)C	1057	fCSFP4	0.439	rxn6041_0_a_kill_0____EN300-21666534____EN300-27105945	CHEMBL525967	S(c1ccc(cc1)CS[C@@H]2N(C(=O)[C@@H](CS)C)[C@H](C([O-])=O)CC2)C	SAVI-Space-2024	rxn6041_0_a_kill_0	EN300-21666534	Brc1c(cc(SC)cc1)C=O	EN300-27105945	SCC(N)C(=O)N1C(C(=O)OC)CCC1
S(C(=O)C1N(C([O-])=O)C(C(=O)N)CC1)Cc2ccc(cc2)C(C)C	1058	fCSFP4	0.439	rxn6038_0_a_kill_0____EN300-64452____EN300-51686866	CHEMBL525967	S(c1ccc(cc1)CS[C@@H]2N(C(=O)[C@@H](CS)C)[C@H](C([O-])=O)CC2)C	SAVI-Space-2024	rxn6038_0_a_kill_0	EN300-64452	SCc1ccc(cc1)C(C)C	EN300-51686866	O=C(OC(C)(C)C)N1C(C(=O)O)CCC1C(=O)N
S(C(=O)C1N(C([O-])=O)C(C(C)C)CC1)Cc2ccc(cc2)CC	1059	fCSFP4	0.439	rxn6038_0_a_kill_0____EN300-1085545____EN300-43351151	CHEMBL525967	S(c1ccc(cc1)CS[C@@H]2N(C(=O)[C@@H](CS)C)[C@H](C([O-])=O)CC2)C	SAVI-Space-2024	rxn6038_0_a_kill_0	EN300-1085545	SCc1ccc(cc1)CC	EN300-43351151	O=C(OC(C)(C)C)N1C(C(=O)O)CCC1C(C)C
S(C(=O)C1N(C([O-])=O)C(C([O-])=O)CC1)Cc2cc(C#N)ccc2	1060	fCSFP4	0.439	rxn6038_0_a_kill_0____EN300-1085540____EN300-1084730	CHEMBL525967	S(c1ccc(cc1)CS[C@@H]2N(C(=O)[C@@H](CS)C)[C@H](C([O-])=O)CC2)C	SAVI-Space-2024	rxn6038_0_a_kill_0	EN300-1085540	SCc1cc(C#N)ccc1	EN300-1084730	O=C(OC(C)(C)C)N1C(C(=O)OC(C)(C)C)CCC1C(=O)O
S(C(=O)C1N(C([O-])=O)C(C([O-])=O)CCC1)Cc2ccc([N+]([O-])=O)cc2	1061	fCSFP4	0.439	rxn6038_0_a_kill_0____EN300-117436____EN300-27101979	CHEMBL525967	S(c1ccc(cc1)CS[C@@H]2N(C(=O)[C@@H](CS)C)[C@H](C([O-])=O)CC2)C	SAVI-Space-2024	rxn6038_0_a_kill_0	EN300-117436	SCc1ccc([N+](=O)O)cc1	EN300-27101979	O=C(OC(C)(C)C)N1C(C(=O)OC)CCCC1C(=O)O
S(C(=O)C1N(C([O-])=O)C(CC1)C)Cc2ccc(cc2)C(C)C	1062	fCSFP4	0.439	rxn6038_0_a_kill_0____EN300-64452____EN300-1589557 EN300-1071291""	CHEMBL525967	S(c1ccc(cc1)CS[C@@H]2N(C(=O)[C@@H](CS)C)[C@H](C([O-])=O)CC2)C	SAVI-Space-2024	rxn6038_0_a_kill_0	EN300-64452	SCc1ccc(cc1)C(C)C	EN300-1589557 EN300-1071291""	O=C(OC(C)(C)C)N1C(C(=O)O)CCC1C
S(c1cc(C#CC2N(C([O-])=O)C(C([O-])=O)CC2)ccc1)C	1063	fCSFP4	0.439	rxn2267_0_a_kill_0____EN300-7113986____EN300-124827	CHEMBL525967	S(c1ccc(cc1)CS[C@@H]2N(C(=O)[C@@H](CS)C)[C@H](C([O-])=O)CC2)C	SAVI-Space-2024	rxn2267_0_a_kill_0	EN300-7113986	O=C(OC(C)(C)C)N1C(C#C)CCC1C(=O)O	EN300-124827	Brc1cc(SC)ccc1
S(c1ccc(cc1)CC(=O)N2C(C([O-])=O)CC(C([O-])=O)CC2)C	1064	fCSFP4	0.439	rxn6038_0_a_kill_0____EN300-103094____EN300-79646	CHEMBL525967	S(c1ccc(cc1)CS[C@@H]2N(C(=O)[C@@H](CS)C)[C@H](C([O-])=O)CC2)C	SAVI-Space-2024	rxn6038_0_a_kill_0	EN300-103094	O=C(OC)C1NCCC(C(=O)OC)C1	EN300-79646	S(c1ccc(cc1)CC(=O)O)C
S(c1ccc(cc1)CSC(=O)C2N(C([O-])=O)C3C(C3)C2)C	1065	fCSFP4	0.439	rxn6038_0_a_kill_0____EN300-192190____EN300-1428792	CHEMBL525967	S(c1ccc(cc1)CS[C@@H]2N(C(=O)[C@@H](CS)C)[C@H](C([O-])=O)CC2)C	SAVI-Space-2024	rxn6038_0_a_kill_0	EN300-192190	S(c1ccc(cc1)CS)C	EN300-1428792	O=C(OC(C)(C)C)N1C(C(=O)O)CC2C1C2
S(c1ccc(cc1)CSC(=O)C2N(C([O-])=O)CCCC2)C	1066	fCSFP4	0.439	rxn6038_0_a_kill_0____EN300-192190____EN300-29703	CHEMBL525967	S(c1ccc(cc1)CS[C@@H]2N(C(=O)[C@@H](CS)C)[C@H](C([O-])=O)CC2)C	SAVI-Space-2024	rxn6038_0_a_kill_0	EN300-192190	S(c1ccc(cc1)CS)C	EN300-29703	O=C(OC(C)(C)C)N1C(C(=O)O)CCCC1
S(c1ccc(cc1)CSC(=O)C2N(C([O-])=O)CCCCC2)C	1067	fCSFP4	0.439	rxn6038_0_a_kill_0____EN300-192190____EN300-82399	CHEMBL525967	S(c1ccc(cc1)CS[C@@H]2N(C(=O)[C@@H](CS)C)[C@H](C([O-])=O)CC2)C	SAVI-Space-2024	rxn6038_0_a_kill_0	EN300-192190	S(c1ccc(cc1)CS)C	EN300-82399	O=C(OC(C)(C)C)N1C(C(=O)O)CCCCC1
S(c1ccc(cc1)CSC(=O)C2N(C([O-])=O)CCCCCC2)C	1068	fCSFP4	0.439	rxn6038_0_a_kill_0____EN300-192190____EN300-201947	CHEMBL525967	S(c1ccc(cc1)CS[C@@H]2N(C(=O)[C@@H](CS)C)[C@H](C([O-])=O)CC2)C	SAVI-Space-2024	rxn6038_0_a_kill_0	EN300-192190	S(c1ccc(cc1)CS)C	EN300-201947	O=C(OC(C)(C)C)N1C(C(=O)O)CCCCCC1
[O-]C(=O)N1C(C([O-])=O)CCC1C(=O)NCCc2ccc(cc2)C(C)C	1069	fCSFP4	0.439	rxn6038_0_a_kill_0____EN300-10350____EN300-1084730	CHEMBL525967	S(c1ccc(cc1)CS[C@@H]2N(C(=O)[C@@H](CS)C)[C@H](C([O-])=O)CC2)C	SAVI-Space-2024	rxn6038_0_a_kill_0	EN300-10350	NCCc1ccc(cc1)C(C)C	EN300-1084730	O=C(OC(C)(C)C)N1C(C(=O)OC(C)(C)C)CCC1C(=O)O
[O-]C(=O)N1C(C([O-])=O)CCC1C(=O)NCc2ccc(cc2)COC(C)C	1070	fCSFP4	0.439	rxn6038_0_a_kill_0____EN300-45488544____EN300-1084730	CHEMBL525967	S(c1ccc(cc1)CS[C@@H]2N(C(=O)[C@@H](CS)C)[C@H](C([O-])=O)CC2)C	SAVI-Space-2024	rxn6038_0_a_kill_0	EN300-45488544	O(C(C)C)Cc1ccc(cc1)CN	EN300-1084730	O=C(OC(C)(C)C)N1C(C(=O)OC(C)(C)C)CCC1C(=O)O
[O-]C(=O)N1C(C([O-])=O)CCC1C(=O)OCCc2ccc(cc2)C(C)C	1071	fCSFP4	0.439	rxn6031_0_a_kill_0____EN300-1084730____EN300-1250229	CHEMBL525967	S(c1ccc(cc1)CS[C@@H]2N(C(=O)[C@@H](CS)C)[C@H](C([O-])=O)CC2)C	SAVI-Space-2024	rxn6031_0_a_kill_0	EN300-1084730	O=C(OC(C)(C)C)N1C(C(=O)OC(C)(C)C)CCC1C(=O)O	EN300-1250229	OCCc1ccc(cc1)C(C)C
[O-]C(=O)N1C(C([O-])=O)CCC1C(=O)OCc2ccc(OC(C)C)cc2	1072	fCSFP4	0.439	rxn6038_0_a_kill_0____EN300-51221____EN300-1084730	CHEMBL525967	S(c1ccc(cc1)CS[C@@H]2N(C(=O)[C@@H](CS)C)[C@H](C([O-])=O)CC2)C	SAVI-Space-2024	rxn6038_0_a_kill_0	EN300-51221	O(c1ccc(cc1)CO)C(C)C	EN300-1084730	O=C(OC(C)(C)C)N1C(C(=O)OC(C)(C)C)CCC1C(=O)O
Clc1ccc(c2cc(ccc2)COC(=O)C3N(C(=O)C(CS)C)CCC3)cc1	1073	fCSFP4	0.439	rxn6031_0_a_kill_0____EN300-118718____EN300-6245402	CHEMBL525967	S(c1ccc(cc1)CS[C@@H]2N(C(=O)[C@@H](CS)C)[C@H](C([O-])=O)CC2)C	SAVI-Space-2024	rxn6031_0_a_kill_0	EN300-118718	SCC(C(=O)N1C(C(=O)O)CCC1)C	EN300-6245402	Clc1ccc(c2cc(ccc2)CO)cc1
S(=O)(=O)(N)Cc1ccc(cc1)COC(=O)C2N(C(=O)C(CS)C)CCC2	1074	fCSFP4	0.439	rxn6031_0_a_kill_0____EN300-118718____EN300-115707	CHEMBL525967	S(c1ccc(cc1)CS[C@@H]2N(C(=O)[C@@H](CS)C)[C@H](C([O-])=O)CC2)C	SAVI-Space-2024	rxn6031_0_a_kill_0	EN300-118718	SCC(C(=O)N1C(C(=O)O)CCC1)C	EN300-115707	S(=O)(=O)(N)Cc1ccc(cc1)CO
S(=O)(=O)(NC(=O)C1N(C(=O)C(CS)C)CCC1)Cc2ccc(cc2)CC	1075	fCSFP4	0.439	rxn7009_0_a_kill_0____EN300-141725____EN300-118718	CHEMBL525967	S(c1ccc(cc1)CS[C@@H]2N(C(=O)[C@@H](CS)C)[C@H](C([O-])=O)CC2)C	SAVI-Space-2024	rxn7009_0_a_kill_0	EN300-141725	S(=O)(=O)(N)Cc1ccc(cc1)CC	EN300-118718	SCC(C(=O)N1C(C(=O)O)CCC1)C
S(=O)(=O)(c1ccc(cc1)COC(=O)C2N(C(=O)C(CS)C)CCC2)C	1076	fCSFP4	0.439	rxn6031_0_a_kill_0____EN300-118718____EN300-203549	CHEMBL525967	S(c1ccc(cc1)CS[C@@H]2N(C(=O)[C@@H](CS)C)[C@H](C([O-])=O)CC2)C	SAVI-Space-2024	rxn6031_0_a_kill_0	EN300-118718	SCC(C(=O)N1C(C(=O)O)CCC1)C	EN300-203549	S(=O)(=O)(c1ccc(cc1)CO)C
SCC(C(=O)N1C(C(=O)OCC([NH3+])c2ccc(cc2)CC)CCC1)C	1077	fCSFP4	0.439	rxn6031_0_a_kill_0____EN300-118718____EN300-117378	CHEMBL525967	S(c1ccc(cc1)CS[C@@H]2N(C(=O)[C@@H](CS)C)[C@H](C([O-])=O)CC2)C	SAVI-Space-2024	rxn6031_0_a_kill_0	EN300-118718	SCC(C(=O)N1C(C(=O)O)CCC1)C	EN300-117378	OCC(N)c1ccc(cc1)CC
SCC(C(=O)N1C(C(=O)OCCC[NH2+]Cc2ccc(F)cc2)CCC1)C	1078	fCSFP4	0.439	rxn6031_0_a_kill_0____EN300-118718____EN300-167215	CHEMBL525967	S(c1ccc(cc1)CS[C@@H]2N(C(=O)[C@@H](CS)C)[C@H](C([O-])=O)CC2)C	SAVI-Space-2024	rxn6031_0_a_kill_0	EN300-118718	SCC(C(=O)N1C(C(=O)O)CCC1)C	EN300-167215	Fc1ccc(cc1)CNCCCO
SCC(C(=O)N1C(C(=O)OCCCc2ccc(OC(C)C)cc2)CCC1)C	1079	fCSFP4	0.439	rxn6031_0_a_kill_0____EN300-118718____EN300-53797	CHEMBL525967	S(c1ccc(cc1)CS[C@@H]2N(C(=O)[C@@H](CS)C)[C@H](C([O-])=O)CC2)C	SAVI-Space-2024	rxn6031_0_a_kill_0	EN300-118718	SCC(C(=O)N1C(C(=O)O)CCC1)C	EN300-53797	O(c1ccc(cc1)CCCO)C(C)C
SCC(C(=O)N1C(C(=O)OCCCc2ccc(cc2)C(C)(C)C)CCC1)C	1080	fCSFP4	0.439	rxn6031_0_a_kill_0____EN300-118718____EN300-131885	CHEMBL525967	S(c1ccc(cc1)CS[C@@H]2N(C(=O)[C@@H](CS)C)[C@H](C([O-])=O)CC2)C	SAVI-Space-2024	rxn6031_0_a_kill_0	EN300-118718	SCC(C(=O)N1C(C(=O)O)CCC1)C	EN300-131885	OCCCc1ccc(cc1)C(C)(C)C
SCC(C(=O)N1C(C(=O)OCCOc2ccc(cc2)CC#N)CCC1)C	1081	fCSFP4	0.439	rxn6031_0_a_kill_0____EN300-118718____EN300-130868	CHEMBL525967	S(c1ccc(cc1)CS[C@@H]2N(C(=O)[C@@H](CS)C)[C@H](C([O-])=O)CC2)C	SAVI-Space-2024	rxn6031_0_a_kill_0	EN300-118718	SCC(C(=O)N1C(C(=O)O)CCC1)C	EN300-130868	O(c1ccc(cc1)CC#N)CCO
SCC(C(=O)N1C(C(=O)OCC[NH2+]Cc2ccc(OC)cc2)CCC1)C	1082	fCSFP4	0.439	rxn6031_0_a_kill_0____EN300-118718____EN300-168974 EN300-23227698""	CHEMBL525967	S(c1ccc(cc1)CS[C@@H]2N(C(=O)[C@@H](CS)C)[C@H](C([O-])=O)CC2)C	SAVI-Space-2024	rxn6031_0_a_kill_0	EN300-118718	SCC(C(=O)N1C(C(=O)O)CCC1)C	EN300-168974 EN300-23227698""	O(c1ccc(cc1)CNCCO)C
SCC(C(=O)N1C(C(=O)OCCc2ccc(N=[N+]=[N-])cc2)CCC1)C	1083	fCSFP4	0.439	rxn6031_0_a_kill_0____EN300-118718____EN300-6738771	CHEMBL525967	S(c1ccc(cc1)CS[C@@H]2N(C(=O)[C@@H](CS)C)[C@H](C([O-])=O)CC2)C	SAVI-Space-2024	rxn6031_0_a_kill_0	EN300-118718	SCC(C(=O)N1C(C(=O)O)CCC1)C	EN300-6738771	OCCc1ccc(N=[N+]=[N-])cc1
SCC(C(=O)N1C(C(=O)OCCc2ccc(OC(F)F)cc2)CCC1)C	1084	fCSFP4	0.439	rxn6031_0_a_kill_0____EN300-118718____EN300-117130	CHEMBL525967	S(c1ccc(cc1)CS[C@@H]2N(C(=O)[C@@H](CS)C)[C@H](C([O-])=O)CC2)C	SAVI-Space-2024	rxn6031_0_a_kill_0	EN300-118718	SCC(C(=O)N1C(C(=O)O)CCC1)C	EN300-117130	FC(F)Oc1ccc(cc1)CCO
SCC(C(=O)N1C(C(=O)OCc2cc(c(cc2)C)C)CCC1)C	1085	fCSFP4	0.439	rxn6031_0_a_kill_0____EN300-118718____EN300-49126	CHEMBL525967	S(c1ccc(cc1)CS[C@@H]2N(C(=O)[C@@H](CS)C)[C@H](C([O-])=O)CC2)C	SAVI-Space-2024	rxn6031_0_a_kill_0	EN300-118718	SCC(C(=O)N1C(C(=O)O)CCC1)C	EN300-49126	OCc1cc(c(cc1)C)C
SCC(C(=O)N1C(C(=O)OCc2cc(c3ccc(F)cc3)ccc2)CCC1)C	1086	fCSFP4	0.439	rxn6031_0_a_kill_0____EN300-118718____EN300-6245403	CHEMBL525967	S(c1ccc(cc1)CS[C@@H]2N(C(=O)[C@@H](CS)C)[C@H](C([O-])=O)CC2)C	SAVI-Space-2024	rxn6031_0_a_kill_0	EN300-118718	SCC(C(=O)N1C(C(=O)O)CCC1)C	EN300-6245403	Fc1ccc(c2cc(ccc2)CO)cc1
SCC(C(=O)N1C(C(=O)OCc2cc(ccc2)B(O)O)CCC1)C	1087	fCSFP4	0.439	rxn6031_0_a_kill_0____EN300-118718____EN300-37132	CHEMBL525967	S(c1ccc(cc1)CS[C@@H]2N(C(=O)[C@@H](CS)C)[C@H](C([O-])=O)CC2)C	SAVI-Space-2024	rxn6031_0_a_kill_0	EN300-118718	SCC(C(=O)N1C(C(=O)O)CCC1)C	EN300-37132	OCc1cc(ccc1)B(O)O
SCC(C(=O)N1C(C(=O)OCc2ccc(N3CCOCC3)cc2)CCC1)C	1088	fCSFP4	0.439	rxn6031_0_a_kill_0____EN300-118718____EN300-179661	CHEMBL525967	S(c1ccc(cc1)CS[C@@H]2N(C(=O)[C@@H](CS)C)[C@H](C([O-])=O)CC2)C	SAVI-Space-2024	rxn6031_0_a_kill_0	EN300-118718	SCC(C(=O)N1C(C(=O)O)CCC1)C	EN300-179661	O1CCN(c2ccc(cc2)CO)CC1
SCC(C(=O)N1C(C(=O)OCc2ccc(OCC#CC)cc2)CCC1)C	1089	fCSFP4	0.439	rxn6031_0_a_kill_0____EN300-118718____EN300-173240	CHEMBL525967	S(c1ccc(cc1)CS[C@@H]2N(C(=O)[C@@H](CS)C)[C@H](C([O-])=O)CC2)C	SAVI-Space-2024	rxn6031_0_a_kill_0	EN300-118718	SCC(C(=O)N1C(C(=O)O)CCC1)C	EN300-173240	O(c1ccc(cc1)CO)CC#CC
SCC(C(=O)N1C(C(=O)OCc2ccc(P(=O)(C)C)cc2)CCC1)C	1090	fCSFP4	0.439	rxn6031_0_a_kill_0____EN300-118718____EN300-6751014	CHEMBL525967	S(c1ccc(cc1)CS[C@@H]2N(C(=O)[C@@H](CS)C)[C@H](C([O-])=O)CC2)C	SAVI-Space-2024	rxn6031_0_a_kill_0	EN300-118718	SCC(C(=O)N1C(C(=O)O)CCC1)C	EN300-6751014	P(=O)(c1ccc(cc1)CO)(C)C
SCC(C(=O)N1C(C(=O)OCc2ccc(cc2)C([NH3+])C[NH3+])CCC1)C	1091	fCSFP4	0.439	rxn6031_0_a_kill_0____EN300-118718____EN300-6732771	CHEMBL525967	S(c1ccc(cc1)CS[C@@H]2N(C(=O)[C@@H](CS)C)[C@H](C([O-])=O)CC2)C	SAVI-Space-2024	rxn6031_0_a_kill_0	EN300-118718	SCC(C(=O)N1C(C(=O)O)CCC1)C	EN300-6732771	OCc1ccc(cc1)C(N)CN
SCC(C(=O)N1C(C(=O)OCc2ccc(cc2)C3CCOCC3)CCC1)C	1092	fCSFP4	0.439	rxn6031_0_a_kill_0____EN300-118718____EN300-330517	CHEMBL525967	S(c1ccc(cc1)CS[C@@H]2N(C(=O)[C@@H](CS)C)[C@H](C([O-])=O)CC2)C	SAVI-Space-2024	rxn6031_0_a_kill_0	EN300-118718	SCC(C(=O)N1C(C(=O)O)CCC1)C	EN300-330517	O1CCC(c2ccc(cc2)CO)CC1
SCC(C(=O)N1C(C(=O)OCc2ccc(cc2)C3CC[NH2+]CC3)CCC1)C	1093	fCSFP4	0.439	rxn6031_0_a_kill_0____EN300-118718____EN300-1608761	CHEMBL525967	S(c1ccc(cc1)CS[C@@H]2N(C(=O)[C@@H](CS)C)[C@H](C([O-])=O)CC2)C	SAVI-Space-2024	rxn6031_0_a_kill_0	EN300-118718	SCC(C(=O)N1C(C(=O)O)CCC1)C	EN300-1608761	OCc1ccc(cc1)C2CCNCC2
SCC(Nc1ccc(cc1)CC(=O)NC)C(=O)N2C(C([O-])=O)CCC2	1094	fCSFP4	0.439	rxn6041_0_a_kill_0____EN300-7361143____EN300-27105945	CHEMBL525967	S(c1ccc(cc1)CS[C@@H]2N(C(=O)[C@@H](CS)C)[C@H](C([O-])=O)CC2)C	SAVI-Space-2024	rxn6041_0_a_kill_0	EN300-7361143	Brc1ccc(cc1)CC(=O)NC	EN300-27105945	SCC(N)C(=O)N1C(C(=O)OC)CCC1
S(C(=O)C1N(C([O-])=O)C(C([O-])=O)C1)Cc2ccc(cc2)CC	1095	fCSFP4	0.439	rxn6038_0_a_kill_0____EN300-1085545____EN300-37337758	CHEMBL525967	S(c1ccc(cc1)CS[C@@H]2N(C(=O)[C@@H](CS)C)[C@H](C([O-])=O)CC2)C	SAVI-Space-2024	rxn6038_0_a_kill_0	EN300-1085545	SCc1ccc(cc1)CC	EN300-37337758	O=C(OC(C)(C)C)N1C(C(=O)OC)CC1C(=O)O
S(c1ccncc1)C(=O)C2N(C([O-])=O)C(C([O-])=O)CC2	1096	fCSFP4	0.439	rxn6038_0_a_kill_0____EN300-100322____EN300-1084730	CHEMBL525967	S(c1ccc(cc1)CS[C@@H]2N(C(=O)[C@@H](CS)C)[C@H](C([O-])=O)CC2)C	SAVI-Space-2024	rxn6038_0_a_kill_0	EN300-100322	Sc1ccncc1	EN300-1084730	O=C(OC(C)(C)C)N1C(C(=O)OC(C)(C)C)CCC1C(=O)O
S(Cc1ccc(NC(=O)CCC2N(C([O-])=O)C(C([O-])=O)CC2)cc1)C	1097	fCSFP4	0.438	rxn6038_0_a_kill_0____EN300-66647 EN300-39667093"____EN300-36599840"	CHEMBL525967	S(c1ccc(cc1)CS[C@@H]2N(C(=O)[C@@H](CS)C)[C@H](C([O-])=O)CC2)C	SAVI-Space-2024	rxn6038_0_a_kill_0	EN300-66647 EN300-39667093""	S(Cc1ccc(N)cc1)C	EN300-36599840	O=C(OC(C)(C)C)N1C(C(=O)OC)CCC1CCC(=O)O
S(c1cc(ccc1)CNC(=O)C2N(C([O-])=O)C(C(C)C)CC2)C	1098	fCSFP4	0.438	rxn6038_0_a_kill_0____EN300-1234996____EN300-43351151	CHEMBL525967	S(c1ccc(cc1)CS[C@@H]2N(C(=O)[C@@H](CS)C)[C@H](C([O-])=O)CC2)C	SAVI-Space-2024	rxn6038_0_a_kill_0	EN300-1234996	S(c1cc(ccc1)CN)C	EN300-43351151	O=C(OC(C)(C)C)N1C(C(=O)O)CCC1C(C)C
S(c1cc(ccc1)COC(=O)C2N(C([O-])=O)C(C(C)C)CC2)C	1099	fCSFP4	0.438	rxn6031_0_a_kill_0____EN300-43351151____EN300-124825	CHEMBL525967	S(c1ccc(cc1)CS[C@@H]2N(C(=O)[C@@H](CS)C)[C@H](C([O-])=O)CC2)C	SAVI-Space-2024	rxn6031_0_a_kill_0	EN300-43351151	O=C(OC(C)(C)C)N1C(C(=O)O)CCC1C(C)C	EN300-124825	S(c1cc(ccc1)CO)C
S(c1ccc(cc1)COC)C(=O)CCC2N(C([O-])=O)C(C([O-])=O)CC2	1100	fCSFP4	0.438	rxn6038_0_a_kill_0____EN300-96944____EN300-36599840	CHEMBL525967	S(c1ccc(cc1)CS[C@@H]2N(C(=O)[C@@H](CS)C)[C@H](C([O-])=O)CC2)C	SAVI-Space-2024	rxn6038_0_a_kill_0	EN300-96944	Sc1ccc(cc1)COC	EN300-36599840	O=C(OC(C)(C)C)N1C(C(=O)OC)CCC1CCC(=O)O
S(c1nccc(c1)CNC(=O)C2N(C([O-])=O)C(C([O-])=O)CC2)C	1101	fCSFP4	0.438	rxn6038_0_a_kill_0____EN300-125233____EN300-1084730	CHEMBL525967	S(c1ccc(cc1)CS[C@@H]2N(C(=O)[C@@H](CS)C)[C@H](C([O-])=O)CC2)C	SAVI-Space-2024	rxn6038_0_a_kill_0	EN300-125233	S(c1nccc(c1)CN)C	EN300-1084730	O=C(OC(C)(C)C)N1C(C(=O)OC(C)(C)C)CCC1C(=O)O
S(c1ncccn1)Cc2cc(NC(C(=O)N3C(C([O-])=O)CCC3)CS)ccc2	1102	fCSFP4	0.438	rxn6041_0_a_kill_0____EN300-7435333____EN300-27105945	CHEMBL525967	S(c1ccc(cc1)CS[C@@H]2N(C(=O)[C@@H](CS)C)[C@H](C([O-])=O)CC2)C	SAVI-Space-2024	rxn6041_0_a_kill_0	EN300-7435333	Brc1cc(ccc1)CSc2ncccn2	EN300-27105945	SCC(N)C(=O)N1C(C(=O)OC)CCC1
S(C(=O)C1N(C([O-])=O)C(C([O-])=O)CCC1)Cc2cc(F)ccc2	1103	fCSFP4	0.438	rxn6038_0_a_kill_0____EN300-206229____EN300-27101979	CHEMBL525967	S(c1ccc(cc1)CS[C@@H]2N(C(=O)[C@@H](CS)C)[C@H](C([O-])=O)CC2)C	SAVI-Space-2024	rxn6038_0_a_kill_0	EN300-206229	SCc1cc(F)ccc1	EN300-27101979	O=C(OC(C)(C)C)N1C(C(=O)OC)CCCC1C(=O)O
S(Cc1ccc(cc1)CNC(=O)C2N(C([O-])=O)C(C(=O)N)CC2)C	1104	fCSFP4	0.438	rxn6038_0_a_kill_0____EN300-211085____EN300-51686866	CHEMBL525967	S(c1ccc(cc1)CS[C@@H]2N(C(=O)[C@@H](CS)C)[C@H](C([O-])=O)CC2)C	SAVI-Space-2024	rxn6038_0_a_kill_0	EN300-211085	S(Cc1ccc(cc1)CN)C	EN300-51686866	O=C(OC(C)(C)C)N1C(C(=O)O)CCC1C(=O)N
S(Cc1ccc(cc1)CNC(=O)C2N(C([O-])=O)C(CC2)C)C	1105	fCSFP4	0.438	rxn6038_0_a_kill_0____EN300-211085____EN300-1589557 EN300-1071291""	CHEMBL525967	S(c1ccc(cc1)CS[C@@H]2N(C(=O)[C@@H](CS)C)[C@H](C([O-])=O)CC2)C	SAVI-Space-2024	rxn6038_0_a_kill_0	EN300-211085	S(Cc1ccc(cc1)CN)C	EN300-1589557 EN300-1071291""	O=C(OC(C)(C)C)N1C(C(=O)O)CCC1C
S(c1cc(NC(=O)C2N(C([O-])=O)C(C([O-])=O)CCC2)ccc1)C	1106	fCSFP4	0.438	rxn6038_0_a_kill_0____EN300-19096____EN300-27101979	CHEMBL525967	S(c1ccc(cc1)CS[C@@H]2N(C(=O)[C@@H](CS)C)[C@H](C([O-])=O)CC2)C	SAVI-Space-2024	rxn6038_0_a_kill_0	EN300-19096	S(c1cc(N)ccc1)C	EN300-27101979	O=C(OC(C)(C)C)N1C(C(=O)OC)CCCC1C(=O)O
S(c1cc(OC(=O)C2N(C([O-])=O)C(C([O-])=O)CCC2)ccc1)C	1107	fCSFP4	0.438	rxn6038_0_a_kill_0____EN300-123625____EN300-27101979	CHEMBL525967	S(c1ccc(cc1)CS[C@@H]2N(C(=O)[C@@H](CS)C)[C@H](C([O-])=O)CC2)C	SAVI-Space-2024	rxn6038_0_a_kill_0	EN300-123625	S(c1cc(O)ccc1)C	EN300-27101979	O=C(OC(C)(C)C)N1C(C(=O)OC)CCCC1C(=O)O
S(c1cc(ccc1)CNC(=O)C2N(C([O-])=O)C(C([O-])=O)C2)C	1108	fCSFP4	0.438	rxn6038_0_a_kill_0____EN300-1234996____EN300-37337758	CHEMBL525967	S(c1ccc(cc1)CS[C@@H]2N(C(=O)[C@@H](CS)C)[C@H](C([O-])=O)CC2)C	SAVI-Space-2024	rxn6038_0_a_kill_0	EN300-1234996	S(c1cc(ccc1)CN)C	EN300-37337758	O=C(OC(C)(C)C)N1C(C(=O)OC)CC1C(=O)O
S(c1cc(ccc1)COC(=O)C2N(C([O-])=O)C(C([O-])=O)C2)C	1109	fCSFP4	0.438	rxn6031_0_a_kill_0____EN300-37337758____EN300-124825	CHEMBL525967	S(c1ccc(cc1)CS[C@@H]2N(C(=O)[C@@H](CS)C)[C@H](C([O-])=O)CC2)C	SAVI-Space-2024	rxn6031_0_a_kill_0	EN300-37337758	O=C(OC(C)(C)C)N1C(C(=O)OC)CC1C(=O)O	EN300-124825	S(c1cc(ccc1)CO)C
S(c1ccc(cc1)COC(=O)C2N(C([O-])=O)C(C([O-])=O)C2)Cc3ccccc3	1110	fCSFP4	0.438	rxn6031_0_a_kill_0____EN300-37337758____EN300-132429	CHEMBL525967	S(c1ccc(cc1)CS[C@@H]2N(C(=O)[C@@H](CS)C)[C@H](C([O-])=O)CC2)C	SAVI-Space-2024	rxn6031_0_a_kill_0	EN300-37337758	O=C(OC(C)(C)C)N1C(C(=O)OC)CC1C(=O)O	EN300-132429	S(c1ccc(cc1)CO)Cc2ccccc2
Brc1cc(ccc1)CCOC(=O)C2N(C(=O)C(CS)C)CCC2	1111	fCSFP4	0.438	rxn6031_0_a_kill_0____EN300-118718____EN300-132344	CHEMBL525967	S(c1ccc(cc1)CS[C@@H]2N(C(=O)[C@@H](CS)C)[C@H](C([O-])=O)CC2)C	SAVI-Space-2024	rxn6031_0_a_kill_0	EN300-118718	SCC(C(=O)N1C(C(=O)O)CCC1)C	EN300-132344	Brc1cc(ccc1)CCO
Clc1cc(ccc1)CCOC(=O)C2N(C(=O)C(CS)C)CCC2	1112	fCSFP4	0.438	rxn6031_0_a_kill_0____EN300-118718____EN300-74915	CHEMBL525967	S(c1ccc(cc1)CS[C@@H]2N(C(=O)[C@@H](CS)C)[C@H](C([O-])=O)CC2)C	SAVI-Space-2024	rxn6031_0_a_kill_0	EN300-118718	SCC(C(=O)N1C(C(=O)O)CCC1)C	EN300-74915	Clc1cc(ccc1)CCO
Ic1cc(ccc1)CCOC(=O)C2N(C(=O)C(CS)C)CCC2	1113	fCSFP4	0.438	rxn6031_0_a_kill_0____EN300-118718____EN300-2940399	CHEMBL525967	S(c1ccc(cc1)CS[C@@H]2N(C(=O)[C@@H](CS)C)[C@H](C([O-])=O)CC2)C	SAVI-Space-2024	rxn6031_0_a_kill_0	EN300-118718	SCC(C(=O)N1C(C(=O)O)CCC1)C	EN300-2940399	Ic1cc(ccc1)CCO
S(c1cc(NC(C(=O)N2C(C([O-])=O)CCC2)CS)cc(C#N)c1)C	1114	fCSFP4	0.438	rxn6041_0_a_kill_0____EN300-3552018____EN300-27105945	CHEMBL525967	S(c1ccc(cc1)CS[C@@H]2N(C(=O)[C@@H](CS)C)[C@H](C([O-])=O)CC2)C	SAVI-Space-2024	rxn6041_0_a_kill_0	EN300-3552018	Brc1cc(SC)cc(C#N)c1	EN300-27105945	SCC(N)C(=O)N1C(C(=O)OC)CCC1
S(c1cc(ccc1)COC2CN(C(=O)C([NH3+])C)C(C([O-])=O)C2)C	1115	fCSFP4	0.438	rxn6039_0_a_kill_0____EN300-27736593____EN300-270374	CHEMBL525967	S(c1ccc(cc1)CS[C@@H]2N(C(=O)[C@@H](CS)C)[C@H](C([O-])=O)CC2)C	SAVI-Space-2024	rxn6039_0_a_kill_0	EN300-27736593	O=C(O)C1N(C(=O)C(N)C)CC(O)C1	EN300-270374	BrCc1cc(SC)ccc1
S(c1ncc(cn1)COC(=O)C2N(C(=O)C(CS)C)CCC2)C	1116	fCSFP4	0.438	rxn6031_0_a_kill_0____EN300-118718____EN300-341982	CHEMBL525967	S(c1ccc(cc1)CS[C@@H]2N(C(=O)[C@@H](CS)C)[C@H](C([O-])=O)CC2)C	SAVI-Space-2024	rxn6031_0_a_kill_0	EN300-118718	SCC(C(=O)N1C(C(=O)O)CCC1)C	EN300-341982	S(c1ncc(cn1)CO)C
S=C=NCc1ccc(NC(C(=O)N2C(C([O-])=O)CCC2)CS)cc1	1117	fCSFP4	0.438	rxn6041_0_a_kill_0____EN300-97354____EN300-27105945	CHEMBL525967	S(c1ccc(cc1)CS[C@@H]2N(C(=O)[C@@H](CS)C)[C@H](C([O-])=O)CC2)C	SAVI-Space-2024	rxn6041_0_a_kill_0	EN300-97354	Brc1ccc(cc1)CN=C=S	EN300-27105945	SCC(N)C(=O)N1C(C(=O)OC)CCC1
SCC(C(=O)N1C(C(=O)OC2CC(Cc3ccccc3)C2)CCC1)C	1118	fCSFP4	0.438	rxn6031_0_a_kill_0____EN300-118718____EN300-37080576 EN300-7423509 EN300-37378852""	CHEMBL525967	S(c1ccc(cc1)CS[C@@H]2N(C(=O)[C@@H](CS)C)[C@H](C([O-])=O)CC2)C	SAVI-Space-2024	rxn6031_0_a_kill_0	EN300-118718	SCC(C(=O)N1C(C(=O)O)CCC1)C	EN300-37080576 EN300-7423509 EN300-37378852""	OC1CC(Cc2ccccc2)C1
SCC(C(=O)N1C(C(=O)OCC=CCCc2ccccc2)CCC1)C	1119	fCSFP4	0.438	rxn6031_0_a_kill_0____EN300-118718____EN300-1862851	CHEMBL525967	S(c1ccc(cc1)CS[C@@H]2N(C(=O)[C@@H](CS)C)[C@H](C([O-])=O)CC2)C	SAVI-Space-2024	rxn6031_0_a_kill_0	EN300-118718	SCC(C(=O)N1C(C(=O)O)CCC1)C	EN300-1862851	OCC=CCCc1ccccc1
SCC(C(=O)N1C(C(=O)OCCC[NH2+]CCc2ccccc2)CCC1)C	1120	fCSFP4	0.438	rxn6031_0_a_kill_0____EN300-118718____EN300-169047	CHEMBL525967	S(c1ccc(cc1)CS[C@@H]2N(C(=O)[C@@H](CS)C)[C@H](C([O-])=O)CC2)C	SAVI-Space-2024	rxn6031_0_a_kill_0	EN300-118718	SCC(C(=O)N1C(C(=O)O)CCC1)C	EN300-169047	OCCCNCCc1ccccc1
SCC(C(=O)N1C(C(=O)OCCc2cc(F)ccc2)CCC1)C	1121	fCSFP4	0.438	rxn6031_0_a_kill_0____EN300-118718____EN300-92168	CHEMBL525967	S(c1ccc(cc1)CS[C@@H]2N(C(=O)[C@@H](CS)C)[C@H](C([O-])=O)CC2)C	SAVI-Space-2024	rxn6031_0_a_kill_0	EN300-118718	SCC(C(=O)N1C(C(=O)O)CCC1)C	EN300-92168	Fc1cc(ccc1)CCO
SCC(C(=O)N1C(C(=O)OCCc2cc(N)ccc2)CCC1)C	1122	fCSFP4	0.438	rxn6031_0_a_kill_0____EN300-118718____EN300-248914	CHEMBL525967	S(c1ccc(cc1)CS[C@@H]2N(C(=O)[C@@H](CS)C)[C@H](C([O-])=O)CC2)C	SAVI-Space-2024	rxn6031_0_a_kill_0	EN300-118718	SCC(C(=O)N1C(C(=O)O)CCC1)C	EN300-248914	OCCc1cc(N)ccc1
SCC(C(=O)N1C(C(=O)OCc2cc(NC)ccc2)CCC1)C	1123	fCSFP4	0.438	rxn6031_0_a_kill_0____EN300-118718____EN300-149541 EN300-119033""	CHEMBL525967	S(c1ccc(cc1)CS[C@@H]2N(C(=O)[C@@H](CS)C)[C@H](C([O-])=O)CC2)C	SAVI-Space-2024	rxn6031_0_a_kill_0	EN300-118718	SCC(C(=O)N1C(C(=O)O)CCC1)C	EN300-149541 EN300-119033""	OCc1cc(NC)ccc1
SCC(C(=O)N1C(C(=O)OCc2cc(ccc2)C(C)C)CCC1)C	1124	fCSFP4	0.438	rxn6031_0_a_kill_0____EN300-118718____EN300-309385	CHEMBL525967	S(c1ccc(cc1)CS[C@@H]2N(C(=O)[C@@H](CS)C)[C@H](C([O-])=O)CC2)C	SAVI-Space-2024	rxn6031_0_a_kill_0	EN300-118718	SCC(C(=O)N1C(C(=O)O)CCC1)C	EN300-309385	OCc1cc(ccc1)C(C)C
SCC(C(=O)N1C(C(=O)OCc2cc(ccc2)C3CC3)CCC1)C	1125	fCSFP4	0.438	rxn6031_0_a_kill_0____EN300-118718____EN300-702568	CHEMBL525967	S(c1ccc(cc1)CS[C@@H]2N(C(=O)[C@@H](CS)C)[C@H](C([O-])=O)CC2)C	SAVI-Space-2024	rxn6031_0_a_kill_0	EN300-118718	SCC(C(=O)N1C(C(=O)O)CCC1)C	EN300-702568	OCc1cc(ccc1)C2CC2
SCC(C(=O)N1C(C(=O)OCc2cc(ccc2)C=O)CCC1)C	1126	fCSFP4	0.438	rxn6031_0_a_kill_0____EN300-118718____EN300-107705	CHEMBL525967	S(c1ccc(cc1)CS[C@@H]2N(C(=O)[C@@H](CS)C)[C@H](C([O-])=O)CC2)C	SAVI-Space-2024	rxn6031_0_a_kill_0	EN300-118718	SCC(C(=O)N1C(C(=O)O)CCC1)C	EN300-107705	O=Cc1cc(ccc1)CO
SCC(C(=O)N1C(C(=O)OCc2cc(ccc2)C[NH+](C)C)CCC1)C	1127	fCSFP4	0.438	rxn6031_0_a_kill_0____EN300-118718____EN300-51214	CHEMBL525967	S(c1ccc(cc1)CS[C@@H]2N(C(=O)[C@@H](CS)C)[C@H](C([O-])=O)CC2)C	SAVI-Space-2024	rxn6031_0_a_kill_0	EN300-118718	SCC(C(=O)N1C(C(=O)O)CCC1)C	EN300-51214	OCc1cc(ccc1)CN(C)C
SCC(Nc1cc(ccc1)CCC)C(=O)N2C(C([O-])=O)CCC2	1128	fCSFP4	0.438	rxn6041_0_a_kill_0____EN300-122194____EN300-27105945	CHEMBL525967	S(c1ccc(cc1)CS[C@@H]2N(C(=O)[C@@H](CS)C)[C@H](C([O-])=O)CC2)C	SAVI-Space-2024	rxn6041_0_a_kill_0	EN300-122194	Brc1cc(ccc1)CCC	EN300-27105945	SCC(N)C(=O)N1C(C(=O)OC)CCC1
SCC(Nc1ccc(cc1)CC(O)CO)C(=O)N2C(C([O-])=O)CCC2	1129	fCSFP4	0.438	rxn6041_0_a_kill_0____EN300-5245116____EN300-27105945	CHEMBL525967	S(c1ccc(cc1)CS[C@@H]2N(C(=O)[C@@H](CS)C)[C@H](C([O-])=O)CC2)C	SAVI-Space-2024	rxn6041_0_a_kill_0	EN300-5245116	Brc1ccc(cc1)CC(O)CO	EN300-27105945	SCC(N)C(=O)N1C(C(=O)OC)CCC1
SCC(Nc1ccc(cc1)CN=[N+]=[N-])C(=O)N2C(C([O-])=O)CCC2	1130	fCSFP4	0.438	rxn6041_0_a_kill_0____EN300-207146____EN300-27105945	CHEMBL525967	S(c1ccc(cc1)CS[C@@H]2N(C(=O)[C@@H](CS)C)[C@H](C([O-])=O)CC2)C	SAVI-Space-2024	rxn6041_0_a_kill_0	EN300-207146	Brc1ccc(cc1)CN=[N+]=[N-]	EN300-27105945	SCC(N)C(=O)N1C(C(=O)OC)CCC1
S(C(=O)CCC1N(C([O-])=O)C(C([O-])=O)CC1)Cc2ccc(cc2)CCC	1131	fCSFP4	0.438	rxn6038_0_a_kill_0____EN300-6863716____EN300-36599840	CHEMBL525967	S(c1ccc(cc1)CS[C@@H]2N(C(=O)[C@@H](CS)C)[C@H](C([O-])=O)CC2)C	SAVI-Space-2024	rxn6038_0_a_kill_0	EN300-6863716	SCc1ccc(cc1)CCC	EN300-36599840	O=C(OC(C)(C)C)N1C(C(=O)OC)CCC1CCC(=O)O
S(C(C)C)Cc1cc(NC(=O)C2N(C([O-])=O)C(C([O-])=O)CCC2)ccc1	1132	fCSFP4	0.438	rxn6038_0_a_kill_0____EN300-84784____EN300-27101979	CHEMBL525967	S(c1ccc(cc1)CS[C@@H]2N(C(=O)[C@@H](CS)C)[C@H](C([O-])=O)CC2)C	SAVI-Space-2024	rxn6038_0_a_kill_0	EN300-84784	S(C(C)C)Cc1cc(N)ccc1	EN300-27101979	O=C(OC(C)(C)C)N1C(C(=O)OC)CCCC1C(=O)O
S(c1cc(ccc1)COC(=O)C2N(C([O-])=O)C(C([O-])=O)CCC2)CCC	1133	fCSFP4	0.438	rxn6031_0_a_kill_0____EN300-27101979____EN300-6325753	CHEMBL525967	S(c1ccc(cc1)CS[C@@H]2N(C(=O)[C@@H](CS)C)[C@H](C([O-])=O)CC2)C	SAVI-Space-2024	rxn6031_0_a_kill_0	EN300-27101979	O=C(OC(C)(C)C)N1C(C(=O)OC)CCCC1C(=O)O	EN300-6325753	S(c1cc(ccc1)CO)CCC
S(c1ccc(NC(=O)CCC2N(C([O-])=O)C(C([O-])=O)CC2)cc1)C	1134	fCSFP4	0.438	rxn6038_0_a_kill_0____EN300-21720____EN300-36599840	CHEMBL525967	S(c1ccc(cc1)CS[C@@H]2N(C(=O)[C@@H](CS)C)[C@H](C([O-])=O)CC2)C	SAVI-Space-2024	rxn6038_0_a_kill_0	EN300-21720	S(c1ccc(N)cc1)C	EN300-36599840	O=C(OC(C)(C)C)N1C(C(=O)OC)CCC1CCC(=O)O
S(c1ccc(OC(=O)CCC2N(C([O-])=O)C(C([O-])=O)CC2)cc1)C	1135	fCSFP4	0.438	rxn6038_0_a_kill_0____EN300-21190____EN300-36599840	CHEMBL525967	S(c1ccc(cc1)CS[C@@H]2N(C(=O)[C@@H](CS)C)[C@H](C([O-])=O)CC2)C	SAVI-Space-2024	rxn6038_0_a_kill_0	EN300-21190	S(c1ccc(O)cc1)C	EN300-36599840	O=C(OC(C)(C)C)N1C(C(=O)OC)CCC1CCC(=O)O
S(c1ccc(cc1)CCCC(=O)N2C(C([O-])=O)CCC(C2)C)C	1136	fCSFP4	0.438	rxn6038_0_a_kill_0____EN300-1272597____EN300-257730	CHEMBL525967	S(c1ccc(cc1)CS[C@@H]2N(C(=O)[C@@H](CS)C)[C@H](C([O-])=O)CC2)C	SAVI-Space-2024	rxn6038_0_a_kill_0	EN300-1272597	O=C(OC)C1NCC(CC1)C	EN300-257730	S(c1ccc(cc1)CCCC(=O)O)C
S(c1ccc(cc1)CCNC(=O)C2N(C([O-])=O)C(C#C)CC2)C	1137	fCSFP4	0.438	rxn6038_0_a_kill_0____EN300-196408____EN300-7113986	CHEMBL525967	S(c1ccc(cc1)CS[C@@H]2N(C(=O)[C@@H](CS)C)[C@H](C([O-])=O)CC2)C	SAVI-Space-2024	rxn6038_0_a_kill_0	EN300-196408	S(c1ccc(cc1)CCN)C	EN300-7113986	O=C(OC(C)(C)C)N1C(C#C)CCC1C(=O)O
S(c1ccc(cc1)CCNC(=O)C2N(C([O-])=O)C(C3CCC3)CC2)C	1138	fCSFP4	0.438	rxn6038_0_a_kill_0____EN300-196408____EN300-46969870	CHEMBL525967	S(c1ccc(cc1)CS[C@@H]2N(C(=O)[C@@H](CS)C)[C@H](C([O-])=O)CC2)C	SAVI-Space-2024	rxn6038_0_a_kill_0	EN300-196408	S(c1ccc(cc1)CCN)C	EN300-46969870	O=C(OC(C)(C)C)N1C(C(=O)O)CCC1C2CCC2
S(c1ccc(cc1)CCOC(=O)C2N(C([O-])=O)C(C#C)CC2)C	1139	fCSFP4	0.438	rxn6031_0_a_kill_0____EN300-7113986____EN300-1250420	CHEMBL525967	S(c1ccc(cc1)CS[C@@H]2N(C(=O)[C@@H](CS)C)[C@H](C([O-])=O)CC2)C	SAVI-Space-2024	rxn6031_0_a_kill_0	EN300-7113986	O=C(OC(C)(C)C)N1C(C#C)CCC1C(=O)O	EN300-1250420	S(c1ccc(cc1)CCO)C
S(c1ccc(cc1)CCOC(=O)C2N(C([O-])=O)C(C3CCC3)CC2)C	1140	fCSFP4	0.438	rxn6031_0_a_kill_0____EN300-46969870____EN300-1250420	CHEMBL525967	S(c1ccc(cc1)CS[C@@H]2N(C(=O)[C@@H](CS)C)[C@H](C([O-])=O)CC2)C	SAVI-Space-2024	rxn6031_0_a_kill_0	EN300-46969870	O=C(OC(C)(C)C)N1C(C(=O)O)CCC1C2CCC2	EN300-1250420	S(c1ccc(cc1)CCO)C
S(c1ccc(cc1)COC(=O)C2N(C([O-])=O)C(C(F)(F)F)CC2)C	1141	fCSFP4	0.438	rxn6031_0_a_kill_0____EN300-6732646 EN300-27693846"____EN300-69547"	CHEMBL525967	S(c1ccc(cc1)CS[C@@H]2N(C(=O)[C@@H](CS)C)[C@H](C([O-])=O)CC2)C	SAVI-Space-2024	rxn6031_0_a_kill_0	EN300-6732646 EN300-27693846""	FC(F)(F)C1N(C(=O)OC(C)(C)C)C(C(=O)O)CC1	EN300-69547	S(c1ccc(cc1)CO)C
S(c1ccc(cc1)CSC(=O)C2CN(C(=O)C(CC)C)CCC2)C	1142	fCSFP4	0.438	rxn6038_0_a_kill_0____EN300-192190____EN300-63906	CHEMBL525967	S(c1ccc(cc1)CS[C@@H]2N(C(=O)[C@@H](CS)C)[C@H](C([O-])=O)CC2)C	SAVI-Space-2024	rxn6038_0_a_kill_0	EN300-192190	S(c1ccc(cc1)CS)C	EN300-63906	O=C(O)C1CN(C(=O)C(CC)C)CCC1
[O-]C(=O)N1C(C([O-])=O)CCC1C(=O)NC(Cc2ccc(N(C)C)cc2)C	1143	fCSFP4	0.438	rxn6038_0_a_kill_0____EN300-60905____EN300-1084730	CHEMBL525967	S(c1ccc(cc1)CS[C@@H]2N(C(=O)[C@@H](CS)C)[C@H](C([O-])=O)CC2)C	SAVI-Space-2024	rxn6038_0_a_kill_0	EN300-60905	N(c1ccc(cc1)CC(N)C)(C)C	EN300-1084730	O=C(OC(C)(C)C)N1C(C(=O)OC(C)(C)C)CCC1C(=O)O
[O-]C(=O)N1C(C([O-])=O)CCC1C(=O)NCCc2ccc(OCC(C)C)cc2	1144	fCSFP4	0.438	rxn6038_0_a_kill_0____EN300-71503____EN300-1084730	CHEMBL525967	S(c1ccc(cc1)CS[C@@H]2N(C(=O)[C@@H](CS)C)[C@H](C([O-])=O)CC2)C	SAVI-Space-2024	rxn6038_0_a_kill_0	EN300-71503	O(c1ccc(cc1)CCN)CC(C)C	EN300-1084730	O=C(OC(C)(C)C)N1C(C(=O)OC(C)(C)C)CCC1C(=O)O
[O-]C(=O)N1C(C([O-])=O)CCC1C(=O)Nc2ccc(cc2)CC([NH+](C)C)C	1145	fCSFP4	0.438	rxn6038_0_a_kill_0____EN300-8106085____EN300-1084730	CHEMBL525967	S(c1ccc(cc1)CS[C@@H]2N(C(=O)[C@@H](CS)C)[C@H](C([O-])=O)CC2)C	SAVI-Space-2024	rxn6038_0_a_kill_0	EN300-8106085	N(C(Cc1ccc(N)cc1)C)(C)C	EN300-1084730	O=C(OC(C)(C)C)N1C(C(=O)OC(C)(C)C)CCC1C(=O)O
Brc1ccc(cc1)CCCCCNS(=O)(=O)CC(C(=O)N2C(C([O-])=O)CCC2)C	1146	fCSFP4	0.438	rxn6028_0_a_kill_0____EN300-6482536____EN300-118718	CHEMBL525967	S(c1ccc(cc1)CS[C@@H]2N(C(=O)[C@@H](CS)C)[C@H](C([O-])=O)CC2)C	SAVI-Space-2024	rxn6028_0_a_kill_0	EN300-6482536	Brc1ccc(cc1)CCCCCN	EN300-118718	SCC(C(=O)N1C(C(=O)O)CCC1)C
Brc1ccc(cc1)CCCCNS(=O)(=O)CC(C(=O)N2C(C([O-])=O)CCC2)C	1147	fCSFP4	0.438	rxn6028_0_a_kill_0____EN300-37363531____EN300-118718	CHEMBL525967	S(c1ccc(cc1)CS[C@@H]2N(C(=O)[C@@H](CS)C)[C@H](C([O-])=O)CC2)C	SAVI-Space-2024	rxn6028_0_a_kill_0	EN300-37363531	Brc1ccc(cc1)CCCCN	EN300-118718	SCC(C(=O)N1C(C(=O)O)CCC1)C
ClCc1ccc(S(=O)(=O)NS(=O)(=O)CC(C(=O)N2C(C([O-])=O)CCC2)C)cc1	1148	fCSFP4	0.438	rxn6028_0_a_kill_0____EN300-281647____EN300-118718	CHEMBL525967	S(c1ccc(cc1)CS[C@@H]2N(C(=O)[C@@H](CS)C)[C@H](C([O-])=O)CC2)C	SAVI-Space-2024	rxn6028_0_a_kill_0	EN300-281647	ClCc1ccc(S(=O)(=O)N)cc1	EN300-118718	SCC(C(=O)N1C(C(=O)O)CCC1)C
Clc1ccc(cc1)CCCCCNS(=O)(=O)CC(C(=O)N2C(C([O-])=O)CCC2)C	1149	fCSFP4	0.438	rxn6028_0_a_kill_0____EN300-26983567____EN300-118718	CHEMBL525967	S(c1ccc(cc1)CS[C@@H]2N(C(=O)[C@@H](CS)C)[C@H](C([O-])=O)CC2)C	SAVI-Space-2024	rxn6028_0_a_kill_0	EN300-26983567	Clc1ccc(cc1)CCCCCN	EN300-118718	SCC(C(=O)N1C(C(=O)O)CCC1)C
Clc1ccc(cc1)CCCCNS(=O)(=O)CC(C(=O)N2C(C([O-])=O)CCC2)C	1150	fCSFP4	0.438	rxn6028_0_a_kill_0____EN300-8391821____EN300-118718	CHEMBL525967	S(c1ccc(cc1)CS[C@@H]2N(C(=O)[C@@H](CS)C)[C@H](C([O-])=O)CC2)C	SAVI-Space-2024	rxn6028_0_a_kill_0	EN300-8391821	Clc1ccc(cc1)CCCCN	EN300-118718	SCC(C(=O)N1C(C(=O)O)CCC1)C
S(=O)(=O)(N(Cc1ccc(O)cc1)C)CC(C(=O)N2C(C([O-])=O)CCC2)C	1151	fCSFP4	0.438	rxn6028_0_a_kill_0____EN300-97798 EN300-39369 EN300-179478"____EN300-118718"	CHEMBL525967	S(c1ccc(cc1)CS[C@@H]2N(C(=O)[C@@H](CS)C)[C@H](C([O-])=O)CC2)C	SAVI-Space-2024	rxn6028_0_a_kill_0	EN300-97798 EN300-39369 EN300-179478""	Oc1ccc(cc1)CNC	EN300-118718	SCC(C(=O)N1C(C(=O)O)CCC1)C
S(=O)(=O)(N(Cc1ccc(O)cc1)CC)CC(C(=O)N2C(C([O-])=O)CCC2)C	1152	fCSFP4	0.438	rxn6028_0_a_kill_0____EN300-61580____EN300-118718	CHEMBL525967	S(c1ccc(cc1)CS[C@@H]2N(C(=O)[C@@H](CS)C)[C@H](C([O-])=O)CC2)C	SAVI-Space-2024	rxn6028_0_a_kill_0	EN300-61580	Oc1ccc(cc1)CNCC	EN300-118718	SCC(C(=O)N1C(C(=O)O)CCC1)C
S(=O)(=O)(N(Cc1ccc(cc1)C)C)CC(C(=O)N2C(C([O-])=O)CCC2)C	1153	fCSFP4	0.438	rxn6028_0_a_kill_0____EN300-53946____EN300-118718	CHEMBL525967	S(c1ccc(cc1)CS[C@@H]2N(C(=O)[C@@H](CS)C)[C@H](C([O-])=O)CC2)C	SAVI-Space-2024	rxn6028_0_a_kill_0	EN300-53946	N(Cc1ccc(cc1)C)C	EN300-118718	SCC(C(=O)N1C(C(=O)O)CCC1)C
S(=O)(=O)(N(Cc1ccc(cc1)C)CC)CC(C(=O)N2C(C([O-])=O)CCC2)C	1154	fCSFP4	0.438	rxn6028_0_a_kill_0____EN300-32107____EN300-118718	CHEMBL525967	S(c1ccc(cc1)CS[C@@H]2N(C(=O)[C@@H](CS)C)[C@H](C([O-])=O)CC2)C	SAVI-Space-2024	rxn6028_0_a_kill_0	EN300-32107	N(Cc1ccc(cc1)C)CC	EN300-118718	SCC(C(=O)N1C(C(=O)O)CCC1)C
S(=O)(=O)(N(c1ccc(cc1)CC)C)CC(C(=O)N2C(C([O-])=O)CCC2)C	1155	fCSFP4	0.438	rxn6028_0_a_kill_0____EN300-59270____EN300-118718	CHEMBL525967	S(c1ccc(cc1)CS[C@@H]2N(C(=O)[C@@H](CS)C)[C@H](C([O-])=O)CC2)C	SAVI-Space-2024	rxn6028_0_a_kill_0	EN300-59270	N(c1ccc(cc1)CC)C	EN300-118718	SCC(C(=O)N1C(C(=O)O)CCC1)C
S(=O)(=O)(N1CCN(c2ccc(cc2)CC)CC1)CC(C(=O)N3C(C([O-])=O)CCC3)C	1156	fCSFP4	0.438	rxn6028_0_a_kill_0____EN300-94939____EN300-118718	CHEMBL525967	S(c1ccc(cc1)CS[C@@H]2N(C(=O)[C@@H](CS)C)[C@H](C([O-])=O)CC2)C	SAVI-Space-2024	rxn6028_0_a_kill_0	EN300-94939	N1(c2ccc(cc2)CC)CCNCC1	EN300-118718	SCC(C(=O)N1C(C(=O)O)CCC1)C
S(=O)(=O)(N1CC[NH+](Cc2ccc(O)cc2)CC1)CC(C(=O)N3C(C([O-])=O)CCC3)C	1157	fCSFP4	0.438	rxn6028_0_a_kill_0____EN300-365528____EN300-118718	CHEMBL525967	S(c1ccc(cc1)CS[C@@H]2N(C(=O)[C@@H](CS)C)[C@H](C([O-])=O)CC2)C	SAVI-Space-2024	rxn6028_0_a_kill_0	EN300-365528	Oc1ccc(cc1)CN2CCNCC2	EN300-118718	SCC(C(=O)N1C(C(=O)O)CCC1)C
S(=O)(=O)(N1CC[NH+](Cc2ccc(cc2)C)CC1)CC(C(=O)N3C(C([O-])=O)CCC3)C	1158	fCSFP4	0.438	rxn6028_0_a_kill_0____EN300-131927____EN300-118718	CHEMBL525967	S(c1ccc(cc1)CS[C@@H]2N(C(=O)[C@@H](CS)C)[C@H](C([O-])=O)CC2)C	SAVI-Space-2024	rxn6028_0_a_kill_0	EN300-131927	N1(Cc2ccc(cc2)C)CCNCC1	EN300-118718	SCC(C(=O)N1C(C(=O)O)CCC1)C
S(=O)(=O)(N1CC[NH+](Cc2ccc(cc2)C)CCC1)CC(C(=O)N3C(C([O-])=O)CCC3)C	1159	fCSFP4	0.438	rxn6028_0_a_kill_0____EN300-24151____EN300-118718	CHEMBL525967	S(c1ccc(cc1)CS[C@@H]2N(C(=O)[C@@H](CS)C)[C@H](C([O-])=O)CC2)C	SAVI-Space-2024	rxn6028_0_a_kill_0	EN300-24151	N1(Cc2ccc(cc2)C)CCNCCC1	EN300-118718	SCC(C(=O)N1C(C(=O)O)CCC1)C
S(=O)(=O)(NCCCCCc1ccc(F)cc1)CC(C(=O)N2C(C([O-])=O)CCC2)C	1160	fCSFP4	0.438	rxn6028_0_a_kill_0____EN300-154362____EN300-118718	CHEMBL525967	S(c1ccc(cc1)CS[C@@H]2N(C(=O)[C@@H](CS)C)[C@H](C([O-])=O)CC2)C	SAVI-Space-2024	rxn6028_0_a_kill_0	EN300-154362	Fc1ccc(cc1)CCCCCN	EN300-118718	SCC(C(=O)N1C(C(=O)O)CCC1)C
S(=O)(=O)(NCCc1ccc(OC)cc1)CC(C(=O)N2C(C([O-])=O)CCC2)C	1161	fCSFP4	0.438	rxn6028_0_a_kill_0____EN300-20025____EN300-118718	CHEMBL525967	S(c1ccc(cc1)CS[C@@H]2N(C(=O)[C@@H](CS)C)[C@H](C([O-])=O)CC2)C	SAVI-Space-2024	rxn6028_0_a_kill_0	EN300-20025	O(c1ccc(cc1)CCN)C	EN300-118718	SCC(C(=O)N1C(C(=O)O)CCC1)C
S(=O)(=O)(NCCc1ccc(c2ccccc2)cc1)CC(C(=O)N3C(C([O-])=O)CCC3)C	1162	fCSFP4	0.438	rxn6028_0_a_kill_0____EN300-148680 EN300-110487"____EN300-118718"	CHEMBL525967	S(c1ccc(cc1)CS[C@@H]2N(C(=O)[C@@H](CS)C)[C@H](C([O-])=O)CC2)C	SAVI-Space-2024	rxn6028_0_a_kill_0	EN300-148680 EN300-110487""	NCCc1ccc(c2ccccc2)cc1	EN300-118718	SCC(C(=O)N1C(C(=O)O)CCC1)C
S(=O)(=O)(NCCc1ccc(cc1)C(C)C)CC(C(=O)N2C(C([O-])=O)CCC2)C	1163	fCSFP4	0.438	rxn6028_0_a_kill_0____EN300-10350____EN300-118718	CHEMBL525967	S(c1ccc(cc1)CS[C@@H]2N(C(=O)[C@@H](CS)C)[C@H](C([O-])=O)CC2)C	SAVI-Space-2024	rxn6028_0_a_kill_0	EN300-10350	NCCc1ccc(cc1)C(C)C	EN300-118718	SCC(C(=O)N1C(C(=O)O)CCC1)C
S(=O)(=O)(NCCc1ccc(cc1)C2CC2)CC(C(=O)N3C(C([O-])=O)CCC3)C	1164	fCSFP4	0.438	rxn6028_0_a_kill_0____EN300-6746634____EN300-118718	CHEMBL525967	S(c1ccc(cc1)CS[C@@H]2N(C(=O)[C@@H](CS)C)[C@H](C([O-])=O)CC2)C	SAVI-Space-2024	rxn6028_0_a_kill_0	EN300-6746634	NCCc1ccc(cc1)C2CC2	EN300-118718	SCC(C(=O)N1C(C(=O)O)CCC1)C
S(=O)(=O)(NCCc1ccc(cc1)CC([O-])=O)CC(C(=O)N2C(C([O-])=O)CCC2)C	1165	fCSFP4	0.438	rxn6028_0_a_kill_0____EN300-75206____EN300-118718	CHEMBL525967	S(c1ccc(cc1)CS[C@@H]2N(C(=O)[C@@H](CS)C)[C@H](C([O-])=O)CC2)C	SAVI-Space-2024	rxn6028_0_a_kill_0	EN300-75206	O=C(O)Cc1ccc(cc1)CCN	EN300-118718	SCC(C(=O)N1C(C(=O)O)CCC1)C
S(=O)(=O)(NCc1ccc(N2CCCC2)cc1)CC(C(=O)N3C(C([O-])=O)CCC3)C	1166	fCSFP4	0.438	rxn6028_0_a_kill_0____EN300-37558____EN300-118718	CHEMBL525967	S(c1ccc(cc1)CS[C@@H]2N(C(=O)[C@@H](CS)C)[C@H](C([O-])=O)CC2)C	SAVI-Space-2024	rxn6028_0_a_kill_0	EN300-37558	N1(c2ccc(cc2)CN)CCCC1	EN300-118718	SCC(C(=O)N1C(C(=O)O)CCC1)C
S(=O)(=O)(NCc1ccc(N2CCCCC2)cc1)CC(C(=O)N3C(C([O-])=O)CCC3)C	1167	fCSFP4	0.438	rxn6028_0_a_kill_0____EN300-36880 EN300-255426"____EN300-118718"	CHEMBL525967	S(c1ccc(cc1)CS[C@@H]2N(C(=O)[C@@H](CS)C)[C@H](C([O-])=O)CC2)C	SAVI-Space-2024	rxn6028_0_a_kill_0	EN300-36880 EN300-255426""	N1(c2ccc(cc2)CN)CCCCC1	EN300-118718	SCC(C(=O)N1C(C(=O)O)CCC1)C
S(=O)(=O)(NCc1ccc(N2CCCCCC2)cc1)CC(C(=O)N3C(C([O-])=O)CCC3)C	1168	fCSFP4	0.438	rxn6028_0_a_kill_0____EN300-1212687____EN300-118718	CHEMBL525967	S(c1ccc(cc1)CS[C@@H]2N(C(=O)[C@@H](CS)C)[C@H](C([O-])=O)CC2)C	SAVI-Space-2024	rxn6028_0_a_kill_0	EN300-1212687	N1(c2ccc(cc2)CN)CCCCCC1	EN300-118718	SCC(C(=O)N1C(C(=O)O)CCC1)C
S(=O)(=O)(NCc1ccc(OCC)cc1)CC(C(=O)N2C(C([O-])=O)CCC2)C	1169	fCSFP4	0.438	rxn6028_0_a_kill_0____EN300-33080____EN300-118718	CHEMBL525967	S(c1ccc(cc1)CS[C@@H]2N(C(=O)[C@@H](CS)C)[C@H](C([O-])=O)CC2)C	SAVI-Space-2024	rxn6028_0_a_kill_0	EN300-33080	O(c1ccc(cc1)CN)CC	EN300-118718	SCC(C(=O)N1C(C(=O)O)CCC1)C
S(=O)(=O)(NCc1ccc([Si](C)(C)C)cc1)CC(C(=O)N2C(C([O-])=O)CCC2)C	1170	fCSFP4	0.438	rxn6028_0_a_kill_0____EN300-195373____EN300-118718	CHEMBL525967	S(c1ccc(cc1)CS[C@@H]2N(C(=O)[C@@H](CS)C)[C@H](C([O-])=O)CC2)C	SAVI-Space-2024	rxn6028_0_a_kill_0	EN300-195373	[Si](c1ccc(cc1)CN)(C)(C)C	EN300-118718	SCC(C(=O)N1C(C(=O)O)CCC1)C
S(=O)(=O)(NCc1ccc(c2ccncc2)cc1)CC(C(=O)N3C(C([O-])=O)CCC3)C	1171	fCSFP4	0.438	rxn6028_0_a_kill_0____EN300-83155____EN300-118718	CHEMBL525967	S(c1ccc(cc1)CS[C@@H]2N(C(=O)[C@@H](CS)C)[C@H](C([O-])=O)CC2)C	SAVI-Space-2024	rxn6028_0_a_kill_0	EN300-83155	n1ccc(c2ccc(cc2)CN)cc1	EN300-118718	SCC(C(=O)N1C(C(=O)O)CCC1)C
S(=O)(=O)(NCc1ccc(cc1)C(=O)C)CC(C(=O)N2C(C([O-])=O)CCC2)C	1172	fCSFP4	0.438	rxn6028_0_a_kill_0____EN300-7423331____EN300-118718	CHEMBL525967	S(c1ccc(cc1)CS[C@@H]2N(C(=O)[C@@H](CS)C)[C@H](C([O-])=O)CC2)C	SAVI-Space-2024	rxn6028_0_a_kill_0	EN300-7423331	O=C(c1ccc(cc1)CN)C	EN300-118718	SCC(C(=O)N1C(C(=O)O)CCC1)C
S(=O)(=O)(NCc1ccc(cc1)C(C)(C)C)CC(C(=O)N2C(C([O-])=O)CCC2)C	1173	fCSFP4	0.438	rxn6028_0_a_kill_0____EN300-35032 EN300-72482"____EN300-118718"	CHEMBL525967	S(c1ccc(cc1)CS[C@@H]2N(C(=O)[C@@H](CS)C)[C@H](C([O-])=O)CC2)C	SAVI-Space-2024	rxn6028_0_a_kill_0	EN300-35032 EN300-72482""	NCc1ccc(cc1)C(C)(C)C	EN300-118718	SCC(C(=O)N1C(C(=O)O)CCC1)C
S(=O)(=O)(NCc1ccc(cc1)C(O)C)CC(C(=O)N2C(C([O-])=O)CCC2)C	1174	fCSFP4	0.438	rxn6028_0_a_kill_0____EN300-44113____EN300-118718	CHEMBL525967	S(c1ccc(cc1)CS[C@@H]2N(C(=O)[C@@H](CS)C)[C@H](C([O-])=O)CC2)C	SAVI-Space-2024	rxn6028_0_a_kill_0	EN300-44113	OC(c1ccc(cc1)CN)C	EN300-118718	SCC(C(=O)N1C(C(=O)O)CCC1)C
S(=O)(=O)(NCc1ccc(cc1)C2CCCCC2)CC(C(=O)N3C(C([O-])=O)CCC3)C	1175	fCSFP4	0.438	rxn6028_0_a_kill_0____EN300-152870____EN300-118718	CHEMBL525967	S(c1ccc(cc1)CS[C@@H]2N(C(=O)[C@@H](CS)C)[C@H](C([O-])=O)CC2)C	SAVI-Space-2024	rxn6028_0_a_kill_0	EN300-152870	NCc1ccc(cc1)C2CCCCC2	EN300-118718	SCC(C(=O)N1C(C(=O)O)CCC1)C
S(=O)(=O)(NCc1ccc(cc1)CC(F)(F)F)CC(C(=O)N2C(C([O-])=O)CCC2)C	1176	fCSFP4	0.438	rxn6028_0_a_kill_0____EN300-37402820____EN300-118718	CHEMBL525967	S(c1ccc(cc1)CS[C@@H]2N(C(=O)[C@@H](CS)C)[C@H](C([O-])=O)CC2)C	SAVI-Space-2024	rxn6028_0_a_kill_0	EN300-37402820	FC(F)(F)Cc1ccc(cc1)CN	EN300-118718	SCC(C(=O)N1C(C(=O)O)CCC1)C
S(=O)(=O)(NCc1ccc(cc1)CCC([O-])=O)CC(C(=O)N2C(C([O-])=O)CCC2)C	1177	fCSFP4	0.438	rxn6028_0_a_kill_0____EN300-1605852____EN300-118718	CHEMBL525967	S(c1ccc(cc1)CS[C@@H]2N(C(=O)[C@@H](CS)C)[C@H](C([O-])=O)CC2)C	SAVI-Space-2024	rxn6028_0_a_kill_0	EN300-1605852	O=C(O)CCc1ccc(cc1)CN	EN300-118718	SCC(C(=O)N1C(C(=O)O)CCC1)C
S(=O)(=O)(NCc1ccc(cc1)COC(C)C)CC(C(=O)N2C(C([O-])=O)CCC2)C	1178	fCSFP4	0.438	rxn6028_0_a_kill_0____EN300-45488544____EN300-118718	CHEMBL525967	S(c1ccc(cc1)CS[C@@H]2N(C(=O)[C@@H](CS)C)[C@H](C([O-])=O)CC2)C	SAVI-Space-2024	rxn6028_0_a_kill_0	EN300-45488544	O(C(C)C)Cc1ccc(cc1)CN	EN300-118718	SCC(C(=O)N1C(C(=O)O)CCC1)C
S(=O)(=O)(NOCc1ccc(OC)cc1)CC(C(=O)N2C(C([O-])=O)CCC2)C	1179	fCSFP4	0.438	rxn6028_0_a_kill_0____EN300-7383660____EN300-118718	CHEMBL525967	S(c1ccc(cc1)CS[C@@H]2N(C(=O)[C@@H](CS)C)[C@H](C([O-])=O)CC2)C	SAVI-Space-2024	rxn6028_0_a_kill_0	EN300-7383660	O(N)Cc1ccc(OC)cc1	EN300-118718	SCC(C(=O)N1C(C(=O)O)CCC1)C
S(=O)(=O)(Nc1ccc(cc1)CC(=O)C)CC(C(=O)N2C(C([O-])=O)CCC2)C	1180	fCSFP4	0.438	rxn6028_0_a_kill_0____EN300-7826845____EN300-118718	CHEMBL525967	S(c1ccc(cc1)CS[C@@H]2N(C(=O)[C@@H](CS)C)[C@H](C([O-])=O)CC2)C	SAVI-Space-2024	rxn6028_0_a_kill_0	EN300-7826845	O=C(Cc1ccc(N)cc1)C	EN300-118718	SCC(C(=O)N1C(C(=O)O)CCC1)C
S(=O)(=O)(Nc1ccc(cc1)CCOC)CC(C(=O)N2C(C([O-])=O)CCC2)C	1181	fCSFP4	0.438	rxn6028_0_a_kill_0____EN300-53778____EN300-118718	CHEMBL525967	S(c1ccc(cc1)CS[C@@H]2N(C(=O)[C@@H](CS)C)[C@H](C([O-])=O)CC2)C	SAVI-Space-2024	rxn6028_0_a_kill_0	EN300-53778	O(CCc1ccc(N)cc1)C	EN300-118718	SCC(C(=O)N1C(C(=O)O)CCC1)C
S(=O)(=O)(Nc1ccc(cc1)CS(=O)(=O)CC)CC(C(=O)N2C(C([O-])=O)CCC2)C	1182	fCSFP4	0.438	rxn6028_0_a_kill_0____EN300-249194____EN300-118718	CHEMBL525967	S(c1ccc(cc1)CS[C@@H]2N(C(=O)[C@@H](CS)C)[C@H](C([O-])=O)CC2)C	SAVI-Space-2024	rxn6028_0_a_kill_0	EN300-249194	S(=O)(=O)(Cc1ccc(N)cc1)CC	EN300-118718	SCC(C(=O)N1C(C(=O)O)CCC1)C
S(=O)(=O)(Nc1ccc(cc1)C[NH+](CC)CC)CC(C(=O)N2C(C([O-])=O)CCC2)C	1183	fCSFP4	0.438	rxn6028_0_a_kill_0____EN300-172090____EN300-118718	CHEMBL525967	S(c1ccc(cc1)CS[C@@H]2N(C(=O)[C@@H](CS)C)[C@H](C([O-])=O)CC2)C	SAVI-Space-2024	rxn6028_0_a_kill_0	EN300-172090	N(Cc1ccc(N)cc1)(CC)CC	EN300-118718	SCC(C(=O)N1C(C(=O)O)CCC1)C
S(=O)(=O)(Nc1ccc(cc1)C[NH+]2CCCC2)CC(C(=O)N3C(C([O-])=O)CCC3)C	1184	fCSFP4	0.438	rxn6028_0_a_kill_0____EN300-30253 EN300-34352"____EN300-118718"	CHEMBL525967	S(c1ccc(cc1)CS[C@@H]2N(C(=O)[C@@H](CS)C)[C@H](C([O-])=O)CC2)C	SAVI-Space-2024	rxn6028_0_a_kill_0	EN300-30253 EN300-34352""	N1(Cc2ccc(N)cc2)CCCC1	EN300-118718	SCC(C(=O)N1C(C(=O)O)CCC1)C
S(=O)(=O)(Nc1ccc(cc1)C[NH+]2CCCCC2)CC(C(=O)N3C(C([O-])=O)CCC3)C	1185	fCSFP4	0.438	rxn6028_0_a_kill_0____EN300-131951____EN300-118718	CHEMBL525967	S(c1ccc(cc1)CS[C@@H]2N(C(=O)[C@@H](CS)C)[C@H](C([O-])=O)CC2)C	SAVI-Space-2024	rxn6028_0_a_kill_0	EN300-131951	N1(Cc2ccc(N)cc2)CCCCC1	EN300-118718	SCC(C(=O)N1C(C(=O)O)CCC1)C
S(=O)(=O)(Nc1ccc(cc1)C[NH+]2CCCCCC2)CC(C(=O)N3C(C([O-])=O)CCC3)C	1186	fCSFP4	0.438	rxn6028_0_a_kill_0____EN300-57319 EN300-50308"____EN300-118718"	CHEMBL525967	S(c1ccc(cc1)CS[C@@H]2N(C(=O)[C@@H](CS)C)[C@H](C([O-])=O)CC2)C	SAVI-Space-2024	rxn6028_0_a_kill_0	EN300-57319 EN300-50308""	N1(Cc2ccc(N)cc2)CCCCCC1	EN300-118718	SCC(C(=O)N1C(C(=O)O)CCC1)C
S(c1cnc(NC(C(=O)N2C(C([O-])=O)CCC2)CS)cc1)CC	1187	fCSFP4	0.438	rxn6041_0_a_kill_0____EN300-37339081____EN300-27105945	CHEMBL525967	S(c1ccc(cc1)CS[C@@H]2N(C(=O)[C@@H](CS)C)[C@H](C([O-])=O)CC2)C	SAVI-Space-2024	rxn6041_0_a_kill_0	EN300-37339081	Clc1ncc(SCC)cc1	EN300-27105945	SCC(N)C(=O)N1C(C(=O)OC)CCC1
S(c1c(cc(NC(C(=O)N2C(C([O-])=O)CCC2)CS)cc1)CC([O-])=O)C	1188	fCSFP4	0.437	rxn6041_0_a_kill_0____EN300-29352366____EN300-27105945	CHEMBL525967	S(c1ccc(cc1)CS[C@@H]2N(C(=O)[C@@H](CS)C)[C@H](C([O-])=O)CC2)C	SAVI-Space-2024	rxn6041_0_a_kill_0	EN300-29352366	Brc1cc(c(SC)cc1)CC(=O)O	EN300-27105945	SCC(N)C(=O)N1C(C(=O)OC)CCC1
S(Cc1ccc(NC(C(=O)N2C(C([O-])=O)CCC2)C(C)C)cc1)C	1189	fCSFP4	0.437	rxn6041_0_a_kill_0____EN300-73390____EN300-6501429	CHEMBL525967	S(c1ccc(cc1)CS[C@@H]2N(C(=O)[C@@H](CS)C)[C@H](C([O-])=O)CC2)C	SAVI-Space-2024	rxn6041_0_a_kill_0	EN300-73390	Brc1ccc(cc1)CSC	EN300-6501429	O=C(O)C1N(C(=O)C(N)C(C)C)CCC1
S(c1cc(ccc1)CCNC(=O)CCC2N(C([O-])=O)C(C([O-])=O)CC2)C	1190	fCSFP4	0.437	rxn6038_0_a_kill_0____EN300-27747205____EN300-36599840	CHEMBL525967	S(c1ccc(cc1)CS[C@@H]2N(C(=O)[C@@H](CS)C)[C@H](C([O-])=O)CC2)C	SAVI-Space-2024	rxn6038_0_a_kill_0	EN300-27747205	S(c1cc(ccc1)CCN)C	EN300-36599840	O=C(OC(C)(C)C)N1C(C(=O)OC)CCC1CCC(=O)O
S(c1cc(ccc1)COC2C(OC)N(C([O-])=O)C(C([O-])=O)CC2)C	1191	fCSFP4	0.437	rxn6039_0_a_kill_0____EN300-124825____EN300-1664753	CHEMBL525967	S(c1ccc(cc1)CS[C@@H]2N(C(=O)[C@@H](CS)C)[C@H](C([O-])=O)CC2)C	SAVI-Space-2024	rxn6039_0_a_kill_0	EN300-124825	S(c1cc(ccc1)CO)C	EN300-1664753	BrC1C(OC)N(C(=O)OC(C)(C)C)C(C(=O)O)CC1
S(c1ccc(cc1)CSC(=O)C2N(C([O-])=O)C(OC)C(F)CC2)C	1192	fCSFP4	0.437	rxn6038_0_a_kill_0____EN300-192190____EN300-1693790	CHEMBL525967	S(c1ccc(cc1)CS[C@@H]2N(C(=O)[C@@H](CS)C)[C@H](C([O-])=O)CC2)C	SAVI-Space-2024	rxn6038_0_a_kill_0	EN300-192190	S(c1ccc(cc1)CS)C	EN300-1693790	FC1C(OC)N(C(=O)OC(C)(C)C)C(C(=O)O)CC1
SCC(Nc1cc(ccc1)CF)C(=O)N2C(C([O-])=O)CCC2	1193	fCSFP4	0.437	rxn6041_0_a_kill_0____EN300-6194085____EN300-27105945	CHEMBL525967	S(c1ccc(cc1)CS[C@@H]2N(C(=O)[C@@H](CS)C)[C@H](C([O-])=O)CC2)C	SAVI-Space-2024	rxn6041_0_a_kill_0	EN300-6194085	Brc1cc(ccc1)CF	EN300-27105945	SCC(N)C(=O)N1C(C(=O)OC)CCC1
SCC(Nc1cc(ccc1)C[NH3+])C(=O)N2C(C([O-])=O)CCC2	1194	fCSFP4	0.437	rxn6041_0_a_kill_0____EN300-99592____EN300-27105945	CHEMBL525967	S(c1ccc(cc1)CS[C@@H]2N(C(=O)[C@@H](CS)C)[C@H](C([O-])=O)CC2)C	SAVI-Space-2024	rxn6041_0_a_kill_0	EN300-99592	Brc1cc(ccc1)CNC(=O)C	EN300-27105945	SCC(N)C(=O)N1C(C(=O)OC)CCC1
S(C(=O)C1N(C([O-])=O)C(C(=O)N)CC1)Cc2ccc(cc2)C	1195	fCSFP4	0.437	rxn6038_0_a_kill_0____EN300-1085537____EN300-51686866	CHEMBL525967	S(c1ccc(cc1)CS[C@@H]2N(C(=O)[C@@H](CS)C)[C@H](C([O-])=O)CC2)C	SAVI-Space-2024	rxn6038_0_a_kill_0	EN300-1085537	SCc1ccc(cc1)C	EN300-51686866	O=C(OC(C)(C)C)N1C(C(=O)O)CCC1C(=O)N
S(C(=O)C1N(C([O-])=O)C(C([O-])=O)C1)Cc2ccc(cc2)C(C)C	1196	fCSFP4	0.437	rxn6038_0_a_kill_0____EN300-64452____EN300-37337758	CHEMBL525967	S(c1ccc(cc1)CS[C@@H]2N(C(=O)[C@@H](CS)C)[C@H](C([O-])=O)CC2)C	SAVI-Space-2024	rxn6038_0_a_kill_0	EN300-64452	SCc1ccc(cc1)C(C)C	EN300-37337758	O=C(OC(C)(C)C)N1C(C(=O)OC)CC1C(=O)O
S(C(=O)C1N(C([O-])=O)C(C([O-])=O)CC1)CCCCc2ccccc2	1197	fCSFP4	0.437	rxn6038_0_a_kill_0____EN300-142518____EN300-1084730	CHEMBL525967	S(c1ccc(cc1)CS[C@@H]2N(C(=O)[C@@H](CS)C)[C@H](C([O-])=O)CC2)C	SAVI-Space-2024	rxn6038_0_a_kill_0	EN300-142518	SCCCCc1ccccc1	EN300-1084730	O=C(OC(C)(C)C)N1C(C(=O)OC(C)(C)C)CCC1C(=O)O
S(C(=O)C1N(C([O-])=O)C(C([O-])=O)CC1)CCc2ccncc2	1198	fCSFP4	0.437	rxn6038_0_a_kill_0____EN300-1857409____EN300-1084730	CHEMBL525967	S(c1ccc(cc1)CS[C@@H]2N(C(=O)[C@@H](CS)C)[C@H](C([O-])=O)CC2)C	SAVI-Space-2024	rxn6038_0_a_kill_0	EN300-1857409	SCCc1ccncc1	EN300-1084730	O=C(OC(C)(C)C)N1C(C(=O)OC(C)(C)C)CCC1C(=O)O
S(C(=O)C1N(C([O-])=O)C(CC1)C)Cc2ccc(cc2)C	1199	fCSFP4	0.437	rxn6038_0_a_kill_0____EN300-1085537____EN300-1589557 EN300-1071291""	CHEMBL525967	S(c1ccc(cc1)CS[C@@H]2N(C(=O)[C@@H](CS)C)[C@H](C([O-])=O)CC2)C	SAVI-Space-2024	rxn6038_0_a_kill_0	EN300-1085537	SCc1ccc(cc1)C	EN300-1589557 EN300-1071291""	O=C(OC(C)(C)C)N1C(C(=O)O)CCC1C
S(c1ccc(cc1)C(=O)C)C(=O)C2N(C([O-])=O)C(C([O-])=O)CC2	1200	fCSFP4	0.437	rxn6038_0_a_kill_0____EN300-27357____EN300-1084730	CHEMBL525967	S(c1ccc(cc1)CS[C@@H]2N(C(=O)[C@@H](CS)C)[C@H](C([O-])=O)CC2)C	SAVI-Space-2024	rxn6038_0_a_kill_0	EN300-27357	Sc1ccc(cc1)C(=O)C	EN300-1084730	O=C(OC(C)(C)C)N1C(C(=O)OC(C)(C)C)CCC1C(=O)O
S(c1ccc(cc1)C(C)(C)C)C(=O)C2N(C([O-])=O)C(C([O-])=O)CC2	1201	fCSFP4	0.437	rxn6038_0_a_kill_0____EN300-21572____EN300-1084730	CHEMBL525967	S(c1ccc(cc1)CS[C@@H]2N(C(=O)[C@@H](CS)C)[C@H](C([O-])=O)CC2)C	SAVI-Space-2024	rxn6038_0_a_kill_0	EN300-21572	Sc1ccc(cc1)C(C)(C)C	EN300-1084730	O=C(OC(C)(C)C)N1C(C(=O)OC(C)(C)C)CCC1C(=O)O
[O-]C(=O)N1C(C([O-])=O)CCC1C(=O)NCCc2ccc(cc2)C	1202	fCSFP4	0.437	rxn6038_0_a_kill_0____EN300-146602 EN300-79125"____EN300-1084730"	CHEMBL525967	S(c1ccc(cc1)CS[C@@H]2N(C(=O)[C@@H](CS)C)[C@H](C([O-])=O)CC2)C	SAVI-Space-2024	rxn6038_0_a_kill_0	EN300-146602 EN300-79125""	NCCc1ccc(cc1)C	EN300-1084730	O=C(OC(C)(C)C)N1C(C(=O)OC(C)(C)C)CCC1C(=O)O
[O-]C(=O)N1C(C([O-])=O)CCC1C(=O)NCc2ccc(cc2)COC	1203	fCSFP4	0.437	rxn6038_0_a_kill_0____EN300-36071____EN300-1084730	CHEMBL525967	S(c1ccc(cc1)CS[C@@H]2N(C(=O)[C@@H](CS)C)[C@H](C([O-])=O)CC2)C	SAVI-Space-2024	rxn6038_0_a_kill_0	EN300-36071	O(Cc1ccc(cc1)CN)C	EN300-1084730	O=C(OC(C)(C)C)N1C(C(=O)OC(C)(C)C)CCC1C(=O)O
[O-]C(=O)N1C(C([O-])=O)CCC1C(=O)Nc2ccc(cc2)CCC	1204	fCSFP4	0.437	rxn6038_0_a_kill_0____EN300-21113____EN300-1084730	CHEMBL525967	S(c1ccc(cc1)CS[C@@H]2N(C(=O)[C@@H](CS)C)[C@H](C([O-])=O)CC2)C	SAVI-Space-2024	rxn6038_0_a_kill_0	EN300-21113	Nc1ccc(cc1)CCC	EN300-1084730	O=C(OC(C)(C)C)N1C(C(=O)OC(C)(C)C)CCC1C(=O)O
[O-]C(=O)N1C(C([O-])=O)CCC1C(=O)OCCc2ccc(cc2)C	1205	fCSFP4	0.437	rxn6031_0_a_kill_0____EN300-1084730____EN300-79135	CHEMBL525967	S(c1ccc(cc1)CS[C@@H]2N(C(=O)[C@@H](CS)C)[C@H](C([O-])=O)CC2)C	SAVI-Space-2024	rxn6031_0_a_kill_0	EN300-1084730	O=C(OC(C)(C)C)N1C(C(=O)OC(C)(C)C)CCC1C(=O)O	EN300-79135	OCCc1ccc(cc1)C
[O-]C(=O)N1C(C([O-])=O)CCC1C(=O)OCc2ccc(OC)cc2	1206	fCSFP4	0.437	rxn6031_0_a_kill_0____EN300-1084730____EN300-16200	CHEMBL525967	S(c1ccc(cc1)CS[C@@H]2N(C(=O)[C@@H](CS)C)[C@H](C([O-])=O)CC2)C	SAVI-Space-2024	rxn6031_0_a_kill_0	EN300-1084730	O=C(OC(C)(C)C)N1C(C(=O)OC(C)(C)C)CCC1C(=O)O	EN300-16200	O(c1ccc(cc1)CO)C
[O-]C(=O)N1C(C([O-])=O)CCC1C(=O)OCc2ccc(cc2)C[NH2+]C	1207	fCSFP4	0.437	rxn6031_0_a_kill_0____EN300-1084730____EN300-7853991	CHEMBL525967	S(c1ccc(cc1)CS[C@@H]2N(C(=O)[C@@H](CS)C)[C@H](C([O-])=O)CC2)C	SAVI-Space-2024	rxn6031_0_a_kill_0	EN300-1084730	O=C(OC(C)(C)C)N1C(C(=O)OC(C)(C)C)CCC1C(=O)O	EN300-7853991	OCc1ccc(cc1)CNC
[O-]C(=O)N1C(C([O-])=O)CCC1C(=O)Oc2ccc(cc2)CCC	1208	fCSFP4	0.437	rxn6038_0_a_kill_0____EN300-64291____EN300-1084730	CHEMBL525967	S(c1ccc(cc1)CS[C@@H]2N(C(=O)[C@@H](CS)C)[C@H](C([O-])=O)CC2)C	SAVI-Space-2024	rxn6038_0_a_kill_0	EN300-64291	Oc1ccc(cc1)CCC	EN300-1084730	O=C(OC(C)(C)C)N1C(C(=O)OC(C)(C)C)CCC1C(=O)O
[O-]C(=O)N1C(C([O-])=O)CCC1C(=O)Oc2ccc(cc2)COC	1209	fCSFP4	0.437	rxn6038_0_a_kill_0____EN300-1851052____EN300-1084730	CHEMBL525967	S(c1ccc(cc1)CS[C@@H]2N(C(=O)[C@@H](CS)C)[C@H](C([O-])=O)CC2)C	SAVI-Space-2024	rxn6038_0_a_kill_0	EN300-1851052	O(Cc1ccc(O)cc1)C	EN300-1084730	O=C(OC(C)(C)C)N1C(C(=O)OC(C)(C)C)CCC1C(=O)O
S(=O)(=O)(NCCCCCCCc1ccccc1)CC(C(=O)N2C(C([O-])=O)CCC2)C	1210	fCSFP4	0.437	rxn6028_0_a_kill_0____EN300-7460396____EN300-118718	CHEMBL525967	S(c1ccc(cc1)CS[C@@H]2N(C(=O)[C@@H](CS)C)[C@H](C([O-])=O)CC2)C	SAVI-Space-2024	rxn6028_0_a_kill_0	EN300-7460396	NCCCCCCCc1ccccc1	EN300-118718	SCC(C(=O)N1C(C(=O)O)CCC1)C
S(=O)(=O)(NCCCCCCc1ccccc1)CC(C(=O)N2C(C([O-])=O)CCC2)C	1211	fCSFP4	0.437	rxn6028_0_a_kill_0____EN300-129938____EN300-118718	CHEMBL525967	S(c1ccc(cc1)CS[C@@H]2N(C(=O)[C@@H](CS)C)[C@H](C([O-])=O)CC2)C	SAVI-Space-2024	rxn6028_0_a_kill_0	EN300-129938	NCCCCCCc1ccccc1	EN300-118718	SCC(C(=O)N1C(C(=O)O)CCC1)C
S(=O)(=O)(NCCCCCc1ccccc1)CC(C(=O)N2C(C([O-])=O)CCC2)C	1212	fCSFP4	0.437	rxn6028_0_a_kill_0____EN300-67034 EN300-8137943"____EN300-118718"	CHEMBL525967	S(c1ccc(cc1)CS[C@@H]2N(C(=O)[C@@H](CS)C)[C@H](C([O-])=O)CC2)C	SAVI-Space-2024	rxn6028_0_a_kill_0	EN300-67034 EN300-8137943""	NCCCCCc1ccccc1	EN300-118718	SCC(C(=O)N1C(C(=O)O)CCC1)C
S(=O)(=O)(NCCCCc1ccccc1)CC(C(=O)N2C(C([O-])=O)CCC2)C	1213	fCSFP4	0.437	rxn6028_0_a_kill_0____EN300-7401953____EN300-118718	CHEMBL525967	S(c1ccc(cc1)CS[C@@H]2N(C(=O)[C@@H](CS)C)[C@H](C([O-])=O)CC2)C	SAVI-Space-2024	rxn6028_0_a_kill_0	EN300-7401953	NCCCCc1ccccc1	EN300-118718	SCC(C(=O)N1C(C(=O)O)CCC1)C
S(=O)(=O)(NCCc1ccncc1)CC(C(=O)N2C(C([O-])=O)CCC2)C	1214	fCSFP4	0.437	rxn6028_0_a_kill_0____EN300-50402____EN300-118718	CHEMBL525967	S(c1ccc(cc1)CS[C@@H]2N(C(=O)[C@@H](CS)C)[C@H](C([O-])=O)CC2)C	SAVI-Space-2024	rxn6028_0_a_kill_0	EN300-50402	n1ccc(cc1)CCN	EN300-118718	SCC(C(=O)N1C(C(=O)O)CCC1)C
S(Cc1c(NC(C(=O)N2C(C([O-])=O)CCC2)CS)cccc1)C	1215	fCSFP4	0.437	rxn6041_0_a_kill_0____EN300-221238____EN300-27105945	CHEMBL525967	S(c1ccc(cc1)CS[C@@H]2N(C(=O)[C@@H](CS)C)[C@H](C([O-])=O)CC2)C	SAVI-Space-2024	rxn6041_0_a_kill_0	EN300-221238	Brc1c(cccc1)CSC	EN300-27105945	SCC(N)C(=O)N1C(C(=O)OC)CCC1
S(c1ccc(NC(C(=O)N2C(C([O-])=O)CCC2)CS)cc1)CC(=O)NN	1216	fCSFP4	0.437	rxn6041_0_a_kill_0____EN300-03829____EN300-27105945	CHEMBL525967	S(c1ccc(cc1)CS[C@@H]2N(C(=O)[C@@H](CS)C)[C@H](C([O-])=O)CC2)C	SAVI-Space-2024	rxn6041_0_a_kill_0	EN300-03829	Clc1ccc(SCC(=O)NN)cc1	EN300-27105945	SCC(N)C(=O)N1C(C(=O)OC)CCC1
S=C=NCCSc1ccc(NC(C(=O)N2C(C([O-])=O)CCC2)CS)cc1	1217	fCSFP4	0.437	rxn6041_0_a_kill_0____EN300-13662____EN300-27105945	CHEMBL525967	S(c1ccc(cc1)CS[C@@H]2N(C(=O)[C@@H](CS)C)[C@H](C([O-])=O)CC2)C	SAVI-Space-2024	rxn6041_0_a_kill_0	EN300-13662	Clc1ccc(SCCN=C=S)cc1	EN300-27105945	SCC(N)C(=O)N1C(C(=O)OC)CCC1
S(=O)(=O)(NC(=O)C1N(C([O-])=O)C(C([O-])=O)CC1)c2ccc(SC)cc2	1218	fCSFP4	0.437	rxn6026_0_a_kill_0____EN300-60361____EN300-51686866	CHEMBL525967	S(c1ccc(cc1)CS[C@@H]2N(C(=O)[C@@H](CS)C)[C@H](C([O-])=O)CC2)C	SAVI-Space-2024	rxn6026_0_a_kill_0	EN300-60361	ClS(=O)(=O)c1ccc(SC)cc1	EN300-51686866	O=C(OC(C)(C)C)N1C(C(=O)O)CCC1C(=O)N
S(C(=O)C1N(C([O-])=O)C(C([O-])=O)CCC1)Cc2cc(c(cc2)C)C	1219	fCSFP4	0.437	rxn6038_0_a_kill_0____EN300-106658____EN300-27101979	CHEMBL525967	S(c1ccc(cc1)CS[C@@H]2N(C(=O)[C@@H](CS)C)[C@H](C([O-])=O)CC2)C	SAVI-Space-2024	rxn6038_0_a_kill_0	EN300-106658	SCc1cc(c(cc1)C)C	EN300-27101979	O=C(OC(C)(C)C)N1C(C(=O)OC)CCCC1C(=O)O
S(CC#N)Cc1ccc(C#CC2N(C([O-])=O)C(C([O-])=O)CC2)cc1	1220	fCSFP4	0.437	rxn2267_0_a_kill_0____EN300-7113986____EN300-243703	CHEMBL525967	S(c1ccc(cc1)CS[C@@H]2N(C(=O)[C@@H](CS)C)[C@H](C([O-])=O)CC2)C	SAVI-Space-2024	rxn2267_0_a_kill_0	EN300-7113986	O=C(OC(C)(C)C)N1C(C#C)CCC1C(=O)O	EN300-243703	Clc1ccc(cc1)CSCC#N
S(Cc1ccc(C#CC2N(C([O-])=O)C(C([O-])=O)CC2)cc1)CC[NH3+]	1221	fCSFP4	0.437	rxn2267_0_a_kill_0____EN300-7113986____EN300-39865 EN300-13125""	CHEMBL525967	S(c1ccc(cc1)CS[C@@H]2N(C(=O)[C@@H](CS)C)[C@H](C([O-])=O)CC2)C	SAVI-Space-2024	rxn2267_0_a_kill_0	EN300-7113986	O=C(OC(C)(C)C)N1C(C#C)CCC1C(=O)O	EN300-39865 EN300-13125""	Clc1ccc(cc1)CSCCN
S(Cc1ccc(cc1)CNC(=O)C2N(C([O-])=O)C(C(C)C)CC2)C	1222	fCSFP4	0.437	rxn6038_0_a_kill_0____EN300-211085____EN300-43351151	CHEMBL525967	S(c1ccc(cc1)CS[C@@H]2N(C(=O)[C@@H](CS)C)[C@H](C([O-])=O)CC2)C	SAVI-Space-2024	rxn6038_0_a_kill_0	EN300-211085	S(Cc1ccc(cc1)CN)C	EN300-43351151	O=C(OC(C)(C)C)N1C(C(=O)O)CCC1C(C)C
S(c1cc(ccc1)COC(=O)C2N(C([O-])=O)C(C([O-])=O)CC2)c3ccncc3	1223	fCSFP4	0.437	rxn6031_0_a_kill_0____EN300-1084730____EN300-6522504	CHEMBL525967	S(c1ccc(cc1)CS[C@@H]2N(C(=O)[C@@H](CS)C)[C@H](C([O-])=O)CC2)C	SAVI-Space-2024	rxn6031_0_a_kill_0	EN300-1084730	O=C(OC(C)(C)C)N1C(C(=O)OC(C)(C)C)CCC1C(=O)O	EN300-6522504	S(c1cc(ccc1)CO)c2ccncc2
S(c1ccc(NC(=O)C2N(C([O-])=O)C(C(=O)N)CC2)cc1)Cc3ccccc3	1224	fCSFP4	0.437	rxn6038_0_a_kill_0____EN300-9123949____EN300-51686866	CHEMBL525967	S(c1ccc(cc1)CS[C@@H]2N(C(=O)[C@@H](CS)C)[C@H](C([O-])=O)CC2)C	SAVI-Space-2024	rxn6038_0_a_kill_0	EN300-9123949	S(c1ccc(N)cc1)Cc2ccccc2	EN300-51686866	O=C(OC(C)(C)C)N1C(C(=O)O)CCC1C(=O)N
S(c1ccc(cc1)C(=O)CNC(=O)C2N(C([O-])=O)C(C([O-])=O)CCC2)C	1225	fCSFP4	0.437	rxn6038_0_a_kill_0____EN300-24211338____EN300-27101979	CHEMBL525967	S(c1ccc(cc1)CS[C@@H]2N(C(=O)[C@@H](CS)C)[C@H](C([O-])=O)CC2)C	SAVI-Space-2024	rxn6038_0_a_kill_0	EN300-24211338	S(c1ccc(cc1)C(=O)CN)C	EN300-27101979	O=C(OC(C)(C)C)N1C(C(=O)OC)CCCC1C(=O)O
S(c1ccc(cc1)CC(=O)N2C3(CC3)CCC2C([O-])=O)C	1226	fCSFP4	0.437	rxn6038_0_a_kill_0____EN300-6827346____EN300-79646	CHEMBL525967	S(c1ccc(cc1)CS[C@@H]2N(C(=O)[C@@H](CS)C)[C@H](C([O-])=O)CC2)C	SAVI-Space-2024	rxn6038_0_a_kill_0	EN300-6827346	O=C(OC)C1NC2(CC2)CC1	EN300-79646	S(c1ccc(cc1)CC(=O)O)C
S(c1ccc(cc1)CC(=O)N2C3(CCC3)CCC2C([O-])=O)C	1227	fCSFP4	0.437	rxn6038_0_a_kill_0____EN300-19576842____EN300-79646	CHEMBL525967	S(c1ccc(cc1)CS[C@@H]2N(C(=O)[C@@H](CS)C)[C@H](C([O-])=O)CC2)C	SAVI-Space-2024	rxn6038_0_a_kill_0	EN300-19576842	O=C(OC)C1NC2(CCC2)CC1	EN300-79646	S(c1ccc(cc1)CC(=O)O)C
S(c1ccc(cc1)COC(=O)C2N(C([O-])=O)C(C(=O)N)CC2)C(C)C	1228	fCSFP4	0.437	rxn6031_0_a_kill_0____EN300-51686866____EN300-136652	CHEMBL525967	S(c1ccc(cc1)CS[C@@H]2N(C(=O)[C@@H](CS)C)[C@H](C([O-])=O)CC2)C	SAVI-Space-2024	rxn6031_0_a_kill_0	EN300-51686866	O=C(OC(C)(C)C)N1C(C(=O)O)CCC1C(=O)N	EN300-136652	S(c1ccc(cc1)CO)C(C)C
S(c1ccc(cc1)COC(=O)C2N(C([O-])=O)C(CC2)C)C(C)C	1229	fCSFP4	0.437	rxn6031_0_a_kill_0____EN300-1589557 EN300-1071291"____EN300-136652"	CHEMBL525967	S(c1ccc(cc1)CS[C@@H]2N(C(=O)[C@@H](CS)C)[C@H](C([O-])=O)CC2)C	SAVI-Space-2024	rxn6031_0_a_kill_0	EN300-1589557 EN300-1071291""	O=C(OC(C)(C)C)N1C(C(=O)O)CCC1C	EN300-136652	S(c1ccc(cc1)CO)C(C)C
S(c1ccccc1)CC(NC(=O)C2N(C([O-])=O)C(C([O-])=O)CC2)CC	1230	fCSFP4	0.437	rxn6038_0_a_kill_0____EN300-116385____EN300-1084730	CHEMBL525967	S(c1ccc(cc1)CS[C@@H]2N(C(=O)[C@@H](CS)C)[C@H](C([O-])=O)CC2)C	SAVI-Space-2024	rxn6038_0_a_kill_0	EN300-116385	S(c1ccccc1)CC(N)CC	EN300-1084730	O=C(OC(C)(C)C)N1C(C(=O)OC(C)(C)C)CCC1C(=O)O
[O-]C(=O)N1C(C([O-])=O)CCCC1C(=O)N(Cc2ccc(cc2)CC(C)C)C	1231	fCSFP4	0.437	rxn6038_0_a_kill_0____EN300-37355885____EN300-27101979	CHEMBL525967	S(c1ccc(cc1)CS[C@@H]2N(C(=O)[C@@H](CS)C)[C@H](C([O-])=O)CC2)C	SAVI-Space-2024	rxn6038_0_a_kill_0	EN300-37355885	N(Cc1ccc(cc1)CC(C)C)C	EN300-27101979	O=C(OC(C)(C)C)N1C(C(=O)OC)CCCC1C(=O)O
S(c1cc(C#N)c(NC(C(=O)N2C(C([O-])=O)CCC2)CS)cc1)C	1232	fCSFP4	0.436	rxn6041_0_a_kill_0____EN300-196074____EN300-27105945	CHEMBL525967	S(c1ccc(cc1)CS[C@@H]2N(C(=O)[C@@H](CS)C)[C@H](C([O-])=O)CC2)C	SAVI-Space-2024	rxn6041_0_a_kill_0	EN300-196074	Ic1c(C#N)cc(SC)cc1	EN300-27105945	SCC(N)C(=O)N1C(C(=O)OC)CCC1
S(c1cc(NC(C(=O)N2C(C([O-])=O)CCC2)CS)c(C#N)cc1)C	1233	fCSFP4	0.436	rxn6041_0_a_kill_0____EN300-124714____EN300-27105945	CHEMBL525967	S(c1ccc(cc1)CS[C@@H]2N(C(=O)[C@@H](CS)C)[C@H](C([O-])=O)CC2)C	SAVI-Space-2024	rxn6041_0_a_kill_0	EN300-124714	Clc1c(C#N)ccc(SC)c1	EN300-27105945	SCC(N)C(=O)N1C(C(=O)OC)CCC1
S(c1nc(NC(C(=O)N2C(C([O-])=O)CCC2)CS)cnc1)Cc3ccccc3	1234	fCSFP4	0.436	rxn6041_0_a_kill_0____EN300-86455____EN300-27105945	CHEMBL525967	S(c1ccc(cc1)CS[C@@H]2N(C(=O)[C@@H](CS)C)[C@H](C([O-])=O)CC2)C	SAVI-Space-2024	rxn6041_0_a_kill_0	EN300-86455	Clc1nc(SCc2ccccc2)cnc1	EN300-27105945	SCC(N)C(=O)N1C(C(=O)OC)CCC1
S(c1ncnc(NC(C(=O)N2C(C([O-])=O)CCC2)CS)c1)Cc3ccccc3	1235	fCSFP4	0.436	rxn6041_0_a_kill_0____EN300-71443____EN300-27105945	CHEMBL525967	S(c1ccc(cc1)CS[C@@H]2N(C(=O)[C@@H](CS)C)[C@H](C([O-])=O)CC2)C	SAVI-Space-2024	rxn6041_0_a_kill_0	EN300-71443	Clc1ncnc(SCc2ccccc2)c1	EN300-27105945	SCC(N)C(=O)N1C(C(=O)OC)CCC1
S(=O)(=O)(NC(=O)C1N(C([O-])=O)C(C([O-])=O)CC1)c2ccc(cc2)CSC(C)C	1236	fCSFP4	0.436	rxn6029_0_a_kill_0____EN300-51686866____EN300-67143	CHEMBL525967	S(c1ccc(cc1)CS[C@@H]2N(C(=O)[C@@H](CS)C)[C@H](C([O-])=O)CC2)C	SAVI-Space-2024	rxn6029_0_a_kill_0	EN300-51686866	O=C(OC(C)(C)C)N1C(C(=O)O)CCC1C(=O)N	EN300-67143	Brc1ccc(cc1)CSC(C)C
S(c1c(cc(cc1)CNC(=O)C2N(C([O-])=O)C(C([O-])=O)CCC2)C)C	1237	fCSFP4	0.436	rxn6038_0_a_kill_0____EN300-106980 EN300-27149936"____EN300-27101979"	CHEMBL525967	S(c1ccc(cc1)CS[C@@H]2N(C(=O)[C@@H](CS)C)[C@H](C([O-])=O)CC2)C	SAVI-Space-2024	rxn6038_0_a_kill_0	EN300-106980 EN300-27149936""	S(c1c(cc(cc1)CN)C)C	EN300-27101979	O=C(OC(C)(C)C)N1C(C(=O)OC)CCCC1C(=O)O
S(c1ccc(NC(=O)C2N(C(=O)C(C)C)CCCC2)cc1)Cc3ccccc3	1238	fCSFP4	0.436	rxn6038_0_a_kill_0____EN300-9123949____EN300-51803	CHEMBL525967	S(c1ccc(cc1)CS[C@@H]2N(C(=O)[C@@H](CS)C)[C@H](C([O-])=O)CC2)C	SAVI-Space-2024	rxn6038_0_a_kill_0	EN300-9123949	S(c1ccc(N)cc1)Cc2ccccc2	EN300-51803	O=C(O)C1N(C(=O)C(C)C)CCCC1
S(c1ccc(cc1)CN(C(=O)C2N(C(=O)C(C)C)CCCC2)C)C	1239	fCSFP4	0.436	rxn6038_0_a_kill_0____EN300-20124082 EN300-07820"____EN300-51803"	CHEMBL525967	S(c1ccc(cc1)CS[C@@H]2N(C(=O)[C@@H](CS)C)[C@H](C([O-])=O)CC2)C	SAVI-Space-2024	rxn6038_0_a_kill_0	EN300-20124082 EN300-07820""	S(c1ccc(cc1)CNC)C	EN300-51803	O=C(O)C1N(C(=O)C(C)C)CCCC1
S(c1ncccc1)Cc2ccc(NC(=O)C3N(C([O-])=O)C(C([O-])=O)CC3)cc2	1240	fCSFP4	0.436	rxn6038_0_a_kill_0____EN300-61286____EN300-1084730	CHEMBL525967	S(c1ccc(cc1)CS[C@@H]2N(C(=O)[C@@H](CS)C)[C@H](C([O-])=O)CC2)C	SAVI-Space-2024	rxn6038_0_a_kill_0	EN300-61286	S(c1ncccc1)Cc2ccc(N)cc2	EN300-1084730	O=C(OC(C)(C)C)N1C(C(=O)OC(C)(C)C)CCC1C(=O)O
BrCc1ccc(OC(=O)C2N(C([O-])=O)C(C([O-])=O)CC2)cc1	1241	fCSFP4	0.436	rxn7022_0_a_kill_0____EN300-150254____EN300-1084730	CHEMBL525967	S(c1ccc(cc1)CS[C@@H]2N(C(=O)[C@@H](CS)C)[C@H](C([O-])=O)CC2)C	SAVI-Space-2024	rxn7022_0_a_kill_0	EN300-150254	BrCc1ccc(cc1)B(O)O	EN300-1084730	O=C(OC(C)(C)C)N1C(C(=O)OC(C)(C)C)CCC1C(=O)O
Brc1ccc(cc1)COC(=O)C2N(C([O-])=O)C(C([O-])=O)CC2	1242	fCSFP4	0.436	rxn6031_0_a_kill_0____EN300-1084730____EN300-122917	CHEMBL525967	S(c1ccc(cc1)CS[C@@H]2N(C(=O)[C@@H](CS)C)[C@H](C([O-])=O)CC2)C	SAVI-Space-2024	rxn6031_0_a_kill_0	EN300-1084730	O=C(OC(C)(C)C)N1C(C(=O)OC(C)(C)C)CCC1C(=O)O	EN300-122917	Brc1ccc(cc1)CO
Clc1ccc(cc1)COC(=O)C2N(C([O-])=O)C(C([O-])=O)CC2	1243	fCSFP4	0.436	rxn6031_0_a_kill_0____EN300-1084730____EN300-20398	CHEMBL525967	S(c1ccc(cc1)CS[C@@H]2N(C(=O)[C@@H](CS)C)[C@H](C([O-])=O)CC2)C	SAVI-Space-2024	rxn6031_0_a_kill_0	EN300-1084730	O=C(OC(C)(C)C)N1C(C(=O)OC(C)(C)C)CCC1C(=O)O	EN300-20398	Clc1ccc(cc1)CO
Fc1ccc(cc1)CNC(=O)C2N(C([O-])=O)C(C([O-])=O)CC2	1244	fCSFP4	0.436	rxn6038_0_a_kill_0____EN300-16220____EN300-1084730	CHEMBL525967	S(c1ccc(cc1)CS[C@@H]2N(C(=O)[C@@H](CS)C)[C@H](C([O-])=O)CC2)C	SAVI-Space-2024	rxn6038_0_a_kill_0	EN300-16220	Fc1ccc(cc1)CN	EN300-1084730	O=C(OC(C)(C)C)N1C(C(=O)OC(C)(C)C)CCC1C(=O)O
Fc1ccc(cc1)COC(=O)C2N(C([O-])=O)C(C([O-])=O)CC2	1245	fCSFP4	0.436	rxn6031_0_a_kill_0____EN300-1084730____EN300-20243	CHEMBL525967	S(c1ccc(cc1)CS[C@@H]2N(C(=O)[C@@H](CS)C)[C@H](C([O-])=O)CC2)C	SAVI-Space-2024	rxn6031_0_a_kill_0	EN300-1084730	O=C(OC(C)(C)C)N1C(C(=O)OC(C)(C)C)CCC1C(=O)O	EN300-20243	Fc1ccc(cc1)CO
Ic1ccc(cc1)COC(=O)C2N(C([O-])=O)C(C([O-])=O)CC2	1246	fCSFP4	0.436	rxn6031_0_a_kill_0____EN300-1084730____EN300-113263	CHEMBL525967	S(c1ccc(cc1)CS[C@@H]2N(C(=O)[C@@H](CS)C)[C@H](C([O-])=O)CC2)C	SAVI-Space-2024	rxn6031_0_a_kill_0	EN300-1084730	O=C(OC(C)(C)C)N1C(C(=O)OC(C)(C)C)CCC1C(=O)O	EN300-113263	Ic1ccc(cc1)CO
S(Cc1ccc(cc1)CNC(=O)C2N(C([O-])=O)C(C([O-])=O)C2)C	1247	fCSFP4	0.436	rxn6038_0_a_kill_0____EN300-211085____EN300-37337758	CHEMBL525967	S(c1ccc(cc1)CS[C@@H]2N(C(=O)[C@@H](CS)C)[C@H](C([O-])=O)CC2)C	SAVI-Space-2024	rxn6038_0_a_kill_0	EN300-211085	S(Cc1ccc(cc1)CN)C	EN300-37337758	O=C(OC(C)(C)C)N1C(C(=O)OC)CC1C(=O)O
S(c1ccc(C#N)cc1)C(=O)C2N(C([O-])=O)C(C([O-])=O)CC2	1248	fCSFP4	0.436	rxn6038_0_a_kill_0____EN300-45156____EN300-1084730	CHEMBL525967	S(c1ccc(cc1)CS[C@@H]2N(C(=O)[C@@H](CS)C)[C@H](C([O-])=O)CC2)C	SAVI-Space-2024	rxn6038_0_a_kill_0	EN300-45156	Sc1ccc(C#N)cc1	EN300-1084730	O=C(OC(C)(C)C)N1C(C(=O)OC(C)(C)C)CCC1C(=O)O
S(c1ccc(cc1)C([O-])=O)C(=O)C2N(C([O-])=O)C(C([O-])=O)CC2	1249	fCSFP4	0.436	rxn6038_0_a_kill_0____EN300-28641____EN300-1084730	CHEMBL525967	S(c1ccc(cc1)CS[C@@H]2N(C(=O)[C@@H](CS)C)[C@H](C([O-])=O)CC2)C	SAVI-Space-2024	rxn6038_0_a_kill_0	EN300-28641	Sc1ccc(cc1)C(=O)OC	EN300-1084730	O=C(OC(C)(C)C)N1C(C(=O)OC(C)(C)C)CCC1C(=O)O
[O-]C(=O)N1C(C([O-])=O)CCC1C(=O)NCc2ccc(cc2)Cc3ccccc3	1250	fCSFP4	0.436	rxn6038_0_a_kill_0____EN300-6732927____EN300-1084730	CHEMBL525967	S(c1ccc(cc1)CS[C@@H]2N(C(=O)[C@@H](CS)C)[C@H](C([O-])=O)CC2)C	SAVI-Space-2024	rxn6038_0_a_kill_0	EN300-6732927	NCc1ccc(cc1)Cc2ccccc2	EN300-1084730	O=C(OC(C)(C)C)N1C(C(=O)OC(C)(C)C)CCC1C(=O)O
[O-]C(=O)N1C(C([O-])=O)CCC1C(=O)OCc2ccc(N)cc2	1251	fCSFP4	0.436	rxn6031_0_a_kill_0____EN300-1084730____EN300-78340	CHEMBL525967	S(c1ccc(cc1)CS[C@@H]2N(C(=O)[C@@H](CS)C)[C@H](C([O-])=O)CC2)C	SAVI-Space-2024	rxn6031_0_a_kill_0	EN300-1084730	O=C(OC(C)(C)C)N1C(C(=O)OC(C)(C)C)CCC1C(=O)O	EN300-78340	OCc1ccc(N)cc1
[O-]C(=O)N1C(C([O-])=O)CCC1C(=O)OCc2ccc(cc2)Cc3ccccc3	1252	fCSFP4	0.436	rxn6031_0_a_kill_0____EN300-1084730____EN300-126543	CHEMBL525967	S(c1ccc(cc1)CS[C@@H]2N(C(=O)[C@@H](CS)C)[C@H](C([O-])=O)CC2)C	SAVI-Space-2024	rxn6031_0_a_kill_0	EN300-1084730	O=C(OC(C)(C)C)N1C(C(=O)OC(C)(C)C)CCC1C(=O)O	EN300-126543	OCc1ccc(cc1)Cc2ccccc2
[O-]C(=O)N1C(C([O-])=O)CCCC1C(=O)NCc2ccc(cc2)CC	1253	fCSFP4	0.436	rxn6038_0_a_kill_0____EN300-184079 EN300-33150"____EN300-27101979"	CHEMBL525967	S(c1ccc(cc1)CS[C@@H]2N(C(=O)[C@@H](CS)C)[C@H](C([O-])=O)CC2)C	SAVI-Space-2024	rxn6038_0_a_kill_0	EN300-184079 EN300-33150""	NCc1ccc(cc1)CC	EN300-27101979	O=C(OC(C)(C)C)N1C(C(=O)OC)CCCC1C(=O)O
[O-]C(=O)N1C(C([O-])=O)CCCC1C(=O)OCc2ccc(cc2)CC	1254	fCSFP4	0.436	rxn6031_0_a_kill_0____EN300-27101979____EN300-137199	CHEMBL525967	S(c1ccc(cc1)CS[C@@H]2N(C(=O)[C@@H](CS)C)[C@H](C([O-])=O)CC2)C	SAVI-Space-2024	rxn6031_0_a_kill_0	EN300-27101979	O=C(OC(C)(C)C)N1C(C(=O)OC)CCCC1C(=O)O	EN300-137199	OCc1ccc(cc1)CC
[O-]C(=O)N1C(C([O-])=O)CCCC1C(=O)OCc2ccc(cc2)COC	1255	fCSFP4	0.436	rxn6031_0_a_kill_0____EN300-27101979____EN300-220775	CHEMBL525967	S(c1ccc(cc1)CS[C@@H]2N(C(=O)[C@@H](CS)C)[C@H](C([O-])=O)CC2)C	SAVI-Space-2024	rxn6031_0_a_kill_0	EN300-27101979	O=C(OC(C)(C)C)N1C(C(=O)OC)CCCC1C(=O)O	EN300-220775	O(Cc1ccc(cc1)CO)C
Brc1ccc(cc1)CC2C(COC(=O)C3N(C(=O)C(CS)C)CCC3)C2	1256	fCSFP4	0.436	rxn6031_0_a_kill_0____EN300-118718____EN300-47317265	CHEMBL525967	S(c1ccc(cc1)CS[C@@H]2N(C(=O)[C@@H](CS)C)[C@H](C([O-])=O)CC2)C	SAVI-Space-2024	rxn6031_0_a_kill_0	EN300-118718	SCC(C(=O)N1C(C(=O)O)CCC1)C	EN300-47317265	Brc1ccc(cc1)CC2C(CO)C2
ClS(=O)(=O)c1ccc(cc1)COC(=O)C2N(C(=O)C(CS)C)CCC2	1257	fCSFP4	0.436	rxn6031_0_a_kill_0____EN300-118718____EN300-1692760	CHEMBL525967	S(c1ccc(cc1)CS[C@@H]2N(C(=O)[C@@H](CS)C)[C@H](C([O-])=O)CC2)C	SAVI-Space-2024	rxn6031_0_a_kill_0	EN300-118718	SCC(C(=O)N1C(C(=O)O)CCC1)C	EN300-1692760	ClS(=O)(=O)c1ccc(cc1)CO
Clc1c(Cl)ccc(c1)COC(=O)C2N(C(=O)C(CS)C)CCC2	1258	fCSFP4	0.436	rxn6031_0_a_kill_0____EN300-118718____EN300-20922	CHEMBL525967	S(c1ccc(cc1)CS[C@@H]2N(C(=O)[C@@H](CS)C)[C@H](C([O-])=O)CC2)C	SAVI-Space-2024	rxn6031_0_a_kill_0	EN300-118718	SCC(C(=O)N1C(C(=O)O)CCC1)C	EN300-20922	Clc1c(Cl)ccc(c1)CO
S(=O)(=O)(Cc1ccc(NC(C(=O)N2C(C([O-])=O)CCC2)CS)cc1)C	1259	fCSFP4	0.436	rxn6041_0_a_kill_0____EN300-7407063____EN300-27105945	CHEMBL525967	S(c1ccc(cc1)CS[C@@H]2N(C(=O)[C@@H](CS)C)[C@H](C([O-])=O)CC2)C	SAVI-Space-2024	rxn6041_0_a_kill_0	EN300-7407063	Brc1ccc(cc1)CS(=O)(=O)C	EN300-27105945	SCC(N)C(=O)N1C(C(=O)OC)CCC1
S(=O)(=O)(N)c1ccc(cc1)COC(=O)C2N(C(=O)C(CS)C)CCC2	1260	fCSFP4	0.436	rxn6031_0_a_kill_0____EN300-118718____EN300-190936	CHEMBL525967	S(c1ccc(cc1)CS[C@@H]2N(C(=O)[C@@H](CS)C)[C@H](C([O-])=O)CC2)C	SAVI-Space-2024	rxn6031_0_a_kill_0	EN300-118718	SCC(C(=O)N1C(C(=O)O)CCC1)C	EN300-190936	S(=O)(=O)(N)c1ccc(cc1)CO
S(=O)(=O)(NC(=O)C1N(C(=O)C(CS)C)CCC1)Cc2ccc(cc2)C	1261	fCSFP4	0.436	rxn7009_0_a_kill_0____EN300-200069____EN300-118718	CHEMBL525967	S(c1ccc(cc1)CS[C@@H]2N(C(=O)[C@@H](CS)C)[C@H](C([O-])=O)CC2)C	SAVI-Space-2024	rxn7009_0_a_kill_0	EN300-200069	S(=O)(=O)(N)Cc1ccc(cc1)C	EN300-118718	SCC(C(=O)N1C(C(=O)O)CCC1)C
S(=O)(=O)(NC(=O)C1N(C(=O)C(CS)C)CCC1)Cc2ccc(cc2)C[NH3+]	1262	fCSFP4	0.436	rxn7009_0_a_kill_0____EN300-53706 EN300-24170"____EN300-118718"	CHEMBL525967	S(c1ccc(cc1)CS[C@@H]2N(C(=O)[C@@H](CS)C)[C@H](C([O-])=O)CC2)C	SAVI-Space-2024	rxn7009_0_a_kill_0	EN300-53706 EN300-24170""	S(=O)(=O)(N)Cc1ccc(cc1)CN	EN300-118718	SCC(C(=O)N1C(C(=O)O)CCC1)C
S(=O)(=O)(NC(=O)C1N(C(=O)C(CS)C)CCC1)c2ccc(cc2)CC	1263	fCSFP4	0.436	rxn7009_0_a_kill_0____EN300-134834____EN300-118718	CHEMBL525967	S(c1ccc(cc1)CS[C@@H]2N(C(=O)[C@@H](CS)C)[C@H](C([O-])=O)CC2)C	SAVI-Space-2024	rxn7009_0_a_kill_0	EN300-134834	S(=O)(=O)(N)c1ccc(cc1)CC	EN300-118718	SCC(C(=O)N1C(C(=O)O)CCC1)C
S(F)(=O)(=O)c1ccc(cc1)COC(=O)C2N(C(=O)C(CS)C)CCC2	1264	fCSFP4	0.436	rxn6031_0_a_kill_0____EN300-118718____EN300-1165505	CHEMBL525967	S(c1ccc(cc1)CS[C@@H]2N(C(=O)[C@@H](CS)C)[C@H](C([O-])=O)CC2)C	SAVI-Space-2024	rxn6031_0_a_kill_0	EN300-118718	SCC(C(=O)N1C(C(=O)O)CCC1)C	EN300-1165505	S(F)(=O)(=O)c1ccc(cc1)CO
S(c1c(NC(C(=O)N2C(C([O-])=O)CCC2)CS)cccc1)C	1265	fCSFP4	0.436	rxn6041_0_a_kill_0____EN300-79479____EN300-27105945	CHEMBL525967	S(c1ccc(cc1)CS[C@@H]2N(C(=O)[C@@H](CS)C)[C@H](C([O-])=O)CC2)C	SAVI-Space-2024	rxn6041_0_a_kill_0	EN300-79479	Brc1c(SC)cccc1	EN300-27105945	SCC(N)C(=O)N1C(C(=O)OC)CCC1
S(c1nc(NC(C(=O)N2C(C([O-])=O)CCC2)CS)ccc1)C	1266	fCSFP4	0.436	rxn6041_0_a_kill_0____EN300-107798____EN300-27105945	CHEMBL525967	S(c1ccc(cc1)CS[C@@H]2N(C(=O)[C@@H](CS)C)[C@H](C([O-])=O)CC2)C	SAVI-Space-2024	rxn6041_0_a_kill_0	EN300-107798	Brc1nc(SC)ccc1	EN300-27105945	SCC(N)C(=O)N1C(C(=O)OC)CCC1
SCC(C(=O)N1C(C(=O)OC(C2CC2)Cc3ccc(cc3)C)CCC1)C	1267	fCSFP4	0.436	rxn6031_0_a_kill_0____EN300-118718____EN300-91787	CHEMBL525967	S(c1ccc(cc1)CS[C@@H]2N(C(=O)[C@@H](CS)C)[C@H](C([O-])=O)CC2)C	SAVI-Space-2024	rxn6031_0_a_kill_0	EN300-118718	SCC(C(=O)N1C(C(=O)O)CCC1)C	EN300-91787	OC(C1CC1)Cc2ccc(cc2)C
SCC(C(=O)N1C(C(=O)OC(C[NH3+])Cc2ccc(OC)cc2)CCC1)C	1268	fCSFP4	0.436	rxn6031_0_a_kill_0____EN300-118718____EN300-25409133	CHEMBL525967	S(c1ccc(cc1)CS[C@@H]2N(C(=O)[C@@H](CS)C)[C@H](C([O-])=O)CC2)C	SAVI-Space-2024	rxn6031_0_a_kill_0	EN300-118718	SCC(C(=O)N1C(C(=O)O)CCC1)C	EN300-25409133	O(c1ccc(cc1)CC(O)CN)C
SCC(C(=O)N1C(C(=O)OC(c2ccc(cc2)CC)C[NH3+])CCC1)C	1269	fCSFP4	0.436	rxn6031_0_a_kill_0____EN300-118718____EN300-175387	CHEMBL525967	S(c1ccc(cc1)CS[C@@H]2N(C(=O)[C@@H](CS)C)[C@H](C([O-])=O)CC2)C	SAVI-Space-2024	rxn6031_0_a_kill_0	EN300-118718	SCC(C(=O)N1C(C(=O)O)CCC1)C	EN300-175387	OC(c1ccc(cc1)CC)CN
SCC(C(=O)N1C(C(=O)OC2C[NH+](Cc3ccc(F)cc3)C2)CCC1)C	1270	fCSFP4	0.436	rxn6031_0_a_kill_0____EN300-118718____EN300-196041	CHEMBL525967	S(c1ccc(cc1)CS[C@@H]2N(C(=O)[C@@H](CS)C)[C@H](C([O-])=O)CC2)C	SAVI-Space-2024	rxn6031_0_a_kill_0	EN300-118718	SCC(C(=O)N1C(C(=O)O)CCC1)C	EN300-196041	Fc1ccc(cc1)CN2CC(O)C2
SCC(C(=O)N1C(C(=O)OCC([NH3+])Cc2ccc(OC)cc2)CCC1)C	1271	fCSFP4	0.436	rxn6031_0_a_kill_0____EN300-118718____EN300-8146489	CHEMBL525967	S(c1ccc(cc1)CS[C@@H]2N(C(=O)[C@@H](CS)C)[C@H](C([O-])=O)CC2)C	SAVI-Space-2024	rxn6031_0_a_kill_0	EN300-118718	SCC(C(=O)N1C(C(=O)O)CCC1)C	EN300-8146489	O(c1ccc(cc1)CC(N)CO)C
SCC(C(=O)N1C(C(=O)OCc2c[n+]([O-])ccc2)CCC1)C	1272	fCSFP4	0.436	rxn6031_0_a_kill_0____EN300-118718____EN300-140608	CHEMBL525967	S(c1ccc(cc1)CS[C@@H]2N(C(=O)[C@@H](CS)C)[C@H](C([O-])=O)CC2)C	SAVI-Space-2024	rxn6031_0_a_kill_0	EN300-118718	SCC(C(=O)N1C(C(=O)O)CCC1)C	EN300-140608	O[n+]1cc(ccc1)CO
SCC(C(=O)N1C(C(=O)OCc2cc(F)c(F)cc2)CCC1)C	1273	fCSFP4	0.436	rxn6031_0_a_kill_0____EN300-118718____EN300-1263454	CHEMBL525967	S(c1ccc(cc1)CS[C@@H]2N(C(=O)[C@@H](CS)C)[C@H](C([O-])=O)CC2)C	SAVI-Space-2024	rxn6031_0_a_kill_0	EN300-118718	SCC(C(=O)N1C(C(=O)O)CCC1)C	EN300-1263454	Fc1c(F)ccc(c1)CO
SCC(C(=O)N1C(C(=O)OCc2cc(N)c(N)cc2)CCC1)C	1274	fCSFP4	0.436	rxn6031_0_a_kill_0____EN300-118718____EN300-12444674	CHEMBL525967	S(c1ccc(cc1)CS[C@@H]2N(C(=O)[C@@H](CS)C)[C@H](C([O-])=O)CC2)C	SAVI-Space-2024	rxn6031_0_a_kill_0	EN300-118718	SCC(C(=O)N1C(C(=O)O)CCC1)C	EN300-12444674	O=C(OC(C)(C)C)Nc1c(N)cc(cc1)CO
SCC(C(=O)N1C(C(=O)OCc2ccc(C#CC(F)F)cc2)CCC1)C	1275	fCSFP4	0.436	rxn6031_0_a_kill_0____EN300-118718____EN300-210705	CHEMBL525967	S(c1ccc(cc1)CS[C@@H]2N(C(=O)[C@@H](CS)C)[C@H](C([O-])=O)CC2)C	SAVI-Space-2024	rxn6031_0_a_kill_0	EN300-118718	SCC(C(=O)N1C(C(=O)O)CCC1)C	EN300-210705	FC(F)C#Cc1ccc(cc1)CO
SCC(C(=O)N1C(C(=O)OCc2ccc(OCC(F)(F)F)cc2)CCC1)C	1276	fCSFP4	0.436	rxn6031_0_a_kill_0____EN300-118718____EN300-80600	CHEMBL525967	S(c1ccc(cc1)CS[C@@H]2N(C(=O)[C@@H](CS)C)[C@H](C([O-])=O)CC2)C	SAVI-Space-2024	rxn6031_0_a_kill_0	EN300-118718	SCC(C(=O)N1C(C(=O)O)CCC1)C	EN300-80600	FC(F)(F)COc1ccc(cc1)CO
SCC(C(=O)N1C(C(=O)OCc2ccc(cc2)C(=O)NN)CCC1)C	1277	fCSFP4	0.436	rxn6031_0_a_kill_0____EN300-118718____EN300-1428843	CHEMBL525967	S(c1ccc(cc1)CS[C@@H]2N(C(=O)[C@@H](CS)C)[C@H](C([O-])=O)CC2)C	SAVI-Space-2024	rxn6031_0_a_kill_0	EN300-118718	SCC(C(=O)N1C(C(=O)O)CCC1)C	EN300-1428843	O=C(NN)c1ccc(cc1)CO
[truncated: 8,723 more rows]
