# Supplementary material for: Guiding Similarity Search in Chemical Fragment Spaces with Weighted Fingerprints
Source: J Chem Inf Model. 2026 Feb 10;66(4):2220–9. doi: 10.1021/acs.jcim.5c02952 (PMC12933719; doi:10.1021/acs.jcim.5c02952)
Supplement: Supplementary file 2 [file ci5c02952_si_002.zip › Supporting_Information_Data/Statistical_Validation/Example_Results/REAL_Space_CHEMBL3663141/CHEMBL3663141.smi]

N#Cc1cn(-c2ccc(C(=O)O)cc2)nc1-c1csc2ccccc12 CHEMBL3663141
