# Supplementary material for: Guiding Similarity Search in Chemical Fragment Spaces with Weighted Fingerprints
Source: J Chem Inf Model. 2026 Feb 10;66(4):2220–9. doi: 10.1021/acs.jcim.5c02952 (PMC12933719; doi:10.1021/acs.jcim.5c02952)
Supplement: Supplementary file 2 [file ci5c02952_si_002.zip › Supporting_Information_Data/Statistical_Validation/Example_Results/REAL_Space_CHEMBL3663141/CHEMBL3663141_weighted_5_1.csv]

#result-smiles	result-rank	fingerprint	primary-similarity	weighted-fingerprint-similarity	fingerprint-similarity	result-name	query-name	query-smiles	weighting-pattern-and-factor	weighting-min-feature-size	weighting-by-size	space	reaction-name	reagent1-name	reagent2-name	reagent3-name	reagent4-name	reagent5-name
S1c2c(cccc2)C(NC(=O)NC3=NN(c4ccc([N+]([O-])=O)cc4)C=C3C#N)=C1	1	fCSFP4	weighted-fingerprint-similarity	0.741	0.563	m_2430cbb____22529180____27262020	CHEMBL3663141	S1c2c(cccc2)C(C3=NN(c4ccc(cc4)C([O-])=O)C=C3C#N)=C1	[#6]-[#6]1:[#6]:[#7]:[#7]:[#6]:1_5	1	false	REALSpace_70bn_2024-09	m_2430cbb	22529180	27262020
S1c2c(cccc2)C(C(=O)NC3=NN(c4c(F)cc(C#N)cc4)C=C3C#N)=C1	2	fCSFP4	weighted-fingerprint-similarity	0.726	0.547	m_11bbb____22180484____205296	CHEMBL3663141	S1c2c(cccc2)C(C3=NN(c4ccc(cc4)C([O-])=O)C=C3C#N)=C1	[#6]-[#6]1:[#6]:[#7]:[#7]:[#6]:1_5	1	false	REALSpace_70bn_2024-09	m_11bbb	22180484	205296
S1C=C(C#N)C(c2ccc(cc2)C3=NN(c4ccccc4)C=C3C([O-])=O)=C1	3	fCSFP4	weighted-fingerprint-similarity	0.723	0.565	m_273712bbg____21469404____12013886	CHEMBL3663141	S1c2c(cccc2)C(C3=NN(c4ccc(cc4)C([O-])=O)C=C3C#N)=C1	[#6]-[#6]1:[#6]:[#7]:[#7]:[#6]:1_5	1	false	REALSpace_70bn_2024-09	m_273712bbg	21469404	12013886
S1c2c(cccc2)C(=C1)CNC(=O)NC3=NN(c4ccc([N+]([O-])=O)cc4)C=C3C#N	4	fCSFP4	weighted-fingerprint-similarity	0.719	0.535	m_2430bbc____22529180____803246	CHEMBL3663141	S1c2c(cccc2)C(C3=NN(c4ccc(cc4)C([O-])=O)C=C3C#N)=C1	[#6]-[#6]1:[#6]:[#7]:[#7]:[#6]:1_5	1	false	REALSpace_70bn_2024-09	m_2430bbc	22529180	803246
S1c2c(cccc2)C(C(=O)NC3=NN(c4ncc([N+]([O-])=O)cc4)C=C3C#N)=C1	5	fCSFP4	weighted-fingerprint-similarity	0.714	0.533	m_11bbb____22180482____205296	CHEMBL3663141	S1c2c(cccc2)C(C3=NN(c4ccc(cc4)C([O-])=O)C=C3C#N)=C1	[#6]-[#6]1:[#6]:[#7]:[#7]:[#6]:1_5	1	false	REALSpace_70bn_2024-09	m_11bbb	22180482	205296
S1c2c(c(NC(=O)NC3=NN(c4ccc([N+]([O-])=O)cc4)C=C3C#N)ccc2)C=C1	6	fCSFP4	weighted-fingerprint-similarity	0.712	0.519	m_68bbb____28397434____21689904	CHEMBL3663141	S1c2c(cccc2)C(C3=NN(c4ccc(cc4)C([O-])=O)C=C3C#N)=C1	[#6]-[#6]1:[#6]:[#7]:[#7]:[#6]:1_5	1	false	REALSpace_70bn_2024-09	m_68bbb	28397434	21689904
S1c2c(cccc2)C(NC(=O)NC3=NN(c4c(F)cc(C#N)cc4)C=C3C#N)=C1	7	fCSFP4	weighted-fingerprint-similarity	0.711	0.522	m_2430cbb____22528324____27262020	CHEMBL3663141	S1c2c(cccc2)C(C3=NN(c4ccc(cc4)C([O-])=O)C=C3C#N)=C1	[#6]-[#6]1:[#6]:[#7]:[#7]:[#6]:1_5	1	false	REALSpace_70bn_2024-09	m_2430cbb	22528324	27262020
S1c2c(cccc2)C(=C1)CCNC(=O)NC3=NN(c4ccc([N+]([O-])=O)cc4)C=C3C#N	8	fCSFP4	weighted-fingerprint-similarity	0.711	0.525	m_2430bbc____22529180____886722	CHEMBL3663141	S1c2c(cccc2)C(C3=NN(c4ccc(cc4)C([O-])=O)C=C3C#N)=C1	[#6]-[#6]1:[#6]:[#7]:[#7]:[#6]:1_5	1	false	REALSpace_70bn_2024-09	m_2430bbc	22529180	886722
S1c2c(cc(cc2)C(=O)NC3=NN(c4c(F)cc(C#N)cc4)C=C3C#N)C(C#N)=C1	9	fCSFP4	weighted-fingerprint-similarity	0.705	0.518	m_11cbb____22180484____23409668	CHEMBL3663141	S1c2c(cccc2)C(C3=NN(c4ccc(cc4)C([O-])=O)C=C3C#N)=C1	[#6]-[#6]1:[#6]:[#7]:[#7]:[#6]:1_5	1	false	REALSpace_70bn_2024-09	m_11cbb	22180484	23409668
S1c2c(c(ccc2)C(=O)NC3=NN(c4c(F)cc(C#N)cc4)C=C3C#N)C=C1	10	fCSFP4	weighted-fingerprint-similarity	0.704	0.515	m_11bbb____22180484____14414916	CHEMBL3663141	S1c2c(cccc2)C(C3=NN(c4ccc(cc4)C([O-])=O)C=C3C#N)=C1	[#6]-[#6]1:[#6]:[#7]:[#7]:[#6]:1_5	1	false	REALSpace_70bn_2024-09	m_11bbb	22180484	14414916
BrC=1c2c(SC1)cc(cc2)C(=O)NC3=NN(c4c(F)cc(C#N)cc4)C=C3C#N	11	fCSFP4	weighted-fingerprint-similarity	0.700	0.512	m_11bbb____22180484____26273416	CHEMBL3663141	S1c2c(cccc2)C(C3=NN(c4ccc(cc4)C([O-])=O)C=C3C#N)=C1	[#6]-[#6]1:[#6]:[#7]:[#7]:[#6]:1_5	1	false	REALSpace_70bn_2024-09	m_11bbb	22180484	26273416
BrC=1c2c(SC1)ccc(c2)C(=O)NC3=NN(c4c(F)cc(C#N)cc4)C=C3C#N	12	fCSFP4	weighted-fingerprint-similarity	0.700	0.512	m_11bbb____22180484____10685020	CHEMBL3663141	S1c2c(cccc2)C(C3=NN(c4ccc(cc4)C([O-])=O)C=C3C#N)=C1	[#6]-[#6]1:[#6]:[#7]:[#7]:[#6]:1_5	1	false	REALSpace_70bn_2024-09	m_11bbb	22180484	10685020
S1c2c(cc(cc2)C(=O)NC3=NN(c4c(F)cc(C#N)cc4)C=C3C#N)C(=C1)C	13	fCSFP4	weighted-fingerprint-similarity	0.700	0.512	m_11bbb____22180484____20049420	CHEMBL3663141	S1c2c(cccc2)C(C3=NN(c4ccc(cc4)C([O-])=O)C=C3C#N)=C1	[#6]-[#6]1:[#6]:[#7]:[#7]:[#6]:1_5	1	false	REALSpace_70bn_2024-09	m_11bbb	22180484	20049420
S1c2c(ccc(c2)C(=O)NC3=NN(c4c(F)cc(C#N)cc4)C=C3C#N)C(=C1)C	14	fCSFP4	weighted-fingerprint-similarity	0.700	0.512	m_11bbb____22180484____25986702	CHEMBL3663141	S1c2c(cccc2)C(C3=NN(c4ccc(cc4)C([O-])=O)C=C3C#N)=C1	[#6]-[#6]1:[#6]:[#7]:[#7]:[#6]:1_5	1	false	REALSpace_70bn_2024-09	m_11bbb	22180484	25986702
S1c2c(cccc2)C(NC(=O)NC3=NN(c4ncc([N+]([O-])=O)cc4)C=C3C#N)=C1	15	fCSFP4	weighted-fingerprint-similarity	0.699	0.509	m_2430cbb____22528322____27262020	CHEMBL3663141	S1c2c(cccc2)C(C3=NN(c4ccc(cc4)C([O-])=O)C=C3C#N)=C1	[#6]-[#6]1:[#6]:[#7]:[#7]:[#6]:1_5	1	false	REALSpace_70bn_2024-09	m_2430cbb	22528322	27262020
ClC=1c2c(SC1)cc(NC(=O)NC3=NN(c4ccc([N+]([O-])=O)cc4)C=C3C#N)cc2	16	fCSFP4	weighted-fingerprint-similarity	0.698	0.503	m_2430cbb____22529180____17612980	CHEMBL3663141	S1c2c(cccc2)C(C3=NN(c4ccc(cc4)C([O-])=O)C=C3C#N)=C1	[#6]-[#6]1:[#6]:[#7]:[#7]:[#6]:1_5	1	false	REALSpace_70bn_2024-09	m_2430cbb	22529180	17612980
S1c2c(cc(NC(=O)NC3=NN(c4ccc([N+]([O-])=O)cc4)C=C3C#N)cc2)C(=C1)C	17	fCSFP4	weighted-fingerprint-similarity	0.698	0.503	m_2430bbb____22529180____22581862	CHEMBL3663141	S1c2c(cccc2)C(C3=NN(c4ccc(cc4)C([O-])=O)C=C3C#N)=C1	[#6]-[#6]1:[#6]:[#7]:[#7]:[#6]:1_5	1	false	REALSpace_70bn_2024-09	m_2430bbb	22529180	22581862
S1c2c(cccc2)C(C(=O)NC3=NN(C=C3C#N)Cc4ccccc4)=C1	18	fCSFP4	weighted-fingerprint-similarity	0.698	0.494	m_11bbb____22169164____205296	CHEMBL3663141	S1c2c(cccc2)C(C3=NN(c4ccc(cc4)C([O-])=O)C=C3C#N)=C1	[#6]-[#6]1:[#6]:[#7]:[#7]:[#6]:1_5	1	false	REALSpace_70bn_2024-09	m_11bbb	22169164	205296
S1c2c(cccc2)C(=C1)C(NC(=O)NC3=NN(c4ccc([N+]([O-])=O)cc4)C=C3C#N)C	19	fCSFP4	weighted-fingerprint-similarity	0.697	0.509	m_2430bbc____22529180____13459334	CHEMBL3663141	S1c2c(cccc2)C(C3=NN(c4ccc(cc4)C([O-])=O)C=C3C#N)=C1	[#6]-[#6]1:[#6]:[#7]:[#7]:[#6]:1_5	1	false	REALSpace_70bn_2024-09	m_2430bbc	22529180	13459334
S1c2c(cccc2)C(NC(=O)NC3=NN(C=C3C#N)C)=C1	20	fCSFP4	weighted-fingerprint-similarity	0.695	0.476	m_2430cbb____6584276____27262020	CHEMBL3663141	S1c2c(cccc2)C(C3=NN(c4ccc(cc4)C([O-])=O)C=C3C#N)=C1	[#6]-[#6]1:[#6]:[#7]:[#7]:[#6]:1_5	1	false	REALSpace_70bn_2024-09	m_2430cbb	6584276	27262020
S1c2c(cc(cc2)C(=O)NC3=NN(c4ncc([N+]([O-])=O)cc4)C=C3C#N)C(C#N)=C1	21	fCSFP4	weighted-fingerprint-similarity	0.693	0.506	m_11cbb____22180482____23409668	CHEMBL3663141	S1c2c(cccc2)C(C3=NN(c4ccc(cc4)C([O-])=O)C=C3C#N)=C1	[#6]-[#6]1:[#6]:[#7]:[#7]:[#6]:1_5	1	false	REALSpace_70bn_2024-09	m_11cbb	22180482	23409668
S1c2c(cccc2)C(=C1)CC(=O)NC3=NN(c4c(F)cc(C#N)cc4)C=C3C#N	22	fCSFP4	weighted-fingerprint-similarity	0.693	0.500	m_11bbb____22180484____886258	CHEMBL3663141	S1c2c(cccc2)C(C3=NN(c4ccc(cc4)C([O-])=O)C=C3C#N)=C1	[#6]-[#6]1:[#6]:[#7]:[#7]:[#6]:1_5	1	false	REALSpace_70bn_2024-09	m_11bbb	22180484	886258
S1c2c(c(ccc2)C(=O)NC3=NN(c4ncc([N+]([O-])=O)cc4)C=C3C#N)C=C1	23	fCSFP4	weighted-fingerprint-similarity	0.692	0.503	m_11bbb____22180482____14414916	CHEMBL3663141	S1c2c(cccc2)C(C3=NN(c4ccc(cc4)C([O-])=O)C=C3C#N)=C1	[#6]-[#6]1:[#6]:[#7]:[#7]:[#6]:1_5	1	false	REALSpace_70bn_2024-09	m_11bbb	22180482	14414916
S1c2c(cccc2)C(C(=O)NC3=NN(C=C3C#N)C(C)C)=C1	24	fCSFP4	weighted-fingerprint-similarity	0.691	0.480	m_11bcb____6463864____205296	CHEMBL3663141	S1c2c(cccc2)C(C3=NN(c4ccc(cc4)C([O-])=O)C=C3C#N)=C1	[#6]-[#6]1:[#6]:[#7]:[#7]:[#6]:1_5	1	false	REALSpace_70bn_2024-09	m_11bcb	6463864	205296
S1c2c(cccc2)C(C(=O)OCCN3N=C(C(C#N)=C3)C)=C1	25	fCSFP4	weighted-fingerprint-similarity	0.691	0.480	m_276436bbc____14085308____14087952	CHEMBL3663141	S1c2c(cccc2)C(C3=NN(c4ccc(cc4)C([O-])=O)C=C3C#N)=C1	[#6]-[#6]1:[#6]:[#7]:[#7]:[#6]:1_5	1	false	REALSpace_70bn_2024-09	m_276436bbc	14085308	14087952
S1C=C(C#N)C(c2cc(ccc2)C3=NN(c4ccncc4)C=C3C([O-])=O)=C1	26	fCSFP4	weighted-fingerprint-similarity	0.691	0.518	m_273712bbg____21469404____16913522	CHEMBL3663141	S1c2c(cccc2)C(C3=NN(c4ccc(cc4)C([O-])=O)C=C3C#N)=C1	[#6]-[#6]1:[#6]:[#7]:[#7]:[#6]:1_5	1	false	REALSpace_70bn_2024-09	m_273712bbg	21469404	16913522
[O-][N+](=O)c1ccc(N2N=C(NC(=O)c3c4c(ccc3)cccc4)C(C#N)=C2)cc1	27	fCSFP4	weighted-fingerprint-similarity	0.691	0.484	m_270062bbb____28533942____28366962	CHEMBL3663141	S1c2c(cccc2)C(C3=NN(c4ccc(cc4)C([O-])=O)C=C3C#N)=C1	[#6]-[#6]1:[#6]:[#7]:[#7]:[#6]:1_5	1	false	REALSpace_70bn_2024-09	m_270062bbb	28533942	28366962
S1c2c(c(ccc2)CNC(=O)NC3=NN(c4ccc([N+]([O-])=O)cc4)C=C3C#N)C=C1	28	fCSFP4	weighted-fingerprint-similarity	0.690	0.494	m_2430bbc____22529180____22579900	CHEMBL3663141	S1c2c(cccc2)C(C3=NN(c4ccc(cc4)C([O-])=O)C=C3C#N)=C1	[#6]-[#6]1:[#6]:[#7]:[#7]:[#6]:1_5	1	false	REALSpace_70bn_2024-09	m_2430bbc	22529180	22579900
S1c2c(cccc2)C(NC(=O)NC3=NN(c4c([N+]([O-])=O)cccc4)C=C3C#N)=C1	29	fCSFP4	weighted-fingerprint-similarity	0.690	0.494	m_2430cbb____22528352____27262020	CHEMBL3663141	S1c2c(cccc2)C(C3=NN(c4ccc(cc4)C([O-])=O)C=C3C#N)=C1	[#6]-[#6]1:[#6]:[#7]:[#7]:[#6]:1_5	1	false	REALSpace_70bn_2024-09	m_2430cbb	22528352	27262020
S1c2c(cc(F)cc2)C(C(=O)NC3=NN(c4c(F)cc(C#N)cc4)C=C3C#N)=C1	30	fCSFP4	weighted-fingerprint-similarity	0.690	0.497	m_11bbb____22180484____20023744	CHEMBL3663141	S1c2c(cccc2)C(C3=NN(c4ccc(cc4)C([O-])=O)C=C3C#N)=C1	[#6]-[#6]1:[#6]:[#7]:[#7]:[#6]:1_5	1	false	REALSpace_70bn_2024-09	m_11bbb	22180484	20023744
S1c2c(cccc2)C(=C1)CNC(=O)NC3=NN(c4c(F)cc(C#N)cc4)C=C3C#N	31	fCSFP4	weighted-fingerprint-similarity	0.690	0.497	m_2430bbc____22528324____803246	CHEMBL3663141	S1c2c(cccc2)C(C3=NN(c4ccc(cc4)C([O-])=O)C=C3C#N)=C1	[#6]-[#6]1:[#6]:[#7]:[#7]:[#6]:1_5	1	false	REALSpace_70bn_2024-09	m_2430bbc	22528324	803246
S1c2c(cccc2)C(=C1)C(O)CNC(=O)NC3=NN(c4ccc([N+]([O-])=O)cc4)C=C3C#N	32	fCSFP4	weighted-fingerprint-similarity	0.690	0.500	m_2430bbc____22529180____15728062	CHEMBL3663141	S1c2c(cccc2)C(C3=NN(c4ccc(cc4)C([O-])=O)C=C3C#N)=C1	[#6]-[#6]1:[#6]:[#7]:[#7]:[#6]:1_5	1	false	REALSpace_70bn_2024-09	m_2430bbc	22529180	15728062
S1c2c(cccc2)C(=C1)CN(C(=O)NC3=NN(c4ccc([N+]([O-])=O)cc4)C=C3C#N)C	33	fCSFP4	weighted-fingerprint-similarity	0.690	0.500	m_2430bbd____22529180____765014	CHEMBL3663141	S1c2c(cccc2)C(C3=NN(c4ccc(cc4)C([O-])=O)C=C3C#N)=C1	[#6]-[#6]1:[#6]:[#7]:[#7]:[#6]:1_5	1	false	REALSpace_70bn_2024-09	m_2430bbd	22529180	765014
S1c2c(cccc2)C(C(=O)NC3=NN(C=C3C#N)C(C)(C)C)=C1	34	fCSFP4	weighted-fingerprint-similarity	0.689	0.477	m_11bcb____6406126____205296	CHEMBL3663141	S1c2c(cccc2)C(C3=NN(c4ccc(cc4)C([O-])=O)C=C3C#N)=C1	[#6]-[#6]1:[#6]:[#7]:[#7]:[#6]:1_5	1	false	REALSpace_70bn_2024-09	m_11bcb	6406126	205296
BrC=1c2c(SC1)cc(cc2)C(=O)NC3=NN(c4ncc([N+]([O-])=O)cc4)C=C3C#N	35	fCSFP4	weighted-fingerprint-similarity	0.688	0.500	m_11bbb____22180482____26273416	CHEMBL3663141	S1c2c(cccc2)C(C3=NN(c4ccc(cc4)C([O-])=O)C=C3C#N)=C1	[#6]-[#6]1:[#6]:[#7]:[#7]:[#6]:1_5	1	false	REALSpace_70bn_2024-09	m_11bbb	22180482	26273416
BrC=1c2c(SC1)ccc(c2)C(=O)NC3=NN(c4ncc([N+]([O-])=O)cc4)C=C3C#N	36	fCSFP4	weighted-fingerprint-similarity	0.688	0.500	m_11bbb____22180482____10685020	CHEMBL3663141	S1c2c(cccc2)C(C3=NN(c4ccc(cc4)C([O-])=O)C=C3C#N)=C1	[#6]-[#6]1:[#6]:[#7]:[#7]:[#6]:1_5	1	false	REALSpace_70bn_2024-09	m_11bbb	22180482	10685020
S1c2c(cc(cc2)C(=O)NC3=NN(c4ncc([N+]([O-])=O)cc4)C=C3C#N)C(=C1)C	37	fCSFP4	weighted-fingerprint-similarity	0.688	0.500	m_11bbb____22180482____20049420	CHEMBL3663141	S1c2c(cccc2)C(C3=NN(c4ccc(cc4)C([O-])=O)C=C3C#N)=C1	[#6]-[#6]1:[#6]:[#7]:[#7]:[#6]:1_5	1	false	REALSpace_70bn_2024-09	m_11bbb	22180482	20049420
S1c2c(ccc(c2)C(=O)NC3=NN(c4ncc([N+]([O-])=O)cc4)C=C3C#N)C(=C1)C	38	fCSFP4	weighted-fingerprint-similarity	0.688	0.500	m_11bbb____22180482____25986702	CHEMBL3663141	S1c2c(cccc2)C(C3=NN(c4ccc(cc4)C([O-])=O)C=C3C#N)=C1	[#6]-[#6]1:[#6]:[#7]:[#7]:[#6]:1_5	1	false	REALSpace_70bn_2024-09	m_11bbb	22180482	25986702
S1c2c(cccc2)C(C=CC(=O)NC3=NN(c4c(F)cc(C#N)cc4)C=C3C#N)=C1	39	fCSFP4	weighted-fingerprint-similarity	0.685	0.491	m_11bbb____22180484____206449	CHEMBL3663141	S1c2c(cccc2)C(C3=NN(c4ccc(cc4)C([O-])=O)C=C3C#N)=C1	[#6]-[#6]1:[#6]:[#7]:[#7]:[#6]:1_5	1	false	REALSpace_70bn_2024-09	m_11bbb	22180484	206449
S1c2c(cc(cc2)C(=O)NC3=NN(C=C3C#N)Cc4ccccc4)C(C#N)=C1	40	fCSFP4	weighted-fingerprint-similarity	0.684	0.478	m_11cbb____22169164____23409668	CHEMBL3663141	S1c2c(cccc2)C(C3=NN(c4ccc(cc4)C([O-])=O)C=C3C#N)=C1	[#6]-[#6]1:[#6]:[#7]:[#7]:[#6]:1_5	1	false	REALSpace_70bn_2024-09	m_11cbb	22169164	23409668
S1c2c(cccc2)C(c3ccc(cc3)C4=NN(c5ccccc5)C=C4C=O)=C1	41	fCSFP4	weighted-fingerprint-similarity	0.684	0.646	m_271570bbb____10145070____21749616	CHEMBL3663141	S1c2c(cccc2)C(C3=NN(c4ccc(cc4)C([O-])=O)C=C3C#N)=C1	[#6]-[#6]1:[#6]:[#7]:[#7]:[#6]:1_5	1	false	REALSpace_70bn_2024-09	m_271570bbb	10145070	21749616
S1c2c(c(NC(=O)NC3=NN(c4c(F)cc(C#N)cc4)C=C3C#N)ccc2)C=C1	42	fCSFP4	weighted-fingerprint-similarity	0.683	0.482	m_68bbb____28405488____21689904	CHEMBL3663141	S1c2c(cccc2)C(C3=NN(c4ccc(cc4)C([O-])=O)C=C3C#N)=C1	[#6]-[#6]1:[#6]:[#7]:[#7]:[#6]:1_5	1	false	REALSpace_70bn_2024-09	m_68bbb	28405488	21689904
Brc1cc2SC=C(c2cc1)C(=O)NC3=NN(c4c(F)cc(C#N)cc4)C=C3C#N	43	fCSFP4	weighted-fingerprint-similarity	0.682	0.488	m_11bbb____22180484____20020654	CHEMBL3663141	S1c2c(cccc2)C(C3=NN(c4ccc(cc4)C([O-])=O)C=C3C#N)=C1	[#6]-[#6]1:[#6]:[#7]:[#7]:[#6]:1_5	1	false	REALSpace_70bn_2024-09	m_11bbb	22180484	20020654
Brc1cc2c(SC=C2C(=O)NC3=NN(c4c(F)cc(C#N)cc4)C=C3C#N)cc1	44	fCSFP4	weighted-fingerprint-similarity	0.682	0.488	m_11bbb____22180484____20023720	CHEMBL3663141	S1c2c(cccc2)C(C3=NN(c4ccc(cc4)C([O-])=O)C=C3C#N)=C1	[#6]-[#6]1:[#6]:[#7]:[#7]:[#6]:1_5	1	false	REALSpace_70bn_2024-09	m_11bbb	22180484	20023720
Clc1cc2SC=C(c2cc1)C(=O)NC3=NN(c4c(F)cc(C#N)cc4)C=C3C#N	45	fCSFP4	weighted-fingerprint-similarity	0.682	0.488	m_11bbb____22180484____22137808	CHEMBL3663141	S1c2c(cccc2)C(C3=NN(c4ccc(cc4)C([O-])=O)C=C3C#N)=C1	[#6]-[#6]1:[#6]:[#7]:[#7]:[#6]:1_5	1	false	REALSpace_70bn_2024-09	m_11bbb	22180484	22137808
Clc1cc2c(SC=C2C(=O)NC3=NN(c4c(F)cc(C#N)cc4)C=C3C#N)cc1	46	fCSFP4	weighted-fingerprint-similarity	0.682	0.488	m_11bbb____22180484____26252572	CHEMBL3663141	S1c2c(cccc2)C(C3=NN(c4ccc(cc4)C([O-])=O)C=C3C#N)=C1	[#6]-[#6]1:[#6]:[#7]:[#7]:[#6]:1_5	1	false	REALSpace_70bn_2024-09	m_11bbb	22180484	26252572
S1c2c(cc(cc2)C)C(C(=O)NC3=NN(c4c(F)cc(C#N)cc4)C=C3C#N)=C1	47	fCSFP4	weighted-fingerprint-similarity	0.682	0.488	m_11bbb____22180484____19621694	CHEMBL3663141	S1c2c(cccc2)C(C3=NN(c4ccc(cc4)C([O-])=O)C=C3C#N)=C1	[#6]-[#6]1:[#6]:[#7]:[#7]:[#6]:1_5	1	false	REALSpace_70bn_2024-09	m_11bbb	22180484	19621694
S1c2c(ccc(c2)C)C(C(=O)NC3=NN(c4c(F)cc(C#N)cc4)C=C3C#N)=C1	48	fCSFP4	weighted-fingerprint-similarity	0.682	0.488	m_11bbb____22180484____9631326	CHEMBL3663141	S1c2c(cccc2)C(C3=NN(c4ccc(cc4)C([O-])=O)C=C3C#N)=C1	[#6]-[#6]1:[#6]:[#7]:[#7]:[#6]:1_5	1	false	REALSpace_70bn_2024-09	m_11bbb	22180484	9631326
S1c2c(cccc2)C(=C1)CCNC(=O)NC3=NN(c4c(F)cc(C#N)cc4)C=C3C#N	49	fCSFP4	weighted-fingerprint-similarity	0.682	0.488	m_2430bbc____22528324____886722	CHEMBL3663141	S1c2c(cccc2)C(C3=NN(c4ccc(cc4)C([O-])=O)C=C3C#N)=C1	[#6]-[#6]1:[#6]:[#7]:[#7]:[#6]:1_5	1	false	REALSpace_70bn_2024-09	m_2430bbc	22528324	886722
S1c2c(cccc2)C(NC(=O)NC3=NN(C=C3C#N)Cc4ccccc4)=C1	50	fCSFP4	weighted-fingerprint-similarity	0.682	0.468	m_2430cbb____22524250____27262020	CHEMBL3663141	S1c2c(cccc2)C(C3=NN(c4ccc(cc4)C([O-])=O)C=C3C#N)=C1	[#6]-[#6]1:[#6]:[#7]:[#7]:[#6]:1_5	1	false	REALSpace_70bn_2024-09	m_2430cbb	22524250	27262020
S1c2c(c(ccc2)C(=O)NC3=NN(C=C3C#N)Cc4ccccc4)C=C1	51	fCSFP4	weighted-fingerprint-similarity	0.682	0.471	m_11bbb____22169164____14414916	CHEMBL3663141	S1c2c(cccc2)C(C3=NN(c4ccc(cc4)C([O-])=O)C=C3C#N)=C1	[#6]-[#6]1:[#6]:[#7]:[#7]:[#6]:1_5	1	false	REALSpace_70bn_2024-09	m_11bbb	22169164	14414916
S1c2c(cc(cc2)C(=O)NC3=NN(C=C3C#N)C(C)C)C(C#N)=C1	52	fCSFP4	weighted-fingerprint-similarity	0.682	0.471	m_11ccb____6463864____23409668	CHEMBL3663141	S1c2c(cccc2)C(C3=NN(c4ccc(cc4)C([O-])=O)C=C3C#N)=C1	[#6]-[#6]1:[#6]:[#7]:[#7]:[#6]:1_5	1	false	REALSpace_70bn_2024-09	m_11ccb	6463864	23409668
S1c2c(cc(cc2)C(=O)OCCN3N=C(C(C#N)=C3)C)C(C#N)=C1	53	fCSFP4	weighted-fingerprint-similarity	0.682	0.471	m_276436bbc____14085308____23409684	CHEMBL3663141	S1c2c(cccc2)C(C3=NN(c4ccc(cc4)C([O-])=O)C=C3C#N)=C1	[#6]-[#6]1:[#6]:[#7]:[#7]:[#6]:1_5	1	false	REALSpace_70bn_2024-09	m_276436bbc	14085308	23409684
S1c2c(cccc2)C(=C1)CC(=O)NC3=NN(c4ncc([N+]([O-])=O)cc4)C=C3C#N	54	fCSFP4	weighted-fingerprint-similarity	0.681	0.488	m_11bbb____22180482____886258	CHEMBL3663141	S1c2c(cccc2)C(C3=NN(c4ccc(cc4)C([O-])=O)C=C3C#N)=C1	[#6]-[#6]1:[#6]:[#7]:[#7]:[#6]:1_5	1	false	REALSpace_70bn_2024-09	m_11bbb	22180482	886258
S1c2c(cccc2)C(C(=O)NC3=NN(C=C3C#N)CC(F)F)=C1	55	fCSFP4	weighted-fingerprint-similarity	0.681	0.468	m_11bcb____15359846____205296	CHEMBL3663141	S1c2c(cccc2)C(C3=NN(c4ccc(cc4)C([O-])=O)C=C3C#N)=C1	[#6]-[#6]1:[#6]:[#7]:[#7]:[#6]:1_5	1	false	REALSpace_70bn_2024-09	m_11bcb	15359846	205296
S(=O)(=O)(NC1=NN(c2c(F)cc(C#N)cc2)C=C1C#N)C=3c4c(SC3)cccc4	56	fCSFP4	weighted-fingerprint-similarity	0.680	0.482	m_232682bbb____9291568____10120694	CHEMBL3663141	S1c2c(cccc2)C(C3=NN(c4ccc(cc4)C([O-])=O)C=C3C#N)=C1	[#6]-[#6]1:[#6]:[#7]:[#7]:[#6]:1_5	1	false	REALSpace_70bn_2024-09	m_232682bbb	9291568	10120694
S1c2c(cccc2)C(=C1)CCCC(=O)NC3=NN(c4c(F)cc(C#N)cc4)C=C3C#N	57	fCSFP4	weighted-fingerprint-similarity	0.680	0.485	m_11bbb____22180484____6955212	CHEMBL3663141	S1c2c(cccc2)C(C3=NN(c4ccc(cc4)C([O-])=O)C=C3C#N)=C1	[#6]-[#6]1:[#6]:[#7]:[#7]:[#6]:1_5	1	false	REALSpace_70bn_2024-09	m_11bbb	22180484	6955212
S1c2c(cc(cc2)C(=O)NC3=NN(C=C3C#N)C(C)(C)C)C(C#N)=C1	58	fCSFP4	weighted-fingerprint-similarity	0.679	0.468	m_11ccb____6406126____23409668	CHEMBL3663141	S1c2c(cccc2)C(C3=NN(c4ccc(cc4)C([O-])=O)C=C3C#N)=C1	[#6]-[#6]1:[#6]:[#7]:[#7]:[#6]:1_5	1	false	REALSpace_70bn_2024-09	m_11ccb	6406126	23409668
S1c2c(cc(cc2)C(=O)NC3=NN(C=C3C#N)C(C)C)C(=C1)C	59	fCSFP4	weighted-fingerprint-similarity	0.679	0.468	m_11bcb____6463864____20049420	CHEMBL3663141	S1c2c(cccc2)C(C3=NN(c4ccc(cc4)C([O-])=O)C=C3C#N)=C1	[#6]-[#6]1:[#6]:[#7]:[#7]:[#6]:1_5	1	false	REALSpace_70bn_2024-09	m_11bcb	6463864	20049420
S1c2c(ccc(c2)C(=O)NC3=NN(C=C3C#N)C(C)C)C(=C1)C	60	fCSFP4	weighted-fingerprint-similarity	0.679	0.468	m_11bcb____6463864____25986702	CHEMBL3663141	S1c2c(cccc2)C(C3=NN(c4ccc(cc4)C([O-])=O)C=C3C#N)=C1	[#6]-[#6]1:[#6]:[#7]:[#7]:[#6]:1_5	1	false	REALSpace_70bn_2024-09	m_11bcb	6463864	25986702
BrC=1c2c(SC1)cc(cc2)C(=O)NC3=NN(C=C3C#N)Cc4ccccc4	61	fCSFP4	weighted-fingerprint-similarity	0.679	0.472	m_11bbb____22169164____26273416	CHEMBL3663141	S1c2c(cccc2)C(C3=NN(c4ccc(cc4)C([O-])=O)C=C3C#N)=C1	[#6]-[#6]1:[#6]:[#7]:[#7]:[#6]:1_5	1	false	REALSpace_70bn_2024-09	m_11bbb	22169164	26273416
BrC=1c2c(SC1)ccc(c2)C(=O)NC3=NN(C=C3C#N)Cc4ccccc4	62	fCSFP4	weighted-fingerprint-similarity	0.679	0.472	m_11bbb____22169164____10685020	CHEMBL3663141	S1c2c(cccc2)C(C3=NN(c4ccc(cc4)C([O-])=O)C=C3C#N)=C1	[#6]-[#6]1:[#6]:[#7]:[#7]:[#6]:1_5	1	false	REALSpace_70bn_2024-09	m_11bbb	22169164	10685020
S1c2c(cc(cc2)C(=O)NC3=NN(C=C3C#N)Cc4ccccc4)C(=C1)C	63	fCSFP4	weighted-fingerprint-similarity	0.679	0.472	m_11bbb____22169164____20049420	CHEMBL3663141	S1c2c(cccc2)C(C3=NN(c4ccc(cc4)C([O-])=O)C=C3C#N)=C1	[#6]-[#6]1:[#6]:[#7]:[#7]:[#6]:1_5	1	false	REALSpace_70bn_2024-09	m_11bbb	22169164	20049420
S1c2c(ccc(c2)C(=O)NC3=NN(C=C3C#N)Cc4ccccc4)C(=C1)C	64	fCSFP4	weighted-fingerprint-similarity	0.679	0.472	m_11bbb____22169164____25986702	CHEMBL3663141	S1c2c(cccc2)C(C3=NN(c4ccc(cc4)C([O-])=O)C=C3C#N)=C1	[#6]-[#6]1:[#6]:[#7]:[#7]:[#6]:1_5	1	false	REALSpace_70bn_2024-09	m_11bbb	22169164	25986702
S1c2c(cccc2)C(=C1)CNC(=O)NC3=NN(c4ncc([N+]([O-])=O)cc4)C=C3C#N	65	fCSFP4	weighted-fingerprint-similarity	0.679	0.486	m_2430bbc____22528322____803246	CHEMBL3663141	S1c2c(cccc2)C(C3=NN(c4ccc(cc4)C([O-])=O)C=C3C#N)=C1	[#6]-[#6]1:[#6]:[#7]:[#7]:[#6]:1_5	1	false	REALSpace_70bn_2024-09	m_2430bbc	22528322	803246
S1c2c(cccc2)C(C(=O)NC3=NN(C=C3C#N)CC(F)(F)F)=C1	66	fCSFP4	weighted-fingerprint-similarity	0.678	0.465	m_11bcb____15146974____205296	CHEMBL3663141	S1c2c(cccc2)C(C3=NN(c4ccc(cc4)C([O-])=O)C=C3C#N)=C1	[#6]-[#6]1:[#6]:[#7]:[#7]:[#6]:1_5	1	false	REALSpace_70bn_2024-09	m_11bcb	15146974	205296
S1c2c(cccc2)C(C(=O)NC3=NN(C=C3C#N)CCOC)=C1	67	fCSFP4	weighted-fingerprint-similarity	0.678	0.465	m_11bcb____15503930____205296	CHEMBL3663141	S1c2c(cccc2)C(C3=NN(c4ccc(cc4)C([O-])=O)C=C3C#N)=C1	[#6]-[#6]1:[#6]:[#7]:[#7]:[#6]:1_5	1	false	REALSpace_70bn_2024-09	m_11bcb	15503930	205296
S1c2c(cc(cc2)CNC(=O)NC3=NN(c4ccc([N+]([O-])=O)cc4)C=C3C#N)C(=C1)C	68	fCSFP4	weighted-fingerprint-similarity	0.678	0.479	m_2430bbc____22529180____22580470	CHEMBL3663141	S1c2c(cccc2)C(C3=NN(c4ccc(cc4)C([O-])=O)C=C3C#N)=C1	[#6]-[#6]1:[#6]:[#7]:[#7]:[#6]:1_5	1	false	REALSpace_70bn_2024-09	m_2430bbc	22529180	22580470
S1c2c(ccc(c2)CNC(=O)NC3=NN(c4ccc([N+]([O-])=O)cc4)C=C3C#N)C(=C1)C	69	fCSFP4	weighted-fingerprint-similarity	0.678	0.479	m_2430bbc____22529180____27571742	CHEMBL3663141	S1c2c(cccc2)C(C3=NN(c4ccc(cc4)C([O-])=O)C=C3C#N)=C1	[#6]-[#6]1:[#6]:[#7]:[#7]:[#6]:1_5	1	false	REALSpace_70bn_2024-09	m_2430bbc	22529180	27571742
BrC=1c2c(SC1)cc(cc2)C(=O)NC3=NN(C=C3C#N)C(C)C	70	fCSFP4	weighted-fingerprint-similarity	0.677	0.465	m_11bcb____6463864____26273416	CHEMBL3663141	S1c2c(cccc2)C(C3=NN(c4ccc(cc4)C([O-])=O)C=C3C#N)=C1	[#6]-[#6]1:[#6]:[#7]:[#7]:[#6]:1_5	1	false	REALSpace_70bn_2024-09	m_11bcb	6463864	26273416
BrC=1c2c(SC1)ccc(c2)C(=O)NC3=NN(C=C3C#N)C(C)C	71	fCSFP4	weighted-fingerprint-similarity	0.677	0.465	m_11bcb____6463864____10685020	CHEMBL3663141	S1c2c(cccc2)C(C3=NN(c4ccc(cc4)C([O-])=O)C=C3C#N)=C1	[#6]-[#6]1:[#6]:[#7]:[#7]:[#6]:1_5	1	false	REALSpace_70bn_2024-09	m_11bcb	6463864	10685020
BrC=1c2c(SC1)ccc(c2)C(=O)OCCN3N=C(C(C#N)=C3)C	72	fCSFP4	weighted-fingerprint-similarity	0.677	0.465	m_276436bbc____14085308____14103750	CHEMBL3663141	S1c2c(cccc2)C(C3=NN(c4ccc(cc4)C([O-])=O)C=C3C#N)=C1	[#6]-[#6]1:[#6]:[#7]:[#7]:[#6]:1_5	1	false	REALSpace_70bn_2024-09	m_276436bbc	14085308	14103750
S1c2c(cc(cc2)C(=O)NC3=NN(C=C3C#N)C(C)(C)C)C(=C1)C	73	fCSFP4	weighted-fingerprint-similarity	0.677	0.465	m_11bcb____6406126____20049420	CHEMBL3663141	S1c2c(cccc2)C(C3=NN(c4ccc(cc4)C([O-])=O)C=C3C#N)=C1	[#6]-[#6]1:[#6]:[#7]:[#7]:[#6]:1_5	1	false	REALSpace_70bn_2024-09	m_11bcb	6406126	20049420
S1c2c(ccc(c2)C(=O)NC3=NN(C=C3C#N)C(C)(C)C)C(=C1)C	74	fCSFP4	weighted-fingerprint-similarity	0.677	0.465	m_11bcb____6406126____25986702	CHEMBL3663141	S1c2c(cccc2)C(C3=NN(c4ccc(cc4)C([O-])=O)C=C3C#N)=C1	[#6]-[#6]1:[#6]:[#7]:[#7]:[#6]:1_5	1	false	REALSpace_70bn_2024-09	m_11bcb	6406126	25986702
S1c2c(cccc2)C(=C1)CNc3ccc(cc3)C4=NN(c5ccccc5)C=C4C([O-])=O	75	fCSFP4	weighted-fingerprint-similarity	0.676	0.636	m_271304bbb____27872446____9305118	CHEMBL3663141	S1c2c(cccc2)C(C3=NN(c4ccc(cc4)C([O-])=O)C=C3C#N)=C1	[#6]-[#6]1:[#6]:[#7]:[#7]:[#6]:1_5	1	false	REALSpace_70bn_2024-09	m_271304bbb	27872446	9305118
S1c2c(cccc2)C(NC(=O)NC3=NN(C=C3C#N)C(C)C)=C1	76	fCSFP4	weighted-fingerprint-similarity	0.676	0.454	m_68bbb____28405806____21689956	CHEMBL3663141	S1c2c(cccc2)C(C3=NN(c4ccc(cc4)C([O-])=O)C=C3C#N)=C1	[#6]-[#6]1:[#6]:[#7]:[#7]:[#6]:1_5	1	false	REALSpace_70bn_2024-09	m_68bbb	28405806	21689956
Brc1cc2SC=C(c2cc1)CNC(=O)NC3=NN(c4ccc([N+]([O-])=O)cc4)C=C3C#N	77	fCSFP4	weighted-fingerprint-similarity	0.675	0.476	m_2430bbc____22529180____20044628	CHEMBL3663141	S1c2c(cccc2)C(C3=NN(c4ccc(cc4)C([O-])=O)C=C3C#N)=C1	[#6]-[#6]1:[#6]:[#7]:[#7]:[#6]:1_5	1	false	REALSpace_70bn_2024-09	m_2430bbc	22529180	20044628
Brc1cc2c(SC=C2CNC(=O)NC3=NN(c4ccc([N+]([O-])=O)cc4)C=C3C#N)cc1	78	fCSFP4	weighted-fingerprint-similarity	0.675	0.476	m_2430bbc____22529180____19507584	CHEMBL3663141	S1c2c(cccc2)C(C3=NN(c4ccc(cc4)C([O-])=O)C=C3C#N)=C1	[#6]-[#6]1:[#6]:[#7]:[#7]:[#6]:1_5	1	false	REALSpace_70bn_2024-09	m_2430bbc	22529180	19507584
Clc1cc2SC=C(c2cc1)CNC(=O)NC3=NN(c4ccc([N+]([O-])=O)cc4)C=C3C#N	79	fCSFP4	weighted-fingerprint-similarity	0.675	0.476	m_2430bbc____22529180____22588172	CHEMBL3663141	S1c2c(cccc2)C(C3=NN(c4ccc(cc4)C([O-])=O)C=C3C#N)=C1	[#6]-[#6]1:[#6]:[#7]:[#7]:[#6]:1_5	1	false	REALSpace_70bn_2024-09	m_2430bbc	22529180	22588172
S1c2c(cc(F)cc2)C(=C1)CNC(=O)NC3=NN(c4ccc([N+]([O-])=O)cc4)C=C3C#N	80	fCSFP4	weighted-fingerprint-similarity	0.675	0.476	m_2430bbc____22529180____19507710	CHEMBL3663141	S1c2c(cccc2)C(C3=NN(c4ccc(cc4)C([O-])=O)C=C3C#N)=C1	[#6]-[#6]1:[#6]:[#7]:[#7]:[#6]:1_5	1	false	REALSpace_70bn_2024-09	m_2430bbc	22529180	19507710
BrC=1c2c(SC1)cc(cc2)C(=O)NC3=NN(C=C3C#N)C(C)(C)C	81	fCSFP4	weighted-fingerprint-similarity	0.674	0.463	m_11bcb____6406126____26273416	CHEMBL3663141	S1c2c(cccc2)C(C3=NN(c4ccc(cc4)C([O-])=O)C=C3C#N)=C1	[#6]-[#6]1:[#6]:[#7]:[#7]:[#6]:1_5	1	false	REALSpace_70bn_2024-09	m_11bcb	6406126	26273416
BrC=1c2c(SC1)ccc(c2)C(=O)NC3=NN(C=C3C#N)C(C)(C)C	82	fCSFP4	weighted-fingerprint-similarity	0.674	0.463	m_11bcb____6406126____10685020	CHEMBL3663141	S1c2c(cccc2)C(C3=NN(c4ccc(cc4)C([O-])=O)C=C3C#N)=C1	[#6]-[#6]1:[#6]:[#7]:[#7]:[#6]:1_5	1	false	REALSpace_70bn_2024-09	m_11bcb	6406126	10685020
S1c2c(cccc2)C(C=CC(=O)NC3=NN(c4ncc([N+]([O-])=O)cc4)C=C3C#N)=C1	83	fCSFP4	weighted-fingerprint-similarity	0.674	0.480	m_11bbb____22180482____206449	CHEMBL3663141	S1c2c(cccc2)C(C3=NN(c4ccc(cc4)C([O-])=O)C=C3C#N)=C1	[#6]-[#6]1:[#6]:[#7]:[#7]:[#6]:1_5	1	false	REALSpace_70bn_2024-09	m_11bbb	22180482	206449
S1c2c(cccc2)C(=C1)CNC(=O)NC3=NN(C=C3C#N)C	84	fCSFP4	weighted-fingerprint-similarity	0.673	0.451	m_2430bbc____6584276____803246	CHEMBL3663141	S1c2c(cccc2)C(C3=NN(c4ccc(cc4)C([O-])=O)C=C3C#N)=C1	[#6]-[#6]1:[#6]:[#7]:[#7]:[#6]:1_5	1	false	REALSpace_70bn_2024-09	m_2430bbc	6584276	803246
S1c2c(cccc2)C(NC(=O)NC3=NN(C=C3C#N)C(C)(C)C)=C1	85	fCSFP4	weighted-fingerprint-similarity	0.673	0.451	m_68bbb____28405804____21689956	CHEMBL3663141	S1c2c(cccc2)C(C3=NN(c4ccc(cc4)C([O-])=O)C=C3C#N)=C1	[#6]-[#6]1:[#6]:[#7]:[#7]:[#6]:1_5	1	false	REALSpace_70bn_2024-09	m_68bbb	28405804	21689956
S1c2c(c(ccc2)C(=O)NC3=NN(C=C3C#N)C(C)C)C=C1	86	fCSFP4	weighted-fingerprint-similarity	0.673	0.455	m_11bcb____6463864____14414916	CHEMBL3663141	S1c2c(cccc2)C(C3=NN(c4ccc(cc4)C([O-])=O)C=C3C#N)=C1	[#6]-[#6]1:[#6]:[#7]:[#7]:[#6]:1_5	1	false	REALSpace_70bn_2024-09	m_11bcb	6463864	14414916
S1c2c(c(ccc2)C(=O)OCCN3N=C(C(C#N)=C3)C)C=C1	87	fCSFP4	weighted-fingerprint-similarity	0.673	0.455	m_276436bbc____14085308____14414932	CHEMBL3663141	S1c2c(cccc2)C(C3=NN(c4ccc(cc4)C([O-])=O)C=C3C#N)=C1	[#6]-[#6]1:[#6]:[#7]:[#7]:[#6]:1_5	1	false	REALSpace_70bn_2024-09	m_276436bbc	14085308	14414932
S1c2c(cccc2)C(C(=O)NC3=NN(C=C3C#N)CC[NH+](C)C)=C1	88	fCSFP4	weighted-fingerprint-similarity	0.673	0.459	m_11bbb____25842060____205296	CHEMBL3663141	S1c2c(cccc2)C(C3=NN(c4ccc(cc4)C([O-])=O)C=C3C#N)=C1	[#6]-[#6]1:[#6]:[#7]:[#7]:[#6]:1_5	1	false	REALSpace_70bn_2024-09	m_11bbb	25842060	205296
S1c2c(F)cccc2C(C(=O)NC3=NN(c4c(F)cc(C#N)cc4)C=C3C#N)=C1	89	fCSFP4	weighted-fingerprint-similarity	0.673	0.474	m_11bbb____22180484____20023832	CHEMBL3663141	S1c2c(cccc2)C(C3=NN(c4ccc(cc4)C([O-])=O)C=C3C#N)=C1	[#6]-[#6]1:[#6]:[#7]:[#7]:[#6]:1_5	1	false	REALSpace_70bn_2024-09	m_11bbb	22180484	20023832
S1c2c(ccc(OC)c2)C(C(=O)NC3=NN(c4c(F)cc(C#N)cc4)C=C3C#N)=C1	90	fCSFP4	weighted-fingerprint-similarity	0.673	0.477	m_11bbb____22180484____16657234	CHEMBL3663141	S1c2c(cccc2)C(C3=NN(c4ccc(cc4)C([O-])=O)C=C3C#N)=C1	[#6]-[#6]1:[#6]:[#7]:[#7]:[#6]:1_5	1	false	REALSpace_70bn_2024-09	m_11bbb	22180484	16657234
S1c2c(cccc2)C(c3ccc(N4N=C(c5ccc(F)cc5)C(C=O)=C4)cc3)=C1	91	fCSFP4	weighted-fingerprint-similarity	0.672	0.627	m_271570bbb____10145070____21748352	CHEMBL3663141	S1c2c(cccc2)C(C3=NN(c4ccc(cc4)C([O-])=O)C=C3C#N)=C1	[#6]-[#6]1:[#6]:[#7]:[#7]:[#6]:1_5	1	false	REALSpace_70bn_2024-09	m_271570bbb	10145070	21748352
S1c2c(cccc2)C(=C1)CC(=O)NC3=NN(C=C3C#N)Cc4ccccc4	92	fCSFP4	weighted-fingerprint-similarity	0.672	0.456	m_11bbb____22169164____886258	CHEMBL3663141	S1c2c(cccc2)C(C3=NN(c4ccc(cc4)C([O-])=O)C=C3C#N)=C1	[#6]-[#6]1:[#6]:[#7]:[#7]:[#6]:1_5	1	false	REALSpace_70bn_2024-09	m_11bbb	22169164	886258
S1c2c(cc(cc2)C(=O)NC3=NN(C=C3C#N)CC(F)F)C(C#N)=C1	93	fCSFP4	weighted-fingerprint-similarity	0.672	0.460	m_11ccb____15359846____23409668	CHEMBL3663141	S1c2c(cccc2)C(C3=NN(c4ccc(cc4)C([O-])=O)C=C3C#N)=C1	[#6]-[#6]1:[#6]:[#7]:[#7]:[#6]:1_5	1	false	REALSpace_70bn_2024-09	m_11ccb	15359846	23409668
S1c2c(c(NC(=O)NC3=NN(c4ncc([N+]([O-])=O)cc4)C=C3C#N)ccc2)C=C1	94	fCSFP4	weighted-fingerprint-similarity	0.672	0.471	m_68bbb____28405486____21689904	CHEMBL3663141	S1c2c(cccc2)C(C3=NN(c4ccc(cc4)C([O-])=O)C=C3C#N)=C1	[#6]-[#6]1:[#6]:[#7]:[#7]:[#6]:1_5	1	false	REALSpace_70bn_2024-09	m_68bbb	28405486	21689904
BrC=1c2c(SC1)c(ccc2)C(=O)NC3=NN(c4c(F)cc(C#N)cc4)C=C3C#N	95	fCSFP4	weighted-fingerprint-similarity	0.671	0.474	m_11bbb____22180484____23858548	CHEMBL3663141	S1c2c(cccc2)C(C3=NN(c4ccc(cc4)C([O-])=O)C=C3C#N)=C1	[#6]-[#6]1:[#6]:[#7]:[#7]:[#6]:1_5	1	false	REALSpace_70bn_2024-09	m_11bbb	22180484	23858548
S1c2c(cccc2C(=C1)C)C(=O)NC3=NN(c4c(F)cc(C#N)cc4)C=C3C#N	96	fCSFP4	weighted-fingerprint-similarity	0.671	0.474	m_11bbb____22180484____22135362	CHEMBL3663141	S1c2c(cccc2)C(C3=NN(c4ccc(cc4)C([O-])=O)C=C3C#N)=C1	[#6]-[#6]1:[#6]:[#7]:[#7]:[#6]:1_5	1	false	REALSpace_70bn_2024-09	m_11bbb	22180484	22135362
Brc1cc2SC=C(c2cc1)C(=O)NC3=NN(c4ncc([N+]([O-])=O)cc4)C=C3C#N	97	fCSFP4	weighted-fingerprint-similarity	0.671	0.477	m_11bbb____22180482____20020654	CHEMBL3663141	S1c2c(cccc2)C(C3=NN(c4ccc(cc4)C([O-])=O)C=C3C#N)=C1	[#6]-[#6]1:[#6]:[#7]:[#7]:[#6]:1_5	1	false	REALSpace_70bn_2024-09	m_11bbb	22180482	20020654
Brc1cc2c(SC=C2C(=O)NC3=NN(c4ncc([N+]([O-])=O)cc4)C=C3C#N)cc1	98	fCSFP4	weighted-fingerprint-similarity	0.671	0.477	m_11bbb____22180482____20023720	CHEMBL3663141	S1c2c(cccc2)C(C3=NN(c4ccc(cc4)C([O-])=O)C=C3C#N)=C1	[#6]-[#6]1:[#6]:[#7]:[#7]:[#6]:1_5	1	false	REALSpace_70bn_2024-09	m_11bbb	22180482	20023720
Clc1cc2SC=C(c2cc1)C(=O)NC3=NN(c4ncc([N+]([O-])=O)cc4)C=C3C#N	99	fCSFP4	weighted-fingerprint-similarity	0.671	0.477	m_11bbb____22180482____22137808	CHEMBL3663141	S1c2c(cccc2)C(C3=NN(c4ccc(cc4)C([O-])=O)C=C3C#N)=C1	[#6]-[#6]1:[#6]:[#7]:[#7]:[#6]:1_5	1	false	REALSpace_70bn_2024-09	m_11bbb	22180482	22137808
Clc1cc2c(SC=C2C(=O)NC3=NN(c4ncc([N+]([O-])=O)cc4)C=C3C#N)cc1	100	fCSFP4	weighted-fingerprint-similarity	0.671	0.477	m_11bbb____22180482____26252572	CHEMBL3663141	S1c2c(cccc2)C(C3=NN(c4ccc(cc4)C([O-])=O)C=C3C#N)=C1	[#6]-[#6]1:[#6]:[#7]:[#7]:[#6]:1_5	1	false	REALSpace_70bn_2024-09	m_11bbb	22180482	26252572
S1c2c(cc(F)cc2)C(C(=O)NC3=NN(c4ncc([N+]([O-])=O)cc4)C=C3C#N)=C1	101	fCSFP4	weighted-fingerprint-similarity	0.671	0.477	m_11bbb____22180482____20023744	CHEMBL3663141	S1c2c(cccc2)C(C3=NN(c4ccc(cc4)C([O-])=O)C=C3C#N)=C1	[#6]-[#6]1:[#6]:[#7]:[#7]:[#6]:1_5	1	false	REALSpace_70bn_2024-09	m_11bbb	22180482	20023744
S1c2c(cc(cc2)C)C(C(=O)NC3=NN(c4ncc([N+]([O-])=O)cc4)C=C3C#N)=C1	102	fCSFP4	weighted-fingerprint-similarity	0.671	0.477	m_11bbb____22180482____19621694	CHEMBL3663141	S1c2c(cccc2)C(C3=NN(c4ccc(cc4)C([O-])=O)C=C3C#N)=C1	[#6]-[#6]1:[#6]:[#7]:[#7]:[#6]:1_5	1	false	REALSpace_70bn_2024-09	m_11bbb	22180482	19621694
S1c2c(ccc(c2)C)C(C(=O)NC3=NN(c4ncc([N+]([O-])=O)cc4)C=C3C#N)=C1	103	fCSFP4	weighted-fingerprint-similarity	0.671	0.477	m_11bbb____22180482____9631326	CHEMBL3663141	S1c2c(cccc2)C(C3=NN(c4ccc(cc4)C([O-])=O)C=C3C#N)=C1	[#6]-[#6]1:[#6]:[#7]:[#7]:[#6]:1_5	1	false	REALSpace_70bn_2024-09	m_11bbb	22180482	9631326
S1c2c(cccc2)C(=C1)CCNC(=O)NC3=NN(c4ncc([N+]([O-])=O)cc4)C=C3C#N	104	fCSFP4	weighted-fingerprint-similarity	0.671	0.477	m_2430bbc____22528322____886722	CHEMBL3663141	S1c2c(cccc2)C(C3=NN(c4ccc(cc4)C([O-])=O)C=C3C#N)=C1	[#6]-[#6]1:[#6]:[#7]:[#7]:[#6]:1_5	1	false	REALSpace_70bn_2024-09	m_2430bbc	22528322	886722
S1c2c(cccc2)C(c3cc(ccc3)C4=NN(c5ccccc5)C=C4C=O)=C1	105	fCSFP4	weighted-fingerprint-similarity	0.671	0.624	m_271570bbb____10145070____11652084	CHEMBL3663141	S1c2c(cccc2)C(C3=NN(c4ccc(cc4)C([O-])=O)C=C3C#N)=C1	[#6]-[#6]1:[#6]:[#7]:[#7]:[#6]:1_5	1	false	REALSpace_70bn_2024-09	m_271570bbb	10145070	11652084
S1c2c(c(ccc2)C(=O)NC3=NN(C=C3C#N)C(C)(C)C)C=C1	106	fCSFP4	weighted-fingerprint-similarity	0.670	0.452	m_11bcb____6406126____14414916	CHEMBL3663141	S1c2c(cccc2)C(C3=NN(c4ccc(cc4)C([O-])=O)C=C3C#N)=C1	[#6]-[#6]1:[#6]:[#7]:[#7]:[#6]:1_5	1	false	REALSpace_70bn_2024-09	m_11bcb	6406126	14414916
[O-][N+](=O)c1ccc(N2N=C(NC(=O)NNC(=O)c3c4c(ccc3)cccc4)C(C#N)=C2)cc1	107	fCSFP4	weighted-fingerprint-similarity	0.670	0.460	m_2430bbc____22529180____8738482	CHEMBL3663141	S1c2c(cccc2)C(C3=NN(c4ccc(cc4)C([O-])=O)C=C3C#N)=C1	[#6]-[#6]1:[#6]:[#7]:[#7]:[#6]:1_5	1	false	REALSpace_70bn_2024-09	m_2430bbc	22529180	8738482
ClC=1c2c(SC1)cc(NC(=O)NC3=NN(c4c(F)cc(C#N)cc4)C=C3C#N)cc2	108	fCSFP4	weighted-fingerprint-similarity	0.670	0.467	m_2430cbb____22528324____17612980	CHEMBL3663141	S1c2c(cccc2)C(C3=NN(c4ccc(cc4)C([O-])=O)C=C3C#N)=C1	[#6]-[#6]1:[#6]:[#7]:[#7]:[#6]:1_5	1	false	REALSpace_70bn_2024-09	m_2430cbb	22528324	17612980
S1c2c(cc(NC(=O)NC3=NN(c4c(F)cc(C#N)cc4)C=C3C#N)cc2)C(=C1)C	109	fCSFP4	weighted-fingerprint-similarity	0.670	0.467	m_2430bbb____22528324____22581862	CHEMBL3663141	S1c2c(cccc2)C(C3=NN(c4ccc(cc4)C([O-])=O)C=C3C#N)=C1	[#6]-[#6]1:[#6]:[#7]:[#7]:[#6]:1_5	1	false	REALSpace_70bn_2024-09	m_2430bbb	22528324	22581862
S1c2c(cccc2)C(=C1)CNC(=O)NC3=NN(c4c([N+]([O-])=O)cccc4)C=C3C#N	110	fCSFP4	weighted-fingerprint-similarity	0.670	0.471	m_2430bbc____22528352____803246	CHEMBL3663141	S1c2c(cccc2)C(C3=NN(c4ccc(cc4)C([O-])=O)C=C3C#N)=C1	[#6]-[#6]1:[#6]:[#7]:[#7]:[#6]:1_5	1	false	REALSpace_70bn_2024-09	m_2430bbc	22528352	803246
S1c2c(cccc2)C(=C1)C(NC(=O)NC3=NN(c4c(F)cc(C#N)cc4)C=C3C#N)C	111	fCSFP4	weighted-fingerprint-similarity	0.670	0.474	m_2430bbc____22528324____13459334	CHEMBL3663141	S1c2c(cccc2)C(C3=NN(c4ccc(cc4)C([O-])=O)C=C3C#N)=C1	[#6]-[#6]1:[#6]:[#7]:[#7]:[#6]:1_5	1	false	REALSpace_70bn_2024-09	m_2430bbc	22528324	13459334
[O-][N+](=O)c1ccc(N2N=C(NC(=O)Nc3c4c(ccc3)cccc4)C(C#N)=C2)cc1	112	fCSFP4	weighted-fingerprint-similarity	0.669	0.449	m_68bbb____28397434____85382	CHEMBL3663141	S1c2c(cccc2)C(C3=NN(c4ccc(cc4)C([O-])=O)C=C3C#N)=C1	[#6]-[#6]1:[#6]:[#7]:[#7]:[#6]:1_5	1	false	REALSpace_70bn_2024-09	m_68bbb	28397434	85382
S1c2c(cccc2)C(=C1)CNC(=O)NC3=NN(C=C3C#N)Cc4ccccc4	113	fCSFP4	weighted-fingerprint-similarity	0.669	0.453	m_2430bbc____22524250____803246	CHEMBL3663141	S1c2c(cccc2)C(C3=NN(c4ccc(cc4)C([O-])=O)C=C3C#N)=C1	[#6]-[#6]1:[#6]:[#7]:[#7]:[#6]:1_5	1	false	REALSpace_70bn_2024-09	m_2430bbc	22524250	803246
S1c2c(cc(cc2)C(=O)NC3=NN(C=C3C#N)CC(F)(F)F)C(C#N)=C1	114	fCSFP4	weighted-fingerprint-similarity	0.669	0.457	m_11ccb____15146974____23409668	CHEMBL3663141	S1c2c(cccc2)C(C3=NN(c4ccc(cc4)C([O-])=O)C=C3C#N)=C1	[#6]-[#6]1:[#6]:[#7]:[#7]:[#6]:1_5	1	false	REALSpace_70bn_2024-09	m_11ccb	15146974	23409668
S1c2c(cc(cc2)C(=O)NC3=NN(C=C3C#N)CCOC)C(C#N)=C1	115	fCSFP4	weighted-fingerprint-similarity	0.669	0.457	m_11ccb____15503930____23409668	CHEMBL3663141	S1c2c(cccc2)C(C3=NN(c4ccc(cc4)C([O-])=O)C=C3C#N)=C1	[#6]-[#6]1:[#6]:[#7]:[#7]:[#6]:1_5	1	false	REALSpace_70bn_2024-09	m_11ccb	15503930	23409668
S1c2c(c(NC(=O)NC3=NN(c4c([N+]([O-])=O)cccc4)C=C3C#N)ccc2)C=C1	116	fCSFP4	weighted-fingerprint-similarity	0.669	0.464	m_68bbb____28412250____21689904	CHEMBL3663141	S1c2c(cccc2)C(C3=NN(c4ccc(cc4)C([O-])=O)C=C3C#N)=C1	[#6]-[#6]1:[#6]:[#7]:[#7]:[#6]:1_5	1	false	REALSpace_70bn_2024-09	m_68bbb	28412250	21689904
S1c2c(cccc2)C(=C1)CCCC(=O)NC3=NN(c4ncc([N+]([O-])=O)cc4)C=C3C#N	117	fCSFP4	weighted-fingerprint-similarity	0.669	0.475	m_11bbb____22180482____6955212	CHEMBL3663141	S1c2c(cccc2)C(C3=NN(c4ccc(cc4)C([O-])=O)C=C3C#N)=C1	[#6]-[#6]1:[#6]:[#7]:[#7]:[#6]:1_5	1	false	REALSpace_70bn_2024-09	m_11bbb	22180482	6955212
Brc1cc2c(SC=C2CCNC(=O)NC3=NN(c4ccc([N+]([O-])=O)cc4)C=C3C#N)cc1	118	fCSFP4	weighted-fingerprint-similarity	0.668	0.468	m_2430bbc____22529180____21650686	CHEMBL3663141	S1c2c(cccc2)C(C3=NN(c4ccc(cc4)C([O-])=O)C=C3C#N)=C1	[#6]-[#6]1:[#6]:[#7]:[#7]:[#6]:1_5	1	false	REALSpace_70bn_2024-09	m_2430bbc	22529180	21650686
S1c2c(cccc2)C(C=3C(=NN(c4ccccc4)C3)C)=C1	119	fCSFP4	weighted-fingerprint-similarity	0.667	0.614	m_271570bbb____10145070____24878406	CHEMBL3663141	S1c2c(cccc2)C(C3=NN(c4ccc(cc4)C([O-])=O)C=C3C#N)=C1	[#6]-[#6]1:[#6]:[#7]:[#7]:[#6]:1_5	1	false	REALSpace_70bn_2024-09	m_271570bbb	10145070	24878406
S1c2c(cc(NC(=O)NC3=NN(C=C3C#N)C)cc2)C(=C1)C	120	fCSFP4	weighted-fingerprint-similarity	0.667	0.442	m_2430bbb____6584276____22581862	CHEMBL3663141	S1c2c(cccc2)C(C3=NN(c4ccc(cc4)C([O-])=O)C=C3C#N)=C1	[#6]-[#6]1:[#6]:[#7]:[#7]:[#6]:1_5	1	false	REALSpace_70bn_2024-09	m_2430bbb	6584276	22581862
BrC=1c2c(SC1)cc(cc2)C(=O)NC3=NN(C=C3C#N)CC(F)F	121	fCSFP4	weighted-fingerprint-similarity	0.667	0.454	m_11bcb____15359846____26273416	CHEMBL3663141	S1c2c(cccc2)C(C3=NN(c4ccc(cc4)C([O-])=O)C=C3C#N)=C1	[#6]-[#6]1:[#6]:[#7]:[#7]:[#6]:1_5	1	false	REALSpace_70bn_2024-09	m_11bcb	15359846	26273416
BrC=1c2c(SC1)ccc(c2)C(=O)NC3=NN(C=C3C#N)CC(F)F	122	fCSFP4	weighted-fingerprint-similarity	0.667	0.454	m_11bcb____15359846____10685020	CHEMBL3663141	S1c2c(cccc2)C(C3=NN(c4ccc(cc4)C([O-])=O)C=C3C#N)=C1	[#6]-[#6]1:[#6]:[#7]:[#7]:[#6]:1_5	1	false	REALSpace_70bn_2024-09	m_11bcb	15359846	10685020
S1c2c(cc(cc2)C(=O)NC3=NN(C=C3C#N)CC(F)F)C(=C1)C	123	fCSFP4	weighted-fingerprint-similarity	0.667	0.454	m_11bcb____15359846____20049420	CHEMBL3663141	S1c2c(cccc2)C(C3=NN(c4ccc(cc4)C([O-])=O)C=C3C#N)=C1	[#6]-[#6]1:[#6]:[#7]:[#7]:[#6]:1_5	1	false	REALSpace_70bn_2024-09	m_11bcb	15359846	20049420
S1c2c(cc(cc2)C(=O)NC3=NN(C=C3C#N)CCOC)C(=C1)C	124	fCSFP4	weighted-fingerprint-similarity	0.667	0.454	m_11bcb____15503930____20049420	CHEMBL3663141	S1c2c(cccc2)C(C3=NN(c4ccc(cc4)C([O-])=O)C=C3C#N)=C1	[#6]-[#6]1:[#6]:[#7]:[#7]:[#6]:1_5	1	false	REALSpace_70bn_2024-09	m_11bcb	15503930	20049420
S1c2c(ccc(c2)C(=O)NC3=NN(C=C3C#N)CC(F)F)C(=C1)C	125	fCSFP4	weighted-fingerprint-similarity	0.667	0.454	m_11bcb____15359846____25986702	CHEMBL3663141	S1c2c(cccc2)C(C3=NN(c4ccc(cc4)C([O-])=O)C=C3C#N)=C1	[#6]-[#6]1:[#6]:[#7]:[#7]:[#6]:1_5	1	false	REALSpace_70bn_2024-09	m_11bcb	15359846	25986702
S1c2c(ccc(c2)C(=O)NC3=NN(C=C3C#N)CCOC)C(=C1)C	126	fCSFP4	weighted-fingerprint-similarity	0.667	0.454	m_11bcb____15503930____25986702	CHEMBL3663141	S1c2c(cccc2)C(C3=NN(c4ccc(cc4)C([O-])=O)C=C3C#N)=C1	[#6]-[#6]1:[#6]:[#7]:[#7]:[#6]:1_5	1	false	REALSpace_70bn_2024-09	m_11bcb	15503930	25986702
Brc1c2c(SC=C2C(=O)NC3=NN(c4c(F)cc(C#N)cc4)C=C3C#N)ccc1	127	fCSFP4	weighted-fingerprint-similarity	0.667	0.465	m_11bbb____22180484____17066602	CHEMBL3663141	S1c2c(cccc2)C(C3=NN(c4ccc(cc4)C([O-])=O)C=C3C#N)=C1	[#6]-[#6]1:[#6]:[#7]:[#7]:[#6]:1_5	1	false	REALSpace_70bn_2024-09	m_11bbb	22180484	17066602
Clc1c2c(SC=C2C(=O)NC3=NN(c4c(F)cc(C#N)cc4)C=C3C#N)ccc1	128	fCSFP4	weighted-fingerprint-similarity	0.667	0.465	m_11bbb____22180484____28469546	CHEMBL3663141	S1c2c(cccc2)C(C3=NN(c4ccc(cc4)C([O-])=O)C=C3C#N)=C1	[#6]-[#6]1:[#6]:[#7]:[#7]:[#6]:1_5	1	false	REALSpace_70bn_2024-09	m_11bbb	22180484	28469546
S1c2c(cccc2)C(=C1)C(O)CNC(=O)NC3=NN(c4c(F)cc(C#N)cc4)C=C3C#N	129	fCSFP4	weighted-fingerprint-similarity	0.667	0.472	m_2430bbc____22528324____15728062	CHEMBL3663141	S1c2c(cccc2)C(C3=NN(c4ccc(cc4)C([O-])=O)C=C3C#N)=C1	[#6]-[#6]1:[#6]:[#7]:[#7]:[#6]:1_5	1	false	REALSpace_70bn_2024-09	m_2430bbc	22528324	15728062
Brc1c2SC=C(c2ccc1)C(=O)NC3=NN(c4c(F)cc(C#N)cc4)C=C3C#N	130	fCSFP4	weighted-fingerprint-similarity	0.665	0.466	m_11bbb____22180484____16521386	CHEMBL3663141	S1c2c(cccc2)C(C3=NN(c4ccc(cc4)C([O-])=O)C=C3C#N)=C1	[#6]-[#6]1:[#6]:[#7]:[#7]:[#6]:1_5	1	false	REALSpace_70bn_2024-09	m_11bbb	22180484	16521386
ClC=1c2c(SC1)cc(NC(=O)NC3=NN(c4c([N+]([O-])=O)cccc4)C=C3C#N)cc2	131	fCSFP4	weighted-fingerprint-similarity	0.665	0.466	m_2430cbb____22528352____17612980	CHEMBL3663141	S1c2c(cccc2)C(C3=NN(c4ccc(cc4)C([O-])=O)C=C3C#N)=C1	[#6]-[#6]1:[#6]:[#7]:[#7]:[#6]:1_5	1	false	REALSpace_70bn_2024-09	m_2430cbb	22528352	17612980
Clc1c2SC=C(c2ccc1)C(=O)NC3=NN(c4c(F)cc(C#N)cc4)C=C3C#N	132	fCSFP4	weighted-fingerprint-similarity	0.665	0.466	m_11bbb____22180484____20023808	CHEMBL3663141	S1c2c(cccc2)C(C3=NN(c4ccc(cc4)C([O-])=O)C=C3C#N)=C1	[#6]-[#6]1:[#6]:[#7]:[#7]:[#6]:1_5	1	false	REALSpace_70bn_2024-09	m_11bbb	22180484	20023808
S1c2c(cc(NC(=O)NC3=NN(c4c([N+]([O-])=O)cccc4)C=C3C#N)cc2)C(=C1)C	133	fCSFP4	weighted-fingerprint-similarity	0.665	0.466	m_2430bbb____22528352____22581862	CHEMBL3663141	S1c2c(cccc2)C(C3=NN(c4ccc(cc4)C([O-])=O)C=C3C#N)=C1	[#6]-[#6]1:[#6]:[#7]:[#7]:[#6]:1_5	1	false	REALSpace_70bn_2024-09	m_2430bbb	22528352	22581862
S1c2c(cccc2C(C(=O)NC3=NN(c4c(F)cc(C#N)cc4)C=C3C#N)=C1)C	134	fCSFP4	weighted-fingerprint-similarity	0.665	0.466	m_11bbb____22180484____20023768	CHEMBL3663141	S1c2c(cccc2)C(C3=NN(c4ccc(cc4)C([O-])=O)C=C3C#N)=C1	[#6]-[#6]1:[#6]:[#7]:[#7]:[#6]:1_5	1	false	REALSpace_70bn_2024-09	m_11bbb	22180484	20023768
S1N=Cc2c(cccc12)C(=O)NC3=NN(c4c(F)cc(C#N)cc4)C=C3C#N	135	fCSFP4	weighted-fingerprint-similarity	0.665	0.462	m_11bbb____22180484____15143846	CHEMBL3663141	S1c2c(cccc2)C(C3=NN(c4ccc(cc4)C([O-])=O)C=C3C#N)=C1	[#6]-[#6]1:[#6]:[#7]:[#7]:[#6]:1_5	1	false	REALSpace_70bn_2024-09	m_11bbb	22180484	15143846
S1c2c(c(ccc2)CC(=O)NC3=NN(c4c(F)cc(C#N)cc4)C=C3C#N)C=C1	136	fCSFP4	weighted-fingerprint-similarity	0.665	0.462	m_11bbb____22180484____8365078	CHEMBL3663141	S1c2c(cccc2)C(C3=NN(c4ccc(cc4)C([O-])=O)C=C3C#N)=C1	[#6]-[#6]1:[#6]:[#7]:[#7]:[#6]:1_5	1	false	REALSpace_70bn_2024-09	m_11bbb	22180484	8365078
S1c2c(cccc2)C(=C1)CCNC(=O)NC3=NN(C=C3C#N)C	137	fCSFP4	weighted-fingerprint-similarity	0.665	0.442	m_2430bbc____6584276____886722	CHEMBL3663141	S1c2c(cccc2)C(C3=NN(c4ccc(cc4)C([O-])=O)C=C3C#N)=C1	[#6]-[#6]1:[#6]:[#7]:[#7]:[#6]:1_5	1	false	REALSpace_70bn_2024-09	m_2430bbc	6584276	886722
S1c2c(cccc2)C(NC(=O)NC3=NN(C=C3C#N)CC(F)F)=C1	138	fCSFP4	weighted-fingerprint-similarity	0.665	0.442	m_2430cbb____22529508____27262020	CHEMBL3663141	S1c2c(cccc2)C(C3=NN(c4ccc(cc4)C([O-])=O)C=C3C#N)=C1	[#6]-[#6]1:[#6]:[#7]:[#7]:[#6]:1_5	1	false	REALSpace_70bn_2024-09	m_2430cbb	22529508	27262020
S1c2c(nccc2)C(C(=O)NC3=NN(c4c(F)cc(C#N)cc4)C=C3C#N)=C1	139	fCSFP4	weighted-fingerprint-similarity	0.664	0.462	m_11bbb____22180484____17542066	CHEMBL3663141	S1c2c(cccc2)C(C3=NN(c4ccc(cc4)C([O-])=O)C=C3C#N)=C1	[#6]-[#6]1:[#6]:[#7]:[#7]:[#6]:1_5	1	false	REALSpace_70bn_2024-09	m_11bbb	22180484	17542066
BrC=1c2c(SC1)cc(cc2)C(=O)NC3=NN(C=C3C#N)CC(F)(F)F	140	fCSFP4	weighted-fingerprint-similarity	0.664	0.451	m_11bcb____15146974____26273416	CHEMBL3663141	S1c2c(cccc2)C(C3=NN(c4ccc(cc4)C([O-])=O)C=C3C#N)=C1	[#6]-[#6]1:[#6]:[#7]:[#7]:[#6]:1_5	1	false	REALSpace_70bn_2024-09	m_11bcb	15146974	26273416
BrC=1c2c(SC1)cc(cc2)C(=O)NC3=NN(C=C3C#N)CCOC	141	fCSFP4	weighted-fingerprint-similarity	0.664	0.451	m_11bcb____15503930____26273416	CHEMBL3663141	S1c2c(cccc2)C(C3=NN(c4ccc(cc4)C([O-])=O)C=C3C#N)=C1	[#6]-[#6]1:[#6]:[#7]:[#7]:[#6]:1_5	1	false	REALSpace_70bn_2024-09	m_11bcb	15503930	26273416
BrC=1c2c(SC1)ccc(c2)C(=O)NC3=NN(C=C3C#N)CC(F)(F)F	142	fCSFP4	weighted-fingerprint-similarity	0.664	0.451	m_11bcb____15146974____10685020	CHEMBL3663141	S1c2c(cccc2)C(C3=NN(c4ccc(cc4)C([O-])=O)C=C3C#N)=C1	[#6]-[#6]1:[#6]:[#7]:[#7]:[#6]:1_5	1	false	REALSpace_70bn_2024-09	m_11bcb	15146974	10685020
BrC=1c2c(SC1)ccc(c2)C(=O)NC3=NN(C=C3C#N)CCOC	143	fCSFP4	weighted-fingerprint-similarity	0.664	0.451	m_11bcb____15503930____10685020	CHEMBL3663141	S1c2c(cccc2)C(C3=NN(c4ccc(cc4)C([O-])=O)C=C3C#N)=C1	[#6]-[#6]1:[#6]:[#7]:[#7]:[#6]:1_5	1	false	REALSpace_70bn_2024-09	m_11bcb	15503930	10685020
S1c2c(cc(cc2)C(=O)NC3=NN(C=C3C#N)CC(F)(F)F)C(=C1)C	144	fCSFP4	weighted-fingerprint-similarity	0.664	0.451	m_11bcb____15146974____20049420	CHEMBL3663141	S1c2c(cccc2)C(C3=NN(c4ccc(cc4)C([O-])=O)C=C3C#N)=C1	[#6]-[#6]1:[#6]:[#7]:[#7]:[#6]:1_5	1	false	REALSpace_70bn_2024-09	m_11bcb	15146974	20049420
S1c2c(cc(cc2)C(=O)NC3=NN(C=C3C#N)CC[NH+](C)C)C(C#N)=C1	145	fCSFP4	weighted-fingerprint-similarity	0.664	0.451	m_11cbb____25842060____23409668	CHEMBL3663141	S1c2c(cccc2)C(C3=NN(c4ccc(cc4)C([O-])=O)C=C3C#N)=C1	[#6]-[#6]1:[#6]:[#7]:[#7]:[#6]:1_5	1	false	REALSpace_70bn_2024-09	m_11cbb	25842060	23409668
S1c2c(ccc(c2)C(=O)NC3=NN(C=C3C#N)CC(F)(F)F)C(=C1)C	146	fCSFP4	weighted-fingerprint-similarity	0.664	0.451	m_11bcb____15146974____25986702	CHEMBL3663141	S1c2c(cccc2)C(C3=NN(c4ccc(cc4)C([O-])=O)C=C3C#N)=C1	[#6]-[#6]1:[#6]:[#7]:[#7]:[#6]:1_5	1	false	REALSpace_70bn_2024-09	m_11bcb	15146974	25986702
S1c2c(cc(cc2)C)C(C(=O)OCCN3N=C(C(C#N)=C3)C)=C1	147	fCSFP4	weighted-fingerprint-similarity	0.664	0.447	m_276436bbc____14085308____19621712	CHEMBL3663141	S1c2c(cccc2)C(C3=NN(c4ccc(cc4)C([O-])=O)C=C3C#N)=C1	[#6]-[#6]1:[#6]:[#7]:[#7]:[#6]:1_5	1	false	REALSpace_70bn_2024-09	m_276436bbc	14085308	19621712
S1c2c(ccc(c2)C)C(C(=O)OCCN3N=C(C(C#N)=C3)C)=C1	148	fCSFP4	weighted-fingerprint-similarity	0.664	0.447	m_276436bbc____14085308____14102064	CHEMBL3663141	S1c2c(cccc2)C(C3=NN(c4ccc(cc4)C([O-])=O)C=C3C#N)=C1	[#6]-[#6]1:[#6]:[#7]:[#7]:[#6]:1_5	1	false	REALSpace_70bn_2024-09	m_276436bbc	14085308	14102064
ClC=1c2c(SC1)cc(NC(=O)NC3=NN(C=C3C#N)C)cc2	149	fCSFP4	weighted-fingerprint-similarity	0.664	0.439	m_2430cbb____6584276____17612980	CHEMBL3663141	S1c2c(cccc2)C(C3=NN(c4ccc(cc4)C([O-])=O)C=C3C#N)=C1	[#6]-[#6]1:[#6]:[#7]:[#7]:[#6]:1_5	1	false	REALSpace_70bn_2024-09	m_2430cbb	6584276	17612980
S1c2c(cccc2)C(=C1)CC([NH3+])C(=O)NC3=NN(c4c(F)cc(C#N)cc4)C=C3C#N	150	fCSFP4	weighted-fingerprint-similarity	0.663	0.466	m_272430cbe____26361548____26393130	CHEMBL3663141	S1c2c(cccc2)C(C3=NN(c4ccc(cc4)C([O-])=O)C=C3C#N)=C1	[#6]-[#6]1:[#6]:[#7]:[#7]:[#6]:1_5	1	false	REALSpace_70bn_2024-09	m_272430cbe	26361548	26393130
S1c2c(cccc2)C(=C1)CN(C(=O)NC3=NN(c4c(F)cc(C#N)cc4)C=C3C#N)C	151	fCSFP4	weighted-fingerprint-similarity	0.663	0.466	m_2430bbd____22528324____765014	CHEMBL3663141	S1c2c(cccc2)C(C3=NN(c4ccc(cc4)C([O-])=O)C=C3C#N)=C1	[#6]-[#6]1:[#6]:[#7]:[#7]:[#6]:1_5	1	false	REALSpace_70bn_2024-09	m_2430bbd	22528324	765014
S1c2c(cccc2)C(=C1)CCNC(=O)NC3=NN(c4c([N+]([O-])=O)cccc4)C=C3C#N	152	fCSFP4	weighted-fingerprint-similarity	0.663	0.463	m_2430bbc____22528352____886722	CHEMBL3663141	S1c2c(cccc2)C(C3=NN(c4ccc(cc4)C([O-])=O)C=C3C#N)=C1	[#6]-[#6]1:[#6]:[#7]:[#7]:[#6]:1_5	1	false	REALSpace_70bn_2024-09	m_2430bbc	22528352	886722
S1c2c(c(ccc2)CNC(=O)NC3=NN(c4c(F)cc(C#N)cc4)C=C3C#N)C=C1	153	fCSFP4	weighted-fingerprint-similarity	0.663	0.459	m_2430bbc____22528324____22579900	CHEMBL3663141	S1c2c(cccc2)C(C3=NN(c4ccc(cc4)C([O-])=O)C=C3C#N)=C1	[#6]-[#6]1:[#6]:[#7]:[#7]:[#6]:1_5	1	false	REALSpace_70bn_2024-09	m_2430bbc	22528324	22579900
Fc1c(N2N=C(NC(=O)c3c4c(ccc3)cccc4)C(C#N)=C2)ccc(C#N)c1	154	fCSFP4	weighted-fingerprint-similarity	0.663	0.448	m_11bbb____22180484____53711	CHEMBL3663141	S1c2c(cccc2)C(C3=NN(c4ccc(cc4)C([O-])=O)C=C3C#N)=C1	[#6]-[#6]1:[#6]:[#7]:[#7]:[#6]:1_5	1	false	REALSpace_70bn_2024-09	m_11bbb	22180484	53711
S1c2c(cccc2)C(C(=O)NC3=NN(C=C3C#N)CC(F)(F)C)=C1	155	fCSFP4	weighted-fingerprint-similarity	0.663	0.448	m_11bcb____15273432____205296	CHEMBL3663141	S1c2c(cccc2)C(C3=NN(c4ccc(cc4)C([O-])=O)C=C3C#N)=C1	[#6]-[#6]1:[#6]:[#7]:[#7]:[#6]:1_5	1	false	REALSpace_70bn_2024-09	m_11bcb	15273432	205296
S1c2c(c(ccc2)C(=O)NC3=NN(C=C3C#N)CC(F)F)C=C1	156	fCSFP4	weighted-fingerprint-similarity	0.663	0.444	m_11bcb____15359846____14414916	CHEMBL3663141	S1c2c(cccc2)C(C3=NN(c4ccc(cc4)C([O-])=O)C=C3C#N)=C1	[#6]-[#6]1:[#6]:[#7]:[#7]:[#6]:1_5	1	false	REALSpace_70bn_2024-09	m_11bcb	15359846	14414916
S1c2c(cccc2)C(NC(=O)C(=O)NC3=NN(C=C3C#N)C(C)C)=C1	157	fCSFP4	weighted-fingerprint-similarity	0.663	0.439	m_2718cbb____27262046____8260806	CHEMBL3663141	S1c2c(cccc2)C(C3=NN(c4ccc(cc4)C([O-])=O)C=C3C#N)=C1	[#6]-[#6]1:[#6]:[#7]:[#7]:[#6]:1_5	1	false	REALSpace_70bn_2024-09	m_2718cbb	27262046	8260806
S1c2c(cccc2)C(NC(=O)NC3=NN(C=C3C#N)CC(F)(F)F)=C1	158	fCSFP4	weighted-fingerprint-similarity	0.663	0.439	m_68bbb____28404298____21689956	CHEMBL3663141	S1c2c(cccc2)C(C3=NN(c4ccc(cc4)C([O-])=O)C=C3C#N)=C1	[#6]-[#6]1:[#6]:[#7]:[#7]:[#6]:1_5	1	false	REALSpace_70bn_2024-09	m_68bbb	28404298	21689956
S1c2c(cccc2)C(NC(=O)NC3=NN(C=C3C#N)CCOC)=C1	159	fCSFP4	weighted-fingerprint-similarity	0.663	0.439	m_2430cbb____15503936____27262020	CHEMBL3663141	S1c2c(cccc2)C(C3=NN(c4ccc(cc4)C([O-])=O)C=C3C#N)=C1	[#6]-[#6]1:[#6]:[#7]:[#7]:[#6]:1_5	1	false	REALSpace_70bn_2024-09	m_2430cbb	15503936	27262020
S1c2c(ccc(OC)c2)C(C(=O)NC3=NN(c4ncc([N+]([O-])=O)cc4)C=C3C#N)=C1	160	fCSFP4	weighted-fingerprint-similarity	0.662	0.467	m_11bbb____22180482____16657234	CHEMBL3663141	S1c2c(cccc2)C(C3=NN(c4ccc(cc4)C([O-])=O)C=C3C#N)=C1	[#6]-[#6]1:[#6]:[#7]:[#7]:[#6]:1_5	1	false	REALSpace_70bn_2024-09	m_11bbb	22180482	16657234
S1c2c(c(ncc2)NNC(=O)NC3=NN(c4ccc([N+]([O-])=O)cc4)C=C3C#N)C=C1	161	fCSFP4	weighted-fingerprint-similarity	0.662	0.452	m_2430bbb____22529180____26852408	CHEMBL3663141	S1c2c(cccc2)C(C3=NN(c4ccc(cc4)C([O-])=O)C=C3C#N)=C1	[#6]-[#6]1:[#6]:[#7]:[#7]:[#6]:1_5	1	false	REALSpace_70bn_2024-09	m_2430bbb	22529180	26852408
Brc1cc2SC=C(c2cc1)C(=O)NC3=NN(C=C3C#N)Cc4ccccc4	162	fCSFP4	weighted-fingerprint-similarity	0.662	0.448	m_11bbb____22169164____20020654	CHEMBL3663141	S1c2c(cccc2)C(C3=NN(c4ccc(cc4)C([O-])=O)C=C3C#N)=C1	[#6]-[#6]1:[#6]:[#7]:[#7]:[#6]:1_5	1	false	REALSpace_70bn_2024-09	m_11bbb	22169164	20020654
Brc1cc2c(SC=C2C(=O)NC3=NN(C=C3C#N)Cc4ccccc4)cc1	163	fCSFP4	weighted-fingerprint-similarity	0.662	0.448	m_11bbb____22169164____20023720	CHEMBL3663141	S1c2c(cccc2)C(C3=NN(c4ccc(cc4)C([O-])=O)C=C3C#N)=C1	[#6]-[#6]1:[#6]:[#7]:[#7]:[#6]:1_5	1	false	REALSpace_70bn_2024-09	m_11bbb	22169164	20023720
Clc1cc2SC=C(c2cc1)C(=O)NC3=NN(C=C3C#N)Cc4ccccc4	164	fCSFP4	weighted-fingerprint-similarity	0.662	0.448	m_11bbb____22169164____22137808	CHEMBL3663141	S1c2c(cccc2)C(C3=NN(c4ccc(cc4)C([O-])=O)C=C3C#N)=C1	[#6]-[#6]1:[#6]:[#7]:[#7]:[#6]:1_5	1	false	REALSpace_70bn_2024-09	m_11bbb	22169164	22137808
Clc1cc2c(SC=C2C(=O)NC3=NN(C=C3C#N)Cc4ccccc4)cc1	165	fCSFP4	weighted-fingerprint-similarity	0.662	0.448	m_11bbb____22169164____26252572	CHEMBL3663141	S1c2c(cccc2)C(C3=NN(c4ccc(cc4)C([O-])=O)C=C3C#N)=C1	[#6]-[#6]1:[#6]:[#7]:[#7]:[#6]:1_5	1	false	REALSpace_70bn_2024-09	m_11bbb	22169164	26252572
S1c2c(cc(F)cc2)C(C(=O)NC3=NN(C=C3C#N)Cc4ccccc4)=C1	166	fCSFP4	weighted-fingerprint-similarity	0.662	0.448	m_11bbb____22169164____20023744	CHEMBL3663141	S1c2c(cccc2)C(C3=NN(c4ccc(cc4)C([O-])=O)C=C3C#N)=C1	[#6]-[#6]1:[#6]:[#7]:[#7]:[#6]:1_5	1	false	REALSpace_70bn_2024-09	m_11bbb	22169164	20023744
S1c2c(cc(cc2)C(=O)NC3=NN(C=C3C#N)CC[NH+](C)C)C(=C1)C	167	fCSFP4	weighted-fingerprint-similarity	0.662	0.448	m_11bbb____25842060____20049420	CHEMBL3663141	S1c2c(cccc2)C(C3=NN(c4ccc(cc4)C([O-])=O)C=C3C#N)=C1	[#6]-[#6]1:[#6]:[#7]:[#7]:[#6]:1_5	1	false	REALSpace_70bn_2024-09	m_11bbb	25842060	20049420
S1c2c(cc(cc2)C)C(C(=O)NC3=NN(C=C3C#N)Cc4ccccc4)=C1	168	fCSFP4	weighted-fingerprint-similarity	0.662	0.448	m_11bbb____22169164____19621694	CHEMBL3663141	S1c2c(cccc2)C(C3=NN(c4ccc(cc4)C([O-])=O)C=C3C#N)=C1	[#6]-[#6]1:[#6]:[#7]:[#7]:[#6]:1_5	1	false	REALSpace_70bn_2024-09	m_11bbb	22169164	19621694
S1c2c(ccc(c2)C(=O)NC3=NN(C=C3C#N)CC[NH+](C)C)C(=C1)C	169	fCSFP4	weighted-fingerprint-similarity	0.662	0.448	m_11bbb____25842060____25986702	CHEMBL3663141	S1c2c(cccc2)C(C3=NN(c4ccc(cc4)C([O-])=O)C=C3C#N)=C1	[#6]-[#6]1:[#6]:[#7]:[#7]:[#6]:1_5	1	false	REALSpace_70bn_2024-09	m_11bbb	25842060	25986702
S1c2c(ccc(c2)C)C(C(=O)NC3=NN(C=C3C#N)Cc4ccccc4)=C1	170	fCSFP4	weighted-fingerprint-similarity	0.662	0.448	m_11bbb____22169164____9631326	CHEMBL3663141	S1c2c(cccc2)C(C3=NN(c4ccc(cc4)C([O-])=O)C=C3C#N)=C1	[#6]-[#6]1:[#6]:[#7]:[#7]:[#6]:1_5	1	false	REALSpace_70bn_2024-09	m_11bbb	22169164	9631326
[O-][N+](=O)c1ccc(N2N=C(NC(=O)C=3c4c(NC3)cccc4)C(C#N)=C2)cc1	171	fCSFP4	weighted-fingerprint-similarity	0.662	0.448	m_270062bbb____28533942____28366010	CHEMBL3663141	S1c2c(cccc2)C(C3=NN(c4ccc(cc4)C([O-])=O)C=C3C#N)=C1	[#6]-[#6]1:[#6]:[#7]:[#7]:[#6]:1_5	1	false	REALSpace_70bn_2024-09	m_270062bbb	28533942	28366010
S1c2c(cc(cc2)C)C(C(=O)NC3=NN(C=C3C#N)C(C)C)=C1	172	fCSFP4	weighted-fingerprint-similarity	0.662	0.444	m_11bcb____6463864____19621694	CHEMBL3663141	S1c2c(cccc2)C(C3=NN(c4ccc(cc4)C([O-])=O)C=C3C#N)=C1	[#6]-[#6]1:[#6]:[#7]:[#7]:[#6]:1_5	1	false	REALSpace_70bn_2024-09	m_11bcb	6463864	19621694
S1c2c(ccc(c2)C)C(C(=O)NC3=NN(C=C3C#N)C(C)C)=C1	173	fCSFP4	weighted-fingerprint-similarity	0.662	0.444	m_11bcb____6463864____9631326	CHEMBL3663141	S1c2c(cccc2)C(C3=NN(c4ccc(cc4)C([O-])=O)C=C3C#N)=C1	[#6]-[#6]1:[#6]:[#7]:[#7]:[#6]:1_5	1	false	REALSpace_70bn_2024-09	m_11bcb	6463864	9631326
S1c2c(cccc2)C(=C1)CCNC(=O)NC3=NN(C=C3C#N)Cc4ccccc4	174	fCSFP4	weighted-fingerprint-similarity	0.662	0.444	m_2430bbc____22524250____886722	CHEMBL3663141	S1c2c(cccc2)C(C3=NN(c4ccc(cc4)C([O-])=O)C=C3C#N)=C1	[#6]-[#6]1:[#6]:[#7]:[#7]:[#6]:1_5	1	false	REALSpace_70bn_2024-09	m_2430bbc	22524250	886722
BrC=1c2c(SC1)c(ccc2)C(=O)NC3=NN(c4ncc([N+]([O-])=O)cc4)C=C3C#N	175	fCSFP4	weighted-fingerprint-similarity	0.661	0.464	m_11bbb____22180482____23858548	CHEMBL3663141	S1c2c(cccc2)C(C3=NN(c4ccc(cc4)C([O-])=O)C=C3C#N)=C1	[#6]-[#6]1:[#6]:[#7]:[#7]:[#6]:1_5	1	false	REALSpace_70bn_2024-09	m_11bbb	22180482	23858548
S1c2c(cccc2C(=C1)C)C(=O)NC3=NN(c4ncc([N+]([O-])=O)cc4)C=C3C#N	176	fCSFP4	weighted-fingerprint-similarity	0.661	0.464	m_11bbb____22180482____22135362	CHEMBL3663141	S1c2c(cccc2)C(C3=NN(c4ccc(cc4)C([O-])=O)C=C3C#N)=C1	[#6]-[#6]1:[#6]:[#7]:[#7]:[#6]:1_5	1	false	REALSpace_70bn_2024-09	m_11bbb	22180482	22135362
S1c2c(cc(cc2)C(=O)NC3=NN(c4c(F)cc(C#N)cc4)C=C3C#N)C=C1	177	fCSFP4	weighted-fingerprint-similarity	0.660	0.445	m_11bbb____22180484____7106640	CHEMBL3663141	S1c2c(cccc2)C(C3=NN(c4ccc(cc4)C([O-])=O)C=C3C#N)=C1	[#6]-[#6]1:[#6]:[#7]:[#7]:[#6]:1_5	1	false	REALSpace_70bn_2024-09	m_11bbb	22180484	7106640
S1c2c(c(ccc2)C(=O)NC3=NN(C=C3C#N)CC(F)(F)F)C=C1	178	fCSFP4	weighted-fingerprint-similarity	0.660	0.441	m_11bcb____15146974____14414916	CHEMBL3663141	S1c2c(cccc2)C(C3=NN(c4ccc(cc4)C([O-])=O)C=C3C#N)=C1	[#6]-[#6]1:[#6]:[#7]:[#7]:[#6]:1_5	1	false	REALSpace_70bn_2024-09	m_11bcb	15146974	14414916
S1c2c(c(ccc2)C(=O)NC3=NN(C=C3C#N)CCOC)C=C1	179	fCSFP4	weighted-fingerprint-similarity	0.660	0.441	m_11bcb____15503930____14414916	CHEMBL3663141	S1c2c(cccc2)C(C3=NN(c4ccc(cc4)C([O-])=O)C=C3C#N)=C1	[#6]-[#6]1:[#6]:[#7]:[#7]:[#6]:1_5	1	false	REALSpace_70bn_2024-09	m_11bcb	15503930	14414916
S1c2c(c(NC(=O)NC3=NN(C=C3C#N)Cc4ccccc4)ccc2)C=C1	180	fCSFP4	weighted-fingerprint-similarity	0.660	0.437	m_68bbb____28405366____21689904	CHEMBL3663141	S1c2c(cccc2)C(C3=NN(c4ccc(cc4)C([O-])=O)C=C3C#N)=C1	[#6]-[#6]1:[#6]:[#7]:[#7]:[#6]:1_5	1	false	REALSpace_70bn_2024-09	m_68bbb	28405366	21689904
S1c2c(cccc2)C(=C1)CC(=O)OCCN3N=C(C(C#N)=C3)C	181	fCSFP4	weighted-fingerprint-similarity	0.660	0.437	m_276436cbc____14085308____14090866	CHEMBL3663141	S1c2c(cccc2)C(C3=NN(c4ccc(cc4)C([O-])=O)C=C3C#N)=C1	[#6]-[#6]1:[#6]:[#7]:[#7]:[#6]:1_5	1	false	REALSpace_70bn_2024-09	m_276436cbc	14085308	14090866
S1c2c(cccc2)C(NC(=O)C(=O)NC3=NN(C=C3C#N)C(C)(C)C)=C1	182	fCSFP4	weighted-fingerprint-similarity	0.660	0.437	m_2718bbb____27262046____8260804	CHEMBL3663141	S1c2c(cccc2)C(C3=NN(c4ccc(cc4)C([O-])=O)C=C3C#N)=C1	[#6]-[#6]1:[#6]:[#7]:[#7]:[#6]:1_5	1	false	REALSpace_70bn_2024-09	m_2718bbb	27262046	8260804
S1c2c(cccc2)C(=C1)C(NC(=O)NC3=NN(c4ncc([N+]([O-])=O)cc4)C=C3C#N)C	183	fCSFP4	weighted-fingerprint-similarity	0.660	0.464	m_2430bbc____22528322____13459334	CHEMBL3663141	S1c2c(cccc2)C(C3=NN(c4ccc(cc4)C([O-])=O)C=C3C#N)=C1	[#6]-[#6]1:[#6]:[#7]:[#7]:[#6]:1_5	1	false	REALSpace_70bn_2024-09	m_2430bbc	22528322	13459334
ClC=1c2c(SC1)cc(NC(=O)NC3=NN(c4ncc([N+]([O-])=O)cc4)C=C3C#N)cc2	184	fCSFP4	weighted-fingerprint-similarity	0.659	0.457	m_2430cbb____22528322____17612980	CHEMBL3663141	S1c2c(cccc2)C(C3=NN(c4ccc(cc4)C([O-])=O)C=C3C#N)=C1	[#6]-[#6]1:[#6]:[#7]:[#7]:[#6]:1_5	1	false	REALSpace_70bn_2024-09	m_2430cbb	22528322	17612980
S1c2c(cc(NC(=O)NC3=NN(c4ncc([N+]([O-])=O)cc4)C=C3C#N)cc2)C(=C1)C	185	fCSFP4	weighted-fingerprint-similarity	0.659	0.457	m_2430bbb____22528322____22581862	CHEMBL3663141	S1c2c(cccc2)C(C3=NN(c4ccc(cc4)C([O-])=O)C=C3C#N)=C1	[#6]-[#6]1:[#6]:[#7]:[#7]:[#6]:1_5	1	false	REALSpace_70bn_2024-09	m_2430bbb	22528322	22581862
Clc1c2c(SC=C2CNC(=O)NC3=NN(c4ccc([N+]([O-])=O)cc4)C=C3C#N)ccc1	186	fCSFP4	weighted-fingerprint-similarity	0.659	0.453	m_2430bbc____22529180____22586720	CHEMBL3663141	S1c2c(cccc2)C(C3=NN(c4ccc(cc4)C([O-])=O)C=C3C#N)=C1	[#6]-[#6]1:[#6]:[#7]:[#7]:[#6]:1_5	1	false	REALSpace_70bn_2024-09	m_2430bbc	22529180	22586720
S1c2c(c(F)ccc2)C(=C1)CNC(=O)NC3=NN(c4ccc([N+]([O-])=O)cc4)C=C3C#N	187	fCSFP4	weighted-fingerprint-similarity	0.659	0.453	m_2430bbc____22529180____22586686	CHEMBL3663141	S1c2c(cccc2)C(C3=NN(c4ccc(cc4)C([O-])=O)C=C3C#N)=C1	[#6]-[#6]1:[#6]:[#7]:[#7]:[#6]:1_5	1	false	REALSpace_70bn_2024-09	m_2430bbc	22529180	22586686
BrC=1c2c(SC1)cc(cc2)C(=O)NC3=NN(C=C3C#N)CC[NH+](C)C	188	fCSFP4	weighted-fingerprint-similarity	0.659	0.446	m_11bbb____25842060____26273416	CHEMBL3663141	S1c2c(cccc2)C(C3=NN(c4ccc(cc4)C([O-])=O)C=C3C#N)=C1	[#6]-[#6]1:[#6]:[#7]:[#7]:[#6]:1_5	1	false	REALSpace_70bn_2024-09	m_11bbb	25842060	26273416
BrC=1c2c(SC1)ccc(c2)C(=O)NC3=NN(C=C3C#N)CC[NH+](C)C	189	fCSFP4	weighted-fingerprint-similarity	0.659	0.446	m_11bbb____25842060____10685020	CHEMBL3663141	S1c2c(cccc2)C(C3=NN(c4ccc(cc4)C([O-])=O)C=C3C#N)=C1	[#6]-[#6]1:[#6]:[#7]:[#7]:[#6]:1_5	1	false	REALSpace_70bn_2024-09	m_11bbb	25842060	10685020
Brc1cc2SC=C(c2cc1)C(=O)NC3=NN(C=C3C#N)C(C)C	190	fCSFP4	weighted-fingerprint-similarity	0.659	0.442	m_11bcb____6463864____20020654	CHEMBL3663141	S1c2c(cccc2)C(C3=NN(c4ccc(cc4)C([O-])=O)C=C3C#N)=C1	[#6]-[#6]1:[#6]:[#7]:[#7]:[#6]:1_5	1	false	REALSpace_70bn_2024-09	m_11bcb	6463864	20020654
Brc1cc2SC=C(c2cc1)C(=O)OCCN3N=C(C(C#N)=C3)C	191	fCSFP4	weighted-fingerprint-similarity	0.659	0.442	m_276436bbc____14085308____20020674	CHEMBL3663141	S1c2c(cccc2)C(C3=NN(c4ccc(cc4)C([O-])=O)C=C3C#N)=C1	[#6]-[#6]1:[#6]:[#7]:[#7]:[#6]:1_5	1	false	REALSpace_70bn_2024-09	m_276436bbc	14085308	20020674
Brc1cc2c(SC=C2C(=O)NC3=NN(C=C3C#N)C(C)C)cc1	192	fCSFP4	weighted-fingerprint-similarity	0.659	0.442	m_11bcb____6463864____20023720	CHEMBL3663141	S1c2c(cccc2)C(C3=NN(c4ccc(cc4)C([O-])=O)C=C3C#N)=C1	[#6]-[#6]1:[#6]:[#7]:[#7]:[#6]:1_5	1	false	REALSpace_70bn_2024-09	m_11bcb	6463864	20023720
Brc1cc2c(SC=C2C(=O)OCCN3N=C(C(C#N)=C3)C)cc1	193	fCSFP4	weighted-fingerprint-similarity	0.659	0.442	m_276436bbc____14085308____20023738	CHEMBL3663141	S1c2c(cccc2)C(C3=NN(c4ccc(cc4)C([O-])=O)C=C3C#N)=C1	[#6]-[#6]1:[#6]:[#7]:[#7]:[#6]:1_5	1	false	REALSpace_70bn_2024-09	m_276436bbc	14085308	20023738
Clc1cc2SC=C(c2cc1)C(=O)NC3=NN(C=C3C#N)C(C)C	194	fCSFP4	weighted-fingerprint-similarity	0.659	0.442	m_11bcb____6463864____22137808	CHEMBL3663141	S1c2c(cccc2)C(C3=NN(c4ccc(cc4)C([O-])=O)C=C3C#N)=C1	[#6]-[#6]1:[#6]:[#7]:[#7]:[#6]:1_5	1	false	REALSpace_70bn_2024-09	m_11bcb	6463864	22137808
Clc1cc2c(SC=C2C(=O)NC3=NN(C=C3C#N)C(C)C)cc1	195	fCSFP4	weighted-fingerprint-similarity	0.659	0.442	m_11bcb____6463864____26252572	CHEMBL3663141	S1c2c(cccc2)C(C3=NN(c4ccc(cc4)C([O-])=O)C=C3C#N)=C1	[#6]-[#6]1:[#6]:[#7]:[#7]:[#6]:1_5	1	false	REALSpace_70bn_2024-09	m_11bcb	6463864	26252572
S1c2c(cc(F)cc2)C(C(=O)NC3=NN(C=C3C#N)C(C)C)=C1	196	fCSFP4	weighted-fingerprint-similarity	0.659	0.442	m_11bcb____6463864____20023744	CHEMBL3663141	S1c2c(cccc2)C(C3=NN(c4ccc(cc4)C([O-])=O)C=C3C#N)=C1	[#6]-[#6]1:[#6]:[#7]:[#7]:[#6]:1_5	1	false	REALSpace_70bn_2024-09	m_11bcb	6463864	20023744
S1c2c(cc(F)cc2)C(C(=O)OCCN3N=C(C(C#N)=C3)C)=C1	197	fCSFP4	weighted-fingerprint-similarity	0.659	0.442	m_276436bbc____14085308____20023762	CHEMBL3663141	S1c2c(cccc2)C(C3=NN(c4ccc(cc4)C([O-])=O)C=C3C#N)=C1	[#6]-[#6]1:[#6]:[#7]:[#7]:[#6]:1_5	1	false	REALSpace_70bn_2024-09	m_276436bbc	14085308	20023762
S1c2c(cc(cc2)C)C(C(=O)NC3=NN(C=C3C#N)C(C)(C)C)=C1	198	fCSFP4	weighted-fingerprint-similarity	0.659	0.442	m_11bcb____6406126____19621694	CHEMBL3663141	S1c2c(cccc2)C(C3=NN(c4ccc(cc4)C([O-])=O)C=C3C#N)=C1	[#6]-[#6]1:[#6]:[#7]:[#7]:[#6]:1_5	1	false	REALSpace_70bn_2024-09	m_11bcb	6406126	19621694
S1c2c(ccc(c2)C)C(C(=O)NC3=NN(C=C3C#N)C(C)(C)C)=C1	199	fCSFP4	weighted-fingerprint-similarity	0.659	0.442	m_11bcb____6406126____9631326	CHEMBL3663141	S1c2c(cccc2)C(C3=NN(c4ccc(cc4)C([O-])=O)C=C3C#N)=C1	[#6]-[#6]1:[#6]:[#7]:[#7]:[#6]:1_5	1	false	REALSpace_70bn_2024-09	m_11bcb	6406126	9631326
S1c2c(cccc2)C(=C1)CCCC(=O)NC3=NN(C=C3C#N)Cc4ccccc4	200	fCSFP4	weighted-fingerprint-similarity	0.659	0.442	m_11bbb____22169164____6955212	CHEMBL3663141	S1c2c(cccc2)C(C3=NN(c4ccc(cc4)C([O-])=O)C=C3C#N)=C1	[#6]-[#6]1:[#6]:[#7]:[#7]:[#6]:1_5	1	false	REALSpace_70bn_2024-09	m_11bbb	22169164	6955212
Brc1c2SC=C(c2ccc1)CNC(=O)NC3=NN(c4ccc([N+]([O-])=O)cc4)C=C3C#N	201	fCSFP4	weighted-fingerprint-similarity	0.658	0.454	m_2430bbc____22529180____19507962	CHEMBL3663141	S1c2c(cccc2)C(C3=NN(c4ccc(cc4)C([O-])=O)C=C3C#N)=C1	[#6]-[#6]1:[#6]:[#7]:[#7]:[#6]:1_5	1	false	REALSpace_70bn_2024-09	m_2430bbc	22529180	19507962
Clc1c2SC=C(c2ccc1)CNC(=O)NC3=NN(c4ccc([N+]([O-])=O)cc4)C=C3C#N	202	fCSFP4	weighted-fingerprint-similarity	0.658	0.454	m_2430bbc____22529180____22587090	CHEMBL3663141	S1c2c(cccc2)C(C3=NN(c4ccc(cc4)C([O-])=O)C=C3C#N)=C1	[#6]-[#6]1:[#6]:[#7]:[#7]:[#6]:1_5	1	false	REALSpace_70bn_2024-09	m_2430bbc	22529180	22587090
S1c2c(F)cccc2C(=C1)CNC(=O)NC3=NN(c4ccc([N+]([O-])=O)cc4)C=C3C#N	203	fCSFP4	weighted-fingerprint-similarity	0.658	0.454	m_2430bbc____22529180____22584776	CHEMBL3663141	S1c2c(cccc2)C(C3=NN(c4ccc(cc4)C([O-])=O)C=C3C#N)=C1	[#6]-[#6]1:[#6]:[#7]:[#7]:[#6]:1_5	1	false	REALSpace_70bn_2024-09	m_2430bbc	22529180	22584776
Fc1c(N2N=C(NC(=O)c3c4c(c(F)cc3)cccc4)C(C#N)=C2)ccc(C#N)c1	204	fCSFP4	weighted-fingerprint-similarity	0.658	0.442	m_11bbb____22180484____9631438	CHEMBL3663141	S1c2c(cccc2)C(C3=NN(c4ccc(cc4)C([O-])=O)C=C3C#N)=C1	[#6]-[#6]1:[#6]:[#7]:[#7]:[#6]:1_5	1	false	REALSpace_70bn_2024-09	m_11bbb	22180484	9631438
S(=O)(=O)(CCN1N=C(NC(=O)C=2c3c(SC2)cccc3)C(C#N)=C1)C	205	fCSFP4	weighted-fingerprint-similarity	0.658	0.442	m_11bbb____22175374____205296	CHEMBL3663141	S1c2c(cccc2)C(C3=NN(c4ccc(cc4)C([O-])=O)C=C3C#N)=C1	[#6]-[#6]1:[#6]:[#7]:[#7]:[#6]:1_5	1	false	REALSpace_70bn_2024-09	m_11bbb	22175374	205296
S1c2c(cc(NC(=O)NC3=NN(c4ccc([N+]([O-])=O)cc4)C=C3C#N)cc2)C=C1	206	fCSFP4	weighted-fingerprint-similarity	0.658	0.434	m_68bbb____28397434____21690740	CHEMBL3663141	S1c2c(cccc2)C(C3=NN(c4ccc(cc4)C([O-])=O)C=C3C#N)=C1	[#6]-[#6]1:[#6]:[#7]:[#7]:[#6]:1_5	1	false	REALSpace_70bn_2024-09	m_68bbb	28397434	21690740
S1c2c(cccc2)C(=C1)CC(=O)NC3=NN(C=C3C#N)C(C)C	207	fCSFP4	weighted-fingerprint-similarity	0.658	0.434	m_11bcb____6463864____886258	CHEMBL3663141	S1c2c(cccc2)C(C3=NN(c4ccc(cc4)C([O-])=O)C=C3C#N)=C1	[#6]-[#6]1:[#6]:[#7]:[#7]:[#6]:1_5	1	false	REALSpace_70bn_2024-09	m_11bcb	6463864	886258
S1c2c(cccc2)C(NC(=O)NC3=NN(C=C3C#N)CC[NH+](C)C)=C1	208	fCSFP4	weighted-fingerprint-similarity	0.658	0.434	m_2430cbb____22525246____27262020	CHEMBL3663141	S1c2c(cccc2)C(C3=NN(c4ccc(cc4)C([O-])=O)C=C3C#N)=C1	[#6]-[#6]1:[#6]:[#7]:[#7]:[#6]:1_5	1	false	REALSpace_70bn_2024-09	m_2430cbb	22525246	27262020
S1c2c(cccc2)C(C(=O)NCC=3C(=NN(C3)C)c4ccc(C#N)cc4)=C1	209	fCSFP4	weighted-fingerprint-similarity	0.658	0.529	m_11bbb____24562730____205296	CHEMBL3663141	S1c2c(cccc2)C(C3=NN(c4ccc(cc4)C([O-])=O)C=C3C#N)=C1	[#6]-[#6]1:[#6]:[#7]:[#7]:[#6]:1_5	1	false	REALSpace_70bn_2024-09	m_11bbb	24562730	205296
S1c2c(cccc2)C(C(=O)OCC=3C(=NN(C3)C)c4ccc(C#N)cc4)=C1	210	fCSFP4	weighted-fingerprint-similarity	0.658	0.529	m_276436bbc____14080050____14087952	CHEMBL3663141	S1c2c(cccc2)C(C3=NN(c4ccc(cc4)C([O-])=O)C=C3C#N)=C1	[#6]-[#6]1:[#6]:[#7]:[#7]:[#6]:1_5	1	false	REALSpace_70bn_2024-09	m_276436bbc	14080050	14087952
S1N=Cc2c(cccc12)C(=O)NC3=NN(c4ncc([N+]([O-])=O)cc4)C=C3C#N	211	fCSFP4	weighted-fingerprint-similarity	0.657	0.455	m_11bbb____22180482____15143846	CHEMBL3663141	S1c2c(cccc2)C(C3=NN(c4ccc(cc4)C([O-])=O)C=C3C#N)=C1	[#6]-[#6]1:[#6]:[#7]:[#7]:[#6]:1_5	1	false	REALSpace_70bn_2024-09	m_11bbb	22180482	15143846
Brc1cc2SC=C(c2cc1)C(=O)NC3=NN(C=C3C#N)C(C)(C)C	212	fCSFP4	weighted-fingerprint-similarity	0.657	0.439	m_11bcb____6406126____20020654	CHEMBL3663141	S1c2c(cccc2)C(C3=NN(c4ccc(cc4)C([O-])=O)C=C3C#N)=C1	[#6]-[#6]1:[#6]:[#7]:[#7]:[#6]:1_5	1	false	REALSpace_70bn_2024-09	m_11bcb	6406126	20020654
Brc1cc2c(SC=C2C(=O)NC3=NN(C=C3C#N)C(C)(C)C)cc1	213	fCSFP4	weighted-fingerprint-similarity	0.657	0.439	m_11bcb____6406126____20023720	CHEMBL3663141	S1c2c(cccc2)C(C3=NN(c4ccc(cc4)C([O-])=O)C=C3C#N)=C1	[#6]-[#6]1:[#6]:[#7]:[#7]:[#6]:1_5	1	false	REALSpace_70bn_2024-09	m_11bcb	6406126	20023720
Clc1cc2SC=C(c2cc1)C(=O)NC3=NN(C=C3C#N)C(C)(C)C	214	fCSFP4	weighted-fingerprint-similarity	0.657	0.439	m_11bcb____6406126____22137808	CHEMBL3663141	S1c2c(cccc2)C(C3=NN(c4ccc(cc4)C([O-])=O)C=C3C#N)=C1	[#6]-[#6]1:[#6]:[#7]:[#7]:[#6]:1_5	1	false	REALSpace_70bn_2024-09	m_11bcb	6406126	22137808
Clc1cc2c(SC=C2C(=O)NC3=NN(C=C3C#N)C(C)(C)C)cc1	215	fCSFP4	weighted-fingerprint-similarity	0.657	0.439	m_11bcb____6406126____26252572	CHEMBL3663141	S1c2c(cccc2)C(C3=NN(c4ccc(cc4)C([O-])=O)C=C3C#N)=C1	[#6]-[#6]1:[#6]:[#7]:[#7]:[#6]:1_5	1	false	REALSpace_70bn_2024-09	m_11bcb	6406126	26252572
S1c2c(cc(F)cc2)C(C(=O)NC3=NN(C=C3C#N)C(C)(C)C)=C1	216	fCSFP4	weighted-fingerprint-similarity	0.657	0.439	m_11bcb____6406126____20023744	CHEMBL3663141	S1c2c(cccc2)C(C3=NN(c4ccc(cc4)C([O-])=O)C=C3C#N)=C1	[#6]-[#6]1:[#6]:[#7]:[#7]:[#6]:1_5	1	false	REALSpace_70bn_2024-09	m_11bcb	6406126	20023744
S1c2c(ccc(c2)C(=O)NC3=NN(c4c(F)cc(C#N)cc4)C=C3C#N)C=C1	217	fCSFP4	weighted-fingerprint-similarity	0.657	0.439	m_11bbb____22180484____14415156	CHEMBL3663141	S1c2c(cccc2)C(C3=NN(c4ccc(cc4)C([O-])=O)C=C3C#N)=C1	[#6]-[#6]1:[#6]:[#7]:[#7]:[#6]:1_5	1	false	REALSpace_70bn_2024-09	m_11bbb	22180484	14415156
S1c2c(cccc2)C(C=CC(=O)NC3=NN(C=C3C#N)Cc4ccccc4)=C1	218	fCSFP4	weighted-fingerprint-similarity	0.657	0.439	m_11bbb____22169164____206449	CHEMBL3663141	S1c2c(cccc2)C(C3=NN(c4ccc(cc4)C([O-])=O)C=C3C#N)=C1	[#6]-[#6]1:[#6]:[#7]:[#7]:[#6]:1_5	1	false	REALSpace_70bn_2024-09	m_11bbb	22169164	206449
S1c2c(cccc2)C(C(=O)CN3N=C(C(C#C)=C3)C(F)(F)F)=C1	219	fCSFP4	weighted-fingerprint-similarity	0.656	0.430	m_7bfb____27046076____14263466	CHEMBL3663141	S1c2c(cccc2)C(C3=NN(c4ccc(cc4)C([O-])=O)C=C3C#N)=C1	[#6]-[#6]1:[#6]:[#7]:[#7]:[#6]:1_5	1	false	REALSpace_70bn_2024-09	m_7bfb	27046076	14263466
Brc1c2c(SC=C2C(=O)NC3=NN(c4ncc([N+]([O-])=O)cc4)C=C3C#N)ccc1	220	fCSFP4	weighted-fingerprint-similarity	0.656	0.455	m_11bbb____22180482____17066602	CHEMBL3663141	S1c2c(cccc2)C(C3=NN(c4ccc(cc4)C([O-])=O)C=C3C#N)=C1	[#6]-[#6]1:[#6]:[#7]:[#7]:[#6]:1_5	1	false	REALSpace_70bn_2024-09	m_11bbb	22180482	17066602
Clc1c2c(SC=C2C(=O)NC3=NN(c4ncc([N+]([O-])=O)cc4)C=C3C#N)ccc1	221	fCSFP4	weighted-fingerprint-similarity	0.656	0.455	m_11bbb____22180482____28469546	CHEMBL3663141	S1c2c(cccc2)C(C3=NN(c4ccc(cc4)C([O-])=O)C=C3C#N)=C1	[#6]-[#6]1:[#6]:[#7]:[#7]:[#6]:1_5	1	false	REALSpace_70bn_2024-09	m_11bbb	22180482	28469546
S1c2c(nccc2)C(C(=O)NC3=NN(c4ncc([N+]([O-])=O)cc4)C=C3C#N)=C1	222	fCSFP4	weighted-fingerprint-similarity	0.656	0.455	m_11bbb____22180482____17542066	CHEMBL3663141	S1c2c(cccc2)C(C3=NN(c4ccc(cc4)C([O-])=O)C=C3C#N)=C1	[#6]-[#6]1:[#6]:[#7]:[#7]:[#6]:1_5	1	false	REALSpace_70bn_2024-09	m_11bbb	22180482	17542066
S1c2c(cc(F)cc2)C(=C1)CNC(=O)NC3=NN(c4c(F)cc(C#N)cc4)C=C3C#N	223	fCSFP4	weighted-fingerprint-similarity	0.656	0.451	m_2430bbc____22528324____19507710	CHEMBL3663141	S1c2c(cccc2)C(C3=NN(c4ccc(cc4)C([O-])=O)C=C3C#N)=C1	[#6]-[#6]1:[#6]:[#7]:[#7]:[#6]:1_5	1	false	REALSpace_70bn_2024-09	m_2430bbc	22528324	19507710
S1c2c(ccc(F)c2C=C1)C(=O)NC3=NN(c4c(F)cc(C#N)cc4)C=C3C#N	224	fCSFP4	weighted-fingerprint-similarity	0.656	0.448	m_11bbb____22180484____14790564	CHEMBL3663141	S1c2c(cccc2)C(C3=NN(c4ccc(cc4)C([O-])=O)C=C3C#N)=C1	[#6]-[#6]1:[#6]:[#7]:[#7]:[#6]:1_5	1	false	REALSpace_70bn_2024-09	m_11bbb	22180484	14790564
S1c2c(c(c3ccc(cc3)C4=NN(c5ccccc5)C=C4C=O)ccc2)C=C1	225	fCSFP4	weighted-fingerprint-similarity	0.655	0.597	m_271570bbb____28265906____21749616	CHEMBL3663141	S1c2c(cccc2)C(C3=NN(c4ccc(cc4)C([O-])=O)C=C3C#N)=C1	[#6]-[#6]1:[#6]:[#7]:[#7]:[#6]:1_5	1	false	REALSpace_70bn_2024-09	m_271570bbb	28265906	21749616
S1c2c(NC(=O)NC3=NN(c4ccc([N+]([O-])=O)cc4)C=C3C#N)cccc2C=C1	226	fCSFP4	weighted-fingerprint-similarity	0.655	0.436	m_2430cbb____22529180____7692512	CHEMBL3663141	S1c2c(cccc2)C(C3=NN(c4ccc(cc4)C([O-])=O)C=C3C#N)=C1	[#6]-[#6]1:[#6]:[#7]:[#7]:[#6]:1_5	1	false	REALSpace_70bn_2024-09	m_2430cbb	22529180	7692512
S1c2c(c(ccc2)C(=O)NC3=NN(C=C3C#N)CC[NH+](C)C)C=C1	227	fCSFP4	weighted-fingerprint-similarity	0.655	0.436	m_11bbb____25842060____14414916	CHEMBL3663141	S1c2c(cccc2)C(C3=NN(c4ccc(cc4)C([O-])=O)C=C3C#N)=C1	[#6]-[#6]1:[#6]:[#7]:[#7]:[#6]:1_5	1	false	REALSpace_70bn_2024-09	m_11bbb	25842060	14414916
S1c2c(cccc2)C(=C1)C(NC(=O)NC3=NN(C=C3C#N)C)C	228	fCSFP4	weighted-fingerprint-similarity	0.655	0.431	m_2430bbc____6584276____13459334	CHEMBL3663141	S1c2c(cccc2)C(C3=NN(c4ccc(cc4)C([O-])=O)C=C3C#N)=C1	[#6]-[#6]1:[#6]:[#7]:[#7]:[#6]:1_5	1	false	REALSpace_70bn_2024-09	m_2430bbc	6584276	13459334
S1c2c(cccc2)C(=C1)CC(=O)NC3=NN(C=C3C#N)C(C)(C)C	229	fCSFP4	weighted-fingerprint-similarity	0.655	0.431	m_11bcb____6406126____886258	CHEMBL3663141	S1c2c(cccc2)C(C3=NN(c4ccc(cc4)C([O-])=O)C=C3C#N)=C1	[#6]-[#6]1:[#6]:[#7]:[#7]:[#6]:1_5	1	false	REALSpace_70bn_2024-09	m_11bcb	6406126	886258
S1c2c(cccc2)C(=C1)CNC(=O)NC3=NN(C=C3C#N)C(C)C	230	fCSFP4	weighted-fingerprint-similarity	0.655	0.431	m_2430dbc____7686976____803246	CHEMBL3663141	S1c2c(cccc2)C(C3=NN(c4ccc(cc4)C([O-])=O)C=C3C#N)=C1	[#6]-[#6]1:[#6]:[#7]:[#7]:[#6]:1_5	1	false	REALSpace_70bn_2024-09	m_2430dbc	7686976	803246
Brc1c2SC=C(c2ccc1)C(=O)NC3=NN(c4ncc([N+]([O-])=O)cc4)C=C3C#N	231	fCSFP4	weighted-fingerprint-similarity	0.655	0.456	m_11bbb____22180482____16521386	CHEMBL3663141	S1c2c(cccc2)C(C3=NN(c4ccc(cc4)C([O-])=O)C=C3C#N)=C1	[#6]-[#6]1:[#6]:[#7]:[#7]:[#6]:1_5	1	false	REALSpace_70bn_2024-09	m_11bbb	22180482	16521386
Clc1c2SC=C(c2ccc1)C(=O)NC3=NN(c4ncc([N+]([O-])=O)cc4)C=C3C#N	232	fCSFP4	weighted-fingerprint-similarity	0.655	0.456	m_11bbb____22180482____20023808	CHEMBL3663141	S1c2c(cccc2)C(C3=NN(c4ccc(cc4)C([O-])=O)C=C3C#N)=C1	[#6]-[#6]1:[#6]:[#7]:[#7]:[#6]:1_5	1	false	REALSpace_70bn_2024-09	m_11bbb	22180482	20023808
S1c2c(F)cccc2C(C(=O)NC3=NN(c4ncc([N+]([O-])=O)cc4)C=C3C#N)=C1	233	fCSFP4	weighted-fingerprint-similarity	0.655	0.456	m_11bbb____22180482____20023832	CHEMBL3663141	S1c2c(cccc2)C(C3=NN(c4ccc(cc4)C([O-])=O)C=C3C#N)=C1	[#6]-[#6]1:[#6]:[#7]:[#7]:[#6]:1_5	1	false	REALSpace_70bn_2024-09	m_11bbb	22180482	20023832
S1c2c(cccc2C(C(=O)NC3=NN(c4ncc([N+]([O-])=O)cc4)C=C3C#N)=C1)C	234	fCSFP4	weighted-fingerprint-similarity	0.655	0.456	m_11bbb____22180482____20023768	CHEMBL3663141	S1c2c(cccc2)C(C3=NN(c4ccc(cc4)C([O-])=O)C=C3C#N)=C1	[#6]-[#6]1:[#6]:[#7]:[#7]:[#6]:1_5	1	false	REALSpace_70bn_2024-09	m_11bbb	22180482	20023768
S1c2c(c(OC)ccc2)C(C(=O)NC3=NN(c4c(F)cc(C#N)cc4)C=C3C#N)=C1	235	fCSFP4	weighted-fingerprint-similarity	0.655	0.452	m_11bbb____22180484____15498814	CHEMBL3663141	S1c2c(cccc2)C(C3=NN(c4ccc(cc4)C([O-])=O)C=C3C#N)=C1	[#6]-[#6]1:[#6]:[#7]:[#7]:[#6]:1_5	1	false	REALSpace_70bn_2024-09	m_11bbb	22180484	15498814
S1c2c(c(ccc2)CC(=O)NC3=NN(c4ncc([N+]([O-])=O)cc4)C=C3C#N)C=C1	236	fCSFP4	weighted-fingerprint-similarity	0.655	0.452	m_11bbb____22180482____8365078	CHEMBL3663141	S1c2c(cccc2)C(C3=NN(c4ccc(cc4)C([O-])=O)C=C3C#N)=C1	[#6]-[#6]1:[#6]:[#7]:[#7]:[#6]:1_5	1	false	REALSpace_70bn_2024-09	m_11bbb	22180482	8365078
S1c2c(N=C1)c(ccc2)C(=O)NC3=NN(c4c(F)cc(C#N)cc4)C=C3C#N	237	fCSFP4	weighted-fingerprint-similarity	0.655	0.448	m_11bbb____22180484____11715778	CHEMBL3663141	S1c2c(cccc2)C(C3=NN(c4ccc(cc4)C([O-])=O)C=C3C#N)=C1	[#6]-[#6]1:[#6]:[#7]:[#7]:[#6]:1_5	1	false	REALSpace_70bn_2024-09	m_11bbb	22180484	11715778
S1c2c(ccc(OC)c2)C(C(=O)OCCN3N=C(C(C#N)=C3)C)=C1	238	fCSFP4	weighted-fingerprint-similarity	0.654	0.436	m_276436bbc____14085308____16657250	CHEMBL3663141	S1c2c(cccc2)C(C3=NN(c4ccc(cc4)C([O-])=O)C=C3C#N)=C1	[#6]-[#6]1:[#6]:[#7]:[#7]:[#6]:1_5	1	false	REALSpace_70bn_2024-09	m_276436bbc	14085308	16657250
[O-][N+](=O)c1ccc(N2N=C(NC(=O)NNc3c4c(ccc3)cccc4)C(C#N)=C2)cc1	239	fCSFP4	weighted-fingerprint-similarity	0.654	0.432	m_2430bbb____22529180____26860030	CHEMBL3663141	S1c2c(cccc2)C(C3=NN(c4ccc(cc4)C([O-])=O)C=C3C#N)=C1	[#6]-[#6]1:[#6]:[#7]:[#7]:[#6]:1_5	1	false	REALSpace_70bn_2024-09	m_2430bbb	22529180	26860030
S1c2c(ccc(NC(=O)NC3=NN(c4ccc([N+]([O-])=O)cc4)C=C3C#N)c2)C=C1	240	fCSFP4	weighted-fingerprint-similarity	0.654	0.428	m_2430bbb____22529180____22579592	CHEMBL3663141	S1c2c(cccc2)C(C3=NN(c4ccc(cc4)C([O-])=O)C=C3C#N)=C1	[#6]-[#6]1:[#6]:[#7]:[#7]:[#6]:1_5	1	false	REALSpace_70bn_2024-09	m_2430bbb	22529180	22579592
S1c2c(cccc2)C(=C1)COC(=O)C3=NN(C=C3C#C)C	241	fCSFP4	weighted-fingerprint-similarity	0.654	0.423	m_1458bbb____17055606____28451286	CHEMBL3663141	S1c2c(cccc2)C(C3=NN(c4ccc(cc4)C([O-])=O)C=C3C#N)=C1	[#6]-[#6]1:[#6]:[#7]:[#7]:[#6]:1_5	1	false	REALSpace_70bn_2024-09	m_1458bbb	17055606	28451286
S1c2c(OC)cccc2C(C(=O)NC3=NN(c4c(F)cc(C#N)cc4)C=C3C#N)=C1	242	fCSFP4	weighted-fingerprint-similarity	0.654	0.453	m_11bbb____22180484____16475816	CHEMBL3663141	S1c2c(cccc2)C(C3=NN(c4ccc(cc4)C([O-])=O)C=C3C#N)=C1	[#6]-[#6]1:[#6]:[#7]:[#7]:[#6]:1_5	1	false	REALSpace_70bn_2024-09	m_11bbb	22180484	16475816
S1c2c(cc(cc2)CC(=O)NC3=NN(c4c(F)cc(C#N)cc4)C=C3C#N)C(=C1)C	243	fCSFP4	weighted-fingerprint-similarity	0.654	0.449	m_11bbb____22180484____22138134	CHEMBL3663141	S1c2c(cccc2)C(C3=NN(c4ccc(cc4)C([O-])=O)C=C3C#N)=C1	[#6]-[#6]1:[#6]:[#7]:[#7]:[#6]:1_5	1	false	REALSpace_70bn_2024-09	m_11bbb	22180484	22138134
S(=O)(=O)(NC1=NN(c2c(F)cc(C#N)cc2)C=C1C#N)c3c4c(SC=C4)ccc3	244	fCSFP4	weighted-fingerprint-similarity	0.653	0.445	m_232682bbb____9291568____18795886	CHEMBL3663141	S1c2c(cccc2)C(C3=NN(c4ccc(cc4)C([O-])=O)C=C3C#N)=C1	[#6]-[#6]1:[#6]:[#7]:[#7]:[#6]:1_5	1	false	REALSpace_70bn_2024-09	m_232682bbb	9291568	18795886
S1c2c(cccc2)C(C(=O)NNC(=O)C=3C(=NN(c4ccccc4)C3)c5ccccc5)=C1	245	fCSFP4	weighted-fingerprint-similarity	0.653	0.596	m_11bbb____51893____205296	CHEMBL3663141	S1c2c(cccc2)C(C3=NN(c4ccc(cc4)C([O-])=O)C=C3C#N)=C1	[#6]-[#6]1:[#6]:[#7]:[#7]:[#6]:1_5	1	false	REALSpace_70bn_2024-09	m_11bbb	51893	205296
S1c2c(cccc2)C(NC(=O)C=3C(=NN(c4ccccc4)C3)c5ccccc5)=C1	246	fCSFP4	weighted-fingerprint-similarity	0.653	0.596	m_11bcb____27262052____53824	CHEMBL3663141	S1c2c(cccc2)C(C3=NN(c4ccc(cc4)C([O-])=O)C=C3C#N)=C1	[#6]-[#6]1:[#6]:[#7]:[#7]:[#6]:1_5	1	false	REALSpace_70bn_2024-09	m_11bcb	27262052	53824
S1c2c(c(ccc2)CC(=O)NC3=NN(C=C3C#N)Cc4ccccc4)C=C1	247	fCSFP4	weighted-fingerprint-similarity	0.653	0.429	m_11bbb____22169164____8365078	CHEMBL3663141	S1c2c(cccc2)C(C3=NN(c4ccc(cc4)C([O-])=O)C=C3C#N)=C1	[#6]-[#6]1:[#6]:[#7]:[#7]:[#6]:1_5	1	false	REALSpace_70bn_2024-09	m_11bbb	22169164	8365078
S1c2c(cccc2)C(=C1)CNC(=O)NC3=NN(C=C3C#N)C(C)(C)C	248	fCSFP4	weighted-fingerprint-similarity	0.653	0.429	m_2430dbc____6950712____803246	CHEMBL3663141	S1c2c(cccc2)C(C3=NN(c4ccc(cc4)C([O-])=O)C=C3C#N)=C1	[#6]-[#6]1:[#6]:[#7]:[#7]:[#6]:1_5	1	false	REALSpace_70bn_2024-09	m_2430dbc	6950712	803246
S1c2c(cccc2)C(NC(=O)C(=O)NC3=NN(C=C3C#N)CC(F)F)=C1	249	fCSFP4	weighted-fingerprint-similarity	0.653	0.429	m_2718bbb____27262046____15359850	CHEMBL3663141	S1c2c(cccc2)C(C3=NN(c4ccc(cc4)C([O-])=O)C=C3C#N)=C1	[#6]-[#6]1:[#6]:[#7]:[#7]:[#6]:1_5	1	false	REALSpace_70bn_2024-09	m_2718bbb	27262046	15359850
S1c2c(cccc2)C(=C1)C(O)CNC(=O)NC3=NN(c4ncc([N+]([O-])=O)cc4)C=C3C#N	250	fCSFP4	weighted-fingerprint-similarity	0.653	0.457	m_2430bbc____22528322____15728062	CHEMBL3663141	S1c2c(cccc2)C(C3=NN(c4ccc(cc4)C([O-])=O)C=C3C#N)=C1	[#6]-[#6]1:[#6]:[#7]:[#7]:[#6]:1_5	1	false	REALSpace_70bn_2024-09	m_2430bbc	22528322	15728062
S1c2c(cccc2)C(=C1)CC([NH3+])C(=O)NC3=NN(c4ncc([N+]([O-])=O)cc4)C=C3C#N	251	fCSFP4	weighted-fingerprint-similarity	0.653	0.457	m_272430cbe____26361546____26393130	CHEMBL3663141	S1c2c(cccc2)C(C3=NN(c4ccc(cc4)C([O-])=O)C=C3C#N)=C1	[#6]-[#6]1:[#6]:[#7]:[#7]:[#6]:1_5	1	false	REALSpace_70bn_2024-09	m_272430cbe	26361546	26393130
S1c2c(cccc2)C(=C1)CN(C(=O)NC3=NN(c4ncc([N+]([O-])=O)cc4)C=C3C#N)C	252	fCSFP4	weighted-fingerprint-similarity	0.653	0.457	m_2430bbd____22528322____765014	CHEMBL3663141	S1c2c(cccc2)C(C3=NN(c4ccc(cc4)C([O-])=O)C=C3C#N)=C1	[#6]-[#6]1:[#6]:[#7]:[#7]:[#6]:1_5	1	false	REALSpace_70bn_2024-09	m_2430bbd	22528322	765014
S1c2c(c(ccc2)CNC(=O)NC3=NN(c4ncc([N+]([O-])=O)cc4)C=C3C#N)C=C1	253	fCSFP4	weighted-fingerprint-similarity	0.652	0.449	m_2430bbc____22528322____22579900	CHEMBL3663141	S1c2c(cccc2)C(C3=NN(c4ccc(cc4)C([O-])=O)C=C3C#N)=C1	[#6]-[#6]1:[#6]:[#7]:[#7]:[#6]:1_5	1	false	REALSpace_70bn_2024-09	m_2430bbc	22528322	22579900
S1c2c(c(F)ccc2)C=C1C(=O)NC3=NN(c4c(F)cc(C#N)cc4)C=C3C#N	254	fCSFP4	weighted-fingerprint-similarity	0.652	0.446	m_11bbb____22180484____55625	CHEMBL3663141	S1c2c(cccc2)C(C3=NN(c4ccc(cc4)C([O-])=O)C=C3C#N)=C1	[#6]-[#6]1:[#6]:[#7]:[#7]:[#6]:1_5	1	false	REALSpace_70bn_2024-09	m_11bbb	22180484	55625
S1c2c(cc(cc2)C(=O)NC3=NN(C=C3C#N)CC(F)(F)C)C(=C1)C	255	fCSFP4	weighted-fingerprint-similarity	0.652	0.438	m_11bcb____15273432____20049420	CHEMBL3663141	S1c2c(cccc2)C(C3=NN(c4ccc(cc4)C([O-])=O)C=C3C#N)=C1	[#6]-[#6]1:[#6]:[#7]:[#7]:[#6]:1_5	1	false	REALSpace_70bn_2024-09	m_11bcb	15273432	20049420
S1c2c(ccc(OC)c2)C(C(=O)NC3=NN(C=C3C#N)Cc4ccccc4)=C1	256	fCSFP4	weighted-fingerprint-similarity	0.652	0.438	m_11bbb____22169164____16657234	CHEMBL3663141	S1c2c(cccc2)C(C3=NN(c4ccc(cc4)C([O-])=O)C=C3C#N)=C1	[#6]-[#6]1:[#6]:[#7]:[#7]:[#6]:1_5	1	false	REALSpace_70bn_2024-09	m_11bbb	22169164	16657234
S1c2c(ccc(c2)C(=O)NC3=NN(C=C3C#N)CC(F)(F)C)C(=C1)C	257	fCSFP4	weighted-fingerprint-similarity	0.652	0.438	m_11bcb____15273432____25986702	CHEMBL3663141	S1c2c(cccc2)C(C3=NN(c4ccc(cc4)C([O-])=O)C=C3C#N)=C1	[#6]-[#6]1:[#6]:[#7]:[#7]:[#6]:1_5	1	false	REALSpace_70bn_2024-09	m_11bcb	15273432	25986702
[O-][N+](=O)c1cnc(N2N=C(NC(=O)c3c4c(ccc3)cccc4)C(C#N)=C2)cc1	258	fCSFP4	weighted-fingerprint-similarity	0.652	0.438	m_11bbb____22180482____53711	CHEMBL3663141	S1c2c(cccc2)C(C3=NN(c4ccc(cc4)C([O-])=O)C=C3C#N)=C1	[#6]-[#6]1:[#6]:[#7]:[#7]:[#6]:1_5	1	false	REALSpace_70bn_2024-09	m_11bbb	22180482	53711
S1c2c(cc(F)cc2)C(C(=O)NC3=NN(C=C3C#N)CC(F)F)=C1	259	fCSFP4	weighted-fingerprint-similarity	0.652	0.434	m_11bcb____15359846____20023744	CHEMBL3663141	S1c2c(cccc2)C(C3=NN(c4ccc(cc4)C([O-])=O)C=C3C#N)=C1	[#6]-[#6]1:[#6]:[#7]:[#7]:[#6]:1_5	1	false	REALSpace_70bn_2024-09	m_11bcb	15359846	20023744
S1c2c(ccc(OC)c2)C(C(=O)NC3=NN(C=C3C#N)C(C)C)=C1	260	fCSFP4	weighted-fingerprint-similarity	0.652	0.434	m_11bcb____6463864____16657234	CHEMBL3663141	S1c2c(cccc2)C(C3=NN(c4ccc(cc4)C([O-])=O)C=C3C#N)=C1	[#6]-[#6]1:[#6]:[#7]:[#7]:[#6]:1_5	1	false	REALSpace_70bn_2024-09	m_11bcb	6463864	16657234
S1c2c(cccc2)C(=C1)C(NC(=O)NC3=NN(c4c([N+]([O-])=O)cccc4)C=C3C#N)C	261	fCSFP4	weighted-fingerprint-similarity	0.651	0.450	m_2430bbc____22528352____13459334	CHEMBL3663141	S1c2c(cccc2)C(C3=NN(c4ccc(cc4)C([O-])=O)C=C3C#N)=C1	[#6]-[#6]1:[#6]:[#7]:[#7]:[#6]:1_5	1	false	REALSpace_70bn_2024-09	m_2430bbc	22528352	13459334
S1c2c(c(NC(=O)NC3=NN(C=C3C#N)C(C)C)ccc2)C=C1	262	fCSFP4	weighted-fingerprint-similarity	0.651	0.420	m_68bbb____28405806____21689904	CHEMBL3663141	S1c2c(cccc2)C(C3=NN(c4ccc(cc4)C([O-])=O)C=C3C#N)=C1	[#6]-[#6]1:[#6]:[#7]:[#7]:[#6]:1_5	1	false	REALSpace_70bn_2024-09	m_68bbb	28405806	21689904
Brc1cc2SC=C(c2cc1)CC(=O)NC3=NN(c4c(F)cc(C#N)cc4)C=C3C#N	263	fCSFP4	weighted-fingerprint-similarity	0.651	0.446	m_11bbb____22180484____20043628	CHEMBL3663141	S1c2c(cccc2)C(C3=NN(c4ccc(cc4)C([O-])=O)C=C3C#N)=C1	[#6]-[#6]1:[#6]:[#7]:[#7]:[#6]:1_5	1	false	REALSpace_70bn_2024-09	m_11bbb	22180484	20043628
Brc1cc2c(SC=C2CC(=O)NC3=NN(c4c(F)cc(C#N)cc4)C=C3C#N)cc1	264	fCSFP4	weighted-fingerprint-similarity	0.651	0.446	m_11bbb____22180484____9480578	CHEMBL3663141	S1c2c(cccc2)C(C3=NN(c4ccc(cc4)C([O-])=O)C=C3C#N)=C1	[#6]-[#6]1:[#6]:[#7]:[#7]:[#6]:1_5	1	false	REALSpace_70bn_2024-09	m_11bbb	22180484	9480578
Clc1cc2SC=C(c2cc1)CC(=O)NC3=NN(c4c(F)cc(C#N)cc4)C=C3C#N	265	fCSFP4	weighted-fingerprint-similarity	0.651	0.446	m_11bbb____22180484____22138534	CHEMBL3663141	S1c2c(cccc2)C(C3=NN(c4ccc(cc4)C([O-])=O)C=C3C#N)=C1	[#6]-[#6]1:[#6]:[#7]:[#7]:[#6]:1_5	1	false	REALSpace_70bn_2024-09	m_11bbb	22180484	22138534
Clc1cc2c(SC=C2CC(=O)NC3=NN(c4c(F)cc(C#N)cc4)C=C3C#N)cc1	266	fCSFP4	weighted-fingerprint-similarity	0.651	0.446	m_11bbb____22180484____7689800	CHEMBL3663141	S1c2c(cccc2)C(C3=NN(c4ccc(cc4)C([O-])=O)C=C3C#N)=C1	[#6]-[#6]1:[#6]:[#7]:[#7]:[#6]:1_5	1	false	REALSpace_70bn_2024-09	m_11bbb	22180484	7689800
S1c2c(cc(cc2)C)C(=C1)CC(=O)NC3=NN(c4c(F)cc(C#N)cc4)C=C3C#N	267	fCSFP4	weighted-fingerprint-similarity	0.651	0.446	m_11bbb____22180484____7289768	CHEMBL3663141	S1c2c(cccc2)C(C3=NN(c4ccc(cc4)C([O-])=O)C=C3C#N)=C1	[#6]-[#6]1:[#6]:[#7]:[#7]:[#6]:1_5	1	false	REALSpace_70bn_2024-09	m_11bbb	22180484	7289768
S1c2c(cc(cc2)CNC(=O)NC3=NN(c4c(F)cc(C#N)cc4)C=C3C#N)C(=C1)C	268	fCSFP4	weighted-fingerprint-similarity	0.651	0.446	m_2430bbc____22528324____22580470	CHEMBL3663141	S1c2c(cccc2)C(C3=NN(c4ccc(cc4)C([O-])=O)C=C3C#N)=C1	[#6]-[#6]1:[#6]:[#7]:[#7]:[#6]:1_5	1	false	REALSpace_70bn_2024-09	m_2430bbc	22528324	22580470
S1c2c(ccc(c2)CNC(=O)NC3=NN(c4c(F)cc(C#N)cc4)C=C3C#N)C(=C1)C	269	fCSFP4	weighted-fingerprint-similarity	0.651	0.446	m_2430bbc____22528324____27571742	CHEMBL3663141	S1c2c(cccc2)C(C3=NN(c4ccc(cc4)C([O-])=O)C=C3C#N)=C1	[#6]-[#6]1:[#6]:[#7]:[#7]:[#6]:1_5	1	false	REALSpace_70bn_2024-09	m_2430bbc	22528324	27571742
S1N=C(c2c1cccc2)C(=O)NC3=NN(c4c(F)cc(C#N)cc4)C=C3C#N	270	fCSFP4	weighted-fingerprint-similarity	0.651	0.439	m_11bbb____22180484____13144602	CHEMBL3663141	S1c2c(cccc2)C(C3=NN(c4ccc(cc4)C([O-])=O)C=C3C#N)=C1	[#6]-[#6]1:[#6]:[#7]:[#7]:[#6]:1_5	1	false	REALSpace_70bn_2024-09	m_11bbb	22180484	13144602
Brc1c2c(c(cc1)C(=O)NC3=NN(c4c(F)cc(C#N)cc4)C=C3C#N)cccc2	271	fCSFP4	weighted-fingerprint-similarity	0.651	0.435	m_11bbb____22180484____22434258	CHEMBL3663141	S1c2c(cccc2)C(C3=NN(c4ccc(cc4)C([O-])=O)C=C3C#N)=C1	[#6]-[#6]1:[#6]:[#7]:[#7]:[#6]:1_5	1	false	REALSpace_70bn_2024-09	m_11bbb	22180484	22434258
Clc1c2c(c(cc1)C(=O)NC3=NN(c4c(F)cc(C#N)cc4)C=C3C#N)cccc2	272	fCSFP4	weighted-fingerprint-similarity	0.651	0.435	m_11bbb____22180484____22136918	CHEMBL3663141	S1c2c(cccc2)C(C3=NN(c4ccc(cc4)C([O-])=O)C=C3C#N)=C1	[#6]-[#6]1:[#6]:[#7]:[#7]:[#6]:1_5	1	false	REALSpace_70bn_2024-09	m_11bbb	22180484	22136918
Fc1c(N2N=C(NC(=O)c3c4c(c(cc3)C)cccc4)C(C#N)=C2)ccc(C#N)c1	273	fCSFP4	weighted-fingerprint-similarity	0.651	0.435	m_11bbb____22180484____10968748	CHEMBL3663141	S1c2c(cccc2)C(C3=NN(c4ccc(cc4)C([O-])=O)C=C3C#N)=C1	[#6]-[#6]1:[#6]:[#7]:[#7]:[#6]:1_5	1	false	REALSpace_70bn_2024-09	m_11bbb	22180484	10968748
S1c2c(cccc2)C(=C1)C[NH2+]CC=3C(=NN(C3)C)c4ccc(C#N)cc4	274	fCSFP4	weighted-fingerprint-similarity	0.651	0.510	m_207bbb____24562780____205382	CHEMBL3663141	S1c2c(cccc2)C(C3=NN(c4ccc(cc4)C([O-])=O)C=C3C#N)=C1	[#6]-[#6]1:[#6]:[#7]:[#7]:[#6]:1_5	1	false	REALSpace_70bn_2024-09	m_207bbb	24562780	205382
S1c2c(c(ccc2)CNC(=O)NC3=NN(C=C3C#N)Cc4ccccc4)C=C1	275	fCSFP4	weighted-fingerprint-similarity	0.650	0.426	m_2430bbc____22524250____22579900	CHEMBL3663141	S1c2c(cccc2)C(C3=NN(c4ccc(cc4)C([O-])=O)C=C3C#N)=C1	[#6]-[#6]1:[#6]:[#7]:[#7]:[#6]:1_5	1	false	REALSpace_70bn_2024-09	m_2430bbc	22524250	22579900
S1c2c(cccc2)C(=C1)CC(=O)NC3=NN(C=C3C#N)CC(F)F	276	fCSFP4	weighted-fingerprint-similarity	0.650	0.426	m_11bcb____15359846____886258	CHEMBL3663141	S1c2c(cccc2)C(C3=NN(c4ccc(cc4)C([O-])=O)C=C3C#N)=C1	[#6]-[#6]1:[#6]:[#7]:[#7]:[#6]:1_5	1	false	REALSpace_70bn_2024-09	m_11bcb	15359846	886258
S1c2c(cccc2)C(=C1)CCCC(=O)OCCN3N=C(C(C#N)=C3)C	277	fCSFP4	weighted-fingerprint-similarity	0.650	0.426	m_276436bbc____14085308____14096908	CHEMBL3663141	S1c2c(cccc2)C(C3=NN(c4ccc(cc4)C([O-])=O)C=C3C#N)=C1	[#6]-[#6]1:[#6]:[#7]:[#7]:[#6]:1_5	1	false	REALSpace_70bn_2024-09	m_276436bbc	14085308	14096908
S1c2c(cccc2)C(C=CC(=O)NC3=NN(C=C3C#N)C(C)C)=C1	278	fCSFP4	weighted-fingerprint-similarity	0.650	0.426	m_11bcb____6463864____206449	CHEMBL3663141	S1c2c(cccc2)C(C3=NN(c4ccc(cc4)C([O-])=O)C=C3C#N)=C1	[#6]-[#6]1:[#6]:[#7]:[#7]:[#6]:1_5	1	false	REALSpace_70bn_2024-09	m_11bcb	6463864	206449
S1c2c(cccc2)C(C=CC(=O)OCCN3N=C(C(C#N)=C3)C)=C1	279	fCSFP4	weighted-fingerprint-similarity	0.650	0.426	m_276436bbc____14085308____14090404	CHEMBL3663141	S1c2c(cccc2)C(C3=NN(c4ccc(cc4)C([O-])=O)C=C3C#N)=C1	[#6]-[#6]1:[#6]:[#7]:[#7]:[#6]:1_5	1	false	REALSpace_70bn_2024-09	m_276436bbc	14085308	14090404
S1C(C#N)=CC(c2ccc(cc2)C3=NN(c4ccccc4)C=C3C([O-])=O)=C1	280	fCSFP4	weighted-fingerprint-similarity	0.650	0.504	m_273712bbg____12012990____12013886	CHEMBL3663141	S1c2c(cccc2)C(C3=NN(c4ccc(cc4)C([O-])=O)C=C3C#N)=C1	[#6]-[#6]1:[#6]:[#7]:[#7]:[#6]:1_5	1	false	REALSpace_70bn_2024-09	m_273712bbg	12012990	12013886
S1c2c(c(ccc2)CNC(=O)NC3=NN(c4c([N+]([O-])=O)cccc4)C=C3C#N)C=C1	281	fCSFP4	weighted-fingerprint-similarity	0.650	0.443	m_2430bbc____22528352____22579900	CHEMBL3663141	S1c2c(cccc2)C(C3=NN(c4ccc(cc4)C([O-])=O)C=C3C#N)=C1	[#6]-[#6]1:[#6]:[#7]:[#7]:[#6]:1_5	1	false	REALSpace_70bn_2024-09	m_2430bbc	22528352	22579900
S(=O)(=O)(Nc1ccc(cc1)C2=NN(c3ccccc3)C=C2C([O-])=O)C=4c5c(SC4)cccc5	282	fCSFP4	weighted-fingerprint-similarity	0.650	0.595	m_20bbb____16784866____10120690	CHEMBL3663141	S1c2c(cccc2)C(C3=NN(c4ccc(cc4)C([O-])=O)C=C3C#N)=C1	[#6]-[#6]1:[#6]:[#7]:[#7]:[#6]:1_5	1	false	REALSpace_70bn_2024-09	m_20bbb	16784866	10120690
BrC=1c2c(SC1)cc(cc2)C(=O)NC3=NN(C=C3C#N)CC(F)(F)C	283	fCSFP4	weighted-fingerprint-similarity	0.650	0.435	m_11bcb____15273432____26273416	CHEMBL3663141	S1c2c(cccc2)C(C3=NN(c4ccc(cc4)C([O-])=O)C=C3C#N)=C1	[#6]-[#6]1:[#6]:[#7]:[#7]:[#6]:1_5	1	false	REALSpace_70bn_2024-09	m_11bcb	15273432	26273416
BrC=1c2c(SC1)ccc(c2)C(=O)NC3=NN(C=C3C#N)CC(F)(F)C	284	fCSFP4	weighted-fingerprint-similarity	0.650	0.435	m_11bcb____15273432____10685020	CHEMBL3663141	S1c2c(cccc2)C(C3=NN(c4ccc(cc4)C([O-])=O)C=C3C#N)=C1	[#6]-[#6]1:[#6]:[#7]:[#7]:[#6]:1_5	1	false	REALSpace_70bn_2024-09	m_11bcb	15273432	10685020
S1c2c(cc(cc2)C(=O)NC3=NN(c4ncc([N+]([O-])=O)cc4)C=C3C#N)C=C1	285	fCSFP4	weighted-fingerprint-similarity	0.650	0.435	m_11bbb____22180482____7106640	CHEMBL3663141	S1c2c(cccc2)C(C3=NN(c4ccc(cc4)C([O-])=O)C=C3C#N)=C1	[#6]-[#6]1:[#6]:[#7]:[#7]:[#6]:1_5	1	false	REALSpace_70bn_2024-09	m_11bbb	22180482	7106640
S1c2c(cccc2C=C1)C(=O)NC3=NN(c4c(F)cc(C#N)cc4)C=C3C#N	286	fCSFP4	weighted-fingerprint-similarity	0.650	0.435	m_11bbb____22180484____8859144	CHEMBL3663141	S1c2c(cccc2)C(C3=NN(c4ccc(cc4)C([O-])=O)C=C3C#N)=C1	[#6]-[#6]1:[#6]:[#7]:[#7]:[#6]:1_5	1	false	REALSpace_70bn_2024-09	m_11bbb	22180484	8859144
BrC=1c2c(SC1)c(ccc2)C(=O)NC3=NN(C=C3C#N)Cc4ccccc4	287	fCSFP4	weighted-fingerprint-similarity	0.649	0.431	m_11bbb____22169164____23858548	CHEMBL3663141	S1c2c(cccc2)C(C3=NN(c4ccc(cc4)C([O-])=O)C=C3C#N)=C1	[#6]-[#6]1:[#6]:[#7]:[#7]:[#6]:1_5	1	false	REALSpace_70bn_2024-09	m_11bbb	22169164	23858548
Brc1cc2SC=C(c2cc1)C(=O)NC3=NN(C=C3C#N)CC(F)F	288	fCSFP4	weighted-fingerprint-similarity	0.649	0.431	m_11bcb____15359846____20020654	CHEMBL3663141	S1c2c(cccc2)C(C3=NN(c4ccc(cc4)C([O-])=O)C=C3C#N)=C1	[#6]-[#6]1:[#6]:[#7]:[#7]:[#6]:1_5	1	false	REALSpace_70bn_2024-09	m_11bcb	15359846	20020654
Brc1cc2c(SC=C2C(=O)NC3=NN(C=C3C#N)CC(F)F)cc1	289	fCSFP4	weighted-fingerprint-similarity	0.649	0.431	m_11bcb____15359846____20023720	CHEMBL3663141	S1c2c(cccc2)C(C3=NN(c4ccc(cc4)C([O-])=O)C=C3C#N)=C1	[#6]-[#6]1:[#6]:[#7]:[#7]:[#6]:1_5	1	false	REALSpace_70bn_2024-09	m_11bcb	15359846	20023720
Clc1cc2SC=C(c2cc1)C(=O)NC3=NN(C=C3C#N)CC(F)F	290	fCSFP4	weighted-fingerprint-similarity	0.649	0.431	m_11bcb____15359846____22137808	CHEMBL3663141	S1c2c(cccc2)C(C3=NN(c4ccc(cc4)C([O-])=O)C=C3C#N)=C1	[#6]-[#6]1:[#6]:[#7]:[#7]:[#6]:1_5	1	false	REALSpace_70bn_2024-09	m_11bcb	15359846	22137808
Clc1cc2c(SC=C2C(=O)NC3=NN(C=C3C#N)CC(F)F)cc1	291	fCSFP4	weighted-fingerprint-similarity	0.649	0.431	m_11bcb____15359846____26252572	CHEMBL3663141	S1c2c(cccc2)C(C3=NN(c4ccc(cc4)C([O-])=O)C=C3C#N)=C1	[#6]-[#6]1:[#6]:[#7]:[#7]:[#6]:1_5	1	false	REALSpace_70bn_2024-09	m_11bcb	15359846	26252572
S1c2c(cc(F)cc2)C(C(=O)NC3=NN(C=C3C#N)CC(F)(F)F)=C1	292	fCSFP4	weighted-fingerprint-similarity	0.649	0.431	m_11bcb____15146974____20023744	CHEMBL3663141	S1c2c(cccc2)C(C3=NN(c4ccc(cc4)C([O-])=O)C=C3C#N)=C1	[#6]-[#6]1:[#6]:[#7]:[#7]:[#6]:1_5	1	false	REALSpace_70bn_2024-09	m_11bcb	15146974	20023744
S1c2c(cc(cc2)C)C(C(=O)NC3=NN(C=C3C#N)CC(F)F)=C1	293	fCSFP4	weighted-fingerprint-similarity	0.649	0.431	m_11bcb____15359846____19621694	CHEMBL3663141	S1c2c(cccc2)C(C3=NN(c4ccc(cc4)C([O-])=O)C=C3C#N)=C1	[#6]-[#6]1:[#6]:[#7]:[#7]:[#6]:1_5	1	false	REALSpace_70bn_2024-09	m_11bcb	15359846	19621694
S1c2c(cc(cc2)C)C(C(=O)NC3=NN(C=C3C#N)CCOC)=C1	294	fCSFP4	weighted-fingerprint-similarity	0.649	0.431	m_11bcb____15503930____19621694	CHEMBL3663141	S1c2c(cccc2)C(C3=NN(c4ccc(cc4)C([O-])=O)C=C3C#N)=C1	[#6]-[#6]1:[#6]:[#7]:[#7]:[#6]:1_5	1	false	REALSpace_70bn_2024-09	m_11bcb	15503930	19621694
S1c2c(ccc(OC)c2)C(C(=O)NC3=NN(C=C3C#N)C(C)(C)C)=C1	295	fCSFP4	weighted-fingerprint-similarity	0.649	0.431	m_11bcb____6406126____16657234	CHEMBL3663141	S1c2c(cccc2)C(C3=NN(c4ccc(cc4)C([O-])=O)C=C3C#N)=C1	[#6]-[#6]1:[#6]:[#7]:[#7]:[#6]:1_5	1	false	REALSpace_70bn_2024-09	m_11bcb	6406126	16657234
S1c2c(ccc(c2)C)C(C(=O)NC3=NN(C=C3C#N)CC(F)F)=C1	296	fCSFP4	weighted-fingerprint-similarity	0.649	0.431	m_11bcb____15359846____9631326	CHEMBL3663141	S1c2c(cccc2)C(C3=NN(c4ccc(cc4)C([O-])=O)C=C3C#N)=C1	[#6]-[#6]1:[#6]:[#7]:[#7]:[#6]:1_5	1	false	REALSpace_70bn_2024-09	m_11bcb	15359846	9631326
S1c2c(ccc(c2)C)C(C(=O)NC3=NN(C=C3C#N)CCOC)=C1	297	fCSFP4	weighted-fingerprint-similarity	0.649	0.431	m_11bcb____15503930____9631326	CHEMBL3663141	S1c2c(cccc2)C(C3=NN(c4ccc(cc4)C([O-])=O)C=C3C#N)=C1	[#6]-[#6]1:[#6]:[#7]:[#7]:[#6]:1_5	1	false	REALSpace_70bn_2024-09	m_11bcb	15503930	9631326
S1c2c(cccc2C(=C1)C)C(=O)NC3=NN(C=C3C#N)Cc4ccccc4	298	fCSFP4	weighted-fingerprint-similarity	0.649	0.431	m_11bbb____22169164____22135362	CHEMBL3663141	S1c2c(cccc2)C(C3=NN(c4ccc(cc4)C([O-])=O)C=C3C#N)=C1	[#6]-[#6]1:[#6]:[#7]:[#7]:[#6]:1_5	1	false	REALSpace_70bn_2024-09	m_11bbb	22169164	22135362
ClC=1c2c(SC1)cc(NC(=O)NC3=NN(C=C3C#N)Cc4ccccc4)cc2	299	fCSFP4	weighted-fingerprint-similarity	0.649	0.427	m_2430cbb____22524250____17612980	CHEMBL3663141	S1c2c(cccc2)C(C3=NN(c4ccc(cc4)C([O-])=O)C=C3C#N)=C1	[#6]-[#6]1:[#6]:[#7]:[#7]:[#6]:1_5	1	false	REALSpace_70bn_2024-09	m_2430cbb	22524250	17612980
S1c2c(cc(NC(=O)NC3=NN(C=C3C#N)Cc4ccccc4)cc2)C(=C1)C	300	fCSFP4	weighted-fingerprint-similarity	0.649	0.427	m_2430bbb____22524250____22581862	CHEMBL3663141	S1c2c(cccc2)C(C3=NN(c4ccc(cc4)C([O-])=O)C=C3C#N)=C1	[#6]-[#6]1:[#6]:[#7]:[#7]:[#6]:1_5	1	false	REALSpace_70bn_2024-09	m_2430bbb	22524250	22581862
S1c2c(cccc2)C(=C1)C(O)CNC(=O)NC3=NN(C=C3C#N)C	301	fCSFP4	weighted-fingerprint-similarity	0.649	0.427	m_2430bbc____6584276____15728062	CHEMBL3663141	S1c2c(cccc2)C(C3=NN(c4ccc(cc4)C([O-])=O)C=C3C#N)=C1	[#6]-[#6]1:[#6]:[#7]:[#7]:[#6]:1_5	1	false	REALSpace_70bn_2024-09	m_2430bbc	6584276	15728062
[O-][N+](=O)c1ccc(N2N=C(NC(=O)NCc3c4c(ccc3)cccc4)C(C#N)=C2)cc1	302	fCSFP4	weighted-fingerprint-similarity	0.649	0.427	m_2430bbc____22529180____4117142	CHEMBL3663141	S1c2c(cccc2)C(C3=NN(c4ccc(cc4)C([O-])=O)C=C3C#N)=C1	[#6]-[#6]1:[#6]:[#7]:[#7]:[#6]:1_5	1	false	REALSpace_70bn_2024-09	m_2430bbc	22529180	4117142
Brc1cc2c(SC=C2CC(NC(=O)NC3=NN(c4ccc([N+]([O-])=O)cc4)C=C3C#N)C)cc1	303	fCSFP4	weighted-fingerprint-similarity	0.649	0.448	m_2430bbc____22529180____22578644	CHEMBL3663141	S1c2c(cccc2)C(C3=NN(c4ccc(cc4)C([O-])=O)C=C3C#N)=C1	[#6]-[#6]1:[#6]:[#7]:[#7]:[#6]:1_5	1	false	REALSpace_70bn_2024-09	m_2430bbc	22529180	22578644
S1c2c(cc(NC(=O)NC3=NN(C=C3C#N)C(C)C)cc2)C(=C1)C	304	fCSFP4	weighted-fingerprint-similarity	0.649	0.422	m_2430dbb____7686976____22581862	CHEMBL3663141	S1c2c(cccc2)C(C3=NN(c4ccc(cc4)C([O-])=O)C=C3C#N)=C1	[#6]-[#6]1:[#6]:[#7]:[#7]:[#6]:1_5	1	false	REALSpace_70bn_2024-09	m_2430dbb	7686976	22581862
S1c2c(cccc2)C(C(=O)COC(=O)C3=NN(C=C3C#C)C)=C1	305	fCSFP4	weighted-fingerprint-similarity	0.649	0.422	m_1458bbb____17055606____9580088	CHEMBL3663141	S1c2c(cccc2)C(C3=NN(c4ccc(cc4)C([O-])=O)C=C3C#N)=C1	[#6]-[#6]1:[#6]:[#7]:[#7]:[#6]:1_5	1	false	REALSpace_70bn_2024-09	m_1458bbb	17055606	9580088
Brc1cc2SC=C(c2cc1)CNC(=O)NC3=NN(c4c(F)cc(C#N)cc4)C=C3C#N	306	fCSFP4	weighted-fingerprint-similarity	0.649	0.444	m_2430bbc____22528324____20044628	CHEMBL3663141	S1c2c(cccc2)C(C3=NN(c4ccc(cc4)C([O-])=O)C=C3C#N)=C1	[#6]-[#6]1:[#6]:[#7]:[#7]:[#6]:1_5	1	false	REALSpace_70bn_2024-09	m_2430bbc	22528324	20044628
Brc1cc2c(SC=C2CNC(=O)NC3=NN(c4c(F)cc(C#N)cc4)C=C3C#N)cc1	307	fCSFP4	weighted-fingerprint-similarity	0.649	0.444	m_2430bbc____22528324____19507584	CHEMBL3663141	S1c2c(cccc2)C(C3=NN(c4ccc(cc4)C([O-])=O)C=C3C#N)=C1	[#6]-[#6]1:[#6]:[#7]:[#7]:[#6]:1_5	1	false	REALSpace_70bn_2024-09	m_2430bbc	22528324	19507584
Clc1cc2SC=C(c2cc1)CNC(=O)NC3=NN(c4c(F)cc(C#N)cc4)C=C3C#N	308	fCSFP4	weighted-fingerprint-similarity	0.649	0.444	m_2430bbc____22528324____22588172	CHEMBL3663141	S1c2c(cccc2)C(C3=NN(c4ccc(cc4)C([O-])=O)C=C3C#N)=C1	[#6]-[#6]1:[#6]:[#7]:[#7]:[#6]:1_5	1	false	REALSpace_70bn_2024-09	m_2430bbc	22528324	22588172
S1c2c(c(NC(=O)NC3=NN(C=C3C#N)C(C)(C)C)ccc2)C=C1	309	fCSFP4	weighted-fingerprint-similarity	0.649	0.418	m_68bbb____28405804____21689904	CHEMBL3663141	S1c2c(cccc2)C(C3=NN(c4ccc(cc4)C([O-])=O)C=C3C#N)=C1	[#6]-[#6]1:[#6]:[#7]:[#7]:[#6]:1_5	1	false	REALSpace_70bn_2024-09	m_68bbb	28405804	21689904
S1c2c(c(ccc2)CNC(=O)NC3=NN(C=C3C#N)C)C=C1	310	fCSFP4	weighted-fingerprint-similarity	0.649	0.418	m_2430bbc____6584276____22579900	CHEMBL3663141	S1c2c(cccc2)C(C3=NN(c4ccc(cc4)C([O-])=O)C=C3C#N)=C1	[#6]-[#6]1:[#6]:[#7]:[#7]:[#6]:1_5	1	false	REALSpace_70bn_2024-09	m_2430bbc	6584276	22579900
S1N=C(c2c1cccc2)CCNC(=O)NC3=NN(c4ccc([N+]([O-])=O)cc4)C=C3C#N	311	fCSFP4	weighted-fingerprint-similarity	0.649	0.436	m_2430bbc____22529180____12107322	CHEMBL3663141	S1c2c(cccc2)C(C3=NN(c4ccc(cc4)C([O-])=O)C=C3C#N)=C1	[#6]-[#6]1:[#6]:[#7]:[#7]:[#6]:1_5	1	false	REALSpace_70bn_2024-09	m_2430bbc	22529180	12107322
S1c2c(cccc2)C(=C1)CC(=O)NC3=NN(C=C3C#N)CC(F)(F)F	312	fCSFP4	weighted-fingerprint-similarity	0.648	0.423	m_11bcb____15146974____886258	CHEMBL3663141	S1c2c(cccc2)C(C3=NN(c4ccc(cc4)C([O-])=O)C=C3C#N)=C1	[#6]-[#6]1:[#6]:[#7]:[#7]:[#6]:1_5	1	false	REALSpace_70bn_2024-09	m_11bcb	15146974	886258
S1c2c(cccc2)C(=C1)CC(=O)NC3=NN(C=C3C#N)CCOC	313	fCSFP4	weighted-fingerprint-similarity	0.648	0.423	m_11bcb____15503930____886258	CHEMBL3663141	S1c2c(cccc2)C(C3=NN(c4ccc(cc4)C([O-])=O)C=C3C#N)=C1	[#6]-[#6]1:[#6]:[#7]:[#7]:[#6]:1_5	1	false	REALSpace_70bn_2024-09	m_11bcb	15503930	886258
S1c2c(cccc2)C(=C1)CCNC(=O)NC3=NN(C=C3C#N)C(C)C	314	fCSFP4	weighted-fingerprint-similarity	0.648	0.423	m_2430dbc____7686976____886722	CHEMBL3663141	S1c2c(cccc2)C(C3=NN(c4ccc(cc4)C([O-])=O)C=C3C#N)=C1	[#6]-[#6]1:[#6]:[#7]:[#7]:[#6]:1_5	1	false	REALSpace_70bn_2024-09	m_2430dbc	7686976	886722
S1c2c(cccc2)C(=C1)CN(C(=O)NC3=NN(C=C3C#N)C)C	315	fCSFP4	weighted-fingerprint-similarity	0.648	0.423	m_2430bbd____6584276____765014	CHEMBL3663141	S1c2c(cccc2)C(C3=NN(c4ccc(cc4)C([O-])=O)C=C3C#N)=C1	[#6]-[#6]1:[#6]:[#7]:[#7]:[#6]:1_5	1	false	REALSpace_70bn_2024-09	m_2430bbd	6584276	765014
S1c2c(cccc2)C(=C1)CNC(=O)NC3=NN(C=C3C#N)CC(F)F	316	fCSFP4	weighted-fingerprint-similarity	0.648	0.423	m_2430bbc____22529508____803246	CHEMBL3663141	S1c2c(cccc2)C(C3=NN(c4ccc(cc4)C([O-])=O)C=C3C#N)=C1	[#6]-[#6]1:[#6]:[#7]:[#7]:[#6]:1_5	1	false	REALSpace_70bn_2024-09	m_2430bbc	22529508	803246
S1c2c(cccc2)C(C=CC(=O)NC3=NN(C=C3C#N)C(C)(C)C)=C1	317	fCSFP4	weighted-fingerprint-similarity	0.648	0.423	m_11bcb____6406126____206449	CHEMBL3663141	S1c2c(cccc2)C(C3=NN(c4ccc(cc4)C([O-])=O)C=C3C#N)=C1	[#6]-[#6]1:[#6]:[#7]:[#7]:[#6]:1_5	1	false	REALSpace_70bn_2024-09	m_11bcb	6406126	206449
S1c2c(cccc2)C(NC(=O)NC3=NN(C=C3C#N)CC(F)(F)C)=C1	318	fCSFP4	weighted-fingerprint-similarity	0.648	0.423	m_68bbb____28404324____21689956	CHEMBL3663141	S1c2c(cccc2)C(C3=NN(c4ccc(cc4)C([O-])=O)C=C3C#N)=C1	[#6]-[#6]1:[#6]:[#7]:[#7]:[#6]:1_5	1	false	REALSpace_70bn_2024-09	m_68bbb	28404324	21689956
S1c2c(cccc2)C(C=3C([N+]([O-])=O)=NN(c4ccccc4)C3)=C1	319	fCSFP4	weighted-fingerprint-similarity	0.647	0.584	m_271570bbb____10145070____21748170	CHEMBL3663141	S1c2c(cccc2)C(C3=NN(c4ccc(cc4)C([O-])=O)C=C3C#N)=C1	[#6]-[#6]1:[#6]:[#7]:[#7]:[#6]:1_5	1	false	REALSpace_70bn_2024-09	m_271570bbb	10145070	21748170
S(=O)(=O)(CCN1N=C(NC(=O)c2cc3SC=C(c3cc2)C)C(C#N)=C1)C	320	fCSFP4	weighted-fingerprint-similarity	0.647	0.433	m_11bbb____22175374____25986702	CHEMBL3663141	S1c2c(cccc2)C(C3=NN(c4ccc(cc4)C([O-])=O)C=C3C#N)=C1	[#6]-[#6]1:[#6]:[#7]:[#7]:[#6]:1_5	1	false	REALSpace_70bn_2024-09	m_11bbb	22175374	25986702
S(=O)(=O)(CCN1N=C(NC(=O)c2cc3c(SC=C3C)cc2)C(C#N)=C1)C	321	fCSFP4	weighted-fingerprint-similarity	0.647	0.433	m_11bbb____22175374____20049420	CHEMBL3663141	S1c2c(cccc2)C(C3=NN(c4ccc(cc4)C([O-])=O)C=C3C#N)=C1	[#6]-[#6]1:[#6]:[#7]:[#7]:[#6]:1_5	1	false	REALSpace_70bn_2024-09	m_11bbb	22175374	20049420
S1c2c(cccc2)C(=C1)CNC(=O)NCC=3C(=NN(C3)C)c4ccc(C#N)cc4	322	fCSFP4	weighted-fingerprint-similarity	0.647	0.510	m_2708bbb____23833512____914912	CHEMBL3663141	S1c2c(cccc2)C(C3=NN(c4ccc(cc4)C([O-])=O)C=C3C#N)=C1	[#6]-[#6]1:[#6]:[#7]:[#7]:[#6]:1_5	1	false	REALSpace_70bn_2024-09	m_2708bbb	23833512	914912
Brc1cc2SC=C(c2cc1)C(=O)NC3=NN(C=C3C#N)CC(F)(F)F	323	fCSFP4	weighted-fingerprint-similarity	0.647	0.429	m_11bcb____15146974____20020654	CHEMBL3663141	S1c2c(cccc2)C(C3=NN(c4ccc(cc4)C([O-])=O)C=C3C#N)=C1	[#6]-[#6]1:[#6]:[#7]:[#7]:[#6]:1_5	1	false	REALSpace_70bn_2024-09	m_11bcb	15146974	20020654
Brc1cc2SC=C(c2cc1)C(=O)NC3=NN(C=C3C#N)CCOC	324	fCSFP4	weighted-fingerprint-similarity	0.647	0.429	m_11bcb____15503930____20020654	CHEMBL3663141	S1c2c(cccc2)C(C3=NN(c4ccc(cc4)C([O-])=O)C=C3C#N)=C1	[#6]-[#6]1:[#6]:[#7]:[#7]:[#6]:1_5	1	false	REALSpace_70bn_2024-09	m_11bcb	15503930	20020654
Brc1cc2c(SC=C2C(=O)NC3=NN(C=C3C#N)CC(F)(F)F)cc1	325	fCSFP4	weighted-fingerprint-similarity	0.647	0.429	m_11bcb____15146974____20023720	CHEMBL3663141	S1c2c(cccc2)C(C3=NN(c4ccc(cc4)C([O-])=O)C=C3C#N)=C1	[#6]-[#6]1:[#6]:[#7]:[#7]:[#6]:1_5	1	false	REALSpace_70bn_2024-09	m_11bcb	15146974	20023720
Brc1cc2c(SC=C2C(=O)NC3=NN(C=C3C#N)CCOC)cc1	326	fCSFP4	weighted-fingerprint-similarity	0.647	0.429	m_11bcb____15503930____20023720	CHEMBL3663141	S1c2c(cccc2)C(C3=NN(c4ccc(cc4)C([O-])=O)C=C3C#N)=C1	[#6]-[#6]1:[#6]:[#7]:[#7]:[#6]:1_5	1	false	REALSpace_70bn_2024-09	m_11bcb	15503930	20023720
Clc1cc2SC=C(c2cc1)C(=O)NC3=NN(C=C3C#N)CC(F)(F)F	327	fCSFP4	weighted-fingerprint-similarity	0.647	0.429	m_11bcb____15146974____22137808	CHEMBL3663141	S1c2c(cccc2)C(C3=NN(c4ccc(cc4)C([O-])=O)C=C3C#N)=C1	[#6]-[#6]1:[#6]:[#7]:[#7]:[#6]:1_5	1	false	REALSpace_70bn_2024-09	m_11bcb	15146974	22137808
Clc1cc2SC=C(c2cc1)C(=O)NC3=NN(C=C3C#N)CCOC	328	fCSFP4	weighted-fingerprint-similarity	0.647	0.429	m_11bcb____15503930____22137808	CHEMBL3663141	S1c2c(cccc2)C(C3=NN(c4ccc(cc4)C([O-])=O)C=C3C#N)=C1	[#6]-[#6]1:[#6]:[#7]:[#7]:[#6]:1_5	1	false	REALSpace_70bn_2024-09	m_11bcb	15503930	22137808
Clc1cc2c(SC=C2C(=O)NC3=NN(C=C3C#N)CC(F)(F)F)cc1	329	fCSFP4	weighted-fingerprint-similarity	0.647	0.429	m_11bcb____15146974____26252572	CHEMBL3663141	S1c2c(cccc2)C(C3=NN(c4ccc(cc4)C([O-])=O)C=C3C#N)=C1	[#6]-[#6]1:[#6]:[#7]:[#7]:[#6]:1_5	1	false	REALSpace_70bn_2024-09	m_11bcb	15146974	26252572
Clc1cc2c(SC=C2C(=O)NC3=NN(C=C3C#N)CCOC)cc1	330	fCSFP4	weighted-fingerprint-similarity	0.647	0.429	m_11bcb____15503930____26252572	CHEMBL3663141	S1c2c(cccc2)C(C3=NN(c4ccc(cc4)C([O-])=O)C=C3C#N)=C1	[#6]-[#6]1:[#6]:[#7]:[#7]:[#6]:1_5	1	false	REALSpace_70bn_2024-09	m_11bcb	15503930	26252572
Fc1c(N2N=C(NC(=O)c3c4c(cc(C#N)c3)cccc4)C(C#N)=C2)ccc(C#N)c1	331	fCSFP4	weighted-fingerprint-similarity	0.647	0.429	m_11bbb____22180484____16916996	CHEMBL3663141	S1c2c(cccc2)C(C3=NN(c4ccc(cc4)C([O-])=O)C=C3C#N)=C1	[#6]-[#6]1:[#6]:[#7]:[#7]:[#6]:1_5	1	false	REALSpace_70bn_2024-09	m_11bbb	22180484	16916996
S1c2c(cc(F)cc2)C(C(=O)NC3=NN(C=C3C#N)CCOC)=C1	332	fCSFP4	weighted-fingerprint-similarity	0.647	0.429	m_11bcb____15503930____20023744	CHEMBL3663141	S1c2c(cccc2)C(C3=NN(c4ccc(cc4)C([O-])=O)C=C3C#N)=C1	[#6]-[#6]1:[#6]:[#7]:[#7]:[#6]:1_5	1	false	REALSpace_70bn_2024-09	m_11bcb	15503930	20023744
S1c2c(cc(cc2)C)C(C(=O)NC3=NN(C=C3C#N)CC(F)(F)F)=C1	333	fCSFP4	weighted-fingerprint-similarity	0.647	0.429	m_11bcb____15146974____19621694	CHEMBL3663141	S1c2c(cccc2)C(C3=NN(c4ccc(cc4)C([O-])=O)C=C3C#N)=C1	[#6]-[#6]1:[#6]:[#7]:[#7]:[#6]:1_5	1	false	REALSpace_70bn_2024-09	m_11bcb	15146974	19621694
S1c2c(ccc(c2)C)C(C(=O)NC3=NN(C=C3C#N)CC(F)(F)F)=C1	334	fCSFP4	weighted-fingerprint-similarity	0.647	0.429	m_11bcb____15146974____9631326	CHEMBL3663141	S1c2c(cccc2)C(C3=NN(c4ccc(cc4)C([O-])=O)C=C3C#N)=C1	[#6]-[#6]1:[#6]:[#7]:[#7]:[#6]:1_5	1	false	REALSpace_70bn_2024-09	m_11bcb	15146974	9631326
S1c2c(cc(cc2)CNC(=O)NC3=NN(c4c([N+]([O-])=O)cccc4)C=C3C#N)C(=C1)C	335	fCSFP4	weighted-fingerprint-similarity	0.647	0.445	m_2430bbc____22528352____22580470	CHEMBL3663141	S1c2c(cccc2)C(C3=NN(c4ccc(cc4)C([O-])=O)C=C3C#N)=C1	[#6]-[#6]1:[#6]:[#7]:[#7]:[#6]:1_5	1	false	REALSpace_70bn_2024-09	m_2430bbc	22528352	22580470
S1c2c(ccc(c2)CNC(=O)NC3=NN(c4c([N+]([O-])=O)cccc4)C=C3C#N)C(=C1)C	336	fCSFP4	weighted-fingerprint-similarity	0.647	0.445	m_2430bbc____22528352____27571742	CHEMBL3663141	S1c2c(cccc2)C(C3=NN(c4ccc(cc4)C([O-])=O)C=C3C#N)=C1	[#6]-[#6]1:[#6]:[#7]:[#7]:[#6]:1_5	1	false	REALSpace_70bn_2024-09	m_2430bbc	22528352	27571742
S1c2c(N=C1)c(ccc2)C(=O)NC3=NN(c4ncc([N+]([O-])=O)cc4)C=C3C#N	337	fCSFP4	weighted-fingerprint-similarity	0.647	0.441	m_11bbb____22180482____11715778	CHEMBL3663141	S1c2c(cccc2)C(C3=NN(c4ccc(cc4)C([O-])=O)C=C3C#N)=C1	[#6]-[#6]1:[#6]:[#7]:[#7]:[#6]:1_5	1	false	REALSpace_70bn_2024-09	m_11bbb	22180482	11715778
S1c2c(cc(NC(=O)NC3=NN(C=C3C#N)C(C)(C)C)cc2)C(=C1)C	338	fCSFP4	weighted-fingerprint-similarity	0.647	0.420	m_2430dbb____6950712____22581862	CHEMBL3663141	S1c2c(cccc2)C(C3=NN(c4ccc(cc4)C([O-])=O)C=C3C#N)=C1	[#6]-[#6]1:[#6]:[#7]:[#7]:[#6]:1_5	1	false	REALSpace_70bn_2024-09	m_2430dbb	6950712	22581862
S1c2c(cc(cc2)CNC(=O)NC3=NN(C=C3C#N)C)C(=C1)C	339	fCSFP4	weighted-fingerprint-similarity	0.647	0.420	m_2430bbc____6584276____22580470	CHEMBL3663141	S1c2c(cccc2)C(C3=NN(c4ccc(cc4)C([O-])=O)C=C3C#N)=C1	[#6]-[#6]1:[#6]:[#7]:[#7]:[#6]:1_5	1	false	REALSpace_70bn_2024-09	m_2430bbc	6584276	22580470
S1c2c(ccc(c2)CNC(=O)NC3=NN(C=C3C#N)C)C(=C1)C	340	fCSFP4	weighted-fingerprint-similarity	0.647	0.420	m_2430bbc____6584276____27571742	CHEMBL3663141	S1c2c(cccc2)C(C3=NN(c4ccc(cc4)C([O-])=O)C=C3C#N)=C1	[#6]-[#6]1:[#6]:[#7]:[#7]:[#6]:1_5	1	false	REALSpace_70bn_2024-09	m_2430bbc	6584276	27571742
S1c2c(cccc2)C(C=3N=NN(C3)CC=4C(=NN(C4)C)c5ccc(C#N)cc5)=C1	341	fCSFP4	weighted-fingerprint-similarity	0.646	0.513	m_273910bbb____19994882____25421774	CHEMBL3663141	S1c2c(cccc2)C(C3=NN(c4ccc(cc4)C([O-])=O)C=C3C#N)=C1	[#6]-[#6]1:[#6]:[#7]:[#7]:[#6]:1_5	1	false	REALSpace_70bn_2024-09	m_273910bbb	19994882	25421774
Brc1c2c(cc(c1)C(=O)NC3=NN(c4c(F)cc(C#N)cc4)C=C3C#N)cccc2	342	fCSFP4	weighted-fingerprint-similarity	0.646	0.429	m_11bbb____22180484____10476196	CHEMBL3663141	S1c2c(cccc2)C(C3=NN(c4ccc(cc4)C([O-])=O)C=C3C#N)=C1	[#6]-[#6]1:[#6]:[#7]:[#7]:[#6]:1_5	1	false	REALSpace_70bn_2024-09	m_11bbb	22180484	10476196
S1c2c(c(ccc2)C(=O)NC3=NN(C=C3C#N)CC(F)(F)C)C=C1	343	fCSFP4	weighted-fingerprint-similarity	0.646	0.425	m_11bcb____15273432____14414916	CHEMBL3663141	S1c2c(cccc2)C(C3=NN(c4ccc(cc4)C([O-])=O)C=C3C#N)=C1	[#6]-[#6]1:[#6]:[#7]:[#7]:[#6]:1_5	1	false	REALSpace_70bn_2024-09	m_11bcb	15273432	14414916
[O-][N+](=O)c1c(N2N=C(NC(=O)c3c4c(ccc3)cccc4)C(C#N)=C2)cccc1	344	fCSFP4	weighted-fingerprint-similarity	0.646	0.425	m_270062bbb____28534964____28366962	CHEMBL3663141	S1c2c(cccc2)C(C3=NN(c4ccc(cc4)C([O-])=O)C=C3C#N)=C1	[#6]-[#6]1:[#6]:[#7]:[#7]:[#6]:1_5	1	false	REALSpace_70bn_2024-09	m_270062bbb	28534964	28366962
S1c2c(cccc2)C(=C1)CCCC(=O)NC3=NN(C=C3C#N)C(C)C	345	fCSFP4	weighted-fingerprint-similarity	0.646	0.421	m_11bcb____6463864____6955212	CHEMBL3663141	S1c2c(cccc2)C(C3=NN(c4ccc(cc4)C([O-])=O)C=C3C#N)=C1	[#6]-[#6]1:[#6]:[#7]:[#7]:[#6]:1_5	1	false	REALSpace_70bn_2024-09	m_11bcb	6463864	6955212
S1c2c(cccc2)C(=C1)CCNC(=O)NC3=NN(C=C3C#N)C(C)(C)C	346	fCSFP4	weighted-fingerprint-similarity	0.646	0.421	m_2430dbc____6950712____886722	CHEMBL3663141	S1c2c(cccc2)C(C3=NN(c4ccc(cc4)C([O-])=O)C=C3C#N)=C1	[#6]-[#6]1:[#6]:[#7]:[#7]:[#6]:1_5	1	false	REALSpace_70bn_2024-09	m_2430dbc	6950712	886722
S1c2c(cccc2)C(=C1)CNC(=O)NC3=NN(C=C3C#N)CC(F)(F)F	347	fCSFP4	weighted-fingerprint-similarity	0.646	0.421	m_2430dbc____15146980____803246	CHEMBL3663141	S1c2c(cccc2)C(C3=NN(c4ccc(cc4)C([O-])=O)C=C3C#N)=C1	[#6]-[#6]1:[#6]:[#7]:[#7]:[#6]:1_5	1	false	REALSpace_70bn_2024-09	m_2430dbc	15146980	803246
S1c2c(cccc2)C(=C1)CNC(=O)NC3=NN(C=C3C#N)CCOC	348	fCSFP4	weighted-fingerprint-similarity	0.646	0.421	m_2430bbc____15503936____803246	CHEMBL3663141	S1c2c(cccc2)C(C3=NN(c4ccc(cc4)C([O-])=O)C=C3C#N)=C1	[#6]-[#6]1:[#6]:[#7]:[#7]:[#6]:1_5	1	false	REALSpace_70bn_2024-09	m_2430bbc	15503936	803246
Brc1c2c(SC(C(=O)NC3=NN(c4c(F)cc(C#N)cc4)C=C3C#N)=C2)ccc1	349	fCSFP4	weighted-fingerprint-similarity	0.645	0.438	m_11bbb____22180484____14245944	CHEMBL3663141	S1c2c(cccc2)C(C3=NN(c4ccc(cc4)C([O-])=O)C=C3C#N)=C1	[#6]-[#6]1:[#6]:[#7]:[#7]:[#6]:1_5	1	false	REALSpace_70bn_2024-09	m_11bbb	22180484	14245944
Clc1c2c(SC(C(=O)NC3=NN(c4c(F)cc(C#N)cc4)C=C3C#N)=C2)ccc1	350	fCSFP4	weighted-fingerprint-similarity	0.645	0.438	m_11bbb____22180484____55547	CHEMBL3663141	S1c2c(cccc2)C(C3=NN(c4ccc(cc4)C([O-])=O)C=C3C#N)=C1	[#6]-[#6]1:[#6]:[#7]:[#7]:[#6]:1_5	1	false	REALSpace_70bn_2024-09	m_11bbb	22180484	55547
S1c2c(c(ccc2)C)C=C1C(=O)NC3=NN(c4c(F)cc(C#N)cc4)C=C3C#N	351	fCSFP4	weighted-fingerprint-similarity	0.645	0.438	m_11bbb____22180484____28369862	CHEMBL3663141	S1c2c(cccc2)C(C3=NN(c4ccc(cc4)C([O-])=O)C=C3C#N)=C1	[#6]-[#6]1:[#6]:[#7]:[#7]:[#6]:1_5	1	false	REALSpace_70bn_2024-09	m_11bbb	22180484	28369862
S(=O)(=O)(NC1=NN(C=C1C#N)C(C)C)C=2c3c(SC2)cccc3	352	fCSFP4	weighted-fingerprint-similarity	0.645	0.416	m_20bbb____7048196____10120690	CHEMBL3663141	S1c2c(cccc2)C(C3=NN(c4ccc(cc4)C([O-])=O)C=C3C#N)=C1	[#6]-[#6]1:[#6]:[#7]:[#7]:[#6]:1_5	1	false	REALSpace_70bn_2024-09	m_20bbb	7048196	10120690
S1c2c(F)cc(F)cc2C(C(=O)NC3=NN(c4c(F)cc(C#N)cc4)C=C3C#N)=C1	353	fCSFP4	weighted-fingerprint-similarity	0.645	0.434	m_11bbb____22180484____20023872	CHEMBL3663141	S1c2c(cccc2)C(C3=NN(c4ccc(cc4)C([O-])=O)C=C3C#N)=C1	[#6]-[#6]1:[#6]:[#7]:[#7]:[#6]:1_5	1	false	REALSpace_70bn_2024-09	m_11bbb	22180484	20023872
BrC=1c2c(SC1)cc(cc2)C(=O)NC3=NN(C=C3C#N)CCS(=O)(=O)C	354	fCSFP4	weighted-fingerprint-similarity	0.645	0.430	m_11bbb____22175374____26273416	CHEMBL3663141	S1c2c(cccc2)C(C3=NN(c4ccc(cc4)C([O-])=O)C=C3C#N)=C1	[#6]-[#6]1:[#6]:[#7]:[#7]:[#6]:1_5	1	false	REALSpace_70bn_2024-09	m_11bbb	22175374	26273416
BrC=1c2c(SC1)ccc(c2)C(=O)NC3=NN(C=C3C#N)CCS(=O)(=O)C	355	fCSFP4	weighted-fingerprint-similarity	0.645	0.430	m_11bbb____22175374____10685020	CHEMBL3663141	S1c2c(cccc2)C(C3=NN(c4ccc(cc4)C([O-])=O)C=C3C#N)=C1	[#6]-[#6]1:[#6]:[#7]:[#7]:[#6]:1_5	1	false	REALSpace_70bn_2024-09	m_11bbb	22175374	10685020
Brc1c2c(c(ccc2)C(=O)NC3=NN(c4c(F)cc(C#N)cc4)C=C3C#N)ccc1	356	fCSFP4	weighted-fingerprint-similarity	0.645	0.426	m_11bbb____22180484____12547312	CHEMBL3663141	S1c2c(cccc2)C(C3=NN(c4ccc(cc4)C([O-])=O)C=C3C#N)=C1	[#6]-[#6]1:[#6]:[#7]:[#7]:[#6]:1_5	1	false	REALSpace_70bn_2024-09	m_11bbb	22180484	12547312
Fc1c(N2N=C(NC(=O)c3c4c(c(N)ccc4)ccc3)C(C#N)=C2)ccc(C#N)c1	357	fCSFP4	weighted-fingerprint-similarity	0.645	0.426	m_272430bbe____26361548____26398556	CHEMBL3663141	S1c2c(cccc2)C(C3=NN(c4ccc(cc4)C([O-])=O)C=C3C#N)=C1	[#6]-[#6]1:[#6]:[#7]:[#7]:[#6]:1_5	1	false	REALSpace_70bn_2024-09	m_272430bbe	26361548	26398556
Fc1c(N2N=C(NC(=O)c3c4c(c(ccc4)C)ccc3)C(C#N)=C2)ccc(C#N)c1	358	fCSFP4	weighted-fingerprint-similarity	0.645	0.426	m_11bbb____22180484____9297584	CHEMBL3663141	S1c2c(cccc2)C(C3=NN(c4ccc(cc4)C([O-])=O)C=C3C#N)=C1	[#6]-[#6]1:[#6]:[#7]:[#7]:[#6]:1_5	1	false	REALSpace_70bn_2024-09	m_11bbb	22180484	9297584
Fc1c(N2N=C(NC(=O)c3c4c(cc(F)c3)cccc4)C(C#N)=C2)ccc(C#N)c1	359	fCSFP4	weighted-fingerprint-similarity	0.645	0.426	m_11bbb____22180484____16915810	CHEMBL3663141	S1c2c(cccc2)C(C3=NN(c4ccc(cc4)C([O-])=O)C=C3C#N)=C1	[#6]-[#6]1:[#6]:[#7]:[#7]:[#6]:1_5	1	false	REALSpace_70bn_2024-09	m_11bbb	22180484	16915810
S1c2c(cc(cc2)C)C(C(=O)NC3=NN(C=C3C#N)CC[NH+](C)C)=C1	360	fCSFP4	weighted-fingerprint-similarity	0.645	0.426	m_11bbb____25842060____19621694	CHEMBL3663141	S1c2c(cccc2)C(C3=NN(c4ccc(cc4)C([O-])=O)C=C3C#N)=C1	[#6]-[#6]1:[#6]:[#7]:[#7]:[#6]:1_5	1	false	REALSpace_70bn_2024-09	m_11bbb	25842060	19621694
S1c2c(ccc(OC)c2)C(C(=O)NC3=NN(C=C3C#N)CCOC)=C1	361	fCSFP4	weighted-fingerprint-similarity	0.645	0.426	m_11bcb____15503930____16657234	CHEMBL3663141	S1c2c(cccc2)C(C3=NN(c4ccc(cc4)C([O-])=O)C=C3C#N)=C1	[#6]-[#6]1:[#6]:[#7]:[#7]:[#6]:1_5	1	false	REALSpace_70bn_2024-09	m_11bcb	15503930	16657234
S1c2c(ccc(c2)C)C(C(=O)NC3=NN(C=C3C#N)CC[NH+](C)C)=C1	362	fCSFP4	weighted-fingerprint-similarity	0.645	0.426	m_11bbb____25842060____9631326	CHEMBL3663141	S1c2c(cccc2)C(C3=NN(c4ccc(cc4)C([O-])=O)C=C3C#N)=C1	[#6]-[#6]1:[#6]:[#7]:[#7]:[#6]:1_5	1	false	REALSpace_70bn_2024-09	m_11bbb	25842060	9631326
Brc1cc2SC=C(c2cc1)CNC(=O)NC3=NN(c4c([N+]([O-])=O)cccc4)C=C3C#N	363	fCSFP4	weighted-fingerprint-similarity	0.645	0.443	m_2430bbc____22528352____20044628	CHEMBL3663141	S1c2c(cccc2)C(C3=NN(c4ccc(cc4)C([O-])=O)C=C3C#N)=C1	[#6]-[#6]1:[#6]:[#7]:[#7]:[#6]:1_5	1	false	REALSpace_70bn_2024-09	m_2430bbc	22528352	20044628
Brc1cc2c(SC=C2CNC(=O)NC3=NN(c4c([N+]([O-])=O)cccc4)C=C3C#N)cc1	364	fCSFP4	weighted-fingerprint-similarity	0.645	0.443	m_2430bbc____22528352____19507584	CHEMBL3663141	S1c2c(cccc2)C(C3=NN(c4ccc(cc4)C([O-])=O)C=C3C#N)=C1	[#6]-[#6]1:[#6]:[#7]:[#7]:[#6]:1_5	1	false	REALSpace_70bn_2024-09	m_2430bbc	22528352	19507584
Clc1cc2SC=C(c2cc1)CNC(=O)NC3=NN(c4c([N+]([O-])=O)cccc4)C=C3C#N	365	fCSFP4	weighted-fingerprint-similarity	0.645	0.443	m_2430bbc____22528352____22588172	CHEMBL3663141	S1c2c(cccc2)C(C3=NN(c4ccc(cc4)C([O-])=O)C=C3C#N)=C1	[#6]-[#6]1:[#6]:[#7]:[#7]:[#6]:1_5	1	false	REALSpace_70bn_2024-09	m_2430bbc	22528352	22588172
S1c2c(c(OC)ccc2)C(C(=O)NC3=NN(c4ncc([N+]([O-])=O)cc4)C=C3C#N)=C1	366	fCSFP4	weighted-fingerprint-similarity	0.645	0.443	m_11bbb____22180482____15498814	CHEMBL3663141	S1c2c(cccc2)C(C3=NN(c4ccc(cc4)C([O-])=O)C=C3C#N)=C1	[#6]-[#6]1:[#6]:[#7]:[#7]:[#6]:1_5	1	false	REALSpace_70bn_2024-09	m_11bbb	22180482	15498814
S1c2c(cc(F)cc2)C(=C1)CNC(=O)NC3=NN(c4c([N+]([O-])=O)cccc4)C=C3C#N	367	fCSFP4	weighted-fingerprint-similarity	0.645	0.443	m_2430bbc____22528352____19507710	CHEMBL3663141	S1c2c(cccc2)C(C3=NN(c4ccc(cc4)C([O-])=O)C=C3C#N)=C1	[#6]-[#6]1:[#6]:[#7]:[#7]:[#6]:1_5	1	false	REALSpace_70bn_2024-09	m_2430bbc	22528352	19507710
S1c2c(cccc2)C(=C1)C(O)CNC(=O)NC3=NN(c4c([N+]([O-])=O)cccc4)C=C3C#N	368	fCSFP4	weighted-fingerprint-similarity	0.645	0.443	m_2430bbc____22528352____15728062	CHEMBL3663141	S1c2c(cccc2)C(C3=NN(c4ccc(cc4)C([O-])=O)C=C3C#N)=C1	[#6]-[#6]1:[#6]:[#7]:[#7]:[#6]:1_5	1	false	REALSpace_70bn_2024-09	m_2430bbc	22528352	15728062
S1c2c(cccc2)C(=C1)CN(C(=O)NC3=NN(c4c([N+]([O-])=O)cccc4)C=C3C#N)C	369	fCSFP4	weighted-fingerprint-similarity	0.645	0.443	m_2430bbd____22528352____765014	CHEMBL3663141	S1c2c(cccc2)C(C3=NN(c4ccc(cc4)C([O-])=O)C=C3C#N)=C1	[#6]-[#6]1:[#6]:[#7]:[#7]:[#6]:1_5	1	false	REALSpace_70bn_2024-09	m_2430bbd	22528352	765014
Brc1c2c(SC=C2C(=O)NC3=NN(C=C3C#N)Cc4ccccc4)ccc1	370	fCSFP4	weighted-fingerprint-similarity	0.644	0.422	m_11bbb____22169164____17066602	CHEMBL3663141	S1c2c(cccc2)C(C3=NN(c4ccc(cc4)C([O-])=O)C=C3C#N)=C1	[#6]-[#6]1:[#6]:[#7]:[#7]:[#6]:1_5	1	false	REALSpace_70bn_2024-09	m_11bbb	22169164	17066602
Brc1c2c(cc(NC(=O)NC3=NN(c4ccc([N+]([O-])=O)cc4)C=C3C#N)c1)cccc2	371	fCSFP4	weighted-fingerprint-similarity	0.644	0.422	m_2430bbb____22529180____22587100	CHEMBL3663141	S1c2c(cccc2)C(C3=NN(c4ccc(cc4)C([O-])=O)C=C3C#N)=C1	[#6]-[#6]1:[#6]:[#7]:[#7]:[#6]:1_5	1	false	REALSpace_70bn_2024-09	m_2430bbb	22529180	22587100
Clc1c2c(SC=C2C(=O)NC3=NN(C=C3C#N)Cc4ccccc4)ccc1	372	fCSFP4	weighted-fingerprint-similarity	0.644	0.422	m_11bbb____22169164____28469546	CHEMBL3663141	S1c2c(cccc2)C(C3=NN(c4ccc(cc4)C([O-])=O)C=C3C#N)=C1	[#6]-[#6]1:[#6]:[#7]:[#7]:[#6]:1_5	1	false	REALSpace_70bn_2024-09	m_11bbb	22169164	28469546
Fc1c2c(cc(NC(=O)NC3=NN(c4ccc([N+]([O-])=O)cc4)C=C3C#N)c1)cccc2	373	fCSFP4	weighted-fingerprint-similarity	0.644	0.422	m_2430bbb____22529180____22583540	CHEMBL3663141	S1c2c(cccc2)C(C3=NN(c4ccc(cc4)C([O-])=O)C=C3C#N)=C1	[#6]-[#6]1:[#6]:[#7]:[#7]:[#6]:1_5	1	false	REALSpace_70bn_2024-09	m_2430bbb	22529180	22583540
S1c2c(cc(cc2)CC(=O)NC3=NN(C=C3C#N)Cc4ccccc4)C(=C1)C	374	fCSFP4	weighted-fingerprint-similarity	0.644	0.422	m_11bbb____22169164____22138134	CHEMBL3663141	S1c2c(cccc2)C(C3=NN(c4ccc(cc4)C([O-])=O)C=C3C#N)=C1	[#6]-[#6]1:[#6]:[#7]:[#7]:[#6]:1_5	1	false	REALSpace_70bn_2024-09	m_11bbb	22169164	22138134
[O-][N+](=O)c1ccc(N2N=C(NC(=O)Nc3c4c(c(OC)cc3)cccc4)C(C#N)=C2)cc1	375	fCSFP4	weighted-fingerprint-similarity	0.644	0.422	m_2430bbb____22529180____22374036	CHEMBL3663141	S1c2c(cccc2)C(C3=NN(c4ccc(cc4)C([O-])=O)C=C3C#N)=C1	[#6]-[#6]1:[#6]:[#7]:[#7]:[#6]:1_5	1	false	REALSpace_70bn_2024-09	m_2430bbb	22529180	22374036
Brc1cc2SC=C(c2cc1)CCC(=O)NC3=NN(c4c(F)cc(C#N)cc4)C=C3C#N	376	fCSFP4	weighted-fingerprint-similarity	0.644	0.439	m_11bbb____22180484____27041262	CHEMBL3663141	S1c2c(cccc2)C(C3=NN(c4ccc(cc4)C([O-])=O)C=C3C#N)=C1	[#6]-[#6]1:[#6]:[#7]:[#7]:[#6]:1_5	1	false	REALSpace_70bn_2024-09	m_11bbb	22180484	27041262
S1c2c(cccc2)C=C1NC(=O)NC3=NN(c4ccc([N+]([O-])=O)cc4)C=C3C#N	377	fCSFP4	weighted-fingerprint-similarity	0.644	0.417	m_68bbb____28397434____21690558	CHEMBL3663141	S1c2c(cccc2)C(C3=NN(c4ccc(cc4)C([O-])=O)C=C3C#N)=C1	[#6]-[#6]1:[#6]:[#7]:[#7]:[#6]:1_5	1	false	REALSpace_70bn_2024-09	m_68bbb	28397434	21690558
Brc1ccc(cc1)C2=NN(c3ccccc3)C=C2C(=O)NC=4c5c(SC4)cccc5	378	fCSFP4	weighted-fingerprint-similarity	0.644	0.582	m_11bcb____27262052____2007374	CHEMBL3663141	S1c2c(cccc2)C(C3=NN(c4ccc(cc4)C([O-])=O)C=C3C#N)=C1	[#6]-[#6]1:[#6]:[#7]:[#7]:[#6]:1_5	1	false	REALSpace_70bn_2024-09	m_11bcb	27262052	2007374
S1c2c(cccc2)C(NC(=O)C=3C(=NN(c4ccc(cc4)C)C3)c5ccccc5)=C1	379	fCSFP4	weighted-fingerprint-similarity	0.644	0.582	m_11bcb____27262052____55468	CHEMBL3663141	S1c2c(cccc2)C(C3=NN(c4ccc(cc4)C([O-])=O)C=C3C#N)=C1	[#6]-[#6]1:[#6]:[#7]:[#7]:[#6]:1_5	1	false	REALSpace_70bn_2024-09	m_11bcb	27262052	55468
S1c2c(cccc2)C(NC(=O)C=3C(=NN(c4ccccc4)C3)c5ccc(F)cc5)=C1	380	fCSFP4	weighted-fingerprint-similarity	0.644	0.582	m_11bcb____27262052____53826	CHEMBL3663141	S1c2c(cccc2)C(C3=NN(c4ccc(cc4)C([O-])=O)C=C3C#N)=C1	[#6]-[#6]1:[#6]:[#7]:[#7]:[#6]:1_5	1	false	REALSpace_70bn_2024-09	m_11bcb	27262052	53826
S1c2c(cccc2)C(NC(=O)C=3C(=NN(c4ccccc4)C3)c5ccc(cc5)C)=C1	381	fCSFP4	weighted-fingerprint-similarity	0.644	0.582	m_11bcb____27262052____53882	CHEMBL3663141	S1c2c(cccc2)C(C3=NN(c4ccc(cc4)C([O-])=O)C=C3C#N)=C1	[#6]-[#6]1:[#6]:[#7]:[#7]:[#6]:1_5	1	false	REALSpace_70bn_2024-09	m_11bcb	27262052	53882
Brc1c2c(cc(cc2)C(=O)NC3=NN(c4c(F)cc(C#N)cc4)C=C3C#N)ccc1	382	fCSFP4	weighted-fingerprint-similarity	0.644	0.427	m_11bbb____22180484____9748648	CHEMBL3663141	S1c2c(cccc2)C(C3=NN(c4ccc(cc4)C([O-])=O)C=C3C#N)=C1	[#6]-[#6]1:[#6]:[#7]:[#7]:[#6]:1_5	1	false	REALSpace_70bn_2024-09	m_11bbb	22180484	9748648
Fc1c(N2N=C(NC(=O)NNC(=O)c3c4c(ccc3)cccc4)C(C#N)=C2)ccc(C#N)c1	383	fCSFP4	weighted-fingerprint-similarity	0.644	0.427	m_2430bbc____22528324____8738482	CHEMBL3663141	S1c2c(cccc2)C(C3=NN(c4ccc(cc4)C([O-])=O)C=C3C#N)=C1	[#6]-[#6]1:[#6]:[#7]:[#7]:[#6]:1_5	1	false	REALSpace_70bn_2024-09	m_2430bbc	22528324	8738482
S1c2c(OC)cccc2C(C(=O)NC3=NN(c4ncc([N+]([O-])=O)cc4)C=C3C#N)=C1	384	fCSFP4	weighted-fingerprint-similarity	0.644	0.443	m_11bbb____22180482____16475816	CHEMBL3663141	S1c2c(cccc2)C(C3=NN(c4ccc(cc4)C([O-])=O)C=C3C#N)=C1	[#6]-[#6]1:[#6]:[#7]:[#7]:[#6]:1_5	1	false	REALSpace_70bn_2024-09	m_11bbb	22180482	16475816
S1C(C#N)=C(c2ccc(cc2)C3=NN(c4ccccc4)C=C3C([O-])=O)C=C1	385	fCSFP4	weighted-fingerprint-similarity	0.643	0.493	m_273712bbg____12012844____12013886	CHEMBL3663141	S1c2c(cccc2)C(C3=NN(c4ccc(cc4)C([O-])=O)C=C3C#N)=C1	[#6]-[#6]1:[#6]:[#7]:[#7]:[#6]:1_5	1	false	REALSpace_70bn_2024-09	m_273712bbg	12012844	12013886
Brc1c2SC=C(c2ccc1)C(=O)NC3=NN(C=C3C#N)Cc4ccccc4	386	fCSFP4	weighted-fingerprint-similarity	0.643	0.423	m_11bbb____22169164____16521386	CHEMBL3663141	S1c2c(cccc2)C(C3=NN(c4ccc(cc4)C([O-])=O)C=C3C#N)=C1	[#6]-[#6]1:[#6]:[#7]:[#7]:[#6]:1_5	1	false	REALSpace_70bn_2024-09	m_11bbb	22169164	16521386
Clc1c2SC=C(c2ccc1)C(=O)NC3=NN(C=C3C#N)Cc4ccccc4	387	fCSFP4	weighted-fingerprint-similarity	0.643	0.423	m_11bbb____22169164____20023808	CHEMBL3663141	S1c2c(cccc2)C(C3=NN(c4ccc(cc4)C([O-])=O)C=C3C#N)=C1	[#6]-[#6]1:[#6]:[#7]:[#7]:[#6]:1_5	1	false	REALSpace_70bn_2024-09	m_11bbb	22169164	20023808
S1c2c(F)cccc2C(C(=O)NC3=NN(C=C3C#N)Cc4ccccc4)=C1	388	fCSFP4	weighted-fingerprint-similarity	0.643	0.423	m_11bbb____22169164____20023832	CHEMBL3663141	S1c2c(cccc2)C(C3=NN(c4ccc(cc4)C([O-])=O)C=C3C#N)=C1	[#6]-[#6]1:[#6]:[#7]:[#7]:[#6]:1_5	1	false	REALSpace_70bn_2024-09	m_11bbb	22169164	20023832
S1c2c(cccc2C(C(=O)NC3=NN(C=C3C#N)Cc4ccccc4)=C1)C	389	fCSFP4	weighted-fingerprint-similarity	0.643	0.423	m_11bbb____22169164____20023768	CHEMBL3663141	S1c2c(cccc2)C(C3=NN(c4ccc(cc4)C([O-])=O)C=C3C#N)=C1	[#6]-[#6]1:[#6]:[#7]:[#7]:[#6]:1_5	1	false	REALSpace_70bn_2024-09	m_11bbb	22169164	20023768
S1c2c(cc(cc2)CC(=O)NC3=NN(c4ncc([N+]([O-])=O)cc4)C=C3C#N)C(=C1)C	390	fCSFP4	weighted-fingerprint-similarity	0.643	0.440	m_11bbb____22180482____22138134	CHEMBL3663141	S1c2c(cccc2)C(C3=NN(c4ccc(cc4)C([O-])=O)C=C3C#N)=C1	[#6]-[#6]1:[#6]:[#7]:[#7]:[#6]:1_5	1	false	REALSpace_70bn_2024-09	m_11bbb	22180482	22138134
S1c2c(c(c3cc(ccc3)C4=NN(c5ccccc5)C=C4C=O)ccc2)C=C1	391	fCSFP4	weighted-fingerprint-similarity	0.643	0.577	m_271570bbb____28265906____11652084	CHEMBL3663141	S1c2c(cccc2)C(C3=NN(c4ccc(cc4)C([O-])=O)C=C3C#N)=C1	[#6]-[#6]1:[#6]:[#7]:[#7]:[#6]:1_5	1	false	REALSpace_70bn_2024-09	m_271570bbb	28265906	11652084
S(=O)(=O)(CCN1N=C(NC(=O)NC=2c3c(SC2)cccc3)C(C#N)=C1)C	392	fCSFP4	weighted-fingerprint-similarity	0.643	0.418	m_2430cbb____22525248____27262020	CHEMBL3663141	S1c2c(cccc2)C(C3=NN(c4ccc(cc4)C([O-])=O)C=C3C#N)=C1	[#6]-[#6]1:[#6]:[#7]:[#7]:[#6]:1_5	1	false	REALSpace_70bn_2024-09	m_2430cbb	22525248	27262020
S1N=Cc2c(cccc12)C(=O)NC3=NN(C=C3C#N)Cc4ccccc4	393	fCSFP4	weighted-fingerprint-similarity	0.643	0.418	m_11bbb____22169164____15143846	CHEMBL3663141	S1c2c(cccc2)C(C3=NN(c4ccc(cc4)C([O-])=O)C=C3C#N)=C1	[#6]-[#6]1:[#6]:[#7]:[#7]:[#6]:1_5	1	false	REALSpace_70bn_2024-09	m_11bbb	22169164	15143846
S1c2c(cccc2)C(=C1)C(NC(=O)NC3=NN(C=C3C#N)C(C)C)C	394	fCSFP4	weighted-fingerprint-similarity	0.643	0.418	m_2430dbc____7686976____13459334	CHEMBL3663141	S1c2c(cccc2)C(C3=NN(c4ccc(cc4)C([O-])=O)C=C3C#N)=C1	[#6]-[#6]1:[#6]:[#7]:[#7]:[#6]:1_5	1	false	REALSpace_70bn_2024-09	m_2430dbc	7686976	13459334
S1c2c(cccc2)C(=C1)CC(=O)NC3=NN(C=C3C#N)CC[NH+](C)C	395	fCSFP4	weighted-fingerprint-similarity	0.643	0.418	m_11bbb____25842060____886258	CHEMBL3663141	S1c2c(cccc2)C(C3=NN(c4ccc(cc4)C([O-])=O)C=C3C#N)=C1	[#6]-[#6]1:[#6]:[#7]:[#7]:[#6]:1_5	1	false	REALSpace_70bn_2024-09	m_11bbb	25842060	886258
S1c2c(cccc2)C(=C1)CCCC(=O)NC3=NN(C=C3C#N)C(C)(C)C	396	fCSFP4	weighted-fingerprint-similarity	0.643	0.418	m_11bcb____6406126____6955212	CHEMBL3663141	S1c2c(cccc2)C(C3=NN(c4ccc(cc4)C([O-])=O)C=C3C#N)=C1	[#6]-[#6]1:[#6]:[#7]:[#7]:[#6]:1_5	1	false	REALSpace_70bn_2024-09	m_11bcb	6406126	6955212
S1c2c(cccc2)C(=C1)CNC(=O)C(=O)NC3=NN(C=C3C#N)C(C)C	397	fCSFP4	weighted-fingerprint-similarity	0.643	0.418	m_2718cbb____870704____8260806	CHEMBL3663141	S1c2c(cccc2)C(C3=NN(c4ccc(cc4)C([O-])=O)C=C3C#N)=C1	[#6]-[#6]1:[#6]:[#7]:[#7]:[#6]:1_5	1	false	REALSpace_70bn_2024-09	m_2718cbb	870704	8260806
S1c2c(cccc2C(=C1)C)C(=O)NC3=NN(C=C3C#N)C(C)C	398	fCSFP4	weighted-fingerprint-similarity	0.643	0.418	m_11bcb____6463864____22135362	CHEMBL3663141	S1c2c(cccc2)C(C3=NN(c4ccc(cc4)C([O-])=O)C=C3C#N)=C1	[#6]-[#6]1:[#6]:[#7]:[#7]:[#6]:1_5	1	false	REALSpace_70bn_2024-09	m_11bcb	6463864	22135362
S(=O)(=O)(NC1=NN(C=C1C#N)C(C)(C)C)C=2c3c(SC2)cccc3	399	fCSFP4	weighted-fingerprint-similarity	0.643	0.414	m_20bbb____6584624____10120690	CHEMBL3663141	S1c2c(cccc2)C(C3=NN(c4ccc(cc4)C([O-])=O)C=C3C#N)=C1	[#6]-[#6]1:[#6]:[#7]:[#7]:[#6]:1_5	1	false	REALSpace_70bn_2024-09	m_20bbb	6584624	10120690
S1c2c(c(F)ccc2)C(=C1)CC(=O)NC3=NN(c4c(F)cc(C#N)cc4)C=C3C#N	400	fCSFP4	weighted-fingerprint-similarity	0.643	0.432	m_11bbb____22180484____22138406	CHEMBL3663141	S1c2c(cccc2)C(C3=NN(c4ccc(cc4)C([O-])=O)C=C3C#N)=C1	[#6]-[#6]1:[#6]:[#7]:[#7]:[#6]:1_5	1	false	REALSpace_70bn_2024-09	m_11bbb	22180484	22138406
Clc1nc2c(c(c1)C(=O)NC3=NN(c4ccc([N+]([O-])=O)cc4)C=C3C#N)cccc2	401	fCSFP4	weighted-fingerprint-similarity	0.643	0.428	m_270062bbb____28533942____28367004	CHEMBL3663141	S1c2c(cccc2)C(C3=NN(c4ccc(cc4)C([O-])=O)C=C3C#N)=C1	[#6]-[#6]1:[#6]:[#7]:[#7]:[#6]:1_5	1	false	REALSpace_70bn_2024-09	m_270062bbb	28533942	28367004
[O-][N+](=O)c1ccc(N2N=C(NC(=O)NNC(=O)C=3c4c(NC3)cccc4)C(C#N)=C2)cc1	402	fCSFP4	weighted-fingerprint-similarity	0.643	0.428	m_2430bbb____22529180____8738122	CHEMBL3663141	S1c2c(cccc2)C(C3=NN(c4ccc(cc4)C([O-])=O)C=C3C#N)=C1	[#6]-[#6]1:[#6]:[#7]:[#7]:[#6]:1_5	1	false	REALSpace_70bn_2024-09	m_2430bbb	22529180	8738122
S1c2c(cccc2)C(=C1)CNC(=O)C=3C(=NN(c4ccccc4)C3)c5ccccc5	403	fCSFP4	weighted-fingerprint-similarity	0.643	0.579	m_11dbb____803216____53824	CHEMBL3663141	S1c2c(cccc2)C(C3=NN(c4ccc(cc4)C([O-])=O)C=C3C#N)=C1	[#6]-[#6]1:[#6]:[#7]:[#7]:[#6]:1_5	1	false	REALSpace_70bn_2024-09	m_11dbb	803216	53824
S1c2c(cccc2)C(=C1)COC(=O)C=3C(=NN(c4ccccc4)C3)c5ccccc5	404	fCSFP4	weighted-fingerprint-similarity	0.643	0.579	m_1458bbb____472444____28451286	CHEMBL3663141	S1c2c(cccc2)C(C3=NN(c4ccc(cc4)C([O-])=O)C=C3C#N)=C1	[#6]-[#6]1:[#6]:[#7]:[#7]:[#6]:1_5	1	false	REALSpace_70bn_2024-09	m_1458bbb	472444	28451286
Brc1cc2SC=C(c2cc1)C(=O)NC3=NN(C=C3C#N)CC[NH+](C)C	405	fCSFP4	weighted-fingerprint-similarity	0.642	0.424	m_11bbb____25842060____20020654	CHEMBL3663141	S1c2c(cccc2)C(C3=NN(c4ccc(cc4)C([O-])=O)C=C3C#N)=C1	[#6]-[#6]1:[#6]:[#7]:[#7]:[#6]:1_5	1	false	REALSpace_70bn_2024-09	m_11bbb	25842060	20020654
Brc1cc2c(SC=C2C(=O)NC3=NN(C=C3C#N)CC[NH+](C)C)cc1	406	fCSFP4	weighted-fingerprint-similarity	0.642	0.424	m_11bbb____25842060____20023720	CHEMBL3663141	S1c2c(cccc2)C(C3=NN(c4ccc(cc4)C([O-])=O)C=C3C#N)=C1	[#6]-[#6]1:[#6]:[#7]:[#7]:[#6]:1_5	1	false	REALSpace_70bn_2024-09	m_11bbb	25842060	20023720
Clc1cc2SC=C(c2cc1)C(=O)NC3=NN(C=C3C#N)CC[NH+](C)C	407	fCSFP4	weighted-fingerprint-similarity	0.642	0.424	m_11bbb____25842060____22137808	CHEMBL3663141	S1c2c(cccc2)C(C3=NN(c4ccc(cc4)C([O-])=O)C=C3C#N)=C1	[#6]-[#6]1:[#6]:[#7]:[#7]:[#6]:1_5	1	false	REALSpace_70bn_2024-09	m_11bbb	25842060	22137808
Clc1cc2c(SC=C2C(=O)NC3=NN(C=C3C#N)CC[NH+](C)C)cc1	408	fCSFP4	weighted-fingerprint-similarity	0.642	0.424	m_11bbb____25842060____26252572	CHEMBL3663141	S1c2c(cccc2)C(C3=NN(c4ccc(cc4)C([O-])=O)C=C3C#N)=C1	[#6]-[#6]1:[#6]:[#7]:[#7]:[#6]:1_5	1	false	REALSpace_70bn_2024-09	m_11bbb	25842060	26252572
S1c2c(cc(F)cc2)C(C(=O)NC3=NN(C=C3C#N)CC[NH+](C)C)=C1	409	fCSFP4	weighted-fingerprint-similarity	0.642	0.424	m_11bbb____25842060____20023744	CHEMBL3663141	S1c2c(cccc2)C(C3=NN(c4ccc(cc4)C([O-])=O)C=C3C#N)=C1	[#6]-[#6]1:[#6]:[#7]:[#7]:[#6]:1_5	1	false	REALSpace_70bn_2024-09	m_11bbb	25842060	20023744
S1c2c(cccc2)C(=C1)C(NC(=O)NC3=NN(C=C3C#N)Cc4ccccc4)C	410	fCSFP4	weighted-fingerprint-similarity	0.642	0.424	m_2430bbc____22524250____13459334	CHEMBL3663141	S1c2c(cccc2)C(C3=NN(c4ccc(cc4)C([O-])=O)C=C3C#N)=C1	[#6]-[#6]1:[#6]:[#7]:[#7]:[#6]:1_5	1	false	REALSpace_70bn_2024-09	m_2430bbc	22524250	13459334
S1c2c(cccc2)C(=C1)CC([NH3+])C(=O)NC3=NN(C=C3C#N)Cc4ccccc4	411	fCSFP4	weighted-fingerprint-similarity	0.642	0.424	m_272430cbe____26377662____26393130	CHEMBL3663141	S1c2c(cccc2)C(C3=NN(c4ccc(cc4)C([O-])=O)C=C3C#N)=C1	[#6]-[#6]1:[#6]:[#7]:[#7]:[#6]:1_5	1	false	REALSpace_70bn_2024-09	m_272430cbe	26377662	26393130
S1c2c(cccc2)C(=C1)CN(C(=O)NC3=NN(C=C3C#N)Cc4ccccc4)C	412	fCSFP4	weighted-fingerprint-similarity	0.642	0.424	m_2430bbd____22524250____765014	CHEMBL3663141	S1c2c(cccc2)C(C3=NN(c4ccc(cc4)C([O-])=O)C=C3C#N)=C1	[#6]-[#6]1:[#6]:[#7]:[#7]:[#6]:1_5	1	false	REALSpace_70bn_2024-09	m_2430bbd	22524250	765014
Brc1cc2c(SC=C2CCNC(=O)NC3=NN(c4c(F)cc(C#N)cc4)C=C3C#N)cc1	413	fCSFP4	weighted-fingerprint-similarity	0.642	0.436	m_2430bbc____22528324____21650686	CHEMBL3663141	S1c2c(cccc2)C(C3=NN(c4ccc(cc4)C([O-])=O)C=C3C#N)=C1	[#6]-[#6]1:[#6]:[#7]:[#7]:[#6]:1_5	1	false	REALSpace_70bn_2024-09	m_2430bbc	22528324	21650686
S1c2c(cc(cc2)CNC(=O)NC3=NN(C=C3C#N)Cc4ccccc4)C(=C1)C	414	fCSFP4	weighted-fingerprint-similarity	0.642	0.419	m_2430bbc____22524250____22580470	CHEMBL3663141	S1c2c(cccc2)C(C3=NN(c4ccc(cc4)C([O-])=O)C=C3C#N)=C1	[#6]-[#6]1:[#6]:[#7]:[#7]:[#6]:1_5	1	false	REALSpace_70bn_2024-09	m_2430bbc	22524250	22580470
S1c2c(ccc(c2)CNC(=O)NC3=NN(C=C3C#N)Cc4ccccc4)C(=C1)C	415	fCSFP4	weighted-fingerprint-similarity	0.642	0.419	m_2430bbc____22524250____27571742	CHEMBL3663141	S1c2c(cccc2)C(C3=NN(c4ccc(cc4)C([O-])=O)C=C3C#N)=C1	[#6]-[#6]1:[#6]:[#7]:[#7]:[#6]:1_5	1	false	REALSpace_70bn_2024-09	m_2430bbc	22524250	27571742
[O-][N+](=O)c1ccc(N2N=C(NC(=O)NCCNc3c4c(ccc3)cccc4)C(C#N)=C2)cc1	416	fCSFP4	weighted-fingerprint-similarity	0.642	0.419	m_2430bbc____22529180____14644014	CHEMBL3663141	S1c2c(cccc2)C(C3=NN(c4ccc(cc4)C([O-])=O)C=C3C#N)=C1	[#6]-[#6]1:[#6]:[#7]:[#7]:[#6]:1_5	1	false	REALSpace_70bn_2024-09	m_2430bbc	22529180	14644014
[O-][N+](=O)c1ccc(N2N=C(NC(=O)NCCc3c4c(ccc3)cccc4)C(C#N)=C2)cc1	417	fCSFP4	weighted-fingerprint-similarity	0.642	0.419	m_2430bbc____22529180____743710	CHEMBL3663141	S1c2c(cccc2)C(C3=NN(c4ccc(cc4)C([O-])=O)C=C3C#N)=C1	[#6]-[#6]1:[#6]:[#7]:[#7]:[#6]:1_5	1	false	REALSpace_70bn_2024-09	m_2430bbc	22529180	743710
S1c2c(cccc2)C(=C1)CN3N=C(C(C#C)=C3)C(F)(F)F	418	fCSFP4	weighted-fingerprint-similarity	0.642	0.399	m_7bfb____27046076____28451298	CHEMBL3663141	S1c2c(cccc2)C(C3=NN(c4ccc(cc4)C([O-])=O)C=C3C#N)=C1	[#6]-[#6]1:[#6]:[#7]:[#7]:[#6]:1_5	1	false	REALSpace_70bn_2024-09	m_7bfb	27046076	28451298
S1c2c(F)cccc2C(=C1)CC(=O)NC3=NN(c4c(F)cc(C#N)cc4)C=C3C#N	419	fCSFP4	weighted-fingerprint-similarity	0.642	0.433	m_11bbb____22180484____22135984	CHEMBL3663141	S1c2c(cccc2)C(C3=NN(c4ccc(cc4)C([O-])=O)C=C3C#N)=C1	[#6]-[#6]1:[#6]:[#7]:[#7]:[#6]:1_5	1	false	REALSpace_70bn_2024-09	m_11bbb	22180484	22135984
Brc1cc2SC=C(c2cc1)CNC(=O)NC3=NN(C=C3C#N)C	420	fCSFP4	weighted-fingerprint-similarity	0.642	0.415	m_2430bbc____6584276____20044628	CHEMBL3663141	S1c2c(cccc2)C(C3=NN(c4ccc(cc4)C([O-])=O)C=C3C#N)=C1	[#6]-[#6]1:[#6]:[#7]:[#7]:[#6]:1_5	1	false	REALSpace_70bn_2024-09	m_2430bbc	6584276	20044628
Brc1cc2c(SC=C2CNC(=O)NC3=NN(C=C3C#N)C)cc1	421	fCSFP4	weighted-fingerprint-similarity	0.642	0.415	m_2430bbc____6584276____19507584	CHEMBL3663141	S1c2c(cccc2)C(C3=NN(c4ccc(cc4)C([O-])=O)C=C3C#N)=C1	[#6]-[#6]1:[#6]:[#7]:[#7]:[#6]:1_5	1	false	REALSpace_70bn_2024-09	m_2430bbc	6584276	19507584
Clc1cc2SC=C(c2cc1)CNC(=O)NC3=NN(C=C3C#N)C	422	fCSFP4	weighted-fingerprint-similarity	0.642	0.415	m_2430bbc____6584276____22588172	CHEMBL3663141	S1c2c(cccc2)C(C3=NN(c4ccc(cc4)C([O-])=O)C=C3C#N)=C1	[#6]-[#6]1:[#6]:[#7]:[#7]:[#6]:1_5	1	false	REALSpace_70bn_2024-09	m_2430bbc	6584276	22588172
Fc1c(N2N=C(NC(=O)Nc3c4c(ccc3)cccc4)C(C#N)=C2)ccc(C#N)c1	423	fCSFP4	weighted-fingerprint-similarity	0.642	0.415	m_68bbb____28405488____85382	CHEMBL3663141	S1c2c(cccc2)C(C3=NN(c4ccc(cc4)C([O-])=O)C=C3C#N)=C1	[#6]-[#6]1:[#6]:[#7]:[#7]:[#6]:1_5	1	false	REALSpace_70bn_2024-09	m_68bbb	28405488	85382
S1c2c(cc(F)cc2)C(=C1)CNC(=O)NC3=NN(C=C3C#N)C	424	fCSFP4	weighted-fingerprint-similarity	0.642	0.415	m_2430bbc____6584276____19507710	CHEMBL3663141	S1c2c(cccc2)C(C3=NN(c4ccc(cc4)C([O-])=O)C=C3C#N)=C1	[#6]-[#6]1:[#6]:[#7]:[#7]:[#6]:1_5	1	false	REALSpace_70bn_2024-09	m_2430bbc	6584276	19507710
S1c2c(c(NC(=O)NC3=NN(C=C3C#N)CC(F)F)ccc2)C=C1	425	fCSFP4	weighted-fingerprint-similarity	0.642	0.410	m_68bbb____28404322____21689904	CHEMBL3663141	S1c2c(cccc2)C(C3=NN(c4ccc(cc4)C([O-])=O)C=C3C#N)=C1	[#6]-[#6]1:[#6]:[#7]:[#7]:[#6]:1_5	1	false	REALSpace_70bn_2024-09	m_68bbb	28404322	21689904
S1c2c(cccc2)C(=C1)C(O)CNC(=O)NC3=NN(C=C3C#N)Cc4ccccc4	426	fCSFP4	weighted-fingerprint-similarity	0.641	0.424	m_2430bbc____22524250____15728062	CHEMBL3663141	S1c2c(cccc2)C(C3=NN(c4ccc(cc4)C([O-])=O)C=C3C#N)=C1	[#6]-[#6]1:[#6]:[#7]:[#7]:[#6]:1_5	1	false	REALSpace_70bn_2024-09	m_2430bbc	22524250	15728062
Brc1cc2SC=C(c2cc1)CC(=O)NC3=NN(c4ncc([N+]([O-])=O)cc4)C=C3C#N	427	fCSFP4	weighted-fingerprint-similarity	0.641	0.437	m_11bbb____22180482____20043628	CHEMBL3663141	S1c2c(cccc2)C(C3=NN(c4ccc(cc4)C([O-])=O)C=C3C#N)=C1	[#6]-[#6]1:[#6]:[#7]:[#7]:[#6]:1_5	1	false	REALSpace_70bn_2024-09	m_11bbb	22180482	20043628
Brc1cc2c(SC=C2CC(=O)NC3=NN(c4ncc([N+]([O-])=O)cc4)C=C3C#N)cc1	428	fCSFP4	weighted-fingerprint-similarity	0.641	0.437	m_11bbb____22180482____9480578	CHEMBL3663141	S1c2c(cccc2)C(C3=NN(c4ccc(cc4)C([O-])=O)C=C3C#N)=C1	[#6]-[#6]1:[#6]:[#7]:[#7]:[#6]:1_5	1	false	REALSpace_70bn_2024-09	m_11bbb	22180482	9480578
Clc1cc2SC=C(c2cc1)CC(=O)NC3=NN(c4ncc([N+]([O-])=O)cc4)C=C3C#N	429	fCSFP4	weighted-fingerprint-similarity	0.641	0.437	m_11bbb____22180482____22138534	CHEMBL3663141	S1c2c(cccc2)C(C3=NN(c4ccc(cc4)C([O-])=O)C=C3C#N)=C1	[#6]-[#6]1:[#6]:[#7]:[#7]:[#6]:1_5	1	false	REALSpace_70bn_2024-09	m_11bbb	22180482	22138534
Clc1cc2c(SC=C2CC(=O)NC3=NN(c4ncc([N+]([O-])=O)cc4)C=C3C#N)cc1	430	fCSFP4	weighted-fingerprint-similarity	0.641	0.437	m_11bbb____22180482____7689800	CHEMBL3663141	S1c2c(cccc2)C(C3=NN(c4ccc(cc4)C([O-])=O)C=C3C#N)=C1	[#6]-[#6]1:[#6]:[#7]:[#7]:[#6]:1_5	1	false	REALSpace_70bn_2024-09	m_11bbb	22180482	7689800
S1c2c(cc(cc2)C)C(=C1)CC(=O)NC3=NN(c4ncc([N+]([O-])=O)cc4)C=C3C#N	431	fCSFP4	weighted-fingerprint-similarity	0.641	0.437	m_11bbb____22180482____7289768	CHEMBL3663141	S1c2c(cccc2)C(C3=NN(c4ccc(cc4)C([O-])=O)C=C3C#N)=C1	[#6]-[#6]1:[#6]:[#7]:[#7]:[#6]:1_5	1	false	REALSpace_70bn_2024-09	m_11bbb	22180482	7289768
S1c2c(cc(cc2)CNC(=O)NC3=NN(c4ncc([N+]([O-])=O)cc4)C=C3C#N)C(=C1)C	432	fCSFP4	weighted-fingerprint-similarity	0.641	0.437	m_2430bbc____22528322____22580470	CHEMBL3663141	S1c2c(cccc2)C(C3=NN(c4ccc(cc4)C([O-])=O)C=C3C#N)=C1	[#6]-[#6]1:[#6]:[#7]:[#7]:[#6]:1_5	1	false	REALSpace_70bn_2024-09	m_2430bbc	22528322	22580470
S1c2c(ccc(c2)CNC(=O)NC3=NN(c4ncc([N+]([O-])=O)cc4)C=C3C#N)C(=C1)C	433	fCSFP4	weighted-fingerprint-similarity	0.641	0.437	m_2430bbc____22528322____27571742	CHEMBL3663141	S1c2c(cccc2)C(C3=NN(c4ccc(cc4)C([O-])=O)C=C3C#N)=C1	[#6]-[#6]1:[#6]:[#7]:[#7]:[#6]:1_5	1	false	REALSpace_70bn_2024-09	m_2430bbc	22528322	27571742
S(=O)(=O)(CCN1N=C(NC(=O)c2c3c(SC=C3)ccc2)C(C#N)=C1)C	434	fCSFP4	weighted-fingerprint-similarity	0.641	0.420	m_11bbb____22175374____14414916	CHEMBL3663141	S1c2c(cccc2)C(C3=NN(c4ccc(cc4)C([O-])=O)C=C3C#N)=C1	[#6]-[#6]1:[#6]:[#7]:[#7]:[#6]:1_5	1	false	REALSpace_70bn_2024-09	m_11bbb	22175374	14414916
BrC=1c2c(SC1)c(ccc2)C(=O)NC3=NN(C=C3C#N)C(C)C	435	fCSFP4	weighted-fingerprint-similarity	0.641	0.416	m_11bcb____6463864____23858548	CHEMBL3663141	S1c2c(cccc2)C(C3=NN(c4ccc(cc4)C([O-])=O)C=C3C#N)=C1	[#6]-[#6]1:[#6]:[#7]:[#7]:[#6]:1_5	1	false	REALSpace_70bn_2024-09	m_11bcb	6463864	23858548
BrC=1c2c(SC1)c(ccc2)C(=O)OCCN3N=C(C(C#N)=C3)C	436	fCSFP4	weighted-fingerprint-similarity	0.641	0.416	m_276436bbc____14085308____23858568	CHEMBL3663141	S1c2c(cccc2)C(C3=NN(c4ccc(cc4)C([O-])=O)C=C3C#N)=C1	[#6]-[#6]1:[#6]:[#7]:[#7]:[#6]:1_5	1	false	REALSpace_70bn_2024-09	m_276436bbc	14085308	23858568
Brc1c2c(cc(NC(=O)NC3=NN(c4ccc([N+]([O-])=O)cc4)C=C3C#N)cc2)ccc1	437	fCSFP4	weighted-fingerprint-similarity	0.641	0.416	m_2430bbb____22529180____22587080	CHEMBL3663141	S1c2c(cccc2)C(C3=NN(c4ccc(cc4)C([O-])=O)C=C3C#N)=C1	[#6]-[#6]1:[#6]:[#7]:[#7]:[#6]:1_5	1	false	REALSpace_70bn_2024-09	m_2430bbb	22529180	22587080
S1c2c(N=C1)cc(NC(=O)NC3=NN(c4ccc([N+]([O-])=O)cc4)C=C3C#N)cc2	438	fCSFP4	weighted-fingerprint-similarity	0.641	0.416	m_2430bbb____22529180____22589990	CHEMBL3663141	S1c2c(cccc2)C(C3=NN(c4ccc(cc4)C([O-])=O)C=C3C#N)=C1	[#6]-[#6]1:[#6]:[#7]:[#7]:[#6]:1_5	1	false	REALSpace_70bn_2024-09	m_2430bbb	22529180	22589990
S1c2c(cccc2)C(=C1)CCNC(=O)NC3=NN(C=C3C#N)CC(F)F	439	fCSFP4	weighted-fingerprint-similarity	0.641	0.416	m_2430bbc____22529508____886722	CHEMBL3663141	S1c2c(cccc2)C(C3=NN(c4ccc(cc4)C([O-])=O)C=C3C#N)=C1	[#6]-[#6]1:[#6]:[#7]:[#7]:[#6]:1_5	1	false	REALSpace_70bn_2024-09	m_2430bbc	22529508	886722
S1c2c(cccc2)C(=C1)CCNC(=O)NC3=NN(C=C3C#N)CCOC	440	fCSFP4	weighted-fingerprint-similarity	0.641	0.416	m_2430bbc____15503936____886722	CHEMBL3663141	S1c2c(cccc2)C(C3=NN(c4ccc(cc4)C([O-])=O)C=C3C#N)=C1	[#6]-[#6]1:[#6]:[#7]:[#7]:[#6]:1_5	1	false	REALSpace_70bn_2024-09	m_2430bbc	15503936	886722
S1c2c(cccc2)C(=C1)CNC(=O)C(=O)NC3=NN(C=C3C#N)C(C)(C)C	441	fCSFP4	weighted-fingerprint-similarity	0.641	0.416	m_2718bbb____870704____8260804	CHEMBL3663141	S1c2c(cccc2)C(C3=NN(c4ccc(cc4)C([O-])=O)C=C3C#N)=C1	[#6]-[#6]1:[#6]:[#7]:[#7]:[#6]:1_5	1	false	REALSpace_70bn_2024-09	m_2718bbb	870704	8260804
S1c2c(cccc2)C(=C1)CNC(=O)NC3=NN(C=C3C#N)CC[NH+](C)C	442	fCSFP4	weighted-fingerprint-similarity	0.641	0.416	m_2430bbc____22525246____803246	CHEMBL3663141	S1c2c(cccc2)C(C3=NN(c4ccc(cc4)C([O-])=O)C=C3C#N)=C1	[#6]-[#6]1:[#6]:[#7]:[#7]:[#6]:1_5	1	false	REALSpace_70bn_2024-09	m_2430bbc	22525246	803246
S1c2c(cccc2)C(C=CC(=O)NC3=NN(C=C3C#N)CC(F)F)=C1	443	fCSFP4	weighted-fingerprint-similarity	0.641	0.416	m_11bcb____15359846____206449	CHEMBL3663141	S1c2c(cccc2)C(C3=NN(c4ccc(cc4)C([O-])=O)C=C3C#N)=C1	[#6]-[#6]1:[#6]:[#7]:[#7]:[#6]:1_5	1	false	REALSpace_70bn_2024-09	m_11bcb	15359846	206449
S1c2c(cccc2C(=C1)C)C(=O)NC3=NN(C=C3C#N)C(C)(C)C	444	fCSFP4	weighted-fingerprint-similarity	0.641	0.416	m_11bcb____6406126____22135362	CHEMBL3663141	S1c2c(cccc2)C(C3=NN(c4ccc(cc4)C([O-])=O)C=C3C#N)=C1	[#6]-[#6]1:[#6]:[#7]:[#7]:[#6]:1_5	1	false	REALSpace_70bn_2024-09	m_11bcb	6406126	22135362
S1N=C(c2c1cccc2)C(=O)NC3=NN(c4ncc([N+]([O-])=O)cc4)C=C3C#N	445	fCSFP4	weighted-fingerprint-similarity	0.641	0.429	m_11bbb____22180482____13144602	CHEMBL3663141	S1c2c(cccc2)C(C3=NN(c4ccc(cc4)C([O-])=O)C=C3C#N)=C1	[#6]-[#6]1:[#6]:[#7]:[#7]:[#6]:1_5	1	false	REALSpace_70bn_2024-09	m_11bbb	22180482	13144602
S1c2c(c(F)ccc2)C(=C1)CNC(=O)NC3=NN(c4c(F)cc(C#N)cc4)C=C3C#N	446	fCSFP4	weighted-fingerprint-similarity	0.641	0.429	m_2430bbc____22528324____22586686	CHEMBL3663141	S1c2c(cccc2)C(C3=NN(c4ccc(cc4)C([O-])=O)C=C3C#N)=C1	[#6]-[#6]1:[#6]:[#7]:[#7]:[#6]:1_5	1	false	REALSpace_70bn_2024-09	m_2430bbc	22528324	22586686
S1c2c(cccc2)C(=C1)C[NH+](CC=3C(=NN(C3)C)c4ccc(C#N)cc4)C	447	fCSFP4	weighted-fingerprint-similarity	0.640	0.497	m_270004bcb____8133082____8366624	CHEMBL3663141	S1c2c(cccc2)C(C3=NN(c4ccc(cc4)C([O-])=O)C=C3C#N)=C1	[#6]-[#6]1:[#6]:[#7]:[#7]:[#6]:1_5	1	false	REALSpace_70bn_2024-09	m_270004bcb	8133082	8366624
Brc1c2c(c(cc1)C(=O)NC3=NN(c4ncc([N+]([O-])=O)cc4)C=C3C#N)cccc2	448	fCSFP4	weighted-fingerprint-similarity	0.640	0.425	m_11bbb____22180482____22434258	CHEMBL3663141	S1c2c(cccc2)C(C3=NN(c4ccc(cc4)C([O-])=O)C=C3C#N)=C1	[#6]-[#6]1:[#6]:[#7]:[#7]:[#6]:1_5	1	false	REALSpace_70bn_2024-09	m_11bbb	22180482	22434258
Clc1c2c(c(cc1)C(=O)NC3=NN(c4ncc([N+]([O-])=O)cc4)C=C3C#N)cccc2	449	fCSFP4	weighted-fingerprint-similarity	0.640	0.425	m_11bbb____22180482____22136918	CHEMBL3663141	S1c2c(cccc2)C(C3=NN(c4ccc(cc4)C([O-])=O)C=C3C#N)=C1	[#6]-[#6]1:[#6]:[#7]:[#7]:[#6]:1_5	1	false	REALSpace_70bn_2024-09	m_11bbb	22180482	22136918
Fc1c2c(c(cc1)C(=O)NC3=NN(c4ncc([N+]([O-])=O)cc4)C=C3C#N)cccc2	450	fCSFP4	weighted-fingerprint-similarity	0.640	0.425	m_11bbb____22180482____9631438	CHEMBL3663141	S1c2c(cccc2)C(C3=NN(c4ccc(cc4)C([O-])=O)C=C3C#N)=C1	[#6]-[#6]1:[#6]:[#7]:[#7]:[#6]:1_5	1	false	REALSpace_70bn_2024-09	m_11bbb	22180482	9631438
[O-][N+](=O)c1ccc(N2N=C(NC(=O)NNC(=O)c3c4c(NC=C4)ccc3)C(C#N)=C2)cc1	451	fCSFP4	weighted-fingerprint-similarity	0.640	0.425	m_2430bbc____22529180____23005514	CHEMBL3663141	S1c2c(cccc2)C(C3=NN(c4ccc(cc4)C([O-])=O)C=C3C#N)=C1	[#6]-[#6]1:[#6]:[#7]:[#7]:[#6]:1_5	1	false	REALSpace_70bn_2024-09	m_2430bbc	22529180	23005514
[O-][N+](=O)c1ccc(N2N=C(NC(=O)NNC(=O)c3c4c(nccc4)ccc3)C(C#N)=C2)cc1	452	fCSFP4	weighted-fingerprint-similarity	0.640	0.425	m_2430bbb____22529180____8738584	CHEMBL3663141	S1c2c(cccc2)C(C3=NN(c4ccc(cc4)C([O-])=O)C=C3C#N)=C1	[#6]-[#6]1:[#6]:[#7]:[#7]:[#6]:1_5	1	false	REALSpace_70bn_2024-09	m_2430bbb	22529180	8738584
[O-][N+](=O)c1cnc(N2N=C(NC(=O)c3c4c(c(cc3)C)cccc4)C(C#N)=C2)cc1	453	fCSFP4	weighted-fingerprint-similarity	0.640	0.425	m_11bbb____22180482____10968748	CHEMBL3663141	S1c2c(cccc2)C(C3=NN(c4ccc(cc4)C([O-])=O)C=C3C#N)=C1	[#6]-[#6]1:[#6]:[#7]:[#7]:[#6]:1_5	1	false	REALSpace_70bn_2024-09	m_11bbb	22180482	10968748
S1c2c(cccc2)C(NC(=O)C=3C(=NN(c4ccccc4)C3)c5ccncc5)=C1	454	fCSFP4	weighted-fingerprint-similarity	0.640	0.575	m_11bcb____27262052____2825064	CHEMBL3663141	S1c2c(cccc2)C(C3=NN(c4ccc(cc4)C([O-])=O)C=C3C#N)=C1	[#6]-[#6]1:[#6]:[#7]:[#7]:[#6]:1_5	1	false	REALSpace_70bn_2024-09	m_11bcb	27262052	2825064
Fc1c(N2N=C(NC(=O)c3c4c(cnc3)cccc4)C(C#N)=C2)ccc(C#N)c1	455	fCSFP4	weighted-fingerprint-similarity	0.640	0.421	m_11bbb____22180484____1159638	CHEMBL3663141	S1c2c(cccc2)C(C3=NN(c4ccc(cc4)C([O-])=O)C=C3C#N)=C1	[#6]-[#6]1:[#6]:[#7]:[#7]:[#6]:1_5	1	false	REALSpace_70bn_2024-09	m_11bbb	22180484	1159638
S1c2c(ccc(OC)c2)C(C(=O)NC3=NN(C=C3C#N)CC(F)F)=C1	456	fCSFP4	weighted-fingerprint-similarity	0.640	0.421	m_11bcb____15359846____16657234	CHEMBL3663141	S1c2c(cccc2)C(C3=NN(c4ccc(cc4)C([O-])=O)C=C3C#N)=C1	[#6]-[#6]1:[#6]:[#7]:[#7]:[#6]:1_5	1	false	REALSpace_70bn_2024-09	m_11bcb	15359846	16657234
S1c2c(cccc2)C=C1C(=O)NNC(=O)NC3=NN(c4ccc([N+]([O-])=O)cc4)C=C3C#N	457	fCSFP4	weighted-fingerprint-similarity	0.640	0.421	m_2430bbb____22529180____20619248	CHEMBL3663141	S1c2c(cccc2)C(C3=NN(c4ccc(cc4)C([O-])=O)C=C3C#N)=C1	[#6]-[#6]1:[#6]:[#7]:[#7]:[#6]:1_5	1	false	REALSpace_70bn_2024-09	m_2430bbb	22529180	20619248
S1c2c(c([N+]([O-])=O)ccc2)C=C1C(=O)NC3=NN(c4ncc([N+]([O-])=O)cc4)C=C3C#N	458	fCSFP4	weighted-fingerprint-similarity	0.640	0.434	m_11bbb____22180482____26276910	CHEMBL3663141	S1c2c(cccc2)C(C3=NN(c4ccc(cc4)C([O-])=O)C=C3C#N)=C1	[#6]-[#6]1:[#6]:[#7]:[#7]:[#6]:1_5	1	false	REALSpace_70bn_2024-09	m_11bbb	22180482	26276910
S1c2c(nccc2)C(C(=O)NC3=NN(C=C3C#N)Cc4ccccc4)=C1	459	fCSFP4	weighted-fingerprint-similarity	0.640	0.417	m_11bbb____22169164____17542066	CHEMBL3663141	S1c2c(cccc2)C(C3=NN(c4ccc(cc4)C([O-])=O)C=C3C#N)=C1	[#6]-[#6]1:[#6]:[#7]:[#7]:[#6]:1_5	1	false	REALSpace_70bn_2024-09	m_11bbb	22169164	17542066
ClC=1c2c(SC1C(=O)NNC(=O)NC3=NN(c4ccc([N+]([O-])=O)cc4)C=C3C#N)cccc2	460	fCSFP4	weighted-fingerprint-similarity	0.640	0.430	m_2430bbb____22529180____8738138	CHEMBL3663141	S1c2c(cccc2)C(C3=NN(c4ccc(cc4)C([O-])=O)C=C3C#N)=C1	[#6]-[#6]1:[#6]:[#7]:[#7]:[#6]:1_5	1	false	REALSpace_70bn_2024-09	m_2430bbb	22529180	8738138
Clc1cc2c(SC=C2S(=O)(=O)NC3=NN(c4c(F)cc(C#N)cc4)C=C3C#N)cc1	461	fCSFP4	weighted-fingerprint-similarity	0.640	0.430	m_232682bbb____9291568____6725250	CHEMBL3663141	S1c2c(cccc2)C(C3=NN(c4ccc(cc4)C([O-])=O)C=C3C#N)=C1	[#6]-[#6]1:[#6]:[#7]:[#7]:[#6]:1_5	1	false	REALSpace_70bn_2024-09	m_232682bbb	9291568	6725250
S1c2c(F)cccc2C(=C1)CNC(=O)NC3=NN(c4c(F)cc(C#N)cc4)C=C3C#N	462	fCSFP4	weighted-fingerprint-similarity	0.640	0.430	m_2430bbc____22528324____22584776	CHEMBL3663141	S1c2c(cccc2)C(C3=NN(c4ccc(cc4)C([O-])=O)C=C3C#N)=C1	[#6]-[#6]1:[#6]:[#7]:[#7]:[#6]:1_5	1	false	REALSpace_70bn_2024-09	m_2430bbc	22528324	22584776
S1c2c(ccc(NNC(=O)NC3=NN(c4ccc([N+]([O-])=O)cc4)C=C3C#N)c2)C=C1	463	fCSFP4	weighted-fingerprint-similarity	0.639	0.412	m_2430bbb____22529180____14788884	CHEMBL3663141	S1c2c(cccc2)C(C3=NN(c4ccc(cc4)C([O-])=O)C=C3C#N)=C1	[#6]-[#6]1:[#6]:[#7]:[#7]:[#6]:1_5	1	false	REALSpace_70bn_2024-09	m_2430bbb	22529180	14788884
S1c2c(cccc2C(C(=O)OCCN3N=C(C(C#N)=C3)C)=C1)C	464	fCSFP4	weighted-fingerprint-similarity	0.639	0.412	m_276436bbc____14085308____20023786	CHEMBL3663141	S1c2c(cccc2)C(C3=NN(c4ccc(cc4)C([O-])=O)C=C3C#N)=C1	[#6]-[#6]1:[#6]:[#7]:[#7]:[#6]:1_5	1	false	REALSpace_70bn_2024-09	m_276436bbc	14085308	20023786
S1c2c(cccc2C=C1)C(=O)NC3=NN(c4ncc([N+]([O-])=O)cc4)C=C3C#N	465	fCSFP4	weighted-fingerprint-similarity	0.639	0.426	m_11bbb____22180482____8859144	CHEMBL3663141	S1c2c(cccc2)C(C3=NN(c4ccc(cc4)C([O-])=O)C=C3C#N)=C1	[#6]-[#6]1:[#6]:[#7]:[#7]:[#6]:1_5	1	false	REALSpace_70bn_2024-09	m_11bbb	22180482	8859144
S1c2c(c(NC(=O)NC3=NN(C=C3C#N)CC(F)(F)F)ccc2)C=C1	466	fCSFP4	weighted-fingerprint-similarity	0.639	0.407	m_68bbb____28404298____21689904	CHEMBL3663141	S1c2c(cccc2)C(C3=NN(c4ccc(cc4)C([O-])=O)C=C3C#N)=C1	[#6]-[#6]1:[#6]:[#7]:[#7]:[#6]:1_5	1	false	REALSpace_70bn_2024-09	m_68bbb	28404298	21689904
S1c2c(c(NC(=O)NC3=NN(C=C3C#N)CCOC)ccc2)C=C1	467	fCSFP4	weighted-fingerprint-similarity	0.639	0.407	m_68bbb____28403710____21689904	CHEMBL3663141	S1c2c(cccc2)C(C3=NN(c4ccc(cc4)C([O-])=O)C=C3C#N)=C1	[#6]-[#6]1:[#6]:[#7]:[#7]:[#6]:1_5	1	false	REALSpace_70bn_2024-09	m_68bbb	28403710	21689904
S1c2c(cccc2)C(C=3N=NN(c4cc(C#N)c(C#N)cc4)C3)=C1	468	fCSFP4	weighted-fingerprint-similarity	0.639	0.599	m_273910bbb____25421202____25421774	CHEMBL3663141	S1c2c(cccc2)C(C3=NN(c4ccc(cc4)C([O-])=O)C=C3C#N)=C1	[#6]-[#6]1:[#6]:[#7]:[#7]:[#6]:1_5	1	false	REALSpace_70bn_2024-09	m_273910bbb	25421202	25421774
Fc1c(N2N=C(NC(=O)c3c4c(c(OC)cc3)cccc4)C(C#N)=C2)ccc(C#N)c1	469	fCSFP4	weighted-fingerprint-similarity	0.639	0.422	m_11bbb____22180484____107831	CHEMBL3663141	S1c2c(cccc2)C(C3=NN(c4ccc(cc4)C([O-])=O)C=C3C#N)=C1	[#6]-[#6]1:[#6]:[#7]:[#7]:[#6]:1_5	1	false	REALSpace_70bn_2024-09	m_11bbb	22180484	107831
Fc1c(N2N=C(NC(=O)c3c4c(ncc3)cccc4)C(C#N)=C2)ccc(C#N)c1	470	fCSFP4	weighted-fingerprint-similarity	0.639	0.422	m_11bbb____22180484____124652	CHEMBL3663141	S1c2c(cccc2)C(C3=NN(c4ccc(cc4)C([O-])=O)C=C3C#N)=C1	[#6]-[#6]1:[#6]:[#7]:[#7]:[#6]:1_5	1	false	REALSpace_70bn_2024-09	m_11bbb	22180484	124652
Brc1cc2SC=C(c2cc1)CNC(=O)NC3=NN(c4ncc([N+]([O-])=O)cc4)C=C3C#N	471	fCSFP4	weighted-fingerprint-similarity	0.639	0.435	m_2430bbc____22528322____20044628	CHEMBL3663141	S1c2c(cccc2)C(C3=NN(c4ccc(cc4)C([O-])=O)C=C3C#N)=C1	[#6]-[#6]1:[#6]:[#7]:[#7]:[#6]:1_5	1	false	REALSpace_70bn_2024-09	m_2430bbc	22528322	20044628
Brc1cc2c(SC=C2CNC(=O)NC3=NN(c4ncc([N+]([O-])=O)cc4)C=C3C#N)cc1	472	fCSFP4	weighted-fingerprint-similarity	0.639	0.435	m_2430bbc____22528322____19507584	CHEMBL3663141	S1c2c(cccc2)C(C3=NN(c4ccc(cc4)C([O-])=O)C=C3C#N)=C1	[#6]-[#6]1:[#6]:[#7]:[#7]:[#6]:1_5	1	false	REALSpace_70bn_2024-09	m_2430bbc	22528322	19507584
Clc1cc2SC=C(c2cc1)CNC(=O)NC3=NN(c4ncc([N+]([O-])=O)cc4)C=C3C#N	473	fCSFP4	weighted-fingerprint-similarity	0.639	0.435	m_2430bbc____22528322____22588172	CHEMBL3663141	S1c2c(cccc2)C(C3=NN(c4ccc(cc4)C([O-])=O)C=C3C#N)=C1	[#6]-[#6]1:[#6]:[#7]:[#7]:[#6]:1_5	1	false	REALSpace_70bn_2024-09	m_2430bbc	22528322	22588172
S1c2c(cc(F)cc2)C(=C1)CNC(=O)NC3=NN(c4ncc([N+]([O-])=O)cc4)C=C3C#N	474	fCSFP4	weighted-fingerprint-similarity	0.639	0.435	m_2430bbc____22528322____19507710	CHEMBL3663141	S1c2c(cccc2)C(C3=NN(c4ccc(cc4)C([O-])=O)C=C3C#N)=C1	[#6]-[#6]1:[#6]:[#7]:[#7]:[#6]:1_5	1	false	REALSpace_70bn_2024-09	m_2430bbc	22528322	19507710
S1c2c(ccc(F)c2C=C1)C(=O)NC3=NN(c4ncc([N+]([O-])=O)cc4)C=C3C#N	475	fCSFP4	weighted-fingerprint-similarity	0.639	0.431	m_11bbb____22180482____14790564	CHEMBL3663141	S1c2c(cccc2)C(C3=NN(c4ccc(cc4)C([O-])=O)C=C3C#N)=C1	[#6]-[#6]1:[#6]:[#7]:[#7]:[#6]:1_5	1	false	REALSpace_70bn_2024-09	m_11bbb	22180482	14790564
BrC=1c2c(SC1)c(ccc2)C(=O)NC3=NN(C=C3C#N)C(C)(C)C	476	fCSFP4	weighted-fingerprint-similarity	0.638	0.413	m_11bcb____6406126____23858548	CHEMBL3663141	S1c2c(cccc2)C(C3=NN(c4ccc(cc4)C([O-])=O)C=C3C#N)=C1	[#6]-[#6]1:[#6]:[#7]:[#7]:[#6]:1_5	1	false	REALSpace_70bn_2024-09	m_11bcb	6406126	23858548
S1c2c(cc(cc2)CNC(=O)NC3=NN(c4ccc([N+]([O-])=O)cc4)C=C3C#N)C=C1	477	fCSFP4	weighted-fingerprint-similarity	0.638	0.413	m_2430bbc____22529180____10301540	CHEMBL3663141	S1c2c(cccc2)C(C3=NN(c4ccc(cc4)C([O-])=O)C=C3C#N)=C1	[#6]-[#6]1:[#6]:[#7]:[#7]:[#6]:1_5	1	false	REALSpace_70bn_2024-09	m_2430bbc	22529180	10301540
S1c2c(cccc2)C(=C1)CCCC(=O)NC3=NN(C=C3C#N)CC(F)F	478	fCSFP4	weighted-fingerprint-similarity	0.638	0.413	m_11bcb____15359846____6955212	CHEMBL3663141	S1c2c(cccc2)C(C3=NN(c4ccc(cc4)C([O-])=O)C=C3C#N)=C1	[#6]-[#6]1:[#6]:[#7]:[#7]:[#6]:1_5	1	false	REALSpace_70bn_2024-09	m_11bcb	15359846	6955212
S1c2c(cccc2)C(=C1)CCCC(=O)NC3=NN(C=C3C#N)CCOC	479	fCSFP4	weighted-fingerprint-similarity	0.638	0.413	m_11bcb____15503930____6955212	CHEMBL3663141	S1c2c(cccc2)C(C3=NN(c4ccc(cc4)C([O-])=O)C=C3C#N)=C1	[#6]-[#6]1:[#6]:[#7]:[#7]:[#6]:1_5	1	false	REALSpace_70bn_2024-09	m_11bcb	15503930	6955212
S1c2c(cccc2)C(=C1)CCNC(=O)NC3=NN(C=C3C#N)CC(F)(F)F	480	fCSFP4	weighted-fingerprint-similarity	0.638	0.413	m_2430dbc____15146980____886722	CHEMBL3663141	S1c2c(cccc2)C(C3=NN(c4ccc(cc4)C([O-])=O)C=C3C#N)=C1	[#6]-[#6]1:[#6]:[#7]:[#7]:[#6]:1_5	1	false	REALSpace_70bn_2024-09	m_2430dbc	15146980	886722
S1c2c(cccc2)C(C=CC(=O)NC3=NN(C=C3C#N)CC(F)(F)F)=C1	481	fCSFP4	weighted-fingerprint-similarity	0.638	0.413	m_11bcb____15146974____206449	CHEMBL3663141	S1c2c(cccc2)C(C3=NN(c4ccc(cc4)C([O-])=O)C=C3C#N)=C1	[#6]-[#6]1:[#6]:[#7]:[#7]:[#6]:1_5	1	false	REALSpace_70bn_2024-09	m_11bcb	15146974	206449
S1c2c(cccc2)C(C=CC(=O)NC3=NN(C=C3C#N)CCOC)=C1	482	fCSFP4	weighted-fingerprint-similarity	0.638	0.413	m_11bcb____15503930____206449	CHEMBL3663141	S1c2c(cccc2)C(C3=NN(c4ccc(cc4)C([O-])=O)C=C3C#N)=C1	[#6]-[#6]1:[#6]:[#7]:[#7]:[#6]:1_5	1	false	REALSpace_70bn_2024-09	m_11bcb	15503930	206449
[O-][N+](=O)c1ccc(N2N=C(NC(=O)Nc3c4c(NC=C4)ccc3)C(C#N)=C2)cc1	483	fCSFP4	weighted-fingerprint-similarity	0.638	0.413	m_2430cbb____22529180____4862886	CHEMBL3663141	S1c2c(cccc2)C(C3=NN(c4ccc(cc4)C([O-])=O)C=C3C#N)=C1	[#6]-[#6]1:[#6]:[#7]:[#7]:[#6]:1_5	1	false	REALSpace_70bn_2024-09	m_2430cbb	22529180	4862886
Brc1cc2c(SC=C2CCNC(=O)NC3=NN(c4c([N+]([O-])=O)cccc4)C=C3C#N)cc1	484	fCSFP4	weighted-fingerprint-similarity	0.638	0.435	m_2430bbc____22528352____21650686	CHEMBL3663141	S1c2c(cccc2)C(C3=NN(c4ccc(cc4)C([O-])=O)C=C3C#N)=C1	[#6]-[#6]1:[#6]:[#7]:[#7]:[#6]:1_5	1	false	REALSpace_70bn_2024-09	m_2430bbc	22528352	21650686
S1c2c(c(ccc2)CC(N(C(=O)NC3=NN(c4ccc([N+]([O-])=O)cc4)C=C3C#N)C)C)C=C1	485	fCSFP4	weighted-fingerprint-similarity	0.638	0.435	m_2430bbe____22529180____26868392	CHEMBL3663141	S1c2c(cccc2)C(C3=NN(c4ccc(cc4)C([O-])=O)C=C3C#N)=C1	[#6]-[#6]1:[#6]:[#7]:[#7]:[#6]:1_5	1	false	REALSpace_70bn_2024-09	m_2430bbe	22529180	26868392
S1c2c(c(c3ccc(N4N=C(c5ccc(F)cc5)C(C=O)=C4)cc3)ccc2)C=C1	486	fCSFP4	weighted-fingerprint-similarity	0.638	0.568	m_271570bbb____28265906____21748352	CHEMBL3663141	S1c2c(cccc2)C(C3=NN(c4ccc(cc4)C([O-])=O)C=C3C#N)=C1	[#6]-[#6]1:[#6]:[#7]:[#7]:[#6]:1_5	1	false	REALSpace_70bn_2024-09	m_271570bbb	28265906	21748352
S1c2c(cccc2)C(C=3C(=NN(c4ccc(N)cc4)C3)C(F)(F)F)=C1	487	fCSFP4	weighted-fingerprint-similarity	0.638	0.568	m_271570bbb____10145070____21745848	CHEMBL3663141	S1c2c(cccc2)C(C3=NN(c4ccc(cc4)C([O-])=O)C=C3C#N)=C1	[#6]-[#6]1:[#6]:[#7]:[#7]:[#6]:1_5	1	false	REALSpace_70bn_2024-09	m_271570bbb	10145070	21745848
Fc1c(N2N=C(NC(=O)c3c4c(cncc4)ccc3)C(C#N)=C2)ccc(C#N)c1	488	fCSFP4	weighted-fingerprint-similarity	0.638	0.419	m_11bbb____22180484____6390826	CHEMBL3663141	S1c2c(cccc2)C(C3=NN(c4ccc(cc4)C([O-])=O)C=C3C#N)=C1	[#6]-[#6]1:[#6]:[#7]:[#7]:[#6]:1_5	1	false	REALSpace_70bn_2024-09	m_11bbb	22180484	6390826
S1c2c(ccc(OC)c2)C(C(=O)NC3=NN(C=C3C#N)CC(F)(F)F)=C1	489	fCSFP4	weighted-fingerprint-similarity	0.638	0.419	m_11bcb____15146974____16657234	CHEMBL3663141	S1c2c(cccc2)C(C3=NN(c4ccc(cc4)C([O-])=O)C=C3C#N)=C1	[#6]-[#6]1:[#6]:[#7]:[#7]:[#6]:1_5	1	false	REALSpace_70bn_2024-09	m_11bcb	15146974	16657234
S1c2c(cccc2)C(c3ccc(N4N=C(C(C=O)=C4)C)cc3)=C1	490	fCSFP4	weighted-fingerprint-similarity	0.637	0.566	m_271570bbb____10145070____21748496	CHEMBL3663141	S1c2c(cccc2)C(C3=NN(c4ccc(cc4)C([O-])=O)C=C3C#N)=C1	[#6]-[#6]1:[#6]:[#7]:[#7]:[#6]:1_5	1	false	REALSpace_70bn_2024-09	m_271570bbb	10145070	21748496
Brc1c2c(c(cc1)CNC(=O)NC3=NN(c4ccc([N+]([O-])=O)cc4)C=C3C#N)cccc2	491	fCSFP4	weighted-fingerprint-similarity	0.637	0.414	m_2430bbc____22529180____26862070	CHEMBL3663141	S1c2c(cccc2)C(C3=NN(c4ccc(cc4)C([O-])=O)C=C3C#N)=C1	[#6]-[#6]1:[#6]:[#7]:[#7]:[#6]:1_5	1	false	REALSpace_70bn_2024-09	m_2430bbc	22529180	26862070
Brc1cc2SC=C(c2cc1)CC(=O)NC3=NN(C=C3C#N)Cc4ccccc4	492	fCSFP4	weighted-fingerprint-similarity	0.637	0.414	m_11bbb____22169164____20043628	CHEMBL3663141	S1c2c(cccc2)C(C3=NN(c4ccc(cc4)C([O-])=O)C=C3C#N)=C1	[#6]-[#6]1:[#6]:[#7]:[#7]:[#6]:1_5	1	false	REALSpace_70bn_2024-09	m_11bbb	22169164	20043628
Brc1cc2c(SC=C2CC(=O)NC3=NN(C=C3C#N)Cc4ccccc4)cc1	493	fCSFP4	weighted-fingerprint-similarity	0.637	0.414	m_11bbb____22169164____9480578	CHEMBL3663141	S1c2c(cccc2)C(C3=NN(c4ccc(cc4)C([O-])=O)C=C3C#N)=C1	[#6]-[#6]1:[#6]:[#7]:[#7]:[#6]:1_5	1	false	REALSpace_70bn_2024-09	m_11bbb	22169164	9480578
Clc1c2c(c(cc1)CNC(=O)NC3=NN(c4ccc([N+]([O-])=O)cc4)C=C3C#N)cccc2	494	fCSFP4	weighted-fingerprint-similarity	0.637	0.414	m_2430bbc____22529180____24452292	CHEMBL3663141	S1c2c(cccc2)C(C3=NN(c4ccc(cc4)C([O-])=O)C=C3C#N)=C1	[#6]-[#6]1:[#6]:[#7]:[#7]:[#6]:1_5	1	false	REALSpace_70bn_2024-09	m_2430bbc	22529180	24452292
Clc1cc2SC=C(c2cc1)CC(=O)NC3=NN(C=C3C#N)Cc4ccccc4	495	fCSFP4	weighted-fingerprint-similarity	0.637	0.414	m_11bbb____22169164____22138534	CHEMBL3663141	S1c2c(cccc2)C(C3=NN(c4ccc(cc4)C([O-])=O)C=C3C#N)=C1	[#6]-[#6]1:[#6]:[#7]:[#7]:[#6]:1_5	1	false	REALSpace_70bn_2024-09	m_11bbb	22169164	22138534
Clc1cc2c(SC=C2CC(=O)NC3=NN(C=C3C#N)Cc4ccccc4)cc1	496	fCSFP4	weighted-fingerprint-similarity	0.637	0.414	m_11bbb____22169164____7689800	CHEMBL3663141	S1c2c(cccc2)C(C3=NN(c4ccc(cc4)C([O-])=O)C=C3C#N)=C1	[#6]-[#6]1:[#6]:[#7]:[#7]:[#6]:1_5	1	false	REALSpace_70bn_2024-09	m_11bbb	22169164	7689800
Fc1c2c(c(cc1)CNC(=O)NC3=NN(c4ccc([N+]([O-])=O)cc4)C=C3C#N)cccc2	497	fCSFP4	weighted-fingerprint-similarity	0.637	0.414	m_2430bbc____22529180____22585368	CHEMBL3663141	S1c2c(cccc2)C(C3=NN(c4ccc(cc4)C([O-])=O)C=C3C#N)=C1	[#6]-[#6]1:[#6]:[#7]:[#7]:[#6]:1_5	1	false	REALSpace_70bn_2024-09	m_2430bbc	22529180	22585368
S1c2c(cc(cc2)C)C(=C1)CC(=O)NC3=NN(C=C3C#N)Cc4ccccc4	498	fCSFP4	weighted-fingerprint-similarity	0.637	0.414	m_11bbb____22169164____7289768	CHEMBL3663141	S1c2c(cccc2)C(C3=NN(c4ccc(cc4)C([O-])=O)C=C3C#N)=C1	[#6]-[#6]1:[#6]:[#7]:[#7]:[#6]:1_5	1	false	REALSpace_70bn_2024-09	m_11bbb	22169164	7289768
[O-][N+](=O)c1ccc(N2N=C(NC(=O)NCCCc3c4c(ccc3)cccc4)C(C#N)=C2)cc1	499	fCSFP4	weighted-fingerprint-similarity	0.637	0.414	m_2430bbc____22529180____19995974	CHEMBL3663141	S1c2c(cccc2)C(C3=NN(c4ccc(cc4)C([O-])=O)C=C3C#N)=C1	[#6]-[#6]1:[#6]:[#7]:[#7]:[#6]:1_5	1	false	REALSpace_70bn_2024-09	m_2430bbc	22529180	19995974
[O-][N+](=O)c1ccc(N2N=C(NC(=O)NCc3c4c(c(cc3)C)cccc4)C(C#N)=C2)cc1	500	fCSFP4	weighted-fingerprint-similarity	0.637	0.414	m_2430bbc____22529180____10964810	CHEMBL3663141	S1c2c(cccc2)C(C3=NN(c4ccc(cc4)C([O-])=O)C=C3C#N)=C1	[#6]-[#6]1:[#6]:[#7]:[#7]:[#6]:1_5	1	false	REALSpace_70bn_2024-09	m_2430bbc	22529180	10964810
S1c2c(ccc(OC)c2C=C1)C(=O)NC3=NN(c4c(F)cc(C#N)cc4)C=C3C#N	501	fCSFP4	weighted-fingerprint-similarity	0.637	0.428	m_11bbb____22180484____13600456	CHEMBL3663141	S1c2c(cccc2)C(C3=NN(c4ccc(cc4)C([O-])=O)C=C3C#N)=C1	[#6]-[#6]1:[#6]:[#7]:[#7]:[#6]:1_5	1	false	REALSpace_70bn_2024-09	m_11bbb	22180484	13600456
ClC=1c2c(SC1)cc(NC(=O)NC3=NN(C=C3C#N)CC(F)F)cc2	502	fCSFP4	weighted-fingerprint-similarity	0.637	0.410	m_2430cbb____22529508____17612980	CHEMBL3663141	S1c2c(cccc2)C(C3=NN(c4ccc(cc4)C([O-])=O)C=C3C#N)=C1	[#6]-[#6]1:[#6]:[#7]:[#7]:[#6]:1_5	1	false	REALSpace_70bn_2024-09	m_2430cbb	22529508	17612980
S1c2c(cc(NC(=O)C(=O)NC3=NN(C=C3C#N)C(C)C)cc2)C(=C1)C	503	fCSFP4	weighted-fingerprint-similarity	0.637	0.410	m_2718cbb____19506960____8260806	CHEMBL3663141	S1c2c(cccc2)C(C3=NN(c4ccc(cc4)C([O-])=O)C=C3C#N)=C1	[#6]-[#6]1:[#6]:[#7]:[#7]:[#6]:1_5	1	false	REALSpace_70bn_2024-09	m_2718cbb	19506960	8260806
S1c2c(cc(NC(=O)NC3=NN(C=C3C#N)CC(F)F)cc2)C(=C1)C	504	fCSFP4	weighted-fingerprint-similarity	0.637	0.410	m_2430bbb____22529508____22581862	CHEMBL3663141	S1c2c(cccc2)C(C3=NN(c4ccc(cc4)C([O-])=O)C=C3C#N)=C1	[#6]-[#6]1:[#6]:[#7]:[#7]:[#6]:1_5	1	false	REALSpace_70bn_2024-09	m_2430bbb	22529508	22581862
S1c2c(cc(NC(=O)NC3=NN(C=C3C#N)CCOC)cc2)C(=C1)C	505	fCSFP4	weighted-fingerprint-similarity	0.637	0.410	m_2430bbb____15503936____22581862	CHEMBL3663141	S1c2c(cccc2)C(C3=NN(c4ccc(cc4)C([O-])=O)C=C3C#N)=C1	[#6]-[#6]1:[#6]:[#7]:[#7]:[#6]:1_5	1	false	REALSpace_70bn_2024-09	m_2430bbb	15503936	22581862
S1c2c(cccc2C(C(=O)NC3=NN(C=C3C#N)C(C)C)=C1)C	506	fCSFP4	weighted-fingerprint-similarity	0.637	0.410	m_11bcb____6463864____20023768	CHEMBL3663141	S1c2c(cccc2)C(C3=NN(c4ccc(cc4)C([O-])=O)C=C3C#N)=C1	[#6]-[#6]1:[#6]:[#7]:[#7]:[#6]:1_5	1	false	REALSpace_70bn_2024-09	m_11bcb	6463864	20023768
BrC=1Sc2c(cccc2)C1CNC(=O)NC3=NN(c4ccc([N+]([O-])=O)cc4)C=C3C#N	507	fCSFP4	weighted-fingerprint-similarity	0.637	0.424	m_2430bbc____22529180____19507458	CHEMBL3663141	S1c2c(cccc2)C(C3=NN(c4ccc(cc4)C([O-])=O)C=C3C#N)=C1	[#6]-[#6]1:[#6]:[#7]:[#7]:[#6]:1_5	1	false	REALSpace_70bn_2024-09	m_2430bbc	22529180	19507458
BrC=1c2c(SC1CNC(=O)NC3=NN(c4ccc([N+]([O-])=O)cc4)C=C3C#N)cccc2	508	fCSFP4	weighted-fingerprint-similarity	0.637	0.424	m_2430bbc____22529180____19962528	CHEMBL3663141	S1c2c(cccc2)C(C3=NN(c4ccc(cc4)C([O-])=O)C=C3C#N)=C1	[#6]-[#6]1:[#6]:[#7]:[#7]:[#6]:1_5	1	false	REALSpace_70bn_2024-09	m_2430bbc	22529180	19962528
S1c2c(cccc2)C(=C1C)CNC(=O)NC3=NN(c4ccc([N+]([O-])=O)cc4)C=C3C#N	509	fCSFP4	weighted-fingerprint-similarity	0.637	0.424	m_2430bbc____22529180____22589942	CHEMBL3663141	S1c2c(cccc2)C(C3=NN(c4ccc(cc4)C([O-])=O)C=C3C#N)=C1	[#6]-[#6]1:[#6]:[#7]:[#7]:[#6]:1_5	1	false	REALSpace_70bn_2024-09	m_2430bbc	22529180	22589942
S1c2c(cccc2)C(=C1CNC(=O)NC3=NN(c4ccc([N+]([O-])=O)cc4)C=C3C#N)C	510	fCSFP4	weighted-fingerprint-similarity	0.637	0.424	m_2430bbc____22529180____17835820	CHEMBL3663141	S1c2c(cccc2)C(C3=NN(c4ccc(cc4)C([O-])=O)C=C3C#N)=C1	[#6]-[#6]1:[#6]:[#7]:[#7]:[#6]:1_5	1	false	REALSpace_70bn_2024-09	m_2430bbc	22529180	17835820
S1c2c(c(ccc2)CC(=O)OCCN3N=C(C(C#N)=C3)C)C=C1	511	fCSFP4	weighted-fingerprint-similarity	0.637	0.405	m_276436cbc____14085308____14103106	CHEMBL3663141	S1c2c(cccc2)C(C3=NN(c4ccc(cc4)C([O-])=O)C=C3C#N)=C1	[#6]-[#6]1:[#6]:[#7]:[#7]:[#6]:1_5	1	false	REALSpace_70bn_2024-09	m_276436cbc	14085308	14103106
S1c2c(cccc2C=C1)CNC(=O)NC3=NN(c4ccc([N+]([O-])=O)cc4)C=C3C#N	512	fCSFP4	weighted-fingerprint-similarity	0.636	0.415	m_2430bbc____22529180____11680096	CHEMBL3663141	S1c2c(cccc2)C(C3=NN(c4ccc(cc4)C([O-])=O)C=C3C#N)=C1	[#6]-[#6]1:[#6]:[#7]:[#7]:[#6]:1_5	1	false	REALSpace_70bn_2024-09	m_2430bbc	22529180	11680096
Brc1c2c(SC=C2CC(=O)NC3=NN(c4c(F)cc(C#N)cc4)C=C3C#N)ccc1	513	fCSFP4	weighted-fingerprint-similarity	0.636	0.425	m_11bbb____22180484____28469582	CHEMBL3663141	S1c2c(cccc2)C(C3=NN(c4ccc(cc4)C([O-])=O)C=C3C#N)=C1	[#6]-[#6]1:[#6]:[#7]:[#7]:[#6]:1_5	1	false	REALSpace_70bn_2024-09	m_11bbb	22180484	28469582
Clc1c2c(SC=C2CC(=O)NC3=NN(c4c(F)cc(C#N)cc4)C=C3C#N)ccc1	514	fCSFP4	weighted-fingerprint-similarity	0.636	0.425	m_11bbb____22180484____22138532	CHEMBL3663141	S1c2c(cccc2)C(C3=NN(c4ccc(cc4)C([O-])=O)C=C3C#N)=C1	[#6]-[#6]1:[#6]:[#7]:[#7]:[#6]:1_5	1	false	REALSpace_70bn_2024-09	m_11bbb	22180484	22138532
Brc1c2c(c(NNC(=O)NC3=NN(c4ccc([N+]([O-])=O)cc4)C=C3C#N)ccc2)ccc1	515	fCSFP4	weighted-fingerprint-similarity	0.636	0.411	m_2430bbb____22529180____26860074	CHEMBL3663141	S1c2c(cccc2)C(C3=NN(c4ccc(cc4)C([O-])=O)C=C3C#N)=C1	[#6]-[#6]1:[#6]:[#7]:[#7]:[#6]:1_5	1	false	REALSpace_70bn_2024-09	m_2430bbb	22529180	26860074
S1c2c(cccc2)C(=C1)C(NC(=O)NC3=NN(C=C3C#N)C(C)(C)C)C	516	fCSFP4	weighted-fingerprint-similarity	0.636	0.411	m_2430dbc____6950712____13459334	CHEMBL3663141	S1c2c(cccc2)C(C3=NN(c4ccc(cc4)C([O-])=O)C=C3C#N)=C1	[#6]-[#6]1:[#6]:[#7]:[#7]:[#6]:1_5	1	false	REALSpace_70bn_2024-09	m_2430dbc	6950712	13459334
S1c2c(cccc2)C(=C1)CCCC(=O)NC3=NN(C=C3C#N)CC(F)(F)F	517	fCSFP4	weighted-fingerprint-similarity	0.636	0.411	m_11bcb____15146974____6955212	CHEMBL3663141	S1c2c(cccc2)C(C3=NN(c4ccc(cc4)C([O-])=O)C=C3C#N)=C1	[#6]-[#6]1:[#6]:[#7]:[#7]:[#6]:1_5	1	false	REALSpace_70bn_2024-09	m_11bcb	15146974	6955212
S1c2c(cccc2)C(=C1)CCNC(=O)C(=O)NC3=NN(C=C3C#N)C(C)C	518	fCSFP4	weighted-fingerprint-similarity	0.636	0.411	m_2718cbb____954564____8260806	CHEMBL3663141	S1c2c(cccc2)C(C3=NN(c4ccc(cc4)C([O-])=O)C=C3C#N)=C1	[#6]-[#6]1:[#6]:[#7]:[#7]:[#6]:1_5	1	false	REALSpace_70bn_2024-09	m_2718cbb	954564	8260806
S1c2c(cccc2)C(=C1)CCNC(=O)NC3=NN(C=C3C#N)CC[NH+](C)C	519	fCSFP4	weighted-fingerprint-similarity	0.636	0.411	m_2430bbc____22525246____886722	CHEMBL3663141	S1c2c(cccc2)C(C3=NN(c4ccc(cc4)C([O-])=O)C=C3C#N)=C1	[#6]-[#6]1:[#6]:[#7]:[#7]:[#6]:1_5	1	false	REALSpace_70bn_2024-09	m_2430bbc	22525246	886722
S1c2c(cccc2)C(=C1)CNC(=O)C(=O)NC3=NN(C=C3C#N)CC(F)F	520	fCSFP4	weighted-fingerprint-similarity	0.636	0.411	m_2718bbb____870704____15359850	CHEMBL3663141	S1c2c(cccc2)C(C3=NN(c4ccc(cc4)C([O-])=O)C=C3C#N)=C1	[#6]-[#6]1:[#6]:[#7]:[#7]:[#6]:1_5	1	false	REALSpace_70bn_2024-09	m_2718bbb	870704	15359850
S1c2c(c(ncc2)NNC(=O)NC3=NN(c4c(F)cc(C#N)cc4)C=C3C#N)C=C1	521	fCSFP4	weighted-fingerprint-similarity	0.636	0.420	m_2430bbb____22528324____26852408	CHEMBL3663141	S1c2c(cccc2)C(C3=NN(c4ccc(cc4)C([O-])=O)C=C3C#N)=C1	[#6]-[#6]1:[#6]:[#7]:[#7]:[#6]:1_5	1	false	REALSpace_70bn_2024-09	m_2430bbb	22528324	26852408
Brc1c2c(SC=C2C(=O)NC3=NN(C=C3C#N)C(C)C)ccc1	522	fCSFP4	weighted-fingerprint-similarity	0.636	0.406	m_11bcb____6463864____17066602	CHEMBL3663141	S1c2c(cccc2)C(C3=NN(c4ccc(cc4)C([O-])=O)C=C3C#N)=C1	[#6]-[#6]1:[#6]:[#7]:[#7]:[#6]:1_5	1	false	REALSpace_70bn_2024-09	m_11bcb	6463864	17066602
Brc1c2c(SC=C2C(=O)OCCN3N=C(C(C#N)=C3)C)ccc1	523	fCSFP4	weighted-fingerprint-similarity	0.636	0.406	m_276436bbc____14085308____17066618	CHEMBL3663141	S1c2c(cccc2)C(C3=NN(c4ccc(cc4)C([O-])=O)C=C3C#N)=C1	[#6]-[#6]1:[#6]:[#7]:[#7]:[#6]:1_5	1	false	REALSpace_70bn_2024-09	m_276436bbc	14085308	17066618
Clc1c2c(SC=C2C(=O)NC3=NN(C=C3C#N)C(C)C)ccc1	524	fCSFP4	weighted-fingerprint-similarity	0.636	0.406	m_11bcb____6463864____28469546	CHEMBL3663141	S1c2c(cccc2)C(C3=NN(c4ccc(cc4)C([O-])=O)C=C3C#N)=C1	[#6]-[#6]1:[#6]:[#7]:[#7]:[#6]:1_5	1	false	REALSpace_70bn_2024-09	m_11bcb	6463864	28469546
S(=O)(=O)(NC1=NN(C=C1C#N)CC(F)F)C=2c3c(SC2)cccc3	525	fCSFP4	weighted-fingerprint-similarity	0.636	0.406	m_20bbb____15359848____10120690	CHEMBL3663141	S1c2c(cccc2)C(C3=NN(c4ccc(cc4)C([O-])=O)C=C3C#N)=C1	[#6]-[#6]1:[#6]:[#7]:[#7]:[#6]:1_5	1	false	REALSpace_70bn_2024-09	m_20bbb	15359848	10120690
S1c2c(c(ccc2)C=3C(=NN(c4ccccc4)C3)C)C=C1	526	fCSFP4	weighted-fingerprint-similarity	0.636	0.561	m_271570bbb____28265906____24878406	CHEMBL3663141	S1c2c(cccc2)C(C3=NN(c4ccc(cc4)C([O-])=O)C=C3C#N)=C1	[#6]-[#6]1:[#6]:[#7]:[#7]:[#6]:1_5	1	false	REALSpace_70bn_2024-09	m_271570bbb	28265906	24878406
Brc1c2c(SC(C(=O)NC3=NN(c4ncc([N+]([O-])=O)cc4)C=C3C#N)=C2)ccc1	527	fCSFP4	weighted-fingerprint-similarity	0.635	0.429	m_11bbb____22180482____14245944	CHEMBL3663141	S1c2c(cccc2)C(C3=NN(c4ccc(cc4)C([O-])=O)C=C3C#N)=C1	[#6]-[#6]1:[#6]:[#7]:[#7]:[#6]:1_5	1	false	REALSpace_70bn_2024-09	m_11bbb	22180482	14245944
Clc1c2c(SC(C(=O)NC3=NN(c4ncc([N+]([O-])=O)cc4)C=C3C#N)=C2)ccc1	528	fCSFP4	weighted-fingerprint-similarity	0.635	0.429	m_11bbb____22180482____55547	CHEMBL3663141	S1c2c(cccc2)C(C3=NN(c4ccc(cc4)C([O-])=O)C=C3C#N)=C1	[#6]-[#6]1:[#6]:[#7]:[#7]:[#6]:1_5	1	false	REALSpace_70bn_2024-09	m_11bbb	22180482	55547
S1c2c(c(F)ccc2)C=C1C(=O)NC3=NN(c4ncc([N+]([O-])=O)cc4)C=C3C#N	529	fCSFP4	weighted-fingerprint-similarity	0.635	0.429	m_11bbb____22180482____55625	CHEMBL3663141	S1c2c(cccc2)C(C3=NN(c4ccc(cc4)C([O-])=O)C=C3C#N)=C1	[#6]-[#6]1:[#6]:[#7]:[#7]:[#6]:1_5	1	false	REALSpace_70bn_2024-09	m_11bbb	22180482	55625
S1c2c(c(ccc2)C)C=C1C(=O)NC3=NN(c4ncc([N+]([O-])=O)cc4)C=C3C#N	530	fCSFP4	weighted-fingerprint-similarity	0.635	0.429	m_11bbb____22180482____28369862	CHEMBL3663141	S1c2c(cccc2)C(C3=NN(c4ccc(cc4)C([O-])=O)C=C3C#N)=C1	[#6]-[#6]1:[#6]:[#7]:[#7]:[#6]:1_5	1	false	REALSpace_70bn_2024-09	m_11bbb	22180482	28369862
Brc1cc(c2c(c1)cccc2)C(=O)NC3=NN(c4c(F)cc(C#N)cc4)C=C3C#N	531	fCSFP4	weighted-fingerprint-similarity	0.635	0.416	m_11bbb____22180484____3936754	CHEMBL3663141	S1c2c(cccc2)C(C3=NN(c4ccc(cc4)C([O-])=O)C=C3C#N)=C1	[#6]-[#6]1:[#6]:[#7]:[#7]:[#6]:1_5	1	false	REALSpace_70bn_2024-09	m_11bbb	22180484	3936754
Clc1cc(c2c(c1)cccc2)C(=O)NC3=NN(c4c(F)cc(C#N)cc4)C=C3C#N	532	fCSFP4	weighted-fingerprint-similarity	0.635	0.416	m_11bbb____22180484____12054168	CHEMBL3663141	S1c2c(cccc2)C(C3=NN(c4ccc(cc4)C([O-])=O)C=C3C#N)=C1	[#6]-[#6]1:[#6]:[#7]:[#7]:[#6]:1_5	1	false	REALSpace_70bn_2024-09	m_11bbb	22180484	12054168
Fc1c(N2N=C(NC(=O)C=3c4c(NC3)cccc4)C(C#N)=C2)ccc(C#N)c1	533	fCSFP4	weighted-fingerprint-similarity	0.635	0.416	m_11bbb____22180484____109295	CHEMBL3663141	S1c2c(cccc2)C(C3=NN(c4ccc(cc4)C([O-])=O)C=C3C#N)=C1	[#6]-[#6]1:[#6]:[#7]:[#7]:[#6]:1_5	1	false	REALSpace_70bn_2024-09	m_11bbb	22180484	109295
S1c2c(cc(F)cc2)C(C(=O)NC3=NN(C=C3C#N)CC(F)(F)C)=C1	534	fCSFP4	weighted-fingerprint-similarity	0.635	0.416	m_11bcb____15273432____20023744	CHEMBL3663141	S1c2c(cccc2)C(C3=NN(c4ccc(cc4)C([O-])=O)C=C3C#N)=C1	[#6]-[#6]1:[#6]:[#7]:[#7]:[#6]:1_5	1	false	REALSpace_70bn_2024-09	m_11bcb	15273432	20023744
S1c2c(cc(cc2)C)C(C(=O)NC3=NN(C=C3C#N)CC(F)(F)C)=C1	535	fCSFP4	weighted-fingerprint-similarity	0.635	0.416	m_11bcb____15273432____19621694	CHEMBL3663141	S1c2c(cccc2)C(C3=NN(c4ccc(cc4)C([O-])=O)C=C3C#N)=C1	[#6]-[#6]1:[#6]:[#7]:[#7]:[#6]:1_5	1	false	REALSpace_70bn_2024-09	m_11bcb	15273432	19621694
S1c2c(ccc(OC)c2)C(C(=O)NC3=NN(C=C3C#N)CC[NH+](C)C)=C1	536	fCSFP4	weighted-fingerprint-similarity	0.635	0.416	m_11bbb____25842060____16657234	CHEMBL3663141	S1c2c(cccc2)C(C3=NN(c4ccc(cc4)C([O-])=O)C=C3C#N)=C1	[#6]-[#6]1:[#6]:[#7]:[#7]:[#6]:1_5	1	false	REALSpace_70bn_2024-09	m_11bbb	25842060	16657234
S1c2c(ccc(c2)C)C(C(=O)NC3=NN(C=C3C#N)CC(F)(F)C)=C1	537	fCSFP4	weighted-fingerprint-similarity	0.635	0.416	m_11bcb____15273432____9631326	CHEMBL3663141	S1c2c(cccc2)C(C3=NN(c4ccc(cc4)C([O-])=O)C=C3C#N)=C1	[#6]-[#6]1:[#6]:[#7]:[#7]:[#6]:1_5	1	false	REALSpace_70bn_2024-09	m_11bcb	15273432	9631326
S1c2c(cccc2)C(=C1)CC[NH2+]CC=3C(=NN(C3)C)c4ccc(C#N)cc4	538	fCSFP4	weighted-fingerprint-similarity	0.635	0.490	m_207bbb____3311178____8366622	CHEMBL3663141	S1c2c(cccc2)C(C3=NN(c4ccc(cc4)C([O-])=O)C=C3C#N)=C1	[#6]-[#6]1:[#6]:[#7]:[#7]:[#6]:1_5	1	false	REALSpace_70bn_2024-09	m_207bbb	3311178	8366622
Brc1c2SC=C(c2ccc1)CC(=O)NC3=NN(c4c(F)cc(C#N)cc4)C=C3C#N	539	fCSFP4	weighted-fingerprint-similarity	0.635	0.425	m_11bbb____22180484____20048618	CHEMBL3663141	S1c2c(cccc2)C(C3=NN(c4ccc(cc4)C([O-])=O)C=C3C#N)=C1	[#6]-[#6]1:[#6]:[#7]:[#7]:[#6]:1_5	1	false	REALSpace_70bn_2024-09	m_11bbb	22180484	20048618
Clc1c2SC=C(c2ccc1)CC(=O)NC3=NN(c4c(F)cc(C#N)cc4)C=C3C#N	540	fCSFP4	weighted-fingerprint-similarity	0.635	0.425	m_11bbb____22180484____22135982	CHEMBL3663141	S1c2c(cccc2)C(C3=NN(c4ccc(cc4)C([O-])=O)C=C3C#N)=C1	[#6]-[#6]1:[#6]:[#7]:[#7]:[#6]:1_5	1	false	REALSpace_70bn_2024-09	m_11bbb	22180484	22135982
S1c2c(cccc2C(=C1)C)CC(=O)NC3=NN(c4c(F)cc(C#N)cc4)C=C3C#N	541	fCSFP4	weighted-fingerprint-similarity	0.635	0.425	m_11bbb____22180484____22138200	CHEMBL3663141	S1c2c(cccc2)C(C3=NN(c4ccc(cc4)C([O-])=O)C=C3C#N)=C1	[#6]-[#6]1:[#6]:[#7]:[#7]:[#6]:1_5	1	false	REALSpace_70bn_2024-09	m_11bbb	22180484	22138200
Brc1cc2SC=C(c2cc1)CNC(=O)NC3=NN(C=C3C#N)Cc4ccccc4	542	fCSFP4	weighted-fingerprint-similarity	0.635	0.412	m_2430bbc____22524250____20044628	CHEMBL3663141	S1c2c(cccc2)C(C3=NN(c4ccc(cc4)C([O-])=O)C=C3C#N)=C1	[#6]-[#6]1:[#6]:[#7]:[#7]:[#6]:1_5	1	false	REALSpace_70bn_2024-09	m_2430bbc	22524250	20044628
Brc1cc2c(SC=C2CNC(=O)NC3=NN(C=C3C#N)Cc4ccccc4)cc1	543	fCSFP4	weighted-fingerprint-similarity	0.635	0.412	m_2430bbc____22524250____19507584	CHEMBL3663141	S1c2c(cccc2)C(C3=NN(c4ccc(cc4)C([O-])=O)C=C3C#N)=C1	[#6]-[#6]1:[#6]:[#7]:[#7]:[#6]:1_5	1	false	REALSpace_70bn_2024-09	m_2430bbc	22524250	19507584
Clc1cc2SC=C(c2cc1)CNC(=O)NC3=NN(C=C3C#N)Cc4ccccc4	544	fCSFP4	weighted-fingerprint-similarity	0.635	0.412	m_2430bbc____22524250____22588172	CHEMBL3663141	S1c2c(cccc2)C(C3=NN(c4ccc(cc4)C([O-])=O)C=C3C#N)=C1	[#6]-[#6]1:[#6]:[#7]:[#7]:[#6]:1_5	1	false	REALSpace_70bn_2024-09	m_2430bbc	22524250	22588172
S1c2c(cc(F)cc2)C(=C1)CNC(=O)NC3=NN(C=C3C#N)Cc4ccccc4	545	fCSFP4	weighted-fingerprint-similarity	0.635	0.412	m_2430bbc____22524250____19507710	CHEMBL3663141	S1c2c(cccc2)C(C3=NN(c4ccc(cc4)C([O-])=O)C=C3C#N)=C1	[#6]-[#6]1:[#6]:[#7]:[#7]:[#6]:1_5	1	false	REALSpace_70bn_2024-09	m_2430bbc	22524250	19507710
S1c2c(cccc2)C(=C1)C(O)CNC(=O)NC3=NN(C=C3C#N)C(C)C	546	fCSFP4	weighted-fingerprint-similarity	0.635	0.412	m_2430dbc____7686976____15728062	CHEMBL3663141	S1c2c(cccc2)C(C3=NN(c4ccc(cc4)C([O-])=O)C=C3C#N)=C1	[#6]-[#6]1:[#6]:[#7]:[#7]:[#6]:1_5	1	false	REALSpace_70bn_2024-09	m_2430dbc	7686976	15728062
[O-][N+](=O)c1ccc(N2N=C(NC(=O)Nc3c4c(c(OCC)cc3)cccc4)C(C#N)=C2)cc1	547	fCSFP4	weighted-fingerprint-similarity	0.635	0.412	m_2430bbb____22529180____22374034	CHEMBL3663141	S1c2c(cccc2)C(C3=NN(c4ccc(cc4)C([O-])=O)C=C3C#N)=C1	[#6]-[#6]1:[#6]:[#7]:[#7]:[#6]:1_5	1	false	REALSpace_70bn_2024-09	m_2430bbb	22529180	22374034
S1c2c(cccc2)C(=C1)CCNC(=O)C=3C(=NN(c4ccccc4)C3)c5ccccc5	548	fCSFP4	weighted-fingerprint-similarity	0.635	0.568	m_11bbb____886694____53824	CHEMBL3663141	S1c2c(cccc2)C(C3=NN(c4ccc(cc4)C([O-])=O)C=C3C#N)=C1	[#6]-[#6]1:[#6]:[#7]:[#7]:[#6]:1_5	1	false	REALSpace_70bn_2024-09	m_11bbb	886694	53824
S1c2c(cccc2)C(=C1)C[NH2+]CC=3C(=NN(c4ccccc4)C3)c5ccccc5	549	fCSFP4	weighted-fingerprint-similarity	0.635	0.562	m_207bbb____121490____205382	CHEMBL3663141	S1c2c(cccc2)C(C3=NN(c4ccc(cc4)C([O-])=O)C=C3C#N)=C1	[#6]-[#6]1:[#6]:[#7]:[#7]:[#6]:1_5	1	false	REALSpace_70bn_2024-09	m_207bbb	121490	205382
Brc1c2SC=C(c2ccc1)C(=O)NC3=NN(C=C3C#N)C(C)C	550	fCSFP4	weighted-fingerprint-similarity	0.635	0.407	m_11bcb____6463864____16521386	CHEMBL3663141	S1c2c(cccc2)C(C3=NN(c4ccc(cc4)C([O-])=O)C=C3C#N)=C1	[#6]-[#6]1:[#6]:[#7]:[#7]:[#6]:1_5	1	false	REALSpace_70bn_2024-09	m_11bcb	6463864	16521386
Brc1c2SC=C(c2ccc1)C(=O)OCCN3N=C(C(C#N)=C3)C	551	fCSFP4	weighted-fingerprint-similarity	0.635	0.407	m_276436bbc____14085308____16521402	CHEMBL3663141	S1c2c(cccc2)C(C3=NN(c4ccc(cc4)C([O-])=O)C=C3C#N)=C1	[#6]-[#6]1:[#6]:[#7]:[#7]:[#6]:1_5	1	false	REALSpace_70bn_2024-09	m_276436bbc	14085308	16521402
Brc1cc2c(SC=C2CCNC(=O)NC3=NN(C=C3C#N)C)cc1	552	fCSFP4	weighted-fingerprint-similarity	0.635	0.407	m_2430bbc____6584276____21650686	CHEMBL3663141	S1c2c(cccc2)C(C3=NN(c4ccc(cc4)C([O-])=O)C=C3C#N)=C1	[#6]-[#6]1:[#6]:[#7]:[#7]:[#6]:1_5	1	false	REALSpace_70bn_2024-09	m_2430bbc	6584276	21650686
ClC=1c2c(SC1)cc(NC(=O)C(=O)NC3=NN(C=C3C#N)C(C)C)cc2	553	fCSFP4	weighted-fingerprint-similarity	0.635	0.407	m_2718cbb____17612984____8260806	CHEMBL3663141	S1c2c(cccc2)C(C3=NN(c4ccc(cc4)C([O-])=O)C=C3C#N)=C1	[#6]-[#6]1:[#6]:[#7]:[#7]:[#6]:1_5	1	false	REALSpace_70bn_2024-09	m_2718cbb	17612984	8260806
ClC=1c2c(SC1)cc(NC(=O)NC3=NN(C=C3C#N)CCOC)cc2	554	fCSFP4	weighted-fingerprint-similarity	0.635	0.407	m_2430cbb____15503936____17612980	CHEMBL3663141	S1c2c(cccc2)C(C3=NN(c4ccc(cc4)C([O-])=O)C=C3C#N)=C1	[#6]-[#6]1:[#6]:[#7]:[#7]:[#6]:1_5	1	false	REALSpace_70bn_2024-09	m_2430cbb	15503936	17612980
Clc1c2SC=C(c2ccc1)C(=O)NC3=NN(C=C3C#N)C(C)C	555	fCSFP4	weighted-fingerprint-similarity	0.635	0.407	m_11bcb____6463864____20023808	CHEMBL3663141	S1c2c(cccc2)C(C3=NN(c4ccc(cc4)C([O-])=O)C=C3C#N)=C1	[#6]-[#6]1:[#6]:[#7]:[#7]:[#6]:1_5	1	false	REALSpace_70bn_2024-09	m_11bcb	6463864	20023808
Clc1c2SC=C(c2ccc1)C(=O)OCCN3N=C(C(C#N)=C3)C	556	fCSFP4	weighted-fingerprint-similarity	0.635	0.407	m_276436bbc____14085308____20023826	CHEMBL3663141	S1c2c(cccc2)C(C3=NN(c4ccc(cc4)C([O-])=O)C=C3C#N)=C1	[#6]-[#6]1:[#6]:[#7]:[#7]:[#6]:1_5	1	false	REALSpace_70bn_2024-09	m_276436bbc	14085308	20023826
S1c2c(F)cccc2C(C(=O)NC3=NN(C=C3C#N)C(C)C)=C1	557	fCSFP4	weighted-fingerprint-similarity	0.635	0.407	m_11bcb____6463864____20023832	CHEMBL3663141	S1c2c(cccc2)C(C3=NN(c4ccc(cc4)C([O-])=O)C=C3C#N)=C1	[#6]-[#6]1:[#6]:[#7]:[#7]:[#6]:1_5	1	false	REALSpace_70bn_2024-09	m_11bcb	6463864	20023832
S1c2c(F)cccc2C(C(=O)OCCN3N=C(C(C#N)=C3)C)=C1	558	fCSFP4	weighted-fingerprint-similarity	0.635	0.407	m_276436bbc____14085308____20023850	CHEMBL3663141	S1c2c(cccc2)C(C3=NN(c4ccc(cc4)C([O-])=O)C=C3C#N)=C1	[#6]-[#6]1:[#6]:[#7]:[#7]:[#6]:1_5	1	false	REALSpace_70bn_2024-09	m_276436bbc	14085308	20023850
S1c2c(N=C1)ccc(NC(=O)NC3=NN(c4ccc([N+]([O-])=O)cc4)C=C3C#N)c2	559	fCSFP4	weighted-fingerprint-similarity	0.635	0.407	m_2430bbb____22529180____22581184	CHEMBL3663141	S1c2c(cccc2)C(C3=NN(c4ccc(cc4)C([O-])=O)C=C3C#N)=C1	[#6]-[#6]1:[#6]:[#7]:[#7]:[#6]:1_5	1	false	REALSpace_70bn_2024-09	m_2430bbb	22529180	22581184
S1c2c(cc(NC(=O)C(=O)NC3=NN(C=C3C#N)C(C)(C)C)cc2)C(=C1)C	560	fCSFP4	weighted-fingerprint-similarity	0.635	0.407	m_2718bbb____19506960____8260804	CHEMBL3663141	S1c2c(cccc2)C(C3=NN(c4ccc(cc4)C([O-])=O)C=C3C#N)=C1	[#6]-[#6]1:[#6]:[#7]:[#7]:[#6]:1_5	1	false	REALSpace_70bn_2024-09	m_2718bbb	19506960	8260804
S1c2c(cc(NC(=O)NC3=NN(C=C3C#N)CC(F)(F)F)cc2)C(=C1)C	561	fCSFP4	weighted-fingerprint-similarity	0.635	0.407	m_2430dbb____15146980____22581862	CHEMBL3663141	S1c2c(cccc2)C(C3=NN(c4ccc(cc4)C([O-])=O)C=C3C#N)=C1	[#6]-[#6]1:[#6]:[#7]:[#7]:[#6]:1_5	1	false	REALSpace_70bn_2024-09	m_2430dbb	15146980	22581862
S1c2c(cc(cc2)C)C(=C1)CC(=O)OCCN3N=C(C(C#N)=C3)C	562	fCSFP4	weighted-fingerprint-similarity	0.635	0.407	m_276436cbc____14085308____14097410	CHEMBL3663141	S1c2c(cccc2)C(C3=NN(c4ccc(cc4)C([O-])=O)C=C3C#N)=C1	[#6]-[#6]1:[#6]:[#7]:[#7]:[#6]:1_5	1	false	REALSpace_70bn_2024-09	m_276436cbc	14085308	14097410
S1c2c(ccc(c2)CNC(=O)NC3=NN(c4ccc([N+]([O-])=O)cc4)C=C3C#N)C=C1	563	fCSFP4	weighted-fingerprint-similarity	0.635	0.407	m_2430bbc____22529180____26868364	CHEMBL3663141	S1c2c(cccc2)C(C3=NN(c4ccc(cc4)C([O-])=O)C=C3C#N)=C1	[#6]-[#6]1:[#6]:[#7]:[#7]:[#6]:1_5	1	false	REALSpace_70bn_2024-09	m_2430bbc	22529180	26868364
S1c2c(cccc2C(C(=O)NC3=NN(C=C3C#N)C(C)(C)C)=C1)C	564	fCSFP4	weighted-fingerprint-similarity	0.635	0.407	m_11bcb____6406126____20023768	CHEMBL3663141	S1c2c(cccc2)C(C3=NN(c4ccc(cc4)C([O-])=O)C=C3C#N)=C1	[#6]-[#6]1:[#6]:[#7]:[#7]:[#6]:1_5	1	false	REALSpace_70bn_2024-09	m_11bcb	6406126	20023768
S1c2c(cccc2)C(=C1)CNC(=O)C(=O)NCC=3C(=NN(C3)C)c4ccc(C#N)cc4	565	fCSFP4	weighted-fingerprint-similarity	0.635	0.494	m_271948bbb____24562792____9913950	CHEMBL3663141	S1c2c(cccc2)C(C3=NN(c4ccc(cc4)C([O-])=O)C=C3C#N)=C1	[#6]-[#6]1:[#6]:[#7]:[#7]:[#6]:1_5	1	false	REALSpace_70bn_2024-09	m_271948bbb	24562792	9913950
[O-][N+](=O)c1ccc(N2N=C(NC(=O)Nc3cc4c(cc3)cccc4)C(C#N)=C2)cc1	566	fCSFP4	weighted-fingerprint-similarity	0.635	0.391	m_2430bbb____22529180____22588456	CHEMBL3663141	S1c2c(cccc2)C(C3=NN(c4ccc(cc4)C([O-])=O)C=C3C#N)=C1	[#6]-[#6]1:[#6]:[#7]:[#7]:[#6]:1_5	1	false	REALSpace_70bn_2024-09	m_2430bbb	22529180	22588456
Brc1cc2SC=C(c2cc1)CCC(=O)NC3=NN(c4ncc([N+]([O-])=O)cc4)C=C3C#N	567	fCSFP4	weighted-fingerprint-similarity	0.634	0.430	m_11bbb____22180482____27041262	CHEMBL3663141	S1c2c(cccc2)C(C3=NN(c4ccc(cc4)C([O-])=O)C=C3C#N)=C1	[#6]-[#6]1:[#6]:[#7]:[#7]:[#6]:1_5	1	false	REALSpace_70bn_2024-09	m_11bbb	22180482	27041262
Brc1c2c(c(ccc2)C(=O)NC3=NN(c4ncc([N+]([O-])=O)cc4)C=C3C#N)ccc1	568	fCSFP4	weighted-fingerprint-similarity	0.634	0.417	m_11bbb____22180482____12547312	CHEMBL3663141	S1c2c(cccc2)C(C3=NN(c4ccc(cc4)C([O-])=O)C=C3C#N)=C1	[#6]-[#6]1:[#6]:[#7]:[#7]:[#6]:1_5	1	false	REALSpace_70bn_2024-09	m_11bbb	22180482	12547312
[O-][N+](=O)c1cnc(N2N=C(NC(=O)c3c4c(c(N)ccc4)ccc3)C(C#N)=C2)cc1	569	fCSFP4	weighted-fingerprint-similarity	0.634	0.417	m_272430bbe____26361546____26398556	CHEMBL3663141	S1c2c(cccc2)C(C3=NN(c4ccc(cc4)C([O-])=O)C=C3C#N)=C1	[#6]-[#6]1:[#6]:[#7]:[#7]:[#6]:1_5	1	false	REALSpace_70bn_2024-09	m_272430bbe	26361546	26398556
[O-][N+](=O)c1cnc(N2N=C(NC(=O)c3c4c(c(ccc4)C)ccc3)C(C#N)=C2)cc1	570	fCSFP4	weighted-fingerprint-similarity	0.634	0.417	m_11bbb____22180482____9297584	CHEMBL3663141	S1c2c(cccc2)C(C3=NN(c4ccc(cc4)C([O-])=O)C=C3C#N)=C1	[#6]-[#6]1:[#6]:[#7]:[#7]:[#6]:1_5	1	false	REALSpace_70bn_2024-09	m_11bbb	22180482	9297584
[O-][N+](=O)c1cnc(N2N=C(NC(=O)c3c4c(cnc3)cccc4)C(C#N)=C2)cc1	571	fCSFP4	weighted-fingerprint-similarity	0.634	0.417	m_11bbb____22180482____1159638	CHEMBL3663141	S1c2c(cccc2)C(C3=NN(c4ccc(cc4)C([O-])=O)C=C3C#N)=C1	[#6]-[#6]1:[#6]:[#7]:[#7]:[#6]:1_5	1	false	REALSpace_70bn_2024-09	m_11bbb	22180482	1159638
S1N=Cc2c(cccc12)C(=O)NC3=NN(C=C3C#N)C(C)C	572	fCSFP4	weighted-fingerprint-similarity	0.634	0.402	m_11bcb____6463864____15143846	CHEMBL3663141	S1c2c(cccc2)C(C3=NN(c4ccc(cc4)C([O-])=O)C=C3C#N)=C1	[#6]-[#6]1:[#6]:[#7]:[#7]:[#6]:1_5	1	false	REALSpace_70bn_2024-09	m_11bcb	6463864	15143846
S1N=Cc2c(cccc12)C(=O)OCCN3N=C(C(C#N)=C3)C	573	fCSFP4	weighted-fingerprint-similarity	0.634	0.402	m_276436bbc____14085308____15143862	CHEMBL3663141	S1c2c(cccc2)C(C3=NN(c4ccc(cc4)C([O-])=O)C=C3C#N)=C1	[#6]-[#6]1:[#6]:[#7]:[#7]:[#6]:1_5	1	false	REALSpace_70bn_2024-09	m_276436bbc	14085308	15143862
S1c2c(c(NC(=O)NC3=NN(C=C3C#N)CC[NH+](C)C)ccc2)C=C1	574	fCSFP4	weighted-fingerprint-similarity	0.634	0.402	m_68bbb____28408732____21689904	CHEMBL3663141	S1c2c(cccc2)C(C3=NN(c4ccc(cc4)C([O-])=O)C=C3C#N)=C1	[#6]-[#6]1:[#6]:[#7]:[#7]:[#6]:1_5	1	false	REALSpace_70bn_2024-09	m_68bbb	28408732	21689904
S1c2c(c(ccc2)CC(=O)NC3=NN(C=C3C#N)C(C)C)C=C1	575	fCSFP4	weighted-fingerprint-similarity	0.634	0.402	m_11bcb____6463864____8365078	CHEMBL3663141	S1c2c(cccc2)C(C3=NN(c4ccc(cc4)C([O-])=O)C=C3C#N)=C1	[#6]-[#6]1:[#6]:[#7]:[#7]:[#6]:1_5	1	false	REALSpace_70bn_2024-09	m_11bcb	6463864	8365078
S1c2c(cccc2)C(=C1)CN(C=O)CC=3C(=NN(C3)C)c4ccc(C#N)cc4	576	fCSFP4	weighted-fingerprint-similarity	0.634	0.490	m_275550bcb____27476768____16730028____17809348	CHEMBL3663141	S1c2c(cccc2)C(C3=NN(c4ccc(cc4)C([O-])=O)C=C3C#N)=C1	[#6]-[#6]1:[#6]:[#7]:[#7]:[#6]:1_5	1	false	REALSpace_70bn_2024-09	m_275550bcb	27476768	16730028	17809348
S1c2c(c(OC)ccc2)C=C1C(=O)NC3=NN(c4c(F)cc(C#N)cc4)C=C3C#N	577	fCSFP4	weighted-fingerprint-similarity	0.634	0.426	m_11bbb____22180484____22137570	CHEMBL3663141	S1c2c(cccc2)C(C3=NN(c4ccc(cc4)C([O-])=O)C=C3C#N)=C1	[#6]-[#6]1:[#6]:[#7]:[#7]:[#6]:1_5	1	false	REALSpace_70bn_2024-09	m_11bbb	22180484	22137570
S1C(C(=O)NC2=NN(c3c(F)cc(C#N)cc3)C=C2C#N)=CC=4SC=CC14	578	fCSFP4	weighted-fingerprint-similarity	0.634	0.413	m_11bbb____22180484____1180820	CHEMBL3663141	S1c2c(cccc2)C(C3=NN(c4ccc(cc4)C([O-])=O)C=C3C#N)=C1	[#6]-[#6]1:[#6]:[#7]:[#7]:[#6]:1_5	1	false	REALSpace_70bn_2024-09	m_11bbb	22180484	1180820
Brc1ccc(cc1)C2=NN(c3ccccc3)C=C2C(=O)NCC=4c5c(SC4)cccc5	579	fCSFP4	weighted-fingerprint-similarity	0.634	0.567	m_11dbb____803216____2007374	CHEMBL3663141	S1c2c(cccc2)C(C3=NN(c4ccc(cc4)C([O-])=O)C=C3C#N)=C1	[#6]-[#6]1:[#6]:[#7]:[#7]:[#6]:1_5	1	false	REALSpace_70bn_2024-09	m_11dbb	803216	2007374
Brc1ccc(cc1)C2=NN(c3ccccc3)C=C2C(=O)OCC=4c5c(SC4)cccc5	580	fCSFP4	weighted-fingerprint-similarity	0.634	0.567	m_1458bbb____2007380____28451286	CHEMBL3663141	S1c2c(cccc2)C(C3=NN(c4ccc(cc4)C([O-])=O)C=C3C#N)=C1	[#6]-[#6]1:[#6]:[#7]:[#7]:[#6]:1_5	1	false	REALSpace_70bn_2024-09	m_1458bbb	2007380	28451286
S1c2c(cccc2)C(=C1)CNC(=O)C=3C(=NN(c4ccc(cc4)C)C3)c5ccccc5	581	fCSFP4	weighted-fingerprint-similarity	0.634	0.567	m_11dbb____803216____55468	CHEMBL3663141	S1c2c(cccc2)C(C3=NN(c4ccc(cc4)C([O-])=O)C=C3C#N)=C1	[#6]-[#6]1:[#6]:[#7]:[#7]:[#6]:1_5	1	false	REALSpace_70bn_2024-09	m_11dbb	803216	55468
S1c2c(cccc2)C(=C1)CNC(=O)C=3C(=NN(c4ccccc4)C3)c5ccc(F)cc5	582	fCSFP4	weighted-fingerprint-similarity	0.634	0.567	m_11dbb____803216____53826	CHEMBL3663141	S1c2c(cccc2)C(C3=NN(c4ccc(cc4)C([O-])=O)C=C3C#N)=C1	[#6]-[#6]1:[#6]:[#7]:[#7]:[#6]:1_5	1	false	REALSpace_70bn_2024-09	m_11dbb	803216	53826
S1c2c(cccc2)C(=C1)CNC(=O)C=3C(=NN(c4ccccc4)C3)c5ccc(N)cc5	583	fCSFP4	weighted-fingerprint-similarity	0.634	0.567	m_22bbi____803220____21056878	CHEMBL3663141	S1c2c(cccc2)C(C3=NN(c4ccc(cc4)C([O-])=O)C=C3C#N)=C1	[#6]-[#6]1:[#6]:[#7]:[#7]:[#6]:1_5	1	false	REALSpace_70bn_2024-09	m_22bbi	803220	21056878
S1c2c(cccc2)C(=C1)CNC(=O)C=3C(=NN(c4ccccc4)C3)c5ccc(cc5)C	584	fCSFP4	weighted-fingerprint-similarity	0.634	0.567	m_11dbb____803216____53882	CHEMBL3663141	S1c2c(cccc2)C(C3=NN(c4ccc(cc4)C([O-])=O)C=C3C#N)=C1	[#6]-[#6]1:[#6]:[#7]:[#7]:[#6]:1_5	1	false	REALSpace_70bn_2024-09	m_11dbb	803216	53882
S1c2c(cccc2)C(=C1)COC(=O)C=3C(=NN(c4ccc(cc4)C)C3)c5ccccc5	585	fCSFP4	weighted-fingerprint-similarity	0.634	0.567	m_1458bbb____471298____28451286	CHEMBL3663141	S1c2c(cccc2)C(C3=NN(c4ccc(cc4)C([O-])=O)C=C3C#N)=C1	[#6]-[#6]1:[#6]:[#7]:[#7]:[#6]:1_5	1	false	REALSpace_70bn_2024-09	m_1458bbb	471298	28451286
S1c2c(cccc2)C(=C1)COC(=O)C=3C(=NN(c4ccccc4)C3)c5ccc(F)cc5	586	fCSFP4	weighted-fingerprint-similarity	0.634	0.567	m_1458bbb____472540____28451286	CHEMBL3663141	S1c2c(cccc2)C(C3=NN(c4ccc(cc4)C([O-])=O)C=C3C#N)=C1	[#6]-[#6]1:[#6]:[#7]:[#7]:[#6]:1_5	1	false	REALSpace_70bn_2024-09	m_1458bbb	472540	28451286
S1c2c(cccc2)C(=C1)COC(=O)C=3C(=NN(c4ccccc4)C3)c5ccc(N)cc5	587	fCSFP4	weighted-fingerprint-similarity	0.634	0.567	m_1458bbb____25941798____28451286	CHEMBL3663141	S1c2c(cccc2)C(C3=NN(c4ccc(cc4)C([O-])=O)C=C3C#N)=C1	[#6]-[#6]1:[#6]:[#7]:[#7]:[#6]:1_5	1	false	REALSpace_70bn_2024-09	m_1458bbb	25941798	28451286
S1c2c(cccc2)C(=C1)COC(=O)C=3C(=NN(c4ccccc4)C3)c5ccc(cc5)C	588	fCSFP4	weighted-fingerprint-similarity	0.634	0.567	m_1458bbb____472712____28451286	CHEMBL3663141	S1c2c(cccc2)C(C3=NN(c4ccc(cc4)C([O-])=O)C=C3C#N)=C1	[#6]-[#6]1:[#6]:[#7]:[#7]:[#6]:1_5	1	false	REALSpace_70bn_2024-09	m_1458bbb	472712	28451286
S1c2c(cccc2)C(NC(=O)C=3C(=NN(c4ccc(F)cc4)C3)c5ccc(cc5)C)=C1	589	fCSFP4	weighted-fingerprint-similarity	0.634	0.567	m_11bcb____27262052____55417	CHEMBL3663141	S1c2c(cccc2)C(C3=NN(c4ccc(cc4)C([O-])=O)C=C3C#N)=C1	[#6]-[#6]1:[#6]:[#7]:[#7]:[#6]:1_5	1	false	REALSpace_70bn_2024-09	m_11bcb	27262052	55417
S1c2c(cccc2)C(NC(=O)C=3C(=NN(c4ccccc4)C3)c5ccc(OC)cc5)=C1	590	fCSFP4	weighted-fingerprint-similarity	0.634	0.567	m_11bcb____27262052____53827	CHEMBL3663141	S1c2c(cccc2)C(C3=NN(c4ccc(cc4)C([O-])=O)C=C3C#N)=C1	[#6]-[#6]1:[#6]:[#7]:[#7]:[#6]:1_5	1	false	REALSpace_70bn_2024-09	m_11bcb	27262052	53827
S1c2c(cccc2)C(NC(=O)C=3C(=NN(c4ccccc4)C3)c5ccc(cc5)CC)=C1	591	fCSFP4	weighted-fingerprint-similarity	0.634	0.567	m_1626bbc____27262008____22099620	CHEMBL3663141	S1c2c(cccc2)C(C3=NN(c4ccc(cc4)C([O-])=O)C=C3C#N)=C1	[#6]-[#6]1:[#6]:[#7]:[#7]:[#6]:1_5	1	false	REALSpace_70bn_2024-09	m_1626bbc	27262008	22099620
BrC=1C=2SC(C(=O)NC3=NN(c4c(F)cc(C#N)cc4)C=C3C#N)=CC2SC1	592	fCSFP4	weighted-fingerprint-similarity	0.634	0.422	m_11bbb____22180484____14038348	CHEMBL3663141	S1c2c(cccc2)C(C3=NN(c4ccc(cc4)C([O-])=O)C=C3C#N)=C1	[#6]-[#6]1:[#6]:[#7]:[#7]:[#6]:1_5	1	false	REALSpace_70bn_2024-09	m_11bbb	22180484	14038348
Clc1c2c(SC=C2CNC(=O)NC3=NN(c4c(F)cc(C#N)cc4)C=C3C#N)ccc1	593	fCSFP4	weighted-fingerprint-similarity	0.634	0.422	m_2430bbc____22528324____22586720	CHEMBL3663141	S1c2c(cccc2)C(C3=NN(c4ccc(cc4)C([O-])=O)C=C3C#N)=C1	[#6]-[#6]1:[#6]:[#7]:[#7]:[#6]:1_5	1	false	REALSpace_70bn_2024-09	m_2430bbc	22528324	22586720
S1c2c(ncc(c2)C(=O)NC3=NN(c4c(F)cc(C#N)cc4)C=C3C#N)C(=C1)C	594	fCSFP4	weighted-fingerprint-similarity	0.634	0.422	m_11bbb____22180484____26273024	CHEMBL3663141	S1c2c(cccc2)C(C3=NN(c4ccc(cc4)C([O-])=O)C=C3C#N)=C1	[#6]-[#6]1:[#6]:[#7]:[#7]:[#6]:1_5	1	false	REALSpace_70bn_2024-09	m_11bbb	22180484	26273024
S1c2c(cccc2)C(=C1)CC(=O)NC3=NN(C=C3C#N)CC(F)(F)C	595	fCSFP4	weighted-fingerprint-similarity	0.634	0.408	m_11bcb____15273432____886258	CHEMBL3663141	S1c2c(cccc2)C(C3=NN(c4ccc(cc4)C([O-])=O)C=C3C#N)=C1	[#6]-[#6]1:[#6]:[#7]:[#7]:[#6]:1_5	1	false	REALSpace_70bn_2024-09	m_11bcb	15273432	886258
S1c2c(cccc2)C(=C1)CCCC(=O)NC3=NN(C=C3C#N)CC[NH+](C)C	596	fCSFP4	weighted-fingerprint-similarity	0.634	0.408	m_11bbb____25842060____6955212	CHEMBL3663141	S1c2c(cccc2)C(C3=NN(c4ccc(cc4)C([O-])=O)C=C3C#N)=C1	[#6]-[#6]1:[#6]:[#7]:[#7]:[#6]:1_5	1	false	REALSpace_70bn_2024-09	m_11bbb	25842060	6955212
S1c2c(cccc2)C(=C1)CCNC(=O)C(=O)NC3=NN(C=C3C#N)C(C)(C)C	597	fCSFP4	weighted-fingerprint-similarity	0.634	0.408	m_2718bbb____954564____8260804	CHEMBL3663141	S1c2c(cccc2)C(C3=NN(c4ccc(cc4)C([O-])=O)C=C3C#N)=C1	[#6]-[#6]1:[#6]:[#7]:[#7]:[#6]:1_5	1	false	REALSpace_70bn_2024-09	m_2718bbb	954564	8260804
S1c2c(cccc2)C(C=CC(=O)NC3=NN(C=C3C#N)CC[NH+](C)C)=C1	598	fCSFP4	weighted-fingerprint-similarity	0.634	0.408	m_11bbb____25842060____206449	CHEMBL3663141	S1c2c(cccc2)C(C3=NN(c4ccc(cc4)C([O-])=O)C=C3C#N)=C1	[#6]-[#6]1:[#6]:[#7]:[#7]:[#6]:1_5	1	false	REALSpace_70bn_2024-09	m_11bbb	25842060	206449
Brc1c2c(SC=C2C(=O)NC3=NN(C=C3C#N)C(C)(C)C)ccc1	599	fCSFP4	weighted-fingerprint-similarity	0.633	0.404	m_11bcb____6406126____17066602	CHEMBL3663141	S1c2c(cccc2)C(C3=NN(c4ccc(cc4)C([O-])=O)C=C3C#N)=C1	[#6]-[#6]1:[#6]:[#7]:[#7]:[#6]:1_5	1	false	REALSpace_70bn_2024-09	m_11bcb	6406126	17066602
Clc1c2c(SC=C2C(=O)NC3=NN(C=C3C#N)C(C)(C)C)ccc1	600	fCSFP4	weighted-fingerprint-similarity	0.633	0.404	m_11bcb____6406126____28469546	CHEMBL3663141	S1c2c(cccc2)C(C3=NN(c4ccc(cc4)C([O-])=O)C=C3C#N)=C1	[#6]-[#6]1:[#6]:[#7]:[#7]:[#6]:1_5	1	false	REALSpace_70bn_2024-09	m_11bcb	6406126	28469546
S(=O)(=O)(NC1=NN(C=C1C#N)CC(F)(F)F)C=2c3c(SC2)cccc3	601	fCSFP4	weighted-fingerprint-similarity	0.633	0.404	m_20bbb____15146976____10120690	CHEMBL3663141	S1c2c(cccc2)C(C3=NN(c4ccc(cc4)C([O-])=O)C=C3C#N)=C1	[#6]-[#6]1:[#6]:[#7]:[#7]:[#6]:1_5	1	false	REALSpace_70bn_2024-09	m_20bbb	15146976	10120690
S(=O)(=O)(NC1=NN(C=C1C#N)CCOC)C=2c3c(SC2)cccc3	602	fCSFP4	weighted-fingerprint-similarity	0.633	0.404	m_20bbb____15503932____10120690	CHEMBL3663141	S1c2c(cccc2)C(C3=NN(c4ccc(cc4)C([O-])=O)C=C3C#N)=C1	[#6]-[#6]1:[#6]:[#7]:[#7]:[#6]:1_5	1	false	REALSpace_70bn_2024-09	m_20bbb	15503932	10120690
Brc1cc2SC=C(c2cc1)C(=O)NC3=NN(C=C3C#N)CC(F)(F)C	603	fCSFP4	weighted-fingerprint-similarity	0.633	0.414	m_11bcb____15273432____20020654	CHEMBL3663141	S1c2c(cccc2)C(C3=NN(c4ccc(cc4)C([O-])=O)C=C3C#N)=C1	[#6]-[#6]1:[#6]:[#7]:[#7]:[#6]:1_5	1	false	REALSpace_70bn_2024-09	m_11bcb	15273432	20020654
Brc1cc2c(SC=C2C(=O)NC3=NN(C=C3C#N)CC(F)(F)C)cc1	604	fCSFP4	weighted-fingerprint-similarity	0.633	0.414	m_11bcb____15273432____20023720	CHEMBL3663141	S1c2c(cccc2)C(C3=NN(c4ccc(cc4)C([O-])=O)C=C3C#N)=C1	[#6]-[#6]1:[#6]:[#7]:[#7]:[#6]:1_5	1	false	REALSpace_70bn_2024-09	m_11bcb	15273432	20023720
Clc1cc2SC=C(c2cc1)C(=O)NC3=NN(C=C3C#N)CC(F)(F)C	605	fCSFP4	weighted-fingerprint-similarity	0.633	0.414	m_11bcb____15273432____22137808	CHEMBL3663141	S1c2c(cccc2)C(C3=NN(c4ccc(cc4)C([O-])=O)C=C3C#N)=C1	[#6]-[#6]1:[#6]:[#7]:[#7]:[#6]:1_5	1	false	REALSpace_70bn_2024-09	m_11bcb	15273432	22137808
Clc1cc2c(SC=C2C(=O)NC3=NN(C=C3C#N)CC(F)(F)C)cc1	606	fCSFP4	weighted-fingerprint-similarity	0.633	0.414	m_11bcb____15273432____26252572	CHEMBL3663141	S1c2c(cccc2)C(C3=NN(c4ccc(cc4)C([O-])=O)C=C3C#N)=C1	[#6]-[#6]1:[#6]:[#7]:[#7]:[#6]:1_5	1	false	REALSpace_70bn_2024-09	m_11bcb	15273432	26252572
Fc1c(N2N=C(NC(=O)C=3c4c(OC3)cccc4)C(C#N)=C2)ccc(C#N)c1	607	fCSFP4	weighted-fingerprint-similarity	0.633	0.414	m_11bbb____22180484____4860644	CHEMBL3663141	S1c2c(cccc2)C(C3=NN(c4ccc(cc4)C([O-])=O)C=C3C#N)=C1	[#6]-[#6]1:[#6]:[#7]:[#7]:[#6]:1_5	1	false	REALSpace_70bn_2024-09	m_11bbb	22180484	4860644
Fc1c(N2N=C(NC(=O)c3c4c(NC=C4)ccc3)C(C#N)=C2)ccc(C#N)c1	608	fCSFP4	weighted-fingerprint-similarity	0.633	0.414	m_11bbb____22180484____13387364	CHEMBL3663141	S1c2c(cccc2)C(C3=NN(c4ccc(cc4)C([O-])=O)C=C3C#N)=C1	[#6]-[#6]1:[#6]:[#7]:[#7]:[#6]:1_5	1	false	REALSpace_70bn_2024-09	m_11bbb	22180484	13387364
Fc1c(N2N=C(NC(=O)c3c4c(c(OC)ccc4)ccc3)C(C#N)=C2)ccc(C#N)c1	609	fCSFP4	weighted-fingerprint-similarity	0.633	0.414	m_11bbb____22180484____26278022	CHEMBL3663141	S1c2c(cccc2)C(C3=NN(c4ccc(cc4)C([O-])=O)C=C3C#N)=C1	[#6]-[#6]1:[#6]:[#7]:[#7]:[#6]:1_5	1	false	REALSpace_70bn_2024-09	m_11bbb	22180484	26278022
Fc1c(N2N=C(NC(=O)c3c4c(c(ccc4)C[NH3+])ccc3)C(C#N)=C2)ccc(C#N)c1	610	fCSFP4	weighted-fingerprint-similarity	0.633	0.414	m_272430bbe____26361548____26396788	CHEMBL3663141	S1c2c(cccc2)C(C3=NN(c4ccc(cc4)C([O-])=O)C=C3C#N)=C1	[#6]-[#6]1:[#6]:[#7]:[#7]:[#6]:1_5	1	false	REALSpace_70bn_2024-09	m_272430bbe	26361548	26396788
Fc1c(N2N=C(NC(=O)c3c4c(nccc4)ccc3)C(C#N)=C2)ccc(C#N)c1	611	fCSFP4	weighted-fingerprint-similarity	0.633	0.414	m_11bbb____22180484____215958	CHEMBL3663141	S1c2c(cccc2)C(C3=NN(c4ccc(cc4)C([O-])=O)C=C3C#N)=C1	[#6]-[#6]1:[#6]:[#7]:[#7]:[#6]:1_5	1	false	REALSpace_70bn_2024-09	m_11bbb	22180484	215958
S1c2c(cccc2)C(=C1)CNC3=NN(c4ccccc4)C=C3C([O-])=O	612	fCSFP4	weighted-fingerprint-similarity	0.633	0.563	m_271304bbb____28365848____9305118	CHEMBL3663141	S1c2c(cccc2)C(C3=NN(c4ccc(cc4)C([O-])=O)C=C3C#N)=C1	[#6]-[#6]1:[#6]:[#7]:[#7]:[#6]:1_5	1	false	REALSpace_70bn_2024-09	m_271304bbb	28365848	9305118
Brc1c2SC=C(c2ccc1)CNC(=O)NC3=NN(c4c(F)cc(C#N)cc4)C=C3C#N	613	fCSFP4	weighted-fingerprint-similarity	0.633	0.423	m_2430bbc____22528324____19507962	CHEMBL3663141	S1c2c(cccc2)C(C3=NN(c4ccc(cc4)C([O-])=O)C=C3C#N)=C1	[#6]-[#6]1:[#6]:[#7]:[#7]:[#6]:1_5	1	false	REALSpace_70bn_2024-09	m_2430bbc	22528324	19507962
Clc1c2SC=C(c2ccc1)CNC(=O)NC3=NN(c4c(F)cc(C#N)cc4)C=C3C#N	614	fCSFP4	weighted-fingerprint-similarity	0.633	0.423	m_2430bbc____22528324____22587090	CHEMBL3663141	S1c2c(cccc2)C(C3=NN(c4ccc(cc4)C([O-])=O)C=C3C#N)=C1	[#6]-[#6]1:[#6]:[#7]:[#7]:[#6]:1_5	1	false	REALSpace_70bn_2024-09	m_2430bbc	22528324	22587090
S1c2c(c(OC)ccc2)C(C(=O)NC3=NN(C=C3C#N)Cc4ccccc4)=C1	615	fCSFP4	weighted-fingerprint-similarity	0.633	0.409	m_11bbb____22169164____15498814	CHEMBL3663141	S1c2c(cccc2)C(C3=NN(c4ccc(cc4)C([O-])=O)C=C3C#N)=C1	[#6]-[#6]1:[#6]:[#7]:[#7]:[#6]:1_5	1	false	REALSpace_70bn_2024-09	m_11bbb	22169164	15498814
S1c2c(cccc2)C=C1C(=O)NC3=NN(c4c(F)cc(C#N)cc4)C=C3C#N	616	fCSFP4	weighted-fingerprint-similarity	0.633	0.409	m_11bbb____22180484____109241	CHEMBL3663141	S1c2c(cccc2)C(C3=NN(c4ccc(cc4)C([O-])=O)C=C3C#N)=C1	[#6]-[#6]1:[#6]:[#7]:[#7]:[#6]:1_5	1	false	REALSpace_70bn_2024-09	m_11bbb	22180484	109241
[O-][N+](=O)c1ccc(N2N=C(NC(=O)NC=3c4c(N(C3)C)cccc4)C(C#N)=C2)cc1	617	fCSFP4	weighted-fingerprint-similarity	0.633	0.409	m_2430bbb____22529180____15064614	CHEMBL3663141	S1c2c(cccc2)C(C3=NN(c4ccc(cc4)C([O-])=O)C=C3C#N)=C1	[#6]-[#6]1:[#6]:[#7]:[#7]:[#6]:1_5	1	false	REALSpace_70bn_2024-09	m_2430bbb	22529180	15064614
[O-][N+](=O)c1ccc(N2N=C(NC(=O)NCCOc3c4c(ccc3)cccc4)C(C#N)=C2)cc1	618	fCSFP4	weighted-fingerprint-similarity	0.633	0.409	m_2430bbc____22529180____1033934	CHEMBL3663141	S1c2c(cccc2)C(C3=NN(c4ccc(cc4)C([O-])=O)C=C3C#N)=C1	[#6]-[#6]1:[#6]:[#7]:[#7]:[#6]:1_5	1	false	REALSpace_70bn_2024-09	m_2430bbc	22529180	1033934
[O-][N+](=O)c1ccc(N2N=C(NC(=O)Nc3cc(OC)c4c(c3)cccc4)C(C#N)=C2)cc1	619	fCSFP4	weighted-fingerprint-similarity	0.633	0.409	m_2430bbb____22529180____13271484	CHEMBL3663141	S1c2c(cccc2)C(C3=NN(c4ccc(cc4)C([O-])=O)C=C3C#N)=C1	[#6]-[#6]1:[#6]:[#7]:[#7]:[#6]:1_5	1	false	REALSpace_70bn_2024-09	m_2430bbb	22529180	13271484
BrC=1Sc2c(cccc2)C1C(=O)NC3=NN(c4c(F)cc(C#N)cc4)C=C3C#N	620	fCSFP4	weighted-fingerprint-similarity	0.633	0.419	m_11bbb____22180484____22255158	CHEMBL3663141	S1c2c(cccc2)C(C3=NN(c4ccc(cc4)C([O-])=O)C=C3C#N)=C1	[#6]-[#6]1:[#6]:[#7]:[#7]:[#6]:1_5	1	false	REALSpace_70bn_2024-09	m_11bbb	22180484	22255158
BrC=1c2c(SC1C(=O)NC3=NN(c4c(F)cc(C#N)cc4)C=C3C#N)cccc2	621	fCSFP4	weighted-fingerprint-similarity	0.633	0.419	m_11bbb____22180484____10339584	CHEMBL3663141	S1c2c(cccc2)C(C3=NN(c4ccc(cc4)C([O-])=O)C=C3C#N)=C1	[#6]-[#6]1:[#6]:[#7]:[#7]:[#6]:1_5	1	false	REALSpace_70bn_2024-09	m_11bbb	22180484	10339584
ClC=1c2c(SC1C(=O)NC3=NN(c4c(F)cc(C#N)cc4)C=C3C#N)cccc2	622	fCSFP4	weighted-fingerprint-similarity	0.633	0.419	m_11bbb____22180484____53729	CHEMBL3663141	S1c2c(cccc2)C(C3=NN(c4ccc(cc4)C([O-])=O)C=C3C#N)=C1	[#6]-[#6]1:[#6]:[#7]:[#7]:[#6]:1_5	1	false	REALSpace_70bn_2024-09	m_11bbb	22180484	53729
S1c2c(cccc2)C(=C1C(=O)NC3=NN(c4c(F)cc(C#N)cc4)C=C3C#N)C	623	fCSFP4	weighted-fingerprint-similarity	0.633	0.419	m_11bbb____22180484____138083	CHEMBL3663141	S1c2c(cccc2)C(C3=NN(c4ccc(cc4)C([O-])=O)C=C3C#N)=C1	[#6]-[#6]1:[#6]:[#7]:[#7]:[#6]:1_5	1	false	REALSpace_70bn_2024-09	m_11bbb	22180484	138083
S1c2c(cccc2)C(C(=O)NC3=NN(c4c(F)cc(C#N)cc4)C=C3C#N)=C1C	624	fCSFP4	weighted-fingerprint-similarity	0.633	0.419	m_11bbb____22180484____22271276	CHEMBL3663141	S1c2c(cccc2)C(C3=NN(c4ccc(cc4)C([O-])=O)C=C3C#N)=C1	[#6]-[#6]1:[#6]:[#7]:[#7]:[#6]:1_5	1	false	REALSpace_70bn_2024-09	m_11bbb	22180484	22271276
Brc1c2SC=C(c2ccc1)C(=O)NC3=NN(C=C3C#N)C(C)(C)C	625	fCSFP4	weighted-fingerprint-similarity	0.632	0.405	m_11bcb____6406126____16521386	CHEMBL3663141	S1c2c(cccc2)C(C3=NN(c4ccc(cc4)C([O-])=O)C=C3C#N)=C1	[#6]-[#6]1:[#6]:[#7]:[#7]:[#6]:1_5	1	false	REALSpace_70bn_2024-09	m_11bcb	6406126	16521386
ClC=1c2c(SC1)cc(NC(=O)C(=O)NC3=NN(C=C3C#N)C(C)(C)C)cc2	626	fCSFP4	weighted-fingerprint-similarity	0.632	0.405	m_2718bbb____17612984____8260804	CHEMBL3663141	S1c2c(cccc2)C(C3=NN(c4ccc(cc4)C([O-])=O)C=C3C#N)=C1	[#6]-[#6]1:[#6]:[#7]:[#7]:[#6]:1_5	1	false	REALSpace_70bn_2024-09	m_2718bbb	17612984	8260804
Clc1c2SC=C(c2ccc1)C(=O)NC3=NN(C=C3C#N)C(C)(C)C	627	fCSFP4	weighted-fingerprint-similarity	0.632	0.405	m_11bcb____6406126____20023808	CHEMBL3663141	S1c2c(cccc2)C(C3=NN(c4ccc(cc4)C([O-])=O)C=C3C#N)=C1	[#6]-[#6]1:[#6]:[#7]:[#7]:[#6]:1_5	1	false	REALSpace_70bn_2024-09	m_11bcb	6406126	20023808
Fc1c(N2N=C(NC(=O)Nc3cc(F)c4c(c3)cccc4)C(C#N)=C2)ccc(C#N)c1	628	fCSFP4	weighted-fingerprint-similarity	0.632	0.405	m_2430bbb____22528324____22583540	CHEMBL3663141	S1c2c(cccc2)C(C3=NN(c4ccc(cc4)C([O-])=O)C=C3C#N)=C1	[#6]-[#6]1:[#6]:[#7]:[#7]:[#6]:1_5	1	false	REALSpace_70bn_2024-09	m_2430bbb	22528324	22583540
S1c2c(F)cccc2C(C(=O)NC3=NN(C=C3C#N)C(C)(C)C)=C1	629	fCSFP4	weighted-fingerprint-similarity	0.632	0.405	m_11bcb____6406126____20023832	CHEMBL3663141	S1c2c(cccc2)C(C3=NN(c4ccc(cc4)C([O-])=O)C=C3C#N)=C1	[#6]-[#6]1:[#6]:[#7]:[#7]:[#6]:1_5	1	false	REALSpace_70bn_2024-09	m_11bcb	6406126	20023832
S1c2c(cc(NC(=O)NC3=NN(C=C3C#N)CC[NH+](C)C)cc2)C(=C1)C	630	fCSFP4	weighted-fingerprint-similarity	0.632	0.405	m_2430bbb____22525246____22581862	CHEMBL3663141	S1c2c(cccc2)C(C3=NN(c4ccc(cc4)C([O-])=O)C=C3C#N)=C1	[#6]-[#6]1:[#6]:[#7]:[#7]:[#6]:1_5	1	false	REALSpace_70bn_2024-09	m_2430bbb	22525246	22581862
S1c2c(cc(cc2)CC(=O)NC3=NN(C=C3C#N)C(C)C)C(=C1)C	631	fCSFP4	weighted-fingerprint-similarity	0.632	0.405	m_11bcb____6463864____22138134	CHEMBL3663141	S1c2c(cccc2)C(C3=NN(c4ccc(cc4)C([O-])=O)C=C3C#N)=C1	[#6]-[#6]1:[#6]:[#7]:[#7]:[#6]:1_5	1	false	REALSpace_70bn_2024-09	m_11bcb	6463864	22138134
Brc1cc2c(SC=C2CCNC(=O)NC3=NN(c4ncc([N+]([O-])=O)cc4)C=C3C#N)cc1	632	fCSFP4	weighted-fingerprint-similarity	0.632	0.428	m_2430bbc____22528322____21650686	CHEMBL3663141	S1c2c(cccc2)C(C3=NN(c4ccc(cc4)C([O-])=O)C=C3C#N)=C1	[#6]-[#6]1:[#6]:[#7]:[#7]:[#6]:1_5	1	false	REALSpace_70bn_2024-09	m_2430bbc	22528322	21650686
S1c2c(cccc2)C(=C1)CCNC(=O)NCC=3C(=NN(C3)C)c4ccc(C#N)cc4	633	fCSFP4	weighted-fingerprint-similarity	0.632	0.490	m_2708bbb____23833512____917152	CHEMBL3663141	S1c2c(cccc2)C(C3=NN(c4ccc(cc4)C([O-])=O)C=C3C#N)=C1	[#6]-[#6]1:[#6]:[#7]:[#7]:[#6]:1_5	1	false	REALSpace_70bn_2024-09	m_2708bbb	23833512	917152
S1N=C(c2c1cccc2)CC(=O)NC3=NN(c4c(F)cc(C#N)cc4)C=C3C#N	634	fCSFP4	weighted-fingerprint-similarity	0.632	0.415	m_11bbb____22180484____11402706	CHEMBL3663141	S1c2c(cccc2)C(C3=NN(c4ccc(cc4)C([O-])=O)C=C3C#N)=C1	[#6]-[#6]1:[#6]:[#7]:[#7]:[#6]:1_5	1	false	REALSpace_70bn_2024-09	m_11bbb	22180484	11402706
S1N=Cc2c(cccc12)C(=O)NC3=NN(C=C3C#N)C(C)(C)C	635	fCSFP4	weighted-fingerprint-similarity	0.632	0.400	m_11bcb____6406126____15143846	CHEMBL3663141	S1c2c(cccc2)C(C3=NN(c4ccc(cc4)C([O-])=O)C=C3C#N)=C1	[#6]-[#6]1:[#6]:[#7]:[#7]:[#6]:1_5	1	false	REALSpace_70bn_2024-09	m_11bcb	6406126	15143846
S1c2c(c(ccc2)CC(=O)NC3=NN(C=C3C#N)C(C)(C)C)C=C1	636	fCSFP4	weighted-fingerprint-similarity	0.632	0.400	m_11bcb____6406126____8365078	CHEMBL3663141	S1c2c(cccc2)C(C3=NN(c4ccc(cc4)C([O-])=O)C=C3C#N)=C1	[#6]-[#6]1:[#6]:[#7]:[#7]:[#6]:1_5	1	false	REALSpace_70bn_2024-09	m_11bcb	6406126	8365078
S1c2c(c(ccc2)CNC(=O)NC3=NN(C=C3C#N)C(C)C)C=C1	637	fCSFP4	weighted-fingerprint-similarity	0.632	0.400	m_2430dbc____7686976____22579900	CHEMBL3663141	S1c2c(cccc2)C(C3=NN(c4ccc(cc4)C([O-])=O)C=C3C#N)=C1	[#6]-[#6]1:[#6]:[#7]:[#7]:[#6]:1_5	1	false	REALSpace_70bn_2024-09	m_2430dbc	7686976	22579900
S1c2c(OC)cccc2C(C(=O)NC3=NN(C=C3C#N)Cc4ccccc4)=C1	638	fCSFP4	weighted-fingerprint-similarity	0.632	0.410	m_11bbb____22169164____16475816	CHEMBL3663141	S1c2c(cccc2)C(C3=NN(c4ccc(cc4)C([O-])=O)C=C3C#N)=C1	[#6]-[#6]1:[#6]:[#7]:[#7]:[#6]:1_5	1	false	REALSpace_70bn_2024-09	m_11bbb	22169164	16475816
BrC=1c2c(SC1)c(ccc2)C(=O)NC3=NN(C=C3C#N)CC(F)F	639	fCSFP4	weighted-fingerprint-similarity	0.631	0.406	m_11bcb____15359846____23858548	CHEMBL3663141	S1c2c(cccc2)C(C3=NN(c4ccc(cc4)C([O-])=O)C=C3C#N)=C1	[#6]-[#6]1:[#6]:[#7]:[#7]:[#6]:1_5	1	false	REALSpace_70bn_2024-09	m_11bcb	15359846	23858548
Brc1c2c(c(ccc2)CNC(=O)NC3=NN(c4ccc([N+]([O-])=O)cc4)C=C3C#N)ccc1	640	fCSFP4	weighted-fingerprint-similarity	0.631	0.406	m_2430bbc____22529180____19995860	CHEMBL3663141	S1c2c(cccc2)C(C3=NN(c4ccc(cc4)C([O-])=O)C=C3C#N)=C1	[#6]-[#6]1:[#6]:[#7]:[#7]:[#6]:1_5	1	false	REALSpace_70bn_2024-09	m_2430bbc	22529180	19995860
S1c2c(cc(cc2)CCNC(=O)NC3=NN(c4ccc([N+]([O-])=O)cc4)C=C3C#N)C=C1	641	fCSFP4	weighted-fingerprint-similarity	0.631	0.406	m_2430bbc____22529180____21656954	CHEMBL3663141	S1c2c(cccc2)C(C3=NN(c4ccc(cc4)C([O-])=O)C=C3C#N)=C1	[#6]-[#6]1:[#6]:[#7]:[#7]:[#6]:1_5	1	false	REALSpace_70bn_2024-09	m_2430bbc	22529180	21656954
S1c2c(cccc2)C(=C1)C(NC(=O)C(=O)NC3=NN(C=C3C#N)C(C)C)C	642	fCSFP4	weighted-fingerprint-similarity	0.631	0.406	m_2718cbb____13459342____8260806	CHEMBL3663141	S1c2c(cccc2)C(C3=NN(c4ccc(cc4)C([O-])=O)C=C3C#N)=C1	[#6]-[#6]1:[#6]:[#7]:[#7]:[#6]:1_5	1	false	REALSpace_70bn_2024-09	m_2718cbb	13459342	8260806
S1c2c(cccc2)C(=C1)CN(C(=O)NC3=NN(C=C3C#N)C(C)C)C	643	fCSFP4	weighted-fingerprint-similarity	0.631	0.406	m_2430dbd____7686976____765014	CHEMBL3663141	S1c2c(cccc2)C(C3=NN(c4ccc(cc4)C([O-])=O)C=C3C#N)=C1	[#6]-[#6]1:[#6]:[#7]:[#7]:[#6]:1_5	1	false	REALSpace_70bn_2024-09	m_2430dbd	7686976	765014
S1c2c(cccc2)C(=C1)CNC(=O)NC3=NN(C=C3C#N)CC(F)(F)C	644	fCSFP4	weighted-fingerprint-similarity	0.631	0.406	m_2430dbc____15273438____803246	CHEMBL3663141	S1c2c(cccc2)C(C3=NN(c4ccc(cc4)C([O-])=O)C=C3C#N)=C1	[#6]-[#6]1:[#6]:[#7]:[#7]:[#6]:1_5	1	false	REALSpace_70bn_2024-09	m_2430dbc	15273438	803246
S1c2c(cccc2C(=C1)C)C(=O)NC3=NN(C=C3C#N)CC(F)F	645	fCSFP4	weighted-fingerprint-similarity	0.631	0.406	m_11bcb____15359846____22135362	CHEMBL3663141	S1c2c(cccc2)C(C3=NN(c4ccc(cc4)C([O-])=O)C=C3C#N)=C1	[#6]-[#6]1:[#6]:[#7]:[#7]:[#6]:1_5	1	false	REALSpace_70bn_2024-09	m_11bcb	15359846	22135362
S1c2c(cccc2C(=C1)C)C(=O)NC3=NN(C=C3C#N)CCOC	646	fCSFP4	weighted-fingerprint-similarity	0.631	0.406	m_11bcb____15503930____22135362	CHEMBL3663141	S1c2c(cccc2)C(C3=NN(c4ccc(cc4)C([O-])=O)C=C3C#N)=C1	[#6]-[#6]1:[#6]:[#7]:[#7]:[#6]:1_5	1	false	REALSpace_70bn_2024-09	m_11bcb	15503930	22135362
[O-][N+](=O)c1cnc(N2N=C(NC(=O)Nc3c4c(ccc3)cccc4)C(C#N)=C2)cc1	647	fCSFP4	weighted-fingerprint-similarity	0.631	0.406	m_68bbb____28405486____85382	CHEMBL3663141	S1c2c(cccc2)C(C3=NN(c4ccc(cc4)C([O-])=O)C=C3C#N)=C1	[#6]-[#6]1:[#6]:[#7]:[#7]:[#6]:1_5	1	false	REALSpace_70bn_2024-09	m_68bbb	28405486	85382
S1c2c(cccc2)C(=C1)CNC(=O)C=3C(=NN(c4ccccc4)C3)c5ccc(cc5)CC	648	fCSFP4	weighted-fingerprint-similarity	0.631	0.563	m_11dbb____803216____55338	CHEMBL3663141	S1c2c(cccc2)C(C3=NN(c4ccc(cc4)C([O-])=O)C=C3C#N)=C1	[#6]-[#6]1:[#6]:[#7]:[#7]:[#6]:1_5	1	false	REALSpace_70bn_2024-09	m_11dbb	803216	55338
S1c2c(cccc2)C(=C1)COC(=O)C=3C(=NN(c4ccccc4)C3)c5ccc(cc5)CC	649	fCSFP4	weighted-fingerprint-similarity	0.631	0.563	m_276436bbc____14082008____14089410	CHEMBL3663141	S1c2c(cccc2)C(C3=NN(c4ccc(cc4)C([O-])=O)C=C3C#N)=C1	[#6]-[#6]1:[#6]:[#7]:[#7]:[#6]:1_5	1	false	REALSpace_70bn_2024-09	m_276436bbc	14082008	14089410
S1N=Nc2c(cccc12)C(=O)NC3=NN(c4c(F)cc(C#N)cc4)C=C3C#N	650	fCSFP4	weighted-fingerprint-similarity	0.631	0.416	m_11bbb____22180484____26276522	CHEMBL3663141	S1c2c(cccc2)C(C3=NN(c4ccc(cc4)C([O-])=O)C=C3C#N)=C1	[#6]-[#6]1:[#6]:[#7]:[#7]:[#6]:1_5	1	false	REALSpace_70bn_2024-09	m_11bbb	22180484	26276522
S1c2c(cccc2N=C1)C(=O)NC3=NN(c4c(F)cc(C#N)cc4)C=C3C#N	651	fCSFP4	weighted-fingerprint-similarity	0.631	0.416	m_11bbb____22180484____22135456	CHEMBL3663141	S1c2c(cccc2)C(C3=NN(c4ccc(cc4)C([O-])=O)C=C3C#N)=C1	[#6]-[#6]1:[#6]:[#7]:[#7]:[#6]:1_5	1	false	REALSpace_70bn_2024-09	m_11bbb	22180484	22135456
S1c2c(cc(NC(=O)NC3=NN(c4c(F)cc(C#N)cc4)C=C3C#N)cc2)C=C1	652	fCSFP4	weighted-fingerprint-similarity	0.631	0.401	m_68bbb____28405488____21690740	CHEMBL3663141	S1c2c(cccc2)C(C3=NN(c4ccc(cc4)C([O-])=O)C=C3C#N)=C1	[#6]-[#6]1:[#6]:[#7]:[#7]:[#6]:1_5	1	false	REALSpace_70bn_2024-09	m_68bbb	28405488	21690740
[O-][N+](=O)c1ccc(N2N=C(NC(=O)NC=3c4c(nccc4)NC3)C(C#N)=C2)cc1	653	fCSFP4	weighted-fingerprint-similarity	0.631	0.401	m_68bbb____28397434____18352706	CHEMBL3663141	S1c2c(cccc2)C(C3=NN(c4ccc(cc4)C([O-])=O)C=C3C#N)=C1	[#6]-[#6]1:[#6]:[#7]:[#7]:[#6]:1_5	1	false	REALSpace_70bn_2024-09	m_68bbb	28397434	18352706
Fc1c(N2N=C(NC(=O)c3c4c(OC=C4)ccc3)C(C#N)=C2)ccc(C#N)c1	654	fCSFP4	weighted-fingerprint-similarity	0.631	0.411	m_11bbb____22180484____22136218	CHEMBL3663141	S1c2c(cccc2)C(C3=NN(c4ccc(cc4)C([O-])=O)C=C3C#N)=C1	[#6]-[#6]1:[#6]:[#7]:[#7]:[#6]:1_5	1	false	REALSpace_70bn_2024-09	m_11bbb	22180484	22136218
S(=O)(=O)(CCN1N=C(NC(=O)C=2c3c(SC2)cc(cc3)C)C(C#N)=C1)C	655	fCSFP4	weighted-fingerprint-similarity	0.631	0.411	m_11bbb____22175374____9631326	CHEMBL3663141	S1c2c(cccc2)C(C3=NN(c4ccc(cc4)C([O-])=O)C=C3C#N)=C1	[#6]-[#6]1:[#6]:[#7]:[#7]:[#6]:1_5	1	false	REALSpace_70bn_2024-09	m_11bbb	22175374	9631326
S(=O)(=O)(CCN1N=C(NC(=O)C=2c3c(SC2)ccc(c3)C)C(C#N)=C1)C	656	fCSFP4	weighted-fingerprint-similarity	0.631	0.411	m_11bbb____22175374____19621694	CHEMBL3663141	S1c2c(cccc2)C(C3=NN(c4ccc(cc4)C([O-])=O)C=C3C#N)=C1	[#6]-[#6]1:[#6]:[#7]:[#7]:[#6]:1_5	1	false	REALSpace_70bn_2024-09	m_11bbb	22175374	19621694
S1c2c(c(NC(=O)C=3C(=NN(c4ccccc4)C3)c5ccccc5)ccc2)C=C1	657	fCSFP4	weighted-fingerprint-similarity	0.631	0.559	m_11bcb____22356176____53824	CHEMBL3663141	S1c2c(cccc2)C(C3=NN(c4ccc(cc4)C([O-])=O)C=C3C#N)=C1	[#6]-[#6]1:[#6]:[#7]:[#7]:[#6]:1_5	1	false	REALSpace_70bn_2024-09	m_11bcb	22356176	53824
S1c2c(c(OC(=O)C=3C(=NN(c4ccccc4)C3)c5ccccc5)ccc2)C=C1	658	fCSFP4	weighted-fingerprint-similarity	0.631	0.559	m_276436dbb____14083520____14088512	CHEMBL3663141	S1c2c(cccc2)C(C3=NN(c4ccc(cc4)C([O-])=O)C=C3C#N)=C1	[#6]-[#6]1:[#6]:[#7]:[#7]:[#6]:1_5	1	false	REALSpace_70bn_2024-09	m_276436dbb	14083520	14088512
Brc1cc2SC=C(c2cc1)CCC(=O)NC3=NN(C=C3C#N)Cc4ccccc4	659	fCSFP4	weighted-fingerprint-similarity	0.630	0.407	m_11bbb____22169164____27041262	CHEMBL3663141	S1c2c(cccc2)C(C3=NN(c4ccc(cc4)C([O-])=O)C=C3C#N)=C1	[#6]-[#6]1:[#6]:[#7]:[#7]:[#6]:1_5	1	false	REALSpace_70bn_2024-09	m_11bbb	22169164	27041262
Fc1c2c(c(cc1)CCNC(=O)NC3=NN(c4ccc([N+]([O-])=O)cc4)C=C3C#N)cccc2	660	fCSFP4	weighted-fingerprint-similarity	0.630	0.407	m_2430bbc____22529180____27571462	CHEMBL3663141	S1c2c(cccc2)C(C3=NN(c4ccc(cc4)C([O-])=O)C=C3C#N)=C1	[#6]-[#6]1:[#6]:[#7]:[#7]:[#6]:1_5	1	false	REALSpace_70bn_2024-09	m_2430bbc	22529180	27571462
S1c2c(cccc2)C(=C1)C(O)CNC(=O)NC3=NN(C=C3C#N)C(C)(C)C	661	fCSFP4	weighted-fingerprint-similarity	0.630	0.407	m_2430dbc____6950712____15728062	CHEMBL3663141	S1c2c(cccc2)C(C3=NN(c4ccc(cc4)C([O-])=O)C=C3C#N)=C1	[#6]-[#6]1:[#6]:[#7]:[#7]:[#6]:1_5	1	false	REALSpace_70bn_2024-09	m_2430dbc	6950712	15728062
S1c2c(cccc2)C(=C1)C(O)CNC(=O)NC3=NN(C=C3C#N)CC(F)F	662	fCSFP4	weighted-fingerprint-similarity	0.630	0.407	m_2430bbc____22529508____15728062	CHEMBL3663141	S1c2c(cccc2)C(C3=NN(c4ccc(cc4)C([O-])=O)C=C3C#N)=C1	[#6]-[#6]1:[#6]:[#7]:[#7]:[#6]:1_5	1	false	REALSpace_70bn_2024-09	m_2430bbc	22529508	15728062
[O-][N+](=O)c1ccc(N2N=C(NC(=O)NC(c3c4c(ccc3)cccc4)C)C(C#N)=C2)cc1	663	fCSFP4	weighted-fingerprint-similarity	0.630	0.407	m_2430bbc____22529180____741692	CHEMBL3663141	S1c2c(cccc2)C(C3=NN(c4ccc(cc4)C([O-])=O)C=C3C#N)=C1	[#6]-[#6]1:[#6]:[#7]:[#7]:[#6]:1_5	1	false	REALSpace_70bn_2024-09	m_2430bbc	22529180	741692
[O-][N+](=O)c1ccc(N2N=C(NC(=O)NCCc3c4c(c(cc3)C)cccc4)C(C#N)=C2)cc1	664	fCSFP4	weighted-fingerprint-similarity	0.630	0.407	m_2430bbc____22529180____26869698	CHEMBL3663141	S1c2c(cccc2)C(C3=NN(c4ccc(cc4)C([O-])=O)C=C3C#N)=C1	[#6]-[#6]1:[#6]:[#7]:[#7]:[#6]:1_5	1	false	REALSpace_70bn_2024-09	m_2430bbc	22529180	26869698
[O-][N+](=O)c1ccc(N2N=C(NC(=O)NNc3c4c(ncc3)cccc4)C(C#N)=C2)cc1	665	fCSFP4	weighted-fingerprint-similarity	0.630	0.407	m_2430bbb____22529180____26861916	CHEMBL3663141	S1c2c(cccc2)C(C3=NN(c4ccc(cc4)C([O-])=O)C=C3C#N)=C1	[#6]-[#6]1:[#6]:[#7]:[#7]:[#6]:1_5	1	false	REALSpace_70bn_2024-09	m_2430bbb	22529180	26861916
BrC=1Sc2c(cccc2)C1CCNC(=O)NC3=NN(c4ccc([N+]([O-])=O)cc4)C=C3C#N	666	fCSFP4	weighted-fingerprint-similarity	0.630	0.417	m_2430bbc____22529180____21655966	CHEMBL3663141	S1c2c(cccc2)C(C3=NN(c4ccc(cc4)C([O-])=O)C=C3C#N)=C1	[#6]-[#6]1:[#6]:[#7]:[#7]:[#6]:1_5	1	false	REALSpace_70bn_2024-09	m_2430bbc	22529180	21655966
S1c2c(c(ncc2)NNC(=O)NC3=NN(c4ncc([N+]([O-])=O)cc4)C=C3C#N)C=C1	667	fCSFP4	weighted-fingerprint-similarity	0.630	0.417	m_2430bbb____22528322____26852408	CHEMBL3663141	S1c2c(cccc2)C(C3=NN(c4ccc(cc4)C([O-])=O)C=C3C#N)=C1	[#6]-[#6]1:[#6]:[#7]:[#7]:[#6]:1_5	1	false	REALSpace_70bn_2024-09	m_2430bbb	22528322	26852408
S1c2c(cccc2)C(=C1C)CCNC(=O)NC3=NN(c4ccc([N+]([O-])=O)cc4)C=C3C#N	668	fCSFP4	weighted-fingerprint-similarity	0.630	0.417	m_2430bbc____22529180____17544876	CHEMBL3663141	S1c2c(cccc2)C(C3=NN(c4ccc(cc4)C([O-])=O)C=C3C#N)=C1	[#6]-[#6]1:[#6]:[#7]:[#7]:[#6]:1_5	1	false	REALSpace_70bn_2024-09	m_2430bbc	22529180	17544876
S1c2c(c(ccc2)COC(=O)C3=NN(C=C3C#C)C)C=C1	669	fCSFP4	weighted-fingerprint-similarity	0.630	0.391	m_1458bbb____17055606____26091998	CHEMBL3663141	S1c2c(cccc2)C(C3=NN(c4ccc(cc4)C([O-])=O)C=C3C#N)=C1	[#6]-[#6]1:[#6]:[#7]:[#7]:[#6]:1_5	1	false	REALSpace_70bn_2024-09	m_1458bbb	17055606	26091998
S1c2c(cccc2)C(C=3N=NN(c4cc(O)c(C#N)cc4)C3)=C1	670	fCSFP4	weighted-fingerprint-similarity	0.630	0.585	m_273910bbb____25420850____25421774	CHEMBL3663141	S1c2c(cccc2)C(C3=NN(c4ccc(cc4)C([O-])=O)C=C3C#N)=C1	[#6]-[#6]1:[#6]:[#7]:[#7]:[#6]:1_5	1	false	REALSpace_70bn_2024-09	m_273910bbb	25420850	25421774
Brc1cc2SC=C(c2cc1)CC(=O)OCCN3N=C(C(C#N)=C3)C	671	fCSFP4	weighted-fingerprint-similarity	0.630	0.402	m_276436bbc____14085308____20043648	CHEMBL3663141	S1c2c(cccc2)C(C3=NN(c4ccc(cc4)C([O-])=O)C=C3C#N)=C1	[#6]-[#6]1:[#6]:[#7]:[#7]:[#6]:1_5	1	false	REALSpace_70bn_2024-09	m_276436bbc	14085308	20043648
Brc1cc2c(SC=C2CC(=O)OCCN3N=C(C(C#N)=C3)C)cc1	672	fCSFP4	weighted-fingerprint-similarity	0.630	0.402	m_276436bbc____14085308____14101912	CHEMBL3663141	S1c2c(cccc2)C(C3=NN(c4ccc(cc4)C([O-])=O)C=C3C#N)=C1	[#6]-[#6]1:[#6]:[#7]:[#7]:[#6]:1_5	1	false	REALSpace_70bn_2024-09	m_276436bbc	14085308	14101912
ClC=1c2c(SC1)cc(NC(=O)NC3=NN(C=C3C#N)CC[NH+](C)C)cc2	673	fCSFP4	weighted-fingerprint-similarity	0.630	0.402	m_2430cbb____22525246____17612980	CHEMBL3663141	S1c2c(cccc2)C(C3=NN(c4ccc(cc4)C([O-])=O)C=C3C#N)=C1	[#6]-[#6]1:[#6]:[#7]:[#7]:[#6]:1_5	1	false	REALSpace_70bn_2024-09	m_2430cbb	22525246	17612980
S1c2c(cc(cc2)C)C(=C1)CC(=O)NC3=NN(C=C3C#N)C(C)C	674	fCSFP4	weighted-fingerprint-similarity	0.630	0.402	m_11bcb____6463864____7289768	CHEMBL3663141	S1c2c(cccc2)C(C3=NN(c4ccc(cc4)C([O-])=O)C=C3C#N)=C1	[#6]-[#6]1:[#6]:[#7]:[#7]:[#6]:1_5	1	false	REALSpace_70bn_2024-09	m_11bcb	6463864	7289768
S1c2c(cc(cc2)CC(=O)NC3=NN(C=C3C#N)C(C)(C)C)C(=C1)C	675	fCSFP4	weighted-fingerprint-similarity	0.630	0.402	m_11bcb____6406126____22138134	CHEMBL3663141	S1c2c(cccc2)C(C3=NN(c4ccc(cc4)C([O-])=O)C=C3C#N)=C1	[#6]-[#6]1:[#6]:[#7]:[#7]:[#6]:1_5	1	false	REALSpace_70bn_2024-09	m_11bcb	6406126	22138134
S1c2c(cc(cc2)CNC(=O)NC3=NN(C=C3C#N)C(C)C)C(=C1)C	676	fCSFP4	weighted-fingerprint-similarity	0.630	0.402	m_2430dbc____7686976____22580470	CHEMBL3663141	S1c2c(cccc2)C(C3=NN(c4ccc(cc4)C([O-])=O)C=C3C#N)=C1	[#6]-[#6]1:[#6]:[#7]:[#7]:[#6]:1_5	1	false	REALSpace_70bn_2024-09	m_2430dbc	7686976	22580470
S1c2c(ccc(c2)CNC(=O)NC3=NN(C=C3C#N)C(C)C)C(=C1)C	677	fCSFP4	weighted-fingerprint-similarity	0.630	0.402	m_2430dbc____7686976____27571742	CHEMBL3663141	S1c2c(cccc2)C(C3=NN(c4ccc(cc4)C([O-])=O)C=C3C#N)=C1	[#6]-[#6]1:[#6]:[#7]:[#7]:[#6]:1_5	1	false	REALSpace_70bn_2024-09	m_2430dbc	7686976	27571742
S1c2c(cccc2)C(=C1)CNC(=O)C=3C(=NN(c4ccccc4)C3)c5ccncc5	678	fCSFP4	weighted-fingerprint-similarity	0.630	0.560	m_11dbb____803216____2825064	CHEMBL3663141	S1c2c(cccc2)C(C3=NN(c4ccc(cc4)C([O-])=O)C=C3C#N)=C1	[#6]-[#6]1:[#6]:[#7]:[#7]:[#6]:1_5	1	false	REALSpace_70bn_2024-09	m_11dbb	803216	2825064
S1c2c(cccc2)C(=C1)COC(=O)C=3C(=NN(c4ccccc4)C3)c5ccncc5	679	fCSFP4	weighted-fingerprint-similarity	0.630	0.560	m_1458bbb____25973902____28451286	CHEMBL3663141	S1c2c(cccc2)C(C3=NN(c4ccc(cc4)C([O-])=O)C=C3C#N)=C1	[#6]-[#6]1:[#6]:[#7]:[#7]:[#6]:1_5	1	false	REALSpace_70bn_2024-09	m_1458bbb	25973902	28451286
S1c2c(cccc2)C(NC(=O)C=3C(=NN(c4ccccc4)C3)c5cnccc5)=C1	680	fCSFP4	weighted-fingerprint-similarity	0.630	0.560	m_11bcb____27262052____53823	CHEMBL3663141	S1c2c(cccc2)C(C3=NN(c4ccc(cc4)C([O-])=O)C=C3C#N)=C1	[#6]-[#6]1:[#6]:[#7]:[#7]:[#6]:1_5	1	false	REALSpace_70bn_2024-09	m_11bcb	27262052	53823
S1N=C2C(C(C(=O)NC3=NN(c4c(F)cc(C#N)cc4)C=C3C#N)=CC=C2)=C1	681	fCSFP4	weighted-fingerprint-similarity	0.630	0.412	m_11bbb____22180484____26276554	CHEMBL3663141	S1c2c(cccc2)C(C3=NN(c4ccc(cc4)C([O-])=O)C=C3C#N)=C1	[#6]-[#6]1:[#6]:[#7]:[#7]:[#6]:1_5	1	false	REALSpace_70bn_2024-09	m_11bbb	22180484	26276554
[O-][N+](=O)c1cnc(N2N=C(NC(=O)C=3c4c(NC3)cccc4)C(C#N)=C2)cc1	682	fCSFP4	weighted-fingerprint-similarity	0.630	0.412	m_11bbb____22180482____109295	CHEMBL3663141	S1c2c(cccc2)C(C3=NN(c4ccc(cc4)C([O-])=O)C=C3C#N)=C1	[#6]-[#6]1:[#6]:[#7]:[#7]:[#6]:1_5	1	false	REALSpace_70bn_2024-09	m_11bbb	22180482	109295
S1c2c(c(N(C)C)ccc2)C=C1C(=O)NC3=NN(c4c(F)cc(C#N)cc4)C=C3C#N	683	fCSFP4	weighted-fingerprint-similarity	0.630	0.422	m_11bbb____22180484____13444782	CHEMBL3663141	S1c2c(cccc2)C(C3=NN(c4ccc(cc4)C([O-])=O)C=C3C#N)=C1	[#6]-[#6]1:[#6]:[#7]:[#7]:[#6]:1_5	1	false	REALSpace_70bn_2024-09	m_11bbb	22180484	13444782
S1c2c(c(ccc2)CNC(=O)NC3=NN(C=C3C#N)C(C)(C)C)C=C1	684	fCSFP4	weighted-fingerprint-similarity	0.630	0.398	m_2430dbc____6950712____22579900	CHEMBL3663141	S1c2c(cccc2)C(C3=NN(c4ccc(cc4)C([O-])=O)C=C3C#N)=C1	[#6]-[#6]1:[#6]:[#7]:[#7]:[#6]:1_5	1	false	REALSpace_70bn_2024-09	m_2430dbc	6950712	22579900
S1c2c(nccc2)C(C(=O)NC3=NN(C=C3C#N)C(C)C)=C1	685	fCSFP4	weighted-fingerprint-similarity	0.630	0.398	m_11bcb____6463864____17542066	CHEMBL3663141	S1c2c(cccc2)C(C3=NN(c4ccc(cc4)C([O-])=O)C=C3C#N)=C1	[#6]-[#6]1:[#6]:[#7]:[#7]:[#6]:1_5	1	false	REALSpace_70bn_2024-09	m_11bcb	6463864	17542066
S1c2c(nccc2)C(C(=O)OCCN3N=C(C(C#N)=C3)C)=C1	686	fCSFP4	weighted-fingerprint-similarity	0.630	0.398	m_276436bbc____14085308____17542080	CHEMBL3663141	S1c2c(cccc2)C(C3=NN(c4ccc(cc4)C([O-])=O)C=C3C#N)=C1	[#6]-[#6]1:[#6]:[#7]:[#7]:[#6]:1_5	1	false	REALSpace_70bn_2024-09	m_276436bbc	14085308	17542080
S1c2c(cccc2)C(c3ccc(N4N=C(C(=O)OCC)C(O)=C4)cc3)=C1	687	fCSFP4	weighted-fingerprint-similarity	0.629	0.558	m_271570bbb____10145070____28551844	CHEMBL3663141	S1c2c(cccc2)C(C3=NN(c4ccc(cc4)C([O-])=O)C=C3C#N)=C1	[#6]-[#6]1:[#6]:[#7]:[#7]:[#6]:1_5	1	false	REALSpace_70bn_2024-09	m_271570bbb	10145070	28551844
BrC=1c2c(SC1)c(ccc2)C(=O)NC3=NN(C=C3C#N)CC(F)(F)F	688	fCSFP4	weighted-fingerprint-similarity	0.629	0.404	m_11bcb____15146974____23858548	CHEMBL3663141	S1c2c(cccc2)C(C3=NN(c4ccc(cc4)C([O-])=O)C=C3C#N)=C1	[#6]-[#6]1:[#6]:[#7]:[#7]:[#6]:1_5	1	false	REALSpace_70bn_2024-09	m_11bcb	15146974	23858548
BrC=1c2c(SC1)c(ccc2)C(=O)NC3=NN(C=C3C#N)CCOC	689	fCSFP4	weighted-fingerprint-similarity	0.629	0.404	m_11bcb____15503930____23858548	CHEMBL3663141	S1c2c(cccc2)C(C3=NN(c4ccc(cc4)C([O-])=O)C=C3C#N)=C1	[#6]-[#6]1:[#6]:[#7]:[#7]:[#6]:1_5	1	false	REALSpace_70bn_2024-09	m_11bcb	15503930	23858548
S(=O)(=O)(CCN1N=C(NC(=O)CC=2c3c(SC2)cccc3)C(C#N)=C1)C	690	fCSFP4	weighted-fingerprint-similarity	0.629	0.404	m_11bbb____22175374____886258	CHEMBL3663141	S1c2c(cccc2)C(C3=NN(c4ccc(cc4)C([O-])=O)C=C3C#N)=C1	[#6]-[#6]1:[#6]:[#7]:[#7]:[#6]:1_5	1	false	REALSpace_70bn_2024-09	m_11bbb	22175374	886258
S1c2c(NC(=O)NC3=NN(c4c(F)cc(C#N)cc4)C=C3C#N)cccc2C=C1	691	fCSFP4	weighted-fingerprint-similarity	0.629	0.404	m_2430cbb____22528324____7692512	CHEMBL3663141	S1c2c(cccc2)C(C3=NN(c4ccc(cc4)C([O-])=O)C=C3C#N)=C1	[#6]-[#6]1:[#6]:[#7]:[#7]:[#6]:1_5	1	false	REALSpace_70bn_2024-09	m_2430cbb	22528324	7692512
S1c2c(cccc2)C(=C1)C(NC(=O)NC3=NN(C=C3C#N)CC(F)F)C	692	fCSFP4	weighted-fingerprint-similarity	0.629	0.404	m_2430bbc____22529508____13459334	CHEMBL3663141	S1c2c(cccc2)C(C3=NN(c4ccc(cc4)C([O-])=O)C=C3C#N)=C1	[#6]-[#6]1:[#6]:[#7]:[#7]:[#6]:1_5	1	false	REALSpace_70bn_2024-09	m_2430bbc	22529508	13459334
S1c2c(cccc2)C(=C1)CCNC(=O)C(=O)NC3=NN(C=C3C#N)CC(F)F	693	fCSFP4	weighted-fingerprint-similarity	0.629	0.404	m_2718bbb____954564____15359850	CHEMBL3663141	S1c2c(cccc2)C(C3=NN(c4ccc(cc4)C([O-])=O)C=C3C#N)=C1	[#6]-[#6]1:[#6]:[#7]:[#7]:[#6]:1_5	1	false	REALSpace_70bn_2024-09	m_2718bbb	954564	15359850
S1c2c(cccc2)C(=C1)CN(C(=O)NC3=NN(C=C3C#N)C(C)(C)C)C	694	fCSFP4	weighted-fingerprint-similarity	0.629	0.404	m_2430dbd____6950712____765014	CHEMBL3663141	S1c2c(cccc2)C(C3=NN(c4ccc(cc4)C([O-])=O)C=C3C#N)=C1	[#6]-[#6]1:[#6]:[#7]:[#7]:[#6]:1_5	1	false	REALSpace_70bn_2024-09	m_2430dbd	6950712	765014
S1c2c(cccc2C(=C1)C)C(=O)NC3=NN(C=C3C#N)CC(F)(F)F	695	fCSFP4	weighted-fingerprint-similarity	0.629	0.404	m_11bcb____15146974____22135362	CHEMBL3663141	S1c2c(cccc2)C(C3=NN(c4ccc(cc4)C([O-])=O)C=C3C#N)=C1	[#6]-[#6]1:[#6]:[#7]:[#7]:[#6]:1_5	1	false	REALSpace_70bn_2024-09	m_11bcb	15146974	22135362
[O-][N+](=O)c1ccc(N2N=C(NC(=O)NNc3c4c(cncc4)ccc3)C(C#N)=C2)cc1	696	fCSFP4	weighted-fingerprint-similarity	0.629	0.404	m_2430bbb____22529180____26860046	CHEMBL3663141	S1c2c(cccc2)C(C3=NN(c4ccc(cc4)C([O-])=O)C=C3C#N)=C1	[#6]-[#6]1:[#6]:[#7]:[#7]:[#6]:1_5	1	false	REALSpace_70bn_2024-09	m_2430bbb	22529180	26860046
S1C(C#N)=CC(c2cc(ccc2)C3=NN(c4ccncc4)C=C3C([O-])=O)=C1	697	fCSFP4	weighted-fingerprint-similarity	0.629	0.472	m_273712bbg____12012990____16913522	CHEMBL3663141	S1c2c(cccc2)C(C3=NN(c4ccc(cc4)C([O-])=O)C=C3C#N)=C1	[#6]-[#6]1:[#6]:[#7]:[#7]:[#6]:1_5	1	false	REALSpace_70bn_2024-09	m_273712bbg	12012990	16913522
[O-][N+](=O)c1ccc(N2N=C(NC(=O)NNC(=O)C=3c4c(N(C3)C)cccc4)C(C#N)=C2)cc1	698	fCSFP4	weighted-fingerprint-similarity	0.629	0.413	m_2430bbb____22529180____8738434	CHEMBL3663141	S1c2c(cccc2)C(C3=NN(c4ccc(cc4)C([O-])=O)C=C3C#N)=C1	[#6]-[#6]1:[#6]:[#7]:[#7]:[#6]:1_5	1	false	REALSpace_70bn_2024-09	m_2430bbb	22529180	8738434
S1c2c(c(OC)ccc2)C(C(=O)OCCN3N=C(C(C#N)=C3)C)=C1	699	fCSFP4	weighted-fingerprint-similarity	0.629	0.399	m_276436bbc____14085308____15498830	CHEMBL3663141	S1c2c(cccc2)C(C3=NN(c4ccc(cc4)C([O-])=O)C=C3C#N)=C1	[#6]-[#6]1:[#6]:[#7]:[#7]:[#6]:1_5	1	false	REALSpace_70bn_2024-09	m_276436bbc	14085308	15498830
Brc1cc2SC=C(c2cc1)C(=O)NC3=NN(C=C3C#N)CCS(=O)(=O)C	700	fCSFP4	weighted-fingerprint-similarity	0.629	0.409	m_11bbb____22175374____20020654	CHEMBL3663141	S1c2c(cccc2)C(C3=NN(c4ccc(cc4)C([O-])=O)C=C3C#N)=C1	[#6]-[#6]1:[#6]:[#7]:[#7]:[#6]:1_5	1	false	REALSpace_70bn_2024-09	m_11bbb	22175374	20020654
Brc1cc2c(SC=C2C(=O)NC3=NN(C=C3C#N)CCS(=O)(=O)C)cc1	701	fCSFP4	weighted-fingerprint-similarity	0.629	0.409	m_11bbb____22175374____20023720	CHEMBL3663141	S1c2c(cccc2)C(C3=NN(c4ccc(cc4)C([O-])=O)C=C3C#N)=C1	[#6]-[#6]1:[#6]:[#7]:[#7]:[#6]:1_5	1	false	REALSpace_70bn_2024-09	m_11bbb	22175374	20023720
Clc1cc2SC=C(c2cc1)C(=O)NC3=NN(C=C3C#N)CCS(=O)(=O)C	702	fCSFP4	weighted-fingerprint-similarity	0.629	0.409	m_11bbb____22175374____22137808	CHEMBL3663141	S1c2c(cccc2)C(C3=NN(c4ccc(cc4)C([O-])=O)C=C3C#N)=C1	[#6]-[#6]1:[#6]:[#7]:[#7]:[#6]:1_5	1	false	REALSpace_70bn_2024-09	m_11bbb	22175374	22137808
Clc1cc2c(SC=C2C(=O)NC3=NN(C=C3C#N)CCS(=O)(=O)C)cc1	703	fCSFP4	weighted-fingerprint-similarity	0.629	0.409	m_11bbb____22175374____26252572	CHEMBL3663141	S1c2c(cccc2)C(C3=NN(c4ccc(cc4)C([O-])=O)C=C3C#N)=C1	[#6]-[#6]1:[#6]:[#7]:[#7]:[#6]:1_5	1	false	REALSpace_70bn_2024-09	m_11bbb	22175374	26252572
Fc1c(N2N=C(NC(=O)c3c4c(nnc3)cccc4)C(C#N)=C2)ccc(C#N)c1	704	fCSFP4	weighted-fingerprint-similarity	0.629	0.409	m_11bbb____22180484____12298424	CHEMBL3663141	S1c2c(cccc2)C(C3=NN(c4ccc(cc4)C([O-])=O)C=C3C#N)=C1	[#6]-[#6]1:[#6]:[#7]:[#7]:[#6]:1_5	1	false	REALSpace_70bn_2024-09	m_11bbb	22180484	12298424
S(=O)(=O)(CCN1N=C(NC(=O)C=2c3c(SC2)ccc(F)c3)C(C#N)=C1)C	705	fCSFP4	weighted-fingerprint-similarity	0.629	0.409	m_11bbb____22175374____20023744	CHEMBL3663141	S1c2c(cccc2)C(C3=NN(c4ccc(cc4)C([O-])=O)C=C3C#N)=C1	[#6]-[#6]1:[#6]:[#7]:[#7]:[#6]:1_5	1	false	REALSpace_70bn_2024-09	m_11bbb	22175374	20023744
Brc1cc2c(SC=C2CCNC(=O)NC3=NN(C=C3C#N)Cc4ccccc4)cc1	706	fCSFP4	weighted-fingerprint-similarity	0.628	0.405	m_2430bbc____22524250____21650686	CHEMBL3663141	S1c2c(cccc2)C(C3=NN(c4ccc(cc4)C([O-])=O)C=C3C#N)=C1	[#6]-[#6]1:[#6]:[#7]:[#7]:[#6]:1_5	1	false	REALSpace_70bn_2024-09	m_2430bbc	22524250	21650686
[O-][N+](=O)c1ccc(N2N=C(NC(=O)NCC=3c4c(NC3)cccc4)C(C#N)=C2)cc1	707	fCSFP4	weighted-fingerprint-similarity	0.628	0.405	m_2430bbc____22529180____21810870	CHEMBL3663141	S1c2c(cccc2)C(C3=NN(c4ccc(cc4)C([O-])=O)C=C3C#N)=C1	[#6]-[#6]1:[#6]:[#7]:[#7]:[#6]:1_5	1	false	REALSpace_70bn_2024-09	m_2430bbc	22529180	21810870
[O-][N+](=O)c1ccc(N2N=C(NC(=O)NCc3cc(O)c4c(c3)cccc4)C(C#N)=C2)cc1	708	fCSFP4	weighted-fingerprint-similarity	0.628	0.405	m_2430bbc____22529180____26849782	CHEMBL3663141	S1c2c(cccc2)C(C3=NN(c4ccc(cc4)C([O-])=O)C=C3C#N)=C1	[#6]-[#6]1:[#6]:[#7]:[#7]:[#6]:1_5	1	false	REALSpace_70bn_2024-09	m_2430bbc	22529180	26849782
Clc1cc2c(SC=C2C=3C(=NN(c4ccccc4)C3)C)cc1	709	fCSFP4	weighted-fingerprint-similarity	0.628	0.551	m_271570beb____28263026____21747600	CHEMBL3663141	S1c2c(cccc2)C(C3=NN(c4ccc(cc4)C([O-])=O)C=C3C#N)=C1	[#6]-[#6]1:[#6]:[#7]:[#7]:[#6]:1_5	1	false	REALSpace_70bn_2024-09	m_271570beb	28263026	21747600
S1c2c(cc(N)cc2)C(C=3C(=NN(c4ccccc4)C3)C)=C1	710	fCSFP4	weighted-fingerprint-similarity	0.628	0.551	m_271570bcb____23087006____24878406	CHEMBL3663141	S1c2c(cccc2)C(C3=NN(c4ccc(cc4)C([O-])=O)C=C3C#N)=C1	[#6]-[#6]1:[#6]:[#7]:[#7]:[#6]:1_5	1	false	REALSpace_70bn_2024-09	m_271570bcb	23087006	24878406
Brc1cc2SC=C(c2cc1)CC(=O)NC3=NN(C=C3C#N)C(C)C	711	fCSFP4	weighted-fingerprint-similarity	0.628	0.400	m_11bcb____6463864____20043628	CHEMBL3663141	S1c2c(cccc2)C(C3=NN(c4ccc(cc4)C([O-])=O)C=C3C#N)=C1	[#6]-[#6]1:[#6]:[#7]:[#7]:[#6]:1_5	1	false	REALSpace_70bn_2024-09	m_11bcb	6463864	20043628
Brc1cc2c(SC=C2CC(=O)NC3=NN(C=C3C#N)C(C)C)cc1	712	fCSFP4	weighted-fingerprint-similarity	0.628	0.400	m_11bcb____6463864____9480578	CHEMBL3663141	S1c2c(cccc2)C(C3=NN(c4ccc(cc4)C([O-])=O)C=C3C#N)=C1	[#6]-[#6]1:[#6]:[#7]:[#7]:[#6]:1_5	1	false	REALSpace_70bn_2024-09	m_11bcb	6463864	9480578
Clc1cc2SC=C(c2cc1)CC(=O)NC3=NN(C=C3C#N)C(C)C	713	fCSFP4	weighted-fingerprint-similarity	0.628	0.400	m_11bcb____6463864____22138534	CHEMBL3663141	S1c2c(cccc2)C(C3=NN(c4ccc(cc4)C([O-])=O)C=C3C#N)=C1	[#6]-[#6]1:[#6]:[#7]:[#7]:[#6]:1_5	1	false	REALSpace_70bn_2024-09	m_11bcb	6463864	22138534
Clc1cc2c(SC=C2CC(=O)NC3=NN(C=C3C#N)C(C)C)cc1	714	fCSFP4	weighted-fingerprint-similarity	0.628	0.400	m_11bcb____6463864____7689800	CHEMBL3663141	S1c2c(cccc2)C(C3=NN(c4ccc(cc4)C([O-])=O)C=C3C#N)=C1	[#6]-[#6]1:[#6]:[#7]:[#7]:[#6]:1_5	1	false	REALSpace_70bn_2024-09	m_11bcb	6463864	7689800
Fc1c(N2N=C(NC(=O)NNc3c4c(ccc3)cccc4)C(C#N)=C2)ccc(C#N)c1	715	fCSFP4	weighted-fingerprint-similarity	0.628	0.400	m_2430bbb____22528324____26860030	CHEMBL3663141	S1c2c(cccc2)C(C3=NN(c4ccc(cc4)C([O-])=O)C=C3C#N)=C1	[#6]-[#6]1:[#6]:[#7]:[#7]:[#6]:1_5	1	false	REALSpace_70bn_2024-09	m_2430bbb	22528324	26860030
S1c2c(F)cccc2C(C(=O)NC3=NN(C=C3C#N)CC(F)F)=C1	716	fCSFP4	weighted-fingerprint-similarity	0.628	0.400	m_11bcb____15359846____20023832	CHEMBL3663141	S1c2c(cccc2)C(C3=NN(c4ccc(cc4)C([O-])=O)C=C3C#N)=C1	[#6]-[#6]1:[#6]:[#7]:[#7]:[#6]:1_5	1	false	REALSpace_70bn_2024-09	m_11bcb	15359846	20023832
S1c2c(OC)cccc2C(C(=O)OCCN3N=C(C(C#N)=C3)C)=C1	717	fCSFP4	weighted-fingerprint-similarity	0.628	0.400	m_276436bbc____14085308____16475832	CHEMBL3663141	S1c2c(cccc2)C(C3=NN(c4ccc(cc4)C([O-])=O)C=C3C#N)=C1	[#6]-[#6]1:[#6]:[#7]:[#7]:[#6]:1_5	1	false	REALSpace_70bn_2024-09	m_276436bbc	14085308	16475832
S1c2c(cc(cc2)C)C(=C1)CC(=O)NC3=NN(C=C3C#N)C(C)(C)C	718	fCSFP4	weighted-fingerprint-similarity	0.628	0.400	m_11bcb____6406126____7289768	CHEMBL3663141	S1c2c(cccc2)C(C3=NN(c4ccc(cc4)C([O-])=O)C=C3C#N)=C1	[#6]-[#6]1:[#6]:[#7]:[#7]:[#6]:1_5	1	false	REALSpace_70bn_2024-09	m_11bcb	6406126	7289768
S1c2c(cc(cc2)CNC(=O)NC3=NN(C=C3C#N)C(C)(C)C)C(=C1)C	719	fCSFP4	weighted-fingerprint-similarity	0.628	0.400	m_2430dbc____6950712____22580470	CHEMBL3663141	S1c2c(cccc2)C(C3=NN(c4ccc(cc4)C([O-])=O)C=C3C#N)=C1	[#6]-[#6]1:[#6]:[#7]:[#7]:[#6]:1_5	1	false	REALSpace_70bn_2024-09	m_2430dbc	6950712	22580470
S1c2c(ccc(c2)CCNC(=O)NC3=NN(c4ccc([N+]([O-])=O)cc4)C=C3C#N)C=C1	720	fCSFP4	weighted-fingerprint-similarity	0.628	0.400	m_2430bbc____22529180____26868406	CHEMBL3663141	S1c2c(cccc2)C(C3=NN(c4ccc(cc4)C([O-])=O)C=C3C#N)=C1	[#6]-[#6]1:[#6]:[#7]:[#7]:[#6]:1_5	1	false	REALSpace_70bn_2024-09	m_2430bbc	22529180	26868406
S1c2c(ccc(c2)CNC(=O)NC3=NN(C=C3C#N)C(C)(C)C)C(=C1)C	721	fCSFP4	weighted-fingerprint-similarity	0.628	0.400	m_2430dbc____6950712____27571742	CHEMBL3663141	S1c2c(cccc2)C(C3=NN(c4ccc(cc4)C([O-])=O)C=C3C#N)=C1	[#6]-[#6]1:[#6]:[#7]:[#7]:[#6]:1_5	1	false	REALSpace_70bn_2024-09	m_2430dbc	6950712	27571742
[O-][N+](=O)c1ccc(N2N=C(NC(=O)NNC(=O)c3c4c(NN=C4)ccc3)C(C#N)=C2)cc1	722	fCSFP4	weighted-fingerprint-similarity	0.628	0.410	m_2430bbc____22529180____20871892	CHEMBL3663141	S1c2c(cccc2)C(C3=NN(c4ccc(cc4)C([O-])=O)C=C3C#N)=C1	[#6]-[#6]1:[#6]:[#7]:[#7]:[#6]:1_5	1	false	REALSpace_70bn_2024-09	m_2430bbc	22529180	20871892
S1c2c(ccc(OC)c2C=C1)C(=O)NC3=NN(c4ncc([N+]([O-])=O)cc4)C=C3C#N	723	fCSFP4	weighted-fingerprint-similarity	0.628	0.419	m_11bbb____22180482____13600456	CHEMBL3663141	S1c2c(cccc2)C(C3=NN(c4ccc(cc4)C([O-])=O)C=C3C#N)=C1	[#6]-[#6]1:[#6]:[#7]:[#7]:[#6]:1_5	1	false	REALSpace_70bn_2024-09	m_11bbb	22180482	13600456
S1c2c(c(ccc2)CC(=O)NC3=NN(C=C3C#N)CC(F)F)C=C1	724	fCSFP4	weighted-fingerprint-similarity	0.627	0.395	m_11bcb____15359846____8365078	CHEMBL3663141	S1c2c(cccc2)C(C3=NN(c4ccc(cc4)C([O-])=O)C=C3C#N)=C1	[#6]-[#6]1:[#6]:[#7]:[#7]:[#6]:1_5	1	false	REALSpace_70bn_2024-09	m_11bcb	15359846	8365078
S1c2c(ccc(NC(=O)NC3=NN(c4c(F)cc(C#N)cc4)C=C3C#N)c2)C=C1	725	fCSFP4	weighted-fingerprint-similarity	0.627	0.395	m_2430bbb____22528324____22579592	CHEMBL3663141	S1c2c(cccc2)C(C3=NN(c4ccc(cc4)C([O-])=O)C=C3C#N)=C1	[#6]-[#6]1:[#6]:[#7]:[#7]:[#6]:1_5	1	false	REALSpace_70bn_2024-09	m_2430bbb	22528324	22579592
S1c2c(nccc2)C(C(=O)NC3=NN(C=C3C#N)C(C)(C)C)=C1	726	fCSFP4	weighted-fingerprint-similarity	0.627	0.395	m_11bcb____6406126____17542066	CHEMBL3663141	S1c2c(cccc2)C(C3=NN(c4ccc(cc4)C([O-])=O)C=C3C#N)=C1	[#6]-[#6]1:[#6]:[#7]:[#7]:[#6]:1_5	1	false	REALSpace_70bn_2024-09	m_11bcb	6406126	17542066
S1c2c(cccc2)C(NCC=3C(=NN(c4ccccc4)C3)c5ccccc5)=C1	727	fCSFP4	weighted-fingerprint-similarity	0.627	0.550	m_38bbb____27262032____27056398	CHEMBL3663141	S1c2c(cccc2)C(C3=NN(c4ccc(cc4)C([O-])=O)C=C3C#N)=C1	[#6]-[#6]1:[#6]:[#7]:[#7]:[#6]:1_5	1	false	REALSpace_70bn_2024-09	m_38bbb	27262032	27056398
S(=O)(=O)(CCN1N=C(NC(=O)NCC=2c3c(SC2)cccc3)C(C#N)=C1)C	728	fCSFP4	weighted-fingerprint-similarity	0.627	0.401	m_2430bbc____22525248____803246	CHEMBL3663141	S1c2c(cccc2)C(C3=NN(c4ccc(cc4)C([O-])=O)C=C3C#N)=C1	[#6]-[#6]1:[#6]:[#7]:[#7]:[#6]:1_5	1	false	REALSpace_70bn_2024-09	m_2430bbc	22525248	803246
S1C(=CC=2SC=CC12)CNC(=O)NC3=NN(c4ccc([N+]([O-])=O)cc4)C=C3C#N	729	fCSFP4	weighted-fingerprint-similarity	0.627	0.401	m_2430bbc____22529180____19962310	CHEMBL3663141	S1c2c(cccc2)C(C3=NN(c4ccc(cc4)C([O-])=O)C=C3C#N)=C1	[#6]-[#6]1:[#6]:[#7]:[#7]:[#6]:1_5	1	false	REALSpace_70bn_2024-09	m_2430bbc	22529180	19962310
S1c2c(cccc2)C(=C1)C(NC(=O)NC3=NN(C=C3C#N)CCOC)C	730	fCSFP4	weighted-fingerprint-similarity	0.627	0.401	m_2430bbc____15503936____13459334	CHEMBL3663141	S1c2c(cccc2)C(C3=NN(c4ccc(cc4)C([O-])=O)C=C3C#N)=C1	[#6]-[#6]1:[#6]:[#7]:[#7]:[#6]:1_5	1	false	REALSpace_70bn_2024-09	m_2430bbc	15503936	13459334
S1c2c(cccc2)C(=C1)CN(C(=O)NC3=NN(C=C3C#N)CC[NH+](C)C)C	731	fCSFP4	weighted-fingerprint-similarity	0.627	0.401	m_2430bbd____22525246____765014	CHEMBL3663141	S1c2c(cccc2)C(C3=NN(c4ccc(cc4)C([O-])=O)C=C3C#N)=C1	[#6]-[#6]1:[#6]:[#7]:[#7]:[#6]:1_5	1	false	REALSpace_70bn_2024-09	m_2430bbd	22525246	765014
S1c2c(c([N+]([O-])=O)ccc2)C=C1C(=O)NC3=NN(c4c(F)cc(C#N)cc4)C=C3C#N	732	fCSFP4	weighted-fingerprint-similarity	0.627	0.420	m_11bbb____22180484____26276910	CHEMBL3663141	S1c2c(cccc2)C(C3=NN(c4ccc(cc4)C([O-])=O)C=C3C#N)=C1	[#6]-[#6]1:[#6]:[#7]:[#7]:[#6]:1_5	1	false	REALSpace_70bn_2024-09	m_11bbb	22180484	26276910
Brc1ccc(cc1)C2=NN(c3ccccc3)C=C2C(=O)NCCC=4c5c(SC4)cccc5	733	fCSFP4	weighted-fingerprint-similarity	0.626	0.556	m_11bbb____886694____2007374	CHEMBL3663141	S1c2c(cccc2)C(C3=NN(c4ccc(cc4)C([O-])=O)C=C3C#N)=C1	[#6]-[#6]1:[#6]:[#7]:[#7]:[#6]:1_5	1	false	REALSpace_70bn_2024-09	m_11bbb	886694	2007374
S1c2c(cccc2)C(=C1)CCNC(=O)C=3C(=NN(c4ccc(cc4)C)C3)c5ccccc5	734	fCSFP4	weighted-fingerprint-similarity	0.626	0.556	m_11bbb____886694____55468	CHEMBL3663141	S1c2c(cccc2)C(C3=NN(c4ccc(cc4)C([O-])=O)C=C3C#N)=C1	[#6]-[#6]1:[#6]:[#7]:[#7]:[#6]:1_5	1	false	REALSpace_70bn_2024-09	m_11bbb	886694	55468
S1c2c(cccc2)C(=C1)CCNC(=O)C=3C(=NN(c4ccccc4)C3)c5ccc(F)cc5	735	fCSFP4	weighted-fingerprint-similarity	0.626	0.556	m_11bbb____886694____53826	CHEMBL3663141	S1c2c(cccc2)C(C3=NN(c4ccc(cc4)C([O-])=O)C=C3C#N)=C1	[#6]-[#6]1:[#6]:[#7]:[#7]:[#6]:1_5	1	false	REALSpace_70bn_2024-09	m_11bbb	886694	53826
S1c2c(cccc2)C(=C1)CCNC(=O)C=3C(=NN(c4ccccc4)C3)c5ccc(N)cc5	736	fCSFP4	weighted-fingerprint-similarity	0.626	0.556	m_22bbi____886698____21056878	CHEMBL3663141	S1c2c(cccc2)C(C3=NN(c4ccc(cc4)C([O-])=O)C=C3C#N)=C1	[#6]-[#6]1:[#6]:[#7]:[#7]:[#6]:1_5	1	false	REALSpace_70bn_2024-09	m_22bbi	886698	21056878
S1c2c(cccc2)C(=C1)CCNC(=O)C=3C(=NN(c4ccccc4)C3)c5ccc(cc5)C	737	fCSFP4	weighted-fingerprint-similarity	0.626	0.556	m_11bbb____886694____53882	CHEMBL3663141	S1c2c(cccc2)C(C3=NN(c4ccc(cc4)C([O-])=O)C=C3C#N)=C1	[#6]-[#6]1:[#6]:[#7]:[#7]:[#6]:1_5	1	false	REALSpace_70bn_2024-09	m_11bbb	886694	53882
S1c2c(cccc2)C(=C1)COC(=O)C=3C(=NN(c4ccccc4)C3)c5ccc(OC)cc5	738	fCSFP4	weighted-fingerprint-similarity	0.626	0.556	m_276436bbc____14082008____14088518	CHEMBL3663141	S1c2c(cccc2)C(C3=NN(c4ccc(cc4)C([O-])=O)C=C3C#N)=C1	[#6]-[#6]1:[#6]:[#7]:[#7]:[#6]:1_5	1	false	REALSpace_70bn_2024-09	m_276436bbc	14082008	14088518
Brc1c2c(SC=C2C(=O)NC3=NN(C=C3C#N)CC(F)F)ccc1	739	fCSFP4	weighted-fingerprint-similarity	0.626	0.396	m_11bcb____15359846____17066602	CHEMBL3663141	S1c2c(cccc2)C(C3=NN(c4ccc(cc4)C([O-])=O)C=C3C#N)=C1	[#6]-[#6]1:[#6]:[#7]:[#7]:[#6]:1_5	1	false	REALSpace_70bn_2024-09	m_11bcb	15359846	17066602
Clc1c2c(SC=C2C(=O)NC3=NN(C=C3C#N)CC(F)F)ccc1	740	fCSFP4	weighted-fingerprint-similarity	0.626	0.396	m_11bcb____15359846____28469546	CHEMBL3663141	S1c2c(cccc2)C(C3=NN(c4ccc(cc4)C([O-])=O)C=C3C#N)=C1	[#6]-[#6]1:[#6]:[#7]:[#7]:[#6]:1_5	1	false	REALSpace_70bn_2024-09	m_11bcb	15359846	28469546
S1c2c(c(OC)ccc2)C(C(=O)NC3=NN(C=C3C#N)C(C)C)=C1	741	fCSFP4	weighted-fingerprint-similarity	0.626	0.396	m_11bcb____6463864____15498814	CHEMBL3663141	S1c2c(cccc2)C(C3=NN(c4ccc(cc4)C([O-])=O)C=C3C#N)=C1	[#6]-[#6]1:[#6]:[#7]:[#7]:[#6]:1_5	1	false	REALSpace_70bn_2024-09	m_11bcb	6463864	15498814
Fc1c(N2N=C(NC(=O)c3c4c(cc(OC)c3)cccc4)C(C#N)=C2)ccc(C#N)c1	742	fCSFP4	weighted-fingerprint-similarity	0.626	0.407	m_11bbb____22180484____22009810	CHEMBL3663141	S1c2c(cccc2)C(C3=NN(c4ccc(cc4)C([O-])=O)C=C3C#N)=C1	[#6]-[#6]1:[#6]:[#7]:[#7]:[#6]:1_5	1	false	REALSpace_70bn_2024-09	m_11bbb	22180484	22009810
Brc1c2c(SC=C2CC(=O)NC3=NN(c4ncc([N+]([O-])=O)cc4)C=C3C#N)ccc1	743	fCSFP4	weighted-fingerprint-similarity	0.626	0.416	m_11bbb____22180482____28469582	CHEMBL3663141	S1c2c(cccc2)C(C3=NN(c4ccc(cc4)C([O-])=O)C=C3C#N)=C1	[#6]-[#6]1:[#6]:[#7]:[#7]:[#6]:1_5	1	false	REALSpace_70bn_2024-09	m_11bbb	22180482	28469582
Clc1c2c(SC=C2CC(=O)NC3=NN(c4ncc([N+]([O-])=O)cc4)C=C3C#N)ccc1	744	fCSFP4	weighted-fingerprint-similarity	0.626	0.416	m_11bbb____22180482____22138532	CHEMBL3663141	S1c2c(cccc2)C(C3=NN(c4ccc(cc4)C([O-])=O)C=C3C#N)=C1	[#6]-[#6]1:[#6]:[#7]:[#7]:[#6]:1_5	1	false	REALSpace_70bn_2024-09	m_11bbb	22180482	22138532
S1c2c(c(F)ccc2)C(=C1)CC(=O)NC3=NN(c4ncc([N+]([O-])=O)cc4)C=C3C#N	745	fCSFP4	weighted-fingerprint-similarity	0.626	0.416	m_11bbb____22180482____22138406	CHEMBL3663141	S1c2c(cccc2)C(C3=NN(c4ccc(cc4)C([O-])=O)C=C3C#N)=C1	[#6]-[#6]1:[#6]:[#7]:[#7]:[#6]:1_5	1	false	REALSpace_70bn_2024-09	m_11bbb	22180482	22138406
S1c2c(cccc2)C(=C1)C[NH2+]CC=3C(=NN(c4ccccc4)C3)c5ccc(F)cc5	746	fCSFP4	weighted-fingerprint-similarity	0.626	0.549	m_207bbb____5905270____205382	CHEMBL3663141	S1c2c(cccc2)C(C3=NN(c4ccc(cc4)C([O-])=O)C=C3C#N)=C1	[#6]-[#6]1:[#6]:[#7]:[#7]:[#6]:1_5	1	false	REALSpace_70bn_2024-09	m_207bbb	5905270	205382
S1c2c(cccc2)C(C=3N=NN(C=4C(=NN(c5ccccc5)C4)C)C3)=C1	747	fCSFP4	weighted-fingerprint-similarity	0.626	0.549	m_282512abb____24284316____24222386	CHEMBL3663141	S1c2c(cccc2)C(C3=NN(c4ccc(cc4)C([O-])=O)C=C3C#N)=C1	[#6]-[#6]1:[#6]:[#7]:[#7]:[#6]:1_5	1	false	REALSpace_70bn_2024-09	m_282512abb	24284316	24222386
S1N=Cc2c1ccc(NC(=O)NC3=NN(c4ccc([N+]([O-])=O)cc4)C=C3C#N)c2	748	fCSFP4	weighted-fingerprint-similarity	0.626	0.392	m_2430bbb____22529180____22589240	CHEMBL3663141	S1c2c(cccc2)C(C3=NN(c4ccc(cc4)C([O-])=O)C=C3C#N)=C1	[#6]-[#6]1:[#6]:[#7]:[#7]:[#6]:1_5	1	false	REALSpace_70bn_2024-09	m_2430bbb	22529180	22589240
Brc1c2c(c(nc1)NNC(=O)NC3=NN(c4ccc([N+]([O-])=O)cc4)C=C3C#N)cccc2	749	fCSFP4	weighted-fingerprint-similarity	0.626	0.402	m_2430bbb____22529180____26862696	CHEMBL3663141	S1c2c(cccc2)C(C3=NN(c4ccc(cc4)C([O-])=O)C=C3C#N)=C1	[#6]-[#6]1:[#6]:[#7]:[#7]:[#6]:1_5	1	false	REALSpace_70bn_2024-09	m_2430bbb	22529180	26862696
Brc1c2c(cc(c1)CNC(=O)NC3=NN(c4ccc([N+]([O-])=O)cc4)C=C3C#N)cccc2	750	fCSFP4	weighted-fingerprint-similarity	0.626	0.402	m_2430bbc____22529180____13147960	CHEMBL3663141	S1c2c(cccc2)C(C3=NN(c4ccc(cc4)C([O-])=O)C=C3C#N)=C1	[#6]-[#6]1:[#6]:[#7]:[#7]:[#6]:1_5	1	false	REALSpace_70bn_2024-09	m_2430bbc	22529180	13147960
[O-][N+](=O)c1ccc(N2N=C(NC(=O)NCC=3c4c(OC3)cccc4)C(C#N)=C2)cc1	751	fCSFP4	weighted-fingerprint-similarity	0.626	0.402	m_2430bbc____22529180____10476388	CHEMBL3663141	S1c2c(cccc2)C(C3=NN(c4ccc(cc4)C([O-])=O)C=C3C#N)=C1	[#6]-[#6]1:[#6]:[#7]:[#7]:[#6]:1_5	1	false	REALSpace_70bn_2024-09	m_2430bbc	22529180	10476388
[O-][N+](=O)c1ccc(N2N=C(NC(=O)NCCc3c4c(cnc3)cccc4)C(C#N)=C2)cc1	752	fCSFP4	weighted-fingerprint-similarity	0.626	0.402	m_2430bbc____22529180____26856252	CHEMBL3663141	S1c2c(cccc2)C(C3=NN(c4ccc(cc4)C([O-])=O)C=C3C#N)=C1	[#6]-[#6]1:[#6]:[#7]:[#7]:[#6]:1_5	1	false	REALSpace_70bn_2024-09	m_2430bbc	22529180	26856252
[O-][N+](=O)c1ccc(N2N=C(NC(=O)NCc3c4c(ncc3)cccc4)C(C#N)=C2)cc1	753	fCSFP4	weighted-fingerprint-similarity	0.626	0.402	m_2430bbc____22529180____22587686	CHEMBL3663141	S1c2c(cccc2)C(C3=NN(c4ccc(cc4)C([O-])=O)C=C3C#N)=C1	[#6]-[#6]1:[#6]:[#7]:[#7]:[#6]:1_5	1	false	REALSpace_70bn_2024-09	m_2430bbc	22529180	22587686
[O-][N+](=O)c1ccc(N2N=C(NC(=O)NNc3c4c(nnc3)cccc4)C(C#N)=C2)cc1	754	fCSFP4	weighted-fingerprint-similarity	0.626	0.402	m_2430bbb____22529180____26861870	CHEMBL3663141	S1c2c(cccc2)C(C3=NN(c4ccc(cc4)C([O-])=O)C=C3C#N)=C1	[#6]-[#6]1:[#6]:[#7]:[#7]:[#6]:1_5	1	false	REALSpace_70bn_2024-09	m_2430bbb	22529180	26861870
BrC=1C2=C(SC1)NC(C(=O)NC3=NN(c4c(F)cc(C#N)cc4)C=C3C#N)=C2	755	fCSFP4	weighted-fingerprint-similarity	0.626	0.412	m_11bbb____22180484____25922662	CHEMBL3663141	S1c2c(cccc2)C(C3=NN(c4ccc(cc4)C([O-])=O)C=C3C#N)=C1	[#6]-[#6]1:[#6]:[#7]:[#7]:[#6]:1_5	1	false	REALSpace_70bn_2024-09	m_11bbb	22180484	25922662
BrC=1C=2NC(C(=O)NC3=NN(c4c(F)cc(C#N)cc4)C=C3C#N)=CC2SC1	756	fCSFP4	weighted-fingerprint-similarity	0.626	0.412	m_11bbb____22180484____26251946	CHEMBL3663141	S1c2c(cccc2)C(C3=NN(c4ccc(cc4)C([O-])=O)C=C3C#N)=C1	[#6]-[#6]1:[#6]:[#7]:[#7]:[#6]:1_5	1	false	REALSpace_70bn_2024-09	m_11bbb	22180484	26251946
ClC=1C=2NC(C(=O)NC3=NN(c4c(F)cc(C#N)cc4)C=C3C#N)=CC2SC1	757	fCSFP4	weighted-fingerprint-similarity	0.626	0.412	m_11bbb____22180484____26280836	CHEMBL3663141	S1c2c(cccc2)C(C3=NN(c4ccc(cc4)C([O-])=O)C=C3C#N)=C1	[#6]-[#6]1:[#6]:[#7]:[#7]:[#6]:1_5	1	false	REALSpace_70bn_2024-09	m_11bbb	22180484	26280836
S1C2=C(NC(C(=O)NC3=NN(c4c(F)cc(C#N)cc4)C=C3C#N)=C2)C(=C1)C	758	fCSFP4	weighted-fingerprint-similarity	0.626	0.412	m_11bbb____22180484____26269964	CHEMBL3663141	S1c2c(cccc2)C(C3=NN(c4ccc(cc4)C([O-])=O)C=C3C#N)=C1	[#6]-[#6]1:[#6]:[#7]:[#7]:[#6]:1_5	1	false	REALSpace_70bn_2024-09	m_11bbb	22180484	26269964
S1c2c(cccc2)C(C=3C(=NN(c4ccc([N+]([O-])=O)cc4)C3)C(F)(F)F)=C1	759	fCSFP4	weighted-fingerprint-similarity	0.625	0.551	m_271570bbb____10145070____21748108	CHEMBL3663141	S1c2c(cccc2)C(C3=NN(c4ccc(cc4)C([O-])=O)C=C3C#N)=C1	[#6]-[#6]1:[#6]:[#7]:[#7]:[#6]:1_5	1	false	REALSpace_70bn_2024-09	m_271570bbb	10145070	21748108
Brc1c2SC=C(c2ccc1)C(=O)NC3=NN(C=C3C#N)CC(F)F	760	fCSFP4	weighted-fingerprint-similarity	0.625	0.398	m_11bcb____15359846____16521386	CHEMBL3663141	S1c2c(cccc2)C(C3=NN(c4ccc(cc4)C([O-])=O)C=C3C#N)=C1	[#6]-[#6]1:[#6]:[#7]:[#7]:[#6]:1_5	1	false	REALSpace_70bn_2024-09	m_11bcb	15359846	16521386
Brc1cc2SC=C(c2cc1)CC(=O)NC3=NN(C=C3C#N)C(C)(C)C	761	fCSFP4	weighted-fingerprint-similarity	0.625	0.398	m_11bcb____6406126____20043628	CHEMBL3663141	S1c2c(cccc2)C(C3=NN(c4ccc(cc4)C([O-])=O)C=C3C#N)=C1	[#6]-[#6]1:[#6]:[#7]:[#7]:[#6]:1_5	1	false	REALSpace_70bn_2024-09	m_11bcb	6406126	20043628
Brc1cc2SC=C(c2cc1)CNC(=O)NC3=NN(C=C3C#N)C(C)C	762	fCSFP4	weighted-fingerprint-similarity	0.625	0.398	m_2430dbc____7686976____20044628	CHEMBL3663141	S1c2c(cccc2)C(C3=NN(c4ccc(cc4)C([O-])=O)C=C3C#N)=C1	[#6]-[#6]1:[#6]:[#7]:[#7]:[#6]:1_5	1	false	REALSpace_70bn_2024-09	m_2430dbc	7686976	20044628
Brc1cc2c(SC=C2CC(=O)NC3=NN(C=C3C#N)C(C)(C)C)cc1	763	fCSFP4	weighted-fingerprint-similarity	0.625	0.398	m_11bcb____6406126____9480578	CHEMBL3663141	S1c2c(cccc2)C(C3=NN(c4ccc(cc4)C([O-])=O)C=C3C#N)=C1	[#6]-[#6]1:[#6]:[#7]:[#7]:[#6]:1_5	1	false	REALSpace_70bn_2024-09	m_11bcb	6406126	9480578
Brc1cc2c(SC=C2CNC(=O)NC3=NN(C=C3C#N)C(C)C)cc1	764	fCSFP4	weighted-fingerprint-similarity	0.625	0.398	m_2430dbc____7686976____19507584	CHEMBL3663141	S1c2c(cccc2)C(C3=NN(c4ccc(cc4)C([O-])=O)C=C3C#N)=C1	[#6]-[#6]1:[#6]:[#7]:[#7]:[#6]:1_5	1	false	REALSpace_70bn_2024-09	m_2430dbc	7686976	19507584
ClC=1c2c(SC1)cc(NC(=O)C(=O)NC3=NN(C=C3C#N)CC(F)F)cc2	765	fCSFP4	weighted-fingerprint-similarity	0.625	0.398	m_2718bbb____17612984____15359850	CHEMBL3663141	S1c2c(cccc2)C(C3=NN(c4ccc(cc4)C([O-])=O)C=C3C#N)=C1	[#6]-[#6]1:[#6]:[#7]:[#7]:[#6]:1_5	1	false	REALSpace_70bn_2024-09	m_2718bbb	17612984	15359850
Clc1c2SC=C(c2ccc1)C(=O)NC3=NN(C=C3C#N)CC(F)F	766	fCSFP4	weighted-fingerprint-similarity	0.625	0.398	m_11bcb____15359846____20023808	CHEMBL3663141	S1c2c(cccc2)C(C3=NN(c4ccc(cc4)C([O-])=O)C=C3C#N)=C1	[#6]-[#6]1:[#6]:[#7]:[#7]:[#6]:1_5	1	false	REALSpace_70bn_2024-09	m_11bcb	15359846	20023808
Clc1cc2SC=C(c2cc1)CC(=O)NC3=NN(C=C3C#N)C(C)(C)C	767	fCSFP4	weighted-fingerprint-similarity	0.625	0.398	m_11bcb____6406126____22138534	CHEMBL3663141	S1c2c(cccc2)C(C3=NN(c4ccc(cc4)C([O-])=O)C=C3C#N)=C1	[#6]-[#6]1:[#6]:[#7]:[#7]:[#6]:1_5	1	false	REALSpace_70bn_2024-09	m_11bcb	6406126	22138534
Clc1cc2SC=C(c2cc1)CNC(=O)NC3=NN(C=C3C#N)C(C)C	768	fCSFP4	weighted-fingerprint-similarity	0.625	0.398	m_2430dbc____7686976____22588172	CHEMBL3663141	S1c2c(cccc2)C(C3=NN(c4ccc(cc4)C([O-])=O)C=C3C#N)=C1	[#6]-[#6]1:[#6]:[#7]:[#7]:[#6]:1_5	1	false	REALSpace_70bn_2024-09	m_2430dbc	7686976	22588172
Clc1cc2c(SC=C2CC(=O)NC3=NN(C=C3C#N)C(C)(C)C)cc1	769	fCSFP4	weighted-fingerprint-similarity	0.625	0.398	m_11bcb____6406126____7689800	CHEMBL3663141	S1c2c(cccc2)C(C3=NN(c4ccc(cc4)C([O-])=O)C=C3C#N)=C1	[#6]-[#6]1:[#6]:[#7]:[#7]:[#6]:1_5	1	false	REALSpace_70bn_2024-09	m_11bcb	6406126	7689800
Fc1c(N2N=C(NC(=O)Cc3c4c(ccc3)cccc4)C(C#N)=C2)ccc(C#N)c1	770	fCSFP4	weighted-fingerprint-similarity	0.625	0.398	m_11bbb____22180484____53471	CHEMBL3663141	S1c2c(cccc2)C(C3=NN(c4ccc(cc4)C([O-])=O)C=C3C#N)=C1	[#6]-[#6]1:[#6]:[#7]:[#7]:[#6]:1_5	1	false	REALSpace_70bn_2024-09	m_11bbb	22180484	53471
S1c2c(F)cccc2C(C(=O)NC3=NN(C=C3C#N)CC(F)(F)F)=C1	771	fCSFP4	weighted-fingerprint-similarity	0.625	0.398	m_11bcb____15146974____20023832	CHEMBL3663141	S1c2c(cccc2)C(C3=NN(c4ccc(cc4)C([O-])=O)C=C3C#N)=C1	[#6]-[#6]1:[#6]:[#7]:[#7]:[#6]:1_5	1	false	REALSpace_70bn_2024-09	m_11bcb	15146974	20023832
S1c2c(OC)cccc2C(C(=O)NC3=NN(C=C3C#N)C(C)C)=C1	772	fCSFP4	weighted-fingerprint-similarity	0.625	0.398	m_11bcb____6463864____16475816	CHEMBL3663141	S1c2c(cccc2)C(C3=NN(c4ccc(cc4)C([O-])=O)C=C3C#N)=C1	[#6]-[#6]1:[#6]:[#7]:[#7]:[#6]:1_5	1	false	REALSpace_70bn_2024-09	m_11bcb	6463864	16475816
S1c2c(cc(F)cc2)C(=C1)CNC(=O)NC3=NN(C=C3C#N)C(C)C	773	fCSFP4	weighted-fingerprint-similarity	0.625	0.398	m_2430dbc____7686976____19507710	CHEMBL3663141	S1c2c(cccc2)C(C3=NN(c4ccc(cc4)C([O-])=O)C=C3C#N)=C1	[#6]-[#6]1:[#6]:[#7]:[#7]:[#6]:1_5	1	false	REALSpace_70bn_2024-09	m_2430dbc	7686976	19507710
S1c2c(cc(NC(=O)C(=O)NC3=NN(C=C3C#N)CC(F)F)cc2)C(=C1)C	774	fCSFP4	weighted-fingerprint-similarity	0.625	0.398	m_2718bbb____19506960____15359850	CHEMBL3663141	S1c2c(cccc2)C(C3=NN(c4ccc(cc4)C([O-])=O)C=C3C#N)=C1	[#6]-[#6]1:[#6]:[#7]:[#7]:[#6]:1_5	1	false	REALSpace_70bn_2024-09	m_2718bbb	19506960	15359850
S1c2c(cccc2)C=C1CNC(=O)NC3=NN(c4ccc([N+]([O-])=O)cc4)C=C3C#N	775	fCSFP4	weighted-fingerprint-similarity	0.625	0.398	m_2430bbc____22529180____1944096	CHEMBL3663141	S1c2c(cccc2)C(C3=NN(c4ccc(cc4)C([O-])=O)C=C3C#N)=C1	[#6]-[#6]1:[#6]:[#7]:[#7]:[#6]:1_5	1	false	REALSpace_70bn_2024-09	m_2430bbc	22529180	1944096
S1c2c(cccc2C(C(=O)NC3=NN(C=C3C#N)CC(F)F)=C1)C	776	fCSFP4	weighted-fingerprint-similarity	0.625	0.398	m_11bcb____15359846____20023768	CHEMBL3663141	S1c2c(cccc2)C(C3=NN(c4ccc(cc4)C([O-])=O)C=C3C#N)=C1	[#6]-[#6]1:[#6]:[#7]:[#7]:[#6]:1_5	1	false	REALSpace_70bn_2024-09	m_11bcb	15359846	20023768
S1c2c(cccc2C(C(=O)NC3=NN(C=C3C#N)CCOC)=C1)C	777	fCSFP4	weighted-fingerprint-similarity	0.625	0.398	m_11bcb____15503930____20023768	CHEMBL3663141	S1c2c(cccc2)C(C3=NN(c4ccc(cc4)C([O-])=O)C=C3C#N)=C1	[#6]-[#6]1:[#6]:[#7]:[#7]:[#6]:1_5	1	false	REALSpace_70bn_2024-09	m_11bcb	15503930	20023768
Brc1c2SC=C(c2ccc1)CC(=O)NC3=NN(c4ncc([N+]([O-])=O)cc4)C=C3C#N	778	fCSFP4	weighted-fingerprint-similarity	0.625	0.417	m_11bbb____22180482____20048618	CHEMBL3663141	S1c2c(cccc2)C(C3=NN(c4ccc(cc4)C([O-])=O)C=C3C#N)=C1	[#6]-[#6]1:[#6]:[#7]:[#7]:[#6]:1_5	1	false	REALSpace_70bn_2024-09	m_11bbb	22180482	20048618
Clc1c2SC=C(c2ccc1)CC(=O)NC3=NN(c4ncc([N+]([O-])=O)cc4)C=C3C#N	779	fCSFP4	weighted-fingerprint-similarity	0.625	0.417	m_11bbb____22180482____22135982	CHEMBL3663141	S1c2c(cccc2)C(C3=NN(c4ccc(cc4)C([O-])=O)C=C3C#N)=C1	[#6]-[#6]1:[#6]:[#7]:[#7]:[#6]:1_5	1	false	REALSpace_70bn_2024-09	m_11bbb	22180482	22135982
S1c2c(F)cccc2C(=C1)CC(=O)NC3=NN(c4ncc([N+]([O-])=O)cc4)C=C3C#N	780	fCSFP4	weighted-fingerprint-similarity	0.625	0.417	m_11bbb____22180482____22135984	CHEMBL3663141	S1c2c(cccc2)C(C3=NN(c4ccc(cc4)C([O-])=O)C=C3C#N)=C1	[#6]-[#6]1:[#6]:[#7]:[#7]:[#6]:1_5	1	false	REALSpace_70bn_2024-09	m_11bbb	22180482	22135984
S1c2c(cccc2C(=C1)C)CC(=O)NC3=NN(c4ncc([N+]([O-])=O)cc4)C=C3C#N	781	fCSFP4	weighted-fingerprint-similarity	0.625	0.417	m_11bbb____22180482____22138200	CHEMBL3663141	S1c2c(cccc2)C(C3=NN(c4ccc(cc4)C([O-])=O)C=C3C#N)=C1	[#6]-[#6]1:[#6]:[#7]:[#7]:[#6]:1_5	1	false	REALSpace_70bn_2024-09	m_11bbb	22180482	22138200
S1c2c(c(NC(=O)NC3=NN(C=C3C#N)CC(F)(F)C)ccc2)C=C1	782	fCSFP4	weighted-fingerprint-similarity	0.625	0.393	m_68bbb____28404324____21689904	CHEMBL3663141	S1c2c(cccc2)C(C3=NN(c4ccc(cc4)C([O-])=O)C=C3C#N)=C1	[#6]-[#6]1:[#6]:[#7]:[#7]:[#6]:1_5	1	false	REALSpace_70bn_2024-09	m_68bbb	28404324	21689904
S1c2c(c(ccc2)CC(=O)NC3=NN(C=C3C#N)CC(F)(F)F)C=C1	783	fCSFP4	weighted-fingerprint-similarity	0.625	0.393	m_11bcb____15146974____8365078	CHEMBL3663141	S1c2c(cccc2)C(C3=NN(c4ccc(cc4)C([O-])=O)C=C3C#N)=C1	[#6]-[#6]1:[#6]:[#7]:[#7]:[#6]:1_5	1	false	REALSpace_70bn_2024-09	m_11bcb	15146974	8365078
S1c2c(c(ccc2)CC(=O)NC3=NN(C=C3C#N)CCOC)C=C1	784	fCSFP4	weighted-fingerprint-similarity	0.625	0.393	m_11bcb____15503930____8365078	CHEMBL3663141	S1c2c(cccc2)C(C3=NN(c4ccc(cc4)C([O-])=O)C=C3C#N)=C1	[#6]-[#6]1:[#6]:[#7]:[#7]:[#6]:1_5	1	false	REALSpace_70bn_2024-09	m_11bcb	15503930	8365078
S1c2c(c(ccc2)CNC(=O)NC3=NN(C=C3C#N)CC(F)F)C=C1	785	fCSFP4	weighted-fingerprint-similarity	0.625	0.393	m_2430bbc____22529508____22579900	CHEMBL3663141	S1c2c(cccc2)C(C3=NN(c4ccc(cc4)C([O-])=O)C=C3C#N)=C1	[#6]-[#6]1:[#6]:[#7]:[#7]:[#6]:1_5	1	false	REALSpace_70bn_2024-09	m_2430bbc	22529508	22579900
Brc1cc2c(SC=C2CC(NC(=O)NC3=NN(c4c(F)cc(C#N)cc4)C=C3C#N)C)cc1	786	fCSFP4	weighted-fingerprint-similarity	0.625	0.418	m_2430bbc____22528324____22578644	CHEMBL3663141	S1c2c(cccc2)C(C3=NN(c4ccc(cc4)C([O-])=O)C=C3C#N)=C1	[#6]-[#6]1:[#6]:[#7]:[#7]:[#6]:1_5	1	false	REALSpace_70bn_2024-09	m_2430bbc	22528324	22578644
S1c2c(c(OC)ccc2)C=C1C(=O)NC3=NN(c4ncc([N+]([O-])=O)cc4)C=C3C#N	787	fCSFP4	weighted-fingerprint-similarity	0.625	0.418	m_11bbb____22180482____22137570	CHEMBL3663141	S1c2c(cccc2)C(C3=NN(c4ccc(cc4)C([O-])=O)C=C3C#N)=C1	[#6]-[#6]1:[#6]:[#7]:[#7]:[#6]:1_5	1	false	REALSpace_70bn_2024-09	m_11bbb	22180482	22137570
S1c2c(c(ncc2)NNC(=O)NC3=NN(c4c([N+]([O-])=O)cccc4)C=C3C#N)C=C1	788	fCSFP4	weighted-fingerprint-similarity	0.625	0.409	m_2430bbb____22528352____26852408	CHEMBL3663141	S1c2c(cccc2)C(C3=NN(c4ccc(cc4)C([O-])=O)C=C3C#N)=C1	[#6]-[#6]1:[#6]:[#7]:[#7]:[#6]:1_5	1	false	REALSpace_70bn_2024-09	m_2430bbb	22528352	26852408
S1c2c(cc(NC(=O)NC3=NN(c4ccc([N+]([O-])=O)cc4)C=C3C#N)cc2C=C1)C	789	fCSFP4	weighted-fingerprint-similarity	0.625	0.399	m_2430bbb____22529180____22583748	CHEMBL3663141	S1c2c(cccc2)C(C3=NN(c4ccc(cc4)C([O-])=O)C=C3C#N)=C1	[#6]-[#6]1:[#6]:[#7]:[#7]:[#6]:1_5	1	false	REALSpace_70bn_2024-09	m_2430bbb	22529180	22583748
S1c2c(cccc2)C(=C1)C(NC(=O)C(=O)NC3=NN(C=C3C#N)C(C)(C)C)C	790	fCSFP4	weighted-fingerprint-similarity	0.625	0.399	m_2718bbb____13459342____8260804	CHEMBL3663141	S1c2c(cccc2)C(C3=NN(c4ccc(cc4)C([O-])=O)C=C3C#N)=C1	[#6]-[#6]1:[#6]:[#7]:[#7]:[#6]:1_5	1	false	REALSpace_70bn_2024-09	m_2718bbb	13459342	8260804
S1c2c(cccc2)C(=C1)C(NC(=O)NC3=NN(C=C3C#N)CC(F)(F)F)C	791	fCSFP4	weighted-fingerprint-similarity	0.625	0.399	m_2430dbc____15146980____13459334	CHEMBL3663141	S1c2c(cccc2)C(C3=NN(c4ccc(cc4)C([O-])=O)C=C3C#N)=C1	[#6]-[#6]1:[#6]:[#7]:[#7]:[#6]:1_5	1	false	REALSpace_70bn_2024-09	m_2430dbc	15146980	13459334
S1c2c(cccc2)C(=C1)CCNC(=O)NC3=NN(C=C3C#N)CC(F)(F)C	792	fCSFP4	weighted-fingerprint-similarity	0.625	0.399	m_2430dbc____15273438____886722	CHEMBL3663141	S1c2c(cccc2)C(C3=NN(c4ccc(cc4)C([O-])=O)C=C3C#N)=C1	[#6]-[#6]1:[#6]:[#7]:[#7]:[#6]:1_5	1	false	REALSpace_70bn_2024-09	m_2430dbc	15273438	886722
S1c2c(cccc2)C(C=CC(=O)NC3=NN(C=C3C#N)CC(F)(F)C)=C1	793	fCSFP4	weighted-fingerprint-similarity	0.625	0.399	m_11bcb____15273432____206449	CHEMBL3663141	S1c2c(cccc2)C(C3=NN(c4ccc(cc4)C([O-])=O)C=C3C#N)=C1	[#6]-[#6]1:[#6]:[#7]:[#7]:[#6]:1_5	1	false	REALSpace_70bn_2024-09	m_11bcb	15273432	206449
[O-][N+](=O)c1ccc(N2N=C(NC(=O)NCc3c4c(cncc4)ccc3)C(C#N)=C2)cc1	794	fCSFP4	weighted-fingerprint-similarity	0.625	0.399	m_2430bbc____22529180____26856152	CHEMBL3663141	S1c2c(cccc2)C(C3=NN(c4ccc(cc4)C([O-])=O)C=C3C#N)=C1	[#6]-[#6]1:[#6]:[#7]:[#7]:[#6]:1_5	1	false	REALSpace_70bn_2024-09	m_2430bbc	22529180	26856152
[O-][N+](=O)c1ccc(N2N=C(NC(=O)NCc3cc4c(c(O)ccc4)cc3)C(C#N)=C2)cc1	795	fCSFP4	weighted-fingerprint-similarity	0.625	0.399	m_2430bbc____22529180____26849780	CHEMBL3663141	S1c2c(cccc2)C(C3=NN(c4ccc(cc4)C([O-])=O)C=C3C#N)=C1	[#6]-[#6]1:[#6]:[#7]:[#7]:[#6]:1_5	1	false	REALSpace_70bn_2024-09	m_2430bbc	22529180	26849780
[O-][N+](=O)c1ccc(N2N=C(NC(=O)NNC(=O)c3nccc4c3cccc4)C(C#N)=C2)cc1	796	fCSFP4	weighted-fingerprint-similarity	0.625	0.399	m_2430bbc____22529180____27572556	CHEMBL3663141	S1c2c(cccc2)C(C3=NN(c4ccc(cc4)C([O-])=O)C=C3C#N)=C1	[#6]-[#6]1:[#6]:[#7]:[#7]:[#6]:1_5	1	false	REALSpace_70bn_2024-09	m_2430bbc	22529180	27572556
[O-][N+](=O)c1ccc(N2N=C(NC(=O)NNc3c4c(nccc4)ccc3)C(C#N)=C2)cc1	797	fCSFP4	weighted-fingerprint-similarity	0.625	0.399	m_2430bbb____22529180____14426156	CHEMBL3663141	S1c2c(cccc2)C(C3=NN(c4ccc(cc4)C([O-])=O)C=C3C#N)=C1	[#6]-[#6]1:[#6]:[#7]:[#7]:[#6]:1_5	1	false	REALSpace_70bn_2024-09	m_2430bbb	22529180	14426156
BrC=1C=2SC(C(=O)NC3=NN(c4ncc([N+]([O-])=O)cc4)C=C3C#N)=CC2SC1	798	fCSFP4	weighted-fingerprint-similarity	0.624	0.414	m_11bbb____22180482____14038348	CHEMBL3663141	S1c2c(cccc2)C(C3=NN(c4ccc(cc4)C([O-])=O)C=C3C#N)=C1	[#6]-[#6]1:[#6]:[#7]:[#7]:[#6]:1_5	1	false	REALSpace_70bn_2024-09	m_11bbb	22180482	14038348
Clc1c2c(SC=C2CNC(=O)NC3=NN(c4ncc([N+]([O-])=O)cc4)C=C3C#N)ccc1	799	fCSFP4	weighted-fingerprint-similarity	0.624	0.414	m_2430bbc____22528322____22586720	CHEMBL3663141	S1c2c(cccc2)C(C3=NN(c4ccc(cc4)C([O-])=O)C=C3C#N)=C1	[#6]-[#6]1:[#6]:[#7]:[#7]:[#6]:1_5	1	false	REALSpace_70bn_2024-09	m_2430bbc	22528322	22586720
S1c2c(c(F)ccc2)C(=C1)CNC(=O)NC3=NN(c4ncc([N+]([O-])=O)cc4)C=C3C#N	800	fCSFP4	weighted-fingerprint-similarity	0.624	0.414	m_2430bbc____22528322____22586686	CHEMBL3663141	S1c2c(cccc2)C(C3=NN(c4ccc(cc4)C([O-])=O)C=C3C#N)=C1	[#6]-[#6]1:[#6]:[#7]:[#7]:[#6]:1_5	1	false	REALSpace_70bn_2024-09	m_2430bbc	22528322	22586686
Brc1c2c(SC=C2C(=O)NC3=NN(C=C3C#N)CC(F)(F)F)ccc1	801	fCSFP4	weighted-fingerprint-similarity	0.624	0.394	m_11bcb____15146974____17066602	CHEMBL3663141	S1c2c(cccc2)C(C3=NN(c4ccc(cc4)C([O-])=O)C=C3C#N)=C1	[#6]-[#6]1:[#6]:[#7]:[#7]:[#6]:1_5	1	false	REALSpace_70bn_2024-09	m_11bcb	15146974	17066602
Brc1c2c(SC=C2C(=O)NC3=NN(C=C3C#N)CCOC)ccc1	802	fCSFP4	weighted-fingerprint-similarity	0.624	0.394	m_11bcb____15503930____17066602	CHEMBL3663141	S1c2c(cccc2)C(C3=NN(c4ccc(cc4)C([O-])=O)C=C3C#N)=C1	[#6]-[#6]1:[#6]:[#7]:[#7]:[#6]:1_5	1	false	REALSpace_70bn_2024-09	m_11bcb	15503930	17066602
Clc1c2c(SC=C2C(=O)NC3=NN(C=C3C#N)CC(F)(F)F)ccc1	803	fCSFP4	weighted-fingerprint-similarity	0.624	0.394	m_11bcb____15146974____28469546	CHEMBL3663141	S1c2c(cccc2)C(C3=NN(c4ccc(cc4)C([O-])=O)C=C3C#N)=C1	[#6]-[#6]1:[#6]:[#7]:[#7]:[#6]:1_5	1	false	REALSpace_70bn_2024-09	m_11bcb	15146974	28469546
Clc1c2c(SC=C2C(=O)NC3=NN(C=C3C#N)CCOC)ccc1	804	fCSFP4	weighted-fingerprint-similarity	0.624	0.394	m_11bcb____15503930____28469546	CHEMBL3663141	S1c2c(cccc2)C(C3=NN(c4ccc(cc4)C([O-])=O)C=C3C#N)=C1	[#6]-[#6]1:[#6]:[#7]:[#7]:[#6]:1_5	1	false	REALSpace_70bn_2024-09	m_11bcb	15503930	28469546
S1c2c(c(OC)ccc2)C(C(=O)NC3=NN(C=C3C#N)C(C)(C)C)=C1	805	fCSFP4	weighted-fingerprint-similarity	0.624	0.394	m_11bcb____6406126____15498814	CHEMBL3663141	S1c2c(cccc2)C(C3=NN(c4ccc(cc4)C([O-])=O)C=C3C#N)=C1	[#6]-[#6]1:[#6]:[#7]:[#7]:[#6]:1_5	1	false	REALSpace_70bn_2024-09	m_11bcb	6406126	15498814
S1c2c(cccc2)C(=C1)CCNC(=O)C=3C(=NN(c4ccccc4)C3)c5ccc(cc5)CC	806	fCSFP4	weighted-fingerprint-similarity	0.624	0.552	m_11bbb____886694____55338	CHEMBL3663141	S1c2c(cccc2)C(C3=NN(c4ccc(cc4)C([O-])=O)C=C3C#N)=C1	[#6]-[#6]1:[#6]:[#7]:[#7]:[#6]:1_5	1	false	REALSpace_70bn_2024-09	m_11bbb	886694	55338
S1c2c(cccc2)C(=C1)CNC(=O)C=3C(=NN(c4ccc(F)cc4)C3)c5ccc(cc5)C	807	fCSFP4	weighted-fingerprint-similarity	0.624	0.552	m_11dbb____803216____55417	CHEMBL3663141	S1c2c(cccc2)C(C3=NN(c4ccc(cc4)C([O-])=O)C=C3C#N)=C1	[#6]-[#6]1:[#6]:[#7]:[#7]:[#6]:1_5	1	false	REALSpace_70bn_2024-09	m_11dbb	803216	55417
S1c2c(cccc2)C(=C1)CNC(=O)C=3C(=NN(c4ccccc4)C3)c5ccc(OC)cc5	808	fCSFP4	weighted-fingerprint-similarity	0.624	0.552	m_11dbb____803216____53827	CHEMBL3663141	S1c2c(cccc2)C(C3=NN(c4ccc(cc4)C([O-])=O)C=C3C#N)=C1	[#6]-[#6]1:[#6]:[#7]:[#7]:[#6]:1_5	1	false	REALSpace_70bn_2024-09	m_11dbb	803216	53827
S1c2c(cccc2)C(=C1)COC(=O)C=3C(=NN(c4ccc(F)cc4)C3)c5ccc(cc5)C	809	fCSFP4	weighted-fingerprint-similarity	0.624	0.552	m_276436bbc____14082008____14089448	CHEMBL3663141	S1c2c(cccc2)C(C3=NN(c4ccc(cc4)C([O-])=O)C=C3C#N)=C1	[#6]-[#6]1:[#6]:[#7]:[#7]:[#6]:1_5	1	false	REALSpace_70bn_2024-09	m_276436bbc	14082008	14089448
Clc1cnc2c(SC=C2C(=O)NC3=NN(c4c(F)cc(C#N)cc4)C=C3C#N)c1	810	fCSFP4	weighted-fingerprint-similarity	0.624	0.410	m_11bbb____22180484____11618976	CHEMBL3663141	S1c2c(cccc2)C(C3=NN(c4ccc(cc4)C([O-])=O)C=C3C#N)=C1	[#6]-[#6]1:[#6]:[#7]:[#7]:[#6]:1_5	1	false	REALSpace_70bn_2024-09	m_11bbb	22180484	11618976
Brc1cc(c2c(c1)cccc2)CNC(=O)NC3=NN(c4ccc([N+]([O-])=O)cc4)C=C3C#N	811	fCSFP4	weighted-fingerprint-similarity	0.624	0.400	m_2430bbc____22529180____26860472	CHEMBL3663141	S1c2c(cccc2)C(C3=NN(c4ccc(cc4)C([O-])=O)C=C3C#N)=C1	[#6]-[#6]1:[#6]:[#7]:[#7]:[#6]:1_5	1	false	REALSpace_70bn_2024-09	m_2430bbc	22529180	26860472
S1c2c(cccc2)C(=C1)C(O)CNC(=O)C(=O)NC3=NN(C=C3C#N)C(C)C	812	fCSFP4	weighted-fingerprint-similarity	0.624	0.400	m_2718cbb____15728068____8260806	CHEMBL3663141	S1c2c(cccc2)C(C3=NN(c4ccc(cc4)C([O-])=O)C=C3C#N)=C1	[#6]-[#6]1:[#6]:[#7]:[#7]:[#6]:1_5	1	false	REALSpace_70bn_2024-09	m_2718cbb	15728068	8260806
S1c2c(cccc2)C(=C1)C(O)CNC(=O)NC3=NN(C=C3C#N)CC(F)(F)F	813	fCSFP4	weighted-fingerprint-similarity	0.624	0.400	m_2430dbc____15146980____15728062	CHEMBL3663141	S1c2c(cccc2)C(C3=NN(c4ccc(cc4)C([O-])=O)C=C3C#N)=C1	[#6]-[#6]1:[#6]:[#7]:[#7]:[#6]:1_5	1	false	REALSpace_70bn_2024-09	m_2430dbc	15146980	15728062
S1c2c(cccc2)C(=C1)C(O)CNC(=O)NC3=NN(C=C3C#N)CCOC	814	fCSFP4	weighted-fingerprint-similarity	0.624	0.400	m_2430bbc____15503936____15728062	CHEMBL3663141	S1c2c(cccc2)C(C3=NN(c4ccc(cc4)C([O-])=O)C=C3C#N)=C1	[#6]-[#6]1:[#6]:[#7]:[#7]:[#6]:1_5	1	false	REALSpace_70bn_2024-09	m_2430bbc	15503936	15728062
[O-][N+](=O)c1ccc(N2N=C(NC(=O)N(Cc3c4c(ccc3)cccc4)C)C(C#N)=C2)cc1	815	fCSFP4	weighted-fingerprint-similarity	0.624	0.400	m_2430bbd____22529180____888938	CHEMBL3663141	S1c2c(cccc2)C(C3=NN(c4ccc(cc4)C([O-])=O)C=C3C#N)=C1	[#6]-[#6]1:[#6]:[#7]:[#7]:[#6]:1_5	1	false	REALSpace_70bn_2024-09	m_2430bbd	22529180	888938
[O-][N+](=O)c1ccc(N2N=C(NC(=O)NC(c3c4c(ccc3)cccc4)(C)C)C(C#N)=C2)cc1	816	fCSFP4	weighted-fingerprint-similarity	0.624	0.400	m_2430bbb____22529180____26854918	CHEMBL3663141	S1c2c(cccc2)C(C3=NN(c4ccc(cc4)C([O-])=O)C=C3C#N)=C1	[#6]-[#6]1:[#6]:[#7]:[#7]:[#6]:1_5	1	false	REALSpace_70bn_2024-09	m_2430bbb	22529180	26854918
[O-][N+](=O)c1ccc(N2N=C(NC(=O)NCC(O)c3c4c(ccc3)cccc4)C(C#N)=C2)cc1	817	fCSFP4	weighted-fingerprint-similarity	0.624	0.400	m_2430bbc____22529180____11974332	CHEMBL3663141	S1c2c(cccc2)C(C3=NN(c4ccc(cc4)C([O-])=O)C=C3C#N)=C1	[#6]-[#6]1:[#6]:[#7]:[#7]:[#6]:1_5	1	false	REALSpace_70bn_2024-09	m_2430bbc	22529180	11974332
Brc1cc2SC=C(c2cc1)COC(=O)C3=NN(C=C3C#C)C	818	fCSFP4	weighted-fingerprint-similarity	0.624	0.389	m_1458bbb____17055606____26090018	CHEMBL3663141	S1c2c(cccc2)C(C3=NN(c4ccc(cc4)C([O-])=O)C=C3C#N)=C1	[#6]-[#6]1:[#6]:[#7]:[#7]:[#6]:1_5	1	false	REALSpace_70bn_2024-09	m_1458bbb	17055606	26090018
Brc1cc2c(SC=C2COC(=O)C3=NN(C=C3C#C)C)cc1	819	fCSFP4	weighted-fingerprint-similarity	0.624	0.389	m_1458bbb____17055606____26091648	CHEMBL3663141	S1c2c(cccc2)C(C3=NN(c4ccc(cc4)C([O-])=O)C=C3C#N)=C1	[#6]-[#6]1:[#6]:[#7]:[#7]:[#6]:1_5	1	false	REALSpace_70bn_2024-09	m_1458bbb	17055606	26091648
Clc1cc2SC=C(c2cc1)COC(=O)C3=NN(C=C3C#C)C	820	fCSFP4	weighted-fingerprint-similarity	0.624	0.389	m_1458bbb____17055606____21049088	CHEMBL3663141	S1c2c(cccc2)C(C3=NN(c4ccc(cc4)C([O-])=O)C=C3C#N)=C1	[#6]-[#6]1:[#6]:[#7]:[#7]:[#6]:1_5	1	false	REALSpace_70bn_2024-09	m_1458bbb	17055606	21049088
Clc1cc2c(SC=C2COC(=O)C3=NN(C=C3C#C)C)cc1	821	fCSFP4	weighted-fingerprint-similarity	0.624	0.389	m_1458bbb____17055606____19174996	CHEMBL3663141	S1c2c(cccc2)C(C3=NN(c4ccc(cc4)C([O-])=O)C=C3C#N)=C1	[#6]-[#6]1:[#6]:[#7]:[#7]:[#6]:1_5	1	false	REALSpace_70bn_2024-09	m_1458bbb	17055606	19174996
S1c2c(cc(F)cc2)C(=C1)COC(=O)C3=NN(C=C3C#C)C	822	fCSFP4	weighted-fingerprint-similarity	0.624	0.389	m_1458bbb____17055606____21049100	CHEMBL3663141	S1c2c(cccc2)C(C3=NN(c4ccc(cc4)C([O-])=O)C=C3C#N)=C1	[#6]-[#6]1:[#6]:[#7]:[#7]:[#6]:1_5	1	false	REALSpace_70bn_2024-09	m_1458bbb	17055606	21049100
Brc1c(C#N)cc(N2N=NC(C=3c4c(SC3)cccc4)=C2)cc1	823	fCSFP4	weighted-fingerprint-similarity	0.623	0.573	m_273910bbb____25806940____25421774	CHEMBL3663141	S1c2c(cccc2)C(C3=NN(c4ccc(cc4)C([O-])=O)C=C3C#N)=C1	[#6]-[#6]1:[#6]:[#7]:[#7]:[#6]:1_5	1	false	REALSpace_70bn_2024-09	m_273910bbb	25806940	25421774
S1c2c(cccc2)C(C=3N=NN(c4cc(C#N)c(cc4)C)C3)=C1	824	fCSFP4	weighted-fingerprint-similarity	0.623	0.573	m_273910bbb____21307782____25421774	CHEMBL3663141	S1c2c(cccc2)C(C3=NN(c4ccc(cc4)C([O-])=O)C=C3C#N)=C1	[#6]-[#6]1:[#6]:[#7]:[#7]:[#6]:1_5	1	false	REALSpace_70bn_2024-09	m_273910bbb	21307782	25421774
S1c2c(cccc2)C(C=3N=NN(c4cc(F)c(C#N)cc4)C3)=C1	825	fCSFP4	weighted-fingerprint-similarity	0.623	0.573	m_273910bbb____19992048____25421774	CHEMBL3663141	S1c2c(cccc2)C(C3=NN(c4ccc(cc4)C([O-])=O)C=C3C#N)=C1	[#6]-[#6]1:[#6]:[#7]:[#7]:[#6]:1_5	1	false	REALSpace_70bn_2024-09	m_273910bbb	19992048	25421774
S1c2c(cccc2)C(C=3N=NN(c4cc(c(C#N)cc4)C)C3)=C1	826	fCSFP4	weighted-fingerprint-similarity	0.623	0.573	m_273910bbb____25421076____25421774	CHEMBL3663141	S1c2c(cccc2)C(C3=NN(c4ccc(cc4)C([O-])=O)C=C3C#N)=C1	[#6]-[#6]1:[#6]:[#7]:[#7]:[#6]:1_5	1	false	REALSpace_70bn_2024-09	m_273910bbb	25421076	25421774
Brc1c2SC=C(c2ccc1)CNC(=O)NC3=NN(c4ncc([N+]([O-])=O)cc4)C=C3C#N	827	fCSFP4	weighted-fingerprint-similarity	0.623	0.415	m_2430bbc____22528322____19507962	CHEMBL3663141	S1c2c(cccc2)C(C3=NN(c4ccc(cc4)C([O-])=O)C=C3C#N)=C1	[#6]-[#6]1:[#6]:[#7]:[#7]:[#6]:1_5	1	false	REALSpace_70bn_2024-09	m_2430bbc	22528322	19507962
Clc1c2SC=C(c2ccc1)CNC(=O)NC3=NN(c4ncc([N+]([O-])=O)cc4)C=C3C#N	828	fCSFP4	weighted-fingerprint-similarity	0.623	0.415	m_2430bbc____22528322____22587090	CHEMBL3663141	S1c2c(cccc2)C(C3=NN(c4ccc(cc4)C([O-])=O)C=C3C#N)=C1	[#6]-[#6]1:[#6]:[#7]:[#7]:[#6]:1_5	1	false	REALSpace_70bn_2024-09	m_2430bbc	22528322	22587090
S1c2c(F)cccc2C(=C1)CNC(=O)NC3=NN(c4ncc([N+]([O-])=O)cc4)C=C3C#N	829	fCSFP4	weighted-fingerprint-similarity	0.623	0.415	m_2430bbc____22528322____22584776	CHEMBL3663141	S1c2c(cccc2)C(C3=NN(c4ccc(cc4)C([O-])=O)C=C3C#N)=C1	[#6]-[#6]1:[#6]:[#7]:[#7]:[#6]:1_5	1	false	REALSpace_70bn_2024-09	m_2430bbc	22528322	22584776
S1N=C(c2c1cccc2)CCNC(=O)NC3=NN(c4c(F)cc(C#N)cc4)C=C3C#N	830	fCSFP4	weighted-fingerprint-similarity	0.623	0.406	m_2430bbc____22528324____12107322	CHEMBL3663141	S1c2c(cccc2)C(C3=NN(c4ccc(cc4)C([O-])=O)C=C3C#N)=C1	[#6]-[#6]1:[#6]:[#7]:[#7]:[#6]:1_5	1	false	REALSpace_70bn_2024-09	m_2430bbc	22528324	12107322
[O-][N+](=O)c1cnc(N2N=C(NC(=O)C=3c4c(OC3)cccc4)C(C#N)=C2)cc1	831	fCSFP4	weighted-fingerprint-similarity	0.623	0.406	m_11bbb____22180482____4860644	CHEMBL3663141	S1c2c(cccc2)C(C3=NN(c4ccc(cc4)C([O-])=O)C=C3C#N)=C1	[#6]-[#6]1:[#6]:[#7]:[#7]:[#6]:1_5	1	false	REALSpace_70bn_2024-09	m_11bbb	22180482	4860644
Brc1c2SC=C(c2ccc1)C(=O)NC3=NN(C=C3C#N)CC(F)(F)F	832	fCSFP4	weighted-fingerprint-similarity	0.623	0.395	m_11bcb____15146974____16521386	CHEMBL3663141	S1c2c(cccc2)C(C3=NN(c4ccc(cc4)C([O-])=O)C=C3C#N)=C1	[#6]-[#6]1:[#6]:[#7]:[#7]:[#6]:1_5	1	false	REALSpace_70bn_2024-09	m_11bcb	15146974	16521386
Brc1c2SC=C(c2ccc1)C(=O)NC3=NN(C=C3C#N)CCOC	833	fCSFP4	weighted-fingerprint-similarity	0.623	0.395	m_11bcb____15503930____16521386	CHEMBL3663141	S1c2c(cccc2)C(C3=NN(c4ccc(cc4)C([O-])=O)C=C3C#N)=C1	[#6]-[#6]1:[#6]:[#7]:[#7]:[#6]:1_5	1	false	REALSpace_70bn_2024-09	m_11bcb	15503930	16521386
Brc1c2c(cc(NC(=O)NC3=NN(c4c(F)cc(C#N)cc4)C=C3C#N)c1)cccc2	834	fCSFP4	weighted-fingerprint-similarity	0.623	0.395	m_2430bbb____22528324____22587100	CHEMBL3663141	S1c2c(cccc2)C(C3=NN(c4ccc(cc4)C([O-])=O)C=C3C#N)=C1	[#6]-[#6]1:[#6]:[#7]:[#7]:[#6]:1_5	1	false	REALSpace_70bn_2024-09	m_2430bbb	22528324	22587100
Brc1cc2SC=C(c2cc1)CNC(=O)NC3=NN(C=C3C#N)C(C)(C)C	835	fCSFP4	weighted-fingerprint-similarity	0.623	0.395	m_2430dbc____6950712____20044628	CHEMBL3663141	S1c2c(cccc2)C(C3=NN(c4ccc(cc4)C([O-])=O)C=C3C#N)=C1	[#6]-[#6]1:[#6]:[#7]:[#7]:[#6]:1_5	1	false	REALSpace_70bn_2024-09	m_2430dbc	6950712	20044628
Brc1cc2c(SC=C2CNC(=O)NC3=NN(C=C3C#N)C(C)(C)C)cc1	836	fCSFP4	weighted-fingerprint-similarity	0.623	0.395	m_2430dbc____6950712____19507584	CHEMBL3663141	S1c2c(cccc2)C(C3=NN(c4ccc(cc4)C([O-])=O)C=C3C#N)=C1	[#6]-[#6]1:[#6]:[#7]:[#7]:[#6]:1_5	1	false	REALSpace_70bn_2024-09	m_2430dbc	6950712	19507584
Clc1c2SC=C(c2ccc1)C(=O)NC3=NN(C=C3C#N)CC(F)(F)F	837	fCSFP4	weighted-fingerprint-similarity	0.623	0.395	m_11bcb____15146974____20023808	CHEMBL3663141	S1c2c(cccc2)C(C3=NN(c4ccc(cc4)C([O-])=O)C=C3C#N)=C1	[#6]-[#6]1:[#6]:[#7]:[#7]:[#6]:1_5	1	false	REALSpace_70bn_2024-09	m_11bcb	15146974	20023808
Clc1c2SC=C(c2ccc1)C(=O)NC3=NN(C=C3C#N)CCOC	838	fCSFP4	weighted-fingerprint-similarity	0.623	0.395	m_11bcb____15503930____20023808	CHEMBL3663141	S1c2c(cccc2)C(C3=NN(c4ccc(cc4)C([O-])=O)C=C3C#N)=C1	[#6]-[#6]1:[#6]:[#7]:[#7]:[#6]:1_5	1	false	REALSpace_70bn_2024-09	m_11bcb	15503930	20023808
Clc1cc2SC=C(c2cc1)CNC(=O)NC3=NN(C=C3C#N)C(C)(C)C	839	fCSFP4	weighted-fingerprint-similarity	0.623	0.395	m_2430dbc____6950712____22588172	CHEMBL3663141	S1c2c(cccc2)C(C3=NN(c4ccc(cc4)C([O-])=O)C=C3C#N)=C1	[#6]-[#6]1:[#6]:[#7]:[#7]:[#6]:1_5	1	false	REALSpace_70bn_2024-09	m_2430dbc	6950712	22588172
Fc1c(N2N=C(NC(=O)NCc3c4c(ccc3)cccc4)C(C#N)=C2)ccc(C#N)c1	840	fCSFP4	weighted-fingerprint-similarity	0.623	0.395	m_2430bbc____22528324____4117142	CHEMBL3663141	S1c2c(cccc2)C(C3=NN(c4ccc(cc4)C([O-])=O)C=C3C#N)=C1	[#6]-[#6]1:[#6]:[#7]:[#7]:[#6]:1_5	1	false	REALSpace_70bn_2024-09	m_2430bbc	22528324	4117142
S1c2c(F)cccc2C(C(=O)NC3=NN(C=C3C#N)CCOC)=C1	841	fCSFP4	weighted-fingerprint-similarity	0.623	0.395	m_11bcb____15503930____20023832	CHEMBL3663141	S1c2c(cccc2)C(C3=NN(c4ccc(cc4)C([O-])=O)C=C3C#N)=C1	[#6]-[#6]1:[#6]:[#7]:[#7]:[#6]:1_5	1	false	REALSpace_70bn_2024-09	m_11bcb	15503930	20023832
S1c2c(OC)cccc2C(C(=O)NC3=NN(C=C3C#N)C(C)(C)C)=C1	842	fCSFP4	weighted-fingerprint-similarity	0.623	0.395	m_11bcb____6406126____16475816	CHEMBL3663141	S1c2c(cccc2)C(C3=NN(c4ccc(cc4)C([O-])=O)C=C3C#N)=C1	[#6]-[#6]1:[#6]:[#7]:[#7]:[#6]:1_5	1	false	REALSpace_70bn_2024-09	m_11bcb	6406126	16475816
S1c2c(cc(F)cc2)C(=C1)CNC(=O)NC3=NN(C=C3C#N)C(C)(C)C	843	fCSFP4	weighted-fingerprint-similarity	0.623	0.395	m_2430dbc____6950712____19507710	CHEMBL3663141	S1c2c(cccc2)C(C3=NN(c4ccc(cc4)C([O-])=O)C=C3C#N)=C1	[#6]-[#6]1:[#6]:[#7]:[#7]:[#6]:1_5	1	false	REALSpace_70bn_2024-09	m_2430dbc	6950712	19507710
S1c2c(cc(NC(=O)NC3=NN(C=C3C#N)CC(F)(F)C)cc2)C(=C1)C	844	fCSFP4	weighted-fingerprint-similarity	0.623	0.395	m_2430dbb____15273438____22581862	CHEMBL3663141	S1c2c(cccc2)C(C3=NN(c4ccc(cc4)C([O-])=O)C=C3C#N)=C1	[#6]-[#6]1:[#6]:[#7]:[#7]:[#6]:1_5	1	false	REALSpace_70bn_2024-09	m_2430dbb	15273438	22581862
S1c2c(cc(cc2)CC(=O)NC3=NN(C=C3C#N)CC(F)F)C(=C1)C	845	fCSFP4	weighted-fingerprint-similarity	0.623	0.395	m_11bcb____15359846____22138134	CHEMBL3663141	S1c2c(cccc2)C(C3=NN(c4ccc(cc4)C([O-])=O)C=C3C#N)=C1	[#6]-[#6]1:[#6]:[#7]:[#7]:[#6]:1_5	1	false	REALSpace_70bn_2024-09	m_11bcb	15359846	22138134
S1c2c(cc(cc2)CC(=O)NC3=NN(C=C3C#N)CCOC)C(=C1)C	846	fCSFP4	weighted-fingerprint-similarity	0.623	0.395	m_11bcb____15503930____22138134	CHEMBL3663141	S1c2c(cccc2)C(C3=NN(c4ccc(cc4)C([O-])=O)C=C3C#N)=C1	[#6]-[#6]1:[#6]:[#7]:[#7]:[#6]:1_5	1	false	REALSpace_70bn_2024-09	m_11bcb	15503930	22138134
S1c2c(cccc2C(C(=O)NC3=NN(C=C3C#N)CC(F)(F)F)=C1)C	847	fCSFP4	weighted-fingerprint-similarity	0.623	0.395	m_11bcb____15146974____20023768	CHEMBL3663141	S1c2c(cccc2)C(C3=NN(c4ccc(cc4)C([O-])=O)C=C3C#N)=C1	[#6]-[#6]1:[#6]:[#7]:[#7]:[#6]:1_5	1	false	REALSpace_70bn_2024-09	m_11bcb	15146974	20023768
BrC=1Sc2c(cccc2)C1C(=O)NC3=NN(c4ncc([N+]([O-])=O)cc4)C=C3C#N	848	fCSFP4	weighted-fingerprint-similarity	0.623	0.411	m_11bbb____22180482____22255158	CHEMBL3663141	S1c2c(cccc2)C(C3=NN(c4ccc(cc4)C([O-])=O)C=C3C#N)=C1	[#6]-[#6]1:[#6]:[#7]:[#7]:[#6]:1_5	1	false	REALSpace_70bn_2024-09	m_11bbb	22180482	22255158
BrC=1c2c(SC1C(=O)NC3=NN(c4ncc([N+]([O-])=O)cc4)C=C3C#N)cccc2	849	fCSFP4	weighted-fingerprint-similarity	0.623	0.411	m_11bbb____22180482____10339584	CHEMBL3663141	S1c2c(cccc2)C(C3=NN(c4ccc(cc4)C([O-])=O)C=C3C#N)=C1	[#6]-[#6]1:[#6]:[#7]:[#7]:[#6]:1_5	1	false	REALSpace_70bn_2024-09	m_11bbb	22180482	10339584
ClC=1c2c(SC1C(=O)NC3=NN(c4ncc([N+]([O-])=O)cc4)C=C3C#N)cccc2	850	fCSFP4	weighted-fingerprint-similarity	0.623	0.411	m_11bbb____22180482____53729	CHEMBL3663141	S1c2c(cccc2)C(C3=NN(c4ccc(cc4)C([O-])=O)C=C3C#N)=C1	[#6]-[#6]1:[#6]:[#7]:[#7]:[#6]:1_5	1	false	REALSpace_70bn_2024-09	m_11bbb	22180482	53729
S1c2c(cccc2)C(=C1C(=O)NC3=NN(c4ncc([N+]([O-])=O)cc4)C=C3C#N)C	851	fCSFP4	weighted-fingerprint-similarity	0.623	0.411	m_11bbb____22180482____138083	CHEMBL3663141	S1c2c(cccc2)C(C3=NN(c4ccc(cc4)C([O-])=O)C=C3C#N)=C1	[#6]-[#6]1:[#6]:[#7]:[#7]:[#6]:1_5	1	false	REALSpace_70bn_2024-09	m_11bbb	22180482	138083
S1c2c(cccc2)C(C(=O)NC3=NN(c4ncc([N+]([O-])=O)cc4)C=C3C#N)=C1C	852	fCSFP4	weighted-fingerprint-similarity	0.623	0.411	m_11bbb____22180482____22271276	CHEMBL3663141	S1c2c(cccc2)C(C3=NN(c4ccc(cc4)C([O-])=O)C=C3C#N)=C1	[#6]-[#6]1:[#6]:[#7]:[#7]:[#6]:1_5	1	false	REALSpace_70bn_2024-09	m_11bbb	22180482	22271276
S1c2c(c(ccc2)CNC(=O)NC3=NN(C=C3C#N)CC(F)(F)F)C=C1	853	fCSFP4	weighted-fingerprint-similarity	0.623	0.391	m_2430dbc____15146980____22579900	CHEMBL3663141	S1c2c(cccc2)C(C3=NN(c4ccc(cc4)C([O-])=O)C=C3C#N)=C1	[#6]-[#6]1:[#6]:[#7]:[#7]:[#6]:1_5	1	false	REALSpace_70bn_2024-09	m_2430dbc	15146980	22579900
S1c2c(c(ccc2)CNC(=O)NC3=NN(C=C3C#N)CCOC)C=C1	854	fCSFP4	weighted-fingerprint-similarity	0.623	0.391	m_2430bbc____15503936____22579900	CHEMBL3663141	S1c2c(cccc2)C(C3=NN(c4ccc(cc4)C([O-])=O)C=C3C#N)=C1	[#6]-[#6]1:[#6]:[#7]:[#7]:[#6]:1_5	1	false	REALSpace_70bn_2024-09	m_2430bbc	15503936	22579900
ClCC(=O)N(CC=1c2c(SC1)cccc2)CC=3C(=NN(C3)C)c4ccc(C#N)cc4	855	fCSFP4	weighted-fingerprint-similarity	0.623	0.478	m_275550bbb____27476768____16730028____13398236	CHEMBL3663141	S1c2c(cccc2)C(C3=NN(c4ccc(cc4)C([O-])=O)C=C3C#N)=C1	[#6]-[#6]1:[#6]:[#7]:[#7]:[#6]:1_5	1	false	REALSpace_70bn_2024-09	m_275550bbb	27476768	16730028	13398236
S1c2c(cccc2)C(=C1)C(NC(=O)C=3C(=NN(c4ccccc4)C3)c5ccccc5)C	856	fCSFP4	weighted-fingerprint-similarity	0.623	0.549	m_11bbb____13459300____53824	CHEMBL3663141	S1c2c(cccc2)C(C3=NN(c4ccc(cc4)C([O-])=O)C=C3C#N)=C1	[#6]-[#6]1:[#6]:[#7]:[#7]:[#6]:1_5	1	false	REALSpace_70bn_2024-09	m_11bbb	13459300	53824
S1c2c(cccc2)C(=C1)C(OC(=O)C=3C(=NN(c4ccccc4)C3)c5ccccc5)C	857	fCSFP4	weighted-fingerprint-similarity	0.623	0.549	m_276436bbb____14085712____14088512	CHEMBL3663141	S1c2c(cccc2)C(C3=NN(c4ccc(cc4)C([O-])=O)C=C3C#N)=C1	[#6]-[#6]1:[#6]:[#7]:[#7]:[#6]:1_5	1	false	REALSpace_70bn_2024-09	m_276436bbb	14085712	14088512
S1c2c(cccc2)C(=C1)CCNC(=O)C=3C(=NN(c4ccccc4)C3)c5ccncc5	858	fCSFP4	weighted-fingerprint-similarity	0.623	0.549	m_11bbb____886694____2825064	CHEMBL3663141	S1c2c(cccc2)C(C3=NN(c4ccc(cc4)C([O-])=O)C=C3C#N)=C1	[#6]-[#6]1:[#6]:[#7]:[#7]:[#6]:1_5	1	false	REALSpace_70bn_2024-09	m_11bbb	886694	2825064
S1c2c(cccc2)C(=C1)CN(C(=O)C=3C(=NN(c4ccccc4)C3)c5ccccc5)C	859	fCSFP4	weighted-fingerprint-similarity	0.623	0.549	m_11bbb____22167700____53824	CHEMBL3663141	S1c2c(cccc2)C(C3=NN(c4ccc(cc4)C([O-])=O)C=C3C#N)=C1	[#6]-[#6]1:[#6]:[#7]:[#7]:[#6]:1_5	1	false	REALSpace_70bn_2024-09	m_11bbb	22167700	53824
S1c2c(cccc2)C(NC(=O)C=3C(=NN(c4ccccc4)C3)C=5SC=CC5)=C1	860	fCSFP4	weighted-fingerprint-similarity	0.623	0.549	m_11bcb____27262052____53788	CHEMBL3663141	S1c2c(cccc2)C(C3=NN(c4ccc(cc4)C([O-])=O)C=C3C#N)=C1	[#6]-[#6]1:[#6]:[#7]:[#7]:[#6]:1_5	1	false	REALSpace_70bn_2024-09	m_11bcb	27262052	53788
S1c2c(cccc2)C(NC(=O)C=3C(=NN(c4ccccc4)C3)c5c(cccc5)C)=C1	861	fCSFP4	weighted-fingerprint-similarity	0.623	0.549	m_1626bbc____27262008____22013072	CHEMBL3663141	S1c2c(cccc2)C(C3=NN(c4ccc(cc4)C([O-])=O)C=C3C#N)=C1	[#6]-[#6]1:[#6]:[#7]:[#7]:[#6]:1_5	1	false	REALSpace_70bn_2024-09	m_1626bbc	27262008	22013072
[O-]C(=O)c1ccc(N2N=NC(c3ncccc3C#N)=C2)cc1	862	fCSFP4	weighted-fingerprint-similarity	0.622	0.482	m_273910bbb____11992306____20273182	CHEMBL3663141	S1c2c(cccc2)C(C3=NN(c4ccc(cc4)C([O-])=O)C=C3C#N)=C1	[#6]-[#6]1:[#6]:[#7]:[#7]:[#6]:1_5	1	false	REALSpace_70bn_2024-09	m_273910bbb	11992306	20273182
S1N=C(c2c1cccc2)CC(=O)NC3=NN(c4ncc([N+]([O-])=O)cc4)C=C3C#N	863	fCSFP4	weighted-fingerprint-similarity	0.622	0.407	m_11bbb____22180482____11402706	CHEMBL3663141	S1c2c(cccc2)C(C3=NN(c4ccc(cc4)C([O-])=O)C=C3C#N)=C1	[#6]-[#6]1:[#6]:[#7]:[#7]:[#6]:1_5	1	false	REALSpace_70bn_2024-09	m_11bbb	22180482	11402706
S(=O)(=O)(CCN1N=C(NC(=O)NCCC=2c3c(SC2)cccc3)C(C#N)=C1)C	864	fCSFP4	weighted-fingerprint-similarity	0.622	0.397	m_2430bbc____22525248____886722	CHEMBL3663141	S1c2c(cccc2)C(C3=NN(c4ccc(cc4)C([O-])=O)C=C3C#N)=C1	[#6]-[#6]1:[#6]:[#7]:[#7]:[#6]:1_5	1	false	REALSpace_70bn_2024-09	m_2430bbc	22525248	886722
S1c2c(cccc2)C(=C1)C(NC(=O)NC3=NN(C=C3C#N)CC[NH+](C)C)C	865	fCSFP4	weighted-fingerprint-similarity	0.622	0.397	m_2430bbc____22525246____13459334	CHEMBL3663141	S1c2c(cccc2)C(C3=NN(c4ccc(cc4)C([O-])=O)C=C3C#N)=C1	[#6]-[#6]1:[#6]:[#7]:[#7]:[#6]:1_5	1	false	REALSpace_70bn_2024-09	m_2430bbc	22525246	13459334
S1c2c(cccc2)C(=C1)CCCC(=O)NC3=NN(C=C3C#N)CC(F)(F)C	866	fCSFP4	weighted-fingerprint-similarity	0.622	0.397	m_11bcb____15273432____6955212	CHEMBL3663141	S1c2c(cccc2)C(C3=NN(c4ccc(cc4)C([O-])=O)C=C3C#N)=C1	[#6]-[#6]1:[#6]:[#7]:[#7]:[#6]:1_5	1	false	REALSpace_70bn_2024-09	m_11bcb	15273432	6955212
S1c2c(cccc2)C(=C1)CN(C(=O)NC3=NN(C=C3C#N)CC(F)F)C	867	fCSFP4	weighted-fingerprint-similarity	0.622	0.397	m_2430bbd____22529508____765014	CHEMBL3663141	S1c2c(cccc2)C(C3=NN(c4ccc(cc4)C([O-])=O)C=C3C#N)=C1	[#6]-[#6]1:[#6]:[#7]:[#7]:[#6]:1_5	1	false	REALSpace_70bn_2024-09	m_2430bbd	22529508	765014
S1c2c(cccc2)C(=C1)CN(C(=O)NC3=NN(C=C3C#N)CCOC)C	868	fCSFP4	weighted-fingerprint-similarity	0.622	0.397	m_2430bbd____15503936____765014	CHEMBL3663141	S1c2c(cccc2)C(C3=NN(c4ccc(cc4)C([O-])=O)C=C3C#N)=C1	[#6]-[#6]1:[#6]:[#7]:[#7]:[#6]:1_5	1	false	REALSpace_70bn_2024-09	m_2430bbd	15503936	765014
[O-][N+](=O)c1ccc(N2N=C(NC(=O)Nc3c4c(N(C=C4)C)ccc3)C(C#N)=C2)cc1	869	fCSFP4	weighted-fingerprint-similarity	0.622	0.397	m_68bbb____28397434____21690726	CHEMBL3663141	S1c2c(cccc2)C(C3=NN(c4ccc(cc4)C([O-])=O)C=C3C#N)=C1	[#6]-[#6]1:[#6]:[#7]:[#7]:[#6]:1_5	1	false	REALSpace_70bn_2024-09	m_68bbb	28397434	21690726
S(=O)(=O)(NC1=NN(C=C1C#N)C(C)C)c2c3c(SC=C3)ccc2	870	fCSFP4	weighted-fingerprint-similarity	0.622	0.386	m_20bbb____7048196____18795882	CHEMBL3663141	S1c2c(cccc2)C(C3=NN(c4ccc(cc4)C([O-])=O)C=C3C#N)=C1	[#6]-[#6]1:[#6]:[#7]:[#7]:[#6]:1_5	1	false	REALSpace_70bn_2024-09	m_20bbb	7048196	18795882
S1N=C(c2c1cccc2)C(=O)NC3=NN(C=C3C#N)Cc4ccccc4	871	fCSFP4	weighted-fingerprint-similarity	0.622	0.386	m_11bbb____22169164____13144602	CHEMBL3663141	S1c2c(cccc2)C(C3=NN(c4ccc(cc4)C([O-])=O)C=C3C#N)=C1	[#6]-[#6]1:[#6]:[#7]:[#7]:[#6]:1_5	1	false	REALSpace_70bn_2024-09	m_11bbb	22169164	13144602
Brc1ccc(cc1)C2=NN(c3ccccc3)C=C2C(=O)Nc4c5c(SC=C5)ccc4	872	fCSFP4	weighted-fingerprint-similarity	0.622	0.547	m_11bcb____22356176____2007374	CHEMBL3663141	S1c2c(cccc2)C(C3=NN(c4ccc(cc4)C([O-])=O)C=C3C#N)=C1	[#6]-[#6]1:[#6]:[#7]:[#7]:[#6]:1_5	1	false	REALSpace_70bn_2024-09	m_11bcb	22356176	2007374
Brc1ccc(cc1)C2=NN(c3ccccc3)C=C2C(=O)Oc4c5c(SC=C5)ccc4	873	fCSFP4	weighted-fingerprint-similarity	0.622	0.547	m_276436dbb____14083520____14093248	CHEMBL3663141	S1c2c(cccc2)C(C3=NN(c4ccc(cc4)C([O-])=O)C=C3C#N)=C1	[#6]-[#6]1:[#6]:[#7]:[#7]:[#6]:1_5	1	false	REALSpace_70bn_2024-09	m_276436dbb	14083520	14093248
S1c2c(c(NC(=O)C=3C(=NN(c4ccc(cc4)C)C3)c5ccccc5)ccc2)C=C1	874	fCSFP4	weighted-fingerprint-similarity	0.622	0.547	m_11bcb____22356176____55468	CHEMBL3663141	S1c2c(cccc2)C(C3=NN(c4ccc(cc4)C([O-])=O)C=C3C#N)=C1	[#6]-[#6]1:[#6]:[#7]:[#7]:[#6]:1_5	1	false	REALSpace_70bn_2024-09	m_11bcb	22356176	55468
S1c2c(c(NC(=O)C=3C(=NN(c4ccccc4)C3)c5ccc(F)cc5)ccc2)C=C1	875	fCSFP4	weighted-fingerprint-similarity	0.622	0.547	m_11bcb____22356176____53826	CHEMBL3663141	S1c2c(cccc2)C(C3=NN(c4ccc(cc4)C([O-])=O)C=C3C#N)=C1	[#6]-[#6]1:[#6]:[#7]:[#7]:[#6]:1_5	1	false	REALSpace_70bn_2024-09	m_11bcb	22356176	53826
S1c2c(c(NC(=O)C=3C(=NN(c4ccccc4)C3)c5ccc(cc5)C)ccc2)C=C1	876	fCSFP4	weighted-fingerprint-similarity	0.622	0.547	m_11bcb____22356176____53882	CHEMBL3663141	S1c2c(cccc2)C(C3=NN(c4ccc(cc4)C([O-])=O)C=C3C#N)=C1	[#6]-[#6]1:[#6]:[#7]:[#7]:[#6]:1_5	1	false	REALSpace_70bn_2024-09	m_11bcb	22356176	53882
S1c2c(c(OC(=O)C=3C(=NN(c4ccc(cc4)C)C3)c5ccccc5)ccc2)C=C1	877	fCSFP4	weighted-fingerprint-similarity	0.622	0.547	m_276436dbb____14083520____14089490	CHEMBL3663141	S1c2c(cccc2)C(C3=NN(c4ccc(cc4)C([O-])=O)C=C3C#N)=C1	[#6]-[#6]1:[#6]:[#7]:[#7]:[#6]:1_5	1	false	REALSpace_70bn_2024-09	m_276436dbb	14083520	14089490
S1c2c(c(OC(=O)C=3C(=NN(c4ccccc4)C3)c5ccc(F)cc5)ccc2)C=C1	878	fCSFP4	weighted-fingerprint-similarity	0.622	0.547	m_276436dbb____14083520____14088516	CHEMBL3663141	S1c2c(cccc2)C(C3=NN(c4ccc(cc4)C([O-])=O)C=C3C#N)=C1	[#6]-[#6]1:[#6]:[#7]:[#7]:[#6]:1_5	1	false	REALSpace_70bn_2024-09	m_276436dbb	14083520	14088516
S1c2c(c(OC(=O)C=3C(=NN(c4ccccc4)C3)c5ccc(cc5)C)ccc2)C=C1	879	fCSFP4	weighted-fingerprint-similarity	0.622	0.547	m_276436dbb____14083520____14088550	CHEMBL3663141	S1c2c(cccc2)C(C3=NN(c4ccc(cc4)C([O-])=O)C=C3C#N)=C1	[#6]-[#6]1:[#6]:[#7]:[#7]:[#6]:1_5	1	false	REALSpace_70bn_2024-09	m_276436dbb	14083520	14088550
S1c2c(F)cc(F)cc2C(C(=O)NC3=NN(c4ncc([N+]([O-])=O)cc4)C=C3C#N)=C1	880	fCSFP4	weighted-fingerprint-similarity	0.622	0.412	m_11bbb____22180482____20023872	CHEMBL3663141	S1c2c(cccc2)C(C3=NN(c4ccc(cc4)C([O-])=O)C=C3C#N)=C1	[#6]-[#6]1:[#6]:[#7]:[#7]:[#6]:1_5	1	false	REALSpace_70bn_2024-09	m_11bbb	22180482	20023872
S1c2c(cccc2)C(=C1)C[NH+](CC=3C(=NN(c4ccccc4)C3)c5ccccc5)C	881	fCSFP4	weighted-fingerprint-similarity	0.622	0.542	m_2230bbc____678860____28451000	CHEMBL3663141	S1c2c(cccc2)C(C3=NN(c4ccc(cc4)C([O-])=O)C=C3C#N)=C1	[#6]-[#6]1:[#6]:[#7]:[#7]:[#6]:1_5	1	false	REALSpace_70bn_2024-09	m_2230bbc	678860	28451000
S1c2c(cccc2)C(=C1)C[NH2+]CC=3C(=NN(c4ccccc4)C3)c5ccncc5	882	fCSFP4	weighted-fingerprint-similarity	0.622	0.542	m_207bbb____2308798____205382	CHEMBL3663141	S1c2c(cccc2)C(C3=NN(c4ccc(cc4)C([O-])=O)C=C3C#N)=C1	[#6]-[#6]1:[#6]:[#7]:[#7]:[#6]:1_5	1	false	REALSpace_70bn_2024-09	m_207bbb	2308798	205382
S1c2c(cccc2C(=C1)C)CC(=O)NC3=NN(C=C3C#N)Cc4ccccc4	883	fCSFP4	weighted-fingerprint-similarity	0.622	0.392	m_11bbb____22169164____22138200	CHEMBL3663141	S1c2c(cccc2)C(C3=NN(c4ccc(cc4)C([O-])=O)C=C3C#N)=C1	[#6]-[#6]1:[#6]:[#7]:[#7]:[#6]:1_5	1	false	REALSpace_70bn_2024-09	m_11bbb	22169164	22138200
[O-][N+](=O)c1ccc(N2N=C(NC(=O)NCc3nccc4c3cccc4)C(C#N)=C2)cc1	884	fCSFP4	weighted-fingerprint-similarity	0.622	0.392	m_2430bbc____22529180____22580210	CHEMBL3663141	S1c2c(cccc2)C(C3=NN(c4ccc(cc4)C([O-])=O)C=C3C#N)=C1	[#6]-[#6]1:[#6]:[#7]:[#7]:[#6]:1_5	1	false	REALSpace_70bn_2024-09	m_2430bbc	22529180	22580210
S1c2c(cccc2)C(NC(=O)C=3C(=NN(c4ccc(F)cc4)C3)c5cc(ccc5)C)=C1	885	fCSFP4	weighted-fingerprint-similarity	0.622	0.548	m_11bcb____27262052____55428	CHEMBL3663141	S1c2c(cccc2)C(C3=NN(c4ccc(cc4)C([O-])=O)C=C3C#N)=C1	[#6]-[#6]1:[#6]:[#7]:[#7]:[#6]:1_5	1	false	REALSpace_70bn_2024-09	m_11bcb	27262052	55428
Clc1c2c(SC=C2CNC(=O)NC3=NN(c4c([N+]([O-])=O)cccc4)C=C3C#N)ccc1	886	fCSFP4	weighted-fingerprint-similarity	0.622	0.408	m_2430bbc____22528352____22586720	CHEMBL3663141	S1c2c(cccc2)C(C3=NN(c4ccc(cc4)C([O-])=O)C=C3C#N)=C1	[#6]-[#6]1:[#6]:[#7]:[#7]:[#6]:1_5	1	false	REALSpace_70bn_2024-09	m_2430bbc	22528352	22586720
Clc1ncc(c2SC=Cc12)C(=O)NC3=NN(c4c(F)cc(C#N)cc4)C=C3C#N	887	fCSFP4	weighted-fingerprint-similarity	0.622	0.408	m_11bbb____22180484____22157612	CHEMBL3663141	S1c2c(cccc2)C(C3=NN(c4ccc(cc4)C([O-])=O)C=C3C#N)=C1	[#6]-[#6]1:[#6]:[#7]:[#7]:[#6]:1_5	1	false	REALSpace_70bn_2024-09	m_11bbb	22180484	22157612
S1c2c(c(F)ccc2)C(=C1)CNC(=O)NC3=NN(c4c([N+]([O-])=O)cccc4)C=C3C#N	888	fCSFP4	weighted-fingerprint-similarity	0.622	0.408	m_2430bbc____22528352____22586686	CHEMBL3663141	S1c2c(cccc2)C(C3=NN(c4ccc(cc4)C([O-])=O)C=C3C#N)=C1	[#6]-[#6]1:[#6]:[#7]:[#7]:[#6]:1_5	1	false	REALSpace_70bn_2024-09	m_2430bbc	22528352	22586686
S1c2c(cccc2)C(=C1C(=O)NC3=NN(c4c(F)cc(C#N)cc4)C=C3C#N)CC	889	fCSFP4	weighted-fingerprint-similarity	0.622	0.408	m_11bbb____22180484____13948384	CHEMBL3663141	S1c2c(cccc2)C(C3=NN(c4ccc(cc4)C([O-])=O)C=C3C#N)=C1	[#6]-[#6]1:[#6]:[#7]:[#7]:[#6]:1_5	1	false	REALSpace_70bn_2024-09	m_11bbb	22180484	13948384
S1c2c(cccc2)C(=C1C(=O)NC3=NN(c4c(F)cc(C#N)cc4)C=C3C#N)C[NH3+]	890	fCSFP4	weighted-fingerprint-similarity	0.622	0.408	m_272430bbe____26361548____26398524	CHEMBL3663141	S1c2c(cccc2)C(C3=NN(c4ccc(cc4)C([O-])=O)C=C3C#N)=C1	[#6]-[#6]1:[#6]:[#7]:[#7]:[#6]:1_5	1	false	REALSpace_70bn_2024-09	m_272430bbe	26361548	26398524
S1c2c(cccc2)C(=C1C(NC(=O)NC3=NN(c4ccc([N+]([O-])=O)cc4)C=C3C#N)C)C	891	fCSFP4	weighted-fingerprint-similarity	0.622	0.408	m_2430bbc____22529180____26868394	CHEMBL3663141	S1c2c(cccc2)C(C3=NN(c4ccc(cc4)C([O-])=O)C=C3C#N)=C1	[#6]-[#6]1:[#6]:[#7]:[#7]:[#6]:1_5	1	false	REALSpace_70bn_2024-09	m_2430bbc	22529180	26868394
S1c2c(cccc2)C(C(=O)NC3=NN(c4c(F)cc(C#N)cc4)C=C3C#N)=C1C[NH3+]	892	fCSFP4	weighted-fingerprint-similarity	0.622	0.408	m_272430bbe____26361548____26394298	CHEMBL3663141	S1c2c(cccc2)C(C3=NN(c4ccc(cc4)C([O-])=O)C=C3C#N)=C1	[#6]-[#6]1:[#6]:[#7]:[#7]:[#6]:1_5	1	false	REALSpace_70bn_2024-09	m_272430bbe	26361548	26394298
Fc1c(N2N=C(NC(=O)c3ncc(F)c4c3cccc4)C(C#N)=C2)ccc(C#N)c1	893	fCSFP4	weighted-fingerprint-similarity	0.621	0.398	m_11bbb____22180484____22157874	CHEMBL3663141	S1c2c(cccc2)C(C3=NN(c4ccc(cc4)C([O-])=O)C=C3C#N)=C1	[#6]-[#6]1:[#6]:[#7]:[#7]:[#6]:1_5	1	false	REALSpace_70bn_2024-09	m_11bbb	22180484	22157874
[O-][N+](=O)c1ccc(N2N=C(NC(=O)N3CC(c4c5c(ccc4)cccc5)C3)C(C#N)=C2)cc1	894	fCSFP4	weighted-fingerprint-similarity	0.621	0.398	m_2430bbd____22529180____26853692	CHEMBL3663141	S1c2c(cccc2)C(C3=NN(c4ccc(cc4)C([O-])=O)C=C3C#N)=C1	[#6]-[#6]1:[#6]:[#7]:[#7]:[#6]:1_5	1	false	REALSpace_70bn_2024-09	m_2430bbd	22529180	26853692
[O-][N+](=O)c1ccc(N2N=C(NC(=O)NC(c3c4c(ccc3)cccc4)CO)C(C#N)=C2)cc1	895	fCSFP4	weighted-fingerprint-similarity	0.621	0.398	m_2430bbc____22529180____22584880	CHEMBL3663141	S1c2c(cccc2)C(C3=NN(c4ccc(cc4)C([O-])=O)C=C3C#N)=C1	[#6]-[#6]1:[#6]:[#7]:[#7]:[#6]:1_5	1	false	REALSpace_70bn_2024-09	m_2430bbc	22529180	22584880
[O-][N+](=O)c1ccc(N2N=C(NC(=O)NCCC=3c4c(NC3)cccc4)C(C#N)=C2)cc1	896	fCSFP4	weighted-fingerprint-similarity	0.621	0.398	m_2430bbc____22529180____740988	CHEMBL3663141	S1c2c(cccc2)C(C3=NN(c4ccc(cc4)C([O-])=O)C=C3C#N)=C1	[#6]-[#6]1:[#6]:[#7]:[#7]:[#6]:1_5	1	false	REALSpace_70bn_2024-09	m_2430bbc	22529180	740988
S1c2c(cccc2)C(=C1)C[NH2+]CC=3C(=NN(c4ccccc4)C3)C([O-])=O	897	fCSFP4	weighted-fingerprint-similarity	0.621	0.542	m_274370bbb____13079732____13087364	CHEMBL3663141	S1c2c(cccc2)C(C3=NN(c4ccc(cc4)C([O-])=O)C=C3C#N)=C1	[#6]-[#6]1:[#6]:[#7]:[#7]:[#6]:1_5	1	false	REALSpace_70bn_2024-09	m_274370bbb	13079732	13087364
Brc1cc2SC=C(c2cc1)CC(=O)NC3=NN(C=C3C#N)CC(F)F	898	fCSFP4	weighted-fingerprint-similarity	0.621	0.393	m_11bcb____15359846____20043628	CHEMBL3663141	S1c2c(cccc2)C(C3=NN(c4ccc(cc4)C([O-])=O)C=C3C#N)=C1	[#6]-[#6]1:[#6]:[#7]:[#7]:[#6]:1_5	1	false	REALSpace_70bn_2024-09	m_11bcb	15359846	20043628
Brc1cc2SC=C(c2cc1)CCC(=O)NC3=NN(C=C3C#N)C(C)C	899	fCSFP4	weighted-fingerprint-similarity	0.621	0.393	m_11bcb____6463864____27041262	CHEMBL3663141	S1c2c(cccc2)C(C3=NN(c4ccc(cc4)C([O-])=O)C=C3C#N)=C1	[#6]-[#6]1:[#6]:[#7]:[#7]:[#6]:1_5	1	false	REALSpace_70bn_2024-09	m_11bcb	6463864	27041262
Brc1cc2c(SC=C2CC(=O)NC3=NN(C=C3C#N)CC(F)F)cc1	900	fCSFP4	weighted-fingerprint-similarity	0.621	0.393	m_11bcb____15359846____9480578	CHEMBL3663141	S1c2c(cccc2)C(C3=NN(c4ccc(cc4)C([O-])=O)C=C3C#N)=C1	[#6]-[#6]1:[#6]:[#7]:[#7]:[#6]:1_5	1	false	REALSpace_70bn_2024-09	m_11bcb	15359846	9480578
Clc1cc2SC=C(c2cc1)CC(=O)NC3=NN(C=C3C#N)CC(F)F	901	fCSFP4	weighted-fingerprint-similarity	0.621	0.393	m_11bcb____15359846____22138534	CHEMBL3663141	S1c2c(cccc2)C(C3=NN(c4ccc(cc4)C([O-])=O)C=C3C#N)=C1	[#6]-[#6]1:[#6]:[#7]:[#7]:[#6]:1_5	1	false	REALSpace_70bn_2024-09	m_11bcb	15359846	22138534
Clc1cc2c(SC=C2CC(=O)NC3=NN(C=C3C#N)CC(F)F)cc1	902	fCSFP4	weighted-fingerprint-similarity	0.621	0.393	m_11bcb____15359846____7689800	CHEMBL3663141	S1c2c(cccc2)C(C3=NN(c4ccc(cc4)C([O-])=O)C=C3C#N)=C1	[#6]-[#6]1:[#6]:[#7]:[#7]:[#6]:1_5	1	false	REALSpace_70bn_2024-09	m_11bcb	15359846	7689800
S1c2c(N=C1)ccc(NNC(=O)NC3=NN(c4ccc([N+]([O-])=O)cc4)C=C3C#N)c2	903	fCSFP4	weighted-fingerprint-similarity	0.621	0.393	m_2430bbb____22529180____26850150	CHEMBL3663141	S1c2c(cccc2)C(C3=NN(c4ccc(cc4)C([O-])=O)C=C3C#N)=C1	[#6]-[#6]1:[#6]:[#7]:[#7]:[#6]:1_5	1	false	REALSpace_70bn_2024-09	m_2430bbb	22529180	26850150
S1c2c(cc(F)cc2)C(=C1)CNC(=O)NC3=NN(C=C3C#N)CC(F)F	904	fCSFP4	weighted-fingerprint-similarity	0.621	0.393	m_2430bbc____22529508____19507710	CHEMBL3663141	S1c2c(cccc2)C(C3=NN(c4ccc(cc4)C([O-])=O)C=C3C#N)=C1	[#6]-[#6]1:[#6]:[#7]:[#7]:[#6]:1_5	1	false	REALSpace_70bn_2024-09	m_2430bbc	22529508	19507710
S1c2c(cc(cc2)C)C(=C1)CC(=O)NC3=NN(C=C3C#N)CC(F)F	905	fCSFP4	weighted-fingerprint-similarity	0.621	0.393	m_11bcb____15359846____7289768	CHEMBL3663141	S1c2c(cccc2)C(C3=NN(c4ccc(cc4)C([O-])=O)C=C3C#N)=C1	[#6]-[#6]1:[#6]:[#7]:[#7]:[#6]:1_5	1	false	REALSpace_70bn_2024-09	m_11bcb	15359846	7289768
S1c2c(cc(cc2)C)C(=C1)CC(=O)NC3=NN(C=C3C#N)CCOC	906	fCSFP4	weighted-fingerprint-similarity	0.621	0.393	m_11bcb____15503930____7289768	CHEMBL3663141	S1c2c(cccc2)C(C3=NN(c4ccc(cc4)C([O-])=O)C=C3C#N)=C1	[#6]-[#6]1:[#6]:[#7]:[#7]:[#6]:1_5	1	false	REALSpace_70bn_2024-09	m_11bcb	15503930	7289768
S1c2c(cc(cc2)CC(=O)NC3=NN(C=C3C#N)CC(F)(F)F)C(=C1)C	907	fCSFP4	weighted-fingerprint-similarity	0.621	0.393	m_11bcb____15146974____22138134	CHEMBL3663141	S1c2c(cccc2)C(C3=NN(c4ccc(cc4)C([O-])=O)C=C3C#N)=C1	[#6]-[#6]1:[#6]:[#7]:[#7]:[#6]:1_5	1	false	REALSpace_70bn_2024-09	m_11bcb	15146974	22138134
S1c2c(cc(cc2)CNC(=O)NC3=NN(C=C3C#N)CC(F)F)C(=C1)C	908	fCSFP4	weighted-fingerprint-similarity	0.621	0.393	m_2430bbc____22529508____22580470	CHEMBL3663141	S1c2c(cccc2)C(C3=NN(c4ccc(cc4)C([O-])=O)C=C3C#N)=C1	[#6]-[#6]1:[#6]:[#7]:[#7]:[#6]:1_5	1	false	REALSpace_70bn_2024-09	m_2430bbc	22529508	22580470
S1c2c(cc(cc2)CNC(=O)NC3=NN(C=C3C#N)CCOC)C(=C1)C	909	fCSFP4	weighted-fingerprint-similarity	0.621	0.393	m_2430bbc____15503936____22580470	CHEMBL3663141	S1c2c(cccc2)C(C3=NN(c4ccc(cc4)C([O-])=O)C=C3C#N)=C1	[#6]-[#6]1:[#6]:[#7]:[#7]:[#6]:1_5	1	false	REALSpace_70bn_2024-09	m_2430bbc	15503936	22580470
S1c2c(ccc(c2)CNC(=O)NC3=NN(C=C3C#N)CC(F)F)C(=C1)C	910	fCSFP4	weighted-fingerprint-similarity	0.621	0.393	m_2430bbc____22529508____27571742	CHEMBL3663141	S1c2c(cccc2)C(C3=NN(c4ccc(cc4)C([O-])=O)C=C3C#N)=C1	[#6]-[#6]1:[#6]:[#7]:[#7]:[#6]:1_5	1	false	REALSpace_70bn_2024-09	m_2430bbc	22529508	27571742
S1c2c(ccc(c2)CNC(=O)NC3=NN(C=C3C#N)CCOC)C(=C1)C	911	fCSFP4	weighted-fingerprint-similarity	0.621	0.393	m_2430bbc____15503936____27571742	CHEMBL3663141	S1c2c(cccc2)C(C3=NN(c4ccc(cc4)C([O-])=O)C=C3C#N)=C1	[#6]-[#6]1:[#6]:[#7]:[#7]:[#6]:1_5	1	false	REALSpace_70bn_2024-09	m_2430bbc	15503936	27571742
Brc1cc2c(SC=C2CC(NC(=O)NC3=NN(c4c([N+]([O-])=O)cccc4)C=C3C#N)C)cc1	912	fCSFP4	weighted-fingerprint-similarity	0.621	0.418	m_2430bbc____22528352____22578644	CHEMBL3663141	S1c2c(cccc2)C(C3=NN(c4ccc(cc4)C([O-])=O)C=C3C#N)=C1	[#6]-[#6]1:[#6]:[#7]:[#7]:[#6]:1_5	1	false	REALSpace_70bn_2024-09	m_2430bbc	22528352	22578644
Brc1c2SC=C(c2ccc1)CNC(=O)NC3=NN(c4c([N+]([O-])=O)cccc4)C=C3C#N	913	fCSFP4	weighted-fingerprint-similarity	0.621	0.409	m_2430bbc____22528352____19507962	CHEMBL3663141	S1c2c(cccc2)C(C3=NN(c4ccc(cc4)C([O-])=O)C=C3C#N)=C1	[#6]-[#6]1:[#6]:[#7]:[#7]:[#6]:1_5	1	false	REALSpace_70bn_2024-09	m_2430bbc	22528352	19507962
Clc1c2SC=C(c2ccc1)CNC(=O)NC3=NN(c4c([N+]([O-])=O)cccc4)C=C3C#N	914	fCSFP4	weighted-fingerprint-similarity	0.621	0.409	m_2430bbc____22528352____22587090	CHEMBL3663141	S1c2c(cccc2)C(C3=NN(c4ccc(cc4)C([O-])=O)C=C3C#N)=C1	[#6]-[#6]1:[#6]:[#7]:[#7]:[#6]:1_5	1	false	REALSpace_70bn_2024-09	m_2430bbc	22528352	22587090
S1c2c(F)cccc2C(=C1)CNC(=O)NC3=NN(c4c([N+]([O-])=O)cccc4)C=C3C#N	915	fCSFP4	weighted-fingerprint-similarity	0.621	0.409	m_2430bbc____22528352____22584776	CHEMBL3663141	S1c2c(cccc2)C(C3=NN(c4ccc(cc4)C([O-])=O)C=C3C#N)=C1	[#6]-[#6]1:[#6]:[#7]:[#7]:[#6]:1_5	1	false	REALSpace_70bn_2024-09	m_2430bbc	22528352	22584776
Brc1c2c(SC=C2CC(=O)NC3=NN(C=C3C#N)Cc4ccccc4)ccc1	916	fCSFP4	weighted-fingerprint-similarity	0.620	0.388	m_11bbb____22169164____28469582	CHEMBL3663141	S1c2c(cccc2)C(C3=NN(c4ccc(cc4)C([O-])=O)C=C3C#N)=C1	[#6]-[#6]1:[#6]:[#7]:[#7]:[#6]:1_5	1	false	REALSpace_70bn_2024-09	m_11bbb	22169164	28469582
Clc1c2c(SC=C2CC(=O)NC3=NN(C=C3C#N)Cc4ccccc4)ccc1	917	fCSFP4	weighted-fingerprint-similarity	0.620	0.388	m_11bbb____22169164____22138532	CHEMBL3663141	S1c2c(cccc2)C(C3=NN(c4ccc(cc4)C([O-])=O)C=C3C#N)=C1	[#6]-[#6]1:[#6]:[#7]:[#7]:[#6]:1_5	1	false	REALSpace_70bn_2024-09	m_11bbb	22169164	22138532
S(=O)(=O)(CCN1N=C(NC(=O)Nc2c3c(SC=C3)ccc2)C(C#N)=C1)C	918	fCSFP4	weighted-fingerprint-similarity	0.620	0.388	m_68bbb____28408734____21689904	CHEMBL3663141	S1c2c(cccc2)C(C3=NN(c4ccc(cc4)C([O-])=O)C=C3C#N)=C1	[#6]-[#6]1:[#6]:[#7]:[#7]:[#6]:1_5	1	false	REALSpace_70bn_2024-09	m_68bbb	28408734	21689904
S1c2c(c(F)ccc2)C(=C1)CC(=O)NC3=NN(C=C3C#N)Cc4ccccc4	919	fCSFP4	weighted-fingerprint-similarity	0.620	0.388	m_11bbb____22169164____22138406	CHEMBL3663141	S1c2c(cccc2)C(C3=NN(c4ccc(cc4)C([O-])=O)C=C3C#N)=C1	[#6]-[#6]1:[#6]:[#7]:[#7]:[#6]:1_5	1	false	REALSpace_70bn_2024-09	m_11bbb	22169164	22138406
S1c2c(c(ccc2)CC(=O)NC3=NN(C=C3C#N)CC[NH+](C)C)C=C1	920	fCSFP4	weighted-fingerprint-similarity	0.620	0.388	m_11bbb____25842060____8365078	CHEMBL3663141	S1c2c(cccc2)C(C3=NN(c4ccc(cc4)C([O-])=O)C=C3C#N)=C1	[#6]-[#6]1:[#6]:[#7]:[#7]:[#6]:1_5	1	false	REALSpace_70bn_2024-09	m_11bbb	25842060	8365078
S1c2c(nccc2)C(C(=O)NC3=NN(C=C3C#N)CC(F)F)=C1	921	fCSFP4	weighted-fingerprint-similarity	0.620	0.388	m_11bcb____15359846____17542066	CHEMBL3663141	S1c2c(cccc2)C(C3=NN(c4ccc(cc4)C([O-])=O)C=C3C#N)=C1	[#6]-[#6]1:[#6]:[#7]:[#7]:[#6]:1_5	1	false	REALSpace_70bn_2024-09	m_11bcb	15359846	17542066
S1c2c(cccc2)C(c3cc(N4N=C(C(C=O)=C4)C)ccc3)=C1	922	fCSFP4	weighted-fingerprint-similarity	0.620	0.539	m_271570bbb____10145070____21749378	CHEMBL3663141	S1c2c(cccc2)C(C3=NN(c4ccc(cc4)C([O-])=O)C=C3C#N)=C1	[#6]-[#6]1:[#6]:[#7]:[#7]:[#6]:1_5	1	false	REALSpace_70bn_2024-09	m_271570bbb	10145070	21749378
S1c2c(c(N(C)C)ccc2)C=C1C(=O)NC3=NN(c4ncc([N+]([O-])=O)cc4)C=C3C#N	923	fCSFP4	weighted-fingerprint-similarity	0.620	0.414	m_11bbb____22180482____13444782	CHEMBL3663141	S1c2c(cccc2)C(C3=NN(c4ccc(cc4)C([O-])=O)C=C3C#N)=C1	[#6]-[#6]1:[#6]:[#7]:[#7]:[#6]:1_5	1	false	REALSpace_70bn_2024-09	m_11bbb	22180482	13444782
S1c2c(cccc2)C(=C1)CN(C(=O)C=C)CC=3C(=NN(C3)C)c4ccc(C#N)cc4	924	fCSFP4	weighted-fingerprint-similarity	0.620	0.475	m_275550bbb____27476768____16730028____13179792	CHEMBL3663141	S1c2c(cccc2)C(C3=NN(c4ccc(cc4)C([O-])=O)C=C3C#N)=C1	[#6]-[#6]1:[#6]:[#7]:[#7]:[#6]:1_5	1	false	REALSpace_70bn_2024-09	m_275550bbb	27476768	16730028	13179792
[O-][N+](=O)c1ccc(N2N=C(NC(=O)NNc3cc4c(cc3)cccc4)C(C#N)=C2)cc1	925	fCSFP4	weighted-fingerprint-similarity	0.620	0.377	m_2430bbb____22529180____26860004	CHEMBL3663141	S1c2c(cccc2)C(C3=NN(c4ccc(cc4)C([O-])=O)C=C3C#N)=C1	[#6]-[#6]1:[#6]:[#7]:[#7]:[#6]:1_5	1	false	REALSpace_70bn_2024-09	m_2430bbb	22529180	26860004
S1c2c(cccc2)C(=C1)CNC(=O)C=3C(=NN(c4ccccc4)C3)c5cnccc5	926	fCSFP4	weighted-fingerprint-similarity	0.620	0.545	m_11dbb____803216____53823	CHEMBL3663141	S1c2c(cccc2)C(C3=NN(c4ccc(cc4)C([O-])=O)C=C3C#N)=C1	[#6]-[#6]1:[#6]:[#7]:[#7]:[#6]:1_5	1	false	REALSpace_70bn_2024-09	m_11dbb	803216	53823
S1c2c(cccc2)C(=C1)COC(=O)C=3C(=NN(c4ccccc4)C3)c5cnccc5	927	fCSFP4	weighted-fingerprint-similarity	0.620	0.545	m_1458bbb____25959136____28451286	CHEMBL3663141	S1c2c(cccc2)C(C3=NN(c4ccc(cc4)C([O-])=O)C=C3C#N)=C1	[#6]-[#6]1:[#6]:[#7]:[#7]:[#6]:1_5	1	false	REALSpace_70bn_2024-09	m_1458bbb	25959136	28451286
S1c2c(cccc2)C(NC(=O)C=3C(=NN(c4ccccc4)C3)c5cc(OC)ccc5)=C1	928	fCSFP4	weighted-fingerprint-similarity	0.620	0.545	m_11bcb____27262052____53904	CHEMBL3663141	S1c2c(cccc2)C(C3=NN(c4ccc(cc4)C([O-])=O)C=C3C#N)=C1	[#6]-[#6]1:[#6]:[#7]:[#7]:[#6]:1_5	1	false	REALSpace_70bn_2024-09	m_11bcb	27262052	53904
S(=O)(=O)(CCN1N=C(NC(=O)C=CC=2c3c(SC2)cccc3)C(C#N)=C1)C	929	fCSFP4	weighted-fingerprint-similarity	0.620	0.394	m_11bbb____22175374____206449	CHEMBL3663141	S1c2c(cccc2)C(C3=NN(c4ccc(cc4)C([O-])=O)C=C3C#N)=C1	[#6]-[#6]1:[#6]:[#7]:[#7]:[#6]:1_5	1	false	REALSpace_70bn_2024-09	m_11bbb	22175374	206449
S(=O)(=O)(CCN1N=C(NC(=O)CCCC=2c3c(SC2)cccc3)C(C#N)=C1)C	930	fCSFP4	weighted-fingerprint-similarity	0.620	0.394	m_11bbb____22175374____6955212	CHEMBL3663141	S1c2c(cccc2)C(C3=NN(c4ccc(cc4)C([O-])=O)C=C3C#N)=C1	[#6]-[#6]1:[#6]:[#7]:[#7]:[#6]:1_5	1	false	REALSpace_70bn_2024-09	m_11bbb	22175374	6955212
S1c2c(cccc2)C(=C1)CN(C(=O)NC3=NN(C=C3C#N)CC(F)(F)F)C	931	fCSFP4	weighted-fingerprint-similarity	0.620	0.394	m_2430dbd____15146980____765014	CHEMBL3663141	S1c2c(cccc2)C(C3=NN(c4ccc(cc4)C([O-])=O)C=C3C#N)=C1	[#6]-[#6]1:[#6]:[#7]:[#7]:[#6]:1_5	1	false	REALSpace_70bn_2024-09	m_2430dbd	15146980	765014
[O-][N+](=O)c1ccc(N2N=C(NC(=O)C)C(C#N)=C2)cc1	932	fCSFP4	weighted-fingerprint-similarity	0.620	0.349	m_270062bbb____28533942____15585492	CHEMBL3663141	S1c2c(cccc2)C(C3=NN(c4ccc(cc4)C([O-])=O)C=C3C#N)=C1	[#6]-[#6]1:[#6]:[#7]:[#7]:[#6]:1_5	1	false	REALSpace_70bn_2024-09	m_270062bbb	28533942	15585492
S(=O)(=O)(NC1=NN(C=C1C#N)C(C)(C)C)c2c3c(SC=C3)ccc2	933	fCSFP4	weighted-fingerprint-similarity	0.620	0.383	m_20bbb____6584624____18795882	CHEMBL3663141	S1c2c(cccc2)C(C3=NN(c4ccc(cc4)C([O-])=O)C=C3C#N)=C1	[#6]-[#6]1:[#6]:[#7]:[#7]:[#6]:1_5	1	false	REALSpace_70bn_2024-09	m_20bbb	6584624	18795882
S1c2c(cccc2)C(C=3N=NN(c4c(C#N)cccc4)C3)=C1	934	fCSFP4	weighted-fingerprint-similarity	0.620	0.565	m_273910bbb____11993598____25421774	CHEMBL3663141	S1c2c(cccc2)C(C3=NN(c4ccc(cc4)C([O-])=O)C=C3C#N)=C1	[#6]-[#6]1:[#6]:[#7]:[#7]:[#6]:1_5	1	false	REALSpace_70bn_2024-09	m_273910bbb	11993598	25421774
Brc1c2SC=C(c2ccc1)CC(=O)NC3=NN(C=C3C#N)Cc4ccccc4	935	fCSFP4	weighted-fingerprint-similarity	0.620	0.390	m_11bbb____22169164____20048618	CHEMBL3663141	S1c2c(cccc2)C(C3=NN(c4ccc(cc4)C([O-])=O)C=C3C#N)=C1	[#6]-[#6]1:[#6]:[#7]:[#7]:[#6]:1_5	1	false	REALSpace_70bn_2024-09	m_11bbb	22169164	20048618
Clc1c2SC=C(c2ccc1)CC(=O)NC3=NN(C=C3C#N)Cc4ccccc4	936	fCSFP4	weighted-fingerprint-similarity	0.620	0.390	m_11bbb____22169164____22135982	CHEMBL3663141	S1c2c(cccc2)C(C3=NN(c4ccc(cc4)C([O-])=O)C=C3C#N)=C1	[#6]-[#6]1:[#6]:[#7]:[#7]:[#6]:1_5	1	false	REALSpace_70bn_2024-09	m_11bbb	22169164	22135982
S(=O)(=O)(NC1=NN(C=C1C#N)CC(F)(F)C)C=2c3c(SC2)cccc3	937	fCSFP4	weighted-fingerprint-similarity	0.620	0.390	m_20bbb____15273434____10120690	CHEMBL3663141	S1c2c(cccc2)C(C3=NN(c4ccc(cc4)C([O-])=O)C=C3C#N)=C1	[#6]-[#6]1:[#6]:[#7]:[#7]:[#6]:1_5	1	false	REALSpace_70bn_2024-09	m_20bbb	15273434	10120690
S1c2c(F)cccc2C(=C1)CC(=O)NC3=NN(C=C3C#N)Cc4ccccc4	938	fCSFP4	weighted-fingerprint-similarity	0.620	0.390	m_11bbb____22169164____22135984	CHEMBL3663141	S1c2c(cccc2)C(C3=NN(c4ccc(cc4)C([O-])=O)C=C3C#N)=C1	[#6]-[#6]1:[#6]:[#7]:[#7]:[#6]:1_5	1	false	REALSpace_70bn_2024-09	m_11bbb	22169164	22135984
[O-][N+](=O)c1ccc(N2N=C(NC(=O)NNc3nncc4c3cccc4)C(C#N)=C2)cc1	939	fCSFP4	weighted-fingerprint-similarity	0.620	0.390	m_2430bbb____22529180____26851416	CHEMBL3663141	S1c2c(cccc2)C(C3=NN(c4ccc(cc4)C([O-])=O)C=C3C#N)=C1	[#6]-[#6]1:[#6]:[#7]:[#7]:[#6]:1_5	1	false	REALSpace_70bn_2024-09	m_2430bbb	22529180	26851416
S1c2c(cccc2)C(c3ccc(N4N=C(C(C=O)=C4)C(C)C)cc3)=C1	940	fCSFP4	weighted-fingerprint-similarity	0.619	0.538	m_271570bbb____10145070____21749078	CHEMBL3663141	S1c2c(cccc2)C(C3=NN(c4ccc(cc4)C([O-])=O)C=C3C#N)=C1	[#6]-[#6]1:[#6]:[#7]:[#7]:[#6]:1_5	1	false	REALSpace_70bn_2024-09	m_271570bbb	10145070	21749078
S1c2c(cccc2)C(NC(=O)C=3C(=NN(c4ccccc4)C3)c5cc(c(cc5)C)C)=C1	941	fCSFP4	weighted-fingerprint-similarity	0.619	0.545	m_11bcb____27262052____55650	CHEMBL3663141	S1c2c(cccc2)C(C3=NN(c4ccc(cc4)C([O-])=O)C=C3C#N)=C1	[#6]-[#6]1:[#6]:[#7]:[#7]:[#6]:1_5	1	false	REALSpace_70bn_2024-09	m_11bcb	27262052	55650
Brc1c2c(c(nc1)CNC(=O)NC3=NN(c4ccc([N+]([O-])=O)cc4)C=C3C#N)cccc2	942	fCSFP4	weighted-fingerprint-similarity	0.619	0.395	m_2430bbc____22529180____22586702	CHEMBL3663141	S1c2c(cccc2)C(C3=NN(c4ccc(cc4)C([O-])=O)C=C3C#N)=C1	[#6]-[#6]1:[#6]:[#7]:[#7]:[#6]:1_5	1	false	REALSpace_70bn_2024-09	m_2430bbc	22529180	22586702
Clc1c2c(c(cc1)C(NC(=O)NC3=NN(c4ccc([N+]([O-])=O)cc4)C=C3C#N)C)cccc2	943	fCSFP4	weighted-fingerprint-similarity	0.619	0.395	m_2430bbc____22529180____8804548	CHEMBL3663141	S1c2c(cccc2)C(C3=NN(c4ccc(cc4)C([O-])=O)C=C3C#N)=C1	[#6]-[#6]1:[#6]:[#7]:[#7]:[#6]:1_5	1	false	REALSpace_70bn_2024-09	m_2430bbc	22529180	8804548
FCC(NC(=O)NC1=NN(c2ccc([N+]([O-])=O)cc2)C=C1C#N)c3c4c(ccc3)cccc4	944	fCSFP4	weighted-fingerprint-similarity	0.619	0.395	m_2430bbc____22529180____22579008	CHEMBL3663141	S1c2c(cccc2)C(C3=NN(c4ccc(cc4)C([O-])=O)C=C3C#N)=C1	[#6]-[#6]1:[#6]:[#7]:[#7]:[#6]:1_5	1	false	REALSpace_70bn_2024-09	m_2430bbc	22529180	22579008
S1c2c(N=C1C(=O)NNC(=O)NC3=NN(c4ccc([N+]([O-])=O)cc4)C=C3C#N)cccc2	945	fCSFP4	weighted-fingerprint-similarity	0.619	0.395	m_2430bbb____22529180____12866624	CHEMBL3663141	S1c2c(cccc2)C(C3=NN(c4ccc(cc4)C([O-])=O)C=C3C#N)=C1	[#6]-[#6]1:[#6]:[#7]:[#7]:[#6]:1_5	1	false	REALSpace_70bn_2024-09	m_2430bbb	22529180	12866624
S1c2c(NC(=O)NC3=NN(c4ncc([N+]([O-])=O)cc4)C=C3C#N)cccc2C=C1	946	fCSFP4	weighted-fingerprint-similarity	0.619	0.395	m_2430cbb____22528322____7692512	CHEMBL3663141	S1c2c(cccc2)C(C3=NN(c4ccc(cc4)C([O-])=O)C=C3C#N)=C1	[#6]-[#6]1:[#6]:[#7]:[#7]:[#6]:1_5	1	false	REALSpace_70bn_2024-09	m_2430cbb	22528322	7692512
S1c2c(cccc2)C(=C1)C(O)CNC(=O)C(=O)NC3=NN(C=C3C#N)C(C)(C)C	947	fCSFP4	weighted-fingerprint-similarity	0.619	0.395	m_2718bbb____15728068____8260804	CHEMBL3663141	S1c2c(cccc2)C(C3=NN(c4ccc(cc4)C([O-])=O)C=C3C#N)=C1	[#6]-[#6]1:[#6]:[#7]:[#7]:[#6]:1_5	1	false	REALSpace_70bn_2024-09	m_2718bbb	15728068	8260804
S1c2c(cccc2)C(=C1)C(O)CNC(=O)C(=O)NC3=NN(C=C3C#N)CC(F)F	948	fCSFP4	weighted-fingerprint-similarity	0.619	0.395	m_2718bbb____15728068____15359850	CHEMBL3663141	S1c2c(cccc2)C(C3=NN(c4ccc(cc4)C([O-])=O)C=C3C#N)=C1	[#6]-[#6]1:[#6]:[#7]:[#7]:[#6]:1_5	1	false	REALSpace_70bn_2024-09	m_2718bbb	15728068	15359850
S1c2c(cccc2)C(=C1)C(O)CNC(=O)NC3=NN(C=C3C#N)CC[NH+](C)C	949	fCSFP4	weighted-fingerprint-similarity	0.619	0.395	m_2430bbc____22525246____15728062	CHEMBL3663141	S1c2c(cccc2)C(C3=NN(c4ccc(cc4)C([O-])=O)C=C3C#N)=C1	[#6]-[#6]1:[#6]:[#7]:[#7]:[#6]:1_5	1	false	REALSpace_70bn_2024-09	m_2430bbc	22525246	15728062
[O-][N+](=O)c1ccc(N2N=C(NC(=O)NC(c3c4c(ccc3)cccc4)CC)C(C#N)=C2)cc1	950	fCSFP4	weighted-fingerprint-similarity	0.619	0.395	m_2430bbc____22529180____13037264	CHEMBL3663141	S1c2c(cccc2)C(C3=NN(c4ccc(cc4)C([O-])=O)C=C3C#N)=C1	[#6]-[#6]1:[#6]:[#7]:[#7]:[#6]:1_5	1	false	REALSpace_70bn_2024-09	m_2430bbc	22529180	13037264
[O-][N+](=O)c1ccc(N2N=C(NC(=O)NC3C(c4c5c(ccc4)cccc5)C3)C(C#N)=C2)cc1	951	fCSFP4	weighted-fingerprint-similarity	0.619	0.395	m_2430bbc____22529180____18982994	CHEMBL3663141	S1c2c(cccc2)C(C3=NN(c4ccc(cc4)C([O-])=O)C=C3C#N)=C1	[#6]-[#6]1:[#6]:[#7]:[#7]:[#6]:1_5	1	false	REALSpace_70bn_2024-09	m_2430bbc	22529180	18982994
[O-][N+](=O)c1ccc(N2N=C(NC(=O)NCCc3c4c(ncc3)cccc4)C(C#N)=C2)cc1	952	fCSFP4	weighted-fingerprint-similarity	0.619	0.395	m_2430bbc____22529180____11971064	CHEMBL3663141	S1c2c(cccc2)C(C3=NN(c4ccc(cc4)C([O-])=O)C=C3C#N)=C1	[#6]-[#6]1:[#6]:[#7]:[#7]:[#6]:1_5	1	false	REALSpace_70bn_2024-09	m_2430bbc	22529180	11971064
ClC=1c2c(SC1C(=O)NC3=NN(c4ccc([N+]([O-])=O)cc4)C=C3C#N)cc(F)cc2	953	fCSFP4	weighted-fingerprint-similarity	0.619	0.401	m_270062bbb____28533942____28366906	CHEMBL3663141	S1c2c(cccc2)C(C3=NN(c4ccc(cc4)C([O-])=O)C=C3C#N)=C1	[#6]-[#6]1:[#6]:[#7]:[#7]:[#6]:1_5	1	false	REALSpace_70bn_2024-09	m_270062bbb	28533942	28366906
S1C(=CC=2C(=CSC12)CCNC(=O)NC3=NN(c4ccc([N+]([O-])=O)cc4)C=C3C#N)C	954	fCSFP4	weighted-fingerprint-similarity	0.619	0.401	m_2430bbc____22529180____13434388	CHEMBL3663141	S1c2c(cccc2)C(C3=NN(c4ccc(cc4)C([O-])=O)C=C3C#N)=C1	[#6]-[#6]1:[#6]:[#7]:[#7]:[#6]:1_5	1	false	REALSpace_70bn_2024-09	m_2430bbc	22529180	13434388
Brc1cc2SC=C(c2cc1)CC(=O)NC3=NN(C=C3C#N)CC(F)(F)F	955	fCSFP4	weighted-fingerprint-similarity	0.619	0.391	m_11bcb____15146974____20043628	CHEMBL3663141	S1c2c(cccc2)C(C3=NN(c4ccc(cc4)C([O-])=O)C=C3C#N)=C1	[#6]-[#6]1:[#6]:[#7]:[#7]:[#6]:1_5	1	false	REALSpace_70bn_2024-09	m_11bcb	15146974	20043628
Brc1cc2SC=C(c2cc1)CC(=O)NC3=NN(C=C3C#N)CCOC	956	fCSFP4	weighted-fingerprint-similarity	0.619	0.391	m_11bcb____15503930____20043628	CHEMBL3663141	S1c2c(cccc2)C(C3=NN(c4ccc(cc4)C([O-])=O)C=C3C#N)=C1	[#6]-[#6]1:[#6]:[#7]:[#7]:[#6]:1_5	1	false	REALSpace_70bn_2024-09	m_11bcb	15503930	20043628
Brc1cc2SC=C(c2cc1)CCC(=O)NC3=NN(C=C3C#N)C(C)(C)C	957	fCSFP4	weighted-fingerprint-similarity	0.619	0.391	m_11bcb____6406126____27041262	CHEMBL3663141	S1c2c(cccc2)C(C3=NN(c4ccc(cc4)C([O-])=O)C=C3C#N)=C1	[#6]-[#6]1:[#6]:[#7]:[#7]:[#6]:1_5	1	false	REALSpace_70bn_2024-09	m_11bcb	6406126	27041262
Brc1cc2SC=C(c2cc1)CNC(=O)NC3=NN(C=C3C#N)CC(F)F	958	fCSFP4	weighted-fingerprint-similarity	0.619	0.391	m_2430bbc____22529508____20044628	CHEMBL3663141	S1c2c(cccc2)C(C3=NN(c4ccc(cc4)C([O-])=O)C=C3C#N)=C1	[#6]-[#6]1:[#6]:[#7]:[#7]:[#6]:1_5	1	false	REALSpace_70bn_2024-09	m_2430bbc	22529508	20044628
Brc1cc2c(SC=C2CC(=O)NC3=NN(C=C3C#N)CC(F)(F)F)cc1	959	fCSFP4	weighted-fingerprint-similarity	0.619	0.391	m_11bcb____15146974____9480578	CHEMBL3663141	S1c2c(cccc2)C(C3=NN(c4ccc(cc4)C([O-])=O)C=C3C#N)=C1	[#6]-[#6]1:[#6]:[#7]:[#7]:[#6]:1_5	1	false	REALSpace_70bn_2024-09	m_11bcb	15146974	9480578
Brc1cc2c(SC=C2CC(=O)NC3=NN(C=C3C#N)CCOC)cc1	960	fCSFP4	weighted-fingerprint-similarity	0.619	0.391	m_11bcb____15503930____9480578	CHEMBL3663141	S1c2c(cccc2)C(C3=NN(c4ccc(cc4)C([O-])=O)C=C3C#N)=C1	[#6]-[#6]1:[#6]:[#7]:[#7]:[#6]:1_5	1	false	REALSpace_70bn_2024-09	m_11bcb	15503930	9480578
Brc1cc2c(SC=C2CC(NC(=O)NC3=NN(C=C3C#N)C)C)cc1	961	fCSFP4	weighted-fingerprint-similarity	0.619	0.391	m_2430bbc____6584276____22578644	CHEMBL3663141	S1c2c(cccc2)C(C3=NN(c4ccc(cc4)C([O-])=O)C=C3C#N)=C1	[#6]-[#6]1:[#6]:[#7]:[#7]:[#6]:1_5	1	false	REALSpace_70bn_2024-09	m_2430bbc	6584276	22578644
Brc1cc2c(SC=C2CCNC(=O)NC3=NN(C=C3C#N)C(C)C)cc1	962	fCSFP4	weighted-fingerprint-similarity	0.619	0.391	m_2430dbc____7686976____21650686	CHEMBL3663141	S1c2c(cccc2)C(C3=NN(c4ccc(cc4)C([O-])=O)C=C3C#N)=C1	[#6]-[#6]1:[#6]:[#7]:[#7]:[#6]:1_5	1	false	REALSpace_70bn_2024-09	m_2430dbc	7686976	21650686
Brc1cc2c(SC=C2CNC(=O)NC3=NN(C=C3C#N)CC(F)F)cc1	963	fCSFP4	weighted-fingerprint-similarity	0.619	0.391	m_2430bbc____22529508____19507584	CHEMBL3663141	S1c2c(cccc2)C(C3=NN(c4ccc(cc4)C([O-])=O)C=C3C#N)=C1	[#6]-[#6]1:[#6]:[#7]:[#7]:[#6]:1_5	1	false	REALSpace_70bn_2024-09	m_2430bbc	22529508	19507584
Clc1cc2SC=C(c2cc1)CC(=O)NC3=NN(C=C3C#N)CC(F)(F)F	964	fCSFP4	weighted-fingerprint-similarity	0.619	0.391	m_11bcb____15146974____22138534	CHEMBL3663141	S1c2c(cccc2)C(C3=NN(c4ccc(cc4)C([O-])=O)C=C3C#N)=C1	[#6]-[#6]1:[#6]:[#7]:[#7]:[#6]:1_5	1	false	REALSpace_70bn_2024-09	m_11bcb	15146974	22138534
Clc1cc2SC=C(c2cc1)CC(=O)NC3=NN(C=C3C#N)CCOC	965	fCSFP4	weighted-fingerprint-similarity	0.619	0.391	m_11bcb____15503930____22138534	CHEMBL3663141	S1c2c(cccc2)C(C3=NN(c4ccc(cc4)C([O-])=O)C=C3C#N)=C1	[#6]-[#6]1:[#6]:[#7]:[#7]:[#6]:1_5	1	false	REALSpace_70bn_2024-09	m_11bcb	15503930	22138534
Clc1cc2SC=C(c2cc1)CNC(=O)NC3=NN(C=C3C#N)CC(F)F	966	fCSFP4	weighted-fingerprint-similarity	0.619	0.391	m_2430bbc____22529508____22588172	CHEMBL3663141	S1c2c(cccc2)C(C3=NN(c4ccc(cc4)C([O-])=O)C=C3C#N)=C1	[#6]-[#6]1:[#6]:[#7]:[#7]:[#6]:1_5	1	false	REALSpace_70bn_2024-09	m_2430bbc	22529508	22588172
Clc1cc2c(SC=C2CC(=O)NC3=NN(C=C3C#N)CC(F)(F)F)cc1	967	fCSFP4	weighted-fingerprint-similarity	0.619	0.391	m_11bcb____15146974____7689800	CHEMBL3663141	S1c2c(cccc2)C(C3=NN(c4ccc(cc4)C([O-])=O)C=C3C#N)=C1	[#6]-[#6]1:[#6]:[#7]:[#7]:[#6]:1_5	1	false	REALSpace_70bn_2024-09	m_11bcb	15146974	7689800
Clc1cc2c(SC=C2CC(=O)NC3=NN(C=C3C#N)CCOC)cc1	968	fCSFP4	weighted-fingerprint-similarity	0.619	0.391	m_11bcb____15503930____7689800	CHEMBL3663141	S1c2c(cccc2)C(C3=NN(c4ccc(cc4)C([O-])=O)C=C3C#N)=C1	[#6]-[#6]1:[#6]:[#7]:[#7]:[#6]:1_5	1	false	REALSpace_70bn_2024-09	m_11bcb	15503930	7689800
Fc1c(N2N=C(NC(=O)C=Cc3c4c(ccc3)cccc4)C(C#N)=C2)ccc(C#N)c1	969	fCSFP4	weighted-fingerprint-similarity	0.619	0.391	m_11bbb____22180484____236729	CHEMBL3663141	S1c2c(cccc2)C(C3=NN(c4ccc(cc4)C([O-])=O)C=C3C#N)=C1	[#6]-[#6]1:[#6]:[#7]:[#7]:[#6]:1_5	1	false	REALSpace_70bn_2024-09	m_11bbb	22180484	236729
Fc1c(N2N=C(NC(=O)CCc3c4c(ccc3)cccc4)C(C#N)=C2)ccc(C#N)c1	970	fCSFP4	weighted-fingerprint-similarity	0.619	0.391	m_11bbb____22180484____12546952	CHEMBL3663141	S1c2c(cccc2)C(C3=NN(c4ccc(cc4)C([O-])=O)C=C3C#N)=C1	[#6]-[#6]1:[#6]:[#7]:[#7]:[#6]:1_5	1	false	REALSpace_70bn_2024-09	m_11bbb	22180484	12546952
Fc1c(N2N=C(NC(=O)NCc3c4c(c(F)cc3)cccc4)C(C#N)=C2)ccc(C#N)c1	971	fCSFP4	weighted-fingerprint-similarity	0.619	0.391	m_2430bbc____22528324____22585368	CHEMBL3663141	S1c2c(cccc2)C(C3=NN(c4ccc(cc4)C([O-])=O)C=C3C#N)=C1	[#6]-[#6]1:[#6]:[#7]:[#7]:[#6]:1_5	1	false	REALSpace_70bn_2024-09	m_2430bbc	22528324	22585368
Fc1c(N2N=C(NC(=O)Nc3c4c(c(OC)cc3)cccc4)C(C#N)=C2)ccc(C#N)c1	972	fCSFP4	weighted-fingerprint-similarity	0.619	0.391	m_2430bbb____22528324____22374036	CHEMBL3663141	S1c2c(cccc2)C(C3=NN(c4ccc(cc4)C([O-])=O)C=C3C#N)=C1	[#6]-[#6]1:[#6]:[#7]:[#7]:[#6]:1_5	1	false	REALSpace_70bn_2024-09	m_2430bbb	22528324	22374036
S(=O)(=O)(CCN1N=C(NC(=O)Nc2cc3c(SC=C3C)cc2)C(C#N)=C1)C	973	fCSFP4	weighted-fingerprint-similarity	0.619	0.391	m_2430bbb____22525248____22581862	CHEMBL3663141	S1c2c(cccc2)C(C3=NN(c4ccc(cc4)C([O-])=O)C=C3C#N)=C1	[#6]-[#6]1:[#6]:[#7]:[#7]:[#6]:1_5	1	false	REALSpace_70bn_2024-09	m_2430bbb	22525248	22581862
S1c2c(cc(F)cc2)C(=C1)CNC(=O)NC3=NN(C=C3C#N)CC(F)(F)F	974	fCSFP4	weighted-fingerprint-similarity	0.619	0.391	m_2430dbc____15146980____19507710	CHEMBL3663141	S1c2c(cccc2)C(C3=NN(c4ccc(cc4)C([O-])=O)C=C3C#N)=C1	[#6]-[#6]1:[#6]:[#7]:[#7]:[#6]:1_5	1	false	REALSpace_70bn_2024-09	m_2430dbc	15146980	19507710
S1c2c(cc(cc2)C)C(=C1)CC(=O)NC3=NN(C=C3C#N)CC(F)(F)F	975	fCSFP4	weighted-fingerprint-similarity	0.619	0.391	m_11bcb____15146974____7289768	CHEMBL3663141	S1c2c(cccc2)C(C3=NN(c4ccc(cc4)C([O-])=O)C=C3C#N)=C1	[#6]-[#6]1:[#6]:[#7]:[#7]:[#6]:1_5	1	false	REALSpace_70bn_2024-09	m_11bcb	15146974	7289768
S1c2c(cc(cc2)CC(=O)NC3=NN(C=C3C#N)CC[NH+](C)C)C(=C1)C	976	fCSFP4	weighted-fingerprint-similarity	0.619	0.391	m_11bbb____25842060____22138134	CHEMBL3663141	S1c2c(cccc2)C(C3=NN(c4ccc(cc4)C([O-])=O)C=C3C#N)=C1	[#6]-[#6]1:[#6]:[#7]:[#7]:[#6]:1_5	1	false	REALSpace_70bn_2024-09	m_11bbb	25842060	22138134
S1c2c(cc(cc2)CNC(=O)NC3=NN(C=C3C#N)CC(F)(F)F)C(=C1)C	977	fCSFP4	weighted-fingerprint-similarity	0.619	0.391	m_2430dbc____15146980____22580470	CHEMBL3663141	S1c2c(cccc2)C(C3=NN(c4ccc(cc4)C([O-])=O)C=C3C#N)=C1	[#6]-[#6]1:[#6]:[#7]:[#7]:[#6]:1_5	1	false	REALSpace_70bn_2024-09	m_2430dbc	15146980	22580470
S1c2c(ccc(c2)CNC(=O)NC3=NN(C=C3C#N)CC(F)(F)F)C(=C1)C	978	fCSFP4	weighted-fingerprint-similarity	0.619	0.391	m_2430dbc____15146980____27571742	CHEMBL3663141	S1c2c(cccc2)C(C3=NN(c4ccc(cc4)C([O-])=O)C=C3C#N)=C1	[#6]-[#6]1:[#6]:[#7]:[#7]:[#6]:1_5	1	false	REALSpace_70bn_2024-09	m_2430dbc	15146980	27571742
S1c2c(cccc2)C=C1CCNC(=O)NC3=NN(c4ccc([N+]([O-])=O)cc4)C=C3C#N	979	fCSFP4	weighted-fingerprint-similarity	0.619	0.391	m_2430bbc____22529180____10545896	CHEMBL3663141	S1c2c(cccc2)C(C3=NN(c4ccc(cc4)C([O-])=O)C=C3C#N)=C1	[#6]-[#6]1:[#6]:[#7]:[#7]:[#6]:1_5	1	false	REALSpace_70bn_2024-09	m_2430bbc	22529180	10545896
Clc1c2c(SC=C2CNC(=O)NC3=NN(C=C3C#N)C)ccc1	980	fCSFP4	weighted-fingerprint-similarity	0.619	0.380	m_2430bbc____6584276____22586720	CHEMBL3663141	S1c2c(cccc2)C(C3=NN(c4ccc(cc4)C([O-])=O)C=C3C#N)=C1	[#6]-[#6]1:[#6]:[#7]:[#7]:[#6]:1_5	1	false	REALSpace_70bn_2024-09	m_2430bbc	6584276	22586720
S1c2c(c(F)ccc2)C(=C1)CNC(=O)NC3=NN(C=C3C#N)C	981	fCSFP4	weighted-fingerprint-similarity	0.619	0.380	m_2430bbc____6584276____22586686	CHEMBL3663141	S1c2c(cccc2)C(C3=NN(c4ccc(cc4)C([O-])=O)C=C3C#N)=C1	[#6]-[#6]1:[#6]:[#7]:[#7]:[#6]:1_5	1	false	REALSpace_70bn_2024-09	m_2430bbc	6584276	22586686
Brc1ccc(cc1)C2=NN(c3ccccc3)C=C2CNC=4c5c(SC4)cccc5	982	fCSFP4	weighted-fingerprint-similarity	0.618	0.538	m_38bbb____27262032____27056404	CHEMBL3663141	S1c2c(cccc2)C(C3=NN(c4ccc(cc4)C([O-])=O)C=C3C#N)=C1	[#6]-[#6]1:[#6]:[#7]:[#7]:[#6]:1_5	1	false	REALSpace_70bn_2024-09	m_38bbb	27262032	27056404
Clc1ccc(cc1)C2=NN(c3ccccc3)C=C2CNC=4c5c(SC4)cccc5	983	fCSFP4	weighted-fingerprint-similarity	0.618	0.538	m_38bbb____27262032____27056446	CHEMBL3663141	S1c2c(cccc2)C(C3=NN(c4ccc(cc4)C([O-])=O)C=C3C#N)=C1	[#6]-[#6]1:[#6]:[#7]:[#7]:[#6]:1_5	1	false	REALSpace_70bn_2024-09	m_38bbb	27262032	27056446
S1c2c(cccc2)C(=C1)CN(C=O)CC=3C(=NN(c4ccccc4)C3)c5ccccc5	984	fCSFP4	weighted-fingerprint-similarity	0.618	0.538	m_275550bcb____16729942____16730028____17809348	CHEMBL3663141	S1c2c(cccc2)C(C3=NN(c4ccc(cc4)C([O-])=O)C=C3C#N)=C1	[#6]-[#6]1:[#6]:[#7]:[#7]:[#6]:1_5	1	false	REALSpace_70bn_2024-09	m_275550bcb	16729942	16730028	17809348
S1c2c(cccc2)C(C=3N=NN(C4=NN(c5ccccc5)C=C4C)C3)=C1	985	fCSFP4	weighted-fingerprint-similarity	0.618	0.538	m_282512abb____24320680____24222386	CHEMBL3663141	S1c2c(cccc2)C(C3=NN(c4ccc(cc4)C([O-])=O)C=C3C#N)=C1	[#6]-[#6]1:[#6]:[#7]:[#7]:[#6]:1_5	1	false	REALSpace_70bn_2024-09	m_282512abb	24320680	24222386
S1c2c(c(ccc2)CN3N=C(C(C#C)=C3)C(F)(F)F)C=C1	986	fCSFP4	weighted-fingerprint-similarity	0.618	0.367	m_7bfb____27046076____22787792	CHEMBL3663141	S1c2c(cccc2)C(C3=NN(c4ccc(cc4)C([O-])=O)C=C3C#N)=C1	[#6]-[#6]1:[#6]:[#7]:[#7]:[#6]:1_5	1	false	REALSpace_70bn_2024-09	m_7bfb	27046076	22787792
Clc1c2c(SC=C2CNC(=O)NC3=NN(C=C3C#N)Cc4ccccc4)ccc1	987	fCSFP4	weighted-fingerprint-similarity	0.618	0.386	m_2430bbc____22524250____22586720	CHEMBL3663141	S1c2c(cccc2)C(C3=NN(c4ccc(cc4)C([O-])=O)C=C3C#N)=C1	[#6]-[#6]1:[#6]:[#7]:[#7]:[#6]:1_5	1	false	REALSpace_70bn_2024-09	m_2430bbc	22524250	22586720
S1c2c(c(F)ccc2)C(=C1)CNC(=O)NC3=NN(C=C3C#N)Cc4ccccc4	988	fCSFP4	weighted-fingerprint-similarity	0.618	0.386	m_2430bbc____22524250____22586686	CHEMBL3663141	S1c2c(cccc2)C(C3=NN(c4ccc(cc4)C([O-])=O)C=C3C#N)=C1	[#6]-[#6]1:[#6]:[#7]:[#7]:[#6]:1_5	1	false	REALSpace_70bn_2024-09	m_2430bbc	22524250	22586686
S1c2c(c(ccc2)CNC(=O)NC3=NN(C=C3C#N)CC[NH+](C)C)C=C1	989	fCSFP4	weighted-fingerprint-similarity	0.618	0.386	m_2430bbc____22525246____22579900	CHEMBL3663141	S1c2c(cccc2)C(C3=NN(c4ccc(cc4)C([O-])=O)C=C3C#N)=C1	[#6]-[#6]1:[#6]:[#7]:[#7]:[#6]:1_5	1	false	REALSpace_70bn_2024-09	m_2430bbc	22525246	22579900
S1c2c(c(ccc2)C=3C([N+]([O-])=O)=NN(c4ccccc4)C3)C=C1	990	fCSFP4	weighted-fingerprint-similarity	0.618	0.535	m_271570bbb____28265906____21748170	CHEMBL3663141	S1c2c(cccc2)C(C3=NN(c4ccc(cc4)C([O-])=O)C=C3C#N)=C1	[#6]-[#6]1:[#6]:[#7]:[#7]:[#6]:1_5	1	false	REALSpace_70bn_2024-09	m_271570bbb	28265906	21748170
S1c2c(cccc2)C(=C1)C(NC(=O)C(=O)NC3=NN(C=C3C#N)CC(F)F)C	991	fCSFP4	weighted-fingerprint-similarity	0.618	0.392	m_2718bbb____13459342____15359850	CHEMBL3663141	S1c2c(cccc2)C(C3=NN(c4ccc(cc4)C([O-])=O)C=C3C#N)=C1	[#6]-[#6]1:[#6]:[#7]:[#7]:[#6]:1_5	1	false	REALSpace_70bn_2024-09	m_2718bbb	13459342	15359850
[O-][N+](=O)c1ccc(N2N=C(NC(=O)NCCc3c4c(cncc4)ccc3)C(C#N)=C2)cc1	992	fCSFP4	weighted-fingerprint-similarity	0.618	0.392	m_2430bbc____22529180____26856220	CHEMBL3663141	S1c2c(cccc2)C(C3=NN(c4ccc(cc4)C([O-])=O)C=C3C#N)=C1	[#6]-[#6]1:[#6]:[#7]:[#7]:[#6]:1_5	1	false	REALSpace_70bn_2024-09	m_2430bbc	22529180	26856220
[O-][N+](=O)c1ccc(N2N=C(NC(=O)NCc3c4c(OC=C4)ccc3)C(C#N)=C2)cc1	993	fCSFP4	weighted-fingerprint-similarity	0.618	0.392	m_2430bbc____22529180____12106962	CHEMBL3663141	S1c2c(cccc2)C(C3=NN(c4ccc(cc4)C([O-])=O)C=C3C#N)=C1	[#6]-[#6]1:[#6]:[#7]:[#7]:[#6]:1_5	1	false	REALSpace_70bn_2024-09	m_2430bbc	22529180	12106962
[O-][N+](=O)c1cnc(N2N=C(NC(=O)NNc3c4c(ccc3)cccc4)C(C#N)=C2)cc1	994	fCSFP4	weighted-fingerprint-similarity	0.618	0.392	m_2430bbb____22528322____26860030	CHEMBL3663141	S1c2c(cccc2)C(C3=NN(c4ccc(cc4)C([O-])=O)C=C3C#N)=C1	[#6]-[#6]1:[#6]:[#7]:[#7]:[#6]:1_5	1	false	REALSpace_70bn_2024-09	m_2430bbb	22528322	26860030
Brc1cc(ccc1)C2=NN(c3ccncc3)C=C2C(=O)NC=4c5c(SC4)cccc5	995	fCSFP4	weighted-fingerprint-similarity	0.618	0.542	m_11bcb____27262052____16892194	CHEMBL3663141	S1c2c(cccc2)C(C3=NN(c4ccc(cc4)C([O-])=O)C=C3C#N)=C1	[#6]-[#6]1:[#6]:[#7]:[#7]:[#6]:1_5	1	false	REALSpace_70bn_2024-09	m_11bcb	27262052	16892194
Brc1c2SC=C(c2ccc1)CNC(=O)NC3=NN(C=C3C#N)C	996	fCSFP4	weighted-fingerprint-similarity	0.618	0.381	m_2430bbc____6584276____19507962	CHEMBL3663141	S1c2c(cccc2)C(C3=NN(c4ccc(cc4)C([O-])=O)C=C3C#N)=C1	[#6]-[#6]1:[#6]:[#7]:[#7]:[#6]:1_5	1	false	REALSpace_70bn_2024-09	m_2430bbc	6584276	19507962
Clc1c2SC=C(c2ccc1)CNC(=O)NC3=NN(C=C3C#N)C	997	fCSFP4	weighted-fingerprint-similarity	0.618	0.381	m_2430bbc____6584276____22587090	CHEMBL3663141	S1c2c(cccc2)C(C3=NN(c4ccc(cc4)C([O-])=O)C=C3C#N)=C1	[#6]-[#6]1:[#6]:[#7]:[#7]:[#6]:1_5	1	false	REALSpace_70bn_2024-09	m_2430bbc	6584276	22587090
S1c2c(F)cccc2C(=C1)CNC(=O)NC3=NN(C=C3C#N)C	998	fCSFP4	weighted-fingerprint-similarity	0.618	0.381	m_2430bbc____6584276____22584776	CHEMBL3663141	S1c2c(cccc2)C(C3=NN(c4ccc(cc4)C([O-])=O)C=C3C#N)=C1	[#6]-[#6]1:[#6]:[#7]:[#7]:[#6]:1_5	1	false	REALSpace_70bn_2024-09	m_2430bbc	6584276	22584776
Brc1c2SC=C(c2ccc1)CNC(=O)NC3=NN(C=C3C#N)Cc4ccccc4	999	fCSFP4	weighted-fingerprint-similarity	0.617	0.387	m_2430bbc____22524250____19507962	CHEMBL3663141	S1c2c(cccc2)C(C3=NN(c4ccc(cc4)C([O-])=O)C=C3C#N)=C1	[#6]-[#6]1:[#6]:[#7]:[#7]:[#6]:1_5	1	false	REALSpace_70bn_2024-09	m_2430bbc	22524250	19507962
Clc1c2SC=C(c2ccc1)CNC(=O)NC3=NN(C=C3C#N)Cc4ccccc4	1000	fCSFP4	weighted-fingerprint-similarity	0.617	0.387	m_2430bbc____22524250____22587090	CHEMBL3663141	S1c2c(cccc2)C(C3=NN(c4ccc(cc4)C([O-])=O)C=C3C#N)=C1	[#6]-[#6]1:[#6]:[#7]:[#7]:[#6]:1_5	1	false	REALSpace_70bn_2024-09	m_2430bbc	22524250	22587090
S1c2c(F)cccc2C(=C1)CNC(=O)NC3=NN(C=C3C#N)Cc4ccccc4	1001	fCSFP4	weighted-fingerprint-similarity	0.617	0.387	m_2430bbc____22524250____22584776	CHEMBL3663141	S1c2c(cccc2)C(C3=NN(c4ccc(cc4)C([O-])=O)C=C3C#N)=C1	[#6]-[#6]1:[#6]:[#7]:[#7]:[#6]:1_5	1	false	REALSpace_70bn_2024-09	m_2430bbc	22524250	22584776
S1c2ncnc(NNC(=O)NC3=NN(c4ccc([N+]([O-])=O)cc4)C=C3C#N)c2C=C1	1002	fCSFP4	weighted-fingerprint-similarity	0.617	0.393	m_2430bbb____22529180____26864824	CHEMBL3663141	S1c2c(cccc2)C(C3=NN(c4ccc(cc4)C([O-])=O)C=C3C#N)=C1	[#6]-[#6]1:[#6]:[#7]:[#7]:[#6]:1_5	1	false	REALSpace_70bn_2024-09	m_2430bbb	22529180	26864824
[O-][N+](=O)c1ccc(N2N=C(NC(=O)N(CCc3c4c(ccc3)cccc4)C)C(C#N)=C2)cc1	1003	fCSFP4	weighted-fingerprint-similarity	0.617	0.393	m_2430bbd____22529180____2561922	CHEMBL3663141	S1c2c(cccc2)C(C3=NN(c4ccc(cc4)C([O-])=O)C=C3C#N)=C1	[#6]-[#6]1:[#6]:[#7]:[#7]:[#6]:1_5	1	false	REALSpace_70bn_2024-09	m_2430bbd	22529180	2561922
[O-][N+](=O)c1ccc(N2N=C(NC(=O)NCCCC=3c4c(NC3)cccc4)C(C#N)=C2)cc1	1004	fCSFP4	weighted-fingerprint-similarity	0.617	0.393	m_2430bbc____22529180____4145722	CHEMBL3663141	S1c2c(cccc2)C(C3=NN(c4ccc(cc4)C([O-])=O)C=C3C#N)=C1	[#6]-[#6]1:[#6]:[#7]:[#7]:[#6]:1_5	1	false	REALSpace_70bn_2024-09	m_2430bbc	22529180	4145722
[O-][N+](=O)c1ccc(N2N=C(NC(=O)NNc3nc4c(c(c3)C)cccc4)C(C#N)=C2)cc1	1005	fCSFP4	weighted-fingerprint-similarity	0.617	0.393	m_2430bbb____22529180____26872582	CHEMBL3663141	S1c2c(cccc2)C(C3=NN(c4ccc(cc4)C([O-])=O)C=C3C#N)=C1	[#6]-[#6]1:[#6]:[#7]:[#7]:[#6]:1_5	1	false	REALSpace_70bn_2024-09	m_2430bbb	22529180	26872582
S1c2c(cccc2)C(=C1)C(NC(=O)C=3C(=NN(c4ccc(cc4)C)C3)c5ccccc5)C	1006	fCSFP4	weighted-fingerprint-similarity	0.617	0.541	m_11bbb____13459300____55468	CHEMBL3663141	S1c2c(cccc2)C(C3=NN(c4ccc(cc4)C([O-])=O)C=C3C#N)=C1	[#6]-[#6]1:[#6]:[#7]:[#7]:[#6]:1_5	1	false	REALSpace_70bn_2024-09	m_11bbb	13459300	55468
S1c2c(cccc2)C(=C1)C(NC(=O)C=3C(=NN(c4ccccc4)C3)c5ccc(cc5)C)C	1007	fCSFP4	weighted-fingerprint-similarity	0.617	0.541	m_11bbb____13459300____53882	CHEMBL3663141	S1c2c(cccc2)C(C3=NN(c4ccc(cc4)C([O-])=O)C=C3C#N)=C1	[#6]-[#6]1:[#6]:[#7]:[#7]:[#6]:1_5	1	false	REALSpace_70bn_2024-09	m_11bbb	13459300	53882
S1c2c(cccc2)C(=C1)C(OC(=O)C=3C(=NN(c4ccc(cc4)C)C3)c5ccccc5)C	1008	fCSFP4	weighted-fingerprint-similarity	0.617	0.541	m_276436bbb____14085712____14089490	CHEMBL3663141	S1c2c(cccc2)C(C3=NN(c4ccc(cc4)C([O-])=O)C=C3C#N)=C1	[#6]-[#6]1:[#6]:[#7]:[#7]:[#6]:1_5	1	false	REALSpace_70bn_2024-09	m_276436bbb	14085712	14089490
S1c2c(cccc2)C(=C1)C(OC(=O)C=3C(=NN(c4ccccc4)C3)c5ccc(cc5)C)C	1009	fCSFP4	weighted-fingerprint-similarity	0.617	0.541	m_276436bbb____14085712____14088550	CHEMBL3663141	S1c2c(cccc2)C(C3=NN(c4ccc(cc4)C([O-])=O)C=C3C#N)=C1	[#6]-[#6]1:[#6]:[#7]:[#7]:[#6]:1_5	1	false	REALSpace_70bn_2024-09	m_276436bbb	14085712	14088550
S1c2c(cccc2)C(=C1)CCNC(=O)C=3C(=NN(c4ccc(F)cc4)C3)c5ccc(cc5)C	1010	fCSFP4	weighted-fingerprint-similarity	0.617	0.541	m_11bbb____886694____55417	CHEMBL3663141	S1c2c(cccc2)C(C3=NN(c4ccc(cc4)C([O-])=O)C=C3C#N)=C1	[#6]-[#6]1:[#6]:[#7]:[#7]:[#6]:1_5	1	false	REALSpace_70bn_2024-09	m_11bbb	886694	55417
S1c2c(cccc2)C(=C1)CCNC(=O)C=3C(=NN(c4ccccc4)C3)c5ccc(OC)cc5	1011	fCSFP4	weighted-fingerprint-similarity	0.617	0.541	m_11bbb____886694____53827	CHEMBL3663141	S1c2c(cccc2)C(C3=NN(c4ccc(cc4)C([O-])=O)C=C3C#N)=C1	[#6]-[#6]1:[#6]:[#7]:[#7]:[#6]:1_5	1	false	REALSpace_70bn_2024-09	m_11bbb	886694	53827
S1c2c(cccc2)C(=C1)CN(C(=O)C=3C(=NN(c4ccc(cc4)C)C3)c5ccccc5)C	1012	fCSFP4	weighted-fingerprint-similarity	0.617	0.541	m_11bbb____22167700____55468	CHEMBL3663141	S1c2c(cccc2)C(C3=NN(c4ccc(cc4)C([O-])=O)C=C3C#N)=C1	[#6]-[#6]1:[#6]:[#7]:[#7]:[#6]:1_5	1	false	REALSpace_70bn_2024-09	m_11bbb	22167700	55468
S1c2c(cccc2)C(=C1)CN(C(=O)C=3C(=NN(c4ccccc4)C3)c5ccc(cc5)C)C	1013	fCSFP4	weighted-fingerprint-similarity	0.617	0.541	m_11bbb____22167700____53882	CHEMBL3663141	S1c2c(cccc2)C(C3=NN(c4ccc(cc4)C([O-])=O)C=C3C#N)=C1	[#6]-[#6]1:[#6]:[#7]:[#7]:[#6]:1_5	1	false	REALSpace_70bn_2024-09	m_11bbb	22167700	53882
S1c2c(c(ncc2)NNC(=O)NC3=NN(C=C3C#N)C)C=C1	1014	fCSFP4	weighted-fingerprint-similarity	0.617	0.370	m_2430bbb____6584276____26852408	CHEMBL3663141	S1c2c(cccc2)C(C3=NN(c4ccc(cc4)C([O-])=O)C=C3C#N)=C1	[#6]-[#6]1:[#6]:[#7]:[#7]:[#6]:1_5	1	false	REALSpace_70bn_2024-09	m_2430bbb	6584276	26852408
Brc1cc2SC=C(c2cc1)CNC(=O)NC3=NN(C=C3C#N)CC(F)(F)F	1015	fCSFP4	weighted-fingerprint-similarity	0.616	0.389	m_2430dbc____15146980____20044628	CHEMBL3663141	S1c2c(cccc2)C(C3=NN(c4ccc(cc4)C([O-])=O)C=C3C#N)=C1	[#6]-[#6]1:[#6]:[#7]:[#7]:[#6]:1_5	1	false	REALSpace_70bn_2024-09	m_2430dbc	15146980	20044628
Brc1cc2SC=C(c2cc1)CNC(=O)NC3=NN(C=C3C#N)CCOC	1016	fCSFP4	weighted-fingerprint-similarity	0.616	0.389	m_2430bbc____15503936____20044628	CHEMBL3663141	S1c2c(cccc2)C(C3=NN(c4ccc(cc4)C([O-])=O)C=C3C#N)=C1	[#6]-[#6]1:[#6]:[#7]:[#7]:[#6]:1_5	1	false	REALSpace_70bn_2024-09	m_2430bbc	15503936	20044628
Brc1cc2c(SC=C2CCNC(=O)NC3=NN(C=C3C#N)C(C)(C)C)cc1	1017	fCSFP4	weighted-fingerprint-similarity	0.616	0.389	m_2430dbc____6950712____21650686	CHEMBL3663141	S1c2c(cccc2)C(C3=NN(c4ccc(cc4)C([O-])=O)C=C3C#N)=C1	[#6]-[#6]1:[#6]:[#7]:[#7]:[#6]:1_5	1	false	REALSpace_70bn_2024-09	m_2430dbc	6950712	21650686
Brc1cc2c(SC=C2CNC(=O)NC3=NN(C=C3C#N)CC(F)(F)F)cc1	1018	fCSFP4	weighted-fingerprint-similarity	0.616	0.389	m_2430dbc____15146980____19507584	CHEMBL3663141	S1c2c(cccc2)C(C3=NN(c4ccc(cc4)C([O-])=O)C=C3C#N)=C1	[#6]-[#6]1:[#6]:[#7]:[#7]:[#6]:1_5	1	false	REALSpace_70bn_2024-09	m_2430dbc	15146980	19507584
Brc1cc2c(SC=C2CNC(=O)NC3=NN(C=C3C#N)CCOC)cc1	1019	fCSFP4	weighted-fingerprint-similarity	0.616	0.389	m_2430bbc____15503936____19507584	CHEMBL3663141	S1c2c(cccc2)C(C3=NN(c4ccc(cc4)C([O-])=O)C=C3C#N)=C1	[#6]-[#6]1:[#6]:[#7]:[#7]:[#6]:1_5	1	false	REALSpace_70bn_2024-09	m_2430bbc	15503936	19507584
ClC=1c2c(SC1)cc(NC(=O)NC3=NN(C=C3C#N)CCS(=O)(=O)C)cc2	1020	fCSFP4	weighted-fingerprint-similarity	0.616	0.389	m_2430cbb____22525248____17612980	CHEMBL3663141	S1c2c(cccc2)C(C3=NN(c4ccc(cc4)C([O-])=O)C=C3C#N)=C1	[#6]-[#6]1:[#6]:[#7]:[#7]:[#6]:1_5	1	false	REALSpace_70bn_2024-09	m_2430cbb	22525248	17612980
Clc1cc2SC=C(c2cc1)CNC(=O)NC3=NN(C=C3C#N)CC(F)(F)F	1021	fCSFP4	weighted-fingerprint-similarity	0.616	0.389	m_2430dbc____15146980____22588172	CHEMBL3663141	S1c2c(cccc2)C(C3=NN(c4ccc(cc4)C([O-])=O)C=C3C#N)=C1	[#6]-[#6]1:[#6]:[#7]:[#7]:[#6]:1_5	1	false	REALSpace_70bn_2024-09	m_2430dbc	15146980	22588172
Clc1cc2SC=C(c2cc1)CNC(=O)NC3=NN(C=C3C#N)CCOC	1022	fCSFP4	weighted-fingerprint-similarity	0.616	0.389	m_2430bbc____15503936____22588172	CHEMBL3663141	S1c2c(cccc2)C(C3=NN(c4ccc(cc4)C([O-])=O)C=C3C#N)=C1	[#6]-[#6]1:[#6]:[#7]:[#7]:[#6]:1_5	1	false	REALSpace_70bn_2024-09	m_2430bbc	15503936	22588172
Clc1cc2c(cccc2cc1)CNC(=O)NC3=NN(c4ccc([N+]([O-])=O)cc4)C=C3C#N	1023	fCSFP4	weighted-fingerprint-similarity	0.616	0.389	m_2430bbc____22529180____14178384	CHEMBL3663141	S1c2c(cccc2)C(C3=NN(c4ccc(cc4)C([O-])=O)C=C3C#N)=C1	[#6]-[#6]1:[#6]:[#7]:[#7]:[#6]:1_5	1	false	REALSpace_70bn_2024-09	m_2430bbc	22529180	14178384
Fc1c(N2N=C(NC(=O)COc3c4c(ccc3)cccc4)C(C#N)=C2)ccc(C#N)c1	1024	fCSFP4	weighted-fingerprint-similarity	0.616	0.389	m_11bbb____22180484____54537	CHEMBL3663141	S1c2c(cccc2)C(C3=NN(c4ccc(cc4)C([O-])=O)C=C3C#N)=C1	[#6]-[#6]1:[#6]:[#7]:[#7]:[#6]:1_5	1	false	REALSpace_70bn_2024-09	m_11bbb	22180484	54537
Fc1c(N2N=C(NC(=O)NCCNc3c4c(ccc3)cccc4)C(C#N)=C2)ccc(C#N)c1	1025	fCSFP4	weighted-fingerprint-similarity	0.616	0.389	m_2430bbc____22528324____14644014	CHEMBL3663141	S1c2c(cccc2)C(C3=NN(c4ccc(cc4)C([O-])=O)C=C3C#N)=C1	[#6]-[#6]1:[#6]:[#7]:[#7]:[#6]:1_5	1	false	REALSpace_70bn_2024-09	m_2430bbc	22528324	14644014
Fc1c(N2N=C(NC(=O)NCCc3c4c(ccc3)cccc4)C(C#N)=C2)ccc(C#N)c1	1026	fCSFP4	weighted-fingerprint-similarity	0.616	0.389	m_2430bbc____22528324____743710	CHEMBL3663141	S1c2c(cccc2)C(C3=NN(c4ccc(cc4)C([O-])=O)C=C3C#N)=C1	[#6]-[#6]1:[#6]:[#7]:[#7]:[#6]:1_5	1	false	REALSpace_70bn_2024-09	m_2430bbc	22528324	743710
S1c2c(N=C1)ccc(c2)CNC(=O)NC3=NN(c4ccc([N+]([O-])=O)cc4)C=C3C#N	1027	fCSFP4	weighted-fingerprint-similarity	0.616	0.389	m_2430bbc____22529180____22588340	CHEMBL3663141	S1c2c(cccc2)C(C3=NN(c4ccc(cc4)C([O-])=O)C=C3C#N)=C1	[#6]-[#6]1:[#6]:[#7]:[#7]:[#6]:1_5	1	false	REALSpace_70bn_2024-09	m_2430bbc	22529180	22588340
S1c2c(N=C1CNC(=O)NC3=NN(c4ccc([N+]([O-])=O)cc4)C=C3C#N)cccc2	1028	fCSFP4	weighted-fingerprint-similarity	0.616	0.389	m_2430bbc____22529180____741672	CHEMBL3663141	S1c2c(cccc2)C(C3=NN(c4ccc(cc4)C([O-])=O)C=C3C#N)=C1	[#6]-[#6]1:[#6]:[#7]:[#7]:[#6]:1_5	1	false	REALSpace_70bn_2024-09	m_2430bbc	22529180	741672
S1c2c(cc(F)cc2)C(=C1)CNC(=O)NC3=NN(C=C3C#N)CCOC	1029	fCSFP4	weighted-fingerprint-similarity	0.616	0.389	m_2430bbc____15503936____19507710	CHEMBL3663141	S1c2c(cccc2)C(C3=NN(c4ccc(cc4)C([O-])=O)C=C3C#N)=C1	[#6]-[#6]1:[#6]:[#7]:[#7]:[#6]:1_5	1	false	REALSpace_70bn_2024-09	m_2430bbc	15503936	19507710
S1c2c(cc(cc2)C)C(=C1)CC(=O)NC3=NN(C=C3C#N)CC[NH+](C)C	1030	fCSFP4	weighted-fingerprint-similarity	0.616	0.389	m_11bbb____25842060____7289768	CHEMBL3663141	S1c2c(cccc2)C(C3=NN(c4ccc(cc4)C([O-])=O)C=C3C#N)=C1	[#6]-[#6]1:[#6]:[#7]:[#7]:[#6]:1_5	1	false	REALSpace_70bn_2024-09	m_11bbb	25842060	7289768
S1c2c(cc(cc2)CNC(=O)NC3=NN(C=C3C#N)CC[NH+](C)C)C(=C1)C	1031	fCSFP4	weighted-fingerprint-similarity	0.616	0.389	m_2430bbc____22525246____22580470	CHEMBL3663141	S1c2c(cccc2)C(C3=NN(c4ccc(cc4)C([O-])=O)C=C3C#N)=C1	[#6]-[#6]1:[#6]:[#7]:[#7]:[#6]:1_5	1	false	REALSpace_70bn_2024-09	m_2430bbc	22525246	22580470
S1c2c(ccc(c2)CNC(=O)NC3=NN(C=C3C#N)CC[NH+](C)C)C(=C1)C	1032	fCSFP4	weighted-fingerprint-similarity	0.616	0.389	m_2430bbc____22525246____27571742	CHEMBL3663141	S1c2c(cccc2)C(C3=NN(c4ccc(cc4)C([O-])=O)C=C3C#N)=C1	[#6]-[#6]1:[#6]:[#7]:[#7]:[#6]:1_5	1	false	REALSpace_70bn_2024-09	m_2430bbc	22525246	27571742
[O-][N+](=O)c1ccc(N2N=C(NC(=O)NC=3C=4C(=NN(C4)C)C=CC3)C(C#N)=C2)cc1	1033	fCSFP4	weighted-fingerprint-similarity	0.616	0.389	m_2430bbb____22529180____23794784	CHEMBL3663141	S1c2c(cccc2)C(C3=NN(c4ccc(cc4)C([O-])=O)C=C3C#N)=C1	[#6]-[#6]1:[#6]:[#7]:[#7]:[#6]:1_5	1	false	REALSpace_70bn_2024-09	m_2430bbb	22529180	23794784
Clc1cc2c(SN=C2CNC(=O)NC3=NN(c4ccc([N+]([O-])=O)cc4)C=C3C#N)cc1	1034	fCSFP4	weighted-fingerprint-similarity	0.616	0.394	m_2430bbc____22529180____13442490	CHEMBL3663141	S1c2c(cccc2)C(C3=NN(c4ccc(cc4)C([O-])=O)C=C3C#N)=C1	[#6]-[#6]1:[#6]:[#7]:[#7]:[#6]:1_5	1	false	REALSpace_70bn_2024-09	m_2430bbc	22529180	13442490
S1c2c(cccc2)C(=C1)C([NH2+]CC=3C(=NN(C3)C)c4ccc(C#N)cc4)C	1035	fCSFP4	weighted-fingerprint-similarity	0.616	0.465	m_269862bbc____24562830____13205928	CHEMBL3663141	S1c2c(cccc2)C(C3=NN(c4ccc(cc4)C([O-])=O)C=C3C#N)=C1	[#6]-[#6]1:[#6]:[#7]:[#7]:[#6]:1_5	1	false	REALSpace_70bn_2024-09	m_269862bbc	24562830	13205928
Clc1cc2c(SC=C2S(=O)(=O)NC3=NN(C=C3C#N)C(C)C)cc1	1036	fCSFP4	weighted-fingerprint-similarity	0.616	0.384	m_20bbb____7048196____6725334	CHEMBL3663141	S1c2c(cccc2)C(C3=NN(c4ccc(cc4)C([O-])=O)C=C3C#N)=C1	[#6]-[#6]1:[#6]:[#7]:[#7]:[#6]:1_5	1	false	REALSpace_70bn_2024-09	m_20bbb	7048196	6725334
S1c2c(cccc2)C(=C1)CC([NH3+])C(=O)NC3=NN(C=C3C#N)CC[NH+](C)C	1037	fCSFP4	weighted-fingerprint-similarity	0.616	0.390	m_272430cbe____26367228____26393130	CHEMBL3663141	S1c2c(cccc2)C(C3=NN(c4ccc(cc4)C([O-])=O)C=C3C#N)=C1	[#6]-[#6]1:[#6]:[#7]:[#7]:[#6]:1_5	1	false	REALSpace_70bn_2024-09	m_272430cbe	26367228	26393130
[O-][N+](=O)c1cnc(N2N=C(NC(=O)Cc3c4c(ccc3)cccc4)C(C#N)=C2)cc1	1038	fCSFP4	weighted-fingerprint-similarity	0.616	0.390	m_11bbb____22180482____53471	CHEMBL3663141	S1c2c(cccc2)C(C3=NN(c4ccc(cc4)C([O-])=O)C=C3C#N)=C1	[#6]-[#6]1:[#6]:[#7]:[#7]:[#6]:1_5	1	false	REALSpace_70bn_2024-09	m_11bbb	22180482	53471
S1c2c(cccc2)C(C=3C(=NN(C3)C4OCCCC4)C#N)=C1	1039	fCSFP4	weighted-fingerprint-similarity	0.615	0.462	m_271570beb____22543660____13967790	CHEMBL3663141	S1c2c(cccc2)C(C3=NN(c4ccc(cc4)C([O-])=O)C=C3C#N)=C1	[#6]-[#6]1:[#6]:[#7]:[#7]:[#6]:1_5	1	false	REALSpace_70bn_2024-09	m_271570beb	22543660	13967790
[O-][N+](=O)c1ccc(N2N=C(NC(=O)Nc3c4NC=Cc4ccc3)C(C#N)=C2)cc1	1040	fCSFP4	weighted-fingerprint-similarity	0.615	0.379	m_2430bbb____22529180____8989740	CHEMBL3663141	S1c2c(cccc2)C(C3=NN(c4ccc(cc4)C([O-])=O)C=C3C#N)=C1	[#6]-[#6]1:[#6]:[#7]:[#7]:[#6]:1_5	1	false	REALSpace_70bn_2024-09	m_2430bbb	22529180	8989740
Brc1cc2c(SC=C2CC(NC(=O)NC3=NN(c4ncc([N+]([O-])=O)cc4)C=C3C#N)C)cc1	1041	fCSFP4	weighted-fingerprint-similarity	0.615	0.410	m_2430bbc____22528322____22578644	CHEMBL3663141	S1c2c(cccc2)C(C3=NN(c4ccc(cc4)C([O-])=O)C=C3C#N)=C1	[#6]-[#6]1:[#6]:[#7]:[#7]:[#6]:1_5	1	false	REALSpace_70bn_2024-09	m_2430bbc	22528322	22578644
ClC=1c2c(SC1C(=O)NNC(=O)NC3=NN(c4c(F)cc(C#N)cc4)C=C3C#N)cccc2	1042	fCSFP4	weighted-fingerprint-similarity	0.615	0.401	m_2430bbb____22528324____8738138	CHEMBL3663141	S1c2c(cccc2)C(C3=NN(c4ccc(cc4)C([O-])=O)C=C3C#N)=C1	[#6]-[#6]1:[#6]:[#7]:[#7]:[#6]:1_5	1	false	REALSpace_70bn_2024-09	m_2430bbb	22528324	8738138
Brc1c2c(cc(NC(=O)NC3=NN(c4c(F)cc(C#N)cc4)C=C3C#N)cc2)ccc1	1043	fCSFP4	weighted-fingerprint-similarity	0.615	0.385	m_2430bbb____22528324____22587080	CHEMBL3663141	S1c2c(cccc2)C(C3=NN(c4ccc(cc4)C([O-])=O)C=C3C#N)=C1	[#6]-[#6]1:[#6]:[#7]:[#7]:[#6]:1_5	1	false	REALSpace_70bn_2024-09	m_2430bbb	22528324	22587080
S1c2c(N=C1)cc(NC(=O)NC3=NN(c4c(F)cc(C#N)cc4)C=C3C#N)cc2	1044	fCSFP4	weighted-fingerprint-similarity	0.615	0.385	m_2430bbb____22528324____22589990	CHEMBL3663141	S1c2c(cccc2)C(C3=NN(c4ccc(cc4)C([O-])=O)C=C3C#N)=C1	[#6]-[#6]1:[#6]:[#7]:[#7]:[#6]:1_5	1	false	REALSpace_70bn_2024-09	m_2430bbb	22528324	22589990
S1c2c(cc(cc2)CC(=O)NC3=NN(c4c(F)cc(C#N)cc4)C=C3C#N)C=C1	1045	fCSFP4	weighted-fingerprint-similarity	0.615	0.385	m_11bbb____22180484____16476316	CHEMBL3663141	S1c2c(cccc2)C(C3=NN(c4ccc(cc4)C([O-])=O)C=C3C#N)=C1	[#6]-[#6]1:[#6]:[#7]:[#7]:[#6]:1_5	1	false	REALSpace_70bn_2024-09	m_11bbb	22180484	16476316
S1C(C#N)=C(c2cc(ccc2)C3=NN(c4ccncc4)C=C3C([O-])=O)C=C1	1046	fCSFP4	weighted-fingerprint-similarity	0.615	0.453	m_273712bbg____12012844____16913522	CHEMBL3663141	S1c2c(cccc2)C(C3=NN(c4ccc(cc4)C([O-])=O)C=C3C#N)=C1	[#6]-[#6]1:[#6]:[#7]:[#7]:[#6]:1_5	1	false	REALSpace_70bn_2024-09	m_273712bbg	12012844	16913522
Brc1c2c(c(nc1)C(=O)NC3=NN(c4c(F)cc(C#N)cc4)C=C3C#N)cccc2	1047	fCSFP4	weighted-fingerprint-similarity	0.615	0.391	m_11bbb____22180484____23005530	CHEMBL3663141	S1c2c(cccc2)C(C3=NN(c4ccc(cc4)C([O-])=O)C=C3C#N)=C1	[#6]-[#6]1:[#6]:[#7]:[#7]:[#6]:1_5	1	false	REALSpace_70bn_2024-09	m_11bbb	22180484	23005530
[O-][N+](=O)c1ccc(N2N=C(NC(=O)N(Cc3c4c(c(cc3)C)cccc4)C)C(C#N)=C2)cc1	1048	fCSFP4	weighted-fingerprint-similarity	0.615	0.391	m_2430bbd____22529180____22577090	CHEMBL3663141	S1c2c(cccc2)C(C3=NN(c4ccc(cc4)C([O-])=O)C=C3C#N)=C1	[#6]-[#6]1:[#6]:[#7]:[#7]:[#6]:1_5	1	false	REALSpace_70bn_2024-09	m_2430bbd	22529180	22577090
[O-][N+](=O)c1ccc(N2N=C(NC(=O)NCC=3c4c(N(C3)C)cccc4)C(C#N)=C2)cc1	1049	fCSFP4	weighted-fingerprint-similarity	0.615	0.391	m_2430bbc____22529180____15417370	CHEMBL3663141	S1c2c(cccc2)C(C3=NN(c4ccc(cc4)C([O-])=O)C=C3C#N)=C1	[#6]-[#6]1:[#6]:[#7]:[#7]:[#6]:1_5	1	false	REALSpace_70bn_2024-09	m_2430bbc	22529180	15417370
[O-][N+](=O)c1ccc(N2N=C(NC(=O)NCCCCC=3c4c(NC3)cccc4)C(C#N)=C2)cc1	1050	fCSFP4	weighted-fingerprint-similarity	0.615	0.391	m_2430bbc____22529180____9209326	CHEMBL3663141	S1c2c(cccc2)C(C3=NN(c4ccc(cc4)C([O-])=O)C=C3C#N)=C1	[#6]-[#6]1:[#6]:[#7]:[#7]:[#6]:1_5	1	false	REALSpace_70bn_2024-09	m_2430bbc	22529180	9209326
[O-][N+](=O)c1ccc(N2N=C(NC(=O)NCCCc3c4c(ncc3)cccc4)C(C#N)=C2)cc1	1051	fCSFP4	weighted-fingerprint-similarity	0.615	0.391	m_2430bbc____22529180____15109050	CHEMBL3663141	S1c2c(cccc2)C(C3=NN(c4ccc(cc4)C([O-])=O)C=C3C#N)=C1	[#6]-[#6]1:[#6]:[#7]:[#7]:[#6]:1_5	1	false	REALSpace_70bn_2024-09	m_2430bbc	22529180	15109050
BrC=1Sc2c(cccc2)C1CC(=O)NC3=NN(c4c(F)cc(C#N)cc4)C=C3C#N	1052	fCSFP4	weighted-fingerprint-similarity	0.615	0.397	m_11bbb____22180484____22138722	CHEMBL3663141	S1c2c(cccc2)C(C3=NN(c4ccc(cc4)C([O-])=O)C=C3C#N)=C1	[#6]-[#6]1:[#6]:[#7]:[#7]:[#6]:1_5	1	false	REALSpace_70bn_2024-09	m_11bbb	22180484	22138722
S1c2c(cccc2)C(=C1CC(=O)NC3=NN(c4c(F)cc(C#N)cc4)C=C3C#N)C	1053	fCSFP4	weighted-fingerprint-similarity	0.615	0.397	m_11bbb____22180484____20268906	CHEMBL3663141	S1c2c(cccc2)C(C3=NN(c4ccc(cc4)C([O-])=O)C=C3C#N)=C1	[#6]-[#6]1:[#6]:[#7]:[#7]:[#6]:1_5	1	false	REALSpace_70bn_2024-09	m_11bbb	22180484	20268906
S1N=C2C(NC(=O)NC3=NN(c4ccc([N+]([O-])=O)cc4)C=C3C#N)=CC=CC2=N1	1054	fCSFP4	weighted-fingerprint-similarity	0.615	0.380	m_68bbb____28397434____21690764	CHEMBL3663141	S1c2c(cccc2)C(C3=NN(c4ccc(cc4)C([O-])=O)C=C3C#N)=C1	[#6]-[#6]1:[#6]:[#7]:[#7]:[#6]:1_5	1	false	REALSpace_70bn_2024-09	m_68bbb	28397434	21690764
S1c2c(c(ncc2)NNC(=O)NC3=NN(C=C3C#N)Cc4ccccc4)C=C1	1055	fCSFP4	weighted-fingerprint-similarity	0.615	0.380	m_2430bbb____22524250____26852408	CHEMBL3663141	S1c2c(cccc2)C(C3=NN(c4ccc(cc4)C([O-])=O)C=C3C#N)=C1	[#6]-[#6]1:[#6]:[#7]:[#7]:[#6]:1_5	1	false	REALSpace_70bn_2024-09	m_2430bbb	22524250	26852408
Brc1ccc(cc1)C2=NN(c3ccccc3)C=C2C(=O)N(CC=4c5c(SC4)cccc5)C	1056	fCSFP4	weighted-fingerprint-similarity	0.615	0.538	m_11bbb____22167700____2007374	CHEMBL3663141	S1c2c(cccc2)C(C3=NN(c4ccc(cc4)C([O-])=O)C=C3C#N)=C1	[#6]-[#6]1:[#6]:[#7]:[#7]:[#6]:1_5	1	false	REALSpace_70bn_2024-09	m_11bbb	22167700	2007374
Brc1ccc(cc1)C2=NN(c3ccccc3)C=C2C(=O)NC(C=4c5c(SC4)cccc5)C	1057	fCSFP4	weighted-fingerprint-similarity	0.615	0.538	m_11bbb____13459300____2007374	CHEMBL3663141	S1c2c(cccc2)C(C3=NN(c4ccc(cc4)C([O-])=O)C=C3C#N)=C1	[#6]-[#6]1:[#6]:[#7]:[#7]:[#6]:1_5	1	false	REALSpace_70bn_2024-09	m_11bbb	13459300	2007374
Brc1ccc(cc1)C2=NN(c3ccccc3)C=C2C(=O)OC(C=4c5c(SC4)cccc5)C	1058	fCSFP4	weighted-fingerprint-similarity	0.615	0.538	m_276436bbb____14085712____14093248	CHEMBL3663141	S1c2c(cccc2)C(C3=NN(c4ccc(cc4)C([O-])=O)C=C3C#N)=C1	[#6]-[#6]1:[#6]:[#7]:[#7]:[#6]:1_5	1	false	REALSpace_70bn_2024-09	m_276436bbb	14085712	14093248
S1c2c(cccc2)C(=C1)C(NC(=O)C=3C(=NN(c4ccccc4)C3)c5ccc(F)cc5)C	1059	fCSFP4	weighted-fingerprint-similarity	0.615	0.538	m_11bbb____13459300____53826	CHEMBL3663141	S1c2c(cccc2)C(C3=NN(c4ccc(cc4)C([O-])=O)C=C3C#N)=C1	[#6]-[#6]1:[#6]:[#7]:[#7]:[#6]:1_5	1	false	REALSpace_70bn_2024-09	m_11bbb	13459300	53826
S1c2c(cccc2)C(=C1)C(NC(=O)C=3C(=NN(c4ccccc4)C3)c5ccc(N)cc5)C	1060	fCSFP4	weighted-fingerprint-similarity	0.615	0.538	m_22bbi____13459304____21056878	CHEMBL3663141	S1c2c(cccc2)C(C3=NN(c4ccc(cc4)C([O-])=O)C=C3C#N)=C1	[#6]-[#6]1:[#6]:[#7]:[#7]:[#6]:1_5	1	false	REALSpace_70bn_2024-09	m_22bbi	13459304	21056878
S1c2c(cccc2)C(=C1)C(OC(=O)C=3C(=NN(c4ccccc4)C3)c5ccc(F)cc5)C	1061	fCSFP4	weighted-fingerprint-similarity	0.615	0.538	m_276436bbb____14085712____14088516	CHEMBL3663141	S1c2c(cccc2)C(C3=NN(c4ccc(cc4)C([O-])=O)C=C3C#N)=C1	[#6]-[#6]1:[#6]:[#7]:[#7]:[#6]:1_5	1	false	REALSpace_70bn_2024-09	m_276436bbb	14085712	14088516
S1c2c(cccc2)C(=C1)CN(C(=O)C=3C(=NN(c4ccccc4)C3)c5ccc(F)cc5)C	1062	fCSFP4	weighted-fingerprint-similarity	0.615	0.538	m_11bbb____22167700____53826	CHEMBL3663141	S1c2c(cccc2)C(C3=NN(c4ccc(cc4)C([O-])=O)C=C3C#N)=C1	[#6]-[#6]1:[#6]:[#7]:[#7]:[#6]:1_5	1	false	REALSpace_70bn_2024-09	m_11bbb	22167700	53826
S1c2c(cccc2)C(=C1)CN(C(=O)C=3C(=NN(c4ccccc4)C3)c5ccc(N)cc5)C	1063	fCSFP4	weighted-fingerprint-similarity	0.615	0.538	m_22bbi____764988____21056878	CHEMBL3663141	S1c2c(cccc2)C(C3=NN(c4ccc(cc4)C([O-])=O)C=C3C#N)=C1	[#6]-[#6]1:[#6]:[#7]:[#7]:[#6]:1_5	1	false	REALSpace_70bn_2024-09	m_22bbi	764988	21056878
S1c2c(cccc2)C(=C1)CN(C(=O)C=3C(=NN(c4ccccc4)C3)c5ccc(cc5)CC)C	1064	fCSFP4	weighted-fingerprint-similarity	0.615	0.538	m_11bbb____22167700____55338	CHEMBL3663141	S1c2c(cccc2)C(C3=NN(c4ccc(cc4)C([O-])=O)C=C3C#N)=C1	[#6]-[#6]1:[#6]:[#7]:[#7]:[#6]:1_5	1	false	REALSpace_70bn_2024-09	m_11bbb	22167700	55338
S1c2c(cccc2)C(NC(=O)C=3C(=NN(c4ccccc4)C3)C=5OC(=CC5)C)=C1	1065	fCSFP4	weighted-fingerprint-similarity	0.615	0.538	m_11bcb____27262052____55334	CHEMBL3663141	S1c2c(cccc2)C(C3=NN(c4ccc(cc4)C([O-])=O)C=C3C#N)=C1	[#6]-[#6]1:[#6]:[#7]:[#7]:[#6]:1_5	1	false	REALSpace_70bn_2024-09	m_11bcb	27262052	55334
S1c2c(cccc2)C(NC(=O)C=3C(=NN(c4ccccc4)C3)c5c(cc(cc5)C)C)=C1	1066	fCSFP4	weighted-fingerprint-similarity	0.615	0.538	m_1626bbc____27262008____22099672	CHEMBL3663141	S1c2c(cccc2)C(C3=NN(c4ccc(cc4)C([O-])=O)C=C3C#N)=C1	[#6]-[#6]1:[#6]:[#7]:[#7]:[#6]:1_5	1	false	REALSpace_70bn_2024-09	m_1626bbc	27262008	22099672
S1c2c(cccc2)C(c3c(N4N=C(C(C=O)=C4)C)cccc3)=C1	1067	fCSFP4	weighted-fingerprint-similarity	0.614	0.531	m_271570bbb____10145070____21749388	CHEMBL3663141	S1c2c(cccc2)C(C3=NN(c4ccc(cc4)C([O-])=O)C=C3C#N)=C1	[#6]-[#6]1:[#6]:[#7]:[#7]:[#6]:1_5	1	false	REALSpace_70bn_2024-09	m_271570bbb	10145070	21749388
Brc1c2c(c(cc1)CC(=O)NC3=NN(c4c(F)cc(C#N)cc4)C=C3C#N)cccc2	1068	fCSFP4	weighted-fingerprint-similarity	0.614	0.386	m_11bbb____22180484____15353288	CHEMBL3663141	S1c2c(cccc2)C(C3=NN(c4ccc(cc4)C([O-])=O)C=C3C#N)=C1	[#6]-[#6]1:[#6]:[#7]:[#7]:[#6]:1_5	1	false	REALSpace_70bn_2024-09	m_11bbb	22180484	15353288
Brc1cc2SC=C(c2cc1)CC(=O)NC3=NN(C=C3C#N)CC[NH+](C)C	1069	fCSFP4	weighted-fingerprint-similarity	0.614	0.386	m_11bbb____25842060____20043628	CHEMBL3663141	S1c2c(cccc2)C(C3=NN(c4ccc(cc4)C([O-])=O)C=C3C#N)=C1	[#6]-[#6]1:[#6]:[#7]:[#7]:[#6]:1_5	1	false	REALSpace_70bn_2024-09	m_11bbb	25842060	20043628
Brc1cc2SC=C(c2cc1)CCC(=O)NC3=NN(C=C3C#N)CC(F)F	1070	fCSFP4	weighted-fingerprint-similarity	0.614	0.386	m_11bcb____15359846____27041262	CHEMBL3663141	S1c2c(cccc2)C(C3=NN(c4ccc(cc4)C([O-])=O)C=C3C#N)=C1	[#6]-[#6]1:[#6]:[#7]:[#7]:[#6]:1_5	1	false	REALSpace_70bn_2024-09	m_11bcb	15359846	27041262
Brc1cc2SC=C(c2cc1)CCC(=O)NC3=NN(C=C3C#N)CCOC	1071	fCSFP4	weighted-fingerprint-similarity	0.614	0.386	m_11bcb____15503930____27041262	CHEMBL3663141	S1c2c(cccc2)C(C3=NN(c4ccc(cc4)C([O-])=O)C=C3C#N)=C1	[#6]-[#6]1:[#6]:[#7]:[#7]:[#6]:1_5	1	false	REALSpace_70bn_2024-09	m_11bcb	15503930	27041262
Brc1cc2SC=C(c2cc1)CNC(=O)C(=O)NC3=NN(C=C3C#N)C(C)C	1072	fCSFP4	weighted-fingerprint-similarity	0.614	0.386	m_2718cbb____20044636____8260806	CHEMBL3663141	S1c2c(cccc2)C(C3=NN(c4ccc(cc4)C([O-])=O)C=C3C#N)=C1	[#6]-[#6]1:[#6]:[#7]:[#7]:[#6]:1_5	1	false	REALSpace_70bn_2024-09	m_2718cbb	20044636	8260806
Brc1cc2c(SC=C2CC(=O)NC3=NN(C=C3C#N)CC[NH+](C)C)cc1	1073	fCSFP4	weighted-fingerprint-similarity	0.614	0.386	m_11bbb____25842060____9480578	CHEMBL3663141	S1c2c(cccc2)C(C3=NN(c4ccc(cc4)C([O-])=O)C=C3C#N)=C1	[#6]-[#6]1:[#6]:[#7]:[#7]:[#6]:1_5	1	false	REALSpace_70bn_2024-09	m_11bbb	25842060	9480578
Brc1cc2c(SC=C2CNC(=O)C(=O)NC3=NN(C=C3C#N)C(C)C)cc1	1074	fCSFP4	weighted-fingerprint-similarity	0.614	0.386	m_2718cbb____19507582____8260806	CHEMBL3663141	S1c2c(cccc2)C(C3=NN(c4ccc(cc4)C([O-])=O)C=C3C#N)=C1	[#6]-[#6]1:[#6]:[#7]:[#7]:[#6]:1_5	1	false	REALSpace_70bn_2024-09	m_2718cbb	19507582	8260806
Clc1cc2SC=C(c2cc1)CC(=O)NC3=NN(C=C3C#N)CC[NH+](C)C	1075	fCSFP4	weighted-fingerprint-similarity	0.614	0.386	m_11bbb____25842060____22138534	CHEMBL3663141	S1c2c(cccc2)C(C3=NN(c4ccc(cc4)C([O-])=O)C=C3C#N)=C1	[#6]-[#6]1:[#6]:[#7]:[#7]:[#6]:1_5	1	false	REALSpace_70bn_2024-09	m_11bbb	25842060	22138534
Clc1cc2c(SC=C2CC(=O)NC3=NN(C=C3C#N)CC[NH+](C)C)cc1	1076	fCSFP4	weighted-fingerprint-similarity	0.614	0.386	m_11bbb____25842060____7689800	CHEMBL3663141	S1c2c(cccc2)C(C3=NN(c4ccc(cc4)C([O-])=O)C=C3C#N)=C1	[#6]-[#6]1:[#6]:[#7]:[#7]:[#6]:1_5	1	false	REALSpace_70bn_2024-09	m_11bbb	25842060	7689800
Fc1c(N2N=C(NC(=O)Cc3c4c(c(cc3)C)cccc4)C(C#N)=C2)ccc(C#N)c1	1077	fCSFP4	weighted-fingerprint-similarity	0.614	0.386	m_11bbb____22180484____26251934	CHEMBL3663141	S1c2c(cccc2)C(C3=NN(c4ccc(cc4)C([O-])=O)C=C3C#N)=C1	[#6]-[#6]1:[#6]:[#7]:[#7]:[#6]:1_5	1	false	REALSpace_70bn_2024-09	m_11bbb	22180484	26251934
S1c2c(cc(F)cc2)C(=C1)CNC(=O)C(=O)NC3=NN(C=C3C#N)C(C)C	1078	fCSFP4	weighted-fingerprint-similarity	0.614	0.386	m_2718cbb____19507708____8260806	CHEMBL3663141	S1c2c(cccc2)C(C3=NN(c4ccc(cc4)C([O-])=O)C=C3C#N)=C1	[#6]-[#6]1:[#6]:[#7]:[#7]:[#6]:1_5	1	false	REALSpace_70bn_2024-09	m_2718cbb	19507708	8260806
[O-][N+](=O)c1ccc(N2N=C(NC(=O)NCCc3c4c(ccnc4)ccc3)C(C#N)=C2)cc1	1079	fCSFP4	weighted-fingerprint-similarity	0.614	0.386	m_2430bbc____22529180____26856194	CHEMBL3663141	S1c2c(cccc2)C(C3=NN(c4ccc(cc4)C([O-])=O)C=C3C#N)=C1	[#6]-[#6]1:[#6]:[#7]:[#7]:[#6]:1_5	1	false	REALSpace_70bn_2024-09	m_2430bbc	22529180	26856194
[O-][N+](=O)c1ccc(N2N=C(NC(=O)NNc3c4c5c(cc3)CCc5ccc4)C(C#N)=C2)cc1	1080	fCSFP4	weighted-fingerprint-similarity	0.614	0.386	m_2430bbb____22529180____26860014	CHEMBL3663141	S1c2c(cccc2)C(C3=NN(c4ccc(cc4)C([O-])=O)C=C3C#N)=C1	[#6]-[#6]1:[#6]:[#7]:[#7]:[#6]:1_5	1	false	REALSpace_70bn_2024-09	m_2430bbb	22529180	26860014
S1c2c(cc(F)cc2)C(=C1)CN3N=C(C(C#C)=C3)C(F)(F)F	1081	fCSFP4	weighted-fingerprint-similarity	0.614	0.368	m_7bfb____27046076____21049096	CHEMBL3663141	S1c2c(cccc2)C(C3=NN(c4ccc(cc4)C([O-])=O)C=C3C#N)=C1	[#6]-[#6]1:[#6]:[#7]:[#7]:[#6]:1_5	1	false	REALSpace_70bn_2024-09	m_7bfb	27046076	21049096
S1c2c(c(ccc2)CC(N(C(=O)NC3=NN(c4c(F)cc(C#N)cc4)C=C3C#N)C)C)C=C1	1082	fCSFP4	weighted-fingerprint-similarity	0.614	0.407	m_2430bbe____22528324____26868392	CHEMBL3663141	S1c2c(cccc2)C(C3=NN(c4ccc(cc4)C([O-])=O)C=C3C#N)=C1	[#6]-[#6]1:[#6]:[#7]:[#7]:[#6]:1_5	1	false	REALSpace_70bn_2024-09	m_2430bbe	22528324	26868392
S1N=C(c2c1cccc2)CCNC(=O)NC3=NN(c4ncc([N+]([O-])=O)cc4)C=C3C#N	1083	fCSFP4	weighted-fingerprint-similarity	0.614	0.398	m_2430bbc____22528322____12107322	CHEMBL3663141	S1c2c(cccc2)C(C3=NN(c4ccc(cc4)C([O-])=O)C=C3C#N)=C1	[#6]-[#6]1:[#6]:[#7]:[#7]:[#6]:1_5	1	false	REALSpace_70bn_2024-09	m_2430bbc	22528322	12107322
Clc1cc2c(SC=C2S(=O)(=O)NC3=NN(C=C3C#N)C(C)(C)C)cc1	1084	fCSFP4	weighted-fingerprint-similarity	0.614	0.382	m_20bbb____6584624____6725334	CHEMBL3663141	S1c2c(cccc2)C(C3=NN(c4ccc(cc4)C([O-])=O)C=C3C#N)=C1	[#6]-[#6]1:[#6]:[#7]:[#7]:[#6]:1_5	1	false	REALSpace_70bn_2024-09	m_20bbb	6584624	6725334
S(=O)(=O)(NC1=NN(c2c(F)cc(C#N)cc2)C=C1C#N)c3c4c(ccc3)cccc4	1085	fCSFP4	weighted-fingerprint-similarity	0.614	0.382	m_232682bbb____9291568____6813646	CHEMBL3663141	S1c2c(cccc2)C(C3=NN(c4ccc(cc4)C([O-])=O)C=C3C#N)=C1	[#6]-[#6]1:[#6]:[#7]:[#7]:[#6]:1_5	1	false	REALSpace_70bn_2024-09	m_232682bbb	9291568	6813646
S1c2c(ccc(NNC(=O)NC3=NN(c4c(F)cc(C#N)cc4)C=C3C#N)c2)C=C1	1086	fCSFP4	weighted-fingerprint-similarity	0.614	0.382	m_2430bbb____22528324____14788884	CHEMBL3663141	S1c2c(cccc2)C(C3=NN(c4ccc(cc4)C([O-])=O)C=C3C#N)=C1	[#6]-[#6]1:[#6]:[#7]:[#7]:[#6]:1_5	1	false	REALSpace_70bn_2024-09	m_2430bbb	22528324	14788884
Clc1ccc(cc1)C2=NN(c3ccccc3)C=C2C[NH+](CC=4c5c(SC4)cccc5)C	1087	fCSFP4	weighted-fingerprint-similarity	0.614	0.531	m_2230bbc____678810____28451000	CHEMBL3663141	S1c2c(cccc2)C(C3=NN(c4ccc(cc4)C([O-])=O)C=C3C#N)=C1	[#6]-[#6]1:[#6]:[#7]:[#7]:[#6]:1_5	1	false	REALSpace_70bn_2024-09	m_2230bbc	678810	28451000
S1c2c(cccc2)C(=C1)C(NC(=O)NC3=NN(C=C3C#N)CC(F)(F)C)C	1088	fCSFP4	weighted-fingerprint-similarity	0.613	0.388	m_2430dbc____15273438____13459334	CHEMBL3663141	S1c2c(cccc2)C(C3=NN(c4ccc(cc4)C([O-])=O)C=C3C#N)=C1	[#6]-[#6]1:[#6]:[#7]:[#7]:[#6]:1_5	1	false	REALSpace_70bn_2024-09	m_2430dbc	15273438	13459334
S1c2c(cccc2)C(=C1)CN(C(=O)C(=O)NC3=NN(C=C3C#N)C(C)C)C	1089	fCSFP4	weighted-fingerprint-similarity	0.613	0.388	m_2718cbb____954666____8260806	CHEMBL3663141	S1c2c(cccc2)C(C3=NN(c4ccc(cc4)C([O-])=O)C=C3C#N)=C1	[#6]-[#6]1:[#6]:[#7]:[#7]:[#6]:1_5	1	false	REALSpace_70bn_2024-09	m_2718cbb	954666	8260806
S1c2c(cccc2C=C1)CC(=O)NC3=NN(c4c(F)cc(C#N)cc4)C=C3C#N	1090	fCSFP4	weighted-fingerprint-similarity	0.613	0.388	m_11bbb____22180484____22137502	CHEMBL3663141	S1c2c(cccc2)C(C3=NN(c4ccc(cc4)C([O-])=O)C=C3C#N)=C1	[#6]-[#6]1:[#6]:[#7]:[#7]:[#6]:1_5	1	false	REALSpace_70bn_2024-09	m_11bbb	22180484	22137502
[O-][N+](=O)c1ccc(N2N=C(NC(=O)NCCc3c4c(NC=C4)ccc3)C(C#N)=C2)cc1	1091	fCSFP4	weighted-fingerprint-similarity	0.613	0.388	m_2430bbc____22529180____9822834	CHEMBL3663141	S1c2c(cccc2)C(C3=NN(c4ccc(cc4)C([O-])=O)C=C3C#N)=C1	[#6]-[#6]1:[#6]:[#7]:[#7]:[#6]:1_5	1	false	REALSpace_70bn_2024-09	m_2430bbc	22529180	9822834
[O-][N+](=O)c1ccc(N2N=C(NC(=O)NCCc3c4c(nccc4)ccc3)C(C#N)=C2)cc1	1092	fCSFP4	weighted-fingerprint-similarity	0.613	0.388	m_2430bbc____22529180____22586082	CHEMBL3663141	S1c2c(cccc2)C(C3=NN(c4ccc(cc4)C([O-])=O)C=C3C#N)=C1	[#6]-[#6]1:[#6]:[#7]:[#7]:[#6]:1_5	1	false	REALSpace_70bn_2024-09	m_2430bbc	22529180	22586082
[O-][N+](=O)c1cnc(N2N=C(NC(=O)NCc3c4c(ccc3)cccc4)C(C#N)=C2)cc1	1093	fCSFP4	weighted-fingerprint-similarity	0.613	0.388	m_2430bbc____22528322____4117142	CHEMBL3663141	S1c2c(cccc2)C(C3=NN(c4ccc(cc4)C([O-])=O)C=C3C#N)=C1	[#6]-[#6]1:[#6]:[#7]:[#7]:[#6]:1_5	1	false	REALSpace_70bn_2024-09	m_2430bbc	22528322	4117142
S(=O)(=O)(NC1=NN(C=C1C#N)CC(F)F)c2c3c(SC=C3)ccc2	1094	fCSFP4	weighted-fingerprint-similarity	0.613	0.376	m_20bbb____15359848____18795882	CHEMBL3663141	S1c2c(cccc2)C(C3=NN(c4ccc(cc4)C([O-])=O)C=C3C#N)=C1	[#6]-[#6]1:[#6]:[#7]:[#7]:[#6]:1_5	1	false	REALSpace_70bn_2024-09	m_20bbb	15359848	18795882
S1c2c(NC(=O)NC3=NN(C=C3C#N)C)cccc2C=C1	1095	fCSFP4	weighted-fingerprint-similarity	0.613	0.357	m_2430cbb____6584276____7692512	CHEMBL3663141	S1c2c(cccc2)C(C3=NN(c4ccc(cc4)C([O-])=O)C=C3C#N)=C1	[#6]-[#6]1:[#6]:[#7]:[#7]:[#6]:1_5	1	false	REALSpace_70bn_2024-09	m_2430cbb	6584276	7692512
S1c2c(cccc2)C(=C1)CCNC(=O)C=3C(=NN(c4ccccc4)C3)c5cnccc5	1096	fCSFP4	weighted-fingerprint-similarity	0.613	0.535	m_11bbb____886694____53823	CHEMBL3663141	S1c2c(cccc2)C(C3=NN(c4ccc(cc4)C([O-])=O)C=C3C#N)=C1	[#6]-[#6]1:[#6]:[#7]:[#7]:[#6]:1_5	1	false	REALSpace_70bn_2024-09	m_11bbb	886694	53823
S1c2c(cccc2)C(=C1)CNC(=O)C=3C(=NN(c4ccccc4)C3)C=5SC=CC5	1097	fCSFP4	weighted-fingerprint-similarity	0.613	0.535	m_11dbb____803216____53788	CHEMBL3663141	S1c2c(cccc2)C(C3=NN(c4ccc(cc4)C([O-])=O)C=C3C#N)=C1	[#6]-[#6]1:[#6]:[#7]:[#7]:[#6]:1_5	1	false	REALSpace_70bn_2024-09	m_11dbb	803216	53788
S1c2c(cccc2)C(=C1)CNC(=O)C=3C(=NN(c4ccccc4)C3)c5c(cccc5)C	1098	fCSFP4	weighted-fingerprint-similarity	0.613	0.535	m_11dbb____803216____55329	CHEMBL3663141	S1c2c(cccc2)C(C3=NN(c4ccc(cc4)C([O-])=O)C=C3C#N)=C1	[#6]-[#6]1:[#6]:[#7]:[#7]:[#6]:1_5	1	false	REALSpace_70bn_2024-09	m_11dbb	803216	55329
S1c2c(cccc2)C(=C1)COC(=O)C=3C(=NN(c4ccccc4)C3)C=5SC=CC5	1099	fCSFP4	weighted-fingerprint-similarity	0.613	0.535	m_1458bbb____472380____28451286	CHEMBL3663141	S1c2c(cccc2)C(C3=NN(c4ccc(cc4)C([O-])=O)C=C3C#N)=C1	[#6]-[#6]1:[#6]:[#7]:[#7]:[#6]:1_5	1	false	REALSpace_70bn_2024-09	m_1458bbb	472380	28451286
S1c2c(cccc2)C(=C1)COC(=O)C=3C(=NN(c4ccccc4)C3)c5c(cccc5)C	1100	fCSFP4	weighted-fingerprint-similarity	0.613	0.535	m_1458bgb____472134____28451286	CHEMBL3663141	S1c2c(cccc2)C(C3=NN(c4ccc(cc4)C([O-])=O)C=C3C#N)=C1	[#6]-[#6]1:[#6]:[#7]:[#7]:[#6]:1_5	1	false	REALSpace_70bn_2024-09	m_1458bgb	472134	28451286
S1c2c(cccc2)C(=C1)COC(=O)C=3C(=NN(c4ccccc4)C3)c5cc(OC)ccc5	1101	fCSFP4	weighted-fingerprint-similarity	0.613	0.535	m_276436bbc____14082008____14088564	CHEMBL3663141	S1c2c(cccc2)C(C3=NN(c4ccc(cc4)C([O-])=O)C=C3C#N)=C1	[#6]-[#6]1:[#6]:[#7]:[#7]:[#6]:1_5	1	false	REALSpace_70bn_2024-09	m_276436bbc	14082008	14088564
S(CC=1c2c(SC1C(=O)NC3=NN(c4c(F)cc(C#N)cc4)C=C3C#N)cccc2)C	1102	fCSFP4	weighted-fingerprint-similarity	0.613	0.399	m_11bbb____22180484____5821090	CHEMBL3663141	S1c2c(cccc2)C(C3=NN(c4ccc(cc4)C([O-])=O)C=C3C#N)=C1	[#6]-[#6]1:[#6]:[#7]:[#7]:[#6]:1_5	1	false	REALSpace_70bn_2024-09	m_11bbb	22180484	5821090
S1c2c(cccc2)C(=C1C(=O)NC3=NN(c4c(F)cc(C#N)cc4)C=C3C#N)COC	1103	fCSFP4	weighted-fingerprint-similarity	0.613	0.399	m_11bbb____22180484____2833480	CHEMBL3663141	S1c2c(cccc2)C(C3=NN(c4ccc(cc4)C([O-])=O)C=C3C#N)=C1	[#6]-[#6]1:[#6]:[#7]:[#7]:[#6]:1_5	1	false	REALSpace_70bn_2024-09	m_11bbb	22180484	2833480
Brc1cc2NC=C(NC(=O)NC3=NN(c4ccc([N+]([O-])=O)cc4)C=C3C#N)c2cc1	1104	fCSFP4	weighted-fingerprint-similarity	0.613	0.383	m_2430bbb____22529180____15115010	CHEMBL3663141	S1c2c(cccc2)C(C3=NN(c4ccc(cc4)C([O-])=O)C=C3C#N)=C1	[#6]-[#6]1:[#6]:[#7]:[#7]:[#6]:1_5	1	false	REALSpace_70bn_2024-09	m_2430bbb	22529180	15115010
Fc1c(N2N=C(NC(=O)Nc3c4c(NC=C4)ccc3)C(C#N)=C2)ccc(C#N)c1	1105	fCSFP4	weighted-fingerprint-similarity	0.613	0.383	m_2430cbb____22528324____4862886	CHEMBL3663141	S1c2c(cccc2)C(C3=NN(c4ccc(cc4)C([O-])=O)C=C3C#N)=C1	[#6]-[#6]1:[#6]:[#7]:[#7]:[#6]:1_5	1	false	REALSpace_70bn_2024-09	m_2430cbb	22528324	4862886
S1c2c(cc(cc2)CNC(=O)NC3=NN(c4c(F)cc(C#N)cc4)C=C3C#N)C=C1	1106	fCSFP4	weighted-fingerprint-similarity	0.613	0.383	m_2430bbc____22528324____10301540	CHEMBL3663141	S1c2c(cccc2)C(C3=NN(c4ccc(cc4)C([O-])=O)C=C3C#N)=C1	[#6]-[#6]1:[#6]:[#7]:[#7]:[#6]:1_5	1	false	REALSpace_70bn_2024-09	m_2430bbc	22528324	10301540
[O-][N+](=O)c1ccc(N2N=C(NC(=O)NCC=3c4c(nccc4)NC3)C(C#N)=C2)cc1	1107	fCSFP4	weighted-fingerprint-similarity	0.613	0.383	m_2430bbc____22529180____26863176	CHEMBL3663141	S1c2c(cccc2)C(C3=NN(c4ccc(cc4)C([O-])=O)C=C3C#N)=C1	[#6]-[#6]1:[#6]:[#7]:[#7]:[#6]:1_5	1	false	REALSpace_70bn_2024-09	m_2430bbc	22529180	26863176
[O-][N+](=O)c1ccc(N2N=C(NC(=O)NNc3ncnc4c3cccc4)C(C#N)=C2)cc1	1108	fCSFP4	weighted-fingerprint-similarity	0.613	0.383	m_2430bbb____22529180____26861910	CHEMBL3663141	S1c2c(cccc2)C(C3=NN(c4ccc(cc4)C([O-])=O)C=C3C#N)=C1	[#6]-[#6]1:[#6]:[#7]:[#7]:[#6]:1_5	1	false	REALSpace_70bn_2024-09	m_2430bbb	22529180	26861910
[O-][N+](=O)c1ccc(N2N=C(NC(=O)Nc3c(c4c(nc3)cccc4)C)C(C#N)=C2)cc1	1109	fCSFP4	weighted-fingerprint-similarity	0.613	0.383	m_2430bbb____22529180____17800408	CHEMBL3663141	S1c2c(cccc2)C(C3=NN(c4ccc(cc4)C([O-])=O)C=C3C#N)=C1	[#6]-[#6]1:[#6]:[#7]:[#7]:[#6]:1_5	1	false	REALSpace_70bn_2024-09	m_2430bbb	22529180	17800408
S(=O)(=O)(NCC=1C(=NN(C1)C)c2ccc(C#N)cc2)C=3c4c(SC3)cccc4	1110	fCSFP4	weighted-fingerprint-similarity	0.613	0.463	m_40bbb____23069970____10120692	CHEMBL3663141	S1c2c(cccc2)C(C3=NN(c4ccc(cc4)C([O-])=O)C=C3C#N)=C1	[#6]-[#6]1:[#6]:[#7]:[#7]:[#6]:1_5	1	false	REALSpace_70bn_2024-09	m_40bbb	23069970	10120692
S(F)(=O)(=O)N(CC=1c2c(SC1)cccc2)CC=3C(=NN(C3)C)c4ccc(C#N)cc4	1111	fCSFP4	weighted-fingerprint-similarity	0.613	0.463	m_275550bbb____27476768____16730028____17777574	CHEMBL3663141	S1c2c(cccc2)C(C3=NN(c4ccc(cc4)C([O-])=O)C=C3C#N)=C1	[#6]-[#6]1:[#6]:[#7]:[#7]:[#6]:1_5	1	false	REALSpace_70bn_2024-09	m_275550bbb	27476768	16730028	17777574
Brc1c2c(c(cc1)CN(C(=O)NC3=NN(c4ccc([N+]([O-])=O)cc4)C=C3C#N)C)cccc2	1112	fCSFP4	weighted-fingerprint-similarity	0.613	0.389	m_2430bbd____22529180____27563762	CHEMBL3663141	S1c2c(cccc2)C(C3=NN(c4ccc(cc4)C([O-])=O)C=C3C#N)=C1	[#6]-[#6]1:[#6]:[#7]:[#7]:[#6]:1_5	1	false	REALSpace_70bn_2024-09	m_2430bbd	22529180	27563762
[O-][N+](=O)c1ccc(N2N=C(NC(=O)NNC(=O)CC=3c4c(NC3)cccc4)C(C#N)=C2)cc1	1113	fCSFP4	weighted-fingerprint-similarity	0.613	0.389	m_2430bbc____22529180____8738354	CHEMBL3663141	S1c2c(cccc2)C(C3=NN(c4ccc(cc4)C([O-])=O)C=C3C#N)=C1	[#6]-[#6]1:[#6]:[#7]:[#7]:[#6]:1_5	1	false	REALSpace_70bn_2024-09	m_2430bbc	22529180	8738354
Clc1ccc(N2N=C(N3N=NC(C=4c5c(SC4)cccc5)=C3)C(=C2)C)cc1	1114	fCSFP4	weighted-fingerprint-similarity	0.613	0.530	m_282512abb____24299594____24222386	CHEMBL3663141	S1c2c(cccc2)C(C3=NN(c4ccc(cc4)C([O-])=O)C=C3C#N)=C1	[#6]-[#6]1:[#6]:[#7]:[#7]:[#6]:1_5	1	false	REALSpace_70bn_2024-09	m_282512abb	24299594	24222386
S1c2c(cccc2)C(C=3N=NN(C4=NN(c5ccc(F)cc5)C=C4C)C3)=C1	1115	fCSFP4	weighted-fingerprint-similarity	0.613	0.530	m_282512abb____24299976____24222386	CHEMBL3663141	S1c2c(cccc2)C(C3=NN(c4ccc(cc4)C([O-])=O)C=C3C#N)=C1	[#6]-[#6]1:[#6]:[#7]:[#7]:[#6]:1_5	1	false	REALSpace_70bn_2024-09	m_282512abb	24299976	24222386
BrC=1Sc2c(cccc2)C1CNC(=O)NC3=NN(c4c(F)cc(C#N)cc4)C=C3C#N	1116	fCSFP4	weighted-fingerprint-similarity	0.612	0.395	m_2430bbc____22528324____19507458	CHEMBL3663141	S1c2c(cccc2)C(C3=NN(c4ccc(cc4)C([O-])=O)C=C3C#N)=C1	[#6]-[#6]1:[#6]:[#7]:[#7]:[#6]:1_5	1	false	REALSpace_70bn_2024-09	m_2430bbc	22528324	19507458
BrC=1c2c(SC1CNC(=O)NC3=NN(c4c(F)cc(C#N)cc4)C=C3C#N)cccc2	1117	fCSFP4	weighted-fingerprint-similarity	0.612	0.395	m_2430bbc____22528324____19962528	CHEMBL3663141	S1c2c(cccc2)C(C3=NN(c4ccc(cc4)C([O-])=O)C=C3C#N)=C1	[#6]-[#6]1:[#6]:[#7]:[#7]:[#6]:1_5	1	false	REALSpace_70bn_2024-09	m_2430bbc	22528324	19962528
S1c2c(cccc2)C(=C1C)CNC(=O)NC3=NN(c4c(F)cc(C#N)cc4)C=C3C#N	1118	fCSFP4	weighted-fingerprint-similarity	0.612	0.395	m_2430bbc____22528324____22589942	CHEMBL3663141	S1c2c(cccc2)C(C3=NN(c4ccc(cc4)C([O-])=O)C=C3C#N)=C1	[#6]-[#6]1:[#6]:[#7]:[#7]:[#6]:1_5	1	false	REALSpace_70bn_2024-09	m_2430bbc	22528324	22589942
S1c2c(cccc2)C(=C1CNC(=O)NC3=NN(c4c(F)cc(C#N)cc4)C=C3C#N)C	1119	fCSFP4	weighted-fingerprint-similarity	0.612	0.395	m_2430bbc____22528324____17835820	CHEMBL3663141	S1c2c(cccc2)C(C3=NN(c4ccc(cc4)C([O-])=O)C=C3C#N)=C1	[#6]-[#6]1:[#6]:[#7]:[#7]:[#6]:1_5	1	false	REALSpace_70bn_2024-09	m_2430bbc	22528324	17835820
S1c2c(cccc2)C(=C1C(=O)NC3=NN(c4ncc([N+]([O-])=O)cc4)C=C3C#N)CC	1120	fCSFP4	weighted-fingerprint-similarity	0.612	0.400	m_11bbb____22180482____13948384	CHEMBL3663141	S1c2c(cccc2)C(C3=NN(c4ccc(cc4)C([O-])=O)C=C3C#N)=C1	[#6]-[#6]1:[#6]:[#7]:[#7]:[#6]:1_5	1	false	REALSpace_70bn_2024-09	m_11bbb	22180482	13948384
S1c2c(cccc2)C(=C1C(=O)NC3=NN(c4ncc([N+]([O-])=O)cc4)C=C3C#N)C[NH3+]	1121	fCSFP4	weighted-fingerprint-similarity	0.612	0.400	m_272430bbe____26361546____26398524	CHEMBL3663141	S1c2c(cccc2)C(C3=NN(c4ccc(cc4)C([O-])=O)C=C3C#N)=C1	[#6]-[#6]1:[#6]:[#7]:[#7]:[#6]:1_5	1	false	REALSpace_70bn_2024-09	m_272430bbe	26361546	26398524
S1c2c(cccc2)C(C(=O)NC3=NN(c4ncc([N+]([O-])=O)cc4)C=C3C#N)=C1C[NH3+]	1122	fCSFP4	weighted-fingerprint-similarity	0.612	0.400	m_272430bbe____26361546____26394298	CHEMBL3663141	S1c2c(cccc2)C(C3=NN(c4ccc(cc4)C([O-])=O)C=C3C#N)=C1	[#6]-[#6]1:[#6]:[#7]:[#7]:[#6]:1_5	1	false	REALSpace_70bn_2024-09	m_272430bbe	26361546	26394298
S1c2c(cccc2)C(=C1)CNC(=O)C=3C(=NN(c4ccc(F)cc4)C3)c5cc(ccc5)C	1123	fCSFP4	weighted-fingerprint-similarity	0.612	0.535	m_11dbb____803216____55428	CHEMBL3663141	S1c2c(cccc2)C(C3=NN(c4ccc(cc4)C([O-])=O)C=C3C#N)=C1	[#6]-[#6]1:[#6]:[#7]:[#7]:[#6]:1_5	1	false	REALSpace_70bn_2024-09	m_11dbb	803216	55428
S1c2c(cccc2)C(=C1)COC(=O)C=3C(=NN(c4ccc(F)cc4)C3)c5cc(ccc5)C	1124	fCSFP4	weighted-fingerprint-similarity	0.612	0.535	m_276436bbc____14082008____14089456	CHEMBL3663141	S1c2c(cccc2)C(C3=NN(c4ccc(cc4)C([O-])=O)C=C3C#N)=C1	[#6]-[#6]1:[#6]:[#7]:[#7]:[#6]:1_5	1	false	REALSpace_70bn_2024-09	m_276436bbc	14082008	14089456
Brc1c2c(c(cc1)CNC(=O)NC3=NN(c4c(F)cc(C#N)cc4)C=C3C#N)cccc2	1125	fCSFP4	weighted-fingerprint-similarity	0.612	0.384	m_2430bbc____22528324____26862070	CHEMBL3663141	S1c2c(cccc2)C(C3=NN(c4ccc(cc4)C([O-])=O)C=C3C#N)=C1	[#6]-[#6]1:[#6]:[#7]:[#7]:[#6]:1_5	1	false	REALSpace_70bn_2024-09	m_2430bbc	22528324	26862070
Brc1cc2SC=C(c2cc1)CCC(=O)NC3=NN(C=C3C#N)CC(F)(F)F	1126	fCSFP4	weighted-fingerprint-similarity	0.612	0.384	m_11bcb____15146974____27041262	CHEMBL3663141	S1c2c(cccc2)C(C3=NN(c4ccc(cc4)C([O-])=O)C=C3C#N)=C1	[#6]-[#6]1:[#6]:[#7]:[#7]:[#6]:1_5	1	false	REALSpace_70bn_2024-09	m_11bcb	15146974	27041262
Brc1cc2SC=C(c2cc1)CNC(=O)C(=O)NC3=NN(C=C3C#N)C(C)(C)C	1127	fCSFP4	weighted-fingerprint-similarity	0.612	0.384	m_2718bbb____20044636____8260804	CHEMBL3663141	S1c2c(cccc2)C(C3=NN(c4ccc(cc4)C([O-])=O)C=C3C#N)=C1	[#6]-[#6]1:[#6]:[#7]:[#7]:[#6]:1_5	1	false	REALSpace_70bn_2024-09	m_2718bbb	20044636	8260804
Brc1cc2SC=C(c2cc1)CNC(=O)NC3=NN(C=C3C#N)CC[NH+](C)C	1128	fCSFP4	weighted-fingerprint-similarity	0.612	0.384	m_2430bbc____22525246____20044628	CHEMBL3663141	S1c2c(cccc2)C(C3=NN(c4ccc(cc4)C([O-])=O)C=C3C#N)=C1	[#6]-[#6]1:[#6]:[#7]:[#7]:[#6]:1_5	1	false	REALSpace_70bn_2024-09	m_2430bbc	22525246	20044628
Brc1cc2c(SC=C2CCNC(=O)NC3=NN(C=C3C#N)CC(F)F)cc1	1129	fCSFP4	weighted-fingerprint-similarity	0.612	0.384	m_2430bbc____22529508____21650686	CHEMBL3663141	S1c2c(cccc2)C(C3=NN(c4ccc(cc4)C([O-])=O)C=C3C#N)=C1	[#6]-[#6]1:[#6]:[#7]:[#7]:[#6]:1_5	1	false	REALSpace_70bn_2024-09	m_2430bbc	22529508	21650686
Brc1cc2c(SC=C2CCNC(=O)NC3=NN(C=C3C#N)CCOC)cc1	1130	fCSFP4	weighted-fingerprint-similarity	0.612	0.384	m_2430bbc____15503936____21650686	CHEMBL3663141	S1c2c(cccc2)C(C3=NN(c4ccc(cc4)C([O-])=O)C=C3C#N)=C1	[#6]-[#6]1:[#6]:[#7]:[#7]:[#6]:1_5	1	false	REALSpace_70bn_2024-09	m_2430bbc	15503936	21650686
Brc1cc2c(SC=C2CNC(=O)C(=O)NC3=NN(C=C3C#N)C(C)(C)C)cc1	1131	fCSFP4	weighted-fingerprint-similarity	0.612	0.384	m_2718bbb____19507582____8260804	CHEMBL3663141	S1c2c(cccc2)C(C3=NN(c4ccc(cc4)C([O-])=O)C=C3C#N)=C1	[#6]-[#6]1:[#6]:[#7]:[#7]:[#6]:1_5	1	false	REALSpace_70bn_2024-09	m_2718bbb	19507582	8260804
Brc1cc2c(SC=C2CNC(=O)NC3=NN(C=C3C#N)CC[NH+](C)C)cc1	1132	fCSFP4	weighted-fingerprint-similarity	0.612	0.384	m_2430bbc____22525246____19507584	CHEMBL3663141	S1c2c(cccc2)C(C3=NN(c4ccc(cc4)C([O-])=O)C=C3C#N)=C1	[#6]-[#6]1:[#6]:[#7]:[#7]:[#6]:1_5	1	false	REALSpace_70bn_2024-09	m_2430bbc	22525246	19507584
Clc1c2c(c(cc1)CNC(=O)NC3=NN(c4c(F)cc(C#N)cc4)C=C3C#N)cccc2	1133	fCSFP4	weighted-fingerprint-similarity	0.612	0.384	m_2430bbc____22528324____24452292	CHEMBL3663141	S1c2c(cccc2)C(C3=NN(c4ccc(cc4)C([O-])=O)C=C3C#N)=C1	[#6]-[#6]1:[#6]:[#7]:[#7]:[#6]:1_5	1	false	REALSpace_70bn_2024-09	m_2430bbc	22528324	24452292
Clc1cc2SC=C(c2cc1)CNC(=O)NC3=NN(C=C3C#N)CC[NH+](C)C	1134	fCSFP4	weighted-fingerprint-similarity	0.612	0.384	m_2430bbc____22525246____22588172	CHEMBL3663141	S1c2c(cccc2)C(C3=NN(c4ccc(cc4)C([O-])=O)C=C3C#N)=C1	[#6]-[#6]1:[#6]:[#7]:[#7]:[#6]:1_5	1	false	REALSpace_70bn_2024-09	m_2430bbc	22525246	22588172
Fc1c(N2N=C(NC(=O)NCCCc3c4c(ccc3)cccc4)C(C#N)=C2)ccc(C#N)c1	1135	fCSFP4	weighted-fingerprint-similarity	0.612	0.384	m_2430bbc____22528324____19995974	CHEMBL3663141	S1c2c(cccc2)C(C3=NN(c4ccc(cc4)C([O-])=O)C=C3C#N)=C1	[#6]-[#6]1:[#6]:[#7]:[#7]:[#6]:1_5	1	false	REALSpace_70bn_2024-09	m_2430bbc	22528324	19995974
Fc1c(N2N=C(NC(=O)NCCc3c4c(c(F)cc3)cccc4)C(C#N)=C2)ccc(C#N)c1	1136	fCSFP4	weighted-fingerprint-similarity	0.612	0.384	m_2430bbc____22528324____27571462	CHEMBL3663141	S1c2c(cccc2)C(C3=NN(c4ccc(cc4)C([O-])=O)C=C3C#N)=C1	[#6]-[#6]1:[#6]:[#7]:[#7]:[#6]:1_5	1	false	REALSpace_70bn_2024-09	m_2430bbc	22528324	27571462
Fc1c(N2N=C(NC(=O)NCc3c4c(c(cc3)C)cccc4)C(C#N)=C2)ccc(C#N)c1	1137	fCSFP4	weighted-fingerprint-similarity	0.612	0.384	m_2430bbc____22528324____10964810	CHEMBL3663141	S1c2c(cccc2)C(C3=NN(c4ccc(cc4)C([O-])=O)C=C3C#N)=C1	[#6]-[#6]1:[#6]:[#7]:[#7]:[#6]:1_5	1	false	REALSpace_70bn_2024-09	m_2430bbc	22528324	10964810
Fc1c(N2N=C(NC(=O)Nc3cc(OC)c4c(c3)cccc4)C(C#N)=C2)ccc(C#N)c1	1138	fCSFP4	weighted-fingerprint-similarity	0.612	0.384	m_2430bbb____22528324____13271484	CHEMBL3663141	S1c2c(cccc2)C(C3=NN(c4ccc(cc4)C([O-])=O)C=C3C#N)=C1	[#6]-[#6]1:[#6]:[#7]:[#7]:[#6]:1_5	1	false	REALSpace_70bn_2024-09	m_2430bbb	22528324	13271484
S1c2c(N=C1NCCNC(=O)NC3=NN(c4ccc([N+]([O-])=O)cc4)C=C3C#N)cccc2	1139	fCSFP4	weighted-fingerprint-similarity	0.612	0.384	m_2430cbc____22529180____744658	CHEMBL3663141	S1c2c(cccc2)C(C3=NN(c4ccc(cc4)C([O-])=O)C=C3C#N)=C1	[#6]-[#6]1:[#6]:[#7]:[#7]:[#6]:1_5	1	false	REALSpace_70bn_2024-09	m_2430cbc	22529180	744658
S1c2c(cc(F)cc2)C(=C1)CNC(=O)C(=O)NC3=NN(C=C3C#N)C(C)(C)C	1140	fCSFP4	weighted-fingerprint-similarity	0.612	0.384	m_2718bbb____19507708____8260804	CHEMBL3663141	S1c2c(cccc2)C(C3=NN(c4ccc(cc4)C([O-])=O)C=C3C#N)=C1	[#6]-[#6]1:[#6]:[#7]:[#7]:[#6]:1_5	1	false	REALSpace_70bn_2024-09	m_2718bbb	19507708	8260804
S1c2c(cc(F)cc2)C(=C1)CNC(=O)NC3=NN(C=C3C#N)CC[NH+](C)C	1141	fCSFP4	weighted-fingerprint-similarity	0.612	0.384	m_2430bbc____22525246____19507710	CHEMBL3663141	S1c2c(cccc2)C(C3=NN(c4ccc(cc4)C([O-])=O)C=C3C#N)=C1	[#6]-[#6]1:[#6]:[#7]:[#7]:[#6]:1_5	1	false	REALSpace_70bn_2024-09	m_2430bbc	22525246	19507710
S1c2c(ncc(c2)CNC(=O)NC3=NN(c4ccc([N+]([O-])=O)cc4)C=C3C#N)C=C1	1142	fCSFP4	weighted-fingerprint-similarity	0.612	0.384	m_2430bbc____22529180____17599346	CHEMBL3663141	S1c2c(cccc2)C(C3=NN(c4ccc(cc4)C([O-])=O)C=C3C#N)=C1	[#6]-[#6]1:[#6]:[#7]:[#7]:[#6]:1_5	1	false	REALSpace_70bn_2024-09	m_2430bbc	22529180	17599346
Brc1cc(C#N)c(N2N=NC(C=3c4c(SC3)cccc4)=C2)cc1	1143	fCSFP4	weighted-fingerprint-similarity	0.612	0.555	m_273910bbb____21466920____25421774	CHEMBL3663141	S1c2c(cccc2)C(C3=NN(c4ccc(cc4)C([O-])=O)C=C3C#N)=C1	[#6]-[#6]1:[#6]:[#7]:[#7]:[#6]:1_5	1	false	REALSpace_70bn_2024-09	m_273910bbb	21466920	25421774
Clc1cc(C#N)c(N2N=NC(C=3c4c(SC3)cccc4)=C2)cc1	1144	fCSFP4	weighted-fingerprint-similarity	0.612	0.555	m_273910bbb____12385198____25421774	CHEMBL3663141	S1c2c(cccc2)C(C3=NN(c4ccc(cc4)C([O-])=O)C=C3C#N)=C1	[#6]-[#6]1:[#6]:[#7]:[#7]:[#6]:1_5	1	false	REALSpace_70bn_2024-09	m_273910bbb	12385198	25421774
S1c2c(cccc2)C(C=3N=NN(c4c(C#N)cc(F)cc4)C3)=C1	1145	fCSFP4	weighted-fingerprint-similarity	0.612	0.555	m_273910bbb____21307254____25421774	CHEMBL3663141	S1c2c(cccc2)C(C3=NN(c4ccc(cc4)C([O-])=O)C=C3C#N)=C1	[#6]-[#6]1:[#6]:[#7]:[#7]:[#6]:1_5	1	false	REALSpace_70bn_2024-09	m_273910bbb	21307254	25421774
Brc1cc2SC=C(c2cc1)CN3N=C(C(C#C)=C3)C(F)(F)F	1146	fCSFP4	weighted-fingerprint-similarity	0.612	0.366	m_7bfb____27046076____27357604	CHEMBL3663141	S1c2c(cccc2)C(C3=NN(c4ccc(cc4)C([O-])=O)C=C3C#N)=C1	[#6]-[#6]1:[#6]:[#7]:[#7]:[#6]:1_5	1	false	REALSpace_70bn_2024-09	m_7bfb	27046076	27357604
Brc1cc2c(SC=C2CN3N=C(C(C#C)=C3)C(F)(F)F)cc1	1147	fCSFP4	weighted-fingerprint-similarity	0.612	0.366	m_7bfb____27046076____27353300	CHEMBL3663141	S1c2c(cccc2)C(C3=NN(c4ccc(cc4)C([O-])=O)C=C3C#N)=C1	[#6]-[#6]1:[#6]:[#7]:[#7]:[#6]:1_5	1	false	REALSpace_70bn_2024-09	m_7bfb	27046076	27353300
Clc1cc2SC=C(c2cc1)CN3N=C(C(C#C)=C3)C(F)(F)F	1148	fCSFP4	weighted-fingerprint-similarity	0.612	0.366	m_7bfb____27046076____21049084	CHEMBL3663141	S1c2c(cccc2)C(C3=NN(c4ccc(cc4)C([O-])=O)C=C3C#N)=C1	[#6]-[#6]1:[#6]:[#7]:[#7]:[#6]:1_5	1	false	REALSpace_70bn_2024-09	m_7bfb	27046076	21049084
Clc1cc2c(SC=C2CN3N=C(C(C#C)=C3)C(F)(F)F)cc1	1149	fCSFP4	weighted-fingerprint-similarity	0.612	0.366	m_7bfb____27046076____27357926	CHEMBL3663141	S1c2c(cccc2)C(C3=NN(c4ccc(cc4)C([O-])=O)C=C3C#N)=C1	[#6]-[#6]1:[#6]:[#7]:[#7]:[#6]:1_5	1	false	REALSpace_70bn_2024-09	m_7bfb	27046076	27357926
S1c2c(N=C1NNC(=O)NC3=NN(c4ccc([N+]([O-])=O)cc4)C=C3C#N)c(ccc2)C	1150	fCSFP4	weighted-fingerprint-similarity	0.612	0.390	m_2430bbb____22529180____12636420	CHEMBL3663141	S1c2c(cccc2)C(C3=NN(c4ccc(cc4)C([O-])=O)C=C3C#N)=C1	[#6]-[#6]1:[#6]:[#7]:[#7]:[#6]:1_5	1	false	REALSpace_70bn_2024-09	m_2430bbb	22529180	12636420
S1c2c(cccc2)C(NC(=O)C=CC=3C(=NN(c4ccccc4)C3)c5ccccc5)=C1	1151	fCSFP4	weighted-fingerprint-similarity	0.612	0.530	m_11bcb____27262052____53810	CHEMBL3663141	S1c2c(cccc2)C(C3=NN(c4ccc(cc4)C([O-])=O)C=C3C#N)=C1	[#6]-[#6]1:[#6]:[#7]:[#7]:[#6]:1_5	1	false	REALSpace_70bn_2024-09	m_11bcb	27262052	53810
O=C(NNc1c2c(ccc1)cccc2)NC3=NN(C=C3C#N)C	1152	fCSFP4	weighted-fingerprint-similarity	0.612	0.353	m_2430bbb____6584276____26860030	CHEMBL3663141	S1c2c(cccc2)C(C3=NN(c4ccc(cc4)C([O-])=O)C=C3C#N)=C1	[#6]-[#6]1:[#6]:[#7]:[#7]:[#6]:1_5	1	false	REALSpace_70bn_2024-09	m_2430bbb	6584276	26860030
S1c2c(c(ccc2)CC(=O)NC3=NN(C=C3C#N)CC(F)(F)C)C=C1	1153	fCSFP4	weighted-fingerprint-similarity	0.612	0.379	m_11bcb____15273432____8365078	CHEMBL3663141	S1c2c(cccc2)C(C3=NN(c4ccc(cc4)C([O-])=O)C=C3C#N)=C1	[#6]-[#6]1:[#6]:[#7]:[#7]:[#6]:1_5	1	false	REALSpace_70bn_2024-09	m_11bcb	15273432	8365078
S1c2c(ccc(c2)CC(=O)NC3=NN(c4c(F)cc(C#N)cc4)C=C3C#N)C=C1	1154	fCSFP4	weighted-fingerprint-similarity	0.612	0.379	m_11bbb____22180484____25986644	CHEMBL3663141	S1c2c(cccc2)C(C3=NN(c4ccc(cc4)C([O-])=O)C=C3C#N)=C1	[#6]-[#6]1:[#6]:[#7]:[#7]:[#6]:1_5	1	false	REALSpace_70bn_2024-09	m_11bbb	22180484	25986644
Brc1c2c(c(ncc2)CNC(=O)NC3=NN(c4ccc([N+]([O-])=O)cc4)C=C3C#N)ccc1	1155	fCSFP4	weighted-fingerprint-similarity	0.611	0.385	m_2430bbc____22529180____22585312	CHEMBL3663141	S1c2c(cccc2)C(C3=NN(c4ccc(cc4)C([O-])=O)C=C3C#N)=C1	[#6]-[#6]1:[#6]:[#7]:[#7]:[#6]:1_5	1	false	REALSpace_70bn_2024-09	m_2430bbc	22529180	22585312
Fc1c(N2N=C(NC(=O)NCc3cc(O)c4c(c3)cccc4)C(C#N)=C2)ccc(C#N)c1	1156	fCSFP4	weighted-fingerprint-similarity	0.611	0.385	m_2430bbc____22528324____26849782	CHEMBL3663141	S1c2c(cccc2)C(C3=NN(c4ccc(cc4)C([O-])=O)C=C3C#N)=C1	[#6]-[#6]1:[#6]:[#7]:[#7]:[#6]:1_5	1	false	REALSpace_70bn_2024-09	m_2430bbc	22528324	26849782
S1c2c(cccc2)C(=C1)CN(C(=O)C(=O)NC3=NN(C=C3C#N)C(C)(C)C)C	1157	fCSFP4	weighted-fingerprint-similarity	0.611	0.385	m_2718bbb____954666____8260804	CHEMBL3663141	S1c2c(cccc2)C(C3=NN(c4ccc(cc4)C([O-])=O)C=C3C#N)=C1	[#6]-[#6]1:[#6]:[#7]:[#7]:[#6]:1_5	1	false	REALSpace_70bn_2024-09	m_2718bbb	954666	8260804
S1c2c(cccc2C=C1)CNC(=O)NC3=NN(c4c(F)cc(C#N)cc4)C=C3C#N	1158	fCSFP4	weighted-fingerprint-similarity	0.611	0.385	m_2430bbc____22528324____11680096	CHEMBL3663141	S1c2c(cccc2)C(C3=NN(c4ccc(cc4)C([O-])=O)C=C3C#N)=C1	[#6]-[#6]1:[#6]:[#7]:[#7]:[#6]:1_5	1	false	REALSpace_70bn_2024-09	m_2430bbc	22528324	11680096
Clc1ccc(cc1)C2=NN(c3ccccc3)C=C2CC[NH2+]CC=4c5c(SC4)cccc5	1159	fCSFP4	weighted-fingerprint-similarity	0.611	0.527	m_207bbb____3311440____205382	CHEMBL3663141	S1c2c(cccc2)C(C3=NN(c4ccc(cc4)C([O-])=O)C=C3C#N)=C1	[#6]-[#6]1:[#6]:[#7]:[#7]:[#6]:1_5	1	false	REALSpace_70bn_2024-09	m_207bbb	3311440	205382
S(=O)(=O)(NC1=NN(C=C1C#N)CC(F)(F)F)c2c3c(SC=C3)ccc2	1160	fCSFP4	weighted-fingerprint-similarity	0.611	0.374	m_20bbb____15146976____18795882	CHEMBL3663141	S1c2c(cccc2)C(C3=NN(c4ccc(cc4)C([O-])=O)C=C3C#N)=C1	[#6]-[#6]1:[#6]:[#7]:[#7]:[#6]:1_5	1	false	REALSpace_70bn_2024-09	m_20bbb	15146976	18795882
S(=O)(=O)(NC1=NN(C=C1C#N)CCOC)c2c3c(SC=C3)ccc2	1161	fCSFP4	weighted-fingerprint-similarity	0.611	0.374	m_20bbb____15503932____18795882	CHEMBL3663141	S1c2c(cccc2)C(C3=NN(c4ccc(cc4)C([O-])=O)C=C3C#N)=C1	[#6]-[#6]1:[#6]:[#7]:[#7]:[#6]:1_5	1	false	REALSpace_70bn_2024-09	m_20bbb	15503932	18795882
Brc1ccc(cc1)C2=NN(c3ccccc3)C=C2CC(=O)NC=4c5c(SC4)cccc5	1162	fCSFP4	weighted-fingerprint-similarity	0.611	0.529	m_11bcb____27262052____2007530	CHEMBL3663141	S1c2c(cccc2)C(C3=NN(c4ccc(cc4)C([O-])=O)C=C3C#N)=C1	[#6]-[#6]1:[#6]:[#7]:[#7]:[#6]:1_5	1	false	REALSpace_70bn_2024-09	m_11bcb	27262052	2007530
Clc1ccc(cc1)C2=NN(c3ccccc3)C=C2CC(=O)NC=4c5c(SC4)cccc5	1163	fCSFP4	weighted-fingerprint-similarity	0.611	0.529	m_11bcb____27262052____131833	CHEMBL3663141	S1c2c(cccc2)C(C3=NN(c4ccc(cc4)C([O-])=O)C=C3C#N)=C1	[#6]-[#6]1:[#6]:[#7]:[#7]:[#6]:1_5	1	false	REALSpace_70bn_2024-09	m_11bcb	27262052	131833
S1c2c(cccc2)C(=C1)CNC3=NN(c4cnccc4)C=C3C([O-])=O	1164	fCSFP4	weighted-fingerprint-similarity	0.611	0.529	m_271304bbb____28365852____9305118	CHEMBL3663141	S1c2c(cccc2)C(C3=NN(c4ccc(cc4)C([O-])=O)C=C3C#N)=C1	[#6]-[#6]1:[#6]:[#7]:[#7]:[#6]:1_5	1	false	REALSpace_70bn_2024-09	m_271304bbb	28365852	9305118
S1c2c(cccc2)C(NC(=O)CC=3C(=NN(c4ccccc4)C3)c5ccc(F)cc5)=C1	1165	fCSFP4	weighted-fingerprint-similarity	0.611	0.529	m_11bcb____27262052____1951326	CHEMBL3663141	S1c2c(cccc2)C(C3=NN(c4ccc(cc4)C([O-])=O)C=C3C#N)=C1	[#6]-[#6]1:[#6]:[#7]:[#7]:[#6]:1_5	1	false	REALSpace_70bn_2024-09	m_11bcb	27262052	1951326
Brc1c(ccc2c1cccc2)CNC(=O)NC3=NN(c4ccc([N+]([O-])=O)cc4)C=C3C#N	1166	fCSFP4	weighted-fingerprint-similarity	0.611	0.381	m_2430bbc____22529180____26854032	CHEMBL3663141	S1c2c(cccc2)C(C3=NN(c4ccc(cc4)C([O-])=O)C=C3C#N)=C1	[#6]-[#6]1:[#6]:[#7]:[#7]:[#6]:1_5	1	false	REALSpace_70bn_2024-09	m_2430bbc	22529180	26854032
Brc1c2c(c(NNC(=O)NC3=NN(c4c(F)cc(C#N)cc4)C=C3C#N)ccc2)ccc1	1167	fCSFP4	weighted-fingerprint-similarity	0.611	0.381	m_2430bbb____22528324____26860074	CHEMBL3663141	S1c2c(cccc2)C(C3=NN(c4ccc(cc4)C([O-])=O)C=C3C#N)=C1	[#6]-[#6]1:[#6]:[#7]:[#7]:[#6]:1_5	1	false	REALSpace_70bn_2024-09	m_2430bbb	22528324	26860074
Clc1c(ccc2c1cccc2)CNC(=O)NC3=NN(c4ccc([N+]([O-])=O)cc4)C=C3C#N	1168	fCSFP4	weighted-fingerprint-similarity	0.611	0.381	m_2430bbc____22529180____28252948	CHEMBL3663141	S1c2c(cccc2)C(C3=NN(c4ccc(cc4)C([O-])=O)C=C3C#N)=C1	[#6]-[#6]1:[#6]:[#7]:[#7]:[#6]:1_5	1	false	REALSpace_70bn_2024-09	m_2430bbc	22529180	28252948
[O-][N+](=O)c1ccc(N2N=C(NC(=O)NCc3c(ccc4c3cccc4)C)C(C#N)=C2)cc1	1169	fCSFP4	weighted-fingerprint-similarity	0.611	0.381	m_2430bbc____22529180____26868512	CHEMBL3663141	S1c2c(cccc2)C(C3=NN(c4ccc(cc4)C([O-])=O)C=C3C#N)=C1	[#6]-[#6]1:[#6]:[#7]:[#7]:[#6]:1_5	1	false	REALSpace_70bn_2024-09	m_2430bbc	22529180	26868512
S(=O)(=O)(NNC(=O)C=1C(=NN(c2ccccc2)C1)c3ccccc3)C=4c5c(SC4)cccc5	1170	fCSFP4	weighted-fingerprint-similarity	0.611	0.532	m_40bbc____22467132____10120692	CHEMBL3663141	S1c2c(cccc2)C(C3=NN(c4ccc(cc4)C([O-])=O)C=C3C#N)=C1	[#6]-[#6]1:[#6]:[#7]:[#7]:[#6]:1_5	1	false	REALSpace_70bn_2024-09	m_40bbc	22467132	10120692
S1c2c(cccc2)C(=C1)CN(C(=O)C=3C(=NN(c4ccccc4)C3)c5ccncc5)C	1171	fCSFP4	weighted-fingerprint-similarity	0.611	0.532	m_11bbb____22167700____2825064	CHEMBL3663141	S1c2c(cccc2)C(C3=NN(c4ccc(cc4)C([O-])=O)C=C3C#N)=C1	[#6]-[#6]1:[#6]:[#7]:[#7]:[#6]:1_5	1	false	REALSpace_70bn_2024-09	m_11bbb	22167700	2825064
S1c2c(cccc2)C(=C1)CNC(=O)C=3C(=NN(c4ccccc4)C3)c5cc(OC)ccc5	1172	fCSFP4	weighted-fingerprint-similarity	0.611	0.532	m_11dbb____803216____53904	CHEMBL3663141	S1c2c(cccc2)C(C3=NN(c4ccc(cc4)C([O-])=O)C=C3C#N)=C1	[#6]-[#6]1:[#6]:[#7]:[#7]:[#6]:1_5	1	false	REALSpace_70bn_2024-09	m_11dbb	803216	53904
S1c2c(cccc2)C(NC(=O)C=3C(=NN(c4ccccc4)C3)c5c(OC)cccc5)=C1	1173	fCSFP4	weighted-fingerprint-similarity	0.611	0.532	m_527bbb____27262058____155758	CHEMBL3663141	S1c2c(cccc2)C(C3=NN(c4ccc(cc4)C([O-])=O)C=C3C#N)=C1	[#6]-[#6]1:[#6]:[#7]:[#7]:[#6]:1_5	1	false	REALSpace_70bn_2024-09	m_527bbb	27262058	155758
Brc1cc2c(SC=C2CC(NC(=O)NC3=NN(C=C3C#N)Cc4ccccc4)C)cc1	1174	fCSFP4	weighted-fingerprint-similarity	0.611	0.387	m_2430bbc____22524250____22578644	CHEMBL3663141	S1c2c(cccc2)C(C3=NN(c4ccc(cc4)C([O-])=O)C=C3C#N)=C1	[#6]-[#6]1:[#6]:[#7]:[#7]:[#6]:1_5	1	false	REALSpace_70bn_2024-09	m_2430bbc	22524250	22578644
S1c2c(cccc2)C(=C1)C(O)CNC(=O)NC3=NN(C=C3C#N)CC(F)(F)C	1175	fCSFP4	weighted-fingerprint-similarity	0.611	0.387	m_2430dbc____15273438____15728062	CHEMBL3663141	S1c2c(cccc2)C(C3=NN(c4ccc(cc4)C([O-])=O)C=C3C#N)=C1	[#6]-[#6]1:[#6]:[#7]:[#7]:[#6]:1_5	1	false	REALSpace_70bn_2024-09	m_2430dbc	15273438	15728062
[O-][N+](=O)c1ccc(N2N=C(NC(=O)NCc3c4c(nc(c3)C)cccc4)C(C#N)=C2)cc1	1176	fCSFP4	weighted-fingerprint-similarity	0.611	0.387	m_2430bbc____22529180____2503210	CHEMBL3663141	S1c2c(cccc2)C(C3=NN(c4ccc(cc4)C([O-])=O)C=C3C#N)=C1	[#6]-[#6]1:[#6]:[#7]:[#7]:[#6]:1_5	1	false	REALSpace_70bn_2024-09	m_2430bbc	22529180	2503210
[O-][N+](=O)c1ccc(N2N=C(NC(=O)NCc3nc4c(c(c3)C)cccc4)C(C#N)=C2)cc1	1177	fCSFP4	weighted-fingerprint-similarity	0.611	0.387	m_2430bbc____22529180____22382020	CHEMBL3663141	S1c2c(cccc2)C(C3=NN(c4ccc(cc4)C([O-])=O)C=C3C#N)=C1	[#6]-[#6]1:[#6]:[#7]:[#7]:[#6]:1_5	1	false	REALSpace_70bn_2024-09	m_2430bbc	22529180	22382020
BrC=1C(=NN(c2ccc(N3N=NC(C=4c5c(SC4)cccc5)=C3)cc2)C1)C(F)(F)F	1178	fCSFP4	weighted-fingerprint-similarity	0.610	0.527	m_282512abb____24295416____24222386	CHEMBL3663141	S1c2c(cccc2)C(C3=NN(c4ccc(cc4)C([O-])=O)C=C3C#N)=C1	[#6]-[#6]1:[#6]:[#7]:[#7]:[#6]:1_5	1	false	REALSpace_70bn_2024-09	m_282512abb	24295416	24222386
S1c2c(cccc2)C(=C1)CN(C=O)CC=3C(=NN(c4ccccc4)C3)c5ccc(F)cc5	1179	fCSFP4	weighted-fingerprint-similarity	0.610	0.527	m_275550bcb____18176308____16730028____17809348	CHEMBL3663141	S1c2c(cccc2)C(C3=NN(c4ccc(cc4)C([O-])=O)C=C3C#N)=C1	[#6]-[#6]1:[#6]:[#7]:[#7]:[#6]:1_5	1	false	REALSpace_70bn_2024-09	m_275550bcb	18176308	16730028	17809348
Brc1cc2c(SC=C2CCNC(=O)NC3=NN(C=C3C#N)CC(F)(F)F)cc1	1180	fCSFP4	weighted-fingerprint-similarity	0.610	0.382	m_2430dbc____15146980____21650686	CHEMBL3663141	S1c2c(cccc2)C(C3=NN(c4ccc(cc4)C([O-])=O)C=C3C#N)=C1	[#6]-[#6]1:[#6]:[#7]:[#7]:[#6]:1_5	1	false	REALSpace_70bn_2024-09	m_2430dbc	15146980	21650686
Fc1c(N2N=C(NC(=O)Nc3c4c(c(OCC)cc3)cccc4)C(C#N)=C2)ccc(C#N)c1	1181	fCSFP4	weighted-fingerprint-similarity	0.610	0.382	m_2430bbb____22528324____22374034	CHEMBL3663141	S1c2c(cccc2)C(C3=NN(c4ccc(cc4)C([O-])=O)C=C3C#N)=C1	[#6]-[#6]1:[#6]:[#7]:[#7]:[#6]:1_5	1	false	REALSpace_70bn_2024-09	m_2430bbb	22528324	22374034
S1c2c(N=C1)ccc(c2)CCNC(=O)NC3=NN(c4ccc([N+]([O-])=O)cc4)C=C3C#N	1182	fCSFP4	weighted-fingerprint-similarity	0.610	0.382	m_2430bbc____22529180____18361570	CHEMBL3663141	S1c2c(cccc2)C(C3=NN(c4ccc(cc4)C([O-])=O)C=C3C#N)=C1	[#6]-[#6]1:[#6]:[#7]:[#7]:[#6]:1_5	1	false	REALSpace_70bn_2024-09	m_2430bbc	22529180	18361570
S1c2c(N=C1CCNC(=O)NC3=NN(c4ccc([N+]([O-])=O)cc4)C=C3C#N)cccc2	1183	fCSFP4	weighted-fingerprint-similarity	0.610	0.382	m_2430cbc____22529180____1932840	CHEMBL3663141	S1c2c(cccc2)C(C3=NN(c4ccc(cc4)C([O-])=O)C=C3C#N)=C1	[#6]-[#6]1:[#6]:[#7]:[#7]:[#6]:1_5	1	false	REALSpace_70bn_2024-09	m_2430cbc	22529180	1932840
[O-][N+](=O)c1ccc(N2N=C(NC(=O)Nc3c4c(N(N=C4)C)ccc3)C(C#N)=C2)cc1	1184	fCSFP4	weighted-fingerprint-similarity	0.610	0.382	m_2430bbb____22529180____9105216	CHEMBL3663141	S1c2c(cccc2)C(C3=NN(c4ccc(cc4)C([O-])=O)C=C3C#N)=C1	[#6]-[#6]1:[#6]:[#7]:[#7]:[#6]:1_5	1	false	REALSpace_70bn_2024-09	m_2430bbb	22529180	9105216
S1c2c(cccc2)C(=C1)CNC(=O)C=3C(=NN(c4ccccc4)C3)c5cc(c(cc5)C)C	1185	fCSFP4	weighted-fingerprint-similarity	0.610	0.531	m_11dbb____803216____55650	CHEMBL3663141	S1c2c(cccc2)C(C3=NN(c4ccc(cc4)C([O-])=O)C=C3C#N)=C1	[#6]-[#6]1:[#6]:[#7]:[#7]:[#6]:1_5	1	false	REALSpace_70bn_2024-09	m_11dbb	803216	55650
S1c2c(cccc2)C(=C1)COC(=O)C=3C(=NN(c4ccccc4)C3)c5cc(c(cc5)C)C	1186	fCSFP4	weighted-fingerprint-similarity	0.610	0.531	m_276436bbc____14082008____14089608	CHEMBL3663141	S1c2c(cccc2)C(C3=NN(c4ccc(cc4)C([O-])=O)C=C3C#N)=C1	[#6]-[#6]1:[#6]:[#7]:[#7]:[#6]:1_5	1	false	REALSpace_70bn_2024-09	m_276436bbc	14082008	14089608
Clc1nc2c(c(c1)C(=O)NC3=NN(c4ccc([N+]([O-])=O)cc4)C=C3C#N)ccc(F)c2	1187	fCSFP4	weighted-fingerprint-similarity	0.610	0.388	m_270062bbb____28533942____22005554	CHEMBL3663141	S1c2c(cccc2)C(C3=NN(c4ccc(cc4)C([O-])=O)C=C3C#N)=C1	[#6]-[#6]1:[#6]:[#7]:[#7]:[#6]:1_5	1	false	REALSpace_70bn_2024-09	m_270062bbb	28533942	22005554
S1c2c(c(ccc2)CNC(=O)NC3=NN(C=C3C#N)CC(F)(F)C)C=C1	1188	fCSFP4	weighted-fingerprint-similarity	0.609	0.377	m_2430dbc____15273438____22579900	CHEMBL3663141	S1c2c(cccc2)C(C3=NN(c4ccc(cc4)C([O-])=O)C=C3C#N)=C1	[#6]-[#6]1:[#6]:[#7]:[#7]:[#6]:1_5	1	false	REALSpace_70bn_2024-09	m_2430dbc	15273438	22579900
S1c2c(ccc(c2)CNC(=O)NC3=NN(c4c(F)cc(C#N)cc4)C=C3C#N)C=C1	1189	fCSFP4	weighted-fingerprint-similarity	0.609	0.377	m_2430bbc____22528324____26868364	CHEMBL3663141	S1c2c(cccc2)C(C3=NN(c4ccc(cc4)C([O-])=O)C=C3C#N)=C1	[#6]-[#6]1:[#6]:[#7]:[#7]:[#6]:1_5	1	false	REALSpace_70bn_2024-09	m_2430bbc	22528324	26868364
[O-][N+](=O)c1ccc(N2N=C(NC(=O)Nc3cc4c(NC=C4C)cc3)C(C#N)=C2)cc1	1190	fCSFP4	weighted-fingerprint-similarity	0.609	0.377	m_2430bbb____22529180____22580382	CHEMBL3663141	S1c2c(cccc2)C(C3=NN(c4ccc(cc4)C([O-])=O)C=C3C#N)=C1	[#6]-[#6]1:[#6]:[#7]:[#7]:[#6]:1_5	1	false	REALSpace_70bn_2024-09	m_2430bbb	22529180	22580382
S(=O)(=O)(CCN1N=C(NC(=O)NC(C=2c3c(SC2)cccc3)C)C(C#N)=C1)C	1191	fCSFP4	weighted-fingerprint-similarity	0.609	0.383	m_2430bbc____22525248____13459334	CHEMBL3663141	S1c2c(cccc2)C(C3=NN(c4ccc(cc4)C([O-])=O)C=C3C#N)=C1	[#6]-[#6]1:[#6]:[#7]:[#7]:[#6]:1_5	1	false	REALSpace_70bn_2024-09	m_2430bbc	22525248	13459334
S1c2c(cccc2)C(=C1)CN(C(=O)NC3=NN(C=C3C#N)CC(F)(F)C)C	1192	fCSFP4	weighted-fingerprint-similarity	0.609	0.383	m_2430dbd____15273438____765014	CHEMBL3663141	S1c2c(cccc2)C(C3=NN(c4ccc(cc4)C([O-])=O)C=C3C#N)=C1	[#6]-[#6]1:[#6]:[#7]:[#7]:[#6]:1_5	1	false	REALSpace_70bn_2024-09	m_2430dbd	15273438	765014
[O-][N+](=O)c1cnc(N2N=C(NC(=O)C=Cc3c4c(ccc3)cccc4)C(C#N)=C2)cc1	1193	fCSFP4	weighted-fingerprint-similarity	0.609	0.383	m_11bbb____22180482____236729	CHEMBL3663141	S1c2c(cccc2)C(C3=NN(c4ccc(cc4)C([O-])=O)C=C3C#N)=C1	[#6]-[#6]1:[#6]:[#7]:[#7]:[#6]:1_5	1	false	REALSpace_70bn_2024-09	m_11bbb	22180482	236729
[O-][N+](=O)c1cnc(N2N=C(NC(=O)CCc3c4c(ccc3)cccc4)C(C#N)=C2)cc1	1194	fCSFP4	weighted-fingerprint-similarity	0.609	0.383	m_11bbb____22180482____12546952	CHEMBL3663141	S1c2c(cccc2)C(C3=NN(c4ccc(cc4)C([O-])=O)C=C3C#N)=C1	[#6]-[#6]1:[#6]:[#7]:[#7]:[#6]:1_5	1	false	REALSpace_70bn_2024-09	m_11bbb	22180482	12546952
S1c2c(cccc2)C(=C1)C[NH+](CC=3C(=NN(c4ccccc4)C3)C([O-])=O)C	1195	fCSFP4	weighted-fingerprint-similarity	0.609	0.523	m_274370bcb____13080260____13087364	CHEMBL3663141	S1c2c(cccc2)C(C3=NN(c4ccc(cc4)C([O-])=O)C=C3C#N)=C1	[#6]-[#6]1:[#6]:[#7]:[#7]:[#6]:1_5	1	false	REALSpace_70bn_2024-09	m_274370bcb	13080260	13087364
Brc1cc(NC(=O)NC2=NN(c3ccc([N+]([O-])=O)cc3)C=C2C#N)c4c(NC=C4)c1	1196	fCSFP4	weighted-fingerprint-similarity	0.609	0.379	m_2430cbb____22529180____23163094	CHEMBL3663141	S1c2c(cccc2)C(C3=NN(c4ccc(cc4)C([O-])=O)C=C3C#N)=C1	[#6]-[#6]1:[#6]:[#7]:[#7]:[#6]:1_5	1	false	REALSpace_70bn_2024-09	m_2430cbb	22529180	23163094
[O-][N+](=O)c1ccc(N2N=C(NC(=O)NCC3=NOc4c3cccc4)C(C#N)=C2)cc1	1197	fCSFP4	weighted-fingerprint-similarity	0.609	0.379	m_2430bbc____22529180____11765946	CHEMBL3663141	S1c2c(cccc2)C(C3=NN(c4ccc(cc4)C([O-])=O)C=C3C#N)=C1	[#6]-[#6]1:[#6]:[#7]:[#7]:[#6]:1_5	1	false	REALSpace_70bn_2024-09	m_2430bbc	22529180	11765946
S(C=1c2c(NC1)cccc2)CCCNC(=O)NC3=NN(c4ccc([N+]([O-])=O)cc4)C=C3C#N	1198	fCSFP4	weighted-fingerprint-similarity	0.608	0.385	m_2430bbc____22529180____28253436	CHEMBL3663141	S1c2c(cccc2)C(C3=NN(c4ccc(cc4)C([O-])=O)C=C3C#N)=C1	[#6]-[#6]1:[#6]:[#7]:[#7]:[#6]:1_5	1	false	REALSpace_70bn_2024-09	m_2430bbc	22529180	28253436
[O-][N+](=O)c1ccc(N2N=C(NC(=O)N(Cc3c4c(cnc3)cccc4)C)C(C#N)=C2)cc1	1199	fCSFP4	weighted-fingerprint-similarity	0.608	0.385	m_2430bbd____22529180____26957718	CHEMBL3663141	S1c2c(cccc2)C(C3=NN(c4ccc(cc4)C([O-])=O)C=C3C#N)=C1	[#6]-[#6]1:[#6]:[#7]:[#7]:[#6]:1_5	1	false	REALSpace_70bn_2024-09	m_2430bbd	22529180	26957718
[O-][N+](=O)c1ccc(N2N=C(NC(=O)NC(C=3c4c(OC3)cccc4)C)C(C#N)=C2)cc1	1200	fCSFP4	weighted-fingerprint-similarity	0.608	0.385	m_2430bbc____22529180____17321140	CHEMBL3663141	S1c2c(cccc2)C(C3=NN(c4ccc(cc4)C([O-])=O)C=C3C#N)=C1	[#6]-[#6]1:[#6]:[#7]:[#7]:[#6]:1_5	1	false	REALSpace_70bn_2024-09	m_2430bbc	22529180	17321140
[O-][N+](=O)c1ccc(N2N=C(NC(=O)NCCC=3c4c(N(C3)C)cccc4)C(C#N)=C2)cc1	1201	fCSFP4	weighted-fingerprint-similarity	0.608	0.385	m_2430bbc____22529180____12054966	CHEMBL3663141	S1c2c(cccc2)C(C3=NN(c4ccc(cc4)C([O-])=O)C=C3C#N)=C1	[#6]-[#6]1:[#6]:[#7]:[#7]:[#6]:1_5	1	false	REALSpace_70bn_2024-09	m_2430bbc	22529180	12054966
Brc1cc(ccc1)C2=NN(c3ccncc3)C=C2C(=O)NCC=4c5c(SC4)cccc5	1202	fCSFP4	weighted-fingerprint-similarity	0.608	0.528	m_11dbb____803216____16892194	CHEMBL3663141	S1c2c(cccc2)C(C3=NN(c4ccc(cc4)C([O-])=O)C=C3C#N)=C1	[#6]-[#6]1:[#6]:[#7]:[#7]:[#6]:1_5	1	false	REALSpace_70bn_2024-09	m_11dbb	803216	16892194
Brc1cc(ccc1)C2=NN(c3ccncc3)C=C2C(=O)OCC=4c5c(SC4)cccc5	1203	fCSFP4	weighted-fingerprint-similarity	0.608	0.528	m_1458bbb____16892200____28451286	CHEMBL3663141	S1c2c(cccc2)C(C3=NN(c4ccc(cc4)C([O-])=O)C=C3C#N)=C1	[#6]-[#6]1:[#6]:[#7]:[#7]:[#6]:1_5	1	false	REALSpace_70bn_2024-09	m_1458bbb	16892200	28451286
ClC=1c2c(SC1C=CC(=O)NC3=NN(c4c(F)cc(C#N)cc4)C=C3C#N)cccc2	1204	fCSFP4	weighted-fingerprint-similarity	0.608	0.390	m_11bbb____22180484____117031	CHEMBL3663141	S1c2c(cccc2)C(C3=NN(c4ccc(cc4)C([O-])=O)C=C3C#N)=C1	[#6]-[#6]1:[#6]:[#7]:[#7]:[#6]:1_5	1	false	REALSpace_70bn_2024-09	m_11bbb	22180484	117031
[O-]C(=O)c1cc(N2N=NC(c3ncccc3C#N)=C2)ccc1	1205	fCSFP4	weighted-fingerprint-similarity	0.608	0.461	m_273910bbb____21677326____20273182	CHEMBL3663141	S1c2c(cccc2)C(C3=NN(c4ccc(cc4)C([O-])=O)C=C3C#N)=C1	[#6]-[#6]1:[#6]:[#7]:[#7]:[#6]:1_5	1	false	REALSpace_70bn_2024-09	m_273910bbb	21677326	20273182
S1N=Cc2c1ccc(c2)CNC(=O)NC3=NN(c4ccc([N+]([O-])=O)cc4)C=C3C#N	1206	fCSFP4	weighted-fingerprint-similarity	0.608	0.374	m_2430bbc____22529180____26857708	CHEMBL3663141	S1c2c(cccc2)C(C3=NN(c4ccc(cc4)C([O-])=O)C=C3C#N)=C1	[#6]-[#6]1:[#6]:[#7]:[#7]:[#6]:1_5	1	false	REALSpace_70bn_2024-09	m_2430bbc	22529180	26857708
[O-][N+](=O)c1ccc(N2N=C(NC(=O)NCc3c4c(ncc3)NC=C4)C(C#N)=C2)cc1	1207	fCSFP4	weighted-fingerprint-similarity	0.608	0.374	m_2430bbc____22529180____27043566	CHEMBL3663141	S1c2c(cccc2)C(C3=NN(c4ccc(cc4)C([O-])=O)C=C3C#N)=C1	[#6]-[#6]1:[#6]:[#7]:[#7]:[#6]:1_5	1	false	REALSpace_70bn_2024-09	m_2430bbc	22529180	27043566
Brc1cc2c(SC=C2CC(NC(=O)NC3=NN(C=C3C#N)C(C)C)C)cc1	1208	fCSFP4	weighted-fingerprint-similarity	0.608	0.380	m_2430dbc____7686976____22578644	CHEMBL3663141	S1c2c(cccc2)C(C3=NN(c4ccc(cc4)C([O-])=O)C=C3C#N)=C1	[#6]-[#6]1:[#6]:[#7]:[#7]:[#6]:1_5	1	false	REALSpace_70bn_2024-09	m_2430dbc	7686976	22578644
Brc1cc2c(SC=C2CCNC(=O)C(=O)NC3=NN(C=C3C#N)C(C)C)cc1	1209	fCSFP4	weighted-fingerprint-similarity	0.608	0.380	m_2718cbb____21650694____8260806	CHEMBL3663141	S1c2c(cccc2)C(C3=NN(c4ccc(cc4)C([O-])=O)C=C3C#N)=C1	[#6]-[#6]1:[#6]:[#7]:[#7]:[#6]:1_5	1	false	REALSpace_70bn_2024-09	m_2718cbb	21650694	8260806
Brc1cc2c(SC=C2CCNC(=O)NC3=NN(C=C3C#N)CC[NH+](C)C)cc1	1210	fCSFP4	weighted-fingerprint-similarity	0.608	0.380	m_2430bbc____22525246____21650686	CHEMBL3663141	S1c2c(cccc2)C(C3=NN(c4ccc(cc4)C([O-])=O)C=C3C#N)=C1	[#6]-[#6]1:[#6]:[#7]:[#7]:[#6]:1_5	1	false	REALSpace_70bn_2024-09	m_2430bbc	22525246	21650686
Fc1c(N2N=C(NC(=O)NC=3c4c(N(C3)C)cccc4)C(C#N)=C2)ccc(C#N)c1	1211	fCSFP4	weighted-fingerprint-similarity	0.608	0.380	m_2430bbb____22528324____15064614	CHEMBL3663141	S1c2c(cccc2)C(C3=NN(c4ccc(cc4)C([O-])=O)C=C3C#N)=C1	[#6]-[#6]1:[#6]:[#7]:[#7]:[#6]:1_5	1	false	REALSpace_70bn_2024-09	m_2430bbb	22528324	15064614
Fc1c(N2N=C(NC(=O)NCCOc3c4c(ccc3)cccc4)C(C#N)=C2)ccc(C#N)c1	1212	fCSFP4	weighted-fingerprint-similarity	0.608	0.380	m_2430bbc____22528324____1033934	CHEMBL3663141	S1c2c(cccc2)C(C3=NN(c4ccc(cc4)C([O-])=O)C=C3C#N)=C1	[#6]-[#6]1:[#6]:[#7]:[#7]:[#6]:1_5	1	false	REALSpace_70bn_2024-09	m_2430bbc	22528324	1033934
S1c2c(cc(cc2)CNC(=O)NC3=NN(C=C3C#N)CC(F)(F)C)C(=C1)C	1213	fCSFP4	weighted-fingerprint-similarity	0.608	0.380	m_2430dbc____15273438____22580470	CHEMBL3663141	S1c2c(cccc2)C(C3=NN(c4ccc(cc4)C([O-])=O)C=C3C#N)=C1	[#6]-[#6]1:[#6]:[#7]:[#7]:[#6]:1_5	1	false	REALSpace_70bn_2024-09	m_2430dbc	15273438	22580470
S1c2c(ccc(c2)CNC(=O)NC3=NN(C=C3C#N)CC(F)(F)C)C(=C1)C	1214	fCSFP4	weighted-fingerprint-similarity	0.608	0.380	m_2430dbc____15273438____27571742	CHEMBL3663141	S1c2c(cccc2)C(C3=NN(c4ccc(cc4)C([O-])=O)C=C3C#N)=C1	[#6]-[#6]1:[#6]:[#7]:[#7]:[#6]:1_5	1	false	REALSpace_70bn_2024-09	m_2430dbc	15273438	27571742
S1c2c(cccc2)C=C1C(NC(=O)NC3=NN(c4ccc([N+]([O-])=O)cc4)C=C3C#N)C	1215	fCSFP4	weighted-fingerprint-similarity	0.608	0.380	m_2430bbc____22529180____9163862	CHEMBL3663141	S1c2c(cccc2)C(C3=NN(c4ccc(cc4)C([O-])=O)C=C3C#N)=C1	[#6]-[#6]1:[#6]:[#7]:[#7]:[#6]:1_5	1	false	REALSpace_70bn_2024-09	m_2430bbc	22529180	9163862
[O-][N+](=O)c1ccc(N2N=C(NC(=O)NCc3c4c(NN=C4)ccc3)C(C#N)=C2)cc1	1216	fCSFP4	weighted-fingerprint-similarity	0.608	0.380	m_2430bbc____22529180____19629114	CHEMBL3663141	S1c2c(cccc2)C(C3=NN(c4ccc(cc4)C([O-])=O)C=C3C#N)=C1	[#6]-[#6]1:[#6]:[#7]:[#7]:[#6]:1_5	1	false	REALSpace_70bn_2024-09	m_2430bbc	22529180	19629114
[O-][N+](=O)c1ccc(N2N=C(NC(=O)NCc3c4c(ccc(OC)c4)ccc3)C(C#N)=C2)cc1	1217	fCSFP4	weighted-fingerprint-similarity	0.608	0.380	m_2430bbc____22529180____22590402	CHEMBL3663141	S1c2c(cccc2)C(C3=NN(c4ccc(cc4)C([O-])=O)C=C3C#N)=C1	[#6]-[#6]1:[#6]:[#7]:[#7]:[#6]:1_5	1	false	REALSpace_70bn_2024-09	m_2430bbc	22529180	22590402
S(=O)(=O)(NC1=NN(c2c(F)cc(C#N)cc2)C=C1C#N)c3c4N=CSc4ccc3	1218	fCSFP4	weighted-fingerprint-similarity	0.608	0.386	m_232682bbb____9291568____10902956	CHEMBL3663141	S1c2c(cccc2)C(C3=NN(c4ccc(cc4)C([O-])=O)C=C3C#N)=C1	[#6]-[#6]1:[#6]:[#7]:[#7]:[#6]:1_5	1	false	REALSpace_70bn_2024-09	m_232682bbb	9291568	10902956
S1c2c(cccc2)C(=C1)CN(C(=O)C=3C(=NN(c4ccc(F)cc4)C3)c5ccc(cc5)C)C	1219	fCSFP4	weighted-fingerprint-similarity	0.608	0.528	m_11bbb____22167700____55417	CHEMBL3663141	S1c2c(cccc2)C(C3=NN(c4ccc(cc4)C([O-])=O)C=C3C#N)=C1	[#6]-[#6]1:[#6]:[#7]:[#7]:[#6]:1_5	1	false	REALSpace_70bn_2024-09	m_11bbb	22167700	55417
S1c2c(cccc2)C(=C1)CN(C(=O)C=3C(=NN(c4ccccc4)C3)c5ccc(OC)cc5)C	1220	fCSFP4	weighted-fingerprint-similarity	0.608	0.528	m_11bbb____22167700____53827	CHEMBL3663141	S1c2c(cccc2)C(C3=NN(c4ccc(cc4)C([O-])=O)C=C3C#N)=C1	[#6]-[#6]1:[#6]:[#7]:[#7]:[#6]:1_5	1	false	REALSpace_70bn_2024-09	m_11bbb	22167700	53827
Clc1cc2c(SC=C2S(=O)(=O)NC3=NN(C=C3C#N)CC(F)F)cc1	1221	fCSFP4	weighted-fingerprint-similarity	0.607	0.375	m_20bbb____15359848____6725334	CHEMBL3663141	S1c2c(cccc2)C(C3=NN(c4ccc(cc4)C([O-])=O)C=C3C#N)=C1	[#6]-[#6]1:[#6]:[#7]:[#7]:[#6]:1_5	1	false	REALSpace_70bn_2024-09	m_20bbb	15359848	6725334
S(=O)(=O)(CCN1N=C(NC(=O)Cc2c3c(SC=C3)ccc2)C(C#N)=C1)C	1222	fCSFP4	weighted-fingerprint-similarity	0.607	0.375	m_11bbb____22175374____8365078	CHEMBL3663141	S1c2c(cccc2)C(C3=NN(c4ccc(cc4)C([O-])=O)C=C3C#N)=C1	[#6]-[#6]1:[#6]:[#7]:[#7]:[#6]:1_5	1	false	REALSpace_70bn_2024-09	m_11bbb	22175374	8365078
S(=O)(=O)(NC1=NN(c2c(F)cc(C#N)cc2)C=C1C#N)c3cc(F)c4c(c3)cccc4	1223	fCSFP4	weighted-fingerprint-similarity	0.607	0.375	m_232682bbb____9291568____17312326	CHEMBL3663141	S1c2c(cccc2)C(C3=NN(c4ccc(cc4)C([O-])=O)C=C3C#N)=C1	[#6]-[#6]1:[#6]:[#7]:[#7]:[#6]:1_5	1	false	REALSpace_70bn_2024-09	m_232682bbb	9291568	17312326
[O-][N+](=O)c1ccc(N2N=C(NC(=O)Nc3cc4c(OC=C4C)cc3)C(C#N)=C2)cc1	1224	fCSFP4	weighted-fingerprint-similarity	0.607	0.375	m_2430bbb____22529180____22579312	CHEMBL3663141	S1c2c(cccc2)C(C3=NN(c4ccc(cc4)C([O-])=O)C=C3C#N)=C1	[#6]-[#6]1:[#6]:[#7]:[#7]:[#6]:1_5	1	false	REALSpace_70bn_2024-09	m_2430bbb	22529180	22579312
[O-][N+](=O)c1ccc(N2N=C(NC(=O)NC(c3c4c(cncc4)ccc3)C)C(C#N)=C2)cc1	1225	fCSFP4	weighted-fingerprint-similarity	0.607	0.381	m_2430bbc____22529180____14941554	CHEMBL3663141	S1c2c(cccc2)C(C3=NN(c4ccc(cc4)C([O-])=O)C=C3C#N)=C1	[#6]-[#6]1:[#6]:[#7]:[#7]:[#6]:1_5	1	false	REALSpace_70bn_2024-09	m_2430bbc	22529180	14941554
[O-][N+](=O)c1cnc(N2N=C(NC(=O)COc3c4c(ccc3)cccc4)C(C#N)=C2)cc1	1226	fCSFP4	weighted-fingerprint-similarity	0.607	0.381	m_11bbb____22180482____54537	CHEMBL3663141	S1c2c(cccc2)C(C3=NN(c4ccc(cc4)C([O-])=O)C=C3C#N)=C1	[#6]-[#6]1:[#6]:[#7]:[#7]:[#6]:1_5	1	false	REALSpace_70bn_2024-09	m_11bbb	22180482	54537
[O-][N+](=O)c1cnc(N2N=C(NC(=O)NCCNc3c4c(ccc3)cccc4)C(C#N)=C2)cc1	1227	fCSFP4	weighted-fingerprint-similarity	0.607	0.381	m_2430bbc____22528322____14644014	CHEMBL3663141	S1c2c(cccc2)C(C3=NN(c4ccc(cc4)C([O-])=O)C=C3C#N)=C1	[#6]-[#6]1:[#6]:[#7]:[#7]:[#6]:1_5	1	false	REALSpace_70bn_2024-09	m_2430bbc	22528322	14644014
[O-][N+](=O)c1cnc(N2N=C(NC(=O)NCCc3c4c(ccc3)cccc4)C(C#N)=C2)cc1	1228	fCSFP4	weighted-fingerprint-similarity	0.607	0.381	m_2430bbc____22528322____743710	CHEMBL3663141	S1c2c(cccc2)C(C3=NN(c4ccc(cc4)C([O-])=O)C=C3C#N)=C1	[#6]-[#6]1:[#6]:[#7]:[#7]:[#6]:1_5	1	false	REALSpace_70bn_2024-09	m_2430bbc	22528322	743710
ClCC(=O)N(CC=1c2c(SC1)cccc2)CC=3C(=NN(c4ccccc4)C3)c5ccccc5	1229	fCSFP4	weighted-fingerprint-similarity	0.607	0.523	m_275550bbb____16729942____16730028____13398236	CHEMBL3663141	S1c2c(cccc2)C(C3=NN(c4ccc(cc4)C([O-])=O)C=C3C#N)=C1	[#6]-[#6]1:[#6]:[#7]:[#7]:[#6]:1_5	1	false	REALSpace_70bn_2024-09	m_275550bbb	16729942	16730028	13398236
O=C(NC1=NN(C=C1C#N)C)NCc2c3c(ccc2)cccc3	1230	fCSFP4	weighted-fingerprint-similarity	0.607	0.348	m_2430bbc____6584276____4117142	CHEMBL3663141	S1c2c(cccc2)C(C3=NN(c4ccc(cc4)C([O-])=O)C=C3C#N)=C1	[#6]-[#6]1:[#6]:[#7]:[#7]:[#6]:1_5	1	false	REALSpace_70bn_2024-09	m_2430bbc	6584276	4117142
S1c2c(cccc2C(=C1)C)CC(=O)NC3=NN(C=C3C#N)C(C)C	1231	fCSFP4	weighted-fingerprint-similarity	0.606	0.370	m_11bcb____6463864____22138200	CHEMBL3663141	S1c2c(cccc2)C(C3=NN(c4ccc(cc4)C([O-])=O)C=C3C#N)=C1	[#6]-[#6]1:[#6]:[#7]:[#7]:[#6]:1_5	1	false	REALSpace_70bn_2024-09	m_11bcb	6463864	22138200
[O-][N+](=O)c1ccc(N2N=C(NC(=O)N3Cc4c5c(ccc4)cccc5C3)C(C#N)=C2)cc1	1232	fCSFP4	weighted-fingerprint-similarity	0.606	0.370	m_2430bbd____22529180____26855846	CHEMBL3663141	S1c2c(cccc2)C(C3=NN(c4ccc(cc4)C([O-])=O)C=C3C#N)=C1	[#6]-[#6]1:[#6]:[#7]:[#7]:[#6]:1_5	1	false	REALSpace_70bn_2024-09	m_2430bbd	22529180	26855846
Brc1c2c(c(ccc2)CNC(=O)NC3=NN(c4c(F)cc(C#N)cc4)C=C3C#N)ccc1	1233	fCSFP4	weighted-fingerprint-similarity	0.606	0.376	m_2430bbc____22528324____19995860	CHEMBL3663141	S1c2c(cccc2)C(C3=NN(c4ccc(cc4)C([O-])=O)C=C3C#N)=C1	[#6]-[#6]1:[#6]:[#7]:[#7]:[#6]:1_5	1	false	REALSpace_70bn_2024-09	m_2430bbc	22528324	19995860
S1c2c(cc(cc2)CCNC(=O)NC3=NN(c4c(F)cc(C#N)cc4)C=C3C#N)C=C1	1234	fCSFP4	weighted-fingerprint-similarity	0.606	0.376	m_2430bbc____22528324____21656954	CHEMBL3663141	S1c2c(cccc2)C(C3=NN(c4ccc(cc4)C([O-])=O)C=C3C#N)=C1	[#6]-[#6]1:[#6]:[#7]:[#7]:[#6]:1_5	1	false	REALSpace_70bn_2024-09	m_2430bbc	22528324	21656954
[O-][N+](=O)c1ccc(N2N=C(NC(=O)NCCC=3c4c(nccc4)NC3)C(C#N)=C2)cc1	1235	fCSFP4	weighted-fingerprint-similarity	0.606	0.376	m_2430bbc____22529180____22588844	CHEMBL3663141	S1c2c(cccc2)C(C3=NN(c4ccc(cc4)C([O-])=O)C=C3C#N)=C1	[#6]-[#6]1:[#6]:[#7]:[#7]:[#6]:1_5	1	false	REALSpace_70bn_2024-09	m_2430bbc	22529180	22588844
[O-][N+](=O)c1ccc(N2N=C(NC(=O)NCc3c(ccc4c3cccc4)CC)C(C#N)=C2)cc1	1236	fCSFP4	weighted-fingerprint-similarity	0.606	0.376	m_2430bbc____22529180____13211276	CHEMBL3663141	S1c2c(cccc2)C(C3=NN(c4ccc(cc4)C([O-])=O)C=C3C#N)=C1	[#6]-[#6]1:[#6]:[#7]:[#7]:[#6]:1_5	1	false	REALSpace_70bn_2024-09	m_2430bbc	22529180	13211276
S1c2c(cccc2)C(=C1)CN(C=O)CC=3C(=NN(c4ccccc4)C3)c5ccncc5	1237	fCSFP4	weighted-fingerprint-similarity	0.606	0.520	m_275550bcb____16730892____16730028____17809348	CHEMBL3663141	S1c2c(cccc2)C(C3=NN(c4ccc(cc4)C([O-])=O)C=C3C#N)=C1	[#6]-[#6]1:[#6]:[#7]:[#7]:[#6]:1_5	1	false	REALSpace_70bn_2024-09	m_275550bcb	16730892	16730028	17809348
S(=O)(=O)(CCN1N=C(NC(=O)NCC(O)C=2c3c(SC2)cccc3)C(C#N)=C1)C	1238	fCSFP4	weighted-fingerprint-similarity	0.606	0.383	m_2430bbc____22525248____15728062	CHEMBL3663141	S1c2c(cccc2)C(C3=NN(c4ccc(cc4)C([O-])=O)C=C3C#N)=C1	[#6]-[#6]1:[#6]:[#7]:[#7]:[#6]:1_5	1	false	REALSpace_70bn_2024-09	m_2430bbc	22525248	15728062
S1c2ncnc(NCCNC(=O)NC3=NN(c4ccc([N+]([O-])=O)cc4)C=C3C#N)c2C=C1	1239	fCSFP4	weighted-fingerprint-similarity	0.606	0.383	m_2430bbc____22529180____22591360	CHEMBL3663141	S1c2c(cccc2)C(C3=NN(c4ccc(cc4)C([O-])=O)C=C3C#N)=C1	[#6]-[#6]1:[#6]:[#7]:[#7]:[#6]:1_5	1	false	REALSpace_70bn_2024-09	m_2430bbc	22529180	22591360
[O-][N+](=O)c1ccc(N2N=C(NC(=O)N(C(c3c4c(ccc3)cccc4)C)C)C(C#N)=C2)cc1	1240	fCSFP4	weighted-fingerprint-similarity	0.606	0.383	m_2430bbe____22529180____26855884	CHEMBL3663141	S1c2c(cccc2)C(C3=NN(c4ccc(cc4)C([O-])=O)C=C3C#N)=C1	[#6]-[#6]1:[#6]:[#7]:[#7]:[#6]:1_5	1	false	REALSpace_70bn_2024-09	m_2430bbe	22529180	26855884
[O-][N+](=O)c1ccc(N2N=C(NC(=O)NCC=3c4c(NC(=O)C3)cccc4)C(C#N)=C2)cc1	1241	fCSFP4	weighted-fingerprint-similarity	0.606	0.383	m_2430bbc____22529180____21428856	CHEMBL3663141	S1c2c(cccc2)C(C3=NN(c4ccc(cc4)C([O-])=O)C=C3C#N)=C1	[#6]-[#6]1:[#6]:[#7]:[#7]:[#6]:1_5	1	false	REALSpace_70bn_2024-09	m_2430bbc	22529180	21428856
BrC=1Sc2c(cccc2)C1CCNC(=O)NC3=NN(c4c(F)cc(C#N)cc4)C=C3C#N	1242	fCSFP4	weighted-fingerprint-similarity	0.606	0.388	m_2430bbc____22528324____21655966	CHEMBL3663141	S1c2c(cccc2)C(C3=NN(c4ccc(cc4)C([O-])=O)C=C3C#N)=C1	[#6]-[#6]1:[#6]:[#7]:[#7]:[#6]:1_5	1	false	REALSpace_70bn_2024-09	m_2430bbc	22528324	21655966
S1c2c(cccc2)C(=C1C)CCNC(=O)NC3=NN(c4c(F)cc(C#N)cc4)C=C3C#N	1243	fCSFP4	weighted-fingerprint-similarity	0.606	0.388	m_2430bbc____22528324____17544876	CHEMBL3663141	S1c2c(cccc2)C(C3=NN(c4ccc(cc4)C([O-])=O)C=C3C#N)=C1	[#6]-[#6]1:[#6]:[#7]:[#7]:[#6]:1_5	1	false	REALSpace_70bn_2024-09	m_2430bbc	22528324	17544876
Brc1c2c(cc(c1)CNC(=O)NC3=NN(c4c(F)cc(C#N)cc4)C=C3C#N)cccc2	1244	fCSFP4	weighted-fingerprint-similarity	0.606	0.378	m_2430bbc____22528324____13147960	CHEMBL3663141	S1c2c(cccc2)C(C3=NN(c4ccc(cc4)C([O-])=O)C=C3C#N)=C1	[#6]-[#6]1:[#6]:[#7]:[#7]:[#6]:1_5	1	false	REALSpace_70bn_2024-09	m_2430bbc	22528324	13147960
Clc1cc(c2c(c1)cccc2)CC(=O)NC3=NN(c4c(F)cc(C#N)cc4)C=C3C#N	1245	fCSFP4	weighted-fingerprint-similarity	0.606	0.378	m_11bbb____22180484____12362398	CHEMBL3663141	S1c2c(cccc2)C(C3=NN(c4ccc(cc4)C([O-])=O)C=C3C#N)=C1	[#6]-[#6]1:[#6]:[#7]:[#7]:[#6]:1_5	1	false	REALSpace_70bn_2024-09	m_11bbb	22180484	12362398
Fc1c(N2N=C(NC(=O)C(c3c4c(ccc3)cccc4)C)C(C#N)=C2)ccc(C#N)c1	1246	fCSFP4	weighted-fingerprint-similarity	0.606	0.378	m_11bbb____22180484____15613440	CHEMBL3663141	S1c2c(cccc2)C(C3=NN(c4ccc(cc4)C([O-])=O)C=C3C#N)=C1	[#6]-[#6]1:[#6]:[#7]:[#7]:[#6]:1_5	1	false	REALSpace_70bn_2024-09	m_11bbb	22180484	15613440
Fc1c(N2N=C(NC(=O)CC=3c4c(NC3)cccc4)C(C#N)=C2)ccc(C#N)c1	1247	fCSFP4	weighted-fingerprint-similarity	0.606	0.378	m_11bbb____22180484____53544	CHEMBL3663141	S1c2c(cccc2)C(C3=NN(c4ccc(cc4)C([O-])=O)C=C3C#N)=C1	[#6]-[#6]1:[#6]:[#7]:[#7]:[#6]:1_5	1	false	REALSpace_70bn_2024-09	m_11bbb	22180484	53544
Fc1c(N2N=C(NC(=O)NC(c3c4c(ccc3)cccc4)C)C(C#N)=C2)ccc(C#N)c1	1248	fCSFP4	weighted-fingerprint-similarity	0.606	0.378	m_2430bbc____22528324____741692	CHEMBL3663141	S1c2c(cccc2)C(C3=NN(c4ccc(cc4)C([O-])=O)C=C3C#N)=C1	[#6]-[#6]1:[#6]:[#7]:[#7]:[#6]:1_5	1	false	REALSpace_70bn_2024-09	m_2430bbc	22528324	741692
Fc1c(N2N=C(NC(=O)NCCc3c4c(c(cc3)C)cccc4)C(C#N)=C2)ccc(C#N)c1	1249	fCSFP4	weighted-fingerprint-similarity	0.606	0.378	m_2430bbc____22528324____26869698	CHEMBL3663141	S1c2c(cccc2)C(C3=NN(c4ccc(cc4)C([O-])=O)C=C3C#N)=C1	[#6]-[#6]1:[#6]:[#7]:[#7]:[#6]:1_5	1	false	REALSpace_70bn_2024-09	m_2430bbc	22528324	26869698
Fc1c(N2N=C(NC(=O)NNc3c4c(ncc3)cccc4)C(C#N)=C2)ccc(C#N)c1	1250	fCSFP4	weighted-fingerprint-similarity	0.606	0.378	m_2430bbb____22528324____26861916	CHEMBL3663141	S1c2c(cccc2)C(C3=NN(c4ccc(cc4)C([O-])=O)C=C3C#N)=C1	[#6]-[#6]1:[#6]:[#7]:[#7]:[#6]:1_5	1	false	REALSpace_70bn_2024-09	m_2430bbb	22528324	26861916
S1c2c(N=C1CCCNC(=O)NC3=NN(c4ccc([N+]([O-])=O)cc4)C=C3C#N)cccc2	1251	fCSFP4	weighted-fingerprint-similarity	0.606	0.378	m_2430bbc____22529180____742692	CHEMBL3663141	S1c2c(cccc2)C(C3=NN(c4ccc(cc4)C([O-])=O)C=C3C#N)=C1	[#6]-[#6]1:[#6]:[#7]:[#7]:[#6]:1_5	1	false	REALSpace_70bn_2024-09	m_2430bbc	22529180	742692
Brc1cc(N2N=NC(C=3c4c(SC3)cccc4)=C2)c(C#N)cc1	1252	fCSFP4	weighted-fingerprint-similarity	0.606	0.544	m_273910bbb____21547622____25421774	CHEMBL3663141	S1c2c(cccc2)C(C3=NN(c4ccc(cc4)C([O-])=O)C=C3C#N)=C1	[#6]-[#6]1:[#6]:[#7]:[#7]:[#6]:1_5	1	false	REALSpace_70bn_2024-09	m_273910bbb	21547622	25421774
Clc1cc(N2N=NC(C=3c4c(SC3)cccc4)=C2)c(C#N)cc1	1253	fCSFP4	weighted-fingerprint-similarity	0.606	0.544	m_273910bbb____21631662____25421774	CHEMBL3663141	S1c2c(cccc2)C(C3=NN(c4ccc(cc4)C([O-])=O)C=C3C#N)=C1	[#6]-[#6]1:[#6]:[#7]:[#7]:[#6]:1_5	1	false	REALSpace_70bn_2024-09	m_273910bbb	21631662	25421774
S1c2c(cccc2)C(C=3N=NN(c4c(C#N)ccc(F)c4)C3)=C1	1254	fCSFP4	weighted-fingerprint-similarity	0.606	0.544	m_273910bbb____21470212____25421774	CHEMBL3663141	S1c2c(cccc2)C(C3=NN(c4ccc(cc4)C([O-])=O)C=C3C#N)=C1	[#6]-[#6]1:[#6]:[#7]:[#7]:[#6]:1_5	1	false	REALSpace_70bn_2024-09	m_273910bbb	21470212	25421774
S1c2c(cccc2)C(C=3N=NN(c4c(C#N)ccc(c4)C)C3)=C1	1255	fCSFP4	weighted-fingerprint-similarity	0.606	0.544	m_273910bbb____21210130____25421774	CHEMBL3663141	S1c2c(cccc2)C(C3=NN(c4ccc(cc4)C([O-])=O)C=C3C#N)=C1	[#6]-[#6]1:[#6]:[#7]:[#7]:[#6]:1_5	1	false	REALSpace_70bn_2024-09	m_273910bbb	21210130	25421774
Brc1c2N=C(Sc2ccc1)CNC(=O)NC3=NN(c4ccc([N+]([O-])=O)cc4)C=C3C#N	1256	fCSFP4	weighted-fingerprint-similarity	0.606	0.384	m_2430bbc____22529180____26850114	CHEMBL3663141	S1c2c(cccc2)C(C3=NN(c4ccc(cc4)C([O-])=O)C=C3C#N)=C1	[#6]-[#6]1:[#6]:[#7]:[#7]:[#6]:1_5	1	false	REALSpace_70bn_2024-09	m_2430bbc	22529180	26850114
Clc1c2N=C(Sc2ccc1)CNC(=O)NC3=NN(c4ccc([N+]([O-])=O)cc4)C=C3C#N	1257	fCSFP4	weighted-fingerprint-similarity	0.606	0.384	m_2430bbc____22529180____26957764	CHEMBL3663141	S1c2c(cccc2)C(C3=NN(c4ccc(cc4)C([O-])=O)C=C3C#N)=C1	[#6]-[#6]1:[#6]:[#7]:[#7]:[#6]:1_5	1	false	REALSpace_70bn_2024-09	m_2430bbc	22529180	26957764
S1c2c(N=C1CNC(=O)NC3=NN(c4ccc([N+]([O-])=O)cc4)C=C3C#N)c(F)ccc2	1258	fCSFP4	weighted-fingerprint-similarity	0.606	0.384	m_2430bbc____22529180____27572008	CHEMBL3663141	S1c2c(cccc2)C(C3=NN(c4ccc(cc4)C([O-])=O)C=C3C#N)=C1	[#6]-[#6]1:[#6]:[#7]:[#7]:[#6]:1_5	1	false	REALSpace_70bn_2024-09	m_2430bbc	22529180	27572008
BrC=1Sc2c(cccc2)C1CC(=O)NC3=NN(c4ncc([N+]([O-])=O)cc4)C=C3C#N	1259	fCSFP4	weighted-fingerprint-similarity	0.605	0.389	m_11bbb____22180482____22138722	CHEMBL3663141	S1c2c(cccc2)C(C3=NN(c4ccc(cc4)C([O-])=O)C=C3C#N)=C1	[#6]-[#6]1:[#6]:[#7]:[#7]:[#6]:1_5	1	false	REALSpace_70bn_2024-09	m_11bbb	22180482	22138722
S1c2c(cccc2)C(=C1CC(=O)NC3=NN(c4ncc([N+]([O-])=O)cc4)C=C3C#N)C	1260	fCSFP4	weighted-fingerprint-similarity	0.605	0.389	m_11bbb____22180482____20268906	CHEMBL3663141	S1c2c(cccc2)C(C3=NN(c4ccc(cc4)C([O-])=O)C=C3C#N)=C1	[#6]-[#6]1:[#6]:[#7]:[#7]:[#6]:1_5	1	false	REALSpace_70bn_2024-09	m_11bbb	22180482	20268906
S1c2c(cccc2)C(=C1)CNC(=O)C=3C(=NN(c4ccccc4)C3)C=5OC(=CC5)C	1261	fCSFP4	weighted-fingerprint-similarity	0.605	0.525	m_11dbb____803216____55334	CHEMBL3663141	S1c2c(cccc2)C(C3=NN(c4ccc(cc4)C([O-])=O)C=C3C#N)=C1	[#6]-[#6]1:[#6]:[#7]:[#7]:[#6]:1_5	1	false	REALSpace_70bn_2024-09	m_11dbb	803216	55334
S1c2c(cccc2)C(=C1)CNC(=O)C=3C(=NN(c4ccccc4)C3)c5c(cc(cc5)C)C	1262	fCSFP4	weighted-fingerprint-similarity	0.605	0.525	m_11dbb____803216____55379	CHEMBL3663141	S1c2c(cccc2)C(C3=NN(c4ccc(cc4)C([O-])=O)C=C3C#N)=C1	[#6]-[#6]1:[#6]:[#7]:[#7]:[#6]:1_5	1	false	REALSpace_70bn_2024-09	m_11dbb	803216	55379
S1c2c(cccc2)C(=C1)COC(=O)C=3C(=NN(c4ccccc4)C3)C=5OC(=CC5)C	1263	fCSFP4	weighted-fingerprint-similarity	0.605	0.525	m_1458bbb____472150____28451286	CHEMBL3663141	S1c2c(cccc2)C(C3=NN(c4ccc(cc4)C([O-])=O)C=C3C#N)=C1	[#6]-[#6]1:[#6]:[#7]:[#7]:[#6]:1_5	1	false	REALSpace_70bn_2024-09	m_1458bbb	472150	28451286
S1c2c(cccc2)C(=C1)COC(=O)C=3C(=NN(c4ccccc4)C3)c5c(cc(cc5)C)C	1264	fCSFP4	weighted-fingerprint-similarity	0.605	0.525	m_276436bbc____14082008____14089422	CHEMBL3663141	S1c2c(cccc2)C(C3=NN(c4ccc(cc4)C([O-])=O)C=C3C#N)=C1	[#6]-[#6]1:[#6]:[#7]:[#7]:[#6]:1_5	1	false	REALSpace_70bn_2024-09	m_276436bbc	14082008	14089422
S1c2c(c(ccc2)CC(N(C(=O)NC3=NN(c4ncc([N+]([O-])=O)cc4)C=C3C#N)C)C)C=C1	1265	fCSFP4	weighted-fingerprint-similarity	0.605	0.400	m_2430bbe____22528322____26868392	CHEMBL3663141	S1c2c(cccc2)C(C3=NN(c4ccc(cc4)C([O-])=O)C=C3C#N)=C1	[#6]-[#6]1:[#6]:[#7]:[#7]:[#6]:1_5	1	false	REALSpace_70bn_2024-09	m_2430bbe	22528322	26868392
Brc1c2c(SC=C2CC(=O)NC3=NN(C=C3C#N)C(C)C)ccc1	1266	fCSFP4	weighted-fingerprint-similarity	0.605	0.366	m_11bcb____6463864____28469582	CHEMBL3663141	S1c2c(cccc2)C(C3=NN(c4ccc(cc4)C([O-])=O)C=C3C#N)=C1	[#6]-[#6]1:[#6]:[#7]:[#7]:[#6]:1_5	1	false	REALSpace_70bn_2024-09	m_11bcb	6463864	28469582
Clc1c2c(SC=C2CC(=O)NC3=NN(C=C3C#N)C(C)C)ccc1	1267	fCSFP4	weighted-fingerprint-similarity	0.605	0.366	m_11bcb____6463864____22138532	CHEMBL3663141	S1c2c(cccc2)C(C3=NN(c4ccc(cc4)C([O-])=O)C=C3C#N)=C1	[#6]-[#6]1:[#6]:[#7]:[#7]:[#6]:1_5	1	false	REALSpace_70bn_2024-09	m_11bcb	6463864	22138532
S1c2c(c(F)ccc2)C(=C1)CC(=O)NC3=NN(C=C3C#N)C(C)C	1268	fCSFP4	weighted-fingerprint-similarity	0.605	0.366	m_11bcb____6463864____22138406	CHEMBL3663141	S1c2c(cccc2)C(C3=NN(c4ccc(cc4)C([O-])=O)C=C3C#N)=C1	[#6]-[#6]1:[#6]:[#7]:[#7]:[#6]:1_5	1	false	REALSpace_70bn_2024-09	m_11bcb	6463864	22138406
Clc1cc2c(SC=C2S(=O)(=O)NC3=NN(C=C3C#N)CC(F)(F)F)cc1	1269	fCSFP4	weighted-fingerprint-similarity	0.605	0.373	m_20bbb____15146976____6725334	CHEMBL3663141	S1c2c(cccc2)C(C3=NN(c4ccc(cc4)C([O-])=O)C=C3C#N)=C1	[#6]-[#6]1:[#6]:[#7]:[#7]:[#6]:1_5	1	false	REALSpace_70bn_2024-09	m_20bbb	15146976	6725334
Clc1cc2c(SC=C2S(=O)(=O)NC3=NN(C=C3C#N)CCOC)cc1	1270	fCSFP4	weighted-fingerprint-similarity	0.605	0.373	m_20bbb____15503932____6725334	CHEMBL3663141	S1c2c(cccc2)C(C3=NN(c4ccc(cc4)C([O-])=O)C=C3C#N)=C1	[#6]-[#6]1:[#6]:[#7]:[#7]:[#6]:1_5	1	false	REALSpace_70bn_2024-09	m_20bbb	15503932	6725334
S(=O)(=O)(CCN1N=C(NC(=O)NCc2c3c(SC=C3)ccc2)C(C#N)=C1)C	1271	fCSFP4	weighted-fingerprint-similarity	0.605	0.373	m_2430bbc____22525248____22579900	CHEMBL3663141	S1c2c(cccc2)C(C3=NN(c4ccc(cc4)C([O-])=O)C=C3C#N)=C1	[#6]-[#6]1:[#6]:[#7]:[#7]:[#6]:1_5	1	false	REALSpace_70bn_2024-09	m_2430bbc	22525248	22579900
S(=O)(=O)(CCN1N=C(NC(=O)N(CC=2c3c(SC2)cccc3)C)C(C#N)=C1)C	1272	fCSFP4	weighted-fingerprint-similarity	0.605	0.379	m_2430bbd____22525248____765014	CHEMBL3663141	S1c2c(cccc2)C(C3=NN(c4ccc(cc4)C([O-])=O)C=C3C#N)=C1	[#6]-[#6]1:[#6]:[#7]:[#7]:[#6]:1_5	1	false	REALSpace_70bn_2024-09	m_2430bbd	22525248	765014
S1c2c(cccc2)C(=C1)CN(C(=O)C(=O)NC3=NN(C=C3C#N)CC(F)F)C	1273	fCSFP4	weighted-fingerprint-similarity	0.605	0.379	m_2718bbb____954666____15359850	CHEMBL3663141	S1c2c(cccc2)C(C3=NN(c4ccc(cc4)C([O-])=O)C=C3C#N)=C1	[#6]-[#6]1:[#6]:[#7]:[#7]:[#6]:1_5	1	false	REALSpace_70bn_2024-09	m_2718bbb	954666	15359850
[O-][N+](=O)c1ccc(N2N=C(NC(=O)NCc3c4c(N(C=C4)C)ccc3)C(C#N)=C2)cc1	1274	fCSFP4	weighted-fingerprint-similarity	0.605	0.379	m_2430bbc____22529180____22589624	CHEMBL3663141	S1c2c(cccc2)C(C3=NN(c4ccc(cc4)C([O-])=O)C=C3C#N)=C1	[#6]-[#6]1:[#6]:[#7]:[#7]:[#6]:1_5	1	false	REALSpace_70bn_2024-09	m_2430bbc	22529180	22589624
Brc1c2c(SC(S(=O)(=O)NC3=NN(c4c(F)cc(C#N)cc4)C=C3C#N)=C2)ccc1	1275	fCSFP4	weighted-fingerprint-similarity	0.605	0.385	m_232682bbb____9291568____14326606	CHEMBL3663141	S1c2c(cccc2)C(C3=NN(c4ccc(cc4)C([O-])=O)C=C3C#N)=C1	[#6]-[#6]1:[#6]:[#7]:[#7]:[#6]:1_5	1	false	REALSpace_70bn_2024-09	m_232682bbb	9291568	14326606
S1C(=CC=2SC=C(C12)CC(=O)NC3=NN(c4c(F)cc(C#N)cc4)C=C3C#N)C	1276	fCSFP4	weighted-fingerprint-similarity	0.605	0.385	m_11bbb____22180484____12910222	CHEMBL3663141	S1c2c(cccc2)C(C3=NN(c4ccc(cc4)C([O-])=O)C=C3C#N)=C1	[#6]-[#6]1:[#6]:[#7]:[#7]:[#6]:1_5	1	false	REALSpace_70bn_2024-09	m_11bbb	22180484	12910222
S1c2c(cccc2)C(C3=NN(C=C3C(=O)OCC)C(C)(C)C)=C1	1277	fCSFP4	weighted-fingerprint-similarity	0.605	0.517	m_271570bbb____10145070____21746580	CHEMBL3663141	S1c2c(cccc2)C(C3=NN(c4ccc(cc4)C([O-])=O)C=C3C#N)=C1	[#6]-[#6]1:[#6]:[#7]:[#7]:[#6]:1_5	1	false	REALSpace_70bn_2024-09	m_271570bbb	10145070	21746580
S1c2c(cccc2)C(=C1)CN(C(=O)C=C)CC=3C(=NN(c4ccccc4)C3)c5ccccc5	1278	fCSFP4	weighted-fingerprint-similarity	0.605	0.519	m_275550bbb____16729942____16730028____13179792	CHEMBL3663141	S1c2c(cccc2)C(C3=NN(c4ccc(cc4)C([O-])=O)C=C3C#N)=C1	[#6]-[#6]1:[#6]:[#7]:[#7]:[#6]:1_5	1	false	REALSpace_70bn_2024-09	m_275550bbb	16729942	16730028	13179792
ClC(F)C(=O)N(CC=1c2c(SC1)cccc2)CC=3C(=NN(C3)C)c4ccc(C#N)cc4	1279	fCSFP4	weighted-fingerprint-similarity	0.604	0.456	m_275550bbb____27476768____16730028____23079330	CHEMBL3663141	S1c2c(cccc2)C(C3=NN(c4ccc(cc4)C([O-])=O)C=C3C#N)=C1	[#6]-[#6]1:[#6]:[#7]:[#7]:[#6]:1_5	1	false	REALSpace_70bn_2024-09	m_275550bbb	27476768	16730028	23079330
Brc1c2SC=C(c2ccc1)CC(=O)NC3=NN(C=C3C#N)C(C)C	1280	fCSFP4	weighted-fingerprint-similarity	0.604	0.368	m_11bcb____6463864____20048618	CHEMBL3663141	S1c2c(cccc2)C(C3=NN(c4ccc(cc4)C([O-])=O)C=C3C#N)=C1	[#6]-[#6]1:[#6]:[#7]:[#7]:[#6]:1_5	1	false	REALSpace_70bn_2024-09	m_11bcb	6463864	20048618
Clc1c2SC=C(c2ccc1)CC(=O)NC3=NN(C=C3C#N)C(C)C	1281	fCSFP4	weighted-fingerprint-similarity	0.604	0.368	m_11bcb____6463864____22135982	CHEMBL3663141	S1c2c(cccc2)C(C3=NN(c4ccc(cc4)C([O-])=O)C=C3C#N)=C1	[#6]-[#6]1:[#6]:[#7]:[#7]:[#6]:1_5	1	false	REALSpace_70bn_2024-09	m_11bcb	6463864	22135982
S1c2c(F)cccc2C(=C1)CC(=O)NC3=NN(C=C3C#N)C(C)C	1282	fCSFP4	weighted-fingerprint-similarity	0.604	0.368	m_11bcb____6463864____22135984	CHEMBL3663141	S1c2c(cccc2)C(C3=NN(c4ccc(cc4)C([O-])=O)C=C3C#N)=C1	[#6]-[#6]1:[#6]:[#7]:[#7]:[#6]:1_5	1	false	REALSpace_70bn_2024-09	m_11bcb	6463864	22135984
S1c2c(cccc2C(=C1)C)CC(=O)NC3=NN(C=C3C#N)C(C)(C)C	1283	fCSFP4	weighted-fingerprint-similarity	0.604	0.368	m_11bcb____6406126____22138200	CHEMBL3663141	S1c2c(cccc2)C(C3=NN(c4ccc(cc4)C([O-])=O)C=C3C#N)=C1	[#6]-[#6]1:[#6]:[#7]:[#7]:[#6]:1_5	1	false	REALSpace_70bn_2024-09	m_11bcb	6406126	22138200
Fc1c(N2N=C(NC(=O)NNc3c4c(cncc4)ccc3)C(C#N)=C2)ccc(C#N)c1	1284	fCSFP4	weighted-fingerprint-similarity	0.604	0.374	m_2430bbb____22528324____26860046	CHEMBL3663141	S1c2c(cccc2)C(C3=NN(c4ccc(cc4)C([O-])=O)C=C3C#N)=C1	[#6]-[#6]1:[#6]:[#7]:[#7]:[#6]:1_5	1	false	REALSpace_70bn_2024-09	m_2430bbb	22528324	26860046
[O-][N+](=O)c1ccc(N2N=C(NC(=O)NC(c3nccc4c3cccc4)C)C(C#N)=C2)cc1	1285	fCSFP4	weighted-fingerprint-similarity	0.604	0.374	m_2430bbc____22529180____26856102	CHEMBL3663141	S1c2c(cccc2)C(C3=NN(c4ccc(cc4)C([O-])=O)C=C3C#N)=C1	[#6]-[#6]1:[#6]:[#7]:[#7]:[#6]:1_5	1	false	REALSpace_70bn_2024-09	m_2430bbc	22529180	26856102
[O-][N+](=O)c1ccc(N2N=C(NC(=O)NCCC3=NNc4c3cccc4)C(C#N)=C2)cc1	1286	fCSFP4	weighted-fingerprint-similarity	0.604	0.374	m_2430bbc____22529180____26863148	CHEMBL3663141	S1c2c(cccc2)C(C3=NN(c4ccc(cc4)C([O-])=O)C=C3C#N)=C1	[#6]-[#6]1:[#6]:[#7]:[#7]:[#6]:1_5	1	false	REALSpace_70bn_2024-09	m_2430bbc	22529180	26863148
S1c2c(cccc2C=C1)CC(=O)NC3=NN(c4ncc([N+]([O-])=O)cc4)C=C3C#N	1287	fCSFP4	weighted-fingerprint-similarity	0.604	0.380	m_11bbb____22180482____22137502	CHEMBL3663141	S1c2c(cccc2)C(C3=NN(c4ccc(cc4)C([O-])=O)C=C3C#N)=C1	[#6]-[#6]1:[#6]:[#7]:[#7]:[#6]:1_5	1	false	REALSpace_70bn_2024-09	m_11bbb	22180482	22137502
[O-][N+](=O)c1ccc(N2N=C(NC(=O)NC(CO)CC=3c4c(NC3)cccc4)C(C#N)=C2)cc1	1288	fCSFP4	weighted-fingerprint-similarity	0.604	0.380	m_2430bbc____22529180____5062224	CHEMBL3663141	S1c2c(cccc2)C(C3=NN(c4ccc(cc4)C([O-])=O)C=C3C#N)=C1	[#6]-[#6]1:[#6]:[#7]:[#7]:[#6]:1_5	1	false	REALSpace_70bn_2024-09	m_2430bbc	22529180	5062224
[O-][N+](=O)c1ccc(N2N=C(NC(=O)NCC=3c4c(cccc4)C(=O)NC3)C(C#N)=C2)cc1	1289	fCSFP4	weighted-fingerprint-similarity	0.604	0.380	m_2430bbc____22529180____13149986	CHEMBL3663141	S1c2c(cccc2)C(C3=NN(c4ccc(cc4)C([O-])=O)C=C3C#N)=C1	[#6]-[#6]1:[#6]:[#7]:[#7]:[#6]:1_5	1	false	REALSpace_70bn_2024-09	m_2430bbc	22529180	13149986
S1c2c(c(c3ccc(N4N=C(C(C=O)=C4)C)cc3)ccc2)C=C1	1290	fCSFP4	weighted-fingerprint-similarity	0.604	0.511	m_271570bbb____28265906____21748496	CHEMBL3663141	S1c2c(cccc2)C(C3=NN(c4ccc(cc4)C([O-])=O)C=C3C#N)=C1	[#6]-[#6]1:[#6]:[#7]:[#7]:[#6]:1_5	1	false	REALSpace_70bn_2024-09	m_271570bbb	28265906	21748496
S1c2c(cccc2)C(C(=O)NC3=NN(c4ccccc4)C=C3C)=C1	1291	fCSFP4	weighted-fingerprint-similarity	0.604	0.514	m_11bbb____4004952____205296	CHEMBL3663141	S1c2c(cccc2)C(C3=NN(c4ccc(cc4)C([O-])=O)C=C3C#N)=C1	[#6]-[#6]1:[#6]:[#7]:[#7]:[#6]:1_5	1	false	REALSpace_70bn_2024-09	m_11bbb	4004952	205296
S1c2c(cccc2)C(C(=O)NC=3C(=NN(c4ccccc4)C3)C)=C1	1292	fCSFP4	weighted-fingerprint-similarity	0.604	0.514	m_11bbb____8624794____205296	CHEMBL3663141	S1c2c(cccc2)C(C3=NN(c4ccc(cc4)C([O-])=O)C=C3C#N)=C1	[#6]-[#6]1:[#6]:[#7]:[#7]:[#6]:1_5	1	false	REALSpace_70bn_2024-09	m_11bbb	8624794	205296
S1c2c(cccc2)C(NC(=O)C=3C(=NN(c4ccccc4)C3)C)=C1	1293	fCSFP4	weighted-fingerprint-similarity	0.604	0.514	m_11ccb____27262052____2767484	CHEMBL3663141	S1c2c(cccc2)C(C3=NN(c4ccc(cc4)C([O-])=O)C=C3C#N)=C1	[#6]-[#6]1:[#6]:[#7]:[#7]:[#6]:1_5	1	false	REALSpace_70bn_2024-09	m_11ccb	27262052	2767484
S1c2c(cccc2)C(C=3N=NN(c4cc(c(C#N)cc4)C(F)(F)F)C3)=C1	1294	fCSFP4	weighted-fingerprint-similarity	0.604	0.543	m_273910bbb____11993726____25421774	CHEMBL3663141	S1c2c(cccc2)C(C3=NN(c4ccc(cc4)C([O-])=O)C=C3C#N)=C1	[#6]-[#6]1:[#6]:[#7]:[#7]:[#6]:1_5	1	false	REALSpace_70bn_2024-09	m_273910bbb	11993726	25421774
S1c2c(cccc2)C(c3c(cccc3)C4=NN(C=C4C=O)CCC#N)=C1	1295	fCSFP4	weighted-fingerprint-similarity	0.604	0.490	m_271570bbb____10145070____21748740	CHEMBL3663141	S1c2c(cccc2)C(C3=NN(c4ccc(cc4)C([O-])=O)C=C3C#N)=C1	[#6]-[#6]1:[#6]:[#7]:[#7]:[#6]:1_5	1	false	REALSpace_70bn_2024-09	m_271570bbb	10145070	21748740
Clc1c(N2N=C(c3ccc(cc3)C)C(C(=O)NC=4c5c(SC4)cccc5)=C2)cccc1	1296	fCSFP4	weighted-fingerprint-similarity	0.604	0.522	m_11bcb____27262052____55427	CHEMBL3663141	S1c2c(cccc2)C(C3=NN(c4ccc(cc4)C([O-])=O)C=C3C#N)=C1	[#6]-[#6]1:[#6]:[#7]:[#7]:[#6]:1_5	1	false	REALSpace_70bn_2024-09	m_11bcb	27262052	55427
S1c2c(cccc2)C(=C1)COC(=O)C=3C(=NN(c4ccccc4)C3)c5c(OC)cccc5	1297	fCSFP4	weighted-fingerprint-similarity	0.604	0.522	m_276436bbc____14082008____14089408	CHEMBL3663141	S1c2c(cccc2)C(C3=NN(c4ccc(cc4)C([O-])=O)C=C3C#N)=C1	[#6]-[#6]1:[#6]:[#7]:[#7]:[#6]:1_5	1	false	REALSpace_70bn_2024-09	m_276436bbc	14082008	14089408
S1N=C(c2c1cccc2)CCNC(=O)NC3=NN(C=C3C#N)C	1298	fCSFP4	weighted-fingerprint-similarity	0.604	0.355	m_2430bbc____6584276____12107322	CHEMBL3663141	S1c2c(cccc2)C(C3=NN(c4ccc(cc4)C([O-])=O)C=C3C#N)=C1	[#6]-[#6]1:[#6]:[#7]:[#7]:[#6]:1_5	1	false	REALSpace_70bn_2024-09	m_2430bbc	6584276	12107322
Brc1cc(c2c(c1)cccc2)CNC(=O)NC3=NN(c4c(F)cc(C#N)cc4)C=C3C#N	1299	fCSFP4	weighted-fingerprint-similarity	0.604	0.376	m_2430bbc____22528324____26860472	CHEMBL3663141	S1c2c(cccc2)C(C3=NN(c4ccc(cc4)C([O-])=O)C=C3C#N)=C1	[#6]-[#6]1:[#6]:[#7]:[#7]:[#6]:1_5	1	false	REALSpace_70bn_2024-09	m_2430bbc	22528324	26860472
Fc1c(N2N=C(NC(=O)CC=3c4c(OC3)cccc4)C(C#N)=C2)ccc(C#N)c1	1300	fCSFP4	weighted-fingerprint-similarity	0.604	0.376	m_11bbb____22180484____10118308	CHEMBL3663141	S1c2c(cccc2)C(C3=NN(c4ccc(cc4)C([O-])=O)C=C3C#N)=C1	[#6]-[#6]1:[#6]:[#7]:[#7]:[#6]:1_5	1	false	REALSpace_70bn_2024-09	m_11bbb	22180484	10118308
Fc1c(N2N=C(NC(=O)CCc3c4c(cnc3)cccc4)C(C#N)=C2)ccc(C#N)c1	1301	fCSFP4	weighted-fingerprint-similarity	0.604	0.376	m_11bbb____22180484____8804498	CHEMBL3663141	S1c2c(cccc2)C(C3=NN(c4ccc(cc4)C([O-])=O)C=C3C#N)=C1	[#6]-[#6]1:[#6]:[#7]:[#7]:[#6]:1_5	1	false	REALSpace_70bn_2024-09	m_11bbb	22180484	8804498
Fc1c(N2N=C(NC(=O)NCC=3c4c(NC3)cccc4)C(C#N)=C2)ccc(C#N)c1	1302	fCSFP4	weighted-fingerprint-similarity	0.604	0.376	m_2430bbc____22528324____21810870	CHEMBL3663141	S1c2c(cccc2)C(C3=NN(c4ccc(cc4)C([O-])=O)C=C3C#N)=C1	[#6]-[#6]1:[#6]:[#7]:[#7]:[#6]:1_5	1	false	REALSpace_70bn_2024-09	m_2430bbc	22528324	21810870
BrC=1c2c(SC1S(=O)(=O)NC3=NN(c4c(F)cc(C#N)cc4)C=C3C#N)cccc2	1303	fCSFP4	weighted-fingerprint-similarity	0.603	0.382	m_232682bbb____9291568____14316388	CHEMBL3663141	S1c2c(cccc2)C(C3=NN(c4ccc(cc4)C([O-])=O)C=C3C#N)=C1	[#6]-[#6]1:[#6]:[#7]:[#7]:[#6]:1_5	1	false	REALSpace_70bn_2024-09	m_232682bbb	9291568	14316388
ClC=1c2c(SC1S(=O)(=O)NC3=NN(c4c(F)cc(C#N)cc4)C=C3C#N)cccc2	1304	fCSFP4	weighted-fingerprint-similarity	0.603	0.382	m_232682bbb____9291568____10743706	CHEMBL3663141	S1c2c(cccc2)C(C3=NN(c4ccc(cc4)C([O-])=O)C=C3C#N)=C1	[#6]-[#6]1:[#6]:[#7]:[#7]:[#6]:1_5	1	false	REALSpace_70bn_2024-09	m_232682bbb	9291568	10743706
S(=O)(=O)(NC1=NN(c2c(F)cc(C#N)cc2)C=C1C#N)C=3c4c(SC3C)cccc4	1305	fCSFP4	weighted-fingerprint-similarity	0.603	0.382	m_232682bbb____9291568____6885784	CHEMBL3663141	S1c2c(cccc2)C(C3=NN(c4ccc(cc4)C([O-])=O)C=C3C#N)=C1	[#6]-[#6]1:[#6]:[#7]:[#7]:[#6]:1_5	1	false	REALSpace_70bn_2024-09	m_232682bbb	9291568	6885784
S1C(=CC=2C(=CSC12)CC(=O)NC3=NN(c4c(F)cc(C#N)cc4)C=C3C#N)C	1306	fCSFP4	weighted-fingerprint-similarity	0.603	0.382	m_11bbb____22180484____12623720	CHEMBL3663141	S1c2c(cccc2)C(C3=NN(c4ccc(cc4)C([O-])=O)C=C3C#N)=C1	[#6]-[#6]1:[#6]:[#7]:[#7]:[#6]:1_5	1	false	REALSpace_70bn_2024-09	m_11bbb	22180484	12623720
BrC=1Sc2c(cccc2)C1CNC(=O)NC3=NN(c4ncc([N+]([O-])=O)cc4)C=C3C#N	1307	fCSFP4	weighted-fingerprint-similarity	0.603	0.387	m_2430bbc____22528322____19507458	CHEMBL3663141	S1c2c(cccc2)C(C3=NN(c4ccc(cc4)C([O-])=O)C=C3C#N)=C1	[#6]-[#6]1:[#6]:[#7]:[#7]:[#6]:1_5	1	false	REALSpace_70bn_2024-09	m_2430bbc	22528322	19507458
BrC=1c2c(SC1CNC(=O)NC3=NN(c4ncc([N+]([O-])=O)cc4)C=C3C#N)cccc2	1308	fCSFP4	weighted-fingerprint-similarity	0.603	0.387	m_2430bbc____22528322____19962528	CHEMBL3663141	S1c2c(cccc2)C(C3=NN(c4ccc(cc4)C([O-])=O)C=C3C#N)=C1	[#6]-[#6]1:[#6]:[#7]:[#7]:[#6]:1_5	1	false	REALSpace_70bn_2024-09	m_2430bbc	22528322	19962528
S1c2c(cccc2)C(=C1C)CNC(=O)NC3=NN(c4ncc([N+]([O-])=O)cc4)C=C3C#N	1309	fCSFP4	weighted-fingerprint-similarity	0.603	0.387	m_2430bbc____22528322____22589942	CHEMBL3663141	S1c2c(cccc2)C(C3=NN(c4ccc(cc4)C([O-])=O)C=C3C#N)=C1	[#6]-[#6]1:[#6]:[#7]:[#7]:[#6]:1_5	1	false	REALSpace_70bn_2024-09	m_2430bbc	22528322	22589942
S1c2c(cccc2)C(=C1CNC(=O)NC3=NN(c4ncc([N+]([O-])=O)cc4)C=C3C#N)C	1310	fCSFP4	weighted-fingerprint-similarity	0.603	0.387	m_2430bbc____22528322____17835820	CHEMBL3663141	S1c2c(cccc2)C(C3=NN(c4ccc(cc4)C([O-])=O)C=C3C#N)=C1	[#6]-[#6]1:[#6]:[#7]:[#7]:[#6]:1_5	1	false	REALSpace_70bn_2024-09	m_2430bbc	22528322	17835820
S1c2c(cccc2)C(C=3C(=NN(c4ncccn4)C3)N)=C1	1311	fCSFP4	weighted-fingerprint-similarity	0.603	0.507	m_271570bbb____10145070____24877096	CHEMBL3663141	S1c2c(cccc2)C(C3=NN(c4ccc(cc4)C([O-])=O)C=C3C#N)=C1	[#6]-[#6]1:[#6]:[#7]:[#7]:[#6]:1_5	1	false	REALSpace_70bn_2024-09	m_271570bbb	10145070	24877096
[truncated: 8,689 more rows]
