# Supplementary material for: Guiding Similarity Search in Chemical Fragment Spaces with Weighted Fingerprints
Source: J Chem Inf Model. 2026 Feb 10;66(4):2220–9. doi: 10.1021/acs.jcim.5c02952 (PMC12933719; doi:10.1021/acs.jcim.5c02952)
Supplement: Supplementary file 2 [file ci5c02952_si_002.zip › Supporting_Information_Data/Statistical_Validation/Example_Results/REAL_Space_CHEMBL3663141/pattern_matches_table.csv]

Input SDF	SMARTS	Nof Matches	Nof Scaffolds
CHEMBL3663141_unweighted_1.sdf	[#6]-[#6]1:[#6]:[#7]:[#7]:[#6]:1	281	105
CHEMBL3663141_weighted_5_1.sdf	[#6]-[#6]1:[#6]:[#7]:[#7]:[#6]:1	6940	1220
CHEMBL3663141_weighted_10_1.sdf	[#6]-[#6]1:[#6]:[#7]:[#7]:[#6]:1	9488	1351
CHEMBL3663141_weighted_15_1.sdf	[#6]-[#6]1:[#6]:[#7]:[#7]:[#6]:1	9731	1655
CHEMBL3663141_weighted_20_1.sdf	[#6]-[#6]1:[#6]:[#7]:[#7]:[#6]:1	9754	1802
