# Supplementary material for: Guiding Similarity Search in Chemical Fragment Spaces with Weighted Fingerprints
Source: J Chem Inf Model. 2026 Feb 10;66(4):2220–9. doi: 10.1021/acs.jcim.5c02952 (PMC12933719; doi:10.1021/acs.jcim.5c02952)
Supplement: Supplementary file 2 [file ci5c02952_si_002.zip › Supporting_Information_Data/Statistical_Validation/Example_Results/REAL_Space_CHEMBL3663141/CHEMBL3663141_weighted_20_1.csv]

#result-smiles	result-rank	fingerprint	primary-similarity	weighted-fingerprint-similarity	fingerprint-similarity	result-name	query-name	query-smiles	weighting-pattern-and-factor	weighting-min-feature-size	weighting-by-size	space	reaction-name	reagent1-name	reagent2-name	reagent3-name	reagent4-name	reagent5-name
S1c2c(cccc2)C(NC(=O)NC3=NN(c4ccc([N+]([O-])=O)cc4)C=C3C#N)=C1	1	fCSFP4	weighted-fingerprint-similarity	0.898	0.563	m_2430cbb____22529180____27262020	CHEMBL3663141	S1c2c(cccc2)C(C3=NN(c4ccc(cc4)C([O-])=O)C=C3C#N)=C1	[#6]-[#6]1:[#6]:[#7]:[#7]:[#6]:1_20	1	false	REALSpace_70bn_2024-09	m_2430cbb	22529180	27262020
S1c2c(cccc2)C(C(=O)NC3=NN(c4c(F)cc(C#N)cc4)C=C3C#N)=C1	2	fCSFP4	weighted-fingerprint-similarity	0.890	0.547	m_11bbb____22180484____205296	CHEMBL3663141	S1c2c(cccc2)C(C3=NN(c4ccc(cc4)C([O-])=O)C=C3C#N)=C1	[#6]-[#6]1:[#6]:[#7]:[#7]:[#6]:1_20	1	false	REALSpace_70bn_2024-09	m_11bbb	22180484	205296
S1c2c(cccc2)C(=C1)CNC(=O)NC3=NN(c4ccc([N+]([O-])=O)cc4)C=C3C#N	3	fCSFP4	weighted-fingerprint-similarity	0.887	0.535	m_2430bbc____22529180____803246	CHEMBL3663141	S1c2c(cccc2)C(C3=NN(c4ccc(cc4)C([O-])=O)C=C3C#N)=C1	[#6]-[#6]1:[#6]:[#7]:[#7]:[#6]:1_20	1	false	REALSpace_70bn_2024-09	m_2430bbc	22529180	803246
S1c2c(c(NC(=O)NC3=NN(c4ccc([N+]([O-])=O)cc4)C=C3C#N)ccc2)C=C1	4	fCSFP4	weighted-fingerprint-similarity	0.885	0.519	m_68bbb____28397434____21689904	CHEMBL3663141	S1c2c(cccc2)C(C3=NN(c4ccc(cc4)C([O-])=O)C=C3C#N)=C1	[#6]-[#6]1:[#6]:[#7]:[#7]:[#6]:1_20	1	false	REALSpace_70bn_2024-09	m_68bbb	28397434	21689904
S1c2c(cccc2)C(NC(=O)NC3=NN(c4c(F)cc(C#N)cc4)C=C3C#N)=C1	5	fCSFP4	weighted-fingerprint-similarity	0.884	0.522	m_2430cbb____22528324____27262020	CHEMBL3663141	S1c2c(cccc2)C(C3=NN(c4ccc(cc4)C([O-])=O)C=C3C#N)=C1	[#6]-[#6]1:[#6]:[#7]:[#7]:[#6]:1_20	1	false	REALSpace_70bn_2024-09	m_2430cbb	22528324	27262020
S1c2c(cccc2)C(C(=O)NC3=NN(c4ncc([N+]([O-])=O)cc4)C=C3C#N)=C1	6	fCSFP4	weighted-fingerprint-similarity	0.883	0.533	m_11bbb____22180482____205296	CHEMBL3663141	S1c2c(cccc2)C(C3=NN(c4ccc(cc4)C([O-])=O)C=C3C#N)=C1	[#6]-[#6]1:[#6]:[#7]:[#7]:[#6]:1_20	1	false	REALSpace_70bn_2024-09	m_11bbb	22180482	205296
S1c2c(cccc2)C(=C1)CCNC(=O)NC3=NN(c4ccc([N+]([O-])=O)cc4)C=C3C#N	7	fCSFP4	weighted-fingerprint-similarity	0.883	0.525	m_2430bbc____22529180____886722	CHEMBL3663141	S1c2c(cccc2)C(C3=NN(c4ccc(cc4)C([O-])=O)C=C3C#N)=C1	[#6]-[#6]1:[#6]:[#7]:[#7]:[#6]:1_20	1	false	REALSpace_70bn_2024-09	m_2430bbc	22529180	886722
S1c2c(cccc2)C(NC(=O)NC3=NN(C=C3C#N)C)=C1	8	fCSFP4	weighted-fingerprint-similarity	0.881	0.476	m_2430cbb____6584276____27262020	CHEMBL3663141	S1c2c(cccc2)C(C3=NN(c4ccc(cc4)C([O-])=O)C=C3C#N)=C1	[#6]-[#6]1:[#6]:[#7]:[#7]:[#6]:1_20	1	false	REALSpace_70bn_2024-09	m_2430cbb	6584276	27262020
S1c2c(cc(cc2)C(=O)NC3=NN(c4c(F)cc(C#N)cc4)C=C3C#N)C(C#N)=C1	9	fCSFP4	weighted-fingerprint-similarity	0.880	0.518	m_11cbb____22180484____23409668	CHEMBL3663141	S1c2c(cccc2)C(C3=NN(c4ccc(cc4)C([O-])=O)C=C3C#N)=C1	[#6]-[#6]1:[#6]:[#7]:[#7]:[#6]:1_20	1	false	REALSpace_70bn_2024-09	m_11cbb	22180484	23409668
S1c2c(c(ccc2)C(=O)NC3=NN(c4c(F)cc(C#N)cc4)C=C3C#N)C=C1	10	fCSFP4	weighted-fingerprint-similarity	0.880	0.515	m_11bbb____22180484____14414916	CHEMBL3663141	S1c2c(cccc2)C(C3=NN(c4ccc(cc4)C([O-])=O)C=C3C#N)=C1	[#6]-[#6]1:[#6]:[#7]:[#7]:[#6]:1_20	1	false	REALSpace_70bn_2024-09	m_11bbb	22180484	14414916
S1c2c(cccc2)C(C(=O)NC3=NN(C=C3C#N)Cc4ccccc4)=C1	11	fCSFP4	weighted-fingerprint-similarity	0.880	0.494	m_11bbb____22169164____205296	CHEMBL3663141	S1c2c(cccc2)C(C3=NN(c4ccc(cc4)C([O-])=O)C=C3C#N)=C1	[#6]-[#6]1:[#6]:[#7]:[#7]:[#6]:1_20	1	false	REALSpace_70bn_2024-09	m_11bbb	22169164	205296
ClC=1c2c(SC1)cc(NC(=O)NC3=NN(c4ccc([N+]([O-])=O)cc4)C=C3C#N)cc2	12	fCSFP4	weighted-fingerprint-similarity	0.878	0.503	m_2430cbb____22529180____17612980	CHEMBL3663141	S1c2c(cccc2)C(C3=NN(c4ccc(cc4)C([O-])=O)C=C3C#N)=C1	[#6]-[#6]1:[#6]:[#7]:[#7]:[#6]:1_20	1	false	REALSpace_70bn_2024-09	m_2430cbb	22529180	17612980
S1c2c(cc(NC(=O)NC3=NN(c4ccc([N+]([O-])=O)cc4)C=C3C#N)cc2)C(=C1)C	13	fCSFP4	weighted-fingerprint-similarity	0.878	0.503	m_2430bbb____22529180____22581862	CHEMBL3663141	S1c2c(cccc2)C(C3=NN(c4ccc(cc4)C([O-])=O)C=C3C#N)=C1	[#6]-[#6]1:[#6]:[#7]:[#7]:[#6]:1_20	1	false	REALSpace_70bn_2024-09	m_2430bbb	22529180	22581862
S1c2c(cccc2)C(C(=O)NC3=NN(C=C3C#N)C(C)C)=C1	14	fCSFP4	weighted-fingerprint-similarity	0.878	0.480	m_11bcb____6463864____205296	CHEMBL3663141	S1c2c(cccc2)C(C3=NN(c4ccc(cc4)C([O-])=O)C=C3C#N)=C1	[#6]-[#6]1:[#6]:[#7]:[#7]:[#6]:1_20	1	false	REALSpace_70bn_2024-09	m_11bcb	6463864	205296
S1c2c(cccc2)C(C(=O)OCCN3N=C(C(C#N)=C3)C)=C1	15	fCSFP4	weighted-fingerprint-similarity	0.878	0.480	m_276436bbc____14085308____14087952	CHEMBL3663141	S1c2c(cccc2)C(C3=NN(c4ccc(cc4)C([O-])=O)C=C3C#N)=C1	[#6]-[#6]1:[#6]:[#7]:[#7]:[#6]:1_20	1	false	REALSpace_70bn_2024-09	m_276436bbc	14085308	14087952
BrC=1c2c(SC1)cc(cc2)C(=O)NC3=NN(c4c(F)cc(C#N)cc4)C=C3C#N	16	fCSFP4	weighted-fingerprint-similarity	0.877	0.512	m_11bbb____22180484____26273416	CHEMBL3663141	S1c2c(cccc2)C(C3=NN(c4ccc(cc4)C([O-])=O)C=C3C#N)=C1	[#6]-[#6]1:[#6]:[#7]:[#7]:[#6]:1_20	1	false	REALSpace_70bn_2024-09	m_11bbb	22180484	26273416
BrC=1c2c(SC1)ccc(c2)C(=O)NC3=NN(c4c(F)cc(C#N)cc4)C=C3C#N	17	fCSFP4	weighted-fingerprint-similarity	0.877	0.512	m_11bbb____22180484____10685020	CHEMBL3663141	S1c2c(cccc2)C(C3=NN(c4ccc(cc4)C([O-])=O)C=C3C#N)=C1	[#6]-[#6]1:[#6]:[#7]:[#7]:[#6]:1_20	1	false	REALSpace_70bn_2024-09	m_11bbb	22180484	10685020
S1c2c(cc(cc2)C(=O)NC3=NN(c4c(F)cc(C#N)cc4)C=C3C#N)C(=C1)C	18	fCSFP4	weighted-fingerprint-similarity	0.877	0.512	m_11bbb____22180484____20049420	CHEMBL3663141	S1c2c(cccc2)C(C3=NN(c4ccc(cc4)C([O-])=O)C=C3C#N)=C1	[#6]-[#6]1:[#6]:[#7]:[#7]:[#6]:1_20	1	false	REALSpace_70bn_2024-09	m_11bbb	22180484	20049420
S1c2c(ccc(c2)C(=O)NC3=NN(c4c(F)cc(C#N)cc4)C=C3C#N)C(=C1)C	19	fCSFP4	weighted-fingerprint-similarity	0.877	0.512	m_11bbb____22180484____25986702	CHEMBL3663141	S1c2c(cccc2)C(C3=NN(c4ccc(cc4)C([O-])=O)C=C3C#N)=C1	[#6]-[#6]1:[#6]:[#7]:[#7]:[#6]:1_20	1	false	REALSpace_70bn_2024-09	m_11bbb	22180484	25986702
S1c2c(cccc2)C(NC(=O)NC3=NN(c4ncc([N+]([O-])=O)cc4)C=C3C#N)=C1	20	fCSFP4	weighted-fingerprint-similarity	0.877	0.509	m_2430cbb____22528322____27262020	CHEMBL3663141	S1c2c(cccc2)C(C3=NN(c4ccc(cc4)C([O-])=O)C=C3C#N)=C1	[#6]-[#6]1:[#6]:[#7]:[#7]:[#6]:1_20	1	false	REALSpace_70bn_2024-09	m_2430cbb	22528322	27262020
[O-][N+](=O)c1ccc(N2N=C(NC(=O)c3c4c(ccc3)cccc4)C(C#N)=C2)cc1	21	fCSFP4	weighted-fingerprint-similarity	0.877	0.484	m_270062bbb____28533942____28366962	CHEMBL3663141	S1c2c(cccc2)C(C3=NN(c4ccc(cc4)C([O-])=O)C=C3C#N)=C1	[#6]-[#6]1:[#6]:[#7]:[#7]:[#6]:1_20	1	false	REALSpace_70bn_2024-09	m_270062bbb	28533942	28366962
S1c2c(cccc2)C(C(=O)NC3=NN(C=C3C#N)C(C)(C)C)=C1	22	fCSFP4	weighted-fingerprint-similarity	0.876	0.477	m_11bcb____6406126____205296	CHEMBL3663141	S1c2c(cccc2)C(C3=NN(c4ccc(cc4)C([O-])=O)C=C3C#N)=C1	[#6]-[#6]1:[#6]:[#7]:[#7]:[#6]:1_20	1	false	REALSpace_70bn_2024-09	m_11bcb	6406126	205296
S1c2c(cccc2)C(=C1)C(NC(=O)NC3=NN(c4ccc([N+]([O-])=O)cc4)C=C3C#N)C	23	fCSFP4	weighted-fingerprint-similarity	0.876	0.509	m_2430bbc____22529180____13459334	CHEMBL3663141	S1c2c(cccc2)C(C3=NN(c4ccc(cc4)C([O-])=O)C=C3C#N)=C1	[#6]-[#6]1:[#6]:[#7]:[#7]:[#6]:1_20	1	false	REALSpace_70bn_2024-09	m_2430bbc	22529180	13459334
S1c2c(cccc2)C(=C1)CC(=O)NC3=NN(c4c(F)cc(C#N)cc4)C=C3C#N	24	fCSFP4	weighted-fingerprint-similarity	0.874	0.500	m_11bbb____22180484____886258	CHEMBL3663141	S1c2c(cccc2)C(C3=NN(c4ccc(cc4)C([O-])=O)C=C3C#N)=C1	[#6]-[#6]1:[#6]:[#7]:[#7]:[#6]:1_20	1	false	REALSpace_70bn_2024-09	m_11bbb	22180484	886258
S1c2c(c(ccc2)CNC(=O)NC3=NN(c4ccc([N+]([O-])=O)cc4)C=C3C#N)C=C1	25	fCSFP4	weighted-fingerprint-similarity	0.874	0.494	m_2430bbc____22529180____22579900	CHEMBL3663141	S1c2c(cccc2)C(C3=NN(c4ccc(cc4)C([O-])=O)C=C3C#N)=C1	[#6]-[#6]1:[#6]:[#7]:[#7]:[#6]:1_20	1	false	REALSpace_70bn_2024-09	m_2430bbc	22529180	22579900
S1c2c(cccc2)C(NC(=O)NC3=NN(c4c([N+]([O-])=O)cccc4)C=C3C#N)=C1	26	fCSFP4	weighted-fingerprint-similarity	0.874	0.494	m_2430cbb____22528352____27262020	CHEMBL3663141	S1c2c(cccc2)C(C3=NN(c4ccc(cc4)C([O-])=O)C=C3C#N)=C1	[#6]-[#6]1:[#6]:[#7]:[#7]:[#6]:1_20	1	false	REALSpace_70bn_2024-09	m_2430cbb	22528352	27262020
S1c2c(cc(cc2)C(=O)NC3=NN(c4ncc([N+]([O-])=O)cc4)C=C3C#N)C(C#N)=C1	27	fCSFP4	weighted-fingerprint-similarity	0.873	0.506	m_11cbb____22180482____23409668	CHEMBL3663141	S1c2c(cccc2)C(C3=NN(c4ccc(cc4)C([O-])=O)C=C3C#N)=C1	[#6]-[#6]1:[#6]:[#7]:[#7]:[#6]:1_20	1	false	REALSpace_70bn_2024-09	m_11cbb	22180482	23409668
S1c2c(cccc2)C(NC(=O)NC3=NN(C=C3C#N)Cc4ccccc4)=C1	28	fCSFP4	weighted-fingerprint-similarity	0.873	0.468	m_2430cbb____22524250____27262020	CHEMBL3663141	S1c2c(cccc2)C(C3=NN(c4ccc(cc4)C([O-])=O)C=C3C#N)=C1	[#6]-[#6]1:[#6]:[#7]:[#7]:[#6]:1_20	1	false	REALSpace_70bn_2024-09	m_2430cbb	22524250	27262020
S1c2c(c(ccc2)C(=O)NC3=NN(c4ncc([N+]([O-])=O)cc4)C=C3C#N)C=C1	29	fCSFP4	weighted-fingerprint-similarity	0.873	0.503	m_11bbb____22180482____14414916	CHEMBL3663141	S1c2c(cccc2)C(C3=NN(c4ccc(cc4)C([O-])=O)C=C3C#N)=C1	[#6]-[#6]1:[#6]:[#7]:[#7]:[#6]:1_20	1	false	REALSpace_70bn_2024-09	m_11bbb	22180482	14414916
S1c2c(cc(F)cc2)C(C(=O)NC3=NN(c4c(F)cc(C#N)cc4)C=C3C#N)=C1	30	fCSFP4	weighted-fingerprint-similarity	0.873	0.497	m_11bbb____22180484____20023744	CHEMBL3663141	S1c2c(cccc2)C(C3=NN(c4ccc(cc4)C([O-])=O)C=C3C#N)=C1	[#6]-[#6]1:[#6]:[#7]:[#7]:[#6]:1_20	1	false	REALSpace_70bn_2024-09	m_11bbb	22180484	20023744
S1c2c(cccc2)C(=C1)CNC(=O)NC3=NN(c4c(F)cc(C#N)cc4)C=C3C#N	31	fCSFP4	weighted-fingerprint-similarity	0.873	0.497	m_2430bbc____22528324____803246	CHEMBL3663141	S1c2c(cccc2)C(C3=NN(c4ccc(cc4)C([O-])=O)C=C3C#N)=C1	[#6]-[#6]1:[#6]:[#7]:[#7]:[#6]:1_20	1	false	REALSpace_70bn_2024-09	m_2430bbc	22528324	803246
S1c2c(cc(cc2)C(=O)NC3=NN(C=C3C#N)Cc4ccccc4)C(C#N)=C1	32	fCSFP4	weighted-fingerprint-similarity	0.873	0.478	m_11cbb____22169164____23409668	CHEMBL3663141	S1c2c(cccc2)C(C3=NN(c4ccc(cc4)C([O-])=O)C=C3C#N)=C1	[#6]-[#6]1:[#6]:[#7]:[#7]:[#6]:1_20	1	false	REALSpace_70bn_2024-09	m_11cbb	22169164	23409668
S1c2c(c(ccc2)C(=O)NC3=NN(C=C3C#N)Cc4ccccc4)C=C1	33	fCSFP4	weighted-fingerprint-similarity	0.873	0.471	m_11bbb____22169164____14414916	CHEMBL3663141	S1c2c(cccc2)C(C3=NN(c4ccc(cc4)C([O-])=O)C=C3C#N)=C1	[#6]-[#6]1:[#6]:[#7]:[#7]:[#6]:1_20	1	false	REALSpace_70bn_2024-09	m_11bbb	22169164	14414916
S1c2c(cc(cc2)C(=O)NC3=NN(C=C3C#N)C(C)C)C(C#N)=C1	34	fCSFP4	weighted-fingerprint-similarity	0.873	0.471	m_11ccb____6463864____23409668	CHEMBL3663141	S1c2c(cccc2)C(C3=NN(c4ccc(cc4)C([O-])=O)C=C3C#N)=C1	[#6]-[#6]1:[#6]:[#7]:[#7]:[#6]:1_20	1	false	REALSpace_70bn_2024-09	m_11ccb	6463864	23409668
S1c2c(cc(cc2)C(=O)OCCN3N=C(C(C#N)=C3)C)C(C#N)=C1	35	fCSFP4	weighted-fingerprint-similarity	0.873	0.471	m_276436bbc____14085308____23409684	CHEMBL3663141	S1c2c(cccc2)C(C3=NN(c4ccc(cc4)C([O-])=O)C=C3C#N)=C1	[#6]-[#6]1:[#6]:[#7]:[#7]:[#6]:1_20	1	false	REALSpace_70bn_2024-09	m_276436bbc	14085308	23409684
S1c2c(cccc2)C(C(=O)NC3=NN(C=C3C#N)CC(F)F)=C1	36	fCSFP4	weighted-fingerprint-similarity	0.872	0.468	m_11bcb____15359846____205296	CHEMBL3663141	S1c2c(cccc2)C(C3=NN(c4ccc(cc4)C([O-])=O)C=C3C#N)=C1	[#6]-[#6]1:[#6]:[#7]:[#7]:[#6]:1_20	1	false	REALSpace_70bn_2024-09	m_11bcb	15359846	205296
S1c2c(cccc2)C(=C1)C(O)CNC(=O)NC3=NN(c4ccc([N+]([O-])=O)cc4)C=C3C#N	37	fCSFP4	weighted-fingerprint-similarity	0.872	0.500	m_2430bbc____22529180____15728062	CHEMBL3663141	S1c2c(cccc2)C(C3=NN(c4ccc(cc4)C([O-])=O)C=C3C#N)=C1	[#6]-[#6]1:[#6]:[#7]:[#7]:[#6]:1_20	1	false	REALSpace_70bn_2024-09	m_2430bbc	22529180	15728062
S1c2c(cccc2)C(=C1)CN(C(=O)NC3=NN(c4ccc([N+]([O-])=O)cc4)C=C3C#N)C	38	fCSFP4	weighted-fingerprint-similarity	0.872	0.500	m_2430bbd____22529180____765014	CHEMBL3663141	S1c2c(cccc2)C(C3=NN(c4ccc(cc4)C([O-])=O)C=C3C#N)=C1	[#6]-[#6]1:[#6]:[#7]:[#7]:[#6]:1_20	1	false	REALSpace_70bn_2024-09	m_2430bbd	22529180	765014
S1c2c(cccc2)C(NC(=O)NC3=NN(C=C3C#N)C(C)C)=C1	39	fCSFP4	weighted-fingerprint-similarity	0.872	0.454	m_68bbb____28405806____21689956	CHEMBL3663141	S1c2c(cccc2)C(C3=NN(c4ccc(cc4)C([O-])=O)C=C3C#N)=C1	[#6]-[#6]1:[#6]:[#7]:[#7]:[#6]:1_20	1	false	REALSpace_70bn_2024-09	m_68bbb	28405806	21689956
S1c2c(cc(cc2)C(=O)NC3=NN(C=C3C#N)C(C)(C)C)C(C#N)=C1	40	fCSFP4	weighted-fingerprint-similarity	0.871	0.468	m_11ccb____6406126____23409668	CHEMBL3663141	S1c2c(cccc2)C(C3=NN(c4ccc(cc4)C([O-])=O)C=C3C#N)=C1	[#6]-[#6]1:[#6]:[#7]:[#7]:[#6]:1_20	1	false	REALSpace_70bn_2024-09	m_11ccb	6406126	23409668
S1c2c(cc(cc2)C(=O)NC3=NN(C=C3C#N)C(C)C)C(=C1)C	41	fCSFP4	weighted-fingerprint-similarity	0.871	0.468	m_11bcb____6463864____20049420	CHEMBL3663141	S1c2c(cccc2)C(C3=NN(c4ccc(cc4)C([O-])=O)C=C3C#N)=C1	[#6]-[#6]1:[#6]:[#7]:[#7]:[#6]:1_20	1	false	REALSpace_70bn_2024-09	m_11bcb	6463864	20049420
S1c2c(ccc(c2)C(=O)NC3=NN(C=C3C#N)C(C)C)C(=C1)C	42	fCSFP4	weighted-fingerprint-similarity	0.871	0.468	m_11bcb____6463864____25986702	CHEMBL3663141	S1c2c(cccc2)C(C3=NN(c4ccc(cc4)C([O-])=O)C=C3C#N)=C1	[#6]-[#6]1:[#6]:[#7]:[#7]:[#6]:1_20	1	false	REALSpace_70bn_2024-09	m_11bcb	6463864	25986702
S1c2c(cccc2)C(C(=O)NC3=NN(C=C3C#N)CC(F)(F)F)=C1	43	fCSFP4	weighted-fingerprint-similarity	0.871	0.465	m_11bcb____15146974____205296	CHEMBL3663141	S1c2c(cccc2)C(C3=NN(c4ccc(cc4)C([O-])=O)C=C3C#N)=C1	[#6]-[#6]1:[#6]:[#7]:[#7]:[#6]:1_20	1	false	REALSpace_70bn_2024-09	m_11bcb	15146974	205296
S1c2c(cccc2)C(C(=O)NC3=NN(C=C3C#N)CCOC)=C1	44	fCSFP4	weighted-fingerprint-similarity	0.871	0.465	m_11bcb____15503930____205296	CHEMBL3663141	S1c2c(cccc2)C(C3=NN(c4ccc(cc4)C([O-])=O)C=C3C#N)=C1	[#6]-[#6]1:[#6]:[#7]:[#7]:[#6]:1_20	1	false	REALSpace_70bn_2024-09	m_11bcb	15503930	205296
BrC=1c2c(SC1)cc(cc2)C(=O)NC3=NN(c4ncc([N+]([O-])=O)cc4)C=C3C#N	45	fCSFP4	weighted-fingerprint-similarity	0.871	0.500	m_11bbb____22180482____26273416	CHEMBL3663141	S1c2c(cccc2)C(C3=NN(c4ccc(cc4)C([O-])=O)C=C3C#N)=C1	[#6]-[#6]1:[#6]:[#7]:[#7]:[#6]:1_20	1	false	REALSpace_70bn_2024-09	m_11bbb	22180482	26273416
BrC=1c2c(SC1)ccc(c2)C(=O)NC3=NN(c4ncc([N+]([O-])=O)cc4)C=C3C#N	46	fCSFP4	weighted-fingerprint-similarity	0.871	0.500	m_11bbb____22180482____10685020	CHEMBL3663141	S1c2c(cccc2)C(C3=NN(c4ccc(cc4)C([O-])=O)C=C3C#N)=C1	[#6]-[#6]1:[#6]:[#7]:[#7]:[#6]:1_20	1	false	REALSpace_70bn_2024-09	m_11bbb	22180482	10685020
S1c2c(cc(cc2)C(=O)NC3=NN(c4ncc([N+]([O-])=O)cc4)C=C3C#N)C(=C1)C	47	fCSFP4	weighted-fingerprint-similarity	0.871	0.500	m_11bbb____22180482____20049420	CHEMBL3663141	S1c2c(cccc2)C(C3=NN(c4ccc(cc4)C([O-])=O)C=C3C#N)=C1	[#6]-[#6]1:[#6]:[#7]:[#7]:[#6]:1_20	1	false	REALSpace_70bn_2024-09	m_11bbb	22180482	20049420
S1c2c(ccc(c2)C(=O)NC3=NN(c4ncc([N+]([O-])=O)cc4)C=C3C#N)C(=C1)C	48	fCSFP4	weighted-fingerprint-similarity	0.871	0.500	m_11bbb____22180482____25986702	CHEMBL3663141	S1c2c(cccc2)C(C3=NN(c4ccc(cc4)C([O-])=O)C=C3C#N)=C1	[#6]-[#6]1:[#6]:[#7]:[#7]:[#6]:1_20	1	false	REALSpace_70bn_2024-09	m_11bbb	22180482	25986702
S1c2c(c(NC(=O)NC3=NN(c4c(F)cc(C#N)cc4)C=C3C#N)ccc2)C=C1	49	fCSFP4	weighted-fingerprint-similarity	0.871	0.482	m_68bbb____28405488____21689904	CHEMBL3663141	S1c2c(cccc2)C(C3=NN(c4ccc(cc4)C([O-])=O)C=C3C#N)=C1	[#6]-[#6]1:[#6]:[#7]:[#7]:[#6]:1_20	1	false	REALSpace_70bn_2024-09	m_68bbb	28405488	21689904
S1c2c(cccc2)C(C=CC(=O)NC3=NN(c4c(F)cc(C#N)cc4)C=C3C#N)=C1	50	fCSFP4	weighted-fingerprint-similarity	0.870	0.491	m_11bbb____22180484____206449	CHEMBL3663141	S1c2c(cccc2)C(C3=NN(c4ccc(cc4)C([O-])=O)C=C3C#N)=C1	[#6]-[#6]1:[#6]:[#7]:[#7]:[#6]:1_20	1	false	REALSpace_70bn_2024-09	m_11bbb	22180484	206449
BrC=1c2c(SC1)cc(cc2)C(=O)NC3=NN(C=C3C#N)Cc4ccccc4	51	fCSFP4	weighted-fingerprint-similarity	0.870	0.472	m_11bbb____22169164____26273416	CHEMBL3663141	S1c2c(cccc2)C(C3=NN(c4ccc(cc4)C([O-])=O)C=C3C#N)=C1	[#6]-[#6]1:[#6]:[#7]:[#7]:[#6]:1_20	1	false	REALSpace_70bn_2024-09	m_11bbb	22169164	26273416
BrC=1c2c(SC1)ccc(c2)C(=O)NC3=NN(C=C3C#N)Cc4ccccc4	52	fCSFP4	weighted-fingerprint-similarity	0.870	0.472	m_11bbb____22169164____10685020	CHEMBL3663141	S1c2c(cccc2)C(C3=NN(c4ccc(cc4)C([O-])=O)C=C3C#N)=C1	[#6]-[#6]1:[#6]:[#7]:[#7]:[#6]:1_20	1	false	REALSpace_70bn_2024-09	m_11bbb	22169164	10685020
S1c2c(cc(cc2)C(=O)NC3=NN(C=C3C#N)Cc4ccccc4)C(=C1)C	53	fCSFP4	weighted-fingerprint-similarity	0.870	0.472	m_11bbb____22169164____20049420	CHEMBL3663141	S1c2c(cccc2)C(C3=NN(c4ccc(cc4)C([O-])=O)C=C3C#N)=C1	[#6]-[#6]1:[#6]:[#7]:[#7]:[#6]:1_20	1	false	REALSpace_70bn_2024-09	m_11bbb	22169164	20049420
S1c2c(ccc(c2)C(=O)NC3=NN(C=C3C#N)Cc4ccccc4)C(=C1)C	54	fCSFP4	weighted-fingerprint-similarity	0.870	0.472	m_11bbb____22169164____25986702	CHEMBL3663141	S1c2c(cccc2)C(C3=NN(c4ccc(cc4)C([O-])=O)C=C3C#N)=C1	[#6]-[#6]1:[#6]:[#7]:[#7]:[#6]:1_20	1	false	REALSpace_70bn_2024-09	m_11bbb	22169164	25986702
S1c2c(cccc2)C(=C1)CNC(=O)NC3=NN(C=C3C#N)C	55	fCSFP4	weighted-fingerprint-similarity	0.870	0.451	m_2430bbc____6584276____803246	CHEMBL3663141	S1c2c(cccc2)C(C3=NN(c4ccc(cc4)C([O-])=O)C=C3C#N)=C1	[#6]-[#6]1:[#6]:[#7]:[#7]:[#6]:1_20	1	false	REALSpace_70bn_2024-09	m_2430bbc	6584276	803246
S1c2c(cccc2)C(NC(=O)NC3=NN(C=C3C#N)C(C)(C)C)=C1	56	fCSFP4	weighted-fingerprint-similarity	0.870	0.451	m_68bbb____28405804____21689956	CHEMBL3663141	S1c2c(cccc2)C(C3=NN(c4ccc(cc4)C([O-])=O)C=C3C#N)=C1	[#6]-[#6]1:[#6]:[#7]:[#7]:[#6]:1_20	1	false	REALSpace_70bn_2024-09	m_68bbb	28405804	21689956
BrC=1c2c(SC1)cc(cc2)C(=O)NC3=NN(C=C3C#N)C(C)C	57	fCSFP4	weighted-fingerprint-similarity	0.870	0.465	m_11bcb____6463864____26273416	CHEMBL3663141	S1c2c(cccc2)C(C3=NN(c4ccc(cc4)C([O-])=O)C=C3C#N)=C1	[#6]-[#6]1:[#6]:[#7]:[#7]:[#6]:1_20	1	false	REALSpace_70bn_2024-09	m_11bcb	6463864	26273416
BrC=1c2c(SC1)ccc(c2)C(=O)NC3=NN(C=C3C#N)C(C)C	58	fCSFP4	weighted-fingerprint-similarity	0.870	0.465	m_11bcb____6463864____10685020	CHEMBL3663141	S1c2c(cccc2)C(C3=NN(c4ccc(cc4)C([O-])=O)C=C3C#N)=C1	[#6]-[#6]1:[#6]:[#7]:[#7]:[#6]:1_20	1	false	REALSpace_70bn_2024-09	m_11bcb	6463864	10685020
BrC=1c2c(SC1)ccc(c2)C(=O)OCCN3N=C(C(C#N)=C3)C	59	fCSFP4	weighted-fingerprint-similarity	0.870	0.465	m_276436bbc____14085308____14103750	CHEMBL3663141	S1c2c(cccc2)C(C3=NN(c4ccc(cc4)C([O-])=O)C=C3C#N)=C1	[#6]-[#6]1:[#6]:[#7]:[#7]:[#6]:1_20	1	false	REALSpace_70bn_2024-09	m_276436bbc	14085308	14103750
S1c2c(cc(cc2)C(=O)NC3=NN(C=C3C#N)C(C)(C)C)C(=C1)C	60	fCSFP4	weighted-fingerprint-similarity	0.870	0.465	m_11bcb____6406126____20049420	CHEMBL3663141	S1c2c(cccc2)C(C3=NN(c4ccc(cc4)C([O-])=O)C=C3C#N)=C1	[#6]-[#6]1:[#6]:[#7]:[#7]:[#6]:1_20	1	false	REALSpace_70bn_2024-09	m_11bcb	6406126	20049420
S1c2c(ccc(c2)C(=O)NC3=NN(C=C3C#N)C(C)(C)C)C(=C1)C	61	fCSFP4	weighted-fingerprint-similarity	0.870	0.465	m_11bcb____6406126____25986702	CHEMBL3663141	S1c2c(cccc2)C(C3=NN(c4ccc(cc4)C([O-])=O)C=C3C#N)=C1	[#6]-[#6]1:[#6]:[#7]:[#7]:[#6]:1_20	1	false	REALSpace_70bn_2024-09	m_11bcb	6406126	25986702
S1c2c(c(ccc2)C(=O)NC3=NN(C=C3C#N)C(C)C)C=C1	62	fCSFP4	weighted-fingerprint-similarity	0.869	0.455	m_11bcb____6463864____14414916	CHEMBL3663141	S1c2c(cccc2)C(C3=NN(c4ccc(cc4)C([O-])=O)C=C3C#N)=C1	[#6]-[#6]1:[#6]:[#7]:[#7]:[#6]:1_20	1	false	REALSpace_70bn_2024-09	m_11bcb	6463864	14414916
S1c2c(c(ccc2)C(=O)OCCN3N=C(C(C#N)=C3)C)C=C1	63	fCSFP4	weighted-fingerprint-similarity	0.869	0.455	m_276436bbc____14085308____14414932	CHEMBL3663141	S1c2c(cccc2)C(C3=NN(c4ccc(cc4)C([O-])=O)C=C3C#N)=C1	[#6]-[#6]1:[#6]:[#7]:[#7]:[#6]:1_20	1	false	REALSpace_70bn_2024-09	m_276436bbc	14085308	14414932
Brc1cc2SC=C(c2cc1)C(=O)NC3=NN(c4c(F)cc(C#N)cc4)C=C3C#N	64	fCSFP4	weighted-fingerprint-similarity	0.869	0.488	m_11bbb____22180484____20020654	CHEMBL3663141	S1c2c(cccc2)C(C3=NN(c4ccc(cc4)C([O-])=O)C=C3C#N)=C1	[#6]-[#6]1:[#6]:[#7]:[#7]:[#6]:1_20	1	false	REALSpace_70bn_2024-09	m_11bbb	22180484	20020654
Brc1cc2c(SC=C2C(=O)NC3=NN(c4c(F)cc(C#N)cc4)C=C3C#N)cc1	65	fCSFP4	weighted-fingerprint-similarity	0.869	0.488	m_11bbb____22180484____20023720	CHEMBL3663141	S1c2c(cccc2)C(C3=NN(c4ccc(cc4)C([O-])=O)C=C3C#N)=C1	[#6]-[#6]1:[#6]:[#7]:[#7]:[#6]:1_20	1	false	REALSpace_70bn_2024-09	m_11bbb	22180484	20023720
Clc1cc2SC=C(c2cc1)C(=O)NC3=NN(c4c(F)cc(C#N)cc4)C=C3C#N	66	fCSFP4	weighted-fingerprint-similarity	0.869	0.488	m_11bbb____22180484____22137808	CHEMBL3663141	S1c2c(cccc2)C(C3=NN(c4ccc(cc4)C([O-])=O)C=C3C#N)=C1	[#6]-[#6]1:[#6]:[#7]:[#7]:[#6]:1_20	1	false	REALSpace_70bn_2024-09	m_11bbb	22180484	22137808
Clc1cc2c(SC=C2C(=O)NC3=NN(c4c(F)cc(C#N)cc4)C=C3C#N)cc1	67	fCSFP4	weighted-fingerprint-similarity	0.869	0.488	m_11bbb____22180484____26252572	CHEMBL3663141	S1c2c(cccc2)C(C3=NN(c4ccc(cc4)C([O-])=O)C=C3C#N)=C1	[#6]-[#6]1:[#6]:[#7]:[#7]:[#6]:1_20	1	false	REALSpace_70bn_2024-09	m_11bbb	22180484	26252572
S1c2c(cc(cc2)C)C(C(=O)NC3=NN(c4c(F)cc(C#N)cc4)C=C3C#N)=C1	68	fCSFP4	weighted-fingerprint-similarity	0.869	0.488	m_11bbb____22180484____19621694	CHEMBL3663141	S1c2c(cccc2)C(C3=NN(c4ccc(cc4)C([O-])=O)C=C3C#N)=C1	[#6]-[#6]1:[#6]:[#7]:[#7]:[#6]:1_20	1	false	REALSpace_70bn_2024-09	m_11bbb	22180484	19621694
S1c2c(ccc(c2)C)C(C(=O)NC3=NN(c4c(F)cc(C#N)cc4)C=C3C#N)=C1	69	fCSFP4	weighted-fingerprint-similarity	0.869	0.488	m_11bbb____22180484____9631326	CHEMBL3663141	S1c2c(cccc2)C(C3=NN(c4ccc(cc4)C([O-])=O)C=C3C#N)=C1	[#6]-[#6]1:[#6]:[#7]:[#7]:[#6]:1_20	1	false	REALSpace_70bn_2024-09	m_11bbb	22180484	9631326
S1c2c(cccc2)C(=C1)CCNC(=O)NC3=NN(c4c(F)cc(C#N)cc4)C=C3C#N	70	fCSFP4	weighted-fingerprint-similarity	0.869	0.488	m_2430bbc____22528324____886722	CHEMBL3663141	S1c2c(cccc2)C(C3=NN(c4ccc(cc4)C([O-])=O)C=C3C#N)=C1	[#6]-[#6]1:[#6]:[#7]:[#7]:[#6]:1_20	1	false	REALSpace_70bn_2024-09	m_2430bbc	22528324	886722
S(=O)(=O)(NC1=NN(c2c(F)cc(C#N)cc2)C=C1C#N)C=3c4c(SC3)cccc4	71	fCSFP4	weighted-fingerprint-similarity	0.869	0.482	m_232682bbb____9291568____10120694	CHEMBL3663141	S1c2c(cccc2)C(C3=NN(c4ccc(cc4)C([O-])=O)C=C3C#N)=C1	[#6]-[#6]1:[#6]:[#7]:[#7]:[#6]:1_20	1	false	REALSpace_70bn_2024-09	m_232682bbb	9291568	10120694
BrC=1c2c(SC1)cc(cc2)C(=O)NC3=NN(C=C3C#N)C(C)(C)C	72	fCSFP4	weighted-fingerprint-similarity	0.869	0.463	m_11bcb____6406126____26273416	CHEMBL3663141	S1c2c(cccc2)C(C3=NN(c4ccc(cc4)C([O-])=O)C=C3C#N)=C1	[#6]-[#6]1:[#6]:[#7]:[#7]:[#6]:1_20	1	false	REALSpace_70bn_2024-09	m_11bcb	6406126	26273416
BrC=1c2c(SC1)ccc(c2)C(=O)NC3=NN(C=C3C#N)C(C)(C)C	73	fCSFP4	weighted-fingerprint-similarity	0.869	0.463	m_11bcb____6406126____10685020	CHEMBL3663141	S1c2c(cccc2)C(C3=NN(c4ccc(cc4)C([O-])=O)C=C3C#N)=C1	[#6]-[#6]1:[#6]:[#7]:[#7]:[#6]:1_20	1	false	REALSpace_70bn_2024-09	m_11bcb	6406126	10685020
S1c2c(cccc2)C(C(=O)NC3=NN(C=C3C#N)CC[NH+](C)C)=C1	74	fCSFP4	weighted-fingerprint-similarity	0.868	0.459	m_11bbb____25842060____205296	CHEMBL3663141	S1c2c(cccc2)C(C3=NN(c4ccc(cc4)C([O-])=O)C=C3C#N)=C1	[#6]-[#6]1:[#6]:[#7]:[#7]:[#6]:1_20	1	false	REALSpace_70bn_2024-09	m_11bbb	25842060	205296
S1c2c(cccc2)C(=C1)CC(=O)NC3=NN(C=C3C#N)Cc4ccccc4	75	fCSFP4	weighted-fingerprint-similarity	0.868	0.456	m_11bbb____22169164____886258	CHEMBL3663141	S1c2c(cccc2)C(C3=NN(c4ccc(cc4)C([O-])=O)C=C3C#N)=C1	[#6]-[#6]1:[#6]:[#7]:[#7]:[#6]:1_20	1	false	REALSpace_70bn_2024-09	m_11bbb	22169164	886258
S1c2c(c(ccc2)C(=O)NC3=NN(C=C3C#N)C(C)(C)C)C=C1	76	fCSFP4	weighted-fingerprint-similarity	0.868	0.452	m_11bcb____6406126____14414916	CHEMBL3663141	S1c2c(cccc2)C(C3=NN(c4ccc(cc4)C([O-])=O)C=C3C#N)=C1	[#6]-[#6]1:[#6]:[#7]:[#7]:[#6]:1_20	1	false	REALSpace_70bn_2024-09	m_11bcb	6406126	14414916
S1c2c(cccc2)C(=C1)CC(=O)NC3=NN(c4ncc([N+]([O-])=O)cc4)C=C3C#N	77	fCSFP4	weighted-fingerprint-similarity	0.868	0.488	m_11bbb____22180482____886258	CHEMBL3663141	S1c2c(cccc2)C(C3=NN(c4ccc(cc4)C([O-])=O)C=C3C#N)=C1	[#6]-[#6]1:[#6]:[#7]:[#7]:[#6]:1_20	1	false	REALSpace_70bn_2024-09	m_11bbb	22180482	886258
[O-][N+](=O)c1ccc(N2N=C(NC(=O)Nc3c4c(ccc3)cccc4)C(C#N)=C2)cc1	78	fCSFP4	weighted-fingerprint-similarity	0.868	0.449	m_68bbb____28397434____85382	CHEMBL3663141	S1c2c(cccc2)C(C3=NN(c4ccc(cc4)C([O-])=O)C=C3C#N)=C1	[#6]-[#6]1:[#6]:[#7]:[#7]:[#6]:1_20	1	false	REALSpace_70bn_2024-09	m_68bbb	28397434	85382
S1c2c(cccc2)C(=C1)CCCC(=O)NC3=NN(c4c(F)cc(C#N)cc4)C=C3C#N	79	fCSFP4	weighted-fingerprint-similarity	0.868	0.485	m_11bbb____22180484____6955212	CHEMBL3663141	S1c2c(cccc2)C(C3=NN(c4ccc(cc4)C([O-])=O)C=C3C#N)=C1	[#6]-[#6]1:[#6]:[#7]:[#7]:[#6]:1_20	1	false	REALSpace_70bn_2024-09	m_11bbb	22180484	6955212
S1c2c(cc(NC(=O)NC3=NN(C=C3C#N)C)cc2)C(=C1)C	80	fCSFP4	weighted-fingerprint-similarity	0.867	0.442	m_2430bbb____6584276____22581862	CHEMBL3663141	S1c2c(cccc2)C(C3=NN(c4ccc(cc4)C([O-])=O)C=C3C#N)=C1	[#6]-[#6]1:[#6]:[#7]:[#7]:[#6]:1_20	1	false	REALSpace_70bn_2024-09	m_2430bbb	6584276	22581862
S1c2c(cc(cc2)CNC(=O)NC3=NN(c4ccc([N+]([O-])=O)cc4)C=C3C#N)C(=C1)C	81	fCSFP4	weighted-fingerprint-similarity	0.867	0.479	m_2430bbc____22529180____22580470	CHEMBL3663141	S1c2c(cccc2)C(C3=NN(c4ccc(cc4)C([O-])=O)C=C3C#N)=C1	[#6]-[#6]1:[#6]:[#7]:[#7]:[#6]:1_20	1	false	REALSpace_70bn_2024-09	m_2430bbc	22529180	22580470
S1c2c(ccc(c2)CNC(=O)NC3=NN(c4ccc([N+]([O-])=O)cc4)C=C3C#N)C(=C1)C	82	fCSFP4	weighted-fingerprint-similarity	0.867	0.479	m_2430bbc____22529180____27571742	CHEMBL3663141	S1c2c(cccc2)C(C3=NN(c4ccc(cc4)C([O-])=O)C=C3C#N)=C1	[#6]-[#6]1:[#6]:[#7]:[#7]:[#6]:1_20	1	false	REALSpace_70bn_2024-09	m_2430bbc	22529180	27571742
S1c2c(cc(cc2)C(=O)NC3=NN(C=C3C#N)CC(F)F)C(C#N)=C1	83	fCSFP4	weighted-fingerprint-similarity	0.867	0.460	m_11ccb____15359846____23409668	CHEMBL3663141	S1c2c(cccc2)C(C3=NN(c4ccc(cc4)C([O-])=O)C=C3C#N)=C1	[#6]-[#6]1:[#6]:[#7]:[#7]:[#6]:1_20	1	false	REALSpace_70bn_2024-09	m_11ccb	15359846	23409668
S1c2c(cccc2)C(=C1)CNC(=O)NC3=NN(C=C3C#N)Cc4ccccc4	84	fCSFP4	weighted-fingerprint-similarity	0.867	0.453	m_2430bbc____22524250____803246	CHEMBL3663141	S1c2c(cccc2)C(C3=NN(c4ccc(cc4)C([O-])=O)C=C3C#N)=C1	[#6]-[#6]1:[#6]:[#7]:[#7]:[#6]:1_20	1	false	REALSpace_70bn_2024-09	m_2430bbc	22524250	803246
S1c2c(cccc2)C(=C1)CNC(=O)NC3=NN(c4ncc([N+]([O-])=O)cc4)C=C3C#N	85	fCSFP4	weighted-fingerprint-similarity	0.867	0.486	m_2430bbc____22528322____803246	CHEMBL3663141	S1c2c(cccc2)C(C3=NN(c4ccc(cc4)C([O-])=O)C=C3C#N)=C1	[#6]-[#6]1:[#6]:[#7]:[#7]:[#6]:1_20	1	false	REALSpace_70bn_2024-09	m_2430bbc	22528322	803246
S1c2c(cccc2)C(=C1)CCNC(=O)NC3=NN(C=C3C#N)C	86	fCSFP4	weighted-fingerprint-similarity	0.866	0.442	m_2430bbc____6584276____886722	CHEMBL3663141	S1c2c(cccc2)C(C3=NN(c4ccc(cc4)C([O-])=O)C=C3C#N)=C1	[#6]-[#6]1:[#6]:[#7]:[#7]:[#6]:1_20	1	false	REALSpace_70bn_2024-09	m_2430bbc	6584276	886722
S1c2c(cccc2)C(NC(=O)NC3=NN(C=C3C#N)CC(F)F)=C1	87	fCSFP4	weighted-fingerprint-similarity	0.866	0.442	m_2430cbb____22529508____27262020	CHEMBL3663141	S1c2c(cccc2)C(C3=NN(c4ccc(cc4)C([O-])=O)C=C3C#N)=C1	[#6]-[#6]1:[#6]:[#7]:[#7]:[#6]:1_20	1	false	REALSpace_70bn_2024-09	m_2430cbb	22529508	27262020
[O-][N+](=O)c1ccc(N2N=C(NC(=O)NNC(=O)c3c4c(ccc3)cccc4)C(C#N)=C2)cc1	88	fCSFP4	weighted-fingerprint-similarity	0.866	0.460	m_2430bbc____22529180____8738482	CHEMBL3663141	S1c2c(cccc2)C(C3=NN(c4ccc(cc4)C([O-])=O)C=C3C#N)=C1	[#6]-[#6]1:[#6]:[#7]:[#7]:[#6]:1_20	1	false	REALSpace_70bn_2024-09	m_2430bbc	22529180	8738482
Brc1cc2SC=C(c2cc1)CNC(=O)NC3=NN(c4ccc([N+]([O-])=O)cc4)C=C3C#N	89	fCSFP4	weighted-fingerprint-similarity	0.866	0.476	m_2430bbc____22529180____20044628	CHEMBL3663141	S1c2c(cccc2)C(C3=NN(c4ccc(cc4)C([O-])=O)C=C3C#N)=C1	[#6]-[#6]1:[#6]:[#7]:[#7]:[#6]:1_20	1	false	REALSpace_70bn_2024-09	m_2430bbc	22529180	20044628
Brc1cc2c(SC=C2CNC(=O)NC3=NN(c4ccc([N+]([O-])=O)cc4)C=C3C#N)cc1	90	fCSFP4	weighted-fingerprint-similarity	0.866	0.476	m_2430bbc____22529180____19507584	CHEMBL3663141	S1c2c(cccc2)C(C3=NN(c4ccc(cc4)C([O-])=O)C=C3C#N)=C1	[#6]-[#6]1:[#6]:[#7]:[#7]:[#6]:1_20	1	false	REALSpace_70bn_2024-09	m_2430bbc	22529180	19507584
Clc1cc2SC=C(c2cc1)CNC(=O)NC3=NN(c4ccc([N+]([O-])=O)cc4)C=C3C#N	91	fCSFP4	weighted-fingerprint-similarity	0.866	0.476	m_2430bbc____22529180____22588172	CHEMBL3663141	S1c2c(cccc2)C(C3=NN(c4ccc(cc4)C([O-])=O)C=C3C#N)=C1	[#6]-[#6]1:[#6]:[#7]:[#7]:[#6]:1_20	1	false	REALSpace_70bn_2024-09	m_2430bbc	22529180	22588172
S1c2c(cc(F)cc2)C(=C1)CNC(=O)NC3=NN(c4ccc([N+]([O-])=O)cc4)C=C3C#N	92	fCSFP4	weighted-fingerprint-similarity	0.866	0.476	m_2430bbc____22529180____19507710	CHEMBL3663141	S1c2c(cccc2)C(C3=NN(c4ccc(cc4)C([O-])=O)C=C3C#N)=C1	[#6]-[#6]1:[#6]:[#7]:[#7]:[#6]:1_20	1	false	REALSpace_70bn_2024-09	m_2430bbc	22529180	19507710
ClC=1c2c(SC1)cc(NC(=O)NC3=NN(C=C3C#N)C)cc2	93	fCSFP4	weighted-fingerprint-similarity	0.866	0.439	m_2430cbb____6584276____17612980	CHEMBL3663141	S1c2c(cccc2)C(C3=NN(c4ccc(cc4)C([O-])=O)C=C3C#N)=C1	[#6]-[#6]1:[#6]:[#7]:[#7]:[#6]:1_20	1	false	REALSpace_70bn_2024-09	m_2430cbb	6584276	17612980
S1c2c(cc(cc2)C(=O)NC3=NN(C=C3C#N)CC(F)(F)F)C(C#N)=C1	94	fCSFP4	weighted-fingerprint-similarity	0.866	0.457	m_11ccb____15146974____23409668	CHEMBL3663141	S1c2c(cccc2)C(C3=NN(c4ccc(cc4)C([O-])=O)C=C3C#N)=C1	[#6]-[#6]1:[#6]:[#7]:[#7]:[#6]:1_20	1	false	REALSpace_70bn_2024-09	m_11ccb	15146974	23409668
S1c2c(cc(cc2)C(=O)NC3=NN(C=C3C#N)CCOC)C(C#N)=C1	95	fCSFP4	weighted-fingerprint-similarity	0.866	0.457	m_11ccb____15503930____23409668	CHEMBL3663141	S1c2c(cccc2)C(C3=NN(c4ccc(cc4)C([O-])=O)C=C3C#N)=C1	[#6]-[#6]1:[#6]:[#7]:[#7]:[#6]:1_20	1	false	REALSpace_70bn_2024-09	m_11ccb	15503930	23409668
[O-][N+](=O)c1ccc(N2N=C(NC(=O)c3ccccc3)C(C#N)=C2)cc1	96	fCSFP4	weighted-fingerprint-similarity	0.865	0.407	m_270062bbb____28533942____20891036	CHEMBL3663141	S1c2c(cccc2)C(C3=NN(c4ccc(cc4)C([O-])=O)C=C3C#N)=C1	[#6]-[#6]1:[#6]:[#7]:[#7]:[#6]:1_20	1	false	REALSpace_70bn_2024-09	m_270062bbb	28533942	20891036
S1c2c(cccc2)C(NC(=O)C(=O)NC3=NN(C=C3C#N)C(C)C)=C1	97	fCSFP4	weighted-fingerprint-similarity	0.865	0.439	m_2718cbb____27262046____8260806	CHEMBL3663141	S1c2c(cccc2)C(C3=NN(c4ccc(cc4)C([O-])=O)C=C3C#N)=C1	[#6]-[#6]1:[#6]:[#7]:[#7]:[#6]:1_20	1	false	REALSpace_70bn_2024-09	m_2718cbb	27262046	8260806
S1c2c(cccc2)C(NC(=O)NC3=NN(C=C3C#N)CC(F)(F)F)=C1	98	fCSFP4	weighted-fingerprint-similarity	0.865	0.439	m_68bbb____28404298____21689956	CHEMBL3663141	S1c2c(cccc2)C(C3=NN(c4ccc(cc4)C([O-])=O)C=C3C#N)=C1	[#6]-[#6]1:[#6]:[#7]:[#7]:[#6]:1_20	1	false	REALSpace_70bn_2024-09	m_68bbb	28404298	21689956
S1c2c(cccc2)C(NC(=O)NC3=NN(C=C3C#N)CCOC)=C1	99	fCSFP4	weighted-fingerprint-similarity	0.865	0.439	m_2430cbb____15503936____27262020	CHEMBL3663141	S1c2c(cccc2)C(C3=NN(c4ccc(cc4)C([O-])=O)C=C3C#N)=C1	[#6]-[#6]1:[#6]:[#7]:[#7]:[#6]:1_20	1	false	REALSpace_70bn_2024-09	m_2430cbb	15503936	27262020
S1c2c(F)cccc2C(C(=O)NC3=NN(c4c(F)cc(C#N)cc4)C=C3C#N)=C1	100	fCSFP4	weighted-fingerprint-similarity	0.865	0.474	m_11bbb____22180484____20023832	CHEMBL3663141	S1c2c(cccc2)C(C3=NN(c4ccc(cc4)C([O-])=O)C=C3C#N)=C1	[#6]-[#6]1:[#6]:[#7]:[#7]:[#6]:1_20	1	false	REALSpace_70bn_2024-09	m_11bbb	22180484	20023832
BrC=1c2c(SC1)cc(cc2)C(=O)NC3=NN(C=C3C#N)CC(F)F	101	fCSFP4	weighted-fingerprint-similarity	0.865	0.454	m_11bcb____15359846____26273416	CHEMBL3663141	S1c2c(cccc2)C(C3=NN(c4ccc(cc4)C([O-])=O)C=C3C#N)=C1	[#6]-[#6]1:[#6]:[#7]:[#7]:[#6]:1_20	1	false	REALSpace_70bn_2024-09	m_11bcb	15359846	26273416
BrC=1c2c(SC1)ccc(c2)C(=O)NC3=NN(C=C3C#N)CC(F)F	102	fCSFP4	weighted-fingerprint-similarity	0.865	0.454	m_11bcb____15359846____10685020	CHEMBL3663141	S1c2c(cccc2)C(C3=NN(c4ccc(cc4)C([O-])=O)C=C3C#N)=C1	[#6]-[#6]1:[#6]:[#7]:[#7]:[#6]:1_20	1	false	REALSpace_70bn_2024-09	m_11bcb	15359846	10685020
S1c2c(cc(cc2)C(=O)NC3=NN(C=C3C#N)CC(F)F)C(=C1)C	103	fCSFP4	weighted-fingerprint-similarity	0.865	0.454	m_11bcb____15359846____20049420	CHEMBL3663141	S1c2c(cccc2)C(C3=NN(c4ccc(cc4)C([O-])=O)C=C3C#N)=C1	[#6]-[#6]1:[#6]:[#7]:[#7]:[#6]:1_20	1	false	REALSpace_70bn_2024-09	m_11bcb	15359846	20049420
S1c2c(cc(cc2)C(=O)NC3=NN(C=C3C#N)CCOC)C(=C1)C	104	fCSFP4	weighted-fingerprint-similarity	0.865	0.454	m_11bcb____15503930____20049420	CHEMBL3663141	S1c2c(cccc2)C(C3=NN(c4ccc(cc4)C([O-])=O)C=C3C#N)=C1	[#6]-[#6]1:[#6]:[#7]:[#7]:[#6]:1_20	1	false	REALSpace_70bn_2024-09	m_11bcb	15503930	20049420
S1c2c(ccc(c2)C(=O)NC3=NN(C=C3C#N)CC(F)F)C(=C1)C	105	fCSFP4	weighted-fingerprint-similarity	0.865	0.454	m_11bcb____15359846____25986702	CHEMBL3663141	S1c2c(cccc2)C(C3=NN(c4ccc(cc4)C([O-])=O)C=C3C#N)=C1	[#6]-[#6]1:[#6]:[#7]:[#7]:[#6]:1_20	1	false	REALSpace_70bn_2024-09	m_11bcb	15359846	25986702
S1c2c(ccc(c2)C(=O)NC3=NN(C=C3C#N)CCOC)C(=C1)C	106	fCSFP4	weighted-fingerprint-similarity	0.865	0.454	m_11bcb____15503930____25986702	CHEMBL3663141	S1c2c(cccc2)C(C3=NN(c4ccc(cc4)C([O-])=O)C=C3C#N)=C1	[#6]-[#6]1:[#6]:[#7]:[#7]:[#6]:1_20	1	false	REALSpace_70bn_2024-09	m_11bcb	15503930	25986702
S1c2c(c(NC(=O)NC3=NN(c4ncc([N+]([O-])=O)cc4)C=C3C#N)ccc2)C=C1	107	fCSFP4	weighted-fingerprint-similarity	0.864	0.471	m_68bbb____28405486____21689904	CHEMBL3663141	S1c2c(cccc2)C(C3=NN(c4ccc(cc4)C([O-])=O)C=C3C#N)=C1	[#6]-[#6]1:[#6]:[#7]:[#7]:[#6]:1_20	1	false	REALSpace_70bn_2024-09	m_68bbb	28405486	21689904
ClC=1c2c(SC1)cc(NC(=O)NC3=NN(c4c(F)cc(C#N)cc4)C=C3C#N)cc2	108	fCSFP4	weighted-fingerprint-similarity	0.864	0.467	m_2430cbb____22528324____17612980	CHEMBL3663141	S1c2c(cccc2)C(C3=NN(c4ccc(cc4)C([O-])=O)C=C3C#N)=C1	[#6]-[#6]1:[#6]:[#7]:[#7]:[#6]:1_20	1	false	REALSpace_70bn_2024-09	m_2430cbb	22528324	17612980
S1c2c(cc(NC(=O)NC3=NN(c4c(F)cc(C#N)cc4)C=C3C#N)cc2)C(=C1)C	109	fCSFP4	weighted-fingerprint-similarity	0.864	0.467	m_2430bbb____22528324____22581862	CHEMBL3663141	S1c2c(cccc2)C(C3=NN(c4ccc(cc4)C([O-])=O)C=C3C#N)=C1	[#6]-[#6]1:[#6]:[#7]:[#7]:[#6]:1_20	1	false	REALSpace_70bn_2024-09	m_2430bbb	22528324	22581862
S1c2c(cc(cc2)C)C(C(=O)OCCN3N=C(C(C#N)=C3)C)=C1	110	fCSFP4	weighted-fingerprint-similarity	0.864	0.447	m_276436bbc____14085308____19621712	CHEMBL3663141	S1c2c(cccc2)C(C3=NN(c4ccc(cc4)C([O-])=O)C=C3C#N)=C1	[#6]-[#6]1:[#6]:[#7]:[#7]:[#6]:1_20	1	false	REALSpace_70bn_2024-09	m_276436bbc	14085308	19621712
S1c2c(ccc(c2)C)C(C(=O)OCCN3N=C(C(C#N)=C3)C)=C1	111	fCSFP4	weighted-fingerprint-similarity	0.864	0.447	m_276436bbc____14085308____14102064	CHEMBL3663141	S1c2c(cccc2)C(C3=NN(c4ccc(cc4)C([O-])=O)C=C3C#N)=C1	[#6]-[#6]1:[#6]:[#7]:[#7]:[#6]:1_20	1	false	REALSpace_70bn_2024-09	m_276436bbc	14085308	14102064
S1c2c(c(NC(=O)NC3=NN(c4c([N+]([O-])=O)cccc4)C=C3C#N)ccc2)C=C1	112	fCSFP4	weighted-fingerprint-similarity	0.864	0.464	m_68bbb____28412250____21689904	CHEMBL3663141	S1c2c(cccc2)C(C3=NN(c4ccc(cc4)C([O-])=O)C=C3C#N)=C1	[#6]-[#6]1:[#6]:[#7]:[#7]:[#6]:1_20	1	false	REALSpace_70bn_2024-09	m_68bbb	28412250	21689904
S1c2c(cccc2)C(C=CC(=O)NC3=NN(c4ncc([N+]([O-])=O)cc4)C=C3C#N)=C1	113	fCSFP4	weighted-fingerprint-similarity	0.864	0.480	m_11bbb____22180482____206449	CHEMBL3663141	S1c2c(cccc2)C(C3=NN(c4ccc(cc4)C([O-])=O)C=C3C#N)=C1	[#6]-[#6]1:[#6]:[#7]:[#7]:[#6]:1_20	1	false	REALSpace_70bn_2024-09	m_11bbb	22180482	206449
S1c2c(c(ccc2)C(=O)NC3=NN(C=C3C#N)CC(F)F)C=C1	114	fCSFP4	weighted-fingerprint-similarity	0.864	0.444	m_11bcb____15359846____14414916	CHEMBL3663141	S1c2c(cccc2)C(C3=NN(c4ccc(cc4)C([O-])=O)C=C3C#N)=C1	[#6]-[#6]1:[#6]:[#7]:[#7]:[#6]:1_20	1	false	REALSpace_70bn_2024-09	m_11bcb	15359846	14414916
S1c2c(ccc(OC)c2)C(C(=O)NC3=NN(c4c(F)cc(C#N)cc4)C=C3C#N)=C1	115	fCSFP4	weighted-fingerprint-similarity	0.864	0.477	m_11bbb____22180484____16657234	CHEMBL3663141	S1c2c(cccc2)C(C3=NN(c4ccc(cc4)C([O-])=O)C=C3C#N)=C1	[#6]-[#6]1:[#6]:[#7]:[#7]:[#6]:1_20	1	false	REALSpace_70bn_2024-09	m_11bbb	22180484	16657234
BrC=1c2c(SC1)c(ccc2)C(=O)NC3=NN(c4c(F)cc(C#N)cc4)C=C3C#N	116	fCSFP4	weighted-fingerprint-similarity	0.864	0.474	m_11bbb____22180484____23858548	CHEMBL3663141	S1c2c(cccc2)C(C3=NN(c4ccc(cc4)C([O-])=O)C=C3C#N)=C1	[#6]-[#6]1:[#6]:[#7]:[#7]:[#6]:1_20	1	false	REALSpace_70bn_2024-09	m_11bbb	22180484	23858548
S1c2c(cccc2C(=C1)C)C(=O)NC3=NN(c4c(F)cc(C#N)cc4)C=C3C#N	117	fCSFP4	weighted-fingerprint-similarity	0.864	0.474	m_11bbb____22180484____22135362	CHEMBL3663141	S1c2c(cccc2)C(C3=NN(c4ccc(cc4)C([O-])=O)C=C3C#N)=C1	[#6]-[#6]1:[#6]:[#7]:[#7]:[#6]:1_20	1	false	REALSpace_70bn_2024-09	m_11bbb	22180484	22135362
S1c2c(c(NC(=O)NC3=NN(C=C3C#N)Cc4ccccc4)ccc2)C=C1	118	fCSFP4	weighted-fingerprint-similarity	0.863	0.437	m_68bbb____28405366____21689904	CHEMBL3663141	S1c2c(cccc2)C(C3=NN(c4ccc(cc4)C([O-])=O)C=C3C#N)=C1	[#6]-[#6]1:[#6]:[#7]:[#7]:[#6]:1_20	1	false	REALSpace_70bn_2024-09	m_68bbb	28405366	21689904
S1c2c(cccc2)C(=C1)CC(=O)OCCN3N=C(C(C#N)=C3)C	119	fCSFP4	weighted-fingerprint-similarity	0.863	0.437	m_276436cbc____14085308____14090866	CHEMBL3663141	S1c2c(cccc2)C(C3=NN(c4ccc(cc4)C([O-])=O)C=C3C#N)=C1	[#6]-[#6]1:[#6]:[#7]:[#7]:[#6]:1_20	1	false	REALSpace_70bn_2024-09	m_276436cbc	14085308	14090866
S1c2c(cccc2)C(NC(=O)C(=O)NC3=NN(C=C3C#N)C(C)(C)C)=C1	120	fCSFP4	weighted-fingerprint-similarity	0.863	0.437	m_2718bbb____27262046____8260804	CHEMBL3663141	S1c2c(cccc2)C(C3=NN(c4ccc(cc4)C([O-])=O)C=C3C#N)=C1	[#6]-[#6]1:[#6]:[#7]:[#7]:[#6]:1_20	1	false	REALSpace_70bn_2024-09	m_2718bbb	27262046	8260804
S1c2c(cccc2)C(=C1)CNC(=O)NC3=NN(c4c([N+]([O-])=O)cccc4)C=C3C#N	121	fCSFP4	weighted-fingerprint-similarity	0.863	0.471	m_2430bbc____22528352____803246	CHEMBL3663141	S1c2c(cccc2)C(C3=NN(c4ccc(cc4)C([O-])=O)C=C3C#N)=C1	[#6]-[#6]1:[#6]:[#7]:[#7]:[#6]:1_20	1	false	REALSpace_70bn_2024-09	m_2430bbc	22528352	803246
BrC=1c2c(SC1)cc(cc2)C(=O)NC3=NN(C=C3C#N)CC(F)(F)F	122	fCSFP4	weighted-fingerprint-similarity	0.863	0.451	m_11bcb____15146974____26273416	CHEMBL3663141	S1c2c(cccc2)C(C3=NN(c4ccc(cc4)C([O-])=O)C=C3C#N)=C1	[#6]-[#6]1:[#6]:[#7]:[#7]:[#6]:1_20	1	false	REALSpace_70bn_2024-09	m_11bcb	15146974	26273416
BrC=1c2c(SC1)cc(cc2)C(=O)NC3=NN(C=C3C#N)CCOC	123	fCSFP4	weighted-fingerprint-similarity	0.863	0.451	m_11bcb____15503930____26273416	CHEMBL3663141	S1c2c(cccc2)C(C3=NN(c4ccc(cc4)C([O-])=O)C=C3C#N)=C1	[#6]-[#6]1:[#6]:[#7]:[#7]:[#6]:1_20	1	false	REALSpace_70bn_2024-09	m_11bcb	15503930	26273416
BrC=1c2c(SC1)ccc(c2)C(=O)NC3=NN(C=C3C#N)CC(F)(F)F	124	fCSFP4	weighted-fingerprint-similarity	0.863	0.451	m_11bcb____15146974____10685020	CHEMBL3663141	S1c2c(cccc2)C(C3=NN(c4ccc(cc4)C([O-])=O)C=C3C#N)=C1	[#6]-[#6]1:[#6]:[#7]:[#7]:[#6]:1_20	1	false	REALSpace_70bn_2024-09	m_11bcb	15146974	10685020
BrC=1c2c(SC1)ccc(c2)C(=O)NC3=NN(C=C3C#N)CCOC	125	fCSFP4	weighted-fingerprint-similarity	0.863	0.451	m_11bcb____15503930____10685020	CHEMBL3663141	S1c2c(cccc2)C(C3=NN(c4ccc(cc4)C([O-])=O)C=C3C#N)=C1	[#6]-[#6]1:[#6]:[#7]:[#7]:[#6]:1_20	1	false	REALSpace_70bn_2024-09	m_11bcb	15503930	10685020
S1c2c(cc(cc2)C(=O)NC3=NN(C=C3C#N)CC(F)(F)F)C(=C1)C	126	fCSFP4	weighted-fingerprint-similarity	0.863	0.451	m_11bcb____15146974____20049420	CHEMBL3663141	S1c2c(cccc2)C(C3=NN(c4ccc(cc4)C([O-])=O)C=C3C#N)=C1	[#6]-[#6]1:[#6]:[#7]:[#7]:[#6]:1_20	1	false	REALSpace_70bn_2024-09	m_11bcb	15146974	20049420
S1c2c(cc(cc2)C(=O)NC3=NN(C=C3C#N)CC[NH+](C)C)C(C#N)=C1	127	fCSFP4	weighted-fingerprint-similarity	0.863	0.451	m_11cbb____25842060____23409668	CHEMBL3663141	S1c2c(cccc2)C(C3=NN(c4ccc(cc4)C([O-])=O)C=C3C#N)=C1	[#6]-[#6]1:[#6]:[#7]:[#7]:[#6]:1_20	1	false	REALSpace_70bn_2024-09	m_11cbb	25842060	23409668
S1c2c(ccc(c2)C(=O)NC3=NN(C=C3C#N)CC(F)(F)F)C(=C1)C	128	fCSFP4	weighted-fingerprint-similarity	0.863	0.451	m_11bcb____15146974____25986702	CHEMBL3663141	S1c2c(cccc2)C(C3=NN(c4ccc(cc4)C([O-])=O)C=C3C#N)=C1	[#6]-[#6]1:[#6]:[#7]:[#7]:[#6]:1_20	1	false	REALSpace_70bn_2024-09	m_11bcb	15146974	25986702
Fc1c(N2N=C(NC(=O)c3c4c(ccc3)cccc4)C(C#N)=C2)ccc(C#N)c1	129	fCSFP4	weighted-fingerprint-similarity	0.863	0.448	m_11bbb____22180484____53711	CHEMBL3663141	S1c2c(cccc2)C(C3=NN(c4ccc(cc4)C([O-])=O)C=C3C#N)=C1	[#6]-[#6]1:[#6]:[#7]:[#7]:[#6]:1_20	1	false	REALSpace_70bn_2024-09	m_11bbb	22180484	53711
S1c2c(cccc2)C(C(=O)NC3=NN(C=C3C#N)CC(F)(F)C)=C1	130	fCSFP4	weighted-fingerprint-similarity	0.863	0.448	m_11bcb____15273432____205296	CHEMBL3663141	S1c2c(cccc2)C(C3=NN(c4ccc(cc4)C([O-])=O)C=C3C#N)=C1	[#6]-[#6]1:[#6]:[#7]:[#7]:[#6]:1_20	1	false	REALSpace_70bn_2024-09	m_11bcb	15273432	205296
S1c2c(cc(cc2)C)C(C(=O)NC3=NN(C=C3C#N)C(C)C)=C1	131	fCSFP4	weighted-fingerprint-similarity	0.863	0.444	m_11bcb____6463864____19621694	CHEMBL3663141	S1c2c(cccc2)C(C3=NN(c4ccc(cc4)C([O-])=O)C=C3C#N)=C1	[#6]-[#6]1:[#6]:[#7]:[#7]:[#6]:1_20	1	false	REALSpace_70bn_2024-09	m_11bcb	6463864	19621694
S1c2c(ccc(c2)C)C(C(=O)NC3=NN(C=C3C#N)C(C)C)=C1	132	fCSFP4	weighted-fingerprint-similarity	0.863	0.444	m_11bcb____6463864____9631326	CHEMBL3663141	S1c2c(cccc2)C(C3=NN(c4ccc(cc4)C([O-])=O)C=C3C#N)=C1	[#6]-[#6]1:[#6]:[#7]:[#7]:[#6]:1_20	1	false	REALSpace_70bn_2024-09	m_11bcb	6463864	9631326
S1c2c(cccc2)C(=C1)CCNC(=O)NC3=NN(C=C3C#N)Cc4ccccc4	133	fCSFP4	weighted-fingerprint-similarity	0.863	0.444	m_2430bbc____22524250____886722	CHEMBL3663141	S1c2c(cccc2)C(C3=NN(c4ccc(cc4)C([O-])=O)C=C3C#N)=C1	[#6]-[#6]1:[#6]:[#7]:[#7]:[#6]:1_20	1	false	REALSpace_70bn_2024-09	m_2430bbc	22524250	886722
Brc1cc2SC=C(c2cc1)C(=O)NC3=NN(c4ncc([N+]([O-])=O)cc4)C=C3C#N	134	fCSFP4	weighted-fingerprint-similarity	0.863	0.477	m_11bbb____22180482____20020654	CHEMBL3663141	S1c2c(cccc2)C(C3=NN(c4ccc(cc4)C([O-])=O)C=C3C#N)=C1	[#6]-[#6]1:[#6]:[#7]:[#7]:[#6]:1_20	1	false	REALSpace_70bn_2024-09	m_11bbb	22180482	20020654
Brc1cc2c(SC=C2C(=O)NC3=NN(c4ncc([N+]([O-])=O)cc4)C=C3C#N)cc1	135	fCSFP4	weighted-fingerprint-similarity	0.863	0.477	m_11bbb____22180482____20023720	CHEMBL3663141	S1c2c(cccc2)C(C3=NN(c4ccc(cc4)C([O-])=O)C=C3C#N)=C1	[#6]-[#6]1:[#6]:[#7]:[#7]:[#6]:1_20	1	false	REALSpace_70bn_2024-09	m_11bbb	22180482	20023720
Clc1cc2SC=C(c2cc1)C(=O)NC3=NN(c4ncc([N+]([O-])=O)cc4)C=C3C#N	136	fCSFP4	weighted-fingerprint-similarity	0.863	0.477	m_11bbb____22180482____22137808	CHEMBL3663141	S1c2c(cccc2)C(C3=NN(c4ccc(cc4)C([O-])=O)C=C3C#N)=C1	[#6]-[#6]1:[#6]:[#7]:[#7]:[#6]:1_20	1	false	REALSpace_70bn_2024-09	m_11bbb	22180482	22137808
Clc1cc2c(SC=C2C(=O)NC3=NN(c4ncc([N+]([O-])=O)cc4)C=C3C#N)cc1	137	fCSFP4	weighted-fingerprint-similarity	0.863	0.477	m_11bbb____22180482____26252572	CHEMBL3663141	S1c2c(cccc2)C(C3=NN(c4ccc(cc4)C([O-])=O)C=C3C#N)=C1	[#6]-[#6]1:[#6]:[#7]:[#7]:[#6]:1_20	1	false	REALSpace_70bn_2024-09	m_11bbb	22180482	26252572
S1c2c(cc(F)cc2)C(C(=O)NC3=NN(c4ncc([N+]([O-])=O)cc4)C=C3C#N)=C1	138	fCSFP4	weighted-fingerprint-similarity	0.863	0.477	m_11bbb____22180482____20023744	CHEMBL3663141	S1c2c(cccc2)C(C3=NN(c4ccc(cc4)C([O-])=O)C=C3C#N)=C1	[#6]-[#6]1:[#6]:[#7]:[#7]:[#6]:1_20	1	false	REALSpace_70bn_2024-09	m_11bbb	22180482	20023744
S1c2c(cc(cc2)C)C(C(=O)NC3=NN(c4ncc([N+]([O-])=O)cc4)C=C3C#N)=C1	139	fCSFP4	weighted-fingerprint-similarity	0.863	0.477	m_11bbb____22180482____19621694	CHEMBL3663141	S1c2c(cccc2)C(C3=NN(c4ccc(cc4)C([O-])=O)C=C3C#N)=C1	[#6]-[#6]1:[#6]:[#7]:[#7]:[#6]:1_20	1	false	REALSpace_70bn_2024-09	m_11bbb	22180482	19621694
S1c2c(ccc(c2)C)C(C(=O)NC3=NN(c4ncc([N+]([O-])=O)cc4)C=C3C#N)=C1	140	fCSFP4	weighted-fingerprint-similarity	0.863	0.477	m_11bbb____22180482____9631326	CHEMBL3663141	S1c2c(cccc2)C(C3=NN(c4ccc(cc4)C([O-])=O)C=C3C#N)=C1	[#6]-[#6]1:[#6]:[#7]:[#7]:[#6]:1_20	1	false	REALSpace_70bn_2024-09	m_11bbb	22180482	9631326
S1c2c(cccc2)C(=C1)CCNC(=O)NC3=NN(c4ncc([N+]([O-])=O)cc4)C=C3C#N	141	fCSFP4	weighted-fingerprint-similarity	0.863	0.477	m_2430bbc____22528322____886722	CHEMBL3663141	S1c2c(cccc2)C(C3=NN(c4ccc(cc4)C([O-])=O)C=C3C#N)=C1	[#6]-[#6]1:[#6]:[#7]:[#7]:[#6]:1_20	1	false	REALSpace_70bn_2024-09	m_2430bbc	22528322	886722
S1c2c(c(ccc2)C(=O)NC3=NN(C=C3C#N)CC(F)(F)F)C=C1	142	fCSFP4	weighted-fingerprint-similarity	0.863	0.441	m_11bcb____15146974____14414916	CHEMBL3663141	S1c2c(cccc2)C(C3=NN(c4ccc(cc4)C([O-])=O)C=C3C#N)=C1	[#6]-[#6]1:[#6]:[#7]:[#7]:[#6]:1_20	1	false	REALSpace_70bn_2024-09	m_11bcb	15146974	14414916
S1c2c(c(ccc2)C(=O)NC3=NN(C=C3C#N)CCOC)C=C1	143	fCSFP4	weighted-fingerprint-similarity	0.863	0.441	m_11bcb____15503930____14414916	CHEMBL3663141	S1c2c(cccc2)C(C3=NN(c4ccc(cc4)C([O-])=O)C=C3C#N)=C1	[#6]-[#6]1:[#6]:[#7]:[#7]:[#6]:1_20	1	false	REALSpace_70bn_2024-09	m_11bcb	15503930	14414916
S1c2c(cccc2)C(=C1)C(NC(=O)NC3=NN(c4c(F)cc(C#N)cc4)C=C3C#N)C	144	fCSFP4	weighted-fingerprint-similarity	0.862	0.474	m_2430bbc____22528324____13459334	CHEMBL3663141	S1c2c(cccc2)C(C3=NN(c4ccc(cc4)C([O-])=O)C=C3C#N)=C1	[#6]-[#6]1:[#6]:[#7]:[#7]:[#6]:1_20	1	false	REALSpace_70bn_2024-09	m_2430bbc	22528324	13459334
S1c2c(cc(NC(=O)NC3=NN(c4ccc([N+]([O-])=O)cc4)C=C3C#N)cc2)C=C1	145	fCSFP4	weighted-fingerprint-similarity	0.862	0.434	m_68bbb____28397434____21690740	CHEMBL3663141	S1c2c(cccc2)C(C3=NN(c4ccc(cc4)C([O-])=O)C=C3C#N)=C1	[#6]-[#6]1:[#6]:[#7]:[#7]:[#6]:1_20	1	false	REALSpace_70bn_2024-09	m_68bbb	28397434	21690740
S1c2c(cccc2)C(=C1)CC(=O)NC3=NN(C=C3C#N)C(C)C	146	fCSFP4	weighted-fingerprint-similarity	0.862	0.434	m_11bcb____6463864____886258	CHEMBL3663141	S1c2c(cccc2)C(C3=NN(c4ccc(cc4)C([O-])=O)C=C3C#N)=C1	[#6]-[#6]1:[#6]:[#7]:[#7]:[#6]:1_20	1	false	REALSpace_70bn_2024-09	m_11bcb	6463864	886258
S1c2c(cccc2)C(NC(=O)NC3=NN(C=C3C#N)CC[NH+](C)C)=C1	147	fCSFP4	weighted-fingerprint-similarity	0.862	0.434	m_2430cbb____22525246____27262020	CHEMBL3663141	S1c2c(cccc2)C(C3=NN(c4ccc(cc4)C([O-])=O)C=C3C#N)=C1	[#6]-[#6]1:[#6]:[#7]:[#7]:[#6]:1_20	1	false	REALSpace_70bn_2024-09	m_2430cbb	22525246	27262020
Brc1cc2c(SC=C2CCNC(=O)NC3=NN(c4ccc([N+]([O-])=O)cc4)C=C3C#N)cc1	148	fCSFP4	weighted-fingerprint-similarity	0.862	0.468	m_2430bbc____22529180____21650686	CHEMBL3663141	S1c2c(cccc2)C(C3=NN(c4ccc(cc4)C([O-])=O)C=C3C#N)=C1	[#6]-[#6]1:[#6]:[#7]:[#7]:[#6]:1_20	1	false	REALSpace_70bn_2024-09	m_2430bbc	22529180	21650686
S1c2c(cccc2)C(C(=O)CN3N=C(C(C#C)=C3)C(F)(F)F)=C1	149	fCSFP4	weighted-fingerprint-similarity	0.862	0.430	m_7bfb____27046076____14263466	CHEMBL3663141	S1c2c(cccc2)C(C3=NN(c4ccc(cc4)C([O-])=O)C=C3C#N)=C1	[#6]-[#6]1:[#6]:[#7]:[#7]:[#6]:1_20	1	false	REALSpace_70bn_2024-09	m_7bfb	27046076	14263466
Brc1cc2SC=C(c2cc1)C(=O)NC3=NN(C=C3C#N)Cc4ccccc4	150	fCSFP4	weighted-fingerprint-similarity	0.862	0.448	m_11bbb____22169164____20020654	CHEMBL3663141	S1c2c(cccc2)C(C3=NN(c4ccc(cc4)C([O-])=O)C=C3C#N)=C1	[#6]-[#6]1:[#6]:[#7]:[#7]:[#6]:1_20	1	false	REALSpace_70bn_2024-09	m_11bbb	22169164	20020654
Brc1cc2c(SC=C2C(=O)NC3=NN(C=C3C#N)Cc4ccccc4)cc1	151	fCSFP4	weighted-fingerprint-similarity	0.862	0.448	m_11bbb____22169164____20023720	CHEMBL3663141	S1c2c(cccc2)C(C3=NN(c4ccc(cc4)C([O-])=O)C=C3C#N)=C1	[#6]-[#6]1:[#6]:[#7]:[#7]:[#6]:1_20	1	false	REALSpace_70bn_2024-09	m_11bbb	22169164	20023720
Clc1cc2SC=C(c2cc1)C(=O)NC3=NN(C=C3C#N)Cc4ccccc4	152	fCSFP4	weighted-fingerprint-similarity	0.862	0.448	m_11bbb____22169164____22137808	CHEMBL3663141	S1c2c(cccc2)C(C3=NN(c4ccc(cc4)C([O-])=O)C=C3C#N)=C1	[#6]-[#6]1:[#6]:[#7]:[#7]:[#6]:1_20	1	false	REALSpace_70bn_2024-09	m_11bbb	22169164	22137808
Clc1cc2c(SC=C2C(=O)NC3=NN(C=C3C#N)Cc4ccccc4)cc1	153	fCSFP4	weighted-fingerprint-similarity	0.862	0.448	m_11bbb____22169164____26252572	CHEMBL3663141	S1c2c(cccc2)C(C3=NN(c4ccc(cc4)C([O-])=O)C=C3C#N)=C1	[#6]-[#6]1:[#6]:[#7]:[#7]:[#6]:1_20	1	false	REALSpace_70bn_2024-09	m_11bbb	22169164	26252572
S1c2c(cc(F)cc2)C(C(=O)NC3=NN(C=C3C#N)Cc4ccccc4)=C1	154	fCSFP4	weighted-fingerprint-similarity	0.862	0.448	m_11bbb____22169164____20023744	CHEMBL3663141	S1c2c(cccc2)C(C3=NN(c4ccc(cc4)C([O-])=O)C=C3C#N)=C1	[#6]-[#6]1:[#6]:[#7]:[#7]:[#6]:1_20	1	false	REALSpace_70bn_2024-09	m_11bbb	22169164	20023744
S1c2c(cc(cc2)C(=O)NC3=NN(C=C3C#N)CC[NH+](C)C)C(=C1)C	155	fCSFP4	weighted-fingerprint-similarity	0.862	0.448	m_11bbb____25842060____20049420	CHEMBL3663141	S1c2c(cccc2)C(C3=NN(c4ccc(cc4)C([O-])=O)C=C3C#N)=C1	[#6]-[#6]1:[#6]:[#7]:[#7]:[#6]:1_20	1	false	REALSpace_70bn_2024-09	m_11bbb	25842060	20049420
S1c2c(cc(cc2)C)C(C(=O)NC3=NN(C=C3C#N)Cc4ccccc4)=C1	156	fCSFP4	weighted-fingerprint-similarity	0.862	0.448	m_11bbb____22169164____19621694	CHEMBL3663141	S1c2c(cccc2)C(C3=NN(c4ccc(cc4)C([O-])=O)C=C3C#N)=C1	[#6]-[#6]1:[#6]:[#7]:[#7]:[#6]:1_20	1	false	REALSpace_70bn_2024-09	m_11bbb	22169164	19621694
S1c2c(ccc(c2)C(=O)NC3=NN(C=C3C#N)CC[NH+](C)C)C(=C1)C	157	fCSFP4	weighted-fingerprint-similarity	0.862	0.448	m_11bbb____25842060____25986702	CHEMBL3663141	S1c2c(cccc2)C(C3=NN(c4ccc(cc4)C([O-])=O)C=C3C#N)=C1	[#6]-[#6]1:[#6]:[#7]:[#7]:[#6]:1_20	1	false	REALSpace_70bn_2024-09	m_11bbb	25842060	25986702
S1c2c(ccc(c2)C)C(C(=O)NC3=NN(C=C3C#N)Cc4ccccc4)=C1	158	fCSFP4	weighted-fingerprint-similarity	0.862	0.448	m_11bbb____22169164____9631326	CHEMBL3663141	S1c2c(cccc2)C(C3=NN(c4ccc(cc4)C([O-])=O)C=C3C#N)=C1	[#6]-[#6]1:[#6]:[#7]:[#7]:[#6]:1_20	1	false	REALSpace_70bn_2024-09	m_11bbb	22169164	9631326
[O-][N+](=O)c1ccc(N2N=C(NC(=O)C=3c4c(NC3)cccc4)C(C#N)=C2)cc1	159	fCSFP4	weighted-fingerprint-similarity	0.862	0.448	m_270062bbb____28533942____28366010	CHEMBL3663141	S1c2c(cccc2)C(C3=NN(c4ccc(cc4)C([O-])=O)C=C3C#N)=C1	[#6]-[#6]1:[#6]:[#7]:[#7]:[#6]:1_20	1	false	REALSpace_70bn_2024-09	m_270062bbb	28533942	28366010
Brc1c2c(SC=C2C(=O)NC3=NN(c4c(F)cc(C#N)cc4)C=C3C#N)ccc1	160	fCSFP4	weighted-fingerprint-similarity	0.862	0.465	m_11bbb____22180484____17066602	CHEMBL3663141	S1c2c(cccc2)C(C3=NN(c4ccc(cc4)C([O-])=O)C=C3C#N)=C1	[#6]-[#6]1:[#6]:[#7]:[#7]:[#6]:1_20	1	false	REALSpace_70bn_2024-09	m_11bbb	22180484	17066602
Clc1c2c(SC=C2C(=O)NC3=NN(c4c(F)cc(C#N)cc4)C=C3C#N)ccc1	161	fCSFP4	weighted-fingerprint-similarity	0.862	0.465	m_11bbb____22180484____28469546	CHEMBL3663141	S1c2c(cccc2)C(C3=NN(c4ccc(cc4)C([O-])=O)C=C3C#N)=C1	[#6]-[#6]1:[#6]:[#7]:[#7]:[#6]:1_20	1	false	REALSpace_70bn_2024-09	m_11bbb	22180484	28469546
S1c2c(cc(cc2)C(=O)NC3=NN(c4c(F)cc(C#N)cc4)C=C3C#N)C=C1	162	fCSFP4	weighted-fingerprint-similarity	0.862	0.445	m_11bbb____22180484____7106640	CHEMBL3663141	S1c2c(cccc2)C(C3=NN(c4ccc(cc4)C([O-])=O)C=C3C#N)=C1	[#6]-[#6]1:[#6]:[#7]:[#7]:[#6]:1_20	1	false	REALSpace_70bn_2024-09	m_11bbb	22180484	7106640
S1N=Cc2c(cccc12)C(=O)NC3=NN(c4c(F)cc(C#N)cc4)C=C3C#N	163	fCSFP4	weighted-fingerprint-similarity	0.862	0.462	m_11bbb____22180484____15143846	CHEMBL3663141	S1c2c(cccc2)C(C3=NN(c4ccc(cc4)C([O-])=O)C=C3C#N)=C1	[#6]-[#6]1:[#6]:[#7]:[#7]:[#6]:1_20	1	false	REALSpace_70bn_2024-09	m_11bbb	22180484	15143846
S1c2c(c(ccc2)CC(=O)NC3=NN(c4c(F)cc(C#N)cc4)C=C3C#N)C=C1	164	fCSFP4	weighted-fingerprint-similarity	0.862	0.462	m_11bbb____22180484____8365078	CHEMBL3663141	S1c2c(cccc2)C(C3=NN(c4ccc(cc4)C([O-])=O)C=C3C#N)=C1	[#6]-[#6]1:[#6]:[#7]:[#7]:[#6]:1_20	1	false	REALSpace_70bn_2024-09	m_11bbb	22180484	8365078
S1c2c(cccc2)C(=C1)COC(=O)C3=NN(C=C3C#C)C	165	fCSFP4	weighted-fingerprint-similarity	0.862	0.423	m_1458bbb____17055606____28451286	CHEMBL3663141	S1c2c(cccc2)C(C3=NN(c4ccc(cc4)C([O-])=O)C=C3C#N)=C1	[#6]-[#6]1:[#6]:[#7]:[#7]:[#6]:1_20	1	false	REALSpace_70bn_2024-09	m_1458bbb	17055606	28451286
Brc1cc2SC=C(c2cc1)C(=O)NC3=NN(C=C3C#N)C(C)C	166	fCSFP4	weighted-fingerprint-similarity	0.861	0.442	m_11bcb____6463864____20020654	CHEMBL3663141	S1c2c(cccc2)C(C3=NN(c4ccc(cc4)C([O-])=O)C=C3C#N)=C1	[#6]-[#6]1:[#6]:[#7]:[#7]:[#6]:1_20	1	false	REALSpace_70bn_2024-09	m_11bcb	6463864	20020654
Brc1cc2SC=C(c2cc1)C(=O)OCCN3N=C(C(C#N)=C3)C	167	fCSFP4	weighted-fingerprint-similarity	0.861	0.442	m_276436bbc____14085308____20020674	CHEMBL3663141	S1c2c(cccc2)C(C3=NN(c4ccc(cc4)C([O-])=O)C=C3C#N)=C1	[#6]-[#6]1:[#6]:[#7]:[#7]:[#6]:1_20	1	false	REALSpace_70bn_2024-09	m_276436bbc	14085308	20020674
Brc1cc2c(SC=C2C(=O)NC3=NN(C=C3C#N)C(C)C)cc1	168	fCSFP4	weighted-fingerprint-similarity	0.861	0.442	m_11bcb____6463864____20023720	CHEMBL3663141	S1c2c(cccc2)C(C3=NN(c4ccc(cc4)C([O-])=O)C=C3C#N)=C1	[#6]-[#6]1:[#6]:[#7]:[#7]:[#6]:1_20	1	false	REALSpace_70bn_2024-09	m_11bcb	6463864	20023720
Brc1cc2c(SC=C2C(=O)OCCN3N=C(C(C#N)=C3)C)cc1	169	fCSFP4	weighted-fingerprint-similarity	0.861	0.442	m_276436bbc____14085308____20023738	CHEMBL3663141	S1c2c(cccc2)C(C3=NN(c4ccc(cc4)C([O-])=O)C=C3C#N)=C1	[#6]-[#6]1:[#6]:[#7]:[#7]:[#6]:1_20	1	false	REALSpace_70bn_2024-09	m_276436bbc	14085308	20023738
Clc1cc2SC=C(c2cc1)C(=O)NC3=NN(C=C3C#N)C(C)C	170	fCSFP4	weighted-fingerprint-similarity	0.861	0.442	m_11bcb____6463864____22137808	CHEMBL3663141	S1c2c(cccc2)C(C3=NN(c4ccc(cc4)C([O-])=O)C=C3C#N)=C1	[#6]-[#6]1:[#6]:[#7]:[#7]:[#6]:1_20	1	false	REALSpace_70bn_2024-09	m_11bcb	6463864	22137808
Clc1cc2c(SC=C2C(=O)NC3=NN(C=C3C#N)C(C)C)cc1	171	fCSFP4	weighted-fingerprint-similarity	0.861	0.442	m_11bcb____6463864____26252572	CHEMBL3663141	S1c2c(cccc2)C(C3=NN(c4ccc(cc4)C([O-])=O)C=C3C#N)=C1	[#6]-[#6]1:[#6]:[#7]:[#7]:[#6]:1_20	1	false	REALSpace_70bn_2024-09	m_11bcb	6463864	26252572
S1c2c(cc(F)cc2)C(C(=O)NC3=NN(C=C3C#N)C(C)C)=C1	172	fCSFP4	weighted-fingerprint-similarity	0.861	0.442	m_11bcb____6463864____20023744	CHEMBL3663141	S1c2c(cccc2)C(C3=NN(c4ccc(cc4)C([O-])=O)C=C3C#N)=C1	[#6]-[#6]1:[#6]:[#7]:[#7]:[#6]:1_20	1	false	REALSpace_70bn_2024-09	m_11bcb	6463864	20023744
S1c2c(cc(F)cc2)C(C(=O)OCCN3N=C(C(C#N)=C3)C)=C1	173	fCSFP4	weighted-fingerprint-similarity	0.861	0.442	m_276436bbc____14085308____20023762	CHEMBL3663141	S1c2c(cccc2)C(C3=NN(c4ccc(cc4)C([O-])=O)C=C3C#N)=C1	[#6]-[#6]1:[#6]:[#7]:[#7]:[#6]:1_20	1	false	REALSpace_70bn_2024-09	m_276436bbc	14085308	20023762
S1c2c(cc(cc2)C)C(C(=O)NC3=NN(C=C3C#N)C(C)(C)C)=C1	174	fCSFP4	weighted-fingerprint-similarity	0.861	0.442	m_11bcb____6406126____19621694	CHEMBL3663141	S1c2c(cccc2)C(C3=NN(c4ccc(cc4)C([O-])=O)C=C3C#N)=C1	[#6]-[#6]1:[#6]:[#7]:[#7]:[#6]:1_20	1	false	REALSpace_70bn_2024-09	m_11bcb	6406126	19621694
S1c2c(ccc(c2)C)C(C(=O)NC3=NN(C=C3C#N)C(C)(C)C)=C1	175	fCSFP4	weighted-fingerprint-similarity	0.861	0.442	m_11bcb____6406126____9631326	CHEMBL3663141	S1c2c(cccc2)C(C3=NN(c4ccc(cc4)C([O-])=O)C=C3C#N)=C1	[#6]-[#6]1:[#6]:[#7]:[#7]:[#6]:1_20	1	false	REALSpace_70bn_2024-09	m_11bcb	6406126	9631326
S1c2c(cccc2)C(=C1)CCCC(=O)NC3=NN(C=C3C#N)Cc4ccccc4	176	fCSFP4	weighted-fingerprint-similarity	0.861	0.442	m_11bbb____22169164____6955212	CHEMBL3663141	S1c2c(cccc2)C(C3=NN(c4ccc(cc4)C([O-])=O)C=C3C#N)=C1	[#6]-[#6]1:[#6]:[#7]:[#7]:[#6]:1_20	1	false	REALSpace_70bn_2024-09	m_11bbb	22169164	6955212
S1c2c(cccc2)C(=C1)CCCC(=O)NC3=NN(c4ncc([N+]([O-])=O)cc4)C=C3C#N	177	fCSFP4	weighted-fingerprint-similarity	0.861	0.475	m_11bbb____22180482____6955212	CHEMBL3663141	S1c2c(cccc2)C(C3=NN(c4ccc(cc4)C([O-])=O)C=C3C#N)=C1	[#6]-[#6]1:[#6]:[#7]:[#7]:[#6]:1_20	1	false	REALSpace_70bn_2024-09	m_11bbb	22180482	6955212
S1c2c(c(ncc2)NNC(=O)NC3=NN(c4ccc([N+]([O-])=O)cc4)C=C3C#N)C=C1	178	fCSFP4	weighted-fingerprint-similarity	0.861	0.452	m_2430bbb____22529180____26852408	CHEMBL3663141	S1c2c(cccc2)C(C3=NN(c4ccc(cc4)C([O-])=O)C=C3C#N)=C1	[#6]-[#6]1:[#6]:[#7]:[#7]:[#6]:1_20	1	false	REALSpace_70bn_2024-09	m_2430bbb	22529180	26852408
S1c2c(cccc2)C(=C1)C(NC(=O)NC3=NN(C=C3C#N)C)C	179	fCSFP4	weighted-fingerprint-similarity	0.861	0.431	m_2430bbc____6584276____13459334	CHEMBL3663141	S1c2c(cccc2)C(C3=NN(c4ccc(cc4)C([O-])=O)C=C3C#N)=C1	[#6]-[#6]1:[#6]:[#7]:[#7]:[#6]:1_20	1	false	REALSpace_70bn_2024-09	m_2430bbc	6584276	13459334
S1c2c(cccc2)C(=C1)CC(=O)NC3=NN(C=C3C#N)C(C)(C)C	180	fCSFP4	weighted-fingerprint-similarity	0.861	0.431	m_11bcb____6406126____886258	CHEMBL3663141	S1c2c(cccc2)C(C3=NN(c4ccc(cc4)C([O-])=O)C=C3C#N)=C1	[#6]-[#6]1:[#6]:[#7]:[#7]:[#6]:1_20	1	false	REALSpace_70bn_2024-09	m_11bcb	6406126	886258
S1c2c(cccc2)C(=C1)CNC(=O)NC3=NN(C=C3C#N)C(C)C	181	fCSFP4	weighted-fingerprint-similarity	0.861	0.431	m_2430dbc____7686976____803246	CHEMBL3663141	S1c2c(cccc2)C(C3=NN(c4ccc(cc4)C([O-])=O)C=C3C#N)=C1	[#6]-[#6]1:[#6]:[#7]:[#7]:[#6]:1_20	1	false	REALSpace_70bn_2024-09	m_2430dbc	7686976	803246
Brc1c2SC=C(c2ccc1)C(=O)NC3=NN(c4c(F)cc(C#N)cc4)C=C3C#N	182	fCSFP4	weighted-fingerprint-similarity	0.861	0.466	m_11bbb____22180484____16521386	CHEMBL3663141	S1c2c(cccc2)C(C3=NN(c4ccc(cc4)C([O-])=O)C=C3C#N)=C1	[#6]-[#6]1:[#6]:[#7]:[#7]:[#6]:1_20	1	false	REALSpace_70bn_2024-09	m_11bbb	22180484	16521386
ClC=1c2c(SC1)cc(NC(=O)NC3=NN(c4c([N+]([O-])=O)cccc4)C=C3C#N)cc2	183	fCSFP4	weighted-fingerprint-similarity	0.861	0.466	m_2430cbb____22528352____17612980	CHEMBL3663141	S1c2c(cccc2)C(C3=NN(c4ccc(cc4)C([O-])=O)C=C3C#N)=C1	[#6]-[#6]1:[#6]:[#7]:[#7]:[#6]:1_20	1	false	REALSpace_70bn_2024-09	m_2430cbb	22528352	17612980
Clc1c2SC=C(c2ccc1)C(=O)NC3=NN(c4c(F)cc(C#N)cc4)C=C3C#N	184	fCSFP4	weighted-fingerprint-similarity	0.861	0.466	m_11bbb____22180484____20023808	CHEMBL3663141	S1c2c(cccc2)C(C3=NN(c4ccc(cc4)C([O-])=O)C=C3C#N)=C1	[#6]-[#6]1:[#6]:[#7]:[#7]:[#6]:1_20	1	false	REALSpace_70bn_2024-09	m_11bbb	22180484	20023808
S1c2c(cc(NC(=O)NC3=NN(c4c([N+]([O-])=O)cccc4)C=C3C#N)cc2)C(=C1)C	185	fCSFP4	weighted-fingerprint-similarity	0.861	0.466	m_2430bbb____22528352____22581862	CHEMBL3663141	S1c2c(cccc2)C(C3=NN(c4ccc(cc4)C([O-])=O)C=C3C#N)=C1	[#6]-[#6]1:[#6]:[#7]:[#7]:[#6]:1_20	1	false	REALSpace_70bn_2024-09	m_2430bbb	22528352	22581862
S1c2c(cccc2C(C(=O)NC3=NN(c4c(F)cc(C#N)cc4)C=C3C#N)=C1)C	186	fCSFP4	weighted-fingerprint-similarity	0.861	0.466	m_11bbb____22180484____20023768	CHEMBL3663141	S1c2c(cccc2)C(C3=NN(c4ccc(cc4)C([O-])=O)C=C3C#N)=C1	[#6]-[#6]1:[#6]:[#7]:[#7]:[#6]:1_20	1	false	REALSpace_70bn_2024-09	m_11bbb	22180484	20023768
S1c2c(ccc(NC(=O)NC3=NN(c4ccc([N+]([O-])=O)cc4)C=C3C#N)c2)C=C1	187	fCSFP4	weighted-fingerprint-similarity	0.861	0.428	m_2430bbb____22529180____22579592	CHEMBL3663141	S1c2c(cccc2)C(C3=NN(c4ccc(cc4)C([O-])=O)C=C3C#N)=C1	[#6]-[#6]1:[#6]:[#7]:[#7]:[#6]:1_20	1	false	REALSpace_70bn_2024-09	m_2430bbb	22529180	22579592
BrC=1c2c(SC1)cc(cc2)C(=O)NC3=NN(C=C3C#N)CC[NH+](C)C	188	fCSFP4	weighted-fingerprint-similarity	0.861	0.446	m_11bbb____25842060____26273416	CHEMBL3663141	S1c2c(cccc2)C(C3=NN(c4ccc(cc4)C([O-])=O)C=C3C#N)=C1	[#6]-[#6]1:[#6]:[#7]:[#7]:[#6]:1_20	1	false	REALSpace_70bn_2024-09	m_11bbb	25842060	26273416
BrC=1c2c(SC1)ccc(c2)C(=O)NC3=NN(C=C3C#N)CC[NH+](C)C	189	fCSFP4	weighted-fingerprint-similarity	0.861	0.446	m_11bbb____25842060____10685020	CHEMBL3663141	S1c2c(cccc2)C(C3=NN(c4ccc(cc4)C([O-])=O)C=C3C#N)=C1	[#6]-[#6]1:[#6]:[#7]:[#7]:[#6]:1_20	1	false	REALSpace_70bn_2024-09	m_11bbb	25842060	10685020
S1c2c(nccc2)C(C(=O)NC3=NN(c4c(F)cc(C#N)cc4)C=C3C#N)=C1	190	fCSFP4	weighted-fingerprint-similarity	0.861	0.462	m_11bbb____22180484____17542066	CHEMBL3663141	S1c2c(cccc2)C(C3=NN(c4ccc(cc4)C([O-])=O)C=C3C#N)=C1	[#6]-[#6]1:[#6]:[#7]:[#7]:[#6]:1_20	1	false	REALSpace_70bn_2024-09	m_11bbb	22180484	17542066
Fc1c(N2N=C(NC(=O)c3c4c(c(F)cc3)cccc4)C(C#N)=C2)ccc(C#N)c1	191	fCSFP4	weighted-fingerprint-similarity	0.860	0.442	m_11bbb____22180484____9631438	CHEMBL3663141	S1c2c(cccc2)C(C3=NN(c4ccc(cc4)C([O-])=O)C=C3C#N)=C1	[#6]-[#6]1:[#6]:[#7]:[#7]:[#6]:1_20	1	false	REALSpace_70bn_2024-09	m_11bbb	22180484	9631438
S(=O)(=O)(CCN1N=C(NC(=O)C=2c3c(SC2)cccc3)C(C#N)=C1)C	192	fCSFP4	weighted-fingerprint-similarity	0.860	0.442	m_11bbb____22175374____205296	CHEMBL3663141	S1c2c(cccc2)C(C3=NN(c4ccc(cc4)C([O-])=O)C=C3C#N)=C1	[#6]-[#6]1:[#6]:[#7]:[#7]:[#6]:1_20	1	false	REALSpace_70bn_2024-09	m_11bbb	22175374	205296
S1c2c(c(ccc2)CNC(=O)NC3=NN(c4c(F)cc(C#N)cc4)C=C3C#N)C=C1	193	fCSFP4	weighted-fingerprint-similarity	0.860	0.459	m_2430bbc____22528324____22579900	CHEMBL3663141	S1c2c(cccc2)C(C3=NN(c4ccc(cc4)C([O-])=O)C=C3C#N)=C1	[#6]-[#6]1:[#6]:[#7]:[#7]:[#6]:1_20	1	false	REALSpace_70bn_2024-09	m_2430bbc	22528324	22579900
S1c2c(c(NC(=O)NC3=NN(C=C3C#N)C(C)C)ccc2)C=C1	194	fCSFP4	weighted-fingerprint-similarity	0.860	0.420	m_68bbb____28405806____21689904	CHEMBL3663141	S1c2c(cccc2)C(C3=NN(c4ccc(cc4)C([O-])=O)C=C3C#N)=C1	[#6]-[#6]1:[#6]:[#7]:[#7]:[#6]:1_20	1	false	REALSpace_70bn_2024-09	m_68bbb	28405806	21689904
Brc1cc2SC=C(c2cc1)C(=O)NC3=NN(C=C3C#N)C(C)(C)C	195	fCSFP4	weighted-fingerprint-similarity	0.860	0.439	m_11bcb____6406126____20020654	CHEMBL3663141	S1c2c(cccc2)C(C3=NN(c4ccc(cc4)C([O-])=O)C=C3C#N)=C1	[#6]-[#6]1:[#6]:[#7]:[#7]:[#6]:1_20	1	false	REALSpace_70bn_2024-09	m_11bcb	6406126	20020654
Brc1cc2c(SC=C2C(=O)NC3=NN(C=C3C#N)C(C)(C)C)cc1	196	fCSFP4	weighted-fingerprint-similarity	0.860	0.439	m_11bcb____6406126____20023720	CHEMBL3663141	S1c2c(cccc2)C(C3=NN(c4ccc(cc4)C([O-])=O)C=C3C#N)=C1	[#6]-[#6]1:[#6]:[#7]:[#7]:[#6]:1_20	1	false	REALSpace_70bn_2024-09	m_11bcb	6406126	20023720
Clc1cc2SC=C(c2cc1)C(=O)NC3=NN(C=C3C#N)C(C)(C)C	197	fCSFP4	weighted-fingerprint-similarity	0.860	0.439	m_11bcb____6406126____22137808	CHEMBL3663141	S1c2c(cccc2)C(C3=NN(c4ccc(cc4)C([O-])=O)C=C3C#N)=C1	[#6]-[#6]1:[#6]:[#7]:[#7]:[#6]:1_20	1	false	REALSpace_70bn_2024-09	m_11bcb	6406126	22137808
Clc1cc2c(SC=C2C(=O)NC3=NN(C=C3C#N)C(C)(C)C)cc1	198	fCSFP4	weighted-fingerprint-similarity	0.860	0.439	m_11bcb____6406126____26252572	CHEMBL3663141	S1c2c(cccc2)C(C3=NN(c4ccc(cc4)C([O-])=O)C=C3C#N)=C1	[#6]-[#6]1:[#6]:[#7]:[#7]:[#6]:1_20	1	false	REALSpace_70bn_2024-09	m_11bcb	6406126	26252572
S1c2c(cc(F)cc2)C(C(=O)NC3=NN(C=C3C#N)C(C)(C)C)=C1	199	fCSFP4	weighted-fingerprint-similarity	0.860	0.439	m_11bcb____6406126____20023744	CHEMBL3663141	S1c2c(cccc2)C(C3=NN(c4ccc(cc4)C([O-])=O)C=C3C#N)=C1	[#6]-[#6]1:[#6]:[#7]:[#7]:[#6]:1_20	1	false	REALSpace_70bn_2024-09	m_11bcb	6406126	20023744
S1c2c(ccc(c2)C(=O)NC3=NN(c4c(F)cc(C#N)cc4)C=C3C#N)C=C1	200	fCSFP4	weighted-fingerprint-similarity	0.860	0.439	m_11bbb____22180484____14415156	CHEMBL3663141	S1c2c(cccc2)C(C3=NN(c4ccc(cc4)C([O-])=O)C=C3C#N)=C1	[#6]-[#6]1:[#6]:[#7]:[#7]:[#6]:1_20	1	false	REALSpace_70bn_2024-09	m_11bbb	22180484	14415156
S1c2c(cccc2)C(C=CC(=O)NC3=NN(C=C3C#N)Cc4ccccc4)=C1	201	fCSFP4	weighted-fingerprint-similarity	0.860	0.439	m_11bbb____22169164____206449	CHEMBL3663141	S1c2c(cccc2)C(C3=NN(c4ccc(cc4)C([O-])=O)C=C3C#N)=C1	[#6]-[#6]1:[#6]:[#7]:[#7]:[#6]:1_20	1	false	REALSpace_70bn_2024-09	m_11bbb	22169164	206449
S1c2c(cccc2)C(=C1)C(O)CNC(=O)NC3=NN(c4c(F)cc(C#N)cc4)C=C3C#N	202	fCSFP4	weighted-fingerprint-similarity	0.860	0.472	m_2430bbc____22528324____15728062	CHEMBL3663141	S1c2c(cccc2)C(C3=NN(c4ccc(cc4)C([O-])=O)C=C3C#N)=C1	[#6]-[#6]1:[#6]:[#7]:[#7]:[#6]:1_20	1	false	REALSpace_70bn_2024-09	m_2430bbc	22528324	15728062
S1c2c(NC(=O)NC3=NN(c4ccc([N+]([O-])=O)cc4)C=C3C#N)cccc2C=C1	203	fCSFP4	weighted-fingerprint-similarity	0.860	0.436	m_2430cbb____22529180____7692512	CHEMBL3663141	S1c2c(cccc2)C(C3=NN(c4ccc(cc4)C([O-])=O)C=C3C#N)=C1	[#6]-[#6]1:[#6]:[#7]:[#7]:[#6]:1_20	1	false	REALSpace_70bn_2024-09	m_2430cbb	22529180	7692512
S1c2c(c(ccc2)C(=O)NC3=NN(C=C3C#N)CC[NH+](C)C)C=C1	204	fCSFP4	weighted-fingerprint-similarity	0.860	0.436	m_11bbb____25842060____14414916	CHEMBL3663141	S1c2c(cccc2)C(C3=NN(c4ccc(cc4)C([O-])=O)C=C3C#N)=C1	[#6]-[#6]1:[#6]:[#7]:[#7]:[#6]:1_20	1	false	REALSpace_70bn_2024-09	m_11bbb	25842060	14414916
[O-][N+](=O)c1ccc(N2N=C(NC(=O)NNc3c4c(ccc3)cccc4)C(C#N)=C2)cc1	205	fCSFP4	weighted-fingerprint-similarity	0.860	0.432	m_2430bbb____22529180____26860030	CHEMBL3663141	S1c2c(cccc2)C(C3=NN(c4ccc(cc4)C([O-])=O)C=C3C#N)=C1	[#6]-[#6]1:[#6]:[#7]:[#7]:[#6]:1_20	1	false	REALSpace_70bn_2024-09	m_2430bbb	22529180	26860030
S1c2c(c(ccc2)CC(=O)NC3=NN(C=C3C#N)Cc4ccccc4)C=C1	206	fCSFP4	weighted-fingerprint-similarity	0.860	0.429	m_11bbb____22169164____8365078	CHEMBL3663141	S1c2c(cccc2)C(C3=NN(c4ccc(cc4)C([O-])=O)C=C3C#N)=C1	[#6]-[#6]1:[#6]:[#7]:[#7]:[#6]:1_20	1	false	REALSpace_70bn_2024-09	m_11bbb	22169164	8365078
S1c2c(cccc2)C(=C1)CNC(=O)NC3=NN(C=C3C#N)C(C)(C)C	207	fCSFP4	weighted-fingerprint-similarity	0.860	0.429	m_2430dbc____6950712____803246	CHEMBL3663141	S1c2c(cccc2)C(C3=NN(c4ccc(cc4)C([O-])=O)C=C3C#N)=C1	[#6]-[#6]1:[#6]:[#7]:[#7]:[#6]:1_20	1	false	REALSpace_70bn_2024-09	m_2430dbc	6950712	803246
S1c2c(cccc2)C(NC(=O)C(=O)NC3=NN(C=C3C#N)CC(F)F)=C1	208	fCSFP4	weighted-fingerprint-similarity	0.860	0.429	m_2718bbb____27262046____15359850	CHEMBL3663141	S1c2c(cccc2)C(C3=NN(c4ccc(cc4)C([O-])=O)C=C3C#N)=C1	[#6]-[#6]1:[#6]:[#7]:[#7]:[#6]:1_20	1	false	REALSpace_70bn_2024-09	m_2718bbb	27262046	15359850
S1c2c(cccc2)C(=C1)CCNC(=O)NC3=NN(c4c([N+]([O-])=O)cccc4)C=C3C#N	209	fCSFP4	weighted-fingerprint-similarity	0.859	0.463	m_2430bbc____22528352____886722	CHEMBL3663141	S1c2c(cccc2)C(C3=NN(c4ccc(cc4)C([O-])=O)C=C3C#N)=C1	[#6]-[#6]1:[#6]:[#7]:[#7]:[#6]:1_20	1	false	REALSpace_70bn_2024-09	m_2430bbc	22528352	886722
S1c2c(c(NC(=O)NC3=NN(C=C3C#N)C(C)(C)C)ccc2)C=C1	210	fCSFP4	weighted-fingerprint-similarity	0.859	0.418	m_68bbb____28405804____21689904	CHEMBL3663141	S1c2c(cccc2)C(C3=NN(c4ccc(cc4)C([O-])=O)C=C3C#N)=C1	[#6]-[#6]1:[#6]:[#7]:[#7]:[#6]:1_20	1	false	REALSpace_70bn_2024-09	m_68bbb	28405804	21689904
S1c2c(c(ccc2)CNC(=O)NC3=NN(C=C3C#N)C)C=C1	211	fCSFP4	weighted-fingerprint-similarity	0.859	0.418	m_2430bbc____6584276____22579900	CHEMBL3663141	S1c2c(cccc2)C(C3=NN(c4ccc(cc4)C([O-])=O)C=C3C#N)=C1	[#6]-[#6]1:[#6]:[#7]:[#7]:[#6]:1_20	1	false	REALSpace_70bn_2024-09	m_2430bbc	6584276	22579900
S1c2c(ccc(OC)c2)C(C(=O)OCCN3N=C(C(C#N)=C3)C)=C1	212	fCSFP4	weighted-fingerprint-similarity	0.859	0.436	m_276436bbc____14085308____16657250	CHEMBL3663141	S1c2c(cccc2)C(C3=NN(c4ccc(cc4)C([O-])=O)C=C3C#N)=C1	[#6]-[#6]1:[#6]:[#7]:[#7]:[#6]:1_20	1	false	REALSpace_70bn_2024-09	m_276436bbc	14085308	16657250
Clc1c2c(SC=C2CNC(=O)NC3=NN(c4ccc([N+]([O-])=O)cc4)C=C3C#N)ccc1	213	fCSFP4	weighted-fingerprint-similarity	0.859	0.453	m_2430bbc____22529180____22586720	CHEMBL3663141	S1c2c(cccc2)C(C3=NN(c4ccc(cc4)C([O-])=O)C=C3C#N)=C1	[#6]-[#6]1:[#6]:[#7]:[#7]:[#6]:1_20	1	false	REALSpace_70bn_2024-09	m_2430bbc	22529180	22586720
S1c2c(c(F)ccc2)C(=C1)CNC(=O)NC3=NN(c4ccc([N+]([O-])=O)cc4)C=C3C#N	214	fCSFP4	weighted-fingerprint-similarity	0.859	0.453	m_2430bbc____22529180____22586686	CHEMBL3663141	S1c2c(cccc2)C(C3=NN(c4ccc(cc4)C([O-])=O)C=C3C#N)=C1	[#6]-[#6]1:[#6]:[#7]:[#7]:[#6]:1_20	1	false	REALSpace_70bn_2024-09	m_2430bbc	22529180	22586686
S1c2c(cccc2)C(=C1)CC([NH3+])C(=O)NC3=NN(c4c(F)cc(C#N)cc4)C=C3C#N	215	fCSFP4	weighted-fingerprint-similarity	0.859	0.466	m_272430cbe____26361548____26393130	CHEMBL3663141	S1c2c(cccc2)C(C3=NN(c4ccc(cc4)C([O-])=O)C=C3C#N)=C1	[#6]-[#6]1:[#6]:[#7]:[#7]:[#6]:1_20	1	false	REALSpace_70bn_2024-09	m_272430cbe	26361548	26393130
S1c2c(cccc2)C(=C1)CN(C(=O)NC3=NN(c4c(F)cc(C#N)cc4)C=C3C#N)C	216	fCSFP4	weighted-fingerprint-similarity	0.859	0.466	m_2430bbd____22528324____765014	CHEMBL3663141	S1c2c(cccc2)C(C3=NN(c4ccc(cc4)C([O-])=O)C=C3C#N)=C1	[#6]-[#6]1:[#6]:[#7]:[#7]:[#6]:1_20	1	false	REALSpace_70bn_2024-09	m_2430bbd	22528324	765014
S1c2c(c(ccc2)CNC(=O)NC3=NN(C=C3C#N)Cc4ccccc4)C=C1	217	fCSFP4	weighted-fingerprint-similarity	0.858	0.426	m_2430bbc____22524250____22579900	CHEMBL3663141	S1c2c(cccc2)C(C3=NN(c4ccc(cc4)C([O-])=O)C=C3C#N)=C1	[#6]-[#6]1:[#6]:[#7]:[#7]:[#6]:1_20	1	false	REALSpace_70bn_2024-09	m_2430bbc	22524250	22579900
S1c2c(cccc2)C(=C1)CC(=O)NC3=NN(C=C3C#N)CC(F)F	218	fCSFP4	weighted-fingerprint-similarity	0.858	0.426	m_11bcb____15359846____886258	CHEMBL3663141	S1c2c(cccc2)C(C3=NN(c4ccc(cc4)C([O-])=O)C=C3C#N)=C1	[#6]-[#6]1:[#6]:[#7]:[#7]:[#6]:1_20	1	false	REALSpace_70bn_2024-09	m_11bcb	15359846	886258
S1c2c(cccc2)C(=C1)CCCC(=O)OCCN3N=C(C(C#N)=C3)C	219	fCSFP4	weighted-fingerprint-similarity	0.858	0.426	m_276436bbc____14085308____14096908	CHEMBL3663141	S1c2c(cccc2)C(C3=NN(c4ccc(cc4)C([O-])=O)C=C3C#N)=C1	[#6]-[#6]1:[#6]:[#7]:[#7]:[#6]:1_20	1	false	REALSpace_70bn_2024-09	m_276436bbc	14085308	14096908
S1c2c(cccc2)C(C=CC(=O)NC3=NN(C=C3C#N)C(C)C)=C1	220	fCSFP4	weighted-fingerprint-similarity	0.858	0.426	m_11bcb____6463864____206449	CHEMBL3663141	S1c2c(cccc2)C(C3=NN(c4ccc(cc4)C([O-])=O)C=C3C#N)=C1	[#6]-[#6]1:[#6]:[#7]:[#7]:[#6]:1_20	1	false	REALSpace_70bn_2024-09	m_11bcb	6463864	206449
S1c2c(cccc2)C(C=CC(=O)OCCN3N=C(C(C#N)=C3)C)=C1	221	fCSFP4	weighted-fingerprint-similarity	0.858	0.426	m_276436bbc____14085308____14090404	CHEMBL3663141	S1c2c(cccc2)C(C3=NN(c4ccc(cc4)C([O-])=O)C=C3C#N)=C1	[#6]-[#6]1:[#6]:[#7]:[#7]:[#6]:1_20	1	false	REALSpace_70bn_2024-09	m_276436bbc	14085308	14090404
S1c2c(cc(NC(=O)NC3=NN(C=C3C#N)C(C)C)cc2)C(=C1)C	222	fCSFP4	weighted-fingerprint-similarity	0.858	0.422	m_2430dbb____7686976____22581862	CHEMBL3663141	S1c2c(cccc2)C(C3=NN(c4ccc(cc4)C([O-])=O)C=C3C#N)=C1	[#6]-[#6]1:[#6]:[#7]:[#7]:[#6]:1_20	1	false	REALSpace_70bn_2024-09	m_2430dbb	7686976	22581862
S1c2c(cccc2)C(C(=O)COC(=O)C3=NN(C=C3C#C)C)=C1	223	fCSFP4	weighted-fingerprint-similarity	0.858	0.422	m_1458bbb____17055606____9580088	CHEMBL3663141	S1c2c(cccc2)C(C3=NN(c4ccc(cc4)C([O-])=O)C=C3C#N)=C1	[#6]-[#6]1:[#6]:[#7]:[#7]:[#6]:1_20	1	false	REALSpace_70bn_2024-09	m_1458bbb	17055606	9580088
S1c2c(cc(cc2)C(=O)NC3=NN(C=C3C#N)CC(F)(F)C)C(C#N)=C1	224	fCSFP4	weighted-fingerprint-similarity	0.858	0.440	m_11ccb____15273432____23409668	CHEMBL3663141	S1c2c(cccc2)C(C3=NN(c4ccc(cc4)C([O-])=O)C=C3C#N)=C1	[#6]-[#6]1:[#6]:[#7]:[#7]:[#6]:1_20	1	false	REALSpace_70bn_2024-09	m_11ccb	15273432	23409668
ClC=1c2c(SC1)cc(NC(=O)NC3=NN(c4ncc([N+]([O-])=O)cc4)C=C3C#N)cc2	225	fCSFP4	weighted-fingerprint-similarity	0.858	0.457	m_2430cbb____22528322____17612980	CHEMBL3663141	S1c2c(cccc2)C(C3=NN(c4ccc(cc4)C([O-])=O)C=C3C#N)=C1	[#6]-[#6]1:[#6]:[#7]:[#7]:[#6]:1_20	1	false	REALSpace_70bn_2024-09	m_2430cbb	22528322	17612980
S1c2c(cc(NC(=O)NC3=NN(c4ncc([N+]([O-])=O)cc4)C=C3C#N)cc2)C(=C1)C	226	fCSFP4	weighted-fingerprint-similarity	0.858	0.457	m_2430bbb____22528322____22581862	CHEMBL3663141	S1c2c(cccc2)C(C3=NN(c4ccc(cc4)C([O-])=O)C=C3C#N)=C1	[#6]-[#6]1:[#6]:[#7]:[#7]:[#6]:1_20	1	false	REALSpace_70bn_2024-09	m_2430bbb	22528322	22581862
S1c2c(cccc2)C(=C1)CN3N=C(C(C#C)=C3)C(F)(F)F	227	fCSFP4	weighted-fingerprint-similarity	0.858	0.399	m_7bfb____27046076____28451298	CHEMBL3663141	S1c2c(cccc2)C(C3=NN(c4ccc(cc4)C([O-])=O)C=C3C#N)=C1	[#6]-[#6]1:[#6]:[#7]:[#7]:[#6]:1_20	1	false	REALSpace_70bn_2024-09	m_7bfb	27046076	28451298
Brc1c2SC=C(c2ccc1)CNC(=O)NC3=NN(c4ccc([N+]([O-])=O)cc4)C=C3C#N	228	fCSFP4	weighted-fingerprint-similarity	0.858	0.454	m_2430bbc____22529180____19507962	CHEMBL3663141	S1c2c(cccc2)C(C3=NN(c4ccc(cc4)C([O-])=O)C=C3C#N)=C1	[#6]-[#6]1:[#6]:[#7]:[#7]:[#6]:1_20	1	false	REALSpace_70bn_2024-09	m_2430bbc	22529180	19507962
Clc1c2SC=C(c2ccc1)CNC(=O)NC3=NN(c4ccc([N+]([O-])=O)cc4)C=C3C#N	229	fCSFP4	weighted-fingerprint-similarity	0.858	0.454	m_2430bbc____22529180____22587090	CHEMBL3663141	S1c2c(cccc2)C(C3=NN(c4ccc(cc4)C([O-])=O)C=C3C#N)=C1	[#6]-[#6]1:[#6]:[#7]:[#7]:[#6]:1_20	1	false	REALSpace_70bn_2024-09	m_2430bbc	22529180	22587090
S1c2c(F)cccc2C(=C1)CNC(=O)NC3=NN(c4ccc([N+]([O-])=O)cc4)C=C3C#N	230	fCSFP4	weighted-fingerprint-similarity	0.858	0.454	m_2430bbc____22529180____22584776	CHEMBL3663141	S1c2c(cccc2)C(C3=NN(c4ccc(cc4)C([O-])=O)C=C3C#N)=C1	[#6]-[#6]1:[#6]:[#7]:[#7]:[#6]:1_20	1	false	REALSpace_70bn_2024-09	m_2430bbc	22529180	22584776
S1c2c(cc(F)cc2)C(C(=O)NC3=NN(C=C3C#N)CC(F)F)=C1	231	fCSFP4	weighted-fingerprint-similarity	0.858	0.434	m_11bcb____15359846____20023744	CHEMBL3663141	S1c2c(cccc2)C(C3=NN(c4ccc(cc4)C([O-])=O)C=C3C#N)=C1	[#6]-[#6]1:[#6]:[#7]:[#7]:[#6]:1_20	1	false	REALSpace_70bn_2024-09	m_11bcb	15359846	20023744
S1c2c(ccc(OC)c2)C(C(=O)NC3=NN(C=C3C#N)C(C)C)=C1	232	fCSFP4	weighted-fingerprint-similarity	0.858	0.434	m_11bcb____6463864____16657234	CHEMBL3663141	S1c2c(cccc2)C(C3=NN(c4ccc(cc4)C([O-])=O)C=C3C#N)=C1	[#6]-[#6]1:[#6]:[#7]:[#7]:[#6]:1_20	1	false	REALSpace_70bn_2024-09	m_11bcb	6463864	16657234
S1c2c(ccc(OC)c2)C(C(=O)NC3=NN(c4ncc([N+]([O-])=O)cc4)C=C3C#N)=C1	233	fCSFP4	weighted-fingerprint-similarity	0.858	0.467	m_11bbb____22180482____16657234	CHEMBL3663141	S1c2c(cccc2)C(C3=NN(c4ccc(cc4)C([O-])=O)C=C3C#N)=C1	[#6]-[#6]1:[#6]:[#7]:[#7]:[#6]:1_20	1	false	REALSpace_70bn_2024-09	m_11bbb	22180482	16657234
S1c2c(ccc(F)c2C=C1)C(=O)NC3=NN(c4c(F)cc(C#N)cc4)C=C3C#N	234	fCSFP4	weighted-fingerprint-similarity	0.857	0.448	m_11bbb____22180484____14790564	CHEMBL3663141	S1c2c(cccc2)C(C3=NN(c4ccc(cc4)C([O-])=O)C=C3C#N)=C1	[#6]-[#6]1:[#6]:[#7]:[#7]:[#6]:1_20	1	false	REALSpace_70bn_2024-09	m_11bbb	22180484	14790564
BrC=1c2c(SC1)c(ccc2)C(=O)NC3=NN(c4ncc([N+]([O-])=O)cc4)C=C3C#N	235	fCSFP4	weighted-fingerprint-similarity	0.857	0.464	m_11bbb____22180482____23858548	CHEMBL3663141	S1c2c(cccc2)C(C3=NN(c4ccc(cc4)C([O-])=O)C=C3C#N)=C1	[#6]-[#6]1:[#6]:[#7]:[#7]:[#6]:1_20	1	false	REALSpace_70bn_2024-09	m_11bbb	22180482	23858548
S1c2c(cccc2C(=C1)C)C(=O)NC3=NN(c4ncc([N+]([O-])=O)cc4)C=C3C#N	236	fCSFP4	weighted-fingerprint-similarity	0.857	0.464	m_11bbb____22180482____22135362	CHEMBL3663141	S1c2c(cccc2)C(C3=NN(c4ccc(cc4)C([O-])=O)C=C3C#N)=C1	[#6]-[#6]1:[#6]:[#7]:[#7]:[#6]:1_20	1	false	REALSpace_70bn_2024-09	m_11bbb	22180482	22135362
ClC=1c2c(SC1)cc(NC(=O)NC3=NN(C=C3C#N)Cc4ccccc4)cc2	237	fCSFP4	weighted-fingerprint-similarity	0.857	0.427	m_2430cbb____22524250____17612980	CHEMBL3663141	S1c2c(cccc2)C(C3=NN(c4ccc(cc4)C([O-])=O)C=C3C#N)=C1	[#6]-[#6]1:[#6]:[#7]:[#7]:[#6]:1_20	1	false	REALSpace_70bn_2024-09	m_2430cbb	22524250	17612980
S1c2c(cc(NC(=O)NC3=NN(C=C3C#N)Cc4ccccc4)cc2)C(=C1)C	238	fCSFP4	weighted-fingerprint-similarity	0.857	0.427	m_2430bbb____22524250____22581862	CHEMBL3663141	S1c2c(cccc2)C(C3=NN(c4ccc(cc4)C([O-])=O)C=C3C#N)=C1	[#6]-[#6]1:[#6]:[#7]:[#7]:[#6]:1_20	1	false	REALSpace_70bn_2024-09	m_2430bbb	22524250	22581862
S1c2c(cccc2)C(=C1)C(O)CNC(=O)NC3=NN(C=C3C#N)C	239	fCSFP4	weighted-fingerprint-similarity	0.857	0.427	m_2430bbc____6584276____15728062	CHEMBL3663141	S1c2c(cccc2)C(C3=NN(c4ccc(cc4)C([O-])=O)C=C3C#N)=C1	[#6]-[#6]1:[#6]:[#7]:[#7]:[#6]:1_20	1	false	REALSpace_70bn_2024-09	m_2430bbc	6584276	15728062
[O-][N+](=O)c1ccc(N2N=C(NC(=O)NCc3c4c(ccc3)cccc4)C(C#N)=C2)cc1	240	fCSFP4	weighted-fingerprint-similarity	0.857	0.427	m_2430bbc____22529180____4117142	CHEMBL3663141	S1c2c(cccc2)C(C3=NN(c4ccc(cc4)C([O-])=O)C=C3C#N)=C1	[#6]-[#6]1:[#6]:[#7]:[#7]:[#6]:1_20	1	false	REALSpace_70bn_2024-09	m_2430bbc	22529180	4117142
S1c2c(cccc2)C(=C1)CC(=O)NC3=NN(C=C3C#N)CC(F)(F)F	241	fCSFP4	weighted-fingerprint-similarity	0.857	0.423	m_11bcb____15146974____886258	CHEMBL3663141	S1c2c(cccc2)C(C3=NN(c4ccc(cc4)C([O-])=O)C=C3C#N)=C1	[#6]-[#6]1:[#6]:[#7]:[#7]:[#6]:1_20	1	false	REALSpace_70bn_2024-09	m_11bcb	15146974	886258
S1c2c(cccc2)C(=C1)CC(=O)NC3=NN(C=C3C#N)CCOC	242	fCSFP4	weighted-fingerprint-similarity	0.857	0.423	m_11bcb____15503930____886258	CHEMBL3663141	S1c2c(cccc2)C(C3=NN(c4ccc(cc4)C([O-])=O)C=C3C#N)=C1	[#6]-[#6]1:[#6]:[#7]:[#7]:[#6]:1_20	1	false	REALSpace_70bn_2024-09	m_11bcb	15503930	886258
S1c2c(cccc2)C(=C1)CCNC(=O)NC3=NN(C=C3C#N)C(C)C	243	fCSFP4	weighted-fingerprint-similarity	0.857	0.423	m_2430dbc____7686976____886722	CHEMBL3663141	S1c2c(cccc2)C(C3=NN(c4ccc(cc4)C([O-])=O)C=C3C#N)=C1	[#6]-[#6]1:[#6]:[#7]:[#7]:[#6]:1_20	1	false	REALSpace_70bn_2024-09	m_2430dbc	7686976	886722
S1c2c(cccc2)C(=C1)CN(C(=O)NC3=NN(C=C3C#N)C)C	244	fCSFP4	weighted-fingerprint-similarity	0.857	0.423	m_2430bbd____6584276____765014	CHEMBL3663141	S1c2c(cccc2)C(C3=NN(c4ccc(cc4)C([O-])=O)C=C3C#N)=C1	[#6]-[#6]1:[#6]:[#7]:[#7]:[#6]:1_20	1	false	REALSpace_70bn_2024-09	m_2430bbd	6584276	765014
S1c2c(cccc2)C(=C1)CNC(=O)NC3=NN(C=C3C#N)CC(F)F	245	fCSFP4	weighted-fingerprint-similarity	0.857	0.423	m_2430bbc____22529508____803246	CHEMBL3663141	S1c2c(cccc2)C(C3=NN(c4ccc(cc4)C([O-])=O)C=C3C#N)=C1	[#6]-[#6]1:[#6]:[#7]:[#7]:[#6]:1_20	1	false	REALSpace_70bn_2024-09	m_2430bbc	22529508	803246
S1c2c(cccc2)C(C=CC(=O)NC3=NN(C=C3C#N)C(C)(C)C)=C1	246	fCSFP4	weighted-fingerprint-similarity	0.857	0.423	m_11bcb____6406126____206449	CHEMBL3663141	S1c2c(cccc2)C(C3=NN(c4ccc(cc4)C([O-])=O)C=C3C#N)=C1	[#6]-[#6]1:[#6]:[#7]:[#7]:[#6]:1_20	1	false	REALSpace_70bn_2024-09	m_11bcb	6406126	206449
S1c2c(cccc2)C(NC(=O)NC3=NN(C=C3C#N)CC(F)(F)C)=C1	247	fCSFP4	weighted-fingerprint-similarity	0.857	0.423	m_68bbb____28404324____21689956	CHEMBL3663141	S1c2c(cccc2)C(C3=NN(c4ccc(cc4)C([O-])=O)C=C3C#N)=C1	[#6]-[#6]1:[#6]:[#7]:[#7]:[#6]:1_20	1	false	REALSpace_70bn_2024-09	m_68bbb	28404324	21689956
[O-][N+](=O)c1ccc(N2N=C(NC(=O)c3ccncc3)C(C#N)=C2)cc1	248	fCSFP4	weighted-fingerprint-similarity	0.857	0.383	m_270062bbb____28533942____27877290	CHEMBL3663141	S1c2c(cccc2)C(C3=NN(c4ccc(cc4)C([O-])=O)C=C3C#N)=C1	[#6]-[#6]1:[#6]:[#7]:[#7]:[#6]:1_20	1	false	REALSpace_70bn_2024-09	m_270062bbb	28533942	27877290
S1N=Cc2c(cccc12)C(=O)NC3=NN(c4ncc([N+]([O-])=O)cc4)C=C3C#N	249	fCSFP4	weighted-fingerprint-similarity	0.857	0.455	m_11bbb____22180482____15143846	CHEMBL3663141	S1c2c(cccc2)C(C3=NN(c4ccc(cc4)C([O-])=O)C=C3C#N)=C1	[#6]-[#6]1:[#6]:[#7]:[#7]:[#6]:1_20	1	false	REALSpace_70bn_2024-09	m_11bbb	22180482	15143846
S1c2c(cc(cc2)C(=O)NC3=NN(C=C3C#N)CC(F)(F)C)C(=C1)C	250	fCSFP4	weighted-fingerprint-similarity	0.857	0.438	m_11bcb____15273432____20049420	CHEMBL3663141	S1c2c(cccc2)C(C3=NN(c4ccc(cc4)C([O-])=O)C=C3C#N)=C1	[#6]-[#6]1:[#6]:[#7]:[#7]:[#6]:1_20	1	false	REALSpace_70bn_2024-09	m_11bcb	15273432	20049420
S1c2c(ccc(OC)c2)C(C(=O)NC3=NN(C=C3C#N)Cc4ccccc4)=C1	251	fCSFP4	weighted-fingerprint-similarity	0.857	0.438	m_11bbb____22169164____16657234	CHEMBL3663141	S1c2c(cccc2)C(C3=NN(c4ccc(cc4)C([O-])=O)C=C3C#N)=C1	[#6]-[#6]1:[#6]:[#7]:[#7]:[#6]:1_20	1	false	REALSpace_70bn_2024-09	m_11bbb	22169164	16657234
S1c2c(ccc(c2)C(=O)NC3=NN(C=C3C#N)CC(F)(F)C)C(=C1)C	252	fCSFP4	weighted-fingerprint-similarity	0.857	0.438	m_11bcb____15273432____25986702	CHEMBL3663141	S1c2c(cccc2)C(C3=NN(c4ccc(cc4)C([O-])=O)C=C3C#N)=C1	[#6]-[#6]1:[#6]:[#7]:[#7]:[#6]:1_20	1	false	REALSpace_70bn_2024-09	m_11bcb	15273432	25986702
[O-][N+](=O)c1cnc(N2N=C(NC(=O)c3c4c(ccc3)cccc4)C(C#N)=C2)cc1	253	fCSFP4	weighted-fingerprint-similarity	0.857	0.438	m_11bbb____22180482____53711	CHEMBL3663141	S1c2c(cccc2)C(C3=NN(c4ccc(cc4)C([O-])=O)C=C3C#N)=C1	[#6]-[#6]1:[#6]:[#7]:[#7]:[#6]:1_20	1	false	REALSpace_70bn_2024-09	m_11bbb	22180482	53711
S1c2c(cc(NC(=O)NC3=NN(C=C3C#N)C(C)(C)C)cc2)C(=C1)C	254	fCSFP4	weighted-fingerprint-similarity	0.857	0.420	m_2430dbb____6950712____22581862	CHEMBL3663141	S1c2c(cccc2)C(C3=NN(c4ccc(cc4)C([O-])=O)C=C3C#N)=C1	[#6]-[#6]1:[#6]:[#7]:[#7]:[#6]:1_20	1	false	REALSpace_70bn_2024-09	m_2430dbb	6950712	22581862
S1c2c(cc(cc2)CNC(=O)NC3=NN(C=C3C#N)C)C(=C1)C	255	fCSFP4	weighted-fingerprint-similarity	0.857	0.420	m_2430bbc____6584276____22580470	CHEMBL3663141	S1c2c(cccc2)C(C3=NN(c4ccc(cc4)C([O-])=O)C=C3C#N)=C1	[#6]-[#6]1:[#6]:[#7]:[#7]:[#6]:1_20	1	false	REALSpace_70bn_2024-09	m_2430bbc	6584276	22580470
S1c2c(ccc(c2)CNC(=O)NC3=NN(C=C3C#N)C)C(=C1)C	256	fCSFP4	weighted-fingerprint-similarity	0.857	0.420	m_2430bbc____6584276____27571742	CHEMBL3663141	S1c2c(cccc2)C(C3=NN(c4ccc(cc4)C([O-])=O)C=C3C#N)=C1	[#6]-[#6]1:[#6]:[#7]:[#7]:[#6]:1_20	1	false	REALSpace_70bn_2024-09	m_2430bbc	6584276	27571742
S1c2c(cc(F)cc2)C(=C1)CNC(=O)NC3=NN(c4c(F)cc(C#N)cc4)C=C3C#N	257	fCSFP4	weighted-fingerprint-similarity	0.857	0.451	m_2430bbc____22528324____19507710	CHEMBL3663141	S1c2c(cccc2)C(C3=NN(c4ccc(cc4)C([O-])=O)C=C3C#N)=C1	[#6]-[#6]1:[#6]:[#7]:[#7]:[#6]:1_20	1	false	REALSpace_70bn_2024-09	m_2430bbc	22528324	19507710
Brc1c2c(c(cc1)C(=O)NC3=NN(c4c(F)cc(C#N)cc4)C=C3C#N)cccc2	258	fCSFP4	weighted-fingerprint-similarity	0.856	0.435	m_11bbb____22180484____22434258	CHEMBL3663141	S1c2c(cccc2)C(C3=NN(c4ccc(cc4)C([O-])=O)C=C3C#N)=C1	[#6]-[#6]1:[#6]:[#7]:[#7]:[#6]:1_20	1	false	REALSpace_70bn_2024-09	m_11bbb	22180484	22434258
Clc1c2c(c(cc1)C(=O)NC3=NN(c4c(F)cc(C#N)cc4)C=C3C#N)cccc2	259	fCSFP4	weighted-fingerprint-similarity	0.856	0.435	m_11bbb____22180484____22136918	CHEMBL3663141	S1c2c(cccc2)C(C3=NN(c4ccc(cc4)C([O-])=O)C=C3C#N)=C1	[#6]-[#6]1:[#6]:[#7]:[#7]:[#6]:1_20	1	false	REALSpace_70bn_2024-09	m_11bbb	22180484	22136918
Fc1c(N2N=C(NC(=O)c3c4c(c(cc3)C)cccc4)C(C#N)=C2)ccc(C#N)c1	260	fCSFP4	weighted-fingerprint-similarity	0.856	0.435	m_11bbb____22180484____10968748	CHEMBL3663141	S1c2c(cccc2)C(C3=NN(c4ccc(cc4)C([O-])=O)C=C3C#N)=C1	[#6]-[#6]1:[#6]:[#7]:[#7]:[#6]:1_20	1	false	REALSpace_70bn_2024-09	m_11bbb	22180484	10968748
S(=O)(=O)(NC1=NN(C=C1C#N)C(C)C)C=2c3c(SC2)cccc3	261	fCSFP4	weighted-fingerprint-similarity	0.856	0.416	m_20bbb____7048196____10120690	CHEMBL3663141	S1c2c(cccc2)C(C3=NN(c4ccc(cc4)C([O-])=O)C=C3C#N)=C1	[#6]-[#6]1:[#6]:[#7]:[#7]:[#6]:1_20	1	false	REALSpace_70bn_2024-09	m_20bbb	7048196	10120690
[O-][N+](=O)c1ccc(N2N=C(NC(=O)NNC(=O)c3cc4c(cc3)cccc4)C(C#N)=C2)cc1	262	fCSFP4	weighted-fingerprint-similarity	0.856	0.416	m_2430bbb____22529180____8738490	CHEMBL3663141	S1c2c(cccc2)C(C3=NN(c4ccc(cc4)C([O-])=O)C=C3C#N)=C1	[#6]-[#6]1:[#6]:[#7]:[#7]:[#6]:1_20	1	false	REALSpace_70bn_2024-09	m_2430bbb	22529180	8738490
S1c2c(cccc2)C(=C1)C(NC(=O)NC3=NN(c4ncc([N+]([O-])=O)cc4)C=C3C#N)C	263	fCSFP4	weighted-fingerprint-similarity	0.856	0.464	m_2430bbc____22528322____13459334	CHEMBL3663141	S1c2c(cccc2)C(C3=NN(c4ccc(cc4)C([O-])=O)C=C3C#N)=C1	[#6]-[#6]1:[#6]:[#7]:[#7]:[#6]:1_20	1	false	REALSpace_70bn_2024-09	m_2430bbc	22528322	13459334
S1c2c(N=C1)c(ccc2)C(=O)NC3=NN(c4c(F)cc(C#N)cc4)C=C3C#N	264	fCSFP4	weighted-fingerprint-similarity	0.856	0.448	m_11bbb____22180484____11715778	CHEMBL3663141	S1c2c(cccc2)C(C3=NN(c4ccc(cc4)C([O-])=O)C=C3C#N)=C1	[#6]-[#6]1:[#6]:[#7]:[#7]:[#6]:1_20	1	false	REALSpace_70bn_2024-09	m_11bbb	22180484	11715778
BrC=1c2c(SC1)c(ccc2)C(=O)NC3=NN(C=C3C#N)Cc4ccccc4	265	fCSFP4	weighted-fingerprint-similarity	0.856	0.431	m_11bbb____22169164____23858548	CHEMBL3663141	S1c2c(cccc2)C(C3=NN(c4ccc(cc4)C([O-])=O)C=C3C#N)=C1	[#6]-[#6]1:[#6]:[#7]:[#7]:[#6]:1_20	1	false	REALSpace_70bn_2024-09	m_11bbb	22169164	23858548
Brc1cc2SC=C(c2cc1)C(=O)NC3=NN(C=C3C#N)CC(F)F	266	fCSFP4	weighted-fingerprint-similarity	0.856	0.431	m_11bcb____15359846____20020654	CHEMBL3663141	S1c2c(cccc2)C(C3=NN(c4ccc(cc4)C([O-])=O)C=C3C#N)=C1	[#6]-[#6]1:[#6]:[#7]:[#7]:[#6]:1_20	1	false	REALSpace_70bn_2024-09	m_11bcb	15359846	20020654
Brc1cc2c(SC=C2C(=O)NC3=NN(C=C3C#N)CC(F)F)cc1	267	fCSFP4	weighted-fingerprint-similarity	0.856	0.431	m_11bcb____15359846____20023720	CHEMBL3663141	S1c2c(cccc2)C(C3=NN(c4ccc(cc4)C([O-])=O)C=C3C#N)=C1	[#6]-[#6]1:[#6]:[#7]:[#7]:[#6]:1_20	1	false	REALSpace_70bn_2024-09	m_11bcb	15359846	20023720
Clc1cc2SC=C(c2cc1)C(=O)NC3=NN(C=C3C#N)CC(F)F	268	fCSFP4	weighted-fingerprint-similarity	0.856	0.431	m_11bcb____15359846____22137808	CHEMBL3663141	S1c2c(cccc2)C(C3=NN(c4ccc(cc4)C([O-])=O)C=C3C#N)=C1	[#6]-[#6]1:[#6]:[#7]:[#7]:[#6]:1_20	1	false	REALSpace_70bn_2024-09	m_11bcb	15359846	22137808
Clc1cc2c(SC=C2C(=O)NC3=NN(C=C3C#N)CC(F)F)cc1	269	fCSFP4	weighted-fingerprint-similarity	0.856	0.431	m_11bcb____15359846____26252572	CHEMBL3663141	S1c2c(cccc2)C(C3=NN(c4ccc(cc4)C([O-])=O)C=C3C#N)=C1	[#6]-[#6]1:[#6]:[#7]:[#7]:[#6]:1_20	1	false	REALSpace_70bn_2024-09	m_11bcb	15359846	26252572
S1c2c(cc(F)cc2)C(C(=O)NC3=NN(C=C3C#N)CC(F)(F)F)=C1	270	fCSFP4	weighted-fingerprint-similarity	0.856	0.431	m_11bcb____15146974____20023744	CHEMBL3663141	S1c2c(cccc2)C(C3=NN(c4ccc(cc4)C([O-])=O)C=C3C#N)=C1	[#6]-[#6]1:[#6]:[#7]:[#7]:[#6]:1_20	1	false	REALSpace_70bn_2024-09	m_11bcb	15146974	20023744
S1c2c(cc(cc2)C)C(C(=O)NC3=NN(C=C3C#N)CC(F)F)=C1	271	fCSFP4	weighted-fingerprint-similarity	0.856	0.431	m_11bcb____15359846____19621694	CHEMBL3663141	S1c2c(cccc2)C(C3=NN(c4ccc(cc4)C([O-])=O)C=C3C#N)=C1	[#6]-[#6]1:[#6]:[#7]:[#7]:[#6]:1_20	1	false	REALSpace_70bn_2024-09	m_11bcb	15359846	19621694
S1c2c(cc(cc2)C)C(C(=O)NC3=NN(C=C3C#N)CCOC)=C1	272	fCSFP4	weighted-fingerprint-similarity	0.856	0.431	m_11bcb____15503930____19621694	CHEMBL3663141	S1c2c(cccc2)C(C3=NN(c4ccc(cc4)C([O-])=O)C=C3C#N)=C1	[#6]-[#6]1:[#6]:[#7]:[#7]:[#6]:1_20	1	false	REALSpace_70bn_2024-09	m_11bcb	15503930	19621694
S1c2c(ccc(OC)c2)C(C(=O)NC3=NN(C=C3C#N)C(C)(C)C)=C1	273	fCSFP4	weighted-fingerprint-similarity	0.856	0.431	m_11bcb____6406126____16657234	CHEMBL3663141	S1c2c(cccc2)C(C3=NN(c4ccc(cc4)C([O-])=O)C=C3C#N)=C1	[#6]-[#6]1:[#6]:[#7]:[#7]:[#6]:1_20	1	false	REALSpace_70bn_2024-09	m_11bcb	6406126	16657234
S1c2c(ccc(c2)C)C(C(=O)NC3=NN(C=C3C#N)CC(F)F)=C1	274	fCSFP4	weighted-fingerprint-similarity	0.856	0.431	m_11bcb____15359846____9631326	CHEMBL3663141	S1c2c(cccc2)C(C3=NN(c4ccc(cc4)C([O-])=O)C=C3C#N)=C1	[#6]-[#6]1:[#6]:[#7]:[#7]:[#6]:1_20	1	false	REALSpace_70bn_2024-09	m_11bcb	15359846	9631326
S1c2c(ccc(c2)C)C(C(=O)NC3=NN(C=C3C#N)CCOC)=C1	275	fCSFP4	weighted-fingerprint-similarity	0.856	0.431	m_11bcb____15503930____9631326	CHEMBL3663141	S1c2c(cccc2)C(C3=NN(c4ccc(cc4)C([O-])=O)C=C3C#N)=C1	[#6]-[#6]1:[#6]:[#7]:[#7]:[#6]:1_20	1	false	REALSpace_70bn_2024-09	m_11bcb	15503930	9631326
S1c2c(cccc2C(=C1)C)C(=O)NC3=NN(C=C3C#N)Cc4ccccc4	276	fCSFP4	weighted-fingerprint-similarity	0.856	0.431	m_11bbb____22169164____22135362	CHEMBL3663141	S1c2c(cccc2)C(C3=NN(c4ccc(cc4)C([O-])=O)C=C3C#N)=C1	[#6]-[#6]1:[#6]:[#7]:[#7]:[#6]:1_20	1	false	REALSpace_70bn_2024-09	m_11bbb	22169164	22135362
S(=O)(=O)(NC1=NN(c2c(F)cc(C#N)cc2)C=C1C#N)c3c4c(SC=C4)ccc3	277	fCSFP4	weighted-fingerprint-similarity	0.856	0.445	m_232682bbb____9291568____18795886	CHEMBL3663141	S1c2c(cccc2)C(C3=NN(c4ccc(cc4)C([O-])=O)C=C3C#N)=C1	[#6]-[#6]1:[#6]:[#7]:[#7]:[#6]:1_20	1	false	REALSpace_70bn_2024-09	m_232682bbb	9291568	18795886
Brc1c2c(SC=C2C(=O)NC3=NN(c4ncc([N+]([O-])=O)cc4)C=C3C#N)ccc1	278	fCSFP4	weighted-fingerprint-similarity	0.856	0.455	m_11bbb____22180482____17066602	CHEMBL3663141	S1c2c(cccc2)C(C3=NN(c4ccc(cc4)C([O-])=O)C=C3C#N)=C1	[#6]-[#6]1:[#6]:[#7]:[#7]:[#6]:1_20	1	false	REALSpace_70bn_2024-09	m_11bbb	22180482	17066602
Clc1c2c(SC=C2C(=O)NC3=NN(c4ncc([N+]([O-])=O)cc4)C=C3C#N)ccc1	279	fCSFP4	weighted-fingerprint-similarity	0.856	0.455	m_11bbb____22180482____28469546	CHEMBL3663141	S1c2c(cccc2)C(C3=NN(c4ccc(cc4)C([O-])=O)C=C3C#N)=C1	[#6]-[#6]1:[#6]:[#7]:[#7]:[#6]:1_20	1	false	REALSpace_70bn_2024-09	m_11bbb	22180482	28469546
S1c2c(nccc2)C(C(=O)NC3=NN(c4ncc([N+]([O-])=O)cc4)C=C3C#N)=C1	280	fCSFP4	weighted-fingerprint-similarity	0.856	0.455	m_11bbb____22180482____17542066	CHEMBL3663141	S1c2c(cccc2)C(C3=NN(c4ccc(cc4)C([O-])=O)C=C3C#N)=C1	[#6]-[#6]1:[#6]:[#7]:[#7]:[#6]:1_20	1	false	REALSpace_70bn_2024-09	m_11bbb	22180482	17542066
S1N=C(c2c1cccc2)C(=O)NC3=NN(c4c(F)cc(C#N)cc4)C=C3C#N	281	fCSFP4	weighted-fingerprint-similarity	0.856	0.439	m_11bbb____22180484____13144602	CHEMBL3663141	S1c2c(cccc2)C(C3=NN(c4ccc(cc4)C([O-])=O)C=C3C#N)=C1	[#6]-[#6]1:[#6]:[#7]:[#7]:[#6]:1_20	1	false	REALSpace_70bn_2024-09	m_11bbb	22180484	13144602
S1c2c(cccc2)C(=C1)CCCC(=O)NC3=NN(C=C3C#N)C(C)C	282	fCSFP4	weighted-fingerprint-similarity	0.856	0.421	m_11bcb____6463864____6955212	CHEMBL3663141	S1c2c(cccc2)C(C3=NN(c4ccc(cc4)C([O-])=O)C=C3C#N)=C1	[#6]-[#6]1:[#6]:[#7]:[#7]:[#6]:1_20	1	false	REALSpace_70bn_2024-09	m_11bcb	6463864	6955212
S1c2c(cccc2)C(=C1)CCNC(=O)NC3=NN(C=C3C#N)C(C)(C)C	283	fCSFP4	weighted-fingerprint-similarity	0.856	0.421	m_2430dbc____6950712____886722	CHEMBL3663141	S1c2c(cccc2)C(C3=NN(c4ccc(cc4)C([O-])=O)C=C3C#N)=C1	[#6]-[#6]1:[#6]:[#7]:[#7]:[#6]:1_20	1	false	REALSpace_70bn_2024-09	m_2430dbc	6950712	886722
S1c2c(cccc2)C(=C1)CNC(=O)NC3=NN(C=C3C#N)CC(F)(F)F	284	fCSFP4	weighted-fingerprint-similarity	0.856	0.421	m_2430dbc____15146980____803246	CHEMBL3663141	S1c2c(cccc2)C(C3=NN(c4ccc(cc4)C([O-])=O)C=C3C#N)=C1	[#6]-[#6]1:[#6]:[#7]:[#7]:[#6]:1_20	1	false	REALSpace_70bn_2024-09	m_2430dbc	15146980	803246
S1c2c(cccc2)C(=C1)CNC(=O)NC3=NN(C=C3C#N)CCOC	285	fCSFP4	weighted-fingerprint-similarity	0.856	0.421	m_2430bbc____15503936____803246	CHEMBL3663141	S1c2c(cccc2)C(C3=NN(c4ccc(cc4)C([O-])=O)C=C3C#N)=C1	[#6]-[#6]1:[#6]:[#7]:[#7]:[#6]:1_20	1	false	REALSpace_70bn_2024-09	m_2430bbc	15503936	803246
S1c2c(c(OC)ccc2)C(C(=O)NC3=NN(c4c(F)cc(C#N)cc4)C=C3C#N)=C1	286	fCSFP4	weighted-fingerprint-similarity	0.855	0.452	m_11bbb____22180484____15498814	CHEMBL3663141	S1c2c(cccc2)C(C3=NN(c4ccc(cc4)C([O-])=O)C=C3C#N)=C1	[#6]-[#6]1:[#6]:[#7]:[#7]:[#6]:1_20	1	false	REALSpace_70bn_2024-09	m_11bbb	22180484	15498814
S1c2c(c(ccc2)CC(=O)NC3=NN(c4ncc([N+]([O-])=O)cc4)C=C3C#N)C=C1	287	fCSFP4	weighted-fingerprint-similarity	0.855	0.452	m_11bbb____22180482____8365078	CHEMBL3663141	S1c2c(cccc2)C(C3=NN(c4ccc(cc4)C([O-])=O)C=C3C#N)=C1	[#6]-[#6]1:[#6]:[#7]:[#7]:[#6]:1_20	1	false	REALSpace_70bn_2024-09	m_11bbb	22180482	8365078
BrC=1c2c(SC1)cc(cc2)C(=O)NC3=NN(C=C3C#N)CC(F)(F)C	288	fCSFP4	weighted-fingerprint-similarity	0.855	0.435	m_11bcb____15273432____26273416	CHEMBL3663141	S1c2c(cccc2)C(C3=NN(c4ccc(cc4)C([O-])=O)C=C3C#N)=C1	[#6]-[#6]1:[#6]:[#7]:[#7]:[#6]:1_20	1	false	REALSpace_70bn_2024-09	m_11bcb	15273432	26273416
BrC=1c2c(SC1)ccc(c2)C(=O)NC3=NN(C=C3C#N)CC(F)(F)C	289	fCSFP4	weighted-fingerprint-similarity	0.855	0.435	m_11bcb____15273432____10685020	CHEMBL3663141	S1c2c(cccc2)C(C3=NN(c4ccc(cc4)C([O-])=O)C=C3C#N)=C1	[#6]-[#6]1:[#6]:[#7]:[#7]:[#6]:1_20	1	false	REALSpace_70bn_2024-09	m_11bcb	15273432	10685020
S(=O)(=O)(CCN1N=C(NC(=O)c2cc3c(SC=C3C#N)cc2)C(C#N)=C1)C	290	fCSFP4	weighted-fingerprint-similarity	0.855	0.435	m_11cbb____22175374____23409668	CHEMBL3663141	S1c2c(cccc2)C(C3=NN(c4ccc(cc4)C([O-])=O)C=C3C#N)=C1	[#6]-[#6]1:[#6]:[#7]:[#7]:[#6]:1_20	1	false	REALSpace_70bn_2024-09	m_11cbb	22175374	23409668
S1c2c(cc(cc2)C(=O)NC3=NN(c4ncc([N+]([O-])=O)cc4)C=C3C#N)C=C1	291	fCSFP4	weighted-fingerprint-similarity	0.855	0.435	m_11bbb____22180482____7106640	CHEMBL3663141	S1c2c(cccc2)C(C3=NN(c4ccc(cc4)C([O-])=O)C=C3C#N)=C1	[#6]-[#6]1:[#6]:[#7]:[#7]:[#6]:1_20	1	false	REALSpace_70bn_2024-09	m_11bbb	22180482	7106640
S1c2c(cccc2C=C1)C(=O)NC3=NN(c4c(F)cc(C#N)cc4)C=C3C#N	292	fCSFP4	weighted-fingerprint-similarity	0.855	0.435	m_11bbb____22180484____8859144	CHEMBL3663141	S1c2c(cccc2)C(C3=NN(c4ccc(cc4)C([O-])=O)C=C3C#N)=C1	[#6]-[#6]1:[#6]:[#7]:[#7]:[#6]:1_20	1	false	REALSpace_70bn_2024-09	m_11bbb	22180484	8859144
S1c2c(cccc2)C=C1NC(=O)NC3=NN(c4ccc([N+]([O-])=O)cc4)C=C3C#N	293	fCSFP4	weighted-fingerprint-similarity	0.855	0.417	m_68bbb____28397434____21690558	CHEMBL3663141	S1c2c(cccc2)C(C3=NN(c4ccc(cc4)C([O-])=O)C=C3C#N)=C1	[#6]-[#6]1:[#6]:[#7]:[#7]:[#6]:1_20	1	false	REALSpace_70bn_2024-09	m_68bbb	28397434	21690558
S1c2c(cc(cc2)CC(=O)NC3=NN(c4c(F)cc(C#N)cc4)C=C3C#N)C(=C1)C	294	fCSFP4	weighted-fingerprint-similarity	0.855	0.449	m_11bbb____22180484____22138134	CHEMBL3663141	S1c2c(cccc2)C(C3=NN(c4ccc(cc4)C([O-])=O)C=C3C#N)=C1	[#6]-[#6]1:[#6]:[#7]:[#7]:[#6]:1_20	1	false	REALSpace_70bn_2024-09	m_11bbb	22180484	22138134
S(=O)(=O)(NC1=NN(C=C1C#N)C(C)(C)C)C=2c3c(SC2)cccc3	295	fCSFP4	weighted-fingerprint-similarity	0.855	0.414	m_20bbb____6584624____10120690	CHEMBL3663141	S1c2c(cccc2)C(C3=NN(c4ccc(cc4)C([O-])=O)C=C3C#N)=C1	[#6]-[#6]1:[#6]:[#7]:[#7]:[#6]:1_20	1	false	REALSpace_70bn_2024-09	m_20bbb	6584624	10120690
S1c2c(c(F)ccc2)C=C1C(=O)NC3=NN(c4c(F)cc(C#N)cc4)C=C3C#N	296	fCSFP4	weighted-fingerprint-similarity	0.855	0.446	m_11bbb____22180484____55625	CHEMBL3663141	S1c2c(cccc2)C(C3=NN(c4ccc(cc4)C([O-])=O)C=C3C#N)=C1	[#6]-[#6]1:[#6]:[#7]:[#7]:[#6]:1_20	1	false	REALSpace_70bn_2024-09	m_11bbb	22180484	55625
Brc1cc2SC=C(c2cc1)C(=O)NC3=NN(C=C3C#N)CC(F)(F)F	297	fCSFP4	weighted-fingerprint-similarity	0.855	0.429	m_11bcb____15146974____20020654	CHEMBL3663141	S1c2c(cccc2)C(C3=NN(c4ccc(cc4)C([O-])=O)C=C3C#N)=C1	[#6]-[#6]1:[#6]:[#7]:[#7]:[#6]:1_20	1	false	REALSpace_70bn_2024-09	m_11bcb	15146974	20020654
Brc1cc2SC=C(c2cc1)C(=O)NC3=NN(C=C3C#N)CCOC	298	fCSFP4	weighted-fingerprint-similarity	0.855	0.429	m_11bcb____15503930____20020654	CHEMBL3663141	S1c2c(cccc2)C(C3=NN(c4ccc(cc4)C([O-])=O)C=C3C#N)=C1	[#6]-[#6]1:[#6]:[#7]:[#7]:[#6]:1_20	1	false	REALSpace_70bn_2024-09	m_11bcb	15503930	20020654
Brc1cc2c(SC=C2C(=O)NC3=NN(C=C3C#N)CC(F)(F)F)cc1	299	fCSFP4	weighted-fingerprint-similarity	0.855	0.429	m_11bcb____15146974____20023720	CHEMBL3663141	S1c2c(cccc2)C(C3=NN(c4ccc(cc4)C([O-])=O)C=C3C#N)=C1	[#6]-[#6]1:[#6]:[#7]:[#7]:[#6]:1_20	1	false	REALSpace_70bn_2024-09	m_11bcb	15146974	20023720
Brc1cc2c(SC=C2C(=O)NC3=NN(C=C3C#N)CCOC)cc1	300	fCSFP4	weighted-fingerprint-similarity	0.855	0.429	m_11bcb____15503930____20023720	CHEMBL3663141	S1c2c(cccc2)C(C3=NN(c4ccc(cc4)C([O-])=O)C=C3C#N)=C1	[#6]-[#6]1:[#6]:[#7]:[#7]:[#6]:1_20	1	false	REALSpace_70bn_2024-09	m_11bcb	15503930	20023720
Clc1cc2SC=C(c2cc1)C(=O)NC3=NN(C=C3C#N)CC(F)(F)F	301	fCSFP4	weighted-fingerprint-similarity	0.855	0.429	m_11bcb____15146974____22137808	CHEMBL3663141	S1c2c(cccc2)C(C3=NN(c4ccc(cc4)C([O-])=O)C=C3C#N)=C1	[#6]-[#6]1:[#6]:[#7]:[#7]:[#6]:1_20	1	false	REALSpace_70bn_2024-09	m_11bcb	15146974	22137808
Clc1cc2SC=C(c2cc1)C(=O)NC3=NN(C=C3C#N)CCOC	302	fCSFP4	weighted-fingerprint-similarity	0.855	0.429	m_11bcb____15503930____22137808	CHEMBL3663141	S1c2c(cccc2)C(C3=NN(c4ccc(cc4)C([O-])=O)C=C3C#N)=C1	[#6]-[#6]1:[#6]:[#7]:[#7]:[#6]:1_20	1	false	REALSpace_70bn_2024-09	m_11bcb	15503930	22137808
Clc1cc2c(SC=C2C(=O)NC3=NN(C=C3C#N)CC(F)(F)F)cc1	303	fCSFP4	weighted-fingerprint-similarity	0.855	0.429	m_11bcb____15146974____26252572	CHEMBL3663141	S1c2c(cccc2)C(C3=NN(c4ccc(cc4)C([O-])=O)C=C3C#N)=C1	[#6]-[#6]1:[#6]:[#7]:[#7]:[#6]:1_20	1	false	REALSpace_70bn_2024-09	m_11bcb	15146974	26252572
Clc1cc2c(SC=C2C(=O)NC3=NN(C=C3C#N)CCOC)cc1	304	fCSFP4	weighted-fingerprint-similarity	0.855	0.429	m_11bcb____15503930____26252572	CHEMBL3663141	S1c2c(cccc2)C(C3=NN(c4ccc(cc4)C([O-])=O)C=C3C#N)=C1	[#6]-[#6]1:[#6]:[#7]:[#7]:[#6]:1_20	1	false	REALSpace_70bn_2024-09	m_11bcb	15503930	26252572
Fc1c(N2N=C(NC(=O)c3c4c(cc(C#N)c3)cccc4)C(C#N)=C2)ccc(C#N)c1	305	fCSFP4	weighted-fingerprint-similarity	0.855	0.429	m_11bbb____22180484____16916996	CHEMBL3663141	S1c2c(cccc2)C(C3=NN(c4ccc(cc4)C([O-])=O)C=C3C#N)=C1	[#6]-[#6]1:[#6]:[#7]:[#7]:[#6]:1_20	1	false	REALSpace_70bn_2024-09	m_11bbb	22180484	16916996
S1c2c(cc(F)cc2)C(C(=O)NC3=NN(C=C3C#N)CCOC)=C1	306	fCSFP4	weighted-fingerprint-similarity	0.855	0.429	m_11bcb____15503930____20023744	CHEMBL3663141	S1c2c(cccc2)C(C3=NN(c4ccc(cc4)C([O-])=O)C=C3C#N)=C1	[#6]-[#6]1:[#6]:[#7]:[#7]:[#6]:1_20	1	false	REALSpace_70bn_2024-09	m_11bcb	15503930	20023744
S1c2c(cc(cc2)C)C(C(=O)NC3=NN(C=C3C#N)CC(F)(F)F)=C1	307	fCSFP4	weighted-fingerprint-similarity	0.855	0.429	m_11bcb____15146974____19621694	CHEMBL3663141	S1c2c(cccc2)C(C3=NN(c4ccc(cc4)C([O-])=O)C=C3C#N)=C1	[#6]-[#6]1:[#6]:[#7]:[#7]:[#6]:1_20	1	false	REALSpace_70bn_2024-09	m_11bcb	15146974	19621694
S1c2c(ccc(c2)C)C(C(=O)NC3=NN(C=C3C#N)CC(F)(F)F)=C1	308	fCSFP4	weighted-fingerprint-similarity	0.855	0.429	m_11bcb____15146974____9631326	CHEMBL3663141	S1c2c(cccc2)C(C3=NN(c4ccc(cc4)C([O-])=O)C=C3C#N)=C1	[#6]-[#6]1:[#6]:[#7]:[#7]:[#6]:1_20	1	false	REALSpace_70bn_2024-09	m_11bcb	15146974	9631326
S1c2c(c(NC(=O)NC3=NN(C=C3C#N)CC(F)F)ccc2)C=C1	309	fCSFP4	weighted-fingerprint-similarity	0.855	0.410	m_68bbb____28404322____21689904	CHEMBL3663141	S1c2c(cccc2)C(C3=NN(c4ccc(cc4)C([O-])=O)C=C3C#N)=C1	[#6]-[#6]1:[#6]:[#7]:[#7]:[#6]:1_20	1	false	REALSpace_70bn_2024-09	m_68bbb	28404322	21689904
S1c2c(c(ccc2)C(=O)NC3=NN(C=C3C#N)CC(F)(F)C)C=C1	310	fCSFP4	weighted-fingerprint-similarity	0.855	0.425	m_11bcb____15273432____14414916	CHEMBL3663141	S1c2c(cccc2)C(C3=NN(c4ccc(cc4)C([O-])=O)C=C3C#N)=C1	[#6]-[#6]1:[#6]:[#7]:[#7]:[#6]:1_20	1	false	REALSpace_70bn_2024-09	m_11bcb	15273432	14414916
[O-][N+](=O)c1c(N2N=C(NC(=O)c3c4c(ccc3)cccc4)C(C#N)=C2)cccc1	311	fCSFP4	weighted-fingerprint-similarity	0.855	0.425	m_270062bbb____28534964____28366962	CHEMBL3663141	S1c2c(cccc2)C(C3=NN(c4ccc(cc4)C([O-])=O)C=C3C#N)=C1	[#6]-[#6]1:[#6]:[#7]:[#7]:[#6]:1_20	1	false	REALSpace_70bn_2024-09	m_270062bbb	28534964	28366962
Brc1c2SC=C(c2ccc1)C(=O)NC3=NN(c4ncc([N+]([O-])=O)cc4)C=C3C#N	312	fCSFP4	weighted-fingerprint-similarity	0.855	0.456	m_11bbb____22180482____16521386	CHEMBL3663141	S1c2c(cccc2)C(C3=NN(c4ccc(cc4)C([O-])=O)C=C3C#N)=C1	[#6]-[#6]1:[#6]:[#7]:[#7]:[#6]:1_20	1	false	REALSpace_70bn_2024-09	m_11bbb	22180482	16521386
Clc1c2SC=C(c2ccc1)C(=O)NC3=NN(c4ncc([N+]([O-])=O)cc4)C=C3C#N	313	fCSFP4	weighted-fingerprint-similarity	0.855	0.456	m_11bbb____22180482____20023808	CHEMBL3663141	S1c2c(cccc2)C(C3=NN(c4ccc(cc4)C([O-])=O)C=C3C#N)=C1	[#6]-[#6]1:[#6]:[#7]:[#7]:[#6]:1_20	1	false	REALSpace_70bn_2024-09	m_11bbb	22180482	20023808
S1c2c(F)cccc2C(C(=O)NC3=NN(c4ncc([N+]([O-])=O)cc4)C=C3C#N)=C1	314	fCSFP4	weighted-fingerprint-similarity	0.855	0.456	m_11bbb____22180482____20023832	CHEMBL3663141	S1c2c(cccc2)C(C3=NN(c4ccc(cc4)C([O-])=O)C=C3C#N)=C1	[#6]-[#6]1:[#6]:[#7]:[#7]:[#6]:1_20	1	false	REALSpace_70bn_2024-09	m_11bbb	22180482	20023832
S1c2c(cccc2C(C(=O)NC3=NN(c4ncc([N+]([O-])=O)cc4)C=C3C#N)=C1)C	315	fCSFP4	weighted-fingerprint-similarity	0.855	0.456	m_11bbb____22180482____20023768	CHEMBL3663141	S1c2c(cccc2)C(C3=NN(c4ccc(cc4)C([O-])=O)C=C3C#N)=C1	[#6]-[#6]1:[#6]:[#7]:[#7]:[#6]:1_20	1	false	REALSpace_70bn_2024-09	m_11bbb	22180482	20023768
Brc1c2c(SC=C2C(=O)NC3=NN(C=C3C#N)Cc4ccccc4)ccc1	316	fCSFP4	weighted-fingerprint-similarity	0.855	0.422	m_11bbb____22169164____17066602	CHEMBL3663141	S1c2c(cccc2)C(C3=NN(c4ccc(cc4)C([O-])=O)C=C3C#N)=C1	[#6]-[#6]1:[#6]:[#7]:[#7]:[#6]:1_20	1	false	REALSpace_70bn_2024-09	m_11bbb	22169164	17066602
Brc1c2c(cc(NC(=O)NC3=NN(c4ccc([N+]([O-])=O)cc4)C=C3C#N)c1)cccc2	317	fCSFP4	weighted-fingerprint-similarity	0.855	0.422	m_2430bbb____22529180____22587100	CHEMBL3663141	S1c2c(cccc2)C(C3=NN(c4ccc(cc4)C([O-])=O)C=C3C#N)=C1	[#6]-[#6]1:[#6]:[#7]:[#7]:[#6]:1_20	1	false	REALSpace_70bn_2024-09	m_2430bbb	22529180	22587100
Clc1c2c(SC=C2C(=O)NC3=NN(C=C3C#N)Cc4ccccc4)ccc1	318	fCSFP4	weighted-fingerprint-similarity	0.855	0.422	m_11bbb____22169164____28469546	CHEMBL3663141	S1c2c(cccc2)C(C3=NN(c4ccc(cc4)C([O-])=O)C=C3C#N)=C1	[#6]-[#6]1:[#6]:[#7]:[#7]:[#6]:1_20	1	false	REALSpace_70bn_2024-09	m_11bbb	22169164	28469546
Fc1c2c(cc(NC(=O)NC3=NN(c4ccc([N+]([O-])=O)cc4)C=C3C#N)c1)cccc2	319	fCSFP4	weighted-fingerprint-similarity	0.855	0.422	m_2430bbb____22529180____22583540	CHEMBL3663141	S1c2c(cccc2)C(C3=NN(c4ccc(cc4)C([O-])=O)C=C3C#N)=C1	[#6]-[#6]1:[#6]:[#7]:[#7]:[#6]:1_20	1	false	REALSpace_70bn_2024-09	m_2430bbb	22529180	22583540
S1c2c(cc(cc2)CC(=O)NC3=NN(C=C3C#N)Cc4ccccc4)C(=C1)C	320	fCSFP4	weighted-fingerprint-similarity	0.855	0.422	m_11bbb____22169164____22138134	CHEMBL3663141	S1c2c(cccc2)C(C3=NN(c4ccc(cc4)C([O-])=O)C=C3C#N)=C1	[#6]-[#6]1:[#6]:[#7]:[#7]:[#6]:1_20	1	false	REALSpace_70bn_2024-09	m_11bbb	22169164	22138134
[O-][N+](=O)c1ccc(N2N=C(NC(=O)Nc3c4c(c(OC)cc3)cccc4)C(C#N)=C2)cc1	321	fCSFP4	weighted-fingerprint-similarity	0.855	0.422	m_2430bbb____22529180____22374036	CHEMBL3663141	S1c2c(cccc2)C(C3=NN(c4ccc(cc4)C([O-])=O)C=C3C#N)=C1	[#6]-[#6]1:[#6]:[#7]:[#7]:[#6]:1_20	1	false	REALSpace_70bn_2024-09	m_2430bbb	22529180	22374036
S1c2c(cc(cc2)C(=O)NC3=NN(C=C3C#N)Cc4ccccc4)C=C1	322	fCSFP4	weighted-fingerprint-similarity	0.855	0.403	m_11bbb____22169164____7106640	CHEMBL3663141	S1c2c(cccc2)C(C3=NN(c4ccc(cc4)C([O-])=O)C=C3C#N)=C1	[#6]-[#6]1:[#6]:[#7]:[#7]:[#6]:1_20	1	false	REALSpace_70bn_2024-09	m_11bbb	22169164	7106640
S1c2c(OC)cccc2C(C(=O)NC3=NN(c4c(F)cc(C#N)cc4)C=C3C#N)=C1	323	fCSFP4	weighted-fingerprint-similarity	0.854	0.453	m_11bbb____22180484____16475816	CHEMBL3663141	S1c2c(cccc2)C(C3=NN(c4ccc(cc4)C([O-])=O)C=C3C#N)=C1	[#6]-[#6]1:[#6]:[#7]:[#7]:[#6]:1_20	1	false	REALSpace_70bn_2024-09	m_11bbb	22180484	16475816
S1N=C(c2c1cccc2)CCNC(=O)NC3=NN(c4ccc([N+]([O-])=O)cc4)C=C3C#N	324	fCSFP4	weighted-fingerprint-similarity	0.854	0.436	m_2430bbc____22529180____12107322	CHEMBL3663141	S1c2c(cccc2)C(C3=NN(c4ccc(cc4)C([O-])=O)C=C3C#N)=C1	[#6]-[#6]1:[#6]:[#7]:[#7]:[#6]:1_20	1	false	REALSpace_70bn_2024-09	m_2430bbc	22529180	12107322
S(=O)(=O)(CCN1N=C(NC(=O)NC=2c3c(SC2)cccc3)C(C#N)=C1)C	325	fCSFP4	weighted-fingerprint-similarity	0.854	0.418	m_2430cbb____22525248____27262020	CHEMBL3663141	S1c2c(cccc2)C(C3=NN(c4ccc(cc4)C([O-])=O)C=C3C#N)=C1	[#6]-[#6]1:[#6]:[#7]:[#7]:[#6]:1_20	1	false	REALSpace_70bn_2024-09	m_2430cbb	22525248	27262020
S1N=Cc2c(cccc12)C(=O)NC3=NN(C=C3C#N)Cc4ccccc4	326	fCSFP4	weighted-fingerprint-similarity	0.854	0.418	m_11bbb____22169164____15143846	CHEMBL3663141	S1c2c(cccc2)C(C3=NN(c4ccc(cc4)C([O-])=O)C=C3C#N)=C1	[#6]-[#6]1:[#6]:[#7]:[#7]:[#6]:1_20	1	false	REALSpace_70bn_2024-09	m_11bbb	22169164	15143846
S1c2c(cccc2)C(=C1)C(NC(=O)NC3=NN(C=C3C#N)C(C)C)C	327	fCSFP4	weighted-fingerprint-similarity	0.854	0.418	m_2430dbc____7686976____13459334	CHEMBL3663141	S1c2c(cccc2)C(C3=NN(c4ccc(cc4)C([O-])=O)C=C3C#N)=C1	[#6]-[#6]1:[#6]:[#7]:[#7]:[#6]:1_20	1	false	REALSpace_70bn_2024-09	m_2430dbc	7686976	13459334
S1c2c(cccc2)C(=C1)CC(=O)NC3=NN(C=C3C#N)CC[NH+](C)C	328	fCSFP4	weighted-fingerprint-similarity	0.854	0.418	m_11bbb____25842060____886258	CHEMBL3663141	S1c2c(cccc2)C(C3=NN(c4ccc(cc4)C([O-])=O)C=C3C#N)=C1	[#6]-[#6]1:[#6]:[#7]:[#7]:[#6]:1_20	1	false	REALSpace_70bn_2024-09	m_11bbb	25842060	886258
S1c2c(cccc2)C(=C1)CCCC(=O)NC3=NN(C=C3C#N)C(C)(C)C	329	fCSFP4	weighted-fingerprint-similarity	0.854	0.418	m_11bcb____6406126____6955212	CHEMBL3663141	S1c2c(cccc2)C(C3=NN(c4ccc(cc4)C([O-])=O)C=C3C#N)=C1	[#6]-[#6]1:[#6]:[#7]:[#7]:[#6]:1_20	1	false	REALSpace_70bn_2024-09	m_11bcb	6406126	6955212
S1c2c(cccc2)C(=C1)CNC(=O)C(=O)NC3=NN(C=C3C#N)C(C)C	330	fCSFP4	weighted-fingerprint-similarity	0.854	0.418	m_2718cbb____870704____8260806	CHEMBL3663141	S1c2c(cccc2)C(C3=NN(c4ccc(cc4)C([O-])=O)C=C3C#N)=C1	[#6]-[#6]1:[#6]:[#7]:[#7]:[#6]:1_20	1	false	REALSpace_70bn_2024-09	m_2718cbb	870704	8260806
S1c2c(cccc2C(=C1)C)C(=O)NC3=NN(C=C3C#N)C(C)C	331	fCSFP4	weighted-fingerprint-similarity	0.854	0.418	m_11bcb____6463864____22135362	CHEMBL3663141	S1c2c(cccc2)C(C3=NN(c4ccc(cc4)C([O-])=O)C=C3C#N)=C1	[#6]-[#6]1:[#6]:[#7]:[#7]:[#6]:1_20	1	false	REALSpace_70bn_2024-09	m_11bcb	6463864	22135362
S1c2c(c(ccc2)CNC(=O)NC3=NN(c4ncc([N+]([O-])=O)cc4)C=C3C#N)C=C1	332	fCSFP4	weighted-fingerprint-similarity	0.854	0.449	m_2430bbc____22528322____22579900	CHEMBL3663141	S1c2c(cccc2)C(C3=NN(c4ccc(cc4)C([O-])=O)C=C3C#N)=C1	[#6]-[#6]1:[#6]:[#7]:[#7]:[#6]:1_20	1	false	REALSpace_70bn_2024-09	m_2430bbc	22528322	22579900
S(=O)(=O)(CCN1N=C(NC(=O)c2cc3SC=C(c3cc2)C)C(C#N)=C1)C	333	fCSFP4	weighted-fingerprint-similarity	0.854	0.433	m_11bbb____22175374____25986702	CHEMBL3663141	S1c2c(cccc2)C(C3=NN(c4ccc(cc4)C([O-])=O)C=C3C#N)=C1	[#6]-[#6]1:[#6]:[#7]:[#7]:[#6]:1_20	1	false	REALSpace_70bn_2024-09	m_11bbb	22175374	25986702
S(=O)(=O)(CCN1N=C(NC(=O)c2cc3c(SC=C3C)cc2)C(C#N)=C1)C	334	fCSFP4	weighted-fingerprint-similarity	0.854	0.433	m_11bbb____22175374____20049420	CHEMBL3663141	S1c2c(cccc2)C(C3=NN(c4ccc(cc4)C([O-])=O)C=C3C#N)=C1	[#6]-[#6]1:[#6]:[#7]:[#7]:[#6]:1_20	1	false	REALSpace_70bn_2024-09	m_11bbb	22175374	20049420
Brc1cc2SC=C(c2cc1)CNC(=O)NC3=NN(C=C3C#N)C	335	fCSFP4	weighted-fingerprint-similarity	0.854	0.415	m_2430bbc____6584276____20044628	CHEMBL3663141	S1c2c(cccc2)C(C3=NN(c4ccc(cc4)C([O-])=O)C=C3C#N)=C1	[#6]-[#6]1:[#6]:[#7]:[#7]:[#6]:1_20	1	false	REALSpace_70bn_2024-09	m_2430bbc	6584276	20044628
Brc1cc2c(SC=C2CNC(=O)NC3=NN(C=C3C#N)C)cc1	336	fCSFP4	weighted-fingerprint-similarity	0.854	0.415	m_2430bbc____6584276____19507584	CHEMBL3663141	S1c2c(cccc2)C(C3=NN(c4ccc(cc4)C([O-])=O)C=C3C#N)=C1	[#6]-[#6]1:[#6]:[#7]:[#7]:[#6]:1_20	1	false	REALSpace_70bn_2024-09	m_2430bbc	6584276	19507584
Clc1cc2SC=C(c2cc1)CNC(=O)NC3=NN(C=C3C#N)C	337	fCSFP4	weighted-fingerprint-similarity	0.854	0.415	m_2430bbc____6584276____22588172	CHEMBL3663141	S1c2c(cccc2)C(C3=NN(c4ccc(cc4)C([O-])=O)C=C3C#N)=C1	[#6]-[#6]1:[#6]:[#7]:[#7]:[#6]:1_20	1	false	REALSpace_70bn_2024-09	m_2430bbc	6584276	22588172
Fc1c(N2N=C(NC(=O)Nc3c4c(ccc3)cccc4)C(C#N)=C2)ccc(C#N)c1	338	fCSFP4	weighted-fingerprint-similarity	0.854	0.415	m_68bbb____28405488____85382	CHEMBL3663141	S1c2c(cccc2)C(C3=NN(c4ccc(cc4)C([O-])=O)C=C3C#N)=C1	[#6]-[#6]1:[#6]:[#7]:[#7]:[#6]:1_20	1	false	REALSpace_70bn_2024-09	m_68bbb	28405488	85382
S1c2c(cc(F)cc2)C(=C1)CNC(=O)NC3=NN(C=C3C#N)C	339	fCSFP4	weighted-fingerprint-similarity	0.854	0.415	m_2430bbc____6584276____19507710	CHEMBL3663141	S1c2c(cccc2)C(C3=NN(c4ccc(cc4)C([O-])=O)C=C3C#N)=C1	[#6]-[#6]1:[#6]:[#7]:[#7]:[#6]:1_20	1	false	REALSpace_70bn_2024-09	m_2430bbc	6584276	19507710
O=C(NC1=NN(C=C1C#N)Cc2ccccc2)c3c4c(ccc3)cccc4	340	fCSFP4	weighted-fingerprint-similarity	0.854	0.395	m_11bbb____22169164____53711	CHEMBL3663141	S1c2c(cccc2)C(C3=NN(c4ccc(cc4)C([O-])=O)C=C3C#N)=C1	[#6]-[#6]1:[#6]:[#7]:[#7]:[#6]:1_20	1	false	REALSpace_70bn_2024-09	m_11bbb	22169164	53711
S1c2c(cc(cc2)C(=O)NC3=NN(C=C3C#N)C(C)C)C=C1	341	fCSFP4	weighted-fingerprint-similarity	0.854	0.395	m_11bcb____6463864____7106640	CHEMBL3663141	S1c2c(cccc2)C(C3=NN(c4ccc(cc4)C([O-])=O)C=C3C#N)=C1	[#6]-[#6]1:[#6]:[#7]:[#7]:[#6]:1_20	1	false	REALSpace_70bn_2024-09	m_11bcb	6463864	7106640
S1c2c(cc(cc2)C(=O)OCCN3N=C(C(C#N)=C3)C)C=C1	342	fCSFP4	weighted-fingerprint-similarity	0.854	0.395	m_276436bbc____14085308____14097192	CHEMBL3663141	S1c2c(cccc2)C(C3=NN(c4ccc(cc4)C([O-])=O)C=C3C#N)=C1	[#6]-[#6]1:[#6]:[#7]:[#7]:[#6]:1_20	1	false	REALSpace_70bn_2024-09	m_276436bbc	14085308	14097192
Brc1cc2SC=C(c2cc1)CC(=O)NC3=NN(c4c(F)cc(C#N)cc4)C=C3C#N	343	fCSFP4	weighted-fingerprint-similarity	0.854	0.446	m_11bbb____22180484____20043628	CHEMBL3663141	S1c2c(cccc2)C(C3=NN(c4ccc(cc4)C([O-])=O)C=C3C#N)=C1	[#6]-[#6]1:[#6]:[#7]:[#7]:[#6]:1_20	1	false	REALSpace_70bn_2024-09	m_11bbb	22180484	20043628
Brc1cc2c(SC=C2CC(=O)NC3=NN(c4c(F)cc(C#N)cc4)C=C3C#N)cc1	344	fCSFP4	weighted-fingerprint-similarity	0.854	0.446	m_11bbb____22180484____9480578	CHEMBL3663141	S1c2c(cccc2)C(C3=NN(c4ccc(cc4)C([O-])=O)C=C3C#N)=C1	[#6]-[#6]1:[#6]:[#7]:[#7]:[#6]:1_20	1	false	REALSpace_70bn_2024-09	m_11bbb	22180484	9480578
Clc1cc2SC=C(c2cc1)CC(=O)NC3=NN(c4c(F)cc(C#N)cc4)C=C3C#N	345	fCSFP4	weighted-fingerprint-similarity	0.854	0.446	m_11bbb____22180484____22138534	CHEMBL3663141	S1c2c(cccc2)C(C3=NN(c4ccc(cc4)C([O-])=O)C=C3C#N)=C1	[#6]-[#6]1:[#6]:[#7]:[#7]:[#6]:1_20	1	false	REALSpace_70bn_2024-09	m_11bbb	22180484	22138534
Clc1cc2c(SC=C2CC(=O)NC3=NN(c4c(F)cc(C#N)cc4)C=C3C#N)cc1	346	fCSFP4	weighted-fingerprint-similarity	0.854	0.446	m_11bbb____22180484____7689800	CHEMBL3663141	S1c2c(cccc2)C(C3=NN(c4ccc(cc4)C([O-])=O)C=C3C#N)=C1	[#6]-[#6]1:[#6]:[#7]:[#7]:[#6]:1_20	1	false	REALSpace_70bn_2024-09	m_11bbb	22180484	7689800
S1c2c(cc(cc2)C)C(=C1)CC(=O)NC3=NN(c4c(F)cc(C#N)cc4)C=C3C#N	347	fCSFP4	weighted-fingerprint-similarity	0.854	0.446	m_11bbb____22180484____7289768	CHEMBL3663141	S1c2c(cccc2)C(C3=NN(c4ccc(cc4)C([O-])=O)C=C3C#N)=C1	[#6]-[#6]1:[#6]:[#7]:[#7]:[#6]:1_20	1	false	REALSpace_70bn_2024-09	m_11bbb	22180484	7289768
S1c2c(cc(cc2)CNC(=O)NC3=NN(c4c(F)cc(C#N)cc4)C=C3C#N)C(=C1)C	348	fCSFP4	weighted-fingerprint-similarity	0.854	0.446	m_2430bbc____22528324____22580470	CHEMBL3663141	S1c2c(cccc2)C(C3=NN(c4ccc(cc4)C([O-])=O)C=C3C#N)=C1	[#6]-[#6]1:[#6]:[#7]:[#7]:[#6]:1_20	1	false	REALSpace_70bn_2024-09	m_2430bbc	22528324	22580470
S1c2c(ccc(c2)CNC(=O)NC3=NN(c4c(F)cc(C#N)cc4)C=C3C#N)C(=C1)C	349	fCSFP4	weighted-fingerprint-similarity	0.854	0.446	m_2430bbc____22528324____27571742	CHEMBL3663141	S1c2c(cccc2)C(C3=NN(c4ccc(cc4)C([O-])=O)C=C3C#N)=C1	[#6]-[#6]1:[#6]:[#7]:[#7]:[#6]:1_20	1	false	REALSpace_70bn_2024-09	m_2430bbc	22528324	27571742
Brc1c2c(cc(c1)C(=O)NC3=NN(c4c(F)cc(C#N)cc4)C=C3C#N)cccc2	350	fCSFP4	weighted-fingerprint-similarity	0.854	0.429	m_11bbb____22180484____10476196	CHEMBL3663141	S1c2c(cccc2)C(C3=NN(c4ccc(cc4)C([O-])=O)C=C3C#N)=C1	[#6]-[#6]1:[#6]:[#7]:[#7]:[#6]:1_20	1	false	REALSpace_70bn_2024-09	m_11bbb	22180484	10476196
S1c2c(ccc(c2)C(=O)NC3=NN(c4ncc([N+]([O-])=O)cc4)C=C3C#N)C=C1	351	fCSFP4	weighted-fingerprint-similarity	0.854	0.429	m_11bbb____22180482____14415156	CHEMBL3663141	S1c2c(cccc2)C(C3=NN(c4ccc(cc4)C([O-])=O)C=C3C#N)=C1	[#6]-[#6]1:[#6]:[#7]:[#7]:[#6]:1_20	1	false	REALSpace_70bn_2024-09	m_11bbb	22180482	14415156
[O-][N+](=O)c1ccc(N2N=C(NC(=O)Nc3cc4c(cc3)cccc4)C(C#N)=C2)cc1	352	fCSFP4	weighted-fingerprint-similarity	0.854	0.391	m_2430bbb____22529180____22588456	CHEMBL3663141	S1c2c(cccc2)C(C3=NN(c4ccc(cc4)C([O-])=O)C=C3C#N)=C1	[#6]-[#6]1:[#6]:[#7]:[#7]:[#6]:1_20	1	false	REALSpace_70bn_2024-09	m_2430bbb	22529180	22588456
S1c2c(c(ccc2)CNC(=O)NC3=NN(c4c([N+]([O-])=O)cccc4)C=C3C#N)C=C1	353	fCSFP4	weighted-fingerprint-similarity	0.854	0.443	m_2430bbc____22528352____22579900	CHEMBL3663141	S1c2c(cccc2)C(C3=NN(c4ccc(cc4)C([O-])=O)C=C3C#N)=C1	[#6]-[#6]1:[#6]:[#7]:[#7]:[#6]:1_20	1	false	REALSpace_70bn_2024-09	m_2430bbc	22528352	22579900
Brc1c2c(c(ccc2)C(=O)NC3=NN(c4c(F)cc(C#N)cc4)C=C3C#N)ccc1	354	fCSFP4	weighted-fingerprint-similarity	0.854	0.426	m_11bbb____22180484____12547312	CHEMBL3663141	S1c2c(cccc2)C(C3=NN(c4ccc(cc4)C([O-])=O)C=C3C#N)=C1	[#6]-[#6]1:[#6]:[#7]:[#7]:[#6]:1_20	1	false	REALSpace_70bn_2024-09	m_11bbb	22180484	12547312
Fc1c(N2N=C(NC(=O)c3c4c(c(N)ccc4)ccc3)C(C#N)=C2)ccc(C#N)c1	355	fCSFP4	weighted-fingerprint-similarity	0.854	0.426	m_272430bbe____26361548____26398556	CHEMBL3663141	S1c2c(cccc2)C(C3=NN(c4ccc(cc4)C([O-])=O)C=C3C#N)=C1	[#6]-[#6]1:[#6]:[#7]:[#7]:[#6]:1_20	1	false	REALSpace_70bn_2024-09	m_272430bbe	26361548	26398556
Fc1c(N2N=C(NC(=O)c3c4c(c(ccc4)C)ccc3)C(C#N)=C2)ccc(C#N)c1	356	fCSFP4	weighted-fingerprint-similarity	0.854	0.426	m_11bbb____22180484____9297584	CHEMBL3663141	S1c2c(cccc2)C(C3=NN(c4ccc(cc4)C([O-])=O)C=C3C#N)=C1	[#6]-[#6]1:[#6]:[#7]:[#7]:[#6]:1_20	1	false	REALSpace_70bn_2024-09	m_11bbb	22180484	9297584
Fc1c(N2N=C(NC(=O)c3c4c(cc(F)c3)cccc4)C(C#N)=C2)ccc(C#N)c1	357	fCSFP4	weighted-fingerprint-similarity	0.854	0.426	m_11bbb____22180484____16915810	CHEMBL3663141	S1c2c(cccc2)C(C3=NN(c4ccc(cc4)C([O-])=O)C=C3C#N)=C1	[#6]-[#6]1:[#6]:[#7]:[#7]:[#6]:1_20	1	false	REALSpace_70bn_2024-09	m_11bbb	22180484	16915810
S1c2c(cc(cc2)C)C(C(=O)NC3=NN(C=C3C#N)CC[NH+](C)C)=C1	358	fCSFP4	weighted-fingerprint-similarity	0.854	0.426	m_11bbb____25842060____19621694	CHEMBL3663141	S1c2c(cccc2)C(C3=NN(c4ccc(cc4)C([O-])=O)C=C3C#N)=C1	[#6]-[#6]1:[#6]:[#7]:[#7]:[#6]:1_20	1	false	REALSpace_70bn_2024-09	m_11bbb	25842060	19621694
S1c2c(ccc(OC)c2)C(C(=O)NC3=NN(C=C3C#N)CCOC)=C1	359	fCSFP4	weighted-fingerprint-similarity	0.854	0.426	m_11bcb____15503930____16657234	CHEMBL3663141	S1c2c(cccc2)C(C3=NN(c4ccc(cc4)C([O-])=O)C=C3C#N)=C1	[#6]-[#6]1:[#6]:[#7]:[#7]:[#6]:1_20	1	false	REALSpace_70bn_2024-09	m_11bcb	15503930	16657234
S1c2c(ccc(c2)C)C(C(=O)NC3=NN(C=C3C#N)CC[NH+](C)C)=C1	360	fCSFP4	weighted-fingerprint-similarity	0.854	0.426	m_11bbb____25842060____9631326	CHEMBL3663141	S1c2c(cccc2)C(C3=NN(c4ccc(cc4)C([O-])=O)C=C3C#N)=C1	[#6]-[#6]1:[#6]:[#7]:[#7]:[#6]:1_20	1	false	REALSpace_70bn_2024-09	m_11bbb	25842060	9631326
S1c2c(c(NC(=O)NC3=NN(C=C3C#N)CC(F)(F)F)ccc2)C=C1	361	fCSFP4	weighted-fingerprint-similarity	0.854	0.407	m_68bbb____28404298____21689904	CHEMBL3663141	S1c2c(cccc2)C(C3=NN(c4ccc(cc4)C([O-])=O)C=C3C#N)=C1	[#6]-[#6]1:[#6]:[#7]:[#7]:[#6]:1_20	1	false	REALSpace_70bn_2024-09	m_68bbb	28404298	21689904
S1c2c(c(NC(=O)NC3=NN(C=C3C#N)CCOC)ccc2)C=C1	362	fCSFP4	weighted-fingerprint-similarity	0.854	0.407	m_68bbb____28403710____21689904	CHEMBL3663141	S1c2c(cccc2)C(C3=NN(c4ccc(cc4)C([O-])=O)C=C3C#N)=C1	[#6]-[#6]1:[#6]:[#7]:[#7]:[#6]:1_20	1	false	REALSpace_70bn_2024-09	m_68bbb	28403710	21689904
Brc1c2SC=C(c2ccc1)C(=O)NC3=NN(C=C3C#N)Cc4ccccc4	363	fCSFP4	weighted-fingerprint-similarity	0.853	0.423	m_11bbb____22169164____16521386	CHEMBL3663141	S1c2c(cccc2)C(C3=NN(c4ccc(cc4)C([O-])=O)C=C3C#N)=C1	[#6]-[#6]1:[#6]:[#7]:[#7]:[#6]:1_20	1	false	REALSpace_70bn_2024-09	m_11bbb	22169164	16521386
Clc1c2SC=C(c2ccc1)C(=O)NC3=NN(C=C3C#N)Cc4ccccc4	364	fCSFP4	weighted-fingerprint-similarity	0.853	0.423	m_11bbb____22169164____20023808	CHEMBL3663141	S1c2c(cccc2)C(C3=NN(c4ccc(cc4)C([O-])=O)C=C3C#N)=C1	[#6]-[#6]1:[#6]:[#7]:[#7]:[#6]:1_20	1	false	REALSpace_70bn_2024-09	m_11bbb	22169164	20023808
S1c2c(F)cccc2C(C(=O)NC3=NN(C=C3C#N)Cc4ccccc4)=C1	365	fCSFP4	weighted-fingerprint-similarity	0.853	0.423	m_11bbb____22169164____20023832	CHEMBL3663141	S1c2c(cccc2)C(C3=NN(c4ccc(cc4)C([O-])=O)C=C3C#N)=C1	[#6]-[#6]1:[#6]:[#7]:[#7]:[#6]:1_20	1	false	REALSpace_70bn_2024-09	m_11bbb	22169164	20023832
S1c2c(cccc2C(C(=O)NC3=NN(C=C3C#N)Cc4ccccc4)=C1)C	366	fCSFP4	weighted-fingerprint-similarity	0.853	0.423	m_11bbb____22169164____20023768	CHEMBL3663141	S1c2c(cccc2)C(C3=NN(c4ccc(cc4)C([O-])=O)C=C3C#N)=C1	[#6]-[#6]1:[#6]:[#7]:[#7]:[#6]:1_20	1	false	REALSpace_70bn_2024-09	m_11bbb	22169164	20023768
S1c2c(cc(cc2)CNC(=O)NC3=NN(C=C3C#N)Cc4ccccc4)C(=C1)C	367	fCSFP4	weighted-fingerprint-similarity	0.853	0.419	m_2430bbc____22524250____22580470	CHEMBL3663141	S1c2c(cccc2)C(C3=NN(c4ccc(cc4)C([O-])=O)C=C3C#N)=C1	[#6]-[#6]1:[#6]:[#7]:[#7]:[#6]:1_20	1	false	REALSpace_70bn_2024-09	m_2430bbc	22524250	22580470
S1c2c(ccc(c2)CNC(=O)NC3=NN(C=C3C#N)Cc4ccccc4)C(=C1)C	368	fCSFP4	weighted-fingerprint-similarity	0.853	0.419	m_2430bbc____22524250____27571742	CHEMBL3663141	S1c2c(cccc2)C(C3=NN(c4ccc(cc4)C([O-])=O)C=C3C#N)=C1	[#6]-[#6]1:[#6]:[#7]:[#7]:[#6]:1_20	1	false	REALSpace_70bn_2024-09	m_2430bbc	22524250	27571742
[O-][N+](=O)c1ccc(N2N=C(NC(=O)NCCNc3c4c(ccc3)cccc4)C(C#N)=C2)cc1	369	fCSFP4	weighted-fingerprint-similarity	0.853	0.419	m_2430bbc____22529180____14644014	CHEMBL3663141	S1c2c(cccc2)C(C3=NN(c4ccc(cc4)C([O-])=O)C=C3C#N)=C1	[#6]-[#6]1:[#6]:[#7]:[#7]:[#6]:1_20	1	false	REALSpace_70bn_2024-09	m_2430bbc	22529180	14644014
[O-][N+](=O)c1ccc(N2N=C(NC(=O)NCCc3c4c(ccc3)cccc4)C(C#N)=C2)cc1	370	fCSFP4	weighted-fingerprint-similarity	0.853	0.419	m_2430bbc____22529180____743710	CHEMBL3663141	S1c2c(cccc2)C(C3=NN(c4ccc(cc4)C([O-])=O)C=C3C#N)=C1	[#6]-[#6]1:[#6]:[#7]:[#7]:[#6]:1_20	1	false	REALSpace_70bn_2024-09	m_2430bbc	22529180	743710
S1c2c(cccc2)C(=C1)C(NC(=O)NC3=NN(c4c([N+]([O-])=O)cccc4)C=C3C#N)C	371	fCSFP4	weighted-fingerprint-similarity	0.853	0.450	m_2430bbc____22528352____13459334	CHEMBL3663141	S1c2c(cccc2)C(C3=NN(c4ccc(cc4)C([O-])=O)C=C3C#N)=C1	[#6]-[#6]1:[#6]:[#7]:[#7]:[#6]:1_20	1	false	REALSpace_70bn_2024-09	m_2430bbc	22528352	13459334
BrC=1c2c(SC1)c(ccc2)C(=O)NC3=NN(C=C3C#N)C(C)C	372	fCSFP4	weighted-fingerprint-similarity	0.853	0.416	m_11bcb____6463864____23858548	CHEMBL3663141	S1c2c(cccc2)C(C3=NN(c4ccc(cc4)C([O-])=O)C=C3C#N)=C1	[#6]-[#6]1:[#6]:[#7]:[#7]:[#6]:1_20	1	false	REALSpace_70bn_2024-09	m_11bcb	6463864	23858548
BrC=1c2c(SC1)c(ccc2)C(=O)OCCN3N=C(C(C#N)=C3)C	373	fCSFP4	weighted-fingerprint-similarity	0.853	0.416	m_276436bbc____14085308____23858568	CHEMBL3663141	S1c2c(cccc2)C(C3=NN(c4ccc(cc4)C([O-])=O)C=C3C#N)=C1	[#6]-[#6]1:[#6]:[#7]:[#7]:[#6]:1_20	1	false	REALSpace_70bn_2024-09	m_276436bbc	14085308	23858568
Brc1c2c(cc(NC(=O)NC3=NN(c4ccc([N+]([O-])=O)cc4)C=C3C#N)cc2)ccc1	374	fCSFP4	weighted-fingerprint-similarity	0.853	0.416	m_2430bbb____22529180____22587080	CHEMBL3663141	S1c2c(cccc2)C(C3=NN(c4ccc(cc4)C([O-])=O)C=C3C#N)=C1	[#6]-[#6]1:[#6]:[#7]:[#7]:[#6]:1_20	1	false	REALSpace_70bn_2024-09	m_2430bbb	22529180	22587080
S1c2c(N=C1)cc(NC(=O)NC3=NN(c4ccc([N+]([O-])=O)cc4)C=C3C#N)cc2	375	fCSFP4	weighted-fingerprint-similarity	0.853	0.416	m_2430bbb____22529180____22589990	CHEMBL3663141	S1c2c(cccc2)C(C3=NN(c4ccc(cc4)C([O-])=O)C=C3C#N)=C1	[#6]-[#6]1:[#6]:[#7]:[#7]:[#6]:1_20	1	false	REALSpace_70bn_2024-09	m_2430bbb	22529180	22589990
S1c2c(cccc2)C(=C1)CCNC(=O)NC3=NN(C=C3C#N)CC(F)F	376	fCSFP4	weighted-fingerprint-similarity	0.853	0.416	m_2430bbc____22529508____886722	CHEMBL3663141	S1c2c(cccc2)C(C3=NN(c4ccc(cc4)C([O-])=O)C=C3C#N)=C1	[#6]-[#6]1:[#6]:[#7]:[#7]:[#6]:1_20	1	false	REALSpace_70bn_2024-09	m_2430bbc	22529508	886722
S1c2c(cccc2)C(=C1)CCNC(=O)NC3=NN(C=C3C#N)CCOC	377	fCSFP4	weighted-fingerprint-similarity	0.853	0.416	m_2430bbc____15503936____886722	CHEMBL3663141	S1c2c(cccc2)C(C3=NN(c4ccc(cc4)C([O-])=O)C=C3C#N)=C1	[#6]-[#6]1:[#6]:[#7]:[#7]:[#6]:1_20	1	false	REALSpace_70bn_2024-09	m_2430bbc	15503936	886722
S1c2c(cccc2)C(=C1)CNC(=O)C(=O)NC3=NN(C=C3C#N)C(C)(C)C	378	fCSFP4	weighted-fingerprint-similarity	0.853	0.416	m_2718bbb____870704____8260804	CHEMBL3663141	S1c2c(cccc2)C(C3=NN(c4ccc(cc4)C([O-])=O)C=C3C#N)=C1	[#6]-[#6]1:[#6]:[#7]:[#7]:[#6]:1_20	1	false	REALSpace_70bn_2024-09	m_2718bbb	870704	8260804
S1c2c(cccc2)C(=C1)CNC(=O)NC3=NN(C=C3C#N)CC[NH+](C)C	379	fCSFP4	weighted-fingerprint-similarity	0.853	0.416	m_2430bbc____22525246____803246	CHEMBL3663141	S1c2c(cccc2)C(C3=NN(c4ccc(cc4)C([O-])=O)C=C3C#N)=C1	[#6]-[#6]1:[#6]:[#7]:[#7]:[#6]:1_20	1	false	REALSpace_70bn_2024-09	m_2430bbc	22525246	803246
S1c2c(cccc2)C(C=CC(=O)NC3=NN(C=C3C#N)CC(F)F)=C1	380	fCSFP4	weighted-fingerprint-similarity	0.853	0.416	m_11bcb____15359846____206449	CHEMBL3663141	S1c2c(cccc2)C(C3=NN(c4ccc(cc4)C([O-])=O)C=C3C#N)=C1	[#6]-[#6]1:[#6]:[#7]:[#7]:[#6]:1_20	1	false	REALSpace_70bn_2024-09	m_11bcb	15359846	206449
S1c2c(cccc2C(=C1)C)C(=O)NC3=NN(C=C3C#N)C(C)(C)C	381	fCSFP4	weighted-fingerprint-similarity	0.853	0.416	m_11bcb____6406126____22135362	CHEMBL3663141	S1c2c(cccc2)C(C3=NN(c4ccc(cc4)C([O-])=O)C=C3C#N)=C1	[#6]-[#6]1:[#6]:[#7]:[#7]:[#6]:1_20	1	false	REALSpace_70bn_2024-09	m_11bcb	6406126	22135362
S1c2c(ccc(c2)C(=O)NC3=NN(C=C3C#N)Cc4ccccc4)C=C1	382	fCSFP4	weighted-fingerprint-similarity	0.853	0.396	m_11bbb____22169164____14415156	CHEMBL3663141	S1c2c(cccc2)C(C3=NN(c4ccc(cc4)C([O-])=O)C=C3C#N)=C1	[#6]-[#6]1:[#6]:[#7]:[#7]:[#6]:1_20	1	false	REALSpace_70bn_2024-09	m_11bbb	22169164	14415156
BrC=1c2c(SC1)cc(cc2)C(=O)NC3=NN(C=C3C#N)CCS(=O)(=O)C	383	fCSFP4	weighted-fingerprint-similarity	0.853	0.430	m_11bbb____22175374____26273416	CHEMBL3663141	S1c2c(cccc2)C(C3=NN(c4ccc(cc4)C([O-])=O)C=C3C#N)=C1	[#6]-[#6]1:[#6]:[#7]:[#7]:[#6]:1_20	1	false	REALSpace_70bn_2024-09	m_11bbb	22175374	26273416
BrC=1c2c(SC1)ccc(c2)C(=O)NC3=NN(C=C3C#N)CCS(=O)(=O)C	384	fCSFP4	weighted-fingerprint-similarity	0.853	0.430	m_11bbb____22175374____10685020	CHEMBL3663141	S1c2c(cccc2)C(C3=NN(c4ccc(cc4)C([O-])=O)C=C3C#N)=C1	[#6]-[#6]1:[#6]:[#7]:[#7]:[#6]:1_20	1	false	REALSpace_70bn_2024-09	m_11bbb	22175374	10685020
S1c2c(ccc(NNC(=O)NC3=NN(c4ccc([N+]([O-])=O)cc4)C=C3C#N)c2)C=C1	385	fCSFP4	weighted-fingerprint-similarity	0.853	0.412	m_2430bbb____22529180____14788884	CHEMBL3663141	S1c2c(cccc2)C(C3=NN(c4ccc(cc4)C([O-])=O)C=C3C#N)=C1	[#6]-[#6]1:[#6]:[#7]:[#7]:[#6]:1_20	1	false	REALSpace_70bn_2024-09	m_2430bbb	22529180	14788884
S1c2c(cccc2C(C(=O)OCCN3N=C(C(C#N)=C3)C)=C1)C	386	fCSFP4	weighted-fingerprint-similarity	0.853	0.412	m_276436bbc____14085308____20023786	CHEMBL3663141	S1c2c(cccc2)C(C3=NN(c4ccc(cc4)C([O-])=O)C=C3C#N)=C1	[#6]-[#6]1:[#6]:[#7]:[#7]:[#6]:1_20	1	false	REALSpace_70bn_2024-09	m_276436bbc	14085308	20023786
S1c2c(cc(cc2)C(=O)NC3=NN(C=C3C#N)C(C)(C)C)C=C1	387	fCSFP4	weighted-fingerprint-similarity	0.853	0.392	m_11bcb____6406126____7106640	CHEMBL3663141	S1c2c(cccc2)C(C3=NN(c4ccc(cc4)C([O-])=O)C=C3C#N)=C1	[#6]-[#6]1:[#6]:[#7]:[#7]:[#6]:1_20	1	false	REALSpace_70bn_2024-09	m_11bcb	6406126	7106640
Brc1cc2SC=C(c2cc1)CNC(=O)NC3=NN(c4c(F)cc(C#N)cc4)C=C3C#N	388	fCSFP4	weighted-fingerprint-similarity	0.853	0.444	m_2430bbc____22528324____20044628	CHEMBL3663141	S1c2c(cccc2)C(C3=NN(c4ccc(cc4)C([O-])=O)C=C3C#N)=C1	[#6]-[#6]1:[#6]:[#7]:[#7]:[#6]:1_20	1	false	REALSpace_70bn_2024-09	m_2430bbc	22528324	20044628
Brc1cc2c(SC=C2CNC(=O)NC3=NN(c4c(F)cc(C#N)cc4)C=C3C#N)cc1	389	fCSFP4	weighted-fingerprint-similarity	0.853	0.444	m_2430bbc____22528324____19507584	CHEMBL3663141	S1c2c(cccc2)C(C3=NN(c4ccc(cc4)C([O-])=O)C=C3C#N)=C1	[#6]-[#6]1:[#6]:[#7]:[#7]:[#6]:1_20	1	false	REALSpace_70bn_2024-09	m_2430bbc	22528324	19507584
Clc1cc2SC=C(c2cc1)CNC(=O)NC3=NN(c4c(F)cc(C#N)cc4)C=C3C#N	390	fCSFP4	weighted-fingerprint-similarity	0.853	0.444	m_2430bbc____22528324____22588172	CHEMBL3663141	S1c2c(cccc2)C(C3=NN(c4ccc(cc4)C([O-])=O)C=C3C#N)=C1	[#6]-[#6]1:[#6]:[#7]:[#7]:[#6]:1_20	1	false	REALSpace_70bn_2024-09	m_2430bbc	22528324	22588172
Brc1c2c(cc(cc2)C(=O)NC3=NN(c4c(F)cc(C#N)cc4)C=C3C#N)ccc1	391	fCSFP4	weighted-fingerprint-similarity	0.853	0.427	m_11bbb____22180484____9748648	CHEMBL3663141	S1c2c(cccc2)C(C3=NN(c4ccc(cc4)C([O-])=O)C=C3C#N)=C1	[#6]-[#6]1:[#6]:[#7]:[#7]:[#6]:1_20	1	false	REALSpace_70bn_2024-09	m_11bbb	22180484	9748648
Fc1c(N2N=C(NC(=O)NNC(=O)c3c4c(ccc3)cccc4)C(C#N)=C2)ccc(C#N)c1	392	fCSFP4	weighted-fingerprint-similarity	0.853	0.427	m_2430bbc____22528324____8738482	CHEMBL3663141	S1c2c(cccc2)C(C3=NN(c4ccc(cc4)C([O-])=O)C=C3C#N)=C1	[#6]-[#6]1:[#6]:[#7]:[#7]:[#6]:1_20	1	false	REALSpace_70bn_2024-09	m_2430bbc	22528324	8738482
S1c2c(N=C1)cc(cc2)C(=O)NC3=NN(c4c(F)cc(C#N)cc4)C=C3C#N	393	fCSFP4	weighted-fingerprint-similarity	0.853	0.427	m_11bbb____22180484____13449186	CHEMBL3663141	S1c2c(cccc2)C(C3=NN(c4ccc(cc4)C([O-])=O)C=C3C#N)=C1	[#6]-[#6]1:[#6]:[#7]:[#7]:[#6]:1_20	1	false	REALSpace_70bn_2024-09	m_11bbb	22180484	13449186
S1c2c(ccc(c2)C(=O)NC3=NN(C=C3C#N)C(C)C)C=C1	394	fCSFP4	weighted-fingerprint-similarity	0.853	0.389	m_11bcb____6463864____14415156	CHEMBL3663141	S1c2c(cccc2)C(C3=NN(c4ccc(cc4)C([O-])=O)C=C3C#N)=C1	[#6]-[#6]1:[#6]:[#7]:[#7]:[#6]:1_20	1	false	REALSpace_70bn_2024-09	m_11bcb	6463864	14415156
S1c2c(ccc(c2)C(=O)OCCN3N=C(C(C#N)=C3)C)C=C1	395	fCSFP4	weighted-fingerprint-similarity	0.853	0.389	m_276436bbc____14085308____14415172	CHEMBL3663141	S1c2c(cccc2)C(C3=NN(c4ccc(cc4)C([O-])=O)C=C3C#N)=C1	[#6]-[#6]1:[#6]:[#7]:[#7]:[#6]:1_20	1	false	REALSpace_70bn_2024-09	m_276436bbc	14085308	14415172
S1c2c(cccc2)C(=C1)C(O)CNC(=O)NC3=NN(c4ncc([N+]([O-])=O)cc4)C=C3C#N	396	fCSFP4	weighted-fingerprint-similarity	0.853	0.457	m_2430bbc____22528322____15728062	CHEMBL3663141	S1c2c(cccc2)C(C3=NN(c4ccc(cc4)C([O-])=O)C=C3C#N)=C1	[#6]-[#6]1:[#6]:[#7]:[#7]:[#6]:1_20	1	false	REALSpace_70bn_2024-09	m_2430bbc	22528322	15728062
S1c2c(cccc2)C(=C1)CC([NH3+])C(=O)NC3=NN(c4ncc([N+]([O-])=O)cc4)C=C3C#N	397	fCSFP4	weighted-fingerprint-similarity	0.853	0.457	m_272430cbe____26361546____26393130	CHEMBL3663141	S1c2c(cccc2)C(C3=NN(c4ccc(cc4)C([O-])=O)C=C3C#N)=C1	[#6]-[#6]1:[#6]:[#7]:[#7]:[#6]:1_20	1	false	REALSpace_70bn_2024-09	m_272430cbe	26361546	26393130
S1c2c(cccc2)C(=C1)CN(C(=O)NC3=NN(c4ncc([N+]([O-])=O)cc4)C=C3C#N)C	398	fCSFP4	weighted-fingerprint-similarity	0.853	0.457	m_2430bbd____22528322____765014	CHEMBL3663141	S1c2c(cccc2)C(C3=NN(c4ccc(cc4)C([O-])=O)C=C3C#N)=C1	[#6]-[#6]1:[#6]:[#7]:[#7]:[#6]:1_20	1	false	REALSpace_70bn_2024-09	m_2430bbd	22528322	765014
Brc1cc2SC=C(c2cc1)C(=O)NC3=NN(C=C3C#N)CC[NH+](C)C	399	fCSFP4	weighted-fingerprint-similarity	0.852	0.424	m_11bbb____25842060____20020654	CHEMBL3663141	S1c2c(cccc2)C(C3=NN(c4ccc(cc4)C([O-])=O)C=C3C#N)=C1	[#6]-[#6]1:[#6]:[#7]:[#7]:[#6]:1_20	1	false	REALSpace_70bn_2024-09	m_11bbb	25842060	20020654
Brc1cc2c(SC=C2C(=O)NC3=NN(C=C3C#N)CC[NH+](C)C)cc1	400	fCSFP4	weighted-fingerprint-similarity	0.852	0.424	m_11bbb____25842060____20023720	CHEMBL3663141	S1c2c(cccc2)C(C3=NN(c4ccc(cc4)C([O-])=O)C=C3C#N)=C1	[#6]-[#6]1:[#6]:[#7]:[#7]:[#6]:1_20	1	false	REALSpace_70bn_2024-09	m_11bbb	25842060	20023720
Clc1cc2SC=C(c2cc1)C(=O)NC3=NN(C=C3C#N)CC[NH+](C)C	401	fCSFP4	weighted-fingerprint-similarity	0.852	0.424	m_11bbb____25842060____22137808	CHEMBL3663141	S1c2c(cccc2)C(C3=NN(c4ccc(cc4)C([O-])=O)C=C3C#N)=C1	[#6]-[#6]1:[#6]:[#7]:[#7]:[#6]:1_20	1	false	REALSpace_70bn_2024-09	m_11bbb	25842060	22137808
Clc1cc2c(SC=C2C(=O)NC3=NN(C=C3C#N)CC[NH+](C)C)cc1	402	fCSFP4	weighted-fingerprint-similarity	0.852	0.424	m_11bbb____25842060____26252572	CHEMBL3663141	S1c2c(cccc2)C(C3=NN(c4ccc(cc4)C([O-])=O)C=C3C#N)=C1	[#6]-[#6]1:[#6]:[#7]:[#7]:[#6]:1_20	1	false	REALSpace_70bn_2024-09	m_11bbb	25842060	26252572
S1c2c(cc(F)cc2)C(C(=O)NC3=NN(C=C3C#N)CC[NH+](C)C)=C1	403	fCSFP4	weighted-fingerprint-similarity	0.852	0.424	m_11bbb____25842060____20023744	CHEMBL3663141	S1c2c(cccc2)C(C3=NN(c4ccc(cc4)C([O-])=O)C=C3C#N)=C1	[#6]-[#6]1:[#6]:[#7]:[#7]:[#6]:1_20	1	false	REALSpace_70bn_2024-09	m_11bbb	25842060	20023744
S1c2c(cccc2)C(=C1)C(NC(=O)NC3=NN(C=C3C#N)Cc4ccccc4)C	404	fCSFP4	weighted-fingerprint-similarity	0.852	0.424	m_2430bbc____22524250____13459334	CHEMBL3663141	S1c2c(cccc2)C(C3=NN(c4ccc(cc4)C([O-])=O)C=C3C#N)=C1	[#6]-[#6]1:[#6]:[#7]:[#7]:[#6]:1_20	1	false	REALSpace_70bn_2024-09	m_2430bbc	22524250	13459334
S1c2c(cccc2)C(=C1)CC([NH3+])C(=O)NC3=NN(C=C3C#N)Cc4ccccc4	405	fCSFP4	weighted-fingerprint-similarity	0.852	0.424	m_272430cbe____26377662____26393130	CHEMBL3663141	S1c2c(cccc2)C(C3=NN(c4ccc(cc4)C([O-])=O)C=C3C#N)=C1	[#6]-[#6]1:[#6]:[#7]:[#7]:[#6]:1_20	1	false	REALSpace_70bn_2024-09	m_272430cbe	26377662	26393130
S1c2c(cccc2)C(=C1)CN(C(=O)NC3=NN(C=C3C#N)Cc4ccccc4)C	406	fCSFP4	weighted-fingerprint-similarity	0.852	0.424	m_2430bbd____22524250____765014	CHEMBL3663141	S1c2c(cccc2)C(C3=NN(c4ccc(cc4)C([O-])=O)C=C3C#N)=C1	[#6]-[#6]1:[#6]:[#7]:[#7]:[#6]:1_20	1	false	REALSpace_70bn_2024-09	m_2430bbd	22524250	765014
S1c2c(c(ccc2)CC(=O)OCCN3N=C(C(C#N)=C3)C)C=C1	407	fCSFP4	weighted-fingerprint-similarity	0.852	0.405	m_276436cbc____14085308____14103106	CHEMBL3663141	S1c2c(cccc2)C(C3=NN(c4ccc(cc4)C([O-])=O)C=C3C#N)=C1	[#6]-[#6]1:[#6]:[#7]:[#7]:[#6]:1_20	1	false	REALSpace_70bn_2024-09	m_276436cbc	14085308	14103106
O=C(NC1=NN(C=C1C#N)C(C)C)c2c3c(ccc2)cccc3	408	fCSFP4	weighted-fingerprint-similarity	0.852	0.385	m_11bcb____6463864____53711	CHEMBL3663141	S1c2c(cccc2)C(C3=NN(c4ccc(cc4)C([O-])=O)C=C3C#N)=C1	[#6]-[#6]1:[#6]:[#7]:[#7]:[#6]:1_20	1	false	REALSpace_70bn_2024-09	m_11bcb	6463864	53711
O=C(OCCN1N=C(C(C#N)=C1)C)c2c3c(ccc2)cccc3	409	fCSFP4	weighted-fingerprint-similarity	0.852	0.385	m_276436bbc____14085308____14088460	CHEMBL3663141	S1c2c(cccc2)C(C3=NN(c4ccc(cc4)C([O-])=O)C=C3C#N)=C1	[#6]-[#6]1:[#6]:[#7]:[#7]:[#6]:1_20	1	false	REALSpace_70bn_2024-09	m_276436bbc	14085308	14088460
S(=O)(=O)(CCN1N=C(NC(=O)c2c3c(SC=C3)ccc2)C(C#N)=C1)C	410	fCSFP4	weighted-fingerprint-similarity	0.852	0.420	m_11bbb____22175374____14414916	CHEMBL3663141	S1c2c(cccc2)C(C3=NN(c4ccc(cc4)C([O-])=O)C=C3C#N)=C1	[#6]-[#6]1:[#6]:[#7]:[#7]:[#6]:1_20	1	false	REALSpace_70bn_2024-09	m_11bbb	22175374	14414916
[O-][N+](=O)c1ccc(N2N=C(NC(=O)Nc3ccccc3)C(C#N)=C2)cc1	411	fCSFP4	weighted-fingerprint-similarity	0.852	0.358	m_2430bbb____22529180____4862808	CHEMBL3663141	S1c2c(cccc2)C(C3=NN(c4ccc(cc4)C([O-])=O)C=C3C#N)=C1	[#6]-[#6]1:[#6]:[#7]:[#7]:[#6]:1_20	1	false	REALSpace_70bn_2024-09	m_2430bbb	22529180	4862808
S1c2c(F)cc(F)cc2C(C(=O)NC3=NN(c4c(F)cc(C#N)cc4)C=C3C#N)=C1	412	fCSFP4	weighted-fingerprint-similarity	0.852	0.434	m_11bbb____22180484____20023872	CHEMBL3663141	S1c2c(cccc2)C(C3=NN(c4ccc(cc4)C([O-])=O)C=C3C#N)=C1	[#6]-[#6]1:[#6]:[#7]:[#7]:[#6]:1_20	1	false	REALSpace_70bn_2024-09	m_11bbb	22180484	20023872
S1c2c(nccc2)C(C(=O)NC3=NN(C=C3C#N)Cc4ccccc4)=C1	413	fCSFP4	weighted-fingerprint-similarity	0.852	0.417	m_11bbb____22169164____17542066	CHEMBL3663141	S1c2c(cccc2)C(C3=NN(c4ccc(cc4)C([O-])=O)C=C3C#N)=C1	[#6]-[#6]1:[#6]:[#7]:[#7]:[#6]:1_20	1	false	REALSpace_70bn_2024-09	m_11bbb	22169164	17542066
Brc1cc2c(SC=C2CC(NC(=O)NC3=NN(c4ccc([N+]([O-])=O)cc4)C=C3C#N)C)cc1	414	fCSFP4	weighted-fingerprint-similarity	0.852	0.448	m_2430bbc____22529180____22578644	CHEMBL3663141	S1c2c(cccc2)C(C3=NN(c4ccc(cc4)C([O-])=O)C=C3C#N)=C1	[#6]-[#6]1:[#6]:[#7]:[#7]:[#6]:1_20	1	false	REALSpace_70bn_2024-09	m_2430bbc	22529180	22578644
BrC=1c2c(SC1)c(ccc2)C(=O)NC3=NN(C=C3C#N)C(C)(C)C	415	fCSFP4	weighted-fingerprint-similarity	0.852	0.413	m_11bcb____6406126____23858548	CHEMBL3663141	S1c2c(cccc2)C(C3=NN(c4ccc(cc4)C([O-])=O)C=C3C#N)=C1	[#6]-[#6]1:[#6]:[#7]:[#7]:[#6]:1_20	1	false	REALSpace_70bn_2024-09	m_11bcb	6406126	23858548
S1c2c(cc(cc2)CNC(=O)NC3=NN(c4ccc([N+]([O-])=O)cc4)C=C3C#N)C=C1	416	fCSFP4	weighted-fingerprint-similarity	0.852	0.413	m_2430bbc____22529180____10301540	CHEMBL3663141	S1c2c(cccc2)C(C3=NN(c4ccc(cc4)C([O-])=O)C=C3C#N)=C1	[#6]-[#6]1:[#6]:[#7]:[#7]:[#6]:1_20	1	false	REALSpace_70bn_2024-09	m_2430bbc	22529180	10301540
S1c2c(ccc(c2)C(=O)OC)C(=C1)COC(=O)C3=NN(C=C3C#C)C	417	fCSFP4	weighted-fingerprint-similarity	0.852	0.413	m_1458bbb____17055606____26090818	CHEMBL3663141	S1c2c(cccc2)C(C3=NN(c4ccc(cc4)C([O-])=O)C=C3C#N)=C1	[#6]-[#6]1:[#6]:[#7]:[#7]:[#6]:1_20	1	false	REALSpace_70bn_2024-09	m_1458bbb	17055606	26090818
S1c2c(cccc2)C(=C1)CCCC(=O)NC3=NN(C=C3C#N)CC(F)F	418	fCSFP4	weighted-fingerprint-similarity	0.852	0.413	m_11bcb____15359846____6955212	CHEMBL3663141	S1c2c(cccc2)C(C3=NN(c4ccc(cc4)C([O-])=O)C=C3C#N)=C1	[#6]-[#6]1:[#6]:[#7]:[#7]:[#6]:1_20	1	false	REALSpace_70bn_2024-09	m_11bcb	15359846	6955212
S1c2c(cccc2)C(=C1)CCCC(=O)NC3=NN(C=C3C#N)CCOC	419	fCSFP4	weighted-fingerprint-similarity	0.852	0.413	m_11bcb____15503930____6955212	CHEMBL3663141	S1c2c(cccc2)C(C3=NN(c4ccc(cc4)C([O-])=O)C=C3C#N)=C1	[#6]-[#6]1:[#6]:[#7]:[#7]:[#6]:1_20	1	false	REALSpace_70bn_2024-09	m_11bcb	15503930	6955212
S1c2c(cccc2)C(=C1)CCNC(=O)NC3=NN(C=C3C#N)CC(F)(F)F	420	fCSFP4	weighted-fingerprint-similarity	0.852	0.413	m_2430dbc____15146980____886722	CHEMBL3663141	S1c2c(cccc2)C(C3=NN(c4ccc(cc4)C([O-])=O)C=C3C#N)=C1	[#6]-[#6]1:[#6]:[#7]:[#7]:[#6]:1_20	1	false	REALSpace_70bn_2024-09	m_2430dbc	15146980	886722
S1c2c(cccc2)C(C=CC(=O)NC3=NN(C=C3C#N)CC(F)(F)F)=C1	421	fCSFP4	weighted-fingerprint-similarity	0.852	0.413	m_11bcb____15146974____206449	CHEMBL3663141	S1c2c(cccc2)C(C3=NN(c4ccc(cc4)C([O-])=O)C=C3C#N)=C1	[#6]-[#6]1:[#6]:[#7]:[#7]:[#6]:1_20	1	false	REALSpace_70bn_2024-09	m_11bcb	15146974	206449
S1c2c(cccc2)C(C=CC(=O)NC3=NN(C=C3C#N)CCOC)=C1	422	fCSFP4	weighted-fingerprint-similarity	0.852	0.413	m_11bcb____15503930____206449	CHEMBL3663141	S1c2c(cccc2)C(C3=NN(c4ccc(cc4)C([O-])=O)C=C3C#N)=C1	[#6]-[#6]1:[#6]:[#7]:[#7]:[#6]:1_20	1	false	REALSpace_70bn_2024-09	m_11bcb	15503930	206449
[O-][N+](=O)c1ccc(N2N=C(NC(=O)Nc3c4c(NC=C4)ccc3)C(C#N)=C2)cc1	423	fCSFP4	weighted-fingerprint-similarity	0.852	0.413	m_2430cbb____22529180____4862886	CHEMBL3663141	S1c2c(cccc2)C(C3=NN(c4ccc(cc4)C([O-])=O)C=C3C#N)=C1	[#6]-[#6]1:[#6]:[#7]:[#7]:[#6]:1_20	1	false	REALSpace_70bn_2024-09	m_2430cbb	22529180	4862886
Fc1c(N2N=C(NC(=O)c3ccccc3)C(C#N)=C2)ccc(C#N)c1	424	fCSFP4	weighted-fingerprint-similarity	0.852	0.373	m_11bbb____22180484____53531	CHEMBL3663141	S1c2c(cccc2)C(C3=NN(c4ccc(cc4)C([O-])=O)C=C3C#N)=C1	[#6]-[#6]1:[#6]:[#7]:[#7]:[#6]:1_20	1	false	REALSpace_70bn_2024-09	m_11bbb	22180484	53531
Clc1nc2c(c(c1)C(=O)NC3=NN(c4ccc([N+]([O-])=O)cc4)C=C3C#N)cccc2	425	fCSFP4	weighted-fingerprint-similarity	0.852	0.428	m_270062bbb____28533942____28367004	CHEMBL3663141	S1c2c(cccc2)C(C3=NN(c4ccc(cc4)C([O-])=O)C=C3C#N)=C1	[#6]-[#6]1:[#6]:[#7]:[#7]:[#6]:1_20	1	false	REALSpace_70bn_2024-09	m_270062bbb	28533942	28367004
[O-][N+](=O)c1ccc(N2N=C(NC(=O)NNC(=O)C=3c4c(NC3)cccc4)C(C#N)=C2)cc1	426	fCSFP4	weighted-fingerprint-similarity	0.852	0.428	m_2430bbb____22529180____8738122	CHEMBL3663141	S1c2c(cccc2)C(C3=NN(c4ccc(cc4)C([O-])=O)C=C3C#N)=C1	[#6]-[#6]1:[#6]:[#7]:[#7]:[#6]:1_20	1	false	REALSpace_70bn_2024-09	m_2430bbb	22529180	8738122
[O-][N+](=O)c1ccc(N2N=C(NC(=O)C)C(C#N)=C2)cc1	427	fCSFP4	weighted-fingerprint-similarity	0.852	0.349	m_270062bbb____28533942____15585492	CHEMBL3663141	S1c2c(cccc2)C(C3=NN(c4ccc(cc4)C([O-])=O)C=C3C#N)=C1	[#6]-[#6]1:[#6]:[#7]:[#7]:[#6]:1_20	1	false	REALSpace_70bn_2024-09	m_270062bbb	28533942	15585492
ClC=1c2c(SC1)cc(NC(=O)NC3=NN(C=C3C#N)CC(F)F)cc2	428	fCSFP4	weighted-fingerprint-similarity	0.852	0.410	m_2430cbb____22529508____17612980	CHEMBL3663141	S1c2c(cccc2)C(C3=NN(c4ccc(cc4)C([O-])=O)C=C3C#N)=C1	[#6]-[#6]1:[#6]:[#7]:[#7]:[#6]:1_20	1	false	REALSpace_70bn_2024-09	m_2430cbb	22529508	17612980
S1c2c(cc(NC(=O)C(=O)NC3=NN(C=C3C#N)C(C)C)cc2)C(=C1)C	429	fCSFP4	weighted-fingerprint-similarity	0.852	0.410	m_2718cbb____19506960____8260806	CHEMBL3663141	S1c2c(cccc2)C(C3=NN(c4ccc(cc4)C([O-])=O)C=C3C#N)=C1	[#6]-[#6]1:[#6]:[#7]:[#7]:[#6]:1_20	1	false	REALSpace_70bn_2024-09	m_2718cbb	19506960	8260806
S1c2c(cc(NC(=O)NC3=NN(C=C3C#N)CC(F)F)cc2)C(=C1)C	430	fCSFP4	weighted-fingerprint-similarity	0.852	0.410	m_2430bbb____22529508____22581862	CHEMBL3663141	S1c2c(cccc2)C(C3=NN(c4ccc(cc4)C([O-])=O)C=C3C#N)=C1	[#6]-[#6]1:[#6]:[#7]:[#7]:[#6]:1_20	1	false	REALSpace_70bn_2024-09	m_2430bbb	22529508	22581862
S1c2c(cc(NC(=O)NC3=NN(C=C3C#N)CCOC)cc2)C(=C1)C	431	fCSFP4	weighted-fingerprint-similarity	0.852	0.410	m_2430bbb____15503936____22581862	CHEMBL3663141	S1c2c(cccc2)C(C3=NN(c4ccc(cc4)C([O-])=O)C=C3C#N)=C1	[#6]-[#6]1:[#6]:[#7]:[#7]:[#6]:1_20	1	false	REALSpace_70bn_2024-09	m_2430bbb	15503936	22581862
S1c2c(cccc2C(C(=O)NC3=NN(C=C3C#N)C(C)C)=C1)C	432	fCSFP4	weighted-fingerprint-similarity	0.852	0.410	m_11bcb____6463864____20023768	CHEMBL3663141	S1c2c(cccc2)C(C3=NN(c4ccc(cc4)C([O-])=O)C=C3C#N)=C1	[#6]-[#6]1:[#6]:[#7]:[#7]:[#6]:1_20	1	false	REALSpace_70bn_2024-09	m_11bcb	6463864	20023768
S1c2c(N=C1)c(ccc2)C(=O)NC3=NN(c4ncc([N+]([O-])=O)cc4)C=C3C#N	433	fCSFP4	weighted-fingerprint-similarity	0.851	0.441	m_11bbb____22180482____11715778	CHEMBL3663141	S1c2c(cccc2)C(C3=NN(c4ccc(cc4)C([O-])=O)C=C3C#N)=C1	[#6]-[#6]1:[#6]:[#7]:[#7]:[#6]:1_20	1	false	REALSpace_70bn_2024-09	m_11bbb	22180482	11715778
S1c2c(cccc2)C(=C1)C(O)CNC(=O)NC3=NN(C=C3C#N)Cc4ccccc4	434	fCSFP4	weighted-fingerprint-similarity	0.851	0.424	m_2430bbc____22524250____15728062	CHEMBL3663141	S1c2c(cccc2)C(C3=NN(c4ccc(cc4)C([O-])=O)C=C3C#N)=C1	[#6]-[#6]1:[#6]:[#7]:[#7]:[#6]:1_20	1	false	REALSpace_70bn_2024-09	m_2430bbc	22524250	15728062
Brc1c2c(SC=C2C(=O)NC3=NN(C=C3C#N)C(C)C)ccc1	435	fCSFP4	weighted-fingerprint-similarity	0.851	0.406	m_11bcb____6463864____17066602	CHEMBL3663141	S1c2c(cccc2)C(C3=NN(c4ccc(cc4)C([O-])=O)C=C3C#N)=C1	[#6]-[#6]1:[#6]:[#7]:[#7]:[#6]:1_20	1	false	REALSpace_70bn_2024-09	m_11bcb	6463864	17066602
Brc1c2c(SC=C2C(=O)OCCN3N=C(C(C#N)=C3)C)ccc1	436	fCSFP4	weighted-fingerprint-similarity	0.851	0.406	m_276436bbc____14085308____17066618	CHEMBL3663141	S1c2c(cccc2)C(C3=NN(c4ccc(cc4)C([O-])=O)C=C3C#N)=C1	[#6]-[#6]1:[#6]:[#7]:[#7]:[#6]:1_20	1	false	REALSpace_70bn_2024-09	m_276436bbc	14085308	17066618
Clc1c2c(SC=C2C(=O)NC3=NN(C=C3C#N)C(C)C)ccc1	437	fCSFP4	weighted-fingerprint-similarity	0.851	0.406	m_11bcb____6463864____28469546	CHEMBL3663141	S1c2c(cccc2)C(C3=NN(c4ccc(cc4)C([O-])=O)C=C3C#N)=C1	[#6]-[#6]1:[#6]:[#7]:[#7]:[#6]:1_20	1	false	REALSpace_70bn_2024-09	m_11bcb	6463864	28469546
S(=O)(=O)(NC1=NN(C=C1C#N)CC(F)F)C=2c3c(SC2)cccc3	438	fCSFP4	weighted-fingerprint-similarity	0.851	0.406	m_20bbb____15359848____10120690	CHEMBL3663141	S1c2c(cccc2)C(C3=NN(c4ccc(cc4)C([O-])=O)C=C3C#N)=C1	[#6]-[#6]1:[#6]:[#7]:[#7]:[#6]:1_20	1	false	REALSpace_70bn_2024-09	m_20bbb	15359848	10120690
S1c2c(ccc(c2)C(=O)NC3=NN(C=C3C#N)C(C)(C)C)C=C1	439	fCSFP4	weighted-fingerprint-similarity	0.851	0.386	m_11bcb____6406126____14415156	CHEMBL3663141	S1c2c(cccc2)C(C3=NN(c4ccc(cc4)C([O-])=O)C=C3C#N)=C1	[#6]-[#6]1:[#6]:[#7]:[#7]:[#6]:1_20	1	false	REALSpace_70bn_2024-09	m_11bcb	6406126	14415156
Brc1c2c(SC(C(=O)NC3=NN(c4c(F)cc(C#N)cc4)C=C3C#N)=C2)ccc1	440	fCSFP4	weighted-fingerprint-similarity	0.851	0.438	m_11bbb____22180484____14245944	CHEMBL3663141	S1c2c(cccc2)C(C3=NN(c4ccc(cc4)C([O-])=O)C=C3C#N)=C1	[#6]-[#6]1:[#6]:[#7]:[#7]:[#6]:1_20	1	false	REALSpace_70bn_2024-09	m_11bbb	22180484	14245944
Clc1c2c(SC(C(=O)NC3=NN(c4c(F)cc(C#N)cc4)C=C3C#N)=C2)ccc1	441	fCSFP4	weighted-fingerprint-similarity	0.851	0.438	m_11bbb____22180484____55547	CHEMBL3663141	S1c2c(cccc2)C(C3=NN(c4ccc(cc4)C([O-])=O)C=C3C#N)=C1	[#6]-[#6]1:[#6]:[#7]:[#7]:[#6]:1_20	1	false	REALSpace_70bn_2024-09	m_11bbb	22180484	55547
S1c2c(c(ccc2)C)C=C1C(=O)NC3=NN(c4c(F)cc(C#N)cc4)C=C3C#N	442	fCSFP4	weighted-fingerprint-similarity	0.851	0.438	m_11bbb____22180484____28369862	CHEMBL3663141	S1c2c(cccc2)C(C3=NN(c4ccc(cc4)C([O-])=O)C=C3C#N)=C1	[#6]-[#6]1:[#6]:[#7]:[#7]:[#6]:1_20	1	false	REALSpace_70bn_2024-09	m_11bbb	22180484	28369862
Brc1c2c(ccc(c2)C(=O)NC3=NN(c4c(F)cc(C#N)cc4)C=C3C#N)ccc1	443	fCSFP4	weighted-fingerprint-similarity	0.851	0.421	m_11bbb____22180484____15415404	CHEMBL3663141	S1c2c(cccc2)C(C3=NN(c4ccc(cc4)C([O-])=O)C=C3C#N)=C1	[#6]-[#6]1:[#6]:[#7]:[#7]:[#6]:1_20	1	false	REALSpace_70bn_2024-09	m_11bbb	22180484	15415404
Fc1c(N2N=C(NC(=O)c3c4c(cc(F)cc4)ccc3)C(C#N)=C2)ccc(C#N)c1	444	fCSFP4	weighted-fingerprint-similarity	0.851	0.421	m_11bbb____22180484____14651582	CHEMBL3663141	S1c2c(cccc2)C(C3=NN(c4ccc(cc4)C([O-])=O)C=C3C#N)=C1	[#6]-[#6]1:[#6]:[#7]:[#7]:[#6]:1_20	1	false	REALSpace_70bn_2024-09	m_11bbb	22180484	14651582
Fc1c(N2N=C(NC(=O)c3c4c(cnc3)cccc4)C(C#N)=C2)ccc(C#N)c1	445	fCSFP4	weighted-fingerprint-similarity	0.851	0.421	m_11bbb____22180484____1159638	CHEMBL3663141	S1c2c(cccc2)C(C3=NN(c4ccc(cc4)C([O-])=O)C=C3C#N)=C1	[#6]-[#6]1:[#6]:[#7]:[#7]:[#6]:1_20	1	false	REALSpace_70bn_2024-09	m_11bbb	22180484	1159638
Fc1c(N2N=C(NC(=O)c3cc4c(N)cccc4cc3)C(C#N)=C2)ccc(C#N)c1	446	fCSFP4	weighted-fingerprint-similarity	0.851	0.421	m_272430bbe____26361548____26396736	CHEMBL3663141	S1c2c(cccc2)C(C3=NN(c4ccc(cc4)C([O-])=O)C=C3C#N)=C1	[#6]-[#6]1:[#6]:[#7]:[#7]:[#6]:1_20	1	false	REALSpace_70bn_2024-09	m_272430bbe	26361548	26396736
S1c2c(ccc(OC)c2)C(C(=O)NC3=NN(C=C3C#N)CC(F)F)=C1	447	fCSFP4	weighted-fingerprint-similarity	0.851	0.421	m_11bcb____15359846____16657234	CHEMBL3663141	S1c2c(cccc2)C(C3=NN(c4ccc(cc4)C([O-])=O)C=C3C#N)=C1	[#6]-[#6]1:[#6]:[#7]:[#7]:[#6]:1_20	1	false	REALSpace_70bn_2024-09	m_11bcb	15359846	16657234
S1c2c(cccc2)C=C1C(=O)NNC(=O)NC3=NN(c4ccc([N+]([O-])=O)cc4)C=C3C#N	448	fCSFP4	weighted-fingerprint-similarity	0.851	0.421	m_2430bbb____22529180____20619248	CHEMBL3663141	S1c2c(cccc2)C(C3=NN(c4ccc(cc4)C([O-])=O)C=C3C#N)=C1	[#6]-[#6]1:[#6]:[#7]:[#7]:[#6]:1_20	1	false	REALSpace_70bn_2024-09	m_2430bbb	22529180	20619248
S1N=Cc2c(cccc12)C(=O)NC3=NN(C=C3C#N)C(C)C	449	fCSFP4	weighted-fingerprint-similarity	0.851	0.402	m_11bcb____6463864____15143846	CHEMBL3663141	S1c2c(cccc2)C(C3=NN(c4ccc(cc4)C([O-])=O)C=C3C#N)=C1	[#6]-[#6]1:[#6]:[#7]:[#7]:[#6]:1_20	1	false	REALSpace_70bn_2024-09	m_11bcb	6463864	15143846
S1N=Cc2c(cccc12)C(=O)OCCN3N=C(C(C#N)=C3)C	450	fCSFP4	weighted-fingerprint-similarity	0.851	0.402	m_276436bbc____14085308____15143862	CHEMBL3663141	S1c2c(cccc2)C(C3=NN(c4ccc(cc4)C([O-])=O)C=C3C#N)=C1	[#6]-[#6]1:[#6]:[#7]:[#7]:[#6]:1_20	1	false	REALSpace_70bn_2024-09	m_276436bbc	14085308	15143862
S1c2c(c(NC(=O)NC3=NN(C=C3C#N)CC[NH+](C)C)ccc2)C=C1	451	fCSFP4	weighted-fingerprint-similarity	0.851	0.402	m_68bbb____28408732____21689904	CHEMBL3663141	S1c2c(cccc2)C(C3=NN(c4ccc(cc4)C([O-])=O)C=C3C#N)=C1	[#6]-[#6]1:[#6]:[#7]:[#7]:[#6]:1_20	1	false	REALSpace_70bn_2024-09	m_68bbb	28408732	21689904
S1c2c(c(ccc2)CC(=O)NC3=NN(C=C3C#N)C(C)C)C=C1	452	fCSFP4	weighted-fingerprint-similarity	0.851	0.402	m_11bcb____6463864____8365078	CHEMBL3663141	S1c2c(cccc2)C(C3=NN(c4ccc(cc4)C([O-])=O)C=C3C#N)=C1	[#6]-[#6]1:[#6]:[#7]:[#7]:[#6]:1_20	1	false	REALSpace_70bn_2024-09	m_11bcb	6463864	8365078
O=C(NC1=NN(C=C1C#N)C(C)(C)C)c2c3c(ccc2)cccc3	453	fCSFP4	weighted-fingerprint-similarity	0.851	0.382	m_11bcb____6406126____53711	CHEMBL3663141	S1c2c(cccc2)C(C3=NN(c4ccc(cc4)C([O-])=O)C=C3C#N)=C1	[#6]-[#6]1:[#6]:[#7]:[#7]:[#6]:1_20	1	false	REALSpace_70bn_2024-09	m_11bcb	6406126	53711
O=C(NNC(=O)c1c2c(ccc1)cccc2)NC3=NN(C=C3C#N)C	454	fCSFP4	weighted-fingerprint-similarity	0.851	0.382	m_2430bbc____6584276____8738482	CHEMBL3663141	S1c2c(cccc2)C(C3=NN(c4ccc(cc4)C([O-])=O)C=C3C#N)=C1	[#6]-[#6]1:[#6]:[#7]:[#7]:[#6]:1_20	1	false	REALSpace_70bn_2024-09	m_2430bbc	6584276	8738482
Fc1c(F)cc2c(c(ccc2)C(=O)NC3=NN(c4c(F)cc(C#N)cc4)C=C3C#N)c1	455	fCSFP4	weighted-fingerprint-similarity	0.851	0.418	m_11bbb____22180484____28469476	CHEMBL3663141	S1c2c(cccc2)C(C3=NN(c4ccc(cc4)C([O-])=O)C=C3C#N)=C1	[#6]-[#6]1:[#6]:[#7]:[#7]:[#6]:1_20	1	false	REALSpace_70bn_2024-09	m_11bbb	22180484	28469476
S1c2c(c(F)ccc2)C(=C1)CC(=O)NC3=NN(c4c(F)cc(C#N)cc4)C=C3C#N	456	fCSFP4	weighted-fingerprint-similarity	0.851	0.432	m_11bbb____22180484____22138406	CHEMBL3663141	S1c2c(cccc2)C(C3=NN(c4ccc(cc4)C([O-])=O)C=C3C#N)=C1	[#6]-[#6]1:[#6]:[#7]:[#7]:[#6]:1_20	1	false	REALSpace_70bn_2024-09	m_11bbb	22180484	22138406
Brc1c2c(c(cc1)CNC(=O)NC3=NN(c4ccc([N+]([O-])=O)cc4)C=C3C#N)cccc2	457	fCSFP4	weighted-fingerprint-similarity	0.851	0.414	m_2430bbc____22529180____26862070	CHEMBL3663141	S1c2c(cccc2)C(C3=NN(c4ccc(cc4)C([O-])=O)C=C3C#N)=C1	[#6]-[#6]1:[#6]:[#7]:[#7]:[#6]:1_20	1	false	REALSpace_70bn_2024-09	m_2430bbc	22529180	26862070
Brc1cc2SC=C(c2cc1)CC(=O)NC3=NN(C=C3C#N)Cc4ccccc4	458	fCSFP4	weighted-fingerprint-similarity	0.851	0.414	m_11bbb____22169164____20043628	CHEMBL3663141	S1c2c(cccc2)C(C3=NN(c4ccc(cc4)C([O-])=O)C=C3C#N)=C1	[#6]-[#6]1:[#6]:[#7]:[#7]:[#6]:1_20	1	false	REALSpace_70bn_2024-09	m_11bbb	22169164	20043628
Brc1cc2c(SC=C2CC(=O)NC3=NN(C=C3C#N)Cc4ccccc4)cc1	459	fCSFP4	weighted-fingerprint-similarity	0.851	0.414	m_11bbb____22169164____9480578	CHEMBL3663141	S1c2c(cccc2)C(C3=NN(c4ccc(cc4)C([O-])=O)C=C3C#N)=C1	[#6]-[#6]1:[#6]:[#7]:[#7]:[#6]:1_20	1	false	REALSpace_70bn_2024-09	m_11bbb	22169164	9480578
Clc1c2c(c(cc1)CNC(=O)NC3=NN(c4ccc([N+]([O-])=O)cc4)C=C3C#N)cccc2	460	fCSFP4	weighted-fingerprint-similarity	0.851	0.414	m_2430bbc____22529180____24452292	CHEMBL3663141	S1c2c(cccc2)C(C3=NN(c4ccc(cc4)C([O-])=O)C=C3C#N)=C1	[#6]-[#6]1:[#6]:[#7]:[#7]:[#6]:1_20	1	false	REALSpace_70bn_2024-09	m_2430bbc	22529180	24452292
Clc1cc2SC=C(c2cc1)CC(=O)NC3=NN(C=C3C#N)Cc4ccccc4	461	fCSFP4	weighted-fingerprint-similarity	0.851	0.414	m_11bbb____22169164____22138534	CHEMBL3663141	S1c2c(cccc2)C(C3=NN(c4ccc(cc4)C([O-])=O)C=C3C#N)=C1	[#6]-[#6]1:[#6]:[#7]:[#7]:[#6]:1_20	1	false	REALSpace_70bn_2024-09	m_11bbb	22169164	22138534
Clc1cc2c(SC=C2CC(=O)NC3=NN(C=C3C#N)Cc4ccccc4)cc1	462	fCSFP4	weighted-fingerprint-similarity	0.851	0.414	m_11bbb____22169164____7689800	CHEMBL3663141	S1c2c(cccc2)C(C3=NN(c4ccc(cc4)C([O-])=O)C=C3C#N)=C1	[#6]-[#6]1:[#6]:[#7]:[#7]:[#6]:1_20	1	false	REALSpace_70bn_2024-09	m_11bbb	22169164	7689800
Fc1c2c(c(cc1)CNC(=O)NC3=NN(c4ccc([N+]([O-])=O)cc4)C=C3C#N)cccc2	463	fCSFP4	weighted-fingerprint-similarity	0.851	0.414	m_2430bbc____22529180____22585368	CHEMBL3663141	S1c2c(cccc2)C(C3=NN(c4ccc(cc4)C([O-])=O)C=C3C#N)=C1	[#6]-[#6]1:[#6]:[#7]:[#7]:[#6]:1_20	1	false	REALSpace_70bn_2024-09	m_2430bbc	22529180	22585368
S1c2c(cc(cc2)C)C(=C1)CC(=O)NC3=NN(C=C3C#N)Cc4ccccc4	464	fCSFP4	weighted-fingerprint-similarity	0.851	0.414	m_11bbb____22169164____7289768	CHEMBL3663141	S1c2c(cccc2)C(C3=NN(c4ccc(cc4)C([O-])=O)C=C3C#N)=C1	[#6]-[#6]1:[#6]:[#7]:[#7]:[#6]:1_20	1	false	REALSpace_70bn_2024-09	m_11bbb	22169164	7289768
[O-][N+](=O)c1ccc(N2N=C(NC(=O)NCCCc3c4c(ccc3)cccc4)C(C#N)=C2)cc1	465	fCSFP4	weighted-fingerprint-similarity	0.851	0.414	m_2430bbc____22529180____19995974	CHEMBL3663141	S1c2c(cccc2)C(C3=NN(c4ccc(cc4)C([O-])=O)C=C3C#N)=C1	[#6]-[#6]1:[#6]:[#7]:[#7]:[#6]:1_20	1	false	REALSpace_70bn_2024-09	m_2430bbc	22529180	19995974
[O-][N+](=O)c1ccc(N2N=C(NC(=O)NCc3c4c(c(cc3)C)cccc4)C(C#N)=C2)cc1	466	fCSFP4	weighted-fingerprint-similarity	0.851	0.414	m_2430bbc____22529180____10964810	CHEMBL3663141	S1c2c(cccc2)C(C3=NN(c4ccc(cc4)C([O-])=O)C=C3C#N)=C1	[#6]-[#6]1:[#6]:[#7]:[#7]:[#6]:1_20	1	false	REALSpace_70bn_2024-09	m_2430bbc	22529180	10964810
S1c2c(cc(cc2)CNC(=O)NC3=NN(c4c([N+]([O-])=O)cccc4)C=C3C#N)C(=C1)C	467	fCSFP4	weighted-fingerprint-similarity	0.851	0.445	m_2430bbc____22528352____22580470	CHEMBL3663141	S1c2c(cccc2)C(C3=NN(c4ccc(cc4)C([O-])=O)C=C3C#N)=C1	[#6]-[#6]1:[#6]:[#7]:[#7]:[#6]:1_20	1	false	REALSpace_70bn_2024-09	m_2430bbc	22528352	22580470
S1c2c(ccc(c2)CNC(=O)NC3=NN(c4c([N+]([O-])=O)cccc4)C=C3C#N)C(=C1)C	468	fCSFP4	weighted-fingerprint-similarity	0.851	0.445	m_2430bbc____22528352____27571742	CHEMBL3663141	S1c2c(cccc2)C(C3=NN(c4ccc(cc4)C([O-])=O)C=C3C#N)=C1	[#6]-[#6]1:[#6]:[#7]:[#7]:[#6]:1_20	1	false	REALSpace_70bn_2024-09	m_2430bbc	22528352	27571742
Brc1c2c(c(NNC(=O)NC3=NN(c4ccc([N+]([O-])=O)cc4)C=C3C#N)ccc2)ccc1	469	fCSFP4	weighted-fingerprint-similarity	0.850	0.411	m_2430bbb____22529180____26860074	CHEMBL3663141	S1c2c(cccc2)C(C3=NN(c4ccc(cc4)C([O-])=O)C=C3C#N)=C1	[#6]-[#6]1:[#6]:[#7]:[#7]:[#6]:1_20	1	false	REALSpace_70bn_2024-09	m_2430bbb	22529180	26860074
S1c2c(cccc2)C(=C1)C(NC(=O)NC3=NN(C=C3C#N)C(C)(C)C)C	470	fCSFP4	weighted-fingerprint-similarity	0.850	0.411	m_2430dbc____6950712____13459334	CHEMBL3663141	S1c2c(cccc2)C(C3=NN(c4ccc(cc4)C([O-])=O)C=C3C#N)=C1	[#6]-[#6]1:[#6]:[#7]:[#7]:[#6]:1_20	1	false	REALSpace_70bn_2024-09	m_2430dbc	6950712	13459334
S1c2c(cccc2)C(=C1)CCCC(=O)NC3=NN(C=C3C#N)CC(F)(F)F	471	fCSFP4	weighted-fingerprint-similarity	0.850	0.411	m_11bcb____15146974____6955212	CHEMBL3663141	S1c2c(cccc2)C(C3=NN(c4ccc(cc4)C([O-])=O)C=C3C#N)=C1	[#6]-[#6]1:[#6]:[#7]:[#7]:[#6]:1_20	1	false	REALSpace_70bn_2024-09	m_11bcb	15146974	6955212
S1c2c(cccc2)C(=C1)CCNC(=O)C(=O)NC3=NN(C=C3C#N)C(C)C	472	fCSFP4	weighted-fingerprint-similarity	0.850	0.411	m_2718cbb____954564____8260806	CHEMBL3663141	S1c2c(cccc2)C(C3=NN(c4ccc(cc4)C([O-])=O)C=C3C#N)=C1	[#6]-[#6]1:[#6]:[#7]:[#7]:[#6]:1_20	1	false	REALSpace_70bn_2024-09	m_2718cbb	954564	8260806
S1c2c(cccc2)C(=C1)CCNC(=O)NC3=NN(C=C3C#N)CC[NH+](C)C	473	fCSFP4	weighted-fingerprint-similarity	0.850	0.411	m_2430bbc____22525246____886722	CHEMBL3663141	S1c2c(cccc2)C(C3=NN(c4ccc(cc4)C([O-])=O)C=C3C#N)=C1	[#6]-[#6]1:[#6]:[#7]:[#7]:[#6]:1_20	1	false	REALSpace_70bn_2024-09	m_2430bbc	22525246	886722
S1c2c(cccc2)C(=C1)CNC(=O)C(=O)NC3=NN(C=C3C#N)CC(F)F	474	fCSFP4	weighted-fingerprint-similarity	0.850	0.411	m_2718bbb____870704____15359850	CHEMBL3663141	S1c2c(cccc2)C(C3=NN(c4ccc(cc4)C([O-])=O)C=C3C#N)=C1	[#6]-[#6]1:[#6]:[#7]:[#7]:[#6]:1_20	1	false	REALSpace_70bn_2024-09	m_2718bbb	870704	15359850
S1c2c(c(ccc2)COC(=O)C3=NN(C=C3C#C)C)C=C1	475	fCSFP4	weighted-fingerprint-similarity	0.850	0.391	m_1458bbb____17055606____26091998	CHEMBL3663141	S1c2c(cccc2)C(C3=NN(c4ccc(cc4)C([O-])=O)C=C3C#N)=C1	[#6]-[#6]1:[#6]:[#7]:[#7]:[#6]:1_20	1	false	REALSpace_70bn_2024-09	m_1458bbb	17055606	26091998
[O-][N+](=O)c1ccc(N2N=C(NC(=O)C3=COC=C3)C(C#N)=C2)cc1	476	fCSFP4	weighted-fingerprint-similarity	0.850	0.370	m_270062bbb____28533942____28366880	CHEMBL3663141	S1c2c(cccc2)C(C3=NN(c4ccc(cc4)C([O-])=O)C=C3C#N)=C1	[#6]-[#6]1:[#6]:[#7]:[#7]:[#6]:1_20	1	false	REALSpace_70bn_2024-09	m_270062bbb	28533942	28366880
Brc1c2c(c(cc1)C(=O)NC3=NN(c4ncc([N+]([O-])=O)cc4)C=C3C#N)cccc2	477	fCSFP4	weighted-fingerprint-similarity	0.850	0.425	m_11bbb____22180482____22434258	CHEMBL3663141	S1c2c(cccc2)C(C3=NN(c4ccc(cc4)C([O-])=O)C=C3C#N)=C1	[#6]-[#6]1:[#6]:[#7]:[#7]:[#6]:1_20	1	false	REALSpace_70bn_2024-09	m_11bbb	22180482	22434258
Clc1c2c(c(cc1)C(=O)NC3=NN(c4ncc([N+]([O-])=O)cc4)C=C3C#N)cccc2	478	fCSFP4	weighted-fingerprint-similarity	0.850	0.425	m_11bbb____22180482____22136918	CHEMBL3663141	S1c2c(cccc2)C(C3=NN(c4ccc(cc4)C([O-])=O)C=C3C#N)=C1	[#6]-[#6]1:[#6]:[#7]:[#7]:[#6]:1_20	1	false	REALSpace_70bn_2024-09	m_11bbb	22180482	22136918
Fc1c2c(c(cc1)C(=O)NC3=NN(c4ncc([N+]([O-])=O)cc4)C=C3C#N)cccc2	479	fCSFP4	weighted-fingerprint-similarity	0.850	0.425	m_11bbb____22180482____9631438	CHEMBL3663141	S1c2c(cccc2)C(C3=NN(c4ccc(cc4)C([O-])=O)C=C3C#N)=C1	[#6]-[#6]1:[#6]:[#7]:[#7]:[#6]:1_20	1	false	REALSpace_70bn_2024-09	m_11bbb	22180482	9631438
[O-][N+](=O)c1ccc(N2N=C(NC(=O)NNC(=O)c3c4c(NC=C4)ccc3)C(C#N)=C2)cc1	480	fCSFP4	weighted-fingerprint-similarity	0.850	0.425	m_2430bbc____22529180____23005514	CHEMBL3663141	S1c2c(cccc2)C(C3=NN(c4ccc(cc4)C([O-])=O)C=C3C#N)=C1	[#6]-[#6]1:[#6]:[#7]:[#7]:[#6]:1_20	1	false	REALSpace_70bn_2024-09	m_2430bbc	22529180	23005514
[O-][N+](=O)c1ccc(N2N=C(NC(=O)NNC(=O)c3c4c(nccc4)ccc3)C(C#N)=C2)cc1	481	fCSFP4	weighted-fingerprint-similarity	0.850	0.425	m_2430bbb____22529180____8738584	CHEMBL3663141	S1c2c(cccc2)C(C3=NN(c4ccc(cc4)C([O-])=O)C=C3C#N)=C1	[#6]-[#6]1:[#6]:[#7]:[#7]:[#6]:1_20	1	false	REALSpace_70bn_2024-09	m_2430bbb	22529180	8738584
[O-][N+](=O)c1cnc(N2N=C(NC(=O)c3c4c(c(cc3)C)cccc4)C(C#N)=C2)cc1	482	fCSFP4	weighted-fingerprint-similarity	0.850	0.425	m_11bbb____22180482____10968748	CHEMBL3663141	S1c2c(cccc2)C(C3=NN(c4ccc(cc4)C([O-])=O)C=C3C#N)=C1	[#6]-[#6]1:[#6]:[#7]:[#7]:[#6]:1_20	1	false	REALSpace_70bn_2024-09	m_11bbb	22180482	10968748
Brc1c2SC=C(c2ccc1)C(=O)NC3=NN(C=C3C#N)C(C)C	483	fCSFP4	weighted-fingerprint-similarity	0.850	0.407	m_11bcb____6463864____16521386	CHEMBL3663141	S1c2c(cccc2)C(C3=NN(c4ccc(cc4)C([O-])=O)C=C3C#N)=C1	[#6]-[#6]1:[#6]:[#7]:[#7]:[#6]:1_20	1	false	REALSpace_70bn_2024-09	m_11bcb	6463864	16521386
Brc1c2SC=C(c2ccc1)C(=O)OCCN3N=C(C(C#N)=C3)C	484	fCSFP4	weighted-fingerprint-similarity	0.850	0.407	m_276436bbc____14085308____16521402	CHEMBL3663141	S1c2c(cccc2)C(C3=NN(c4ccc(cc4)C([O-])=O)C=C3C#N)=C1	[#6]-[#6]1:[#6]:[#7]:[#7]:[#6]:1_20	1	false	REALSpace_70bn_2024-09	m_276436bbc	14085308	16521402
Brc1cc2c(SC=C2CCNC(=O)NC3=NN(C=C3C#N)C)cc1	485	fCSFP4	weighted-fingerprint-similarity	0.850	0.407	m_2430bbc____6584276____21650686	CHEMBL3663141	S1c2c(cccc2)C(C3=NN(c4ccc(cc4)C([O-])=O)C=C3C#N)=C1	[#6]-[#6]1:[#6]:[#7]:[#7]:[#6]:1_20	1	false	REALSpace_70bn_2024-09	m_2430bbc	6584276	21650686
ClC=1c2c(SC1)cc(NC(=O)C(=O)NC3=NN(C=C3C#N)C(C)C)cc2	486	fCSFP4	weighted-fingerprint-similarity	0.850	0.407	m_2718cbb____17612984____8260806	CHEMBL3663141	S1c2c(cccc2)C(C3=NN(c4ccc(cc4)C([O-])=O)C=C3C#N)=C1	[#6]-[#6]1:[#6]:[#7]:[#7]:[#6]:1_20	1	false	REALSpace_70bn_2024-09	m_2718cbb	17612984	8260806
ClC=1c2c(SC1)cc(NC(=O)NC3=NN(C=C3C#N)CCOC)cc2	487	fCSFP4	weighted-fingerprint-similarity	0.850	0.407	m_2430cbb____15503936____17612980	CHEMBL3663141	S1c2c(cccc2)C(C3=NN(c4ccc(cc4)C([O-])=O)C=C3C#N)=C1	[#6]-[#6]1:[#6]:[#7]:[#7]:[#6]:1_20	1	false	REALSpace_70bn_2024-09	m_2430cbb	15503936	17612980
Clc1c2SC=C(c2ccc1)C(=O)NC3=NN(C=C3C#N)C(C)C	488	fCSFP4	weighted-fingerprint-similarity	0.850	0.407	m_11bcb____6463864____20023808	CHEMBL3663141	S1c2c(cccc2)C(C3=NN(c4ccc(cc4)C([O-])=O)C=C3C#N)=C1	[#6]-[#6]1:[#6]:[#7]:[#7]:[#6]:1_20	1	false	REALSpace_70bn_2024-09	m_11bcb	6463864	20023808
Clc1c2SC=C(c2ccc1)C(=O)OCCN3N=C(C(C#N)=C3)C	489	fCSFP4	weighted-fingerprint-similarity	0.850	0.407	m_276436bbc____14085308____20023826	CHEMBL3663141	S1c2c(cccc2)C(C3=NN(c4ccc(cc4)C([O-])=O)C=C3C#N)=C1	[#6]-[#6]1:[#6]:[#7]:[#7]:[#6]:1_20	1	false	REALSpace_70bn_2024-09	m_276436bbc	14085308	20023826
S1c2c(F)cccc2C(C(=O)NC3=NN(C=C3C#N)C(C)C)=C1	490	fCSFP4	weighted-fingerprint-similarity	0.850	0.407	m_11bcb____6463864____20023832	CHEMBL3663141	S1c2c(cccc2)C(C3=NN(c4ccc(cc4)C([O-])=O)C=C3C#N)=C1	[#6]-[#6]1:[#6]:[#7]:[#7]:[#6]:1_20	1	false	REALSpace_70bn_2024-09	m_11bcb	6463864	20023832
S1c2c(F)cccc2C(C(=O)OCCN3N=C(C(C#N)=C3)C)=C1	491	fCSFP4	weighted-fingerprint-similarity	0.850	0.407	m_276436bbc____14085308____20023850	CHEMBL3663141	S1c2c(cccc2)C(C3=NN(c4ccc(cc4)C([O-])=O)C=C3C#N)=C1	[#6]-[#6]1:[#6]:[#7]:[#7]:[#6]:1_20	1	false	REALSpace_70bn_2024-09	m_276436bbc	14085308	20023850
S1c2c(N=C1)ccc(NC(=O)NC3=NN(c4ccc([N+]([O-])=O)cc4)C=C3C#N)c2	492	fCSFP4	weighted-fingerprint-similarity	0.850	0.407	m_2430bbb____22529180____22581184	CHEMBL3663141	S1c2c(cccc2)C(C3=NN(c4ccc(cc4)C([O-])=O)C=C3C#N)=C1	[#6]-[#6]1:[#6]:[#7]:[#7]:[#6]:1_20	1	false	REALSpace_70bn_2024-09	m_2430bbb	22529180	22581184
S1c2c(cc(NC(=O)C(=O)NC3=NN(C=C3C#N)C(C)(C)C)cc2)C(=C1)C	493	fCSFP4	weighted-fingerprint-similarity	0.850	0.407	m_2718bbb____19506960____8260804	CHEMBL3663141	S1c2c(cccc2)C(C3=NN(c4ccc(cc4)C([O-])=O)C=C3C#N)=C1	[#6]-[#6]1:[#6]:[#7]:[#7]:[#6]:1_20	1	false	REALSpace_70bn_2024-09	m_2718bbb	19506960	8260804
S1c2c(cc(NC(=O)NC3=NN(C=C3C#N)CC(F)(F)F)cc2)C(=C1)C	494	fCSFP4	weighted-fingerprint-similarity	0.850	0.407	m_2430dbb____15146980____22581862	CHEMBL3663141	S1c2c(cccc2)C(C3=NN(c4ccc(cc4)C([O-])=O)C=C3C#N)=C1	[#6]-[#6]1:[#6]:[#7]:[#7]:[#6]:1_20	1	false	REALSpace_70bn_2024-09	m_2430dbb	15146980	22581862
S1c2c(cc(cc2)C)C(=C1)CC(=O)OCCN3N=C(C(C#N)=C3)C	495	fCSFP4	weighted-fingerprint-similarity	0.850	0.407	m_276436cbc____14085308____14097410	CHEMBL3663141	S1c2c(cccc2)C(C3=NN(c4ccc(cc4)C([O-])=O)C=C3C#N)=C1	[#6]-[#6]1:[#6]:[#7]:[#7]:[#6]:1_20	1	false	REALSpace_70bn_2024-09	m_276436cbc	14085308	14097410
S1c2c(ccc(c2)CNC(=O)NC3=NN(c4ccc([N+]([O-])=O)cc4)C=C3C#N)C=C1	496	fCSFP4	weighted-fingerprint-similarity	0.850	0.407	m_2430bbc____22529180____26868364	CHEMBL3663141	S1c2c(cccc2)C(C3=NN(c4ccc(cc4)C([O-])=O)C=C3C#N)=C1	[#6]-[#6]1:[#6]:[#7]:[#7]:[#6]:1_20	1	false	REALSpace_70bn_2024-09	m_2430bbc	22529180	26868364
S1c2c(cccc2C(C(=O)NC3=NN(C=C3C#N)C(C)(C)C)=C1)C	497	fCSFP4	weighted-fingerprint-similarity	0.850	0.407	m_11bcb____6406126____20023768	CHEMBL3663141	S1c2c(cccc2)C(C3=NN(c4ccc(cc4)C([O-])=O)C=C3C#N)=C1	[#6]-[#6]1:[#6]:[#7]:[#7]:[#6]:1_20	1	false	REALSpace_70bn_2024-09	m_11bcb	6406126	20023768
Brc1cc2SC=C(c2cc1)CCC(=O)NC3=NN(c4c(F)cc(C#N)cc4)C=C3C#N	498	fCSFP4	weighted-fingerprint-similarity	0.850	0.439	m_11bbb____22180484____27041262	CHEMBL3663141	S1c2c(cccc2)C(C3=NN(c4ccc(cc4)C([O-])=O)C=C3C#N)=C1	[#6]-[#6]1:[#6]:[#7]:[#7]:[#6]:1_20	1	false	REALSpace_70bn_2024-09	m_11bbb	22180484	27041262
Fc1c(N2N=C(NC(=O)c3c4c(c(OC)cc3)cccc4)C(C#N)=C2)ccc(C#N)c1	499	fCSFP4	weighted-fingerprint-similarity	0.850	0.422	m_11bbb____22180484____107831	CHEMBL3663141	S1c2c(cccc2)C(C3=NN(c4ccc(cc4)C([O-])=O)C=C3C#N)=C1	[#6]-[#6]1:[#6]:[#7]:[#7]:[#6]:1_20	1	false	REALSpace_70bn_2024-09	m_11bbb	22180484	107831
Fc1c(N2N=C(NC(=O)c3c4c(ncc3)cccc4)C(C#N)=C2)ccc(C#N)c1	500	fCSFP4	weighted-fingerprint-similarity	0.850	0.422	m_11bbb____22180484____124652	CHEMBL3663141	S1c2c(cccc2)C(C3=NN(c4ccc(cc4)C([O-])=O)C=C3C#N)=C1	[#6]-[#6]1:[#6]:[#7]:[#7]:[#6]:1_20	1	false	REALSpace_70bn_2024-09	m_11bbb	22180484	124652
Brc1c2c(SC=C2C(=O)NC3=NN(C=C3C#N)C(C)(C)C)ccc1	501	fCSFP4	weighted-fingerprint-similarity	0.850	0.404	m_11bcb____6406126____17066602	CHEMBL3663141	S1c2c(cccc2)C(C3=NN(c4ccc(cc4)C([O-])=O)C=C3C#N)=C1	[#6]-[#6]1:[#6]:[#7]:[#7]:[#6]:1_20	1	false	REALSpace_70bn_2024-09	m_11bcb	6406126	17066602
Clc1c2c(SC=C2C(=O)NC3=NN(C=C3C#N)C(C)(C)C)ccc1	502	fCSFP4	weighted-fingerprint-similarity	0.850	0.404	m_11bcb____6406126____28469546	CHEMBL3663141	S1c2c(cccc2)C(C3=NN(c4ccc(cc4)C([O-])=O)C=C3C#N)=C1	[#6]-[#6]1:[#6]:[#7]:[#7]:[#6]:1_20	1	false	REALSpace_70bn_2024-09	m_11bcb	6406126	28469546
S(=O)(=O)(NC1=NN(C=C1C#N)CC(F)(F)F)C=2c3c(SC2)cccc3	503	fCSFP4	weighted-fingerprint-similarity	0.850	0.404	m_20bbb____15146976____10120690	CHEMBL3663141	S1c2c(cccc2)C(C3=NN(c4ccc(cc4)C([O-])=O)C=C3C#N)=C1	[#6]-[#6]1:[#6]:[#7]:[#7]:[#6]:1_20	1	false	REALSpace_70bn_2024-09	m_20bbb	15146976	10120690
S(=O)(=O)(NC1=NN(C=C1C#N)CCOC)C=2c3c(SC2)cccc3	504	fCSFP4	weighted-fingerprint-similarity	0.850	0.404	m_20bbb____15503932____10120690	CHEMBL3663141	S1c2c(cccc2)C(C3=NN(c4ccc(cc4)C([O-])=O)C=C3C#N)=C1	[#6]-[#6]1:[#6]:[#7]:[#7]:[#6]:1_20	1	false	REALSpace_70bn_2024-09	m_20bbb	15503932	10120690
O=C(OCCN1N=C(C(C#N)=C1)C)c2c3c(c(cc2)C)cccc3	505	fCSFP4	weighted-fingerprint-similarity	0.850	0.384	m_276436bbc____14085308____14104404	CHEMBL3663141	S1c2c(cccc2)C(C3=NN(c4ccc(cc4)C([O-])=O)C=C3C#N)=C1	[#6]-[#6]1:[#6]:[#7]:[#7]:[#6]:1_20	1	false	REALSpace_70bn_2024-09	m_276436bbc	14085308	14104404
Fc1c(N2N=C(NC(=O)c3c4c(cncc4)ccc3)C(C#N)=C2)ccc(C#N)c1	506	fCSFP4	weighted-fingerprint-similarity	0.850	0.419	m_11bbb____22180484____6390826	CHEMBL3663141	S1c2c(cccc2)C(C3=NN(c4ccc(cc4)C([O-])=O)C=C3C#N)=C1	[#6]-[#6]1:[#6]:[#7]:[#7]:[#6]:1_20	1	false	REALSpace_70bn_2024-09	m_11bbb	22180484	6390826
S1c2c(N=C1)ccc(c2)C(=O)NC3=NN(c4c(F)cc(C#N)cc4)C=C3C#N	507	fCSFP4	weighted-fingerprint-similarity	0.850	0.419	m_11bbb____22180484____54119	CHEMBL3663141	S1c2c(cccc2)C(C3=NN(c4ccc(cc4)C([O-])=O)C=C3C#N)=C1	[#6]-[#6]1:[#6]:[#7]:[#7]:[#6]:1_20	1	false	REALSpace_70bn_2024-09	m_11bbb	22180484	54119
S1c2c(ccc(OC)c2)C(C(=O)NC3=NN(C=C3C#N)CC(F)(F)F)=C1	508	fCSFP4	weighted-fingerprint-similarity	0.850	0.419	m_11bcb____15146974____16657234	CHEMBL3663141	S1c2c(cccc2)C(C3=NN(c4ccc(cc4)C([O-])=O)C=C3C#N)=C1	[#6]-[#6]1:[#6]:[#7]:[#7]:[#6]:1_20	1	false	REALSpace_70bn_2024-09	m_11bcb	15146974	16657234
S1N=Cc2c(cccc12)C(=O)NC3=NN(C=C3C#N)C(C)(C)C	509	fCSFP4	weighted-fingerprint-similarity	0.850	0.400	m_11bcb____6406126____15143846	CHEMBL3663141	S1c2c(cccc2)C(C3=NN(c4ccc(cc4)C([O-])=O)C=C3C#N)=C1	[#6]-[#6]1:[#6]:[#7]:[#7]:[#6]:1_20	1	false	REALSpace_70bn_2024-09	m_11bcb	6406126	15143846
S1c2c(c(ccc2)CC(=O)NC3=NN(C=C3C#N)C(C)(C)C)C=C1	510	fCSFP4	weighted-fingerprint-similarity	0.850	0.400	m_11bcb____6406126____8365078	CHEMBL3663141	S1c2c(cccc2)C(C3=NN(c4ccc(cc4)C([O-])=O)C=C3C#N)=C1	[#6]-[#6]1:[#6]:[#7]:[#7]:[#6]:1_20	1	false	REALSpace_70bn_2024-09	m_11bcb	6406126	8365078
S1c2c(c(ccc2)CNC(=O)NC3=NN(C=C3C#N)C(C)C)C=C1	511	fCSFP4	weighted-fingerprint-similarity	0.850	0.400	m_2430dbc____7686976____22579900	CHEMBL3663141	S1c2c(cccc2)C(C3=NN(c4ccc(cc4)C([O-])=O)C=C3C#N)=C1	[#6]-[#6]1:[#6]:[#7]:[#7]:[#6]:1_20	1	false	REALSpace_70bn_2024-09	m_2430dbc	7686976	22579900
S1c2c(F)cccc2C(=C1)CC(=O)NC3=NN(c4c(F)cc(C#N)cc4)C=C3C#N	512	fCSFP4	weighted-fingerprint-similarity	0.850	0.433	m_11bbb____22180484____22135984	CHEMBL3663141	S1c2c(cccc2)C(C3=NN(c4ccc(cc4)C([O-])=O)C=C3C#N)=C1	[#6]-[#6]1:[#6]:[#7]:[#7]:[#6]:1_20	1	false	REALSpace_70bn_2024-09	m_11bbb	22180484	22135984
Fc1c(N2N=C(NC(=O)c3c4c(ccc(F)c4)ccc3)C(C#N)=C2)ccc(C#N)c1	513	fCSFP4	weighted-fingerprint-similarity	0.850	0.415	m_11bbb____22180484____28252156	CHEMBL3663141	S1c2c(cccc2)C(C3=NN(c4ccc(cc4)C([O-])=O)C=C3C#N)=C1	[#6]-[#6]1:[#6]:[#7]:[#7]:[#6]:1_20	1	false	REALSpace_70bn_2024-09	m_11bbb	22180484	28252156
S1c2c(cccc2C=C1)CNC(=O)NC3=NN(c4ccc([N+]([O-])=O)cc4)C=C3C#N	514	fCSFP4	weighted-fingerprint-similarity	0.850	0.415	m_2430bbc____22529180____11680096	CHEMBL3663141	S1c2c(cccc2)C(C3=NN(c4ccc(cc4)C([O-])=O)C=C3C#N)=C1	[#6]-[#6]1:[#6]:[#7]:[#7]:[#6]:1_20	1	false	REALSpace_70bn_2024-09	m_2430bbc	22529180	11680096
S1N=C(c2c1cccc2)C(=O)NC3=NN(c4ncc([N+]([O-])=O)cc4)C=C3C#N	515	fCSFP4	weighted-fingerprint-similarity	0.849	0.429	m_11bbb____22180482____13144602	CHEMBL3663141	S1c2c(cccc2)C(C3=NN(c4ccc(cc4)C([O-])=O)C=C3C#N)=C1	[#6]-[#6]1:[#6]:[#7]:[#7]:[#6]:1_20	1	false	REALSpace_70bn_2024-09	m_11bbb	22180482	13144602
S1c2c(c(F)ccc2)C(=C1)CNC(=O)NC3=NN(c4c(F)cc(C#N)cc4)C=C3C#N	516	fCSFP4	weighted-fingerprint-similarity	0.849	0.429	m_2430bbc____22528324____22586686	CHEMBL3663141	S1c2c(cccc2)C(C3=NN(c4ccc(cc4)C([O-])=O)C=C3C#N)=C1	[#6]-[#6]1:[#6]:[#7]:[#7]:[#6]:1_20	1	false	REALSpace_70bn_2024-09	m_2430bbc	22528324	22586686
Brc1cc2SC=C(c2cc1)CNC(=O)NC3=NN(C=C3C#N)Cc4ccccc4	517	fCSFP4	weighted-fingerprint-similarity	0.849	0.412	m_2430bbc____22524250____20044628	CHEMBL3663141	S1c2c(cccc2)C(C3=NN(c4ccc(cc4)C([O-])=O)C=C3C#N)=C1	[#6]-[#6]1:[#6]:[#7]:[#7]:[#6]:1_20	1	false	REALSpace_70bn_2024-09	m_2430bbc	22524250	20044628
Brc1cc2c(SC=C2CNC(=O)NC3=NN(C=C3C#N)Cc4ccccc4)cc1	518	fCSFP4	weighted-fingerprint-similarity	0.849	0.412	m_2430bbc____22524250____19507584	CHEMBL3663141	S1c2c(cccc2)C(C3=NN(c4ccc(cc4)C([O-])=O)C=C3C#N)=C1	[#6]-[#6]1:[#6]:[#7]:[#7]:[#6]:1_20	1	false	REALSpace_70bn_2024-09	m_2430bbc	22524250	19507584
Clc1cc2SC=C(c2cc1)CNC(=O)NC3=NN(C=C3C#N)Cc4ccccc4	519	fCSFP4	weighted-fingerprint-similarity	0.849	0.412	m_2430bbc____22524250____22588172	CHEMBL3663141	S1c2c(cccc2)C(C3=NN(c4ccc(cc4)C([O-])=O)C=C3C#N)=C1	[#6]-[#6]1:[#6]:[#7]:[#7]:[#6]:1_20	1	false	REALSpace_70bn_2024-09	m_2430bbc	22524250	22588172
Fc1c(ccc2c1cccc2)C(=O)NC3=NN(c4c(F)cc(C#N)cc4)C=C3C#N	520	fCSFP4	weighted-fingerprint-similarity	0.849	0.412	m_11bbb____22180484____15112208	CHEMBL3663141	S1c2c(cccc2)C(C3=NN(c4ccc(cc4)C([O-])=O)C=C3C#N)=C1	[#6]-[#6]1:[#6]:[#7]:[#7]:[#6]:1_20	1	false	REALSpace_70bn_2024-09	m_11bbb	22180484	15112208
S1c2c(cc(F)cc2)C(=C1)CNC(=O)NC3=NN(C=C3C#N)Cc4ccccc4	521	fCSFP4	weighted-fingerprint-similarity	0.849	0.412	m_2430bbc____22524250____19507710	CHEMBL3663141	S1c2c(cccc2)C(C3=NN(c4ccc(cc4)C([O-])=O)C=C3C#N)=C1	[#6]-[#6]1:[#6]:[#7]:[#7]:[#6]:1_20	1	false	REALSpace_70bn_2024-09	m_2430bbc	22524250	19507710
S1c2c(cccc2)C(=C1)C(O)CNC(=O)NC3=NN(C=C3C#N)C(C)C	522	fCSFP4	weighted-fingerprint-similarity	0.849	0.412	m_2430dbc____7686976____15728062	CHEMBL3663141	S1c2c(cccc2)C(C3=NN(c4ccc(cc4)C([O-])=O)C=C3C#N)=C1	[#6]-[#6]1:[#6]:[#7]:[#7]:[#6]:1_20	1	false	REALSpace_70bn_2024-09	m_2430dbc	7686976	15728062
[O-][N+](=O)c1ccc(N2N=C(NC(=O)Nc3c4c(c(OCC)cc3)cccc4)C(C#N)=C2)cc1	523	fCSFP4	weighted-fingerprint-similarity	0.849	0.412	m_2430bbb____22529180____22374034	CHEMBL3663141	S1c2c(cccc2)C(C3=NN(c4ccc(cc4)C([O-])=O)C=C3C#N)=C1	[#6]-[#6]1:[#6]:[#7]:[#7]:[#6]:1_20	1	false	REALSpace_70bn_2024-09	m_2430bbb	22529180	22374034
Brc1cc2SC=C(c2cc1)CNC(=O)NC3=NN(c4c([N+]([O-])=O)cccc4)C=C3C#N	524	fCSFP4	weighted-fingerprint-similarity	0.849	0.443	m_2430bbc____22528352____20044628	CHEMBL3663141	S1c2c(cccc2)C(C3=NN(c4ccc(cc4)C([O-])=O)C=C3C#N)=C1	[#6]-[#6]1:[#6]:[#7]:[#7]:[#6]:1_20	1	false	REALSpace_70bn_2024-09	m_2430bbc	22528352	20044628
Brc1cc2c(SC=C2CNC(=O)NC3=NN(c4c([N+]([O-])=O)cccc4)C=C3C#N)cc1	525	fCSFP4	weighted-fingerprint-similarity	0.849	0.443	m_2430bbc____22528352____19507584	CHEMBL3663141	S1c2c(cccc2)C(C3=NN(c4ccc(cc4)C([O-])=O)C=C3C#N)=C1	[#6]-[#6]1:[#6]:[#7]:[#7]:[#6]:1_20	1	false	REALSpace_70bn_2024-09	m_2430bbc	22528352	19507584
Clc1cc2SC=C(c2cc1)CNC(=O)NC3=NN(c4c([N+]([O-])=O)cccc4)C=C3C#N	526	fCSFP4	weighted-fingerprint-similarity	0.849	0.443	m_2430bbc____22528352____22588172	CHEMBL3663141	S1c2c(cccc2)C(C3=NN(c4ccc(cc4)C([O-])=O)C=C3C#N)=C1	[#6]-[#6]1:[#6]:[#7]:[#7]:[#6]:1_20	1	false	REALSpace_70bn_2024-09	m_2430bbc	22528352	22588172
S1c2c(c(OC)ccc2)C(C(=O)NC3=NN(c4ncc([N+]([O-])=O)cc4)C=C3C#N)=C1	527	fCSFP4	weighted-fingerprint-similarity	0.849	0.443	m_11bbb____22180482____15498814	CHEMBL3663141	S1c2c(cccc2)C(C3=NN(c4ccc(cc4)C([O-])=O)C=C3C#N)=C1	[#6]-[#6]1:[#6]:[#7]:[#7]:[#6]:1_20	1	false	REALSpace_70bn_2024-09	m_11bbb	22180482	15498814
S1c2c(cc(F)cc2)C(=C1)CNC(=O)NC3=NN(c4c([N+]([O-])=O)cccc4)C=C3C#N	528	fCSFP4	weighted-fingerprint-similarity	0.849	0.443	m_2430bbc____22528352____19507710	CHEMBL3663141	S1c2c(cccc2)C(C3=NN(c4ccc(cc4)C([O-])=O)C=C3C#N)=C1	[#6]-[#6]1:[#6]:[#7]:[#7]:[#6]:1_20	1	false	REALSpace_70bn_2024-09	m_2430bbc	22528352	19507710
S1c2c(cccc2)C(=C1)C(O)CNC(=O)NC3=NN(c4c([N+]([O-])=O)cccc4)C=C3C#N	529	fCSFP4	weighted-fingerprint-similarity	0.849	0.443	m_2430bbc____22528352____15728062	CHEMBL3663141	S1c2c(cccc2)C(C3=NN(c4ccc(cc4)C([O-])=O)C=C3C#N)=C1	[#6]-[#6]1:[#6]:[#7]:[#7]:[#6]:1_20	1	false	REALSpace_70bn_2024-09	m_2430bbc	22528352	15728062
S1c2c(cccc2)C(=C1)CN(C(=O)NC3=NN(c4c([N+]([O-])=O)cccc4)C=C3C#N)C	530	fCSFP4	weighted-fingerprint-similarity	0.849	0.443	m_2430bbd____22528352____765014	CHEMBL3663141	S1c2c(cccc2)C(C3=NN(c4ccc(cc4)C([O-])=O)C=C3C#N)=C1	[#6]-[#6]1:[#6]:[#7]:[#7]:[#6]:1_20	1	false	REALSpace_70bn_2024-09	m_2430bbd	22528352	765014
S1c2c(cccc2C=C1)C(=O)NC3=NN(c4ncc([N+]([O-])=O)cc4)C=C3C#N	531	fCSFP4	weighted-fingerprint-similarity	0.849	0.426	m_11bbb____22180482____8859144	CHEMBL3663141	S1c2c(cccc2)C(C3=NN(c4ccc(cc4)C([O-])=O)C=C3C#N)=C1	[#6]-[#6]1:[#6]:[#7]:[#7]:[#6]:1_20	1	false	REALSpace_70bn_2024-09	m_11bbb	22180482	8859144
S1c2c(cccc2)C(=C1)CC(=O)NC3=NN(C=C3C#N)CC(F)(F)C	532	fCSFP4	weighted-fingerprint-similarity	0.849	0.408	m_11bcb____15273432____886258	CHEMBL3663141	S1c2c(cccc2)C(C3=NN(c4ccc(cc4)C([O-])=O)C=C3C#N)=C1	[#6]-[#6]1:[#6]:[#7]:[#7]:[#6]:1_20	1	false	REALSpace_70bn_2024-09	m_11bcb	15273432	886258
S1c2c(cccc2)C(=C1)CCCC(=O)NC3=NN(C=C3C#N)CC[NH+](C)C	533	fCSFP4	weighted-fingerprint-similarity	0.849	0.408	m_11bbb____25842060____6955212	CHEMBL3663141	S1c2c(cccc2)C(C3=NN(c4ccc(cc4)C([O-])=O)C=C3C#N)=C1	[#6]-[#6]1:[#6]:[#7]:[#7]:[#6]:1_20	1	false	REALSpace_70bn_2024-09	m_11bbb	25842060	6955212
S1c2c(cccc2)C(=C1)CCNC(=O)C(=O)NC3=NN(C=C3C#N)C(C)(C)C	534	fCSFP4	weighted-fingerprint-similarity	0.849	0.408	m_2718bbb____954564____8260804	CHEMBL3663141	S1c2c(cccc2)C(C3=NN(c4ccc(cc4)C([O-])=O)C=C3C#N)=C1	[#6]-[#6]1:[#6]:[#7]:[#7]:[#6]:1_20	1	false	REALSpace_70bn_2024-09	m_2718bbb	954564	8260804
S1c2c(cccc2)C(C=CC(=O)NC3=NN(C=C3C#N)CC[NH+](C)C)=C1	535	fCSFP4	weighted-fingerprint-similarity	0.849	0.408	m_11bbb____25842060____206449	CHEMBL3663141	S1c2c(cccc2)C(C3=NN(c4ccc(cc4)C([O-])=O)C=C3C#N)=C1	[#6]-[#6]1:[#6]:[#7]:[#7]:[#6]:1_20	1	false	REALSpace_70bn_2024-09	m_11bbb	25842060	206449
S1c2c(cc(cc2)CC(=O)NC3=NN(c4ncc([N+]([O-])=O)cc4)C=C3C#N)C(=C1)C	536	fCSFP4	weighted-fingerprint-similarity	0.849	0.440	m_11bbb____22180482____22138134	CHEMBL3663141	S1c2c(cccc2)C(C3=NN(c4ccc(cc4)C([O-])=O)C=C3C#N)=C1	[#6]-[#6]1:[#6]:[#7]:[#7]:[#6]:1_20	1	false	REALSpace_70bn_2024-09	m_11bbb	22180482	22138134
Brc1c2SC=C(c2ccc1)C(=O)NC3=NN(C=C3C#N)C(C)(C)C	537	fCSFP4	weighted-fingerprint-similarity	0.849	0.405	m_11bcb____6406126____16521386	CHEMBL3663141	S1c2c(cccc2)C(C3=NN(c4ccc(cc4)C([O-])=O)C=C3C#N)=C1	[#6]-[#6]1:[#6]:[#7]:[#7]:[#6]:1_20	1	false	REALSpace_70bn_2024-09	m_11bcb	6406126	16521386
ClC=1c2c(SC1)cc(NC(=O)C(=O)NC3=NN(C=C3C#N)C(C)(C)C)cc2	538	fCSFP4	weighted-fingerprint-similarity	0.849	0.405	m_2718bbb____17612984____8260804	CHEMBL3663141	S1c2c(cccc2)C(C3=NN(c4ccc(cc4)C([O-])=O)C=C3C#N)=C1	[#6]-[#6]1:[#6]:[#7]:[#7]:[#6]:1_20	1	false	REALSpace_70bn_2024-09	m_2718bbb	17612984	8260804
Clc1c2SC=C(c2ccc1)C(=O)NC3=NN(C=C3C#N)C(C)(C)C	539	fCSFP4	weighted-fingerprint-similarity	0.849	0.405	m_11bcb____6406126____20023808	CHEMBL3663141	S1c2c(cccc2)C(C3=NN(c4ccc(cc4)C([O-])=O)C=C3C#N)=C1	[#6]-[#6]1:[#6]:[#7]:[#7]:[#6]:1_20	1	false	REALSpace_70bn_2024-09	m_11bcb	6406126	20023808
Fc1c(N2N=C(NC(=O)Nc3cc(F)c4c(c3)cccc4)C(C#N)=C2)ccc(C#N)c1	540	fCSFP4	weighted-fingerprint-similarity	0.849	0.405	m_2430bbb____22528324____22583540	CHEMBL3663141	S1c2c(cccc2)C(C3=NN(c4ccc(cc4)C([O-])=O)C=C3C#N)=C1	[#6]-[#6]1:[#6]:[#7]:[#7]:[#6]:1_20	1	false	REALSpace_70bn_2024-09	m_2430bbb	22528324	22583540
S1c2c(F)cccc2C(C(=O)NC3=NN(C=C3C#N)C(C)(C)C)=C1	541	fCSFP4	weighted-fingerprint-similarity	0.849	0.405	m_11bcb____6406126____20023832	CHEMBL3663141	S1c2c(cccc2)C(C3=NN(c4ccc(cc4)C([O-])=O)C=C3C#N)=C1	[#6]-[#6]1:[#6]:[#7]:[#7]:[#6]:1_20	1	false	REALSpace_70bn_2024-09	m_11bcb	6406126	20023832
S1c2c(N=C1)c(ccc2)C(=O)NC3=NN(C=C3C#N)Cc4ccccc4	542	fCSFP4	weighted-fingerprint-similarity	0.849	0.405	m_11bbb____22169164____11715778	CHEMBL3663141	S1c2c(cccc2)C(C3=NN(c4ccc(cc4)C([O-])=O)C=C3C#N)=C1	[#6]-[#6]1:[#6]:[#7]:[#7]:[#6]:1_20	1	false	REALSpace_70bn_2024-09	m_11bbb	22169164	11715778
S1c2c(cc(NC(=O)NC3=NN(C=C3C#N)CC[NH+](C)C)cc2)C(=C1)C	543	fCSFP4	weighted-fingerprint-similarity	0.849	0.405	m_2430bbb____22525246____22581862	CHEMBL3663141	S1c2c(cccc2)C(C3=NN(c4ccc(cc4)C([O-])=O)C=C3C#N)=C1	[#6]-[#6]1:[#6]:[#7]:[#7]:[#6]:1_20	1	false	REALSpace_70bn_2024-09	m_2430bbb	22525246	22581862
S1c2c(cc(cc2)CC(=O)NC3=NN(C=C3C#N)C(C)C)C(=C1)C	544	fCSFP4	weighted-fingerprint-similarity	0.849	0.405	m_11bcb____6463864____22138134	CHEMBL3663141	S1c2c(cccc2)C(C3=NN(c4ccc(cc4)C([O-])=O)C=C3C#N)=C1	[#6]-[#6]1:[#6]:[#7]:[#7]:[#6]:1_20	1	false	REALSpace_70bn_2024-09	m_11bcb	6463864	22138134
[O-][N+](=O)c1ccc(N2N=C(NC(=O)NC)C(C#N)=C2)cc1	545	fCSFP4	weighted-fingerprint-similarity	0.849	0.345	m_68bbb____28397434____22160886	CHEMBL3663141	S1c2c(cccc2)C(C3=NN(c4ccc(cc4)C([O-])=O)C=C3C#N)=C1	[#6]-[#6]1:[#6]:[#7]:[#7]:[#6]:1_20	1	false	REALSpace_70bn_2024-09	m_68bbb	28397434	22160886
Brc1cc2c(SC=C2CCNC(=O)NC3=NN(c4c(F)cc(C#N)cc4)C=C3C#N)cc1	546	fCSFP4	weighted-fingerprint-similarity	0.849	0.436	m_2430bbc____22528324____21650686	CHEMBL3663141	S1c2c(cccc2)C(C3=NN(c4ccc(cc4)C([O-])=O)C=C3C#N)=C1	[#6]-[#6]1:[#6]:[#7]:[#7]:[#6]:1_20	1	false	REALSpace_70bn_2024-09	m_2430bbc	22528324	21650686
S1c2c(cc(NC(=O)NC3=NN(c4c(F)cc(C#N)cc4)C=C3C#N)cc2)C=C1	547	fCSFP4	weighted-fingerprint-similarity	0.849	0.401	m_68bbb____28405488____21690740	CHEMBL3663141	S1c2c(cccc2)C(C3=NN(c4ccc(cc4)C([O-])=O)C=C3C#N)=C1	[#6]-[#6]1:[#6]:[#7]:[#7]:[#6]:1_20	1	false	REALSpace_70bn_2024-09	m_68bbb	28405488	21690740
[O-][N+](=O)c1ccc(N2N=C(NC(=O)NC=3c4c(nccc4)NC3)C(C#N)=C2)cc1	548	fCSFP4	weighted-fingerprint-similarity	0.849	0.401	m_68bbb____28397434____18352706	CHEMBL3663141	S1c2c(cccc2)C(C3=NN(c4ccc(cc4)C([O-])=O)C=C3C#N)=C1	[#6]-[#6]1:[#6]:[#7]:[#7]:[#6]:1_20	1	false	REALSpace_70bn_2024-09	m_68bbb	28397434	18352706
O=C(NC1=NN(C=C1C#N)C(C)C)c2c3c(c(cc2)C)cccc3	549	fCSFP4	weighted-fingerprint-similarity	0.849	0.381	m_11bcb____6463864____10968748	CHEMBL3663141	S1c2c(cccc2)C(C3=NN(c4ccc(cc4)C([O-])=O)C=C3C#N)=C1	[#6]-[#6]1:[#6]:[#7]:[#7]:[#6]:1_20	1	false	REALSpace_70bn_2024-09	m_11bcb	6463864	10968748
Brc1cc(c2c(c1)cccc2)C(=O)NC3=NN(c4c(F)cc(C#N)cc4)C=C3C#N	550	fCSFP4	weighted-fingerprint-similarity	0.849	0.416	m_11bbb____22180484____3936754	CHEMBL3663141	S1c2c(cccc2)C(C3=NN(c4ccc(cc4)C([O-])=O)C=C3C#N)=C1	[#6]-[#6]1:[#6]:[#7]:[#7]:[#6]:1_20	1	false	REALSpace_70bn_2024-09	m_11bbb	22180484	3936754
Clc1cc(c2c(c1)cccc2)C(=O)NC3=NN(c4c(F)cc(C#N)cc4)C=C3C#N	551	fCSFP4	weighted-fingerprint-similarity	0.849	0.416	m_11bbb____22180484____12054168	CHEMBL3663141	S1c2c(cccc2)C(C3=NN(c4ccc(cc4)C([O-])=O)C=C3C#N)=C1	[#6]-[#6]1:[#6]:[#7]:[#7]:[#6]:1_20	1	false	REALSpace_70bn_2024-09	m_11bbb	22180484	12054168
Fc1c(N2N=C(NC(=O)C=3c4c(NC3)cccc4)C(C#N)=C2)ccc(C#N)c1	552	fCSFP4	weighted-fingerprint-similarity	0.849	0.416	m_11bbb____22180484____109295	CHEMBL3663141	S1c2c(cccc2)C(C3=NN(c4ccc(cc4)C([O-])=O)C=C3C#N)=C1	[#6]-[#6]1:[#6]:[#7]:[#7]:[#6]:1_20	1	false	REALSpace_70bn_2024-09	m_11bbb	22180484	109295
S1c2c(cc(F)cc2)C(C(=O)NC3=NN(C=C3C#N)CC(F)(F)C)=C1	553	fCSFP4	weighted-fingerprint-similarity	0.849	0.416	m_11bcb____15273432____20023744	CHEMBL3663141	S1c2c(cccc2)C(C3=NN(c4ccc(cc4)C([O-])=O)C=C3C#N)=C1	[#6]-[#6]1:[#6]:[#7]:[#7]:[#6]:1_20	1	false	REALSpace_70bn_2024-09	m_11bcb	15273432	20023744
S1c2c(cc(cc2)C)C(C(=O)NC3=NN(C=C3C#N)CC(F)(F)C)=C1	554	fCSFP4	weighted-fingerprint-similarity	0.849	0.416	m_11bcb____15273432____19621694	CHEMBL3663141	S1c2c(cccc2)C(C3=NN(c4ccc(cc4)C([O-])=O)C=C3C#N)=C1	[#6]-[#6]1:[#6]:[#7]:[#7]:[#6]:1_20	1	false	REALSpace_70bn_2024-09	m_11bcb	15273432	19621694
S1c2c(ccc(OC)c2)C(C(=O)NC3=NN(C=C3C#N)CC[NH+](C)C)=C1	555	fCSFP4	weighted-fingerprint-similarity	0.849	0.416	m_11bbb____25842060____16657234	CHEMBL3663141	S1c2c(cccc2)C(C3=NN(c4ccc(cc4)C([O-])=O)C=C3C#N)=C1	[#6]-[#6]1:[#6]:[#7]:[#7]:[#6]:1_20	1	false	REALSpace_70bn_2024-09	m_11bbb	25842060	16657234
S1c2c(ccc(c2)C)C(C(=O)NC3=NN(C=C3C#N)CC(F)(F)C)=C1	556	fCSFP4	weighted-fingerprint-similarity	0.849	0.416	m_11bcb____15273432____9631326	CHEMBL3663141	S1c2c(cccc2)C(C3=NN(c4ccc(cc4)C([O-])=O)C=C3C#N)=C1	[#6]-[#6]1:[#6]:[#7]:[#7]:[#6]:1_20	1	false	REALSpace_70bn_2024-09	m_11bcb	15273432	9631326
S1c2c(ccc(NC(=O)NC3=NN(C=C3C#N)C)c2)C=C1	557	fCSFP4	weighted-fingerprint-similarity	0.849	0.359	m_2430bbb____6584276____22579592	CHEMBL3663141	S1c2c(cccc2)C(C3=NN(c4ccc(cc4)C([O-])=O)C=C3C#N)=C1	[#6]-[#6]1:[#6]:[#7]:[#7]:[#6]:1_20	1	false	REALSpace_70bn_2024-09	m_2430bbb	6584276	22579592
S1c2c(c(ccc2)CNC(=O)NC3=NN(C=C3C#N)C(C)(C)C)C=C1	558	fCSFP4	weighted-fingerprint-similarity	0.848	0.398	m_2430dbc____6950712____22579900	CHEMBL3663141	S1c2c(cccc2)C(C3=NN(c4ccc(cc4)C([O-])=O)C=C3C#N)=C1	[#6]-[#6]1:[#6]:[#7]:[#7]:[#6]:1_20	1	false	REALSpace_70bn_2024-09	m_2430dbc	6950712	22579900
S1c2c(nccc2)C(C(=O)NC3=NN(C=C3C#N)C(C)C)=C1	559	fCSFP4	weighted-fingerprint-similarity	0.848	0.398	m_11bcb____6463864____17542066	CHEMBL3663141	S1c2c(cccc2)C(C3=NN(c4ccc(cc4)C([O-])=O)C=C3C#N)=C1	[#6]-[#6]1:[#6]:[#7]:[#7]:[#6]:1_20	1	false	REALSpace_70bn_2024-09	m_11bcb	6463864	17542066
S1c2c(nccc2)C(C(=O)OCCN3N=C(C(C#N)=C3)C)=C1	560	fCSFP4	weighted-fingerprint-similarity	0.848	0.398	m_276436bbc____14085308____17542080	CHEMBL3663141	S1c2c(cccc2)C(C3=NN(c4ccc(cc4)C([O-])=O)C=C3C#N)=C1	[#6]-[#6]1:[#6]:[#7]:[#7]:[#6]:1_20	1	false	REALSpace_70bn_2024-09	m_276436bbc	14085308	17542080
ClC=1c2c(SC1C(=O)NNC(=O)NC3=NN(c4ccc([N+]([O-])=O)cc4)C=C3C#N)cccc2	561	fCSFP4	weighted-fingerprint-similarity	0.848	0.430	m_2430bbb____22529180____8738138	CHEMBL3663141	S1c2c(cccc2)C(C3=NN(c4ccc(cc4)C([O-])=O)C=C3C#N)=C1	[#6]-[#6]1:[#6]:[#7]:[#7]:[#6]:1_20	1	false	REALSpace_70bn_2024-09	m_2430bbb	22529180	8738138
Clc1cc2c(SC=C2S(=O)(=O)NC3=NN(c4c(F)cc(C#N)cc4)C=C3C#N)cc1	562	fCSFP4	weighted-fingerprint-similarity	0.848	0.430	m_232682bbb____9291568____6725250	CHEMBL3663141	S1c2c(cccc2)C(C3=NN(c4ccc(cc4)C([O-])=O)C=C3C#N)=C1	[#6]-[#6]1:[#6]:[#7]:[#7]:[#6]:1_20	1	false	REALSpace_70bn_2024-09	m_232682bbb	9291568	6725250
S1c2c(F)cccc2C(=C1)CNC(=O)NC3=NN(c4c(F)cc(C#N)cc4)C=C3C#N	563	fCSFP4	weighted-fingerprint-similarity	0.848	0.430	m_2430bbc____22528324____22584776	CHEMBL3663141	S1c2c(cccc2)C(C3=NN(c4ccc(cc4)C([O-])=O)C=C3C#N)=C1	[#6]-[#6]1:[#6]:[#7]:[#7]:[#6]:1_20	1	false	REALSpace_70bn_2024-09	m_2430bbc	22528324	22584776
Fc1c(N2N=C(NC(=O)c3c4c(ccnc4)ccc3)C(C#N)=C2)ccc(C#N)c1	564	fCSFP4	weighted-fingerprint-similarity	0.848	0.413	m_11bbb____22180484____11569768	CHEMBL3663141	S1c2c(cccc2)C(C3=NN(c4ccc(cc4)C([O-])=O)C=C3C#N)=C1	[#6]-[#6]1:[#6]:[#7]:[#7]:[#6]:1_20	1	false	REALSpace_70bn_2024-09	m_11bbb	22180484	11569768
S1C(C(=O)NC2=NN(c3c(F)cc(C#N)cc3)C=C2C#N)=CC=4SC=CC14	565	fCSFP4	weighted-fingerprint-similarity	0.848	0.413	m_11bbb____22180484____1180820	CHEMBL3663141	S1c2c(cccc2)C(C3=NN(c4ccc(cc4)C([O-])=O)C=C3C#N)=C1	[#6]-[#6]1:[#6]:[#7]:[#7]:[#6]:1_20	1	false	REALSpace_70bn_2024-09	m_11bbb	22180484	1180820
S1c2c(OC)cccc2C(C(=O)NC3=NN(c4ncc([N+]([O-])=O)cc4)C=C3C#N)=C1	566	fCSFP4	weighted-fingerprint-similarity	0.848	0.443	m_11bbb____22180482____16475816	CHEMBL3663141	S1c2c(cccc2)C(C3=NN(c4ccc(cc4)C([O-])=O)C=C3C#N)=C1	[#6]-[#6]1:[#6]:[#7]:[#7]:[#6]:1_20	1	false	REALSpace_70bn_2024-09	m_11bbb	22180482	16475816
S1C(C(=O)NC2=NN(c3ccc([N+]([O-])=O)cc3)C=C2C#N)=CC=C1	567	fCSFP4	weighted-fingerprint-similarity	0.848	0.373	m_270062bbb____28533942____22005638	CHEMBL3663141	S1c2c(cccc2)C(C3=NN(c4ccc(cc4)C([O-])=O)C=C3C#N)=C1	[#6]-[#6]1:[#6]:[#7]:[#7]:[#6]:1_20	1	false	REALSpace_70bn_2024-09	m_270062bbb	28533942	22005638
S1c2c(c(OC)ccc2)C(C(=O)NC3=NN(C=C3C#N)Cc4ccccc4)=C1	568	fCSFP4	weighted-fingerprint-similarity	0.848	0.409	m_11bbb____22169164____15498814	CHEMBL3663141	S1c2c(cccc2)C(C3=NN(c4ccc(cc4)C([O-])=O)C=C3C#N)=C1	[#6]-[#6]1:[#6]:[#7]:[#7]:[#6]:1_20	1	false	REALSpace_70bn_2024-09	m_11bbb	22169164	15498814
S1c2c(cccc2)C=C1C(=O)NC3=NN(c4c(F)cc(C#N)cc4)C=C3C#N	569	fCSFP4	weighted-fingerprint-similarity	0.848	0.409	m_11bbb____22180484____109241	CHEMBL3663141	S1c2c(cccc2)C(C3=NN(c4ccc(cc4)C([O-])=O)C=C3C#N)=C1	[#6]-[#6]1:[#6]:[#7]:[#7]:[#6]:1_20	1	false	REALSpace_70bn_2024-09	m_11bbb	22180484	109241
[O-][N+](=O)c1ccc(N2N=C(NC(=O)NC=3c4c(N(C3)C)cccc4)C(C#N)=C2)cc1	570	fCSFP4	weighted-fingerprint-similarity	0.848	0.409	m_2430bbb____22529180____15064614	CHEMBL3663141	S1c2c(cccc2)C(C3=NN(c4ccc(cc4)C([O-])=O)C=C3C#N)=C1	[#6]-[#6]1:[#6]:[#7]:[#7]:[#6]:1_20	1	false	REALSpace_70bn_2024-09	m_2430bbb	22529180	15064614
[O-][N+](=O)c1ccc(N2N=C(NC(=O)NCCOc3c4c(ccc3)cccc4)C(C#N)=C2)cc1	571	fCSFP4	weighted-fingerprint-similarity	0.848	0.409	m_2430bbc____22529180____1033934	CHEMBL3663141	S1c2c(cccc2)C(C3=NN(c4ccc(cc4)C([O-])=O)C=C3C#N)=C1	[#6]-[#6]1:[#6]:[#7]:[#7]:[#6]:1_20	1	false	REALSpace_70bn_2024-09	m_2430bbc	22529180	1033934
[O-][N+](=O)c1ccc(N2N=C(NC(=O)Nc3cc(OC)c4c(c3)cccc4)C(C#N)=C2)cc1	572	fCSFP4	weighted-fingerprint-similarity	0.848	0.409	m_2430bbb____22529180____13271484	CHEMBL3663141	S1c2c(cccc2)C(C3=NN(c4ccc(cc4)C([O-])=O)C=C3C#N)=C1	[#6]-[#6]1:[#6]:[#7]:[#7]:[#6]:1_20	1	false	REALSpace_70bn_2024-09	m_2430bbb	22529180	13271484
S1c2c(cccc2C=C1)C(=O)NC3=NN(C=C3C#N)Cc4ccccc4	573	fCSFP4	weighted-fingerprint-similarity	0.848	0.390	m_11bbb____22169164____8859144	CHEMBL3663141	S1c2c(cccc2)C(C3=NN(c4ccc(cc4)C([O-])=O)C=C3C#N)=C1	[#6]-[#6]1:[#6]:[#7]:[#7]:[#6]:1_20	1	false	REALSpace_70bn_2024-09	m_11bbb	22169164	8859144
S1C=C(C#N)C(c2ccc(cc2)C3=NN(c4ccccc4)C=C3C([O-])=O)=C1	574	fCSFP4	weighted-fingerprint-similarity	0.848	0.565	m_273712bbg____21469404____12013886	CHEMBL3663141	S1c2c(cccc2)C(C3=NN(c4ccc(cc4)C([O-])=O)C=C3C#N)=C1	[#6]-[#6]1:[#6]:[#7]:[#7]:[#6]:1_20	1	false	REALSpace_70bn_2024-09	m_273712bbg	21469404	12013886
BrC=1Sc2c(cccc2)C1CNC(=O)NC3=NN(c4ccc([N+]([O-])=O)cc4)C=C3C#N	575	fCSFP4	weighted-fingerprint-similarity	0.848	0.424	m_2430bbc____22529180____19507458	CHEMBL3663141	S1c2c(cccc2)C(C3=NN(c4ccc(cc4)C([O-])=O)C=C3C#N)=C1	[#6]-[#6]1:[#6]:[#7]:[#7]:[#6]:1_20	1	false	REALSpace_70bn_2024-09	m_2430bbc	22529180	19507458
BrC=1c2c(SC1CNC(=O)NC3=NN(c4ccc([N+]([O-])=O)cc4)C=C3C#N)cccc2	576	fCSFP4	weighted-fingerprint-similarity	0.848	0.424	m_2430bbc____22529180____19962528	CHEMBL3663141	S1c2c(cccc2)C(C3=NN(c4ccc(cc4)C([O-])=O)C=C3C#N)=C1	[#6]-[#6]1:[#6]:[#7]:[#7]:[#6]:1_20	1	false	REALSpace_70bn_2024-09	m_2430bbc	22529180	19962528
S1c2c(cccc2)C(=C1C)CNC(=O)NC3=NN(c4ccc([N+]([O-])=O)cc4)C=C3C#N	577	fCSFP4	weighted-fingerprint-similarity	0.848	0.424	m_2430bbc____22529180____22589942	CHEMBL3663141	S1c2c(cccc2)C(C3=NN(c4ccc(cc4)C([O-])=O)C=C3C#N)=C1	[#6]-[#6]1:[#6]:[#7]:[#7]:[#6]:1_20	1	false	REALSpace_70bn_2024-09	m_2430bbc	22529180	22589942
S1c2c(cccc2)C(=C1CNC(=O)NC3=NN(c4ccc([N+]([O-])=O)cc4)C=C3C#N)C	578	fCSFP4	weighted-fingerprint-similarity	0.848	0.424	m_2430bbc____22529180____17835820	CHEMBL3663141	S1c2c(cccc2)C(C3=NN(c4ccc(cc4)C([O-])=O)C=C3C#N)=C1	[#6]-[#6]1:[#6]:[#7]:[#7]:[#6]:1_20	1	false	REALSpace_70bn_2024-09	m_2430bbc	22529180	17835820
BrC=1c2c(SC1)c(ccc2)C(=O)NC3=NN(C=C3C#N)CC(F)F	579	fCSFP4	weighted-fingerprint-similarity	0.848	0.406	m_11bcb____15359846____23858548	CHEMBL3663141	S1c2c(cccc2)C(C3=NN(c4ccc(cc4)C([O-])=O)C=C3C#N)=C1	[#6]-[#6]1:[#6]:[#7]:[#7]:[#6]:1_20	1	false	REALSpace_70bn_2024-09	m_11bcb	15359846	23858548
Brc1c2c(c(ccc2)CNC(=O)NC3=NN(c4ccc([N+]([O-])=O)cc4)C=C3C#N)ccc1	580	fCSFP4	weighted-fingerprint-similarity	0.848	0.406	m_2430bbc____22529180____19995860	CHEMBL3663141	S1c2c(cccc2)C(C3=NN(c4ccc(cc4)C([O-])=O)C=C3C#N)=C1	[#6]-[#6]1:[#6]:[#7]:[#7]:[#6]:1_20	1	false	REALSpace_70bn_2024-09	m_2430bbc	22529180	19995860
S1c2c(cc(cc2)CCNC(=O)NC3=NN(c4ccc([N+]([O-])=O)cc4)C=C3C#N)C=C1	581	fCSFP4	weighted-fingerprint-similarity	0.848	0.406	m_2430bbc____22529180____21656954	CHEMBL3663141	S1c2c(cccc2)C(C3=NN(c4ccc(cc4)C([O-])=O)C=C3C#N)=C1	[#6]-[#6]1:[#6]:[#7]:[#7]:[#6]:1_20	1	false	REALSpace_70bn_2024-09	m_2430bbc	22529180	21656954
S1c2c(ccc(F)c2C=C1)C(=O)NC3=NN(C=C3C#N)Cc4ccccc4	582	fCSFP4	weighted-fingerprint-similarity	0.848	0.406	m_11bbb____22169164____14790564	CHEMBL3663141	S1c2c(cccc2)C(C3=NN(c4ccc(cc4)C([O-])=O)C=C3C#N)=C1	[#6]-[#6]1:[#6]:[#7]:[#7]:[#6]:1_20	1	false	REALSpace_70bn_2024-09	m_11bbb	22169164	14790564
S1c2c(ccc(c2)C(=O)OC)C(=C1)CN3N=C(C(C#C)=C3)C(F)(F)F	583	fCSFP4	weighted-fingerprint-similarity	0.848	0.406	m_7bfb____27046076____27353354	CHEMBL3663141	S1c2c(cccc2)C(C3=NN(c4ccc(cc4)C([O-])=O)C=C3C#N)=C1	[#6]-[#6]1:[#6]:[#7]:[#7]:[#6]:1_20	1	false	REALSpace_70bn_2024-09	m_7bfb	27046076	27353354
S1c2c(cccc2)C(=C1)C(NC(=O)C(=O)NC3=NN(C=C3C#N)C(C)C)C	584	fCSFP4	weighted-fingerprint-similarity	0.848	0.406	m_2718cbb____13459342____8260806	CHEMBL3663141	S1c2c(cccc2)C(C3=NN(c4ccc(cc4)C([O-])=O)C=C3C#N)=C1	[#6]-[#6]1:[#6]:[#7]:[#7]:[#6]:1_20	1	false	REALSpace_70bn_2024-09	m_2718cbb	13459342	8260806
S1c2c(cccc2)C(=C1)CN(C(=O)NC3=NN(C=C3C#N)C(C)C)C	585	fCSFP4	weighted-fingerprint-similarity	0.848	0.406	m_2430dbd____7686976____765014	CHEMBL3663141	S1c2c(cccc2)C(C3=NN(c4ccc(cc4)C([O-])=O)C=C3C#N)=C1	[#6]-[#6]1:[#6]:[#7]:[#7]:[#6]:1_20	1	false	REALSpace_70bn_2024-09	m_2430dbd	7686976	765014
S1c2c(cccc2)C(=C1)CNC(=O)NC3=NN(C=C3C#N)CC(F)(F)C	586	fCSFP4	weighted-fingerprint-similarity	0.848	0.406	m_2430dbc____15273438____803246	CHEMBL3663141	S1c2c(cccc2)C(C3=NN(c4ccc(cc4)C([O-])=O)C=C3C#N)=C1	[#6]-[#6]1:[#6]:[#7]:[#7]:[#6]:1_20	1	false	REALSpace_70bn_2024-09	m_2430dbc	15273438	803246
S1c2c(cccc2C(=C1)C)C(=O)NC3=NN(C=C3C#N)CC(F)F	587	fCSFP4	weighted-fingerprint-similarity	0.848	0.406	m_11bcb____15359846____22135362	CHEMBL3663141	S1c2c(cccc2)C(C3=NN(c4ccc(cc4)C([O-])=O)C=C3C#N)=C1	[#6]-[#6]1:[#6]:[#7]:[#7]:[#6]:1_20	1	false	REALSpace_70bn_2024-09	m_11bcb	15359846	22135362
S1c2c(cccc2C(=C1)C)C(=O)NC3=NN(C=C3C#N)CCOC	588	fCSFP4	weighted-fingerprint-similarity	0.848	0.406	m_11bcb____15503930____22135362	CHEMBL3663141	S1c2c(cccc2)C(C3=NN(c4ccc(cc4)C([O-])=O)C=C3C#N)=C1	[#6]-[#6]1:[#6]:[#7]:[#7]:[#6]:1_20	1	false	REALSpace_70bn_2024-09	m_11bcb	15503930	22135362
[O-][N+](=O)c1cnc(N2N=C(NC(=O)Nc3c4c(ccc3)cccc4)C(C#N)=C2)cc1	589	fCSFP4	weighted-fingerprint-similarity	0.848	0.406	m_68bbb____28405486____85382	CHEMBL3663141	S1c2c(cccc2)C(C3=NN(c4ccc(cc4)C([O-])=O)C=C3C#N)=C1	[#6]-[#6]1:[#6]:[#7]:[#7]:[#6]:1_20	1	false	REALSpace_70bn_2024-09	m_68bbb	28405486	85382
Brc1cc2SC=C(c2cc1)CC(=O)NC3=NN(c4ncc([N+]([O-])=O)cc4)C=C3C#N	590	fCSFP4	weighted-fingerprint-similarity	0.848	0.437	m_11bbb____22180482____20043628	CHEMBL3663141	S1c2c(cccc2)C(C3=NN(c4ccc(cc4)C([O-])=O)C=C3C#N)=C1	[#6]-[#6]1:[#6]:[#7]:[#7]:[#6]:1_20	1	false	REALSpace_70bn_2024-09	m_11bbb	22180482	20043628
Brc1cc2c(SC=C2CC(=O)NC3=NN(c4ncc([N+]([O-])=O)cc4)C=C3C#N)cc1	591	fCSFP4	weighted-fingerprint-similarity	0.848	0.437	m_11bbb____22180482____9480578	CHEMBL3663141	S1c2c(cccc2)C(C3=NN(c4ccc(cc4)C([O-])=O)C=C3C#N)=C1	[#6]-[#6]1:[#6]:[#7]:[#7]:[#6]:1_20	1	false	REALSpace_70bn_2024-09	m_11bbb	22180482	9480578
Clc1cc2SC=C(c2cc1)CC(=O)NC3=NN(c4ncc([N+]([O-])=O)cc4)C=C3C#N	592	fCSFP4	weighted-fingerprint-similarity	0.848	0.437	m_11bbb____22180482____22138534	CHEMBL3663141	S1c2c(cccc2)C(C3=NN(c4ccc(cc4)C([O-])=O)C=C3C#N)=C1	[#6]-[#6]1:[#6]:[#7]:[#7]:[#6]:1_20	1	false	REALSpace_70bn_2024-09	m_11bbb	22180482	22138534
Clc1cc2c(SC=C2CC(=O)NC3=NN(c4ncc([N+]([O-])=O)cc4)C=C3C#N)cc1	593	fCSFP4	weighted-fingerprint-similarity	0.848	0.437	m_11bbb____22180482____7689800	CHEMBL3663141	S1c2c(cccc2)C(C3=NN(c4ccc(cc4)C([O-])=O)C=C3C#N)=C1	[#6]-[#6]1:[#6]:[#7]:[#7]:[#6]:1_20	1	false	REALSpace_70bn_2024-09	m_11bbb	22180482	7689800
S1c2c(cc(cc2)C)C(=C1)CC(=O)NC3=NN(c4ncc([N+]([O-])=O)cc4)C=C3C#N	594	fCSFP4	weighted-fingerprint-similarity	0.848	0.437	m_11bbb____22180482____7289768	CHEMBL3663141	S1c2c(cccc2)C(C3=NN(c4ccc(cc4)C([O-])=O)C=C3C#N)=C1	[#6]-[#6]1:[#6]:[#7]:[#7]:[#6]:1_20	1	false	REALSpace_70bn_2024-09	m_11bbb	22180482	7289768
S1c2c(cc(cc2)CNC(=O)NC3=NN(c4ncc([N+]([O-])=O)cc4)C=C3C#N)C(=C1)C	595	fCSFP4	weighted-fingerprint-similarity	0.848	0.437	m_2430bbc____22528322____22580470	CHEMBL3663141	S1c2c(cccc2)C(C3=NN(c4ccc(cc4)C([O-])=O)C=C3C#N)=C1	[#6]-[#6]1:[#6]:[#7]:[#7]:[#6]:1_20	1	false	REALSpace_70bn_2024-09	m_2430bbc	22528322	22580470
S1c2c(ccc(c2)CNC(=O)NC3=NN(c4ncc([N+]([O-])=O)cc4)C=C3C#N)C(=C1)C	596	fCSFP4	weighted-fingerprint-similarity	0.848	0.437	m_2430bbc____22528322____27571742	CHEMBL3663141	S1c2c(cccc2)C(C3=NN(c4ccc(cc4)C([O-])=O)C=C3C#N)=C1	[#6]-[#6]1:[#6]:[#7]:[#7]:[#6]:1_20	1	false	REALSpace_70bn_2024-09	m_2430bbc	22528322	27571742
Brc1c2c(c(cc1)C(=O)NC3=NN(C=C3C#N)Cc4ccccc4)cccc2	597	fCSFP4	weighted-fingerprint-similarity	0.848	0.387	m_11bbb____22169164____22434258	CHEMBL3663141	S1c2c(cccc2)C(C3=NN(c4ccc(cc4)C([O-])=O)C=C3C#N)=C1	[#6]-[#6]1:[#6]:[#7]:[#7]:[#6]:1_20	1	false	REALSpace_70bn_2024-09	m_11bbb	22169164	22434258
Clc1c2c(c(cc1)C(=O)NC3=NN(C=C3C#N)Cc4ccccc4)cccc2	598	fCSFP4	weighted-fingerprint-similarity	0.848	0.387	m_11bbb____22169164____22136918	CHEMBL3663141	S1c2c(cccc2)C(C3=NN(c4ccc(cc4)C([O-])=O)C=C3C#N)=C1	[#6]-[#6]1:[#6]:[#7]:[#7]:[#6]:1_20	1	false	REALSpace_70bn_2024-09	m_11bbb	22169164	22136918
Fc1c2c(c(cc1)C(=O)NC3=NN(C=C3C#N)Cc4ccccc4)cccc2	599	fCSFP4	weighted-fingerprint-similarity	0.848	0.387	m_11bbb____22169164____9631438	CHEMBL3663141	S1c2c(cccc2)C(C3=NN(c4ccc(cc4)C([O-])=O)C=C3C#N)=C1	[#6]-[#6]1:[#6]:[#7]:[#7]:[#6]:1_20	1	false	REALSpace_70bn_2024-09	m_11bbb	22169164	9631438
O=C(NC1=NN(C=C1C#N)Cc2ccccc2)c3c4c(c(cc3)C)cccc4	600	fCSFP4	weighted-fingerprint-similarity	0.848	0.387	m_11bbb____22169164____10968748	CHEMBL3663141	S1c2c(cccc2)C(C3=NN(c4ccc(cc4)C([O-])=O)C=C3C#N)=C1	[#6]-[#6]1:[#6]:[#7]:[#7]:[#6]:1_20	1	false	REALSpace_70bn_2024-09	m_11bbb	22169164	10968748
S1c2c(N=C1)cc(cc2)C(=O)NC3=NN(c4ncc([N+]([O-])=O)cc4)C=C3C#N	601	fCSFP4	weighted-fingerprint-similarity	0.848	0.420	m_11bbb____22180482____13449186	CHEMBL3663141	S1c2c(cccc2)C(C3=NN(c4ccc(cc4)C([O-])=O)C=C3C#N)=C1	[#6]-[#6]1:[#6]:[#7]:[#7]:[#6]:1_20	1	false	REALSpace_70bn_2024-09	m_11bbb	22180482	13449186
S1c2c(c(ncc2)NNC(=O)NC3=NN(c4c(F)cc(C#N)cc4)C=C3C#N)C=C1	602	fCSFP4	weighted-fingerprint-similarity	0.848	0.420	m_2430bbb____22528324____26852408	CHEMBL3663141	S1c2c(cccc2)C(C3=NN(c4ccc(cc4)C([O-])=O)C=C3C#N)=C1	[#6]-[#6]1:[#6]:[#7]:[#7]:[#6]:1_20	1	false	REALSpace_70bn_2024-09	m_2430bbb	22528324	26852408
Brc1cc2SC=C(c2cc1)CC(=O)OCCN3N=C(C(C#N)=C3)C	603	fCSFP4	weighted-fingerprint-similarity	0.848	0.402	m_276436bbc____14085308____20043648	CHEMBL3663141	S1c2c(cccc2)C(C3=NN(c4ccc(cc4)C([O-])=O)C=C3C#N)=C1	[#6]-[#6]1:[#6]:[#7]:[#7]:[#6]:1_20	1	false	REALSpace_70bn_2024-09	m_276436bbc	14085308	20043648
Brc1cc2c(SC=C2CC(=O)OCCN3N=C(C(C#N)=C3)C)cc1	604	fCSFP4	weighted-fingerprint-similarity	0.848	0.402	m_276436bbc____14085308____14101912	CHEMBL3663141	S1c2c(cccc2)C(C3=NN(c4ccc(cc4)C([O-])=O)C=C3C#N)=C1	[#6]-[#6]1:[#6]:[#7]:[#7]:[#6]:1_20	1	false	REALSpace_70bn_2024-09	m_276436bbc	14085308	14101912
ClC=1c2c(SC1)cc(NC(=O)NC3=NN(C=C3C#N)CC[NH+](C)C)cc2	605	fCSFP4	weighted-fingerprint-similarity	0.848	0.402	m_2430cbb____22525246____17612980	CHEMBL3663141	S1c2c(cccc2)C(C3=NN(c4ccc(cc4)C([O-])=O)C=C3C#N)=C1	[#6]-[#6]1:[#6]:[#7]:[#7]:[#6]:1_20	1	false	REALSpace_70bn_2024-09	m_2430cbb	22525246	17612980
S1c2c(cc(cc2)C)C(=C1)CC(=O)NC3=NN(C=C3C#N)C(C)C	606	fCSFP4	weighted-fingerprint-similarity	0.848	0.402	m_11bcb____6463864____7289768	CHEMBL3663141	S1c2c(cccc2)C(C3=NN(c4ccc(cc4)C([O-])=O)C=C3C#N)=C1	[#6]-[#6]1:[#6]:[#7]:[#7]:[#6]:1_20	1	false	REALSpace_70bn_2024-09	m_11bcb	6463864	7289768
S1c2c(cc(cc2)CC(=O)NC3=NN(C=C3C#N)C(C)(C)C)C(=C1)C	607	fCSFP4	weighted-fingerprint-similarity	0.848	0.402	m_11bcb____6406126____22138134	CHEMBL3663141	S1c2c(cccc2)C(C3=NN(c4ccc(cc4)C([O-])=O)C=C3C#N)=C1	[#6]-[#6]1:[#6]:[#7]:[#7]:[#6]:1_20	1	false	REALSpace_70bn_2024-09	m_11bcb	6406126	22138134
S1c2c(cc(cc2)CNC(=O)NC3=NN(C=C3C#N)C(C)C)C(=C1)C	608	fCSFP4	weighted-fingerprint-similarity	0.848	0.402	m_2430dbc____7686976____22580470	CHEMBL3663141	S1c2c(cccc2)C(C3=NN(c4ccc(cc4)C([O-])=O)C=C3C#N)=C1	[#6]-[#6]1:[#6]:[#7]:[#7]:[#6]:1_20	1	false	REALSpace_70bn_2024-09	m_2430dbc	7686976	22580470
S1c2c(ccc(c2)CNC(=O)NC3=NN(C=C3C#N)C(C)C)C(=C1)C	609	fCSFP4	weighted-fingerprint-similarity	0.848	0.402	m_2430dbc____7686976____27571742	CHEMBL3663141	S1c2c(cccc2)C(C3=NN(c4ccc(cc4)C([O-])=O)C=C3C#N)=C1	[#6]-[#6]1:[#6]:[#7]:[#7]:[#6]:1_20	1	false	REALSpace_70bn_2024-09	m_2430dbc	7686976	27571742
S1c2c(c([N+]([O-])=O)ccc2)C=C1C(=O)NC3=NN(c4ncc([N+]([O-])=O)cc4)C=C3C#N	610	fCSFP4	weighted-fingerprint-similarity	0.848	0.434	m_11bbb____22180482____26276910	CHEMBL3663141	S1c2c(cccc2)C(C3=NN(c4ccc(cc4)C([O-])=O)C=C3C#N)=C1	[#6]-[#6]1:[#6]:[#7]:[#7]:[#6]:1_20	1	false	REALSpace_70bn_2024-09	m_11bbb	22180482	26276910
Brc1c2c(c(ccc2)C(=O)NC3=NN(c4ncc([N+]([O-])=O)cc4)C=C3C#N)ccc1	611	fCSFP4	weighted-fingerprint-similarity	0.848	0.417	m_11bbb____22180482____12547312	CHEMBL3663141	S1c2c(cccc2)C(C3=NN(c4ccc(cc4)C([O-])=O)C=C3C#N)=C1	[#6]-[#6]1:[#6]:[#7]:[#7]:[#6]:1_20	1	false	REALSpace_70bn_2024-09	m_11bbb	22180482	12547312
[O-][N+](=O)c1cnc(N2N=C(NC(=O)c3c4c(c(N)ccc4)ccc3)C(C#N)=C2)cc1	612	fCSFP4	weighted-fingerprint-similarity	0.848	0.417	m_272430bbe____26361546____26398556	CHEMBL3663141	S1c2c(cccc2)C(C3=NN(c4ccc(cc4)C([O-])=O)C=C3C#N)=C1	[#6]-[#6]1:[#6]:[#7]:[#7]:[#6]:1_20	1	false	REALSpace_70bn_2024-09	m_272430bbe	26361546	26398556
[O-][N+](=O)c1cnc(N2N=C(NC(=O)c3c4c(c(ccc4)C)ccc3)C(C#N)=C2)cc1	613	fCSFP4	weighted-fingerprint-similarity	0.848	0.417	m_11bbb____22180482____9297584	CHEMBL3663141	S1c2c(cccc2)C(C3=NN(c4ccc(cc4)C([O-])=O)C=C3C#N)=C1	[#6]-[#6]1:[#6]:[#7]:[#7]:[#6]:1_20	1	false	REALSpace_70bn_2024-09	m_11bbb	22180482	9297584
[O-][N+](=O)c1cnc(N2N=C(NC(=O)c3c4c(cnc3)cccc4)C(C#N)=C2)cc1	614	fCSFP4	weighted-fingerprint-similarity	0.848	0.417	m_11bbb____22180482____1159638	CHEMBL3663141	S1c2c(cccc2)C(C3=NN(c4ccc(cc4)C([O-])=O)C=C3C#N)=C1	[#6]-[#6]1:[#6]:[#7]:[#7]:[#6]:1_20	1	false	REALSpace_70bn_2024-09	m_11bbb	22180482	1159638
S1c2c(c(OC)ccc2)C(C(=O)OCCN3N=C(C(C#N)=C3)C)=C1	615	fCSFP4	weighted-fingerprint-similarity	0.847	0.399	m_276436bbc____14085308____15498830	CHEMBL3663141	S1c2c(cccc2)C(C3=NN(c4ccc(cc4)C([O-])=O)C=C3C#N)=C1	[#6]-[#6]1:[#6]:[#7]:[#7]:[#6]:1_20	1	false	REALSpace_70bn_2024-09	m_276436bbc	14085308	15498830
S1c2c(ccc(F)c2C=C1)C(=O)NC3=NN(c4ncc([N+]([O-])=O)cc4)C=C3C#N	616	fCSFP4	weighted-fingerprint-similarity	0.847	0.431	m_11bbb____22180482____14790564	CHEMBL3663141	S1c2c(cccc2)C(C3=NN(c4ccc(cc4)C([O-])=O)C=C3C#N)=C1	[#6]-[#6]1:[#6]:[#7]:[#7]:[#6]:1_20	1	false	REALSpace_70bn_2024-09	m_11bbb	22180482	14790564
Brc1c2c(c(cc1)C(=O)NC3=NN(C=C3C#N)C(C)C)cccc2	617	fCSFP4	weighted-fingerprint-similarity	0.847	0.379	m_11bcb____6463864____22434258	CHEMBL3663141	S1c2c(cccc2)C(C3=NN(c4ccc(cc4)C([O-])=O)C=C3C#N)=C1	[#6]-[#6]1:[#6]:[#7]:[#7]:[#6]:1_20	1	false	REALSpace_70bn_2024-09	m_11bcb	6463864	22434258
Brc1c2c(c(cc1)C(=O)OCCN3N=C(C(C#N)=C3)C)cccc2	618	fCSFP4	weighted-fingerprint-similarity	0.847	0.379	m_276436bbc____14085308____22434278	CHEMBL3663141	S1c2c(cccc2)C(C3=NN(c4ccc(cc4)C([O-])=O)C=C3C#N)=C1	[#6]-[#6]1:[#6]:[#7]:[#7]:[#6]:1_20	1	false	REALSpace_70bn_2024-09	m_276436bbc	14085308	22434278
Clc1c2c(c(cc1)C(=O)NC3=NN(C=C3C#N)C(C)C)cccc2	619	fCSFP4	weighted-fingerprint-similarity	0.847	0.379	m_11bcb____6463864____22136918	CHEMBL3663141	S1c2c(cccc2)C(C3=NN(c4ccc(cc4)C([O-])=O)C=C3C#N)=C1	[#6]-[#6]1:[#6]:[#7]:[#7]:[#6]:1_20	1	false	REALSpace_70bn_2024-09	m_11bcb	6463864	22136918
Fc1c2c(c(cc1)C(=O)NC3=NN(C=C3C#N)C(C)C)cccc2	620	fCSFP4	weighted-fingerprint-similarity	0.847	0.379	m_11bcb____6463864____9631438	CHEMBL3663141	S1c2c(cccc2)C(C3=NN(c4ccc(cc4)C([O-])=O)C=C3C#N)=C1	[#6]-[#6]1:[#6]:[#7]:[#7]:[#6]:1_20	1	false	REALSpace_70bn_2024-09	m_11bcb	6463864	9631438
Fc1c2c(c(cc1)C(=O)OCCN3N=C(C(C#N)=C3)C)cccc2	621	fCSFP4	weighted-fingerprint-similarity	0.847	0.379	m_276436bbc____14085308____14102066	CHEMBL3663141	S1c2c(cccc2)C(C3=NN(c4ccc(cc4)C([O-])=O)C=C3C#N)=C1	[#6]-[#6]1:[#6]:[#7]:[#7]:[#6]:1_20	1	false	REALSpace_70bn_2024-09	m_276436bbc	14085308	14102066
O=C(NC1=NN(C=C1C#N)C(C)(C)C)c2c3c(c(cc2)C)cccc3	622	fCSFP4	weighted-fingerprint-similarity	0.847	0.379	m_11bcb____6406126____10968748	CHEMBL3663141	S1c2c(cccc2)C(C3=NN(c4ccc(cc4)C([O-])=O)C=C3C#N)=C1	[#6]-[#6]1:[#6]:[#7]:[#7]:[#6]:1_20	1	false	REALSpace_70bn_2024-09	m_11bcb	6406126	10968748
Brc1cc2SC=C(c2cc1)C(=O)NC3=NN(C=C3C#N)CC(F)(F)C	623	fCSFP4	weighted-fingerprint-similarity	0.847	0.414	m_11bcb____15273432____20020654	CHEMBL3663141	S1c2c(cccc2)C(C3=NN(c4ccc(cc4)C([O-])=O)C=C3C#N)=C1	[#6]-[#6]1:[#6]:[#7]:[#7]:[#6]:1_20	1	false	REALSpace_70bn_2024-09	m_11bcb	15273432	20020654
Brc1cc2c(SC=C2C(=O)NC3=NN(C=C3C#N)CC(F)(F)C)cc1	624	fCSFP4	weighted-fingerprint-similarity	0.847	0.414	m_11bcb____15273432____20023720	CHEMBL3663141	S1c2c(cccc2)C(C3=NN(c4ccc(cc4)C([O-])=O)C=C3C#N)=C1	[#6]-[#6]1:[#6]:[#7]:[#7]:[#6]:1_20	1	false	REALSpace_70bn_2024-09	m_11bcb	15273432	20023720
Clc1cc2SC=C(c2cc1)C(=O)NC3=NN(C=C3C#N)CC(F)(F)C	625	fCSFP4	weighted-fingerprint-similarity	0.847	0.414	m_11bcb____15273432____22137808	CHEMBL3663141	S1c2c(cccc2)C(C3=NN(c4ccc(cc4)C([O-])=O)C=C3C#N)=C1	[#6]-[#6]1:[#6]:[#7]:[#7]:[#6]:1_20	1	false	REALSpace_70bn_2024-09	m_11bcb	15273432	22137808
Clc1cc2c(SC=C2C(=O)NC3=NN(C=C3C#N)CC(F)(F)C)cc1	626	fCSFP4	weighted-fingerprint-similarity	0.847	0.414	m_11bcb____15273432____26252572	CHEMBL3663141	S1c2c(cccc2)C(C3=NN(c4ccc(cc4)C([O-])=O)C=C3C#N)=C1	[#6]-[#6]1:[#6]:[#7]:[#7]:[#6]:1_20	1	false	REALSpace_70bn_2024-09	m_11bcb	15273432	26252572
Clc1cc2c(c(ccc2)C(=O)NC3=NN(c4c(F)cc(C#N)cc4)C=C3C#N)cc1	627	fCSFP4	weighted-fingerprint-similarity	0.847	0.414	m_11bbb____22180484____14930424	CHEMBL3663141	S1c2c(cccc2)C(C3=NN(c4ccc(cc4)C([O-])=O)C=C3C#N)=C1	[#6]-[#6]1:[#6]:[#7]:[#7]:[#6]:1_20	1	false	REALSpace_70bn_2024-09	m_11bbb	22180484	14930424
Fc1c(N2N=C(NC(=O)C=3c4c(OC3)cccc4)C(C#N)=C2)ccc(C#N)c1	628	fCSFP4	weighted-fingerprint-similarity	0.847	0.414	m_11bbb____22180484____4860644	CHEMBL3663141	S1c2c(cccc2)C(C3=NN(c4ccc(cc4)C([O-])=O)C=C3C#N)=C1	[#6]-[#6]1:[#6]:[#7]:[#7]:[#6]:1_20	1	false	REALSpace_70bn_2024-09	m_11bbb	22180484	4860644
Fc1c(N2N=C(NC(=O)c3c4c(NC=C4)ccc3)C(C#N)=C2)ccc(C#N)c1	629	fCSFP4	weighted-fingerprint-similarity	0.847	0.414	m_11bbb____22180484____13387364	CHEMBL3663141	S1c2c(cccc2)C(C3=NN(c4ccc(cc4)C([O-])=O)C=C3C#N)=C1	[#6]-[#6]1:[#6]:[#7]:[#7]:[#6]:1_20	1	false	REALSpace_70bn_2024-09	m_11bbb	22180484	13387364
Fc1c(N2N=C(NC(=O)c3c4c(c(OC)ccc4)ccc3)C(C#N)=C2)ccc(C#N)c1	630	fCSFP4	weighted-fingerprint-similarity	0.847	0.414	m_11bbb____22180484____26278022	CHEMBL3663141	S1c2c(cccc2)C(C3=NN(c4ccc(cc4)C([O-])=O)C=C3C#N)=C1	[#6]-[#6]1:[#6]:[#7]:[#7]:[#6]:1_20	1	false	REALSpace_70bn_2024-09	m_11bbb	22180484	26278022
Fc1c(N2N=C(NC(=O)c3c4c(c(ccc4)C[NH3+])ccc3)C(C#N)=C2)ccc(C#N)c1	631	fCSFP4	weighted-fingerprint-similarity	0.847	0.414	m_272430bbe____26361548____26396788	CHEMBL3663141	S1c2c(cccc2)C(C3=NN(c4ccc(cc4)C([O-])=O)C=C3C#N)=C1	[#6]-[#6]1:[#6]:[#7]:[#7]:[#6]:1_20	1	false	REALSpace_70bn_2024-09	m_272430bbe	26361548	26396788
Fc1c(N2N=C(NC(=O)c3c4c(cc(cc4)C)ccc3)C(C#N)=C2)ccc(C#N)c1	632	fCSFP4	weighted-fingerprint-similarity	0.847	0.414	m_11bbb____22180484____28252144	CHEMBL3663141	S1c2c(cccc2)C(C3=NN(c4ccc(cc4)C([O-])=O)C=C3C#N)=C1	[#6]-[#6]1:[#6]:[#7]:[#7]:[#6]:1_20	1	false	REALSpace_70bn_2024-09	m_11bbb	22180484	28252144
Fc1c(N2N=C(NC(=O)c3c4c(nccc4)ccc3)C(C#N)=C2)ccc(C#N)c1	633	fCSFP4	weighted-fingerprint-similarity	0.847	0.414	m_11bbb____22180484____215958	CHEMBL3663141	S1c2c(cccc2)C(C3=NN(c4ccc(cc4)C([O-])=O)C=C3C#N)=C1	[#6]-[#6]1:[#6]:[#7]:[#7]:[#6]:1_20	1	false	REALSpace_70bn_2024-09	m_11bbb	22180484	215958
S1c2c(c(ccc2)CC(=O)NC3=NN(C=C3C#N)CC(F)F)C=C1	634	fCSFP4	weighted-fingerprint-similarity	0.847	0.395	m_11bcb____15359846____8365078	CHEMBL3663141	S1c2c(cccc2)C(C3=NN(c4ccc(cc4)C([O-])=O)C=C3C#N)=C1	[#6]-[#6]1:[#6]:[#7]:[#7]:[#6]:1_20	1	false	REALSpace_70bn_2024-09	m_11bcb	15359846	8365078
S1c2c(ccc(NC(=O)NC3=NN(c4c(F)cc(C#N)cc4)C=C3C#N)c2)C=C1	635	fCSFP4	weighted-fingerprint-similarity	0.847	0.395	m_2430bbb____22528324____22579592	CHEMBL3663141	S1c2c(cccc2)C(C3=NN(c4ccc(cc4)C([O-])=O)C=C3C#N)=C1	[#6]-[#6]1:[#6]:[#7]:[#7]:[#6]:1_20	1	false	REALSpace_70bn_2024-09	m_2430bbb	22528324	22579592
S1c2c(nccc2)C(C(=O)NC3=NN(C=C3C#N)C(C)(C)C)=C1	636	fCSFP4	weighted-fingerprint-similarity	0.847	0.395	m_11bcb____6406126____17542066	CHEMBL3663141	S1c2c(cccc2)C(C3=NN(c4ccc(cc4)C([O-])=O)C=C3C#N)=C1	[#6]-[#6]1:[#6]:[#7]:[#7]:[#6]:1_20	1	false	REALSpace_70bn_2024-09	m_11bcb	6406126	17542066
S1c2c(ccc(OC)c2C=C1)C(=O)NC3=NN(c4c(F)cc(C#N)cc4)C=C3C#N	637	fCSFP4	weighted-fingerprint-similarity	0.847	0.428	m_11bbb____22180484____13600456	CHEMBL3663141	S1c2c(cccc2)C(C3=NN(c4ccc(cc4)C([O-])=O)C=C3C#N)=C1	[#6]-[#6]1:[#6]:[#7]:[#7]:[#6]:1_20	1	false	REALSpace_70bn_2024-09	m_11bbb	22180484	13600456
FC(F)CN1N=C(NC(=O)c2c3c(ccc2)cccc3)C(C#N)=C1	638	fCSFP4	weighted-fingerprint-similarity	0.847	0.375	m_11bcb____15359846____53711	CHEMBL3663141	S1c2c(cccc2)C(C3=NN(c4ccc(cc4)C([O-])=O)C=C3C#N)=C1	[#6]-[#6]1:[#6]:[#7]:[#7]:[#6]:1_20	1	false	REALSpace_70bn_2024-09	m_11bcb	15359846	53711
S1c2c(OC)cccc2C(C(=O)NC3=NN(C=C3C#N)Cc4ccccc4)=C1	639	fCSFP4	weighted-fingerprint-similarity	0.847	0.410	m_11bbb____22169164____16475816	CHEMBL3663141	S1c2c(cccc2)C(C3=NN(c4ccc(cc4)C([O-])=O)C=C3C#N)=C1	[#6]-[#6]1:[#6]:[#7]:[#7]:[#6]:1_20	1	false	REALSpace_70bn_2024-09	m_11bbb	22169164	16475816
S1N=Cc2c1ccc(NC(=O)NC3=NN(c4ccc([N+]([O-])=O)cc4)C=C3C#N)c2	640	fCSFP4	weighted-fingerprint-similarity	0.847	0.392	m_2430bbb____22529180____22589240	CHEMBL3663141	S1c2c(cccc2)C(C3=NN(c4ccc(cc4)C([O-])=O)C=C3C#N)=C1	[#6]-[#6]1:[#6]:[#7]:[#7]:[#6]:1_20	1	false	REALSpace_70bn_2024-09	m_2430bbb	22529180	22589240
Brc1c2c(SC=C2CC(=O)NC3=NN(c4c(F)cc(C#N)cc4)C=C3C#N)ccc1	641	fCSFP4	weighted-fingerprint-similarity	0.847	0.425	m_11bbb____22180484____28469582	CHEMBL3663141	S1c2c(cccc2)C(C3=NN(c4ccc(cc4)C([O-])=O)C=C3C#N)=C1	[#6]-[#6]1:[#6]:[#7]:[#7]:[#6]:1_20	1	false	REALSpace_70bn_2024-09	m_11bbb	22180484	28469582
Clc1c2c(SC=C2CC(=O)NC3=NN(c4c(F)cc(C#N)cc4)C=C3C#N)ccc1	642	fCSFP4	weighted-fingerprint-similarity	0.847	0.425	m_11bbb____22180484____22138532	CHEMBL3663141	S1c2c(cccc2)C(C3=NN(c4ccc(cc4)C([O-])=O)C=C3C#N)=C1	[#6]-[#6]1:[#6]:[#7]:[#7]:[#6]:1_20	1	false	REALSpace_70bn_2024-09	m_11bbb	22180484	22138532
Brc1cc2SC=C(c2cc1)CCC(=O)NC3=NN(C=C3C#N)Cc4ccccc4	643	fCSFP4	weighted-fingerprint-similarity	0.847	0.407	m_11bbb____22169164____27041262	CHEMBL3663141	S1c2c(cccc2)C(C3=NN(c4ccc(cc4)C([O-])=O)C=C3C#N)=C1	[#6]-[#6]1:[#6]:[#7]:[#7]:[#6]:1_20	1	false	REALSpace_70bn_2024-09	m_11bbb	22169164	27041262
Fc1c2c(c(cc1)CCNC(=O)NC3=NN(c4ccc([N+]([O-])=O)cc4)C=C3C#N)cccc2	644	fCSFP4	weighted-fingerprint-similarity	0.847	0.407	m_2430bbc____22529180____27571462	CHEMBL3663141	S1c2c(cccc2)C(C3=NN(c4ccc(cc4)C([O-])=O)C=C3C#N)=C1	[#6]-[#6]1:[#6]:[#7]:[#7]:[#6]:1_20	1	false	REALSpace_70bn_2024-09	m_2430bbc	22529180	27571462
S1c2c(cccc2)C(=C1)C(O)CNC(=O)NC3=NN(C=C3C#N)C(C)(C)C	645	fCSFP4	weighted-fingerprint-similarity	0.847	0.407	m_2430dbc____6950712____15728062	CHEMBL3663141	S1c2c(cccc2)C(C3=NN(c4ccc(cc4)C([O-])=O)C=C3C#N)=C1	[#6]-[#6]1:[#6]:[#7]:[#7]:[#6]:1_20	1	false	REALSpace_70bn_2024-09	m_2430dbc	6950712	15728062
S1c2c(cccc2)C(=C1)C(O)CNC(=O)NC3=NN(C=C3C#N)CC(F)F	646	fCSFP4	weighted-fingerprint-similarity	0.847	0.407	m_2430bbc____22529508____15728062	CHEMBL3663141	S1c2c(cccc2)C(C3=NN(c4ccc(cc4)C([O-])=O)C=C3C#N)=C1	[#6]-[#6]1:[#6]:[#7]:[#7]:[#6]:1_20	1	false	REALSpace_70bn_2024-09	m_2430bbc	22529508	15728062
[O-][N+](=O)c1ccc(N2N=C(NC(=O)NC(c3c4c(ccc3)cccc4)C)C(C#N)=C2)cc1	647	fCSFP4	weighted-fingerprint-similarity	0.847	0.407	m_2430bbc____22529180____741692	CHEMBL3663141	S1c2c(cccc2)C(C3=NN(c4ccc(cc4)C([O-])=O)C=C3C#N)=C1	[#6]-[#6]1:[#6]:[#7]:[#7]:[#6]:1_20	1	false	REALSpace_70bn_2024-09	m_2430bbc	22529180	741692
[O-][N+](=O)c1ccc(N2N=C(NC(=O)NCCc3c4c(c(cc3)C)cccc4)C(C#N)=C2)cc1	648	fCSFP4	weighted-fingerprint-similarity	0.847	0.407	m_2430bbc____22529180____26869698	CHEMBL3663141	S1c2c(cccc2)C(C3=NN(c4ccc(cc4)C([O-])=O)C=C3C#N)=C1	[#6]-[#6]1:[#6]:[#7]:[#7]:[#6]:1_20	1	false	REALSpace_70bn_2024-09	m_2430bbc	22529180	26869698
[O-][N+](=O)c1ccc(N2N=C(NC(=O)NNc3c4c(ncc3)cccc4)C(C#N)=C2)cc1	649	fCSFP4	weighted-fingerprint-similarity	0.847	0.407	m_2430bbb____22529180____26861916	CHEMBL3663141	S1c2c(cccc2)C(C3=NN(c4ccc(cc4)C([O-])=O)C=C3C#N)=C1	[#6]-[#6]1:[#6]:[#7]:[#7]:[#6]:1_20	1	false	REALSpace_70bn_2024-09	m_2430bbb	22529180	26861916
S1c2c(c(ccc2)CN3N=C(C(C#C)=C3)C(F)(F)F)C=C1	650	fCSFP4	weighted-fingerprint-similarity	0.847	0.367	m_7bfb____27046076____22787792	CHEMBL3663141	S1c2c(cccc2)C(C3=NN(c4ccc(cc4)C([O-])=O)C=C3C#N)=C1	[#6]-[#6]1:[#6]:[#7]:[#7]:[#6]:1_20	1	false	REALSpace_70bn_2024-09	m_7bfb	27046076	22787792
[O-][N+](=O)c1ccc(N2N=C(NC(=O)c3ncccc3)C(C#N)=C2)cc1	651	fCSFP4	weighted-fingerprint-similarity	0.847	0.367	m_270062bbb____28533942____22005584	CHEMBL3663141	S1c2c(cccc2)C(C3=NN(c4ccc(cc4)C([O-])=O)C=C3C#N)=C1	[#6]-[#6]1:[#6]:[#7]:[#7]:[#6]:1_20	1	false	REALSpace_70bn_2024-09	m_270062bbb	28533942	22005584
BrC=1c2c(SC1)c(ccc2)C(=O)NC3=NN(C=C3C#N)CC(F)(F)F	652	fCSFP4	weighted-fingerprint-similarity	0.847	0.404	m_11bcb____15146974____23858548	CHEMBL3663141	S1c2c(cccc2)C(C3=NN(c4ccc(cc4)C([O-])=O)C=C3C#N)=C1	[#6]-[#6]1:[#6]:[#7]:[#7]:[#6]:1_20	1	false	REALSpace_70bn_2024-09	m_11bcb	15146974	23858548
BrC=1c2c(SC1)c(ccc2)C(=O)NC3=NN(C=C3C#N)CCOC	653	fCSFP4	weighted-fingerprint-similarity	0.847	0.404	m_11bcb____15503930____23858548	CHEMBL3663141	S1c2c(cccc2)C(C3=NN(c4ccc(cc4)C([O-])=O)C=C3C#N)=C1	[#6]-[#6]1:[#6]:[#7]:[#7]:[#6]:1_20	1	false	REALSpace_70bn_2024-09	m_11bcb	15503930	23858548
S(=O)(=O)(CCN1N=C(NC(=O)CC=2c3c(SC2)cccc3)C(C#N)=C1)C	654	fCSFP4	weighted-fingerprint-similarity	0.847	0.404	m_11bbb____22175374____886258	CHEMBL3663141	S1c2c(cccc2)C(C3=NN(c4ccc(cc4)C([O-])=O)C=C3C#N)=C1	[#6]-[#6]1:[#6]:[#7]:[#7]:[#6]:1_20	1	false	REALSpace_70bn_2024-09	m_11bbb	22175374	886258
S1N=Cc2c1ccc(c2)C(=O)NC3=NN(c4c(F)cc(C#N)cc4)C=C3C#N	655	fCSFP4	weighted-fingerprint-similarity	0.847	0.404	m_11bbb____22180484____15769022	CHEMBL3663141	S1c2c(cccc2)C(C3=NN(c4ccc(cc4)C([O-])=O)C=C3C#N)=C1	[#6]-[#6]1:[#6]:[#7]:[#7]:[#6]:1_20	1	false	REALSpace_70bn_2024-09	m_11bbb	22180484	15769022
S1c2c(NC(=O)NC3=NN(c4c(F)cc(C#N)cc4)C=C3C#N)cccc2C=C1	656	fCSFP4	weighted-fingerprint-similarity	0.847	0.404	m_2430cbb____22528324____7692512	CHEMBL3663141	S1c2c(cccc2)C(C3=NN(c4ccc(cc4)C([O-])=O)C=C3C#N)=C1	[#6]-[#6]1:[#6]:[#7]:[#7]:[#6]:1_20	1	false	REALSpace_70bn_2024-09	m_2430cbb	22528324	7692512
S1c2c(cccc2)C(=C1)C(NC(=O)NC3=NN(C=C3C#N)CC(F)F)C	657	fCSFP4	weighted-fingerprint-similarity	0.847	0.404	m_2430bbc____22529508____13459334	CHEMBL3663141	S1c2c(cccc2)C(C3=NN(c4ccc(cc4)C([O-])=O)C=C3C#N)=C1	[#6]-[#6]1:[#6]:[#7]:[#7]:[#6]:1_20	1	false	REALSpace_70bn_2024-09	m_2430bbc	22529508	13459334
S1c2c(cccc2)C(=C1)CCNC(=O)C(=O)NC3=NN(C=C3C#N)CC(F)F	658	fCSFP4	weighted-fingerprint-similarity	0.847	0.404	m_2718bbb____954564____15359850	CHEMBL3663141	S1c2c(cccc2)C(C3=NN(c4ccc(cc4)C([O-])=O)C=C3C#N)=C1	[#6]-[#6]1:[#6]:[#7]:[#7]:[#6]:1_20	1	false	REALSpace_70bn_2024-09	m_2718bbb	954564	15359850
S1c2c(cccc2)C(=C1)CN(C(=O)NC3=NN(C=C3C#N)C(C)(C)C)C	659	fCSFP4	weighted-fingerprint-similarity	0.847	0.404	m_2430dbd____6950712____765014	CHEMBL3663141	S1c2c(cccc2)C(C3=NN(c4ccc(cc4)C([O-])=O)C=C3C#N)=C1	[#6]-[#6]1:[#6]:[#7]:[#7]:[#6]:1_20	1	false	REALSpace_70bn_2024-09	m_2430dbd	6950712	765014
S1c2c(cccc2C(=C1)C)C(=O)NC3=NN(C=C3C#N)CC(F)(F)F	660	fCSFP4	weighted-fingerprint-similarity	0.847	0.404	m_11bcb____15146974____22135362	CHEMBL3663141	S1c2c(cccc2)C(C3=NN(c4ccc(cc4)C([O-])=O)C=C3C#N)=C1	[#6]-[#6]1:[#6]:[#7]:[#7]:[#6]:1_20	1	false	REALSpace_70bn_2024-09	m_11bcb	15146974	22135362
[O-][N+](=O)c1ccc(N2N=C(NC(=O)NNc3c4c(cncc4)ccc3)C(C#N)=C2)cc1	661	fCSFP4	weighted-fingerprint-similarity	0.847	0.404	m_2430bbb____22529180____26860046	CHEMBL3663141	S1c2c(cccc2)C(C3=NN(c4ccc(cc4)C([O-])=O)C=C3C#N)=C1	[#6]-[#6]1:[#6]:[#7]:[#7]:[#6]:1_20	1	false	REALSpace_70bn_2024-09	m_2430bbb	22529180	26860046
Brc1cc2SC=C(c2cc1)CNC(=O)NC3=NN(c4ncc([N+]([O-])=O)cc4)C=C3C#N	662	fCSFP4	weighted-fingerprint-similarity	0.847	0.435	m_2430bbc____22528322____20044628	CHEMBL3663141	S1c2c(cccc2)C(C3=NN(c4ccc(cc4)C([O-])=O)C=C3C#N)=C1	[#6]-[#6]1:[#6]:[#7]:[#7]:[#6]:1_20	1	false	REALSpace_70bn_2024-09	m_2430bbc	22528322	20044628
Brc1cc2c(SC=C2CNC(=O)NC3=NN(c4ncc([N+]([O-])=O)cc4)C=C3C#N)cc1	663	fCSFP4	weighted-fingerprint-similarity	0.847	0.435	m_2430bbc____22528322____19507584	CHEMBL3663141	S1c2c(cccc2)C(C3=NN(c4ccc(cc4)C([O-])=O)C=C3C#N)=C1	[#6]-[#6]1:[#6]:[#7]:[#7]:[#6]:1_20	1	false	REALSpace_70bn_2024-09	m_2430bbc	22528322	19507584
Clc1cc2SC=C(c2cc1)CNC(=O)NC3=NN(c4ncc([N+]([O-])=O)cc4)C=C3C#N	664	fCSFP4	weighted-fingerprint-similarity	0.847	0.435	m_2430bbc____22528322____22588172	CHEMBL3663141	S1c2c(cccc2)C(C3=NN(c4ccc(cc4)C([O-])=O)C=C3C#N)=C1	[#6]-[#6]1:[#6]:[#7]:[#7]:[#6]:1_20	1	false	REALSpace_70bn_2024-09	m_2430bbc	22528322	22588172
S1c2c(cc(F)cc2)C(=C1)CNC(=O)NC3=NN(c4ncc([N+]([O-])=O)cc4)C=C3C#N	665	fCSFP4	weighted-fingerprint-similarity	0.847	0.435	m_2430bbc____22528322____19507710	CHEMBL3663141	S1c2c(cccc2)C(C3=NN(c4ccc(cc4)C([O-])=O)C=C3C#N)=C1	[#6]-[#6]1:[#6]:[#7]:[#7]:[#6]:1_20	1	false	REALSpace_70bn_2024-09	m_2430bbc	22528322	19507710
Brc1c2c(cc(cc2)C(=O)NC3=NN(c4ncc([N+]([O-])=O)cc4)C=C3C#N)ccc1	666	fCSFP4	weighted-fingerprint-similarity	0.846	0.418	m_11bbb____22180482____9748648	CHEMBL3663141	S1c2c(cccc2)C(C3=NN(c4ccc(cc4)C([O-])=O)C=C3C#N)=C1	[#6]-[#6]1:[#6]:[#7]:[#7]:[#6]:1_20	1	false	REALSpace_70bn_2024-09	m_11bbb	22180482	9748648
[O-][N+](=O)c1cnc(N2N=C(NC(=O)NNC(=O)c3c4c(ccc3)cccc4)C(C#N)=C2)cc1	667	fCSFP4	weighted-fingerprint-similarity	0.846	0.418	m_2430bbc____22528322____8738482	CHEMBL3663141	S1c2c(cccc2)C(C3=NN(c4ccc(cc4)C([O-])=O)C=C3C#N)=C1	[#6]-[#6]1:[#6]:[#7]:[#7]:[#6]:1_20	1	false	REALSpace_70bn_2024-09	m_2430bbc	22528322	8738482
[O-][N+](=O)c1c(N2N=C(NC(=O)c3ccccc3)C(C#N)=C2)cccc1	668	fCSFP4	weighted-fingerprint-similarity	0.846	0.363	m_270062bbb____28534964____20891036	CHEMBL3663141	S1c2c(cccc2)C(C3=NN(c4ccc(cc4)C([O-])=O)C=C3C#N)=C1	[#6]-[#6]1:[#6]:[#7]:[#7]:[#6]:1_20	1	false	REALSpace_70bn_2024-09	m_270062bbb	28534964	20891036
Brc1cc2SC=C(c2cc1)CC(=O)NC3=NN(C=C3C#N)C(C)C	669	fCSFP4	weighted-fingerprint-similarity	0.846	0.400	m_11bcb____6463864____20043628	CHEMBL3663141	S1c2c(cccc2)C(C3=NN(c4ccc(cc4)C([O-])=O)C=C3C#N)=C1	[#6]-[#6]1:[#6]:[#7]:[#7]:[#6]:1_20	1	false	REALSpace_70bn_2024-09	m_11bcb	6463864	20043628
Brc1cc2c(SC=C2CC(=O)NC3=NN(C=C3C#N)C(C)C)cc1	670	fCSFP4	weighted-fingerprint-similarity	0.846	0.400	m_11bcb____6463864____9480578	CHEMBL3663141	S1c2c(cccc2)C(C3=NN(c4ccc(cc4)C([O-])=O)C=C3C#N)=C1	[#6]-[#6]1:[#6]:[#7]:[#7]:[#6]:1_20	1	false	REALSpace_70bn_2024-09	m_11bcb	6463864	9480578
Clc1cc2SC=C(c2cc1)CC(=O)NC3=NN(C=C3C#N)C(C)C	671	fCSFP4	weighted-fingerprint-similarity	0.846	0.400	m_11bcb____6463864____22138534	CHEMBL3663141	S1c2c(cccc2)C(C3=NN(c4ccc(cc4)C([O-])=O)C=C3C#N)=C1	[#6]-[#6]1:[#6]:[#7]:[#7]:[#6]:1_20	1	false	REALSpace_70bn_2024-09	m_11bcb	6463864	22138534
Clc1cc2c(SC=C2CC(=O)NC3=NN(C=C3C#N)C(C)C)cc1	672	fCSFP4	weighted-fingerprint-similarity	0.846	0.400	m_11bcb____6463864____7689800	CHEMBL3663141	S1c2c(cccc2)C(C3=NN(c4ccc(cc4)C([O-])=O)C=C3C#N)=C1	[#6]-[#6]1:[#6]:[#7]:[#7]:[#6]:1_20	1	false	REALSpace_70bn_2024-09	m_11bcb	6463864	7689800
Fc1c(N2N=C(NC(=O)NNc3c4c(ccc3)cccc4)C(C#N)=C2)ccc(C#N)c1	673	fCSFP4	weighted-fingerprint-similarity	0.846	0.400	m_2430bbb____22528324____26860030	CHEMBL3663141	S1c2c(cccc2)C(C3=NN(c4ccc(cc4)C([O-])=O)C=C3C#N)=C1	[#6]-[#6]1:[#6]:[#7]:[#7]:[#6]:1_20	1	false	REALSpace_70bn_2024-09	m_2430bbb	22528324	26860030
S1c2c(F)cccc2C(C(=O)NC3=NN(C=C3C#N)CC(F)F)=C1	674	fCSFP4	weighted-fingerprint-similarity	0.846	0.400	m_11bcb____15359846____20023832	CHEMBL3663141	S1c2c(cccc2)C(C3=NN(c4ccc(cc4)C([O-])=O)C=C3C#N)=C1	[#6]-[#6]1:[#6]:[#7]:[#7]:[#6]:1_20	1	false	REALSpace_70bn_2024-09	m_11bcb	15359846	20023832
S1c2c(OC)cccc2C(C(=O)OCCN3N=C(C(C#N)=C3)C)=C1	675	fCSFP4	weighted-fingerprint-similarity	0.846	0.400	m_276436bbc____14085308____16475832	CHEMBL3663141	S1c2c(cccc2)C(C3=NN(c4ccc(cc4)C([O-])=O)C=C3C#N)=C1	[#6]-[#6]1:[#6]:[#7]:[#7]:[#6]:1_20	1	false	REALSpace_70bn_2024-09	m_276436bbc	14085308	16475832
S1c2c(cc(cc2)C)C(=C1)CC(=O)NC3=NN(C=C3C#N)C(C)(C)C	676	fCSFP4	weighted-fingerprint-similarity	0.846	0.400	m_11bcb____6406126____7289768	CHEMBL3663141	S1c2c(cccc2)C(C3=NN(c4ccc(cc4)C([O-])=O)C=C3C#N)=C1	[#6]-[#6]1:[#6]:[#7]:[#7]:[#6]:1_20	1	false	REALSpace_70bn_2024-09	m_11bcb	6406126	7289768
S1c2c(cc(cc2)CNC(=O)NC3=NN(C=C3C#N)C(C)(C)C)C(=C1)C	677	fCSFP4	weighted-fingerprint-similarity	0.846	0.400	m_2430dbc____6950712____22580470	CHEMBL3663141	S1c2c(cccc2)C(C3=NN(c4ccc(cc4)C([O-])=O)C=C3C#N)=C1	[#6]-[#6]1:[#6]:[#7]:[#7]:[#6]:1_20	1	false	REALSpace_70bn_2024-09	m_2430dbc	6950712	22580470
S1c2c(ccc(c2)CCNC(=O)NC3=NN(c4ccc([N+]([O-])=O)cc4)C=C3C#N)C=C1	678	fCSFP4	weighted-fingerprint-similarity	0.846	0.400	m_2430bbc____22529180____26868406	CHEMBL3663141	S1c2c(cccc2)C(C3=NN(c4ccc(cc4)C([O-])=O)C=C3C#N)=C1	[#6]-[#6]1:[#6]:[#7]:[#7]:[#6]:1_20	1	false	REALSpace_70bn_2024-09	m_2430bbc	22529180	26868406
S1c2c(ccc(c2)CNC(=O)NC3=NN(C=C3C#N)C(C)(C)C)C(=C1)C	679	fCSFP4	weighted-fingerprint-similarity	0.846	0.400	m_2430dbc____6950712____27571742	CHEMBL3663141	S1c2c(cccc2)C(C3=NN(c4ccc(cc4)C([O-])=O)C=C3C#N)=C1	[#6]-[#6]1:[#6]:[#7]:[#7]:[#6]:1_20	1	false	REALSpace_70bn_2024-09	m_2430dbc	6950712	27571742
[O-][N+](=O)c1ccc(N2N=C(NC(=O)C#C)C(C#N)=C2)cc1	680	fCSFP4	weighted-fingerprint-similarity	0.846	0.340	m_270062bbb____28533942____27392310	CHEMBL3663141	S1c2c(cccc2)C(C3=NN(c4ccc(cc4)C([O-])=O)C=C3C#N)=C1	[#6]-[#6]1:[#6]:[#7]:[#7]:[#6]:1_20	1	false	REALSpace_70bn_2024-09	m_270062bbb	28533942	27392310
Brc1c2c(c(ccc2)C(=O)NC3=NN(C=C3C#N)Cc4ccccc4)ccc1	681	fCSFP4	weighted-fingerprint-similarity	0.846	0.380	m_11bbb____22169164____12547312	CHEMBL3663141	S1c2c(cccc2)C(C3=NN(c4ccc(cc4)C([O-])=O)C=C3C#N)=C1	[#6]-[#6]1:[#6]:[#7]:[#7]:[#6]:1_20	1	false	REALSpace_70bn_2024-09	m_11bbb	22169164	12547312
O=C(NC1=NN(C=C1C#N)Cc2ccccc2)c3c4c(c(N)ccc4)ccc3	682	fCSFP4	weighted-fingerprint-similarity	0.846	0.380	m_272430bbe____26377662____26398556	CHEMBL3663141	S1c2c(cccc2)C(C3=NN(c4ccc(cc4)C([O-])=O)C=C3C#N)=C1	[#6]-[#6]1:[#6]:[#7]:[#7]:[#6]:1_20	1	false	REALSpace_70bn_2024-09	m_272430bbe	26377662	26398556
O=C(NC1=NN(C=C1C#N)Cc2ccccc2)c3c4c(c(ccc4)C)ccc3	683	fCSFP4	weighted-fingerprint-similarity	0.846	0.380	m_11bbb____22169164____9297584	CHEMBL3663141	S1c2c(cccc2)C(C3=NN(c4ccc(cc4)C([O-])=O)C=C3C#N)=C1	[#6]-[#6]1:[#6]:[#7]:[#7]:[#6]:1_20	1	false	REALSpace_70bn_2024-09	m_11bbb	22169164	9297584
S1N=C(c2c1cccc2)CC(=O)NC3=NN(c4c(F)cc(C#N)cc4)C=C3C#N	684	fCSFP4	weighted-fingerprint-similarity	0.846	0.415	m_11bbb____22180484____11402706	CHEMBL3663141	S1c2c(cccc2)C(C3=NN(c4ccc(cc4)C([O-])=O)C=C3C#N)=C1	[#6]-[#6]1:[#6]:[#7]:[#7]:[#6]:1_20	1	false	REALSpace_70bn_2024-09	m_11bbb	22180484	11402706
Brc1c2c(SC=C2C(=O)NC3=NN(C=C3C#N)CC(F)F)ccc1	685	fCSFP4	weighted-fingerprint-similarity	0.846	0.396	m_11bcb____15359846____17066602	CHEMBL3663141	S1c2c(cccc2)C(C3=NN(c4ccc(cc4)C([O-])=O)C=C3C#N)=C1	[#6]-[#6]1:[#6]:[#7]:[#7]:[#6]:1_20	1	false	REALSpace_70bn_2024-09	m_11bcb	15359846	17066602
Clc1c2c(SC=C2C(=O)NC3=NN(C=C3C#N)CC(F)F)ccc1	686	fCSFP4	weighted-fingerprint-similarity	0.846	0.396	m_11bcb____15359846____28469546	CHEMBL3663141	S1c2c(cccc2)C(C3=NN(c4ccc(cc4)C([O-])=O)C=C3C#N)=C1	[#6]-[#6]1:[#6]:[#7]:[#7]:[#6]:1_20	1	false	REALSpace_70bn_2024-09	m_11bcb	15359846	28469546
S1c2c(c(OC)ccc2)C(C(=O)NC3=NN(C=C3C#N)C(C)C)=C1	687	fCSFP4	weighted-fingerprint-similarity	0.846	0.396	m_11bcb____6463864____15498814	CHEMBL3663141	S1c2c(cccc2)C(C3=NN(c4ccc(cc4)C([O-])=O)C=C3C#N)=C1	[#6]-[#6]1:[#6]:[#7]:[#7]:[#6]:1_20	1	false	REALSpace_70bn_2024-09	m_11bcb	6463864	15498814
Fc1c(N2N=C(NC(=O)c3c4c(OC=C4)ccc3)C(C#N)=C2)ccc(C#N)c1	688	fCSFP4	weighted-fingerprint-similarity	0.846	0.411	m_11bbb____22180484____22136218	CHEMBL3663141	S1c2c(cccc2)C(C3=NN(c4ccc(cc4)C([O-])=O)C=C3C#N)=C1	[#6]-[#6]1:[#6]:[#7]:[#7]:[#6]:1_20	1	false	REALSpace_70bn_2024-09	m_11bbb	22180484	22136218
S(=O)(=O)(CCN1N=C(NC(=O)C=2c3c(SC2)cc(cc3)C)C(C#N)=C1)C	689	fCSFP4	weighted-fingerprint-similarity	0.846	0.411	m_11bbb____22175374____9631326	CHEMBL3663141	S1c2c(cccc2)C(C3=NN(c4ccc(cc4)C([O-])=O)C=C3C#N)=C1	[#6]-[#6]1:[#6]:[#7]:[#7]:[#6]:1_20	1	false	REALSpace_70bn_2024-09	m_11bbb	22175374	9631326
S(=O)(=O)(CCN1N=C(NC(=O)C=2c3c(SC2)ccc(c3)C)C(C#N)=C1)C	690	fCSFP4	weighted-fingerprint-similarity	0.846	0.411	m_11bbb____22175374____19621694	CHEMBL3663141	S1c2c(cccc2)C(C3=NN(c4ccc(cc4)C([O-])=O)C=C3C#N)=C1	[#6]-[#6]1:[#6]:[#7]:[#7]:[#6]:1_20	1	false	REALSpace_70bn_2024-09	m_11bbb	22175374	19621694
Brc1c2c(c(cc1)C(=O)NC3=NN(C=C3C#N)C(C)(C)C)cccc2	691	fCSFP4	weighted-fingerprint-similarity	0.846	0.377	m_11bcb____6406126____22434258	CHEMBL3663141	S1c2c(cccc2)C(C3=NN(c4ccc(cc4)C([O-])=O)C=C3C#N)=C1	[#6]-[#6]1:[#6]:[#7]:[#7]:[#6]:1_20	1	false	REALSpace_70bn_2024-09	m_11bcb	6406126	22434258
Clc1c2c(c(cc1)C(=O)NC3=NN(C=C3C#N)C(C)(C)C)cccc2	692	fCSFP4	weighted-fingerprint-similarity	0.846	0.377	m_11bcb____6406126____22136918	CHEMBL3663141	S1c2c(cccc2)C(C3=NN(c4ccc(cc4)C([O-])=O)C=C3C#N)=C1	[#6]-[#6]1:[#6]:[#7]:[#7]:[#6]:1_20	1	false	REALSpace_70bn_2024-09	m_11bcb	6406126	22136918
Fc1c2c(c(cc1)C(=O)NC3=NN(C=C3C#N)C(C)(C)C)cccc2	693	fCSFP4	weighted-fingerprint-similarity	0.846	0.377	m_11bcb____6406126____9631438	CHEMBL3663141	S1c2c(cccc2)C(C3=NN(c4ccc(cc4)C([O-])=O)C=C3C#N)=C1	[#6]-[#6]1:[#6]:[#7]:[#7]:[#6]:1_20	1	false	REALSpace_70bn_2024-09	m_11bcb	6406126	9631438
[O-][N+](=O)c1ccc(N2N=C(NC(=O)NNc3cc4c(cc3)cccc4)C(C#N)=C2)cc1	694	fCSFP4	weighted-fingerprint-similarity	0.846	0.377	m_2430bbb____22529180____26860004	CHEMBL3663141	S1c2c(cccc2)C(C3=NN(c4ccc(cc4)C([O-])=O)C=C3C#N)=C1	[#6]-[#6]1:[#6]:[#7]:[#7]:[#6]:1_20	1	false	REALSpace_70bn_2024-09	m_2430bbb	22529180	26860004
[O-][N+](=O)c1ccc(N2N=C(NC(=O)Nc3c(O)cc4c(c3)cccc4)C(C#N)=C2)cc1	695	fCSFP4	weighted-fingerprint-similarity	0.846	0.377	m_2430bbb____22529180____26955730	CHEMBL3663141	S1c2c(cccc2)C(C3=NN(c4ccc(cc4)C([O-])=O)C=C3C#N)=C1	[#6]-[#6]1:[#6]:[#7]:[#7]:[#6]:1_20	1	false	REALSpace_70bn_2024-09	m_2430bbb	22529180	26955730
Brc1c2SC=C(c2ccc1)CC(=O)NC3=NN(c4c(F)cc(C#N)cc4)C=C3C#N	696	fCSFP4	weighted-fingerprint-similarity	0.846	0.425	m_11bbb____22180484____20048618	CHEMBL3663141	S1c2c(cccc2)C(C3=NN(c4ccc(cc4)C([O-])=O)C=C3C#N)=C1	[#6]-[#6]1:[#6]:[#7]:[#7]:[#6]:1_20	1	false	REALSpace_70bn_2024-09	m_11bbb	22180484	20048618
Clc1c2SC=C(c2ccc1)CC(=O)NC3=NN(c4c(F)cc(C#N)cc4)C=C3C#N	697	fCSFP4	weighted-fingerprint-similarity	0.846	0.425	m_11bbb____22180484____22135982	CHEMBL3663141	S1c2c(cccc2)C(C3=NN(c4ccc(cc4)C([O-])=O)C=C3C#N)=C1	[#6]-[#6]1:[#6]:[#7]:[#7]:[#6]:1_20	1	false	REALSpace_70bn_2024-09	m_11bbb	22180484	22135982
S1c2c(cccc2C(=C1)C)CC(=O)NC3=NN(c4c(F)cc(C#N)cc4)C=C3C#N	698	fCSFP4	weighted-fingerprint-similarity	0.846	0.425	m_11bbb____22180484____22138200	CHEMBL3663141	S1c2c(cccc2)C(C3=NN(c4ccc(cc4)C([O-])=O)C=C3C#N)=C1	[#6]-[#6]1:[#6]:[#7]:[#7]:[#6]:1_20	1	false	REALSpace_70bn_2024-09	m_11bbb	22180484	22138200
S1N=Cc2c(cccc12)C(=O)NC3=NN(C=C3C#N)CC(F)F	699	fCSFP4	weighted-fingerprint-similarity	0.846	0.393	m_11bcb____15359846____15143846	CHEMBL3663141	S1c2c(cccc2)C(C3=NN(c4ccc(cc4)C([O-])=O)C=C3C#N)=C1	[#6]-[#6]1:[#6]:[#7]:[#7]:[#6]:1_20	1	false	REALSpace_70bn_2024-09	m_11bcb	15359846	15143846
S1c2c(c(NC(=O)NC3=NN(C=C3C#N)CC(F)(F)C)ccc2)C=C1	700	fCSFP4	weighted-fingerprint-similarity	0.846	0.393	m_68bbb____28404324____21689904	CHEMBL3663141	S1c2c(cccc2)C(C3=NN(c4ccc(cc4)C([O-])=O)C=C3C#N)=C1	[#6]-[#6]1:[#6]:[#7]:[#7]:[#6]:1_20	1	false	REALSpace_70bn_2024-09	m_68bbb	28404324	21689904
S1c2c(c(ccc2)CC(=O)NC3=NN(C=C3C#N)CC(F)(F)F)C=C1	701	fCSFP4	weighted-fingerprint-similarity	0.846	0.393	m_11bcb____15146974____8365078	CHEMBL3663141	S1c2c(cccc2)C(C3=NN(c4ccc(cc4)C([O-])=O)C=C3C#N)=C1	[#6]-[#6]1:[#6]:[#7]:[#7]:[#6]:1_20	1	false	REALSpace_70bn_2024-09	m_11bcb	15146974	8365078
S1c2c(c(ccc2)CC(=O)NC3=NN(C=C3C#N)CCOC)C=C1	702	fCSFP4	weighted-fingerprint-similarity	0.846	0.393	m_11bcb____15503930____8365078	CHEMBL3663141	S1c2c(cccc2)C(C3=NN(c4ccc(cc4)C([O-])=O)C=C3C#N)=C1	[#6]-[#6]1:[#6]:[#7]:[#7]:[#6]:1_20	1	false	REALSpace_70bn_2024-09	m_11bcb	15503930	8365078
S1c2c(c(ccc2)CNC(=O)NC3=NN(C=C3C#N)CC(F)F)C=C1	703	fCSFP4	weighted-fingerprint-similarity	0.846	0.393	m_2430bbc____22529508____22579900	CHEMBL3663141	S1c2c(cccc2)C(C3=NN(c4ccc(cc4)C([O-])=O)C=C3C#N)=C1	[#6]-[#6]1:[#6]:[#7]:[#7]:[#6]:1_20	1	false	REALSpace_70bn_2024-09	m_2430bbc	22529508	22579900
[O-][N+](=O)c1c(N2N=C(NC(=O)Nc3c4c(ccc3)cccc4)C(C#N)=C2)cccc1	704	fCSFP4	weighted-fingerprint-similarity	0.846	0.393	m_68bbb____28412250____85382	CHEMBL3663141	S1c2c(cccc2)C(C3=NN(c4ccc(cc4)C([O-])=O)C=C3C#N)=C1	[#6]-[#6]1:[#6]:[#7]:[#7]:[#6]:1_20	1	false	REALSpace_70bn_2024-09	m_68bbb	28412250	85382
Brc1cc2c(cccc2cc1)C(=O)NC3=NN(c4c(F)cc(C#N)cc4)C=C3C#N	705	fCSFP4	weighted-fingerprint-similarity	0.846	0.408	m_11bbb____22180484____22009746	CHEMBL3663141	S1c2c(cccc2)C(C3=NN(c4ccc(cc4)C([O-])=O)C=C3C#N)=C1	[#6]-[#6]1:[#6]:[#7]:[#7]:[#6]:1_20	1	false	REALSpace_70bn_2024-09	m_11bbb	22180484	22009746
Fc1c(N2N=C(NC(=O)c3c4c(ccc(c4)C)ccc3)C(C#N)=C2)ccc(C#N)c1	706	fCSFP4	weighted-fingerprint-similarity	0.846	0.408	m_11bbb____22180484____25961744	CHEMBL3663141	S1c2c(cccc2)C(C3=NN(c4ccc(cc4)C([O-])=O)C=C3C#N)=C1	[#6]-[#6]1:[#6]:[#7]:[#7]:[#6]:1_20	1	false	REALSpace_70bn_2024-09	m_11bbb	22180484	25961744
FC(F)(F)CN1N=C(NC(=O)c2c3c(ccc2)cccc3)C(C#N)=C1	707	fCSFP4	weighted-fingerprint-similarity	0.846	0.373	m_11bcb____15146974____53711	CHEMBL3663141	S1c2c(cccc2)C(C3=NN(c4ccc(cc4)C([O-])=O)C=C3C#N)=C1	[#6]-[#6]1:[#6]:[#7]:[#7]:[#6]:1_20	1	false	REALSpace_70bn_2024-09	m_11bcb	15146974	53711
O=C(NC1=NN(C=C1C#N)CCOC)c2c3c(ccc2)cccc3	708	fCSFP4	weighted-fingerprint-similarity	0.846	0.373	m_11bcb____15503930____53711	CHEMBL3663141	S1c2c(cccc2)C(C3=NN(c4ccc(cc4)C([O-])=O)C=C3C#N)=C1	[#6]-[#6]1:[#6]:[#7]:[#7]:[#6]:1_20	1	false	REALSpace_70bn_2024-09	m_11bcb	15503930	53711
BrC=1C=2SC(C(=O)NC3=NN(c4c(F)cc(C#N)cc4)C=C3C#N)=CC2SC1	709	fCSFP4	weighted-fingerprint-similarity	0.846	0.422	m_11bbb____22180484____14038348	CHEMBL3663141	S1c2c(cccc2)C(C3=NN(c4ccc(cc4)C([O-])=O)C=C3C#N)=C1	[#6]-[#6]1:[#6]:[#7]:[#7]:[#6]:1_20	1	false	REALSpace_70bn_2024-09	m_11bbb	22180484	14038348
Clc1c2c(SC=C2CNC(=O)NC3=NN(c4c(F)cc(C#N)cc4)C=C3C#N)ccc1	710	fCSFP4	weighted-fingerprint-similarity	0.846	0.422	m_2430bbc____22528324____22586720	CHEMBL3663141	S1c2c(cccc2)C(C3=NN(c4ccc(cc4)C([O-])=O)C=C3C#N)=C1	[#6]-[#6]1:[#6]:[#7]:[#7]:[#6]:1_20	1	false	REALSpace_70bn_2024-09	m_2430bbc	22528324	22586720
S1c2c(ncc(c2)C(=O)NC3=NN(c4c(F)cc(C#N)cc4)C=C3C#N)C(=C1)C	711	fCSFP4	weighted-fingerprint-similarity	0.846	0.422	m_11bbb____22180484____26273024	CHEMBL3663141	S1c2c(cccc2)C(C3=NN(c4ccc(cc4)C([O-])=O)C=C3C#N)=C1	[#6]-[#6]1:[#6]:[#7]:[#7]:[#6]:1_20	1	false	REALSpace_70bn_2024-09	m_11bbb	22180484	26273024
Brc1cc2SC=C(c2cc1)COC(=O)C3=NN(C=C3C#C)C	712	fCSFP4	weighted-fingerprint-similarity	0.846	0.389	m_1458bbb____17055606____26090018	CHEMBL3663141	S1c2c(cccc2)C(C3=NN(c4ccc(cc4)C([O-])=O)C=C3C#N)=C1	[#6]-[#6]1:[#6]:[#7]:[#7]:[#6]:1_20	1	false	REALSpace_70bn_2024-09	m_1458bbb	17055606	26090018
Brc1cc2c(SC=C2COC(=O)C3=NN(C=C3C#C)C)cc1	713	fCSFP4	weighted-fingerprint-similarity	0.846	0.389	m_1458bbb____17055606____26091648	CHEMBL3663141	S1c2c(cccc2)C(C3=NN(c4ccc(cc4)C([O-])=O)C=C3C#N)=C1	[#6]-[#6]1:[#6]:[#7]:[#7]:[#6]:1_20	1	false	REALSpace_70bn_2024-09	m_1458bbb	17055606	26091648
Clc1cc2SC=C(c2cc1)COC(=O)C3=NN(C=C3C#C)C	714	fCSFP4	weighted-fingerprint-similarity	0.846	0.389	m_1458bbb____17055606____21049088	CHEMBL3663141	S1c2c(cccc2)C(C3=NN(c4ccc(cc4)C([O-])=O)C=C3C#N)=C1	[#6]-[#6]1:[#6]:[#7]:[#7]:[#6]:1_20	1	false	REALSpace_70bn_2024-09	m_1458bbb	17055606	21049088
Clc1cc2c(SC=C2COC(=O)C3=NN(C=C3C#C)C)cc1	715	fCSFP4	weighted-fingerprint-similarity	0.846	0.389	m_1458bbb____17055606____19174996	CHEMBL3663141	S1c2c(cccc2)C(C3=NN(c4ccc(cc4)C([O-])=O)C=C3C#N)=C1	[#6]-[#6]1:[#6]:[#7]:[#7]:[#6]:1_20	1	false	REALSpace_70bn_2024-09	m_1458bbb	17055606	19174996
S1c2c(N=C1)c(ccc2)C(=O)NC3=NN(C=C3C#N)C(C)C	716	fCSFP4	weighted-fingerprint-similarity	0.846	0.389	m_11bcb____6463864____11715778	CHEMBL3663141	S1c2c(cccc2)C(C3=NN(c4ccc(cc4)C([O-])=O)C=C3C#N)=C1	[#6]-[#6]1:[#6]:[#7]:[#7]:[#6]:1_20	1	false	REALSpace_70bn_2024-09	m_11bcb	6463864	11715778
S1c2c(cc(F)cc2)C(=C1)COC(=O)C3=NN(C=C3C#C)C	717	fCSFP4	weighted-fingerprint-similarity	0.846	0.389	m_1458bbb____17055606____21049100	CHEMBL3663141	S1c2c(cccc2)C(C3=NN(c4ccc(cc4)C([O-])=O)C=C3C#N)=C1	[#6]-[#6]1:[#6]:[#7]:[#7]:[#6]:1_20	1	false	REALSpace_70bn_2024-09	m_1458bbb	17055606	21049100
S1C=C(NC(=O)NC2=NN(c3ccc([N+]([O-])=O)cc3)C=C2C#N)C=C1	718	fCSFP4	weighted-fingerprint-similarity	0.846	0.351	m_2430cbb____22529180____8989088	CHEMBL3663141	S1c2c(cccc2)C(C3=NN(c4ccc(cc4)C([O-])=O)C=C3C#N)=C1	[#6]-[#6]1:[#6]:[#7]:[#7]:[#6]:1_20	1	false	REALSpace_70bn_2024-09	m_2430cbb	22529180	8989088
Brc1cc2c(SC=C2CCNC(=O)NC3=NN(c4c([N+]([O-])=O)cccc4)C=C3C#N)cc1	719	fCSFP4	weighted-fingerprint-similarity	0.846	0.435	m_2430bbc____22528352____21650686	CHEMBL3663141	S1c2c(cccc2)C(C3=NN(c4ccc(cc4)C([O-])=O)C=C3C#N)=C1	[#6]-[#6]1:[#6]:[#7]:[#7]:[#6]:1_20	1	false	REALSpace_70bn_2024-09	m_2430bbc	22528352	21650686
S1c2c(c(ccc2)CC(N(C(=O)NC3=NN(c4ccc([N+]([O-])=O)cc4)C=C3C#N)C)C)C=C1	720	fCSFP4	weighted-fingerprint-similarity	0.846	0.435	m_2430bbe____22529180____26868392	CHEMBL3663141	S1c2c(cccc2)C(C3=NN(c4ccc(cc4)C([O-])=O)C=C3C#N)=C1	[#6]-[#6]1:[#6]:[#7]:[#7]:[#6]:1_20	1	false	REALSpace_70bn_2024-09	m_2430bbe	22529180	26868392
Brc1cc2c(SC=C2CCNC(=O)NC3=NN(C=C3C#N)Cc4ccccc4)cc1	721	fCSFP4	weighted-fingerprint-similarity	0.846	0.405	m_2430bbc____22524250____21650686	CHEMBL3663141	S1c2c(cccc2)C(C3=NN(c4ccc(cc4)C([O-])=O)C=C3C#N)=C1	[#6]-[#6]1:[#6]:[#7]:[#7]:[#6]:1_20	1	false	REALSpace_70bn_2024-09	m_2430bbc	22524250	21650686
[O-][N+](=O)c1ccc(N2N=C(NC(=O)NCC=3c4c(NC3)cccc4)C(C#N)=C2)cc1	722	fCSFP4	weighted-fingerprint-similarity	0.846	0.405	m_2430bbc____22529180____21810870	CHEMBL3663141	S1c2c(cccc2)C(C3=NN(c4ccc(cc4)C([O-])=O)C=C3C#N)=C1	[#6]-[#6]1:[#6]:[#7]:[#7]:[#6]:1_20	1	false	REALSpace_70bn_2024-09	m_2430bbc	22529180	21810870
[O-][N+](=O)c1ccc(N2N=C(NC(=O)NCc3cc(O)c4c(c3)cccc4)C(C#N)=C2)cc1	723	fCSFP4	weighted-fingerprint-similarity	0.846	0.405	m_2430bbc____22529180____26849782	CHEMBL3663141	S1c2c(cccc2)C(C3=NN(c4ccc(cc4)C([O-])=O)C=C3C#N)=C1	[#6]-[#6]1:[#6]:[#7]:[#7]:[#6]:1_20	1	false	REALSpace_70bn_2024-09	m_2430bbc	22529180	26849782
O=C(OCCN1N=C(C(C#N)=C1)C)c2c3c(c(ccc3)C)ccc2	724	fCSFP4	weighted-fingerprint-similarity	0.846	0.369	m_276436bbc____14085308____14101454	CHEMBL3663141	S1c2c(cccc2)C(C3=NN(c4ccc(cc4)C([O-])=O)C=C3C#N)=C1	[#6]-[#6]1:[#6]:[#7]:[#7]:[#6]:1_20	1	false	REALSpace_70bn_2024-09	m_276436bbc	14085308	14101454
BrC=1Sc2c(cccc2)C1C(=O)NC3=NN(c4c(F)cc(C#N)cc4)C=C3C#N	725	fCSFP4	weighted-fingerprint-similarity	0.845	0.419	m_11bbb____22180484____22255158	CHEMBL3663141	S1c2c(cccc2)C(C3=NN(c4ccc(cc4)C([O-])=O)C=C3C#N)=C1	[#6]-[#6]1:[#6]:[#7]:[#7]:[#6]:1_20	1	false	REALSpace_70bn_2024-09	m_11bbb	22180484	22255158
BrC=1c2c(SC1C(=O)NC3=NN(c4c(F)cc(C#N)cc4)C=C3C#N)cccc2	726	fCSFP4	weighted-fingerprint-similarity	0.845	0.419	m_11bbb____22180484____10339584	CHEMBL3663141	S1c2c(cccc2)C(C3=NN(c4ccc(cc4)C([O-])=O)C=C3C#N)=C1	[#6]-[#6]1:[#6]:[#7]:[#7]:[#6]:1_20	1	false	REALSpace_70bn_2024-09	m_11bbb	22180484	10339584
ClC=1c2c(SC1C(=O)NC3=NN(c4c(F)cc(C#N)cc4)C=C3C#N)cccc2	727	fCSFP4	weighted-fingerprint-similarity	0.845	0.419	m_11bbb____22180484____53729	CHEMBL3663141	S1c2c(cccc2)C(C3=NN(c4ccc(cc4)C([O-])=O)C=C3C#N)=C1	[#6]-[#6]1:[#6]:[#7]:[#7]:[#6]:1_20	1	false	REALSpace_70bn_2024-09	m_11bbb	22180484	53729
S1c2c(cccc2)C(=C1C(=O)NC3=NN(c4c(F)cc(C#N)cc4)C=C3C#N)C	728	fCSFP4	weighted-fingerprint-similarity	0.845	0.419	m_11bbb____22180484____138083	CHEMBL3663141	S1c2c(cccc2)C(C3=NN(c4ccc(cc4)C([O-])=O)C=C3C#N)=C1	[#6]-[#6]1:[#6]:[#7]:[#7]:[#6]:1_20	1	false	REALSpace_70bn_2024-09	m_11bbb	22180484	138083
S1c2c(cccc2)C(C(=O)NC3=NN(c4c(F)cc(C#N)cc4)C=C3C#N)=C1C	729	fCSFP4	weighted-fingerprint-similarity	0.845	0.419	m_11bbb____22180484____22271276	CHEMBL3663141	S1c2c(cccc2)C(C3=NN(c4ccc(cc4)C([O-])=O)C=C3C#N)=C1	[#6]-[#6]1:[#6]:[#7]:[#7]:[#6]:1_20	1	false	REALSpace_70bn_2024-09	m_11bbb	22180484	22271276
S(=O)(=O)(NC1=NN(C=C1C#N)C(C)C)c2c3c(SC=C3)ccc2	730	fCSFP4	weighted-fingerprint-similarity	0.845	0.386	m_20bbb____7048196____18795882	CHEMBL3663141	S1c2c(cccc2)C(C3=NN(c4ccc(cc4)C([O-])=O)C=C3C#N)=C1	[#6]-[#6]1:[#6]:[#7]:[#7]:[#6]:1_20	1	false	REALSpace_70bn_2024-09	m_20bbb	7048196	18795882
S1N=C(c2c1cccc2)C(=O)NC3=NN(C=C3C#N)Cc4ccccc4	731	fCSFP4	weighted-fingerprint-similarity	0.845	0.386	m_11bbb____22169164____13144602	CHEMBL3663141	S1c2c(cccc2)C(C3=NN(c4ccc(cc4)C([O-])=O)C=C3C#N)=C1	[#6]-[#6]1:[#6]:[#7]:[#7]:[#6]:1_20	1	false	REALSpace_70bn_2024-09	m_11bbb	22169164	13144602
S(=O)(=O)(CCN1N=C(NC(=O)NCC=2c3c(SC2)cccc3)C(C#N)=C1)C	732	fCSFP4	weighted-fingerprint-similarity	0.845	0.401	m_2430bbc____22525248____803246	CHEMBL3663141	S1c2c(cccc2)C(C3=NN(c4ccc(cc4)C([O-])=O)C=C3C#N)=C1	[#6]-[#6]1:[#6]:[#7]:[#7]:[#6]:1_20	1	false	REALSpace_70bn_2024-09	m_2430bbc	22525248	803246
S1C(=CC=2SC=CC12)CNC(=O)NC3=NN(c4ccc([N+]([O-])=O)cc4)C=C3C#N	733	fCSFP4	weighted-fingerprint-similarity	0.845	0.401	m_2430bbc____22529180____19962310	CHEMBL3663141	S1c2c(cccc2)C(C3=NN(c4ccc(cc4)C([O-])=O)C=C3C#N)=C1	[#6]-[#6]1:[#6]:[#7]:[#7]:[#6]:1_20	1	false	REALSpace_70bn_2024-09	m_2430bbc	22529180	19962310
S1c2c(cc(NC(=O)NC3=NN(c4c([N+]([O-])=O)cccc4)C=C3C#N)cc2)C=C1	734	fCSFP4	weighted-fingerprint-similarity	0.845	0.401	m_68bbb____28412250____21690740	CHEMBL3663141	S1c2c(cccc2)C(C3=NN(c4ccc(cc4)C([O-])=O)C=C3C#N)=C1	[#6]-[#6]1:[#6]:[#7]:[#7]:[#6]:1_20	1	false	REALSpace_70bn_2024-09	m_68bbb	28412250	21690740
S1c2c(cccc2)C(=C1)C(NC(=O)NC3=NN(C=C3C#N)CCOC)C	735	fCSFP4	weighted-fingerprint-similarity	0.845	0.401	m_2430bbc____15503936____13459334	CHEMBL3663141	S1c2c(cccc2)C(C3=NN(c4ccc(cc4)C([O-])=O)C=C3C#N)=C1	[#6]-[#6]1:[#6]:[#7]:[#7]:[#6]:1_20	1	false	REALSpace_70bn_2024-09	m_2430bbc	15503936	13459334
S1c2c(cccc2)C(=C1)CN(C(=O)NC3=NN(C=C3C#N)CC[NH+](C)C)C	736	fCSFP4	weighted-fingerprint-similarity	0.845	0.401	m_2430bbd____22525246____765014	CHEMBL3663141	S1c2c(cccc2)C(C3=NN(c4ccc(cc4)C([O-])=O)C=C3C#N)=C1	[#6]-[#6]1:[#6]:[#7]:[#7]:[#6]:1_20	1	false	REALSpace_70bn_2024-09	m_2430bbd	22525246	765014
S1c2c(cccc2C(=C1)C)C(=O)NC3=NN(C=C3C#N)CC[NH+](C)C	737	fCSFP4	weighted-fingerprint-similarity	0.845	0.401	m_11bbb____25842060____22135362	CHEMBL3663141	S1c2c(cccc2)C(C3=NN(c4ccc(cc4)C([O-])=O)C=C3C#N)=C1	[#6]-[#6]1:[#6]:[#7]:[#7]:[#6]:1_20	1	false	REALSpace_70bn_2024-09	m_11bbb	25842060	22135362
S1C=C(C(=O)NC2=NN(c3c(F)cc(C#N)cc3)C=C2C#N)C=C1	738	fCSFP4	weighted-fingerprint-similarity	0.845	0.365	m_11bbb____22180484____105371	CHEMBL3663141	S1c2c(cccc2)C(C3=NN(c4ccc(cc4)C([O-])=O)C=C3C#N)=C1	[#6]-[#6]1:[#6]:[#7]:[#7]:[#6]:1_20	1	false	REALSpace_70bn_2024-09	m_11bbb	22180484	105371
[O-][N+](=O)c1cnc(N2N=C(NC(=O)c3ccccc3)C(C#N)=C2)cc1	739	fCSFP4	weighted-fingerprint-similarity	0.845	0.365	m_11bbb____22180482____53531	CHEMBL3663141	S1c2c(cccc2)C(C3=NN(c4ccc(cc4)C([O-])=O)C=C3C#N)=C1	[#6]-[#6]1:[#6]:[#7]:[#7]:[#6]:1_20	1	false	REALSpace_70bn_2024-09	m_11bbb	22180482	53531
Brc1c2c(cc(c1)C(=O)NC3=NN(c4ncc([N+]([O-])=O)cc4)C=C3C#N)cccc2	740	fCSFP4	weighted-fingerprint-similarity	0.845	0.416	m_11bbb____22180482____10476196	CHEMBL3663141	S1c2c(cccc2)C(C3=NN(c4ccc(cc4)C([O-])=O)C=C3C#N)=C1	[#6]-[#6]1:[#6]:[#7]:[#7]:[#6]:1_20	1	false	REALSpace_70bn_2024-09	m_11bbb	22180482	10476196
S1N=Nc2c(cccc12)C(=O)NC3=NN(c4c(F)cc(C#N)cc4)C=C3C#N	741	fCSFP4	weighted-fingerprint-similarity	0.845	0.416	m_11bbb____22180484____26276522	CHEMBL3663141	S1c2c(cccc2)C(C3=NN(c4ccc(cc4)C([O-])=O)C=C3C#N)=C1	[#6]-[#6]1:[#6]:[#7]:[#7]:[#6]:1_20	1	false	REALSpace_70bn_2024-09	m_11bbb	22180484	26276522
S1c2c(cccc2N=C1)C(=O)NC3=NN(c4c(F)cc(C#N)cc4)C=C3C#N	742	fCSFP4	weighted-fingerprint-similarity	0.845	0.416	m_11bbb____22180484____22135456	CHEMBL3663141	S1c2c(cccc2)C(C3=NN(c4ccc(cc4)C([O-])=O)C=C3C#N)=C1	[#6]-[#6]1:[#6]:[#7]:[#7]:[#6]:1_20	1	false	REALSpace_70bn_2024-09	m_11bbb	22180484	22135456
[O-][N+](=O)c1cnc(N2N=C(NC(=O)c3c4c(ncc3)cccc4)C(C#N)=C2)cc1	743	fCSFP4	weighted-fingerprint-similarity	0.845	0.416	m_11bbb____22180482____124652	CHEMBL3663141	S1c2c(cccc2)C(C3=NN(c4ccc(cc4)C([O-])=O)C=C3C#N)=C1	[#6]-[#6]1:[#6]:[#7]:[#7]:[#6]:1_20	1	false	REALSpace_70bn_2024-09	m_11bbb	22180482	124652
Brc1c2c(SC(C(=O)NC3=NN(c4ncc([N+]([O-])=O)cc4)C=C3C#N)=C2)ccc1	744	fCSFP4	weighted-fingerprint-similarity	0.845	0.429	m_11bbb____22180482____14245944	CHEMBL3663141	S1c2c(cccc2)C(C3=NN(c4ccc(cc4)C([O-])=O)C=C3C#N)=C1	[#6]-[#6]1:[#6]:[#7]:[#7]:[#6]:1_20	1	false	REALSpace_70bn_2024-09	m_11bbb	22180482	14245944
Clc1c2c(SC(C(=O)NC3=NN(c4ncc([N+]([O-])=O)cc4)C=C3C#N)=C2)ccc1	745	fCSFP4	weighted-fingerprint-similarity	0.845	0.429	m_11bbb____22180482____55547	CHEMBL3663141	S1c2c(cccc2)C(C3=NN(c4ccc(cc4)C([O-])=O)C=C3C#N)=C1	[#6]-[#6]1:[#6]:[#7]:[#7]:[#6]:1_20	1	false	REALSpace_70bn_2024-09	m_11bbb	22180482	55547
S1c2c(c(F)ccc2)C=C1C(=O)NC3=NN(c4ncc([N+]([O-])=O)cc4)C=C3C#N	746	fCSFP4	weighted-fingerprint-similarity	0.845	0.429	m_11bbb____22180482____55625	CHEMBL3663141	S1c2c(cccc2)C(C3=NN(c4ccc(cc4)C([O-])=O)C=C3C#N)=C1	[#6]-[#6]1:[#6]:[#7]:[#7]:[#6]:1_20	1	false	REALSpace_70bn_2024-09	m_11bbb	22180482	55625
S1c2c(c(ccc2)C)C=C1C(=O)NC3=NN(c4ncc([N+]([O-])=O)cc4)C=C3C#N	747	fCSFP4	weighted-fingerprint-similarity	0.845	0.429	m_11bbb____22180482____28369862	CHEMBL3663141	S1c2c(cccc2)C(C3=NN(c4ccc(cc4)C([O-])=O)C=C3C#N)=C1	[#6]-[#6]1:[#6]:[#7]:[#7]:[#6]:1_20	1	false	REALSpace_70bn_2024-09	m_11bbb	22180482	28369862
Brc1c2SC=C(c2ccc1)C(=O)NC3=NN(C=C3C#N)CC(F)F	748	fCSFP4	weighted-fingerprint-similarity	0.845	0.398	m_11bcb____15359846____16521386	CHEMBL3663141	S1c2c(cccc2)C(C3=NN(c4ccc(cc4)C([O-])=O)C=C3C#N)=C1	[#6]-[#6]1:[#6]:[#7]:[#7]:[#6]:1_20	1	false	REALSpace_70bn_2024-09	m_11bcb	15359846	16521386
Brc1cc2SC=C(c2cc1)CC(=O)NC3=NN(C=C3C#N)C(C)(C)C	749	fCSFP4	weighted-fingerprint-similarity	0.845	0.398	m_11bcb____6406126____20043628	CHEMBL3663141	S1c2c(cccc2)C(C3=NN(c4ccc(cc4)C([O-])=O)C=C3C#N)=C1	[#6]-[#6]1:[#6]:[#7]:[#7]:[#6]:1_20	1	false	REALSpace_70bn_2024-09	m_11bcb	6406126	20043628
Brc1cc2SC=C(c2cc1)CNC(=O)NC3=NN(C=C3C#N)C(C)C	750	fCSFP4	weighted-fingerprint-similarity	0.845	0.398	m_2430dbc____7686976____20044628	CHEMBL3663141	S1c2c(cccc2)C(C3=NN(c4ccc(cc4)C([O-])=O)C=C3C#N)=C1	[#6]-[#6]1:[#6]:[#7]:[#7]:[#6]:1_20	1	false	REALSpace_70bn_2024-09	m_2430dbc	7686976	20044628
Brc1cc2c(SC=C2CC(=O)NC3=NN(C=C3C#N)C(C)(C)C)cc1	751	fCSFP4	weighted-fingerprint-similarity	0.845	0.398	m_11bcb____6406126____9480578	CHEMBL3663141	S1c2c(cccc2)C(C3=NN(c4ccc(cc4)C([O-])=O)C=C3C#N)=C1	[#6]-[#6]1:[#6]:[#7]:[#7]:[#6]:1_20	1	false	REALSpace_70bn_2024-09	m_11bcb	6406126	9480578
Brc1cc2c(SC=C2CNC(=O)NC3=NN(C=C3C#N)C(C)C)cc1	752	fCSFP4	weighted-fingerprint-similarity	0.845	0.398	m_2430dbc____7686976____19507584	CHEMBL3663141	S1c2c(cccc2)C(C3=NN(c4ccc(cc4)C([O-])=O)C=C3C#N)=C1	[#6]-[#6]1:[#6]:[#7]:[#7]:[#6]:1_20	1	false	REALSpace_70bn_2024-09	m_2430dbc	7686976	19507584
ClC=1c2c(SC1)cc(NC(=O)C(=O)NC3=NN(C=C3C#N)CC(F)F)cc2	753	fCSFP4	weighted-fingerprint-similarity	0.845	0.398	m_2718bbb____17612984____15359850	CHEMBL3663141	S1c2c(cccc2)C(C3=NN(c4ccc(cc4)C([O-])=O)C=C3C#N)=C1	[#6]-[#6]1:[#6]:[#7]:[#7]:[#6]:1_20	1	false	REALSpace_70bn_2024-09	m_2718bbb	17612984	15359850
Clc1c2SC=C(c2ccc1)C(=O)NC3=NN(C=C3C#N)CC(F)F	754	fCSFP4	weighted-fingerprint-similarity	0.845	0.398	m_11bcb____15359846____20023808	CHEMBL3663141	S1c2c(cccc2)C(C3=NN(c4ccc(cc4)C([O-])=O)C=C3C#N)=C1	[#6]-[#6]1:[#6]:[#7]:[#7]:[#6]:1_20	1	false	REALSpace_70bn_2024-09	m_11bcb	15359846	20023808
Clc1cc2SC=C(c2cc1)CC(=O)NC3=NN(C=C3C#N)C(C)(C)C	755	fCSFP4	weighted-fingerprint-similarity	0.845	0.398	m_11bcb____6406126____22138534	CHEMBL3663141	S1c2c(cccc2)C(C3=NN(c4ccc(cc4)C([O-])=O)C=C3C#N)=C1	[#6]-[#6]1:[#6]:[#7]:[#7]:[#6]:1_20	1	false	REALSpace_70bn_2024-09	m_11bcb	6406126	22138534
Clc1cc2SC=C(c2cc1)CNC(=O)NC3=NN(C=C3C#N)C(C)C	756	fCSFP4	weighted-fingerprint-similarity	0.845	0.398	m_2430dbc____7686976____22588172	CHEMBL3663141	S1c2c(cccc2)C(C3=NN(c4ccc(cc4)C([O-])=O)C=C3C#N)=C1	[#6]-[#6]1:[#6]:[#7]:[#7]:[#6]:1_20	1	false	REALSpace_70bn_2024-09	m_2430dbc	7686976	22588172
Clc1cc2c(SC=C2CC(=O)NC3=NN(C=C3C#N)C(C)(C)C)cc1	757	fCSFP4	weighted-fingerprint-similarity	0.845	0.398	m_11bcb____6406126____7689800	CHEMBL3663141	S1c2c(cccc2)C(C3=NN(c4ccc(cc4)C([O-])=O)C=C3C#N)=C1	[#6]-[#6]1:[#6]:[#7]:[#7]:[#6]:1_20	1	false	REALSpace_70bn_2024-09	m_11bcb	6406126	7689800
Fc1c(N2N=C(NC(=O)Cc3c4c(ccc3)cccc4)C(C#N)=C2)ccc(C#N)c1	758	fCSFP4	weighted-fingerprint-similarity	0.845	0.398	m_11bbb____22180484____53471	CHEMBL3663141	S1c2c(cccc2)C(C3=NN(c4ccc(cc4)C([O-])=O)C=C3C#N)=C1	[#6]-[#6]1:[#6]:[#7]:[#7]:[#6]:1_20	1	false	REALSpace_70bn_2024-09	m_11bbb	22180484	53471
S1c2c(F)cccc2C(C(=O)NC3=NN(C=C3C#N)CC(F)(F)F)=C1	759	fCSFP4	weighted-fingerprint-similarity	0.845	0.398	m_11bcb____15146974____20023832	CHEMBL3663141	S1c2c(cccc2)C(C3=NN(c4ccc(cc4)C([O-])=O)C=C3C#N)=C1	[#6]-[#6]1:[#6]:[#7]:[#7]:[#6]:1_20	1	false	REALSpace_70bn_2024-09	m_11bcb	15146974	20023832
S1c2c(OC)cccc2C(C(=O)NC3=NN(C=C3C#N)C(C)C)=C1	760	fCSFP4	weighted-fingerprint-similarity	0.845	0.398	m_11bcb____6463864____16475816	CHEMBL3663141	S1c2c(cccc2)C(C3=NN(c4ccc(cc4)C([O-])=O)C=C3C#N)=C1	[#6]-[#6]1:[#6]:[#7]:[#7]:[#6]:1_20	1	false	REALSpace_70bn_2024-09	m_11bcb	6463864	16475816
S1c2c(cc(F)cc2)C(=C1)CNC(=O)NC3=NN(C=C3C#N)C(C)C	761	fCSFP4	weighted-fingerprint-similarity	0.845	0.398	m_2430dbc____7686976____19507710	CHEMBL3663141	S1c2c(cccc2)C(C3=NN(c4ccc(cc4)C([O-])=O)C=C3C#N)=C1	[#6]-[#6]1:[#6]:[#7]:[#7]:[#6]:1_20	1	false	REALSpace_70bn_2024-09	m_2430dbc	7686976	19507710
S1c2c(cc(NC(=O)C(=O)NC3=NN(C=C3C#N)CC(F)F)cc2)C(=C1)C	762	fCSFP4	weighted-fingerprint-similarity	0.845	0.398	m_2718bbb____19506960____15359850	CHEMBL3663141	S1c2c(cccc2)C(C3=NN(c4ccc(cc4)C([O-])=O)C=C3C#N)=C1	[#6]-[#6]1:[#6]:[#7]:[#7]:[#6]:1_20	1	false	REALSpace_70bn_2024-09	m_2718bbb	19506960	15359850
S1c2c(cccc2)C=C1CNC(=O)NC3=NN(c4ccc([N+]([O-])=O)cc4)C=C3C#N	763	fCSFP4	weighted-fingerprint-similarity	0.845	0.398	m_2430bbc____22529180____1944096	CHEMBL3663141	S1c2c(cccc2)C(C3=NN(c4ccc(cc4)C([O-])=O)C=C3C#N)=C1	[#6]-[#6]1:[#6]:[#7]:[#7]:[#6]:1_20	1	false	REALSpace_70bn_2024-09	m_2430bbc	22529180	1944096
S1c2c(cccc2C(C(=O)NC3=NN(C=C3C#N)CC(F)F)=C1)C	764	fCSFP4	weighted-fingerprint-similarity	0.845	0.398	m_11bcb____15359846____20023768	CHEMBL3663141	S1c2c(cccc2)C(C3=NN(c4ccc(cc4)C([O-])=O)C=C3C#N)=C1	[#6]-[#6]1:[#6]:[#7]:[#7]:[#6]:1_20	1	false	REALSpace_70bn_2024-09	m_11bcb	15359846	20023768
S1c2c(cccc2C(C(=O)NC3=NN(C=C3C#N)CCOC)=C1)C	765	fCSFP4	weighted-fingerprint-similarity	0.845	0.398	m_11bcb____15503930____20023768	CHEMBL3663141	S1c2c(cccc2)C(C3=NN(c4ccc(cc4)C([O-])=O)C=C3C#N)=C1	[#6]-[#6]1:[#6]:[#7]:[#7]:[#6]:1_20	1	false	REALSpace_70bn_2024-09	m_11bcb	15503930	20023768
O=C(Nc1c2c(ccc1)cccc2)NC3=NN(C=C3C#N)Cc4ccccc4	766	fCSFP4	weighted-fingerprint-similarity	0.845	0.361	m_68bbb____28405366____85382	CHEMBL3663141	S1c2c(cccc2)C(C3=NN(c4ccc(cc4)C([O-])=O)C=C3C#N)=C1	[#6]-[#6]1:[#6]:[#7]:[#7]:[#6]:1_20	1	false	REALSpace_70bn_2024-09	m_68bbb	28405366	85382
Brc1c2c(ccc(c2)C(=O)NC3=NN(c4ncc([N+]([O-])=O)cc4)C=C3C#N)ccc1	767	fCSFP4	weighted-fingerprint-similarity	0.845	0.412	m_11bbb____22180482____15415404	CHEMBL3663141	S1c2c(cccc2)C(C3=NN(c4ccc(cc4)C([O-])=O)C=C3C#N)=C1	[#6]-[#6]1:[#6]:[#7]:[#7]:[#6]:1_20	1	false	REALSpace_70bn_2024-09	m_11bbb	22180482	15415404
S1N=C2C(C(C(=O)NC3=NN(c4c(F)cc(C#N)cc4)C=C3C#N)=CC=C2)=C1	768	fCSFP4	weighted-fingerprint-similarity	0.845	0.412	m_11bbb____22180484____26276554	CHEMBL3663141	S1c2c(cccc2)C(C3=NN(c4ccc(cc4)C([O-])=O)C=C3C#N)=C1	[#6]-[#6]1:[#6]:[#7]:[#7]:[#6]:1_20	1	false	REALSpace_70bn_2024-09	m_11bbb	22180484	26276554
S1c2c(N=C1)ccc(c2)C(=O)NC3=NN(c4ncc([N+]([O-])=O)cc4)C=C3C#N	769	fCSFP4	weighted-fingerprint-similarity	0.845	0.412	m_11bbb____22180482____54119	CHEMBL3663141	S1c2c(cccc2)C(C3=NN(c4ccc(cc4)C([O-])=O)C=C3C#N)=C1	[#6]-[#6]1:[#6]:[#7]:[#7]:[#6]:1_20	1	false	REALSpace_70bn_2024-09	m_11bbb	22180482	54119
[O-][N+](=O)c1cnc(N2N=C(NC(=O)C=3c4c(NC3)cccc4)C(C#N)=C2)cc1	770	fCSFP4	weighted-fingerprint-similarity	0.845	0.412	m_11bbb____22180482____109295	CHEMBL3663141	S1c2c(cccc2)C(C3=NN(c4ccc(cc4)C([O-])=O)C=C3C#N)=C1	[#6]-[#6]1:[#6]:[#7]:[#7]:[#6]:1_20	1	false	REALSpace_70bn_2024-09	m_11bbb	22180482	109295
[O-][N+](=O)c1cnc(N2N=C(NC(=O)c3c4c(cncc4)ccc3)C(C#N)=C2)cc1	771	fCSFP4	weighted-fingerprint-similarity	0.845	0.412	m_11bbb____22180482____6390826	CHEMBL3663141	S1c2c(cccc2)C(C3=NN(c4ccc(cc4)C([O-])=O)C=C3C#N)=C1	[#6]-[#6]1:[#6]:[#7]:[#7]:[#6]:1_20	1	false	REALSpace_70bn_2024-09	m_11bbb	22180482	6390826
[O-][N+](=O)c1cnc(N2N=C(NC(=O)c3cc4c(N)cccc4cc3)C(C#N)=C2)cc1	772	fCSFP4	weighted-fingerprint-similarity	0.845	0.412	m_272430bbe____26361546____26396736	CHEMBL3663141	S1c2c(cccc2)C(C3=NN(c4ccc(cc4)C([O-])=O)C=C3C#N)=C1	[#6]-[#6]1:[#6]:[#7]:[#7]:[#6]:1_20	1	false	REALSpace_70bn_2024-09	m_272430bbe	26361546	26396736
O=C(NC1=NN(C=C1C#N)Cc2ccccc2)c3c4c(c(ccc4)C[NH3+])ccc3	773	fCSFP4	weighted-fingerprint-similarity	0.845	0.378	m_272430bbe____26377662____26396788	CHEMBL3663141	S1c2c(cccc2)C(C3=NN(c4ccc(cc4)C([O-])=O)C=C3C#N)=C1	[#6]-[#6]1:[#6]:[#7]:[#7]:[#6]:1_20	1	false	REALSpace_70bn_2024-09	m_272430bbe	26377662	26396788
BrCC(=O)NC1=NN(c2ccc([N+]([O-])=O)cc2)C=C1C#N	774	fCSFP4	weighted-fingerprint-similarity	0.845	0.338	m_270062bbb____28533942____28353040	CHEMBL3663141	S1c2c(cccc2)C(C3=NN(c4ccc(cc4)C([O-])=O)C=C3C#N)=C1	[#6]-[#6]1:[#6]:[#7]:[#7]:[#6]:1_20	1	false	REALSpace_70bn_2024-09	m_270062bbb	28533942	28353040
ClCC(=O)NC1=NN(c2ccc([N+]([O-])=O)cc2)C=C1C#N	775	fCSFP4	weighted-fingerprint-similarity	0.845	0.338	m_270062bbb____28533942____8147258	CHEMBL3663141	S1c2c(cccc2)C(C3=NN(c4ccc(cc4)C([O-])=O)C=C3C#N)=C1	[#6]-[#6]1:[#6]:[#7]:[#7]:[#6]:1_20	1	false	REALSpace_70bn_2024-09	m_270062bbb	28533942	8147258
[O-][N+](=O)c1ccc(N2N=C(NC(=O)CC)C(C#N)=C2)cc1	776	fCSFP4	weighted-fingerprint-similarity	0.845	0.338	m_270062bbb____28533942____9507600	CHEMBL3663141	S1c2c(cccc2)C(C3=NN(c4ccc(cc4)C([O-])=O)C=C3C#N)=C1	[#6]-[#6]1:[#6]:[#7]:[#7]:[#6]:1_20	1	false	REALSpace_70bn_2024-09	m_270062bbb	28533942	9507600
[O-][N+](=O)c1ccc(N2N=C(NC(=O)Nc3ccc(O)cc3)C(C#N)=C2)cc1	777	fCSFP4	weighted-fingerprint-similarity	0.845	0.338	m_2430bbb____22529180____8987046	CHEMBL3663141	S1c2c(cccc2)C(C3=NN(c4ccc(cc4)C([O-])=O)C=C3C#N)=C1	[#6]-[#6]1:[#6]:[#7]:[#7]:[#6]:1_20	1	false	REALSpace_70bn_2024-09	m_2430bbb	22529180	8987046
S1c2c(c(OC)ccc2)C=C1C(=O)NC3=NN(c4c(F)cc(C#N)cc4)C=C3C#N	778	fCSFP4	weighted-fingerprint-similarity	0.845	0.426	m_11bbb____22180484____22137570	CHEMBL3663141	S1c2c(cccc2)C(C3=NN(c4ccc(cc4)C([O-])=O)C=C3C#N)=C1	[#6]-[#6]1:[#6]:[#7]:[#7]:[#6]:1_20	1	false	REALSpace_70bn_2024-09	m_11bbb	22180484	22137570
Brc1c2c(SC=C2C(=O)NC3=NN(C=C3C#N)CC(F)(F)F)ccc1	779	fCSFP4	weighted-fingerprint-similarity	0.845	0.394	m_11bcb____15146974____17066602	CHEMBL3663141	S1c2c(cccc2)C(C3=NN(c4ccc(cc4)C([O-])=O)C=C3C#N)=C1	[#6]-[#6]1:[#6]:[#7]:[#7]:[#6]:1_20	1	false	REALSpace_70bn_2024-09	m_11bcb	15146974	17066602
Brc1c2c(SC=C2C(=O)NC3=NN(C=C3C#N)CCOC)ccc1	780	fCSFP4	weighted-fingerprint-similarity	0.845	0.394	m_11bcb____15503930____17066602	CHEMBL3663141	S1c2c(cccc2)C(C3=NN(c4ccc(cc4)C([O-])=O)C=C3C#N)=C1	[#6]-[#6]1:[#6]:[#7]:[#7]:[#6]:1_20	1	false	REALSpace_70bn_2024-09	m_11bcb	15503930	17066602
Clc1c2c(SC=C2C(=O)NC3=NN(C=C3C#N)CC(F)(F)F)ccc1	781	fCSFP4	weighted-fingerprint-similarity	0.845	0.394	m_11bcb____15146974____28469546	CHEMBL3663141	S1c2c(cccc2)C(C3=NN(c4ccc(cc4)C([O-])=O)C=C3C#N)=C1	[#6]-[#6]1:[#6]:[#7]:[#7]:[#6]:1_20	1	false	REALSpace_70bn_2024-09	m_11bcb	15146974	28469546
Clc1c2c(SC=C2C(=O)NC3=NN(C=C3C#N)CCOC)ccc1	782	fCSFP4	weighted-fingerprint-similarity	0.845	0.394	m_11bcb____15503930____28469546	CHEMBL3663141	S1c2c(cccc2)C(C3=NN(c4ccc(cc4)C([O-])=O)C=C3C#N)=C1	[#6]-[#6]1:[#6]:[#7]:[#7]:[#6]:1_20	1	false	REALSpace_70bn_2024-09	m_11bcb	15503930	28469546
S1c2c(c(OC)ccc2)C(C(=O)NC3=NN(C=C3C#N)C(C)(C)C)=C1	783	fCSFP4	weighted-fingerprint-similarity	0.845	0.394	m_11bcb____6406126____15498814	CHEMBL3663141	S1c2c(cccc2)C(C3=NN(c4ccc(cc4)C([O-])=O)C=C3C#N)=C1	[#6]-[#6]1:[#6]:[#7]:[#7]:[#6]:1_20	1	false	REALSpace_70bn_2024-09	m_11bcb	6406126	15498814
S1c2c(NC(=O)NC3=NN(C=C3C#N)C)cccc2C=C1	784	fCSFP4	weighted-fingerprint-similarity	0.845	0.357	m_2430cbb____6584276____7692512	CHEMBL3663141	S1c2c(cccc2)C(C3=NN(c4ccc(cc4)C([O-])=O)C=C3C#N)=C1	[#6]-[#6]1:[#6]:[#7]:[#7]:[#6]:1_20	1	false	REALSpace_70bn_2024-09	m_2430cbb	6584276	7692512
Brc1cc2SC=C(c2cc1)C(=O)NC3=NN(C=C3C#N)CCS(=O)(=O)C	785	fCSFP4	weighted-fingerprint-similarity	0.845	0.409	m_11bbb____22175374____20020654	CHEMBL3663141	S1c2c(cccc2)C(C3=NN(c4ccc(cc4)C([O-])=O)C=C3C#N)=C1	[#6]-[#6]1:[#6]:[#7]:[#7]:[#6]:1_20	1	false	REALSpace_70bn_2024-09	m_11bbb	22175374	20020654
Brc1cc2c(SC=C2C(=O)NC3=NN(C=C3C#N)CCS(=O)(=O)C)cc1	786	fCSFP4	weighted-fingerprint-similarity	0.845	0.409	m_11bbb____22175374____20023720	CHEMBL3663141	S1c2c(cccc2)C(C3=NN(c4ccc(cc4)C([O-])=O)C=C3C#N)=C1	[#6]-[#6]1:[#6]:[#7]:[#7]:[#6]:1_20	1	false	REALSpace_70bn_2024-09	m_11bbb	22175374	20023720
Clc1cc2SC=C(c2cc1)C(=O)NC3=NN(C=C3C#N)CCS(=O)(=O)C	787	fCSFP4	weighted-fingerprint-similarity	0.845	0.409	m_11bbb____22175374____22137808	CHEMBL3663141	S1c2c(cccc2)C(C3=NN(c4ccc(cc4)C([O-])=O)C=C3C#N)=C1	[#6]-[#6]1:[#6]:[#7]:[#7]:[#6]:1_20	1	false	REALSpace_70bn_2024-09	m_11bbb	22175374	22137808
Clc1cc2c(SC=C2C(=O)NC3=NN(C=C3C#N)CCS(=O)(=O)C)cc1	788	fCSFP4	weighted-fingerprint-similarity	0.845	0.409	m_11bbb____22175374____26252572	CHEMBL3663141	S1c2c(cccc2)C(C3=NN(c4ccc(cc4)C([O-])=O)C=C3C#N)=C1	[#6]-[#6]1:[#6]:[#7]:[#7]:[#6]:1_20	1	false	REALSpace_70bn_2024-09	m_11bbb	22175374	26252572
Fc1c(N2N=C(NC(=O)c3c4c(nnc3)cccc4)C(C#N)=C2)ccc(C#N)c1	789	fCSFP4	weighted-fingerprint-similarity	0.845	0.409	m_11bbb____22180484____12298424	CHEMBL3663141	S1c2c(cccc2)C(C3=NN(c4ccc(cc4)C([O-])=O)C=C3C#N)=C1	[#6]-[#6]1:[#6]:[#7]:[#7]:[#6]:1_20	1	false	REALSpace_70bn_2024-09	m_11bbb	22180484	12298424
Fc1c(N2N=C(NC(=O)c3cc4c(OC)cccc4cc3)C(C#N)=C2)ccc(C#N)c1	790	fCSFP4	weighted-fingerprint-similarity	0.845	0.409	m_11bbb____22180484____27041946	CHEMBL3663141	S1c2c(cccc2)C(C3=NN(c4ccc(cc4)C([O-])=O)C=C3C#N)=C1	[#6]-[#6]1:[#6]:[#7]:[#7]:[#6]:1_20	1	false	REALSpace_70bn_2024-09	m_11bbb	22180484	27041946
Fc1c(N2N=C(NC(=O)c3cc4c(cccc4cc3)C[NH3+])C(C#N)=C2)ccc(C#N)c1	791	fCSFP4	weighted-fingerprint-similarity	0.845	0.409	m_272430bbe____26361548____26398758	CHEMBL3663141	S1c2c(cccc2)C(C3=NN(c4ccc(cc4)C([O-])=O)C=C3C#N)=C1	[#6]-[#6]1:[#6]:[#7]:[#7]:[#6]:1_20	1	false	REALSpace_70bn_2024-09	m_272430bbe	26361548	26398758
S(=O)(=O)(CCN1N=C(NC(=O)C=2c3c(SC2)ccc(F)c3)C(C#N)=C1)C	792	fCSFP4	weighted-fingerprint-similarity	0.845	0.409	m_11bbb____22175374____20023744	CHEMBL3663141	S1c2c(cccc2)C(C3=NN(c4ccc(cc4)C([O-])=O)C=C3C#N)=C1	[#6]-[#6]1:[#6]:[#7]:[#7]:[#6]:1_20	1	false	REALSpace_70bn_2024-09	m_11bbb	22175374	20023744
S1c2c(cccc2C=C1)C(=O)NC3=NN(C=C3C#N)C(C)C	793	fCSFP4	weighted-fingerprint-similarity	0.845	0.374	m_11bcb____6463864____8859144	CHEMBL3663141	S1c2c(cccc2)C(C3=NN(c4ccc(cc4)C([O-])=O)C=C3C#N)=C1	[#6]-[#6]1:[#6]:[#7]:[#7]:[#6]:1_20	1	false	REALSpace_70bn_2024-09	m_11bcb	6463864	8859144
S1c2c(cccc2C=C1)C(=O)OCCN3N=C(C(C#N)=C3)C	794	fCSFP4	weighted-fingerprint-similarity	0.845	0.374	m_276436bbc____14085308____14100486	CHEMBL3663141	S1c2c(cccc2)C(C3=NN(c4ccc(cc4)C([O-])=O)C=C3C#N)=C1	[#6]-[#6]1:[#6]:[#7]:[#7]:[#6]:1_20	1	false	REALSpace_70bn_2024-09	m_276436bbc	14085308	14100486
Brc1c2SC=C(c2ccc1)CNC(=O)NC3=NN(c4c(F)cc(C#N)cc4)C=C3C#N	795	fCSFP4	weighted-fingerprint-similarity	0.845	0.423	m_2430bbc____22528324____19507962	CHEMBL3663141	S1c2c(cccc2)C(C3=NN(c4ccc(cc4)C([O-])=O)C=C3C#N)=C1	[#6]-[#6]1:[#6]:[#7]:[#7]:[#6]:1_20	1	false	REALSpace_70bn_2024-09	m_2430bbc	22528324	19507962
Clc1c2SC=C(c2ccc1)CNC(=O)NC3=NN(c4c(F)cc(C#N)cc4)C=C3C#N	796	fCSFP4	weighted-fingerprint-similarity	0.845	0.423	m_2430bbc____22528324____22587090	CHEMBL3663141	S1c2c(cccc2)C(C3=NN(c4ccc(cc4)C([O-])=O)C=C3C#N)=C1	[#6]-[#6]1:[#6]:[#7]:[#7]:[#6]:1_20	1	false	REALSpace_70bn_2024-09	m_2430bbc	22528324	22587090
S1N=Cc2c(cccc12)C(=O)NC3=NN(C=C3C#N)CC(F)(F)F	797	fCSFP4	weighted-fingerprint-similarity	0.845	0.391	m_11bcb____15146974____15143846	CHEMBL3663141	S1c2c(cccc2)C(C3=NN(c4ccc(cc4)C([O-])=O)C=C3C#N)=C1	[#6]-[#6]1:[#6]:[#7]:[#7]:[#6]:1_20	1	false	REALSpace_70bn_2024-09	m_11bcb	15146974	15143846
S1N=Cc2c(cccc12)C(=O)NC3=NN(C=C3C#N)CCOC	798	fCSFP4	weighted-fingerprint-similarity	0.845	0.391	m_11bcb____15503930____15143846	CHEMBL3663141	S1c2c(cccc2)C(C3=NN(c4ccc(cc4)C([O-])=O)C=C3C#N)=C1	[#6]-[#6]1:[#6]:[#7]:[#7]:[#6]:1_20	1	false	REALSpace_70bn_2024-09	m_11bcb	15503930	15143846
S1c2c(c(ccc2)CNC(=O)NC3=NN(C=C3C#N)CC(F)(F)F)C=C1	799	fCSFP4	weighted-fingerprint-similarity	0.845	0.391	m_2430dbc____15146980____22579900	CHEMBL3663141	S1c2c(cccc2)C(C3=NN(c4ccc(cc4)C([O-])=O)C=C3C#N)=C1	[#6]-[#6]1:[#6]:[#7]:[#7]:[#6]:1_20	1	false	REALSpace_70bn_2024-09	m_2430dbc	15146980	22579900
S1c2c(c(ccc2)CNC(=O)NC3=NN(C=C3C#N)CCOC)C=C1	800	fCSFP4	weighted-fingerprint-similarity	0.845	0.391	m_2430bbc____15503936____22579900	CHEMBL3663141	S1c2c(cccc2)C(C3=NN(c4ccc(cc4)C([O-])=O)C=C3C#N)=C1	[#6]-[#6]1:[#6]:[#7]:[#7]:[#6]:1_20	1	false	REALSpace_70bn_2024-09	m_2430bbc	15503936	22579900
O=C(NNc1c2c(ccc1)cccc2)NC3=NN(C=C3C#N)C	801	fCSFP4	weighted-fingerprint-similarity	0.845	0.353	m_2430bbb____6584276____26860030	CHEMBL3663141	S1c2c(cccc2)C(C3=NN(c4ccc(cc4)C([O-])=O)C=C3C#N)=C1	[#6]-[#6]1:[#6]:[#7]:[#7]:[#6]:1_20	1	false	REALSpace_70bn_2024-09	m_2430bbb	6584276	26860030
S1c2c(ncc(c2)C(=O)NC3=NN(c4c(F)cc(C#N)cc4)C=C3C#N)C=C1	802	fCSFP4	weighted-fingerprint-similarity	0.845	0.406	m_11bbb____22180484____6008220	CHEMBL3663141	S1c2c(cccc2)C(C3=NN(c4ccc(cc4)C([O-])=O)C=C3C#N)=C1	[#6]-[#6]1:[#6]:[#7]:[#7]:[#6]:1_20	1	false	REALSpace_70bn_2024-09	m_11bbb	22180484	6008220
S1c2c(c(ncc2)NNC(=O)NC3=NN(C=C3C#N)C)C=C1	803	fCSFP4	weighted-fingerprint-similarity	0.845	0.370	m_2430bbb____6584276____26852408	CHEMBL3663141	S1c2c(cccc2)C(C3=NN(c4ccc(cc4)C([O-])=O)C=C3C#N)=C1	[#6]-[#6]1:[#6]:[#7]:[#7]:[#6]:1_20	1	false	REALSpace_70bn_2024-09	m_2430bbb	6584276	26852408
O=C(NC1=NN(C=C1C#N)C(C)C)c2ccc(c3ccccc3)cc2	804	fCSFP4	weighted-fingerprint-similarity	0.844	0.329	m_11bcb____6463864____53612	CHEMBL3663141	S1c2c(cccc2)C(C3=NN(c4ccc(cc4)C([O-])=O)C=C3C#N)=C1	[#6]-[#6]1:[#6]:[#7]:[#7]:[#6]:1_20	1	false	REALSpace_70bn_2024-09	m_11bcb	6463864	53612
O=C(OCCN1N=C(C(C#N)=C1)C)c2ccc(c3ccccc3)cc2	805	fCSFP4	weighted-fingerprint-similarity	0.844	0.329	m_276436bbc____14085308____14085976	CHEMBL3663141	S1c2c(cccc2)C(C3=NN(c4ccc(cc4)C([O-])=O)C=C3C#N)=C1	[#6]-[#6]1:[#6]:[#7]:[#7]:[#6]:1_20	1	false	REALSpace_70bn_2024-09	m_276436bbc	14085308	14085976
S1c2c(N=C1)c(ccc2)C(=O)NC3=NN(C=C3C#N)C(C)(C)C	806	fCSFP4	weighted-fingerprint-similarity	0.844	0.387	m_11bcb____6406126____11715778	CHEMBL3663141	S1c2c(cccc2)C(C3=NN(c4ccc(cc4)C([O-])=O)C=C3C#N)=C1	[#6]-[#6]1:[#6]:[#7]:[#7]:[#6]:1_20	1	false	REALSpace_70bn_2024-09	m_11bcb	6406126	11715778
S1c2c(ccc(F)c2C=C1)C(=O)NC3=NN(C=C3C#N)C(C)C	807	fCSFP4	weighted-fingerprint-similarity	0.844	0.387	m_11bcb____6463864____14790564	CHEMBL3663141	S1c2c(cccc2)C(C3=NN(c4ccc(cc4)C([O-])=O)C=C3C#N)=C1	[#6]-[#6]1:[#6]:[#7]:[#7]:[#6]:1_20	1	false	REALSpace_70bn_2024-09	m_11bcb	6463864	14790564
S1c2c(ccc(F)c2C=C1)C(=O)OCCN3N=C(C(C#N)=C3)C	808	fCSFP4	weighted-fingerprint-similarity	0.844	0.387	m_276436bbc____14085308____14790580	CHEMBL3663141	S1c2c(cccc2)C(C3=NN(c4ccc(cc4)C([O-])=O)C=C3C#N)=C1	[#6]-[#6]1:[#6]:[#7]:[#7]:[#6]:1_20	1	false	REALSpace_70bn_2024-09	m_276436bbc	14085308	14790580
Brc1c(ccc2c1cccc2)C(=O)NC3=NN(c4c(F)cc(C#N)cc4)C=C3C#N	809	fCSFP4	weighted-fingerprint-similarity	0.844	0.402	m_11bbb____22180484____21987122	CHEMBL3663141	S1c2c(cccc2)C(C3=NN(c4ccc(cc4)C([O-])=O)C=C3C#N)=C1	[#6]-[#6]1:[#6]:[#7]:[#7]:[#6]:1_20	1	false	REALSpace_70bn_2024-09	m_11bbb	22180484	21987122
Brc1c2c(c(nc1)NNC(=O)NC3=NN(c4ccc([N+]([O-])=O)cc4)C=C3C#N)cccc2	810	fCSFP4	weighted-fingerprint-similarity	0.844	0.402	m_2430bbb____22529180____26862696	CHEMBL3663141	S1c2c(cccc2)C(C3=NN(c4ccc(cc4)C([O-])=O)C=C3C#N)=C1	[#6]-[#6]1:[#6]:[#7]:[#7]:[#6]:1_20	1	false	REALSpace_70bn_2024-09	m_2430bbb	22529180	26862696
Brc1c2c(cc(c1)CNC(=O)NC3=NN(c4ccc([N+]([O-])=O)cc4)C=C3C#N)cccc2	811	fCSFP4	weighted-fingerprint-similarity	0.844	0.402	m_2430bbc____22529180____13147960	CHEMBL3663141	S1c2c(cccc2)C(C3=NN(c4ccc(cc4)C([O-])=O)C=C3C#N)=C1	[#6]-[#6]1:[#6]:[#7]:[#7]:[#6]:1_20	1	false	REALSpace_70bn_2024-09	m_2430bbc	22529180	13147960
Clc1c(ccc2c1cccc2)C(=O)NC3=NN(c4c(F)cc(C#N)cc4)C=C3C#N	812	fCSFP4	weighted-fingerprint-similarity	0.844	0.402	m_11bbb____22180484____28252108	CHEMBL3663141	S1c2c(cccc2)C(C3=NN(c4ccc(cc4)C([O-])=O)C=C3C#N)=C1	[#6]-[#6]1:[#6]:[#7]:[#7]:[#6]:1_20	1	false	REALSpace_70bn_2024-09	m_11bbb	22180484	28252108
Fc1c(N2N=C(NC(=O)c3c(c4c(cc3)cccc4)C)C(C#N)=C2)ccc(C#N)c1	813	fCSFP4	weighted-fingerprint-similarity	0.844	0.402	m_11bbb____22180484____15068060	CHEMBL3663141	S1c2c(cccc2)C(C3=NN(c4ccc(cc4)C([O-])=O)C=C3C#N)=C1	[#6]-[#6]1:[#6]:[#7]:[#7]:[#6]:1_20	1	false	REALSpace_70bn_2024-09	m_11bbb	22180484	15068060
Fc1c(N2N=C(NC(=O)c3c4c(c(F)cc3)cncc4)C(C#N)=C2)ccc(C#N)c1	814	fCSFP4	weighted-fingerprint-similarity	0.844	0.402	m_11bbb____22180484____17827400	CHEMBL3663141	S1c2c(cccc2)C(C3=NN(c4ccc(cc4)C([O-])=O)C=C3C#N)=C1	[#6]-[#6]1:[#6]:[#7]:[#7]:[#6]:1_20	1	false	REALSpace_70bn_2024-09	m_11bbb	22180484	17827400
[O-][N+](=O)c1ccc(N2N=C(NC(=O)NCC=3c4c(OC3)cccc4)C(C#N)=C2)cc1	815	fCSFP4	weighted-fingerprint-similarity	0.844	0.402	m_2430bbc____22529180____10476388	CHEMBL3663141	S1c2c(cccc2)C(C3=NN(c4ccc(cc4)C([O-])=O)C=C3C#N)=C1	[#6]-[#6]1:[#6]:[#7]:[#7]:[#6]:1_20	1	false	REALSpace_70bn_2024-09	m_2430bbc	22529180	10476388
[O-][N+](=O)c1ccc(N2N=C(NC(=O)NCCc3c4c(cnc3)cccc4)C(C#N)=C2)cc1	816	fCSFP4	weighted-fingerprint-similarity	0.844	0.402	m_2430bbc____22529180____26856252	CHEMBL3663141	S1c2c(cccc2)C(C3=NN(c4ccc(cc4)C([O-])=O)C=C3C#N)=C1	[#6]-[#6]1:[#6]:[#7]:[#7]:[#6]:1_20	1	false	REALSpace_70bn_2024-09	m_2430bbc	22529180	26856252
[O-][N+](=O)c1ccc(N2N=C(NC(=O)NCc3c4c(ncc3)cccc4)C(C#N)=C2)cc1	817	fCSFP4	weighted-fingerprint-similarity	0.844	0.402	m_2430bbc____22529180____22587686	CHEMBL3663141	S1c2c(cccc2)C(C3=NN(c4ccc(cc4)C([O-])=O)C=C3C#N)=C1	[#6]-[#6]1:[#6]:[#7]:[#7]:[#6]:1_20	1	false	REALSpace_70bn_2024-09	m_2430bbc	22529180	22587686
[O-][N+](=O)c1ccc(N2N=C(NC(=O)NNc3c4c(nnc3)cccc4)C(C#N)=C2)cc1	818	fCSFP4	weighted-fingerprint-similarity	0.844	0.402	m_2430bbb____22529180____26861870	CHEMBL3663141	S1c2c(cccc2)C(C3=NN(c4ccc(cc4)C([O-])=O)C=C3C#N)=C1	[#6]-[#6]1:[#6]:[#7]:[#7]:[#6]:1_20	1	false	REALSpace_70bn_2024-09	m_2430bbb	22529180	26861870
O=C(NC1=NN(C=C1C#N)C(C)C)c2c3c(c(ccc3)C)ccc2	819	fCSFP4	weighted-fingerprint-similarity	0.844	0.366	m_11bcb____6463864____9297584	CHEMBL3663141	S1c2c(cccc2)C(C3=NN(c4ccc(cc4)C([O-])=O)C=C3C#N)=C1	[#6]-[#6]1:[#6]:[#7]:[#7]:[#6]:1_20	1	false	REALSpace_70bn_2024-09	m_11bcb	6463864	9297584
BrC=1Sc2c(cccc2)C1CCNC(=O)NC3=NN(c4ccc([N+]([O-])=O)cc4)C=C3C#N	820	fCSFP4	weighted-fingerprint-similarity	0.844	0.417	m_2430bbc____22529180____21655966	CHEMBL3663141	S1c2c(cccc2)C(C3=NN(c4ccc(cc4)C([O-])=O)C=C3C#N)=C1	[#6]-[#6]1:[#6]:[#7]:[#7]:[#6]:1_20	1	false	REALSpace_70bn_2024-09	m_2430bbc	22529180	21655966
S1c2c(c(ncc2)NNC(=O)NC3=NN(c4ncc([N+]([O-])=O)cc4)C=C3C#N)C=C1	821	fCSFP4	weighted-fingerprint-similarity	0.844	0.417	m_2430bbb____22528322____26852408	CHEMBL3663141	S1c2c(cccc2)C(C3=NN(c4ccc(cc4)C([O-])=O)C=C3C#N)=C1	[#6]-[#6]1:[#6]:[#7]:[#7]:[#6]:1_20	1	false	REALSpace_70bn_2024-09	m_2430bbb	22528322	26852408
S1c2c(cccc2)C(=C1C)CCNC(=O)NC3=NN(c4ccc([N+]([O-])=O)cc4)C=C3C#N	822	fCSFP4	weighted-fingerprint-similarity	0.844	0.417	m_2430bbc____22529180____17544876	CHEMBL3663141	S1c2c(cccc2)C(C3=NN(c4ccc(cc4)C([O-])=O)C=C3C#N)=C1	[#6]-[#6]1:[#6]:[#7]:[#7]:[#6]:1_20	1	false	REALSpace_70bn_2024-09	m_2430bbc	22529180	17544876
S(=O)(=O)(NC1=NN(C=C1C#N)C(C)(C)C)c2c3c(SC=C3)ccc2	823	fCSFP4	weighted-fingerprint-similarity	0.844	0.383	m_20bbb____6584624____18795882	CHEMBL3663141	S1c2c(cccc2)C(C3=NN(c4ccc(cc4)C([O-])=O)C=C3C#N)=C1	[#6]-[#6]1:[#6]:[#7]:[#7]:[#6]:1_20	1	false	REALSpace_70bn_2024-09	m_20bbb	6584624	18795882
[O-][N+](=O)c1ccc(N2N=C(NC(=O)NNc3ccccc3)C(C#N)=C2)cc1	824	fCSFP4	weighted-fingerprint-similarity	0.844	0.344	m_2430bbb____22529180____7785904	CHEMBL3663141	S1c2c(cccc2)C(C3=NN(c4ccc(cc4)C([O-])=O)C=C3C#N)=C1	[#6]-[#6]1:[#6]:[#7]:[#7]:[#6]:1_20	1	false	REALSpace_70bn_2024-09	m_2430bbb	22529180	7785904
Brc1cc2SC=C(c2cc1)CCC(=O)NC3=NN(c4ncc([N+]([O-])=O)cc4)C=C3C#N	825	fCSFP4	weighted-fingerprint-similarity	0.844	0.430	m_11bbb____22180482____27041262	CHEMBL3663141	S1c2c(cccc2)C(C3=NN(c4ccc(cc4)C([O-])=O)C=C3C#N)=C1	[#6]-[#6]1:[#6]:[#7]:[#7]:[#6]:1_20	1	false	REALSpace_70bn_2024-09	m_11bbb	22180482	27041262
BrC=1c2c(SC1)c(ccc2)C(=O)NC3=NN(C=C3C#N)CC[NH+](C)C	826	fCSFP4	weighted-fingerprint-similarity	0.844	0.399	m_11bbb____25842060____23858548	CHEMBL3663141	S1c2c(cccc2)C(C3=NN(c4ccc(cc4)C([O-])=O)C=C3C#N)=C1	[#6]-[#6]1:[#6]:[#7]:[#7]:[#6]:1_20	1	false	REALSpace_70bn_2024-09	m_11bbb	25842060	23858548
Fc1c(N2N=C(NC(=O)c3c4c(cnc3)cncc4)C(C#N)=C2)ccc(C#N)c1	827	fCSFP4	weighted-fingerprint-similarity	0.844	0.399	m_11bbb____22180484____17833774	CHEMBL3663141	S1c2c(cccc2)C(C3=NN(c4ccc(cc4)C([O-])=O)C=C3C#N)=C1	[#6]-[#6]1:[#6]:[#7]:[#7]:[#6]:1_20	1	false	REALSpace_70bn_2024-09	m_11bbb	22180484	17833774
S1c2c(cc(NC(=O)NC3=NN(c4ccc([N+]([O-])=O)cc4)C=C3C#N)cc2C=C1)C	828	fCSFP4	weighted-fingerprint-similarity	0.844	0.399	m_2430bbb____22529180____22583748	CHEMBL3663141	S1c2c(cccc2)C(C3=NN(c4ccc(cc4)C([O-])=O)C=C3C#N)=C1	[#6]-[#6]1:[#6]:[#7]:[#7]:[#6]:1_20	1	false	REALSpace_70bn_2024-09	m_2430bbb	22529180	22583748
S1c2c(cccc2)C(=C1)C(NC(=O)C(=O)NC3=NN(C=C3C#N)C(C)(C)C)C	829	fCSFP4	weighted-fingerprint-similarity	0.844	0.399	m_2718bbb____13459342____8260804	CHEMBL3663141	S1c2c(cccc2)C(C3=NN(c4ccc(cc4)C([O-])=O)C=C3C#N)=C1	[#6]-[#6]1:[#6]:[#7]:[#7]:[#6]:1_20	1	false	REALSpace_70bn_2024-09	m_2718bbb	13459342	8260804
S1c2c(cccc2)C(=C1)C(NC(=O)NC3=NN(C=C3C#N)CC(F)(F)F)C	830	fCSFP4	weighted-fingerprint-similarity	0.844	0.399	m_2430dbc____15146980____13459334	CHEMBL3663141	S1c2c(cccc2)C(C3=NN(c4ccc(cc4)C([O-])=O)C=C3C#N)=C1	[#6]-[#6]1:[#6]:[#7]:[#7]:[#6]:1_20	1	false	REALSpace_70bn_2024-09	m_2430dbc	15146980	13459334
S1c2c(cccc2)C(=C1)CCNC(=O)NC3=NN(C=C3C#N)CC(F)(F)C	831	fCSFP4	weighted-fingerprint-similarity	0.844	0.399	m_2430dbc____15273438____886722	CHEMBL3663141	S1c2c(cccc2)C(C3=NN(c4ccc(cc4)C([O-])=O)C=C3C#N)=C1	[#6]-[#6]1:[#6]:[#7]:[#7]:[#6]:1_20	1	false	REALSpace_70bn_2024-09	m_2430dbc	15273438	886722
S1c2c(cccc2)C(C=CC(=O)NC3=NN(C=C3C#N)CC(F)(F)C)=C1	832	fCSFP4	weighted-fingerprint-similarity	0.844	0.399	m_11bcb____15273432____206449	CHEMBL3663141	S1c2c(cccc2)C(C3=NN(c4ccc(cc4)C([O-])=O)C=C3C#N)=C1	[#6]-[#6]1:[#6]:[#7]:[#7]:[#6]:1_20	1	false	REALSpace_70bn_2024-09	m_11bcb	15273432	206449
[O-][N+](=O)c1ccc(N2N=C(NC(=O)NCc3c4c(cncc4)ccc3)C(C#N)=C2)cc1	833	fCSFP4	weighted-fingerprint-similarity	0.844	0.399	m_2430bbc____22529180____26856152	CHEMBL3663141	S1c2c(cccc2)C(C3=NN(c4ccc(cc4)C([O-])=O)C=C3C#N)=C1	[#6]-[#6]1:[#6]:[#7]:[#7]:[#6]:1_20	1	false	REALSpace_70bn_2024-09	m_2430bbc	22529180	26856152
[O-][N+](=O)c1ccc(N2N=C(NC(=O)NCc3cc4c(c(O)ccc4)cc3)C(C#N)=C2)cc1	834	fCSFP4	weighted-fingerprint-similarity	0.844	0.399	m_2430bbc____22529180____26849780	CHEMBL3663141	S1c2c(cccc2)C(C3=NN(c4ccc(cc4)C([O-])=O)C=C3C#N)=C1	[#6]-[#6]1:[#6]:[#7]:[#7]:[#6]:1_20	1	false	REALSpace_70bn_2024-09	m_2430bbc	22529180	26849780
[O-][N+](=O)c1ccc(N2N=C(NC(=O)NNC(=O)c3nccc4c3cccc4)C(C#N)=C2)cc1	835	fCSFP4	weighted-fingerprint-similarity	0.844	0.399	m_2430bbc____22529180____27572556	CHEMBL3663141	S1c2c(cccc2)C(C3=NN(c4ccc(cc4)C([O-])=O)C=C3C#N)=C1	[#6]-[#6]1:[#6]:[#7]:[#7]:[#6]:1_20	1	false	REALSpace_70bn_2024-09	m_2430bbc	22529180	27572556
[O-][N+](=O)c1ccc(N2N=C(NC(=O)NNc3c4c(nccc4)ccc3)C(C#N)=C2)cc1	836	fCSFP4	weighted-fingerprint-similarity	0.844	0.399	m_2430bbb____22529180____14426156	CHEMBL3663141	S1c2c(cccc2)C(C3=NN(c4ccc(cc4)C([O-])=O)C=C3C#N)=C1	[#6]-[#6]1:[#6]:[#7]:[#7]:[#6]:1_20	1	false	REALSpace_70bn_2024-09	m_2430bbb	22529180	14426156
S1C=NC(C(=O)NC2=NN(c3ccc([N+]([O-])=O)cc3)C=C2C#N)=C1	837	fCSFP4	weighted-fingerprint-similarity	0.844	0.362	m_270062bbb____28533942____28366082	CHEMBL3663141	S1c2c(cccc2)C(C3=NN(c4ccc(cc4)C([O-])=O)C=C3C#N)=C1	[#6]-[#6]1:[#6]:[#7]:[#7]:[#6]:1_20	1	false	REALSpace_70bn_2024-09	m_270062bbb	28533942	28366082
[O-][N+](=O)c1ccc(N2N=C(NC(=O)NNC(=O)C=3c4c(N(C3)C)cccc4)C(C#N)=C2)cc1	838	fCSFP4	weighted-fingerprint-similarity	0.844	0.413	m_2430bbb____22529180____8738434	CHEMBL3663141	S1c2c(cccc2)C(C3=NN(c4ccc(cc4)C([O-])=O)C=C3C#N)=C1	[#6]-[#6]1:[#6]:[#7]:[#7]:[#6]:1_20	1	false	REALSpace_70bn_2024-09	m_2430bbb	22529180	8738434
[O-][N+](=O)c1cnc(N2N=C(NC(=O)c3c4c(c(OC)cc3)cccc4)C(C#N)=C2)cc1	839	fCSFP4	weighted-fingerprint-similarity	0.844	0.413	m_11bbb____22180482____107831	CHEMBL3663141	S1c2c(cccc2)C(C3=NN(c4ccc(cc4)C([O-])=O)C=C3C#N)=C1	[#6]-[#6]1:[#6]:[#7]:[#7]:[#6]:1_20	1	false	REALSpace_70bn_2024-09	m_11bbb	22180482	107831
Clc1c2c(SC=C2CNC(=O)NC3=NN(C=C3C#N)C)ccc1	840	fCSFP4	weighted-fingerprint-similarity	0.844	0.380	m_2430bbc____6584276____22586720	CHEMBL3663141	S1c2c(cccc2)C(C3=NN(c4ccc(cc4)C([O-])=O)C=C3C#N)=C1	[#6]-[#6]1:[#6]:[#7]:[#7]:[#6]:1_20	1	false	REALSpace_70bn_2024-09	m_2430bbc	6584276	22586720
S1c2c(c(F)ccc2)C(=C1)CNC(=O)NC3=NN(C=C3C#N)C	841	fCSFP4	weighted-fingerprint-similarity	0.844	0.380	m_2430bbc____6584276____22586686	CHEMBL3663141	S1c2c(cccc2)C(C3=NN(c4ccc(cc4)C([O-])=O)C=C3C#N)=C1	[#6]-[#6]1:[#6]:[#7]:[#7]:[#6]:1_20	1	false	REALSpace_70bn_2024-09	m_2430bbc	6584276	22586686
Brc1c2SC=C(c2ccc1)C(=O)NC3=NN(C=C3C#N)CC(F)(F)F	842	fCSFP4	weighted-fingerprint-similarity	0.844	0.395	m_11bcb____15146974____16521386	CHEMBL3663141	S1c2c(cccc2)C(C3=NN(c4ccc(cc4)C([O-])=O)C=C3C#N)=C1	[#6]-[#6]1:[#6]:[#7]:[#7]:[#6]:1_20	1	false	REALSpace_70bn_2024-09	m_11bcb	15146974	16521386
Brc1c2SC=C(c2ccc1)C(=O)NC3=NN(C=C3C#N)CCOC	843	fCSFP4	weighted-fingerprint-similarity	0.844	0.395	m_11bcb____15503930____16521386	CHEMBL3663141	S1c2c(cccc2)C(C3=NN(c4ccc(cc4)C([O-])=O)C=C3C#N)=C1	[#6]-[#6]1:[#6]:[#7]:[#7]:[#6]:1_20	1	false	REALSpace_70bn_2024-09	m_11bcb	15503930	16521386
Brc1c2c(SC(C(=O)NC3=NN(C=C3C#N)Cc4ccccc4)=C2)ccc1	844	fCSFP4	weighted-fingerprint-similarity	0.844	0.395	m_11bbb____22169164____14245944	CHEMBL3663141	S1c2c(cccc2)C(C3=NN(c4ccc(cc4)C([O-])=O)C=C3C#N)=C1	[#6]-[#6]1:[#6]:[#7]:[#7]:[#6]:1_20	1	false	REALSpace_70bn_2024-09	m_11bbb	22169164	14245944
Brc1c2c(cc(NC(=O)NC3=NN(c4c(F)cc(C#N)cc4)C=C3C#N)c1)cccc2	845	fCSFP4	weighted-fingerprint-similarity	0.844	0.395	m_2430bbb____22528324____22587100	CHEMBL3663141	S1c2c(cccc2)C(C3=NN(c4ccc(cc4)C([O-])=O)C=C3C#N)=C1	[#6]-[#6]1:[#6]:[#7]:[#7]:[#6]:1_20	1	false	REALSpace_70bn_2024-09	m_2430bbb	22528324	22587100
Brc1cc2SC=C(c2cc1)CNC(=O)NC3=NN(C=C3C#N)C(C)(C)C	846	fCSFP4	weighted-fingerprint-similarity	0.844	0.395	m_2430dbc____6950712____20044628	CHEMBL3663141	S1c2c(cccc2)C(C3=NN(c4ccc(cc4)C([O-])=O)C=C3C#N)=C1	[#6]-[#6]1:[#6]:[#7]:[#7]:[#6]:1_20	1	false	REALSpace_70bn_2024-09	m_2430dbc	6950712	20044628
Brc1cc2c(SC=C2CNC(=O)NC3=NN(C=C3C#N)C(C)(C)C)cc1	847	fCSFP4	weighted-fingerprint-similarity	0.844	0.395	m_2430dbc____6950712____19507584	CHEMBL3663141	S1c2c(cccc2)C(C3=NN(c4ccc(cc4)C([O-])=O)C=C3C#N)=C1	[#6]-[#6]1:[#6]:[#7]:[#7]:[#6]:1_20	1	false	REALSpace_70bn_2024-09	m_2430dbc	6950712	19507584
Clc1c2SC=C(c2ccc1)C(=O)NC3=NN(C=C3C#N)CC(F)(F)F	848	fCSFP4	weighted-fingerprint-similarity	0.844	0.395	m_11bcb____15146974____20023808	CHEMBL3663141	S1c2c(cccc2)C(C3=NN(c4ccc(cc4)C([O-])=O)C=C3C#N)=C1	[#6]-[#6]1:[#6]:[#7]:[#7]:[#6]:1_20	1	false	REALSpace_70bn_2024-09	m_11bcb	15146974	20023808
Clc1c2SC=C(c2ccc1)C(=O)NC3=NN(C=C3C#N)CCOC	849	fCSFP4	weighted-fingerprint-similarity	0.844	0.395	m_11bcb____15503930____20023808	CHEMBL3663141	S1c2c(cccc2)C(C3=NN(c4ccc(cc4)C([O-])=O)C=C3C#N)=C1	[#6]-[#6]1:[#6]:[#7]:[#7]:[#6]:1_20	1	false	REALSpace_70bn_2024-09	m_11bcb	15503930	20023808
Clc1c2c(SC(C(=O)NC3=NN(C=C3C#N)Cc4ccccc4)=C2)ccc1	850	fCSFP4	weighted-fingerprint-similarity	0.844	0.395	m_11bbb____22169164____55547	CHEMBL3663141	S1c2c(cccc2)C(C3=NN(c4ccc(cc4)C([O-])=O)C=C3C#N)=C1	[#6]-[#6]1:[#6]:[#7]:[#7]:[#6]:1_20	1	false	REALSpace_70bn_2024-09	m_11bbb	22169164	55547
Clc1cc2SC=C(c2cc1)CNC(=O)NC3=NN(C=C3C#N)C(C)(C)C	851	fCSFP4	weighted-fingerprint-similarity	0.844	0.395	m_2430dbc____6950712____22588172	CHEMBL3663141	S1c2c(cccc2)C(C3=NN(c4ccc(cc4)C([O-])=O)C=C3C#N)=C1	[#6]-[#6]1:[#6]:[#7]:[#7]:[#6]:1_20	1	false	REALSpace_70bn_2024-09	m_2430dbc	6950712	22588172
Fc1c(N2N=C(NC(=O)NCc3c4c(ccc3)cccc4)C(C#N)=C2)ccc(C#N)c1	852	fCSFP4	weighted-fingerprint-similarity	0.844	0.395	m_2430bbc____22528324____4117142	CHEMBL3663141	S1c2c(cccc2)C(C3=NN(c4ccc(cc4)C([O-])=O)C=C3C#N)=C1	[#6]-[#6]1:[#6]:[#7]:[#7]:[#6]:1_20	1	false	REALSpace_70bn_2024-09	m_2430bbc	22528324	4117142
S1c2c(F)cccc2C(C(=O)NC3=NN(C=C3C#N)CCOC)=C1	853	fCSFP4	weighted-fingerprint-similarity	0.844	0.395	m_11bcb____15503930____20023832	CHEMBL3663141	S1c2c(cccc2)C(C3=NN(c4ccc(cc4)C([O-])=O)C=C3C#N)=C1	[#6]-[#6]1:[#6]:[#7]:[#7]:[#6]:1_20	1	false	REALSpace_70bn_2024-09	m_11bcb	15503930	20023832
S1c2c(OC)cccc2C(C(=O)NC3=NN(C=C3C#N)C(C)(C)C)=C1	854	fCSFP4	weighted-fingerprint-similarity	0.844	0.395	m_11bcb____6406126____16475816	CHEMBL3663141	S1c2c(cccc2)C(C3=NN(c4ccc(cc4)C([O-])=O)C=C3C#N)=C1	[#6]-[#6]1:[#6]:[#7]:[#7]:[#6]:1_20	1	false	REALSpace_70bn_2024-09	m_11bcb	6406126	16475816
S1c2c(c(F)ccc2)C=C1C(=O)NC3=NN(C=C3C#N)Cc4ccccc4	855	fCSFP4	weighted-fingerprint-similarity	0.844	0.395	m_11bbb____22169164____55625	CHEMBL3663141	S1c2c(cccc2)C(C3=NN(c4ccc(cc4)C([O-])=O)C=C3C#N)=C1	[#6]-[#6]1:[#6]:[#7]:[#7]:[#6]:1_20	1	false	REALSpace_70bn_2024-09	m_11bbb	22169164	55625
S1c2c(c(ccc2)C)C=C1C(=O)NC3=NN(C=C3C#N)Cc4ccccc4	856	fCSFP4	weighted-fingerprint-similarity	0.844	0.395	m_11bbb____22169164____28369862	CHEMBL3663141	S1c2c(cccc2)C(C3=NN(c4ccc(cc4)C([O-])=O)C=C3C#N)=C1	[#6]-[#6]1:[#6]:[#7]:[#7]:[#6]:1_20	1	false	REALSpace_70bn_2024-09	m_11bbb	22169164	28369862
S1c2c(cc(F)cc2)C(=C1)CNC(=O)NC3=NN(C=C3C#N)C(C)(C)C	857	fCSFP4	weighted-fingerprint-similarity	0.844	0.395	m_2430dbc____6950712____19507710	CHEMBL3663141	S1c2c(cccc2)C(C3=NN(c4ccc(cc4)C([O-])=O)C=C3C#N)=C1	[#6]-[#6]1:[#6]:[#7]:[#7]:[#6]:1_20	1	false	REALSpace_70bn_2024-09	m_2430dbc	6950712	19507710
S1c2c(cc(NC(=O)NC3=NN(C=C3C#N)CC(F)(F)C)cc2)C(=C1)C	858	fCSFP4	weighted-fingerprint-similarity	0.844	0.395	m_2430dbb____15273438____22581862	CHEMBL3663141	S1c2c(cccc2)C(C3=NN(c4ccc(cc4)C([O-])=O)C=C3C#N)=C1	[#6]-[#6]1:[#6]:[#7]:[#7]:[#6]:1_20	1	false	REALSpace_70bn_2024-09	m_2430dbb	15273438	22581862
S1c2c(cc(cc2)CC(=O)NC3=NN(C=C3C#N)CC(F)F)C(=C1)C	859	fCSFP4	weighted-fingerprint-similarity	0.844	0.395	m_11bcb____15359846____22138134	CHEMBL3663141	S1c2c(cccc2)C(C3=NN(c4ccc(cc4)C([O-])=O)C=C3C#N)=C1	[#6]-[#6]1:[#6]:[#7]:[#7]:[#6]:1_20	1	false	REALSpace_70bn_2024-09	m_11bcb	15359846	22138134
S1c2c(cc(cc2)CC(=O)NC3=NN(C=C3C#N)CCOC)C(=C1)C	860	fCSFP4	weighted-fingerprint-similarity	0.844	0.395	m_11bcb____15503930____22138134	CHEMBL3663141	S1c2c(cccc2)C(C3=NN(c4ccc(cc4)C([O-])=O)C=C3C#N)=C1	[#6]-[#6]1:[#6]:[#7]:[#7]:[#6]:1_20	1	false	REALSpace_70bn_2024-09	m_11bcb	15503930	22138134
S1c2c(ccc(NC(=O)NC3=NN(c4c([N+]([O-])=O)cccc4)C=C3C#N)c2)C=C1	861	fCSFP4	weighted-fingerprint-similarity	0.844	0.395	m_2430bbb____22528352____22579592	CHEMBL3663141	S1c2c(cccc2)C(C3=NN(c4ccc(cc4)C([O-])=O)C=C3C#N)=C1	[#6]-[#6]1:[#6]:[#7]:[#7]:[#6]:1_20	1	false	REALSpace_70bn_2024-09	m_2430bbb	22528352	22579592
S1c2c(cccc2C(C(=O)NC3=NN(C=C3C#N)CC(F)(F)F)=C1)C	862	fCSFP4	weighted-fingerprint-similarity	0.844	0.395	m_11bcb____15146974____20023768	CHEMBL3663141	S1c2c(cccc2)C(C3=NN(c4ccc(cc4)C([O-])=O)C=C3C#N)=C1	[#6]-[#6]1:[#6]:[#7]:[#7]:[#6]:1_20	1	false	REALSpace_70bn_2024-09	m_11bcb	15146974	20023768
O=C(NC1=NN(C=C1C#N)C(C)C)c2ccccc2	863	fCSFP4	weighted-fingerprint-similarity	0.844	0.315	m_11bcb____6463864____53531	CHEMBL3663141	S1c2c(cccc2)C(C3=NN(c4ccc(cc4)C([O-])=O)C=C3C#N)=C1	[#6]-[#6]1:[#6]:[#7]:[#7]:[#6]:1_20	1	false	REALSpace_70bn_2024-09	m_11bcb	6463864	53531
O=C(OCCN1N=C(C(C#N)=C1)C)c2ccccc2	864	fCSFP4	weighted-fingerprint-similarity	0.844	0.315	m_276436bbc____14085308____14085886	CHEMBL3663141	S1c2c(cccc2)C(C3=NN(c4ccc(cc4)C([O-])=O)C=C3C#N)=C1	[#6]-[#6]1:[#6]:[#7]:[#7]:[#6]:1_20	1	false	REALSpace_70bn_2024-09	m_276436bbc	14085308	14085886
[O-][N+](=O)c1ccc(N2N=C(NC(=O)NNC(=O)c3c4c(NN=C4)ccc3)C(C#N)=C2)cc1	865	fCSFP4	weighted-fingerprint-similarity	0.844	0.410	m_2430bbc____22529180____20871892	CHEMBL3663141	S1c2c(cccc2)C(C3=NN(c4ccc(cc4)C([O-])=O)C=C3C#N)=C1	[#6]-[#6]1:[#6]:[#7]:[#7]:[#6]:1_20	1	false	REALSpace_70bn_2024-09	m_2430bbc	22529180	20871892
[O-][N+](=O)c1cnc(N2N=C(NC(=O)c3c4c(cc(C#N)c3)cccc4)C(C#N)=C2)cc1	866	fCSFP4	weighted-fingerprint-similarity	0.844	0.410	m_11bbb____22180482____16916996	CHEMBL3663141	S1c2c(cccc2)C(C3=NN(c4ccc(cc4)C([O-])=O)C=C3C#N)=C1	[#6]-[#6]1:[#6]:[#7]:[#7]:[#6]:1_20	1	false	REALSpace_70bn_2024-09	m_11bbb	22180482	16916996
Brc1ccc(NC(=O)NC2=NN(c3ccc([N+]([O-])=O)cc3)C=C2C#N)cc1	867	fCSFP4	weighted-fingerprint-similarity	0.844	0.336	m_2430bbb____22529180____22588432	CHEMBL3663141	S1c2c(cccc2)C(C3=NN(c4ccc(cc4)C([O-])=O)C=C3C#N)=C1	[#6]-[#6]1:[#6]:[#7]:[#7]:[#6]:1_20	1	false	REALSpace_70bn_2024-09	m_2430bbb	22529180	22588432
Clc1ccc(NC(=O)NC2=NN(c3ccc([N+]([O-])=O)cc3)C=C2C#N)cc1	868	fCSFP4	weighted-fingerprint-similarity	0.844	0.336	m_2430bbb____22529180____22588460	CHEMBL3663141	S1c2c(cccc2)C(C3=NN(c4ccc(cc4)C([O-])=O)C=C3C#N)=C1	[#6]-[#6]1:[#6]:[#7]:[#7]:[#6]:1_20	1	false	REALSpace_70bn_2024-09	m_2430bbb	22529180	22588460
Fc1ccc(NC(=O)NC2=NN(c3ccc([N+]([O-])=O)cc3)C=C2C#N)cc1	869	fCSFP4	weighted-fingerprint-similarity	0.844	0.336	m_2430bbb____22529180____22588444	CHEMBL3663141	S1c2c(cccc2)C(C3=NN(c4ccc(cc4)C([O-])=O)C=C3C#N)=C1	[#6]-[#6]1:[#6]:[#7]:[#7]:[#6]:1_20	1	false	REALSpace_70bn_2024-09	m_2430bbb	22529180	22588444
Ic1ccc(NC(=O)NC2=NN(c3ccc([N+]([O-])=O)cc3)C=C2C#N)cc1	870	fCSFP4	weighted-fingerprint-similarity	0.844	0.336	m_2430bbb____22529180____22590208	CHEMBL3663141	S1c2c(cccc2)C(C3=NN(c4ccc(cc4)C([O-])=O)C=C3C#N)=C1	[#6]-[#6]1:[#6]:[#7]:[#7]:[#6]:1_20	1	false	REALSpace_70bn_2024-09	m_2430bbb	22529180	22590208
[O-][N+](=O)c1ccc(N2N=C(NC(=O)NCC)C(C#N)=C2)cc1	871	fCSFP4	weighted-fingerprint-similarity	0.844	0.336	m_2430bbc____22529180____740914	CHEMBL3663141	S1c2c(cccc2)C(C3=NN(c4ccc(cc4)C([O-])=O)C=C3C#N)=C1	[#6]-[#6]1:[#6]:[#7]:[#7]:[#6]:1_20	1	false	REALSpace_70bn_2024-09	m_2430bbc	22529180	740914
[O-][N+](=O)c1ccc(N2N=C(NC(=O)NOC)C(C#N)=C2)cc1	872	fCSFP4	weighted-fingerprint-similarity	0.844	0.336	m_2430bbb____22529180____26868126	CHEMBL3663141	S1c2c(cccc2)C(C3=NN(c4ccc(cc4)C([O-])=O)C=C3C#N)=C1	[#6]-[#6]1:[#6]:[#7]:[#7]:[#6]:1_20	1	false	REALSpace_70bn_2024-09	m_2430bbb	22529180	26868126
[O-][N+](=O)c1ccc(N2N=C(NC(=O)Nc3ccc(cc3)C)C(C#N)=C2)cc1	873	fCSFP4	weighted-fingerprint-similarity	0.844	0.336	m_2430bbb____22529180____4862818	CHEMBL3663141	S1c2c(cccc2)C(C3=NN(c4ccc(cc4)C([O-])=O)C=C3C#N)=C1	[#6]-[#6]1:[#6]:[#7]:[#7]:[#6]:1_20	1	false	REALSpace_70bn_2024-09	m_2430bbb	22529180	4862818
S1c2c(cccc2C(=C1)C)CC(=O)NC3=NN(C=C3C#N)Cc4ccccc4	874	fCSFP4	weighted-fingerprint-similarity	0.844	0.392	m_11bbb____22169164____22138200	CHEMBL3663141	S1c2c(cccc2)C(C3=NN(c4ccc(cc4)C([O-])=O)C=C3C#N)=C1	[#6]-[#6]1:[#6]:[#7]:[#7]:[#6]:1_20	1	false	REALSpace_70bn_2024-09	m_11bbb	22169164	22138200
[O-][N+](=O)c1ccc(N2N=C(NC(=O)NCc3nccc4c3cccc4)C(C#N)=C2)cc1	875	fCSFP4	weighted-fingerprint-similarity	0.844	0.392	m_2430bbc____22529180____22580210	CHEMBL3663141	S1c2c(cccc2)C(C3=NN(c4ccc(cc4)C([O-])=O)C=C3C#N)=C1	[#6]-[#6]1:[#6]:[#7]:[#7]:[#6]:1_20	1	false	REALSpace_70bn_2024-09	m_2430bbc	22529180	22580210
Brc1c2c(c(F)c(c1)C(=O)NC3=NN(c4c(F)cc(C#N)cc4)C=C3C#N)cccc2	876	fCSFP4	weighted-fingerprint-similarity	0.844	0.407	m_11bbb____22180484____26269526	CHEMBL3663141	S1c2c(cccc2)C(C3=NN(c4ccc(cc4)C([O-])=O)C=C3C#N)=C1	[#6]-[#6]1:[#6]:[#7]:[#7]:[#6]:1_20	1	false	REALSpace_70bn_2024-09	m_11bbb	22180484	26269526
Fc1c(N2N=C(NC(=O)c3c4c(cc(OC)c3)cccc4)C(C#N)=C2)ccc(C#N)c1	877	fCSFP4	weighted-fingerprint-similarity	0.844	0.407	m_11bbb____22180484____22009810	CHEMBL3663141	S1c2c(cccc2)C(C3=NN(c4ccc(cc4)C([O-])=O)C=C3C#N)=C1	[#6]-[#6]1:[#6]:[#7]:[#7]:[#6]:1_20	1	false	REALSpace_70bn_2024-09	m_11bbb	22180484	22009810
S1c2c(cc(cc2C=C1)C(=O)NC3=NN(c4c(F)cc(C#N)cc4)C=C3C#N)C	878	fCSFP4	weighted-fingerprint-similarity	0.844	0.407	m_11bbb____22180484____22009034	CHEMBL3663141	S1c2c(cccc2)C(C3=NN(c4ccc(cc4)C([O-])=O)C=C3C#N)=C1	[#6]-[#6]1:[#6]:[#7]:[#7]:[#6]:1_20	1	false	REALSpace_70bn_2024-09	m_11bbb	22180484	22009034
S1c2c(ccc(OC)c2)C(C(=O)NC3=NN(C=C3C#N)CC(F)(F)C)=C1	879	fCSFP4	weighted-fingerprint-similarity	0.844	0.407	m_11bcb____15273432____16657234	CHEMBL3663141	S1c2c(cccc2)C(C3=NN(c4ccc(cc4)C([O-])=O)C=C3C#N)=C1	[#6]-[#6]1:[#6]:[#7]:[#7]:[#6]:1_20	1	false	REALSpace_70bn_2024-09	m_11bcb	15273432	16657234
[O-][N+](=O)c1cnc(N2N=C(NC(=O)c3c4c(ccnc4)ccc3)C(C#N)=C2)cc1	880	fCSFP4	weighted-fingerprint-similarity	0.844	0.407	m_11bbb____22180482____11569768	CHEMBL3663141	S1c2c(cccc2)C(C3=NN(c4ccc(cc4)C([O-])=O)C=C3C#N)=C1	[#6]-[#6]1:[#6]:[#7]:[#7]:[#6]:1_20	1	false	REALSpace_70bn_2024-09	m_11bbb	22180482	11569768
Fc1c2c(c(cc1)C(=O)NC3=NN(C=C3C#N)CC(F)F)cccc2	881	fCSFP4	weighted-fingerprint-similarity	0.843	0.372	m_11bcb____15359846____9631438	CHEMBL3663141	S1c2c(cccc2)C(C3=NN(c4ccc(cc4)C([O-])=O)C=C3C#N)=C1	[#6]-[#6]1:[#6]:[#7]:[#7]:[#6]:1_20	1	false	REALSpace_70bn_2024-09	m_11bcb	15359846	9631438
O=C(OCCN1N=C(C(C#N)=C1)C)c2c3c(c(OC)cc2)cccc3	882	fCSFP4	weighted-fingerprint-similarity	0.843	0.372	m_276436bbc____14085308____14089896	CHEMBL3663141	S1c2c(cccc2)C(C3=NN(c4ccc(cc4)C([O-])=O)C=C3C#N)=C1	[#6]-[#6]1:[#6]:[#7]:[#7]:[#6]:1_20	1	false	REALSpace_70bn_2024-09	m_276436bbc	14085308	14089896
S1N=C(c2c1cccc2)C(=O)NC3=NN(C=C3C#N)C(C)C	883	fCSFP4	weighted-fingerprint-similarity	0.843	0.372	m_11bcb____6463864____13144602	CHEMBL3663141	S1c2c(cccc2)C(C3=NN(c4ccc(cc4)C([O-])=O)C=C3C#N)=C1	[#6]-[#6]1:[#6]:[#7]:[#7]:[#6]:1_20	1	false	REALSpace_70bn_2024-09	m_11bcb	6463864	13144602
S1N=C(c2c1cccc2)C(=O)OCCN3N=C(C(C#N)=C3)C	884	fCSFP4	weighted-fingerprint-similarity	0.843	0.372	m_276436bbc____14085308____14107794	CHEMBL3663141	S1c2c(cccc2)C(C3=NN(c4ccc(cc4)C([O-])=O)C=C3C#N)=C1	[#6]-[#6]1:[#6]:[#7]:[#7]:[#6]:1_20	1	false	REALSpace_70bn_2024-09	m_276436bbc	14085308	14107794
S1c2c(cccc2C=C1)C(=O)NC3=NN(C=C3C#N)C(C)(C)C	885	fCSFP4	weighted-fingerprint-similarity	0.843	0.372	m_11bcb____6406126____8859144	CHEMBL3663141	S1c2c(cccc2)C(C3=NN(c4ccc(cc4)C([O-])=O)C=C3C#N)=C1	[#6]-[#6]1:[#6]:[#7]:[#7]:[#6]:1_20	1	false	REALSpace_70bn_2024-09	m_11bcb	6406126	8859144
[O-][N+](=O)c1ccc(N2N=C(NC(=O)NCc3cc4c(cc3)cccc4)C(C#N)=C2)cc1	886	fCSFP4	weighted-fingerprint-similarity	0.843	0.372	m_2430bbc____22529180____6284684	CHEMBL3663141	S1c2c(cccc2)C(C3=NN(c4ccc(cc4)C([O-])=O)C=C3C#N)=C1	[#6]-[#6]1:[#6]:[#7]:[#7]:[#6]:1_20	1	false	REALSpace_70bn_2024-09	m_2430bbc	22529180	6284684
[O-][N+](=O)c1ccc(N2N=C(NC(=O)NNC3=Nc4c(N3)cccc4)C(C#N)=C2)cc1	887	fCSFP4	weighted-fingerprint-similarity	0.843	0.372	m_2430bbb____22529180____26852116	CHEMBL3663141	S1c2c(cccc2)C(C3=NN(c4ccc(cc4)C([O-])=O)C=C3C#N)=C1	[#6]-[#6]1:[#6]:[#7]:[#7]:[#6]:1_20	1	false	REALSpace_70bn_2024-09	m_2430bbb	22529180	26852116
S1c2c(ncc(c2)C(=O)NC3=NN(c4ncc([N+]([O-])=O)cc4)C=C3C#N)C(=C1)C	888	fCSFP4	weighted-fingerprint-similarity	0.843	0.421	m_11bbb____22180482____26273024	CHEMBL3663141	S1c2c(cccc2)C(C3=NN(c4ccc(cc4)C([O-])=O)C=C3C#N)=C1	[#6]-[#6]1:[#6]:[#7]:[#7]:[#6]:1_20	1	false	REALSpace_70bn_2024-09	m_11bbb	22180482	26273024
Brc1c2c(SC=C2CC(=O)NC3=NN(C=C3C#N)Cc4ccccc4)ccc1	889	fCSFP4	weighted-fingerprint-similarity	0.843	0.388	m_11bbb____22169164____28469582	CHEMBL3663141	S1c2c(cccc2)C(C3=NN(c4ccc(cc4)C([O-])=O)C=C3C#N)=C1	[#6]-[#6]1:[#6]:[#7]:[#7]:[#6]:1_20	1	false	REALSpace_70bn_2024-09	m_11bbb	22169164	28469582
Clc1c2c(SC=C2CC(=O)NC3=NN(C=C3C#N)Cc4ccccc4)ccc1	890	fCSFP4	weighted-fingerprint-similarity	0.843	0.388	m_11bbb____22169164____22138532	CHEMBL3663141	S1c2c(cccc2)C(C3=NN(c4ccc(cc4)C([O-])=O)C=C3C#N)=C1	[#6]-[#6]1:[#6]:[#7]:[#7]:[#6]:1_20	1	false	REALSpace_70bn_2024-09	m_11bbb	22169164	22138532
S(=O)(=O)(CCN1N=C(NC(=O)Nc2c3c(SC=C3)ccc2)C(C#N)=C1)C	891	fCSFP4	weighted-fingerprint-similarity	0.843	0.388	m_68bbb____28408734____21689904	CHEMBL3663141	S1c2c(cccc2)C(C3=NN(c4ccc(cc4)C([O-])=O)C=C3C#N)=C1	[#6]-[#6]1:[#6]:[#7]:[#7]:[#6]:1_20	1	false	REALSpace_70bn_2024-09	m_68bbb	28408734	21689904
S1c2c(c(F)ccc2)C(=C1)CC(=O)NC3=NN(C=C3C#N)Cc4ccccc4	892	fCSFP4	weighted-fingerprint-similarity	0.843	0.388	m_11bbb____22169164____22138406	CHEMBL3663141	S1c2c(cccc2)C(C3=NN(c4ccc(cc4)C([O-])=O)C=C3C#N)=C1	[#6]-[#6]1:[#6]:[#7]:[#7]:[#6]:1_20	1	false	REALSpace_70bn_2024-09	m_11bbb	22169164	22138406
S1c2c(c(ccc2)CC(=O)NC3=NN(C=C3C#N)CC[NH+](C)C)C=C1	893	fCSFP4	weighted-fingerprint-similarity	0.843	0.388	m_11bbb____25842060____8365078	CHEMBL3663141	S1c2c(cccc2)C(C3=NN(c4ccc(cc4)C([O-])=O)C=C3C#N)=C1	[#6]-[#6]1:[#6]:[#7]:[#7]:[#6]:1_20	1	false	REALSpace_70bn_2024-09	m_11bbb	25842060	8365078
S1c2c(nccc2)C(C(=O)NC3=NN(C=C3C#N)CC(F)F)=C1	894	fCSFP4	weighted-fingerprint-similarity	0.843	0.388	m_11bcb____15359846____17542066	CHEMBL3663141	S1c2c(cccc2)C(C3=NN(c4ccc(cc4)C([O-])=O)C=C3C#N)=C1	[#6]-[#6]1:[#6]:[#7]:[#7]:[#6]:1_20	1	false	REALSpace_70bn_2024-09	m_11bcb	15359846	17542066
Fc1c(N2N=C(NC(=O)c3ccncc3)C(C#N)=C2)ccc(C#N)c1	895	fCSFP4	weighted-fingerprint-similarity	0.843	0.350	m_11bbb____22180484____53473	CHEMBL3663141	S1c2c(cccc2)C(C3=NN(c4ccc(cc4)C([O-])=O)C=C3C#N)=C1	[#6]-[#6]1:[#6]:[#7]:[#7]:[#6]:1_20	1	false	REALSpace_70bn_2024-09	m_11bbb	22180484	53473
O=C(Nc1c2c(ccc1)cccc2)NC3=NN(C=C3C#N)C(C)C	896	fCSFP4	weighted-fingerprint-similarity	0.843	0.350	m_68bbb____28405806____85382	CHEMBL3663141	S1c2c(cccc2)C(C3=NN(c4ccc(cc4)C([O-])=O)C=C3C#N)=C1	[#6]-[#6]1:[#6]:[#7]:[#7]:[#6]:1_20	1	false	REALSpace_70bn_2024-09	m_68bbb	28405806	85382
Fc1c(N2N=C(NC(=O)c3c4c(c(F)ccc4)cnc3)C(C#N)=C2)ccc(C#N)c1	897	fCSFP4	weighted-fingerprint-similarity	0.843	0.403	m_11bbb____22180484____22136988	CHEMBL3663141	S1c2c(cccc2)C(C3=NN(c4ccc(cc4)C([O-])=O)C=C3C#N)=C1	[#6]-[#6]1:[#6]:[#7]:[#7]:[#6]:1_20	1	false	REALSpace_70bn_2024-09	m_11bbb	22180484	22136988
O=C(NC1=NN(C=C1C#N)CC[NH+](C)C)c2c3c(ccc2)cccc3	898	fCSFP4	weighted-fingerprint-similarity	0.843	0.368	m_11bbb____25842060____53711	CHEMBL3663141	S1c2c(cccc2)C(C3=NN(c4ccc(cc4)C([O-])=O)C=C3C#N)=C1	[#6]-[#6]1:[#6]:[#7]:[#7]:[#6]:1_20	1	false	REALSpace_70bn_2024-09	m_11bbb	25842060	53711
S1c2c(cc(F)cc2)C(=C1)CN3N=C(C(C#C)=C3)C(F)(F)F	899	fCSFP4	weighted-fingerprint-similarity	0.843	0.368	m_7bfb____27046076____21049096	CHEMBL3663141	S1c2c(cccc2)C(C3=NN(c4ccc(cc4)C([O-])=O)C=C3C#N)=C1	[#6]-[#6]1:[#6]:[#7]:[#7]:[#6]:1_20	1	false	REALSpace_70bn_2024-09	m_7bfb	27046076	21049096
O=C(NC1=NN(C=C1C#N)C(C)(C)C)c2ccc(c3ccccc3)cc2	900	fCSFP4	weighted-fingerprint-similarity	0.843	0.327	m_11bcb____6406126____53612	CHEMBL3663141	S1c2c(cccc2)C(C3=NN(c4ccc(cc4)C([O-])=O)C=C3C#N)=C1	[#6]-[#6]1:[#6]:[#7]:[#7]:[#6]:1_20	1	false	REALSpace_70bn_2024-09	m_11bcb	6406126	53612
O=C(NC1=NN(C=C1C#N)Cc2ccccc2)c3ccc(c4ccccc4)cc3	901	fCSFP4	weighted-fingerprint-similarity	0.843	0.327	m_11bbb____22169164____53612	CHEMBL3663141	S1c2c(cccc2)C(C3=NN(c4ccc(cc4)C([O-])=O)C=C3C#N)=C1	[#6]-[#6]1:[#6]:[#7]:[#7]:[#6]:1_20	1	false	REALSpace_70bn_2024-09	m_11bbb	22169164	53612
S1c2c(ccc(F)c2C=C1)C(=O)NC3=NN(C=C3C#N)C(C)(C)C	902	fCSFP4	weighted-fingerprint-similarity	0.843	0.385	m_11bcb____6406126____14790564	CHEMBL3663141	S1c2c(cccc2)C(C3=NN(c4ccc(cc4)C([O-])=O)C=C3C#N)=C1	[#6]-[#6]1:[#6]:[#7]:[#7]:[#6]:1_20	1	false	REALSpace_70bn_2024-09	m_11bcb	6406126	14790564
Brc1cc(c2c(c1)cccc2)CNC(=O)NC3=NN(c4ccc([N+]([O-])=O)cc4)C=C3C#N	903	fCSFP4	weighted-fingerprint-similarity	0.843	0.400	m_2430bbc____22529180____26860472	CHEMBL3663141	S1c2c(cccc2)C(C3=NN(c4ccc(cc4)C([O-])=O)C=C3C#N)=C1	[#6]-[#6]1:[#6]:[#7]:[#7]:[#6]:1_20	1	false	REALSpace_70bn_2024-09	m_2430bbc	22529180	26860472
S1c2c(cccc2)C(=C1)C(O)CNC(=O)C(=O)NC3=NN(C=C3C#N)C(C)C	904	fCSFP4	weighted-fingerprint-similarity	0.843	0.400	m_2718cbb____15728068____8260806	CHEMBL3663141	S1c2c(cccc2)C(C3=NN(c4ccc(cc4)C([O-])=O)C=C3C#N)=C1	[#6]-[#6]1:[#6]:[#7]:[#7]:[#6]:1_20	1	false	REALSpace_70bn_2024-09	m_2718cbb	15728068	8260806
S1c2c(cccc2)C(=C1)C(O)CNC(=O)NC3=NN(C=C3C#N)CC(F)(F)F	905	fCSFP4	weighted-fingerprint-similarity	0.843	0.400	m_2430dbc____15146980____15728062	CHEMBL3663141	S1c2c(cccc2)C(C3=NN(c4ccc(cc4)C([O-])=O)C=C3C#N)=C1	[#6]-[#6]1:[#6]:[#7]:[#7]:[#6]:1_20	1	false	REALSpace_70bn_2024-09	m_2430dbc	15146980	15728062
S1c2c(cccc2)C(=C1)C(O)CNC(=O)NC3=NN(C=C3C#N)CCOC	906	fCSFP4	weighted-fingerprint-similarity	0.843	0.400	m_2430bbc____15503936____15728062	CHEMBL3663141	S1c2c(cccc2)C(C3=NN(c4ccc(cc4)C([O-])=O)C=C3C#N)=C1	[#6]-[#6]1:[#6]:[#7]:[#7]:[#6]:1_20	1	false	REALSpace_70bn_2024-09	m_2430bbc	15503936	15728062
[O-][N+](=O)c1ccc(N2N=C(NC(=O)N(Cc3c4c(ccc3)cccc4)C)C(C#N)=C2)cc1	907	fCSFP4	weighted-fingerprint-similarity	0.843	0.400	m_2430bbd____22529180____888938	CHEMBL3663141	S1c2c(cccc2)C(C3=NN(c4ccc(cc4)C([O-])=O)C=C3C#N)=C1	[#6]-[#6]1:[#6]:[#7]:[#7]:[#6]:1_20	1	false	REALSpace_70bn_2024-09	m_2430bbd	22529180	888938
[O-][N+](=O)c1ccc(N2N=C(NC(=O)NC(c3c4c(ccc3)cccc4)(C)C)C(C#N)=C2)cc1	908	fCSFP4	weighted-fingerprint-similarity	0.843	0.400	m_2430bbb____22529180____26854918	CHEMBL3663141	S1c2c(cccc2)C(C3=NN(c4ccc(cc4)C([O-])=O)C=C3C#N)=C1	[#6]-[#6]1:[#6]:[#7]:[#7]:[#6]:1_20	1	false	REALSpace_70bn_2024-09	m_2430bbb	22529180	26854918
[O-][N+](=O)c1ccc(N2N=C(NC(=O)NCC(O)c3c4c(ccc3)cccc4)C(C#N)=C2)cc1	909	fCSFP4	weighted-fingerprint-similarity	0.843	0.400	m_2430bbc____22529180____11974332	CHEMBL3663141	S1c2c(cccc2)C(C3=NN(c4ccc(cc4)C([O-])=O)C=C3C#N)=C1	[#6]-[#6]1:[#6]:[#7]:[#7]:[#6]:1_20	1	false	REALSpace_70bn_2024-09	m_2430bbc	22529180	11974332
Brc1c2c(c(ccc2)C(=O)NC3=NN(C=C3C#N)C(C)C)ccc1	910	fCSFP4	weighted-fingerprint-similarity	0.843	0.364	m_11bcb____6463864____12547312	CHEMBL3663141	S1c2c(cccc2)C(C3=NN(c4ccc(cc4)C([O-])=O)C=C3C#N)=C1	[#6]-[#6]1:[#6]:[#7]:[#7]:[#6]:1_20	1	false	REALSpace_70bn_2024-09	m_11bcb	6463864	12547312
Brc1c2c(c(ccc2)C(=O)OCCN3N=C(C(C#N)=C3)C)ccc1	911	fCSFP4	weighted-fingerprint-similarity	0.843	0.364	m_276436bbc____14085308____14106990	CHEMBL3663141	S1c2c(cccc2)C(C3=NN(c4ccc(cc4)C([O-])=O)C=C3C#N)=C1	[#6]-[#6]1:[#6]:[#7]:[#7]:[#6]:1_20	1	false	REALSpace_70bn_2024-09	m_276436bbc	14085308	14106990
O=C(NC1=NN(C=C1C#N)C(C)(C)C)c2c3c(c(ccc3)C)ccc2	912	fCSFP4	weighted-fingerprint-similarity	0.843	0.364	m_11bcb____6406126____9297584	CHEMBL3663141	S1c2c(cccc2)C(C3=NN(c4ccc(cc4)C([O-])=O)C=C3C#N)=C1	[#6]-[#6]1:[#6]:[#7]:[#7]:[#6]:1_20	1	false	REALSpace_70bn_2024-09	m_11bcb	6406126	9297584
O=C(NC1=NN(C=C1C#N)C(C)C)c2c3c(c(N)ccc3)ccc2	913	fCSFP4	weighted-fingerprint-similarity	0.843	0.364	m_272430bcd____26364652____26398556	CHEMBL3663141	S1c2c(cccc2)C(C3=NN(c4ccc(cc4)C([O-])=O)C=C3C#N)=C1	[#6]-[#6]1:[#6]:[#7]:[#7]:[#6]:1_20	1	false	REALSpace_70bn_2024-09	m_272430bcd	26364652	26398556
Brc1c2SC=C(c2ccc1)CNC(=O)NC3=NN(C=C3C#N)C	914	fCSFP4	weighted-fingerprint-similarity	0.843	0.381	m_2430bbc____6584276____19507962	CHEMBL3663141	S1c2c(cccc2)C(C3=NN(c4ccc(cc4)C([O-])=O)C=C3C#N)=C1	[#6]-[#6]1:[#6]:[#7]:[#7]:[#6]:1_20	1	false	REALSpace_70bn_2024-09	m_2430bbc	6584276	19507962
Clc1c2SC=C(c2ccc1)CNC(=O)NC3=NN(C=C3C#N)C	915	fCSFP4	weighted-fingerprint-similarity	0.843	0.381	m_2430bbc____6584276____22587090	CHEMBL3663141	S1c2c(cccc2)C(C3=NN(c4ccc(cc4)C([O-])=O)C=C3C#N)=C1	[#6]-[#6]1:[#6]:[#7]:[#7]:[#6]:1_20	1	false	REALSpace_70bn_2024-09	m_2430bbc	6584276	22587090
S1c2c(F)cccc2C(=C1)CNC(=O)NC3=NN(C=C3C#N)C	916	fCSFP4	weighted-fingerprint-similarity	0.843	0.381	m_2430bbc____6584276____22584776	CHEMBL3663141	S1c2c(cccc2)C(C3=NN(c4ccc(cc4)C([O-])=O)C=C3C#N)=C1	[#6]-[#6]1:[#6]:[#7]:[#7]:[#6]:1_20	1	false	REALSpace_70bn_2024-09	m_2430bbc	6584276	22584776
Brc1cc2c(SC=C2CCNC(=O)NC3=NN(c4ncc([N+]([O-])=O)cc4)C=C3C#N)cc1	917	fCSFP4	weighted-fingerprint-similarity	0.843	0.428	m_2430bbc____22528322____21650686	CHEMBL3663141	S1c2c(cccc2)C(C3=NN(c4ccc(cc4)C([O-])=O)C=C3C#N)=C1	[#6]-[#6]1:[#6]:[#7]:[#7]:[#6]:1_20	1	false	REALSpace_70bn_2024-09	m_2430bbc	22528322	21650686
S(=O)(=O)(CCN1N=C(NC(=O)NCCC=2c3c(SC2)cccc3)C(C#N)=C1)C	918	fCSFP4	weighted-fingerprint-similarity	0.843	0.397	m_2430bbc____22525248____886722	CHEMBL3663141	S1c2c(cccc2)C(C3=NN(c4ccc(cc4)C([O-])=O)C=C3C#N)=C1	[#6]-[#6]1:[#6]:[#7]:[#7]:[#6]:1_20	1	false	REALSpace_70bn_2024-09	m_2430bbc	22525248	886722
S1c2c(cc(cc2)C(=O)NC3=NN(c4c(F)cc(C#N)cc4)C=C3C#N)C=C1C	919	fCSFP4	weighted-fingerprint-similarity	0.843	0.397	m_11bbb____22180484____26276502	CHEMBL3663141	S1c2c(cccc2)C(C3=NN(c4ccc(cc4)C([O-])=O)C=C3C#N)=C1	[#6]-[#6]1:[#6]:[#7]:[#7]:[#6]:1_20	1	false	REALSpace_70bn_2024-09	m_11bbb	22180484	26276502
S1c2c(cccc2)C(=C1)C(NC(=O)NC3=NN(C=C3C#N)CC[NH+](C)C)C	920	fCSFP4	weighted-fingerprint-similarity	0.843	0.397	m_2430bbc____22525246____13459334	CHEMBL3663141	S1c2c(cccc2)C(C3=NN(c4ccc(cc4)C([O-])=O)C=C3C#N)=C1	[#6]-[#6]1:[#6]:[#7]:[#7]:[#6]:1_20	1	false	REALSpace_70bn_2024-09	m_2430bbc	22525246	13459334
S1c2c(cccc2)C(=C1)CCCC(=O)NC3=NN(C=C3C#N)CC(F)(F)C	921	fCSFP4	weighted-fingerprint-similarity	0.843	0.397	m_11bcb____15273432____6955212	CHEMBL3663141	S1c2c(cccc2)C(C3=NN(c4ccc(cc4)C([O-])=O)C=C3C#N)=C1	[#6]-[#6]1:[#6]:[#7]:[#7]:[#6]:1_20	1	false	REALSpace_70bn_2024-09	m_11bcb	15273432	6955212
S1c2c(cccc2)C(=C1)CN(C(=O)NC3=NN(C=C3C#N)CC(F)F)C	922	fCSFP4	weighted-fingerprint-similarity	0.843	0.397	m_2430bbd____22529508____765014	CHEMBL3663141	S1c2c(cccc2)C(C3=NN(c4ccc(cc4)C([O-])=O)C=C3C#N)=C1	[#6]-[#6]1:[#6]:[#7]:[#7]:[#6]:1_20	1	false	REALSpace_70bn_2024-09	m_2430bbd	22529508	765014
S1c2c(cccc2)C(=C1)CN(C(=O)NC3=NN(C=C3C#N)CCOC)C	923	fCSFP4	weighted-fingerprint-similarity	0.843	0.397	m_2430bbd____15503936____765014	CHEMBL3663141	S1c2c(cccc2)C(C3=NN(c4ccc(cc4)C([O-])=O)C=C3C#N)=C1	[#6]-[#6]1:[#6]:[#7]:[#7]:[#6]:1_20	1	false	REALSpace_70bn_2024-09	m_2430bbd	15503936	765014
[O-][N+](=O)c1ccc(N2N=C(NC(=O)Nc3c4c(N(C=C4)C)ccc3)C(C#N)=C2)cc1	924	fCSFP4	weighted-fingerprint-similarity	0.843	0.397	m_68bbb____28397434____21690726	CHEMBL3663141	S1c2c(cccc2)C(C3=NN(c4ccc(cc4)C([O-])=O)C=C3C#N)=C1	[#6]-[#6]1:[#6]:[#7]:[#7]:[#6]:1_20	1	false	REALSpace_70bn_2024-09	m_68bbb	28397434	21690726
[O-][N+](=O)c1ccc(N2N=C(NC(=O)Nc3cc4c(cc(O)cc4)cc3)C(C#N)=C2)cc1	925	fCSFP4	weighted-fingerprint-similarity	0.843	0.360	m_2430bbb____22529180____14048380	CHEMBL3663141	S1c2c(cccc2)C(C3=NN(c4ccc(cc4)C([O-])=O)C=C3C#N)=C1	[#6]-[#6]1:[#6]:[#7]:[#7]:[#6]:1_20	1	false	REALSpace_70bn_2024-09	m_2430bbb	22529180	14048380
[O-][N+](=O)c1ccc(N2N=C(NC(=O)Nc3cc4c(ccc(O)c4)cc3)C(C#N)=C2)cc1	926	fCSFP4	weighted-fingerprint-similarity	0.843	0.360	m_2430bbb____22529180____22589242	CHEMBL3663141	S1c2c(cccc2)C(C3=NN(c4ccc(cc4)C([O-])=O)C=C3C#N)=C1	[#6]-[#6]1:[#6]:[#7]:[#7]:[#6]:1_20	1	false	REALSpace_70bn_2024-09	m_2430bbb	22529180	22589242
Brc1cc2SC=C(c2cc1)CC(=O)NC3=NN(C=C3C#N)CC(F)F	927	fCSFP4	weighted-fingerprint-similarity	0.843	0.393	m_11bcb____15359846____20043628	CHEMBL3663141	S1c2c(cccc2)C(C3=NN(c4ccc(cc4)C([O-])=O)C=C3C#N)=C1	[#6]-[#6]1:[#6]:[#7]:[#7]:[#6]:1_20	1	false	REALSpace_70bn_2024-09	m_11bcb	15359846	20043628
Brc1cc2SC=C(c2cc1)CCC(=O)NC3=NN(C=C3C#N)C(C)C	928	fCSFP4	weighted-fingerprint-similarity	0.843	0.393	m_11bcb____6463864____27041262	CHEMBL3663141	S1c2c(cccc2)C(C3=NN(c4ccc(cc4)C([O-])=O)C=C3C#N)=C1	[#6]-[#6]1:[#6]:[#7]:[#7]:[#6]:1_20	1	false	REALSpace_70bn_2024-09	m_11bcb	6463864	27041262
Brc1cc2c(SC=C2CC(=O)NC3=NN(C=C3C#N)CC(F)F)cc1	929	fCSFP4	weighted-fingerprint-similarity	0.843	0.393	m_11bcb____15359846____9480578	CHEMBL3663141	S1c2c(cccc2)C(C3=NN(c4ccc(cc4)C([O-])=O)C=C3C#N)=C1	[#6]-[#6]1:[#6]:[#7]:[#7]:[#6]:1_20	1	false	REALSpace_70bn_2024-09	m_11bcb	15359846	9480578
Clc1cc2SC=C(c2cc1)CC(=O)NC3=NN(C=C3C#N)CC(F)F	930	fCSFP4	weighted-fingerprint-similarity	0.843	0.393	m_11bcb____15359846____22138534	CHEMBL3663141	S1c2c(cccc2)C(C3=NN(c4ccc(cc4)C([O-])=O)C=C3C#N)=C1	[#6]-[#6]1:[#6]:[#7]:[#7]:[#6]:1_20	1	false	REALSpace_70bn_2024-09	m_11bcb	15359846	22138534
Clc1cc2c(SC=C2CC(=O)NC3=NN(C=C3C#N)CC(F)F)cc1	931	fCSFP4	weighted-fingerprint-similarity	0.843	0.393	m_11bcb____15359846____7689800	CHEMBL3663141	S1c2c(cccc2)C(C3=NN(c4ccc(cc4)C([O-])=O)C=C3C#N)=C1	[#6]-[#6]1:[#6]:[#7]:[#7]:[#6]:1_20	1	false	REALSpace_70bn_2024-09	m_11bcb	15359846	7689800
Fc1c(N2N=C(NC(=O)c3c4c(ncc3)NC=C4)C(C#N)=C2)ccc(C#N)c1	932	fCSFP4	weighted-fingerprint-similarity	0.843	0.393	m_11bbb____22180484____14426742	CHEMBL3663141	S1c2c(cccc2)C(C3=NN(c4ccc(cc4)C([O-])=O)C=C3C#N)=C1	[#6]-[#6]1:[#6]:[#7]:[#7]:[#6]:1_20	1	false	REALSpace_70bn_2024-09	m_11bbb	22180484	14426742
S1c2c(N=C1)ccc(NNC(=O)NC3=NN(c4ccc([N+]([O-])=O)cc4)C=C3C#N)c2	933	fCSFP4	weighted-fingerprint-similarity	0.843	0.393	m_2430bbb____22529180____26850150	CHEMBL3663141	S1c2c(cccc2)C(C3=NN(c4ccc(cc4)C([O-])=O)C=C3C#N)=C1	[#6]-[#6]1:[#6]:[#7]:[#7]:[#6]:1_20	1	false	REALSpace_70bn_2024-09	m_2430bbb	22529180	26850150
S1c2c(cc(F)cc2)C(=C1)CNC(=O)NC3=NN(C=C3C#N)CC(F)F	934	fCSFP4	weighted-fingerprint-similarity	0.843	0.393	m_2430bbc____22529508____19507710	CHEMBL3663141	S1c2c(cccc2)C(C3=NN(c4ccc(cc4)C([O-])=O)C=C3C#N)=C1	[#6]-[#6]1:[#6]:[#7]:[#7]:[#6]:1_20	1	false	REALSpace_70bn_2024-09	m_2430bbc	22529508	19507710
S1c2c(cc(NC(=O)NC3=NN(c4ncc([N+]([O-])=O)cc4)C=C3C#N)cc2)C=C1	935	fCSFP4	weighted-fingerprint-similarity	0.843	0.393	m_68bbb____28405486____21690740	CHEMBL3663141	S1c2c(cccc2)C(C3=NN(c4ccc(cc4)C([O-])=O)C=C3C#N)=C1	[#6]-[#6]1:[#6]:[#7]:[#7]:[#6]:1_20	1	false	REALSpace_70bn_2024-09	m_68bbb	28405486	21690740
S1c2c(cc(cc2)C)C(=C1)CC(=O)NC3=NN(C=C3C#N)CC(F)F	936	fCSFP4	weighted-fingerprint-similarity	0.843	0.393	m_11bcb____15359846____7289768	CHEMBL3663141	S1c2c(cccc2)C(C3=NN(c4ccc(cc4)C([O-])=O)C=C3C#N)=C1	[#6]-[#6]1:[#6]:[#7]:[#7]:[#6]:1_20	1	false	REALSpace_70bn_2024-09	m_11bcb	15359846	7289768
S1c2c(cc(cc2)C)C(=C1)CC(=O)NC3=NN(C=C3C#N)CCOC	937	fCSFP4	weighted-fingerprint-similarity	0.843	0.393	m_11bcb____15503930____7289768	CHEMBL3663141	S1c2c(cccc2)C(C3=NN(c4ccc(cc4)C([O-])=O)C=C3C#N)=C1	[#6]-[#6]1:[#6]:[#7]:[#7]:[#6]:1_20	1	false	REALSpace_70bn_2024-09	m_11bcb	15503930	7289768
S1c2c(cc(cc2)CC(=O)NC3=NN(C=C3C#N)CC(F)(F)F)C(=C1)C	938	fCSFP4	weighted-fingerprint-similarity	0.843	0.393	m_11bcb____15146974____22138134	CHEMBL3663141	S1c2c(cccc2)C(C3=NN(c4ccc(cc4)C([O-])=O)C=C3C#N)=C1	[#6]-[#6]1:[#6]:[#7]:[#7]:[#6]:1_20	1	false	REALSpace_70bn_2024-09	m_11bcb	15146974	22138134
S1c2c(cc(cc2)CNC(=O)NC3=NN(C=C3C#N)CC(F)F)C(=C1)C	939	fCSFP4	weighted-fingerprint-similarity	0.843	0.393	m_2430bbc____22529508____22580470	CHEMBL3663141	S1c2c(cccc2)C(C3=NN(c4ccc(cc4)C([O-])=O)C=C3C#N)=C1	[#6]-[#6]1:[#6]:[#7]:[#7]:[#6]:1_20	1	false	REALSpace_70bn_2024-09	m_2430bbc	22529508	22580470
S1c2c(cc(cc2)CNC(=O)NC3=NN(C=C3C#N)CCOC)C(=C1)C	940	fCSFP4	weighted-fingerprint-similarity	0.843	0.393	m_2430bbc____15503936____22580470	CHEMBL3663141	S1c2c(cccc2)C(C3=NN(c4ccc(cc4)C([O-])=O)C=C3C#N)=C1	[#6]-[#6]1:[#6]:[#7]:[#7]:[#6]:1_20	1	false	REALSpace_70bn_2024-09	m_2430bbc	15503936	22580470
S1c2c(ccc(c2)CNC(=O)NC3=NN(C=C3C#N)CC(F)F)C(=C1)C	941	fCSFP4	weighted-fingerprint-similarity	0.843	0.393	m_2430bbc____22529508____27571742	CHEMBL3663141	S1c2c(cccc2)C(C3=NN(c4ccc(cc4)C([O-])=O)C=C3C#N)=C1	[#6]-[#6]1:[#6]:[#7]:[#7]:[#6]:1_20	1	false	REALSpace_70bn_2024-09	m_2430bbc	22529508	27571742
S1c2c(ccc(c2)CNC(=O)NC3=NN(C=C3C#N)CCOC)C(=C1)C	942	fCSFP4	weighted-fingerprint-similarity	0.843	0.393	m_2430bbc____15503936____27571742	CHEMBL3663141	S1c2c(cccc2)C(C3=NN(c4ccc(cc4)C([O-])=O)C=C3C#N)=C1	[#6]-[#6]1:[#6]:[#7]:[#7]:[#6]:1_20	1	false	REALSpace_70bn_2024-09	m_2430bbc	15503936	27571742
S1c2c(cccc2C(C(=O)NC3=NN(C=C3C#N)CC[NH+](C)C)=C1)C	943	fCSFP4	weighted-fingerprint-similarity	0.843	0.393	m_11bbb____25842060____20023768	CHEMBL3663141	S1c2c(cccc2)C(C3=NN(c4ccc(cc4)C([O-])=O)C=C3C#N)=C1	[#6]-[#6]1:[#6]:[#7]:[#7]:[#6]:1_20	1	false	REALSpace_70bn_2024-09	m_11bbb	25842060	20023768
[O-][N+](=O)c1cnc(N2N=C(NC(=O)c3c4c(NC=C4)ccc3)C(C#N)=C2)cc1	944	fCSFP4	weighted-fingerprint-similarity	0.842	0.408	m_11bbb____22180482____13387364	CHEMBL3663141	S1c2c(cccc2)C(C3=NN(c4ccc(cc4)C([O-])=O)C=C3C#N)=C1	[#6]-[#6]1:[#6]:[#7]:[#7]:[#6]:1_20	1	false	REALSpace_70bn_2024-09	m_11bbb	22180482	13387364
[O-][N+](=O)c1cnc(N2N=C(NC(=O)c3c4c(nccc4)ccc3)C(C#N)=C2)cc1	945	fCSFP4	weighted-fingerprint-similarity	0.842	0.408	m_11bbb____22180482____215958	CHEMBL3663141	S1c2c(cccc2)C(C3=NN(c4ccc(cc4)C([O-])=O)C=C3C#N)=C1	[#6]-[#6]1:[#6]:[#7]:[#7]:[#6]:1_20	1	false	REALSpace_70bn_2024-09	m_11bbb	22180482	215958
O=C(NC1=NN(C=C1C#N)C(C)(C)C)c2ccccc2	946	fCSFP4	weighted-fingerprint-similarity	0.842	0.313	m_11bcb____6406126____53531	CHEMBL3663141	S1c2c(cccc2)C(C3=NN(c4ccc(cc4)C([O-])=O)C=C3C#N)=C1	[#6]-[#6]1:[#6]:[#7]:[#7]:[#6]:1_20	1	false	REALSpace_70bn_2024-09	m_11bcb	6406126	53531
O=C(NC1=NN(C=C1C#N)Cc2ccccc2)c3ccccc3	947	fCSFP4	weighted-fingerprint-similarity	0.842	0.313	m_11bbb____22169164____53531	CHEMBL3663141	S1c2c(cccc2)C(C3=NN(c4ccc(cc4)C([O-])=O)C=C3C#N)=C1	[#6]-[#6]1:[#6]:[#7]:[#7]:[#6]:1_20	1	false	REALSpace_70bn_2024-09	m_11bbb	22169164	53531
O=C(NC1=NN(C=C1C#N)Cc2ccccc2)c3c4c(cncc4)ccc3	948	fCSFP4	weighted-fingerprint-similarity	0.842	0.373	m_11bbb____22169164____6390826	CHEMBL3663141	S1c2c(cccc2)C(C3=NN(c4ccc(cc4)C([O-])=O)C=C3C#N)=C1	[#6]-[#6]1:[#6]:[#7]:[#7]:[#6]:1_20	1	false	REALSpace_70bn_2024-09	m_11bbb	22169164	6390826
S1c2c(c(N(C)C)ccc2)C=C1C(=O)NC3=NN(c4c(F)cc(C#N)cc4)C=C3C#N	949	fCSFP4	weighted-fingerprint-similarity	0.842	0.422	m_11bbb____22180484____13444782	CHEMBL3663141	S1c2c(cccc2)C(C3=NN(c4ccc(cc4)C([O-])=O)C=C3C#N)=C1	[#6]-[#6]1:[#6]:[#7]:[#7]:[#6]:1_20	1	false	REALSpace_70bn_2024-09	m_11bbb	22180484	13444782
ClC(Cl)C(=O)NC1=NN(c2ccc([N+]([O-])=O)cc2)C=C1C#N	950	fCSFP4	weighted-fingerprint-similarity	0.842	0.333	m_270062bbb____28533942____10880470	CHEMBL3663141	S1c2c(cccc2)C(C3=NN(c4ccc(cc4)C([O-])=O)C=C3C#N)=C1	[#6]-[#6]1:[#6]:[#7]:[#7]:[#6]:1_20	1	false	REALSpace_70bn_2024-09	m_270062bbb	28533942	10880470
FC(F)C(=O)NC1=NN(c2ccc([N+]([O-])=O)cc2)C=C1C#N	951	fCSFP4	weighted-fingerprint-similarity	0.842	0.333	m_270062bbb____28533942____27359422	CHEMBL3663141	S1c2c(cccc2)C(C3=NN(c4ccc(cc4)C([O-])=O)C=C3C#N)=C1	[#6]-[#6]1:[#6]:[#7]:[#7]:[#6]:1_20	1	false	REALSpace_70bn_2024-09	m_270062bbb	28533942	27359422
[O-][N+](=O)c1ccc(N2N=C(NC(=O)C#CC)C(C#N)=C2)cc1	952	fCSFP4	weighted-fingerprint-similarity	0.842	0.333	m_270062bbb____28533942____22005632	CHEMBL3663141	S1c2c(cccc2)C(C3=NN(c4ccc(cc4)C([O-])=O)C=C3C#N)=C1	[#6]-[#6]1:[#6]:[#7]:[#7]:[#6]:1_20	1	false	REALSpace_70bn_2024-09	m_270062bbb	28533942	22005632
[O-][N+](=O)c1ccc(N2N=C(NC(=O)C(C)C)C(C#N)=C2)cc1	953	fCSFP4	weighted-fingerprint-similarity	0.842	0.333	m_270062bbb____28533942____12409802	CHEMBL3663141	S1c2c(cccc2)C(C3=NN(c4ccc(cc4)C([O-])=O)C=C3C#N)=C1	[#6]-[#6]1:[#6]:[#7]:[#7]:[#6]:1_20	1	false	REALSpace_70bn_2024-09	m_270062bbb	28533942	12409802
[O-][N+](=O)c1ccc(N2N=C(NC(=O)N(C)C)C(C#N)=C2)cc1	954	fCSFP4	weighted-fingerprint-similarity	0.842	0.333	m_2430bbe____22529180____23466434	CHEMBL3663141	S1c2c(cccc2)C(C3=NN(c4ccc(cc4)C([O-])=O)C=C3C#N)=C1	[#6]-[#6]1:[#6]:[#7]:[#7]:[#6]:1_20	1	false	REALSpace_70bn_2024-09	m_2430bbe	22529180	23466434
Brc1c2SC=C(c2ccc1)CC(=O)NC3=NN(C=C3C#N)Cc4ccccc4	955	fCSFP4	weighted-fingerprint-similarity	0.842	0.390	m_11bbb____22169164____20048618	CHEMBL3663141	S1c2c(cccc2)C(C3=NN(c4ccc(cc4)C([O-])=O)C=C3C#N)=C1	[#6]-[#6]1:[#6]:[#7]:[#7]:[#6]:1_20	1	false	REALSpace_70bn_2024-09	m_11bbb	22169164	20048618
Brc1c2c(SC=C2C(=O)NC3=NN(C=C3C#N)CC[NH+](C)C)ccc1	956	fCSFP4	weighted-fingerprint-similarity	0.842	0.390	m_11bbb____25842060____17066602	CHEMBL3663141	S1c2c(cccc2)C(C3=NN(c4ccc(cc4)C([O-])=O)C=C3C#N)=C1	[#6]-[#6]1:[#6]:[#7]:[#7]:[#6]:1_20	1	false	REALSpace_70bn_2024-09	m_11bbb	25842060	17066602
Clc1c2SC=C(c2ccc1)CC(=O)NC3=NN(C=C3C#N)Cc4ccccc4	957	fCSFP4	weighted-fingerprint-similarity	0.842	0.390	m_11bbb____22169164____22135982	CHEMBL3663141	S1c2c(cccc2)C(C3=NN(c4ccc(cc4)C([O-])=O)C=C3C#N)=C1	[#6]-[#6]1:[#6]:[#7]:[#7]:[#6]:1_20	1	false	REALSpace_70bn_2024-09	m_11bbb	22169164	22135982
Clc1c2c(SC=C2C(=O)NC3=NN(C=C3C#N)CC[NH+](C)C)ccc1	958	fCSFP4	weighted-fingerprint-similarity	0.842	0.390	m_11bbb____25842060____28469546	CHEMBL3663141	S1c2c(cccc2)C(C3=NN(c4ccc(cc4)C([O-])=O)C=C3C#N)=C1	[#6]-[#6]1:[#6]:[#7]:[#7]:[#6]:1_20	1	false	REALSpace_70bn_2024-09	m_11bbb	25842060	28469546
S(=O)(=O)(NC1=NN(C=C1C#N)CC(F)(F)C)C=2c3c(SC2)cccc3	959	fCSFP4	weighted-fingerprint-similarity	0.842	0.390	m_20bbb____15273434____10120690	CHEMBL3663141	S1c2c(cccc2)C(C3=NN(c4ccc(cc4)C([O-])=O)C=C3C#N)=C1	[#6]-[#6]1:[#6]:[#7]:[#7]:[#6]:1_20	1	false	REALSpace_70bn_2024-09	m_20bbb	15273434	10120690
S1c2c(F)cccc2C(=C1)CC(=O)NC3=NN(C=C3C#N)Cc4ccccc4	960	fCSFP4	weighted-fingerprint-similarity	0.842	0.390	m_11bbb____22169164____22135984	CHEMBL3663141	S1c2c(cccc2)C(C3=NN(c4ccc(cc4)C([O-])=O)C=C3C#N)=C1	[#6]-[#6]1:[#6]:[#7]:[#7]:[#6]:1_20	1	false	REALSpace_70bn_2024-09	m_11bbb	22169164	22135984
S1c2c(c(OC)ccc2)C(C(=O)NC3=NN(C=C3C#N)CCOC)=C1	961	fCSFP4	weighted-fingerprint-similarity	0.842	0.390	m_11bcb____15503930____15498814	CHEMBL3663141	S1c2c(cccc2)C(C3=NN(c4ccc(cc4)C([O-])=O)C=C3C#N)=C1	[#6]-[#6]1:[#6]:[#7]:[#7]:[#6]:1_20	1	false	REALSpace_70bn_2024-09	m_11bcb	15503930	15498814
[O-][N+](=O)c1ccc(N2N=C(NC(=O)NNc3nncc4c3cccc4)C(C#N)=C2)cc1	962	fCSFP4	weighted-fingerprint-similarity	0.842	0.390	m_2430bbb____22529180____26851416	CHEMBL3663141	S1c2c(cccc2)C(C3=NN(c4ccc(cc4)C([O-])=O)C=C3C#N)=C1	[#6]-[#6]1:[#6]:[#7]:[#7]:[#6]:1_20	1	false	REALSpace_70bn_2024-09	m_2430bbb	22529180	26851416
O=C(Nc1c2c(c(OC)cc1)cccc2)NC3=NN(C=C3C#N)C	963	fCSFP4	weighted-fingerprint-similarity	0.842	0.352	m_2430bbb____6584276____22374036	CHEMBL3663141	S1c2c(cccc2)C(C3=NN(c4ccc(cc4)C([O-])=O)C=C3C#N)=C1	[#6]-[#6]1:[#6]:[#7]:[#7]:[#6]:1_20	1	false	REALSpace_70bn_2024-09	m_2430bbb	6584276	22374036
Brc1c2c(c(F)c(cc2)C(=O)NC3=NN(c4c(F)cc(C#N)cc4)C=C3C#N)ccc1	964	fCSFP4	weighted-fingerprint-similarity	0.842	0.404	m_11bbb____22180484____22334964	CHEMBL3663141	S1c2c(cccc2)C(C3=NN(c4ccc(cc4)C([O-])=O)C=C3C#N)=C1	[#6]-[#6]1:[#6]:[#7]:[#7]:[#6]:1_20	1	false	REALSpace_70bn_2024-09	m_11bbb	22180484	22334964
Fc1c(N2N=C(NC(=O)c3c4c(cc(OC)cc4)ccc3)C(C#N)=C2)ccc(C#N)c1	965	fCSFP4	weighted-fingerprint-similarity	0.842	0.404	m_11bbb____22180484____26278306	CHEMBL3663141	S1c2c(cccc2)C(C3=NN(c4ccc(cc4)C([O-])=O)C=C3C#N)=C1	[#6]-[#6]1:[#6]:[#7]:[#7]:[#6]:1_20	1	false	REALSpace_70bn_2024-09	m_11bbb	22180484	26278306
S1C(C(=O)NC2=NN(c3ncc([N+]([O-])=O)cc3)C=C2C#N)=CC=4SC=CC14	966	fCSFP4	weighted-fingerprint-similarity	0.842	0.404	m_11bbb____22180482____1180820	CHEMBL3663141	S1c2c(cccc2)C(C3=NN(c4ccc(cc4)C([O-])=O)C=C3C#N)=C1	[#6]-[#6]1:[#6]:[#7]:[#7]:[#6]:1_20	1	false	REALSpace_70bn_2024-09	m_11bbb	22180482	1180820
S1c2c(ncc(c2)C(=O)NC3=NN(c4ncc([N+]([O-])=O)cc4)C=C3C#N)C=C1	967	fCSFP4	weighted-fingerprint-similarity	0.842	0.404	m_11bbb____22180482____6008220	CHEMBL3663141	S1c2c(cccc2)C(C3=NN(c4ccc(cc4)C([O-])=O)C=C3C#N)=C1	[#6]-[#6]1:[#6]:[#7]:[#7]:[#6]:1_20	1	false	REALSpace_70bn_2024-09	m_11bbb	22180482	6008220
Brc1c2c(c(cc1)C(=O)NC3=NN(C=C3C#N)CC(F)F)cccc2	968	fCSFP4	weighted-fingerprint-similarity	0.842	0.370	m_11bcb____15359846____22434258	CHEMBL3663141	S1c2c(cccc2)C(C3=NN(c4ccc(cc4)C([O-])=O)C=C3C#N)=C1	[#6]-[#6]1:[#6]:[#7]:[#7]:[#6]:1_20	1	false	REALSpace_70bn_2024-09	m_11bcb	15359846	22434258
Clc1c2c(c(cc1)C(=O)NC3=NN(C=C3C#N)CC(F)F)cccc2	969	fCSFP4	weighted-fingerprint-similarity	0.842	0.370	m_11bcb____15359846____22136918	CHEMBL3663141	S1c2c(cccc2)C(C3=NN(c4ccc(cc4)C([O-])=O)C=C3C#N)=C1	[#6]-[#6]1:[#6]:[#7]:[#7]:[#6]:1_20	1	false	REALSpace_70bn_2024-09	m_11bcb	15359846	22136918
FC(F)CN1N=C(NC(=O)c2c3c(c(cc2)C)cccc3)C(C#N)=C1	970	fCSFP4	weighted-fingerprint-similarity	0.842	0.370	m_11bcb____15359846____10968748	CHEMBL3663141	S1c2c(cccc2)C(C3=NN(c4ccc(cc4)C([O-])=O)C=C3C#N)=C1	[#6]-[#6]1:[#6]:[#7]:[#7]:[#6]:1_20	1	false	REALSpace_70bn_2024-09	m_11bcb	15359846	10968748
O=C(NC1=NN(C=C1C#N)C(C)C)c2c3c(c(OC)cc2)cccc3	971	fCSFP4	weighted-fingerprint-similarity	0.842	0.370	m_11bcb____6463864____107831	CHEMBL3663141	S1c2c(cccc2)C(C3=NN(c4ccc(cc4)C([O-])=O)C=C3C#N)=C1	[#6]-[#6]1:[#6]:[#7]:[#7]:[#6]:1_20	1	false	REALSpace_70bn_2024-09	m_11bcb	6463864	107831
S1N=C(c2c1cccc2)C(=O)NC3=NN(C=C3C#N)C(C)(C)C	972	fCSFP4	weighted-fingerprint-similarity	0.842	0.370	m_11bcb____6406126____13144602	CHEMBL3663141	S1c2c(cccc2)C(C3=NN(c4ccc(cc4)C([O-])=O)C=C3C#N)=C1	[#6]-[#6]1:[#6]:[#7]:[#7]:[#6]:1_20	1	false	REALSpace_70bn_2024-09	m_11bcb	6406126	13144602
Clc1c2c(SC=C2CNC(=O)NC3=NN(C=C3C#N)Cc4ccccc4)ccc1	973	fCSFP4	weighted-fingerprint-similarity	0.842	0.386	m_2430bbc____22524250____22586720	CHEMBL3663141	S1c2c(cccc2)C(C3=NN(c4ccc(cc4)C([O-])=O)C=C3C#N)=C1	[#6]-[#6]1:[#6]:[#7]:[#7]:[#6]:1_20	1	false	REALSpace_70bn_2024-09	m_2430bbc	22524250	22586720
S1N=Cc2c(cccc12)C(=O)NC3=NN(C=C3C#N)CC[NH+](C)C	974	fCSFP4	weighted-fingerprint-similarity	0.842	0.386	m_11bbb____25842060____15143846	CHEMBL3663141	S1c2c(cccc2)C(C3=NN(c4ccc(cc4)C([O-])=O)C=C3C#N)=C1	[#6]-[#6]1:[#6]:[#7]:[#7]:[#6]:1_20	1	false	REALSpace_70bn_2024-09	m_11bbb	25842060	15143846
S1c2c(c(F)ccc2)C(=C1)CNC(=O)NC3=NN(C=C3C#N)Cc4ccccc4	975	fCSFP4	weighted-fingerprint-similarity	0.842	0.386	m_2430bbc____22524250____22586686	CHEMBL3663141	S1c2c(cccc2)C(C3=NN(c4ccc(cc4)C([O-])=O)C=C3C#N)=C1	[#6]-[#6]1:[#6]:[#7]:[#7]:[#6]:1_20	1	false	REALSpace_70bn_2024-09	m_2430bbc	22524250	22586686
S1c2c(c(ccc2)CNC(=O)NC3=NN(C=C3C#N)CC[NH+](C)C)C=C1	976	fCSFP4	weighted-fingerprint-similarity	0.842	0.386	m_2430bbc____22525246____22579900	CHEMBL3663141	S1c2c(cccc2)C(C3=NN(c4ccc(cc4)C([O-])=O)C=C3C#N)=C1	[#6]-[#6]1:[#6]:[#7]:[#7]:[#6]:1_20	1	false	REALSpace_70bn_2024-09	m_2430bbc	22525246	22579900
S1c2c(cccc2)C=C1NC(=O)NC3=NN(c4c(F)cc(C#N)cc4)C=C3C#N	977	fCSFP4	weighted-fingerprint-similarity	0.842	0.386	m_68bbb____28405488____21690558	CHEMBL3663141	S1c2c(cccc2)C(C3=NN(c4ccc(cc4)C([O-])=O)C=C3C#N)=C1	[#6]-[#6]1:[#6]:[#7]:[#7]:[#6]:1_20	1	false	REALSpace_70bn_2024-09	m_68bbb	28405488	21690558
S1c2c(nccc2)C(C(=O)NC3=NN(C=C3C#N)CC(F)(F)F)=C1	978	fCSFP4	weighted-fingerprint-similarity	0.842	0.386	m_11bcb____15146974____17542066	CHEMBL3663141	S1c2c(cccc2)C(C3=NN(c4ccc(cc4)C([O-])=O)C=C3C#N)=C1	[#6]-[#6]1:[#6]:[#7]:[#7]:[#6]:1_20	1	false	REALSpace_70bn_2024-09	m_11bcb	15146974	17542066
S1c2c(nccc2)C(C(=O)NC3=NN(C=C3C#N)CCOC)=C1	979	fCSFP4	weighted-fingerprint-similarity	0.842	0.386	m_11bcb____15503930____17542066	CHEMBL3663141	S1c2c(cccc2)C(C3=NN(c4ccc(cc4)C([O-])=O)C=C3C#N)=C1	[#6]-[#6]1:[#6]:[#7]:[#7]:[#6]:1_20	1	false	REALSpace_70bn_2024-09	m_11bcb	15503930	17542066
Brc1c2c(cnc1)cc(cc2)C(=O)NC3=NN(c4c(F)cc(C#N)cc4)C=C3C#N	980	fCSFP4	weighted-fingerprint-similarity	0.842	0.401	m_11bbb____22180484____16521512	CHEMBL3663141	S1c2c(cccc2)C(C3=NN(c4ccc(cc4)C([O-])=O)C=C3C#N)=C1	[#6]-[#6]1:[#6]:[#7]:[#7]:[#6]:1_20	1	false	REALSpace_70bn_2024-09	m_11bbb	22180484	16521512
S1N=Cc2c1c(ccc2)C(=O)NC3=NN(c4c(F)cc(C#N)cc4)C=C3C#N	981	fCSFP4	weighted-fingerprint-similarity	0.842	0.401	m_11bbb____22180484____14790472	CHEMBL3663141	S1c2c(cccc2)C(C3=NN(c4ccc(cc4)C([O-])=O)C=C3C#N)=C1	[#6]-[#6]1:[#6]:[#7]:[#7]:[#6]:1_20	1	false	REALSpace_70bn_2024-09	m_11bbb	22180484	14790472
S1c2c(cccc2)C=C1C(=O)NC3=NN(c4ncc([N+]([O-])=O)cc4)C=C3C#N	982	fCSFP4	weighted-fingerprint-similarity	0.842	0.401	m_11bbb____22180482____109241	CHEMBL3663141	S1c2c(cccc2)C(C3=NN(c4ccc(cc4)C([O-])=O)C=C3C#N)=C1	[#6]-[#6]1:[#6]:[#7]:[#7]:[#6]:1_20	1	false	REALSpace_70bn_2024-09	m_11bbb	22180482	109241
O=C(NC1=NN(C=C1C#N)C)NCc2c3c(ccc2)cccc3	983	fCSFP4	weighted-fingerprint-similarity	0.842	0.348	m_2430bbc____6584276____4117142	CHEMBL3663141	S1c2c(cccc2)C(C3=NN(c4ccc(cc4)C([O-])=O)C=C3C#N)=C1	[#6]-[#6]1:[#6]:[#7]:[#7]:[#6]:1_20	1	false	REALSpace_70bn_2024-09	m_2430bbc	6584276	4117142
O=C(Nc1c2c(ccc1)cccc2)NC3=NN(C=C3C#N)C(C)(C)C	984	fCSFP4	weighted-fingerprint-similarity	0.842	0.348	m_68bbb____28405804____85382	CHEMBL3663141	S1c2c(cccc2)C(C3=NN(c4ccc(cc4)C([O-])=O)C=C3C#N)=C1	[#6]-[#6]1:[#6]:[#7]:[#7]:[#6]:1_20	1	false	REALSpace_70bn_2024-09	m_68bbb	28405804	85382
Brc1cc2SC=C(c2cc1)CN3N=C(C(C#C)=C3)C(F)(F)F	985	fCSFP4	weighted-fingerprint-similarity	0.842	0.366	m_7bfb____27046076____27357604	CHEMBL3663141	S1c2c(cccc2)C(C3=NN(c4ccc(cc4)C([O-])=O)C=C3C#N)=C1	[#6]-[#6]1:[#6]:[#7]:[#7]:[#6]:1_20	1	false	REALSpace_70bn_2024-09	m_7bfb	27046076	27357604
Brc1cc2c(SC=C2CN3N=C(C(C#C)=C3)C(F)(F)F)cc1	986	fCSFP4	weighted-fingerprint-similarity	0.842	0.366	m_7bfb____27046076____27353300	CHEMBL3663141	S1c2c(cccc2)C(C3=NN(c4ccc(cc4)C([O-])=O)C=C3C#N)=C1	[#6]-[#6]1:[#6]:[#7]:[#7]:[#6]:1_20	1	false	REALSpace_70bn_2024-09	m_7bfb	27046076	27353300
Clc1cc2SC=C(c2cc1)CN3N=C(C(C#C)=C3)C(F)(F)F	987	fCSFP4	weighted-fingerprint-similarity	0.842	0.366	m_7bfb____27046076____21049084	CHEMBL3663141	S1c2c(cccc2)C(C3=NN(c4ccc(cc4)C([O-])=O)C=C3C#N)=C1	[#6]-[#6]1:[#6]:[#7]:[#7]:[#6]:1_20	1	false	REALSpace_70bn_2024-09	m_7bfb	27046076	21049084
Clc1cc2c(SC=C2CN3N=C(C(C#C)=C3)C(F)(F)F)cc1	988	fCSFP4	weighted-fingerprint-similarity	0.842	0.366	m_7bfb____27046076____27357926	CHEMBL3663141	S1c2c(cccc2)C(C3=NN(c4ccc(cc4)C([O-])=O)C=C3C#N)=C1	[#6]-[#6]1:[#6]:[#7]:[#7]:[#6]:1_20	1	false	REALSpace_70bn_2024-09	m_7bfb	27046076	27357926
S1c2c(c(ccc2)C)C=C1C(=O)NC3=NN(C=C3C#N)C(C)C	989	fCSFP4	weighted-fingerprint-similarity	0.842	0.382	m_11bcb____6463864____28369862	CHEMBL3663141	S1c2c(cccc2)C(C3=NN(c4ccc(cc4)C([O-])=O)C=C3C#N)=C1	[#6]-[#6]1:[#6]:[#7]:[#7]:[#6]:1_20	1	false	REALSpace_70bn_2024-09	m_11bcb	6463864	28369862
Fc1c(N2N=C(NC(=O)c3ncc(F)c4c3cccc4)C(C#N)=C2)ccc(C#N)c1	990	fCSFP4	weighted-fingerprint-similarity	0.842	0.398	m_11bbb____22180484____22157874	CHEMBL3663141	S1c2c(cccc2)C(C3=NN(c4ccc(cc4)C([O-])=O)C=C3C#N)=C1	[#6]-[#6]1:[#6]:[#7]:[#7]:[#6]:1_20	1	false	REALSpace_70bn_2024-09	m_11bbb	22180484	22157874
S1c2c(cc(nc2)C(=O)NC3=NN(c4c(F)cc(C#N)cc4)C=C3C#N)C=C1	991	fCSFP4	weighted-fingerprint-similarity	0.842	0.398	m_11bbb____22180484____26269724	CHEMBL3663141	S1c2c(cccc2)C(C3=NN(c4ccc(cc4)C([O-])=O)C=C3C#N)=C1	[#6]-[#6]1:[#6]:[#7]:[#7]:[#6]:1_20	1	false	REALSpace_70bn_2024-09	m_11bbb	22180484	26269724
S1c2c(cnc(c2)C(=O)NC3=NN(c4c(F)cc(C#N)cc4)C=C3C#N)C=C1	992	fCSFP4	weighted-fingerprint-similarity	0.842	0.398	m_11bbb____22180484____15608350	CHEMBL3663141	S1c2c(cccc2)C(C3=NN(c4ccc(cc4)C([O-])=O)C=C3C#N)=C1	[#6]-[#6]1:[#6]:[#7]:[#7]:[#6]:1_20	1	false	REALSpace_70bn_2024-09	m_11bbb	22180484	15608350
[O-][N+](=O)c1ccc(N2N=C(NC(=O)N3CC(c4c5c(ccc4)cccc5)C3)C(C#N)=C2)cc1	993	fCSFP4	weighted-fingerprint-similarity	0.842	0.398	m_2430bbd____22529180____26853692	CHEMBL3663141	S1c2c(cccc2)C(C3=NN(c4ccc(cc4)C([O-])=O)C=C3C#N)=C1	[#6]-[#6]1:[#6]:[#7]:[#7]:[#6]:1_20	1	false	REALSpace_70bn_2024-09	m_2430bbd	22529180	26853692
[O-][N+](=O)c1ccc(N2N=C(NC(=O)NC(c3c4c(ccc3)cccc4)CO)C(C#N)=C2)cc1	994	fCSFP4	weighted-fingerprint-similarity	0.842	0.398	m_2430bbc____22529180____22584880	CHEMBL3663141	S1c2c(cccc2)C(C3=NN(c4ccc(cc4)C([O-])=O)C=C3C#N)=C1	[#6]-[#6]1:[#6]:[#7]:[#7]:[#6]:1_20	1	false	REALSpace_70bn_2024-09	m_2430bbc	22529180	22584880
[O-][N+](=O)c1ccc(N2N=C(NC(=O)NCCC=3c4c(NC3)cccc4)C(C#N)=C2)cc1	995	fCSFP4	weighted-fingerprint-similarity	0.842	0.398	m_2430bbc____22529180____740988	CHEMBL3663141	S1c2c(cccc2)C(C3=NN(c4ccc(cc4)C([O-])=O)C=C3C#N)=C1	[#6]-[#6]1:[#6]:[#7]:[#7]:[#6]:1_20	1	false	REALSpace_70bn_2024-09	m_2430bbc	22529180	740988
BrC=1C2=C(SC1)NC(C(=O)NC3=NN(c4c(F)cc(C#N)cc4)C=C3C#N)=C2	996	fCSFP4	weighted-fingerprint-similarity	0.842	0.412	m_11bbb____22180484____25922662	CHEMBL3663141	S1c2c(cccc2)C(C3=NN(c4ccc(cc4)C([O-])=O)C=C3C#N)=C1	[#6]-[#6]1:[#6]:[#7]:[#7]:[#6]:1_20	1	false	REALSpace_70bn_2024-09	m_11bbb	22180484	25922662
BrC=1C=2NC(C(=O)NC3=NN(c4c(F)cc(C#N)cc4)C=C3C#N)=CC2SC1	997	fCSFP4	weighted-fingerprint-similarity	0.842	0.412	m_11bbb____22180484____26251946	CHEMBL3663141	S1c2c(cccc2)C(C3=NN(c4ccc(cc4)C([O-])=O)C=C3C#N)=C1	[#6]-[#6]1:[#6]:[#7]:[#7]:[#6]:1_20	1	false	REALSpace_70bn_2024-09	m_11bbb	22180484	26251946
ClC=1C=2NC(C(=O)NC3=NN(c4c(F)cc(C#N)cc4)C=C3C#N)=CC2SC1	998	fCSFP4	weighted-fingerprint-similarity	0.842	0.412	m_11bbb____22180484____26280836	CHEMBL3663141	S1c2c(cccc2)C(C3=NN(c4ccc(cc4)C([O-])=O)C=C3C#N)=C1	[#6]-[#6]1:[#6]:[#7]:[#7]:[#6]:1_20	1	false	REALSpace_70bn_2024-09	m_11bbb	22180484	26280836
S1C2=C(NC(C(=O)NC3=NN(c4c(F)cc(C#N)cc4)C=C3C#N)=C2)C(=C1)C	999	fCSFP4	weighted-fingerprint-similarity	0.842	0.412	m_11bbb____22180484____26269964	CHEMBL3663141	S1c2c(cccc2)C(C3=NN(c4ccc(cc4)C([O-])=O)C=C3C#N)=C1	[#6]-[#6]1:[#6]:[#7]:[#7]:[#6]:1_20	1	false	REALSpace_70bn_2024-09	m_11bbb	22180484	26269964
Brc1c2c(c(ccc2)C(=O)NC3=NN(C=C3C#N)C(C)(C)C)ccc1	1000	fCSFP4	weighted-fingerprint-similarity	0.842	0.362	m_11bcb____6406126____12547312	CHEMBL3663141	S1c2c(cccc2)C(C3=NN(c4ccc(cc4)C([O-])=O)C=C3C#N)=C1	[#6]-[#6]1:[#6]:[#7]:[#7]:[#6]:1_20	1	false	REALSpace_70bn_2024-09	m_11bcb	6406126	12547312
O=C(NC1=NN(C=C1C#N)C(C)(C)C)c2c3c(c(N)ccc3)ccc2	1001	fCSFP4	weighted-fingerprint-similarity	0.842	0.362	m_272430bcd____26364650____26398556	CHEMBL3663141	S1c2c(cccc2)C(C3=NN(c4ccc(cc4)C([O-])=O)C=C3C#N)=C1	[#6]-[#6]1:[#6]:[#7]:[#7]:[#6]:1_20	1	false	REALSpace_70bn_2024-09	m_272430bcd	26364650	26398556
[O-][N+](=O)c1ccc(N2N=C(NC(=O)Nc3c4NC=Cc4ccc3)C(C#N)=C2)cc1	1002	fCSFP4	weighted-fingerprint-similarity	0.842	0.379	m_2430bbb____22529180____8989740	CHEMBL3663141	S1c2c(cccc2)C(C3=NN(c4ccc(cc4)C([O-])=O)C=C3C#N)=C1	[#6]-[#6]1:[#6]:[#7]:[#7]:[#6]:1_20	1	false	REALSpace_70bn_2024-09	m_2430bbb	22529180	8989740
S(=O)(=O)(CCN1N=C(NC(=O)C=CC=2c3c(SC2)cccc3)C(C#N)=C1)C	1003	fCSFP4	weighted-fingerprint-similarity	0.842	0.394	m_11bbb____22175374____206449	CHEMBL3663141	S1c2c(cccc2)C(C3=NN(c4ccc(cc4)C([O-])=O)C=C3C#N)=C1	[#6]-[#6]1:[#6]:[#7]:[#7]:[#6]:1_20	1	false	REALSpace_70bn_2024-09	m_11bbb	22175374	206449
S(=O)(=O)(CCN1N=C(NC(=O)CCCC=2c3c(SC2)cccc3)C(C#N)=C1)C	1004	fCSFP4	weighted-fingerprint-similarity	0.842	0.394	m_11bbb____22175374____6955212	CHEMBL3663141	S1c2c(cccc2)C(C3=NN(c4ccc(cc4)C([O-])=O)C=C3C#N)=C1	[#6]-[#6]1:[#6]:[#7]:[#7]:[#6]:1_20	1	false	REALSpace_70bn_2024-09	m_11bbb	22175374	6955212
S1N=Nc2c1ccc(c2)C(=O)NC3=NN(c4c(F)cc(C#N)cc4)C=C3C#N	1005	fCSFP4	weighted-fingerprint-similarity	0.842	0.394	m_11bbb____22180484____18328454	CHEMBL3663141	S1c2c(cccc2)C(C3=NN(c4ccc(cc4)C([O-])=O)C=C3C#N)=C1	[#6]-[#6]1:[#6]:[#7]:[#7]:[#6]:1_20	1	false	REALSpace_70bn_2024-09	m_11bbb	22180484	18328454
S1c2c(ccc(OC)c2C=C1)C(=O)NC3=NN(C=C3C#N)Cc4ccccc4	1006	fCSFP4	weighted-fingerprint-similarity	0.842	0.394	m_11bbb____22169164____13600456	CHEMBL3663141	S1c2c(cccc2)C(C3=NN(c4ccc(cc4)C([O-])=O)C=C3C#N)=C1	[#6]-[#6]1:[#6]:[#7]:[#7]:[#6]:1_20	1	false	REALSpace_70bn_2024-09	m_11bbb	22169164	13600456
S1c2c(cccc2)C(=C1)CN(C(=O)NC3=NN(C=C3C#N)CC(F)(F)F)C	1007	fCSFP4	weighted-fingerprint-similarity	0.842	0.394	m_2430dbd____15146980____765014	CHEMBL3663141	S1c2c(cccc2)C(C3=NN(c4ccc(cc4)C([O-])=O)C=C3C#N)=C1	[#6]-[#6]1:[#6]:[#7]:[#7]:[#6]:1_20	1	false	REALSpace_70bn_2024-09	m_2430dbd	15146980	765014
[O-][N+](=O)c1ccc(N2N=C(NC(=O)NCc3ccccc3)C(C#N)=C2)cc1	1008	fCSFP4	weighted-fingerprint-similarity	0.842	0.340	m_2430bbc____22529180____740826	CHEMBL3663141	S1c2c(cccc2)C(C3=NN(c4ccc(cc4)C([O-])=O)C=C3C#N)=C1	[#6]-[#6]1:[#6]:[#7]:[#7]:[#6]:1_20	1	false	REALSpace_70bn_2024-09	m_2430bbc	22529180	740826
S1c2c(c(ncc2)NNC(=O)NC3=NN(c4c([N+]([O-])=O)cccc4)C=C3C#N)C=C1	1009	fCSFP4	weighted-fingerprint-similarity	0.841	0.409	m_2430bbb____22528352____26852408	CHEMBL3663141	S1c2c(cccc2)C(C3=NN(c4ccc(cc4)C([O-])=O)C=C3C#N)=C1	[#6]-[#6]1:[#6]:[#7]:[#7]:[#6]:1_20	1	false	REALSpace_70bn_2024-09	m_2430bbb	22528352	26852408
BrC=1C(C(=O)NC2=NN(c3ccc([N+]([O-])=O)cc3)C=C2C#N)=CSC1	1010	fCSFP4	weighted-fingerprint-similarity	0.841	0.358	m_270062bbb____28533942____28366038	CHEMBL3663141	S1c2c(cccc2)C(C3=NN(c4ccc(cc4)C([O-])=O)C=C3C#N)=C1	[#6]-[#6]1:[#6]:[#7]:[#7]:[#6]:1_20	1	false	REALSpace_70bn_2024-09	m_270062bbb	28533942	28366038
Brc1cc2c(cc(NC(=O)NC3=NN(c4ccc([N+]([O-])=O)cc4)C=C3C#N)cc2)cc1	1011	fCSFP4	weighted-fingerprint-similarity	0.841	0.358	m_2430bbb____22529180____22586260	CHEMBL3663141	S1c2c(cccc2)C(C3=NN(c4ccc(cc4)C([O-])=O)C=C3C#N)=C1	[#6]-[#6]1:[#6]:[#7]:[#7]:[#6]:1_20	1	false	REALSpace_70bn_2024-09	m_2430bbb	22529180	22586260
Brc1cc2c(cc1)ccc(NC(=O)NC3=NN(c4ccc([N+]([O-])=O)cc4)C=C3C#N)c2	1012	fCSFP4	weighted-fingerprint-similarity	0.841	0.358	m_2430bbb____22529180____22588942	CHEMBL3663141	S1c2c(cccc2)C(C3=NN(c4ccc(cc4)C([O-])=O)C=C3C#N)=C1	[#6]-[#6]1:[#6]:[#7]:[#7]:[#6]:1_20	1	false	REALSpace_70bn_2024-09	m_2430bbb	22529180	22588942
S1C=C(C(=O)NC2=NN(c3ccc([N+]([O-])=O)cc3)C=C2C#N)C(=C1)C	1013	fCSFP4	weighted-fingerprint-similarity	0.841	0.358	m_270062bbb____28533942____28366042	CHEMBL3663141	S1c2c(cccc2)C(C3=NN(c4ccc(cc4)C([O-])=O)C=C3C#N)=C1	[#6]-[#6]1:[#6]:[#7]:[#7]:[#6]:1_20	1	false	REALSpace_70bn_2024-09	m_270062bbb	28533942	28366042
S1c2c(cc(NC(=O)NC3=NN(C=C3C#N)Cc4ccccc4)cc2)C=C1	1014	fCSFP4	weighted-fingerprint-similarity	0.841	0.358	m_68bbb____28405366____21690740	CHEMBL3663141	S1c2c(cccc2)C(C3=NN(c4ccc(cc4)C([O-])=O)C=C3C#N)=C1	[#6]-[#6]1:[#6]:[#7]:[#7]:[#6]:1_20	1	false	REALSpace_70bn_2024-09	m_68bbb	28405366	21690740
O=C(NC1=NN(C=C1C#N)Cc2ccccc2)c3c4c(c(OC)cc3)cccc4	1015	fCSFP4	weighted-fingerprint-similarity	0.841	0.375	m_11bbb____22169164____107831	CHEMBL3663141	S1c2c(cccc2)C(C3=NN(c4ccc(cc4)C([O-])=O)C=C3C#N)=C1	[#6]-[#6]1:[#6]:[#7]:[#7]:[#6]:1_20	1	false	REALSpace_70bn_2024-09	m_11bbb	22169164	107831
O=C(NC1=NN(C=C1C#N)Cc2ccccc2)c3ccc(C#N)cc3	1016	fCSFP4	weighted-fingerprint-similarity	0.841	0.315	m_11bbb____22169164____53586	CHEMBL3663141	S1c2c(cccc2)C(C3=NN(c4ccc(cc4)C([O-])=O)C=C3C#N)=C1	[#6]-[#6]1:[#6]:[#7]:[#7]:[#6]:1_20	1	false	REALSpace_70bn_2024-09	m_11bbb	22169164	53586
Brc1c2SC=C(c2ccc1)C(=O)NC3=NN(C=C3C#N)CC[NH+](C)C	1017	fCSFP4	weighted-fingerprint-similarity	0.841	0.391	m_11bbb____25842060____16521386	CHEMBL3663141	S1c2c(cccc2)C(C3=NN(c4ccc(cc4)C([O-])=O)C=C3C#N)=C1	[#6]-[#6]1:[#6]:[#7]:[#7]:[#6]:1_20	1	false	REALSpace_70bn_2024-09	m_11bbb	25842060	16521386
Brc1cc2SC=C(c2cc1)CC(=O)NC3=NN(C=C3C#N)CC(F)(F)F	1018	fCSFP4	weighted-fingerprint-similarity	0.841	0.391	m_11bcb____15146974____20043628	CHEMBL3663141	S1c2c(cccc2)C(C3=NN(c4ccc(cc4)C([O-])=O)C=C3C#N)=C1	[#6]-[#6]1:[#6]:[#7]:[#7]:[#6]:1_20	1	false	REALSpace_70bn_2024-09	m_11bcb	15146974	20043628
Brc1cc2SC=C(c2cc1)CC(=O)NC3=NN(C=C3C#N)CCOC	1019	fCSFP4	weighted-fingerprint-similarity	0.841	0.391	m_11bcb____15503930____20043628	CHEMBL3663141	S1c2c(cccc2)C(C3=NN(c4ccc(cc4)C([O-])=O)C=C3C#N)=C1	[#6]-[#6]1:[#6]:[#7]:[#7]:[#6]:1_20	1	false	REALSpace_70bn_2024-09	m_11bcb	15503930	20043628
Brc1cc2SC=C(c2cc1)CCC(=O)NC3=NN(C=C3C#N)C(C)(C)C	1020	fCSFP4	weighted-fingerprint-similarity	0.841	0.391	m_11bcb____6406126____27041262	CHEMBL3663141	S1c2c(cccc2)C(C3=NN(c4ccc(cc4)C([O-])=O)C=C3C#N)=C1	[#6]-[#6]1:[#6]:[#7]:[#7]:[#6]:1_20	1	false	REALSpace_70bn_2024-09	m_11bcb	6406126	27041262
Brc1cc2SC=C(c2cc1)CNC(=O)NC3=NN(C=C3C#N)CC(F)F	1021	fCSFP4	weighted-fingerprint-similarity	0.841	0.391	m_2430bbc____22529508____20044628	CHEMBL3663141	S1c2c(cccc2)C(C3=NN(c4ccc(cc4)C([O-])=O)C=C3C#N)=C1	[#6]-[#6]1:[#6]:[#7]:[#7]:[#6]:1_20	1	false	REALSpace_70bn_2024-09	m_2430bbc	22529508	20044628
Brc1cc2c(SC=C2CC(=O)NC3=NN(C=C3C#N)CC(F)(F)F)cc1	1022	fCSFP4	weighted-fingerprint-similarity	0.841	0.391	m_11bcb____15146974____9480578	CHEMBL3663141	S1c2c(cccc2)C(C3=NN(c4ccc(cc4)C([O-])=O)C=C3C#N)=C1	[#6]-[#6]1:[#6]:[#7]:[#7]:[#6]:1_20	1	false	REALSpace_70bn_2024-09	m_11bcb	15146974	9480578
Brc1cc2c(SC=C2CC(=O)NC3=NN(C=C3C#N)CCOC)cc1	1023	fCSFP4	weighted-fingerprint-similarity	0.841	0.391	m_11bcb____15503930____9480578	CHEMBL3663141	S1c2c(cccc2)C(C3=NN(c4ccc(cc4)C([O-])=O)C=C3C#N)=C1	[#6]-[#6]1:[#6]:[#7]:[#7]:[#6]:1_20	1	false	REALSpace_70bn_2024-09	m_11bcb	15503930	9480578
Brc1cc2c(SC=C2CC(NC(=O)NC3=NN(C=C3C#N)C)C)cc1	1024	fCSFP4	weighted-fingerprint-similarity	0.841	0.391	m_2430bbc____6584276____22578644	CHEMBL3663141	S1c2c(cccc2)C(C3=NN(c4ccc(cc4)C([O-])=O)C=C3C#N)=C1	[#6]-[#6]1:[#6]:[#7]:[#7]:[#6]:1_20	1	false	REALSpace_70bn_2024-09	m_2430bbc	6584276	22578644
Brc1cc2c(SC=C2CCNC(=O)NC3=NN(C=C3C#N)C(C)C)cc1	1025	fCSFP4	weighted-fingerprint-similarity	0.841	0.391	m_2430dbc____7686976____21650686	CHEMBL3663141	S1c2c(cccc2)C(C3=NN(c4ccc(cc4)C([O-])=O)C=C3C#N)=C1	[#6]-[#6]1:[#6]:[#7]:[#7]:[#6]:1_20	1	false	REALSpace_70bn_2024-09	m_2430dbc	7686976	21650686
Brc1cc2c(SC=C2CNC(=O)NC3=NN(C=C3C#N)CC(F)F)cc1	1026	fCSFP4	weighted-fingerprint-similarity	0.841	0.391	m_2430bbc____22529508____19507584	CHEMBL3663141	S1c2c(cccc2)C(C3=NN(c4ccc(cc4)C([O-])=O)C=C3C#N)=C1	[#6]-[#6]1:[#6]:[#7]:[#7]:[#6]:1_20	1	false	REALSpace_70bn_2024-09	m_2430bbc	22529508	19507584
Clc1c2SC=C(c2ccc1)C(=O)NC3=NN(C=C3C#N)CC[NH+](C)C	1027	fCSFP4	weighted-fingerprint-similarity	0.841	0.391	m_11bbb____25842060____20023808	CHEMBL3663141	S1c2c(cccc2)C(C3=NN(c4ccc(cc4)C([O-])=O)C=C3C#N)=C1	[#6]-[#6]1:[#6]:[#7]:[#7]:[#6]:1_20	1	false	REALSpace_70bn_2024-09	m_11bbb	25842060	20023808
Clc1cc2SC=C(c2cc1)CC(=O)NC3=NN(C=C3C#N)CC(F)(F)F	1028	fCSFP4	weighted-fingerprint-similarity	0.841	0.391	m_11bcb____15146974____22138534	CHEMBL3663141	S1c2c(cccc2)C(C3=NN(c4ccc(cc4)C([O-])=O)C=C3C#N)=C1	[#6]-[#6]1:[#6]:[#7]:[#7]:[#6]:1_20	1	false	REALSpace_70bn_2024-09	m_11bcb	15146974	22138534
Clc1cc2SC=C(c2cc1)CC(=O)NC3=NN(C=C3C#N)CCOC	1029	fCSFP4	weighted-fingerprint-similarity	0.841	0.391	m_11bcb____15503930____22138534	CHEMBL3663141	S1c2c(cccc2)C(C3=NN(c4ccc(cc4)C([O-])=O)C=C3C#N)=C1	[#6]-[#6]1:[#6]:[#7]:[#7]:[#6]:1_20	1	false	REALSpace_70bn_2024-09	m_11bcb	15503930	22138534
Clc1cc2SC=C(c2cc1)CNC(=O)NC3=NN(C=C3C#N)CC(F)F	1030	fCSFP4	weighted-fingerprint-similarity	0.841	0.391	m_2430bbc____22529508____22588172	CHEMBL3663141	S1c2c(cccc2)C(C3=NN(c4ccc(cc4)C([O-])=O)C=C3C#N)=C1	[#6]-[#6]1:[#6]:[#7]:[#7]:[#6]:1_20	1	false	REALSpace_70bn_2024-09	m_2430bbc	22529508	22588172
Clc1cc2c(SC=C2CC(=O)NC3=NN(C=C3C#N)CC(F)(F)F)cc1	1031	fCSFP4	weighted-fingerprint-similarity	0.841	0.391	m_11bcb____15146974____7689800	CHEMBL3663141	S1c2c(cccc2)C(C3=NN(c4ccc(cc4)C([O-])=O)C=C3C#N)=C1	[#6]-[#6]1:[#6]:[#7]:[#7]:[#6]:1_20	1	false	REALSpace_70bn_2024-09	m_11bcb	15146974	7689800
Clc1cc2c(SC=C2CC(=O)NC3=NN(C=C3C#N)CCOC)cc1	1032	fCSFP4	weighted-fingerprint-similarity	0.841	0.391	m_11bcb____15503930____7689800	CHEMBL3663141	S1c2c(cccc2)C(C3=NN(c4ccc(cc4)C([O-])=O)C=C3C#N)=C1	[#6]-[#6]1:[#6]:[#7]:[#7]:[#6]:1_20	1	false	REALSpace_70bn_2024-09	m_11bcb	15503930	7689800
Fc1c(N2N=C(NC(=O)C=Cc3c4c(ccc3)cccc4)C(C#N)=C2)ccc(C#N)c1	1033	fCSFP4	weighted-fingerprint-similarity	0.841	0.391	m_11bbb____22180484____236729	CHEMBL3663141	S1c2c(cccc2)C(C3=NN(c4ccc(cc4)C([O-])=O)C=C3C#N)=C1	[#6]-[#6]1:[#6]:[#7]:[#7]:[#6]:1_20	1	false	REALSpace_70bn_2024-09	m_11bbb	22180484	236729
Fc1c(N2N=C(NC(=O)CCc3c4c(ccc3)cccc4)C(C#N)=C2)ccc(C#N)c1	1034	fCSFP4	weighted-fingerprint-similarity	0.841	0.391	m_11bbb____22180484____12546952	CHEMBL3663141	S1c2c(cccc2)C(C3=NN(c4ccc(cc4)C([O-])=O)C=C3C#N)=C1	[#6]-[#6]1:[#6]:[#7]:[#7]:[#6]:1_20	1	false	REALSpace_70bn_2024-09	m_11bbb	22180484	12546952
Fc1c(N2N=C(NC(=O)NCc3c4c(c(F)cc3)cccc4)C(C#N)=C2)ccc(C#N)c1	1035	fCSFP4	weighted-fingerprint-similarity	0.841	0.391	m_2430bbc____22528324____22585368	CHEMBL3663141	S1c2c(cccc2)C(C3=NN(c4ccc(cc4)C([O-])=O)C=C3C#N)=C1	[#6]-[#6]1:[#6]:[#7]:[#7]:[#6]:1_20	1	false	REALSpace_70bn_2024-09	m_2430bbc	22528324	22585368
Fc1c(N2N=C(NC(=O)Nc3c4c(c(OC)cc3)cccc4)C(C#N)=C2)ccc(C#N)c1	1036	fCSFP4	weighted-fingerprint-similarity	0.841	0.391	m_2430bbb____22528324____22374036	CHEMBL3663141	S1c2c(cccc2)C(C3=NN(c4ccc(cc4)C([O-])=O)C=C3C#N)=C1	[#6]-[#6]1:[#6]:[#7]:[#7]:[#6]:1_20	1	false	REALSpace_70bn_2024-09	m_2430bbb	22528324	22374036
S(=O)(=O)(CCN1N=C(NC(=O)Nc2cc3c(SC=C3C)cc2)C(C#N)=C1)C	1037	fCSFP4	weighted-fingerprint-similarity	0.841	0.391	m_2430bbb____22525248____22581862	CHEMBL3663141	S1c2c(cccc2)C(C3=NN(c4ccc(cc4)C([O-])=O)C=C3C#N)=C1	[#6]-[#6]1:[#6]:[#7]:[#7]:[#6]:1_20	1	false	REALSpace_70bn_2024-09	m_2430bbb	22525248	22581862
S1c2c(F)cccc2C(C(=O)NC3=NN(C=C3C#N)CC[NH+](C)C)=C1	1038	fCSFP4	weighted-fingerprint-similarity	0.841	0.391	m_11bbb____25842060____20023832	CHEMBL3663141	S1c2c(cccc2)C(C3=NN(c4ccc(cc4)C([O-])=O)C=C3C#N)=C1	[#6]-[#6]1:[#6]:[#7]:[#7]:[#6]:1_20	1	false	REALSpace_70bn_2024-09	m_11bbb	25842060	20023832
S1c2c(OC)cccc2C(C(=O)NC3=NN(C=C3C#N)CCOC)=C1	1039	fCSFP4	weighted-fingerprint-similarity	0.841	0.391	m_11bcb____15503930____16475816	CHEMBL3663141	S1c2c(cccc2)C(C3=NN(c4ccc(cc4)C([O-])=O)C=C3C#N)=C1	[#6]-[#6]1:[#6]:[#7]:[#7]:[#6]:1_20	1	false	REALSpace_70bn_2024-09	m_11bcb	15503930	16475816
S1c2c(cc(F)cc2)C(=C1)CNC(=O)NC3=NN(C=C3C#N)CC(F)(F)F	1040	fCSFP4	weighted-fingerprint-similarity	0.841	0.391	m_2430dbc____15146980____19507710	CHEMBL3663141	S1c2c(cccc2)C(C3=NN(c4ccc(cc4)C([O-])=O)C=C3C#N)=C1	[#6]-[#6]1:[#6]:[#7]:[#7]:[#6]:1_20	1	false	REALSpace_70bn_2024-09	m_2430dbc	15146980	19507710
S1c2c(cc(cc2)C)C(=C1)CC(=O)NC3=NN(C=C3C#N)CC(F)(F)F	1041	fCSFP4	weighted-fingerprint-similarity	0.841	0.391	m_11bcb____15146974____7289768	CHEMBL3663141	S1c2c(cccc2)C(C3=NN(c4ccc(cc4)C([O-])=O)C=C3C#N)=C1	[#6]-[#6]1:[#6]:[#7]:[#7]:[#6]:1_20	1	false	REALSpace_70bn_2024-09	m_11bcb	15146974	7289768
S1c2c(cc(cc2)CC(=O)NC3=NN(C=C3C#N)CC[NH+](C)C)C(=C1)C	1042	fCSFP4	weighted-fingerprint-similarity	0.841	0.391	m_11bbb____25842060____22138134	CHEMBL3663141	S1c2c(cccc2)C(C3=NN(c4ccc(cc4)C([O-])=O)C=C3C#N)=C1	[#6]-[#6]1:[#6]:[#7]:[#7]:[#6]:1_20	1	false	REALSpace_70bn_2024-09	m_11bbb	25842060	22138134
S1c2c(cc(cc2)CNC(=O)NC3=NN(C=C3C#N)CC(F)(F)F)C(=C1)C	1043	fCSFP4	weighted-fingerprint-similarity	0.841	0.391	m_2430dbc____15146980____22580470	CHEMBL3663141	S1c2c(cccc2)C(C3=NN(c4ccc(cc4)C([O-])=O)C=C3C#N)=C1	[#6]-[#6]1:[#6]:[#7]:[#7]:[#6]:1_20	1	false	REALSpace_70bn_2024-09	m_2430dbc	15146980	22580470
S1c2c(ccc(c2)CNC(=O)NC3=NN(C=C3C#N)CC(F)(F)F)C(=C1)C	1044	fCSFP4	weighted-fingerprint-similarity	0.841	0.391	m_2430dbc____15146980____27571742	CHEMBL3663141	S1c2c(cccc2)C(C3=NN(c4ccc(cc4)C([O-])=O)C=C3C#N)=C1	[#6]-[#6]1:[#6]:[#7]:[#7]:[#6]:1_20	1	false	REALSpace_70bn_2024-09	m_2430dbc	15146980	27571742
S1c2c(cccc2)C=C1CCNC(=O)NC3=NN(c4ccc([N+]([O-])=O)cc4)C=C3C#N	1045	fCSFP4	weighted-fingerprint-similarity	0.841	0.391	m_2430bbc____22529180____10545896	CHEMBL3663141	S1c2c(cccc2)C(C3=NN(c4ccc(cc4)C([O-])=O)C=C3C#N)=C1	[#6]-[#6]1:[#6]:[#7]:[#7]:[#6]:1_20	1	false	REALSpace_70bn_2024-09	m_2430bbc	22529180	10545896
Clc1cc2c(c(ccc2)C(=O)NC3=NN(c4ncc([N+]([O-])=O)cc4)C=C3C#N)cc1	1046	fCSFP4	weighted-fingerprint-similarity	0.841	0.406	m_11bbb____22180482____14930424	CHEMBL3663141	S1c2c(cccc2)C(C3=NN(c4ccc(cc4)C([O-])=O)C=C3C#N)=C1	[#6]-[#6]1:[#6]:[#7]:[#7]:[#6]:1_20	1	false	REALSpace_70bn_2024-09	m_11bbb	22180482	14930424
Fc1cc2c(c(ccc2)C(=O)NC3=NN(c4ncc([N+]([O-])=O)cc4)C=C3C#N)cc1	1047	fCSFP4	weighted-fingerprint-similarity	0.841	0.406	m_11bbb____22180482____14651582	CHEMBL3663141	S1c2c(cccc2)C(C3=NN(c4ccc(cc4)C([O-])=O)C=C3C#N)=C1	[#6]-[#6]1:[#6]:[#7]:[#7]:[#6]:1_20	1	false	REALSpace_70bn_2024-09	m_11bbb	22180482	14651582
S1N=C(c2c1cccc2)CCNC(=O)NC3=NN(c4c(F)cc(C#N)cc4)C=C3C#N	1048	fCSFP4	weighted-fingerprint-similarity	0.841	0.406	m_2430bbc____22528324____12107322	CHEMBL3663141	S1c2c(cccc2)C(C3=NN(c4ccc(cc4)C([O-])=O)C=C3C#N)=C1	[#6]-[#6]1:[#6]:[#7]:[#7]:[#6]:1_20	1	false	REALSpace_70bn_2024-09	m_2430bbc	22528324	12107322
S1c2c(c(F)c(F)cc2)C=C1C(=O)NC3=NN(c4c(F)cc(C#N)cc4)C=C3C#N	1049	fCSFP4	weighted-fingerprint-similarity	0.841	0.406	m_11bbb____22180484____22136674	CHEMBL3663141	S1c2c(cccc2)C(C3=NN(c4ccc(cc4)C([O-])=O)C=C3C#N)=C1	[#6]-[#6]1:[#6]:[#7]:[#7]:[#6]:1_20	1	false	REALSpace_70bn_2024-09	m_11bbb	22180484	22136674
[O-][N+](=O)c1cnc(N2N=C(NC(=O)C=3c4c(OC3)cccc4)C(C#N)=C2)cc1	1050	fCSFP4	weighted-fingerprint-similarity	0.841	0.406	m_11bbb____22180482____4860644	CHEMBL3663141	S1c2c(cccc2)C(C3=NN(c4ccc(cc4)C([O-])=O)C=C3C#N)=C1	[#6]-[#6]1:[#6]:[#7]:[#7]:[#6]:1_20	1	false	REALSpace_70bn_2024-09	m_11bbb	22180482	4860644
[O-][N+](=O)c1cnc(N2N=C(NC(=O)c3c4c(c(OC)ccc4)ccc3)C(C#N)=C2)cc1	1051	fCSFP4	weighted-fingerprint-similarity	0.841	0.406	m_11bbb____22180482____26278022	CHEMBL3663141	S1c2c(cccc2)C(C3=NN(c4ccc(cc4)C([O-])=O)C=C3C#N)=C1	[#6]-[#6]1:[#6]:[#7]:[#7]:[#6]:1_20	1	false	REALSpace_70bn_2024-09	m_11bbb	22180482	26278022
[O-][N+](=O)c1cnc(N2N=C(NC(=O)c3c4c(c(ccc4)C[NH3+])ccc3)C(C#N)=C2)cc1	1052	fCSFP4	weighted-fingerprint-similarity	0.841	0.406	m_272430bbe____26361546____26396788	CHEMBL3663141	S1c2c(cccc2)C(C3=NN(c4ccc(cc4)C([O-])=O)C=C3C#N)=C1	[#6]-[#6]1:[#6]:[#7]:[#7]:[#6]:1_20	1	false	REALSpace_70bn_2024-09	m_272430bbe	26361546	26396788
[O-][N+](=O)c1cnc(N2N=C(NC(=O)c3c4c(cc(cc4)C)ccc3)C(C#N)=C2)cc1	1053	fCSFP4	weighted-fingerprint-similarity	0.841	0.406	m_11bbb____22180482____28252144	CHEMBL3663141	S1c2c(cccc2)C(C3=NN(c4ccc(cc4)C([O-])=O)C=C3C#N)=C1	[#6]-[#6]1:[#6]:[#7]:[#7]:[#6]:1_20	1	false	REALSpace_70bn_2024-09	m_11bbb	22180482	28252144
[O-][N+](=O)c1cnc(N2N=C(NC(=O)c3c4c(nnc3)cccc4)C(C#N)=C2)cc1	1054	fCSFP4	weighted-fingerprint-similarity	0.841	0.406	m_11bbb____22180482____12298424	CHEMBL3663141	S1c2c(cccc2)C(C3=NN(c4ccc(cc4)C([O-])=O)C=C3C#N)=C1	[#6]-[#6]1:[#6]:[#7]:[#7]:[#6]:1_20	1	false	REALSpace_70bn_2024-09	m_11bbb	22180482	12298424
O=C(NC1=NN(C=C1C#N)Cc2ccccc2)Cc3c4c(ccc3)cccc4	1055	fCSFP4	weighted-fingerprint-similarity	0.841	0.354	m_11bbb____22169164____53471	CHEMBL3663141	S1c2c(cccc2)C(C3=NN(c4ccc(cc4)C([O-])=O)C=C3C#N)=C1	[#6]-[#6]1:[#6]:[#7]:[#7]:[#6]:1_20	1	false	REALSpace_70bn_2024-09	m_11bbb	22169164	53471
S1C(C(=O)NC2=NN(c3ccc([N+]([O-])=O)cc3)C=C2C#N)=CC=C1C	1056	fCSFP4	weighted-fingerprint-similarity	0.841	0.354	m_270062bbb____28533942____22005602	CHEMBL3663141	S1c2c(cccc2)C(C3=NN(c4ccc(cc4)C([O-])=O)C=C3C#N)=C1	[#6]-[#6]1:[#6]:[#7]:[#7]:[#6]:1_20	1	false	REALSpace_70bn_2024-09	m_270062bbb	28533942	22005602
S1N=CC=C1C(=O)NC2=NN(c3ccc([N+]([O-])=O)cc3)C=C2C#N	1057	fCSFP4	weighted-fingerprint-similarity	0.841	0.354	m_270062bbb____28533942____28366040	CHEMBL3663141	S1c2c(cccc2)C(C3=NN(c4ccc(cc4)C([O-])=O)C=C3C#N)=C1	[#6]-[#6]1:[#6]:[#7]:[#7]:[#6]:1_20	1	false	REALSpace_70bn_2024-09	m_270062bbb	28533942	28366040
S1c2c(ccc(OC)c2C=C1)C(=O)NC3=NN(c4ncc([N+]([O-])=O)cc4)C=C3C#N	1058	fCSFP4	weighted-fingerprint-similarity	0.841	0.419	m_11bbb____22180482____13600456	CHEMBL3663141	S1c2c(cccc2)C(C3=NN(c4ccc(cc4)C([O-])=O)C=C3C#N)=C1	[#6]-[#6]1:[#6]:[#7]:[#7]:[#6]:1_20	1	false	REALSpace_70bn_2024-09	m_11bbb	22180482	13600456
Brc1c2c(cc(c1)C(=O)NC3=NN(C=C3C#N)Cc4ccccc4)cccc2	1059	fCSFP4	weighted-fingerprint-similarity	0.841	0.371	m_11bbb____22169164____10476196	CHEMBL3663141	S1c2c(cccc2)C(C3=NN(c4ccc(cc4)C([O-])=O)C=C3C#N)=C1	[#6]-[#6]1:[#6]:[#7]:[#7]:[#6]:1_20	1	false	REALSpace_70bn_2024-09	m_11bbb	22169164	10476196
S1C(C(=O)NC2=NN(C=C2C#N)Cc3ccccc3)=CC=4SC=CC14	1060	fCSFP4	weighted-fingerprint-similarity	0.841	0.371	m_11bbb____22169164____1180820	CHEMBL3663141	S1c2c(cccc2)C(C3=NN(c4ccc(cc4)C([O-])=O)C=C3C#N)=C1	[#6]-[#6]1:[#6]:[#7]:[#7]:[#6]:1_20	1	false	REALSpace_70bn_2024-09	m_11bbb	22169164	1180820
Brc1c2SC=C(c2ccc1)CNC(=O)NC3=NN(C=C3C#N)Cc4ccccc4	1061	fCSFP4	weighted-fingerprint-similarity	0.841	0.387	m_2430bbc____22524250____19507962	CHEMBL3663141	S1c2c(cccc2)C(C3=NN(c4ccc(cc4)C([O-])=O)C=C3C#N)=C1	[#6]-[#6]1:[#6]:[#7]:[#7]:[#6]:1_20	1	false	REALSpace_70bn_2024-09	m_2430bbc	22524250	19507962
Clc1c2SC=C(c2ccc1)CNC(=O)NC3=NN(C=C3C#N)Cc4ccccc4	1062	fCSFP4	weighted-fingerprint-similarity	0.841	0.387	m_2430bbc____22524250____22587090	CHEMBL3663141	S1c2c(cccc2)C(C3=NN(c4ccc(cc4)C([O-])=O)C=C3C#N)=C1	[#6]-[#6]1:[#6]:[#7]:[#7]:[#6]:1_20	1	false	REALSpace_70bn_2024-09	m_2430bbc	22524250	22587090
Fc1c(N2N=C(NC(=O)c3nccc4c3cccc4)C(C#N)=C2)ccc(C#N)c1	1063	fCSFP4	weighted-fingerprint-similarity	0.841	0.387	m_11bbb____22180484____2164928	CHEMBL3663141	S1c2c(cccc2)C(C3=NN(c4ccc(cc4)C([O-])=O)C=C3C#N)=C1	[#6]-[#6]1:[#6]:[#7]:[#7]:[#6]:1_20	1	false	REALSpace_70bn_2024-09	m_11bbb	22180484	2164928
S1c2c(F)cccc2C(=C1)CNC(=O)NC3=NN(C=C3C#N)Cc4ccccc4	1064	fCSFP4	weighted-fingerprint-similarity	0.841	0.387	m_2430bbc____22524250____22584776	CHEMBL3663141	S1c2c(cccc2)C(C3=NN(c4ccc(cc4)C([O-])=O)C=C3C#N)=C1	[#6]-[#6]1:[#6]:[#7]:[#7]:[#6]:1_20	1	false	REALSpace_70bn_2024-09	m_2430bbc	22524250	22584776
S1c2c(ccc(NC(=O)NC3=NN(c4ncc([N+]([O-])=O)cc4)C=C3C#N)c2)C=C1	1065	fCSFP4	weighted-fingerprint-similarity	0.841	0.387	m_2430bbb____22528322____22579592	CHEMBL3663141	S1c2c(cccc2)C(C3=NN(c4ccc(cc4)C([O-])=O)C=C3C#N)=C1	[#6]-[#6]1:[#6]:[#7]:[#7]:[#6]:1_20	1	false	REALSpace_70bn_2024-09	m_2430bbb	22528322	22579592
ClC(Cl)(Cl)C(=O)NC1=NN(c2ccc([N+]([O-])=O)cc2)C=C1C#N	1066	fCSFP4	weighted-fingerprint-similarity	0.841	0.331	m_270062bbb____28533942____16970212	CHEMBL3663141	S1c2c(cccc2)C(C3=NN(c4ccc(cc4)C([O-])=O)C=C3C#N)=C1	[#6]-[#6]1:[#6]:[#7]:[#7]:[#6]:1_20	1	false	REALSpace_70bn_2024-09	m_270062bbb	28533942	16970212
ClC(Cl)NC(=O)NC1=NN(c2ccc([N+]([O-])=O)cc2)C=C1C#N	1067	fCSFP4	weighted-fingerprint-similarity	0.841	0.331	m_68bbb____28397434____21690278	CHEMBL3663141	S1c2c(cccc2)C(C3=NN(c4ccc(cc4)C([O-])=O)C=C3C#N)=C1	[#6]-[#6]1:[#6]:[#7]:[#7]:[#6]:1_20	1	false	REALSpace_70bn_2024-09	m_68bbb	28397434	21690278
ClCCC(=O)NC1=NN(c2ccc([N+]([O-])=O)cc2)C=C1C#N	1068	fCSFP4	weighted-fingerprint-similarity	0.841	0.331	m_270062bbb____28533942____15057818	CHEMBL3663141	S1c2c(cccc2)C(C3=NN(c4ccc(cc4)C([O-])=O)C=C3C#N)=C1	[#6]-[#6]1:[#6]:[#7]:[#7]:[#6]:1_20	1	false	REALSpace_70bn_2024-09	m_270062bbb	28533942	15057818
FC(F)(F)C(=O)NC1=NN(c2ccc([N+]([O-])=O)cc2)C=C1C#N	1069	fCSFP4	weighted-fingerprint-similarity	0.841	0.331	m_270062bbb____28533942____10961860	CHEMBL3663141	S1c2c(cccc2)C(C3=NN(c4ccc(cc4)C([O-])=O)C=C3C#N)=C1	[#6]-[#6]1:[#6]:[#7]:[#7]:[#6]:1_20	1	false	REALSpace_70bn_2024-09	m_270062bbb	28533942	10961860
FCCC(=O)NC1=NN(c2ccc([N+]([O-])=O)cc2)C=C1C#N	1070	fCSFP4	weighted-fingerprint-similarity	0.841	0.331	m_270062bbb____28533942____28366152	CHEMBL3663141	S1c2c(cccc2)C(C3=NN(c4ccc(cc4)C([O-])=O)C=C3C#N)=C1	[#6]-[#6]1:[#6]:[#7]:[#7]:[#6]:1_20	1	false	REALSpace_70bn_2024-09	m_270062bbb	28533942	28366152
[O-][N+](=O)c1ccc(N2N=C(NC(=O)C(C)(C)C)C(C#N)=C2)cc1	1071	fCSFP4	weighted-fingerprint-similarity	0.841	0.331	m_270062bbb____28533942____17811366	CHEMBL3663141	S1c2c(cccc2)C(C3=NN(c4ccc(cc4)C([O-])=O)C=C3C#N)=C1	[#6]-[#6]1:[#6]:[#7]:[#7]:[#6]:1_20	1	false	REALSpace_70bn_2024-09	m_270062bbb	28533942	17811366
[O-][N+](=O)c1ccc(N2N=C(NC(=O)C3CC3)C(C#N)=C2)cc1	1072	fCSFP4	weighted-fingerprint-similarity	0.841	0.331	m_270062bbb____28533942____15529362	CHEMBL3663141	S1c2c(cccc2)C(C3=NN(c4ccc(cc4)C([O-])=O)C=C3C#N)=C1	[#6]-[#6]1:[#6]:[#7]:[#7]:[#6]:1_20	1	false	REALSpace_70bn_2024-09	m_270062bbb	28533942	15529362
[O-][N+](=O)c1ccc(N2N=C(NC(=O)C=CC)C(C#N)=C2)cc1	1073	fCSFP4	weighted-fingerprint-similarity	0.841	0.331	m_270062bbb____28533942____21444544	CHEMBL3663141	S1c2c(cccc2)C(C3=NN(c4ccc(cc4)C([O-])=O)C=C3C#N)=C1	[#6]-[#6]1:[#6]:[#7]:[#7]:[#6]:1_20	1	false	REALSpace_70bn_2024-09	m_270062bbb	28533942	21444544
[O-][N+](=O)c1ccc(N2N=C(NC(=O)CCC)C(C#N)=C2)cc1	1074	fCSFP4	weighted-fingerprint-similarity	0.841	0.331	m_270062bbb____28533942____17814498	CHEMBL3663141	S1c2c(cccc2)C(C3=NN(c4ccc(cc4)C([O-])=O)C=C3C#N)=C1	[#6]-[#6]1:[#6]:[#7]:[#7]:[#6]:1_20	1	false	REALSpace_70bn_2024-09	m_270062bbb	28533942	17814498
[O-][N+](=O)c1ccc(N2N=C(NC(=O)NC(C)C)C(C#N)=C2)cc1	1075	fCSFP4	weighted-fingerprint-similarity	0.841	0.331	m_2430bbc____22529180____740788	CHEMBL3663141	S1c2c(cccc2)C(C3=NN(c4ccc(cc4)C([O-])=O)C=C3C#N)=C1	[#6]-[#6]1:[#6]:[#7]:[#7]:[#6]:1_20	1	false	REALSpace_70bn_2024-09	m_2430bbc	22529180	740788
[O-][N+](=O)c1ccc(N2N=C(NC(=O)NC=3C=NNC3)C(C#N)=C2)cc1	1076	fCSFP4	weighted-fingerprint-similarity	0.841	0.331	m_2430bbb____22529180____1322310	CHEMBL3663141	S1c2c(cccc2)C(C3=NN(c4ccc(cc4)C([O-])=O)C=C3C#N)=C1	[#6]-[#6]1:[#6]:[#7]:[#7]:[#6]:1_20	1	false	REALSpace_70bn_2024-09	m_2430bbb	22529180	1322310
[O-][N+](=O)c1ccc(N2N=C(NC(=O)NCCO)C(C#N)=C2)cc1	1077	fCSFP4	weighted-fingerprint-similarity	0.841	0.331	m_2430bbc____22529180____2045898	CHEMBL3663141	S1c2c(cccc2)C(C3=NN(c4ccc(cc4)C([O-])=O)C=C3C#N)=C1	[#6]-[#6]1:[#6]:[#7]:[#7]:[#6]:1_20	1	false	REALSpace_70bn_2024-09	m_2430bbc	22529180	2045898
[O-][N+](=O)c1ccc(N2N=C(NC(=O)NN(C)C)C(C#N)=C2)cc1	1078	fCSFP4	weighted-fingerprint-similarity	0.841	0.331	m_2430bbc____22529180____26872436	CHEMBL3663141	S1c2c(cccc2)C(C3=NN(c4ccc(cc4)C([O-])=O)C=C3C#N)=C1	[#6]-[#6]1:[#6]:[#7]:[#7]:[#6]:1_20	1	false	REALSpace_70bn_2024-09	m_2430bbc	22529180	26872436
[O-][N+](=O)c1ccc(N2N=C(NC(=O)NNC(=O)C)C(C#N)=C2)cc1	1079	fCSFP4	weighted-fingerprint-similarity	0.841	0.331	m_2430bbb____22529180____8633062	CHEMBL3663141	S1c2c(cccc2)C(C3=NN(c4ccc(cc4)C([O-])=O)C=C3C#N)=C1	[#6]-[#6]1:[#6]:[#7]:[#7]:[#6]:1_20	1	false	REALSpace_70bn_2024-09	m_2430bbb	22529180	8633062
[O-][N+](=O)c1ccc(N2N=C(NC(=O)NNC=O)C(C#N)=C2)cc1	1080	fCSFP4	weighted-fingerprint-similarity	0.841	0.331	m_2430bbc____22529180____26849886	CHEMBL3663141	S1c2c(cccc2)C(C3=NN(c4ccc(cc4)C([O-])=O)C=C3C#N)=C1	[#6]-[#6]1:[#6]:[#7]:[#7]:[#6]:1_20	1	false	REALSpace_70bn_2024-09	m_2430bbc	22529180	26849886
Fc1c(N2N=C(NC(=O)C=3c4c(N(C3)C)cccc4)C(C#N)=C2)ccc(C#N)c1	1081	fCSFP4	weighted-fingerprint-similarity	0.841	0.402	m_11cbb____22180484____115776	CHEMBL3663141	S1c2c(cccc2)C(C3=NN(c4ccc(cc4)C([O-])=O)C=C3C#N)=C1	[#6]-[#6]1:[#6]:[#7]:[#7]:[#6]:1_20	1	false	REALSpace_70bn_2024-09	m_11cbb	22180484	115776
S(=O)(=O)(CCN1N=C(NC(=O)C=2c3c(SC2)cc(OC)cc3)C(C#N)=C1)C	1082	fCSFP4	weighted-fingerprint-similarity	0.841	0.402	m_11bbb____22175374____16657234	CHEMBL3663141	S1c2c(cccc2)C(C3=NN(c4ccc(cc4)C([O-])=O)C=C3C#N)=C1	[#6]-[#6]1:[#6]:[#7]:[#7]:[#6]:1_20	1	false	REALSpace_70bn_2024-09	m_11bbb	22175374	16657234
Brc1c2c(cc(NC(=O)NC3=NN(C=C3C#N)C)cc2)ccc1	1083	fCSFP4	weighted-fingerprint-similarity	0.841	0.350	m_2430bbb____6584276____22587080	CHEMBL3663141	S1c2c(cccc2)C(C3=NN(c4ccc(cc4)C([O-])=O)C=C3C#N)=C1	[#6]-[#6]1:[#6]:[#7]:[#7]:[#6]:1_20	1	false	REALSpace_70bn_2024-09	m_2430bbb	6584276	22587080
S1c2c(N=C1)cc(NC(=O)NC3=NN(C=C3C#N)C)cc2	1084	fCSFP4	weighted-fingerprint-similarity	0.841	0.350	m_2430bbb____6584276____22589990	CHEMBL3663141	S1c2c(cccc2)C(C3=NN(c4ccc(cc4)C([O-])=O)C=C3C#N)=C1	[#6]-[#6]1:[#6]:[#7]:[#7]:[#6]:1_20	1	false	REALSpace_70bn_2024-09	m_2430bbb	6584276	22589990
S1c2c(cc(NC(=O)NC3=NN(C=C3C#N)C(C)C)cc2)C=C1	1085	fCSFP4	weighted-fingerprint-similarity	0.841	0.350	m_68bbb____28405806____21690740	CHEMBL3663141	S1c2c(cccc2)C(C3=NN(c4ccc(cc4)C([O-])=O)C=C3C#N)=C1	[#6]-[#6]1:[#6]:[#7]:[#7]:[#6]:1_20	1	false	REALSpace_70bn_2024-09	m_68bbb	28405806	21690740
[O-][N+](=O)c1ccc(N2N=C(NC(=O)C=3C=NN(C3)C)C(C#N)=C2)cc1	1086	fCSFP4	weighted-fingerprint-similarity	0.841	0.350	m_270062bbb____28533942____22005600	CHEMBL3663141	S1c2c(cccc2)C(C3=NN(c4ccc(cc4)C([O-])=O)C=C3C#N)=C1	[#6]-[#6]1:[#6]:[#7]:[#7]:[#6]:1_20	1	false	REALSpace_70bn_2024-09	m_270062bbb	28533942	22005600
Brc1c2c(SC=C2CC(=O)NC3=NN(c4ncc([N+]([O-])=O)cc4)C=C3C#N)ccc1	1087	fCSFP4	weighted-fingerprint-similarity	0.841	0.416	m_11bbb____22180482____28469582	CHEMBL3663141	S1c2c(cccc2)C(C3=NN(c4ccc(cc4)C([O-])=O)C=C3C#N)=C1	[#6]-[#6]1:[#6]:[#7]:[#7]:[#6]:1_20	1	false	REALSpace_70bn_2024-09	m_11bbb	22180482	28469582
Clc1c2c(SC=C2CC(=O)NC3=NN(c4ncc([N+]([O-])=O)cc4)C=C3C#N)ccc1	1088	fCSFP4	weighted-fingerprint-similarity	0.841	0.416	m_11bbb____22180482____22138532	CHEMBL3663141	S1c2c(cccc2)C(C3=NN(c4ccc(cc4)C([O-])=O)C=C3C#N)=C1	[#6]-[#6]1:[#6]:[#7]:[#7]:[#6]:1_20	1	false	REALSpace_70bn_2024-09	m_11bbb	22180482	22138532
S1c2c(c(F)ccc2)C(=C1)CC(=O)NC3=NN(c4ncc([N+]([O-])=O)cc4)C=C3C#N	1089	fCSFP4	weighted-fingerprint-similarity	0.841	0.416	m_11bbb____22180482____22138406	CHEMBL3663141	S1c2c(cccc2)C(C3=NN(c4ccc(cc4)C([O-])=O)C=C3C#N)=C1	[#6]-[#6]1:[#6]:[#7]:[#7]:[#6]:1_20	1	false	REALSpace_70bn_2024-09	m_11bbb	22180482	22138406
O=C(NC1=NN(C=C1C#N)C(C)(C)C)c2c3c(c(OC)cc2)cccc3	1090	fCSFP4	weighted-fingerprint-similarity	0.841	0.367	m_11bcb____6406126____107831	CHEMBL3663141	S1c2c(cccc2)C(C3=NN(c4ccc(cc4)C([O-])=O)C=C3C#N)=C1	[#6]-[#6]1:[#6]:[#7]:[#7]:[#6]:1_20	1	false	REALSpace_70bn_2024-09	m_11bcb	6406126	107831
O=C(NC1=NN(C=C1C#N)Cc2ccccc2)c3c4c(cnc3)cccc4	1091	fCSFP4	weighted-fingerprint-similarity	0.841	0.367	m_11bbb____22169164____1159638	CHEMBL3663141	S1c2c(cccc2)C(C3=NN(c4ccc(cc4)C([O-])=O)C=C3C#N)=C1	[#6]-[#6]1:[#6]:[#7]:[#7]:[#6]:1_20	1	false	REALSpace_70bn_2024-09	m_11bbb	22169164	1159638
O=C(NC1=NN(C=C1C#N)C(C)C)c2ccc(C#N)cc2	1092	fCSFP4	weighted-fingerprint-similarity	0.841	0.306	m_11bcb____6463864____53586	CHEMBL3663141	S1c2c(cccc2)C(C3=NN(c4ccc(cc4)C([O-])=O)C=C3C#N)=C1	[#6]-[#6]1:[#6]:[#7]:[#7]:[#6]:1_20	1	false	REALSpace_70bn_2024-09	m_11bcb	6463864	53586
O=C(OCCN1N=C(C(C#N)=C1)C)c2ccc(C#N)cc2	1093	fCSFP4	weighted-fingerprint-similarity	0.841	0.306	m_276436bbc____14085308____14085954	CHEMBL3663141	S1c2c(cccc2)C(C3=NN(c4ccc(cc4)C([O-])=O)C=C3C#N)=C1	[#6]-[#6]1:[#6]:[#7]:[#7]:[#6]:1_20	1	false	REALSpace_70bn_2024-09	m_276436bbc	14085308	14085954
Clc1cc2c(SC=C2S(=O)(=O)NC3=NN(C=C3C#N)C(C)C)cc1	1094	fCSFP4	weighted-fingerprint-similarity	0.841	0.384	m_20bbb____7048196____6725334	CHEMBL3663141	S1c2c(cccc2)C(C3=NN(c4ccc(cc4)C([O-])=O)C=C3C#N)=C1	[#6]-[#6]1:[#6]:[#7]:[#7]:[#6]:1_20	1	false	REALSpace_70bn_2024-09	m_20bbb	7048196	6725334
Fc1c(N2N=C(NC(=O)c3c4c(ccc(OC)c4)ccc3)C(C#N)=C2)ccc(C#N)c1	1095	fCSFP4	weighted-fingerprint-similarity	0.841	0.399	m_11bbb____22180484____26277886	CHEMBL3663141	S1c2c(cccc2)C(C3=NN(c4ccc(cc4)C([O-])=O)C=C3C#N)=C1	[#6]-[#6]1:[#6]:[#7]:[#7]:[#6]:1_20	1	false	REALSpace_70bn_2024-09	m_11bbb	22180484	26277886
S1c2c(cc(nc2)C(=O)NC3=NN(c4ncc([N+]([O-])=O)cc4)C=C3C#N)C=C1	1096	fCSFP4	weighted-fingerprint-similarity	0.841	0.399	m_11bbb____22180482____26269724	CHEMBL3663141	S1c2c(cccc2)C(C3=NN(c4ccc(cc4)C([O-])=O)C=C3C#N)=C1	[#6]-[#6]1:[#6]:[#7]:[#7]:[#6]:1_20	1	false	REALSpace_70bn_2024-09	m_11bbb	22180482	26269724
S1c2c(cnc(c2)C(=O)NC3=NN(c4ncc([N+]([O-])=O)cc4)C=C3C#N)C=C1	1097	fCSFP4	weighted-fingerprint-similarity	0.841	0.399	m_11bbb____22180482____15608350	CHEMBL3663141	S1c2c(cccc2)C(C3=NN(c4ccc(cc4)C([O-])=O)C=C3C#N)=C1	[#6]-[#6]1:[#6]:[#7]:[#7]:[#6]:1_20	1	false	REALSpace_70bn_2024-09	m_11bbb	22180482	15608350
S1c2c(cncc2C=C1)C(=O)NC3=NN(c4c(F)cc(C#N)cc4)C=C3C#N	1098	fCSFP4	weighted-fingerprint-similarity	0.841	0.399	m_11bbb____22180484____24545526	CHEMBL3663141	S1c2c(cccc2)C(C3=NN(c4ccc(cc4)C([O-])=O)C=C3C#N)=C1	[#6]-[#6]1:[#6]:[#7]:[#7]:[#6]:1_20	1	false	REALSpace_70bn_2024-09	m_11bbb	22180484	24545526
S1c2c(ccc(NNC(=O)NC3=NN(C=C3C#N)C)c2)C=C1	1099	fCSFP4	weighted-fingerprint-similarity	0.841	0.346	m_2430bbb____6584276____14788884	CHEMBL3663141	S1c2c(cccc2)C(C3=NN(c4ccc(cc4)C([O-])=O)C=C3C#N)=C1	[#6]-[#6]1:[#6]:[#7]:[#7]:[#6]:1_20	1	false	REALSpace_70bn_2024-09	m_2430bbb	6584276	14788884
Brc1c2c(cc(c1)C(=O)NC3=NN(C=C3C#N)C(C)C)cccc2	1100	fCSFP4	weighted-fingerprint-similarity	0.841	0.364	m_11bcb____6463864____10476196	CHEMBL3663141	S1c2c(cccc2)C(C3=NN(c4ccc(cc4)C([O-])=O)C=C3C#N)=C1	[#6]-[#6]1:[#6]:[#7]:[#7]:[#6]:1_20	1	false	REALSpace_70bn_2024-09	m_11bcb	6463864	10476196
Brc1c2c(cc(c1)C(=O)OCCN3N=C(C(C#N)=C3)C)cccc2	1101	fCSFP4	weighted-fingerprint-similarity	0.841	0.364	m_276436bbc____14085308____14103530	CHEMBL3663141	S1c2c(cccc2)C(C3=NN(c4ccc(cc4)C([O-])=O)C=C3C#N)=C1	[#6]-[#6]1:[#6]:[#7]:[#7]:[#6]:1_20	1	false	REALSpace_70bn_2024-09	m_276436bbc	14085308	14103530
Brc1c2c(SC(C(=O)NC3=NN(C=C3C#N)C(C)C)=C2)ccc1	1102	fCSFP4	weighted-fingerprint-similarity	0.841	0.380	m_11bcb____6463864____14245944	CHEMBL3663141	S1c2c(cccc2)C(C3=NN(c4ccc(cc4)C([O-])=O)C=C3C#N)=C1	[#6]-[#6]1:[#6]:[#7]:[#7]:[#6]:1_20	1	false	REALSpace_70bn_2024-09	m_11bcb	6463864	14245944
Brc1c2c(SC(C(=O)OCCN3N=C(C(C#N)=C3)C)=C2)ccc1	1103	fCSFP4	weighted-fingerprint-similarity	0.841	0.380	m_276436bbc____14085308____14245960	CHEMBL3663141	S1c2c(cccc2)C(C3=NN(c4ccc(cc4)C([O-])=O)C=C3C#N)=C1	[#6]-[#6]1:[#6]:[#7]:[#7]:[#6]:1_20	1	false	REALSpace_70bn_2024-09	m_276436bbc	14085308	14245960
Clc1c2c(SC(C(=O)NC3=NN(C=C3C#N)C(C)C)=C2)ccc1	1104	fCSFP4	weighted-fingerprint-similarity	0.841	0.380	m_11bcb____6463864____55547	CHEMBL3663141	S1c2c(cccc2)C(C3=NN(c4ccc(cc4)C([O-])=O)C=C3C#N)=C1	[#6]-[#6]1:[#6]:[#7]:[#7]:[#6]:1_20	1	false	REALSpace_70bn_2024-09	m_11bcb	6463864	55547
Clc1c2c(SC(C(=O)OCCN3N=C(C(C#N)=C3)C)=C2)ccc1	1105	fCSFP4	weighted-fingerprint-similarity	0.841	0.380	m_276436bbc____14085308____14089546	CHEMBL3663141	S1c2c(cccc2)C(C3=NN(c4ccc(cc4)C([O-])=O)C=C3C#N)=C1	[#6]-[#6]1:[#6]:[#7]:[#7]:[#6]:1_20	1	false	REALSpace_70bn_2024-09	m_276436bbc	14085308	14089546
S1N=C2C(NC(=O)NC3=NN(c4ccc([N+]([O-])=O)cc4)C=C3C#N)=CC=CC2=N1	1106	fCSFP4	weighted-fingerprint-similarity	0.841	0.380	m_68bbb____28397434____21690764	CHEMBL3663141	S1c2c(cccc2)C(C3=NN(c4ccc(cc4)C([O-])=O)C=C3C#N)=C1	[#6]-[#6]1:[#6]:[#7]:[#7]:[#6]:1_20	1	false	REALSpace_70bn_2024-09	m_68bbb	28397434	21690764
S1c2c(N=C1)c(ccc2)C(=O)NC3=NN(C=C3C#N)CC(F)F	1107	fCSFP4	weighted-fingerprint-similarity	0.841	0.380	m_11bcb____15359846____11715778	CHEMBL3663141	S1c2c(cccc2)C(C3=NN(c4ccc(cc4)C([O-])=O)C=C3C#N)=C1	[#6]-[#6]1:[#6]:[#7]:[#7]:[#6]:1_20	1	false	REALSpace_70bn_2024-09	m_11bcb	15359846	11715778
S1c2c(c(F)ccc2)C=C1C(=O)NC3=NN(C=C3C#N)C(C)C	1108	fCSFP4	weighted-fingerprint-similarity	0.841	0.380	m_11bcb____6463864____55625	CHEMBL3663141	S1c2c(cccc2)C(C3=NN(c4ccc(cc4)C([O-])=O)C=C3C#N)=C1	[#6]-[#6]1:[#6]:[#7]:[#7]:[#6]:1_20	1	false	REALSpace_70bn_2024-09	m_11bcb	6463864	55625
S1c2c(c(F)ccc2)C=C1C(=O)OCCN3N=C(C(C#N)=C3)C	1109	fCSFP4	weighted-fingerprint-similarity	0.841	0.380	m_276436bbc____14085308____14089592	CHEMBL3663141	S1c2c(cccc2)C(C3=NN(c4ccc(cc4)C([O-])=O)C=C3C#N)=C1	[#6]-[#6]1:[#6]:[#7]:[#7]:[#6]:1_20	1	false	REALSpace_70bn_2024-09	m_276436bbc	14085308	14089592
S1c2c(c(ccc2)C)C=C1C(=O)NC3=NN(C=C3C#N)C(C)(C)C	1110	fCSFP4	weighted-fingerprint-similarity	0.841	0.380	m_11bcb____6406126____28369862	CHEMBL3663141	S1c2c(cccc2)C(C3=NN(c4ccc(cc4)C([O-])=O)C=C3C#N)=C1	[#6]-[#6]1:[#6]:[#7]:[#7]:[#6]:1_20	1	false	REALSpace_70bn_2024-09	m_11bcb	6406126	28369862
S1c2c(c(ncc2)NNC(=O)NC3=NN(C=C3C#N)Cc4ccccc4)C=C1	1111	fCSFP4	weighted-fingerprint-similarity	0.841	0.380	m_2430bbb____22524250____26852408	CHEMBL3663141	S1c2c(cccc2)C(C3=NN(c4ccc(cc4)C([O-])=O)C=C3C#N)=C1	[#6]-[#6]1:[#6]:[#7]:[#7]:[#6]:1_20	1	false	REALSpace_70bn_2024-09	m_2430bbb	22524250	26852408
S1c2c(ccc(F)c2C=C1)C(=O)NC3=NN(C=C3C#N)CC(F)F	1112	fCSFP4	weighted-fingerprint-similarity	0.841	0.380	m_11bcb____15359846____14790564	CHEMBL3663141	S1c2c(cccc2)C(C3=NN(c4ccc(cc4)C([O-])=O)C=C3C#N)=C1	[#6]-[#6]1:[#6]:[#7]:[#7]:[#6]:1_20	1	false	REALSpace_70bn_2024-09	m_11bcb	15359846	14790564
S1c2c(ccc(OC)c2C=C1)C(=O)OCCN3N=C(C(C#N)=C3)C	1113	fCSFP4	weighted-fingerprint-similarity	0.841	0.380	m_276436bbc____14085308____14109248	CHEMBL3663141	S1c2c(cccc2)C(C3=NN(c4ccc(cc4)C([O-])=O)C=C3C#N)=C1	[#6]-[#6]1:[#6]:[#7]:[#7]:[#6]:1_20	1	false	REALSpace_70bn_2024-09	m_276436bbc	14085308	14109248
Brc1c2c(c(nc1)CNC(=O)NC3=NN(c4ccc([N+]([O-])=O)cc4)C=C3C#N)cccc2	1114	fCSFP4	weighted-fingerprint-similarity	0.841	0.395	m_2430bbc____22529180____22586702	CHEMBL3663141	S1c2c(cccc2)C(C3=NN(c4ccc(cc4)C([O-])=O)C=C3C#N)=C1	[#6]-[#6]1:[#6]:[#7]:[#7]:[#6]:1_20	1	false	REALSpace_70bn_2024-09	m_2430bbc	22529180	22586702
Clc1c2c(c(cc1)C(NC(=O)NC3=NN(c4ccc([N+]([O-])=O)cc4)C=C3C#N)C)cccc2	1115	fCSFP4	weighted-fingerprint-similarity	0.841	0.395	m_2430bbc____22529180____8804548	CHEMBL3663141	S1c2c(cccc2)C(C3=NN(c4ccc(cc4)C([O-])=O)C=C3C#N)=C1	[#6]-[#6]1:[#6]:[#7]:[#7]:[#6]:1_20	1	false	REALSpace_70bn_2024-09	m_2430bbc	22529180	8804548
FCC(NC(=O)NC1=NN(c2ccc([N+]([O-])=O)cc2)C=C1C#N)c3c4c(ccc3)cccc4	1116	fCSFP4	weighted-fingerprint-similarity	0.841	0.395	m_2430bbc____22529180____22579008	CHEMBL3663141	S1c2c(cccc2)C(C3=NN(c4ccc(cc4)C([O-])=O)C=C3C#N)=C1	[#6]-[#6]1:[#6]:[#7]:[#7]:[#6]:1_20	1	false	REALSpace_70bn_2024-09	m_2430bbc	22529180	22579008
Fc1c(N2N=C(NC(=O)c3c4c(c(cc3)C)ccnc4)C(C#N)=C2)ccc(C#N)c1	1117	fCSFP4	weighted-fingerprint-similarity	0.841	0.395	m_11bbb____22180484____27041940	CHEMBL3663141	S1c2c(cccc2)C(C3=NN(c4ccc(cc4)C([O-])=O)C=C3C#N)=C1	[#6]-[#6]1:[#6]:[#7]:[#7]:[#6]:1_20	1	false	REALSpace_70bn_2024-09	m_11bbb	22180484	27041940
Fc1c(N2N=C(NC(=O)c3c4c(c(cc3)C)cncc4)C(C#N)=C2)ccc(C#N)c1	1118	fCSFP4	weighted-fingerprint-similarity	0.841	0.395	m_11bbb____22180484____27325384	CHEMBL3663141	S1c2c(cccc2)C(C3=NN(c4ccc(cc4)C([O-])=O)C=C3C#N)=C1	[#6]-[#6]1:[#6]:[#7]:[#7]:[#6]:1_20	1	false	REALSpace_70bn_2024-09	m_11bbb	22180484	27325384
S1C2=C(NC(C(=O)NC3=NN(c4c(F)cc(C#N)cc4)C=C3C#N)=C2)C=C1	1119	fCSFP4	weighted-fingerprint-similarity	0.841	0.395	m_11bbb____22180484____25922636	CHEMBL3663141	S1c2c(cccc2)C(C3=NN(c4ccc(cc4)C([O-])=O)C=C3C#N)=C1	[#6]-[#6]1:[#6]:[#7]:[#7]:[#6]:1_20	1	false	REALSpace_70bn_2024-09	m_11bbb	22180484	25922636
S1c2c(N=C1C(=O)NNC(=O)NC3=NN(c4ccc([N+]([O-])=O)cc4)C=C3C#N)cccc2	1120	fCSFP4	weighted-fingerprint-similarity	0.841	0.395	m_2430bbb____22529180____12866624	CHEMBL3663141	S1c2c(cccc2)C(C3=NN(c4ccc(cc4)C([O-])=O)C=C3C#N)=C1	[#6]-[#6]1:[#6]:[#7]:[#7]:[#6]:1_20	1	false	REALSpace_70bn_2024-09	m_2430bbb	22529180	12866624
S1c2c(NC(=O)NC3=NN(c4ncc([N+]([O-])=O)cc4)C=C3C#N)cccc2C=C1	1121	fCSFP4	weighted-fingerprint-similarity	0.841	0.395	m_2430cbb____22528322____7692512	CHEMBL3663141	S1c2c(cccc2)C(C3=NN(c4ccc(cc4)C([O-])=O)C=C3C#N)=C1	[#6]-[#6]1:[#6]:[#7]:[#7]:[#6]:1_20	1	false	REALSpace_70bn_2024-09	m_2430cbb	22528322	7692512
S1c2c(cccc2)C(=C1)C(O)CNC(=O)C(=O)NC3=NN(C=C3C#N)C(C)(C)C	1122	fCSFP4	weighted-fingerprint-similarity	0.841	0.395	m_2718bbb____15728068____8260804	CHEMBL3663141	S1c2c(cccc2)C(C3=NN(c4ccc(cc4)C([O-])=O)C=C3C#N)=C1	[#6]-[#6]1:[#6]:[#7]:[#7]:[#6]:1_20	1	false	REALSpace_70bn_2024-09	m_2718bbb	15728068	8260804
S1c2c(cccc2)C(=C1)C(O)CNC(=O)C(=O)NC3=NN(C=C3C#N)CC(F)F	1123	fCSFP4	weighted-fingerprint-similarity	0.841	0.395	m_2718bbb____15728068____15359850	CHEMBL3663141	S1c2c(cccc2)C(C3=NN(c4ccc(cc4)C([O-])=O)C=C3C#N)=C1	[#6]-[#6]1:[#6]:[#7]:[#7]:[#6]:1_20	1	false	REALSpace_70bn_2024-09	m_2718bbb	15728068	15359850
S1c2c(cccc2)C(=C1)C(O)CNC(=O)NC3=NN(C=C3C#N)CC[NH+](C)C	1124	fCSFP4	weighted-fingerprint-similarity	0.841	0.395	m_2430bbc____22525246____15728062	CHEMBL3663141	S1c2c(cccc2)C(C3=NN(c4ccc(cc4)C([O-])=O)C=C3C#N)=C1	[#6]-[#6]1:[#6]:[#7]:[#7]:[#6]:1_20	1	false	REALSpace_70bn_2024-09	m_2430bbc	22525246	15728062
S1c2c(cccc2)C=3SC(C(=O)NC4=NN(c5c(F)cc(C#N)cc5)C=C4C#N)=CC13	1125	fCSFP4	weighted-fingerprint-similarity	0.841	0.395	m_11bbb____22180484____135052	CHEMBL3663141	S1c2c(cccc2)C(C3=NN(c4ccc(cc4)C([O-])=O)C=C3C#N)=C1	[#6]-[#6]1:[#6]:[#7]:[#7]:[#6]:1_20	1	false	REALSpace_70bn_2024-09	m_11bbb	22180484	135052
[O-][N+](=O)c1ccc(N2N=C(NC(=O)NC(c3c4c(ccc3)cccc4)CC)C(C#N)=C2)cc1	1126	fCSFP4	weighted-fingerprint-similarity	0.841	0.395	m_2430bbc____22529180____13037264	CHEMBL3663141	S1c2c(cccc2)C(C3=NN(c4ccc(cc4)C([O-])=O)C=C3C#N)=C1	[#6]-[#6]1:[#6]:[#7]:[#7]:[#6]:1_20	1	false	REALSpace_70bn_2024-09	m_2430bbc	22529180	13037264
[O-][N+](=O)c1ccc(N2N=C(NC(=O)NC3C(c4c5c(ccc4)cccc5)C3)C(C#N)=C2)cc1	1127	fCSFP4	weighted-fingerprint-similarity	0.841	0.395	m_2430bbc____22529180____18982994	CHEMBL3663141	S1c2c(cccc2)C(C3=NN(c4ccc(cc4)C([O-])=O)C=C3C#N)=C1	[#6]-[#6]1:[#6]:[#7]:[#7]:[#6]:1_20	1	false	REALSpace_70bn_2024-09	m_2430bbc	22529180	18982994
[O-][N+](=O)c1ccc(N2N=C(NC(=O)NCCc3c4c(ncc3)cccc4)C(C#N)=C2)cc1	1128	fCSFP4	weighted-fingerprint-similarity	0.841	0.395	m_2430bbc____22529180____11971064	CHEMBL3663141	S1c2c(cccc2)C(C3=NN(c4ccc(cc4)C([O-])=O)C=C3C#N)=C1	[#6]-[#6]1:[#6]:[#7]:[#7]:[#6]:1_20	1	false	REALSpace_70bn_2024-09	m_2430bbc	22529180	11971064
[O-][N+](=O)c1cnc(N2N=C(NC(=O)c3c4c(cnc3)cncc4)C(C#N)=C2)cc1	1129	fCSFP4	weighted-fingerprint-similarity	0.841	0.395	m_11bbb____22180482____17833774	CHEMBL3663141	S1c2c(cccc2)C(C3=NN(c4ccc(cc4)C([O-])=O)C=C3C#N)=C1	[#6]-[#6]1:[#6]:[#7]:[#7]:[#6]:1_20	1	false	REALSpace_70bn_2024-09	m_11bbb	22180482	17833774
S1N=CC(NC(=O)NC2=NN(c3ccc([N+]([O-])=O)cc3)C=C2C#N)=C1	1130	fCSFP4	weighted-fingerprint-similarity	0.840	0.342	m_68bbb____28397434____21690020	CHEMBL3663141	S1c2c(cccc2)C(C3=NN(c4ccc(cc4)C([O-])=O)C=C3C#N)=C1	[#6]-[#6]1:[#6]:[#7]:[#7]:[#6]:1_20	1	false	REALSpace_70bn_2024-09	m_68bbb	28397434	21690020
Clc1cnc2c(SC=C2C(=O)NC3=NN(c4c(F)cc(C#N)cc4)C=C3C#N)c1	1131	fCSFP4	weighted-fingerprint-similarity	0.840	0.410	m_11bbb____22180484____11618976	CHEMBL3663141	S1c2c(cccc2)C(C3=NN(c4ccc(cc4)C([O-])=O)C=C3C#N)=C1	[#6]-[#6]1:[#6]:[#7]:[#7]:[#6]:1_20	1	false	REALSpace_70bn_2024-09	m_11bbb	22180484	11618976
S1c2c(cccc2N=C1)C(=O)NC3=NN(c4ncc([N+]([O-])=O)cc4)C=C3C#N	1132	fCSFP4	weighted-fingerprint-similarity	0.840	0.410	m_11bbb____22180482____22135456	CHEMBL3663141	S1c2c(cccc2)C(C3=NN(c4ccc(cc4)C([O-])=O)C=C3C#N)=C1	[#6]-[#6]1:[#6]:[#7]:[#7]:[#6]:1_20	1	false	REALSpace_70bn_2024-09	m_11bbb	22180482	22135456
S(=O)(=O)(NC1=NN(C=C1C#N)CC(F)F)c2c3c(SC=C3)ccc2	1133	fCSFP4	weighted-fingerprint-similarity	0.840	0.376	m_20bbb____15359848____18795882	CHEMBL3663141	S1c2c(cccc2)C(C3=NN(c4ccc(cc4)C([O-])=O)C=C3C#N)=C1	[#6]-[#6]1:[#6]:[#7]:[#7]:[#6]:1_20	1	false	REALSpace_70bn_2024-09	m_20bbb	15359848	18795882
S1c2c(cccc2)C(=C1)C(NC(=O)C(=O)NC3=NN(C=C3C#N)CC(F)F)C	1134	fCSFP4	weighted-fingerprint-similarity	0.840	0.392	m_2718bbb____13459342____15359850	CHEMBL3663141	S1c2c(cccc2)C(C3=NN(c4ccc(cc4)C([O-])=O)C=C3C#N)=C1	[#6]-[#6]1:[#6]:[#7]:[#7]:[#6]:1_20	1	false	REALSpace_70bn_2024-09	m_2718bbb	13459342	15359850
S1c2c(cccc2C(=C1)C)C(=O)NC3=NN(C=C3C#N)CC(F)(F)C	1135	fCSFP4	weighted-fingerprint-similarity	0.840	0.392	m_11bcb____15273432____22135362	CHEMBL3663141	S1c2c(cccc2)C(C3=NN(c4ccc(cc4)C([O-])=O)C=C3C#N)=C1	[#6]-[#6]1:[#6]:[#7]:[#7]:[#6]:1_20	1	false	REALSpace_70bn_2024-09	m_11bcb	15273432	22135362
[O-][N+](=O)c1ccc(N2N=C(NC(=O)NCCc3c4c(cncc4)ccc3)C(C#N)=C2)cc1	1136	fCSFP4	weighted-fingerprint-similarity	0.840	0.392	m_2430bbc____22529180____26856220	CHEMBL3663141	S1c2c(cccc2)C(C3=NN(c4ccc(cc4)C([O-])=O)C=C3C#N)=C1	[#6]-[#6]1:[#6]:[#7]:[#7]:[#6]:1_20	1	false	REALSpace_70bn_2024-09	m_2430bbc	22529180	26856220
[O-][N+](=O)c1ccc(N2N=C(NC(=O)NCc3c4c(OC=C4)ccc3)C(C#N)=C2)cc1	1137	fCSFP4	weighted-fingerprint-similarity	0.840	0.392	m_2430bbc____22529180____12106962	CHEMBL3663141	S1c2c(cccc2)C(C3=NN(c4ccc(cc4)C([O-])=O)C=C3C#N)=C1	[#6]-[#6]1:[#6]:[#7]:[#7]:[#6]:1_20	1	false	REALSpace_70bn_2024-09	m_2430bbc	22529180	12106962
[O-][N+](=O)c1ccc(N2N=C(NC(=O)NNC(=O)c3c4ncccc4ccc3)C(C#N)=C2)cc1	1138	fCSFP4	weighted-fingerprint-similarity	0.840	0.392	m_2430bbc____22529180____8738538	CHEMBL3663141	S1c2c(cccc2)C(C3=NN(c4ccc(cc4)C([O-])=O)C=C3C#N)=C1	[#6]-[#6]1:[#6]:[#7]:[#7]:[#6]:1_20	1	false	REALSpace_70bn_2024-09	m_2430bbc	22529180	8738538
[O-][N+](=O)c1cnc(N2N=C(NC(=O)NNc3c4c(ccc3)cccc4)C(C#N)=C2)cc1	1139	fCSFP4	weighted-fingerprint-similarity	0.840	0.392	m_2430bbb____22528322____26860030	CHEMBL3663141	S1c2c(cccc2)C(C3=NN(c4ccc(cc4)C([O-])=O)C=C3C#N)=C1	[#6]-[#6]1:[#6]:[#7]:[#7]:[#6]:1_20	1	false	REALSpace_70bn_2024-09	m_2430bbb	22528322	26860030
[O-][N+](=O)c1ccc(N2N=C(NC(=O)Nc3c(O)cccc3)C(C#N)=C2)cc1	1140	fCSFP4	weighted-fingerprint-similarity	0.840	0.338	m_2430bbb____22529180____22590206	CHEMBL3663141	S1c2c(cccc2)C(C3=NN(c4ccc(cc4)C([O-])=O)C=C3C#N)=C1	[#6]-[#6]1:[#6]:[#7]:[#7]:[#6]:1_20	1	false	REALSpace_70bn_2024-09	m_2430bbb	22529180	22590206
S1N=C(c2c1cccc2)CC(=O)NC3=NN(c4ncc([N+]([O-])=O)cc4)C=C3C#N	1141	fCSFP4	weighted-fingerprint-similarity	0.840	0.407	m_11bbb____22180482____11402706	CHEMBL3663141	S1c2c(cccc2)C(C3=NN(c4ccc(cc4)C([O-])=O)C=C3C#N)=C1	[#6]-[#6]1:[#6]:[#7]:[#7]:[#6]:1_20	1	false	REALSpace_70bn_2024-09	m_11bbb	22180482	11402706
S1c2c(c([N+]([O-])=O)ccc2)C=C1C(=O)NC3=NN(c4c(F)cc(C#N)cc4)C=C3C#N	1142	fCSFP4	weighted-fingerprint-similarity	0.840	0.420	m_11bbb____22180484____26276910	CHEMBL3663141	S1c2c(cccc2)C(C3=NN(c4ccc(cc4)C([O-])=O)C=C3C#N)=C1	[#6]-[#6]1:[#6]:[#7]:[#7]:[#6]:1_20	1	false	REALSpace_70bn_2024-09	m_11bbb	22180484	26276910
Brc1cc2SC=C(c2cc1)CNC(=O)NC3=NN(C=C3C#N)CC(F)(F)F	1143	fCSFP4	weighted-fingerprint-similarity	0.840	0.389	m_2430dbc____15146980____20044628	CHEMBL3663141	S1c2c(cccc2)C(C3=NN(c4ccc(cc4)C([O-])=O)C=C3C#N)=C1	[#6]-[#6]1:[#6]:[#7]:[#7]:[#6]:1_20	1	false	REALSpace_70bn_2024-09	m_2430dbc	15146980	20044628
Brc1cc2SC=C(c2cc1)CNC(=O)NC3=NN(C=C3C#N)CCOC	1144	fCSFP4	weighted-fingerprint-similarity	0.840	0.389	m_2430bbc____15503936____20044628	CHEMBL3663141	S1c2c(cccc2)C(C3=NN(c4ccc(cc4)C([O-])=O)C=C3C#N)=C1	[#6]-[#6]1:[#6]:[#7]:[#7]:[#6]:1_20	1	false	REALSpace_70bn_2024-09	m_2430bbc	15503936	20044628
Brc1cc2c(SC=C2CCNC(=O)NC3=NN(C=C3C#N)C(C)(C)C)cc1	1145	fCSFP4	weighted-fingerprint-similarity	0.840	0.389	m_2430dbc____6950712____21650686	CHEMBL3663141	S1c2c(cccc2)C(C3=NN(c4ccc(cc4)C([O-])=O)C=C3C#N)=C1	[#6]-[#6]1:[#6]:[#7]:[#7]:[#6]:1_20	1	false	REALSpace_70bn_2024-09	m_2430dbc	6950712	21650686
Brc1cc2c(SC=C2CNC(=O)NC3=NN(C=C3C#N)CC(F)(F)F)cc1	1146	fCSFP4	weighted-fingerprint-similarity	0.840	0.389	m_2430dbc____15146980____19507584	CHEMBL3663141	S1c2c(cccc2)C(C3=NN(c4ccc(cc4)C([O-])=O)C=C3C#N)=C1	[#6]-[#6]1:[#6]:[#7]:[#7]:[#6]:1_20	1	false	REALSpace_70bn_2024-09	m_2430dbc	15146980	19507584
Brc1cc2c(SC=C2CNC(=O)NC3=NN(C=C3C#N)CCOC)cc1	1147	fCSFP4	weighted-fingerprint-similarity	0.840	0.389	m_2430bbc____15503936____19507584	CHEMBL3663141	S1c2c(cccc2)C(C3=NN(c4ccc(cc4)C([O-])=O)C=C3C#N)=C1	[#6]-[#6]1:[#6]:[#7]:[#7]:[#6]:1_20	1	false	REALSpace_70bn_2024-09	m_2430bbc	15503936	19507584
ClC=1c2c(SC1)cc(NC(=O)NC3=NN(C=C3C#N)CCS(=O)(=O)C)cc2	1148	fCSFP4	weighted-fingerprint-similarity	0.840	0.389	m_2430cbb____22525248____17612980	CHEMBL3663141	S1c2c(cccc2)C(C3=NN(c4ccc(cc4)C([O-])=O)C=C3C#N)=C1	[#6]-[#6]1:[#6]:[#7]:[#7]:[#6]:1_20	1	false	REALSpace_70bn_2024-09	m_2430cbb	22525248	17612980
Clc1cc2SC=C(c2cc1)CNC(=O)NC3=NN(C=C3C#N)CC(F)(F)F	1149	fCSFP4	weighted-fingerprint-similarity	0.840	0.389	m_2430dbc____15146980____22588172	CHEMBL3663141	S1c2c(cccc2)C(C3=NN(c4ccc(cc4)C([O-])=O)C=C3C#N)=C1	[#6]-[#6]1:[#6]:[#7]:[#7]:[#6]:1_20	1	false	REALSpace_70bn_2024-09	m_2430dbc	15146980	22588172
Clc1cc2SC=C(c2cc1)CNC(=O)NC3=NN(C=C3C#N)CCOC	1150	fCSFP4	weighted-fingerprint-similarity	0.840	0.389	m_2430bbc____15503936____22588172	CHEMBL3663141	S1c2c(cccc2)C(C3=NN(c4ccc(cc4)C([O-])=O)C=C3C#N)=C1	[#6]-[#6]1:[#6]:[#7]:[#7]:[#6]:1_20	1	false	REALSpace_70bn_2024-09	m_2430bbc	15503936	22588172
Clc1cc2c(cccc2cc1)CNC(=O)NC3=NN(c4ccc([N+]([O-])=O)cc4)C=C3C#N	1151	fCSFP4	weighted-fingerprint-similarity	0.840	0.389	m_2430bbc____22529180____14178384	CHEMBL3663141	S1c2c(cccc2)C(C3=NN(c4ccc(cc4)C([O-])=O)C=C3C#N)=C1	[#6]-[#6]1:[#6]:[#7]:[#7]:[#6]:1_20	1	false	REALSpace_70bn_2024-09	m_2430bbc	22529180	14178384
Fc1c(N2N=C(NC(=O)COc3c4c(ccc3)cccc4)C(C#N)=C2)ccc(C#N)c1	1152	fCSFP4	weighted-fingerprint-similarity	0.840	0.389	m_11bbb____22180484____54537	CHEMBL3663141	S1c2c(cccc2)C(C3=NN(c4ccc(cc4)C([O-])=O)C=C3C#N)=C1	[#6]-[#6]1:[#6]:[#7]:[#7]:[#6]:1_20	1	false	REALSpace_70bn_2024-09	m_11bbb	22180484	54537
Fc1c(N2N=C(NC(=O)NCCNc3c4c(ccc3)cccc4)C(C#N)=C2)ccc(C#N)c1	1153	fCSFP4	weighted-fingerprint-similarity	0.840	0.389	m_2430bbc____22528324____14644014	CHEMBL3663141	S1c2c(cccc2)C(C3=NN(c4ccc(cc4)C([O-])=O)C=C3C#N)=C1	[#6]-[#6]1:[#6]:[#7]:[#7]:[#6]:1_20	1	false	REALSpace_70bn_2024-09	m_2430bbc	22528324	14644014
Fc1c(N2N=C(NC(=O)NCCc3c4c(ccc3)cccc4)C(C#N)=C2)ccc(C#N)c1	1154	fCSFP4	weighted-fingerprint-similarity	0.840	0.389	m_2430bbc____22528324____743710	CHEMBL3663141	S1c2c(cccc2)C(C3=NN(c4ccc(cc4)C([O-])=O)C=C3C#N)=C1	[#6]-[#6]1:[#6]:[#7]:[#7]:[#6]:1_20	1	false	REALSpace_70bn_2024-09	m_2430bbc	22528324	743710
S1c2c(N=C1)ccc(c2)CNC(=O)NC3=NN(c4ccc([N+]([O-])=O)cc4)C=C3C#N	1155	fCSFP4	weighted-fingerprint-similarity	0.840	0.389	m_2430bbc____22529180____22588340	CHEMBL3663141	S1c2c(cccc2)C(C3=NN(c4ccc(cc4)C([O-])=O)C=C3C#N)=C1	[#6]-[#6]1:[#6]:[#7]:[#7]:[#6]:1_20	1	false	REALSpace_70bn_2024-09	m_2430bbc	22529180	22588340
S1c2c(N=C1CNC(=O)NC3=NN(c4ccc([N+]([O-])=O)cc4)C=C3C#N)cccc2	1156	fCSFP4	weighted-fingerprint-similarity	0.840	0.389	m_2430bbc____22529180____741672	CHEMBL3663141	S1c2c(cccc2)C(C3=NN(c4ccc(cc4)C([O-])=O)C=C3C#N)=C1	[#6]-[#6]1:[#6]:[#7]:[#7]:[#6]:1_20	1	false	REALSpace_70bn_2024-09	m_2430bbc	22529180	741672
S1c2c(NC(=O)NC3=NN(c4c([N+]([O-])=O)cccc4)C=C3C#N)cccc2C=C1	1157	fCSFP4	weighted-fingerprint-similarity	0.840	0.389	m_2430cbb____22528352____7692512	CHEMBL3663141	S1c2c(cccc2)C(C3=NN(c4ccc(cc4)C([O-])=O)C=C3C#N)=C1	[#6]-[#6]1:[#6]:[#7]:[#7]:[#6]:1_20	1	false	REALSpace_70bn_2024-09	m_2430cbb	22528352	7692512
S1c2c(cc(F)cc2)C(=C1)CNC(=O)NC3=NN(C=C3C#N)CCOC	1158	fCSFP4	weighted-fingerprint-similarity	0.840	0.389	m_2430bbc____15503936____19507710	CHEMBL3663141	S1c2c(cccc2)C(C3=NN(c4ccc(cc4)C([O-])=O)C=C3C#N)=C1	[#6]-[#6]1:[#6]:[#7]:[#7]:[#6]:1_20	1	false	REALSpace_70bn_2024-09	m_2430bbc	15503936	19507710
S1c2c(cc(cc2)C)C(=C1)CC(=O)NC3=NN(C=C3C#N)CC[NH+](C)C	1159	fCSFP4	weighted-fingerprint-similarity	0.840	0.389	m_11bbb____25842060____7289768	CHEMBL3663141	S1c2c(cccc2)C(C3=NN(c4ccc(cc4)C([O-])=O)C=C3C#N)=C1	[#6]-[#6]1:[#6]:[#7]:[#7]:[#6]:1_20	1	false	REALSpace_70bn_2024-09	m_11bbb	25842060	7289768
S1c2c(cc(cc2)CNC(=O)NC3=NN(C=C3C#N)CC[NH+](C)C)C(=C1)C	1160	fCSFP4	weighted-fingerprint-similarity	0.840	0.389	m_2430bbc____22525246____22580470	CHEMBL3663141	S1c2c(cccc2)C(C3=NN(c4ccc(cc4)C([O-])=O)C=C3C#N)=C1	[#6]-[#6]1:[#6]:[#7]:[#7]:[#6]:1_20	1	false	REALSpace_70bn_2024-09	m_2430bbc	22525246	22580470
S1c2c(ccc(c2)CNC(=O)NC3=NN(C=C3C#N)CC[NH+](C)C)C(=C1)C	1161	fCSFP4	weighted-fingerprint-similarity	0.840	0.389	m_2430bbc____22525246____27571742	CHEMBL3663141	S1c2c(cccc2)C(C3=NN(c4ccc(cc4)C([O-])=O)C=C3C#N)=C1	[#6]-[#6]1:[#6]:[#7]:[#7]:[#6]:1_20	1	false	REALSpace_70bn_2024-09	m_2430bbc	22525246	27571742
[O-][N+](=O)c1ccc(N2N=C(NC(=O)NC=3C=4C(=NN(C4)C)C=CC3)C(C#N)=C2)cc1	1162	fCSFP4	weighted-fingerprint-similarity	0.840	0.389	m_2430bbb____22529180____23794784	CHEMBL3663141	S1c2c(cccc2)C(C3=NN(c4ccc(cc4)C([O-])=O)C=C3C#N)=C1	[#6]-[#6]1:[#6]:[#7]:[#7]:[#6]:1_20	1	false	REALSpace_70bn_2024-09	m_2430bbb	22529180	23794784
[O-][N+](=O)c1ccc(N2N=C(NC(=O)Nc3cc(O)ccc3)C(C#N)=C2)cc1	1163	fCSFP4	weighted-fingerprint-similarity	0.840	0.333	m_2430bbb____22529180____22588466	CHEMBL3663141	S1c2c(cccc2)C(C3=NN(c4ccc(cc4)C([O-])=O)C=C3C#N)=C1	[#6]-[#6]1:[#6]:[#7]:[#7]:[#6]:1_20	1	false	REALSpace_70bn_2024-09	m_2430bbb	22529180	22588466
Brc1cc(c2c(c1)cccc2)C(=O)NC3=NN(c4ncc([N+]([O-])=O)cc4)C=C3C#N	1164	fCSFP4	weighted-fingerprint-similarity	0.840	0.403	m_11bbb____22180482____3936754	CHEMBL3663141	S1c2c(cccc2)C(C3=NN(c4ccc(cc4)C([O-])=O)C=C3C#N)=C1	[#6]-[#6]1:[#6]:[#7]:[#7]:[#6]:1_20	1	false	REALSpace_70bn_2024-09	m_11bbb	22180482	3936754
Clc1cc(c2c(c1)cccc2)C(=O)NC3=NN(c4ncc([N+]([O-])=O)cc4)C=C3C#N	1165	fCSFP4	weighted-fingerprint-similarity	0.840	0.403	m_11bbb____22180482____12054168	CHEMBL3663141	S1c2c(cccc2)C(C3=NN(c4ccc(cc4)C([O-])=O)C=C3C#N)=C1	[#6]-[#6]1:[#6]:[#7]:[#7]:[#6]:1_20	1	false	REALSpace_70bn_2024-09	m_11bbb	22180482	12054168
Fc1cc(c2c(c1)cccc2)C(=O)NC3=NN(c4ncc([N+]([O-])=O)cc4)C=C3C#N	1166	fCSFP4	weighted-fingerprint-similarity	0.840	0.403	m_11bbb____22180482____16915810	CHEMBL3663141	S1c2c(cccc2)C(C3=NN(c4ccc(cc4)C([O-])=O)C=C3C#N)=C1	[#6]-[#6]1:[#6]:[#7]:[#7]:[#6]:1_20	1	false	REALSpace_70bn_2024-09	m_11bbb	22180482	16915810
[O-][N+](=O)c1cnc(N2N=C(NC(=O)c3c4c(OC=C4)ccc3)C(C#N)=C2)cc1	1167	fCSFP4	weighted-fingerprint-similarity	0.840	0.403	m_11bbb____22180482____22136218	CHEMBL3663141	S1c2c(cccc2)C(C3=NN(c4ccc(cc4)C([O-])=O)C=C3C#N)=C1	[#6]-[#6]1:[#6]:[#7]:[#7]:[#6]:1_20	1	false	REALSpace_70bn_2024-09	m_11bbb	22180482	22136218
Brc1c2SC=C(c2ccc1)CC(=O)NC3=NN(c4ncc([N+]([O-])=O)cc4)C=C3C#N	1168	fCSFP4	weighted-fingerprint-similarity	0.840	0.417	m_11bbb____22180482____20048618	CHEMBL3663141	S1c2c(cccc2)C(C3=NN(c4ccc(cc4)C([O-])=O)C=C3C#N)=C1	[#6]-[#6]1:[#6]:[#7]:[#7]:[#6]:1_20	1	false	REALSpace_70bn_2024-09	m_11bbb	22180482	20048618
Clc1c2SC=C(c2ccc1)CC(=O)NC3=NN(c4ncc([N+]([O-])=O)cc4)C=C3C#N	1169	fCSFP4	weighted-fingerprint-similarity	0.840	0.417	m_11bbb____22180482____22135982	CHEMBL3663141	S1c2c(cccc2)C(C3=NN(c4ccc(cc4)C([O-])=O)C=C3C#N)=C1	[#6]-[#6]1:[#6]:[#7]:[#7]:[#6]:1_20	1	false	REALSpace_70bn_2024-09	m_11bbb	22180482	22135982
S1c2c(F)cccc2C(=C1)CC(=O)NC3=NN(c4ncc([N+]([O-])=O)cc4)C=C3C#N	1170	fCSFP4	weighted-fingerprint-similarity	0.840	0.417	m_11bbb____22180482____22135984	CHEMBL3663141	S1c2c(cccc2)C(C3=NN(c4ccc(cc4)C([O-])=O)C=C3C#N)=C1	[#6]-[#6]1:[#6]:[#7]:[#7]:[#6]:1_20	1	false	REALSpace_70bn_2024-09	m_11bbb	22180482	22135984
S1c2c(cccc2C(=C1)C)CC(=O)NC3=NN(c4ncc([N+]([O-])=O)cc4)C=C3C#N	1171	fCSFP4	weighted-fingerprint-similarity	0.840	0.417	m_11bbb____22180482____22138200	CHEMBL3663141	S1c2c(cccc2)C(C3=NN(c4ccc(cc4)C([O-])=O)C=C3C#N)=C1	[#6]-[#6]1:[#6]:[#7]:[#7]:[#6]:1_20	1	false	REALSpace_70bn_2024-09	m_11bbb	22180482	22138200
O=C(NC1=NN(C=C1C#N)Cc2ccccc2)NCc3c4c(ccc3)cccc4	1172	fCSFP4	weighted-fingerprint-similarity	0.840	0.352	m_2430bbc____22524250____4117142	CHEMBL3663141	S1c2c(cccc2)C(C3=NN(c4ccc(cc4)C([O-])=O)C=C3C#N)=C1	[#6]-[#6]1:[#6]:[#7]:[#7]:[#6]:1_20	1	false	REALSpace_70bn_2024-09	m_2430bbc	22524250	4117142
S1C(C(=O)NC2=NN(c3ccc([N+]([O-])=O)cc3)C=C2C#N)=CN=C1	1173	fCSFP4	weighted-fingerprint-similarity	0.840	0.352	m_270062bbb____28533942____28366024	CHEMBL3663141	S1c2c(cccc2)C(C3=NN(c4ccc(cc4)C([O-])=O)C=C3C#N)=C1	[#6]-[#6]1:[#6]:[#7]:[#7]:[#6]:1_20	1	false	REALSpace_70bn_2024-09	m_270062bbb	28533942	28366024
S1c2c(ccc(NC(=O)NC3=NN(C=C3C#N)Cc4ccccc4)c2)C=C1	1174	fCSFP4	weighted-fingerprint-similarity	0.840	0.352	m_2430bbb____22524250____22579592	CHEMBL3663141	S1c2c(cccc2)C(C3=NN(c4ccc(cc4)C([O-])=O)C=C3C#N)=C1	[#6]-[#6]1:[#6]:[#7]:[#7]:[#6]:1_20	1	false	REALSpace_70bn_2024-09	m_2430bbb	22524250	22579592
[O-][N+](=O)c1c(N2N=C(NC(=O)c3ccncc3)C(C#N)=C2)cccc1	1175	fCSFP4	weighted-fingerprint-similarity	0.840	0.352	m_270062bbb____28534964____27877290	CHEMBL3663141	S1c2c(cccc2)C(C3=NN(c4ccc(cc4)C([O-])=O)C=C3C#N)=C1	[#6]-[#6]1:[#6]:[#7]:[#7]:[#6]:1_20	1	false	REALSpace_70bn_2024-09	m_270062bbb	28534964	27877290
O=C(NC1=NN(C=C1C#N)Cc2ccccc2)c3c4c(c(OC)ccc4)ccc3	1176	fCSFP4	weighted-fingerprint-similarity	0.840	0.369	m_11bbb____22169164____26278022	CHEMBL3663141	S1c2c(cccc2)C(C3=NN(c4ccc(cc4)C([O-])=O)C=C3C#N)=C1	[#6]-[#6]1:[#6]:[#7]:[#7]:[#6]:1_20	1	false	REALSpace_70bn_2024-09	m_11bbb	22169164	26278022
O=C(NC1=NN(C=C1C#N)Cc2ccccc2)c3c4c(ncc3)cccc4	1177	fCSFP4	weighted-fingerprint-similarity	0.840	0.369	m_11bbb____22169164____124652	CHEMBL3663141	S1c2c(cccc2)C(C3=NN(c4ccc(cc4)C([O-])=O)C=C3C#N)=C1	[#6]-[#6]1:[#6]:[#7]:[#7]:[#6]:1_20	1	false	REALSpace_70bn_2024-09	m_11bbb	22169164	124652
Brc1c2c(cc(NC(=O)NC3=NN(c4c(F)cc(C#N)cc4)C=C3C#N)cc2)ccc1	1178	fCSFP4	weighted-fingerprint-similarity	0.840	0.385	m_2430bbb____22528324____22587080	CHEMBL3663141	S1c2c(cccc2)C(C3=NN(c4ccc(cc4)C([O-])=O)C=C3C#N)=C1	[#6]-[#6]1:[#6]:[#7]:[#7]:[#6]:1_20	1	false	REALSpace_70bn_2024-09	m_2430bbb	22528324	22587080
Brc1c2c(cccc2ccc1)C(=O)NC3=NN(c4c(F)cc(C#N)cc4)C=C3C#N	1179	fCSFP4	weighted-fingerprint-similarity	0.840	0.385	m_11bbb____22180484____10157620	CHEMBL3663141	S1c2c(cccc2)C(C3=NN(c4ccc(cc4)C([O-])=O)C=C3C#N)=C1	[#6]-[#6]1:[#6]:[#7]:[#7]:[#6]:1_20	1	false	REALSpace_70bn_2024-09	m_11bbb	22180484	10157620
Clc1c2c(cccc2ccc1)C(=O)NC3=NN(c4c(F)cc(C#N)cc4)C=C3C#N	1180	fCSFP4	weighted-fingerprint-similarity	0.840	0.385	m_11bbb____22180484____22135960	CHEMBL3663141	S1c2c(cccc2)C(C3=NN(c4ccc(cc4)C([O-])=O)C=C3C#N)=C1	[#6]-[#6]1:[#6]:[#7]:[#7]:[#6]:1_20	1	false	REALSpace_70bn_2024-09	m_11bbb	22180484	22135960
Fc1c(N2N=C(NC(=O)c3c4c(cccc4ccc3)C)C(C#N)=C2)ccc(C#N)c1	1181	fCSFP4	weighted-fingerprint-similarity	0.840	0.385	m_11bbb____22180484____22025510	CHEMBL3663141	S1c2c(cccc2)C(C3=NN(c4ccc(cc4)C([O-])=O)C=C3C#N)=C1	[#6]-[#6]1:[#6]:[#7]:[#7]:[#6]:1_20	1	false	REALSpace_70bn_2024-09	m_11bbb	22180484	22025510
S1c2c(N=C1)cc(NC(=O)NC3=NN(c4c(F)cc(C#N)cc4)C=C3C#N)cc2	1182	fCSFP4	weighted-fingerprint-similarity	0.840	0.385	m_2430bbb____22528324____22589990	CHEMBL3663141	S1c2c(cccc2)C(C3=NN(c4ccc(cc4)C([O-])=O)C=C3C#N)=C1	[#6]-[#6]1:[#6]:[#7]:[#7]:[#6]:1_20	1	false	REALSpace_70bn_2024-09	m_2430bbb	22528324	22589990
S1c2c(c(OC)ccc2)C(C(=O)NC3=NN(C=C3C#N)CC(F)F)=C1	1183	fCSFP4	weighted-fingerprint-similarity	0.840	0.385	m_11bcb____15359846____15498814	CHEMBL3663141	S1c2c(cccc2)C(C3=NN(c4ccc(cc4)C([O-])=O)C=C3C#N)=C1	[#6]-[#6]1:[#6]:[#7]:[#7]:[#6]:1_20	1	false	REALSpace_70bn_2024-09	m_11bcb	15359846	15498814
S1c2c(cc(cc2)CC(=O)NC3=NN(c4c(F)cc(C#N)cc4)C=C3C#N)C=C1	1184	fCSFP4	weighted-fingerprint-similarity	0.840	0.385	m_11bbb____22180484____16476316	CHEMBL3663141	S1c2c(cccc2)C(C3=NN(c4ccc(cc4)C([O-])=O)C=C3C#N)=C1	[#6]-[#6]1:[#6]:[#7]:[#7]:[#6]:1_20	1	false	REALSpace_70bn_2024-09	m_11bbb	22180484	16476316
Brc1c2c(nc(c1)C(=O)NC3=NN(c4c(F)cc(C#N)cc4)C=C3C#N)cccc2	1185	fCSFP4	weighted-fingerprint-similarity	0.840	0.400	m_11bbb____22180484____20816474	CHEMBL3663141	S1c2c(cccc2)C(C3=NN(c4ccc(cc4)C([O-])=O)C=C3C#N)=C1	[#6]-[#6]1:[#6]:[#7]:[#7]:[#6]:1_20	1	false	REALSpace_70bn_2024-09	m_11bbb	22180484	20816474
Brc1cc2c(cccc2cc1)C(=O)NC3=NN(c4ncc([N+]([O-])=O)cc4)C=C3C#N	1186	fCSFP4	weighted-fingerprint-similarity	0.840	0.400	m_11bbb____22180482____22009746	CHEMBL3663141	S1c2c(cccc2)C(C3=NN(c4ccc(cc4)C([O-])=O)C=C3C#N)=C1	[#6]-[#6]1:[#6]:[#7]:[#7]:[#6]:1_20	1	false	REALSpace_70bn_2024-09	m_11bbb	22180482	22009746
Clc1c2c(nc(c1)C(=O)NC3=NN(c4c(F)cc(C#N)cc4)C=C3C#N)cccc2	1187	fCSFP4	weighted-fingerprint-similarity	0.840	0.400	m_11bbb____22180484____10464060	CHEMBL3663141	S1c2c(cccc2)C(C3=NN(c4ccc(cc4)C([O-])=O)C=C3C#N)=C1	[#6]-[#6]1:[#6]:[#7]:[#7]:[#6]:1_20	1	false	REALSpace_70bn_2024-09	m_11bbb	22180484	10464060
Clc1nc2c(c(c1)C(=O)NC3=NN(c4c(F)cc(C#N)cc4)C=C3C#N)cccc2	1188	fCSFP4	weighted-fingerprint-similarity	0.840	0.400	m_11bbb____22180484____90481	CHEMBL3663141	S1c2c(cccc2)C(C3=NN(c4ccc(cc4)C([O-])=O)C=C3C#N)=C1	[#6]-[#6]1:[#6]:[#7]:[#7]:[#6]:1_20	1	false	REALSpace_70bn_2024-09	m_11bbb	22180484	90481
Fc1c(N2N=C(NC(=O)c3c4c(nc(c3)C)cccc4)C(C#N)=C2)ccc(C#N)c1	1189	fCSFP4	weighted-fingerprint-similarity	0.840	0.400	m_11bbb____22180484____54059	CHEMBL3663141	S1c2c(cccc2)C(C3=NN(c4ccc(cc4)C([O-])=O)C=C3C#N)=C1	[#6]-[#6]1:[#6]:[#7]:[#7]:[#6]:1_20	1	false	REALSpace_70bn_2024-09	m_11bbb	22180484	54059
Fc1c(N2N=C(NC(=O)c3nc4c(c(c3)C)cccc4)C(C#N)=C2)ccc(C#N)c1	1190	fCSFP4	weighted-fingerprint-similarity	0.840	0.400	m_11bbb____22180484____950606	CHEMBL3663141	S1c2c(cccc2)C(C3=NN(c4ccc(cc4)C([O-])=O)C=C3C#N)=C1	[#6]-[#6]1:[#6]:[#7]:[#7]:[#6]:1_20	1	false	REALSpace_70bn_2024-09	m_11bbb	22180484	950606
Fc1cc2c(cccc2cc1)C(=O)NC3=NN(c4ncc([N+]([O-])=O)cc4)C=C3C#N	1191	fCSFP4	weighted-fingerprint-similarity	0.840	0.400	m_11bbb____22180482____28252156	CHEMBL3663141	S1c2c(cccc2)C(C3=NN(c4ccc(cc4)C([O-])=O)C=C3C#N)=C1	[#6]-[#6]1:[#6]:[#7]:[#7]:[#6]:1_20	1	false	REALSpace_70bn_2024-09	m_11bbb	22180482	28252156
S1c2c(ccnc2C=C1)C(=O)NC3=NN(c4c(F)cc(C#N)cc4)C=C3C#N	1192	fCSFP4	weighted-fingerprint-similarity	0.840	0.400	m_11bbb____22180484____13969816	CHEMBL3663141	S1c2c(cccc2)C(C3=NN(c4ccc(cc4)C([O-])=O)C=C3C#N)=C1	[#6]-[#6]1:[#6]:[#7]:[#7]:[#6]:1_20	1	false	REALSpace_70bn_2024-09	m_11bbb	22180484	13969816
[O-][N+](=O)c1cnc(N2N=C(NC(=O)c3c4c(ccc(c4)C)ccc3)C(C#N)=C2)cc1	1193	fCSFP4	weighted-fingerprint-similarity	0.840	0.400	m_11bbb____22180482____25961744	CHEMBL3663141	S1c2c(cccc2)C(C3=NN(c4ccc(cc4)C([O-])=O)C=C3C#N)=C1	[#6]-[#6]1:[#6]:[#7]:[#7]:[#6]:1_20	1	false	REALSpace_70bn_2024-09	m_11bbb	22180482	25961744
FCCNC(=O)NC1=NN(c2ccc([N+]([O-])=O)cc2)C=C1C#N	1194	fCSFP4	weighted-fingerprint-similarity	0.840	0.329	m_2430bbc____22529180____9706094	CHEMBL3663141	S1c2c(cccc2)C(C3=NN(c4ccc(cc4)C([O-])=O)C=C3C#N)=C1	[#6]-[#6]1:[#6]:[#7]:[#7]:[#6]:1_20	1	false	REALSpace_70bn_2024-09	m_2430bbc	22529180	9706094
[O-][N+](=O)c1ccc(N2N=C(NC(=O)CC=C)C(C#N)=C2)cc1	1195	fCSFP4	weighted-fingerprint-similarity	0.840	0.329	m_270062bbb____28533942____28366236	CHEMBL3663141	S1c2c(cccc2)C(C3=NN(c4ccc(cc4)C([O-])=O)C=C3C#N)=C1	[#6]-[#6]1:[#6]:[#7]:[#7]:[#6]:1_20	1	false	REALSpace_70bn_2024-09	m_270062bbb	28533942	28366236
[O-][N+](=O)c1ccc(N2N=C(NC(=O)COC)C(C#N)=C2)cc1	1196	fCSFP4	weighted-fingerprint-similarity	0.840	0.329	m_270062bbb____28533942____15529360	CHEMBL3663141	S1c2c(cccc2)C(C3=NN(c4ccc(cc4)C([O-])=O)C=C3C#N)=C1	[#6]-[#6]1:[#6]:[#7]:[#7]:[#6]:1_20	1	false	REALSpace_70bn_2024-09	m_270062bbb	28533942	15529360
[O-][N+](=O)c1ccc(N2N=C(NC(=O)NC(C)(C)C)C(C#N)=C2)cc1	1197	fCSFP4	weighted-fingerprint-similarity	0.840	0.329	m_2430bbb____22529180____6813336	CHEMBL3663141	S1c2c(cccc2)C(C3=NN(c4ccc(cc4)C([O-])=O)C=C3C#N)=C1	[#6]-[#6]1:[#6]:[#7]:[#7]:[#6]:1_20	1	false	REALSpace_70bn_2024-09	m_2430bbb	22529180	6813336
[O-][N+](=O)c1ccc(N2N=C(NC(=O)NC3CC3)C(C#N)=C2)cc1	1198	fCSFP4	weighted-fingerprint-similarity	0.840	0.329	m_2430bbc____22529180____740952	CHEMBL3663141	S1c2c(cccc2)C(C3=NN(c4ccc(cc4)C([O-])=O)C=C3C#N)=C1	[#6]-[#6]1:[#6]:[#7]:[#7]:[#6]:1_20	1	false	REALSpace_70bn_2024-09	m_2430bbc	22529180	740952
[O-][N+](=O)c1ccc(N2N=C(NC(=O)NC=CC)C(C#N)=C2)cc1	1199	fCSFP4	weighted-fingerprint-similarity	0.840	0.329	m_68bbb____28397434____22445744	CHEMBL3663141	S1c2c(cccc2)C(C3=NN(c4ccc(cc4)C([O-])=O)C=C3C#N)=C1	[#6]-[#6]1:[#6]:[#7]:[#7]:[#6]:1_20	1	false	REALSpace_70bn_2024-09	m_68bbb	28397434	22445744
[O-][N+](=O)c1ccc(N2N=C(NC(=O)NCC#C)C(C#N)=C2)cc1	1200	fCSFP4	weighted-fingerprint-similarity	0.840	0.329	m_2430bbc____22529180____4963300	CHEMBL3663141	S1c2c(cccc2)C(C3=NN(c4ccc(cc4)C([O-])=O)C=C3C#N)=C1	[#6]-[#6]1:[#6]:[#7]:[#7]:[#6]:1_20	1	false	REALSpace_70bn_2024-09	m_2430bbc	22529180	4963300
[O-][N+](=O)c1ccc(N2N=C(NC(=O)NCCC)C(C#N)=C2)cc1	1201	fCSFP4	weighted-fingerprint-similarity	0.840	0.329	m_2430bbc____22529180____741046	CHEMBL3663141	S1c2c(cccc2)C(C3=NN(c4ccc(cc4)C([O-])=O)C=C3C#N)=C1	[#6]-[#6]1:[#6]:[#7]:[#7]:[#6]:1_20	1	false	REALSpace_70bn_2024-09	m_2430bbc	22529180	741046
BrC=1C=2SC(C(=O)NC3=NN(c4ncc([N+]([O-])=O)cc4)C=C3C#N)=CC2SC1	1202	fCSFP4	weighted-fingerprint-similarity	0.840	0.414	m_11bbb____22180482____14038348	CHEMBL3663141	S1c2c(cccc2)C(C3=NN(c4ccc(cc4)C([O-])=O)C=C3C#N)=C1	[#6]-[#6]1:[#6]:[#7]:[#7]:[#6]:1_20	1	false	REALSpace_70bn_2024-09	m_11bbb	22180482	14038348
Clc1c2c(SC=C2CNC(=O)NC3=NN(c4ncc([N+]([O-])=O)cc4)C=C3C#N)ccc1	1203	fCSFP4	weighted-fingerprint-similarity	0.840	0.414	m_2430bbc____22528322____22586720	CHEMBL3663141	S1c2c(cccc2)C(C3=NN(c4ccc(cc4)C([O-])=O)C=C3C#N)=C1	[#6]-[#6]1:[#6]:[#7]:[#7]:[#6]:1_20	1	false	REALSpace_70bn_2024-09	m_2430bbc	22528322	22586720
S1c2c(c(F)ccc2)C(=C1)CNC(=O)NC3=NN(c4ncc([N+]([O-])=O)cc4)C=C3C#N	1204	fCSFP4	weighted-fingerprint-similarity	0.840	0.414	m_2430bbc____22528322____22586686	CHEMBL3663141	S1c2c(cccc2)C(C3=NN(c4ccc(cc4)C([O-])=O)C=C3C#N)=C1	[#6]-[#6]1:[#6]:[#7]:[#7]:[#6]:1_20	1	false	REALSpace_70bn_2024-09	m_2430bbc	22528322	22586686
S1c2c(cc(NC(=O)NC3=NN(C=C3C#N)C(C)(C)C)cc2)C=C1	1205	fCSFP4	weighted-fingerprint-similarity	0.840	0.348	m_68bbb____28405804____21690740	CHEMBL3663141	S1c2c(cccc2)C(C3=NN(c4ccc(cc4)C([O-])=O)C=C3C#N)=C1	[#6]-[#6]1:[#6]:[#7]:[#7]:[#6]:1_20	1	false	REALSpace_70bn_2024-09	m_68bbb	28405804	21690740
S1c2c(cc(cc2)CNC(=O)NC3=NN(C=C3C#N)C)C=C1	1206	fCSFP4	weighted-fingerprint-similarity	0.840	0.348	m_2430bbc____6584276____10301540	CHEMBL3663141	S1c2c(cccc2)C(C3=NN(c4ccc(cc4)C([O-])=O)C=C3C#N)=C1	[#6]-[#6]1:[#6]:[#7]:[#7]:[#6]:1_20	1	false	REALSpace_70bn_2024-09	m_2430bbc	6584276	10301540
[O-][N+](=O)c1ccc(N2N=C(NC(=O)C3=NOC=C3)C(C#N)=C2)cc1	1207	fCSFP4	weighted-fingerprint-similarity	0.840	0.348	m_270062bbb____28533942____28367050	CHEMBL3663141	S1c2c(cccc2)C(C3=NN(c4ccc(cc4)C([O-])=O)C=C3C#N)=C1	[#6]-[#6]1:[#6]:[#7]:[#7]:[#6]:1_20	1	false	REALSpace_70bn_2024-09	m_270062bbb	28533942	28367050
S1c2c(cccc2C=C1)C(=O)NC3=NN(C=C3C#N)CC(F)F	1208	fCSFP4	weighted-fingerprint-similarity	0.840	0.365	m_11bcb____15359846____8859144	CHEMBL3663141	S1c2c(cccc2)C(C3=NN(c4ccc(cc4)C([O-])=O)C=C3C#N)=C1	[#6]-[#6]1:[#6]:[#7]:[#7]:[#6]:1_20	1	false	REALSpace_70bn_2024-09	m_11bcb	15359846	8859144
[O-][N+](=O)c1ccc(N2N=C(NC(=O)NCC3=Nc4c(N3)cccc4)C(C#N)=C2)cc1	1209	fCSFP4	weighted-fingerprint-similarity	0.840	0.365	m_2430bbc____22529180____17751498	CHEMBL3663141	S1c2c(cccc2)C(C3=NN(c4ccc(cc4)C([O-])=O)C=C3C#N)=C1	[#6]-[#6]1:[#6]:[#7]:[#7]:[#6]:1_20	1	false	REALSpace_70bn_2024-09	m_2430bbc	22529180	17751498
[O-][N+](=O)c1ccc(N2N=C(NC(=O)NCCNc3cc4c(cc3)cccc4)C(C#N)=C2)cc1	1210	fCSFP4	weighted-fingerprint-similarity	0.840	0.365	m_2430bbc____22529180____22583628	CHEMBL3663141	S1c2c(cccc2)C(C3=NN(c4ccc(cc4)C([O-])=O)C=C3C#N)=C1	[#6]-[#6]1:[#6]:[#7]:[#7]:[#6]:1_20	1	false	REALSpace_70bn_2024-09	m_2430bbc	22529180	22583628
[O-][N+](=O)c1ccc(N2N=C(NC(=O)NCCc3cc4c(cc3)cccc4)C(C#N)=C2)cc1	1211	fCSFP4	weighted-fingerprint-similarity	0.840	0.365	m_2430bbc____22529180____2077986	CHEMBL3663141	S1c2c(cccc2)C(C3=NN(c4ccc(cc4)C([O-])=O)C=C3C#N)=C1	[#6]-[#6]1:[#6]:[#7]:[#7]:[#6]:1_20	1	false	REALSpace_70bn_2024-09	m_2430bbc	22529180	2077986
[O-][N+](=O)c1ccc(N2N=C(NC(=O)Nc3cc4c(Oc5c4cccc5)cc3)C(C#N)=C2)cc1	1212	fCSFP4	weighted-fingerprint-similarity	0.840	0.365	m_2430bbb____22529180____22590210	CHEMBL3663141	S1c2c(cccc2)C(C3=NN(c4ccc(cc4)C([O-])=O)C=C3C#N)=C1	[#6]-[#6]1:[#6]:[#7]:[#7]:[#6]:1_20	1	false	REALSpace_70bn_2024-09	m_2430bbb	22529180	22590210
Clc1cc2c(SC=C2S(=O)(=O)NC3=NN(C=C3C#N)C(C)(C)C)cc1	1213	fCSFP4	weighted-fingerprint-similarity	0.840	0.382	m_20bbb____6584624____6725334	CHEMBL3663141	S1c2c(cccc2)C(C3=NN(c4ccc(cc4)C([O-])=O)C=C3C#N)=C1	[#6]-[#6]1:[#6]:[#7]:[#7]:[#6]:1_20	1	false	REALSpace_70bn_2024-09	m_20bbb	6584624	6725334
S(=O)(=O)(NC1=NN(c2c(F)cc(C#N)cc2)C=C1C#N)c3c4c(ccc3)cccc4	1214	fCSFP4	weighted-fingerprint-similarity	0.840	0.382	m_232682bbb____9291568____6813646	CHEMBL3663141	S1c2c(cccc2)C(C3=NN(c4ccc(cc4)C([O-])=O)C=C3C#N)=C1	[#6]-[#6]1:[#6]:[#7]:[#7]:[#6]:1_20	1	false	REALSpace_70bn_2024-09	m_232682bbb	9291568	6813646
S1c2c(ccc(NNC(=O)NC3=NN(c4c(F)cc(C#N)cc4)C=C3C#N)c2)C=C1	1215	fCSFP4	weighted-fingerprint-similarity	0.840	0.382	m_2430bbb____22528324____14788884	CHEMBL3663141	S1c2c(cccc2)C(C3=NN(c4ccc(cc4)C([O-])=O)C=C3C#N)=C1	[#6]-[#6]1:[#6]:[#7]:[#7]:[#6]:1_20	1	false	REALSpace_70bn_2024-09	m_2430bbb	22528324	14788884
S1c2c(nccc2)C(C(=O)NC3=NN(C=C3C#N)CC[NH+](C)C)=C1	1216	fCSFP4	weighted-fingerprint-similarity	0.840	0.382	m_11bbb____25842060____17542066	CHEMBL3663141	S1c2c(cccc2)C(C3=NN(c4ccc(cc4)C([O-])=O)C=C3C#N)=C1	[#6]-[#6]1:[#6]:[#7]:[#7]:[#6]:1_20	1	false	REALSpace_70bn_2024-09	m_11bbb	25842060	17542066
O=C(NC1=NN(C=C1C#N)C(C)(C)C)c2ccc(C#N)cc2	1217	fCSFP4	weighted-fingerprint-similarity	0.840	0.304	m_11bcb____6406126____53586	CHEMBL3663141	S1c2c(cccc2)C(C3=NN(c4ccc(cc4)C([O-])=O)C=C3C#N)=C1	[#6]-[#6]1:[#6]:[#7]:[#7]:[#6]:1_20	1	false	REALSpace_70bn_2024-09	m_11bcb	6406126	53586
Brc1c2c(c(cnc2)C(=O)NC3=NN(c4c(F)cc(C#N)cc4)C=C3C#N)ccc1	1218	fCSFP4	weighted-fingerprint-similarity	0.840	0.397	m_11bbb____22180484____28252362	CHEMBL3663141	S1c2c(cccc2)C(C3=NN(c4ccc(cc4)C([O-])=O)C=C3C#N)=C1	[#6]-[#6]1:[#6]:[#7]:[#7]:[#6]:1_20	1	false	REALSpace_70bn_2024-09	m_11bbb	22180484	28252362
Clc1c2c(c(cnc2)C(=O)NC3=NN(c4c(F)cc(C#N)cc4)C=C3C#N)ccc1	1219	fCSFP4	weighted-fingerprint-similarity	0.840	0.397	m_11bbb____22180484____14945284	CHEMBL3663141	S1c2c(cccc2)C(C3=NN(c4ccc(cc4)C([O-])=O)C=C3C#N)=C1	[#6]-[#6]1:[#6]:[#7]:[#7]:[#6]:1_20	1	false	REALSpace_70bn_2024-09	m_11bbb	22180484	14945284
Fc1c(N2N=C(NC(=O)c3c4c(nccc4)c(F)cc3)C(C#N)=C2)ccc(C#N)c1	1220	fCSFP4	weighted-fingerprint-similarity	0.840	0.397	m_11bbb____22180484____20922506	CHEMBL3663141	S1c2c(cccc2)C(C3=NN(c4ccc(cc4)C([O-])=O)C=C3C#N)=C1	[#6]-[#6]1:[#6]:[#7]:[#7]:[#6]:1_20	1	false	REALSpace_70bn_2024-09	m_11bbb	22180484	20922506
Fc1c(N2N=C(NC(=O)c3c4ncccc4c(F)cc3)C(C#N)=C2)ccc(C#N)c1	1221	fCSFP4	weighted-fingerprint-similarity	0.840	0.397	m_11bbb____22180484____13604388	CHEMBL3663141	S1c2c(cccc2)C(C3=NN(c4ccc(cc4)C([O-])=O)C=C3C#N)=C1	[#6]-[#6]1:[#6]:[#7]:[#7]:[#6]:1_20	1	false	REALSpace_70bn_2024-09	m_11bbb	22180484	13604388
[O-][N+](=O)c1ccc(N2N=C(NC(=O)Nc3cc4NC=C(c4cc3)C(=O)N)C(C#N)=C2)cc1	1222	fCSFP4	weighted-fingerprint-similarity	0.840	0.397	m_2430bbb____22529180____22585652	CHEMBL3663141	S1c2c(cccc2)C(C3=NN(c4ccc(cc4)C([O-])=O)C=C3C#N)=C1	[#6]-[#6]1:[#6]:[#7]:[#7]:[#6]:1_20	1	false	REALSpace_70bn_2024-09	m_2430bbb	22529180	22585652
BrC=1Sc2c(cccc2)C1C(=O)NC3=NN(c4ncc([N+]([O-])=O)cc4)C=C3C#N	1223	fCSFP4	weighted-fingerprint-similarity	0.839	0.411	m_11bbb____22180482____22255158	CHEMBL3663141	S1c2c(cccc2)C(C3=NN(c4ccc(cc4)C([O-])=O)C=C3C#N)=C1	[#6]-[#6]1:[#6]:[#7]:[#7]:[#6]:1_20	1	false	REALSpace_70bn_2024-09	m_11bbb	22180482	22255158
BrC=1c2c(SC1C(=O)NC3=NN(c4ncc([N+]([O-])=O)cc4)C=C3C#N)cccc2	1224	fCSFP4	weighted-fingerprint-similarity	0.839	0.411	m_11bbb____22180482____10339584	CHEMBL3663141	S1c2c(cccc2)C(C3=NN(c4ccc(cc4)C([O-])=O)C=C3C#N)=C1	[#6]-[#6]1:[#6]:[#7]:[#7]:[#6]:1_20	1	false	REALSpace_70bn_2024-09	m_11bbb	22180482	10339584
ClC=1c2c(SC1C(=O)NC3=NN(c4ncc([N+]([O-])=O)cc4)C=C3C#N)cccc2	1225	fCSFP4	weighted-fingerprint-similarity	0.839	0.411	m_11bbb____22180482____53729	CHEMBL3663141	S1c2c(cccc2)C(C3=NN(c4ccc(cc4)C([O-])=O)C=C3C#N)=C1	[#6]-[#6]1:[#6]:[#7]:[#7]:[#6]:1_20	1	false	REALSpace_70bn_2024-09	m_11bbb	22180482	53729
S1c2c(cccc2)C(=C1C(=O)NC3=NN(c4ncc([N+]([O-])=O)cc4)C=C3C#N)C	1226	fCSFP4	weighted-fingerprint-similarity	0.839	0.411	m_11bbb____22180482____138083	CHEMBL3663141	S1c2c(cccc2)C(C3=NN(c4ccc(cc4)C([O-])=O)C=C3C#N)=C1	[#6]-[#6]1:[#6]:[#7]:[#7]:[#6]:1_20	1	false	REALSpace_70bn_2024-09	m_11bbb	22180482	138083
S1c2c(cccc2)C(C(=O)NC3=NN(c4ncc([N+]([O-])=O)cc4)C=C3C#N)=C1C	1227	fCSFP4	weighted-fingerprint-similarity	0.839	0.411	m_11bbb____22180482____22271276	CHEMBL3663141	S1c2c(cccc2)C(C3=NN(c4ccc(cc4)C([O-])=O)C=C3C#N)=C1	[#6]-[#6]1:[#6]:[#7]:[#7]:[#6]:1_20	1	false	REALSpace_70bn_2024-09	m_11bbb	22180482	22271276
Brc1c2c(cc(NC(=O)NC3=NN(C=C3C#N)C)c1)cccc2	1228	fCSFP4	weighted-fingerprint-similarity	0.839	0.344	m_2430bbb____6584276____22587100	CHEMBL3663141	S1c2c(cccc2)C(C3=NN(c4ccc(cc4)C([O-])=O)C=C3C#N)=C1	[#6]-[#6]1:[#6]:[#7]:[#7]:[#6]:1_20	1	false	REALSpace_70bn_2024-09	m_2430bbb	6584276	22587100
Fc1c2c(cc(NC(=O)NC3=NN(C=C3C#N)C)c1)cccc2	1229	fCSFP4	weighted-fingerprint-similarity	0.839	0.344	m_2430bbb____6584276____22583540	CHEMBL3663141	S1c2c(cccc2)C(C3=NN(c4ccc(cc4)C([O-])=O)C=C3C#N)=C1	[#6]-[#6]1:[#6]:[#7]:[#7]:[#6]:1_20	1	false	REALSpace_70bn_2024-09	m_2430bbb	6584276	22583540
S1c2c(ccc(NC(=O)NC3=NN(C=C3C#N)C(C)C)c2)C=C1	1230	fCSFP4	weighted-fingerprint-similarity	0.839	0.344	m_2430dbb____7686976____22579592	CHEMBL3663141	S1c2c(cccc2)C(C3=NN(c4ccc(cc4)C([O-])=O)C=C3C#N)=C1	[#6]-[#6]1:[#6]:[#7]:[#7]:[#6]:1_20	1	false	REALSpace_70bn_2024-09	m_2430dbb	7686976	22579592
Brc1c2c(cc(c1)C(=O)NC3=NN(C=C3C#N)C(C)(C)C)cccc2	1231	fCSFP4	weighted-fingerprint-similarity	0.839	0.361	m_11bcb____6406126____10476196	CHEMBL3663141	S1c2c(cccc2)C(C3=NN(c4ccc(cc4)C([O-])=O)C=C3C#N)=C1	[#6]-[#6]1:[#6]:[#7]:[#7]:[#6]:1_20	1	false	REALSpace_70bn_2024-09	m_11bcb	6406126	10476196
O=C(NC1=NN(C=C1C#N)C(C)C)c2c3c(ncc2)cccc3	1232	fCSFP4	weighted-fingerprint-similarity	0.839	0.361	m_11bcb____6463864____124652	CHEMBL3663141	S1c2c(cccc2)C(C3=NN(c4ccc(cc4)C([O-])=O)C=C3C#N)=C1	[#6]-[#6]1:[#6]:[#7]:[#7]:[#6]:1_20	1	false	REALSpace_70bn_2024-09	m_11bcb	6463864	124652
O=C(OCCN1N=C(C(C#N)=C1)C)c2c3c(ncc2)cccc3	1233	fCSFP4	weighted-fingerprint-similarity	0.839	0.361	m_276436bbc____14085308____14098482	CHEMBL3663141	S1c2c(cccc2)C(C3=NN(c4ccc(cc4)C([O-])=O)C=C3C#N)=C1	[#6]-[#6]1:[#6]:[#7]:[#7]:[#6]:1_20	1	false	REALSpace_70bn_2024-09	m_276436bbc	14085308	14098482
Brc1c2c(SC(C(=O)NC3=NN(C=C3C#N)C(C)(C)C)=C2)ccc1	1234	fCSFP4	weighted-fingerprint-similarity	0.839	0.378	m_11bcb____6406126____14245944	CHEMBL3663141	S1c2c(cccc2)C(C3=NN(c4ccc(cc4)C([O-])=O)C=C3C#N)=C1	[#6]-[#6]1:[#6]:[#7]:[#7]:[#6]:1_20	1	false	REALSpace_70bn_2024-09	m_11bcb	6406126	14245944
Clc1c2c(SC(C(=O)NC3=NN(C=C3C#N)C(C)(C)C)=C2)ccc1	1235	fCSFP4	weighted-fingerprint-similarity	0.839	0.378	m_11bcb____6406126____55547	CHEMBL3663141	S1c2c(cccc2)C(C3=NN(c4ccc(cc4)C([O-])=O)C=C3C#N)=C1	[#6]-[#6]1:[#6]:[#7]:[#7]:[#6]:1_20	1	false	REALSpace_70bn_2024-09	m_11bcb	6406126	55547
S1c2c(N=C1)c(ccc2)C(=O)NC3=NN(C=C3C#N)CC(F)(F)F	1236	fCSFP4	weighted-fingerprint-similarity	0.839	0.378	m_11bcb____15146974____11715778	CHEMBL3663141	S1c2c(cccc2)C(C3=NN(c4ccc(cc4)C([O-])=O)C=C3C#N)=C1	[#6]-[#6]1:[#6]:[#7]:[#7]:[#6]:1_20	1	false	REALSpace_70bn_2024-09	m_11bcb	15146974	11715778
S1c2c(N=C1)c(ccc2)C(=O)NC3=NN(C=C3C#N)CCOC	1237	fCSFP4	weighted-fingerprint-similarity	0.839	0.378	m_11bcb____15503930____11715778	CHEMBL3663141	S1c2c(cccc2)C(C3=NN(c4ccc(cc4)C([O-])=O)C=C3C#N)=C1	[#6]-[#6]1:[#6]:[#7]:[#7]:[#6]:1_20	1	false	REALSpace_70bn_2024-09	m_11bcb	15503930	11715778
S1c2c(c(F)ccc2)C=C1C(=O)NC3=NN(C=C3C#N)C(C)(C)C	1238	fCSFP4	weighted-fingerprint-similarity	0.839	0.378	m_11bcb____6406126____55625	CHEMBL3663141	S1c2c(cccc2)C(C3=NN(c4ccc(cc4)C([O-])=O)C=C3C#N)=C1	[#6]-[#6]1:[#6]:[#7]:[#7]:[#6]:1_20	1	false	REALSpace_70bn_2024-09	m_11bcb	6406126	55625
S1c2c(ccc(F)c2C=C1)C(=O)NC3=NN(C=C3C#N)CC(F)(F)F	1239	fCSFP4	weighted-fingerprint-similarity	0.839	0.378	m_11bcb____15146974____14790564	CHEMBL3663141	S1c2c(cccc2)C(C3=NN(c4ccc(cc4)C([O-])=O)C=C3C#N)=C1	[#6]-[#6]1:[#6]:[#7]:[#7]:[#6]:1_20	1	false	REALSpace_70bn_2024-09	m_11bcb	15146974	14790564
S1c2c(ccc(OC)c2C=C1)C(=O)NC3=NN(C=C3C#N)C(C)C	1240	fCSFP4	weighted-fingerprint-similarity	0.839	0.378	m_11bcb____6463864____13600456	CHEMBL3663141	S1c2c(cccc2)C(C3=NN(c4ccc(cc4)C([O-])=O)C=C3C#N)=C1	[#6]-[#6]1:[#6]:[#7]:[#7]:[#6]:1_20	1	false	REALSpace_70bn_2024-09	m_11bcb	6463864	13600456
Brc1c2c(cnc1)ccc(c2)C(=O)NC3=NN(c4c(F)cc(C#N)cc4)C=C3C#N	1241	fCSFP4	weighted-fingerprint-similarity	0.839	0.393	m_11bbb____22180484____15084992	CHEMBL3663141	S1c2c(cccc2)C(C3=NN(c4ccc(cc4)C([O-])=O)C=C3C#N)=C1	[#6]-[#6]1:[#6]:[#7]:[#7]:[#6]:1_20	1	false	REALSpace_70bn_2024-09	m_11bbb	22180484	15084992
S1c2ncnc(NNC(=O)NC3=NN(c4ccc([N+]([O-])=O)cc4)C=C3C#N)c2C=C1	1242	fCSFP4	weighted-fingerprint-similarity	0.839	0.393	m_2430bbb____22529180____26864824	CHEMBL3663141	S1c2c(cccc2)C(C3=NN(c4ccc(cc4)C([O-])=O)C=C3C#N)=C1	[#6]-[#6]1:[#6]:[#7]:[#7]:[#6]:1_20	1	false	REALSpace_70bn_2024-09	m_2430bbb	22529180	26864824
[O-][N+](=O)c1c(N2N=C(NC(=O)C=3c4c(NC3)cccc4)C(C#N)=C2)cccc1	1243	fCSFP4	weighted-fingerprint-similarity	0.839	0.393	m_270062bbb____28534964____28366010	CHEMBL3663141	S1c2c(cccc2)C(C3=NN(c4ccc(cc4)C([O-])=O)C=C3C#N)=C1	[#6]-[#6]1:[#6]:[#7]:[#7]:[#6]:1_20	1	false	REALSpace_70bn_2024-09	m_270062bbb	28534964	28366010
[O-][N+](=O)c1ccc(N2N=C(NC(=O)N(CCc3c4c(ccc3)cccc4)C)C(C#N)=C2)cc1	1244	fCSFP4	weighted-fingerprint-similarity	0.839	0.393	m_2430bbd____22529180____2561922	CHEMBL3663141	S1c2c(cccc2)C(C3=NN(c4ccc(cc4)C([O-])=O)C=C3C#N)=C1	[#6]-[#6]1:[#6]:[#7]:[#7]:[#6]:1_20	1	false	REALSpace_70bn_2024-09	m_2430bbd	22529180	2561922
[O-][N+](=O)c1ccc(N2N=C(NC(=O)NCCCC=3c4c(NC3)cccc4)C(C#N)=C2)cc1	1245	fCSFP4	weighted-fingerprint-similarity	0.839	0.393	m_2430bbc____22529180____4145722	CHEMBL3663141	S1c2c(cccc2)C(C3=NN(c4ccc(cc4)C([O-])=O)C=C3C#N)=C1	[#6]-[#6]1:[#6]:[#7]:[#7]:[#6]:1_20	1	false	REALSpace_70bn_2024-09	m_2430bbc	22529180	4145722
[O-][N+](=O)c1ccc(N2N=C(NC(=O)NNc3nc4c(c(c3)C)cccc4)C(C#N)=C2)cc1	1246	fCSFP4	weighted-fingerprint-similarity	0.839	0.393	m_2430bbb____22529180____26872582	CHEMBL3663141	S1c2c(cccc2)C(C3=NN(c4ccc(cc4)C([O-])=O)C=C3C#N)=C1	[#6]-[#6]1:[#6]:[#7]:[#7]:[#6]:1_20	1	false	REALSpace_70bn_2024-09	m_2430bbb	22529180	26872582
FC(F)CN1N=C(NC(=O)c2ccc(c3ccccc3)cc2)C(C#N)=C1	1247	fCSFP4	weighted-fingerprint-similarity	0.839	0.320	m_11bcb____15359846____53612	CHEMBL3663141	S1c2c(cccc2)C(C3=NN(c4ccc(cc4)C([O-])=O)C=C3C#N)=C1	[#6]-[#6]1:[#6]:[#7]:[#7]:[#6]:1_20	1	false	REALSpace_70bn_2024-09	m_11bcb	15359846	53612
BrC=1c2c(SC1C)ccc(c2)C(=O)NC3=NN(c4c(F)cc(C#N)cc4)C=C3C#N	1248	fCSFP4	weighted-fingerprint-similarity	0.839	0.408	m_11bbb____22180484____21458578	CHEMBL3663141	S1c2c(cccc2)C(C3=NN(c4ccc(cc4)C([O-])=O)C=C3C#N)=C1	[#6]-[#6]1:[#6]:[#7]:[#7]:[#6]:1_20	1	false	REALSpace_70bn_2024-09	m_11bbb	22180484	21458578
Clc1c2c(SC=C2CNC(=O)NC3=NN(c4c([N+]([O-])=O)cccc4)C=C3C#N)ccc1	1249	fCSFP4	weighted-fingerprint-similarity	0.839	0.408	m_2430bbc____22528352____22586720	CHEMBL3663141	S1c2c(cccc2)C(C3=NN(c4ccc(cc4)C([O-])=O)C=C3C#N)=C1	[#6]-[#6]1:[#6]:[#7]:[#7]:[#6]:1_20	1	false	REALSpace_70bn_2024-09	m_2430bbc	22528352	22586720
Clc1ncc(c2SC=Cc12)C(=O)NC3=NN(c4c(F)cc(C#N)cc4)C=C3C#N	1250	fCSFP4	weighted-fingerprint-similarity	0.839	0.408	m_11bbb____22180484____22157612	CHEMBL3663141	S1c2c(cccc2)C(C3=NN(c4ccc(cc4)C([O-])=O)C=C3C#N)=C1	[#6]-[#6]1:[#6]:[#7]:[#7]:[#6]:1_20	1	false	REALSpace_70bn_2024-09	m_11bbb	22180484	22157612
S1N=Nc2c(cccc12)C(=O)NC3=NN(c4ncc([N+]([O-])=O)cc4)C=C3C#N	1251	fCSFP4	weighted-fingerprint-similarity	0.839	0.408	m_11bbb____22180482____26276522	CHEMBL3663141	S1c2c(cccc2)C(C3=NN(c4ccc(cc4)C([O-])=O)C=C3C#N)=C1	[#6]-[#6]1:[#6]:[#7]:[#7]:[#6]:1_20	1	false	REALSpace_70bn_2024-09	m_11bbb	22180482	26276522
S1c2c(c(F)ccc2)C(=C1)CNC(=O)NC3=NN(c4c([N+]([O-])=O)cccc4)C=C3C#N	1252	fCSFP4	weighted-fingerprint-similarity	0.839	0.408	m_2430bbc____22528352____22586686	CHEMBL3663141	S1c2c(cccc2)C(C3=NN(c4ccc(cc4)C([O-])=O)C=C3C#N)=C1	[#6]-[#6]1:[#6]:[#7]:[#7]:[#6]:1_20	1	false	REALSpace_70bn_2024-09	m_2430bbc	22528352	22586686
S1c2c(cccc2)C(=C1C(=O)NC3=NN(c4c(F)cc(C#N)cc4)C=C3C#N)CC	1253	fCSFP4	weighted-fingerprint-similarity	0.839	0.408	m_11bbb____22180484____13948384	CHEMBL3663141	S1c2c(cccc2)C(C3=NN(c4ccc(cc4)C([O-])=O)C=C3C#N)=C1	[#6]-[#6]1:[#6]:[#7]:[#7]:[#6]:1_20	1	false	REALSpace_70bn_2024-09	m_11bbb	22180484	13948384
S1c2c(cccc2)C(=C1C(=O)NC3=NN(c4c(F)cc(C#N)cc4)C=C3C#N)C[NH3+]	1254	fCSFP4	weighted-fingerprint-similarity	0.839	0.408	m_272430bbe____26361548____26398524	CHEMBL3663141	S1c2c(cccc2)C(C3=NN(c4ccc(cc4)C([O-])=O)C=C3C#N)=C1	[#6]-[#6]1:[#6]:[#7]:[#7]:[#6]:1_20	1	false	REALSpace_70bn_2024-09	m_272430bbe	26361548	26398524
S1c2c(cccc2)C(=C1C(NC(=O)NC3=NN(c4ccc([N+]([O-])=O)cc4)C=C3C#N)C)C	1255	fCSFP4	weighted-fingerprint-similarity	0.839	0.408	m_2430bbc____22529180____26868394	CHEMBL3663141	S1c2c(cccc2)C(C3=NN(c4ccc(cc4)C([O-])=O)C=C3C#N)=C1	[#6]-[#6]1:[#6]:[#7]:[#7]:[#6]:1_20	1	false	REALSpace_70bn_2024-09	m_2430bbc	22529180	26868394
S1c2c(cccc2)C(C(=O)NC3=NN(c4c(F)cc(C#N)cc4)C=C3C#N)=C1C[NH3+]	1256	fCSFP4	weighted-fingerprint-similarity	0.839	0.408	m_272430bbe____26361548____26394298	CHEMBL3663141	S1c2c(cccc2)C(C3=NN(c4ccc(cc4)C([O-])=O)C=C3C#N)=C1	[#6]-[#6]1:[#6]:[#7]:[#7]:[#6]:1_20	1	false	REALSpace_70bn_2024-09	m_272430bbe	26361548	26394298
S1C(NC(=O)NC2=NN(c3ccc([N+]([O-])=O)cc3)C=C2C#N)=CC=C1	1257	fCSFP4	weighted-fingerprint-similarity	0.839	0.340	m_68bbb____28397434____21690916	CHEMBL3663141	S1c2c(cccc2)C(C3=NN(c4ccc(cc4)C([O-])=O)C=C3C#N)=C1	[#6]-[#6]1:[#6]:[#7]:[#7]:[#6]:1_20	1	false	REALSpace_70bn_2024-09	m_68bbb	28397434	21690916
S1C=C(NC(=O)NC2=NN(c3ccc([N+]([O-])=O)cc3)C=C2C#N)C(=C1)C	1258	fCSFP4	weighted-fingerprint-similarity	0.839	0.340	m_2430bbb____22529180____7640122	CHEMBL3663141	S1c2c(cccc2)C(C3=NN(c4ccc(cc4)C([O-])=O)C=C3C#N)=C1	[#6]-[#6]1:[#6]:[#7]:[#7]:[#6]:1_20	1	false	REALSpace_70bn_2024-09	m_2430bbb	22529180	7640122
O=C(NC1=NN(C=C1C#N)C(C)C)c2c3c(cncc3)ccc2	1259	fCSFP4	weighted-fingerprint-similarity	0.839	0.358	m_11bcb____6463864____6390826	CHEMBL3663141	S1c2c(cccc2)C(C3=NN(c4ccc(cc4)C([O-])=O)C=C3C#N)=C1	[#6]-[#6]1:[#6]:[#7]:[#7]:[#6]:1_20	1	false	REALSpace_70bn_2024-09	m_11bcb	6463864	6390826
S1C=C(C(=O)NC2=NN(c3ncc([N+]([O-])=O)cc3)C=C2C#N)C=C1	1260	fCSFP4	weighted-fingerprint-similarity	0.839	0.358	m_11bbb____22180482____105371	CHEMBL3663141	S1c2c(cccc2)C(C3=NN(c4ccc(cc4)C([O-])=O)C=C3C#N)=C1	[#6]-[#6]1:[#6]:[#7]:[#7]:[#6]:1_20	1	false	REALSpace_70bn_2024-09	m_11bbb	22180482	105371
S1c2c(NC(=O)NC3=NN(C=C3C#N)Cc4ccccc4)cccc2C=C1	1261	fCSFP4	weighted-fingerprint-similarity	0.839	0.358	m_2430cbb____22524250____7692512	CHEMBL3663141	S1c2c(cccc2)C(C3=NN(c4ccc(cc4)C([O-])=O)C=C3C#N)=C1	[#6]-[#6]1:[#6]:[#7]:[#7]:[#6]:1_20	1	false	REALSpace_70bn_2024-09	m_2430cbb	22524250	7692512
S(=O)(=O)(NC1=NN(C=C1C#N)CC(F)(F)F)c2c3c(SC=C3)ccc2	1262	fCSFP4	weighted-fingerprint-similarity	0.839	0.374	m_20bbb____15146976____18795882	CHEMBL3663141	S1c2c(cccc2)C(C3=NN(c4ccc(cc4)C([O-])=O)C=C3C#N)=C1	[#6]-[#6]1:[#6]:[#7]:[#7]:[#6]:1_20	1	false	REALSpace_70bn_2024-09	m_20bbb	15146976	18795882
S(=O)(=O)(NC1=NN(C=C1C#N)CCOC)c2c3c(SC=C3)ccc2	1263	fCSFP4	weighted-fingerprint-similarity	0.839	0.374	m_20bbb____15503932____18795882	CHEMBL3663141	S1c2c(cccc2)C(C3=NN(c4ccc(cc4)C([O-])=O)C=C3C#N)=C1	[#6]-[#6]1:[#6]:[#7]:[#7]:[#6]:1_20	1	false	REALSpace_70bn_2024-09	m_20bbb	15503932	18795882
BrC=1c2c(SC1)c(ccc2)C(=O)NC3=NN(C=C3C#N)CC(F)(F)C	1264	fCSFP4	weighted-fingerprint-similarity	0.839	0.390	m_11bcb____15273432____23858548	CHEMBL3663141	S1c2c(cccc2)C(C3=NN(c4ccc(cc4)C([O-])=O)C=C3C#N)=C1	[#6]-[#6]1:[#6]:[#7]:[#7]:[#6]:1_20	1	false	REALSpace_70bn_2024-09	m_11bcb	15273432	23858548
Fc1c(N2N=C(NC(=O)c3c4c(cncc4)cc(F)c3)C(C#N)=C2)ccc(C#N)c1	1265	fCSFP4	weighted-fingerprint-similarity	0.839	0.390	m_11bbb____22180484____15714208	CHEMBL3663141	S1c2c(cccc2)C(C3=NN(c4ccc(cc4)C([O-])=O)C=C3C#N)=C1	[#6]-[#6]1:[#6]:[#7]:[#7]:[#6]:1_20	1	false	REALSpace_70bn_2024-09	m_11bbb	22180484	15714208
S1c2c(cccc2)C(=C1)CC([NH3+])C(=O)NC3=NN(C=C3C#N)CC[NH+](C)C	1266	fCSFP4	weighted-fingerprint-similarity	0.839	0.390	m_272430cbe____26367228____26393130	CHEMBL3663141	S1c2c(cccc2)C(C3=NN(c4ccc(cc4)C([O-])=O)C=C3C#N)=C1	[#6]-[#6]1:[#6]:[#7]:[#7]:[#6]:1_20	1	false	REALSpace_70bn_2024-09	m_272430cbe	26367228	26393130
[O-][N+](=O)c1cnc(N2N=C(NC(=O)Cc3c4c(ccc3)cccc4)C(C#N)=C2)cc1	1267	fCSFP4	weighted-fingerprint-similarity	0.839	0.390	m_11bbb____22180482____53471	CHEMBL3663141	S1c2c(cccc2)C(C3=NN(c4ccc(cc4)C([O-])=O)C=C3C#N)=C1	[#6]-[#6]1:[#6]:[#7]:[#7]:[#6]:1_20	1	false	REALSpace_70bn_2024-09	m_11bbb	22180482	53471
S1N=C2C(C(C(=O)NC3=NN(c4ncc([N+]([O-])=O)cc4)C=C3C#N)=CC=C2)=C1	1268	fCSFP4	weighted-fingerprint-similarity	0.839	0.404	m_11bbb____22180482____26276554	CHEMBL3663141	S1c2c(cccc2)C(C3=NN(c4ccc(cc4)C([O-])=O)C=C3C#N)=C1	[#6]-[#6]1:[#6]:[#7]:[#7]:[#6]:1_20	1	false	REALSpace_70bn_2024-09	m_11bbb	22180482	26276554
[O-][N+](=O)c1ccc(N2N=C(NC(=O)Nc3c(cccc3)C)C(C#N)=C2)cc1	1269	fCSFP4	weighted-fingerprint-similarity	0.839	0.335	m_2430bbb____22529180____4862810	CHEMBL3663141	S1c2c(cccc2)C(C3=NN(c4ccc(cc4)C([O-])=O)C=C3C#N)=C1	[#6]-[#6]1:[#6]:[#7]:[#7]:[#6]:1_20	1	false	REALSpace_70bn_2024-09	m_2430bbb	22529180	4862810
Brc1cc2c(SC=C2CC(NC(=O)NC3=NN(c4c(F)cc(C#N)cc4)C=C3C#N)C)cc1	1270	fCSFP4	weighted-fingerprint-similarity	0.839	0.418	m_2430bbc____22528324____22578644	CHEMBL3663141	S1c2c(cccc2)C(C3=NN(c4ccc(cc4)C([O-])=O)C=C3C#N)=C1	[#6]-[#6]1:[#6]:[#7]:[#7]:[#6]:1_20	1	false	REALSpace_70bn_2024-09	m_2430bbc	22528324	22578644
S1c2c(c(OC)ccc2)C=C1C(=O)NC3=NN(c4ncc([N+]([O-])=O)cc4)C=C3C#N	1271	fCSFP4	weighted-fingerprint-similarity	0.839	0.418	m_11bbb____22180482____22137570	CHEMBL3663141	S1c2c(cccc2)C(C3=NN(c4ccc(cc4)C([O-])=O)C=C3C#N)=C1	[#6]-[#6]1:[#6]:[#7]:[#7]:[#6]:1_20	1	false	REALSpace_70bn_2024-09	m_11bbb	22180482	22137570
O=C(NC1=NN(C=C1C#N)C(C)C)c2c3c(cnc2)cccc3	1272	fCSFP4	weighted-fingerprint-similarity	0.839	0.354	m_11bcb____6463864____1159638	CHEMBL3663141	S1c2c(cccc2)C(C3=NN(c4ccc(cc4)C([O-])=O)C=C3C#N)=C1	[#6]-[#6]1:[#6]:[#7]:[#7]:[#6]:1_20	1	false	REALSpace_70bn_2024-09	m_11bcb	6463864	1159638
O=C(OCCN1N=C(C(C#N)=C1)C)c2c3c(cnc2)cccc3	1273	fCSFP4	weighted-fingerprint-similarity	0.839	0.354	m_276436bbc____14085308____14098490	CHEMBL3663141	S1c2c(cccc2)C(C3=NN(c4ccc(cc4)C([O-])=O)C=C3C#N)=C1	[#6]-[#6]1:[#6]:[#7]:[#7]:[#6]:1_20	1	false	REALSpace_70bn_2024-09	m_276436bbc	14085308	14098490
S1c2c(cc(cc2)CC(=O)NC3=NN(C=C3C#N)Cc4ccccc4)C=C1	1274	fCSFP4	weighted-fingerprint-similarity	0.839	0.354	m_11bbb____22169164____16476316	CHEMBL3663141	S1c2c(cccc2)C(C3=NN(c4ccc(cc4)C([O-])=O)C=C3C#N)=C1	[#6]-[#6]1:[#6]:[#7]:[#7]:[#6]:1_20	1	false	REALSpace_70bn_2024-09	m_11bbb	22169164	16476316
Brc1c2c(c(cc1)CC(=O)NC3=NN(c4c(F)cc(C#N)cc4)C=C3C#N)cccc2	1275	fCSFP4	weighted-fingerprint-similarity	0.839	0.386	m_11bbb____22180484____15353288	CHEMBL3663141	S1c2c(cccc2)C(C3=NN(c4ccc(cc4)C([O-])=O)C=C3C#N)=C1	[#6]-[#6]1:[#6]:[#7]:[#7]:[#6]:1_20	1	false	REALSpace_70bn_2024-09	m_11bbb	22180484	15353288
Brc1cc2SC=C(c2cc1)CC(=O)NC3=NN(C=C3C#N)CC[NH+](C)C	1276	fCSFP4	weighted-fingerprint-similarity	0.839	0.386	m_11bbb____25842060____20043628	CHEMBL3663141	S1c2c(cccc2)C(C3=NN(c4ccc(cc4)C([O-])=O)C=C3C#N)=C1	[#6]-[#6]1:[#6]:[#7]:[#7]:[#6]:1_20	1	false	REALSpace_70bn_2024-09	m_11bbb	25842060	20043628
Brc1cc2SC=C(c2cc1)CCC(=O)NC3=NN(C=C3C#N)CC(F)F	1277	fCSFP4	weighted-fingerprint-similarity	0.839	0.386	m_11bcb____15359846____27041262	CHEMBL3663141	S1c2c(cccc2)C(C3=NN(c4ccc(cc4)C([O-])=O)C=C3C#N)=C1	[#6]-[#6]1:[#6]:[#7]:[#7]:[#6]:1_20	1	false	REALSpace_70bn_2024-09	m_11bcb	15359846	27041262
Brc1cc2SC=C(c2cc1)CCC(=O)NC3=NN(C=C3C#N)CCOC	1278	fCSFP4	weighted-fingerprint-similarity	0.839	0.386	m_11bcb____15503930____27041262	CHEMBL3663141	S1c2c(cccc2)C(C3=NN(c4ccc(cc4)C([O-])=O)C=C3C#N)=C1	[#6]-[#6]1:[#6]:[#7]:[#7]:[#6]:1_20	1	false	REALSpace_70bn_2024-09	m_11bcb	15503930	27041262
Brc1cc2SC=C(c2cc1)CNC(=O)C(=O)NC3=NN(C=C3C#N)C(C)C	1279	fCSFP4	weighted-fingerprint-similarity	0.839	0.386	m_2718cbb____20044636____8260806	CHEMBL3663141	S1c2c(cccc2)C(C3=NN(c4ccc(cc4)C([O-])=O)C=C3C#N)=C1	[#6]-[#6]1:[#6]:[#7]:[#7]:[#6]:1_20	1	false	REALSpace_70bn_2024-09	m_2718cbb	20044636	8260806
Brc1cc2c(SC=C2CC(=O)NC3=NN(C=C3C#N)CC[NH+](C)C)cc1	1280	fCSFP4	weighted-fingerprint-similarity	0.839	0.386	m_11bbb____25842060____9480578	CHEMBL3663141	S1c2c(cccc2)C(C3=NN(c4ccc(cc4)C([O-])=O)C=C3C#N)=C1	[#6]-[#6]1:[#6]:[#7]:[#7]:[#6]:1_20	1	false	REALSpace_70bn_2024-09	m_11bbb	25842060	9480578
Brc1cc2c(SC=C2CNC(=O)C(=O)NC3=NN(C=C3C#N)C(C)C)cc1	1281	fCSFP4	weighted-fingerprint-similarity	0.839	0.386	m_2718cbb____19507582____8260806	CHEMBL3663141	S1c2c(cccc2)C(C3=NN(c4ccc(cc4)C([O-])=O)C=C3C#N)=C1	[#6]-[#6]1:[#6]:[#7]:[#7]:[#6]:1_20	1	false	REALSpace_70bn_2024-09	m_2718cbb	19507582	8260806
Clc1cc2SC=C(c2cc1)CC(=O)NC3=NN(C=C3C#N)CC[NH+](C)C	1282	fCSFP4	weighted-fingerprint-similarity	0.839	0.386	m_11bbb____25842060____22138534	CHEMBL3663141	S1c2c(cccc2)C(C3=NN(c4ccc(cc4)C([O-])=O)C=C3C#N)=C1	[#6]-[#6]1:[#6]:[#7]:[#7]:[#6]:1_20	1	false	REALSpace_70bn_2024-09	m_11bbb	25842060	22138534
Clc1cc2c(SC=C2CC(=O)NC3=NN(C=C3C#N)CC[NH+](C)C)cc1	1283	fCSFP4	weighted-fingerprint-similarity	0.839	0.386	m_11bbb____25842060____7689800	CHEMBL3663141	S1c2c(cccc2)C(C3=NN(c4ccc(cc4)C([O-])=O)C=C3C#N)=C1	[#6]-[#6]1:[#6]:[#7]:[#7]:[#6]:1_20	1	false	REALSpace_70bn_2024-09	m_11bbb	25842060	7689800
Fc1c(N2N=C(NC(=O)Cc3c4c(c(cc3)C)cccc4)C(C#N)=C2)ccc(C#N)c1	1284	fCSFP4	weighted-fingerprint-similarity	0.839	0.386	m_11bbb____22180484____26251934	CHEMBL3663141	S1c2c(cccc2)C(C3=NN(c4ccc(cc4)C([O-])=O)C=C3C#N)=C1	[#6]-[#6]1:[#6]:[#7]:[#7]:[#6]:1_20	1	false	REALSpace_70bn_2024-09	m_11bbb	22180484	26251934
S1c2c(OC)cccc2C(C(=O)NC3=NN(C=C3C#N)CC(F)F)=C1	1285	fCSFP4	weighted-fingerprint-similarity	0.839	0.386	m_11bcb____15359846____16475816	CHEMBL3663141	S1c2c(cccc2)C(C3=NN(c4ccc(cc4)C([O-])=O)C=C3C#N)=C1	[#6]-[#6]1:[#6]:[#7]:[#7]:[#6]:1_20	1	false	REALSpace_70bn_2024-09	m_11bcb	15359846	16475816
S1c2c(cc(F)cc2)C(=C1)CNC(=O)C(=O)NC3=NN(C=C3C#N)C(C)C	1286	fCSFP4	weighted-fingerprint-similarity	0.839	0.386	m_2718cbb____19507708____8260806	CHEMBL3663141	S1c2c(cccc2)C(C3=NN(c4ccc(cc4)C([O-])=O)C=C3C#N)=C1	[#6]-[#6]1:[#6]:[#7]:[#7]:[#6]:1_20	1	false	REALSpace_70bn_2024-09	m_2718cbb	19507708	8260806
[O-][N+](=O)c1ccc(N2N=C(NC(=O)NCCc3c4c(ccnc4)ccc3)C(C#N)=C2)cc1	1287	fCSFP4	weighted-fingerprint-similarity	0.839	0.386	m_2430bbc____22529180____26856194	CHEMBL3663141	S1c2c(cccc2)C(C3=NN(c4ccc(cc4)C([O-])=O)C=C3C#N)=C1	[#6]-[#6]1:[#6]:[#7]:[#7]:[#6]:1_20	1	false	REALSpace_70bn_2024-09	m_2430bbc	22529180	26856194
[O-][N+](=O)c1ccc(N2N=C(NC(=O)NNc3c4c5c(cc3)CCc5ccc4)C(C#N)=C2)cc1	1288	fCSFP4	weighted-fingerprint-similarity	0.839	0.386	m_2430bbb____22529180____26860014	CHEMBL3663141	S1c2c(cccc2)C(C3=NN(c4ccc(cc4)C([O-])=O)C=C3C#N)=C1	[#6]-[#6]1:[#6]:[#7]:[#7]:[#6]:1_20	1	false	REALSpace_70bn_2024-09	m_2430bbb	22529180	26860014
ClCc1ccc(cc1)C(=O)NC2=NN(C=C2C#N)Cc3ccccc3	1289	fCSFP4	weighted-fingerprint-similarity	0.839	0.311	m_270062dbb____27437860____28366878	CHEMBL3663141	S1c2c(cccc2)C(C3=NN(c4ccc(cc4)C([O-])=O)C=C3C#N)=C1	[#6]-[#6]1:[#6]:[#7]:[#7]:[#6]:1_20	1	false	REALSpace_70bn_2024-09	m_270062dbb	27437860	28366878
FCc1ccc(cc1)C(=O)NC2=NN(C=C2C#N)Cc3ccccc3	1290	fCSFP4	weighted-fingerprint-similarity	0.839	0.311	m_11bbb____22169164____11950158	CHEMBL3663141	S1c2c(cccc2)C(C3=NN(c4ccc(cc4)C([O-])=O)C=C3C#N)=C1	[#6]-[#6]1:[#6]:[#7]:[#7]:[#6]:1_20	1	false	REALSpace_70bn_2024-09	m_11bbb	22169164	11950158
O=C(NC1=NN(C=C1C#N)Cc2ccccc2)c3ccc(cc3)CC	1291	fCSFP4	weighted-fingerprint-similarity	0.839	0.311	m_11bbb____22169164____53648	CHEMBL3663141	S1c2c(cccc2)C(C3=NN(c4ccc(cc4)C([O-])=O)C=C3C#N)=C1	[#6]-[#6]1:[#6]:[#7]:[#7]:[#6]:1_20	1	false	REALSpace_70bn_2024-09	m_11bbb	22169164	53648
O=C(NC1=NN(C=C1C#N)Cc2ccccc2)c3ccc(cc3)C[NH3+]	1292	fCSFP4	weighted-fingerprint-similarity	0.839	0.311	m_272430bbe____26377662____10035680	CHEMBL3663141	S1c2c(cccc2)C(C3=NN(c4ccc(cc4)C([O-])=O)C=C3C#N)=C1	[#6]-[#6]1:[#6]:[#7]:[#7]:[#6]:1_20	1	false	REALSpace_70bn_2024-09	m_272430bbe	26377662	10035680
ClC=1c2c(SC1C(=O)NC3=NN(c4ccc([N+]([O-])=O)cc4)C=C3C#N)cc(F)cc2	1293	fCSFP4	weighted-fingerprint-similarity	0.839	0.401	m_270062bbb____28533942____28366906	CHEMBL3663141	S1c2c(cccc2)C(C3=NN(c4ccc(cc4)C([O-])=O)C=C3C#N)=C1	[#6]-[#6]1:[#6]:[#7]:[#7]:[#6]:1_20	1	false	REALSpace_70bn_2024-09	m_270062bbb	28533942	28366906
S1C(=CC=2C(=CSC12)CCNC(=O)NC3=NN(c4ccc([N+]([O-])=O)cc4)C=C3C#N)C	1294	fCSFP4	weighted-fingerprint-similarity	0.839	0.401	m_2430bbc____22529180____13434388	CHEMBL3663141	S1c2c(cccc2)C(C3=NN(c4ccc(cc4)C([O-])=O)C=C3C#N)=C1	[#6]-[#6]1:[#6]:[#7]:[#7]:[#6]:1_20	1	false	REALSpace_70bn_2024-09	m_2430bbc	22529180	13434388
S1c2c(c(F)cnc2)C=C1C(=O)NC3=NN(c4c(F)cc(C#N)cc4)C=C3C#N	1295	fCSFP4	weighted-fingerprint-similarity	0.839	0.401	m_11bbb____22180484____25986810	CHEMBL3663141	S1c2c(cccc2)C(C3=NN(c4ccc(cc4)C([O-])=O)C=C3C#N)=C1	[#6]-[#6]1:[#6]:[#7]:[#7]:[#6]:1_20	1	false	REALSpace_70bn_2024-09	m_11bbb	22180484	25986810
[O-][N+](=O)c1cnc(N2N=C(NC(=O)c3cc4c(OC)cccc4cc3)C(C#N)=C2)cc1	1296	fCSFP4	weighted-fingerprint-similarity	0.839	0.401	m_11bbb____22180482____27041946	CHEMBL3663141	S1c2c(cccc2)C(C3=NN(c4ccc(cc4)C([O-])=O)C=C3C#N)=C1	[#6]-[#6]1:[#6]:[#7]:[#7]:[#6]:1_20	1	false	REALSpace_70bn_2024-09	m_11bbb	22180482	27041946
[O-][N+](=O)c1cnc(N2N=C(NC(=O)c3cc4c(cccc4cc3)C[NH3+])C(C#N)=C2)cc1	1297	fCSFP4	weighted-fingerprint-similarity	0.839	0.401	m_272430bbe____26361546____26398758	CHEMBL3663141	S1c2c(cccc2)C(C3=NN(c4ccc(cc4)C([O-])=O)C=C3C#N)=C1	[#6]-[#6]1:[#6]:[#7]:[#7]:[#6]:1_20	1	false	REALSpace_70bn_2024-09	m_272430bbe	26361546	26398758
Brc1cc(NC(=O)NC2=NN(c3ccc([N+]([O-])=O)cc3)C=C2C#N)ccc1	1298	fCSFP4	weighted-fingerprint-similarity	0.839	0.331	m_2430bbb____22529180____22588434	CHEMBL3663141	S1c2c(cccc2)C(C3=NN(c4ccc(cc4)C([O-])=O)C=C3C#N)=C1	[#6]-[#6]1:[#6]:[#7]:[#7]:[#6]:1_20	1	false	REALSpace_70bn_2024-09	m_2430bbb	22529180	22588434
Clc1cc(NC(=O)NC2=NN(c3ccc([N+]([O-])=O)cc3)C=C2C#N)ccc1	1299	fCSFP4	weighted-fingerprint-similarity	0.839	0.331	m_2430bbb____22529180____22588450	CHEMBL3663141	S1c2c(cccc2)C(C3=NN(c4ccc(cc4)C([O-])=O)C=C3C#N)=C1	[#6]-[#6]1:[#6]:[#7]:[#7]:[#6]:1_20	1	false	REALSpace_70bn_2024-09	m_2430bbb	22529180	22588450
Fc1cc(NC(=O)NC2=NN(c3ccc([N+]([O-])=O)cc3)C=C2C#N)ccc1	1300	fCSFP4	weighted-fingerprint-similarity	0.839	0.331	m_2430bbb____22529180____22588452	CHEMBL3663141	S1c2c(cccc2)C(C3=NN(c4ccc(cc4)C([O-])=O)C=C3C#N)=C1	[#6]-[#6]1:[#6]:[#7]:[#7]:[#6]:1_20	1	false	REALSpace_70bn_2024-09	m_2430bbb	22529180	22588452
Ic1cc(NC(=O)NC2=NN(c3ccc([N+]([O-])=O)cc3)C=C2C#N)ccc1	1301	fCSFP4	weighted-fingerprint-similarity	0.839	0.331	m_2430bbb____22529180____22590252	CHEMBL3663141	S1c2c(cccc2)C(C3=NN(c4ccc(cc4)C([O-])=O)C=C3C#N)=C1	[#6]-[#6]1:[#6]:[#7]:[#7]:[#6]:1_20	1	false	REALSpace_70bn_2024-09	m_2430bbb	22529180	22590252
[O-][N+](=O)c1ccc(N2N=C(NC(=O)Nc3cc(ccc3)C)C(C#N)=C2)cc1	1302	fCSFP4	weighted-fingerprint-similarity	0.839	0.331	m_2430bbb____22529180____22588436	CHEMBL3663141	S1c2c(cccc2)C(C3=NN(c4ccc(cc4)C([O-])=O)C=C3C#N)=C1	[#6]-[#6]1:[#6]:[#7]:[#7]:[#6]:1_20	1	false	REALSpace_70bn_2024-09	m_2430bbb	22529180	22588436
Brc1c2SC=C(c2ccc1)CNC(=O)NC3=NN(c4ncc([N+]([O-])=O)cc4)C=C3C#N	1303	fCSFP4	weighted-fingerprint-similarity	0.839	0.415	m_2430bbc____22528322____19507962	CHEMBL3663141	S1c2c(cccc2)C(C3=NN(c4ccc(cc4)C([O-])=O)C=C3C#N)=C1	[#6]-[#6]1:[#6]:[#7]:[#7]:[#6]:1_20	1	false	REALSpace_70bn_2024-09	m_2430bbc	22528322	19507962
Clc1c2SC=C(c2ccc1)CNC(=O)NC3=NN(c4ncc([N+]([O-])=O)cc4)C=C3C#N	1304	fCSFP4	weighted-fingerprint-similarity	0.839	0.415	m_2430bbc____22528322____22587090	CHEMBL3663141	S1c2c(cccc2)C(C3=NN(c4ccc(cc4)C([O-])=O)C=C3C#N)=C1	[#6]-[#6]1:[#6]:[#7]:[#7]:[#6]:1_20	1	false	REALSpace_70bn_2024-09	m_2430bbc	22528322	22587090
S1c2c(F)cccc2C(=C1)CNC(=O)NC3=NN(c4ncc([N+]([O-])=O)cc4)C=C3C#N	1305	fCSFP4	weighted-fingerprint-similarity	0.839	0.415	m_2430bbc____22528322____22584776	CHEMBL3663141	S1c2c(cccc2)C(C3=NN(c4ccc(cc4)C([O-])=O)C=C3C#N)=C1	[#6]-[#6]1:[#6]:[#7]:[#7]:[#6]:1_20	1	false	REALSpace_70bn_2024-09	m_2430bbc	22528322	22584776
S1N=C(c2c1cccc2)CC(=O)NC3=NN(C=C3C#N)Cc4ccccc4	1306	fCSFP4	weighted-fingerprint-similarity	0.839	0.367	m_11bbb____22169164____11402706	CHEMBL3663141	S1c2c(cccc2)C(C3=NN(c4ccc(cc4)C([O-])=O)C=C3C#N)=C1	[#6]-[#6]1:[#6]:[#7]:[#7]:[#6]:1_20	1	false	REALSpace_70bn_2024-09	m_11bbb	22169164	11402706
BrC=1C=2SC(C(=O)NC3=NN(C=C3C#N)Cc4ccccc4)=CC2SC1	1307	fCSFP4	weighted-fingerprint-similarity	0.839	0.383	m_11bbb____22169164____14038348	CHEMBL3663141	S1c2c(cccc2)C(C3=NN(c4ccc(cc4)C([O-])=O)C=C3C#N)=C1	[#6]-[#6]1:[#6]:[#7]:[#7]:[#6]:1_20	1	false	REALSpace_70bn_2024-09	m_11bbb	22169164	14038348
Brc1cc2NC=C(NC(=O)NC3=NN(c4ccc([N+]([O-])=O)cc4)C=C3C#N)c2cc1	1308	fCSFP4	weighted-fingerprint-similarity	0.839	0.383	m_2430bbb____22529180____15115010	CHEMBL3663141	S1c2c(cccc2)C(C3=NN(c4ccc(cc4)C([O-])=O)C=C3C#N)=C1	[#6]-[#6]1:[#6]:[#7]:[#7]:[#6]:1_20	1	false	REALSpace_70bn_2024-09	m_2430bbb	22529180	15115010
Fc1c(N2N=C(NC(=O)Nc3c4c(NC=C4)ccc3)C(C#N)=C2)ccc(C#N)c1	1309	fCSFP4	weighted-fingerprint-similarity	0.839	0.383	m_2430cbb____22528324____4862886	CHEMBL3663141	S1c2c(cccc2)C(C3=NN(c4ccc(cc4)C([O-])=O)C=C3C#N)=C1	[#6]-[#6]1:[#6]:[#7]:[#7]:[#6]:1_20	1	false	REALSpace_70bn_2024-09	m_2430cbb	22528324	4862886
S1c2c(c(OC)ccc2)C(C(=O)NC3=NN(C=C3C#N)CC(F)(F)F)=C1	1310	fCSFP4	weighted-fingerprint-similarity	0.839	0.383	m_11bcb____15146974____15498814	CHEMBL3663141	S1c2c(cccc2)C(C3=NN(c4ccc(cc4)C([O-])=O)C=C3C#N)=C1	[#6]-[#6]1:[#6]:[#7]:[#7]:[#6]:1_20	1	false	REALSpace_70bn_2024-09	m_11bcb	15146974	15498814
S1c2c(cc(F)cc2)C=C1C(=O)NC3=NN(c4c(F)cc(C#N)cc4)C=C3C#N	1311	fCSFP4	weighted-fingerprint-similarity	0.839	0.383	m_11bbb____22180484____107241	CHEMBL3663141	S1c2c(cccc2)C(C3=NN(c4ccc(cc4)C([O-])=O)C=C3C#N)=C1	[#6]-[#6]1:[#6]:[#7]:[#7]:[#6]:1_20	1	false	REALSpace_70bn_2024-09	m_11bbb	22180484	107241
S1c2c(cc(cc2)CNC(=O)NC3=NN(c4c(F)cc(C#N)cc4)C=C3C#N)C=C1	1312	fCSFP4	weighted-fingerprint-similarity	0.839	0.383	m_2430bbc____22528324____10301540	CHEMBL3663141	S1c2c(cccc2)C(C3=NN(c4ccc(cc4)C([O-])=O)C=C3C#N)=C1	[#6]-[#6]1:[#6]:[#7]:[#7]:[#6]:1_20	1	false	REALSpace_70bn_2024-09	m_2430bbc	22528324	10301540
S1c2c(ncc(c2)C(=O)NC3=NN(C=C3C#N)Cc4ccccc4)C(=C1)C	1313	fCSFP4	weighted-fingerprint-similarity	0.839	0.383	m_11bbb____22169164____26273024	CHEMBL3663141	S1c2c(cccc2)C(C3=NN(c4ccc(cc4)C([O-])=O)C=C3C#N)=C1	[#6]-[#6]1:[#6]:[#7]:[#7]:[#6]:1_20	1	false	REALSpace_70bn_2024-09	m_11bbb	22169164	26273024
[O-][N+](=O)c1ccc(N2N=C(NC(=O)NCC=3c4c(nccc4)NC3)C(C#N)=C2)cc1	1314	fCSFP4	weighted-fingerprint-similarity	0.839	0.383	m_2430bbc____22529180____26863176	CHEMBL3663141	S1c2c(cccc2)C(C3=NN(c4ccc(cc4)C([O-])=O)C=C3C#N)=C1	[#6]-[#6]1:[#6]:[#7]:[#7]:[#6]:1_20	1	false	REALSpace_70bn_2024-09	m_2430bbc	22529180	26863176
[O-][N+](=O)c1ccc(N2N=C(NC(=O)NNc3ncnc4c3cccc4)C(C#N)=C2)cc1	1315	fCSFP4	weighted-fingerprint-similarity	0.839	0.383	m_2430bbb____22529180____26861910	CHEMBL3663141	S1c2c(cccc2)C(C3=NN(c4ccc(cc4)C([O-])=O)C=C3C#N)=C1	[#6]-[#6]1:[#6]:[#7]:[#7]:[#6]:1_20	1	false	REALSpace_70bn_2024-09	m_2430bbb	22529180	26861910
[truncated: 8,685 more rows]
