# Supplementary material for: Guiding Similarity Search in Chemical Fragment Spaces with Weighted Fingerprints
Source: J Chem Inf Model. 2026 Feb 10;66(4):2220–9. doi: 10.1021/acs.jcim.5c02952 (PMC12933719; doi:10.1021/acs.jcim.5c02952)
Supplement: Supplementary file 2 [file ci5c02952_si_002.zip › Supporting_Information_Data/Statistical_Validation/Example_Results/REAL_Space_CHEMBL3663141/CHEMBL3663141_unweighted_1.csv]

#result-smiles	result-rank	fingerprint	fingerprint-similarity	result-name	query-name	query-smiles	space	reaction-name	reagent1-name	reagent2-name	reagent3-name	reagent4-name	reagent5-name
S1c2c(cccc2)C(C=3N=NN(c4ccc(cc4)C([O-])=O)C3)=C1	1	fCSFP4	0.669	m_273910bbb____11992306____25421774	CHEMBL3663141	S1c2c(cccc2)C(C3=NN(c4ccc(cc4)C([O-])=O)C=C3C#N)=C1	REALSpace_70bn_2024-09	m_273910bbb	11992306	25421774
S1c2c(cccc2)C(c3ccc(cc3)C4=NN(c5ccccc5)C=C4C=O)=C1	2	fCSFP4	0.646	m_271570bbb____10145070____21749616	CHEMBL3663141	S1c2c(cccc2)C(C3=NN(c4ccc(cc4)C([O-])=O)C=C3C#N)=C1	REALSpace_70bn_2024-09	m_271570bbb	10145070	21749616
S1c2c(cccc2)C(C=3N=NN(c4cc(ccc4)C([O-])=O)C3)=C1	3	fCSFP4	0.636	m_273910bbb____21677326____25421774	CHEMBL3663141	S1c2c(cccc2)C(C3=NN(c4ccc(cc4)C([O-])=O)C=C3C#N)=C1	REALSpace_70bn_2024-09	m_273910bbb	21677326	25421774
S1c2c(cccc2)C(=C1)CNc3ccc(cc3)C4=NN(c5ccccc5)C=C4C([O-])=O	4	fCSFP4	0.636	m_271304bbb____27872446____9305118	CHEMBL3663141	S1c2c(cccc2)C(C3=NN(c4ccc(cc4)C([O-])=O)C=C3C#N)=C1	REALSpace_70bn_2024-09	m_271304bbb	27872446	9305118
S1c2c(cccc2)C(c3ccc(N4N=C(c5ccc(F)cc5)C(C=O)=C4)cc3)=C1	5	fCSFP4	0.627	m_271570bbb____10145070____21748352	CHEMBL3663141	S1c2c(cccc2)C(C3=NN(c4ccc(cc4)C([O-])=O)C=C3C#N)=C1	REALSpace_70bn_2024-09	m_271570bbb	10145070	21748352
S1c2c(cccc2)C(c3cc(ccc3)C4=NN(c5ccccc5)C=C4C=O)=C1	6	fCSFP4	0.624	m_271570bbb____10145070____11652084	CHEMBL3663141	S1c2c(cccc2)C(C3=NN(c4ccc(cc4)C([O-])=O)C=C3C#N)=C1	REALSpace_70bn_2024-09	m_271570bbb	10145070	11652084
S1c2c(cccc2)C(C=3C(=NN(c4ccccc4)C3)C)=C1	7	fCSFP4	0.614	m_271570bbb____10145070____24878406	CHEMBL3663141	S1c2c(cccc2)C(C3=NN(c4ccc(cc4)C([O-])=O)C=C3C#N)=C1	REALSpace_70bn_2024-09	m_271570bbb	10145070	24878406
S1c2c(c(ccc2)C=3N=NN(c4ccc(cc4)C([O-])=O)C3)C=C1	8	fCSFP4	0.602	m_273910bbb____11992306____25421998	CHEMBL3663141	S1c2c(cccc2)C(C3=NN(c4ccc(cc4)C([O-])=O)C=C3C#N)=C1	REALSpace_70bn_2024-09	m_273910bbb	11992306	25421998
S1c2c(cccc2)C(C=3N=NN(c4cc(C#N)c(C#N)cc4)C3)=C1	9	fCSFP4	0.599	m_273910bbb____25421202____25421774	CHEMBL3663141	S1c2c(cccc2)C(C3=NN(c4ccc(cc4)C([O-])=O)C=C3C#N)=C1	REALSpace_70bn_2024-09	m_273910bbb	25421202	25421774
S1c2c(cccc2)C(C=3N=NN(c4ccc(C#N)cc4)C3)=C1	10	fCSFP4	0.597	m_273910bbb____11993596____25421774	CHEMBL3663141	S1c2c(cccc2)C(C3=NN(c4ccc(cc4)C([O-])=O)C=C3C#N)=C1	REALSpace_70bn_2024-09	m_273910bbb	11993596	25421774
S1c2c(cccc2)C(NC(=O)C=3C(=NN(c4ccccc4)C3)c5ccccc5)=C1	11	fCSFP4	0.596	m_11bcb____27262052____53824	CHEMBL3663141	S1c2c(cccc2)C(C3=NN(c4ccc(cc4)C([O-])=O)C=C3C#N)=C1	REALSpace_70bn_2024-09	m_11bcb	27262052	53824
S(=O)(=O)(Nc1ccc(cc1)C2=NN(c3ccccc3)C=C2C([O-])=O)C=4c5c(SC4)cccc5	12	fCSFP4	0.595	m_20bbb____16784866____10120690	CHEMBL3663141	S1c2c(cccc2)C(C3=NN(c4ccc(cc4)C([O-])=O)C=C3C#N)=C1	REALSpace_70bn_2024-09	m_20bbb	16784866	10120690
S1c2c(cccc2)C(C=3N=NN(c4ccc(cc4)C(=O)C)C3)=C1	13	fCSFP4	0.594	m_273910bbb____11992358____25421774	CHEMBL3663141	S1c2c(cccc2)C(C3=NN(c4ccc(cc4)C([O-])=O)C=C3C#N)=C1	REALSpace_70bn_2024-09	m_273910bbb	11992358	25421774
S1c2c(cccc2)C(C=3N=NN(c4ccc(cc4)C(=O)N)C3)=C1	14	fCSFP4	0.594	m_273910bbb____21677222____25421774	CHEMBL3663141	S1c2c(cccc2)C(C3=NN(c4ccc(cc4)C([O-])=O)C=C3C#N)=C1	REALSpace_70bn_2024-09	m_273910bbb	21677222	25421774
Clc1c(ccc(N2N=NC(C=3c4c(SC3)cccc4)=C2)c1)C([O-])=O	15	fCSFP4	0.589	m_273910bbb____28255220____25421774	CHEMBL3663141	S1c2c(cccc2)C(C3=NN(c4ccc(cc4)C([O-])=O)C=C3C#N)=C1	REALSpace_70bn_2024-09	m_273910bbb	28255220	25421774
S1c2c(cccc2)C(C=3N=NN(c4c(F)cc(cc4)C([O-])=O)C3)=C1	16	fCSFP4	0.589	m_273910bbb____25421160____25421774	CHEMBL3663141	S1c2c(cccc2)C(C3=NN(c4ccc(cc4)C([O-])=O)C=C3C#N)=C1	REALSpace_70bn_2024-09	m_273910bbb	25421160	25421774
S1c2c(cccc2)C(C=3N=NN(c4cc(F)c(cc4)C([O-])=O)C3)=C1	17	fCSFP4	0.589	m_273910bbb____21677124____25421774	CHEMBL3663141	S1c2c(cccc2)C(C3=NN(c4ccc(cc4)C([O-])=O)C=C3C#N)=C1	REALSpace_70bn_2024-09	m_273910bbb	21677124	25421774
Brc1cc(N2N=NC(C=3c4c(SC3)cccc4)=C2)cc(c1)C([O-])=O	18	fCSFP4	0.588	m_273910bbb____21676970____25421774	CHEMBL3663141	S1c2c(cccc2)C(C3=NN(c4ccc(cc4)C([O-])=O)C=C3C#N)=C1	REALSpace_70bn_2024-09	m_273910bbb	21676970	25421774
S1c2c(cccc2)C(C=3N=NN(c4cc(F)cc(c4)C([O-])=O)C3)=C1	19	fCSFP4	0.588	m_273910bbb____26079768____25421774	CHEMBL3663141	S1c2c(cccc2)C(C3=NN(c4ccc(cc4)C([O-])=O)C=C3C#N)=C1	REALSpace_70bn_2024-09	m_273910bbb	26079768	25421774
S1c2c(cccc2)C(C=3N=NN(c4cc(O)c(C#N)cc4)C3)=C1	20	fCSFP4	0.585	m_273910bbb____25420850____25421774	CHEMBL3663141	S1c2c(cccc2)C(C3=NN(c4ccc(cc4)C([O-])=O)C=C3C#N)=C1	REALSpace_70bn_2024-09	m_273910bbb	25420850	25421774
S1c2c(cccc2)C(C=3C([N+]([O-])=O)=NN(c4ccccc4)C3)=C1	21	fCSFP4	0.584	m_271570bbb____10145070____21748170	CHEMBL3663141	S1c2c(cccc2)C(C3=NN(c4ccc(cc4)C([O-])=O)C=C3C#N)=C1	REALSpace_70bn_2024-09	m_271570bbb	10145070	21748170
S1c2c(cccc2)C(C=3N=NN(c4ccc(cc4)C(=O)NO)C3)=C1	22	fCSFP4	0.584	m_282512abb____24316788____24222386	CHEMBL3663141	S1c2c(cccc2)C(C3=NN(c4ccc(cc4)C([O-])=O)C=C3C#N)=C1	REALSpace_70bn_2024-09	m_282512abb	24316788	24222386
Brc1ccc(cc1)C2=NN(c3ccccc3)C=C2C(=O)NC=4c5c(SC4)cccc5	23	fCSFP4	0.582	m_11bcb____27262052____2007374	CHEMBL3663141	S1c2c(cccc2)C(C3=NN(c4ccc(cc4)C([O-])=O)C=C3C#N)=C1	REALSpace_70bn_2024-09	m_11bcb	27262052	2007374
S1c2c(cccc2)C(C=3N=NN(c4c(O)ccc(c4)C([O-])=O)C3)=C1	24	fCSFP4	0.582	m_273910bbb____14928550____25421774	CHEMBL3663141	S1c2c(cccc2)C(C3=NN(c4ccc(cc4)C([O-])=O)C=C3C#N)=C1	REALSpace_70bn_2024-09	m_273910bbb	14928550	25421774
S1c2c(cccc2)C(NC(=O)C=3C(=NN(c4ccc(cc4)C)C3)c5ccccc5)=C1	25	fCSFP4	0.582	m_11bcb____27262052____55468	CHEMBL3663141	S1c2c(cccc2)C(C3=NN(c4ccc(cc4)C([O-])=O)C=C3C#N)=C1	REALSpace_70bn_2024-09	m_11bcb	27262052	55468
S1c2c(cccc2)C(NC(=O)C=3C(=NN(c4ccccc4)C3)c5ccc(F)cc5)=C1	26	fCSFP4	0.582	m_11bcb____27262052____53826	CHEMBL3663141	S1c2c(cccc2)C(C3=NN(c4ccc(cc4)C([O-])=O)C=C3C#N)=C1	REALSpace_70bn_2024-09	m_11bcb	27262052	53826
S1c2c(cccc2)C(NC(=O)C=3C(=NN(c4ccccc4)C3)c5ccc(cc5)C)=C1	27	fCSFP4	0.582	m_11bcb____27262052____53882	CHEMBL3663141	S1c2c(cccc2)C(C3=NN(c4ccc(cc4)C([O-])=O)C=C3C#N)=C1	REALSpace_70bn_2024-09	m_11bcb	27262052	53882
S1c2c(cccc2)C(C=3N=NN(c4c(cccc4)C([O-])=O)C3)=C1	28	fCSFP4	0.582	m_273910bbb____11993378____25421774	CHEMBL3663141	S1c2c(cccc2)C(C3=NN(c4ccc(cc4)C([O-])=O)C=C3C#N)=C1	REALSpace_70bn_2024-09	m_273910bbb	11993378	25421774
S1c2c(cccc2)C(C=3N=NN(c4cncc(c4)C([O-])=O)C3)=C1	29	fCSFP4	0.580	m_273910bbb____11993710____25421774	CHEMBL3663141	S1c2c(cccc2)C(C3=NN(c4ccc(cc4)C([O-])=O)C=C3C#N)=C1	REALSpace_70bn_2024-09	m_273910bbb	11993710	25421774
S1c2c(cccc2)C(=C1)CNC(=O)C=3C(=NN(c4ccccc4)C3)c5ccccc5	30	fCSFP4	0.579	m_11dbb____803216____53824	CHEMBL3663141	S1c2c(cccc2)C(C3=NN(c4ccc(cc4)C([O-])=O)C=C3C#N)=C1	REALSpace_70bn_2024-09	m_11dbb	803216	53824
S1c2c(cccc2)C(=C1)COC(=O)C=3C(=NN(c4ccccc4)C3)c5ccccc5	31	fCSFP4	0.579	m_1458bbb____472444____28451286	CHEMBL3663141	S1c2c(cccc2)C(C3=NN(c4ccc(cc4)C([O-])=O)C=C3C#N)=C1	REALSpace_70bn_2024-09	m_1458bbb	472444	28451286
S1c2c(cccc2)C(C=3N=NN(c4c(F)ccc(c4)C([O-])=O)C3)=C1	32	fCSFP4	0.578	m_273910bbb____23861074____25421774	CHEMBL3663141	S1c2c(cccc2)C(C3=NN(c4ccc(cc4)C([O-])=O)C=C3C#N)=C1	REALSpace_70bn_2024-09	m_273910bbb	23861074	25421774
S1c2c(c(ccc2)C=3N=NN(c4cc(ccc4)C([O-])=O)C3)C=C1	33	fCSFP4	0.577	m_273910bbb____21677326____25421998	CHEMBL3663141	S1c2c(cccc2)C(C3=NN(c4ccc(cc4)C([O-])=O)C=C3C#N)=C1	REALSpace_70bn_2024-09	m_273910bbb	21677326	25421998
S1c2c(cccc2)C(NC(=O)C=3C(=NN(c4ccccc4)C3)c5ccncc5)=C1	34	fCSFP4	0.575	m_11bcb____27262052____2825064	CHEMBL3663141	S1c2c(cccc2)C(C3=NN(c4ccc(cc4)C([O-])=O)C=C3C#N)=C1	REALSpace_70bn_2024-09	m_11bcb	27262052	2825064
Brc1c(C#N)cc(N2N=NC(C=3c4c(SC3)cccc4)=C2)cc1	35	fCSFP4	0.573	m_273910bbb____25806940____25421774	CHEMBL3663141	S1c2c(cccc2)C(C3=NN(c4ccc(cc4)C([O-])=O)C=C3C#N)=C1	REALSpace_70bn_2024-09	m_273910bbb	25806940	25421774
S1c2c(cccc2)C(C=3N=NN(c4cc(C#N)c(cc4)C)C3)=C1	36	fCSFP4	0.573	m_273910bbb____21307782____25421774	CHEMBL3663141	S1c2c(cccc2)C(C3=NN(c4ccc(cc4)C([O-])=O)C=C3C#N)=C1	REALSpace_70bn_2024-09	m_273910bbb	21307782	25421774
S1c2c(cccc2)C(C=3N=NN(c4cc(F)c(C#N)cc4)C3)=C1	37	fCSFP4	0.573	m_273910bbb____19992048____25421774	CHEMBL3663141	S1c2c(cccc2)C(C3=NN(c4ccc(cc4)C([O-])=O)C=C3C#N)=C1	REALSpace_70bn_2024-09	m_273910bbb	19992048	25421774
S1c2c(cccc2)C(C=3N=NN(c4cc(c(C#N)cc4)C)C3)=C1	38	fCSFP4	0.573	m_273910bbb____25421076____25421774	CHEMBL3663141	S1c2c(cccc2)C(C3=NN(c4ccc(cc4)C([O-])=O)C=C3C#N)=C1	REALSpace_70bn_2024-09	m_273910bbb	25421076	25421774
S1c2c(cccc2)C(C=3N=NN(c4ccc(cc4)C(=O)NC)C3)=C1	39	fCSFP4	0.572	m_282512abb____24331084____24222386	CHEMBL3663141	S1c2c(cccc2)C(C3=NN(c4ccc(cc4)C([O-])=O)C=C3C#N)=C1	REALSpace_70bn_2024-09	m_282512abb	24331084	24222386
S1c2c(cccc2)C(C=3N=NN(c4ccc(cc4)C(=O)OC)C3)=C1	40	fCSFP4	0.572	m_273910bbb____11993416____25421774	CHEMBL3663141	S1c2c(cccc2)C(C3=NN(c4ccc(cc4)C([O-])=O)C=C3C#N)=C1	REALSpace_70bn_2024-09	m_273910bbb	11993416	25421774
S1c2c(cccc2)C(C=3N=NN(c4c(OC)cc(cc4)C([O-])=O)C3)=C1	41	fCSFP4	0.570	m_273910bbb____21677172____25421774	CHEMBL3663141	S1c2c(cccc2)C(C3=NN(c4ccc(cc4)C([O-])=O)C=C3C#N)=C1	REALSpace_70bn_2024-09	m_273910bbb	21677172	25421774
S1c2c(cccc2)C(C=3C(=NN(c4ccc(N)cc4)C3)C(F)(F)F)=C1	42	fCSFP4	0.568	m_271570bbb____10145070____21745848	CHEMBL3663141	S1c2c(cccc2)C(C3=NN(c4ccc(cc4)C([O-])=O)C=C3C#N)=C1	REALSpace_70bn_2024-09	m_271570bbb	10145070	21745848
S1c2c(cccc2)C(C=3N=NN(c4ccc(cc4)C(=O)NNC(=O)c5ccccc5)C3)=C1	43	fCSFP4	0.568	m_274860bbc____17149762____17196390____23196850	CHEMBL3663141	S1c2c(cccc2)C(C3=NN(c4ccc(cc4)C([O-])=O)C=C3C#N)=C1	REALSpace_70bn_2024-09	m_274860bbc	17149762	17196390	23196850
S1c2c(cccc2)C(=C1)CCNC(=O)C=3C(=NN(c4ccccc4)C3)c5ccccc5	44	fCSFP4	0.568	m_11bbb____886694____53824	CHEMBL3663141	S1c2c(cccc2)C(C3=NN(c4ccc(cc4)C([O-])=O)C=C3C#N)=C1	REALSpace_70bn_2024-09	m_11bbb	886694	53824
S1c2c(cccc2)C(C=3N=NN(c4cc(C#N)ccc4)C3)=C1	45	fCSFP4	0.567	m_273910bbb____11993600____25421774	CHEMBL3663141	S1c2c(cccc2)C(C3=NN(c4ccc(cc4)C([O-])=O)C=C3C#N)=C1	REALSpace_70bn_2024-09	m_273910bbb	11993600	25421774
Brc1ccc(cc1)C2=NN(c3ccccc3)C=C2C(=O)NCC=4c5c(SC4)cccc5	46	fCSFP4	0.567	m_11dbb____803216____2007374	CHEMBL3663141	S1c2c(cccc2)C(C3=NN(c4ccc(cc4)C([O-])=O)C=C3C#N)=C1	REALSpace_70bn_2024-09	m_11dbb	803216	2007374
Brc1ccc(cc1)C2=NN(c3ccccc3)C=C2C(=O)OCC=4c5c(SC4)cccc5	47	fCSFP4	0.567	m_1458bbb____2007380____28451286	CHEMBL3663141	S1c2c(cccc2)C(C3=NN(c4ccc(cc4)C([O-])=O)C=C3C#N)=C1	REALSpace_70bn_2024-09	m_1458bbb	2007380	28451286
S1c2c(cccc2)C(=C1)CNC(=O)C=3C(=NN(c4ccc(cc4)C)C3)c5ccccc5	48	fCSFP4	0.567	m_11dbb____803216____55468	CHEMBL3663141	S1c2c(cccc2)C(C3=NN(c4ccc(cc4)C([O-])=O)C=C3C#N)=C1	REALSpace_70bn_2024-09	m_11dbb	803216	55468
S1c2c(cccc2)C(=C1)CNC(=O)C=3C(=NN(c4ccccc4)C3)c5ccc(F)cc5	49	fCSFP4	0.567	m_11dbb____803216____53826	CHEMBL3663141	S1c2c(cccc2)C(C3=NN(c4ccc(cc4)C([O-])=O)C=C3C#N)=C1	REALSpace_70bn_2024-09	m_11dbb	803216	53826
S1c2c(cccc2)C(=C1)CNC(=O)C=3C(=NN(c4ccccc4)C3)c5ccc(N)cc5	50	fCSFP4	0.567	m_22bbi____803220____21056878	CHEMBL3663141	S1c2c(cccc2)C(C3=NN(c4ccc(cc4)C([O-])=O)C=C3C#N)=C1	REALSpace_70bn_2024-09	m_22bbi	803220	21056878
S1c2c(cccc2)C(=C1)CNC(=O)C=3C(=NN(c4ccccc4)C3)c5ccc(cc5)C	51	fCSFP4	0.567	m_11dbb____803216____53882	CHEMBL3663141	S1c2c(cccc2)C(C3=NN(c4ccc(cc4)C([O-])=O)C=C3C#N)=C1	REALSpace_70bn_2024-09	m_11dbb	803216	53882
S1c2c(cccc2)C(=C1)COC(=O)C=3C(=NN(c4ccc(cc4)C)C3)c5ccccc5	52	fCSFP4	0.567	m_1458bbb____471298____28451286	CHEMBL3663141	S1c2c(cccc2)C(C3=NN(c4ccc(cc4)C([O-])=O)C=C3C#N)=C1	REALSpace_70bn_2024-09	m_1458bbb	471298	28451286
S1c2c(cccc2)C(=C1)COC(=O)C=3C(=NN(c4ccccc4)C3)c5ccc(F)cc5	53	fCSFP4	0.567	m_1458bbb____472540____28451286	CHEMBL3663141	S1c2c(cccc2)C(C3=NN(c4ccc(cc4)C([O-])=O)C=C3C#N)=C1	REALSpace_70bn_2024-09	m_1458bbb	472540	28451286
S1c2c(cccc2)C(=C1)COC(=O)C=3C(=NN(c4ccccc4)C3)c5ccc(N)cc5	54	fCSFP4	0.567	m_1458bbb____25941798____28451286	CHEMBL3663141	S1c2c(cccc2)C(C3=NN(c4ccc(cc4)C([O-])=O)C=C3C#N)=C1	REALSpace_70bn_2024-09	m_1458bbb	25941798	28451286
S1c2c(cccc2)C(=C1)COC(=O)C=3C(=NN(c4ccccc4)C3)c5ccc(cc5)C	55	fCSFP4	0.567	m_1458bbb____472712____28451286	CHEMBL3663141	S1c2c(cccc2)C(C3=NN(c4ccc(cc4)C([O-])=O)C=C3C#N)=C1	REALSpace_70bn_2024-09	m_1458bbb	472712	28451286
S1c2c(cccc2)C(NC(=O)C=3C(=NN(c4ccc(F)cc4)C3)c5ccc(cc5)C)=C1	56	fCSFP4	0.567	m_11bcb____27262052____55417	CHEMBL3663141	S1c2c(cccc2)C(C3=NN(c4ccc(cc4)C([O-])=O)C=C3C#N)=C1	REALSpace_70bn_2024-09	m_11bcb	27262052	55417
S1c2c(cccc2)C(NC(=O)C=3C(=NN(c4ccccc4)C3)c5ccc(OC)cc5)=C1	57	fCSFP4	0.567	m_11bcb____27262052____53827	CHEMBL3663141	S1c2c(cccc2)C(C3=NN(c4ccc(cc4)C([O-])=O)C=C3C#N)=C1	REALSpace_70bn_2024-09	m_11bcb	27262052	53827
S1c2c(cccc2)C(NC(=O)C=3C(=NN(c4ccccc4)C3)c5ccc(cc5)CC)=C1	58	fCSFP4	0.567	m_1626bbc____27262008____22099620	CHEMBL3663141	S1c2c(cccc2)C(C3=NN(c4ccc(cc4)C([O-])=O)C=C3C#N)=C1	REALSpace_70bn_2024-09	m_1626bbc	27262008	22099620
S1c2c(cccc2)C(c3ccc(N4N=C(C(C=O)=C4)C)cc3)=C1	59	fCSFP4	0.566	m_271570bbb____10145070____21748496	CHEMBL3663141	S1c2c(cccc2)C(C3=NN(c4ccc(cc4)C([O-])=O)C=C3C#N)=C1	REALSpace_70bn_2024-09	m_271570bbb	10145070	21748496
S1c2c(cccc2)C(C=3N=NN(c4cc(ccc4)C(=O)C)C3)=C1	60	fCSFP4	0.565	m_273910bbb____11993634____25421774	CHEMBL3663141	S1c2c(cccc2)C(C3=NN(c4ccc(cc4)C([O-])=O)C=C3C#N)=C1	REALSpace_70bn_2024-09	m_273910bbb	11993634	25421774
S1c2c(cccc2)C(C=3N=NN(c4cc(ccc4)C(=O)N)C3)=C1	61	fCSFP4	0.565	m_273910bbb____19644948____25421774	CHEMBL3663141	S1c2c(cccc2)C(C3=NN(c4ccc(cc4)C([O-])=O)C=C3C#N)=C1	REALSpace_70bn_2024-09	m_273910bbb	19644948	25421774
S1c2c(cccc2)C(C=3N=NN(c4ccc(cc4)C(=O)N(C)C)C3)=C1	62	fCSFP4	0.564	m_282512abb____24331092____24222386	CHEMBL3663141	S1c2c(cccc2)C(C3=NN(c4ccc(cc4)C([O-])=O)C=C3C#N)=C1	REALSpace_70bn_2024-09	m_282512abb	24331092	24222386
S1c2c(cccc2)C(NC(=O)NC3=NN(c4ccc([N+]([O-])=O)cc4)C=C3C#N)=C1	63	fCSFP4	0.563	m_2430cbb____22529180____27262020	CHEMBL3663141	S1c2c(cccc2)C(C3=NN(c4ccc(cc4)C([O-])=O)C=C3C#N)=C1	REALSpace_70bn_2024-09	m_2430cbb	22529180	27262020
S1c2c(cccc2)C(=C1)CNC3=NN(c4ccccc4)C=C3C([O-])=O	64	fCSFP4	0.563	m_271304bbb____28365848____9305118	CHEMBL3663141	S1c2c(cccc2)C(C3=NN(c4ccc(cc4)C([O-])=O)C=C3C#N)=C1	REALSpace_70bn_2024-09	m_271304bbb	28365848	9305118
S1c2c(cccc2)C(C=3N=NN(c4ccc(N5N=C(C(=O)N)C=C5)cc4)C3)=C1	65	fCSFP4	0.563	m_282512abb____24329324____24222386	CHEMBL3663141	S1c2c(cccc2)C(C3=NN(c4ccc(cc4)C([O-])=O)C=C3C#N)=C1	REALSpace_70bn_2024-09	m_282512abb	24329324	24222386
S1c2c(cccc2)C(C=3N=NN(c4ccc(cc4)C(=O)NCC([O-])=O)C3)=C1	66	fCSFP4	0.562	m_280190aeb____19268516____18077370____23041482	CHEMBL3663141	S1c2c(cccc2)C(C3=NN(c4ccc(cc4)C([O-])=O)C=C3C#N)=C1	REALSpace_70bn_2024-09	m_280190aeb	19268516	18077370	23041482
S1c2c(cccc2)C(C=3N=NN(c4ccc(cc4)C(=O)NCCC#N)C3)=C1	67	fCSFP4	0.562	m_274860bbc____17139176____17196390____23196850	CHEMBL3663141	S1c2c(cccc2)C(C3=NN(c4ccc(cc4)C([O-])=O)C=C3C#N)=C1	REALSpace_70bn_2024-09	m_274860bbc	17139176	17196390	23196850
S1c2c(c(ccc2)C=3C(=NN(c4ccccc4)C3)C)C=C1	68	fCSFP4	0.561	m_271570bbb____28265906____24878406	CHEMBL3663141	S1c2c(cccc2)C(C3=NN(c4ccc(cc4)C([O-])=O)C=C3C#N)=C1	REALSpace_70bn_2024-09	m_271570bbb	28265906	24878406
S1c2c(cccc2)C(C3=NN(c4ccccc4)C=C3)=C1	69	fCSFP4	0.560	m_271570bbb____10145070____13713756	CHEMBL3663141	S1c2c(cccc2)C(C3=NN(c4ccc(cc4)C([O-])=O)C=C3C#N)=C1	REALSpace_70bn_2024-09	m_271570bbb	10145070	13713756
Brc1cc(N2N=NC(C=3c4c(SC3)cccc4)=C2)c(cc1)C([O-])=O	70	fCSFP4	0.560	m_273910bbb____23861680____25421774	CHEMBL3663141	S1c2c(cccc2)C(C3=NN(c4ccc(cc4)C([O-])=O)C=C3C#N)=C1	REALSpace_70bn_2024-09	m_273910bbb	23861680	25421774
Brc1cc(c(N2N=NC(C=3c4c(SC3)cccc4)=C2)cc1)C([O-])=O	71	fCSFP4	0.560	m_273910bbb____25806870____25421774	CHEMBL3663141	S1c2c(cccc2)C(C3=NN(c4ccc(cc4)C([O-])=O)C=C3C#N)=C1	REALSpace_70bn_2024-09	m_273910bbb	25806870	25421774
Clc1cc(N2N=NC(C=3c4c(SC3)cccc4)=C2)c(cc1)C([O-])=O	72	fCSFP4	0.560	m_273910bbb____25420806____25421774	CHEMBL3663141	S1c2c(cccc2)C(C3=NN(c4ccc(cc4)C([O-])=O)C=C3C#N)=C1	REALSpace_70bn_2024-09	m_273910bbb	25420806	25421774
Clc1cc(c(N2N=NC(C=3c4c(SC3)cccc4)=C2)cc1)C([O-])=O	73	fCSFP4	0.560	m_273910bbb____25806890____25421774	CHEMBL3663141	S1c2c(cccc2)C(C3=NN(c4ccc(cc4)C([O-])=O)C=C3C#N)=C1	REALSpace_70bn_2024-09	m_273910bbb	25806890	25421774
S1c2c(cccc2)C(=C1)CNC(=O)C=3C(=NN(c4ccccc4)C3)c5ccncc5	74	fCSFP4	0.560	m_11dbb____803216____2825064	CHEMBL3663141	S1c2c(cccc2)C(C3=NN(c4ccc(cc4)C([O-])=O)C=C3C#N)=C1	REALSpace_70bn_2024-09	m_11dbb	803216	2825064
S1c2c(cccc2)C(=C1)COC(=O)C=3C(=NN(c4ccccc4)C3)c5ccncc5	75	fCSFP4	0.560	m_1458bbb____25973902____28451286	CHEMBL3663141	S1c2c(cccc2)C(C3=NN(c4ccc(cc4)C([O-])=O)C=C3C#N)=C1	REALSpace_70bn_2024-09	m_1458bbb	25973902	28451286
S1c2c(cccc2)C(C=3N=NN(c4c(cc(F)cc4)C([O-])=O)C3)=C1	76	fCSFP4	0.560	m_273910bbb____26260002____25421774	CHEMBL3663141	S1c2c(cccc2)C(C3=NN(c4ccc(cc4)C([O-])=O)C=C3C#N)=C1	REALSpace_70bn_2024-09	m_273910bbb	26260002	25421774
S1c2c(cccc2)C(C=3N=NN(c4c(ccc(c4)C)C([O-])=O)C3)=C1	77	fCSFP4	0.560	m_273910bbb____21677186____25421774	CHEMBL3663141	S1c2c(cccc2)C(C3=NN(c4ccc(cc4)C([O-])=O)C=C3C#N)=C1	REALSpace_70bn_2024-09	m_273910bbb	21677186	25421774
S1c2c(cccc2)C(NC(=O)C=3C(=NN(c4ccccc4)C3)c5cnccc5)=C1	78	fCSFP4	0.560	m_11bcb____27262052____53823	CHEMBL3663141	S1c2c(cccc2)C(C3=NN(c4ccc(cc4)C([O-])=O)C=C3C#N)=C1	REALSpace_70bn_2024-09	m_11bcb	27262052	53823
S1c2c(cccc2)C(c3ccc(N4N=C(C(=O)OCC)C(O)=C4)cc3)=C1	79	fCSFP4	0.558	m_271570bbb____10145070____28551844	CHEMBL3663141	S1c2c(cccc2)C(C3=NN(c4ccc(cc4)C([O-])=O)C=C3C#N)=C1	REALSpace_70bn_2024-09	m_271570bbb	10145070	28551844
S1c2c(cccc2)C(C=3N=NN(c4cc(ccc4)C(=O)NO)C3)=C1	80	fCSFP4	0.556	m_274860bbc____24677744____17196388____23196850	CHEMBL3663141	S1c2c(cccc2)C(C3=NN(c4ccc(cc4)C([O-])=O)C=C3C#N)=C1	REALSpace_70bn_2024-09	m_274860bbc	24677744	17196388	23196850
S1c2c(cccc2)C(C=3N=NN(c4ccc(NC(=O)c5ccccc5)cc4)C3)=C1	81	fCSFP4	0.556	m_282512abb____24328230____24222386	CHEMBL3663141	S1c2c(cccc2)C(C3=NN(c4ccc(cc4)C([O-])=O)C=C3C#N)=C1	REALSpace_70bn_2024-09	m_282512abb	24328230	24222386
S1c2c(cccc2)C(C=3N=NN(c4ccc(cc4)C(=O)NCC)C3)=C1	82	fCSFP4	0.556	m_282512abb____24325552____24222386	CHEMBL3663141	S1c2c(cccc2)C(C3=NN(c4ccc(cc4)C([O-])=O)C=C3C#N)=C1	REALSpace_70bn_2024-09	m_282512abb	24325552	24222386
S1c2c(cccc2)C(C=3N=NN(c4ccc(cc4)C(=O)Nc5ccccc5)C3)=C1	83	fCSFP4	0.556	m_282512abb____24321498____24222386	CHEMBL3663141	S1c2c(cccc2)C(C3=NN(c4ccc(cc4)C([O-])=O)C=C3C#N)=C1	REALSpace_70bn_2024-09	m_282512abb	24321498	24222386
S1c2c(cccc2)C(C=3N=NN(c4ccc(cc4)C(=O)OCC)C3)=C1	84	fCSFP4	0.556	m_282512abb____24323254____24222386	CHEMBL3663141	S1c2c(cccc2)C(C3=NN(c4ccc(cc4)C([O-])=O)C=C3C#N)=C1	REALSpace_70bn_2024-09	m_282512abb	24323254	24222386
S1c2c(cccc2)C(C=3N=NN(c4ccc(cc4)C(=O)NCCO)C3)=C1	85	fCSFP4	0.556	m_282512abb____24327260____24222386	CHEMBL3663141	S1c2c(cccc2)C(C3=NN(c4ccc(cc4)C([O-])=O)C=C3C#N)=C1	REALSpace_70bn_2024-09	m_282512abb	24327260	24222386
Brc1cc(C#N)c(N2N=NC(C=3c4c(SC3)cccc4)=C2)cc1	86	fCSFP4	0.555	m_273910bbb____21466920____25421774	CHEMBL3663141	S1c2c(cccc2)C(C3=NN(c4ccc(cc4)C([O-])=O)C=C3C#N)=C1	REALSpace_70bn_2024-09	m_273910bbb	21466920	25421774
Clc1cc(C#N)c(N2N=NC(C=3c4c(SC3)cccc4)=C2)cc1	87	fCSFP4	0.555	m_273910bbb____12385198____25421774	CHEMBL3663141	S1c2c(cccc2)C(C3=NN(c4ccc(cc4)C([O-])=O)C=C3C#N)=C1	REALSpace_70bn_2024-09	m_273910bbb	12385198	25421774
S1c2c(cccc2)C(C=3N=NN(c4c(C#N)cc(F)cc4)C3)=C1	88	fCSFP4	0.555	m_273910bbb____21307254____25421774	CHEMBL3663141	S1c2c(cccc2)C(C3=NN(c4ccc(cc4)C([O-])=O)C=C3C#N)=C1	REALSpace_70bn_2024-09	m_273910bbb	21307254	25421774
S1c2c(cccc2)C(C=3N=NN(c4ccc(cc4)C(=O)NCCCC#N)C3)=C1	89	fCSFP4	0.554	m_274860bbc____17127534____17196390____23196850	CHEMBL3663141	S1c2c(cccc2)C(C3=NN(c4ccc(cc4)C([O-])=O)C=C3C#N)=C1	REALSpace_70bn_2024-09	m_274860bbc	17127534	17196390	23196850
Clc1ccc(cc1)C(=O)NNC(=O)c2ccc(N3N=NC(C=4c5c(SC4)cccc5)=C3)cc2	90	fCSFP4	0.552	m_274860bbc____17149798____17196390____23196850	CHEMBL3663141	S1c2c(cccc2)C(C3=NN(c4ccc(cc4)C([O-])=O)C=C3C#N)=C1	REALSpace_70bn_2024-09	m_274860bbc	17149798	17196390	23196850
S1c2c(cccc2)C(C=3N=NN(c4ccc(cc4)C(=O)NNC(=O)c5ccc(N)cc5)C3)=C1	91	fCSFP4	0.552	m_274860bbc____17141148____17196390____23196850	CHEMBL3663141	S1c2c(cccc2)C(C3=NN(c4ccc(cc4)C([O-])=O)C=C3C#N)=C1	REALSpace_70bn_2024-09	m_274860bbc	17141148	17196390	23196850
S1c2c(cccc2)C(C=3N=NN(c4ccc(cc4)C(=O)NNC(=O)c5ccc(cc5)C)C3)=C1	92	fCSFP4	0.552	m_274860bbc____17149150____17196390____23196850	CHEMBL3663141	S1c2c(cccc2)C(C3=NN(c4ccc(cc4)C([O-])=O)C=C3C#N)=C1	REALSpace_70bn_2024-09	m_274860bbc	17149150	17196390	23196850
S1c2c(cccc2)C(C=3N=NN(c4ccc(cc4)C(=O)NNC(=O)c5ccncc5)C3)=C1	93	fCSFP4	0.552	m_274860bbc____17159600____17196390____23196850	CHEMBL3663141	S1c2c(cccc2)C(C3=NN(c4ccc(cc4)C([O-])=O)C=C3C#N)=C1	REALSpace_70bn_2024-09	m_274860bbc	17159600	17196390	23196850
S1c2c(cccc2)C(=C1)CNC(=O)C=3C(=NN(c4ccc(F)cc4)C3)c5ccc(cc5)C	94	fCSFP4	0.552	m_11dbb____803216____55417	CHEMBL3663141	S1c2c(cccc2)C(C3=NN(c4ccc(cc4)C([O-])=O)C=C3C#N)=C1	REALSpace_70bn_2024-09	m_11dbb	803216	55417
S1c2c(cccc2)C(=C1)COC(=O)C=3C(=NN(c4ccc(F)cc4)C3)c5ccc(cc5)C	95	fCSFP4	0.552	m_276436bbc____14082008____14089448	CHEMBL3663141	S1c2c(cccc2)C(C3=NN(c4ccc(cc4)C([O-])=O)C=C3C#N)=C1	REALSpace_70bn_2024-09	m_276436bbc	14082008	14089448
S1c2c(cccc2)C(C=3C(=NN(c4ccc([N+]([O-])=O)cc4)C3)C(F)(F)F)=C1	96	fCSFP4	0.551	m_271570bbb____10145070____21748108	CHEMBL3663141	S1c2c(cccc2)C(C3=NN(c4ccc(cc4)C([O-])=O)C=C3C#N)=C1	REALSpace_70bn_2024-09	m_271570bbb	10145070	21748108
S1c2c(cccc2)C(C3=NN(c4ccc(F)cc4)C=N3)=C1	97	fCSFP4	0.550	m_271570bbb____10145070____17800064	CHEMBL3663141	S1c2c(cccc2)C(C3=NN(c4ccc(cc4)C([O-])=O)C=C3C#N)=C1	REALSpace_70bn_2024-09	m_271570bbb	10145070	17800064
S1c2c(cccc2)C(C=3N=NN(c4ccc(cc4)C(=O)NCCC([O-])=O)C3)=C1	98	fCSFP4	0.550	m_280190aeb____19268662____18077370____23041482	CHEMBL3663141	S1c2c(cccc2)C(C3=NN(c4ccc(cc4)C([O-])=O)C=C3C#N)=C1	REALSpace_70bn_2024-09	m_280190aeb	19268662	18077370	23041482
S1c2c(cccc2)C(C=3N=NN(c4ccc(cc4)C(=O)NCCCCC#N)C3)=C1	99	fCSFP4	0.550	m_274860bbc____17143424____17196390____23196850	CHEMBL3663141	S1c2c(cccc2)C(C3=NN(c4ccc(cc4)C([O-])=O)C=C3C#N)=C1	REALSpace_70bn_2024-09	m_274860bbc	17143424	17196390	23196850
S1c2c(cccc2)C(C=3N=NN(C=4C(=NN(c5ccccc5)C4)C)C3)=C1	100	fCSFP4	0.549	m_282512abb____24284316____24222386	CHEMBL3663141	S1c2c(cccc2)C(C3=NN(c4ccc(cc4)C([O-])=O)C=C3C#N)=C1	REALSpace_70bn_2024-09	m_282512abb	24284316	24222386
S1c2c(cccc2)C(=C1)CN(C(=O)C=3C(=NN(c4ccccc4)C3)c5ccccc5)C	101	fCSFP4	0.549	m_11bbb____22167700____53824	CHEMBL3663141	S1c2c(cccc2)C(C3=NN(c4ccc(cc4)C([O-])=O)C=C3C#N)=C1	REALSpace_70bn_2024-09	m_11bbb	22167700	53824
S1c2c(cccc2)C(NC(=O)C=3C(=NN(c4ccccc4)C3)C=5SC=CC5)=C1	102	fCSFP4	0.549	m_11bcb____27262052____53788	CHEMBL3663141	S1c2c(cccc2)C(C3=NN(c4ccc(cc4)C([O-])=O)C=C3C#N)=C1	REALSpace_70bn_2024-09	m_11bcb	27262052	53788
S1c2c(cccc2)C(NC(=O)C=3C(=NN(c4ccccc4)C3)c5c(cccc5)C)=C1	103	fCSFP4	0.549	m_1626bbc____27262008____22013072	CHEMBL3663141	S1c2c(cccc2)C(C3=NN(c4ccc(cc4)C([O-])=O)C=C3C#N)=C1	REALSpace_70bn_2024-09	m_1626bbc	27262008	22013072
S1c2c(cccc2)C(C=3N=NN(c4ccc(cc4)C(=O)NC(C)C)C3)=C1	104	fCSFP4	0.549	m_282512abb____24330380____24222386	CHEMBL3663141	S1c2c(cccc2)C(C3=NN(c4ccc(cc4)C([O-])=O)C=C3C#N)=C1	REALSpace_70bn_2024-09	m_282512abb	24330380	24222386
S1c2c(cccc2)C(C=3N=NN(c4ccc(cc4)C(=O)NNC(=O)C)C3)=C1	105	fCSFP4	0.549	m_274860bbc____17158248____17196390____23196850	CHEMBL3663141	S1c2c(cccc2)C(C3=NN(c4ccc(cc4)C([O-])=O)C=C3C#N)=C1	REALSpace_70bn_2024-09	m_274860bbc	17158248	17196390	23196850
S1c2c(cccc2)C(C=3N=NN(c4ccc(cc4)C(=O)NNC(=O)N)C3)=C1	106	fCSFP4	0.549	m_274860bbc____17149822____17196390____23196850	CHEMBL3663141	S1c2c(cccc2)C(C3=NN(c4ccc(cc4)C([O-])=O)C=C3C#N)=C1	REALSpace_70bn_2024-09	m_274860bbc	17149822	17196390	23196850
S1c2c(cccc2)C(C=3N=NN(c4ccc(cc4)C(=O)NNC=O)C3)=C1	107	fCSFP4	0.549	m_274860bbc____17151358____17196390____23196850	CHEMBL3663141	S1c2c(cccc2)C(C3=NN(c4ccc(cc4)C([O-])=O)C=C3C#N)=C1	REALSpace_70bn_2024-09	m_274860bbc	17151358	17196390	23196850
S1c2c(cccc2)C(C=3N=NN(c4ccc(cc4)C(=O)OC(C)C)C3)=C1	108	fCSFP4	0.549	m_282512abb____24330800____24222386	CHEMBL3663141	S1c2c(cccc2)C(C3=NN(c4ccc(cc4)C([O-])=O)C=C3C#N)=C1	REALSpace_70bn_2024-09	m_282512abb	24330800	24222386
S1c2c(cccc2)C(NC(=O)C=3C(=NN(c4ccc(F)cc4)C3)c5cc(ccc5)C)=C1	109	fCSFP4	0.548	m_11bcb____27262052____55428	CHEMBL3663141	S1c2c(cccc2)C(C3=NN(c4ccc(cc4)C([O-])=O)C=C3C#N)=C1	REALSpace_70bn_2024-09	m_11bcb	27262052	55428
S1c2c(cccc2)C(C=3N=NN(c4ccc(cc4)C(=O)NCCCO)C3)=C1	110	fCSFP4	0.548	m_282512abb____24322388____24222386	CHEMBL3663141	S1c2c(cccc2)C(C3=NN(c4ccc(cc4)C([O-])=O)C=C3C#N)=C1	REALSpace_70bn_2024-09	m_282512abb	24322388	24222386
S1c2c(cccc2)C(C=3N=NN(c4ccc(cc4)C(=O)NCCNC(=O)c5ccc(O)cc5)C3)=C1	111	fCSFP4	0.548	m_274860bbc____15215542____17196390____23196850	CHEMBL3663141	S1c2c(cccc2)C(C3=NN(c4ccc(cc4)C([O-])=O)C=C3C#N)=C1	REALSpace_70bn_2024-09	m_274860bbc	15215542	17196390	23196850
S1c2c(cccc2)C(C=3N=NN(c4ccc(cc4)C(=O)NCC#CCO)C3)=C1	112	fCSFP4	0.547	m_274860bbc____17135272____17196390____23196850	CHEMBL3663141	S1c2c(cccc2)C(C3=NN(c4ccc(cc4)C([O-])=O)C=C3C#N)=C1	REALSpace_70bn_2024-09	m_274860bbc	17135272	17196390	23196850
S1c2c(cccc2)C(C(=O)NC3=NN(c4c(F)cc(C#N)cc4)C=C3C#N)=C1	113	fCSFP4	0.547	m_11bbb____22180484____205296	CHEMBL3663141	S1c2c(cccc2)C(C3=NN(c4ccc(cc4)C([O-])=O)C=C3C#N)=C1	REALSpace_70bn_2024-09	m_11bbb	22180484	205296
S1c2c(cccc2)C(C=3N=NN(c4c(cccc4)CNC(=O)c5ccc(C#N)cc5)C3)=C1	114	fCSFP4	0.547	m_274860bbb____17174034____17210838____23196850	CHEMBL3663141	S1c2c(cccc2)C(C3=NN(c4ccc(cc4)C([O-])=O)C=C3C#N)=C1	REALSpace_70bn_2024-09	m_274860bbb	17174034	17210838	23196850
S1c2c(cccc2)C(C=3N=NN(c4cc(ccc4)C(=O)NC)C3)=C1	115	fCSFP4	0.545	m_282512abb____24330572____24222386	CHEMBL3663141	S1c2c(cccc2)C(C3=NN(c4ccc(cc4)C([O-])=O)C=C3C#N)=C1	REALSpace_70bn_2024-09	m_282512abb	24330572	24222386
S1c2c(cccc2)C(C=3N=NN(c4cc(ccc4)C(=O)NNC(=O)c5ccccc5)C3)=C1	116	fCSFP4	0.545	m_274860bbc____17149762____17196388____23196850	CHEMBL3663141	S1c2c(cccc2)C(C3=NN(c4ccc(cc4)C([O-])=O)C=C3C#N)=C1	REALSpace_70bn_2024-09	m_274860bbc	17149762	17196388	23196850
S1c2c(cccc2)C(C=3N=NN(c4cc(ccc4)C(=O)OC)C3)=C1	117	fCSFP4	0.545	m_273910bbb____14775166____25421774	CHEMBL3663141	S1c2c(cccc2)C(C3=NN(c4ccc(cc4)C([O-])=O)C=C3C#N)=C1	REALSpace_70bn_2024-09	m_273910bbb	14775166	25421774
S1c2c(cccc2)C(=C1)COC(=O)C=3C(=NN(c4ccccc4)C3)c5cnccc5	118	fCSFP4	0.545	m_1458bbb____25959136____28451286	CHEMBL3663141	S1c2c(cccc2)C(C3=NN(c4ccc(cc4)C([O-])=O)C=C3C#N)=C1	REALSpace_70bn_2024-09	m_1458bbb	25959136	28451286
S1c2c(cccc2)C(NC(=O)C=3C(=NN(c4ccccc4)C3)c5cc(OC)ccc5)=C1	119	fCSFP4	0.545	m_11bcb____27262052____53904	CHEMBL3663141	S1c2c(cccc2)C(C3=NN(c4ccc(cc4)C([O-])=O)C=C3C#N)=C1	REALSpace_70bn_2024-09	m_11bcb	27262052	53904
S1c2c(cccc2)C(NC(=O)C=3C(=NN(c4ccccc4)C3)c5cc(c(cc5)C)C)=C1	120	fCSFP4	0.545	m_11bcb____27262052____55650	CHEMBL3663141	S1c2c(cccc2)C(C3=NN(c4ccc(cc4)C([O-])=O)C=C3C#N)=C1	REALSpace_70bn_2024-09	m_11bcb	27262052	55650
S1c2c(cccc2)C(C=3N=NN(c4ccc(Oc5cc(ccc5)C(=O)N)cc4)C3)=C1	121	fCSFP4	0.545	m_282512abb____24323054____24222386	CHEMBL3663141	S1c2c(cccc2)C(C3=NN(c4ccc(cc4)C([O-])=O)C=C3C#N)=C1	REALSpace_70bn_2024-09	m_282512abb	24323054	24222386
S1c2c(cccc2)C(C=3N=NN(c4ccc(cc4)C(=O)N(CC)CC)C3)=C1	122	fCSFP4	0.545	m_282512abb____24331136____24222386	CHEMBL3663141	S1c2c(cccc2)C(C3=NN(c4ccc(cc4)C([O-])=O)C=C3C#N)=C1	REALSpace_70bn_2024-09	m_282512abb	24331136	24222386
S1c2c(cccc2)C(C=3N=NN(c4ccc(cc4)C(=O)N5CCC5)C3)=C1	123	fCSFP4	0.545	m_274860bbc____17159800____17196390____23196850	CHEMBL3663141	S1c2c(cccc2)C(C3=NN(c4ccc(cc4)C([O-])=O)C=C3C#N)=C1	REALSpace_70bn_2024-09	m_274860bbc	17159800	17196390	23196850
S1c2c(cccc2)C(C=3N=NN(c4ccc(cc4)C(=O)NC(C)(C)C)C3)=C1	124	fCSFP4	0.545	m_282512abb____24328574____24222386	CHEMBL3663141	S1c2c(cccc2)C(C3=NN(c4ccc(cc4)C([O-])=O)C=C3C#N)=C1	REALSpace_70bn_2024-09	m_282512abb	24328574	24222386
S1c2c(cccc2)C(C=3N=NN(c4ccc(cc4)C(=O)NC5CC5)C3)=C1	125	fCSFP4	0.545	m_282512abb____24287474____24222386	CHEMBL3663141	S1c2c(cccc2)C(C3=NN(c4ccc(cc4)C([O-])=O)C=C3C#N)=C1	REALSpace_70bn_2024-09	m_282512abb	24287474	24222386
S1c2c(cccc2)C(C=3N=NN(c4ccc(cc4)C(=O)NCCC)C3)=C1	126	fCSFP4	0.545	m_282512abb____24331690____24222386	CHEMBL3663141	S1c2c(cccc2)C(C3=NN(c4ccc(cc4)C([O-])=O)C=C3C#N)=C1	REALSpace_70bn_2024-09	m_282512abb	24331690	24222386
S1c2c(cccc2)C(C=3N=NN(c4ccc(cc4)C(=O)NCCF)C3)=C1	127	fCSFP4	0.545	m_274860bbc____17143988____17196390____23196850	CHEMBL3663141	S1c2c(cccc2)C(C3=NN(c4ccc(cc4)C([O-])=O)C=C3C#N)=C1	REALSpace_70bn_2024-09	m_274860bbc	17143988	17196390	23196850
S1c2c(cccc2)C(C=3N=NN(c4ccc(cc4)C(=O)NNc5ccccc5)C3)=C1	128	fCSFP4	0.545	m_274860bbc____17150562____17196390____23196850	CHEMBL3663141	S1c2c(cccc2)C(C3=NN(c4ccc(cc4)C([O-])=O)C=C3C#N)=C1	REALSpace_70bn_2024-09	m_274860bbc	17150562	17196390	23196850
S1c2c(cccc2)C(C=3N=NN(c4ccc(cc4)C(=O)OC(C)(C)C)C3)=C1	129	fCSFP4	0.545	m_282512abb____24328780____24222386	CHEMBL3663141	S1c2c(cccc2)C(C3=NN(c4ccc(cc4)C([O-])=O)C=C3C#N)=C1	REALSpace_70bn_2024-09	m_282512abb	24328780	24222386
S1c2c(cccc2)C(C=3N=NN(c4ccc(cc4)C(=O)NCCCCCCO)C3)=C1	130	fCSFP4	0.544	m_274860bbc____17133390____17196390____23196850	CHEMBL3663141	S1c2c(cccc2)C(C3=NN(c4ccc(cc4)C([O-])=O)C=C3C#N)=C1	REALSpace_70bn_2024-09	m_274860bbc	17133390	17196390	23196850
S1c2c(cccc2)C(C=3N=NN(c4ccc(cc4)C(=O)NCCCCCO)C3)=C1	131	fCSFP4	0.544	m_274860bbc____17158942____17196390____23196850	CHEMBL3663141	S1c2c(cccc2)C(C3=NN(c4ccc(cc4)C([O-])=O)C=C3C#N)=C1	REALSpace_70bn_2024-09	m_274860bbc	17158942	17196390	23196850
S1c2c(cccc2)C(C=3N=NN(c4ccc(cc4)C(=O)NCCCCO)C3)=C1	132	fCSFP4	0.544	m_274860bbc____15218410____17196390____23196850	CHEMBL3663141	S1c2c(cccc2)C(C3=NN(c4ccc(cc4)C([O-])=O)C=C3C#N)=C1	REALSpace_70bn_2024-09	m_274860bbc	15218410	17196390	23196850
S1c2c(cccc2)C(C=3N=NN(c4c(ccnc4)C([O-])=O)C3)=C1	133	fCSFP4	0.544	m_273910bbb____21677080____25421774	CHEMBL3663141	S1c2c(cccc2)C(C3=NN(c4ccc(cc4)C([O-])=O)C=C3C#N)=C1	REALSpace_70bn_2024-09	m_273910bbb	21677080	25421774
S1c2c(cccc2)C(C=3N=NN(c4ccc(cc4)C(=O)NCCCC([O-])=O)C3)=C1	134	fCSFP4	0.543	m_280190aeb____19265600____18077370____23041482	CHEMBL3663141	S1c2c(cccc2)C(C3=NN(c4ccc(cc4)C([O-])=O)C=C3C#N)=C1	REALSpace_70bn_2024-09	m_280190aeb	19265600	18077370	23041482
S1c2c(cccc2)C(C=3N=NN(c4ccc(cc4)CC([O-])=O)C3)=C1	135	fCSFP4	0.543	m_273910bbb____21677434____25421774	CHEMBL3663141	S1c2c(cccc2)C(C3=NN(c4ccc(cc4)C([O-])=O)C=C3C#N)=C1	REALSpace_70bn_2024-09	m_273910bbb	21677434	25421774
S1c2c(cccc2)C(C3=NN(c4ccncc4)C=C3)=C1	136	fCSFP4	0.543	m_271570bbb____10145070____28550860	CHEMBL3663141	S1c2c(cccc2)C(C3=NN(c4ccc(cc4)C([O-])=O)C=C3C#N)=C1	REALSpace_70bn_2024-09	m_271570bbb	10145070	28550860
S1c2c(cccc2)C(C=3N=NN(c4ccc(O)cc4)C3)=C1	137	fCSFP4	0.542	m_273910bbb____11993404____25421774	CHEMBL3663141	S1c2c(cccc2)C(C3=NN(c4ccc(cc4)C([O-])=O)C=C3C#N)=C1	REALSpace_70bn_2024-09	m_273910bbb	11993404	25421774
Brc1cc(ccc1)C2=NN(c3ccncc3)C=C2C(=O)NC=4c5c(SC4)cccc5	138	fCSFP4	0.542	m_11bcb____27262052____16892194	CHEMBL3663141	S1c2c(cccc2)C(C3=NN(c4ccc(cc4)C([O-])=O)C=C3C#N)=C1	REALSpace_70bn_2024-09	m_11bcb	27262052	16892194
S1c2c(cccc2)C(=C1)C[NH2+]CC=3C(=NN(c4ccccc4)C3)C([O-])=O	139	fCSFP4	0.542	m_274370bbb____13079732____13087364	CHEMBL3663141	S1c2c(cccc2)C(C3=NN(c4ccc(cc4)C([O-])=O)C=C3C#N)=C1	REALSpace_70bn_2024-09	m_274370bbb	13079732	13087364
Clc1ccc(NC(=O)c2ccc(N3N=NC(C=4c5c(SC4)cccc5)=C3)cc2)cc1	140	fCSFP4	0.541	m_274860bbc____15212446____17196390____23196850	CHEMBL3663141	S1c2c(cccc2)C(C3=NN(c4ccc(cc4)C([O-])=O)C=C3C#N)=C1	REALSpace_70bn_2024-09	m_274860bbc	15212446	17196390	23196850
Clc1ccc(cc1)C(=O)Nc2ccc(N3N=NC(C=4c5c(SC4)cccc5)=C3)cc2	141	fCSFP4	0.541	m_282512abb____24332220____24222386	CHEMBL3663141	S1c2c(cccc2)C(C3=NN(c4ccc(cc4)C([O-])=O)C=C3C#N)=C1	REALSpace_70bn_2024-09	m_282512abb	24332220	24222386
S1c2c(cccc2)C(C=3N=NN(c4ccc(cc4)C(=O)NCC=C)C3)=C1	142	fCSFP4	0.541	m_282512abb____24330322____24222386	CHEMBL3663141	S1c2c(cccc2)C(C3=NN(c4ccc(cc4)C([O-])=O)C=C3C#N)=C1	REALSpace_70bn_2024-09	m_282512abb	24330322	24222386
S1c2c(cccc2)C(C=3N=NN(c4ccc(cc4)C(=O)NCc5ccccc5)C3)=C1	143	fCSFP4	0.541	m_282512abb____24332166____24222386	CHEMBL3663141	S1c2c(cccc2)C(C3=NN(c4ccc(cc4)C([O-])=O)C=C3C#N)=C1	REALSpace_70bn_2024-09	m_282512abb	24332166	24222386
S1c2c(cccc2)C(C=3N=NN(c4ccc(cc4)C(=O)NNC(=O)NC)C3)=C1	144	fCSFP4	0.541	m_274860bbc____17135052____17196390____23196850	CHEMBL3663141	S1c2c(cccc2)C(C3=NN(c4ccc(cc4)C([O-])=O)C=C3C#N)=C1	REALSpace_70bn_2024-09	m_274860bbc	17135052	17196390	23196850
S1c2c(cccc2)C(C=3N=NN(c4ccc(cc4)C(=O)Nc5ccc(cc5)C)C3)=C1	145	fCSFP4	0.541	m_274860bbc____15212436____17196390____23196850	CHEMBL3663141	S1c2c(cccc2)C(C3=NN(c4ccc(cc4)C([O-])=O)C=C3C#N)=C1	REALSpace_70bn_2024-09	m_274860bbc	15212436	17196390	23196850
BrC#CCNC(=O)c1ccc(N2N=NC(C=3c4c(SC3)cccc4)=C2)cc1	146	fCSFP4	0.541	m_274860bbc____24686300____17196390____23196850	CHEMBL3663141	S1c2c(cccc2)C(C3=NN(c4ccc(cc4)C([O-])=O)C=C3C#N)=C1	REALSpace_70bn_2024-09	m_274860bbc	24686300	17196390	23196850
S1c2c(cccc2)C(C=3N=NN(c4ccc(cc4)C(=O)NCC#CC)C3)=C1	147	fCSFP4	0.541	m_274860bbc____17127476____17196390____23196850	CHEMBL3663141	S1c2c(cccc2)C(C3=NN(c4ccc(cc4)C([O-])=O)C=C3C#N)=C1	REALSpace_70bn_2024-09	m_274860bbc	17127476	17196390	23196850
S1c2c(cccc2)C(C=3N=NN(c4ccc(cc4)C(=O)NNC(=O)CO)C3)=C1	148	fCSFP4	0.541	m_274860bbc____17137252____17196390____23196850	CHEMBL3663141	S1c2c(cccc2)C(C3=NN(c4ccc(cc4)C([O-])=O)C=C3C#N)=C1	REALSpace_70bn_2024-09	m_274860bbc	17137252	17196390	23196850
S1c2c(cccc2)C(C=3N=NN(c4cc(cc(c4)C(=O)N)C(=O)N)C3)=C1	149	fCSFP4	0.540	m_282512abb____24326394____24222386	CHEMBL3663141	S1c2c(cccc2)C(C3=NN(c4ccc(cc4)C([O-])=O)C=C3C#N)=C1	REALSpace_70bn_2024-09	m_282512abb	24326394	24222386
S1c2c(cccc2)C(C=3N=NN(c4ccc(cc4)C(=O)N5CC(C#N)C5)C3)=C1	150	fCSFP4	0.539	m_274860bbc____17144524____17196390____23196850	CHEMBL3663141	S1c2c(cccc2)C(C3=NN(c4ccc(cc4)C([O-])=O)C=C3C#N)=C1	REALSpace_70bn_2024-09	m_274860bbc	17144524	17196390	23196850
S1c2c(cccc2)C(C=3N=NN(c4ccc(cc4)C(=O)NCC(=O)NCC#N)C3)=C1	151	fCSFP4	0.539	m_274860bbc____24678066____17196390____23196850	CHEMBL3663141	S1c2c(cccc2)C(C3=NN(c4ccc(cc4)C([O-])=O)C=C3C#N)=C1	REALSpace_70bn_2024-09	m_274860bbc	24678066	17196390	23196850
S1c2c(cccc2)C(C=3N=NN(c4ccc(cc4)C(=O)NCCCCC([O-])=O)C3)=C1	152	fCSFP4	0.539	m_280190aeb____19271980____18077370____23041482	CHEMBL3663141	S1c2c(cccc2)C(C3=NN(c4ccc(cc4)C([O-])=O)C=C3C#N)=C1	REALSpace_70bn_2024-09	m_280190aeb	19271980	18077370	23041482
S1c2c(cccc2)C(C=3N=NN(c4ccccc4)C3)=C1	153	fCSFP4	0.539	m_271570bbb____10145070____13593896	CHEMBL3663141	S1c2c(cccc2)C(C3=NN(c4ccc(cc4)C([O-])=O)C=C3C#N)=C1	REALSpace_70bn_2024-09	m_271570bbb	10145070	13593896
S1c2c(cccc2)C(c3cc(N4N=C(C(C=O)=C4)C)ccc3)=C1	154	fCSFP4	0.539	m_271570bbb____10145070____21749378	CHEMBL3663141	S1c2c(cccc2)C(C3=NN(c4ccc(cc4)C([O-])=O)C=C3C#N)=C1	REALSpace_70bn_2024-09	m_271570bbb	10145070	21749378
S1c2c(cccc2)C(C=3N=NN(c4c(C#N)cc([N+]([O-])=O)cc4)C3)=C1	155	fCSFP4	0.539	m_273910bbb____22141598____25421774	CHEMBL3663141	S1c2c(cccc2)C(C3=NN(c4ccc(cc4)C([O-])=O)C=C3C#N)=C1	REALSpace_70bn_2024-09	m_273910bbb	22141598	25421774
S1c2c(cccc2)C(C=3N=NN(c4ccc(c5ccccc5)cc4)C3)=C1	156	fCSFP4	0.538	m_273910bbb____21677406____25421774	CHEMBL3663141	S1c2c(cccc2)C(C3=NN(c4ccc(cc4)C([O-])=O)C=C3C#N)=C1	REALSpace_70bn_2024-09	m_273910bbb	21677406	25421774
S1c2c(cccc2)C(c3ccc(N4N=C(C(C=O)=C4)C(C)C)cc3)=C1	157	fCSFP4	0.538	m_271570bbb____10145070____21749078	CHEMBL3663141	S1c2c(cccc2)C(C3=NN(c4ccc(cc4)C([O-])=O)C=C3C#N)=C1	REALSpace_70bn_2024-09	m_271570bbb	10145070	21749078
S1c2c(cccc2)C(NC(=O)C=3C(=NN(c4ccccc4)C3)C=5OC(=CC5)C)=C1	158	fCSFP4	0.538	m_11bcb____27262052____55334	CHEMBL3663141	S1c2c(cccc2)C(C3=NN(c4ccc(cc4)C([O-])=O)C=C3C#N)=C1	REALSpace_70bn_2024-09	m_11bcb	27262052	55334
S1c2c(cccc2)C(NC(=O)C=3C(=NN(c4ccccc4)C3)c5c(cc(cc5)C)C)=C1	159	fCSFP4	0.538	m_1626bbc____27262008____22099672	CHEMBL3663141	S1c2c(cccc2)C(C3=NN(c4ccc(cc4)C([O-])=O)C=C3C#N)=C1	REALSpace_70bn_2024-09	m_1626bbc	27262008	22099672
S1c2c(cccc2)C(C=3N=NN(C4=NN(c5ccccc5)C=C4C)C3)=C1	160	fCSFP4	0.538	m_282512abb____24320680____24222386	CHEMBL3663141	S1c2c(cccc2)C(C3=NN(c4ccc(cc4)C([O-])=O)C=C3C#N)=C1	REALSpace_70bn_2024-09	m_282512abb	24320680	24222386
S1c2c(cccc2)C(C=3N=NN(c4cc(ccc4)C(=O)N(C)C)C3)=C1	161	fCSFP4	0.538	m_282512abb____24330276____24222386	CHEMBL3663141	S1c2c(cccc2)C(C3=NN(c4ccc(cc4)C([O-])=O)C=C3C#N)=C1	REALSpace_70bn_2024-09	m_282512abb	24330276	24222386
S1c2c(cccc2)C(C=3N=NN(c4ccc(cc4)C(=O)N5CCCC5)C3)=C1	162	fCSFP4	0.537	m_282512abb____24327992____24222386	CHEMBL3663141	S1c2c(cccc2)C(C3=NN(c4ccc(cc4)C([O-])=O)C=C3C#N)=C1	REALSpace_70bn_2024-09	m_282512abb	24327992	24222386
S1c2c(cccc2)C(C=3N=NN(c4ccc(cc4)C(=O)N5CCCCC5)C3)=C1	163	fCSFP4	0.537	m_282512abb____24332318____24222386	CHEMBL3663141	S1c2c(cccc2)C(C3=NN(c4ccc(cc4)C([O-])=O)C=C3C#N)=C1	REALSpace_70bn_2024-09	m_282512abb	24332318	24222386
S1c2c(cccc2)C(C=3N=NN(c4ccc(cc4)C(=O)N5CCCCCC5)C3)=C1	164	fCSFP4	0.537	m_282512abb____24330376____24222386	CHEMBL3663141	S1c2c(cccc2)C(C3=NN(c4ccc(cc4)C([O-])=O)C=C3C#N)=C1	REALSpace_70bn_2024-09	m_282512abb	24330376	24222386
S1c2c(cccc2)C(C=3N=NN(c4ccc(cc4)C(=O)N5CCCCCCC5)C3)=C1	165	fCSFP4	0.537	m_274860bbc____15212800____17196390____23196850	CHEMBL3663141	S1c2c(cccc2)C(C3=NN(c4ccc(cc4)C([O-])=O)C=C3C#N)=C1	REALSpace_70bn_2024-09	m_274860bbc	15212800	17196390	23196850
S1c2c(cccc2)C(C=3N=NN(c4ccc(cc4)C(=O)NCCCC)C3)=C1	166	fCSFP4	0.537	m_274860bbc____15212462____17196390____23196850	CHEMBL3663141	S1c2c(cccc2)C(C3=NN(c4ccc(cc4)C([O-])=O)C=C3C#N)=C1	REALSpace_70bn_2024-09	m_274860bbc	15212462	17196390	23196850
S1c2c(cccc2)C(C=3N=NN(c4ccc(cc4)C(=O)NCCCF)C3)=C1	167	fCSFP4	0.537	m_274860bbc____17175486____17196390____23196850	CHEMBL3663141	S1c2c(cccc2)C(C3=NN(c4ccc(cc4)C([O-])=O)C=C3C#N)=C1	REALSpace_70bn_2024-09	m_274860bbc	17175486	17196390	23196850
S1c2c(cccc2)C(C=3N=NN(c4ccc(cc4)C(=O)OCCCC)C3)=C1	168	fCSFP4	0.537	m_282512abb____24323226____24222386	CHEMBL3663141	S1c2c(cccc2)C(C3=NN(c4ccc(cc4)C([O-])=O)C=C3C#N)=C1	REALSpace_70bn_2024-09	m_282512abb	24323226	24222386
S1c2c(cccc2)C(C=3N=NN(c4ccc(cc4)C(=O)NCC#CCC)C3)=C1	169	fCSFP4	0.537	m_274860bbc____17169922____17196390____23196850	CHEMBL3663141	S1c2c(cccc2)C(C3=NN(c4ccc(cc4)C([O-])=O)C=C3C#N)=C1	REALSpace_70bn_2024-09	m_274860bbc	17169922	17196390	23196850
S1c2c(cccc2)C(C=3N=NN(c4ccc(cc4)C(=O)NCC=C=C)C3)=C1	170	fCSFP4	0.537	m_274860bbc____17146882____17196390____23196850	CHEMBL3663141	S1c2c(cccc2)C(C3=NN(c4ccc(cc4)C([O-])=O)C=C3C#N)=C1	REALSpace_70bn_2024-09	m_274860bbc	17146882	17196390	23196850
S1c2c(cccc2)C(C=3N=NN(c4ccc(cc4)C(=O)NCc5ccc(cc5)C(=O)NO)C3)=C1	171	fCSFP4	0.537	m_274860bbc____24687918____17196390____23196850	CHEMBL3663141	S1c2c(cccc2)C(C3=NN(c4ccc(cc4)C([O-])=O)C=C3C#N)=C1	REALSpace_70bn_2024-09	m_274860bbc	24687918	17196390	23196850
S1c2c(cccc2)C(C=3N=NN(c4cc(O)c(cc4)C(=O)N)C3)=C1	172	fCSFP4	0.536	m_282512abb____24289530____24222386	CHEMBL3663141	S1c2c(cccc2)C(C3=NN(c4ccc(cc4)C([O-])=O)C=C3C#N)=C1	REALSpace_70bn_2024-09	m_282512abb	24289530	24222386
S1c2c(cccc2)C(C=3N=NN(c4cc(ccc4)C(=O)NCC([O-])=O)C3)=C1	173	fCSFP4	0.536	m_280190aeb____19268516____18077374____23041482	CHEMBL3663141	S1c2c(cccc2)C(C3=NN(c4ccc(cc4)C([O-])=O)C=C3C#N)=C1	REALSpace_70bn_2024-09	m_280190aeb	19268516	18077374	23041482
S1c2c(cccc2)C(C=3N=NN(c4cc(ccc4)C(=O)NCCC#N)C3)=C1	174	fCSFP4	0.536	m_274860bbc____17139176____17196388____23196850	CHEMBL3663141	S1c2c(cccc2)C(C3=NN(c4ccc(cc4)C([O-])=O)C=C3C#N)=C1	REALSpace_70bn_2024-09	m_274860bbc	17139176	17196388	23196850
S1c2c(cccc2)C(C=3N=NN(c4ccc(cc4)C(=O)NCC#CC#CCO)C3)=C1	175	fCSFP4	0.536	m_274860bbc____24704080____17196390____23196850	CHEMBL3663141	S1c2c(cccc2)C(C3=NN(c4ccc(cc4)C([O-])=O)C=C3C#N)=C1	REALSpace_70bn_2024-09	m_274860bbc	24704080	17196390	23196850
S1c2c(cccc2)C(C=3N=NN(c4ccc(cc4)C(=O)NCC#CCCO)C3)=C1	176	fCSFP4	0.536	m_274860bbc____24676674____17196390____23196850	CHEMBL3663141	S1c2c(cccc2)C(C3=NN(c4ccc(cc4)C([O-])=O)C=C3C#N)=C1	REALSpace_70bn_2024-09	m_274860bbc	24676674	17196390	23196850
S1c2c(cccc2)C(C=3N=NN(c4ccc(cc4)C(=O)NCCC#CCO)C3)=C1	177	fCSFP4	0.536	m_274860bbc____24696586____17196390____23196850	CHEMBL3663141	S1c2c(cccc2)C(C3=NN(c4ccc(cc4)C([O-])=O)C=C3C#N)=C1	REALSpace_70bn_2024-09	m_274860bbc	24696586	17196390	23196850
S1c2c(cccc2)C(C=3N=NN(c4ccc(cc4)C(=O)N(CCC#N)CCC)C3)=C1	178	fCSFP4	0.536	m_274860bbc____24678254____17196390____23196850	CHEMBL3663141	S1c2c(cccc2)C(C3=NN(c4ccc(cc4)C([O-])=O)C=C3C#N)=C1	REALSpace_70bn_2024-09	m_274860bbc	24678254	17196390	23196850
S1c2c(cccc2)C(C=3N=NN(c4ccc(cc4)C(=O)NC5CC(C#N)C5)C3)=C1	179	fCSFP4	0.536	m_274860bbc____17173102____17196390____23196850	CHEMBL3663141	S1c2c(cccc2)C(C3=NN(c4ccc(cc4)C([O-])=O)C=C3C#N)=C1	REALSpace_70bn_2024-09	m_274860bbc	17173102	17196390	23196850
Brc1cc(N2N=NC(c3c4c(SC=C4)ccc3)=C2)cc(c1)C([O-])=O	180	fCSFP4	0.535	m_273910bbb____21676970____25421998	CHEMBL3663141	S1c2c(cccc2)C(C3=NN(c4ccc(cc4)C([O-])=O)C=C3C#N)=C1	REALSpace_70bn_2024-09	m_273910bbb	21676970	25421998
S1c2c(c(ccc2)C=3N=NN(c4cc(F)cc(c4)C([O-])=O)C3)C=C1	181	fCSFP4	0.535	m_273910bbb____26079768____25421998	CHEMBL3663141	S1c2c(cccc2)C(C3=NN(c4ccc(cc4)C([O-])=O)C=C3C#N)=C1	REALSpace_70bn_2024-09	m_273910bbb	26079768	25421998
S1c2c(cccc2)C(C=3N=NN(c4ccc(N5N=NC(C(=O)OC)=C5)cc4)C3)=C1	182	fCSFP4	0.535	m_282512abb____24247784____24222386	CHEMBL3663141	S1c2c(cccc2)C(C3=NN(c4ccc(cc4)C([O-])=O)C=C3C#N)=C1	REALSpace_70bn_2024-09	m_282512abb	24247784	24222386
S1c2c(cccc2)C(=C1)CNC(=O)NC3=NN(c4ccc([N+]([O-])=O)cc4)C=C3C#N	183	fCSFP4	0.535	m_2430bbc____22529180____803246	CHEMBL3663141	S1c2c(cccc2)C(C3=NN(c4ccc(cc4)C([O-])=O)C=C3C#N)=C1	REALSpace_70bn_2024-09	m_2430bbc	22529180	803246
S1c2c(cccc2)C(C=3N=NN(c4cc(NC(=O)c5ccccc5)ccc4)C3)=C1	184	fCSFP4	0.534	m_282512abb____24322750____24222386	CHEMBL3663141	S1c2c(cccc2)C(C3=NN(c4ccc(cc4)C([O-])=O)C=C3C#N)=C1	REALSpace_70bn_2024-09	m_282512abb	24322750	24222386
S1c2c(cccc2)C(C=3N=NN(c4cc(c5cc(ccc5)C(=O)OC)ccc4)C3)=C1	185	fCSFP4	0.534	m_282512abb____24329252____24222386	CHEMBL3663141	S1c2c(cccc2)C(C3=NN(c4ccc(cc4)C([O-])=O)C=C3C#N)=C1	REALSpace_70bn_2024-09	m_282512abb	24329252	24222386
S1c2c(cccc2)C(C=3N=NN(c4cc(ccc4)C(=O)Nc5ccccc5)C3)=C1	186	fCSFP4	0.534	m_274860bbc____15212418____17196388____23196850	CHEMBL3663141	S1c2c(cccc2)C(C3=NN(c4ccc(cc4)C([O-])=O)C=C3C#N)=C1	REALSpace_70bn_2024-09	m_274860bbc	15212418	17196388	23196850
S1c2c(cccc2)C(C=3N=NN(c4cnc(cc4)C(=O)N)C3)=C1	187	fCSFP4	0.534	m_282512abb____24293400____24222386	CHEMBL3663141	S1c2c(cccc2)C(C3=NN(c4ccc(cc4)C([O-])=O)C=C3C#N)=C1	REALSpace_70bn_2024-09	m_282512abb	24293400	24222386
S1c2c(cccc2)C(C=3N=NN(c4ccc(c5ccc(O)cc5)cc4)C3)=C1	188	fCSFP4	0.534	m_282512abb____24330724____24222386	CHEMBL3663141	S1c2c(cccc2)C(C3=NN(c4ccc(cc4)C([O-])=O)C=C3C#N)=C1	REALSpace_70bn_2024-09	m_282512abb	24330724	24222386
BrC(Br)CNC(=O)c1ccc(N2N=NC(C=3c4c(SC3)cccc4)=C2)cc1	189	fCSFP4	0.534	m_274860bbc____24704682____17196390____23196850	CHEMBL3663141	S1c2c(cccc2)C(C3=NN(c4ccc(cc4)C([O-])=O)C=C3C#N)=C1	REALSpace_70bn_2024-09	m_274860bbc	24704682	17196390	23196850
ClC(Cl)CNC(=O)c1ccc(N2N=NC(C=3c4c(SC3)cccc4)=C2)cc1	190	fCSFP4	0.534	m_274860bbc____15213048____17196390____23196850	CHEMBL3663141	S1c2c(cccc2)C(C3=NN(c4ccc(cc4)C([O-])=O)C=C3C#N)=C1	REALSpace_70bn_2024-09	m_274860bbc	15213048	17196390	23196850
Clc1ccc(cc1)C(=O)NNC(=O)c2cc(N3N=NC(C=4c5c(SC4)cccc5)=C3)ccc2	191	fCSFP4	0.534	m_274860bbc____17149798____17196388____23196850	CHEMBL3663141	S1c2c(cccc2)C(C3=NN(c4ccc(cc4)C([O-])=O)C=C3C#N)=C1	REALSpace_70bn_2024-09	m_274860bbc	17149798	17196388	23196850
S1c2c(cccc2)C(C=3N=NN(c4cc(ccc4)C(=O)NNC(=O)c5ccc(N)cc5)C3)=C1	192	fCSFP4	0.534	m_274860bbc____17141148____17196388____23196850	CHEMBL3663141	S1c2c(cccc2)C(C3=NN(c4ccc(cc4)C([O-])=O)C=C3C#N)=C1	REALSpace_70bn_2024-09	m_274860bbc	17141148	17196388	23196850
S1c2c(cccc2)C(C=3N=NN(c4cc(ccc4)C(=O)NNC(=O)c5ccc(cc5)C)C3)=C1	193	fCSFP4	0.534	m_274860bbc____17149150____17196388____23196850	CHEMBL3663141	S1c2c(cccc2)C(C3=NN(c4ccc(cc4)C([O-])=O)C=C3C#N)=C1	REALSpace_70bn_2024-09	m_274860bbc	17149150	17196388	23196850
S1c2c(cccc2)C(C=3N=NN(c4ccc(NC(=O)C5=CSC=C5)cc4)C3)=C1	194	fCSFP4	0.534	m_282512abb____24311130____24222386	CHEMBL3663141	S1c2c(cccc2)C(C3=NN(c4ccc(cc4)C([O-])=O)C=C3C#N)=C1	REALSpace_70bn_2024-09	m_282512abb	24311130	24222386
S1c2c(cccc2)C(C=3N=NN(c4ccc(cc4)C(=O)N(C5CC5)C6CC6)C3)=C1	195	fCSFP4	0.534	m_274860bbc____17143004____17196390____23196850	CHEMBL3663141	S1c2c(cccc2)C(C3=NN(c4ccc(cc4)C([O-])=O)C=C3C#N)=C1	REALSpace_70bn_2024-09	m_274860bbc	17143004	17196390	23196850
S1c2c(cccc2)C(C=3N=NN(c4ccc(cc4)C(=O)N(CCC)CCC)C3)=C1	196	fCSFP4	0.534	m_282512abb____24322610____24222386	CHEMBL3663141	S1c2c(cccc2)C(C3=NN(c4ccc(cc4)C([O-])=O)C=C3C#N)=C1	REALSpace_70bn_2024-09	m_282512abb	24322610	24222386
S1c2c(cccc2)C(C=3N=NN(c4ccc(cc4)C(=O)N5CC=CC5)C3)=C1	197	fCSFP4	0.534	m_274860bbc____15212172____17196390____23196850	CHEMBL3663141	S1c2c(cccc2)C(C3=NN(c4ccc(cc4)C([O-])=O)C=C3C#N)=C1	REALSpace_70bn_2024-09	m_274860bbc	15212172	17196390	23196850
S1c2c(cccc2)C(C=3N=NN(c4ccc(cc4)C(=O)NCC(=O)c5ccccc5)C3)=C1	198	fCSFP4	0.534	m_274860bbc____17146662____17196390____23196850	CHEMBL3663141	S1c2c(cccc2)C(C3=NN(c4ccc(cc4)C([O-])=O)C=C3C#N)=C1	REALSpace_70bn_2024-09	m_274860bbc	17146662	17196390	23196850
S1c2c(cccc2)C(C=3N=NN(c4ccc(cc4)C(=O)NCC(C)C)C3)=C1	199	fCSFP4	0.534	m_282512abb____24325588____24222386	CHEMBL3663141	S1c2c(cccc2)C(C3=NN(c4ccc(cc4)C([O-])=O)C=C3C#N)=C1	REALSpace_70bn_2024-09	m_282512abb	24325588	24222386
S1c2c(cccc2)C(C=3N=NN(c4ccc(cc4)C(=O)NCC(F)F)C3)=C1	200	fCSFP4	0.534	m_274860bbc____15213512____17196390____23196850	CHEMBL3663141	S1c2c(cccc2)C(C3=NN(c4ccc(cc4)C([O-])=O)C=C3C#N)=C1	REALSpace_70bn_2024-09	m_274860bbc	15213512	17196390	23196850
S1c2c(cccc2)C(C=3N=NN(c4ccc(cc4)C(=O)NCCCCC)C3)=C1	201	fCSFP4	0.534	m_274860bbc____15212398____17196390____23196850	CHEMBL3663141	S1c2c(cccc2)C(C3=NN(c4ccc(cc4)C([O-])=O)C=C3C#N)=C1	REALSpace_70bn_2024-09	m_274860bbc	15212398	17196390	23196850
S1c2c(cccc2)C(C=3N=NN(c4ccc(cc4)C(=O)NCCCCCC)C3)=C1	202	fCSFP4	0.534	m_274860bbc____15212814____17196390____23196850	CHEMBL3663141	S1c2c(cccc2)C(C3=NN(c4ccc(cc4)C([O-])=O)C=C3C#N)=C1	REALSpace_70bn_2024-09	m_274860bbc	15212814	17196390	23196850
S1c2c(cccc2)C(C=3N=NN(c4ccc(cc4)C(=O)NCCCCCCC)C3)=C1	203	fCSFP4	0.534	m_274860bbc____17161156____17196390____23196850	CHEMBL3663141	S1c2c(cccc2)C(C3=NN(c4ccc(cc4)C([O-])=O)C=C3C#N)=C1	REALSpace_70bn_2024-09	m_274860bbc	17161156	17196390	23196850
S1c2c(cccc2)C(C=3N=NN(c4ccc(cc4)C(=O)NCCCCCCF)C3)=C1	204	fCSFP4	0.534	m_274860bbc____24688578____17196390____23196850	CHEMBL3663141	S1c2c(cccc2)C(C3=NN(c4ccc(cc4)C([O-])=O)C=C3C#N)=C1	REALSpace_70bn_2024-09	m_274860bbc	24688578	17196390	23196850
S1c2c(cccc2)C(C=3N=NN(c4ccc(cc4)C(=O)NCCCCCF)C3)=C1	205	fCSFP4	0.534	m_274860bbc____17165282____17196390____23196850	CHEMBL3663141	S1c2c(cccc2)C(C3=NN(c4ccc(cc4)C([O-])=O)C=C3C#N)=C1	REALSpace_70bn_2024-09	m_274860bbc	17165282	17196390	23196850
S1c2c(cccc2)C(C=3N=NN(c4ccc(cc4)C(=O)NCCCCF)C3)=C1	206	fCSFP4	0.534	m_274860bbc____15213086____17196390____23196850	CHEMBL3663141	S1c2c(cccc2)C(C3=NN(c4ccc(cc4)C([O-])=O)C=C3C#N)=C1	REALSpace_70bn_2024-09	m_274860bbc	15213086	17196390	23196850
S1c2c(cccc2)C(C=3N=NN(c4ccc(cc4)C(=O)NCCNC(=O)C)C3)=C1	207	fCSFP4	0.534	m_282512abb____24318562____24222386	CHEMBL3663141	S1c2c(cccc2)C(C3=NN(c4ccc(cc4)C([O-])=O)C=C3C#N)=C1	REALSpace_70bn_2024-09	m_282512abb	24318562	24222386
S1c2c(cccc2)C(C=3N=NN(c4ccc(cc4)C(=O)NCCNC(=O)N)C3)=C1	208	fCSFP4	0.534	m_274860bbc____17159314____17196390____23196850	CHEMBL3663141	S1c2c(cccc2)C(C3=NN(c4ccc(cc4)C([O-])=O)C=C3C#N)=C1	REALSpace_70bn_2024-09	m_274860bbc	17159314	17196390	23196850
S1c2c(c(ccc2)C=3N=NN(c4ccc(C#N)cc4)C3)C=C1	209	fCSFP4	0.533	m_273910bbb____11993596____25421998	CHEMBL3663141	S1c2c(cccc2)C(C3=NN(c4ccc(cc4)C([O-])=O)C=C3C#N)=C1	REALSpace_70bn_2024-09	m_273910bbb	11993596	25421998
S(CCO)CCNC(=O)c1ccc(N2N=NC(C=3c4c(SC3)cccc4)=C2)cc1	210	fCSFP4	0.533	m_274860bbc____24677008____17196390____23196850	CHEMBL3663141	S1c2c(cccc2)C(C3=NN(c4ccc(cc4)C([O-])=O)C=C3C#N)=C1	REALSpace_70bn_2024-09	m_274860bbc	24677008	17196390	23196850
S1c2c(cccc2)C(C=3N=NN(c4ccc(cc4)C(=O)NCCOCCO)C3)=C1	211	fCSFP4	0.533	m_274860bbc____17160458____17196390____23196850	CHEMBL3663141	S1c2c(cccc2)C(C3=NN(c4ccc(cc4)C([O-])=O)C=C3C#N)=C1	REALSpace_70bn_2024-09	m_274860bbc	17160458	17196390	23196850
S1c2c(cccc2)C(C(=O)NC3=NN(c4ncc([N+]([O-])=O)cc4)C=C3C#N)=C1	212	fCSFP4	0.533	m_11bbb____22180482____205296	CHEMBL3663141	S1c2c(cccc2)C(C3=NN(c4ccc(cc4)C([O-])=O)C=C3C#N)=C1	REALSpace_70bn_2024-09	m_11bbb	22180482	205296
Brc1cc(N2N=NC(C=3c4c(SC3)cccc4)=C2)cc(C#N)c1	213	fCSFP4	0.533	m_273910bbb____22326420____25421774	CHEMBL3663141	S1c2c(cccc2)C(C3=NN(c4ccc(cc4)C([O-])=O)C=C3C#N)=C1	REALSpace_70bn_2024-09	m_273910bbb	22326420	25421774
S1c2c(cccc2)C(C=3N=NN(c4ccc(cc4)C(=O)N(CC([O-])=O)C)C3)=C1	214	fCSFP4	0.532	m_280190aeb____19268754____18077370____23041482	CHEMBL3663141	S1c2c(cccc2)C(C3=NN(c4ccc(cc4)C([O-])=O)C=C3C#N)=C1	REALSpace_70bn_2024-09	m_280190aeb	19268754	18077370	23041482
S1c2c(cccc2)C(C=3N=NN(c4ccc(cc4)C(=O)N(CC([O-])=O)CC)C3)=C1	215	fCSFP4	0.532	m_280190aeb____19274054____18077370____23041482	CHEMBL3663141	S1c2c(cccc2)C(C3=NN(c4ccc(cc4)C([O-])=O)C=C3C#N)=C1	REALSpace_70bn_2024-09	m_280190aeb	19274054	18077370	23041482
S1c2c(cccc2)C(C=3N=NN(c4ccc(cc4)C(=O)N(CCC#N)C)C3)=C1	216	fCSFP4	0.532	m_274860bbc____17149114____17196390____23196850	CHEMBL3663141	S1c2c(cccc2)C(C3=NN(c4ccc(cc4)C([O-])=O)C=C3C#N)=C1	REALSpace_70bn_2024-09	m_274860bbc	17149114	17196390	23196850
S1c2c(cccc2)C(C=3N=NN(c4ccc(cc4)C(=O)N(CCC#N)CC)C3)=C1	217	fCSFP4	0.532	m_274860bbc____17152752____17196390____23196850	CHEMBL3663141	S1c2c(cccc2)C(C3=NN(c4ccc(cc4)C([O-])=O)C=C3C#N)=C1	REALSpace_70bn_2024-09	m_274860bbc	17152752	17196390	23196850
S1c2c(cccc2)C(C=3N=NN(c4ccc(cc4)C(=O)NC(C([O-])=O)C)C3)=C1	218	fCSFP4	0.532	m_280190aeb____19268546____18077370____23041482	CHEMBL3663141	S1c2c(cccc2)C(C3=NN(c4ccc(cc4)C([O-])=O)C=C3C#N)=C1	REALSpace_70bn_2024-09	m_280190aeb	19268546	18077370	23041482
S1c2c(cccc2)C(C=3N=NN(c4ccc(cc4)C(=O)NC(CC#N)C)C3)=C1	219	fCSFP4	0.532	m_274860bbc____17134884____17196390____23196850	CHEMBL3663141	S1c2c(cccc2)C(C3=NN(c4ccc(cc4)C([O-])=O)C=C3C#N)=C1	REALSpace_70bn_2024-09	m_274860bbc	17134884	17196390	23196850
S1c2c(cccc2)C(C=3N=NN(c4ccc(cc4)C(=O)NC56CC(C#N)(C5)C6)C3)=C1	220	fCSFP4	0.532	m_274860bbc____17174810____17196390____23196850	CHEMBL3663141	S1c2c(cccc2)C(C3=NN(c4ccc(cc4)C([O-])=O)C=C3C#N)=C1	REALSpace_70bn_2024-09	m_274860bbc	17174810	17196390	23196850
S1c2c(cccc2)C(C=3N=NN(c4ccc(cc4)C(=O)NCC(C#N)C)C3)=C1	221	fCSFP4	0.532	m_274860bbc____17137762____17196390____23196850	CHEMBL3663141	S1c2c(cccc2)C(C3=NN(c4ccc(cc4)C([O-])=O)C=C3C#N)=C1	REALSpace_70bn_2024-09	m_274860bbc	17137762	17196390	23196850
S1c2c(c(ccc2)C=3N=NN(c4ccc(cc4)C(=O)C)C3)C=C1	222	fCSFP4	0.532	m_273910bbb____11992358____25421998	CHEMBL3663141	S1c2c(cccc2)C(C3=NN(c4ccc(cc4)C([O-])=O)C=C3C#N)=C1	REALSpace_70bn_2024-09	m_273910bbb	11992358	25421998
S1c2c(c(ccc2)C=3N=NN(c4ccc(cc4)C(=O)N)C3)C=C1	223	fCSFP4	0.532	m_273910bbb____21677222____25421998	CHEMBL3663141	S1c2c(cccc2)C(C3=NN(c4ccc(cc4)C([O-])=O)C=C3C#N)=C1	REALSpace_70bn_2024-09	m_273910bbb	21677222	25421998
S1c2c(cccc2)C(C=3N=NN(C3)Cc4ccc(cc4)C([O-])=O)=C1	224	fCSFP4	0.532	m_273910bbb____11993636____25421774	CHEMBL3663141	S1c2c(cccc2)C(C3=NN(c4ccc(cc4)C([O-])=O)C=C3C#N)=C1	REALSpace_70bn_2024-09	m_273910bbb	11993636	25421774
S1c2c(cccc2)C(C=3N=NN(c4ccc(cc4)CCC([O-])=O)C3)=C1	225	fCSFP4	0.531	m_273910bbb____23832194____25421774	CHEMBL3663141	S1c2c(cccc2)C(C3=NN(c4ccc(cc4)C([O-])=O)C=C3C#N)=C1	REALSpace_70bn_2024-09	m_273910bbb	23832194	25421774
S1c2c(cccc2)C(c3c(N4N=C(C(C=O)=C4)C)cccc3)=C1	226	fCSFP4	0.531	m_271570bbb____10145070____21749388	CHEMBL3663141	S1c2c(cccc2)C(C3=NN(c4ccc(cc4)C([O-])=O)C=C3C#N)=C1	REALSpace_70bn_2024-09	m_271570bbb	10145070	21749388
S1c2c(cccc2)C(C=3N=NN(c4cc(ccc4)C(=O)NC(=O)N)C3)=C1	227	fCSFP4	0.531	m_282512abb____24284292____24222386	CHEMBL3663141	S1c2c(cccc2)C(C3=NN(c4ccc(cc4)C([O-])=O)C=C3C#N)=C1	REALSpace_70bn_2024-09	m_282512abb	24284292	24222386
S1c2c(cccc2)C(C=3N=NN(c4cc(ccc4)C(=O)NCC)C3)=C1	228	fCSFP4	0.531	m_282512abb____24330758____24222386	CHEMBL3663141	S1c2c(cccc2)C(C3=NN(c4ccc(cc4)C([O-])=O)C=C3C#N)=C1	REALSpace_70bn_2024-09	m_282512abb	24330758	24222386
S1c2c(cccc2)C(C=3N=NN(c4cc(ccc4)C(=O)OCC)C3)=C1	229	fCSFP4	0.531	m_282512abb____23724182____24222386	CHEMBL3663141	S1c2c(cccc2)C(C3=NN(c4ccc(cc4)C([O-])=O)C=C3C#N)=C1	REALSpace_70bn_2024-09	m_282512abb	23724182	24222386
Brc1ccc(N2N=NC(C=3c4c(SC3)cccc4)=C2)cc1	230	fCSFP4	0.530	m_273910bbb____11992298____25421774	CHEMBL3663141	S1c2c(cccc2)C(C3=NN(c4ccc(cc4)C([O-])=O)C=C3C#N)=C1	REALSpace_70bn_2024-09	m_273910bbb	11992298	25421774
Clc1ccc(N2N=NC(C=3c4c(SC3)cccc4)=C2)cc1	231	fCSFP4	0.530	m_273910bbb____11992312____25421774	CHEMBL3663141	S1c2c(cccc2)C(C3=NN(c4ccc(cc4)C([O-])=O)C=C3C#N)=C1	REALSpace_70bn_2024-09	m_273910bbb	11992312	25421774
Ic1ccc(N2N=NC(C=3c4c(SC3)cccc4)=C2)cc1	232	fCSFP4	0.530	m_273910bbb____11992326____25421774	CHEMBL3663141	S1c2c(cccc2)C(C3=NN(c4ccc(cc4)C([O-])=O)C=C3C#N)=C1	REALSpace_70bn_2024-09	m_273910bbb	11992326	25421774
S1c2c(cccc2)C(C=3N=NN(c4ccc(F)cc4)C3)=C1	233	fCSFP4	0.530	m_273910bbb____12385124____25421774	CHEMBL3663141	S1c2c(cccc2)C(C3=NN(c4ccc(cc4)C([O-])=O)C=C3C#N)=C1	REALSpace_70bn_2024-09	m_273910bbb	12385124	25421774
S1c2c(cccc2)C(C=3N=NN(c4ccc(N)cc4)C3)=C1	234	fCSFP4	0.530	m_273910bbb____11992304____25421774	CHEMBL3663141	S1c2c(cccc2)C(C3=NN(c4ccc(cc4)C([O-])=O)C=C3C#N)=C1	REALSpace_70bn_2024-09	m_273910bbb	11992304	25421774
S1c2c(cccc2)C(C=3N=NN(c4ccc(cc4)C)C3)=C1	235	fCSFP4	0.530	m_273910bbb____11993278____25421774	CHEMBL3663141	S1c2c(cccc2)C(C3=NN(c4ccc(cc4)C([O-])=O)C=C3C#N)=C1	REALSpace_70bn_2024-09	m_273910bbb	11993278	25421774
BrC=CCNC(=O)c1ccc(N2N=NC(C=3c4c(SC3)cccc4)=C2)cc1	236	fCSFP4	0.530	m_274860bbc____24702080____17196390____23196850	CHEMBL3663141	S1c2c(cccc2)C(C3=NN(c4ccc(cc4)C([O-])=O)C=C3C#N)=C1	REALSpace_70bn_2024-09	m_274860bbc	24702080	17196390	23196850
ClC(Cl)(Cl)CNC(=O)c1ccc(N2N=NC(C=3c4c(SC3)cccc4)=C2)cc1	237	fCSFP4	0.530	m_274860bbc____24676224____17196390____23196850	CHEMBL3663141	S1c2c(cccc2)C(C3=NN(c4ccc(cc4)C([O-])=O)C=C3C#N)=C1	REALSpace_70bn_2024-09	m_274860bbc	24676224	17196390	23196850
ClC=CCNC(=O)c1ccc(N2N=NC(C=3c4c(SC3)cccc4)=C2)cc1	238	fCSFP4	0.530	m_274860bbc____17171024____17196390____23196850	CHEMBL3663141	S1c2c(cccc2)C(C3=NN(c4ccc(cc4)C([O-])=O)C=C3C#N)=C1	REALSpace_70bn_2024-09	m_274860bbc	17171024	17196390	23196850
Clc1ccc(N2N=C(N3N=NC(C=4c5c(SC4)cccc5)=C3)C(=C2)C)cc1	239	fCSFP4	0.530	m_282512abb____24299594____24222386	CHEMBL3663141	S1c2c(cccc2)C(C3=NN(c4ccc(cc4)C([O-])=O)C=C3C#N)=C1	REALSpace_70bn_2024-09	m_282512abb	24299594	24222386
S(CCNC(=O)c1ccc(N2N=NC(C=3c4c(SC3)cccc4)=C2)cc1)C	240	fCSFP4	0.530	m_274860bbc____17144100____17196390____23196850	CHEMBL3663141	S1c2c(cccc2)C(C3=NN(c4ccc(cc4)C([O-])=O)C=C3C#N)=C1	REALSpace_70bn_2024-09	m_274860bbc	17144100	17196390	23196850
S1c2c(cccc2)C(C=3N=NN(C4=NN(c5ccc(F)cc5)C=C4C)C3)=C1	241	fCSFP4	0.530	m_282512abb____24299976____24222386	CHEMBL3663141	S1c2c(cccc2)C(C3=NN(c4ccc(cc4)C([O-])=O)C=C3C#N)=C1	REALSpace_70bn_2024-09	m_282512abb	24299976	24222386
S1c2c(cccc2)C(C=3N=NN(c4cc(ccc4)C(=O)NCCO)C3)=C1	242	fCSFP4	0.530	m_282512abb____24322406____24222386	CHEMBL3663141	S1c2c(cccc2)C(C3=NN(c4ccc(cc4)C([O-])=O)C=C3C#N)=C1	REALSpace_70bn_2024-09	m_282512abb	24322406	24222386
S1c2c(cccc2)C(C=3N=NN(c4ccc(cc4)C(=O)N(CC)C)C3)=C1	243	fCSFP4	0.530	m_274860bbc____15212888____17196390____23196850	CHEMBL3663141	S1c2c(cccc2)C(C3=NN(c4ccc(cc4)C([O-])=O)C=C3C#N)=C1	REALSpace_70bn_2024-09	m_274860bbc	15212888	17196390	23196850
S1c2c(cccc2)C(C=3N=NN(c4ccc(cc4)C(=O)N(CC=C)CC=C)C3)=C1	244	fCSFP4	0.530	m_282512abb____24330432____24222386	CHEMBL3663141	S1c2c(cccc2)C(C3=NN(c4ccc(cc4)C([O-])=O)C=C3C#N)=C1	REALSpace_70bn_2024-09	m_282512abb	24330432	24222386
S1c2c(cccc2)C(C=3N=NN(c4ccc(cc4)C(=O)N(OC)C)C3)=C1	245	fCSFP4	0.530	m_282512abb____24225736____24222386	CHEMBL3663141	S1c2c(cccc2)C(C3=NN(c4ccc(cc4)C([O-])=O)C=C3C#N)=C1	REALSpace_70bn_2024-09	m_282512abb	24225736	24222386
S1c2c(cccc2)C(C=3N=NN(c4ccc(cc4)C(=O)NC(CC)CC)C3)=C1	246	fCSFP4	0.530	m_274860bbc____15212500____17196390____23196850	CHEMBL3663141	S1c2c(cccc2)C(C3=NN(c4ccc(cc4)C([O-])=O)C=C3C#N)=C1	REALSpace_70bn_2024-09	m_274860bbc	15212500	17196390	23196850
S1c2c(cccc2)C(C=3N=NN(c4ccc(cc4)C(=O)NC(CF)CF)C3)=C1	247	fCSFP4	0.530	m_274860bbc____17143662____17196390____23196850	CHEMBL3663141	S1c2c(cccc2)C(C3=NN(c4ccc(cc4)C([O-])=O)C=C3C#N)=C1	REALSpace_70bn_2024-09	m_274860bbc	17143662	17196390	23196850
S1c2c(cccc2)C(C=3N=NN(c4ccc(cc4)C(=O)NC5C(C5C)C)C3)=C1	248	fCSFP4	0.530	m_274860bbc____17167358____17196390____23196850	CHEMBL3663141	S1c2c(cccc2)C(C3=NN(c4ccc(cc4)C([O-])=O)C=C3C#N)=C1	REALSpace_70bn_2024-09	m_274860bbc	17167358	17196390	23196850
S1c2c(cccc2)C(C=3N=NN(c4ccc(cc4)C(=O)NC5CCC5)C3)=C1	249	fCSFP4	0.530	m_274860bbc____17161126____17196390____23196850	CHEMBL3663141	S1c2c(cccc2)C(C3=NN(c4ccc(cc4)C([O-])=O)C=C3C#N)=C1	REALSpace_70bn_2024-09	m_274860bbc	17161126	17196390	23196850
S1c2c(cccc2)C(C=3N=NN(c4ccc(cc4)C(=O)NCC(=O)C)C3)=C1	250	fCSFP4	0.530	m_274860bbc____17136292____17196390____23196850	CHEMBL3663141	S1c2c(cccc2)C(C3=NN(c4ccc(cc4)C([O-])=O)C=C3C#N)=C1	REALSpace_70bn_2024-09	m_274860bbc	17136292	17196390	23196850
S1c2c(cccc2)C(C=3N=NN(c4ccc(cc4)C(=O)NCC(=O)N)C3)=C1	251	fCSFP4	0.530	m_282512abb____24321542____24222386	CHEMBL3663141	S1c2c(cccc2)C(C3=NN(c4ccc(cc4)C([O-])=O)C=C3C#N)=C1	REALSpace_70bn_2024-09	m_282512abb	24321542	24222386
S1c2c(cccc2)C(C=3N=NN(c4ccc(cc4)C(=O)NCC(C)(C)C)C3)=C1	252	fCSFP4	0.530	m_274860bbc____17160388____17196390____23196850	CHEMBL3663141	S1c2c(cccc2)C(C3=NN(c4ccc(cc4)C([O-])=O)C=C3C#N)=C1	REALSpace_70bn_2024-09	m_274860bbc	17160388	17196390	23196850
S1c2c(cccc2)C(C=3N=NN(c4ccc(cc4)C(=O)NCC(CC)CC)C3)=C1	253	fCSFP4	0.530	m_274860bbc____15217594____17196390____23196850	CHEMBL3663141	S1c2c(cccc2)C(C3=NN(c4ccc(cc4)C([O-])=O)C=C3C#N)=C1	REALSpace_70bn_2024-09	m_274860bbc	15217594	17196390	23196850
S1c2c(cccc2)C(C=3N=NN(c4ccc(cc4)C(=O)NCC(F)(F)F)C3)=C1	254	fCSFP4	0.530	m_282512abb____24291060____24222386	CHEMBL3663141	S1c2c(cccc2)C(C3=NN(c4ccc(cc4)C([O-])=O)C=C3C#N)=C1	REALSpace_70bn_2024-09	m_282512abb	24291060	24222386
S1c2c(cccc2)C(C=3N=NN(c4ccc(cc4)C(=O)NCC5CC5)C3)=C1	255	fCSFP4	0.530	m_282512abb____24328182____24222386	CHEMBL3663141	S1c2c(cccc2)C(C3=NN(c4ccc(cc4)C([O-])=O)C=C3C#N)=C1	REALSpace_70bn_2024-09	m_282512abb	24328182	24222386
S1c2c(cccc2)C(C=3N=NN(c4ccc(cc4)C(=O)NCC=CC)C3)=C1	256	fCSFP4	0.530	m_274860bbc____17172756____17196390____23196850	CHEMBL3663141	S1c2c(cccc2)C(C3=NN(c4ccc(cc4)C([O-])=O)C=C3C#N)=C1	REALSpace_70bn_2024-09	m_274860bbc	17172756	17196390	23196850
S1c2c(cccc2)C(C=3N=NN(c4ccc(cc4)C(=O)NCCC=C)C3)=C1	257	fCSFP4	0.530	m_274860bbc____17148972____17196390____23196850	CHEMBL3663141	S1c2c(cccc2)C(C3=NN(c4ccc(cc4)C([O-])=O)C=C3C#N)=C1	REALSpace_70bn_2024-09	m_274860bbc	17148972	17196390	23196850
S1c2c(cccc2)C(C=3N=NN(c4ccc(cc4)C(=O)NCCCNC(=O)C)C3)=C1	258	fCSFP4	0.530	m_274860bbc____15212858____17196390____23196850	CHEMBL3663141	S1c2c(cccc2)C(C3=NN(c4ccc(cc4)C([O-])=O)C=C3C#N)=C1	REALSpace_70bn_2024-09	m_274860bbc	15212858	17196390	23196850
S1c2c(cccc2)C(C=3N=NN(c4ccc(cc4)C(=O)NCCCNC(=O)N)C3)=C1	259	fCSFP4	0.530	m_274860bbc____24681456____17196390____23196850	CHEMBL3663141	S1c2c(cccc2)C(C3=NN(c4ccc(cc4)C([O-])=O)C=C3C#N)=C1	REALSpace_70bn_2024-09	m_274860bbc	24681456	17196390	23196850
S1c2c(cccc2)C(C=3N=NN(c4ccc(cc4)C(=O)NCCOC)C3)=C1	260	fCSFP4	0.530	m_274860bbc____15212392____17196390____23196850	CHEMBL3663141	S1c2c(cccc2)C(C3=NN(c4ccc(cc4)C([O-])=O)C=C3C#N)=C1	REALSpace_70bn_2024-09	m_274860bbc	15212392	17196390	23196850
S1c2c(cccc2)C(C=3N=NN(c4ccc(cc4)C(=O)NCCc5ccccc5)C3)=C1	261	fCSFP4	0.530	m_282512abb____24327810____24222386	CHEMBL3663141	S1c2c(cccc2)C(C3=NN(c4ccc(cc4)C([O-])=O)C=C3C#N)=C1	REALSpace_70bn_2024-09	m_282512abb	24327810	24222386
S1c2c(cccc2)C(C=3N=NN(c4ccc(cc4)C(=O)NNC(=O)CC)C3)=C1	262	fCSFP4	0.530	m_274860bbc____17152018____17196390____23196850	CHEMBL3663141	S1c2c(cccc2)C(C3=NN(c4ccc(cc4)C([O-])=O)C=C3C#N)=C1	REALSpace_70bn_2024-09	m_274860bbc	17152018	17196390	23196850
S1c2c(cccc2)C(C=3N=NN(c4ccc(cc4)C(=O)NNC(=O)OC)C3)=C1	263	fCSFP4	0.530	m_274860bbc____17159574____17196390____23196850	CHEMBL3663141	S1c2c(cccc2)C(C3=NN(c4ccc(cc4)C([O-])=O)C=C3C#N)=C1	REALSpace_70bn_2024-09	m_274860bbc	17159574	17196390	23196850
S1c2c(cccc2)C(C=3N=NN(c4ccc(cc4)C(=O)NNc5ccc(cc5)C(=O)NC)C3)=C1	264	fCSFP4	0.530	m_274860bbc____17167486____17196390____23196850	CHEMBL3663141	S1c2c(cccc2)C(C3=NN(c4ccc(cc4)C([O-])=O)C=C3C#N)=C1	REALSpace_70bn_2024-09	m_274860bbc	17167486	17196390	23196850
S1c2c(cccc2)C(C=3N=NN(c4ccc(cc4)C(=O)NOCCC)C3)=C1	265	fCSFP4	0.530	m_274860bbc____15213318____17196390____23196850	CHEMBL3663141	S1c2c(cccc2)C(C3=NN(c4ccc(cc4)C([O-])=O)C=C3C#N)=C1	REALSpace_70bn_2024-09	m_274860bbc	15213318	17196390	23196850
S1c2c(cccc2)C(C=3N=NN(c4ccc(cc4)CCNC(=O)c5ccccc5)C3)=C1	266	fCSFP4	0.530	m_274860bbb____24710826____12656132____23196850	CHEMBL3663141	S1c2c(cccc2)C(C3=NN(c4ccc(cc4)C([O-])=O)C=C3C#N)=C1	REALSpace_70bn_2024-09	m_274860bbb	24710826	12656132	23196850
BrC#CCCNC(=O)c1ccc(N2N=NC(C=3c4c(SC3)cccc4)=C2)cc1	267	fCSFP4	0.530	m_274860bbc____24703580____17196390____23196850	CHEMBL3663141	S1c2c(cccc2)C(C3=NN(c4ccc(cc4)C([O-])=O)C=C3C#N)=C1	REALSpace_70bn_2024-09	m_274860bbc	24703580	17196390	23196850
S1c2c(cccc2)C(C=3N=NN(c4cc(c(cc4)C(=O)OC)C(=O)OC)C3)=C1	268	fCSFP4	0.530	m_282512abb____24296934____24222386	CHEMBL3663141	S1c2c(cccc2)C(C3=NN(c4ccc(cc4)C([O-])=O)C=C3C#N)=C1	REALSpace_70bn_2024-09	m_282512abb	24296934	24222386
S1c2c(cccc2)C(C=3N=NN(c4cc(ccc4)C(=O)NCCNC(=O)c5ccc(O)cc5)C3)=C1	269	fCSFP4	0.530	m_274860bbc____15215542____17196388____23196850	CHEMBL3663141	S1c2c(cccc2)C(C3=NN(c4ccc(cc4)C([O-])=O)C=C3C#N)=C1	REALSpace_70bn_2024-09	m_274860bbc	15215542	17196388	23196850
S1c2c(cccc2)C(C=3N=NN(c4ccc(cc4)C(=O)NC5CC(O)C5)C3)=C1	270	fCSFP4	0.530	m_274860bbc____17148622____17196390____23196850	CHEMBL3663141	S1c2c(cccc2)C(C3=NN(c4ccc(cc4)C([O-])=O)C=C3C#N)=C1	REALSpace_70bn_2024-09	m_274860bbc	17148622	17196390	23196850
S1c2c(cccc2)C(C=3N=NN(c4ccc(cc4)C(=O)NCC(O)C)C3)=C1	271	fCSFP4	0.530	m_274860bbc____15212898____17196390____23196850	CHEMBL3663141	S1c2c(cccc2)C(C3=NN(c4ccc(cc4)C([O-])=O)C=C3C#N)=C1	REALSpace_70bn_2024-09	m_274860bbc	15212898	17196390	23196850
S1c2c(cccc2)C(C=3N=NN(c4ccc(cc4)C(=O)NCCNC(=O)CO)C3)=C1	272	fCSFP4	0.530	m_274860bbc____24677244____17196390____23196850	CHEMBL3663141	S1c2c(cccc2)C(C3=NN(c4ccc(cc4)C([O-])=O)C=C3C#N)=C1	REALSpace_70bn_2024-09	m_274860bbc	24677244	17196390	23196850
S1c2c(cccc2)C(C=3N=NN(c4ccc(cc4)C(=O)NNC(=O)CCO)C3)=C1	273	fCSFP4	0.530	m_274860bbc____17136490____17196390____23196850	CHEMBL3663141	S1c2c(cccc2)C(C3=NN(c4ccc(cc4)C([O-])=O)C=C3C#N)=C1	REALSpace_70bn_2024-09	m_274860bbc	17136490	17196390	23196850
S1c2c(cccc2)C(=C1)CNC3=NN(c4cnccc4)C=C3C([O-])=O	274	fCSFP4	0.529	m_271304bbb____28365852____9305118	CHEMBL3663141	S1c2c(cccc2)C(C3=NN(c4ccc(cc4)C([O-])=O)C=C3C#N)=C1	REALSpace_70bn_2024-09	m_271304bbb	28365852	9305118
S1c2c(cccc2)C(C=3N=NN(c4cc(ccc4)C(=O)NCCCC#N)C3)=C1	275	fCSFP4	0.529	m_274860bbc____17127534____17196388____23196850	CHEMBL3663141	S1c2c(cccc2)C(C3=NN(c4ccc(cc4)C([O-])=O)C=C3C#N)=C1	REALSpace_70bn_2024-09	m_274860bbc	17127534	17196388	23196850
S1c2c(cccc2)C(C=3N=NN(c4ccc(N5N=C(C(=O)OCC)C=C5)cc4)C3)=C1	276	fCSFP4	0.529	m_282512abb____24329326____24222386	CHEMBL3663141	S1c2c(cccc2)C(C3=NN(c4ccc(cc4)C([O-])=O)C=C3C#N)=C1	REALSpace_70bn_2024-09	m_282512abb	24329326	24222386
S(CC([O-])=O)CCNC(=O)c1ccc(N2N=NC(C=3c4c(SC3)cccc4)=C2)cc1	277	fCSFP4	0.529	m_280190aeb____19274802____18077370____23041482	CHEMBL3663141	S1c2c(cccc2)C(C3=NN(c4ccc(cc4)C([O-])=O)C=C3C#N)=C1	REALSpace_70bn_2024-09	m_280190aeb	19274802	18077370	23041482
S1c2c(cccc2)C(C=3N=NN(c4ccc(cc4)C(=O)N5CC(C([O-])=O)C5)C3)=C1	278	fCSFP4	0.529	m_280190aeb____19277122____18077370____23041482	CHEMBL3663141	S1c2c(cccc2)C(C3=NN(c4ccc(cc4)C([O-])=O)C=C3C#N)=C1	REALSpace_70bn_2024-09	m_280190aeb	19277122	18077370	23041482
S1c2c(cccc2)C(C=3N=NN(c4ccc(cc4)C(=O)NC(CC#N)CC)C3)=C1	279	fCSFP4	0.529	m_274860bbc____17136908____17196390____23196850	CHEMBL3663141	S1c2c(cccc2)C(C3=NN(c4ccc(cc4)C([O-])=O)C=C3C#N)=C1	REALSpace_70bn_2024-09	m_274860bbc	17136908	17196390	23196850
S1c2c(cccc2)C(C=3N=NN(c4ccc(cc4)C(=O)NCC(C#N)CC)C3)=C1	280	fCSFP4	0.529	m_274860bbc____24705180____17196390____23196850	CHEMBL3663141	S1c2c(cccc2)C(C3=NN(c4ccc(cc4)C([O-])=O)C=C3C#N)=C1	REALSpace_70bn_2024-09	m_274860bbc	24705180	17196390	23196850
S1c2c(cccc2)C(C=3N=NN(c4ccc(cc4)C(=O)NCCOCC([O-])=O)C3)=C1	281	fCSFP4	0.529	m_280190aeb____19295444____18077370____23041482	CHEMBL3663141	S1c2c(cccc2)C(C3=NN(c4ccc(cc4)C([O-])=O)C=C3C#N)=C1	REALSpace_70bn_2024-09	m_280190aeb	19295444	18077370	23041482
S1c2c(cccc2)C(=C1)CNC(=O)c3ccc(N4N=NC(C5=NN(C=C5C)C)=C4)cc3	282	fCSFP4	0.528	m_274860bbc____15215340____17196390____17180044	CHEMBL3663141	S1c2c(cccc2)C(C3=NN(c4ccc(cc4)C([O-])=O)C=C3C#N)=C1	REALSpace_70bn_2024-09	m_274860bbc	15215340	17196390	17180044
Brc1c(N2N=NC(C=3c4c(SC3)cccc4)=C2)ccc(C#N)c1	283	fCSFP4	0.527	m_273910bbb____22382132____25421774	CHEMBL3663141	S1c2c(cccc2)C(C3=NN(c4ccc(cc4)C([O-])=O)C=C3C#N)=C1	REALSpace_70bn_2024-09	m_273910bbb	22382132	25421774
Clc1c(N2N=NC(C=3c4c(SC3)cccc4)=C2)ccc(C#N)c1	284	fCSFP4	0.527	m_273910bbb____21673874____25421774	CHEMBL3663141	S1c2c(cccc2)C(C3=NN(c4ccc(cc4)C([O-])=O)C=C3C#N)=C1	REALSpace_70bn_2024-09	m_273910bbb	21673874	25421774
S1c2c(cccc2)C(C=3N=NN(c4c(F)cc(C#N)cc4)C3)=C1	285	fCSFP4	0.527	m_273910bbb____21997818____25421774	CHEMBL3663141	S1c2c(cccc2)C(C3=NN(c4ccc(cc4)C([O-])=O)C=C3C#N)=C1	REALSpace_70bn_2024-09	m_273910bbb	21997818	25421774
S1c2c(cccc2)C(C=3N=NN(c4c(cc(C#N)cc4)C)C3)=C1	286	fCSFP4	0.527	m_273910bbb____25421168____25421774	CHEMBL3663141	S1c2c(cccc2)C(C3=NN(c4ccc(cc4)C([O-])=O)C=C3C#N)=C1	REALSpace_70bn_2024-09	m_273910bbb	25421168	25421774
S1c2c(cccc2)C(C=3N=NN(c4cc5c(cc(cc5)C(=O)OC)cc4)C3)=C1	287	fCSFP4	0.527	m_282512abb____24330138____24222386	CHEMBL3663141	S1c2c(cccc2)C(C3=NN(c4ccc(cc4)C([O-])=O)C=C3C#N)=C1	REALSpace_70bn_2024-09	m_282512abb	24330138	24222386
Brc1ccc(cc1)C(=O)NCc2ccc(N3N=NC(C=4c5c(SC4)cccc5)=C3)cc2	288	fCSFP4	0.527	m_282512abb____24325884____24222386	CHEMBL3663141	S1c2c(cccc2)C(C3=NN(c4ccc(cc4)C([O-])=O)C=C3C#N)=C1	REALSpace_70bn_2024-09	m_282512abb	24325884	24222386
S(=O)(=NC(=O)c1ccc(N2N=NC(C=3c4c(SC3)cccc4)=C2)cc1)(C)C	289	fCSFP4	0.527	m_282512abb____24310364____24222386	CHEMBL3663141	S1c2c(cccc2)C(C3=NN(c4ccc(cc4)C([O-])=O)C=C3C#N)=C1	REALSpace_70bn_2024-09	m_282512abb	24310364	24222386
S(=O)(=O)(NC(=O)c1ccc(N2N=NC(C=3c4c(SC3)cccc4)=C2)cc1)C	290	fCSFP4	0.527	m_282512abb____24311118____24222386	CHEMBL3663141	S1c2c(cccc2)C(C3=NN(c4ccc(cc4)C([O-])=O)C=C3C#N)=C1	REALSpace_70bn_2024-09	m_282512abb	24311118	24222386
S1CC(NC(=O)c2ccc(N3N=NC(C=4c5c(SC4)cccc5)=C3)cc2)C1	291	fCSFP4	0.527	m_274860bbc____17168250____17196390____23196850	CHEMBL3663141	S1c2c(cccc2)C(C3=NN(c4ccc(cc4)C([O-])=O)C=C3C#N)=C1	REALSpace_70bn_2024-09	m_274860bbc	17168250	17196390	23196850
S1c2c(cccc2)C(=C1)CNC(=O)c3ccc(N4N=NC(c5ccc(cc5)C([O-])=O)=C4)cc3	292	fCSFP4	0.527	m_274860bbc____15215340____17196390____15233720	CHEMBL3663141	S1c2c(cccc2)C(C3=NN(c4ccc(cc4)C([O-])=O)C=C3C#N)=C1	REALSpace_70bn_2024-09	m_274860bbc	15215340	17196390	15233720
S1c2c(cccc2)C(=C1)C[NH+](Cc3ccc(cc3)C=4N=NN(c5ccc(cc5)C([O-])=O)C4)C	293	fCSFP4	0.527	m_274952bcb____12983266____26286666____26215010	CHEMBL3663141	S1c2c(cccc2)C(C3=NN(c4ccc(cc4)C([O-])=O)C=C3C#N)=C1	REALSpace_70bn_2024-09	m_274952bcb	12983266	26286666	26215010
S1c2c(cccc2)C(C=3N=NN(c4ccc(cc4)C(=O)N(c5ccccc5)C)C3)=C1	294	fCSFP4	0.527	m_274860bbc____15212420____17196390____23196850	CHEMBL3663141	S1c2c(cccc2)C(C3=NN(c4ccc(cc4)C([O-])=O)C=C3C#N)=C1	REALSpace_70bn_2024-09	m_274860bbc	15212420	17196390	23196850
S1c2c(cccc2)C(C=3N=NN(c4ccc(cc4)C(=O)N5CC(=C)C5)C3)=C1	295	fCSFP4	0.527	m_274860bbc____17153184____17196390____23196850	CHEMBL3663141	S1c2c(cccc2)C(C3=NN(c4ccc(cc4)C([O-])=O)C=C3C#N)=C1	REALSpace_70bn_2024-09	m_274860bbc	17153184	17196390	23196850
S1c2c(cccc2)C(C=3N=NN(c4ccc(cc4)C(=O)N5CCOCC5)C3)=C1	296	fCSFP4	0.527	m_282512abb____24322528____24222386	CHEMBL3663141	S1c2c(cccc2)C(C3=NN(c4ccc(cc4)C([O-])=O)C=C3C#N)=C1	REALSpace_70bn_2024-09	m_282512abb	24322528	24222386
S1c2c(cccc2)C(C=3N=NN(c4ccc(cc4)C(=O)N5CCSCC5)C3)=C1	297	fCSFP4	0.527	m_274860bbc____15213124____17196390____23196850	CHEMBL3663141	S1c2c(cccc2)C(C3=NN(c4ccc(cc4)C([O-])=O)C=C3C#N)=C1	REALSpace_70bn_2024-09	m_274860bbc	15213124	17196390	23196850
S1c2c(cccc2)C(C=3N=NN(c4ccc(cc4)C(=O)N5CC[NH+](CC5)C)C3)=C1	298	fCSFP4	0.527	m_282512abb____24332480____24222386	CHEMBL3663141	S1c2c(cccc2)C(C3=NN(c4ccc(cc4)C([O-])=O)C=C3C#N)=C1	REALSpace_70bn_2024-09	m_282512abb	24332480	24222386
S1c2c(cccc2)C(C=3N=NN(c4ccc(cc4)C(=O)NC(C(C)C)C(C)C)C3)=C1	299	fCSFP4	0.527	m_274860bbc____17141544____17196390____23196850	CHEMBL3663141	S1c2c(cccc2)C(C3=NN(c4ccc(cc4)C([O-])=O)C=C3C#N)=C1	REALSpace_70bn_2024-09	m_274860bbc	17141544	17196390	23196850
S1c2c(cccc2)C(C=3N=NN(c4ccc(cc4)C(=O)NC5COC5)C3)=C1	300	fCSFP4	0.527	m_274860bbc____17136366____17196390____23196850	CHEMBL3663141	S1c2c(cccc2)C(C3=NN(c4ccc(cc4)C([O-])=O)C=C3C#N)=C1	REALSpace_70bn_2024-09	m_274860bbc	17136366	17196390	23196850
S1c2c(cccc2)C(C=3N=NN(c4ccc(cc4)C(=O)NCC=CCC)C3)=C1	301	fCSFP4	0.527	m_274860bbc____17165502____17196390____23196850	CHEMBL3663141	S1c2c(cccc2)C(C3=NN(c4ccc(cc4)C([O-])=O)C=C3C#N)=C1	REALSpace_70bn_2024-09	m_274860bbc	17165502	17196390	23196850
S1c2c(cccc2)C(C=3N=NN(c4ccc(cc4)C(=O)NCCNC(=O)NC)C3)=C1	302	fCSFP4	0.527	m_274860bbc____17160726____17196390____23196850	CHEMBL3663141	S1c2c(cccc2)C(C3=NN(c4ccc(cc4)C([O-])=O)C=C3C#N)=C1	REALSpace_70bn_2024-09	m_274860bbc	17160726	17196390	23196850
S1c2c(cccc2)C(C=3N=NN(c4ccc(cc4)C(=O)NCc5ccc(F)cc5)C3)=C1	303	fCSFP4	0.527	m_282512abb____24323542____24222386	CHEMBL3663141	S1c2c(cccc2)C(C3=NN(c4ccc(cc4)C([O-])=O)C=C3C#N)=C1	REALSpace_70bn_2024-09	m_282512abb	24323542	24222386
S1c2c(cccc2)C(C=3N=NN(c4ccc(cc4)C(=O)NCc5ccncc5)C3)=C1	304	fCSFP4	0.527	m_282512abb____24298238____24222386	CHEMBL3663141	S1c2c(cccc2)C(C3=NN(c4ccc(cc4)C([O-])=O)C=C3C#N)=C1	REALSpace_70bn_2024-09	m_282512abb	24298238	24222386
S1c2c(cccc2)C(C=3N=NN(c4ccc(cc4)C(=O)NNC(=O)NCC)C3)=C1	305	fCSFP4	0.527	m_274860bbc____17133780____17196390____23196850	CHEMBL3663141	S1c2c(cccc2)C(C3=NN(c4ccc(cc4)C([O-])=O)C=C3C#N)=C1	REALSpace_70bn_2024-09	m_274860bbc	17133780	17196390	23196850
S1c2c(cccc2)C(C=3N=NN(c4ccc(cc4)C(=O)NNc5ccc(cc5)C(=O)C)C3)=C1	306	fCSFP4	0.527	m_274860bbc____17140084____17196390____23196850	CHEMBL3663141	S1c2c(cccc2)C(C3=NN(c4ccc(cc4)C([O-])=O)C=C3C#N)=C1	REALSpace_70bn_2024-09	m_274860bbc	17140084	17196390	23196850
S1c2c(cccc2)C(C=3N=NN(c4ccc(cc4)C(=O)Nc5ccc(OC)cc5)C3)=C1	307	fCSFP4	0.527	m_282512abb____24323272____24222386	CHEMBL3663141	S1c2c(cccc2)C(C3=NN(c4ccc(cc4)C([O-])=O)C=C3C#N)=C1	REALSpace_70bn_2024-09	m_282512abb	24323272	24222386
S1c2c(cccc2)C(C=3N=NN(c4ccc(N5C=CC=C5)cc4)C3)=C1	308	fCSFP4	0.526	m_282512abb____24323108____24222386	CHEMBL3663141	S1c2c(cccc2)C(C3=NN(c4ccc(cc4)C([O-])=O)C=C3C#N)=C1	REALSpace_70bn_2024-09	m_282512abb	24323108	24222386
Clc1c(ccc(N2N=NC(C=3c4c(SC3)cccc4)=C2)c1)C(=O)N	309	fCSFP4	0.526	m_282512abb____24322592____24222386	CHEMBL3663141	S1c2c(cccc2)C(C3=NN(c4ccc(cc4)C([O-])=O)C=C3C#N)=C1	REALSpace_70bn_2024-09	m_282512abb	24322592	24222386
S(CCNC(=O)c1ccc(N2N=NC(C=3c4c(SC3)cccc4)=C2)cc1)CCCO	310	fCSFP4	0.526	m_274860bbc____15212260____17196390____23196850	CHEMBL3663141	S1c2c(cccc2)C(C3=NN(c4ccc(cc4)C([O-])=O)C=C3C#N)=C1	REALSpace_70bn_2024-09	m_274860bbc	15212260	17196390	23196850
S(CCO)CCCNC(=O)c1ccc(N2N=NC(C=3c4c(SC3)cccc4)=C2)cc1	311	fCSFP4	0.526	m_274860bbc____24701764____17196390____23196850	CHEMBL3663141	S1c2c(cccc2)C(C3=NN(c4ccc(cc4)C([O-])=O)C=C3C#N)=C1	REALSpace_70bn_2024-09	m_274860bbc	24701764	17196390	23196850
S1c2c(cccc2)C(C=3N=NN(c4c(cc(cc4)C(=O)N)C)C3)=C1	312	fCSFP4	0.526	m_282512abb____24321412____24222386	CHEMBL3663141	S1c2c(cccc2)C(C3=NN(c4ccc(cc4)C([O-])=O)C=C3C#N)=C1	REALSpace_70bn_2024-09	m_282512abb	24321412	24222386
S1c2c(cccc2)C(C=3N=NN(c4cc(F)c(cc4)C(=O)N)C3)=C1	313	fCSFP4	0.526	m_282512abb____24321532____24222386	CHEMBL3663141	S1c2c(cccc2)C(C3=NN(c4ccc(cc4)C([O-])=O)C=C3C#N)=C1	REALSpace_70bn_2024-09	m_282512abb	24321532	24222386
S1c2c(cccc2)C(C=3N=NN(c4cc(c(O)cc4)C(=O)N)C3)=C1	314	fCSFP4	0.526	m_282512abb____24284192____24222386	CHEMBL3663141	S1c2c(cccc2)C(C3=NN(c4ccc(cc4)C([O-])=O)C=C3C#N)=C1	REALSpace_70bn_2024-09	m_282512abb	24284192	24222386
S1c2c(cccc2)C(C=3N=NN(c4cc(c(cc4)C(=O)N)C)C3)=C1	315	fCSFP4	0.526	m_282512abb____24290052____24222386	CHEMBL3663141	S1c2c(cccc2)C(C3=NN(c4ccc(cc4)C([O-])=O)C=C3C#N)=C1	REALSpace_70bn_2024-09	m_282512abb	24290052	24222386
S1c2c(cccc2)C(C=3N=NN(c4ccc(cc4)C(=O)N(CCO)CC)C3)=C1	316	fCSFP4	0.526	m_274860bbc____15212894____17196390____23196850	CHEMBL3663141	S1c2c(cccc2)C(C3=NN(c4ccc(cc4)C([O-])=O)C=C3C#N)=C1	REALSpace_70bn_2024-09	m_274860bbc	15212894	17196390	23196850
S1c2c(cccc2)C(C=3N=NN(c4ccc(cc4)C(=O)NC(CO)C)C3)=C1	317	fCSFP4	0.526	m_282512abb____24290054____24222386	CHEMBL3663141	S1c2c(cccc2)C(C3=NN(c4ccc(cc4)C([O-])=O)C=C3C#N)=C1	REALSpace_70bn_2024-09	m_282512abb	24290054	24222386
S1c2c(cccc2)C(C=3N=NN(c4ccc(cc4)C(=O)NCC(CO)CC)C3)=C1	318	fCSFP4	0.526	m_274860bbc____17170148____17196390____23196850	CHEMBL3663141	S1c2c(cccc2)C(C3=NN(c4ccc(cc4)C([O-])=O)C=C3C#N)=C1	REALSpace_70bn_2024-09	m_274860bbc	17170148	17196390	23196850
S1c2c(cccc2)C(C=3N=NN(c4ccc(cc4)C(=O)NCCC#CCC)C3)=C1	319	fCSFP4	0.526	m_274860bbc____24689262____17196390____23196850	CHEMBL3663141	S1c2c(cccc2)C(C3=NN(c4ccc(cc4)C([O-])=O)C=C3C#N)=C1	REALSpace_70bn_2024-09	m_274860bbc	24689262	17196390	23196850
S1c2c(cccc2)C(C=3N=NN(c4ccc(cc4)C(=O)NCCC=C=C)C3)=C1	320	fCSFP4	0.526	m_274860bbc____17175506____17196390____23196850	CHEMBL3663141	S1c2c(cccc2)C(C3=NN(c4ccc(cc4)C([O-])=O)C=C3C#N)=C1	REALSpace_70bn_2024-09	m_274860bbc	17175506	17196390	23196850
S1c2c(cccc2)C(C=3N=NN(c4ccc(cc4)C(=O)NCCCOCCO)C3)=C1	321	fCSFP4	0.526	m_274860bbc____17143580____17196390____23196850	CHEMBL3663141	S1c2c(cccc2)C(C3=NN(c4ccc(cc4)C([O-])=O)C=C3C#N)=C1	REALSpace_70bn_2024-09	m_274860bbc	17143580	17196390	23196850
S1c2c(cccc2)C(C=3N=NN(c4ccc(cc4)C(=O)NCCOCCCO)C3)=C1	322	fCSFP4	0.526	m_274860bbc____17142394____17196390____23196850	CHEMBL3663141	S1c2c(cccc2)C(C3=NN(c4ccc(cc4)C([O-])=O)C=C3C#N)=C1	REALSpace_70bn_2024-09	m_274860bbc	17142394	17196390	23196850
S1c2c(cccc2)C(C=3N=NN(c4cc(ccc4)C(=O)NCCC([O-])=O)C3)=C1	323	fCSFP4	0.526	m_280190aeb____19268662____18077374____23041482	CHEMBL3663141	S1c2c(cccc2)C(C3=NN(c4ccc(cc4)C([O-])=O)C=C3C#N)=C1	REALSpace_70bn_2024-09	m_280190aeb	19268662	18077374	23041482
S1c2c(cccc2)C(C=3N=NN(c4cc(ccc4)C(=O)NCCCCC#N)C3)=C1	324	fCSFP4	0.526	m_274860bbc____17143424____17196388____23196850	CHEMBL3663141	S1c2c(cccc2)C(C3=NN(c4ccc(cc4)C([O-])=O)C=C3C#N)=C1	REALSpace_70bn_2024-09	m_274860bbc	17143424	17196388	23196850
S1c2c(cccc2)C(C=3N=NN(c4ccc(cc4)C=O)C3)=C1	325	fCSFP4	0.526	m_273910bbb____12385126____25421774	CHEMBL3663141	S1c2c(cccc2)C(C3=NN(c4ccc(cc4)C([O-])=O)C=C3C#N)=C1	REALSpace_70bn_2024-09	m_273910bbb	12385126	25421774
S1c2c(cccc2)C(C=3N=NN(c4ccc(cc4)CO)C3)=C1	326	fCSFP4	0.526	m_273910bbb____11993406____25421774	CHEMBL3663141	S1c2c(cccc2)C(C3=NN(c4ccc(cc4)C([O-])=O)C=C3C#N)=C1	REALSpace_70bn_2024-09	m_273910bbb	11993406	25421774
S1c2c(cccc2)C(C=3N=NN(c4ccc(cc4)C(=O)N5CC(CC#N)C5)C3)=C1	327	fCSFP4	0.526	m_274860bbc____17145516____17196390____23196850	CHEMBL3663141	S1c2c(cccc2)C(C3=NN(c4ccc(cc4)C([O-])=O)C=C3C#N)=C1	REALSpace_70bn_2024-09	m_274860bbc	17145516	17196390	23196850
S1c2c(cccc2)C(C=3N=NN(c4ccc(cc4)C(=O)N5CCC(C#N)CC5)C3)=C1	328	fCSFP4	0.526	m_274860bbc____17159126____17196390____23196850	CHEMBL3663141	S1c2c(cccc2)C(C3=NN(c4ccc(cc4)C([O-])=O)C=C3C#N)=C1	REALSpace_70bn_2024-09	m_274860bbc	17159126	17196390	23196850
S1c2c(cccc2)C(C=3N=NN(c4ccc(cc4)C(=O)NC5CC(C([O-])=O)C5)C3)=C1	329	fCSFP4	0.526	m_280190aeb____19272516____18077370____23041482	CHEMBL3663141	S1c2c(cccc2)C(C3=NN(c4ccc(cc4)C([O-])=O)C=C3C#N)=C1	REALSpace_70bn_2024-09	m_280190aeb	19272516	18077370	23041482
Clc1ccc(N2N=C(C([O-])=O)C(c3c4c(ccc3)cccc4)=C2)cc1	330	fCSFP4	0.525	m_273712bbg____12012790____21615872	CHEMBL3663141	S1c2c(cccc2)C(C3=NN(c4ccc(cc4)C([O-])=O)C=C3C#N)=C1	REALSpace_70bn_2024-09	m_273712bbg	12012790	21615872
Fc1ccc(N2N=C(C([O-])=O)C(c3c4c(ccc3)cccc4)=C2)cc1	331	fCSFP4	0.525	m_273712bbg____12012790____12014098	CHEMBL3663141	S1c2c(cccc2)C(C3=NN(c4ccc(cc4)C([O-])=O)C=C3C#N)=C1	REALSpace_70bn_2024-09	m_273712bbg	12012790	12014098
S1c2c(cccc2)C(=C1)CCNC(=O)NC3=NN(c4ccc([N+]([O-])=O)cc4)C=C3C#N	332	fCSFP4	0.525	m_2430bbc____22529180____886722	CHEMBL3663141	S1c2c(cccc2)C(C3=NN(c4ccc(cc4)C([O-])=O)C=C3C#N)=C1	REALSpace_70bn_2024-09	m_2430bbc	22529180	886722
S1c2c(c(ccc2)C=3N=NN(c4ccc(cc4)C(=O)NO)C3)C=C1	333	fCSFP4	0.524	m_282512abb____24316788____24220098	CHEMBL3663141	S1c2c(cccc2)C(C3=NN(c4ccc(cc4)C([O-])=O)C=C3C#N)=C1	REALSpace_70bn_2024-09	m_282512abb	24316788	24220098
ClC=1C(=NN(C1)C)C=2N=NN(c3ccc(cc3)C(=O)NCC=4c5c(SC4)cccc5)C2	334	fCSFP4	0.524	m_274860bbc____15215340____17196390____23196560	CHEMBL3663141	S1c2c(cccc2)C(C3=NN(c4ccc(cc4)C([O-])=O)C=C3C#N)=C1	REALSpace_70bn_2024-09	m_274860bbc	15215340	17196390	23196560
S1c2c(cccc2)C(=C1)C[NH+](CC=3C(=NN(c4ccccc4)C3)C([O-])=O)C	335	fCSFP4	0.523	m_274370bcb____13080260____13087364	CHEMBL3663141	S1c2c(cccc2)C(C3=NN(c4ccc(cc4)C([O-])=O)C=C3C#N)=C1	REALSpace_70bn_2024-09	m_274370bcb	13080260	13087364
S1c2c(cccc2)C(C=3N=NN(c4cc(ccc4)C(=O)NC(C)C)C3)=C1	336	fCSFP4	0.523	m_274860bbc____15212380____17196388____23196850	CHEMBL3663141	S1c2c(cccc2)C(C3=NN(c4ccc(cc4)C([O-])=O)C=C3C#N)=C1	REALSpace_70bn_2024-09	m_274860bbc	15212380	17196388	23196850
S1c2c(cccc2)C(C=3N=NN(c4cc(ccc4)C(=O)NNC(=O)C)C3)=C1	337	fCSFP4	0.523	m_274860bbc____17158248____17196388____23196850	CHEMBL3663141	S1c2c(cccc2)C(C3=NN(c4ccc(cc4)C([O-])=O)C=C3C#N)=C1	REALSpace_70bn_2024-09	m_274860bbc	17158248	17196388	23196850
S1c2c(cccc2)C(C=3N=NN(c4cc(ccc4)C(=O)NNC(=O)N)C3)=C1	338	fCSFP4	0.523	m_274860bbc____17149822____17196388____23196850	CHEMBL3663141	S1c2c(cccc2)C(C3=NN(c4ccc(cc4)C([O-])=O)C=C3C#N)=C1	REALSpace_70bn_2024-09	m_274860bbc	17149822	17196388	23196850
S1c2c(cccc2)C(C=3N=NN(c4cc(ccc4)C(=O)NNC=O)C3)=C1	339	fCSFP4	0.523	m_274860bbc____17151358____17196388____23196850	CHEMBL3663141	S1c2c(cccc2)C(C3=NN(c4ccc(cc4)C([O-])=O)C=C3C#N)=C1	REALSpace_70bn_2024-09	m_274860bbc	17151358	17196388	23196850
BrC(=C)CNC(=O)c1ccc(N2N=NC(C=3c4c(SC3)cccc4)=C2)cc1	340	fCSFP4	0.523	m_274860bbc____15213206____17196390____23196850	CHEMBL3663141	S1c2c(cccc2)C(C3=NN(c4ccc(cc4)C([O-])=O)C=C3C#N)=C1	REALSpace_70bn_2024-09	m_274860bbc	15213206	17196390	23196850
Brc1ccc(cc1)C(=O)Nc2cc(N3N=NC(C=4c5c(SC4)cccc5)=C3)ccc2	341	fCSFP4	0.523	m_282512abb____24286418____24222386	CHEMBL3663141	S1c2c(cccc2)C(C3=NN(c4ccc(cc4)C([O-])=O)C=C3C#N)=C1	REALSpace_70bn_2024-09	m_282512abb	24286418	24222386
ClC(=C)CNC(=O)c1ccc(N2N=NC(C=3c4c(SC3)cccc4)=C2)cc1	342	fCSFP4	0.523	m_274860bbc____15218686____17196390____23196850	CHEMBL3663141	S1c2c(cccc2)C(C3=NN(c4ccc(cc4)C([O-])=O)C=C3C#N)=C1	REALSpace_70bn_2024-09	m_274860bbc	15218686	17196390	23196850
ClC(Cl)=CCNC(=O)c1ccc(N2N=NC(C=3c4c(SC3)cccc4)=C2)cc1	343	fCSFP4	0.523	m_274860bbc____15215626____17196390____23196850	CHEMBL3663141	S1c2c(cccc2)C(C3=NN(c4ccc(cc4)C([O-])=O)C=C3C#N)=C1	REALSpace_70bn_2024-09	m_274860bbc	15215626	17196390	23196850
ClC(Cl)CCNC(=O)c1ccc(N2N=NC(C=3c4c(SC3)cccc4)=C2)cc1	344	fCSFP4	0.523	m_274860bbc____24676382____17196390____23196850	CHEMBL3663141	S1c2c(cccc2)C(C3=NN(c4ccc(cc4)C([O-])=O)C=C3C#N)=C1	REALSpace_70bn_2024-09	m_274860bbc	24676382	17196390	23196850
Clc1cc(NC(=O)c2ccc(N3N=NC(C=4c5c(SC4)cccc5)=C3)cc2)ccc1	345	fCSFP4	0.523	m_274860bbc____15212440____17196390____23196850	CHEMBL3663141	S1c2c(cccc2)C(C3=NN(c4ccc(cc4)C([O-])=O)C=C3C#N)=C1	REALSpace_70bn_2024-09	m_274860bbc	15212440	17196390	23196850
S(CCCNC(=O)c1ccc(N2N=NC(C=3c4c(SC3)cccc4)=C2)cc1)C	346	fCSFP4	0.523	m_274860bbc____24675560____17196390____23196850	CHEMBL3663141	S1c2c(cccc2)C(C3=NN(c4ccc(cc4)C([O-])=O)C=C3C#N)=C1	REALSpace_70bn_2024-09	m_274860bbc	24675560	17196390	23196850
S(CCNC(=O)c1ccc(N2N=NC(C=3c4c(SC3)cccc4)=C2)cc1)CC	347	fCSFP4	0.523	m_274860bbc____17171214____17196390____23196850	CHEMBL3663141	S1c2c(cccc2)C(C3=NN(c4ccc(cc4)C([O-])=O)C=C3C#N)=C1	REALSpace_70bn_2024-09	m_274860bbc	17171214	17196390	23196850
S1c2c(cccc2)C(C=3N=NN(c4cc(ccc4)C(=O)NCCCO)C3)=C1	348	fCSFP4	0.523	m_274860bbc____15212890____17196388____23196850	CHEMBL3663141	S1c2c(cccc2)C(C3=NN(c4ccc(cc4)C([O-])=O)C=C3C#N)=C1	REALSpace_70bn_2024-09	m_274860bbc	15212890	17196388	23196850
S1c2c(cccc2)C(C=3N=NN(c4ccc(cc4)C(=O)N(C(C)C)C)C3)=C1	349	fCSFP4	0.523	m_274860bbc____15212868____17196390____23196850	CHEMBL3663141	S1c2c(cccc2)C(C3=NN(c4ccc(cc4)C([O-])=O)C=C3C#N)=C1	REALSpace_70bn_2024-09	m_274860bbc	15212868	17196390	23196850
S1c2c(cccc2)C(C=3N=NN(c4ccc(cc4)C(=O)N(CCC)CC)C3)=C1	350	fCSFP4	0.523	m_274860bbc____15212184____17196390____23196850	CHEMBL3663141	S1c2c(cccc2)C(C3=NN(c4ccc(cc4)C([O-])=O)C=C3C#N)=C1	REALSpace_70bn_2024-09	m_274860bbc	15212184	17196390	23196850
S1c2c(cccc2)C(C=3N=NN(c4ccc(cc4)C(=O)N5CC(C5)C)C3)=C1	351	fCSFP4	0.523	m_274860bbc____17145182____17196390____23196850	CHEMBL3663141	S1c2c(cccc2)C(C3=NN(c4ccc(cc4)C([O-])=O)C=C3C#N)=C1	REALSpace_70bn_2024-09	m_274860bbc	17145182	17196390	23196850
S1c2c(cccc2)C(C=3N=NN(c4ccc(cc4)C(=O)N5CC(F)C5)C3)=C1	352	fCSFP4	0.523	m_274860bbc____17134680____17196390____23196850	CHEMBL3663141	S1c2c(cccc2)C(C3=NN(c4ccc(cc4)C([O-])=O)C=C3C#N)=C1	REALSpace_70bn_2024-09	m_274860bbc	17134680	17196390	23196850
S1c2c(cccc2)C(C=3N=NN(c4ccc(cc4)C(=O)N5CC6(CC6)C5)C3)=C1	353	fCSFP4	0.523	m_274860bbc____17138922____17196390____23196850	CHEMBL3663141	S1c2c(cccc2)C(C3=NN(c4ccc(cc4)C([O-])=O)C=C3C#N)=C1	REALSpace_70bn_2024-09	m_274860bbc	17138922	17196390	23196850
S1c2c(cccc2)C(C=3N=NN(c4ccc(cc4)C(=O)N5CC6CC(C6)C5)C3)=C1	354	fCSFP4	0.523	m_274860bbc____17129498____17196390____23196850	CHEMBL3663141	S1c2c(cccc2)C(C3=NN(c4ccc(cc4)C([O-])=O)C=C3C#N)=C1	REALSpace_70bn_2024-09	m_274860bbc	17129498	17196390	23196850
S1c2c(cccc2)C(C=3N=NN(c4ccc(cc4)C(=O)NC(C(C)C)C)C3)=C1	355	fCSFP4	0.523	m_274860bbc____15212808____17196390____23196850	CHEMBL3663141	S1c2c(cccc2)C(C3=NN(c4ccc(cc4)C([O-])=O)C=C3C#N)=C1	REALSpace_70bn_2024-09	m_274860bbc	15212808	17196390	23196850
S1c2c(cccc2)C(C=3N=NN(c4ccc(cc4)C(=O)NC5CCCC5)C3)=C1	356	fCSFP4	0.523	m_282512abb____24325586____24222386	CHEMBL3663141	S1c2c(cccc2)C(C3=NN(c4ccc(cc4)C([O-])=O)C=C3C#N)=C1	REALSpace_70bn_2024-09	m_282512abb	24325586	24222386
S1c2c(cccc2)C(C=3N=NN(c4ccc(cc4)C(=O)NC5CCCCC5)C3)=C1	357	fCSFP4	0.523	m_282512abb____24332168____24222386	CHEMBL3663141	S1c2c(cccc2)C(C3=NN(c4ccc(cc4)C([O-])=O)C=C3C#N)=C1	REALSpace_70bn_2024-09	m_282512abb	24332168	24222386
S1c2c(cccc2)C(C=3N=NN(c4ccc(cc4)C(=O)NC5CCCCCC5)C3)=C1	358	fCSFP4	0.523	m_274860bbc____15212506____17196390____23196850	CHEMBL3663141	S1c2c(cccc2)C(C3=NN(c4ccc(cc4)C([O-])=O)C=C3C#N)=C1	REALSpace_70bn_2024-09	m_274860bbc	15212506	17196390	23196850
S1c2c(cccc2)C(C=3N=NN(c4ccc(cc4)C(=O)NCC(=C)C)C3)=C1	359	fCSFP4	0.523	m_274860bbc____15212720____17196390____23196850	CHEMBL3663141	S1c2c(cccc2)C(C3=NN(c4ccc(cc4)C([O-])=O)C=C3C#N)=C1	REALSpace_70bn_2024-09	m_274860bbc	15212720	17196390	23196850
S1c2c(cccc2)C(C=3N=NN(c4ccc(cc4)C(=O)NCC(=O)CC)C3)=C1	360	fCSFP4	0.523	m_274860bbc____17130614____17196390____23196850	CHEMBL3663141	S1c2c(cccc2)C(C3=NN(c4ccc(cc4)C([O-])=O)C=C3C#N)=C1	REALSpace_70bn_2024-09	m_274860bbc	17130614	17196390	23196850
S1c2c(cccc2)C(C=3N=NN(c4ccc(cc4)C(=O)NCC(=O)NC)C3)=C1	361	fCSFP4	0.523	m_274860bbc____17160370____17196390____23196850	CHEMBL3663141	S1c2c(cccc2)C(C3=NN(c4ccc(cc4)C([O-])=O)C=C3C#N)=C1	REALSpace_70bn_2024-09	m_274860bbc	17160370	17196390	23196850
S1c2c(cccc2)C(C=3N=NN(c4ccc(cc4)C(=O)NCC(=O)NCC)C3)=C1	362	fCSFP4	0.523	m_274860bbc____17153916____17196390____23196850	CHEMBL3663141	S1c2c(cccc2)C(C3=NN(c4ccc(cc4)C([O-])=O)C=C3C#N)=C1	REALSpace_70bn_2024-09	m_274860bbc	17153916	17196390	23196850
S1c2c(cccc2)C(C=3N=NN(c4ccc(cc4)C(=O)NCC(F)=C)C3)=C1	363	fCSFP4	0.523	m_274860bbc____17167366____17196390____23196850	CHEMBL3663141	S1c2c(cccc2)C(C3=NN(c4ccc(cc4)C([O-])=O)C=C3C#N)=C1	REALSpace_70bn_2024-09	m_274860bbc	17167366	17196390	23196850
S1c2c(cccc2)C(C=3N=NN(c4ccc(cc4)C(=O)NCC=5C=NNC5)C3)=C1	364	fCSFP4	0.523	m_274860bbc____15220326____17196390____23196850	CHEMBL3663141	S1c2c(cccc2)C(C3=NN(c4ccc(cc4)C([O-])=O)C=C3C#N)=C1	REALSpace_70bn_2024-09	m_274860bbc	15220326	17196390	23196850
S1c2c(cccc2)C(C=3N=NN(c4ccc(cc4)C(=O)NCC=C(C)C)C3)=C1	365	fCSFP4	0.523	m_274860bbc____15212938____17196390____23196850	CHEMBL3663141	S1c2c(cccc2)C(C3=NN(c4ccc(cc4)C([O-])=O)C=C3C#N)=C1	REALSpace_70bn_2024-09	m_274860bbc	15212938	17196390	23196850
S1c2c(cccc2)C(C=3N=NN(c4ccc(cc4)C(=O)NCCC(C)C)C3)=C1	366	fCSFP4	0.523	m_274860bbc____15212470____17196390____23196850	CHEMBL3663141	S1c2c(cccc2)C(C3=NN(c4ccc(cc4)C([O-])=O)C=C3C#N)=C1	REALSpace_70bn_2024-09	m_274860bbc	15212470	17196390	23196850
S1c2c(cccc2)C(C=3N=NN(c4ccc(cc4)C(=O)NCCC(F)F)C3)=C1	367	fCSFP4	0.523	m_274860bbc____17156720____17196390____23196850	CHEMBL3663141	S1c2c(cccc2)C(C3=NN(c4ccc(cc4)C([O-])=O)C=C3C#N)=C1	REALSpace_70bn_2024-09	m_274860bbc	17156720	17196390	23196850
S1c2c(cccc2)C(C=3N=NN(c4ccc(cc4)C(=O)NCCCC=C)C3)=C1	368	fCSFP4	0.523	m_274860bbc____17141516____17196390____23196850	CHEMBL3663141	S1c2c(cccc2)C(C3=NN(c4ccc(cc4)C([O-])=O)C=C3C#N)=C1	REALSpace_70bn_2024-09	m_274860bbc	17141516	17196390	23196850
S1c2c(cccc2)C(C=3N=NN(c4ccc(cc4)C(=O)NCCCOC)C3)=C1	369	fCSFP4	0.523	m_274860bbc____15212468____17196390____23196850	CHEMBL3663141	S1c2c(cccc2)C(C3=NN(c4ccc(cc4)C([O-])=O)C=C3C#N)=C1	REALSpace_70bn_2024-09	m_274860bbc	15212468	17196390	23196850
S1c2c(cccc2)C(C=3N=NN(c4ccc(cc4)C(=O)NCCOCC)C3)=C1	370	fCSFP4	0.523	m_274860bbc____15213134____17196390____23196850	CHEMBL3663141	S1c2c(cccc2)C(C3=NN(c4ccc(cc4)C([O-])=O)C=C3C#N)=C1	REALSpace_70bn_2024-09	m_274860bbc	15213134	17196390	23196850
S1c2c(cccc2)C(C=3N=NN(c4ccc(cc4)C(=O)NCCOCCC)C3)=C1	371	fCSFP4	0.523	m_274860bbc____24689274____17196390____23196850	CHEMBL3663141	S1c2c(cccc2)C(C3=NN(c4ccc(cc4)C([O-])=O)C=C3C#N)=C1	REALSpace_70bn_2024-09	m_274860bbc	24689274	17196390	23196850
S1c2c(cccc2)C(C=3N=NN(c4ccc(cc4)C(=O)NCCOCCF)C3)=C1	372	fCSFP4	0.523	m_274860bbc____17146296____17196390____23196850	CHEMBL3663141	S1c2c(cccc2)C(C3=NN(c4ccc(cc4)C([O-])=O)C=C3C#N)=C1	REALSpace_70bn_2024-09	m_274860bbc	17146296	17196390	23196850
S1c2c(cccc2)C(C=3N=NN(c4ccc(cc4)C(=O)NCC[NH+](C)C)C3)=C1	373	fCSFP4	0.523	m_282512abb____24316810____24222386	CHEMBL3663141	S1c2c(cccc2)C(C3=NN(c4ccc(cc4)C([O-])=O)C=C3C#N)=C1	REALSpace_70bn_2024-09	m_282512abb	24316810	24222386
S1c2c(cccc2)C(C=3N=NN(c4ccc(cc4)C(=O)NCc5ccc(cc5)C(=O)C)C3)=C1	374	fCSFP4	0.523	m_274860bbc____24678648____17196390____23196850	CHEMBL3663141	S1c2c(cccc2)C(C3=NN(c4ccc(cc4)C([O-])=O)C=C3C#N)=C1	REALSpace_70bn_2024-09	m_274860bbc	24678648	17196390	23196850
S1c2c(cccc2)C(C=3N=NN(c4ccc(cc4)C(=O)NCc5ccc(cc5)C(=O)N)C3)=C1	375	fCSFP4	0.523	m_274860bbc____28445228____17196390____23196850	CHEMBL3663141	S1c2c(cccc2)C(C3=NN(c4ccc(cc4)C([O-])=O)C=C3C#N)=C1	REALSpace_70bn_2024-09	m_274860bbc	28445228	17196390	23196850
S1c2c(cccc2)C(C=3N=NN(c4ccc(cc4)C(=O)NN5CCCC5)C3)=C1	376	fCSFP4	0.523	m_274860bbc____17139478____17196390____23196850	CHEMBL3663141	S1c2c(cccc2)C(C3=NN(c4ccc(cc4)C([O-])=O)C=C3C#N)=C1	REALSpace_70bn_2024-09	m_274860bbc	17139478	17196390	23196850
S1c2c(cccc2)C(C=3N=NN(c4ccc(cc4)C(=O)NN5CCCCC5)C3)=C1	377	fCSFP4	0.523	m_274860bbc____17132422____17196390____23196850	CHEMBL3663141	S1c2c(cccc2)C(C3=NN(c4ccc(cc4)C([O-])=O)C=C3C#N)=C1	REALSpace_70bn_2024-09	m_274860bbc	17132422	17196390	23196850
S1c2c(cccc2)C(C=3N=NN(c4ccc(cc4)C(=O)NNC(=O)C(C)C)C3)=C1	378	fCSFP4	0.523	m_274860bbc____17131616____17196390____23196850	CHEMBL3663141	S1c2c(cccc2)C(C3=NN(c4ccc(cc4)C([O-])=O)C=C3C#N)=C1	REALSpace_70bn_2024-09	m_274860bbc	17131616	17196390	23196850
S1c2c(cccc2)C(C=3N=NN(c4ccc(cc4)C(=O)NNC(=O)N(C)C)C3)=C1	379	fCSFP4	0.523	m_274860bbc____17128676____17196390____23196850	CHEMBL3663141	S1c2c(cccc2)C(C3=NN(c4ccc(cc4)C([O-])=O)C=C3C#N)=C1	REALSpace_70bn_2024-09	m_274860bbc	17128676	17196390	23196850
S1c2c(cccc2)C(C=3N=NN(c4ccc(cc4)C(=O)Nc5cc(F)ccc5)C3)=C1	380	fCSFP4	0.523	m_274860bbc____15212442____17196390____23196850	CHEMBL3663141	S1c2c(cccc2)C(C3=NN(c4ccc(cc4)C([O-])=O)C=C3C#N)=C1	REALSpace_70bn_2024-09	m_274860bbc	15212442	17196390	23196850
S1c2c(cccc2)C(C=3N=NN(c4ccc(cc4)C(=O)Nc5cc(ccc5)C)C3)=C1	381	fCSFP4	0.523	m_274860bbc____15212422____17196390____23196850	CHEMBL3663141	S1c2c(cccc2)C(C3=NN(c4ccc(cc4)C([O-])=O)C=C3C#N)=C1	REALSpace_70bn_2024-09	m_274860bbc	15212422	17196390	23196850
S1c2c(cccc2)C(C=3N=NN(c4ccc(cc4)C(=O)Nc5cnccc5)C3)=C1	382	fCSFP4	0.523	m_282512abb____24322612____24222386	CHEMBL3663141	S1c2c(cccc2)C(C3=NN(c4ccc(cc4)C([O-])=O)C=C3C#N)=C1	REALSpace_70bn_2024-09	m_282512abb	24322612	24222386
S1c2c(cccc2)C(C=3N=NN(c4cc(ccc4)C(=O)NCC#CCO)C3)=C1	383	fCSFP4	0.523	m_274860bbc____17135272____17196388____23196850	CHEMBL3663141	S1c2c(cccc2)C(C3=NN(c4ccc(cc4)C([O-])=O)C=C3C#N)=C1	REALSpace_70bn_2024-09	m_274860bbc	17135272	17196388	23196850
S1c2c(cccc2)C(C=3N=NN(c4ccc(Oc5c(cccc5)C(=O)N)cc4)C3)=C1	384	fCSFP4	0.523	m_282512abb____24296994____24222386	CHEMBL3663141	S1c2c(cccc2)C(C3=NN(c4ccc(cc4)C([O-])=O)C=C3C#N)=C1	REALSpace_70bn_2024-09	m_282512abb	24296994	24222386
S1c2c(cccc2)C(C=3N=NN(c4ccc(cc4)C(=O)N(CCCO)CCC)C3)=C1	385	fCSFP4	0.523	m_274860bbc____17144342____17196390____23196850	CHEMBL3663141	S1c2c(cccc2)C(C3=NN(c4ccc(cc4)C([O-])=O)C=C3C#N)=C1	REALSpace_70bn_2024-09	m_274860bbc	17144342	17196390	23196850
S1c2c(cccc2)C(C=3N=NN(c4ccc(cc4)C(=O)NC(CO)CC)C3)=C1	386	fCSFP4	0.523	m_282512abb____24290014____24222386	CHEMBL3663141	S1c2c(cccc2)C(C3=NN(c4ccc(cc4)C([O-])=O)C=C3C#N)=C1	REALSpace_70bn_2024-09	m_282512abb	24290014	24222386
S1c2c(cccc2)C(C=3N=NN(c4ccc(cc4)C(=O)NC5CCC(O)CC5)C3)=C1	387	fCSFP4	0.523	m_274860bbc____17150490____17196390____23196850	CHEMBL3663141	S1c2c(cccc2)C(C3=NN(c4ccc(cc4)C([O-])=O)C=C3C#N)=C1	REALSpace_70bn_2024-09	m_274860bbc	17150490	17196390	23196850
S1c2c(cccc2)C(C=3N=NN(c4ccc(cc4)C(=O)NCC#CCOC)C3)=C1	388	fCSFP4	0.523	m_274860bbc____24683950____17196390____23196850	CHEMBL3663141	S1c2c(cccc2)C(C3=NN(c4ccc(cc4)C([O-])=O)C=C3C#N)=C1	REALSpace_70bn_2024-09	m_274860bbc	24683950	17196390	23196850
S1c2c(cccc2)C(C=3N=NN(c4ccc(cc4)C(=O)NCC(=O)NCCO)C3)=C1	389	fCSFP4	0.523	m_274860bbc____17129468____17196390____23196850	CHEMBL3663141	S1c2c(cccc2)C(C3=NN(c4ccc(cc4)C([O-])=O)C=C3C#N)=C1	REALSpace_70bn_2024-09	m_274860bbc	17129468	17196390	23196850
S1c2c(cccc2)C(C=3N=NN(c4ccc(cc4)C(=O)NCC(CO)C)C3)=C1	390	fCSFP4	0.523	m_274860bbc____15212298____17196390____23196850	CHEMBL3663141	S1c2c(cccc2)C(C3=NN(c4ccc(cc4)C([O-])=O)C=C3C#N)=C1	REALSpace_70bn_2024-09	m_274860bbc	15212298	17196390	23196850
S1c2c(cccc2)C(C=3N=NN(c4ccc(cc4)C(=O)NCC(F)CO)C3)=C1	391	fCSFP4	0.523	m_274860bbc____17167318____17196390____23196850	CHEMBL3663141	S1c2c(cccc2)C(C3=NN(c4ccc(cc4)C([O-])=O)C=C3C#N)=C1	REALSpace_70bn_2024-09	m_274860bbc	17167318	17196390	23196850
S1c2c(cccc2)C(C=3N=NN(c4ccc(cc4)C(=O)NCC(O)CC)C3)=C1	392	fCSFP4	0.523	m_274860bbc____15215698____17196390____23196850	CHEMBL3663141	S1c2c(cccc2)C(C3=NN(c4ccc(cc4)C([O-])=O)C=C3C#N)=C1	REALSpace_70bn_2024-09	m_274860bbc	15215698	17196390	23196850
S1c2c(cccc2)C(C=3N=NN(c4ccc(cc4)C(=O)NCCC(=O)NO)C3)=C1	393	fCSFP4	0.523	m_274860bbc____24689238____17196390____23196850	CHEMBL3663141	S1c2c(cccc2)C(C3=NN(c4ccc(cc4)C([O-])=O)C=C3C#N)=C1	REALSpace_70bn_2024-09	m_274860bbc	24689238	17196390	23196850
S1c2c(cccc2)C(C=3N=NN(c4ccc(cc4)C(=O)NNC(=O)CCCO)C3)=C1	394	fCSFP4	0.523	m_274860bbc____17152034____17196390____23196850	CHEMBL3663141	S1c2c(cccc2)C(C3=NN(c4ccc(cc4)C([O-])=O)C=C3C#N)=C1	REALSpace_70bn_2024-09	m_274860bbc	17152034	17196390	23196850
S1c2c(cccc2)C(C=3N=NN(c4ccncc4)C3)=C1	395	fCSFP4	0.523	m_273910bbb____11993414____25421774	CHEMBL3663141	S1c2c(cccc2)C(C3=NN(c4ccc(cc4)C([O-])=O)C=C3C#N)=C1	REALSpace_70bn_2024-09	m_273910bbb	11993414	25421774
S1c2c(cccc2)C(C=3N=NN(c4cc(O)c(cc4)C(=O)NO)C3)=C1	396	fCSFP4	0.523	m_282512abb____24314996____24222386	CHEMBL3663141	S1c2c(cccc2)C(C3=NN(c4ccc(cc4)C([O-])=O)C=C3C#N)=C1	REALSpace_70bn_2024-09	m_282512abb	24314996	24222386
S1c2c(cccc2)C(C=3N=NN(c4ccc(cc4)C(=O)Nc5c(cccc5)C)C3)=C1	397	fCSFP4	0.523	m_274860bbc____15212424____17196390____23196850	CHEMBL3663141	S1c2c(cccc2)C(C3=NN(c4ccc(cc4)C([O-])=O)C=C3C#N)=C1	REALSpace_70bn_2024-09	m_274860bbc	15212424	17196390	23196850
S1c2c(cccc2)C(C=3N=NN(c4ccc(cc4)C(=O)N(CC([O-])=O)CCC)C3)=C1	398	fCSFP4	0.522	m_280190aeb____19296082____18077370____23041482	CHEMBL3663141	S1c2c(cccc2)C(C3=NN(c4ccc(cc4)C([O-])=O)C=C3C#N)=C1	REALSpace_70bn_2024-09	m_280190aeb	19296082	18077370	23041482
S1c2c(cccc2)C(C=3N=NN(c4ccc(cc4)C(=O)N(CCC([O-])=O)C)C3)=C1	399	fCSFP4	0.522	m_280190aeb____19281250____18077370____23041482	CHEMBL3663141	S1c2c(cccc2)C(C3=NN(c4ccc(cc4)C([O-])=O)C=C3C#N)=C1	REALSpace_70bn_2024-09	m_280190aeb	19281250	18077370	23041482
S1c2c(cccc2)C(C=3N=NN(c4ccc(cc4)C(=O)N(CCC([O-])=O)CC)C3)=C1	400	fCSFP4	0.522	m_280190aeb____19270836____18077370____23041482	CHEMBL3663141	S1c2c(cccc2)C(C3=NN(c4ccc(cc4)C([O-])=O)C=C3C#N)=C1	REALSpace_70bn_2024-09	m_280190aeb	19270836	18077370	23041482
S1c2c(cccc2)C(C=3N=NN(c4ccc(cc4)C(=O)NC(C([O-])=O)(C)C)C3)=C1	401	fCSFP4	0.522	m_280190aeb____19269462____18077370____23041482	CHEMBL3663141	S1c2c(cccc2)C(C3=NN(c4ccc(cc4)C([O-])=O)C=C3C#N)=C1	REALSpace_70bn_2024-09	m_280190aeb	19269462	18077370	23041482
S1c2c(cccc2)C(C=3N=NN(c4ccc(cc4)C(=O)NC(CC#N)(C)C)C3)=C1	402	fCSFP4	0.522	m_274860bbc____24704570____17196390____23196850	CHEMBL3663141	S1c2c(cccc2)C(C3=NN(c4ccc(cc4)C([O-])=O)C=C3C#N)=C1	REALSpace_70bn_2024-09	m_274860bbc	24704570	17196390	23196850
S1c2c(cccc2)C(C=3N=NN(c4ccc(cc4)C(=O)NC(CC([O-])=O)C)C3)=C1	403	fCSFP4	0.522	m_280190aeb____19266374____18077370____23041482	CHEMBL3663141	S1c2c(cccc2)C(C3=NN(c4ccc(cc4)C([O-])=O)C=C3C#N)=C1	REALSpace_70bn_2024-09	m_280190aeb	19266374	18077370	23041482
S1c2c(cccc2)C(C=3N=NN(c4ccc(cc4)C(=O)NC5CC(CC#N)C5)C3)=C1	404	fCSFP4	0.522	m_274860bbc____17175908____17196390____23196850	CHEMBL3663141	S1c2c(cccc2)C(C3=NN(c4ccc(cc4)C([O-])=O)C=C3C#N)=C1	REALSpace_70bn_2024-09	m_274860bbc	17175908	17196390	23196850
S1c2c(cccc2)C(C=3N=NN(c4ccc(cc4)C(=O)NCC(C#N)(C)C)C3)=C1	405	fCSFP4	0.522	m_274860bbc____17135984____17196390____23196850	CHEMBL3663141	S1c2c(cccc2)C(C3=NN(c4ccc(cc4)C([O-])=O)C=C3C#N)=C1	REALSpace_70bn_2024-09	m_274860bbc	17135984	17196390	23196850
S1c2c(cccc2)C(C=3N=NN(c4ccc(cc4)C(=O)NCC5CC(C#N)C5)C3)=C1	406	fCSFP4	0.522	m_274860bbc____24701752____17196390____23196850	CHEMBL3663141	S1c2c(cccc2)C(C3=NN(c4ccc(cc4)C([O-])=O)C=C3C#N)=C1	REALSpace_70bn_2024-09	m_274860bbc	24701752	17196390	23196850
S1c2c(cccc2)C(NC(=O)NC3=NN(c4c(F)cc(C#N)cc4)C=C3C#N)=C1	407	fCSFP4	0.522	m_2430cbb____22528324____27262020	CHEMBL3663141	S1c2c(cccc2)C(C3=NN(c4ccc(cc4)C([O-])=O)C=C3C#N)=C1	REALSpace_70bn_2024-09	m_2430cbb	22528324	27262020
S1c2c(cccc2)C(C=3N=NN(c4ccc(N5N=C(C=C5)C)cc4)C3)=C1	408	fCSFP4	0.521	m_282512abb____24304808____24222386	CHEMBL3663141	S1c2c(cccc2)C(C3=NN(c4ccc(cc4)C([O-])=O)C=C3C#N)=C1	REALSpace_70bn_2024-09	m_282512abb	24304808	24222386
Clc1cc(N2N=NC(C=3c4c(SC3)cccc4)=C2)cc(c1)C(=O)N	409	fCSFP4	0.521	m_282512abb____24289434____24222386	CHEMBL3663141	S1c2c(cccc2)C(C3=NN(c4ccc(cc4)C([O-])=O)C=C3C#N)=C1	REALSpace_70bn_2024-09	m_282512abb	24289434	24222386
S1c2c(cccc2)C(C=3N=NN(c4cc(cc(c4)C(=O)NC)C(=O)NC)C3)=C1	410	fCSFP4	0.521	m_282512abb____24286838____24222386	CHEMBL3663141	S1c2c(cccc2)C(C3=NN(c4ccc(cc4)C([O-])=O)C=C3C#N)=C1	REALSpace_70bn_2024-09	m_282512abb	24286838	24222386
S1c2c(cccc2)C(C=3N=NN(c4cc(cc(c4)C(=O)OC)C(=O)OC)C3)=C1	411	fCSFP4	0.521	m_282512abb____24320946____24222386	CHEMBL3663141	S1c2c(cccc2)C(C3=NN(c4ccc(cc4)C([O-])=O)C=C3C#N)=C1	REALSpace_70bn_2024-09	m_282512abb	24320946	24222386
S1c2c(cccc2)C(C=3N=NN(c4cc(cc(c4)C)C(=O)N)C3)=C1	412	fCSFP4	0.521	m_282512abb____24311580____24222386	CHEMBL3663141	S1c2c(cccc2)C(C3=NN(c4ccc(cc4)C([O-])=O)C=C3C#N)=C1	REALSpace_70bn_2024-09	m_282512abb	24311580	24222386
S1c2c(cccc2)C(C=3N=NN(c4cc(ccc4)C(=C)C)C3)=C1	413	fCSFP4	0.521	m_282512abb____24324576____24222386	CHEMBL3663141	S1c2c(cccc2)C(C3=NN(c4ccc(cc4)C([O-])=O)C=C3C#N)=C1	REALSpace_70bn_2024-09	m_282512abb	24324576	24222386
S1c2c(cccc2)C(C=3N=NN(C3)CCc4ccc(cc4)C([O-])=O)=C1	414	fCSFP4	0.521	m_273910bbb____25420864____25421774	CHEMBL3663141	S1c2c(cccc2)C(C3=NN(c4ccc(cc4)C([O-])=O)C=C3C#N)=C1	REALSpace_70bn_2024-09	m_273910bbb	25420864	25421774
Brc1c(c(N2N=NC(C=3c4c(SC3)cccc4)=C2)ccc1)C([O-])=O	415	fCSFP4	0.520	m_273910bbb____26079770____25421774	CHEMBL3663141	S1c2c(cccc2)C(C3=NN(c4ccc(cc4)C([O-])=O)C=C3C#N)=C1	REALSpace_70bn_2024-09	m_273910bbb	26079770	25421774
S1c2c(cccc2)C(C=3C=NN(c4cc(C#N)c(cc4)C(F)(F)F)C3)=C1	416	fCSFP4	0.520	m_271570bbb____10145070____22443812	CHEMBL3663141	S1c2c(cccc2)C(C3=NN(c4ccc(cc4)C([O-])=O)C=C3C#N)=C1	REALSpace_70bn_2024-09	m_271570bbb	10145070	22443812
S1c2c(cccc2)C(C=3N=NN(c4cc(ccc4)C(=O)N(CC)CC)C3)=C1	417	fCSFP4	0.520	m_282512abb____24330822____24222386	CHEMBL3663141	S1c2c(cccc2)C(C3=NN(c4ccc(cc4)C([O-])=O)C=C3C#N)=C1	REALSpace_70bn_2024-09	m_282512abb	24330822	24222386
S1c2c(cccc2)C(C=3N=NN(c4cc(ccc4)C(=O)N5CCC5)C3)=C1	418	fCSFP4	0.520	m_274860bbc____17159800____17196388____23196850	CHEMBL3663141	S1c2c(cccc2)C(C3=NN(c4ccc(cc4)C([O-])=O)C=C3C#N)=C1	REALSpace_70bn_2024-09	m_274860bbc	17159800	17196388	23196850
S1c2c(cccc2)C(C=3N=NN(c4cc(ccc4)C(=O)NC(C)(C)C)C3)=C1	419	fCSFP4	0.520	m_282512abb____24325640____24222386	CHEMBL3663141	S1c2c(cccc2)C(C3=NN(c4ccc(cc4)C([O-])=O)C=C3C#N)=C1	REALSpace_70bn_2024-09	m_282512abb	24325640	24222386
S1c2c(cccc2)C(C=3N=NN(c4cc(ccc4)C(=O)NC5CC5)C3)=C1	420	fCSFP4	0.520	m_282512abb____24287618____24222386	CHEMBL3663141	S1c2c(cccc2)C(C3=NN(c4ccc(cc4)C([O-])=O)C=C3C#N)=C1	REALSpace_70bn_2024-09	m_282512abb	24287618	24222386
S1c2c(cccc2)C(C=3N=NN(c4cc(ccc4)C(=O)NCCC)C3)=C1	421	fCSFP4	0.520	m_282512abb____24322542____24222386	CHEMBL3663141	S1c2c(cccc2)C(C3=NN(c4ccc(cc4)C([O-])=O)C=C3C#N)=C1	REALSpace_70bn_2024-09	m_282512abb	24322542	24222386
S1c2c(cccc2)C(C=3N=NN(c4cc(ccc4)C(=O)NCCF)C3)=C1	422	fCSFP4	0.520	m_274860bbc____17143988____17196388____23196850	CHEMBL3663141	S1c2c(cccc2)C(C3=NN(c4ccc(cc4)C([O-])=O)C=C3C#N)=C1	REALSpace_70bn_2024-09	m_274860bbc	17143988	17196388	23196850
S1c2c(cccc2)C(C=3N=NN(c4cc(ccc4)C(=O)NCc5ccccc5)C3)=C1	423	fCSFP4	0.520	m_282512abb____24286476____24222386	CHEMBL3663141	S1c2c(cccc2)C(C3=NN(c4ccc(cc4)C([O-])=O)C=C3C#N)=C1	REALSpace_70bn_2024-09	m_282512abb	24286476	24222386
S1c2c(cccc2)C(C=3N=NN(c4cc(ccc4)C(=O)OC(C)(C)C)C3)=C1	424	fCSFP4	0.520	m_282512abb____24329402____24222386	CHEMBL3663141	S1c2c(cccc2)C(C3=NN(c4ccc(cc4)C([O-])=O)C=C3C#N)=C1	REALSpace_70bn_2024-09	m_282512abb	24329402	24222386
S1c2c(cccc2)C(C=3N=NN(c4cc(ccc4)C(=O)OCc5ccccc5)C3)=C1	425	fCSFP4	0.520	m_282512abb____24320632____24222386	CHEMBL3663141	S1c2c(cccc2)C(C3=NN(c4ccc(cc4)C([O-])=O)C=C3C#N)=C1	REALSpace_70bn_2024-09	m_282512abb	24320632	24222386
BrC(F)CNC(=O)c1ccc(N2N=NC(C=3c4c(SC3)cccc4)=C2)cc1	426	fCSFP4	0.520	m_274860bbc____24695670____17196390____23196850	CHEMBL3663141	S1c2c(cccc2)C(C3=NN(c4ccc(cc4)C([O-])=O)C=C3C#N)=C1	REALSpace_70bn_2024-09	m_274860bbc	24695670	17196390	23196850
BrC=CCCNC(=O)c1ccc(N2N=NC(C=3c4c(SC3)cccc4)=C2)cc1	427	fCSFP4	0.520	m_274860bbc____17176126____17196390____23196850	CHEMBL3663141	S1c2c(cccc2)C(C3=NN(c4ccc(cc4)C([O-])=O)C=C3C#N)=C1	REALSpace_70bn_2024-09	m_274860bbc	17176126	17196390	23196850
Brc1ccc(cc1)C(=O)CNC(=O)c2ccc(N3N=NC(C=4c5c(SC4)cccc5)=C3)cc2	428	fCSFP4	0.520	m_274860bbc____17176486____17196390____23196850	CHEMBL3663141	S1c2c(cccc2)C(C3=NN(c4ccc(cc4)C([O-])=O)C=C3C#N)=C1	REALSpace_70bn_2024-09	m_274860bbc	17176486	17196390	23196850
ClC(F)CNC(=O)c1ccc(N2N=NC(C=3c4c(SC3)cccc4)=C2)cc1	429	fCSFP4	0.520	m_274860bbc____24676722____17196390____23196850	CHEMBL3663141	S1c2c(cccc2)C(C3=NN(c4ccc(cc4)C([O-])=O)C=C3C#N)=C1	REALSpace_70bn_2024-09	m_274860bbc	24676722	17196390	23196850
Clc1ccc(cc1)C(=O)CNC(=O)c2ccc(N3N=NC(C=4c5c(SC4)cccc5)=C3)cc2	430	fCSFP4	0.520	m_274860bbc____17131628____17196390____23196850	CHEMBL3663141	S1c2c(cccc2)C(C3=NN(c4ccc(cc4)C([O-])=O)C=C3C#N)=C1	REALSpace_70bn_2024-09	m_274860bbc	17131628	17196390	23196850
S(CCCCCNC(=O)c1ccc(N2N=NC(C=3c4c(SC3)cccc4)=C2)cc1)C	431	fCSFP4	0.520	m_274860bbc____17145886____17196390____23196850	CHEMBL3663141	S1c2c(cccc2)C(C3=NN(c4ccc(cc4)C([O-])=O)C=C3C#N)=C1	REALSpace_70bn_2024-09	m_274860bbc	17145886	17196390	23196850
S(CCCCNC(=O)c1ccc(N2N=NC(C=3c4c(SC3)cccc4)=C2)cc1)C	432	fCSFP4	0.520	m_274860bbc____17130422____17196390____23196850	CHEMBL3663141	S1c2c(cccc2)C(C3=NN(c4ccc(cc4)C([O-])=O)C=C3C#N)=C1	REALSpace_70bn_2024-09	m_274860bbc	17130422	17196390	23196850
S1c2c(cccc2)C(C=3N=NN(c4c(cccc4)C(=O)NNC(=O)c5ccccc5)C3)=C1	433	fCSFP4	0.520	m_274860bbc____17149762____17196392____23196850	CHEMBL3663141	S1c2c(cccc2)C(C3=NN(c4ccc(cc4)C([O-])=O)C=C3C#N)=C1	REALSpace_70bn_2024-09	m_274860bbc	17149762	17196392	23196850
S1c2c(cccc2)C(C=3N=NN(c4cc(ccc4)C(=O)NCCCCCO)C3)=C1	434	fCSFP4	0.520	m_274860bbc____17158942____17196388____23196850	CHEMBL3663141	S1c2c(cccc2)C(C3=NN(c4ccc(cc4)C([O-])=O)C=C3C#N)=C1	REALSpace_70bn_2024-09	m_274860bbc	17158942	17196388	23196850
S1c2c(cccc2)C(C=3N=NN(c4cc(ccc4)C(=O)NCCCCO)C3)=C1	435	fCSFP4	0.520	m_274860bbc____15218410____17196388____23196850	CHEMBL3663141	S1c2c(cccc2)C(C3=NN(c4ccc(cc4)C([O-])=O)C=C3C#N)=C1	REALSpace_70bn_2024-09	m_274860bbc	15218410	17196388	23196850
S1c2c(cccc2)C(C=3N=NN(c4ccc(cc4)C(=O)N(C(C)(C)C)C)C3)=C1	436	fCSFP4	0.520	m_274860bbc____17137174____17196390____23196850	CHEMBL3663141	S1c2c(cccc2)C(C3=NN(c4ccc(cc4)C([O-])=O)C=C3C#N)=C1	REALSpace_70bn_2024-09	m_274860bbc	17137174	17196390	23196850
S1c2c(cccc2)C(C=3N=NN(c4ccc(cc4)C(=O)N(CCC)C)C3)=C1	437	fCSFP4	0.520	m_274860bbc____15213224____17196390____23196850	CHEMBL3663141	S1c2c(cccc2)C(C3=NN(c4ccc(cc4)C([O-])=O)C=C3C#N)=C1	REALSpace_70bn_2024-09	m_274860bbc	15213224	17196390	23196850
S1c2c(cccc2)C(C=3N=NN(c4ccc(cc4)C(=O)N(CC[NH+](C)C)C)C3)=C1	438	fCSFP4	0.520	m_274860bbc____15213940____17196390____23196850	CHEMBL3663141	S1c2c(cccc2)C(C3=NN(c4ccc(cc4)C([O-])=O)C=C3C#N)=C1	REALSpace_70bn_2024-09	m_274860bbc	15213940	17196390	23196850
S1c2c(cccc2)C(C=3N=NN(c4ccc(cc4)C(=O)N5C6CCC5CC6)C3)=C1	439	fCSFP4	0.520	m_274860bbc____15213770____17196390____23196850	CHEMBL3663141	S1c2c(cccc2)C(C3=NN(c4ccc(cc4)C([O-])=O)C=C3C#N)=C1	REALSpace_70bn_2024-09	m_274860bbc	15213770	17196390	23196850
S1c2c(cccc2)C(C=3N=NN(c4ccc(cc4)C(=O)N5CC[NH+](CCC5)C)C3)=C1	440	fCSFP4	0.520	m_274860bbc____15218942____17196390____23196850	CHEMBL3663141	S1c2c(cccc2)C(C3=NN(c4ccc(cc4)C([O-])=O)C=C3C#N)=C1	REALSpace_70bn_2024-09	m_274860bbc	15218942	17196390	23196850
S1c2c(cccc2)C(C=3N=NN(c4ccc(cc4)C(=O)NC(C5CC5)C6CC6)C3)=C1	441	fCSFP4	0.520	m_274860bbc____15212818____17196390____23196850	CHEMBL3663141	S1c2c(cccc2)C(C3=NN(c4ccc(cc4)C([O-])=O)C=C3C#N)=C1	REALSpace_70bn_2024-09	m_274860bbc	15212818	17196390	23196850
S1c2c(cccc2)C(C=3N=NN(c4ccc(cc4)C(=O)NC(CC)C)C3)=C1	442	fCSFP4	0.520	m_282512abb____24330440____24222386	CHEMBL3663141	S1c2c(cccc2)C(C3=NN(c4ccc(cc4)C([O-])=O)C=C3C#N)=C1	REALSpace_70bn_2024-09	m_282512abb	24330440	24222386
S1c2c(cccc2)C(C=3N=NN(c4ccc(cc4)C(=O)NC(CCC)CCC)C3)=C1	443	fCSFP4	0.520	m_274860bbc____24677068____17196390____23196850	CHEMBL3663141	S1c2c(cccc2)C(C3=NN(c4ccc(cc4)C([O-])=O)C=C3C#N)=C1	REALSpace_70bn_2024-09	m_274860bbc	24677068	17196390	23196850
S1c2c(cccc2)C(C=3N=NN(c4ccc(cc4)C(=O)NC5(CC5)C)C3)=C1	444	fCSFP4	0.520	m_274860bbc____17148146____17196390____23196850	CHEMBL3663141	S1c2c(cccc2)C(C3=NN(c4ccc(cc4)C([O-])=O)C=C3C#N)=C1	REALSpace_70bn_2024-09	m_274860bbc	17148146	17196390	23196850
S1c2c(cccc2)C(C=3N=NN(c4ccc(cc4)C(=O)NC56CC(C5)C6)C3)=C1	445	fCSFP4	0.520	m_274860bbc____17154502____17196390____23196850	CHEMBL3663141	S1c2c(cccc2)C(C3=NN(c4ccc(cc4)C([O-])=O)C=C3C#N)=C1	REALSpace_70bn_2024-09	m_274860bbc	17154502	17196390	23196850
S1c2c(cccc2)C(C=3N=NN(c4ccc(cc4)C(=O)NC5CC(C5)C)C3)=C1	446	fCSFP4	0.520	m_274860bbc____15212200____17196390____23196850	CHEMBL3663141	S1c2c(cccc2)C(C3=NN(c4ccc(cc4)C([O-])=O)C=C3C#N)=C1	REALSpace_70bn_2024-09	m_274860bbc	15212200	17196390	23196850
S1c2c(cccc2)C(C=3N=NN(c4ccc(cc4)C(=O)NC5CC(F)C5)C3)=C1	447	fCSFP4	0.520	m_274860bbc____17174402____17196390____23196850	CHEMBL3663141	S1c2c(cccc2)C(C3=NN(c4ccc(cc4)C([O-])=O)C=C3C#N)=C1	REALSpace_70bn_2024-09	m_274860bbc	17174402	17196390	23196850
S1c2c(cccc2)C(C=3N=NN(c4ccc(cc4)C(=O)NC5CC=CC5)C3)=C1	448	fCSFP4	0.520	m_274860bbc____15213320____17196390____23196850	CHEMBL3663141	S1c2c(cccc2)C(C3=NN(c4ccc(cc4)C([O-])=O)C=C3C#N)=C1	REALSpace_70bn_2024-09	m_274860bbc	15213320	17196390	23196850
S1c2c(cccc2)C(C=3N=NN(c4ccc(cc4)C(=O)NCC(=O)c5ccc(F)cc5)C3)=C1	449	fCSFP4	0.520	m_274860bbc____17132778____17196390____23196850	CHEMBL3663141	S1c2c(cccc2)C(C3=NN(c4ccc(cc4)C([O-])=O)C=C3C#N)=C1	REALSpace_70bn_2024-09	m_274860bbc	17132778	17196390	23196850
S1c2c(cccc2)C(C=3N=NN(c4ccc(cc4)C(=O)NCC(=O)c5ccc(cc5)C)C3)=C1	450	fCSFP4	0.520	m_274860bbc____17164408____17196390____23196850	CHEMBL3663141	S1c2c(cccc2)C(C3=NN(c4ccc(cc4)C([O-])=O)C=C3C#N)=C1	REALSpace_70bn_2024-09	m_274860bbc	17164408	17196390	23196850
S1c2c(cccc2)C(C=3N=NN(c4ccc(cc4)C(=O)NCC(F)C)C3)=C1	451	fCSFP4	0.520	m_274860bbc____17173548____17196390____23196850	CHEMBL3663141	S1c2c(cccc2)C(C3=NN(c4ccc(cc4)C([O-])=O)C=C3C#N)=C1	REALSpace_70bn_2024-09	m_274860bbc	17173548	17196390	23196850
S1c2c(cccc2)C(C=3N=NN(c4ccc(cc4)C(=O)NCC5=CSC=C5)C3)=C1	452	fCSFP4	0.520	m_274860bbc____15212932____17196390____23196850	CHEMBL3663141	S1c2c(cccc2)C(C3=NN(c4ccc(cc4)C([O-])=O)C=C3C#N)=C1	REALSpace_70bn_2024-09	m_274860bbc	15212932	17196390	23196850
S1c2c(cccc2)C(C=3N=NN(c4ccc(cc4)C(=O)NCC5=NC=CN5)C3)=C1	453	fCSFP4	0.520	m_274860bbc____17129086____17196390____23196850	CHEMBL3663141	S1c2c(cccc2)C(C3=NN(c4ccc(cc4)C([O-])=O)C=C3C#N)=C1	REALSpace_70bn_2024-09	m_274860bbc	17129086	17196390	23196850
S1c2c(cccc2)C(C=3N=NN(c4ccc(cc4)C(=O)NCCC(=O)C)C3)=C1	454	fCSFP4	0.520	m_274860bbc____17171216____17196390____23196850	CHEMBL3663141	S1c2c(cccc2)C(C3=NN(c4ccc(cc4)C([O-])=O)C=C3C#N)=C1	REALSpace_70bn_2024-09	m_274860bbc	17171216	17196390	23196850
S1c2c(cccc2)C(C=3N=NN(c4ccc(cc4)C(=O)NCCC(=O)N)C3)=C1	455	fCSFP4	0.520	m_282512abb____24308340____24222386	CHEMBL3663141	S1c2c(cccc2)C(C3=NN(c4ccc(cc4)C([O-])=O)C=C3C#N)=C1	REALSpace_70bn_2024-09	m_282512abb	24308340	24222386
S1c2c(cccc2)C(C=3N=NN(c4ccc(cc4)C(=O)NCCC(C)(C)C)C3)=C1	456	fCSFP4	0.520	m_274860bbc____15212916____17196390____23196850	CHEMBL3663141	S1c2c(cccc2)C(C3=NN(c4ccc(cc4)C([O-])=O)C=C3C#N)=C1	REALSpace_70bn_2024-09	m_274860bbc	15212916	17196390	23196850
S1c2c(cccc2)C(C=3N=NN(c4ccc(cc4)C(=O)NCCC(CC)CC)C3)=C1	457	fCSFP4	0.520	m_274860bbc____26636806____17196390____23196850	CHEMBL3663141	S1c2c(cccc2)C(C3=NN(c4ccc(cc4)C([O-])=O)C=C3C#N)=C1	REALSpace_70bn_2024-09	m_274860bbc	26636806	17196390	23196850
S1c2c(cccc2)C(C=3N=NN(c4ccc(cc4)C(=O)NCCC(F)(F)F)C3)=C1	458	fCSFP4	0.520	m_274860bbc____15212188____17196390____23196850	CHEMBL3663141	S1c2c(cccc2)C(C3=NN(c4ccc(cc4)C([O-])=O)C=C3C#N)=C1	REALSpace_70bn_2024-09	m_274860bbc	15212188	17196390	23196850
S1c2c(cccc2)C(C=3N=NN(c4ccc(cc4)C(=O)NCCC5CC5)C3)=C1	459	fCSFP4	0.520	m_274860bbc____15219650____17196390____23196850	CHEMBL3663141	S1c2c(cccc2)C(C3=NN(c4ccc(cc4)C([O-])=O)C=C3C#N)=C1	REALSpace_70bn_2024-09	m_274860bbc	15219650	17196390	23196850
S1c2c(cccc2)C(C=3N=NN(c4ccc(cc4)C(=O)NCCC=CC)C3)=C1	460	fCSFP4	0.520	m_274860bbc____24689640____17196390____23196850	CHEMBL3663141	S1c2c(cccc2)C(C3=NN(c4ccc(cc4)C([O-])=O)C=C3C#N)=C1	REALSpace_70bn_2024-09	m_274860bbc	24689640	17196390	23196850
S1c2c(cccc2)C(C=3N=NN(c4ccc(cc4)C(=O)NCCCCC=C)C3)=C1	461	fCSFP4	0.520	m_274860bbc____17127562____17196390____23196850	CHEMBL3663141	S1c2c(cccc2)C(C3=NN(c4ccc(cc4)C([O-])=O)C=C3C#N)=C1	REALSpace_70bn_2024-09	m_274860bbc	17127562	17196390	23196850
S1c2c(cccc2)C(C=3N=NN(c4ccc(cc4)C(=O)NCCCCCC=C)C3)=C1	462	fCSFP4	0.520	m_274860bbc____17143834____17196390____23196850	CHEMBL3663141	S1c2c(cccc2)C(C3=NN(c4ccc(cc4)C([O-])=O)C=C3C#N)=C1	REALSpace_70bn_2024-09	m_274860bbc	17143834	17196390	23196850
S1c2c(cccc2)C(C=3N=NN(c4ccc(cc4)C(=O)NCCCCCOC)C3)=C1	463	fCSFP4	0.520	m_274860bbc____17129262____17196390____23196850	CHEMBL3663141	S1c2c(cccc2)C(C3=NN(c4ccc(cc4)C([O-])=O)C=C3C#N)=C1	REALSpace_70bn_2024-09	m_274860bbc	17129262	17196390	23196850
S1c2c(cccc2)C(C=3N=NN(c4ccc(cc4)C(=O)NCCCCOC)C3)=C1	464	fCSFP4	0.520	m_274860bbc____15213112____17196390____23196850	CHEMBL3663141	S1c2c(cccc2)C(C3=NN(c4ccc(cc4)C([O-])=O)C=C3C#N)=C1	REALSpace_70bn_2024-09	m_274860bbc	15213112	17196390	23196850
S1c2c(cccc2)C(C=3N=NN(c4ccc(cc4)C(=O)NCCN5C=CC=C5)C3)=C1	465	fCSFP4	0.520	m_274860bbc____17131970____17196390____23196850	CHEMBL3663141	S1c2c(cccc2)C(C3=NN(c4ccc(cc4)C([O-])=O)C=C3C#N)=C1	REALSpace_70bn_2024-09	m_274860bbc	17131970	17196390	23196850
S1c2c(cccc2)C(C=3N=NN(c4ccc(cc4)C(=O)NCCNC(=O)CC)C3)=C1	466	fCSFP4	0.520	m_274860bbc____17138596____17196390____23196850	CHEMBL3663141	S1c2c(cccc2)C(C3=NN(c4ccc(cc4)C([O-])=O)C=C3C#N)=C1	REALSpace_70bn_2024-09	m_274860bbc	17138596	17196390	23196850
S1c2c(cccc2)C(C=3N=NN(c4ccc(cc4)C(=O)NCCOCCOC)C3)=C1	467	fCSFP4	0.520	m_274860bbc____15213184____17196390____23196850	CHEMBL3663141	S1c2c(cccc2)C(C3=NN(c4ccc(cc4)C([O-])=O)C=C3C#N)=C1	REALSpace_70bn_2024-09	m_274860bbc	15213184	17196390	23196850
S1c2c(cccc2)C(C=3N=NN(c4ccc(cc4)C(=O)NCC[NH+](CC)CC)C3)=C1	468	fCSFP4	0.520	m_282512abb____24291022____24222386	CHEMBL3663141	S1c2c(cccc2)C(C3=NN(c4ccc(cc4)C([O-])=O)C=C3C#N)=C1	REALSpace_70bn_2024-09	m_282512abb	24291022	24222386
S1c2c(cccc2)C(C=3N=NN(c4ccc(cc4)C(=O)NCc5ncccn5)C3)=C1	469	fCSFP4	0.520	m_274860bbc____17152666____17196390____23196850	CHEMBL3663141	S1c2c(cccc2)C(C3=NN(c4ccc(cc4)C([O-])=O)C=C3C#N)=C1	REALSpace_70bn_2024-09	m_274860bbc	17152666	17196390	23196850
S1c2c(cccc2)C(C=3N=NN(c4ccc(cc4)C(=O)NN(CC)C)C3)=C1	470	fCSFP4	0.520	m_274860bbc____17141488____17196390____23196850	CHEMBL3663141	S1c2c(cccc2)C(C3=NN(c4ccc(cc4)C([O-])=O)C=C3C#N)=C1	REALSpace_70bn_2024-09	m_274860bbc	17141488	17196390	23196850
S1c2c(cccc2)C(C=3N=NN(c4ccc(cc4)C(=O)NNC(=O)C(=O)N)C3)=C1	471	fCSFP4	0.520	m_274860bbc____17150494____17196390____23196850	CHEMBL3663141	S1c2c(cccc2)C(C3=NN(c4ccc(cc4)C([O-])=O)C=C3C#N)=C1	REALSpace_70bn_2024-09	m_274860bbc	17150494	17196390	23196850
S1c2c(cccc2)C(C=3N=NN(c4ccc(cc4)C(=O)NNC(=O)C(C)(C)C)C3)=C1	472	fCSFP4	0.520	m_274860bbc____17159802____17196390____23196850	CHEMBL3663141	S1c2c(cccc2)C(C3=NN(c4ccc(cc4)C([O-])=O)C=C3C#N)=C1	REALSpace_70bn_2024-09	m_274860bbc	17159802	17196390	23196850
S1c2c(cccc2)C(C=3N=NN(c4ccc(cc4)C(=O)NNC(=O)C5CC5)C3)=C1	473	fCSFP4	0.520	m_274860bbc____17152012____17196390____23196850	CHEMBL3663141	S1c2c(cccc2)C(C3=NN(c4ccc(cc4)C([O-])=O)C=C3C#N)=C1	REALSpace_70bn_2024-09	m_274860bbc	17152012	17196390	23196850
S1c2c(cccc2)C(C=3N=NN(c4ccc(cc4)C(=O)NNC(=O)CCC)C3)=C1	474	fCSFP4	0.520	m_274860bbc____17147990____17196390____23196850	CHEMBL3663141	S1c2c(cccc2)C(C3=NN(c4ccc(cc4)C([O-])=O)C=C3C#N)=C1	REALSpace_70bn_2024-09	m_274860bbc	17147990	17196390	23196850
S1c2c(cccc2)C(C=3N=NN(c4ccc(cc4)C(=O)NNC(=O)NC(C)C)C3)=C1	475	fCSFP4	0.520	m_274860bbc____17128604____17196390____23196850	CHEMBL3663141	S1c2c(cccc2)C(C3=NN(c4ccc(cc4)C([O-])=O)C=C3C#N)=C1	REALSpace_70bn_2024-09	m_274860bbc	17128604	17196390	23196850
S1c2c(cccc2)C(C=3N=NN(c4ccc(cc4)C(=O)OCC[NH+](CC)CC)C3)=C1	476	fCSFP4	0.520	m_282512abb____24291030____24222386	CHEMBL3663141	S1c2c(cccc2)C(C3=NN(c4ccc(cc4)C([O-])=O)C=C3C#N)=C1	REALSpace_70bn_2024-09	m_282512abb	24291030	24222386
S1c2c(cccc2)C(C=3N=NN(c4cc(ccc4)C(=O)NCc5ccc(cc5)C(=O)NO)C3)=C1	477	fCSFP4	0.519	m_274860bbc____24687918____17196388____23196850	CHEMBL3663141	S1c2c(cccc2)C(C3=NN(c4ccc(cc4)C([O-])=O)C=C3C#N)=C1	REALSpace_70bn_2024-09	m_274860bbc	24687918	17196388	23196850
S1c2c(cccc2)C(C=3N=NN(c4ccc(cc4)C(=O)N(CCCO)C)C3)=C1	478	fCSFP4	0.519	m_274860bbc____15213014____17196390____23196850	CHEMBL3663141	S1c2c(cccc2)C(C3=NN(c4ccc(cc4)C([O-])=O)C=C3C#N)=C1	REALSpace_70bn_2024-09	m_274860bbc	15213014	17196390	23196850
S1c2c(cccc2)C(C=3N=NN(c4ccc(cc4)C(=O)N(CCCO)CC)C3)=C1	479	fCSFP4	0.519	m_274860bbc____17144968____17196390____23196850	CHEMBL3663141	S1c2c(cccc2)C(C3=NN(c4ccc(cc4)C([O-])=O)C=C3C#N)=C1	REALSpace_70bn_2024-09	m_274860bbc	17144968	17196390	23196850
S1c2c(cccc2)C(C=3N=NN(c4ccc(cc4)C(=O)N5CC(CO)C5)C3)=C1	480	fCSFP4	0.519	m_274860bbc____17176530____17196390____23196850	CHEMBL3663141	S1c2c(cccc2)C(C3=NN(c4ccc(cc4)C([O-])=O)C=C3C#N)=C1	REALSpace_70bn_2024-09	m_274860bbc	17176530	17196390	23196850
S1c2c(cccc2)C(C=3N=NN(c4ccc(cc4)C(=O)N5CCC(O)CC5)C3)=C1	481	fCSFP4	0.519	m_282512abb____24324548____24222386	CHEMBL3663141	S1c2c(cccc2)C(C3=NN(c4ccc(cc4)C([O-])=O)C=C3C#N)=C1	REALSpace_70bn_2024-09	m_282512abb	24324548	24222386
S1c2c(cccc2)C(C=3N=NN(c4ccc(cc4)C(=O)NC(CO)CCO)C3)=C1	482	fCSFP4	0.519	m_274860bbc____15213002____17196390____23196850	CHEMBL3663141	S1c2c(cccc2)C(C3=NN(c4ccc(cc4)C([O-])=O)C=C3C#N)=C1	REALSpace_70bn_2024-09	m_274860bbc	15213002	17196390	23196850
S1c2c(cccc2)C(C=3N=NN(c4ccc(cc4)C(=O)NCC(CO)(CO)C)C3)=C1	483	fCSFP4	0.519	m_274860bbc____17147668____17196390____23196850	CHEMBL3663141	S1c2c(cccc2)C(C3=NN(c4ccc(cc4)C([O-])=O)C=C3C#N)=C1	REALSpace_70bn_2024-09	m_274860bbc	17147668	17196390	23196850
S1c2c(cccc2)C(C=3N=NN(c4ccc(cc4)C(=O)NCCC(O)C)C3)=C1	484	fCSFP4	0.519	m_274860bbc____15213434____17196390____23196850	CHEMBL3663141	S1c2c(cccc2)C(C3=NN(c4ccc(cc4)C([O-])=O)C=C3C#N)=C1	REALSpace_70bn_2024-09	m_274860bbc	15213434	17196390	23196850
S1c2c(cccc2)C(C=3N=NN(c4ccc(cc4)C(=O)NCCC(O)CCO)C3)=C1	485	fCSFP4	0.519	m_274860bbc____24689272____17196390____23196850	CHEMBL3663141	S1c2c(cccc2)C(C3=NN(c4ccc(cc4)C([O-])=O)C=C3C#N)=C1	REALSpace_70bn_2024-09	m_274860bbc	24689272	17196390	23196850
S1c2c(cccc2)C(C=3N=NN(c4ccc(cc4)C(=O)NCCC=C=CC)C3)=C1	486	fCSFP4	0.519	m_274860bbc____24692584____17196390____23196850	CHEMBL3663141	S1c2c(cccc2)C(C3=NN(c4ccc(cc4)C([O-])=O)C=C3C#N)=C1	REALSpace_70bn_2024-09	m_274860bbc	24692584	17196390	23196850
S1c2c(cccc2)C(C=3N=NN(c4ccc(cc4)C(=O)NCCCCC#CC)C3)=C1	487	fCSFP4	0.519	m_274860bbc____24689240____17196390____23196850	CHEMBL3663141	S1c2c(cccc2)C(C3=NN(c4ccc(cc4)C([O-])=O)C=C3C#N)=C1	REALSpace_70bn_2024-09	m_274860bbc	24689240	17196390	23196850
S1c2c(c(NC(=O)NC3=NN(c4ccc([N+]([O-])=O)cc4)C=C3C#N)ccc2)C=C1	488	fCSFP4	0.519	m_68bbb____28397434____21689904	CHEMBL3663141	S1c2c(cccc2)C(C3=NN(c4ccc(cc4)C([O-])=O)C=C3C#N)=C1	REALSpace_70bn_2024-09	m_68bbb	28397434	21689904
S1c2c(cccc2)C(C=3N=NN(c4cc(O)c(cc4)C(=O)OC)C3)=C1	489	fCSFP4	0.519	m_282512abb____24320794____24222386	CHEMBL3663141	S1c2c(cccc2)C(C3=NN(c4ccc(cc4)C([O-])=O)C=C3C#N)=C1	REALSpace_70bn_2024-09	m_282512abb	24320794	24222386
S1c2c(cccc2)C(C=3N=NN(c4cc(ccc4)C(=O)NCCCC([O-])=O)C3)=C1	490	fCSFP4	0.519	m_280190aeb____19265600____18077374____23041482	CHEMBL3663141	S1c2c(cccc2)C(C3=NN(c4ccc(cc4)C([O-])=O)C=C3C#N)=C1	REALSpace_70bn_2024-09	m_280190aeb	19265600	18077374	23041482
S1c2c(cccc2)C(C=3N=NN(c4ccc(cc4)C(=O)N(CC=C)CCC#N)C3)=C1	491	fCSFP4	0.519	m_274860bbc____17141688____17196390____23196850	CHEMBL3663141	S1c2c(cccc2)C(C3=NN(c4ccc(cc4)C([O-])=O)C=C3C#N)=C1	REALSpace_70bn_2024-09	m_274860bbc	17141688	17196390	23196850
S1c2c(cccc2)C(C=3N=NN(c4ccc(cc4)C(=O)NC(CC([O-])=O)CC)C3)=C1	492	fCSFP4	0.519	m_280190aeb____19277552____18077370____23041482	CHEMBL3663141	S1c2c(cccc2)C(C3=NN(c4ccc(cc4)C([O-])=O)C=C3C#N)=C1	REALSpace_70bn_2024-09	m_280190aeb	19277552	18077370	23041482
S1c2c(cccc2)C(C=3N=NN(c4ccc(cc4)C(=O)NC5(C([O-])=O)CC5)C3)=C1	493	fCSFP4	0.519	m_280190aeb____19275580____18077370____23041482	CHEMBL3663141	S1c2c(cccc2)C(C3=NN(c4ccc(cc4)C([O-])=O)C=C3C#N)=C1	REALSpace_70bn_2024-09	m_280190aeb	19275580	18077370	23041482
S1c2c(cccc2)C(C=3N=NN(c4ccc(cc4)C(=O)NCC(C([O-])=O)C)C3)=C1	494	fCSFP4	0.519	m_280190aeb____19273582____18077370____23041482	CHEMBL3663141	S1c2c(cccc2)C(C3=NN(c4ccc(cc4)C([O-])=O)C=C3C#N)=C1	REALSpace_70bn_2024-09	m_280190aeb	19273582	18077370	23041482
S1c2c(cccc2)C(C=3N=NN(c4ccc(cc4)C(=O)NCC(CC([O-])=O)C)C3)=C1	495	fCSFP4	0.519	m_280190aeb____19283988____18077370____23041482	CHEMBL3663141	S1c2c(cccc2)C(C3=NN(c4ccc(cc4)C([O-])=O)C=C3C#N)=C1	REALSpace_70bn_2024-09	m_280190aeb	19283988	18077370	23041482
S1c2c(cccc2)C(C=3N=NN(c4ccc(cc4)C(=O)NCC5(C#N)CC5)C3)=C1	496	fCSFP4	0.519	m_274860bbc____17144596____17196390____23196850	CHEMBL3663141	S1c2c(cccc2)C(C3=NN(c4ccc(cc4)C([O-])=O)C=C3C#N)=C1	REALSpace_70bn_2024-09	m_274860bbc	17144596	17196390	23196850
S1c2c(cccc2)C(C=3N=NN(c4ccc(cc4)C(=O)NCC5(CC#N)CC5)C3)=C1	497	fCSFP4	0.519	m_274860bbc____24689852____17196390____23196850	CHEMBL3663141	S1c2c(cccc2)C(C3=NN(c4ccc(cc4)C([O-])=O)C=C3C#N)=C1	REALSpace_70bn_2024-09	m_274860bbc	24689852	17196390	23196850
[O-]C(=O)c1ccc(N2N=NC(c3c4c(ccc3)cccc4)=C2)cc1	498	fCSFP4	0.519	m_273910bbb____11992306____21807964	CHEMBL3663141	S1c2c(cccc2)C(C3=NN(c4ccc(cc4)C([O-])=O)C=C3C#N)=C1	REALSpace_70bn_2024-09	m_273910bbb	11992306	21807964
S1c2c(cccc2)C(=C1)CCNC(=O)c3ccc(N4N=NC(C5=NN(C=C5C)C)=C4)cc3	499	fCSFP4	0.518	m_274860bbc____15215398____17196390____17180044	CHEMBL3663141	S1c2c(cccc2)C(C3=NN(c4ccc(cc4)C([O-])=O)C=C3C#N)=C1	REALSpace_70bn_2024-09	m_274860bbc	15215398	17196390	17180044
S1c2c(cccc2)C(C=3N=NN(C4=NN(c5ccccc5)C=C4)C3)=C1	500	fCSFP4	0.518	m_282512abb____24289220____24222386	CHEMBL3663141	S1c2c(cccc2)C(C3=NN(c4ccc(cc4)C([O-])=O)C=C3C#N)=C1	REALSpace_70bn_2024-09	m_282512abb	24289220	24222386
S1c2c(cccc2)C(c3ccc(N4N=NC(C(=O)OC)=C4)cc3)=C1	501	fCSFP4	0.517	m_271570bbb____10145070____19637118	CHEMBL3663141	S1c2c(cccc2)C(C3=NN(c4ccc(cc4)C([O-])=O)C=C3C#N)=C1	REALSpace_70bn_2024-09	m_271570bbb	10145070	19637118
S1c2c(cccc2)C(C=3N=NN(c4cc(ccc4)CC([O-])=O)C3)=C1	502	fCSFP4	0.517	m_273910bbb____21677128____25421774	CHEMBL3663141	S1c2c(cccc2)C(C3=NN(c4ccc(cc4)C([O-])=O)C=C3C#N)=C1	REALSpace_70bn_2024-09	m_273910bbb	21677128	25421774
S1c2c(cccc2)C(C=3N=NN(c4cc(NC(=O)c5ccncc5)ccc4)C3)=C1	503	fCSFP4	0.517	m_282512abb____24322740____24222386	CHEMBL3663141	S1c2c(cccc2)C(C3=NN(c4ccc(cc4)C([O-])=O)C=C3C#N)=C1	REALSpace_70bn_2024-09	m_282512abb	24322740	24222386
S1c2c(cccc2)C(C=3N=NN(c4cc(ccc4)C(=O)NCC=C)C3)=C1	504	fCSFP4	0.517	m_274860bbc____15212478____17196388____23196850	CHEMBL3663141	S1c2c(cccc2)C(C3=NN(c4ccc(cc4)C([O-])=O)C=C3C#N)=C1	REALSpace_70bn_2024-09	m_274860bbc	15212478	17196388	23196850
S1c2c(cccc2)C(C=3N=NN(c4cc(ccc4)C(=O)NNC(=O)NC)C3)=C1	505	fCSFP4	0.517	m_274860bbc____17135052____17196388____23196850	CHEMBL3663141	S1c2c(cccc2)C(C3=NN(c4ccc(cc4)C([O-])=O)C=C3C#N)=C1	REALSpace_70bn_2024-09	m_274860bbc	17135052	17196388	23196850
S1c2c(cccc2)C(C=3N=NN(c4cc(ccc4)C(=O)Nc5ccncc5)C3)=C1	506	fCSFP4	0.517	m_282512abb____24327044____24222386	CHEMBL3663141	S1c2c(cccc2)C(C3=NN(c4ccc(cc4)C([O-])=O)C=C3C#N)=C1	REALSpace_70bn_2024-09	m_282512abb	24327044	24222386
S1c2c(cccc2)C(C=3N=NN(c4cnc(cc4)C(=O)NC)C3)=C1	507	fCSFP4	0.517	m_282512abb____24288448____24222386	CHEMBL3663141	S1c2c(cccc2)C(C3=NN(c4ccc(cc4)C([O-])=O)C=C3C#N)=C1	REALSpace_70bn_2024-09	m_282512abb	24288448	24222386
S1c2c(cccc2)C(C=3N=NN(c4cnc(cc4)C(=O)OC)C3)=C1	508	fCSFP4	0.517	m_273910bbb____16665062____25421774	CHEMBL3663141	S1c2c(cccc2)C(C3=NN(c4ccc(cc4)C([O-])=O)C=C3C#N)=C1	REALSpace_70bn_2024-09	m_273910bbb	16665062	25421774
BrC#CCNC(=O)c1cc(N2N=NC(C=3c4c(SC3)cccc4)=C2)ccc1	509	fCSFP4	0.516	m_274860bbc____24686300____17196388____23196850	CHEMBL3663141	S1c2c(cccc2)C(C3=NN(c4ccc(cc4)C([O-])=O)C=C3C#N)=C1	REALSpace_70bn_2024-09	m_274860bbc	24686300	17196388	23196850
Clc1c(cc(N2N=NC(C=3c4c(SC3)cccc4)=C2)cc1)C(=O)N	510	fCSFP4	0.516	m_282512abb____24322604____24222386	CHEMBL3663141	S1c2c(cccc2)C(C3=NN(c4ccc(cc4)C([O-])=O)C=C3C#N)=C1	REALSpace_70bn_2024-09	m_282512abb	24322604	24222386
S(=O)(=O)(NNC(=O)c1ccc(N2N=NC(C=3c4c(SC3)cccc4)=C2)cc1)C	511	fCSFP4	0.516	m_274860bbc____17128358____17196390____23196850	CHEMBL3663141	S1c2c(cccc2)C(C3=NN(c4ccc(cc4)C([O-])=O)C=C3C#N)=C1	REALSpace_70bn_2024-09	m_274860bbc	17128358	17196390	23196850
S(CC(=O)NNC(=O)c1ccc(N2N=NC(C=3c4c(SC3)cccc4)=C2)cc1)C	512	fCSFP4	0.516	m_274860bbc____17135142____17196390____23196850	CHEMBL3663141	S1c2c(cccc2)C(C3=NN(c4ccc(cc4)C([O-])=O)C=C3C#N)=C1	REALSpace_70bn_2024-09	m_274860bbc	17135142	17196390	23196850
S(CCCNC(=O)c1ccc(N2N=NC(C=3c4c(SC3)cccc4)=C2)cc1)CC	513	fCSFP4	0.516	m_274860bbc____17140192____17196390____23196850	CHEMBL3663141	S1c2c(cccc2)C(C3=NN(c4ccc(cc4)C([O-])=O)C=C3C#N)=C1	REALSpace_70bn_2024-09	m_274860bbc	17140192	17196390	23196850
S1c2c(cccc2)C(C=3N=NN(c4c(N5N=C(C(=O)N)C=C5)cccc4)C3)=C1	514	fCSFP4	0.516	m_282512abb____24327022____24222386	CHEMBL3663141	S1c2c(cccc2)C(C3=NN(c4ccc(cc4)C([O-])=O)C=C3C#N)=C1	REALSpace_70bn_2024-09	m_282512abb	24327022	24222386
S1c2c(cccc2)C(C=3N=NN(c4c(ccc(c4)C(=O)N)C)C3)=C1	515	fCSFP4	0.516	m_273910bbb____20316278____25421774	CHEMBL3663141	S1c2c(cccc2)C(C3=NN(c4ccc(cc4)C([O-])=O)C=C3C#N)=C1	REALSpace_70bn_2024-09	m_273910bbb	20316278	25421774
S1c2c(cccc2)C(C=3N=NN(c4cc(c(F)cc4)C(=O)N)C3)=C1	516	fCSFP4	0.516	m_282512abb____24331908____24222386	CHEMBL3663141	S1c2c(cccc2)C(C3=NN(c4ccc(cc4)C([O-])=O)C=C3C#N)=C1	REALSpace_70bn_2024-09	m_282512abb	24331908	24222386
S1c2c(cccc2)C(C=3N=NN(c4cc(c(cc4)C)C(=O)N)C3)=C1	517	fCSFP4	0.516	m_282512abb____24321994____24222386	CHEMBL3663141	S1c2c(cccc2)C(C3=NN(c4ccc(cc4)C([O-])=O)C=C3C#N)=C1	REALSpace_70bn_2024-09	m_282512abb	24321994	24222386
S1c2c(cccc2)C(C=3N=NN(c4cc(ccc4)C(=O)NCC#CC)C3)=C1	518	fCSFP4	0.516	m_274860bbc____17127476____17196388____23196850	CHEMBL3663141	S1c2c(cccc2)C(C3=NN(c4ccc(cc4)C([O-])=O)C=C3C#N)=C1	REALSpace_70bn_2024-09	m_274860bbc	17127476	17196388	23196850
S1c2c(cccc2)C(C=3N=NN(c4cc(ccc4)C(=O)NNC(=O)CO)C3)=C1	519	fCSFP4	0.516	m_274860bbc____17137252____17196388____23196850	CHEMBL3663141	S1c2c(cccc2)C(C3=NN(c4ccc(cc4)C([O-])=O)C=C3C#N)=C1	REALSpace_70bn_2024-09	m_274860bbc	17137252	17196388	23196850
S1c2c(cccc2)C(C=3N=NN(c4ccc(cc4)C(=O)N(C5CC5)C)C3)=C1	520	fCSFP4	0.516	m_274860bbc____24678258____17196390____23196850	CHEMBL3663141	S1c2c(cccc2)C(C3=NN(c4ccc(cc4)C([O-])=O)C=C3C#N)=C1	REALSpace_70bn_2024-09	m_274860bbc	24678258	17196390	23196850
S1c2c(cccc2)C(C=3N=NN(c4ccc(cc4)C(=O)N(CCCC)CC)C3)=C1	521	fCSFP4	0.516	m_274860bbc____15212528____17196390____23196850	CHEMBL3663141	S1c2c(cccc2)C(C3=NN(c4ccc(cc4)C([O-])=O)C=C3C#N)=C1	REALSpace_70bn_2024-09	m_274860bbc	15212528	17196390	23196850
S1c2c(cccc2)C(C=3N=NN(c4ccc(cc4)C(=O)N(CCC[NH+](C)C)C)C3)=C1	522	fCSFP4	0.516	m_274860bbc____24679758____17196390____23196850	CHEMBL3663141	S1c2c(cccc2)C(C3=NN(c4ccc(cc4)C([O-])=O)C=C3C#N)=C1	REALSpace_70bn_2024-09	m_274860bbc	24679758	17196390	23196850
S1c2c(cccc2)C(C=3N=NN(c4ccc(cc4)C(=O)N(CCF)C)C3)=C1	523	fCSFP4	0.516	m_274860bbc____17147644____17196390____23196850	CHEMBL3663141	S1c2c(cccc2)C(C3=NN(c4ccc(cc4)C([O-])=O)C=C3C#N)=C1	REALSpace_70bn_2024-09	m_274860bbc	17147644	17196390	23196850
S1c2c(cccc2)C(C=3N=NN(c4ccc(cc4)C(=O)N(CCF)CC)C3)=C1	524	fCSFP4	0.516	m_274860bbc____24683082____17196390____23196850	CHEMBL3663141	S1c2c(cccc2)C(C3=NN(c4ccc(cc4)C([O-])=O)C=C3C#N)=C1	REALSpace_70bn_2024-09	m_274860bbc	24683082	17196390	23196850
S1c2c(cccc2)C(C=3N=NN(c4ccc(cc4)C(=O)N5CC(C5)(C)C)C3)=C1	525	fCSFP4	0.516	m_274860bbc____17148426____17196390____23196850	CHEMBL3663141	S1c2c(cccc2)C(C3=NN(c4ccc(cc4)C([O-])=O)C=C3C#N)=C1	REALSpace_70bn_2024-09	m_274860bbc	17148426	17196390	23196850
S1c2c(cccc2)C(C=3N=NN(c4ccc(cc4)C(=O)N5CC(F)(F)C5)C3)=C1	526	fCSFP4	0.516	m_274860bbc____17130096____17196390____23196850	CHEMBL3663141	S1c2c(cccc2)C(C3=NN(c4ccc(cc4)C([O-])=O)C=C3C#N)=C1	REALSpace_70bn_2024-09	m_274860bbc	17130096	17196390	23196850
S1c2c(cccc2)C(C=3N=NN(c4ccc(cc4)C(=O)N5CC6(C5)CCC6)C3)=C1	527	fCSFP4	0.516	m_274860bbc____17133464____17196390____23196850	CHEMBL3663141	S1c2c(cccc2)C(C3=NN(c4ccc(cc4)C([O-])=O)C=C3C#N)=C1	REALSpace_70bn_2024-09	m_274860bbc	17133464	17196390	23196850
S1c2c(cccc2)C(C=3N=NN(c4ccc(cc4)C(=O)N5CC6(C[NH+](C6)C)C5)C3)=C1	528	fCSFP4	0.516	m_274860bbc____17166788____17196390____23196850	CHEMBL3663141	S1c2c(cccc2)C(C3=NN(c4ccc(cc4)C([O-])=O)C=C3C#N)=C1	REALSpace_70bn_2024-09	m_274860bbc	17166788	17196390	23196850
S1c2c(cccc2)C(C=3N=NN(c4ccc(cc4)C(=O)N5CC6C(C6)C5)C3)=C1	529	fCSFP4	0.516	m_274860bbc____15215746____17196390____23196850	CHEMBL3663141	S1c2c(cccc2)C(C3=NN(c4ccc(cc4)C([O-])=O)C=C3C#N)=C1	REALSpace_70bn_2024-09	m_274860bbc	15215746	17196390	23196850
S1c2c(cccc2)C(C=3N=NN(c4ccc(cc4)C(=O)N5CCC(=O)CC5)C3)=C1	530	fCSFP4	0.516	m_274860bbc____17131520____17196390____23196850	CHEMBL3663141	S1c2c(cccc2)C(C3=NN(c4ccc(cc4)C([O-])=O)C=C3C#N)=C1	REALSpace_70bn_2024-09	m_274860bbc	17131520	17196390	23196850
S1c2c(cccc2)C(C=3N=NN(c4ccc(cc4)C(=O)N5CCC6(CC6)CC5)C3)=C1	531	fCSFP4	0.516	m_274860bbc____17134922____17196390____23196850	CHEMBL3663141	S1c2c(cccc2)C(C3=NN(c4ccc(cc4)C([O-])=O)C=C3C#N)=C1	REALSpace_70bn_2024-09	m_274860bbc	17134922	17196390	23196850
S1c2c(cccc2)C(C=3N=NN(c4ccc(cc4)C(=O)N5CCN(C=O)CC5)C3)=C1	532	fCSFP4	0.516	m_274860bbc____17161154____17196390____23196850	CHEMBL3663141	S1c2c(cccc2)C(C3=NN(c4ccc(cc4)C([O-])=O)C=C3C#N)=C1	REALSpace_70bn_2024-09	m_274860bbc	17161154	17196390	23196850
S1c2c(cccc2)C(C=3N=NN(c4ccc(cc4)C(=O)N5CCOCCC5)C3)=C1	533	fCSFP4	0.516	m_282512abb____24225526____24222386	CHEMBL3663141	S1c2c(cccc2)C(C3=NN(c4ccc(cc4)C([O-])=O)C=C3C#N)=C1	REALSpace_70bn_2024-09	m_282512abb	24225526	24222386
S1c2c(cccc2)C(C=3N=NN(c4ccc(cc4)C(=O)NC(C(=O)C)C(=O)C)C3)=C1	534	fCSFP4	0.516	m_274860bbc____17134420____17196390____23196850	CHEMBL3663141	S1c2c(cccc2)C(C3=NN(c4ccc(cc4)C([O-])=O)C=C3C#N)=C1	REALSpace_70bn_2024-09	m_274860bbc	17134420	17196390	23196850
S1c2c(cccc2)C(C=3N=NN(c4ccc(cc4)C(=O)NC(C(=O)N)C(=O)N)C3)=C1	535	fCSFP4	0.516	m_274860bbc____17150578____17196390____23196850	CHEMBL3663141	S1c2c(cccc2)C(C3=NN(c4ccc(cc4)C([O-])=O)C=C3C#N)=C1	REALSpace_70bn_2024-09	m_274860bbc	17150578	17196390	23196850
S1c2c(cccc2)C(C=3N=NN(c4ccc(cc4)C(=O)NC(C(C)(C)C)(C)C)C3)=C1	536	fCSFP4	0.516	m_274860bbc____17145608____17196390____23196850	CHEMBL3663141	S1c2c(cccc2)C(C3=NN(c4ccc(cc4)C([O-])=O)C=C3C#N)=C1	REALSpace_70bn_2024-09	m_274860bbc	17145608	17196390	23196850
S1c2c(cccc2)C(C=3N=NN(c4ccc(cc4)C(=O)NC(C=C)C)C3)=C1	537	fCSFP4	0.516	m_274860bbc____24688556____17196390____23196850	CHEMBL3663141	S1c2c(cccc2)C(C3=NN(c4ccc(cc4)C([O-])=O)C=C3C#N)=C1	REALSpace_70bn_2024-09	m_274860bbc	24688556	17196390	23196850
S1c2c(cccc2)C(C=3N=NN(c4ccc(cc4)C(=O)NC(CC(C)C)C)C3)=C1	538	fCSFP4	0.516	m_274860bbc____15216020____17196390____23196850	CHEMBL3663141	S1c2c(cccc2)C(C3=NN(c4ccc(cc4)C([O-])=O)C=C3C#N)=C1	REALSpace_70bn_2024-09	m_274860bbc	15216020	17196390	23196850
S1c2c(cccc2)C(C=3N=NN(c4ccc(cc4)C(=O)NC(CC=C)CC=C)C3)=C1	539	fCSFP4	0.516	m_274860bbc____24694018____17196390____23196850	CHEMBL3663141	S1c2c(cccc2)C(C3=NN(c4ccc(cc4)C([O-])=O)C=C3C#N)=C1	REALSpace_70bn_2024-09	m_274860bbc	24694018	17196390	23196850
S1c2c(cccc2)C(C=3N=NN(c4ccc(cc4)C(=O)NC(CF)C)C3)=C1	540	fCSFP4	0.516	m_274860bbc____17141682____17196390____23196850	CHEMBL3663141	S1c2c(cccc2)C(C3=NN(c4ccc(cc4)C([O-])=O)C=C3C#N)=C1	REALSpace_70bn_2024-09	m_274860bbc	17141682	17196390	23196850
S1c2c(cccc2)C(C=3N=NN(c4ccc(cc4)C(=O)NC(COC)COC)C3)=C1	541	fCSFP4	0.516	m_274860bbc____17155356____17196390____23196850	CHEMBL3663141	S1c2c(cccc2)C(C3=NN(c4ccc(cc4)C([O-])=O)C=C3C#N)=C1	REALSpace_70bn_2024-09	m_274860bbc	17155356	17196390	23196850
S1c2c(cccc2)C(C=3N=NN(c4ccc(cc4)C(=O)NC56CC(C5)(C6)C)C3)=C1	542	fCSFP4	0.516	m_274860bbc____17163176____17196390____23196850	CHEMBL3663141	S1c2c(cccc2)C(C3=NN(c4ccc(cc4)C([O-])=O)C=C3C#N)=C1	REALSpace_70bn_2024-09	m_274860bbc	17163176	17196390	23196850
S1c2c(cccc2)C(C=3N=NN(c4ccc(cc4)C(=O)NC56CC(F)(C5)C6)C3)=C1	543	fCSFP4	0.516	m_274860bbc____17142620____17196390____23196850	CHEMBL3663141	S1c2c(cccc2)C(C3=NN(c4ccc(cc4)C([O-])=O)C=C3C#N)=C1	REALSpace_70bn_2024-09	m_274860bbc	17142620	17196390	23196850
S1c2c(cccc2)C(C=3N=NN(c4ccc(cc4)C(=O)NC5C(C5)C)C3)=C1	544	fCSFP4	0.516	m_274860bbc____15213276____17196390____23196850	CHEMBL3663141	S1c2c(cccc2)C(C3=NN(c4ccc(cc4)C([O-])=O)C=C3C#N)=C1	REALSpace_70bn_2024-09	m_274860bbc	15213276	17196390	23196850
S1c2c(cccc2)C(C=3N=NN(c4ccc(cc4)C(=O)NC5CC(=O)C5)C3)=C1	545	fCSFP4	0.516	m_274860bbc____17143830____17196390____23196850	CHEMBL3663141	S1c2c(cccc2)C(C3=NN(c4ccc(cc4)C([O-])=O)C=C3C#N)=C1	REALSpace_70bn_2024-09	m_274860bbc	17143830	17196390	23196850
S1c2c(cccc2)C(C=3N=NN(c4ccc(cc4)C(=O)NC5CC6C(C6)C5)C3)=C1	546	fCSFP4	0.516	m_274860bbc____17150202____17196390____23196850	CHEMBL3663141	S1c2c(cccc2)C(C3=NN(c4ccc(cc4)C([O-])=O)C=C3C#N)=C1	REALSpace_70bn_2024-09	m_274860bbc	17150202	17196390	23196850
S1c2c(cccc2)C(C=3N=NN(c4ccc(cc4)C(=O)NCC(=C)CC)C3)=C1	547	fCSFP4	0.516	m_274860bbc____17139836____17196390____23196850	CHEMBL3663141	S1c2c(cccc2)C(C3=NN(c4ccc(cc4)C([O-])=O)C=C3C#N)=C1	REALSpace_70bn_2024-09	m_274860bbc	17139836	17196390	23196850
S1c2c(cccc2)C(C=3N=NN(c4ccc(cc4)C(=O)NCC(CC)C)C3)=C1	548	fCSFP4	0.516	m_274860bbc____17155320____17196390____23196850	CHEMBL3663141	S1c2c(cccc2)C(C3=NN(c4ccc(cc4)C([O-])=O)C=C3C#N)=C1	REALSpace_70bn_2024-09	m_274860bbc	17155320	17196390	23196850
S1c2c(cccc2)C(C=3N=NN(c4ccc(cc4)C(=O)NCC(OC)OC)C3)=C1	549	fCSFP4	0.516	m_274860bbc____17159602____17196390____23196850	CHEMBL3663141	S1c2c(cccc2)C(C3=NN(c4ccc(cc4)C([O-])=O)C=C3C#N)=C1	REALSpace_70bn_2024-09	m_274860bbc	17159602	17196390	23196850
S1c2c(cccc2)C(C=3N=NN(c4ccc(cc4)C(=O)NCC5C(C5C)C)C3)=C1	550	fCSFP4	0.516	m_274860bbc____24692524____17196390____23196850	CHEMBL3663141	S1c2c(cccc2)C(C3=NN(c4ccc(cc4)C([O-])=O)C=C3C#N)=C1	REALSpace_70bn_2024-09	m_274860bbc	24692524	17196390	23196850
S1c2c(cccc2)C(C=3N=NN(c4ccc(cc4)C(=O)NCC5CCC5)C3)=C1	551	fCSFP4	0.516	m_274860bbc____15212912____17196390____23196850	CHEMBL3663141	S1c2c(cccc2)C(C3=NN(c4ccc(cc4)C([O-])=O)C=C3C#N)=C1	REALSpace_70bn_2024-09	m_274860bbc	15212912	17196390	23196850
S1c2c(cccc2)C(C=3N=NN(c4ccc(cc4)C(=O)NCC=CCCC)C3)=C1	552	fCSFP4	0.516	m_274860bbc____17163480____17196390____23196850	CHEMBL3663141	S1c2c(cccc2)C(C3=NN(c4ccc(cc4)C([O-])=O)C=C3C#N)=C1	REALSpace_70bn_2024-09	m_274860bbc	17163480	17196390	23196850
S1c2c(cccc2)C(C=3N=NN(c4ccc(cc4)C(=O)NCCC(=O)CCC)C3)=C1	553	fCSFP4	0.516	m_274860bbc____24677250____17196390____23196850	CHEMBL3663141	S1c2c(cccc2)C(C3=NN(c4ccc(cc4)C([O-])=O)C=C3C#N)=C1	REALSpace_70bn_2024-09	m_274860bbc	24677250	17196390	23196850
S1c2c(cccc2)C(C=3N=NN(c4ccc(cc4)C(=O)NCCC=CCCC)C3)=C1	554	fCSFP4	0.516	m_274860bbc____24695106____17196390____23196850	CHEMBL3663141	S1c2c(cccc2)C(C3=NN(c4ccc(cc4)C([O-])=O)C=C3C#N)=C1	REALSpace_70bn_2024-09	m_274860bbc	24695106	17196390	23196850
S1c2c(cccc2)C(C=3N=NN(c4ccc(cc4)C(=O)NCCCC(C)C)C3)=C1	555	fCSFP4	0.516	m_274860bbc____17149200____17196390____23196850	CHEMBL3663141	S1c2c(cccc2)C(C3=NN(c4ccc(cc4)C([O-])=O)C=C3C#N)=C1	REALSpace_70bn_2024-09	m_274860bbc	17149200	17196390	23196850
S1c2c(cccc2)C(C=3N=NN(c4ccc(cc4)C(=O)NCCCC(F)F)C3)=C1	556	fCSFP4	0.516	m_274860bbc____17154114____17196390____23196850	CHEMBL3663141	S1c2c(cccc2)C(C3=NN(c4ccc(cc4)C([O-])=O)C=C3C#N)=C1	REALSpace_70bn_2024-09	m_274860bbc	17154114	17196390	23196850
S1c2c(cccc2)C(C=3N=NN(c4ccc(cc4)C(=O)NCCCOCC)C3)=C1	557	fCSFP4	0.516	m_274860bbc____15212514____17196390____23196850	CHEMBL3663141	S1c2c(cccc2)C(C3=NN(c4ccc(cc4)C([O-])=O)C=C3C#N)=C1	REALSpace_70bn_2024-09	m_274860bbc	15212514	17196390	23196850
S1c2c(cccc2)C(C=3N=NN(c4ccc(cc4)C(=O)NCCC[NH+](C)C)C3)=C1	558	fCSFP4	0.516	m_274860bbc____15218912____17196390____23196850	CHEMBL3663141	S1c2c(cccc2)C(C3=NN(c4ccc(cc4)C([O-])=O)C=C3C#N)=C1	REALSpace_70bn_2024-09	m_274860bbc	15218912	17196390	23196850
S1c2c(cccc2)C(C=3N=NN(c4ccc(cc4)C(=O)NCCNC(=O)OC)C3)=C1	559	fCSFP4	0.516	m_274860bbc____17154554____17196390____23196850	CHEMBL3663141	S1c2c(cccc2)C(C3=NN(c4ccc(cc4)C([O-])=O)C=C3C#N)=C1	REALSpace_70bn_2024-09	m_274860bbc	17154554	17196390	23196850
S1c2c(cccc2)C(C=3N=NN(c4ccc(cc4)C(=O)NCCOCCCC)C3)=C1	560	fCSFP4	0.516	m_274860bbc____17159666____17196390____23196850	CHEMBL3663141	S1c2c(cccc2)C(C3=NN(c4ccc(cc4)C([O-])=O)C=C3C#N)=C1	REALSpace_70bn_2024-09	m_274860bbc	17159666	17196390	23196850
S1c2c(cccc2)C(C=3N=NN(c4ccc(cc4)C(=O)NCCOCCCF)C3)=C1	561	fCSFP4	0.516	m_274860bbc____24702424____17196390____23196850	CHEMBL3663141	S1c2c(cccc2)C(C3=NN(c4ccc(cc4)C([O-])=O)C=C3C#N)=C1	REALSpace_70bn_2024-09	m_274860bbc	24702424	17196390	23196850
S1c2c(cccc2)C(C=3N=NN(c4ccc(cc4)C(=O)NCCOCOC)C3)=C1	562	fCSFP4	0.516	m_274860bbc____24688562____17196390____23196850	CHEMBL3663141	S1c2c(cccc2)C(C3=NN(c4ccc(cc4)C([O-])=O)C=C3C#N)=C1	REALSpace_70bn_2024-09	m_274860bbc	24688562	17196390	23196850
S1c2c(cccc2)C(C=3N=NN(c4ccc(cc4)C(=O)NNC(=O)COC)C3)=C1	563	fCSFP4	0.516	m_274860bbc____17128902____17196390____23196850	CHEMBL3663141	S1c2c(cccc2)C(C3=NN(c4ccc(cc4)C([O-])=O)C=C3C#N)=C1	REALSpace_70bn_2024-09	m_274860bbc	17128902	17196390	23196850
S1c2c(cccc2)C(C=3N=NN(c4ccc(cc4)C(=O)NNC(=O)NCCC)C3)=C1	564	fCSFP4	0.516	m_274860bbc____17133772____17196390____23196850	CHEMBL3663141	S1c2c(cccc2)C(C3=NN(c4ccc(cc4)C([O-])=O)C=C3C#N)=C1	REALSpace_70bn_2024-09	m_274860bbc	17133772	17196390	23196850
S1c2c(cccc2)C(C=3N=NN(c4ccc(cc4)C(=O)NNC(=O)OCC)C3)=C1	565	fCSFP4	0.516	m_274860bbc____17159578____17196390____23196850	CHEMBL3663141	S1c2c(cccc2)C(C3=NN(c4ccc(cc4)C([O-])=O)C=C3C#N)=C1	REALSpace_70bn_2024-09	m_274860bbc	17159578	17196390	23196850
S1c2c(cccc2)C(C=3N=NN(c4ccc(cc4)C(=O)NOCC(F)(F)F)C3)=C1	566	fCSFP4	0.516	m_274860bbc____15212336____17196390____23196850	CHEMBL3663141	S1c2c(cccc2)C(C3=NN(c4ccc(cc4)C([O-])=O)C=C3C#N)=C1	REALSpace_70bn_2024-09	m_274860bbc	15212336	17196390	23196850
S1c2c(cccc2)C(C=3N=NN(c4ccc(cc4)CCNC(=O)c5ccncc5)C3)=C1	567	fCSFP4	0.516	m_274860bbb____24710826____12656106____23196850	CHEMBL3663141	S1c2c(cccc2)C(C3=NN(c4ccc(cc4)C([O-])=O)C=C3C#N)=C1	REALSpace_70bn_2024-09	m_274860bbb	24710826	12656106	23196850
S1c2c(cccc2)C(C=3N=NN(c4cnc(NC(=O)c5ccccc5)cc4)C3)=C1	568	fCSFP4	0.516	m_282512abb____24314086____24222386	CHEMBL3663141	S1c2c(cccc2)C(C3=NN(c4ccc(cc4)C([O-])=O)C=C3C#N)=C1	REALSpace_70bn_2024-09	m_282512abb	24314086	24222386
S1c2c(cccc2)C(C=3N=NN(c4ccc(cc4)C(=O)N(CC#CC)C)C3)=C1	569	fCSFP4	0.516	m_274860bbc____17148870____17196390____23196850	CHEMBL3663141	S1c2c(cccc2)C(C3=NN(c4ccc(cc4)C([O-])=O)C=C3C#N)=C1	REALSpace_70bn_2024-09	m_274860bbc	17148870	17196390	23196850
S1c2c(cccc2)C(C=3N=NN(c4ccc(cc4)C(=O)N(CCCCCO)C)C3)=C1	570	fCSFP4	0.516	m_274860bbc____17147444____17196390____23196850	CHEMBL3663141	S1c2c(cccc2)C(C3=NN(c4ccc(cc4)C([O-])=O)C=C3C#N)=C1	REALSpace_70bn_2024-09	m_274860bbc	17147444	17196390	23196850
S1c2c(cccc2)C(C=3N=NN(c4ccc(cc4)C(=O)N(CCCCO)C)C3)=C1	571	fCSFP4	0.516	m_274860bbc____15218062____17196390____23196850	CHEMBL3663141	S1c2c(cccc2)C(C3=NN(c4ccc(cc4)C([O-])=O)C=C3C#N)=C1	REALSpace_70bn_2024-09	m_274860bbc	15218062	17196390	23196850
S1c2c(cccc2)C(C=3N=NN(c4ccc(cc4)C(=O)N(CCCCO)CC)C3)=C1	572	fCSFP4	0.516	m_274860bbc____17166214____17196390____23196850	CHEMBL3663141	S1c2c(cccc2)C(C3=NN(c4ccc(cc4)C([O-])=O)C=C3C#N)=C1	REALSpace_70bn_2024-09	m_274860bbc	17166214	17196390	23196850
S1c2c(cccc2)C(C=3N=NN(c4ccc(cc4)C(=O)NC(CCO)C)C3)=C1	573	fCSFP4	0.516	m_274860bbc____15212304____17196390____23196850	CHEMBL3663141	S1c2c(cccc2)C(C3=NN(c4ccc(cc4)C([O-])=O)C=C3C#N)=C1	REALSpace_70bn_2024-09	m_274860bbc	15212304	17196390	23196850
S1c2c(cccc2)C(C=3N=NN(c4ccc(cc4)C(=O)NC(CCO)CCC)C3)=C1	574	fCSFP4	0.516	m_274860bbc____17154220____17196390____23196850	CHEMBL3663141	S1c2c(cccc2)C(C3=NN(c4ccc(cc4)C([O-])=O)C=C3C#N)=C1	REALSpace_70bn_2024-09	m_274860bbc	17154220	17196390	23196850
S1c2c(cccc2)C(C=3N=NN(c4ccc(cc4)C(=O)NC5CC(CO)C5)C3)=C1	575	fCSFP4	0.516	m_274860bbc____17154062____17196390____23196850	CHEMBL3663141	S1c2c(cccc2)C(C3=NN(c4ccc(cc4)C([O-])=O)C=C3C#N)=C1	REALSpace_70bn_2024-09	m_274860bbc	17154062	17196390	23196850
S1c2c(cccc2)C(C=3N=NN(c4ccc(cc4)C(=O)NCC#CC(F)(F)F)C3)=C1	576	fCSFP4	0.516	m_274860bbc____24704980____17196390____23196850	CHEMBL3663141	S1c2c(cccc2)C(C3=NN(c4ccc(cc4)C([O-])=O)C=C3C#N)=C1	REALSpace_70bn_2024-09	m_274860bbc	24704980	17196390	23196850
S1c2c(cccc2)C(C=3N=NN(c4ccc(cc4)C(=O)NCC#CC5CC5)C3)=C1	577	fCSFP4	0.516	m_274860bbc____17171892____17196390____23196850	CHEMBL3663141	S1c2c(cccc2)C(C3=NN(c4ccc(cc4)C([O-])=O)C=C3C#N)=C1	REALSpace_70bn_2024-09	m_274860bbc	17171892	17196390	23196850
S1c2c(cccc2)C(C=3N=NN(c4ccc(cc4)C(=O)NCC#CC[NH+](C)C)C3)=C1	578	fCSFP4	0.516	m_274860bbc____17154772____17196390____23196850	CHEMBL3663141	S1c2c(cccc2)C(C3=NN(c4ccc(cc4)C([O-])=O)C=C3C#N)=C1	REALSpace_70bn_2024-09	m_274860bbc	17154772	17196390	23196850
S1c2c(cccc2)C(C=3N=NN(c4ccc(cc4)C(=O)NCC(CCO)CC)C3)=C1	579	fCSFP4	0.516	m_274860bbc____15212242____17196390____23196850	CHEMBL3663141	S1c2c(cccc2)C(C3=NN(c4ccc(cc4)C([O-])=O)C=C3C#N)=C1	REALSpace_70bn_2024-09	m_274860bbc	15212242	17196390	23196850
S1c2c(cccc2)C(C=3N=NN(c4ccc(cc4)C(=O)NCC(CO)(C)C)C3)=C1	580	fCSFP4	0.516	m_274860bbc____17134548____17196390____23196850	CHEMBL3663141	S1c2c(cccc2)C(C3=NN(c4ccc(cc4)C([O-])=O)C=C3C#N)=C1	REALSpace_70bn_2024-09	m_274860bbc	17134548	17196390	23196850
S1c2c(cccc2)C(C=3N=NN(c4ccc(cc4)C(=O)NCC(F)(F)CO)C3)=C1	581	fCSFP4	0.516	m_274860bbc____17148170____17196390____23196850	CHEMBL3663141	S1c2c(cccc2)C(C3=NN(c4ccc(cc4)C([O-])=O)C=C3C#N)=C1	REALSpace_70bn_2024-09	m_274860bbc	17148170	17196390	23196850
S1c2c(cccc2)C(C=3N=NN(c4ccc(cc4)C(=O)NCC5CC(O)C5)C3)=C1	582	fCSFP4	0.516	m_274860bbc____27939568____17196390____23196850	CHEMBL3663141	S1c2c(cccc2)C(C3=NN(c4ccc(cc4)C([O-])=O)C=C3C#N)=C1	REALSpace_70bn_2024-09	m_274860bbc	27939568	17196390	23196850
S1c2c(cccc2)C(C=3N=NN(c4ccc(cc4)C(=O)NCCC(CCO)C)C3)=C1	583	fCSFP4	0.516	m_274860bbc____17146086____17196390____23196850	CHEMBL3663141	S1c2c(cccc2)C(C3=NN(c4ccc(cc4)C([O-])=O)C=C3C#N)=C1	REALSpace_70bn_2024-09	m_274860bbc	17146086	17196390	23196850
S1c2c(cccc2)C(C=3N=NN(c4ccc(cc4)C(=O)NCCC(CO)CC)C3)=C1	584	fCSFP4	0.516	m_274860bbc____24705002____17196390____23196850	CHEMBL3663141	S1c2c(cccc2)C(C3=NN(c4ccc(cc4)C([O-])=O)C=C3C#N)=C1	REALSpace_70bn_2024-09	m_274860bbc	24705002	17196390	23196850
S1c2c(cccc2)C(C=3N=NN(c4ccc(cc4)C(=O)NCCC(O)CCC)C3)=C1	585	fCSFP4	0.516	m_274860bbc____17171728____17196390____23196850	CHEMBL3663141	S1c2c(cccc2)C(C3=NN(c4ccc(cc4)C([O-])=O)C=C3C#N)=C1	REALSpace_70bn_2024-09	m_274860bbc	17171728	17196390	23196850
S1c2c(cccc2)C(C=3N=NN(c4ccc(cc4)C(=O)NCCC(O)CO)C3)=C1	586	fCSFP4	0.516	m_274860bbc____24680732____17196390____23196850	CHEMBL3663141	S1c2c(cccc2)C(C3=NN(c4ccc(cc4)C([O-])=O)C=C3C#N)=C1	REALSpace_70bn_2024-09	m_274860bbc	24680732	17196390	23196850
S1c2c(cccc2)C(C=3N=NN(c4ccc(cc4)C(=O)NCCCC(=O)NO)C3)=C1	587	fCSFP4	0.516	m_274860bbc____24675780____17196390____23196850	CHEMBL3663141	S1c2c(cccc2)C(C3=NN(c4ccc(cc4)C([O-])=O)C=C3C#N)=C1	REALSpace_70bn_2024-09	m_274860bbc	24675780	17196390	23196850
S1c2c(cccc2)C(C=3N=NN(c4ccc(cc4)C(=O)NCCC[N+]([O-])=O)C3)=C1	588	fCSFP4	0.516	m_274860bbc____24689268____17196390____23196850	CHEMBL3663141	S1c2c(cccc2)C(C3=NN(c4ccc(cc4)C([O-])=O)C=C3C#N)=C1	REALSpace_70bn_2024-09	m_274860bbc	24689268	17196390	23196850
S1c2c(cccc2)C(C=3N=NN(c4ccc(cc4)C(=O)NCC[NH+](CCO)C)C3)=C1	589	fCSFP4	0.516	m_274860bbc____17155772____17196390____23196850	CHEMBL3663141	S1c2c(cccc2)C(C3=NN(c4ccc(cc4)C([O-])=O)C=C3C#N)=C1	REALSpace_70bn_2024-09	m_274860bbc	17155772	17196390	23196850
S1c2c(cccc2)C(C=3N=NN(c4ccc(cc4)C(=O)NN(CCO)C)C3)=C1	590	fCSFP4	0.516	m_274860bbc____17175372____17196390____23196850	CHEMBL3663141	S1c2c(cccc2)C(C3=NN(c4ccc(cc4)C([O-])=O)C=C3C#N)=C1	REALSpace_70bn_2024-09	m_274860bbc	17175372	17196390	23196850
S1c2c(cccc2)C(C=3N=NN(c4ccc(cc4)C(=O)NNC(=O)C(O)C)C3)=C1	591	fCSFP4	0.516	m_274860bbc____17143726____17196390____23196850	CHEMBL3663141	S1c2c(cccc2)C(C3=NN(c4ccc(cc4)C([O-])=O)C=C3C#N)=C1	REALSpace_70bn_2024-09	m_274860bbc	17143726	17196390	23196850
S1c2c(cccc2)C(C=3N=NN(c4cc(ccc4)C(=O)N5CC(C#N)C5)C3)=C1	592	fCSFP4	0.516	m_274860bbc____17144524____17196388____23196850	CHEMBL3663141	S1c2c(cccc2)C(C3=NN(c4ccc(cc4)C([O-])=O)C=C3C#N)=C1	REALSpace_70bn_2024-09	m_274860bbc	17144524	17196388	23196850
S1c2c(cccc2)C(C=3N=NN(c4cc(ccc4)C(=O)NCCCCC([O-])=O)C3)=C1	593	fCSFP4	0.516	m_280190aeb____19271980____18077374____23041482	CHEMBL3663141	S1c2c(cccc2)C(C3=NN(c4ccc(cc4)C([O-])=O)C=C3C#N)=C1	REALSpace_70bn_2024-09	m_280190aeb	19271980	18077374	23041482
S1c2c(cccc2)C(C=3N=NN(c4ccc(cc4)C(=O)N(CCCC([O-])=O)C)C3)=C1	594	fCSFP4	0.516	m_280190aeb____18065376____18077370____23041482	CHEMBL3663141	S1c2c(cccc2)C(C3=NN(c4ccc(cc4)C([O-])=O)C=C3C#N)=C1	REALSpace_70bn_2024-09	m_280190aeb	18065376	18077370	23041482
S1c2c(cccc2)C(C=3N=NN(c4ccc(cc4)C(=O)N5CC(CC([O-])=O)C5)C3)=C1	595	fCSFP4	0.516	m_280190aeb____22655026____18077370____23041482	CHEMBL3663141	S1c2c(cccc2)C(C3=NN(c4ccc(cc4)C([O-])=O)C=C3C#N)=C1	REALSpace_70bn_2024-09	m_280190aeb	22655026	18077370	23041482
S1c2c(cccc2)C(C=3N=NN(c4ccc(cc4)C(=O)NC(C([O-])=O)CC)C3)=C1	596	fCSFP4	0.516	m_280190aeb____19267310____18077370____23041482	CHEMBL3663141	S1c2c(cccc2)C(C3=NN(c4ccc(cc4)C([O-])=O)C=C3C#N)=C1	REALSpace_70bn_2024-09	m_280190aeb	19267310	18077370	23041482
ClC=1C(=NN(C1)C)C=2N=NN(c3ccc(cc3)C(=O)NCCC=4c5c(SC4)cccc5)C2	597	fCSFP4	0.515	m_274860bbc____15215398____17196390____23196560	CHEMBL3663141	S1c2c(cccc2)C(C3=NN(c4ccc(cc4)C([O-])=O)C=C3C#N)=C1	REALSpace_70bn_2024-09	m_274860bbc	15215398	17196390	23196560
S1c2c(cccc2)C(C=3N=NN(c4ccc(N5C=NN=C5)cc4)C3)=C1	598	fCSFP4	0.515	m_282512abb____24322118____24222386	CHEMBL3663141	S1c2c(cccc2)C(C3=NN(c4ccc(cc4)C([O-])=O)C=C3C#N)=C1	REALSpace_70bn_2024-09	m_282512abb	24322118	24222386
S1c2c(cccc2)C(C=3N=NN(c4ccc(N5N=NC=C5)cc4)C3)=C1	599	fCSFP4	0.515	m_282512abb____24326996____24222386	CHEMBL3663141	S1c2c(cccc2)C(C3=NN(c4ccc(cc4)C([O-])=O)C=C3C#N)=C1	REALSpace_70bn_2024-09	m_282512abb	24326996	24222386
S1c2c(cccc2)C(C=3N=NN(c4ccc(N5N=NN=C5)cc4)C3)=C1	600	fCSFP4	0.515	m_282512abb____24331220____24222386	CHEMBL3663141	S1c2c(cccc2)C(C3=NN(c4ccc(cc4)C([O-])=O)C=C3C#N)=C1	REALSpace_70bn_2024-09	m_282512abb	24331220	24222386
S1c2c(cccc2)C(C=3N=NN(c4ccc(N5N=NC(=C5)CO)cc4)C3)=C1	601	fCSFP4	0.514	m_282512abb____24294508____24222386	CHEMBL3663141	S1c2c(cccc2)C(C3=NN(c4ccc(cc4)C([O-])=O)C=C3C#N)=C1	REALSpace_70bn_2024-09	m_282512abb	24294508	24222386
S1c2c(cccc2)C(C=3N=NN(c4ccc(cc4)CCO)C3)=C1	602	fCSFP4	0.514	m_273910bbb____21677306____25421774	CHEMBL3663141	S1c2c(cccc2)C(C3=NN(c4ccc(cc4)C([O-])=O)C=C3C#N)=C1	REALSpace_70bn_2024-09	m_273910bbb	21677306	25421774
S1c2c(cccc2)C(C=3N=NN(c4ccc([N+]([O-])=O)cc4)C3)=C1	603	fCSFP4	0.514	m_273910bbb____11992420____25421774	CHEMBL3663141	S1c2c(cccc2)C(C3=NN(c4ccc(cc4)C([O-])=O)C=C3C#N)=C1	REALSpace_70bn_2024-09	m_273910bbb	11992420	25421774
S1c2c(cccc2)C(C=3N=NN(c4cc(O)cc(c4)C(=O)OC)C3)=C1	604	fCSFP4	0.514	m_282512abb____24328392____24222386	CHEMBL3663141	S1c2c(cccc2)C(C3=NN(c4ccc(cc4)C([O-])=O)C=C3C#N)=C1	REALSpace_70bn_2024-09	m_282512abb	24328392	24222386
S1c2c(cccc2)C(NC(=O)C=3C(=NN(c4ccccc4)C3)C)=C1	605	fCSFP4	0.514	m_11ccb____27262052____2767484	CHEMBL3663141	S1c2c(cccc2)C(C3=NN(c4ccc(cc4)C([O-])=O)C=C3C#N)=C1	REALSpace_70bn_2024-09	m_11ccb	27262052	2767484
S1c2c(cccc2)C(C=3N=NN(c4cc(N5N=NC(C(=O)OC)=C5)ccc4)C3)=C1	606	fCSFP4	0.514	m_282512abb____24322156____24222386	CHEMBL3663141	S1c2c(cccc2)C(C3=NN(c4ccc(cc4)C([O-])=O)C=C3C#N)=C1	REALSpace_70bn_2024-09	m_282512abb	24322156	24222386
S1c2c(cccc2)C(C=3N=NN(c4cc(ccc4)C(=O)N5CCCC5)C3)=C1	607	fCSFP4	0.513	m_282512abb____24322580____24222386	CHEMBL3663141	S1c2c(cccc2)C(C3=NN(c4ccc(cc4)C([O-])=O)C=C3C#N)=C1	REALSpace_70bn_2024-09	m_282512abb	24322580	24222386
S1c2c(cccc2)C(C=3N=NN(c4cc(ccc4)C(=O)N5CCCCC5)C3)=C1	608	fCSFP4	0.513	m_282512abb____24330378____24222386	CHEMBL3663141	S1c2c(cccc2)C(C3=NN(c4ccc(cc4)C([O-])=O)C=C3C#N)=C1	REALSpace_70bn_2024-09	m_282512abb	24330378	24222386
S1c2c(cccc2)C(C=3N=NN(c4cc(ccc4)C(=O)N5CCCCCC5)C3)=C1	609	fCSFP4	0.513	m_274860bbc____15212390____17196388____23196850	CHEMBL3663141	S1c2c(cccc2)C(C3=NN(c4ccc(cc4)C([O-])=O)C=C3C#N)=C1	REALSpace_70bn_2024-09	m_274860bbc	15212390	17196388	23196850
S1c2c(cccc2)C(C=3N=NN(c4cc(ccc4)C(=O)NCC(=O)c5ccccc5)C3)=C1	610	fCSFP4	0.513	m_274860bbc____17146662____17196388____23196850	CHEMBL3663141	S1c2c(cccc2)C(C3=NN(c4ccc(cc4)C([O-])=O)C=C3C#N)=C1	REALSpace_70bn_2024-09	m_274860bbc	17146662	17196388	23196850
S1c2c(cccc2)C(C=3N=NN(c4cc(ccc4)C(=O)NCCCC)C3)=C1	611	fCSFP4	0.513	m_274860bbc____15212462____17196388____23196850	CHEMBL3663141	S1c2c(cccc2)C(C3=NN(c4ccc(cc4)C([O-])=O)C=C3C#N)=C1	REALSpace_70bn_2024-09	m_274860bbc	15212462	17196388	23196850
S1c2c(cccc2)C(C=3N=NN(c4cc(ccc4)C(=O)NCCCF)C3)=C1	612	fCSFP4	0.513	m_274860bbc____17175486____17196388____23196850	CHEMBL3663141	S1c2c(cccc2)C(C3=NN(c4ccc(cc4)C([O-])=O)C=C3C#N)=C1	REALSpace_70bn_2024-09	m_274860bbc	17175486	17196388	23196850
S1c2c(cccc2)C(C=3N=NN(c4ccc(N5N=C(N=C5)C(=O)OC)cc4)C3)=C1	613	fCSFP4	0.513	m_282512abb____24300002____24222386	CHEMBL3663141	S1c2c(cccc2)C(C3=NN(c4ccc(cc4)C([O-])=O)C=C3C#N)=C1	REALSpace_70bn_2024-09	m_282512abb	24300002	24222386
BrC=C1CN(C(=O)c2ccc(N3N=NC(C=4c5c(SC4)cccc5)=C3)cc2)C1	614	fCSFP4	0.513	m_274860bbc____24688958____17196390____23196850	CHEMBL3663141	S1c2c(cccc2)C(C3=NN(c4ccc(cc4)C([O-])=O)C=C3C#N)=C1	REALSpace_70bn_2024-09	m_274860bbc	24688958	17196390	23196850
Clc1ccc(cc1)C(=O)N(c2ccc(N3N=NC(C=4c5c(SC4)cccc5)=C3)cc2)C	615	fCSFP4	0.513	m_282512abb____24328152____24222386	CHEMBL3663141	S1c2c(cccc2)C(C3=NN(c4ccc(cc4)C([O-])=O)C=C3C#N)=C1	REALSpace_70bn_2024-09	m_282512abb	24328152	24222386
S(=O)(CCNC(=O)c1ccc(N2N=NC(C=3c4c(SC3)cccc4)=C2)cc1)C	616	fCSFP4	0.513	m_274860bbc____15213354____17196390____23196850	CHEMBL3663141	S1c2c(cccc2)C(C3=NN(c4ccc(cc4)C([O-])=O)C=C3C#N)=C1	REALSpace_70bn_2024-09	m_274860bbc	15213354	17196390	23196850
S(CC=CCNC(=O)c1ccc(N2N=NC(C=3c4c(SC3)cccc4)=C2)cc1)C	617	fCSFP4	0.513	m_274860bbc____24692140____17196390____23196850	CHEMBL3663141	S1c2c(cccc2)C(C3=NN(c4ccc(cc4)C([O-])=O)C=C3C#N)=C1	REALSpace_70bn_2024-09	m_274860bbc	24692140	17196390	23196850
S1(=O)CCN(C(=O)c2ccc(N3N=NC(C=4c5c(SC4)cccc5)=C3)cc2)CC1	618	fCSFP4	0.513	m_274860bbc____15213338____17196390____23196850	CHEMBL3663141	S1c2c(cccc2)C(C3=NN(c4ccc(cc4)C([O-])=O)C=C3C#N)=C1	REALSpace_70bn_2024-09	m_274860bbc	15213338	17196390	23196850
S1CC(CNC(=O)c2ccc(N3N=NC(C=4c5c(SC4)cccc5)=C3)cc2)C1	619	fCSFP4	0.513	m_274860bbc____15213294____17196390____23196850	CHEMBL3663141	S1c2c(cccc2)C(C3=NN(c4ccc(cc4)C([O-])=O)C=C3C#N)=C1	REALSpace_70bn_2024-09	m_274860bbc	15213294	17196390	23196850
S1CC2(C1)CN(C(=O)c3ccc(N4N=NC(C=5c6c(SC5)cccc6)=C4)cc3)C2	620	fCSFP4	0.513	m_274860bbc____24680972____17196390____23196850	CHEMBL3663141	S1c2c(cccc2)C(C3=NN(c4ccc(cc4)C([O-])=O)C=C3C#N)=C1	REALSpace_70bn_2024-09	m_274860bbc	24680972	17196390	23196850
S1c2c(cccc2)C(C=3N=NN(c4cc(ccc4)C(=O)NCC#CCC)C3)=C1	621	fCSFP4	0.513	m_274860bbc____17169922____17196388____23196850	CHEMBL3663141	S1c2c(cccc2)C(C3=NN(c4ccc(cc4)C([O-])=O)C=C3C#N)=C1	REALSpace_70bn_2024-09	m_274860bbc	17169922	17196388	23196850
S1c2c(cccc2)C(C=3N=NN(c4cc(ccc4)C(=O)NCC=C=C)C3)=C1	622	fCSFP4	0.513	m_274860bbc____17146882____17196388____23196850	CHEMBL3663141	S1c2c(cccc2)C(C3=NN(c4ccc(cc4)C([O-])=O)C=C3C#N)=C1	REALSpace_70bn_2024-09	m_274860bbc	17146882	17196388	23196850
S1c2c(cccc2)C(C=3N=NN(c4ccc(cc4)C(=O)N(C5CC5)C6CCC6)C3)=C1	623	fCSFP4	0.513	m_274860bbc____17172782____17196390____23196850	CHEMBL3663141	S1c2c(cccc2)C(C3=NN(c4ccc(cc4)C([O-])=O)C=C3C#N)=C1	REALSpace_70bn_2024-09	m_274860bbc	17172782	17196390	23196850
S1c2c(cccc2)C(C=3N=NN(c4ccc(cc4)C(=O)N(CC=C)C)C3)=C1	624	fCSFP4	0.513	m_274860bbc____15212718____17196390____23196850	CHEMBL3663141	S1c2c(cccc2)C(C3=NN(c4ccc(cc4)C([O-])=O)C=C3C#N)=C1	REALSpace_70bn_2024-09	m_274860bbc	15212718	17196390	23196850
S1c2c(cccc2)C(C=3N=NN(c4ccc(cc4)C(=O)N(CC=C)CC)C3)=C1	625	fCSFP4	0.513	m_274860bbc____17134984____17196390____23196850	CHEMBL3663141	S1c2c(cccc2)C(C3=NN(c4ccc(cc4)C([O-])=O)C=C3C#N)=C1	REALSpace_70bn_2024-09	m_274860bbc	17134984	17196390	23196850
S1c2c(cccc2)C(C=3N=NN(c4ccc(cc4)C(=O)N(CCCC)C)C3)=C1	626	fCSFP4	0.513	m_274860bbc____17151262____17196390____23196850	CHEMBL3663141	S1c2c(cccc2)C(C3=NN(c4ccc(cc4)C([O-])=O)C=C3C#N)=C1	REALSpace_70bn_2024-09	m_274860bbc	17151262	17196390	23196850
S1c2c(cccc2)C(C=3N=NN(c4ccc(cc4)C(=O)N5C6CCC5CCC6)C3)=C1	627	fCSFP4	0.513	m_274860bbc____17136236____17196390____23196850	CHEMBL3663141	S1c2c(cccc2)C(C3=NN(c4ccc(cc4)C([O-])=O)C=C3C#N)=C1	REALSpace_70bn_2024-09	m_274860bbc	17136236	17196390	23196850
S1c2c(cccc2)C(C=3N=NN(c4ccc(cc4)C(=O)N5CC(=CC)C5)C3)=C1	628	fCSFP4	0.513	m_274860bbc____17166552____17196390____23196850	CHEMBL3663141	S1c2c(cccc2)C(C3=NN(c4ccc(cc4)C([O-])=O)C=C3C#N)=C1	REALSpace_70bn_2024-09	m_274860bbc	17166552	17196390	23196850
S1c2c(cccc2)C(C=3N=NN(c4ccc(cc4)C(=O)N5CC6(C5)CCCC6)C3)=C1	629	fCSFP4	0.513	m_274860bbc____17144472____17196390____23196850	CHEMBL3663141	S1c2c(cccc2)C(C3=NN(c4ccc(cc4)C([O-])=O)C=C3C#N)=C1	REALSpace_70bn_2024-09	m_274860bbc	17144472	17196390	23196850
S1c2c(cccc2)C(C=3N=NN(c4ccc(cc4)C(=O)N5CCC(=C)CC5)C3)=C1	630	fCSFP4	0.513	m_274860bbc____15213342____17196390____23196850	CHEMBL3663141	S1c2c(cccc2)C(C3=NN(c4ccc(cc4)C([O-])=O)C=C3C#N)=C1	REALSpace_70bn_2024-09	m_274860bbc	15213342	17196390	23196850
S1c2c(cccc2)C(C=3N=NN(c4ccc(cc4)C(=O)N5CC[NH+](CC)CC5)C3)=C1	631	fCSFP4	0.513	m_282512abb____24328688____24222386	CHEMBL3663141	S1c2c(cccc2)C(C3=NN(c4ccc(cc4)C([O-])=O)C=C3C#N)=C1	REALSpace_70bn_2024-09	m_282512abb	24328688	24222386
S1c2c(cccc2)C(C=3N=NN(c4ccc(cc4)C(=O)N5COCC5)C3)=C1	632	fCSFP4	0.513	m_274860bbc____17142396____17196390____23196850	CHEMBL3663141	S1c2c(cccc2)C(C3=NN(c4ccc(cc4)C([O-])=O)C=C3C#N)=C1	REALSpace_70bn_2024-09	m_274860bbc	17142396	17196390	23196850
S1c2c(cccc2)C(C=3N=NN(c4ccc(cc4)C(=O)N5CSCC5)C3)=C1	633	fCSFP4	0.513	m_274860bbc____17131578____17196390____23196850	CHEMBL3663141	S1c2c(cccc2)C(C3=NN(c4ccc(cc4)C([O-])=O)C=C3C#N)=C1	REALSpace_70bn_2024-09	m_274860bbc	17131578	17196390	23196850
S1c2c(cccc2)C(C=3N=NN(c4ccc(cc4)C(=O)NC(C(F)F)C)C3)=C1	634	fCSFP4	0.513	m_274860bbc____17137250____17196390____23196850	CHEMBL3663141	S1c2c(cccc2)C(C3=NN(c4ccc(cc4)C([O-])=O)C=C3C#N)=C1	REALSpace_70bn_2024-09	m_274860bbc	17137250	17196390	23196850
S1c2c(cccc2)C(C=3N=NN(c4ccc(cc4)C(=O)NC5C6C5CCC6)C3)=C1	635	fCSFP4	0.513	m_274860bbc____24688494____17196390____23196850	CHEMBL3663141	S1c2c(cccc2)C(C3=NN(c4ccc(cc4)C([O-])=O)C=C3C#N)=C1	REALSpace_70bn_2024-09	m_274860bbc	24688494	17196390	23196850
S1c2c(cccc2)C(C=3N=NN(c4ccc(cc4)C(=O)NC5CC(=C)C5)C3)=C1	636	fCSFP4	0.513	m_274860bbc____17168086____17196390____23196850	CHEMBL3663141	S1c2c(cccc2)C(C3=NN(c4ccc(cc4)C([O-])=O)C=C3C#N)=C1	REALSpace_70bn_2024-09	m_274860bbc	17168086	17196390	23196850
S1c2c(cccc2)C(C=3N=NN(c4ccc(cc4)C(=O)NC5CCC(CC5)C)C3)=C1	637	fCSFP4	0.513	m_274860bbc____15213366____17196390____23196850	CHEMBL3663141	S1c2c(cccc2)C(C3=NN(c4ccc(cc4)C([O-])=O)C=C3C#N)=C1	REALSpace_70bn_2024-09	m_274860bbc	15213366	17196390	23196850
S1c2c(cccc2)C(C=3N=NN(c4ccc(cc4)C(=O)NC5CCC(F)CC5)C3)=C1	638	fCSFP4	0.513	m_274860bbc____17141578____17196390____23196850	CHEMBL3663141	S1c2c(cccc2)C(C3=NN(c4ccc(cc4)C([O-])=O)C=C3C#N)=C1	REALSpace_70bn_2024-09	m_274860bbc	17141578	17196390	23196850
S1c2c(cccc2)C(C=3N=NN(c4ccc(cc4)C(=O)NC5CCOCC5)C3)=C1	639	fCSFP4	0.513	m_282512abb____24284508____24222386	CHEMBL3663141	S1c2c(cccc2)C(C3=NN(c4ccc(cc4)C([O-])=O)C=C3C#N)=C1	REALSpace_70bn_2024-09	m_282512abb	24284508	24222386
S1c2c(cccc2)C(C=3N=NN(c4ccc(cc4)C(=O)NC5CCSCC5)C3)=C1	640	fCSFP4	0.513	m_274860bbc____15213246____17196390____23196850	CHEMBL3663141	S1c2c(cccc2)C(C3=NN(c4ccc(cc4)C([O-])=O)C=C3C#N)=C1	REALSpace_70bn_2024-09	m_274860bbc	15213246	17196390	23196850
S1c2c(cccc2)C(C=3N=NN(c4ccc(cc4)C(=O)NCC(=O)CCC)C3)=C1	641	fCSFP4	0.513	m_274860bbc____17141108____17196390____23196850	CHEMBL3663141	S1c2c(cccc2)C(C3=NN(c4ccc(cc4)C([O-])=O)C=C3C#N)=C1	REALSpace_70bn_2024-09	m_274860bbc	17141108	17196390	23196850
S1c2c(cccc2)C(C=3N=NN(c4ccc(cc4)C(=O)NCC(=O)NCCC)C3)=C1	642	fCSFP4	0.513	m_274860bbc____17149844____17196390____23196850	CHEMBL3663141	S1c2c(cccc2)C(C3=NN(c4ccc(cc4)C([O-])=O)C=C3C#N)=C1	REALSpace_70bn_2024-09	m_274860bbc	17149844	17196390	23196850
S1c2c(cccc2)C(C=3N=NN(c4ccc(cc4)C(=O)NCC(=O)OC)C3)=C1	643	fCSFP4	0.513	m_282512abb____24329908____24222386	CHEMBL3663141	S1c2c(cccc2)C(C3=NN(c4ccc(cc4)C([O-])=O)C=C3C#N)=C1	REALSpace_70bn_2024-09	m_282512abb	24329908	24222386
S1c2c(cccc2)C(C=3N=NN(c4ccc(cc4)C(=O)NCC(CC(C)C)C)C3)=C1	644	fCSFP4	0.513	m_274860bbc____24676768____17196390____23196850	CHEMBL3663141	S1c2c(cccc2)C(C3=NN(c4ccc(cc4)C([O-])=O)C=C3C#N)=C1	REALSpace_70bn_2024-09	m_274860bbc	24676768	17196390	23196850
S1c2c(cccc2)C(C=3N=NN(c4ccc(cc4)C(=O)NCC(CC)(CC)C)C3)=C1	645	fCSFP4	0.513	m_274860bbc____17169918____17196390____23196850	CHEMBL3663141	S1c2c(cccc2)C(C3=NN(c4ccc(cc4)C([O-])=O)C=C3C#N)=C1	REALSpace_70bn_2024-09	m_274860bbc	17169918	17196390	23196850
S1c2c(cccc2)C(C=3N=NN(c4ccc(cc4)C(=O)NCC5=CNC=C5)C3)=C1	646	fCSFP4	0.513	m_274860bbc____17138046____17196390____23196850	CHEMBL3663141	S1c2c(cccc2)C(C3=NN(c4ccc(cc4)C([O-])=O)C=C3C#N)=C1	REALSpace_70bn_2024-09	m_274860bbc	17138046	17196390	23196850
S1c2c(cccc2)C(C=3N=NN(c4ccc(cc4)C(=O)NCC5COC5)C3)=C1	647	fCSFP4	0.513	m_274860bbc____24686806____17196390____23196850	CHEMBL3663141	S1c2c(cccc2)C(C3=NN(c4ccc(cc4)C([O-])=O)C=C3C#N)=C1	REALSpace_70bn_2024-09	m_274860bbc	24686806	17196390	23196850
S1c2c(cccc2)C(C=3N=NN(c4ccc(cc4)C(=O)NCC=CCOC)C3)=C1	648	fCSFP4	0.513	m_274860bbc____24676712____17196390____23196850	CHEMBL3663141	S1c2c(cccc2)C(C3=NN(c4ccc(cc4)C([O-])=O)C=C3C#N)=C1	REALSpace_70bn_2024-09	m_274860bbc	24676712	17196390	23196850
S1c2c(cccc2)C(C=3N=NN(c4ccc(cc4)C(=O)NCCC(=C)C)C3)=C1	649	fCSFP4	0.513	m_274860bbc____17155402____17196390____23196850	CHEMBL3663141	S1c2c(cccc2)C(C3=NN(c4ccc(cc4)C([O-])=O)C=C3C#N)=C1	REALSpace_70bn_2024-09	m_274860bbc	17155402	17196390	23196850
S1c2c(cccc2)C(C=3N=NN(c4ccc(cc4)C(=O)NCCC(=O)CC)C3)=C1	650	fCSFP4	0.513	m_274860bbc____24691554____17196390____23196850	CHEMBL3663141	S1c2c(cccc2)C(C3=NN(c4ccc(cc4)C([O-])=O)C=C3C#N)=C1	REALSpace_70bn_2024-09	m_274860bbc	24691554	17196390	23196850
S1c2c(cccc2)C(C=3N=NN(c4ccc(cc4)C(=O)NCCC(=O)NC)C3)=C1	651	fCSFP4	0.513	m_274860bbc____15213412____17196390____23196850	CHEMBL3663141	S1c2c(cccc2)C(C3=NN(c4ccc(cc4)C([O-])=O)C=C3C#N)=C1	REALSpace_70bn_2024-09	m_274860bbc	15213412	17196390	23196850
S1c2c(cccc2)C(C=3N=NN(c4ccc(cc4)C(=O)NCCC(=O)NCC)C3)=C1	652	fCSFP4	0.513	m_274860bbc____17166442____17196390____23196850	CHEMBL3663141	S1c2c(cccc2)C(C3=NN(c4ccc(cc4)C([O-])=O)C=C3C#N)=C1	REALSpace_70bn_2024-09	m_274860bbc	17166442	17196390	23196850
S1c2c(cccc2)C(C=3N=NN(c4ccc(cc4)C(=O)NCCC=5C=NNC5)C3)=C1	653	fCSFP4	0.513	m_274860bbc____19034042____17196390____23196850	CHEMBL3663141	S1c2c(cccc2)C(C3=NN(c4ccc(cc4)C([O-])=O)C=C3C#N)=C1	REALSpace_70bn_2024-09	m_274860bbc	19034042	17196390	23196850
S1c2c(cccc2)C(C=3N=NN(c4ccc(cc4)C(=O)NCCC=C(C)C)C3)=C1	654	fCSFP4	0.513	m_274860bbc____28218780____17196390____23196850	CHEMBL3663141	S1c2c(cccc2)C(C3=NN(c4ccc(cc4)C([O-])=O)C=C3C#N)=C1	REALSpace_70bn_2024-09	m_274860bbc	28218780	17196390	23196850
S1c2c(cccc2)C(C=3N=NN(c4ccc(cc4)C(=O)NCCCC(=O)N)C3)=C1	655	fCSFP4	0.513	m_274860bbc____17131694____17196390____23196850	CHEMBL3663141	S1c2c(cccc2)C(C3=NN(c4ccc(cc4)C([O-])=O)C=C3C#N)=C1	REALSpace_70bn_2024-09	m_274860bbc	17131694	17196390	23196850
S1c2c(cccc2)C(C=3N=NN(c4ccc(cc4)C(=O)NCCCC(C)(C)C)C3)=C1	656	fCSFP4	0.513	m_274860bbc____15219062____17196390____23196850	CHEMBL3663141	S1c2c(cccc2)C(C3=NN(c4ccc(cc4)C([O-])=O)C=C3C#N)=C1	REALSpace_70bn_2024-09	m_274860bbc	15219062	17196390	23196850
S1c2c(cccc2)C(C=3N=NN(c4ccc(cc4)C(=O)NCCCC(F)(F)F)C3)=C1	657	fCSFP4	0.513	m_274860bbc____15213012____17196390____23196850	CHEMBL3663141	S1c2c(cccc2)C(C3=NN(c4ccc(cc4)C([O-])=O)C=C3C#N)=C1	REALSpace_70bn_2024-09	m_274860bbc	15213012	17196390	23196850
S1c2c(cccc2)C(C=3N=NN(c4ccc(cc4)C(=O)NCCCC5CC5)C3)=C1	658	fCSFP4	0.513	m_274860bbc____17138902____17196390____23196850	CHEMBL3663141	S1c2c(cccc2)C(C3=NN(c4ccc(cc4)C([O-])=O)C=C3C#N)=C1	REALSpace_70bn_2024-09	m_274860bbc	17138902	17196390	23196850
S1c2c(cccc2)C(C=3N=NN(c4ccc(cc4)C(=O)NCCCC=CC)C3)=C1	659	fCSFP4	0.513	m_274860bbc____17165668____17196390____23196850	CHEMBL3663141	S1c2c(cccc2)C(C3=NN(c4ccc(cc4)C([O-])=O)C=C3C#N)=C1	REALSpace_70bn_2024-09	m_274860bbc	17165668	17196390	23196850
S1c2c(cccc2)C(C=3N=NN(c4ccc(cc4)C(=O)NCCCCC(C)C)C3)=C1	660	fCSFP4	0.513	m_274860bbc____24677212____17196390____23196850	CHEMBL3663141	S1c2c(cccc2)C(C3=NN(c4ccc(cc4)C([O-])=O)C=C3C#N)=C1	REALSpace_70bn_2024-09	m_274860bbc	24677212	17196390	23196850
S1c2c(cccc2)C(C=3N=NN(c4ccc(cc4)C(=O)NCCCCOCC)C3)=C1	661	fCSFP4	0.513	m_274860bbc____17155964____17196390____23196850	CHEMBL3663141	S1c2c(cccc2)C(C3=NN(c4ccc(cc4)C([O-])=O)C=C3C#N)=C1	REALSpace_70bn_2024-09	m_274860bbc	17155964	17196390	23196850
S1c2c(cccc2)C(C=3N=NN(c4ccc(cc4)C(=O)NCCCC[NH+](C)C)C3)=C1	662	fCSFP4	0.513	m_274860bbc____17155962____17196390____23196850	CHEMBL3663141	S1c2c(cccc2)C(C3=NN(c4ccc(cc4)C([O-])=O)C=C3C#N)=C1	REALSpace_70bn_2024-09	m_274860bbc	17155962	17196390	23196850
S1c2c(cccc2)C(C=3N=NN(c4ccc(cc4)C(=O)NCCc5ccc(cc5)C(=O)C)C3)=C1	663	fCSFP4	0.513	m_274860bbc____17132742____17196390____23196850	CHEMBL3663141	S1c2c(cccc2)C(C3=NN(c4ccc(cc4)C([O-])=O)C=C3C#N)=C1	REALSpace_70bn_2024-09	m_274860bbc	17132742	17196390	23196850
S1c2c(cccc2)C(C=3N=NN(c4ccc(cc4)C(=O)NCCc5ccc(cc5)C(=O)N)C3)=C1	664	fCSFP4	0.513	m_274860bbc____24678906____17196390____23196850	CHEMBL3663141	S1c2c(cccc2)C(C3=NN(c4ccc(cc4)C([O-])=O)C=C3C#N)=C1	REALSpace_70bn_2024-09	m_274860bbc	24678906	17196390	23196850
S1c2c(cccc2)C(C=3N=NN(c4ccc(cc4)C(=O)NCP(=O)(C)C)C3)=C1	665	fCSFP4	0.513	m_274860bbc____24688984____17196390____23196850	CHEMBL3663141	S1c2c(cccc2)C(C3=NN(c4ccc(cc4)C([O-])=O)C=C3C#N)=C1	REALSpace_70bn_2024-09	m_274860bbc	24688984	17196390	23196850
S1c2c(cccc2)C(C=3N=NN(c4ccc(cc4)C(=O)NN5CCOCC5)C3)=C1	666	fCSFP4	0.513	m_274860bbc____17151276____17196390____23196850	CHEMBL3663141	S1c2c(cccc2)C(C3=NN(c4ccc(cc4)C([O-])=O)C=C3C#N)=C1	REALSpace_70bn_2024-09	m_274860bbc	17151276	17196390	23196850
S1c2c(cccc2)C(C=3N=NN(c4ccc(cc4)C(=O)NN5CCSCC5)C3)=C1	667	fCSFP4	0.513	m_274860bbc____17139012____17196390____23196850	CHEMBL3663141	S1c2c(cccc2)C(C3=NN(c4ccc(cc4)C([O-])=O)C=C3C#N)=C1	REALSpace_70bn_2024-09	m_274860bbc	17139012	17196390	23196850
S1c2c(cccc2)C(C=3N=NN(c4ccc(cc4)C(=O)NN5CC[NH+](CC5)C)C3)=C1	668	fCSFP4	0.513	m_274860bbc____17149802____17196390____23196850	CHEMBL3663141	S1c2c(cccc2)C(C3=NN(c4ccc(cc4)C([O-])=O)C=C3C#N)=C1	REALSpace_70bn_2024-09	m_274860bbc	17149802	17196390	23196850
S1c2c(cccc2)C(C=3N=NN(c4ccc(cc4)C(=O)NNC(=O)CCCC)C3)=C1	669	fCSFP4	0.513	m_274860bbc____17159626____17196390____23196850	CHEMBL3663141	S1c2c(cccc2)C(C3=NN(c4ccc(cc4)C([O-])=O)C=C3C#N)=C1	REALSpace_70bn_2024-09	m_274860bbc	17159626	17196390	23196850
S1c2c(cccc2)C(C=3N=NN(c4c(cc(cc4)C(=O)NC)C)C3)=C1	670	fCSFP4	0.513	m_282512abb____24325564____24222386	CHEMBL3663141	S1c2c(cccc2)C(C3=NN(c4ccc(cc4)C([O-])=O)C=C3C#N)=C1	REALSpace_70bn_2024-09	m_282512abb	24325564	24222386
S1c2c(cccc2)C(C=3N=NN(c4c(cc(cc4)C(=O)OC)C)C3)=C1	671	fCSFP4	0.513	m_282512abb____24290830____24222386	CHEMBL3663141	S1c2c(cccc2)C(C3=NN(c4ccc(cc4)C([O-])=O)C=C3C#N)=C1	REALSpace_70bn_2024-09	m_282512abb	24290830	24222386
S1c2c(cccc2)C(C=3N=NN(c4cc(c(cc4)C(=O)NC)C)C3)=C1	672	fCSFP4	0.513	m_282512abb____24301658____24222386	CHEMBL3663141	S1c2c(cccc2)C(C3=NN(c4ccc(cc4)C([O-])=O)C=C3C#N)=C1	REALSpace_70bn_2024-09	m_282512abb	24301658	24222386
S1c2c(cccc2)C(C=3N=NN(c4cc(c(cc4)C(=O)OC)C)C3)=C1	673	fCSFP4	0.513	m_282512abb____24290038____24222386	CHEMBL3663141	S1c2c(cccc2)C(C3=NN(c4ccc(cc4)C([O-])=O)C=C3C#N)=C1	REALSpace_70bn_2024-09	m_282512abb	24290038	24222386
S1c2c(cccc2)C(C=3N=NN(c4cc(ccc4)C(=O)NCC#CCCO)C3)=C1	674	fCSFP4	0.513	m_274860bbc____24676674____17196388____23196850	CHEMBL3663141	S1c2c(cccc2)C(C3=NN(c4ccc(cc4)C([O-])=O)C=C3C#N)=C1	REALSpace_70bn_2024-09	m_274860bbc	24676674	17196388	23196850
S1c2c(cccc2)C(C=3N=NN(c4cc(ccc4)C(=O)NCCC#CCO)C3)=C1	675	fCSFP4	0.513	m_274860bbc____24696586____17196388____23196850	CHEMBL3663141	S1c2c(cccc2)C(C3=NN(c4ccc(cc4)C([O-])=O)C=C3C#N)=C1	REALSpace_70bn_2024-09	m_274860bbc	24696586	17196388	23196850
S1c2c(cccc2)C(C=3N=NN(c4ccc(cc4)C(=O)NC(CC(O)C)C)C3)=C1	676	fCSFP4	0.513	m_274860bbc____15212670____17196390____23196850	CHEMBL3663141	S1c2c(cccc2)C(C3=NN(c4ccc(cc4)C([O-])=O)C=C3C#N)=C1	REALSpace_70bn_2024-09	m_274860bbc	15212670	17196390	23196850
S1c2c(cccc2)C(C=3N=NN(c4ccc(cc4)C(=O)NC(CCO)CC)C3)=C1	677	fCSFP4	0.513	m_274860bbc____15215468____17196390____23196850	CHEMBL3663141	S1c2c(cccc2)C(C3=NN(c4ccc(cc4)C([O-])=O)C=C3C#N)=C1	REALSpace_70bn_2024-09	m_274860bbc	15215468	17196390	23196850
S1c2c(cccc2)C(C=3N=NN(c4ccc(cc4)C(=O)NC56CC(CO)(C5)C6)C3)=C1	678	fCSFP4	0.513	m_274860bbc____17161878____17196390____23196850	CHEMBL3663141	S1c2c(cccc2)C(C3=NN(c4ccc(cc4)C([O-])=O)C=C3C#N)=C1	REALSpace_70bn_2024-09	m_274860bbc	17161878	17196390	23196850
S1c2c(cccc2)C(C=3N=NN(c4ccc(cc4)C(=O)NCC(CCO)C)C3)=C1	679	fCSFP4	0.513	m_274860bbc____15212300____17196390____23196850	CHEMBL3663141	S1c2c(cccc2)C(C3=NN(c4ccc(cc4)C([O-])=O)C=C3C#N)=C1	REALSpace_70bn_2024-09	m_274860bbc	15212300	17196390	23196850
S1c2c(cccc2)C(C=3N=NN(c4ccc(cc4)C(=O)NCC(O)CCC)C3)=C1	680	fCSFP4	0.513	m_274860bbc____15212284____17196390____23196850	CHEMBL3663141	S1c2c(cccc2)C(C3=NN(c4ccc(cc4)C([O-])=O)C=C3C#N)=C1	REALSpace_70bn_2024-09	m_274860bbc	15212284	17196390	23196850
S1c2c(cccc2)C(C=3N=NN(c4ccc(cc4)C(=O)NCC5(CO)CC5)C3)=C1	681	fCSFP4	0.513	m_274860bbc____15215020____17196390____23196850	CHEMBL3663141	S1c2c(cccc2)C(C3=NN(c4ccc(cc4)C([O-])=O)C=C3C#N)=C1	REALSpace_70bn_2024-09	m_274860bbc	15215020	17196390	23196850
S1c2c(cccc2)C(C=3N=NN(c4ccc(cc4)C(=O)NCC5C(CO)C5)C3)=C1	682	fCSFP4	0.513	m_274860bbc____17157240____17196390____23196850	CHEMBL3663141	S1c2c(cccc2)C(C3=NN(c4ccc(cc4)C([O-])=O)C=C3C#N)=C1	REALSpace_70bn_2024-09	m_274860bbc	17157240	17196390	23196850
S1c2c(cccc2)C(C=3N=NN(c4ccc(cc4)C(=O)NCCC(CO)C)C3)=C1	683	fCSFP4	0.513	m_274860bbc____24677050____17196390____23196850	CHEMBL3663141	S1c2c(cccc2)C(C3=NN(c4ccc(cc4)C([O-])=O)C=C3C#N)=C1	REALSpace_70bn_2024-09	m_274860bbc	24677050	17196390	23196850
S1c2c(cccc2)C(C=3N=NN(c4ccc(cc4)C(=O)NCCC(O)CC)C3)=C1	684	fCSFP4	0.513	m_274860bbc____15212312____17196390____23196850	CHEMBL3663141	S1c2c(cccc2)C(C3=NN(c4ccc(cc4)C([O-])=O)C=C3C#N)=C1	REALSpace_70bn_2024-09	m_274860bbc	15212312	17196390	23196850
S1c2c(cccc2)C(C=3N=NN(c4ccc(cc4)C(=O)NCCCC(O)C)C3)=C1	685	fCSFP4	0.513	m_274860bbc____17146694____17196390____23196850	CHEMBL3663141	S1c2c(cccc2)C(C3=NN(c4ccc(cc4)C([O-])=O)C=C3C#N)=C1	REALSpace_70bn_2024-09	m_274860bbc	17146694	17196390	23196850
S1c2c(cccc2)C(C=3N=NN(c4ccc(cc4)C(=O)NN(CCO)CC)C3)=C1	686	fCSFP4	0.513	m_274860bbc____17153968____17196390____23196850	CHEMBL3663141	S1c2c(cccc2)C(C3=NN(c4ccc(cc4)C([O-])=O)C=C3C#N)=C1	REALSpace_70bn_2024-09	m_274860bbc	17153968	17196390	23196850
S1c2c(cccc2)C(C=3N=NN(c4cc(ccc4)C(=O)NC5CC(C#N)C5)C3)=C1	687	fCSFP4	0.513	m_274860bbc____17173102____17196388____23196850	CHEMBL3663141	S1c2c(cccc2)C(C3=NN(c4ccc(cc4)C([O-])=O)C=C3C#N)=C1	REALSpace_70bn_2024-09	m_274860bbc	17173102	17196388	23196850
S1c2c(cccc2)C(C=3N=NN(c4ccc(cc4)C(=O)N5CC(C#N)(C5)C)C3)=C1	688	fCSFP4	0.512	m_274860bbc____17139698____17196390____23196850	CHEMBL3663141	S1c2c(cccc2)C(C3=NN(c4ccc(cc4)C([O-])=O)C=C3C#N)=C1	REALSpace_70bn_2024-09	m_274860bbc	17139698	17196390	23196850
S1c2c(cccc2)C(C=3N=NN(c4ccc(cc4)C(=O)N5CC(F)(C#N)C5)C3)=C1	689	fCSFP4	0.512	m_274860bbc____24694668____17196390____23196850	CHEMBL3663141	S1c2c(cccc2)C(C3=NN(c4ccc(cc4)C([O-])=O)C=C3C#N)=C1	REALSpace_70bn_2024-09	m_274860bbc	24694668	17196390	23196850
S1c2c(cccc2)C(C=3N=NN(c4ccc(cc4)C(=O)NC(C([O-])=O)C(C)C)C3)=C1	690	fCSFP4	0.512	m_280190aeb____28056280____18077370____23041482	CHEMBL3663141	S1c2c(cccc2)C(C3=NN(c4ccc(cc4)C([O-])=O)C=C3C#N)=C1	REALSpace_70bn_2024-09	m_280190aeb	28056280	18077370	23041482
S1c2c(cccc2)C(C=3N=NN(c4ccc(cc4)C(=O)NC(CC([O-])=O)(C)C)C3)=C1	691	fCSFP4	0.512	m_280190aeb____19278730____18077370____23041482	CHEMBL3663141	S1c2c(cccc2)C(C3=NN(c4ccc(cc4)C([O-])=O)C=C3C#N)=C1	REALSpace_70bn_2024-09	m_280190aeb	19278730	18077370	23041482
S1c2c(cccc2)C(C=3N=NN(c4ccc(cc4)C(=O)NC(CCC([O-])=O)C)C3)=C1	692	fCSFP4	0.512	m_280190aeb____19283310____18077370____23041482	CHEMBL3663141	S1c2c(cccc2)C(C3=NN(c4ccc(cc4)C([O-])=O)C=C3C#N)=C1	REALSpace_70bn_2024-09	m_280190aeb	19283310	18077370	23041482
S1c2c(cccc2)C(C=3N=NN(c4ccc(cc4)C(=O)NCCC(C#N)(C)C)C3)=C1	693	fCSFP4	0.512	m_274860bbc____17171188____17196390____23196850	CHEMBL3663141	S1c2c(cccc2)C(C3=NN(c4ccc(cc4)C([O-])=O)C=C3C#N)=C1	REALSpace_70bn_2024-09	m_274860bbc	17171188	17196390	23196850
S1c2c(cccc2)C(C=3N=NN(c4ccc(cc4)C(=O)NCCC(O)C([O-])=O)C3)=C1	694	fCSFP4	0.512	m_280190aeb____19519650____18077370____23041482	CHEMBL3663141	S1c2c(cccc2)C(C3=NN(c4ccc(cc4)C([O-])=O)C=C3C#N)=C1	REALSpace_70bn_2024-09	m_280190aeb	19519650	18077370	23041482
S1c2c(cccc2)C(C=3C=NN(c4ccccc4)C3)=C1	695	fCSFP4	0.512	m_271570bbb____10145070____17843378	CHEMBL3663141	S1c2c(cccc2)C(C3=NN(c4ccc(cc4)C([O-])=O)C=C3C#N)=C1	REALSpace_70bn_2024-09	m_271570bbb	10145070	17843378
S1c2c(cccc2)C(c3ccc(N4N=C(N)C=C4)cc3)=C1	696	fCSFP4	0.511	m_271570bbb____10145070____21747308	CHEMBL3663141	S1c2c(cccc2)C(C3=NN(c4ccc(cc4)C([O-])=O)C=C3C#N)=C1	REALSpace_70bn_2024-09	m_271570bbb	10145070	21747308
S1c2c(cccc2)C(C=3C=NN(c4cncc(C#N)c4)C3)=C1	697	fCSFP4	0.511	m_271570bbb____10145070____21393736	CHEMBL3663141	S1c2c(cccc2)C(C3=NN(c4ccc(cc4)C([O-])=O)C=C3C#N)=C1	REALSpace_70bn_2024-09	m_271570bbb	10145070	21393736
Brc1ccc(N2N=C(N3N=NC(C=4c5c(SC4)cccc5)=C3)C=C2)cc1	698	fCSFP4	0.510	m_282512abb____24285606____24222386	CHEMBL3663141	S1c2c(cccc2)C(C3=NN(c4ccc(cc4)C([O-])=O)C=C3C#N)=C1	REALSpace_70bn_2024-09	m_282512abb	24285606	24222386
Clc1ccc(N2N=C(N3N=NC(C=4c5c(SC4)cccc5)=C3)C=C2)cc1	699	fCSFP4	0.510	m_282512abb____24316426____24222386	CHEMBL3663141	S1c2c(cccc2)C(C3=NN(c4ccc(cc4)C([O-])=O)C=C3C#N)=C1	REALSpace_70bn_2024-09	m_282512abb	24316426	24222386
S1c2c(cccc2)C(=C1)CNc3ccc(N4N=CC(C([O-])=O)=C4)cc3	700	fCSFP4	0.510	m_271304bbb____27872404____9305118	CHEMBL3663141	S1c2c(cccc2)C(C3=NN(c4ccc(cc4)C([O-])=O)C=C3C#N)=C1	REALSpace_70bn_2024-09	m_271304bbb	27872404	9305118
S1c2c(cccc2)C(C=3N=NN(C4=NN(c5ccc(F)cc5)C=C4)C3)=C1	701	fCSFP4	0.510	m_282512abb____24284354____24222386	CHEMBL3663141	S1c2c(cccc2)C(C3=NN(c4ccc(cc4)C([O-])=O)C=C3C#N)=C1	REALSpace_70bn_2024-09	m_282512abb	24284354	24222386
S1c2c(cccc2)C(C=3N=NN(C4=NN(c5ccc(cc5)C)C=C4)C3)=C1	702	fCSFP4	0.510	m_282512abb____24316408____24222386	CHEMBL3663141	S1c2c(cccc2)C(C3=NN(c4ccc(cc4)C([O-])=O)C=C3C#N)=C1	REALSpace_70bn_2024-09	m_282512abb	24316408	24222386
S1c2c(cccc2)C(C=3N=NN(c4ccc(NC(=O)C)cc4)C3)=C1	703	fCSFP4	0.510	m_273910bbb____25420800____25421774	CHEMBL3663141	S1c2c(cccc2)C(C3=NN(c4ccc(cc4)C([O-])=O)C=C3C#N)=C1	REALSpace_70bn_2024-09	m_273910bbb	25420800	25421774
S1c2c(cccc2)C(C=3N=NN(c4ccc(NC(=O)N)cc4)C3)=C1	704	fCSFP4	0.510	m_282512abb____24332512____24222386	CHEMBL3663141	S1c2c(cccc2)C(C3=NN(c4ccc(cc4)C([O-])=O)C=C3C#N)=C1	REALSpace_70bn_2024-09	m_282512abb	24332512	24222386
S1c2c(cccc2)C(c3cc(N4N=CC=C4)c(C#N)cc3)=C1	705	fCSFP4	0.510	m_271570bbb____10145070____28550730	CHEMBL3663141	S1c2c(cccc2)C(C3=NN(c4ccc(cc4)C([O-])=O)C=C3C#N)=C1	REALSpace_70bn_2024-09	m_271570bbb	10145070	28550730
S1c2c(cccc2)C(=C1)CNc3ccc(N4N=C(C([O-])=O)C=C4)cc3	706	fCSFP4	0.510	m_271304dbb____24582958____9305118	CHEMBL3663141	S1c2c(cccc2)C(C3=NN(c4ccc(cc4)C([O-])=O)C=C3C#N)=C1	REALSpace_70bn_2024-09	m_271304dbb	24582958	9305118
S1c2c(c(ccc2)C=3N=NN(c4ccc(cc4)C(=O)Nc5ccccc5)C3)C=C1	707	fCSFP4	0.510	m_274860bbc____15212418____17196390____23196854	CHEMBL3663141	S1c2c(cccc2)C(C3=NN(c4ccc(cc4)C([O-])=O)C=C3C#N)=C1	REALSpace_70bn_2024-09	m_274860bbc	15212418	17196390	23196854
S1c2c(cccc2)C(=C1)C[NH+](CC=3N=NN(c4ccc(cc4)C([O-])=O)C3)C	708	fCSFP4	0.510	m_274952bcb____12983266____12611784____26215010	CHEMBL3663141	S1c2c(cccc2)C(C3=NN(c4ccc(cc4)C([O-])=O)C=C3C#N)=C1	REALSpace_70bn_2024-09	m_274952bcb	12983266	12611784	26215010
S1c2c(cccc2)C(C=3N=NN(c4cc(ncc4)C(=O)N)C3)=C1	709	fCSFP4	0.510	m_273910bbb____12385112____25421774	CHEMBL3663141	S1c2c(cccc2)C(C3=NN(c4ccc(cc4)C([O-])=O)C=C3C#N)=C1	REALSpace_70bn_2024-09	m_273910bbb	12385112	25421774
S1c2c(cccc2)C(C=3N=NN(c4c(cccc4)C(=O)NO)C3)=C1	710	fCSFP4	0.510	m_274860bbc____24677744____17196392____23196850	CHEMBL3663141	S1c2c(cccc2)C(C3=NN(c4ccc(cc4)C([O-])=O)C=C3C#N)=C1	REALSpace_70bn_2024-09	m_274860bbc	24677744	17196392	23196850
BrC(Br)CNC(=O)c1cc(N2N=NC(C=3c4c(SC3)cccc4)=C2)ccc1	711	fCSFP4	0.510	m_274860bbc____24704682____17196388____23196850	CHEMBL3663141	S1c2c(cccc2)C(C3=NN(c4ccc(cc4)C([O-])=O)C=C3C#N)=C1	REALSpace_70bn_2024-09	m_274860bbc	24704682	17196388	23196850
ClC(Cl)CNC(=O)c1cc(N2N=NC(C=3c4c(SC3)cccc4)=C2)ccc1	712	fCSFP4	0.510	m_274860bbc____15213048____17196388____23196850	CHEMBL3663141	S1c2c(cccc2)C(C3=NN(c4ccc(cc4)C([O-])=O)C=C3C#N)=C1	REALSpace_70bn_2024-09	m_274860bbc	15213048	17196388	23196850
S1c2c(cccc2)C(C=3N=NN(c4cc(NC(=O)c5cc(ccc5)C)ccc4)C3)=C1	713	fCSFP4	0.510	m_282512abb____24304354____24222386	CHEMBL3663141	S1c2c(cccc2)C(C3=NN(c4ccc(cc4)C([O-])=O)C=C3C#N)=C1	REALSpace_70bn_2024-09	m_282512abb	24304354	24222386
S1c2c(cccc2)C(C=3N=NN(c4cc(ccc4)C(=O)N(C5CC5)C6CC6)C3)=C1	714	fCSFP4	0.510	m_274860bbc____17143004____17196388____23196850	CHEMBL3663141	S1c2c(cccc2)C(C3=NN(c4ccc(cc4)C([O-])=O)C=C3C#N)=C1	REALSpace_70bn_2024-09	m_274860bbc	17143004	17196388	23196850
S1c2c(cccc2)C(C=3N=NN(c4cc(ccc4)C(=O)N(CCC)CCC)C3)=C1	715	fCSFP4	0.510	m_274860bbc____15218906____17196388____23196850	CHEMBL3663141	S1c2c(cccc2)C(C3=NN(c4ccc(cc4)C([O-])=O)C=C3C#N)=C1	REALSpace_70bn_2024-09	m_274860bbc	15218906	17196388	23196850
S1c2c(cccc2)C(C=3N=NN(c4cc(ccc4)C(=O)N5CC=CC5)C3)=C1	716	fCSFP4	0.510	m_274860bbc____15212172____17196388____23196850	CHEMBL3663141	S1c2c(cccc2)C(C3=NN(c4ccc(cc4)C([O-])=O)C=C3C#N)=C1	REALSpace_70bn_2024-09	m_274860bbc	15212172	17196388	23196850
S1c2c(cccc2)C(C=3N=NN(c4cc(ccc4)C(=O)NCC(C)C)C3)=C1	717	fCSFP4	0.510	m_274860bbc____15212488____17196388____23196850	CHEMBL3663141	S1c2c(cccc2)C(C3=NN(c4ccc(cc4)C([O-])=O)C=C3C#N)=C1	REALSpace_70bn_2024-09	m_274860bbc	15212488	17196388	23196850
S1c2c(cccc2)C(C=3N=NN(c4cc(ccc4)C(=O)NCC(F)F)C3)=C1	718	fCSFP4	0.510	m_274860bbc____15213512____17196388____23196850	CHEMBL3663141	S1c2c(cccc2)C(C3=NN(c4ccc(cc4)C([O-])=O)C=C3C#N)=C1	REALSpace_70bn_2024-09	m_274860bbc	15213512	17196388	23196850
S1c2c(cccc2)C(C=3N=NN(c4cc(ccc4)C(=O)NCCCCC)C3)=C1	719	fCSFP4	0.510	m_274860bbc____15212398____17196388____23196850	CHEMBL3663141	S1c2c(cccc2)C(C3=NN(c4ccc(cc4)C([O-])=O)C=C3C#N)=C1	REALSpace_70bn_2024-09	m_274860bbc	15212398	17196388	23196850
S1c2c(cccc2)C(C=3N=NN(c4cc(ccc4)C(=O)NCCCCCC)C3)=C1	720	fCSFP4	0.510	m_274860bbc____15212814____17196388____23196850	CHEMBL3663141	S1c2c(cccc2)C(C3=NN(c4ccc(cc4)C([O-])=O)C=C3C#N)=C1	REALSpace_70bn_2024-09	m_274860bbc	15212814	17196388	23196850
S1c2c(cccc2)C(C=3N=NN(c4cc(ccc4)C(=O)NCCCCCF)C3)=C1	721	fCSFP4	0.510	m_274860bbc____17165282____17196388____23196850	CHEMBL3663141	S1c2c(cccc2)C(C3=NN(c4ccc(cc4)C([O-])=O)C=C3C#N)=C1	REALSpace_70bn_2024-09	m_274860bbc	17165282	17196388	23196850
S1c2c(cccc2)C(C=3N=NN(c4cc(ccc4)C(=O)NCCCCF)C3)=C1	722	fCSFP4	0.510	m_274860bbc____15213086____17196388____23196850	CHEMBL3663141	S1c2c(cccc2)C(C3=NN(c4ccc(cc4)C([O-])=O)C=C3C#N)=C1	REALSpace_70bn_2024-09	m_274860bbc	15213086	17196388	23196850
S1c2c(cccc2)C(C=3N=NN(c4cc(ccc4)C(=O)NCCNC(=O)C)C3)=C1	723	fCSFP4	0.510	m_274860bbc____15212556____17196388____23196850	CHEMBL3663141	S1c2c(cccc2)C(C3=NN(c4ccc(cc4)C([O-])=O)C=C3C#N)=C1	REALSpace_70bn_2024-09	m_274860bbc	15212556	17196388	23196850
S1c2c(cccc2)C(C=3N=NN(c4cc(ccc4)C(=O)NCCNC(=O)N)C3)=C1	724	fCSFP4	0.510	m_274860bbc____17159314____17196388____23196850	CHEMBL3663141	S1c2c(cccc2)C(C3=NN(c4ccc(cc4)C([O-])=O)C=C3C#N)=C1	REALSpace_70bn_2024-09	m_274860bbc	17159314	17196388	23196850
S1c2c(cccc2)C(C=3N=NN(c4cc(ccc4)C(=O)Nc5cc(F)ccc5)C3)=C1	725	fCSFP4	0.510	m_282512abb____24330362____24222386	CHEMBL3663141	S1c2c(cccc2)C(C3=NN(c4ccc(cc4)C([O-])=O)C=C3C#N)=C1	REALSpace_70bn_2024-09	m_282512abb	24330362	24222386
S1c2c(cccc2)C(C=3N=NN(c4cnc(cc4)C(=O)N(C)C)C3)=C1	726	fCSFP4	0.510	m_282512abb____24310270____24222386	CHEMBL3663141	S1c2c(cccc2)C(C3=NN(c4ccc(cc4)C([O-])=O)C=C3C#N)=C1	REALSpace_70bn_2024-09	m_282512abb	24310270	24222386
BrC(Br)(F)CNC(=O)c1ccc(N2N=NC(C=3c4c(SC3)cccc4)=C2)cc1	727	fCSFP4	0.510	m_274860bbc____24704422____17196390____23196850	CHEMBL3663141	S1c2c(cccc2)C(C3=NN(c4ccc(cc4)C([O-])=O)C=C3C#N)=C1	REALSpace_70bn_2024-09	m_274860bbc	24704422	17196390	23196850
BrC(Br)=C1CN(C(=O)c2ccc(N3N=NC(C=4c5c(SC4)cccc5)=C3)cc2)C1	728	fCSFP4	0.510	m_274860bbc____24683532____17196390____23196850	CHEMBL3663141	S1c2c(cccc2)C(C3=NN(c4ccc(cc4)C([O-])=O)C=C3C#N)=C1	REALSpace_70bn_2024-09	m_274860bbc	24683532	17196390	23196850
BrC(F)(F)CNC(=O)c1ccc(N2N=NC(C=3c4c(SC3)cccc4)=C2)cc1	729	fCSFP4	0.510	m_274860bbc____24676450____17196390____23196850	CHEMBL3663141	S1c2c(cccc2)C(C3=NN(c4ccc(cc4)C([O-])=O)C=C3C#N)=C1	REALSpace_70bn_2024-09	m_274860bbc	24676450	17196390	23196850
ClC(=CCl)CNC(=O)c1ccc(N2N=NC(C=3c4c(SC3)cccc4)=C2)cc1	730	fCSFP4	0.510	m_274860bbc____24678626____17196390____23196850	CHEMBL3663141	S1c2c(cccc2)C(C3=NN(c4ccc(cc4)C([O-])=O)C=C3C#N)=C1	REALSpace_70bn_2024-09	m_274860bbc	24678626	17196390	23196850
ClC(F)(F)CNC(=O)c1ccc(N2N=NC(C=3c4c(SC3)cccc4)=C2)cc1	731	fCSFP4	0.510	m_274860bbc____24675804____17196390____23196850	CHEMBL3663141	S1c2c(cccc2)C(C3=NN(c4ccc(cc4)C([O-])=O)C=C3C#N)=C1	REALSpace_70bn_2024-09	m_274860bbc	24675804	17196390	23196850
Clc1cc2SC=C(c2cc1)CNC3=NN(c4ccccc4)C=C3C([O-])=O	732	fCSFP4	0.510	m_271304bbb____28365848____28201566	CHEMBL3663141	S1c2c(cccc2)C(C3=NN(c4ccc(cc4)C([O-])=O)C=C3C#N)=C1	REALSpace_70bn_2024-09	m_271304bbb	28365848	28201566
Clc1cc2c(SC=C2CNC3=NN(c4ccccc4)C=C3C([O-])=O)cc1	733	fCSFP4	0.510	m_271304bbb____28365848____28200526	CHEMBL3663141	S1c2c(cccc2)C(C3=NN(c4ccc(cc4)C([O-])=O)C=C3C#N)=C1	REALSpace_70bn_2024-09	m_271304bbb	28365848	28200526
S(C(C)C)CCNC(=O)c1ccc(N2N=NC(C=3c4c(SC3)cccc4)=C2)cc1	734	fCSFP4	0.510	m_274860bbc____17139556____17196390____23196850	CHEMBL3663141	S1c2c(cccc2)C(C3=NN(c4ccc(cc4)C([O-])=O)C=C3C#N)=C1	REALSpace_70bn_2024-09	m_274860bbc	17139556	17196390	23196850
S(C(F)F)CCNC(=O)c1ccc(N2N=NC(C=3c4c(SC3)cccc4)=C2)cc1	735	fCSFP4	0.510	m_274860bbc____24691706____17196390____23196850	CHEMBL3663141	S1c2c(cccc2)C(C3=NN(c4ccc(cc4)C([O-])=O)C=C3C#N)=C1	REALSpace_70bn_2024-09	m_274860bbc	24691706	17196390	23196850
S(C1CN(C(=O)c2ccc(N3N=NC(C=4c5c(SC4)cccc5)=C3)cc2)C1)C	736	fCSFP4	0.510	m_274860bbc____17163056____17196390____23196850	CHEMBL3663141	S1c2c(cccc2)C(C3=NN(c4ccc(cc4)C([O-])=O)C=C3C#N)=C1	REALSpace_70bn_2024-09	m_274860bbc	17163056	17196390	23196850
S(CC=C)CCNC(=O)c1ccc(N2N=NC(C=3c4c(SC3)cccc4)=C2)cc1	737	fCSFP4	0.510	m_274860bbc____17147824____17196390____23196850	CHEMBL3663141	S1c2c(cccc2)C(C3=NN(c4ccc(cc4)C([O-])=O)C=C3C#N)=C1	REALSpace_70bn_2024-09	m_274860bbc	17147824	17196390	23196850
S(CCNC(=O)c1ccc(N2N=NC(C=3c4c(SC3)cccc4)=C2)cc1)CCC=C	738	fCSFP4	0.510	m_274860bbc____17155464____17196390____23196850	CHEMBL3663141	S1c2c(cccc2)C(C3=NN(c4ccc(cc4)C([O-])=O)C=C3C#N)=C1	REALSpace_70bn_2024-09	m_274860bbc	17155464	17196390	23196850
S(CCO)CCNC(=O)c1cc(N2N=NC(C=3c4c(SC3)cccc4)=C2)ccc1	739	fCSFP4	0.510	m_274860bbc____24677008____17196388____23196850	CHEMBL3663141	S1c2c(cccc2)C(C3=NN(c4ccc(cc4)C([O-])=O)C=C3C#N)=C1	REALSpace_70bn_2024-09	m_274860bbc	24677008	17196388	23196850
S(CCOC)CCNC(=O)c1ccc(N2N=NC(C=3c4c(SC3)cccc4)=C2)cc1	740	fCSFP4	0.510	m_274860bbc____24693866____17196390____23196850	CHEMBL3663141	S1c2c(cccc2)C(C3=NN(c4ccc(cc4)C([O-])=O)C=C3C#N)=C1	REALSpace_70bn_2024-09	m_274860bbc	24693866	17196390	23196850
S1N=NC(=C1)CNC(=O)c2ccc(N3N=NC(C=4c5c(SC4)cccc5)=C3)cc2	741	fCSFP4	0.510	m_274860bbc____17130404____17196390____23196850	CHEMBL3663141	S1c2c(cccc2)C(C3=NN(c4ccc(cc4)C([O-])=O)C=C3C#N)=C1	REALSpace_70bn_2024-09	m_274860bbc	17130404	17196390	23196850
S1c2c(cc(F)cc2)C(=C1)CNC3=NN(c4ccccc4)C=C3C([O-])=O	742	fCSFP4	0.510	m_271304bbb____28365848____28200528	CHEMBL3663141	S1c2c(cccc2)C(C3=NN(c4ccc(cc4)C([O-])=O)C=C3C#N)=C1	REALSpace_70bn_2024-09	m_271304bbb	28365848	28200528
S1c2c(cc(cc2)C)C(=C1)CNC3=NN(c4ccccc4)C=C3C([O-])=O	743	fCSFP4	0.510	m_271304bbb____28365848____28200532	CHEMBL3663141	S1c2c(cccc2)C(C3=NN(c4ccc(cc4)C([O-])=O)C=C3C#N)=C1	REALSpace_70bn_2024-09	m_271304bbb	28365848	28200532
S1c2c(cccc2)C(=C1)CNC(=O)c3cc(N4N=NC(c5ccc(cc5)C([O-])=O)=C4)ccc3	744	fCSFP4	0.510	m_274860bbc____15215340____17196388____15233720	CHEMBL3663141	S1c2c(cccc2)C(C3=NN(c4ccc(cc4)C([O-])=O)C=C3C#N)=C1	REALSpace_70bn_2024-09	m_274860bbc	15215340	17196388	15233720
S1c2c(cccc2)C(=C1)C[NH+](Cc3cc(ccc3)C=4N=NN(c5ccc(cc5)C([O-])=O)C4)C	745	fCSFP4	0.510	m_274952bcb____12983266____28349612____26215010	CHEMBL3663141	S1c2c(cccc2)C(C3=NN(c4ccc(cc4)C([O-])=O)C=C3C#N)=C1	REALSpace_70bn_2024-09	m_274952bcb	12983266	28349612	26215010
S1c2c(cccc2)C(=C1)C[NH+](Cc3ccc(cc3)C=4N=NN(c5cc(ccc5)C([O-])=O)C4)C	746	fCSFP4	0.510	m_274952bcb____12983266____26286666____26214476	CHEMBL3663141	S1c2c(cccc2)C(C3=NN(c4ccc(cc4)C([O-])=O)C=C3C#N)=C1	REALSpace_70bn_2024-09	m_274952bcb	12983266	26286666	26214476
S1c2c(cccc2)C(C=3N=NN(c4cc(ccc4)C(=O)NCCOCCO)C3)=C1	747	fCSFP4	0.510	m_274860bbc____17160458____17196388____23196850	CHEMBL3663141	S1c2c(cccc2)C(C3=NN(c4ccc(cc4)C([O-])=O)C=C3C#N)=C1	REALSpace_70bn_2024-09	m_274860bbc	17160458	17196388	23196850
S1c2c(cccc2)C(C=3N=NN(c4cc(ccc4)C(=O)NNc5ccc(cc5)C(=O)C)C3)=C1	748	fCSFP4	0.510	m_274860bbc____17140084____17196388____23196850	CHEMBL3663141	S1c2c(cccc2)C(C3=NN(c4ccc(cc4)C([O-])=O)C=C3C#N)=C1	REALSpace_70bn_2024-09	m_274860bbc	17140084	17196388	23196850
S1c2c(cccc2)C(C=3N=NN(c4ccc(cc4)C(=O)N(CC(C)C)C)C3)=C1	749	fCSFP4	0.510	m_274860bbc____15216590____17196390____23196850	CHEMBL3663141	S1c2c(cccc2)C(C3=NN(c4ccc(cc4)C([O-])=O)C=C3C#N)=C1	REALSpace_70bn_2024-09	m_274860bbc	15216590	17196390	23196850
S1c2c(cccc2)C(C=3N=NN(c4ccc(cc4)C(=O)N(CC(C)C)CC)C3)=C1	750	fCSFP4	0.510	m_274860bbc____15212186____17196390____23196850	CHEMBL3663141	S1c2c(cccc2)C(C3=NN(c4ccc(cc4)C([O-])=O)C=C3C#N)=C1	REALSpace_70bn_2024-09	m_274860bbc	15212186	17196390	23196850
S1c2c(cccc2)C(C=3N=NN(c4ccc(cc4)C(=O)N(CCCCC)C)C3)=C1	751	fCSFP4	0.510	m_274860bbc____24680236____17196390____23196850	CHEMBL3663141	S1c2c(cccc2)C(C3=NN(c4ccc(cc4)C([O-])=O)C=C3C#N)=C1	REALSpace_70bn_2024-09	m_274860bbc	24680236	17196390	23196850
S1c2c(cccc2)C(C=3N=NN(c4ccc(cc4)C(=O)N(CCCCCC)C)C3)=C1	752	fCSFP4	0.510	m_274860bbc____24679004____17196390____23196850	CHEMBL3663141	S1c2c(cccc2)C(C3=NN(c4ccc(cc4)C([O-])=O)C=C3C#N)=C1	REALSpace_70bn_2024-09	m_274860bbc	24679004	17196390	23196850
S1c2c(cccc2)C(C=3N=NN(c4ccc(cc4)C(=O)N(CCCF)C)C3)=C1	753	fCSFP4	0.510	m_274860bbc____17155040____17196390____23196850	CHEMBL3663141	S1c2c(cccc2)C(C3=NN(c4ccc(cc4)C([O-])=O)C=C3C#N)=C1	REALSpace_70bn_2024-09	m_274860bbc	17155040	17196390	23196850
S1c2c(cccc2)C(C=3N=NN(c4ccc(cc4)C(=O)N(CCCF)CC)C3)=C1	754	fCSFP4	0.510	m_274860bbc____24677840____17196390____23196850	CHEMBL3663141	S1c2c(cccc2)C(C3=NN(c4ccc(cc4)C([O-])=O)C=C3C#N)=C1	REALSpace_70bn_2024-09	m_274860bbc	24677840	17196390	23196850
S1c2c(cccc2)C(C=3N=NN(c4ccc(cc4)C(=O)N(CC[NH+](C)C)CC)C3)=C1	755	fCSFP4	0.510	m_274860bbc____24677054____17196390____23196850	CHEMBL3663141	S1c2c(cccc2)C(C3=NN(c4ccc(cc4)C([O-])=O)C=C3C#N)=C1	REALSpace_70bn_2024-09	m_274860bbc	24677054	17196390	23196850
S1c2c(cccc2)C(C=3N=NN(c4ccc(cc4)C(=O)N5CC(C=C)C5)C3)=C1	756	fCSFP4	0.510	m_274860bbc____24684584____17196390____23196850	CHEMBL3663141	S1c2c(cccc2)C(C3=NN(c4ccc(cc4)C([O-])=O)C=C3C#N)=C1	REALSpace_70bn_2024-09	m_274860bbc	24684584	17196390	23196850
S1c2c(cccc2)C(C=3N=NN(c4ccc(cc4)C(=O)N5CC(CC(C5)C)C)C3)=C1	757	fCSFP4	0.510	m_274860bbc____15212464____17196390____23196850	CHEMBL3663141	S1c2c(cccc2)C(C3=NN(c4ccc(cc4)C([O-])=O)C=C3C#N)=C1	REALSpace_70bn_2024-09	m_274860bbc	15212464	17196390	23196850
S1c2c(cccc2)C(C=3N=NN(c4ccc(cc4)C(=O)N5CC(CC)C5)C3)=C1	758	fCSFP4	0.510	m_274860bbc____15213296____17196390____23196850	CHEMBL3663141	S1c2c(cccc2)C(C3=NN(c4ccc(cc4)C([O-])=O)C=C3C#N)=C1	REALSpace_70bn_2024-09	m_274860bbc	15213296	17196390	23196850
S1c2c(cccc2)C(C=3N=NN(c4ccc(cc4)C(=O)N5CC(CF)C5)C3)=C1	759	fCSFP4	0.510	m_274860bbc____17160016____17196390____23196850	CHEMBL3663141	S1c2c(cccc2)C(C3=NN(c4ccc(cc4)C([O-])=O)C=C3C#N)=C1	REALSpace_70bn_2024-09	m_274860bbc	17160016	17196390	23196850
S1c2c(cccc2)C(C=3N=NN(c4ccc(cc4)C(=O)N5CC(F)CC(F)C5)C3)=C1	760	fCSFP4	0.510	m_274860bbc____17165524____17196390____23196850	CHEMBL3663141	S1c2c(cccc2)C(C3=NN(c4ccc(cc4)C([O-])=O)C=C3C#N)=C1	REALSpace_70bn_2024-09	m_274860bbc	17165524	17196390	23196850
S1c2c(cccc2)C(C=3N=NN(c4ccc(cc4)C(=O)N5CC(OC)C5)C3)=C1	761	fCSFP4	0.510	m_274860bbc____15213392____17196390____23196850	CHEMBL3663141	S1c2c(cccc2)C(C3=NN(c4ccc(cc4)C([O-])=O)C=C3C#N)=C1	REALSpace_70bn_2024-09	m_274860bbc	15213392	17196390	23196850
S1c2c(cccc2)C(C=3N=NN(c4ccc(cc4)C(=O)N5CC6(C5)CC=CC6)C3)=C1	762	fCSFP4	0.510	m_274860bbc____17168610____17196390____23196850	CHEMBL3663141	S1c2c(cccc2)C(C3=NN(c4ccc(cc4)C([O-])=O)C=C3C#N)=C1	REALSpace_70bn_2024-09	m_274860bbc	17168610	17196390	23196850
S1c2c(cccc2)C(C=3N=NN(c4ccc(cc4)C(=O)N5CC=CCC5)C3)=C1	763	fCSFP4	0.510	m_274860bbc____15213610____17196390____23196850	CHEMBL3663141	S1c2c(cccc2)C(C3=NN(c4ccc(cc4)C([O-])=O)C=C3C#N)=C1	REALSpace_70bn_2024-09	m_274860bbc	15213610	17196390	23196850
S1c2c(cccc2)C(C=3N=NN(c4ccc(cc4)C(=O)N5CCC(CC5)C)C3)=C1	764	fCSFP4	0.510	m_282512abb____24329370____24222386	CHEMBL3663141	S1c2c(cccc2)C(C3=NN(c4ccc(cc4)C([O-])=O)C=C3C#N)=C1	REALSpace_70bn_2024-09	m_282512abb	24329370	24222386
S1c2c(cccc2)C(C=3N=NN(c4ccc(cc4)C(=O)N5CCC(F)CC5)C3)=C1	765	fCSFP4	0.510	m_274860bbc____17154050____17196390____23196850	CHEMBL3663141	S1c2c(cccc2)C(C3=NN(c4ccc(cc4)C([O-])=O)C=C3C#N)=C1	REALSpace_70bn_2024-09	m_274860bbc	17154050	17196390	23196850
S1c2c(cccc2)C(C=3N=NN(c4ccc(cc4)C(=O)NC(C(C)(C)C)C)C3)=C1	766	fCSFP4	0.510	m_274860bbc____17162236____17196390____23196850	CHEMBL3663141	S1c2c(cccc2)C(C3=NN(c4ccc(cc4)C([O-])=O)C=C3C#N)=C1	REALSpace_70bn_2024-09	m_274860bbc	17162236	17196390	23196850
S1c2c(cccc2)C(C=3N=NN(c4ccc(cc4)C(=O)NC(CC)(C)C)C3)=C1	767	fCSFP4	0.510	m_282512abb____24332638____24222386	CHEMBL3663141	S1c2c(cccc2)C(C3=NN(c4ccc(cc4)C([O-])=O)C=C3C#N)=C1	REALSpace_70bn_2024-09	m_282512abb	24332638	24222386
S1c2c(cccc2)C(C=3N=NN(c4ccc(cc4)C(=O)NC(CCC(C)C)C)C3)=C1	768	fCSFP4	0.510	m_274860bbc____15212816____17196390____23196850	CHEMBL3663141	S1c2c(cccc2)C(C3=NN(c4ccc(cc4)C([O-])=O)C=C3C#N)=C1	REALSpace_70bn_2024-09	m_274860bbc	15212816	17196390	23196850
S1c2c(cccc2)C(C=3N=NN(c4ccc(cc4)C(=O)NC(CCC)C)C3)=C1	769	fCSFP4	0.510	m_274860bbc____15215410____17196390____23196850	CHEMBL3663141	S1c2c(cccc2)C(C3=NN(c4ccc(cc4)C([O-])=O)C=C3C#N)=C1	REALSpace_70bn_2024-09	m_274860bbc	15215410	17196390	23196850
S1c2c(cccc2)C(C=3N=NN(c4ccc(cc4)C(=O)NC(CCC)CC)C3)=C1	770	fCSFP4	0.510	m_274860bbc____17128652____17196390____23196850	CHEMBL3663141	S1c2c(cccc2)C(C3=NN(c4ccc(cc4)C([O-])=O)C=C3C#N)=C1	REALSpace_70bn_2024-09	m_274860bbc	17128652	17196390	23196850
S1c2c(cccc2)C(C=3N=NN(c4ccc(cc4)C(=O)NC5C(C5(C)C)(C)C)C3)=C1	771	fCSFP4	0.510	m_274860bbc____17135278____17196390____23196850	CHEMBL3663141	S1c2c(cccc2)C(C3=NN(c4ccc(cc4)C([O-])=O)C=C3C#N)=C1	REALSpace_70bn_2024-09	m_274860bbc	17135278	17196390	23196850
S1c2c(cccc2)C(C=3N=NN(c4ccc(cc4)C(=O)NC5C6C5CCCC6)C3)=C1	772	fCSFP4	0.510	m_274860bbc____17142306____17196390____23196850	CHEMBL3663141	S1c2c(cccc2)C(C3=NN(c4ccc(cc4)C([O-])=O)C=C3C#N)=C1	REALSpace_70bn_2024-09	m_274860bbc	17142306	17196390	23196850
S1c2c(cccc2)C(C=3N=NN(c4ccc(cc4)C(=O)NC5C6C5COC6)C3)=C1	773	fCSFP4	0.510	m_274860bbc____17148968____17196390____23196850	CHEMBL3663141	S1c2c(cccc2)C(C3=NN(c4ccc(cc4)C([O-])=O)C=C3C#N)=C1	REALSpace_70bn_2024-09	m_274860bbc	17148968	17196390	23196850
S1c2c(cccc2)C(C=3N=NN(c4ccc(cc4)C(=O)NC5C6CCC5CC6)C3)=C1	774	fCSFP4	0.510	m_274860bbc____24705098____17196390____23196850	CHEMBL3663141	S1c2c(cccc2)C(C3=NN(c4ccc(cc4)C([O-])=O)C=C3C#N)=C1	REALSpace_70bn_2024-09	m_274860bbc	24705098	17196390	23196850
S1c2c(cccc2)C(C=3N=NN(c4ccc(cc4)C(=O)NC5CC(C6CC6)C5)C3)=C1	775	fCSFP4	0.510	m_274860bbc____17160926____17196390____23196850	CHEMBL3663141	S1c2c(cccc2)C(C3=NN(c4ccc(cc4)C([O-])=O)C=C3C#N)=C1	REALSpace_70bn_2024-09	m_274860bbc	17160926	17196390	23196850
S1c2c(cccc2)C(C=3N=NN(c4ccc(cc4)C(=O)NC5CC6(CC6)C5)C3)=C1	776	fCSFP4	0.510	m_274860bbc____17156860____17196390____23196850	CHEMBL3663141	S1c2c(cccc2)C(C3=NN(c4ccc(cc4)C([O-])=O)C=C3C#N)=C1	REALSpace_70bn_2024-09	m_274860bbc	17156860	17196390	23196850
S1c2c(cccc2)C(C=3N=NN(c4ccc(cc4)C(=O)NC5CCC=CCC5)C3)=C1	777	fCSFP4	0.510	m_274860bbc____17154724____17196390____23196850	CHEMBL3663141	S1c2c(cccc2)C(C3=NN(c4ccc(cc4)C([O-])=O)C=C3C#N)=C1	REALSpace_70bn_2024-09	m_274860bbc	17154724	17196390	23196850
S1c2c(cccc2)C(C=3N=NN(c4ccc(cc4)C(=O)NC5COCCOC5)C3)=C1	778	fCSFP4	0.510	m_274860bbc____17137346____17196390____23196850	CHEMBL3663141	S1c2c(cccc2)C(C3=NN(c4ccc(cc4)C([O-])=O)C=C3C#N)=C1	REALSpace_70bn_2024-09	m_274860bbc	17137346	17196390	23196850
S1c2c(cccc2)C(C=3N=NN(c4ccc(cc4)C(=O)NC5CSCCSC5)C3)=C1	779	fCSFP4	0.510	m_274860bbc____24676128____17196390____23196850	CHEMBL3663141	S1c2c(cccc2)C(C3=NN(c4ccc(cc4)C([O-])=O)C=C3C#N)=C1	REALSpace_70bn_2024-09	m_274860bbc	24676128	17196390	23196850
S1c2c(cccc2)C(C=3N=NN(c4ccc(cc4)C(=O)NC5C[NH+](C5)C)C3)=C1	780	fCSFP4	0.510	m_274860bbc____17148252____17196390____23196850	CHEMBL3663141	S1c2c(cccc2)C(C3=NN(c4ccc(cc4)C([O-])=O)C=C3C#N)=C1	REALSpace_70bn_2024-09	m_274860bbc	17148252	17196390	23196850
S1c2c(cccc2)C(C=3N=NN(c4ccc(cc4)C(=O)NCC(=O)NCC=C)C3)=C1	781	fCSFP4	0.510	m_274860bbc____17148842____17196390____23196850	CHEMBL3663141	S1c2c(cccc2)C(C3=NN(c4ccc(cc4)C([O-])=O)C=C3C#N)=C1	REALSpace_70bn_2024-09	m_274860bbc	17148842	17196390	23196850
S1c2c(cccc2)C(C=3N=NN(c4ccc(cc4)C(=O)NCC(=O)NOC)C3)=C1	782	fCSFP4	0.510	m_274860bbc____17148618____17196390____23196850	CHEMBL3663141	S1c2c(cccc2)C(C3=NN(c4ccc(cc4)C([O-])=O)C=C3C#N)=C1	REALSpace_70bn_2024-09	m_274860bbc	17148618	17196390	23196850
S1c2c(cccc2)C(C=3N=NN(c4ccc(cc4)C(=O)NCC(C(C)C)C)C3)=C1	783	fCSFP4	0.510	m_274860bbc____17161030____17196390____23196850	CHEMBL3663141	S1c2c(cccc2)C(C3=NN(c4ccc(cc4)C([O-])=O)C=C3C#N)=C1	REALSpace_70bn_2024-09	m_274860bbc	17161030	17196390	23196850
S1c2c(cccc2)C(C=3N=NN(c4ccc(cc4)C(=O)NCC(CC)(C)C)C3)=C1	784	fCSFP4	0.510	m_274860bbc____17148802____17196390____23196850	CHEMBL3663141	S1c2c(cccc2)C(C3=NN(c4ccc(cc4)C([O-])=O)C=C3C#N)=C1	REALSpace_70bn_2024-09	m_274860bbc	17148802	17196390	23196850
S1c2c(cccc2)C(C=3N=NN(c4ccc(cc4)C(=O)NCC(F)(C)C)C3)=C1	785	fCSFP4	0.510	m_274860bbc____17146738____17196390____23196850	CHEMBL3663141	S1c2c(cccc2)C(C3=NN(c4ccc(cc4)C([O-])=O)C=C3C#N)=C1	REALSpace_70bn_2024-09	m_274860bbc	17146738	17196390	23196850
S1c2c(cccc2)C(C=3N=NN(c4ccc(cc4)C(=O)NCC(F)(CC)CC)C3)=C1	786	fCSFP4	0.510	m_274860bbc____24694964____17196390____23196850	CHEMBL3663141	S1c2c(cccc2)C(C3=NN(c4ccc(cc4)C([O-])=O)C=C3C#N)=C1	REALSpace_70bn_2024-09	m_274860bbc	24694964	17196390	23196850
S1c2c(cccc2)C(C=3N=NN(c4ccc(cc4)C(=O)NCC(F)(F)C)C3)=C1	787	fCSFP4	0.510	m_274860bbc____15213096____17196390____23196850	CHEMBL3663141	S1c2c(cccc2)C(C3=NN(c4ccc(cc4)C([O-])=O)C=C3C#N)=C1	REALSpace_70bn_2024-09	m_274860bbc	15213096	17196390	23196850
S1c2c(cccc2)C(C=3N=NN(c4ccc(cc4)C(=O)NCC5=COC=C5)C3)=C1	788	fCSFP4	0.510	m_274860bbc____21587334____17196390____23196850	CHEMBL3663141	S1c2c(cccc2)C(C3=NN(c4ccc(cc4)C([O-])=O)C=C3C#N)=C1	REALSpace_70bn_2024-09	m_274860bbc	21587334	17196390	23196850
S1c2c(cccc2)C(C=3N=NN(c4ccc(cc4)C(=O)NCC5=NNC=C5)C3)=C1	789	fCSFP4	0.510	m_274860bbc____15214882____17196390____23196850	CHEMBL3663141	S1c2c(cccc2)C(C3=NN(c4ccc(cc4)C([O-])=O)C=C3C#N)=C1	REALSpace_70bn_2024-09	m_274860bbc	15214882	17196390	23196850
S1c2c(cccc2)C(C=3N=NN(c4ccc(cc4)C(=O)NCC5CC(CC)C5)C3)=C1	790	fCSFP4	0.510	m_274860bbc____24692526____17196390____23196850	CHEMBL3663141	S1c2c(cccc2)C(C3=NN(c4ccc(cc4)C([O-])=O)C=C3C#N)=C1	REALSpace_70bn_2024-09	m_274860bbc	24692526	17196390	23196850
S1c2c(cccc2)C(C=3N=NN(c4ccc(cc4)C(=O)NCC5CC(CF)C5)C3)=C1	791	fCSFP4	0.510	m_274860bbc____24698428____17196390____23196850	CHEMBL3663141	S1c2c(cccc2)C(C3=NN(c4ccc(cc4)C([O-])=O)C=C3C#N)=C1	REALSpace_70bn_2024-09	m_274860bbc	24698428	17196390	23196850
S1c2c(cccc2)C(C=3N=NN(c4ccc(cc4)C(=O)NCC5CCCC5)C3)=C1	792	fCSFP4	0.510	m_274860bbc____15214770____17196390____23196850	CHEMBL3663141	S1c2c(cccc2)C(C3=NN(c4ccc(cc4)C([O-])=O)C=C3C#N)=C1	REALSpace_70bn_2024-09	m_274860bbc	15214770	17196390	23196850
S1c2c(cccc2)C(C=3N=NN(c4ccc(cc4)C(=O)NCC5CCCCC5)C3)=C1	793	fCSFP4	0.510	m_274860bbc____15212472____17196390____23196850	CHEMBL3663141	S1c2c(cccc2)C(C3=NN(c4ccc(cc4)C([O-])=O)C=C3C#N)=C1	REALSpace_70bn_2024-09	m_274860bbc	15212472	17196390	23196850
S1c2c(cccc2)C(C=3N=NN(c4ccc(cc4)C(=O)NCC=5N=NN(C5)C)C3)=C1	794	fCSFP4	0.510	m_274860bbc____17149458____17196390____23196850	CHEMBL3663141	S1c2c(cccc2)C(C3=NN(c4ccc(cc4)C([O-])=O)C=C3C#N)=C1	REALSpace_70bn_2024-09	m_274860bbc	17149458	17196390	23196850
S1c2c(cccc2)C(C=3N=NN(c4ccc(cc4)C(=O)NCCC(CCC)C)C3)=C1	795	fCSFP4	0.510	m_274860bbc____17157008____17196390____23196850	CHEMBL3663141	S1c2c(cccc2)C(C3=NN(c4ccc(cc4)C([O-])=O)C=C3C#N)=C1	REALSpace_70bn_2024-09	m_274860bbc	17157008	17196390	23196850
S1c2c(cccc2)C(C=3N=NN(c4ccc(cc4)C(=O)NCCC(F)C)C3)=C1	796	fCSFP4	0.510	m_274860bbc____24699714____17196390____23196850	CHEMBL3663141	S1c2c(cccc2)C(C3=NN(c4ccc(cc4)C([O-])=O)C=C3C#N)=C1	REALSpace_70bn_2024-09	m_274860bbc	24699714	17196390	23196850
S1c2c(cccc2)C(C=3N=NN(c4ccc(cc4)C(=O)NCCC5=CSC=C5)C3)=C1	797	fCSFP4	0.510	m_274860bbc____15212574____17196390____23196850	CHEMBL3663141	S1c2c(cccc2)C(C3=NN(c4ccc(cc4)C([O-])=O)C=C3C#N)=C1	REALSpace_70bn_2024-09	m_274860bbc	15212574	17196390	23196850
S1c2c(cccc2)C(C=3N=NN(c4ccc(cc4)C(=O)NCCC5=NC=CN5)C3)=C1	798	fCSFP4	0.510	m_274860bbc____17127824____17196390____23196850	CHEMBL3663141	S1c2c(cccc2)C(C3=NN(c4ccc(cc4)C([O-])=O)C=C3C#N)=C1	REALSpace_70bn_2024-09	m_274860bbc	17127824	17196390	23196850
S1c2c(cccc2)C(C=3N=NN(c4ccc(cc4)C(=O)NCCC=CC=C)C3)=C1	799	fCSFP4	0.510	m_274860bbc____17159224____17196390____23196850	CHEMBL3663141	S1c2c(cccc2)C(C3=NN(c4ccc(cc4)C([O-])=O)C=C3C#N)=C1	REALSpace_70bn_2024-09	m_274860bbc	17159224	17196390	23196850
S1c2c(cccc2)C(C=3N=NN(c4ccc(cc4)C(=O)NCCCCC(=O)N)C3)=C1	800	fCSFP4	0.510	m_274860bbc____15212632____17196390____23196850	CHEMBL3663141	S1c2c(cccc2)C(C3=NN(c4ccc(cc4)C([O-])=O)C=C3C#N)=C1	REALSpace_70bn_2024-09	m_274860bbc	15212632	17196390	23196850
S1c2c(cccc2)C(C=3N=NN(c4ccc(cc4)C(=O)NCCCCC5CC5)C3)=C1	801	fCSFP4	0.510	m_274860bbc____17155576____17196390____23196850	CHEMBL3663141	S1c2c(cccc2)C(C3=NN(c4ccc(cc4)C([O-])=O)C=C3C#N)=C1	REALSpace_70bn_2024-09	m_274860bbc	17155576	17196390	23196850
S1c2c(cccc2)C(C=3N=NN(c4ccc(cc4)C(=O)NCCCOC=C)C3)=C1	802	fCSFP4	0.510	m_274860bbc____17159612____17196390____23196850	CHEMBL3663141	S1c2c(cccc2)C(C3=NN(c4ccc(cc4)C([O-])=O)C=C3C#N)=C1	REALSpace_70bn_2024-09	m_274860bbc	17159612	17196390	23196850
S1c2c(cccc2)C(C=3N=NN(c4ccc(cc4)C(=O)NCCCOCOC)C3)=C1	803	fCSFP4	0.510	m_274860bbc____17143206____17196390____23196850	CHEMBL3663141	S1c2c(cccc2)C(C3=NN(c4ccc(cc4)C([O-])=O)C=C3C#N)=C1	REALSpace_70bn_2024-09	m_274860bbc	17143206	17196390	23196850
S1c2c(cccc2)C(C=3N=NN(c4ccc(cc4)C(=O)NCCN5C=NN=C5)C3)=C1	804	fCSFP4	0.510	m_274860bbc____17146096____17196390____23196850	CHEMBL3663141	S1c2c(cccc2)C(C3=NN(c4ccc(cc4)C([O-])=O)C=C3C#N)=C1	REALSpace_70bn_2024-09	m_274860bbc	17146096	17196390	23196850
S1c2c(cccc2)C(C=3N=NN(c4ccc(cc4)C(=O)NCCOC(C)C)C3)=C1	805	fCSFP4	0.510	m_274860bbc____17139410____17196390____23196850	CHEMBL3663141	S1c2c(cccc2)C(C3=NN(c4ccc(cc4)C([O-])=O)C=C3C#N)=C1	REALSpace_70bn_2024-09	m_274860bbc	17139410	17196390	23196850
S1c2c(cccc2)C(C=3N=NN(c4ccc(cc4)C(=O)NCCOC(F)F)C3)=C1	806	fCSFP4	0.510	m_274860bbc____17148014____17196390____23196850	CHEMBL3663141	S1c2c(cccc2)C(C3=NN(c4ccc(cc4)C([O-])=O)C=C3C#N)=C1	REALSpace_70bn_2024-09	m_274860bbc	17148014	17196390	23196850
S1c2c(cccc2)C(C=3N=NN(c4ccc(cc4)C(=O)NCCOCC=C)C3)=C1	807	fCSFP4	0.510	m_274860bbc____17147096____17196390____23196850	CHEMBL3663141	S1c2c(cccc2)C(C3=NN(c4ccc(cc4)C([O-])=O)C=C3C#N)=C1	REALSpace_70bn_2024-09	m_274860bbc	17147096	17196390	23196850
S1c2c(cccc2)C(C=3N=NN(c4ccc(cc4)C(=O)NCCOCCC=C)C3)=C1	808	fCSFP4	0.510	m_274860bbc____17136564____17196390____23196850	CHEMBL3663141	S1c2c(cccc2)C(C3=NN(c4ccc(cc4)C([O-])=O)C=C3C#N)=C1	REALSpace_70bn_2024-09	m_274860bbc	17136564	17196390	23196850
S1c2c(cccc2)C(C=3N=NN(c4ccc(cc4)C(=O)NCc5cnccc5)C3)=C1	809	fCSFP4	0.510	m_274860bbc____15218904____17196390____23196850	CHEMBL3663141	S1c2c(cccc2)C(C3=NN(c4ccc(cc4)C([O-])=O)C=C3C#N)=C1	REALSpace_70bn_2024-09	m_274860bbc	15218904	17196390	23196850
S1c2c(cccc2)C(C=3N=NN(c4ccc(cc4)C(=O)NNC(=O)CC(C)C)C3)=C1	810	fCSFP4	0.510	m_274860bbc____17151294____17196390____23196850	CHEMBL3663141	S1c2c(cccc2)C(C3=NN(c4ccc(cc4)C([O-])=O)C=C3C#N)=C1	REALSpace_70bn_2024-09	m_274860bbc	17151294	17196390	23196850
S1c2c(cccc2)C(C=3N=NN(c4ccc(cc4)C(=O)NNC(=O)C[NH+](C)C)C3)=C1	811	fCSFP4	0.510	m_274860bbc____17128064____17196390____23196850	CHEMBL3663141	S1c2c(cccc2)C(C3=NN(c4ccc(cc4)C([O-])=O)C=C3C#N)=C1	REALSpace_70bn_2024-09	m_274860bbc	17128064	17196390	23196850
S1c2c(cccc2)C(C=3N=NN(c4ccc(cc4)C(=O)NNC(=O)OC(C)C)C3)=C1	812	fCSFP4	0.510	m_274860bbc____17144798____17196390____23196850	CHEMBL3663141	S1c2c(cccc2)C(C3=NN(c4ccc(cc4)C([O-])=O)C=C3C#N)=C1	REALSpace_70bn_2024-09	m_274860bbc	17144798	17196390	23196850
S1c2c(cccc2)C(C=3N=NN(c4ccc(cc4)CCNC(=O)C5=CSC=C5)C3)=C1	813	fCSFP4	0.510	m_274860bbb____24710826____12656196____23196850	CHEMBL3663141	S1c2c(cccc2)C(C3=NN(c4ccc(cc4)C([O-])=O)C=C3C#N)=C1	REALSpace_70bn_2024-09	m_274860bbb	24710826	12656196	23196850
Clc1ccc(cc1)C(=O)NNC(=O)c2c(N3N=NC(C=4c5c(SC4)cccc5)=C3)cccc2	814	fCSFP4	0.510	m_274860bbc____17149798____17196392____23196850	CHEMBL3663141	S1c2c(cccc2)C(C3=NN(c4ccc(cc4)C([O-])=O)C=C3C#N)=C1	REALSpace_70bn_2024-09	m_274860bbc	17149798	17196392	23196850
S1c2c(cccc2)C(C=3N=NN(c4c(OC)cc(cc4)C(=O)N)C3)=C1	815	fCSFP4	0.510	m_282512abb____24315036____24222386	CHEMBL3663141	S1c2c(cccc2)C(C3=NN(c4ccc(cc4)C([O-])=O)C=C3C#N)=C1	REALSpace_70bn_2024-09	m_282512abb	24315036	24222386
S1c2c(cccc2)C(C=3N=NN(c4c(cccc4)C(=O)NNC(=O)c5ccc(N)cc5)C3)=C1	816	fCSFP4	0.510	m_274860bbc____17141148____17196392____23196850	CHEMBL3663141	S1c2c(cccc2)C(C3=NN(c4ccc(cc4)C([O-])=O)C=C3C#N)=C1	REALSpace_70bn_2024-09	m_274860bbc	17141148	17196392	23196850
S1c2c(cccc2)C(C=3N=NN(c4c(cccc4)C(=O)NNC(=O)c5ccc(cc5)C)C3)=C1	817	fCSFP4	0.510	m_274860bbc____17149150____17196392____23196850	CHEMBL3663141	S1c2c(cccc2)C(C3=NN(c4ccc(cc4)C([O-])=O)C=C3C#N)=C1	REALSpace_70bn_2024-09	m_274860bbc	17149150	17196392	23196850
S1c2c(cccc2)C(C=3N=NN(c4cc(N5N=C(C(=O)OCC)C=C5)ccc4)C3)=C1	818	fCSFP4	0.510	m_282512abb____24322110____24222386	CHEMBL3663141	S1c2c(cccc2)C(C3=NN(c4ccc(cc4)C([O-])=O)C=C3C#N)=C1	REALSpace_70bn_2024-09	m_282512abb	24322110	24222386
S1c2c(cccc2)C(C=3N=NN(c4ccc(cc4)C(=O)N5CC(C#CC)C5)C3)=C1	819	fCSFP4	0.510	m_274860bbc____24703340____17196390____23196850	CHEMBL3663141	S1c2c(cccc2)C(C3=NN(c4ccc(cc4)C([O-])=O)C=C3C#N)=C1	REALSpace_70bn_2024-09	m_274860bbc	24703340	17196390	23196850
S1c2c(cccc2)C(C=3N=NN(c4ccc(cc4)C(=O)N5CC(CCO)C5)C3)=C1	820	fCSFP4	0.510	m_274860bbc____17175944____17196390____23196850	CHEMBL3663141	S1c2c(cccc2)C(C3=NN(c4ccc(cc4)C([O-])=O)C=C3C#N)=C1	REALSpace_70bn_2024-09	m_274860bbc	17175944	17196390	23196850
S1c2c(cccc2)C(C=3N=NN(c4ccc(cc4)C(=O)N5CC(CO)(CO)C5)C3)=C1	821	fCSFP4	0.510	m_274860bbc____17158710____17196390____23196850	CHEMBL3663141	S1c2c(cccc2)C(C3=NN(c4ccc(cc4)C([O-])=O)C=C3C#N)=C1	REALSpace_70bn_2024-09	m_274860bbc	17158710	17196390	23196850
S1c2c(cccc2)C(C=3N=NN(c4ccc(cc4)C(=O)N5CCC(O)CCC5)C3)=C1	822	fCSFP4	0.510	m_274860bbc____15213102____17196390____23196850	CHEMBL3663141	S1c2c(cccc2)C(C3=NN(c4ccc(cc4)C([O-])=O)C=C3C#N)=C1	REALSpace_70bn_2024-09	m_274860bbc	15213102	17196390	23196850
S1c2c(cccc2)C(C=3N=NN(c4ccc(cc4)C(=O)NC(C#CC)(C)C)C3)=C1	823	fCSFP4	0.510	m_274860bbc____24688552____17196390____23196850	CHEMBL3663141	S1c2c(cccc2)C(C3=NN(c4ccc(cc4)C([O-])=O)C=C3C#N)=C1	REALSpace_70bn_2024-09	m_274860bbc	24688552	17196390	23196850
S1c2c(cccc2)C(C=3N=NN(c4ccc(cc4)C(=O)NC(CCCO)C)C3)=C1	824	fCSFP4	0.510	m_274860bbc____15212244____17196390____23196850	CHEMBL3663141	S1c2c(cccc2)C(C3=NN(c4ccc(cc4)C([O-])=O)C=C3C#N)=C1	REALSpace_70bn_2024-09	m_274860bbc	15212244	17196390	23196850
S1c2c(cccc2)C(C=3N=NN(c4ccc(cc4)C(=O)NC(CO)CC(C)C)C3)=C1	825	fCSFP4	0.510	m_274860bbc____15212580____17196390____23196850	CHEMBL3663141	S1c2c(cccc2)C(C3=NN(c4ccc(cc4)C([O-])=O)C=C3C#N)=C1	REALSpace_70bn_2024-09	m_274860bbc	15212580	17196390	23196850
S1c2c(cccc2)C(C=3N=NN(c4ccc(cc4)C(=O)NC(COC)CO)C3)=C1	826	fCSFP4	0.510	m_274860bbc____15218522____17196390____23196850	CHEMBL3663141	S1c2c(cccc2)C(C3=NN(c4ccc(cc4)C([O-])=O)C=C3C#N)=C1	REALSpace_70bn_2024-09	m_274860bbc	15218522	17196390	23196850
S1c2c(cccc2)C(C=3N=NN(c4ccc(cc4)C(=O)NC5CC(O)CC5)C3)=C1	827	fCSFP4	0.510	m_274860bbc____17152484____17196390____23196850	CHEMBL3663141	S1c2c(cccc2)C(C3=NN(c4ccc(cc4)C([O-])=O)C=C3C#N)=C1	REALSpace_70bn_2024-09	m_274860bbc	17152484	17196390	23196850
S1c2c(cccc2)C(C=3N=NN(c4ccc(cc4)C(=O)NCC(CC(O)C)C)C3)=C1	828	fCSFP4	0.510	m_274860bbc____15213458____17196390____23196850	CHEMBL3663141	S1c2c(cccc2)C(C3=NN(c4ccc(cc4)C([O-])=O)C=C3C#N)=C1	REALSpace_70bn_2024-09	m_274860bbc	15213458	17196390	23196850
S1c2c(cccc2)C(C=3N=NN(c4ccc(cc4)C(=O)NCC(O)C(C)C)C3)=C1	829	fCSFP4	0.510	m_274860bbc____15212288____17196390____23196850	CHEMBL3663141	S1c2c(cccc2)C(C3=NN(c4ccc(cc4)C([O-])=O)C=C3C#N)=C1	REALSpace_70bn_2024-09	m_274860bbc	15212288	17196390	23196850
S1c2c(cccc2)C(C=3N=NN(c4ccc(cc4)C(=O)NCC(O)CC(C)C)C3)=C1	830	fCSFP4	0.510	m_274860bbc____15215068____17196390____23196850	CHEMBL3663141	S1c2c(cccc2)C(C3=NN(c4ccc(cc4)C([O-])=O)C=C3C#N)=C1	REALSpace_70bn_2024-09	m_274860bbc	15215068	17196390	23196850
S1c2c(cccc2)C(C=3N=NN(c4ccc(cc4)C(=O)NCC(O)COC)C3)=C1	831	fCSFP4	0.510	m_274860bbc____15212278____17196390____23196850	CHEMBL3663141	S1c2c(cccc2)C(C3=NN(c4ccc(cc4)C([O-])=O)C=C3C#N)=C1	REALSpace_70bn_2024-09	m_274860bbc	15212278	17196390	23196850
S1c2c(cccc2)C(C=3N=NN(c4ccc(cc4)C(=O)NCC(OC)CO)C3)=C1	832	fCSFP4	0.510	m_274860bbc____17147950____17196390____23196850	CHEMBL3663141	S1c2c(cccc2)C(C3=NN(c4ccc(cc4)C([O-])=O)C=C3C#N)=C1	REALSpace_70bn_2024-09	m_274860bbc	17147950	17196390	23196850
S1c2c(cccc2)C(C=3N=NN(c4ccc(cc4)C(=O)NCCC(O)(C)C)C3)=C1	833	fCSFP4	0.510	m_274860bbc____15212710____17196390____23196850	CHEMBL3663141	S1c2c(cccc2)C(C3=NN(c4ccc(cc4)C([O-])=O)C=C3C#N)=C1	REALSpace_70bn_2024-09	m_274860bbc	15212710	17196390	23196850
S1c2c(cccc2)C(C=3N=NN(c4ccc(cc4)C(=O)NCCCC(O)CO)C3)=C1	834	fCSFP4	0.510	m_274860bbc____24689242____17196390____23196850	CHEMBL3663141	S1c2c(cccc2)C(C3=NN(c4ccc(cc4)C([O-])=O)C=C3C#N)=C1	REALSpace_70bn_2024-09	m_274860bbc	24689242	17196390	23196850
S1c2c(cccc2)C(C=3N=NN(c4cc(ccc4)C(=O)N(CC([O-])=O)C)C3)=C1	835	fCSFP4	0.509	m_280190aeb____19268754____18077374____23041482	CHEMBL3663141	S1c2c(cccc2)C(C3=NN(c4ccc(cc4)C([O-])=O)C=C3C#N)=C1	REALSpace_70bn_2024-09	m_280190aeb	19268754	18077374	23041482
S1c2c(cccc2)C(C=3N=NN(c4cc(ccc4)C(=O)N(CC([O-])=O)CC)C3)=C1	836	fCSFP4	0.509	m_280190aeb____19274054____18077374____23041482	CHEMBL3663141	S1c2c(cccc2)C(C3=NN(c4ccc(cc4)C([O-])=O)C=C3C#N)=C1	REALSpace_70bn_2024-09	m_280190aeb	19274054	18077374	23041482
S1c2c(cccc2)C(C=3N=NN(c4cc(ccc4)C(=O)N(CCC#N)C)C3)=C1	837	fCSFP4	0.509	m_274860bbc____17149114____17196388____23196850	CHEMBL3663141	S1c2c(cccc2)C(C3=NN(c4ccc(cc4)C([O-])=O)C=C3C#N)=C1	REALSpace_70bn_2024-09	m_274860bbc	17149114	17196388	23196850
S1c2c(cccc2)C(C=3N=NN(c4cc(ccc4)C(=O)N(CCC#N)CC)C3)=C1	838	fCSFP4	0.509	m_274860bbc____17152752____17196388____23196850	CHEMBL3663141	S1c2c(cccc2)C(C3=NN(c4ccc(cc4)C([O-])=O)C=C3C#N)=C1	REALSpace_70bn_2024-09	m_274860bbc	17152752	17196388	23196850
S1c2c(cccc2)C(C=3N=NN(c4cc(ccc4)C(=O)NC(C([O-])=O)C)C3)=C1	839	fCSFP4	0.509	m_280190aeb____19268546____18077374____23041482	CHEMBL3663141	S1c2c(cccc2)C(C3=NN(c4ccc(cc4)C([O-])=O)C=C3C#N)=C1	REALSpace_70bn_2024-09	m_280190aeb	19268546	18077374	23041482
S1c2c(cccc2)C(C=3N=NN(c4cc(ccc4)C(=O)NC(CC#N)C)C3)=C1	840	fCSFP4	0.509	m_274860bbc____17134884____17196388____23196850	CHEMBL3663141	S1c2c(cccc2)C(C3=NN(c4ccc(cc4)C([O-])=O)C=C3C#N)=C1	REALSpace_70bn_2024-09	m_274860bbc	17134884	17196388	23196850
S1c2c(cccc2)C(C=3N=NN(c4cc(ccc4)C(=O)NCC(C#N)C)C3)=C1	841	fCSFP4	0.509	m_274860bbc____17137762____17196388____23196850	CHEMBL3663141	S1c2c(cccc2)C(C3=NN(c4ccc(cc4)C([O-])=O)C=C3C#N)=C1	REALSpace_70bn_2024-09	m_274860bbc	17137762	17196388	23196850
S1c2c(cccc2)C(C=3N=NN(c4cnc(cc4)C(=O)NCC([O-])=O)C3)=C1	842	fCSFP4	0.509	m_280190aeb____19268516____18077418____23041482	CHEMBL3663141	S1c2c(cccc2)C(C3=NN(c4ccc(cc4)C([O-])=O)C=C3C#N)=C1	REALSpace_70bn_2024-09	m_280190aeb	19268516	18077418	23041482
S1c2c(cccc2)C(C=3N=NN(c4ccc(cc4)C(=O)N(C(C)C)CC([O-])=O)C3)=C1	843	fCSFP4	0.509	m_280190aeb____19269346____18077370____23041482	CHEMBL3663141	S1c2c(cccc2)C(C3=NN(c4ccc(cc4)C([O-])=O)C=C3C#N)=C1	REALSpace_70bn_2024-09	m_280190aeb	19269346	18077370	23041482
S1c2c(cccc2)C(C=3N=NN(c4ccc(cc4)C(=O)N(C(C)C)CCC#N)C3)=C1	844	fCSFP4	0.509	m_274860bbc____17132466____17196390____23196850	CHEMBL3663141	S1c2c(cccc2)C(C3=NN(c4ccc(cc4)C([O-])=O)C=C3C#N)=C1	REALSpace_70bn_2024-09	m_274860bbc	17132466	17196390	23196850
S1c2c(cccc2)C(C=3N=NN(c4ccc(cc4)C(=O)N(CC(C#N)C)C)C3)=C1	845	fCSFP4	0.509	m_274860bbc____17154282____17196390____23196850	CHEMBL3663141	S1c2c(cccc2)C(C3=NN(c4ccc(cc4)C([O-])=O)C=C3C#N)=C1	REALSpace_70bn_2024-09	m_274860bbc	17154282	17196390	23196850
S1c2c(cccc2)C(C=3N=NN(c4ccc(cc4)C(=O)N(CC(C#N)C)CC)C3)=C1	846	fCSFP4	0.509	m_274860bbc____17155204____17196390____23196850	CHEMBL3663141	S1c2c(cccc2)C(C3=NN(c4ccc(cc4)C([O-])=O)C=C3C#N)=C1	REALSpace_70bn_2024-09	m_274860bbc	17155204	17196390	23196850
S1c2c(cccc2)C(C=3N=NN(c4ccc(cc4)C(=O)N5CC(C#N)CC5)C3)=C1	847	fCSFP4	0.509	m_274860bbc____17157828____17196390____23196850	CHEMBL3663141	S1c2c(cccc2)C(C3=NN(c4ccc(cc4)C([O-])=O)C=C3C#N)=C1	REALSpace_70bn_2024-09	m_274860bbc	17157828	17196390	23196850
S1c2c(cccc2)C(C=3N=NN(c4ccc(cc4)C(=O)NC5(CC([O-])=O)CC5)C3)=C1	848	fCSFP4	0.509	m_280190aeb____19293048____18077370____23041482	CHEMBL3663141	S1c2c(cccc2)C(C3=NN(c4ccc(cc4)C([O-])=O)C=C3C#N)=C1	REALSpace_70bn_2024-09	m_280190aeb	19293048	18077370	23041482
S1c2c(cccc2)C(C=3N=NN(c4ccc(cc4)C(=O)NCC(C([O-])=O)(C)C)C3)=C1	849	fCSFP4	0.509	m_280190aeb____19278478____18077370____23041482	CHEMBL3663141	S1c2c(cccc2)C(C3=NN(c4ccc(cc4)C([O-])=O)C=C3C#N)=C1	REALSpace_70bn_2024-09	m_280190aeb	19278478	18077370	23041482
S1c2c(cccc2)C(C=3N=NN(c4ccc(cc4)C(=O)NCCC(C([O-])=O)C)C3)=C1	850	fCSFP4	0.509	m_280190aeb____19283990____18077370____23041482	CHEMBL3663141	S1c2c(cccc2)C(C3=NN(c4ccc(cc4)C([O-])=O)C=C3C#N)=C1	REALSpace_70bn_2024-09	m_280190aeb	19283990	18077370	23041482
BrC=1C(=NNC1)CNC(=O)c2ccc(N3N=NC(C=4c5c(SC4)cccc5)=C3)cc2	851	fCSFP4	0.509	m_274860bbc____15217578____17196390____23196850	CHEMBL3663141	S1c2c(cccc2)C(C3=NN(c4ccc(cc4)C([O-])=O)C=C3C#N)=C1	REALSpace_70bn_2024-09	m_274860bbc	15217578	17196390	23196850
S1N=C(C(=C1)CNC(=O)c2ccc(N3N=NC(C=4c5c(SC4)cccc5)=C3)cc2)C	852	fCSFP4	0.509	m_274860bbc____24693656____17196390____23196850	CHEMBL3663141	S1c2c(cccc2)C(C3=NN(c4ccc(cc4)C([O-])=O)C=C3C#N)=C1	REALSpace_70bn_2024-09	m_274860bbc	24693656	17196390	23196850
S1c2c(cccc2)C(C=3N=NN(c4c(cccc4)CNC(=O)c5ccc(cc5)CC#N)C3)=C1	853	fCSFP4	0.509	m_274860bbb____17174034____17184812____23196850	CHEMBL3663141	S1c2c(cccc2)C(C3=NN(c4ccc(cc4)C([O-])=O)C=C3C#N)=C1	REALSpace_70bn_2024-09	m_274860bbb	17174034	17184812	23196850
S1c2c(cccc2)C(C=3N=NN(c4ccc(cc4)C(=O)NCC5=NNC=C5C)C3)=C1	854	fCSFP4	0.509	m_274860bbc____17158050____17196390____23196850	CHEMBL3663141	S1c2c(cccc2)C(C3=NN(c4ccc(cc4)C([O-])=O)C=C3C#N)=C1	REALSpace_70bn_2024-09	m_274860bbc	17158050	17196390	23196850
S1c2c(cccc2)C(C=3N=NN(c4ccc(cc4)C(=O)NCC=5C(=NNC5)C)C3)=C1	855	fCSFP4	0.509	m_274860bbc____15214288____17196390____23196850	CHEMBL3663141	S1c2c(cccc2)C(C3=NN(c4ccc(cc4)C([O-])=O)C=C3C#N)=C1	REALSpace_70bn_2024-09	m_274860bbc	15214288	17196390	23196850
S1c2c(cccc2)C(NC(=O)NC3=NN(c4ncc([N+]([O-])=O)cc4)C=C3C#N)=C1	856	fCSFP4	0.509	m_2430cbb____22528322____27262020	CHEMBL3663141	S1c2c(cccc2)C(C3=NN(c4ccc(cc4)C([O-])=O)C=C3C#N)=C1	REALSpace_70bn_2024-09	m_2430cbb	22528322	27262020
S1c2c(cccc2)C(=C1)C(NC(=O)NC3=NN(c4ccc([N+]([O-])=O)cc4)C=C3C#N)C	857	fCSFP4	0.509	m_2430bbc____22529180____13459334	CHEMBL3663141	S1c2c(cccc2)C(C3=NN(c4ccc(cc4)C([O-])=O)C=C3C#N)=C1	REALSpace_70bn_2024-09	m_2430bbc	22529180	13459334
S1c2c(cccc2)C(C=3N=NN(c4ccc(N5N=CC=C5)cc4)C3)=C1	858	fCSFP4	0.507	m_282512abb____24327994____24222386	CHEMBL3663141	S1c2c(cccc2)C(C3=NN(c4ccc(cc4)C([O-])=O)C=C3C#N)=C1	REALSpace_70bn_2024-09	m_282512abb	24327994	24222386
S1c2c(cccc2)C(C(=O)Nc3ccc(N4N=CC(C([O-])=O)=C4)cc3)=C1	859	fCSFP4	0.507	m_188690bbe____25683404____7315078	CHEMBL3663141	S1c2c(cccc2)C(C3=NN(c4ccc(cc4)C([O-])=O)C=C3C#N)=C1	REALSpace_70bn_2024-09	m_188690bbe	25683404	7315078
S1c2c(c(ccc2)C=3N=NN(c4ccc(cc4)C(=O)N(C)C)C3)C=C1	860	fCSFP4	0.507	m_274860bbc____17151370____17196390____23196854	CHEMBL3663141	S1c2c(cccc2)C(C3=NN(c4ccc(cc4)C([O-])=O)C=C3C#N)=C1	REALSpace_70bn_2024-09	m_274860bbc	17151370	17196390	23196854
S1c2c(cccc2)C(C(=O)Nc3ccc(N4N=C(C([O-])=O)C=C4)cc3)=C1	861	fCSFP4	0.507	m_188690bbe____7326734____7315078	CHEMBL3663141	S1c2c(cccc2)C(C3=NN(c4ccc(cc4)C([O-])=O)C=C3C#N)=C1	REALSpace_70bn_2024-09	m_188690bbe	7326734	7315078
S1c2c(cccc2)C(C=3N=NN(C3)Cc4cc(ccc4)C([O-])=O)=C1	862	fCSFP4	0.507	m_273910bbb____21677358____25421774	CHEMBL3663141	S1c2c(cccc2)C(C3=NN(c4ccc(cc4)C([O-])=O)C=C3C#N)=C1	REALSpace_70bn_2024-09	m_273910bbb	21677358	25421774
S1c2c(cccc2)C(C=3N=NN(C3)CCOc4ccc(cc4)C([O-])=O)=C1	863	fCSFP4	0.507	m_273910bbb____27172336____25421774	CHEMBL3663141	S1c2c(cccc2)C(C3=NN(c4ccc(cc4)C([O-])=O)C=C3C#N)=C1	REALSpace_70bn_2024-09	m_273910bbb	27172336	25421774
Clc1ccc(N2N=C(C(C(=O)NC=3c4c(SC3)cccc4)=C2)C)cc1	864	fCSFP4	0.507	m_11bcb____27262052____22136302	CHEMBL3663141	S1c2c(cccc2)C(C3=NN(c4ccc(cc4)C([O-])=O)C=C3C#N)=C1	REALSpace_70bn_2024-09	m_11bcb	27262052	22136302
S1c2c(cccc2)C(NC(=O)C=3C(=NN(c4ccc(F)cc4)C3)C)=C1	865	fCSFP4	0.507	m_11bcb____27262052____13469316	CHEMBL3663141	S1c2c(cccc2)C(C3=NN(c4ccc(cc4)C([O-])=O)C=C3C#N)=C1	REALSpace_70bn_2024-09	m_11bcb	27262052	13469316
S1c2c(c(ccc2)C=3N=NN(c4ccc(cc4)C(=O)NCC([O-])=O)C3)C=C1	866	fCSFP4	0.507	m_280190aeb____19268516____18077370____19346516	CHEMBL3663141	S1c2c(cccc2)C(C3=NN(c4ccc(cc4)C([O-])=O)C=C3C#N)=C1	REALSpace_70bn_2024-09	m_280190aeb	19268516	18077370	19346516
S1c2c(c(ccc2)C=3N=NN(c4ccc(cc4)C(=O)NCCC#N)C3)C=C1	867	fCSFP4	0.507	m_274860bbc____17139176____17196390____23196854	CHEMBL3663141	S1c2c(cccc2)C(C3=NN(c4ccc(cc4)C([O-])=O)C=C3C#N)=C1	REALSpace_70bn_2024-09	m_274860bbc	17139176	17196390	23196854
BrC=CCNC(=O)c1cc(N2N=NC(C=3c4c(SC3)cccc4)=C2)ccc1	868	fCSFP4	0.506	m_274860bbc____24702080____17196388____23196850	CHEMBL3663141	S1c2c(cccc2)C(C3=NN(c4ccc(cc4)C([O-])=O)C=C3C#N)=C1	REALSpace_70bn_2024-09	m_274860bbc	24702080	17196388	23196850
ClC(Cl)(Cl)CNC(=O)c1cc(N2N=NC(C=3c4c(SC3)cccc4)=C2)ccc1	869	fCSFP4	0.506	m_274860bbc____24676224____17196388____23196850	CHEMBL3663141	S1c2c(cccc2)C(C3=NN(c4ccc(cc4)C([O-])=O)C=C3C#N)=C1	REALSpace_70bn_2024-09	m_274860bbc	24676224	17196388	23196850
ClC=CCNC(=O)c1cc(N2N=NC(C=3c4c(SC3)cccc4)=C2)ccc1	870	fCSFP4	0.506	m_274860bbc____17171024____17196388____23196850	CHEMBL3663141	S1c2c(cccc2)C(C3=NN(c4ccc(cc4)C([O-])=O)C=C3C#N)=C1	REALSpace_70bn_2024-09	m_274860bbc	17171024	17196388	23196850
S(CCNC(=O)c1cc(N2N=NC(C=3c4c(SC3)cccc4)=C2)ccc1)C	871	fCSFP4	0.506	m_274860bbc____17144100____17196388____23196850	CHEMBL3663141	S1c2c(cccc2)C(C3=NN(c4ccc(cc4)C([O-])=O)C=C3C#N)=C1	REALSpace_70bn_2024-09	m_274860bbc	17144100	17196388	23196850
S1c2c(cccc2)C(C=3N=NN(c4cc(ccc4)C(=O)N(CC)C)C3)=C1	872	fCSFP4	0.506	m_282512abb____24292994____24222386	CHEMBL3663141	S1c2c(cccc2)C(C3=NN(c4ccc(cc4)C([O-])=O)C=C3C#N)=C1	REALSpace_70bn_2024-09	m_282512abb	24292994	24222386
S1c2c(cccc2)C(C=3N=NN(c4cc(ccc4)C(=O)N(CC=C)CC=C)C3)=C1	873	fCSFP4	0.506	m_274860bbc____15212466____17196388____23196850	CHEMBL3663141	S1c2c(cccc2)C(C3=NN(c4ccc(cc4)C([O-])=O)C=C3C#N)=C1	REALSpace_70bn_2024-09	m_274860bbc	15212466	17196388	23196850
S1c2c(cccc2)C(C=3N=NN(c4cc(ccc4)C(=O)N(c5ccccc5)C)C3)=C1	874	fCSFP4	0.506	m_282512abb____24325544____24222386	CHEMBL3663141	S1c2c(cccc2)C(C3=NN(c4ccc(cc4)C([O-])=O)C=C3C#N)=C1	REALSpace_70bn_2024-09	m_282512abb	24325544	24222386
S1c2c(cccc2)C(C=3N=NN(c4cc(ccc4)C(=O)NC(CC)CC)C3)=C1	875	fCSFP4	0.506	m_274860bbc____15212500____17196388____23196850	CHEMBL3663141	S1c2c(cccc2)C(C3=NN(c4ccc(cc4)C([O-])=O)C=C3C#N)=C1	REALSpace_70bn_2024-09	m_274860bbc	15212500	17196388	23196850
S1c2c(cccc2)C(C=3N=NN(c4cc(ccc4)C(=O)NC(CF)CF)C3)=C1	876	fCSFP4	0.506	m_274860bbc____17143662____17196388____23196850	CHEMBL3663141	S1c2c(cccc2)C(C3=NN(c4ccc(cc4)C([O-])=O)C=C3C#N)=C1	REALSpace_70bn_2024-09	m_274860bbc	17143662	17196388	23196850
S1c2c(cccc2)C(C=3N=NN(c4cc(ccc4)C(=O)NC5C(C5C)C)C3)=C1	877	fCSFP4	0.506	m_274860bbc____17167358____17196388____23196850	CHEMBL3663141	S1c2c(cccc2)C(C3=NN(c4ccc(cc4)C([O-])=O)C=C3C#N)=C1	REALSpace_70bn_2024-09	m_274860bbc	17167358	17196388	23196850
S1c2c(cccc2)C(C=3N=NN(c4cc(ccc4)C(=O)NC5CCC5)C3)=C1	878	fCSFP4	0.506	m_274860bbc____17161126____17196388____23196850	CHEMBL3663141	S1c2c(cccc2)C(C3=NN(c4ccc(cc4)C([O-])=O)C=C3C#N)=C1	REALSpace_70bn_2024-09	m_274860bbc	17161126	17196388	23196850
S1c2c(cccc2)C(C=3N=NN(c4cc(ccc4)C(=O)NCC(=O)C)C3)=C1	879	fCSFP4	0.506	m_274860bbc____17136292____17196388____23196850	CHEMBL3663141	S1c2c(cccc2)C(C3=NN(c4ccc(cc4)C([O-])=O)C=C3C#N)=C1	REALSpace_70bn_2024-09	m_274860bbc	17136292	17196388	23196850
S1c2c(cccc2)C(C=3N=NN(c4cc(ccc4)C(=O)NCC(=O)N)C3)=C1	880	fCSFP4	0.506	m_282512abb____24325532____24222386	CHEMBL3663141	S1c2c(cccc2)C(C3=NN(c4ccc(cc4)C([O-])=O)C=C3C#N)=C1	REALSpace_70bn_2024-09	m_282512abb	24325532	24222386
S1c2c(cccc2)C(C=3N=NN(c4cc(ccc4)C(=O)NCC(C)(C)C)C3)=C1	881	fCSFP4	0.506	m_274860bbc____17160388____17196388____23196850	CHEMBL3663141	S1c2c(cccc2)C(C3=NN(c4ccc(cc4)C([O-])=O)C=C3C#N)=C1	REALSpace_70bn_2024-09	m_274860bbc	17160388	17196388	23196850
S1c2c(cccc2)C(C=3N=NN(c4cc(ccc4)C(=O)NCC(CC)CC)C3)=C1	882	fCSFP4	0.506	m_274860bbc____15217594____17196388____23196850	CHEMBL3663141	S1c2c(cccc2)C(C3=NN(c4ccc(cc4)C([O-])=O)C=C3C#N)=C1	REALSpace_70bn_2024-09	m_274860bbc	15217594	17196388	23196850
S1c2c(cccc2)C(C=3N=NN(c4cc(ccc4)C(=O)NCC(F)(F)F)C3)=C1	883	fCSFP4	0.506	m_274860bbc____15212838____17196388____23196850	CHEMBL3663141	S1c2c(cccc2)C(C3=NN(c4ccc(cc4)C([O-])=O)C=C3C#N)=C1	REALSpace_70bn_2024-09	m_274860bbc	15212838	17196388	23196850
S1c2c(cccc2)C(C=3N=NN(c4cc(ccc4)C(=O)NCC5CC5)C3)=C1	884	fCSFP4	0.506	m_274860bbc____15212820____17196388____23196850	CHEMBL3663141	S1c2c(cccc2)C(C3=NN(c4ccc(cc4)C([O-])=O)C=C3C#N)=C1	REALSpace_70bn_2024-09	m_274860bbc	15212820	17196388	23196850
S1c2c(cccc2)C(C=3N=NN(c4cc(ccc4)C(=O)NCC=CC)C3)=C1	885	fCSFP4	0.506	m_274860bbc____17172756____17196388____23196850	CHEMBL3663141	S1c2c(cccc2)C(C3=NN(c4ccc(cc4)C([O-])=O)C=C3C#N)=C1	REALSpace_70bn_2024-09	m_274860bbc	17172756	17196388	23196850
S1c2c(cccc2)C(C=3N=NN(c4cc(ccc4)C(=O)NCCC=C)C3)=C1	886	fCSFP4	0.506	m_274860bbc____17148972____17196388____23196850	CHEMBL3663141	S1c2c(cccc2)C(C3=NN(c4ccc(cc4)C([O-])=O)C=C3C#N)=C1	REALSpace_70bn_2024-09	m_274860bbc	17148972	17196388	23196850
S1c2c(cccc2)C(C=3N=NN(c4cc(ccc4)C(=O)NCCOC)C3)=C1	887	fCSFP4	0.506	m_282512abb____24284950____24222386	CHEMBL3663141	S1c2c(cccc2)C(C3=NN(c4ccc(cc4)C([O-])=O)C=C3C#N)=C1	REALSpace_70bn_2024-09	m_282512abb	24284950	24222386
S1c2c(cccc2)C(C=3N=NN(c4cc(ccc4)C(=O)NNC(=O)CC)C3)=C1	888	fCSFP4	0.506	m_274860bbc____17152018____17196388____23196850	CHEMBL3663141	S1c2c(cccc2)C(C3=NN(c4ccc(cc4)C([O-])=O)C=C3C#N)=C1	REALSpace_70bn_2024-09	m_274860bbc	17152018	17196388	23196850
S1c2c(cccc2)C(C=3N=NN(c4cc(ccc4)C(=O)NNC(=O)OC)C3)=C1	889	fCSFP4	0.506	m_274860bbc____17159574____17196388____23196850	CHEMBL3663141	S1c2c(cccc2)C(C3=NN(c4ccc(cc4)C([O-])=O)C=C3C#N)=C1	REALSpace_70bn_2024-09	m_274860bbc	17159574	17196388	23196850
S1c2c(cccc2)C(C=3N=NN(c4cc(ccc4)C(=O)NOCCC)C3)=C1	890	fCSFP4	0.506	m_274860bbc____15213318____17196388____23196850	CHEMBL3663141	S1c2c(cccc2)C(C3=NN(c4ccc(cc4)C([O-])=O)C=C3C#N)=C1	REALSpace_70bn_2024-09	m_274860bbc	15213318	17196388	23196850
BrC#CCCNC(=O)c1cc(N2N=NC(C=3c4c(SC3)cccc4)=C2)ccc1	891	fCSFP4	0.506	m_274860bbc____24703580____17196388____23196850	CHEMBL3663141	S1c2c(cccc2)C(C3=NN(c4ccc(cc4)C([O-])=O)C=C3C#N)=C1	REALSpace_70bn_2024-09	m_274860bbc	24703580	17196388	23196850
BrC(=C)CCCNC(=O)c1ccc(N2N=NC(C=3c4c(SC3)cccc4)=C2)cc1	892	fCSFP4	0.506	m_274860bbc____24694820____17196390____23196850	CHEMBL3663141	S1c2c(cccc2)C(C3=NN(c4ccc(cc4)C([O-])=O)C=C3C#N)=C1	REALSpace_70bn_2024-09	m_274860bbc	24694820	17196390	23196850
BrC1(CNC(=O)c2ccc(N3N=NC(C=4c5c(SC4)cccc5)=C3)cc2)CC1	893	fCSFP4	0.506	m_274860bbc____17142942____17196390____23196850	CHEMBL3663141	S1c2c(cccc2)C(C3=NN(c4ccc(cc4)C([O-])=O)C=C3C#N)=C1	REALSpace_70bn_2024-09	m_274860bbc	17142942	17196390	23196850
ClC(=C)CCCNC(=O)c1ccc(N2N=NC(C=3c4c(SC3)cccc4)=C2)cc1	894	fCSFP4	0.506	m_274860bbc____24701604____17196390____23196850	CHEMBL3663141	S1c2c(cccc2)C(C3=NN(c4ccc(cc4)C([O-])=O)C=C3C#N)=C1	REALSpace_70bn_2024-09	m_274860bbc	24701604	17196390	23196850
ClC(Cl)CN(C(=O)c1ccc(N2N=NC(C=3c4c(SC3)cccc4)=C2)cc1)C	895	fCSFP4	0.506	m_274860bbc____24686228____17196390____23196850	CHEMBL3663141	S1c2c(cccc2)C(C3=NN(c4ccc(cc4)C([O-])=O)C=C3C#N)=C1	REALSpace_70bn_2024-09	m_274860bbc	24686228	17196390	23196850
S(=O)(CCCNC(=O)c1ccc(N2N=NC(C=3c4c(SC3)cccc4)=C2)cc1)C	896	fCSFP4	0.506	m_274860bbc____17158654____17196390____23196850	CHEMBL3663141	S1c2c(cccc2)C(C3=NN(c4ccc(cc4)C([O-])=O)C=C3C#N)=C1	REALSpace_70bn_2024-09	m_274860bbc	17158654	17196390	23196850
S(=O)(CCNC(=O)c1ccc(N2N=NC(C=3c4c(SC3)cccc4)=C2)cc1)CC	897	fCSFP4	0.506	m_274860bbc____17136310____17196390____23196850	CHEMBL3663141	S1c2c(cccc2)C(C3=NN(c4ccc(cc4)C([O-])=O)C=C3C#N)=C1	REALSpace_70bn_2024-09	m_274860bbc	17136310	17196390	23196850
S(C(C)(C)C)CCNC(=O)c1ccc(N2N=NC(C=3c4c(SC3)cccc4)=C2)cc1	898	fCSFP4	0.506	m_274860bbc____15212332____17196390____23196850	CHEMBL3663141	S1c2c(cccc2)C(C3=NN(c4ccc(cc4)C([O-])=O)C=C3C#N)=C1	REALSpace_70bn_2024-09	m_274860bbc	15212332	17196390	23196850
S(C(CNC(=O)c1ccc(N2N=NC(C=3c4c(SC3)cccc4)=C2)cc1)C)C	899	fCSFP4	0.506	m_274860bbc____15212372____17196390____23196850	CHEMBL3663141	S1c2c(cccc2)C(C3=NN(c4ccc(cc4)C([O-])=O)C=C3C#N)=C1	REALSpace_70bn_2024-09	m_274860bbc	15212372	17196390	23196850
S(C(F)(F)F)CCNC(=O)c1ccc(N2N=NC(C=3c4c(SC3)cccc4)=C2)cc1	900	fCSFP4	0.506	m_274860bbc____15213118____17196390____23196850	CHEMBL3663141	S1c2c(cccc2)C(C3=NN(c4ccc(cc4)C([O-])=O)C=C3C#N)=C1	REALSpace_70bn_2024-09	m_274860bbc	15213118	17196390	23196850
S(CC(NC(=O)c1ccc(N2N=NC(C=3c4c(SC3)cccc4)=C2)cc1)C)C	901	fCSFP4	0.506	m_274860bbc____15213440____17196390____23196850	CHEMBL3663141	S1c2c(cccc2)C(C3=NN(c4ccc(cc4)C([O-])=O)C=C3C#N)=C1	REALSpace_70bn_2024-09	m_274860bbc	15213440	17196390	23196850
S(CCN(C(=O)c1ccc(N2N=NC(C=3c4c(SC3)cccc4)=C2)cc1)C)C	902	fCSFP4	0.506	m_274860bbc____15212238____17196390____23196850	CHEMBL3663141	S1c2c(cccc2)C(C3=NN(c4ccc(cc4)C([O-])=O)C=C3C#N)=C1	REALSpace_70bn_2024-09	m_274860bbc	15212238	17196390	23196850
S(CCN(C(=O)c1ccc(N2N=NC(C=3c4c(SC3)cccc4)=C2)cc1)CC)C	903	fCSFP4	0.506	m_274860bbc____17149500____17196390____23196850	CHEMBL3663141	S1c2c(cccc2)C(C3=NN(c4ccc(cc4)C([O-])=O)C=C3C#N)=C1	REALSpace_70bn_2024-09	m_274860bbc	17149500	17196390	23196850
S1(=O)(=O)CC(NC(=O)c2ccc(N3N=NC(C=4c5c(SC4)cccc5)=C3)cc2)C1	904	fCSFP4	0.506	m_274860bbc____17133416____17196390____23196850	CHEMBL3663141	S1c2c(cccc2)C(C3=NN(c4ccc(cc4)C([O-])=O)C=C3C#N)=C1	REALSpace_70bn_2024-09	m_274860bbc	17133416	17196390	23196850
S1(=O)(=O)CCN(C(=O)c2ccc(N3N=NC(C=4c5c(SC4)cccc5)=C3)cc2)CC1	905	fCSFP4	0.506	m_274860bbc____15213272____17196390____23196850	CHEMBL3663141	S1c2c(cccc2)C(C3=NN(c4ccc(cc4)C([O-])=O)C=C3C#N)=C1	REALSpace_70bn_2024-09	m_274860bbc	15213272	17196390	23196850
S1N=CC(=C1)CNC(=O)c2ccc(N3N=NC(C=4c5c(SC4)cccc5)=C3)cc2	906	fCSFP4	0.506	m_274860bbc____17163368____17196390____23196850	CHEMBL3663141	S1c2c(cccc2)C(C3=NN(c4ccc(cc4)C([O-])=O)C=C3C#N)=C1	REALSpace_70bn_2024-09	m_274860bbc	17163368	17196390	23196850
S1c2c(cccc2)C(C=3N=NN(c4cc(ccc4)C(=O)NC5CC(O)C5)C3)=C1	907	fCSFP4	0.506	m_274860bbc____17148622____17196388____23196850	CHEMBL3663141	S1c2c(cccc2)C(C3=NN(c4ccc(cc4)C([O-])=O)C=C3C#N)=C1	REALSpace_70bn_2024-09	m_274860bbc	17148622	17196388	23196850
S1c2c(cccc2)C(C=3N=NN(c4cc(ccc4)C(=O)NCC(O)C)C3)=C1	908	fCSFP4	0.506	m_274860bbc____15212898____17196388____23196850	CHEMBL3663141	S1c2c(cccc2)C(C3=NN(c4ccc(cc4)C([O-])=O)C=C3C#N)=C1	REALSpace_70bn_2024-09	m_274860bbc	15212898	17196388	23196850
S1c2c(cccc2)C(C=3N=NN(c4cc(ccc4)C(=O)NCc5ccc(cc5)C(=O)C)C3)=C1	909	fCSFP4	0.506	m_274860bbc____24678648____17196388____23196850	CHEMBL3663141	S1c2c(cccc2)C(C3=NN(c4ccc(cc4)C([O-])=O)C=C3C#N)=C1	REALSpace_70bn_2024-09	m_274860bbc	24678648	17196388	23196850
S1c2c(cccc2)C(C=3N=NN(c4cc(ccc4)C(=O)NCc5ccc(cc5)C(=O)N)C3)=C1	910	fCSFP4	0.506	m_274860bbc____28445228____17196388____23196850	CHEMBL3663141	S1c2c(cccc2)C(C3=NN(c4ccc(cc4)C([O-])=O)C=C3C#N)=C1	REALSpace_70bn_2024-09	m_274860bbc	28445228	17196388	23196850
S1c2c(cccc2)C(C=3N=NN(c4cc(ccc4)C(=O)NNC(=O)CCO)C3)=C1	911	fCSFP4	0.506	m_274860bbc____17136490____17196388____23196850	CHEMBL3663141	S1c2c(cccc2)C(C3=NN(c4ccc(cc4)C([O-])=O)C=C3C#N)=C1	REALSpace_70bn_2024-09	m_274860bbc	17136490	17196388	23196850
S1c2c(cccc2)C(C=3N=NN(c4ccc(cc4)C(=O)N(C(CC)CC)C)C3)=C1	912	fCSFP4	0.506	m_274860bbc____17132412____17196390____23196850	CHEMBL3663141	S1c2c(cccc2)C(C3=NN(c4ccc(cc4)C([O-])=O)C=C3C#N)=C1	REALSpace_70bn_2024-09	m_274860bbc	17132412	17196390	23196850
S1c2c(cccc2)C(C=3N=NN(c4ccc(cc4)C(=O)N(C5CC5)C6COC6)C3)=C1	913	fCSFP4	0.506	m_274860bbc____17147546____17196390____23196850	CHEMBL3663141	S1c2c(cccc2)C(C3=NN(c4ccc(cc4)C([O-])=O)C=C3C#N)=C1	REALSpace_70bn_2024-09	m_274860bbc	17147546	17196390	23196850
S1c2c(cccc2)C(C=3N=NN(c4ccc(cc4)C(=O)N(CC(=O)C)C)C3)=C1	914	fCSFP4	0.506	m_274860bbc____17143078____17196390____23196850	CHEMBL3663141	S1c2c(cccc2)C(C3=NN(c4ccc(cc4)C([O-])=O)C=C3C#N)=C1	REALSpace_70bn_2024-09	m_274860bbc	17143078	17196390	23196850
S1c2c(cccc2)C(C=3N=NN(c4ccc(cc4)C(=O)N(CC(=O)C)CC)C3)=C1	915	fCSFP4	0.506	m_274860bbc____17145584____17196390____23196850	CHEMBL3663141	S1c2c(cccc2)C(C3=NN(c4ccc(cc4)C([O-])=O)C=C3C#N)=C1	REALSpace_70bn_2024-09	m_274860bbc	17145584	17196390	23196850
S1c2c(cccc2)C(C=3N=NN(c4ccc(cc4)C(=O)N(CC(C)(C)C)C)C3)=C1	916	fCSFP4	0.506	m_274860bbc____17149804____17196390____23196850	CHEMBL3663141	S1c2c(cccc2)C(C3=NN(c4ccc(cc4)C([O-])=O)C=C3C#N)=C1	REALSpace_70bn_2024-09	m_274860bbc	17149804	17196390	23196850
S1c2c(cccc2)C(C=3N=NN(c4ccc(cc4)C(=O)N(CC(C)(C)C)CC)C3)=C1	917	fCSFP4	0.506	m_274860bbc____15213570____17196390____23196850	CHEMBL3663141	S1c2c(cccc2)C(C3=NN(c4ccc(cc4)C([O-])=O)C=C3C#N)=C1	REALSpace_70bn_2024-09	m_274860bbc	15213570	17196390	23196850
S1c2c(cccc2)C(C=3N=NN(c4ccc(cc4)C(=O)N(CC(F)F)C)C3)=C1	918	fCSFP4	0.506	m_274860bbc____17129488____17196390____23196850	CHEMBL3663141	S1c2c(cccc2)C(C3=NN(c4ccc(cc4)C([O-])=O)C=C3C#N)=C1	REALSpace_70bn_2024-09	m_274860bbc	17129488	17196390	23196850
S1c2c(cccc2)C(C=3N=NN(c4ccc(cc4)C(=O)N(CC(F)F)CC)C3)=C1	919	fCSFP4	0.506	m_274860bbc____17137378____17196390____23196850	CHEMBL3663141	S1c2c(cccc2)C(C3=NN(c4ccc(cc4)C([O-])=O)C=C3C#N)=C1	REALSpace_70bn_2024-09	m_274860bbc	17137378	17196390	23196850
S1c2c(cccc2)C(C=3N=NN(c4ccc(cc4)C(=O)N(CCF)CCOC)C3)=C1	920	fCSFP4	0.506	m_274860bbc____17150854____17196390____23196850	CHEMBL3663141	S1c2c(cccc2)C(C3=NN(c4ccc(cc4)C([O-])=O)C=C3C#N)=C1	REALSpace_70bn_2024-09	m_274860bbc	17150854	17196390	23196850
S1c2c(cccc2)C(C=3N=NN(c4ccc(cc4)C(=O)N(CCOC)C)C3)=C1	921	fCSFP4	0.506	m_274860bbc____15213190____17196390____23196850	CHEMBL3663141	S1c2c(cccc2)C(C3=NN(c4ccc(cc4)C([O-])=O)C=C3C#N)=C1	REALSpace_70bn_2024-09	m_274860bbc	15213190	17196390	23196850
S1c2c(cccc2)C(C=3N=NN(c4ccc(cc4)C(=O)N(CCOC)CC)C3)=C1	922	fCSFP4	0.506	m_274860bbc____17141480____17196390____23196850	CHEMBL3663141	S1c2c(cccc2)C(C3=NN(c4ccc(cc4)C([O-])=O)C=C3C#N)=C1	REALSpace_70bn_2024-09	m_274860bbc	17141480	17196390	23196850
S1c2c(cccc2)C(C=3N=NN(c4ccc(cc4)C(=O)N5CC(=C(C5)C)C)C3)=C1	923	fCSFP4	0.506	m_274860bbc____24677172____17196390____23196850	CHEMBL3663141	S1c2c(cccc2)C(C3=NN(c4ccc(cc4)C([O-])=O)C=C3C#N)=C1	REALSpace_70bn_2024-09	m_274860bbc	24677172	17196390	23196850
S1c2c(cccc2)C(C=3N=NN(c4ccc(cc4)C(=O)N5CC(=O)NC(=O)C5)C3)=C1	924	fCSFP4	0.506	m_274860bbc____17130250____17196390____23196850	CHEMBL3663141	S1c2c(cccc2)C(C3=NN(c4ccc(cc4)C([O-])=O)C=C3C#N)=C1	REALSpace_70bn_2024-09	m_274860bbc	17130250	17196390	23196850
S1c2c(cccc2)C(C=3N=NN(c4ccc(cc4)C(=O)N5CC(CC6CC6)C5)C3)=C1	925	fCSFP4	0.506	m_274860bbc____17156526____17196390____23196850	CHEMBL3663141	S1c2c(cccc2)C(C3=NN(c4ccc(cc4)C([O-])=O)C=C3C#N)=C1	REALSpace_70bn_2024-09	m_274860bbc	17156526	17196390	23196850
S1c2c(cccc2)C(C=3N=NN(c4ccc(cc4)C(=O)N5CC6C(C6C5)C)C3)=C1	926	fCSFP4	0.506	m_274860bbc____24701382____17196390____23196850	CHEMBL3663141	S1c2c(cccc2)C(C3=NN(c4ccc(cc4)C([O-])=O)C=C3C#N)=C1	REALSpace_70bn_2024-09	m_274860bbc	24701382	17196390	23196850
S1c2c(cccc2)C(C=3N=NN(c4ccc(cc4)C(=O)N5CC6C(CC6)C5)C3)=C1	927	fCSFP4	0.506	m_274860bbc____17164986____17196390____23196850	CHEMBL3663141	S1c2c(cccc2)C(C3=NN(c4ccc(cc4)C([O-])=O)C=C3C#N)=C1	REALSpace_70bn_2024-09	m_274860bbc	17164986	17196390	23196850
S1c2c(cccc2)C(C=3N=NN(c4ccc(cc4)C(=O)N5CCC(=O)CCC5)C3)=C1	928	fCSFP4	0.506	m_274860bbc____17147274____17196390____23196850	CHEMBL3663141	S1c2c(cccc2)C(C3=NN(c4ccc(cc4)C([O-])=O)C=C3C#N)=C1	REALSpace_70bn_2024-09	m_274860bbc	17147274	17196390	23196850
S1c2c(cccc2)C(C=3N=NN(c4ccc(cc4)C(=O)N5COCCC5)C3)=C1	929	fCSFP4	0.506	m_274860bbc____17141068____17196390____23196850	CHEMBL3663141	S1c2c(cccc2)C(C3=NN(c4ccc(cc4)C([O-])=O)C=C3C#N)=C1	REALSpace_70bn_2024-09	m_274860bbc	17141068	17196390	23196850
S1c2c(cccc2)C(C=3N=NN(c4ccc(cc4)C(=O)N5CSCCC5)C3)=C1	930	fCSFP4	0.506	m_274860bbc____17139516____17196390____23196850	CHEMBL3663141	S1c2c(cccc2)C(C3=NN(c4ccc(cc4)C([O-])=O)C=C3C#N)=C1	REALSpace_70bn_2024-09	m_274860bbc	17139516	17196390	23196850
S1c2c(cccc2)C(C=3N=NN(c4ccc(cc4)C(=O)NC(C(=O)C)C)C3)=C1	931	fCSFP4	0.506	m_274860bbc____17136252____17196390____23196850	CHEMBL3663141	S1c2c(cccc2)C(C3=NN(c4ccc(cc4)C([O-])=O)C=C3C#N)=C1	REALSpace_70bn_2024-09	m_274860bbc	17136252	17196390	23196850
S1c2c(cccc2)C(C=3N=NN(c4ccc(cc4)C(=O)NC(C(F)(F)F)C)C3)=C1	932	fCSFP4	0.506	m_274860bbc____17130628____17196390____23196850	CHEMBL3663141	S1c2c(cccc2)C(C3=NN(c4ccc(cc4)C([O-])=O)C=C3C#N)=C1	REALSpace_70bn_2024-09	m_274860bbc	17130628	17196390	23196850
S1c2c(cccc2)C(C=3N=NN(c4ccc(cc4)C(=O)NC(C(F)C)C)C3)=C1	933	fCSFP4	0.506	m_274860bbc____24699128____17196390____23196850	CHEMBL3663141	S1c2c(cccc2)C(C3=NN(c4ccc(cc4)C([O-])=O)C=C3C#N)=C1	REALSpace_70bn_2024-09	m_274860bbc	24699128	17196390	23196850
S1c2c(cccc2)C(C=3N=NN(c4ccc(cc4)C(=O)NC(C5CC5)C)C3)=C1	934	fCSFP4	0.506	m_274860bbc____15212846____17196390____23196850	CHEMBL3663141	S1c2c(cccc2)C(C3=NN(c4ccc(cc4)C([O-])=O)C=C3C#N)=C1	REALSpace_70bn_2024-09	m_274860bbc	15212846	17196390	23196850
S1c2c(cccc2)C(C=3N=NN(c4ccc(cc4)C(=O)NC(C=C)(C)C)C3)=C1	935	fCSFP4	0.506	m_274860bbc____17169176____17196390____23196850	CHEMBL3663141	S1c2c(cccc2)C(C3=NN(c4ccc(cc4)C([O-])=O)C=C3C#N)=C1	REALSpace_70bn_2024-09	m_274860bbc	17169176	17196390	23196850
S1c2c(cccc2)C(C=3N=NN(c4ccc(cc4)C(=O)NC(CC)(CC)C)C3)=C1	936	fCSFP4	0.506	m_274860bbc____17143640____17196390____23196850	CHEMBL3663141	S1c2c(cccc2)C(C3=NN(c4ccc(cc4)C([O-])=O)C=C3C#N)=C1	REALSpace_70bn_2024-09	m_274860bbc	17143640	17196390	23196850
S1c2c(cccc2)C(C=3N=NN(c4ccc(cc4)C(=O)NC(CCF)C)C3)=C1	937	fCSFP4	0.506	m_274860bbc____24703416____17196390____23196850	CHEMBL3663141	S1c2c(cccc2)C(C3=NN(c4ccc(cc4)C([O-])=O)C=C3C#N)=C1	REALSpace_70bn_2024-09	m_274860bbc	24703416	17196390	23196850
S1c2c(cccc2)C(C=3N=NN(c4ccc(cc4)C(=O)NC(CF)(C)C)C3)=C1	938	fCSFP4	0.506	m_274860bbc____17143650____17196390____23196850	CHEMBL3663141	S1c2c(cccc2)C(C3=NN(c4ccc(cc4)C([O-])=O)C=C3C#N)=C1	REALSpace_70bn_2024-09	m_274860bbc	17143650	17196390	23196850
S1c2c(cccc2)C(C=3N=NN(c4ccc(cc4)C(=O)NC(COC)C)C3)=C1	939	fCSFP4	0.506	m_274860bbc____15218852____17196390____23196850	CHEMBL3663141	S1c2c(cccc2)C(C3=NN(c4ccc(cc4)C([O-])=O)C=C3C#N)=C1	REALSpace_70bn_2024-09	m_274860bbc	15218852	17196390	23196850
S1c2c(cccc2)C(C=3N=NN(c4ccc(cc4)C(=O)NC5CC(C=C)C5)C3)=C1	940	fCSFP4	0.506	m_274860bbc____17167354____17196390____23196850	CHEMBL3663141	S1c2c(cccc2)C(C3=NN(c4ccc(cc4)C([O-])=O)C=C3C#N)=C1	REALSpace_70bn_2024-09	m_274860bbc	17167354	17196390	23196850
S1c2c(cccc2)C(C=3N=NN(c4ccc(cc4)C(=O)NC5CC(CC)C5)C3)=C1	941	fCSFP4	0.506	m_274860bbc____24687146____17196390____23196850	CHEMBL3663141	S1c2c(cccc2)C(C3=NN(c4ccc(cc4)C([O-])=O)C=C3C#N)=C1	REALSpace_70bn_2024-09	m_274860bbc	24687146	17196390	23196850
S1c2c(cccc2)C(C=3N=NN(c4ccc(cc4)C(=O)NC5CC(CF)C5)C3)=C1	942	fCSFP4	0.506	m_274860bbc____17155514____17196390____23196850	CHEMBL3663141	S1c2c(cccc2)C(C3=NN(c4ccc(cc4)C([O-])=O)C=C3C#N)=C1	REALSpace_70bn_2024-09	m_274860bbc	17155514	17196390	23196850
S1c2c(cccc2)C(C=3N=NN(c4ccc(cc4)C(=O)NC5CC(OC)C5)C3)=C1	943	fCSFP4	0.506	m_274860bbc____17140808____17196390____23196850	CHEMBL3663141	S1c2c(cccc2)C(C3=NN(c4ccc(cc4)C([O-])=O)C=C3C#N)=C1	REALSpace_70bn_2024-09	m_274860bbc	17140808	17196390	23196850
S1c2c(cccc2)C(C=3N=NN(c4ccc(cc4)C(=O)NC=5SC=CN5)C3)=C1	944	fCSFP4	0.506	m_282512abb____24322532____24222386	CHEMBL3663141	S1c2c(cccc2)C(C3=NN(c4ccc(cc4)C([O-])=O)C=C3C#N)=C1	REALSpace_70bn_2024-09	m_282512abb	24322532	24222386
S1c2c(cccc2)C(C=3N=NN(c4ccc(cc4)C(=O)NCC(=O)C(C)C)C3)=C1	945	fCSFP4	0.506	m_274860bbc____17129128____17196390____23196850	CHEMBL3663141	S1c2c(cccc2)C(C3=NN(c4ccc(cc4)C([O-])=O)C=C3C#N)=C1	REALSpace_70bn_2024-09	m_274860bbc	17129128	17196390	23196850
S1c2c(cccc2)C(C=3N=NN(c4ccc(cc4)C(=O)NCC(=O)CCCC)C3)=C1	946	fCSFP4	0.506	m_274860bbc____24675754____17196390____23196850	CHEMBL3663141	S1c2c(cccc2)C(C3=NN(c4ccc(cc4)C([O-])=O)C=C3C#N)=C1	REALSpace_70bn_2024-09	m_274860bbc	24675754	17196390	23196850
S1c2c(cccc2)C(C=3N=NN(c4ccc(cc4)C(=O)NCC(=O)N(C)C)C3)=C1	947	fCSFP4	0.506	m_274860bbc____17155866____17196390____23196850	CHEMBL3663141	S1c2c(cccc2)C(C3=NN(c4ccc(cc4)C([O-])=O)C=C3C#N)=C1	REALSpace_70bn_2024-09	m_274860bbc	17155866	17196390	23196850
S1c2c(cccc2)C(C=3N=NN(c4ccc(cc4)C(=O)NCC(CCC)C)C3)=C1	948	fCSFP4	0.506	m_274860bbc____24688598____17196390____23196850	CHEMBL3663141	S1c2c(cccc2)C(C3=NN(c4ccc(cc4)C([O-])=O)C=C3C#N)=C1	REALSpace_70bn_2024-09	m_274860bbc	24688598	17196390	23196850
S1c2c(cccc2)C(C=3N=NN(c4ccc(cc4)C(=O)NCC(OC)C)C3)=C1	949	fCSFP4	0.506	m_274860bbc____15217864____17196390____23196850	CHEMBL3663141	S1c2c(cccc2)C(C3=NN(c4ccc(cc4)C([O-])=O)C=C3C#N)=C1	REALSpace_70bn_2024-09	m_274860bbc	15217864	17196390	23196850
S1c2c(cccc2)C(C=3N=NN(c4ccc(cc4)C(=O)NCC5(CC5)C)C3)=C1	950	fCSFP4	0.506	m_274860bbc____15213992____17196390____23196850	CHEMBL3663141	S1c2c(cccc2)C(C3=NN(c4ccc(cc4)C([O-])=O)C=C3C#N)=C1	REALSpace_70bn_2024-09	m_274860bbc	15213992	17196390	23196850
S1c2c(cccc2)C(C=3N=NN(c4ccc(cc4)C(=O)NCC5(F)CC5)C3)=C1	951	fCSFP4	0.506	m_274860bbc____17165704____17196390____23196850	CHEMBL3663141	S1c2c(cccc2)C(C3=NN(c4ccc(cc4)C([O-])=O)C=C3C#N)=C1	REALSpace_70bn_2024-09	m_274860bbc	17165704	17196390	23196850
S1c2c(cccc2)C(C=3N=NN(c4ccc(cc4)C(=O)NCC5=NNC=N5)C3)=C1	952	fCSFP4	0.506	m_274860bbc____15216226____17196390____23196850	CHEMBL3663141	S1c2c(cccc2)C(C3=NN(c4ccc(cc4)C([O-])=O)C=C3C#N)=C1	REALSpace_70bn_2024-09	m_274860bbc	15216226	17196390	23196850
S1c2c(cccc2)C(C=3N=NN(c4ccc(cc4)C(=O)NCC5CC(C5)C)C3)=C1	953	fCSFP4	0.506	m_274860bbc____17156486____17196390____23196850	CHEMBL3663141	S1c2c(cccc2)C(C3=NN(c4ccc(cc4)C([O-])=O)C=C3C#N)=C1	REALSpace_70bn_2024-09	m_274860bbc	17156486	17196390	23196850
S1c2c(cccc2)C(C=3N=NN(c4ccc(cc4)C(=O)NCC5CC(F)C5)C3)=C1	954	fCSFP4	0.506	m_274860bbc____17169932____17196390____23196850	CHEMBL3663141	S1c2c(cccc2)C(C3=NN(c4ccc(cc4)C([O-])=O)C=C3C#N)=C1	REALSpace_70bn_2024-09	m_274860bbc	17169932	17196390	23196850
S1c2c(cccc2)C(C=3N=NN(c4ccc(cc4)C(=O)NCC5CC=CC5)C3)=C1	955	fCSFP4	0.506	m_274860bbc____24682436____17196390____23196850	CHEMBL3663141	S1c2c(cccc2)C(C3=NN(c4ccc(cc4)C([O-])=O)C=C3C#N)=C1	REALSpace_70bn_2024-09	m_274860bbc	24682436	17196390	23196850
S1c2c(cccc2)C(C=3N=NN(c4ccc(cc4)C(=O)NCC=5N=NNC5)C3)=C1	956	fCSFP4	0.506	m_274860bbc____24679472____17196390____23196850	CHEMBL3663141	S1c2c(cccc2)C(C3=NN(c4ccc(cc4)C([O-])=O)C=C3C#N)=C1	REALSpace_70bn_2024-09	m_274860bbc	24679472	17196390	23196850
S1c2c(cccc2)C(C=3N=NN(c4ccc(cc4)C(=O)NCC=5NC=CC5)C3)=C1	957	fCSFP4	0.506	m_274860bbc____17134704____17196390____23196850	CHEMBL3663141	S1c2c(cccc2)C(C3=NN(c4ccc(cc4)C([O-])=O)C=C3C#N)=C1	REALSpace_70bn_2024-09	m_274860bbc	17134704	17196390	23196850
S1c2c(cccc2)C(C=3N=NN(c4ccc(cc4)C(=O)NCC=CC(C)(C)C)C3)=C1	958	fCSFP4	0.506	m_274860bbc____24703272____17196390____23196850	CHEMBL3663141	S1c2c(cccc2)C(C3=NN(c4ccc(cc4)C([O-])=O)C=C3C#N)=C1	REALSpace_70bn_2024-09	m_274860bbc	24703272	17196390	23196850
S1c2c(cccc2)C(C=3N=NN(c4ccc(cc4)C(=O)NCC=CC5CC5)C3)=C1	959	fCSFP4	0.506	m_274860bbc____17144142____17196390____23196850	CHEMBL3663141	S1c2c(cccc2)C(C3=NN(c4ccc(cc4)C([O-])=O)C=C3C#N)=C1	REALSpace_70bn_2024-09	m_274860bbc	17144142	17196390	23196850
S1c2c(cccc2)C(C=3N=NN(c4ccc(cc4)C(=O)NCCC(CC)C)C3)=C1	960	fCSFP4	0.506	m_274860bbc____17152468____17196390____23196850	CHEMBL3663141	S1c2c(cccc2)C(C3=NN(c4ccc(cc4)C([O-])=O)C=C3C#N)=C1	REALSpace_70bn_2024-09	m_274860bbc	17152468	17196390	23196850
S1c2c(cccc2)C(C=3N=NN(c4ccc(cc4)C(=O)NCCC(OC)OC)C3)=C1	961	fCSFP4	0.506	m_274860bbc____24678622____17196390____23196850	CHEMBL3663141	S1c2c(cccc2)C(C3=NN(c4ccc(cc4)C([O-])=O)C=C3C#N)=C1	REALSpace_70bn_2024-09	m_274860bbc	24678622	17196390	23196850
S1c2c(cccc2)C(C=3N=NN(c4ccc(cc4)C(=O)NCCC5CCC5)C3)=C1	962	fCSFP4	0.506	m_274860bbc____17130978____17196390____23196850	CHEMBL3663141	S1c2c(cccc2)C(C3=NN(c4ccc(cc4)C([O-])=O)C=C3C#N)=C1	REALSpace_70bn_2024-09	m_274860bbc	17130978	17196390	23196850
S1c2c(cccc2)C(C=3N=NN(c4ccc(cc4)C(=O)NCCCC(=C)C)C3)=C1	963	fCSFP4	0.506	m_274860bbc____17163916____17196390____23196850	CHEMBL3663141	S1c2c(cccc2)C(C3=NN(c4ccc(cc4)C([O-])=O)C=C3C#N)=C1	REALSpace_70bn_2024-09	m_274860bbc	17163916	17196390	23196850
S1c2c(cccc2)C(C=3N=NN(c4ccc(cc4)C(=O)NCCCC(=O)NC)C3)=C1	964	fCSFP4	0.506	m_274860bbc____17131796____17196390____23196850	CHEMBL3663141	S1c2c(cccc2)C(C3=NN(c4ccc(cc4)C([O-])=O)C=C3C#N)=C1	REALSpace_70bn_2024-09	m_274860bbc	17131796	17196390	23196850
S1c2c(cccc2)C(C=3N=NN(c4ccc(cc4)C(=O)NCCOC(=O)C)C3)=C1	965	fCSFP4	0.506	m_274860bbc____17139702____17196390____23196850	CHEMBL3663141	S1c2c(cccc2)C(C3=NN(c4ccc(cc4)C([O-])=O)C=C3C#N)=C1	REALSpace_70bn_2024-09	m_274860bbc	17139702	17196390	23196850
S1c2c(cccc2)C(C=3N=NN(c4ccc(cc4)C(=O)NCCOC(=O)N)C3)=C1	966	fCSFP4	0.506	m_274860bbc____17137886____17196390____23196850	CHEMBL3663141	S1c2c(cccc2)C(C3=NN(c4ccc(cc4)C([O-])=O)C=C3C#N)=C1	REALSpace_70bn_2024-09	m_274860bbc	17137886	17196390	23196850
S1c2c(cccc2)C(C=3N=NN(c4ccc(cc4)C(=O)NCCOC(C)(C)C)C3)=C1	967	fCSFP4	0.506	m_274860bbc____17134430____17196390____23196850	CHEMBL3663141	S1c2c(cccc2)C(C3=NN(c4ccc(cc4)C([O-])=O)C=C3C#N)=C1	REALSpace_70bn_2024-09	m_274860bbc	17134430	17196390	23196850
S1c2c(cccc2)C(C=3N=NN(c4ccc(cc4)C(=O)NCCOC5CC5)C3)=C1	968	fCSFP4	0.506	m_274860bbc____17157236____17196390____23196850	CHEMBL3663141	S1c2c(cccc2)C(C3=NN(c4ccc(cc4)C([O-])=O)C=C3C#N)=C1	REALSpace_70bn_2024-09	m_274860bbc	17157236	17196390	23196850
S1c2c(cccc2)C(C=3N=NN(c4ccc(cc4)C(=O)NCC[NH+](CC)C)C3)=C1	969	fCSFP4	0.506	m_274860bbc____17173722____17196390____23196850	CHEMBL3663141	S1c2c(cccc2)C(C3=NN(c4ccc(cc4)C([O-])=O)C=C3C#N)=C1	REALSpace_70bn_2024-09	m_274860bbc	17173722	17196390	23196850
S1c2c(cccc2)C(C=3N=NN(c4ccc(cc4)C(=O)NCC[NH+](CCF)C)C3)=C1	970	fCSFP4	0.506	m_274860bbc____24695026____17196390____23196850	CHEMBL3663141	S1c2c(cccc2)C(C3=NN(c4ccc(cc4)C([O-])=O)C=C3C#N)=C1	REALSpace_70bn_2024-09	m_274860bbc	24695026	17196390	23196850
S1c2c(cccc2)C(C=3N=NN(c4ccc(cc4)C(=O)NCC[NH+]5CCC5)C3)=C1	971	fCSFP4	0.506	m_274860bbc____17135900____17196390____23196850	CHEMBL3663141	S1c2c(cccc2)C(C3=NN(c4ccc(cc4)C([O-])=O)C=C3C#N)=C1	REALSpace_70bn_2024-09	m_274860bbc	17135900	17196390	23196850
S1c2c(cccc2)C(C=3N=NN(c4ccc(cc4)C(=O)NCc5ncccc5)C3)=C1	972	fCSFP4	0.506	m_274860bbc____15218900____17196390____23196850	CHEMBL3663141	S1c2c(cccc2)C(C3=NN(c4ccc(cc4)C([O-])=O)C=C3C#N)=C1	REALSpace_70bn_2024-09	m_274860bbc	15218900	17196390	23196850
S1c2c(cccc2)C(C=3N=NN(c4ccc(cc4)C(=O)NCc5nnccc5)C3)=C1	973	fCSFP4	0.506	m_274860bbc____15212164____17196390____23196850	CHEMBL3663141	S1c2c(cccc2)C(C3=NN(c4ccc(cc4)C([O-])=O)C=C3C#N)=C1	REALSpace_70bn_2024-09	m_274860bbc	15212164	17196390	23196850
S1c2c(cccc2)C(C=3N=NN(c4ccc(cc4)C(=O)NN(C5CC5)C)C3)=C1	974	fCSFP4	0.506	m_274860bbc____17148954____17196390____23196850	CHEMBL3663141	S1c2c(cccc2)C(C3=NN(c4ccc(cc4)C([O-])=O)C=C3C#N)=C1	REALSpace_70bn_2024-09	m_274860bbc	17148954	17196390	23196850
S1c2c(cccc2)C(C=3N=NN(c4ccc(cc4)C(=O)NNC(=O)C5CCC5)C3)=C1	975	fCSFP4	0.506	m_274860bbc____17127834____17196390____23196850	CHEMBL3663141	S1c2c(cccc2)C(C3=NN(c4ccc(cc4)C([O-])=O)C=C3C#N)=C1	REALSpace_70bn_2024-09	m_274860bbc	17127834	17196390	23196850
S1c2c(cccc2)C(C=3N=NN(c4ccc(cc4)C(=O)OCC(CCCC)CC)C3)=C1	976	fCSFP4	0.506	m_282512abb____24302808____24222386	CHEMBL3663141	S1c2c(cccc2)C(C3=NN(c4ccc(cc4)C([O-])=O)C=C3C#N)=C1	REALSpace_70bn_2024-09	m_282512abb	24302808	24222386
S1c2c(cccc2)C(C=3N=NN(c4cnc(Oc5ccc(cc5)C(=O)OC)cc4)C3)=C1	977	fCSFP4	0.506	m_282512abb____24316516____24222386	CHEMBL3663141	S1c2c(cccc2)C(C3=NN(c4ccc(cc4)C([O-])=O)C=C3C#N)=C1	REALSpace_70bn_2024-09	m_282512abb	24316516	24222386
S1c2c(cccc2)C(C=3N=NN(c4ccc(cc4)C(=O)N(CC(F)F)CCO)C3)=C1	978	fCSFP4	0.506	m_274860bbc____15212984____17196390____23196850	CHEMBL3663141	S1c2c(cccc2)C(C3=NN(c4ccc(cc4)C([O-])=O)C=C3C#N)=C1	REALSpace_70bn_2024-09	m_274860bbc	15212984	17196390	23196850
S1c2c(cccc2)C(C=3N=NN(c4ccc(cc4)C(=O)N(CC(O)C)C)C3)=C1	979	fCSFP4	0.506	m_274860bbc____15213954____17196390____23196850	CHEMBL3663141	S1c2c(cccc2)C(C3=NN(c4ccc(cc4)C([O-])=O)C=C3C#N)=C1	REALSpace_70bn_2024-09	m_274860bbc	15213954	17196390	23196850
S1c2c(cccc2)C(C=3N=NN(c4ccc(cc4)C(=O)N(CCOCCO)C)C3)=C1	980	fCSFP4	0.506	m_274860bbc____17141660____17196390____23196850	CHEMBL3663141	S1c2c(cccc2)C(C3=NN(c4ccc(cc4)C([O-])=O)C=C3C#N)=C1	REALSpace_70bn_2024-09	m_274860bbc	17141660	17196390	23196850
S1c2c(cccc2)C(C=3N=NN(c4ccc(cc4)C(=O)N5CC6(C5)CC(O)C6)C3)=C1	981	fCSFP4	0.506	m_274860bbc____17169334____17196390____23196850	CHEMBL3663141	S1c2c(cccc2)C(C3=NN(c4ccc(cc4)C([O-])=O)C=C3C#N)=C1	REALSpace_70bn_2024-09	m_274860bbc	17169334	17196390	23196850
S1c2c(cccc2)C(C=3N=NN(c4ccc(cc4)C(=O)N5CCC(CO)CC5)C3)=C1	982	fCSFP4	0.506	m_282512abb____24327412____24222386	CHEMBL3663141	S1c2c(cccc2)C(C3=NN(c4ccc(cc4)C([O-])=O)C=C3C#N)=C1	REALSpace_70bn_2024-09	m_282512abb	24327412	24222386
S1c2c(cccc2)C(C=3N=NN(c4ccc(cc4)C(=O)NC(C(=O)NO)C)C3)=C1	983	fCSFP4	0.506	m_274860bbc____24688546____17196390____23196850	CHEMBL3663141	S1c2c(cccc2)C(C3=NN(c4ccc(cc4)C([O-])=O)C=C3C#N)=C1	REALSpace_70bn_2024-09	m_274860bbc	24688546	17196390	23196850
S1c2c(cccc2)C(C=3N=NN(c4ccc(cc4)C(=O)NC(C(C)C)CO)C3)=C1	984	fCSFP4	0.506	m_274860bbc____15212606____17196390____23196850	CHEMBL3663141	S1c2c(cccc2)C(C3=NN(c4ccc(cc4)C([O-])=O)C=C3C#N)=C1	REALSpace_70bn_2024-09	m_274860bbc	15212606	17196390	23196850
S1c2c(cccc2)C(C=3N=NN(c4ccc(cc4)C(=O)NC(CC#CC)C)C3)=C1	985	fCSFP4	0.506	m_274860bbc____17168998____17196390____23196850	CHEMBL3663141	S1c2c(cccc2)C(C3=NN(c4ccc(cc4)C([O-])=O)C=C3C#N)=C1	REALSpace_70bn_2024-09	m_274860bbc	17168998	17196390	23196850
S1c2c(cccc2)C(C=3N=NN(c4ccc(cc4)C(=O)NC(CCCCO)C)C3)=C1	986	fCSFP4	0.506	m_274860bbc____17141876____17196390____23196850	CHEMBL3663141	S1c2c(cccc2)C(C3=NN(c4ccc(cc4)C([O-])=O)C=C3C#N)=C1	REALSpace_70bn_2024-09	m_274860bbc	17141876	17196390	23196850
S1c2c(cccc2)C(C=3N=NN(c4ccc(cc4)C(=O)NC(CCCO)CC)C3)=C1	987	fCSFP4	0.506	m_274860bbc____17170540____17196390____23196850	CHEMBL3663141	S1c2c(cccc2)C(C3=NN(c4ccc(cc4)C([O-])=O)C=C3C#N)=C1	REALSpace_70bn_2024-09	m_274860bbc	17170540	17196390	23196850
S1c2c(cccc2)C(C=3N=NN(c4ccc(cc4)C(=O)NC5CC(CCO)C5)C3)=C1	988	fCSFP4	0.506	m_274860bbc____17163042____17196390____23196850	CHEMBL3663141	S1c2c(cccc2)C(C3=NN(c4ccc(cc4)C([O-])=O)C=C3C#N)=C1	REALSpace_70bn_2024-09	m_274860bbc	17163042	17196390	23196850
S1c2c(cccc2)C(C=3N=NN(c4ccc(cc4)C(=O)NC5CC(O)C(O)C5)C3)=C1	989	fCSFP4	0.506	m_274860bbc____17158832____17196390____23196850	CHEMBL3663141	S1c2c(cccc2)C(C3=NN(c4ccc(cc4)C([O-])=O)C=C3C#N)=C1	REALSpace_70bn_2024-09	m_274860bbc	17158832	17196390	23196850
S1c2c(cccc2)C(C=3N=NN(c4ccc(cc4)C(=O)NC5CC(O)CCC5)C3)=C1	990	fCSFP4	0.506	m_274860bbc____17152114____17196390____23196850	CHEMBL3663141	S1c2c(cccc2)C(C3=NN(c4ccc(cc4)C([O-])=O)C=C3C#N)=C1	REALSpace_70bn_2024-09	m_274860bbc	17152114	17196390	23196850
S1c2c(cccc2)C(C=3N=NN(c4ccc(cc4)C(=O)NCC(C(C)C)CO)C3)=C1	991	fCSFP4	0.506	m_274860bbc____15213052____17196390____23196850	CHEMBL3663141	S1c2c(cccc2)C(C3=NN(c4ccc(cc4)C([O-])=O)C=C3C#N)=C1	REALSpace_70bn_2024-09	m_274860bbc	15213052	17196390	23196850
S1c2c(cccc2)C(C=3N=NN(c4ccc(cc4)C(=O)NCC(CCCO)C)C3)=C1	992	fCSFP4	0.506	m_274860bbc____17143382____17196390____23196850	CHEMBL3663141	S1c2c(cccc2)C(C3=NN(c4ccc(cc4)C([O-])=O)C=C3C#N)=C1	REALSpace_70bn_2024-09	m_274860bbc	17143382	17196390	23196850
S1c2c(cccc2)C(C=3N=NN(c4ccc(cc4)C(=O)NCC(CCO)(C)C)C3)=C1	993	fCSFP4	0.506	m_274860bbc____15215082____17196390____23196850	CHEMBL3663141	S1c2c(cccc2)C(C3=NN(c4ccc(cc4)C([O-])=O)C=C3C#N)=C1	REALSpace_70bn_2024-09	m_274860bbc	15215082	17196390	23196850
S1c2c(cccc2)C(C=3N=NN(c4ccc(cc4)C(=O)NCC(CO)(CC)C)C3)=C1	994	fCSFP4	0.506	m_274860bbc____17147604____17196390____23196850	CHEMBL3663141	S1c2c(cccc2)C(C3=NN(c4ccc(cc4)C([O-])=O)C=C3C#N)=C1	REALSpace_70bn_2024-09	m_274860bbc	17147604	17196390	23196850
S1c2c(cccc2)C(C=3N=NN(c4ccc(cc4)C(=O)NCC=5N=NN(N5)C)C3)=C1	995	fCSFP4	0.506	m_274860bbc____15218434____17196390____23196850	CHEMBL3663141	S1c2c(cccc2)C(C3=NN(c4ccc(cc4)C([O-])=O)C=C3C#N)=C1	REALSpace_70bn_2024-09	m_274860bbc	15218434	17196390	23196850
S1c2c(cccc2)C(C=3N=NN(c4ccc(cc4)C(=O)NCCC(CO)(C)C)C3)=C1	996	fCSFP4	0.506	m_274860bbc____15213108____17196390____23196850	CHEMBL3663141	S1c2c(cccc2)C(C3=NN(c4ccc(cc4)C([O-])=O)C=C3C#N)=C1	REALSpace_70bn_2024-09	m_274860bbc	15213108	17196390	23196850
S1c2c(cccc2)C(C=3N=NN(c4ccc(cc4)C(=O)NCCC(F)(F)CO)C3)=C1	997	fCSFP4	0.506	m_274860bbc____24690346____17196390____23196850	CHEMBL3663141	S1c2c(cccc2)C(C3=NN(c4ccc(cc4)C([O-])=O)C=C3C#N)=C1	REALSpace_70bn_2024-09	m_274860bbc	24690346	17196390	23196850
S1c2c(cccc2)C(C=3N=NN(c4ccc(cc4)C(=O)NCCC5CC(O)C5)C3)=C1	998	fCSFP4	0.506	m_274860bbc____17143052____17196390____23196850	CHEMBL3663141	S1c2c(cccc2)C(C3=NN(c4ccc(cc4)C([O-])=O)C=C3C#N)=C1	REALSpace_70bn_2024-09	m_274860bbc	17143052	17196390	23196850
S1c2c(cccc2)C(C=3N=NN(c4ccc(cc4)C(=O)NCCCC(CO)C)C3)=C1	999	fCSFP4	0.506	m_274860bbc____15216360____17196390____23196850	CHEMBL3663141	S1c2c(cccc2)C(C3=NN(c4ccc(cc4)C([O-])=O)C=C3C#N)=C1	REALSpace_70bn_2024-09	m_274860bbc	15216360	17196390	23196850
S1c2c(cccc2)C(C=3N=NN(c4ccc(cc4)C(=O)NCCCC(O)CC)C3)=C1	1000	fCSFP4	0.506	m_274860bbc____15220102____17196390____23196850	CHEMBL3663141	S1c2c(cccc2)C(C3=NN(c4ccc(cc4)C([O-])=O)C=C3C#N)=C1	REALSpace_70bn_2024-09	m_274860bbc	15220102	17196390	23196850
S1c2c(cccc2)C(C=3N=NN(c4ccc(cc4)C(=O)NN5CCC(O)CC5)C3)=C1	1001	fCSFP4	0.506	m_274860bbc____17170044____17196390____23196850	CHEMBL3663141	S1c2c(cccc2)C(C3=NN(c4ccc(cc4)C([O-])=O)C=C3C#N)=C1	REALSpace_70bn_2024-09	m_274860bbc	17170044	17196390	23196850
S1c2c(cccc2)C(C=3N=NN(c4ccc(cc4)C(=O)NNC(=O)C(O)(C)C)C3)=C1	1002	fCSFP4	0.506	m_274860bbc____17128332____17196390____23196850	CHEMBL3663141	S1c2c(cccc2)C(C3=NN(c4ccc(cc4)C([O-])=O)C=C3C#N)=C1	REALSpace_70bn_2024-09	m_274860bbc	17128332	17196390	23196850
S1c2c(cccc2)C(C=3N=NN(c4ccc(cc4)C(=O)NOCC(O)(C)C)C3)=C1	1003	fCSFP4	0.506	m_274860bbc____15212964____17196390____23196850	CHEMBL3663141	S1c2c(cccc2)C(C3=NN(c4ccc(cc4)C([O-])=O)C=C3C#N)=C1	REALSpace_70bn_2024-09	m_274860bbc	15212964	17196390	23196850
ClC=1C(=CSC1)CNC(=O)c2ccc(N3N=NC(C=4c5c(SC4)cccc5)=C3)cc2	1004	fCSFP4	0.506	m_274860bbc____17151244____17196390____23196850	CHEMBL3663141	S1c2c(cccc2)C(C3=NN(c4ccc(cc4)C([O-])=O)C=C3C#N)=C1	REALSpace_70bn_2024-09	m_274860bbc	17151244	17196390	23196850
S(CC([O-])=O)CCNC(=O)c1cc(N2N=NC(C=3c4c(SC3)cccc4)=C2)ccc1	1005	fCSFP4	0.506	m_280190aeb____19274802____18077374____23041482	CHEMBL3663141	S1c2c(cccc2)C(C3=NN(c4ccc(cc4)C([O-])=O)C=C3C#N)=C1	REALSpace_70bn_2024-09	m_280190aeb	19274802	18077374	23041482
S1c2c(cccc2)C(C=3N=NN(c4c(cccc4)C(=O)NCCNC(=O)c5ccc(O)cc5)C3)=C1	1006	fCSFP4	0.506	m_274860bbc____15215542____17196392____23196850	CHEMBL3663141	S1c2c(cccc2)C(C3=NN(c4ccc(cc4)C([O-])=O)C=C3C#N)=C1	REALSpace_70bn_2024-09	m_274860bbc	15215542	17196392	23196850
S1c2c(cccc2)C(C=3N=NN(c4cc(ccc4)C(=O)N5CC(C([O-])=O)C5)C3)=C1	1007	fCSFP4	0.506	m_280190aeb____19277122____18077374____23041482	CHEMBL3663141	S1c2c(cccc2)C(C3=NN(c4ccc(cc4)C([O-])=O)C=C3C#N)=C1	REALSpace_70bn_2024-09	m_280190aeb	19277122	18077374	23041482
S1c2c(cccc2)C(C=3N=NN(c4cc(ccc4)C(=O)NC(CC#N)CC)C3)=C1	1008	fCSFP4	0.506	m_274860bbc____17136908____17196388____23196850	CHEMBL3663141	S1c2c(cccc2)C(C3=NN(c4ccc(cc4)C([O-])=O)C=C3C#N)=C1	REALSpace_70bn_2024-09	m_274860bbc	17136908	17196388	23196850
S1c2c(cccc2)C(C=3N=NN(c4cc(ccc4)C(=O)NCC(C#N)CC)C3)=C1	1009	fCSFP4	0.506	m_274860bbc____24705180____17196388____23196850	CHEMBL3663141	S1c2c(cccc2)C(C3=NN(c4ccc(cc4)C([O-])=O)C=C3C#N)=C1	REALSpace_70bn_2024-09	m_274860bbc	24705180	17196388	23196850
S1c2c(cccc2)C(C=3N=NN(c4cc(ccc4)C(=O)NCCOCC([O-])=O)C3)=C1	1010	fCSFP4	0.506	m_280190aeb____19295444____18077374____23041482	CHEMBL3663141	S1c2c(cccc2)C(C3=NN(c4ccc(cc4)C([O-])=O)C=C3C#N)=C1	REALSpace_70bn_2024-09	m_280190aeb	19295444	18077374	23041482
S1c2c(cccc2)C(C=3N=NN(c4ccc(cc4)C(=O)NCC5=NN(C=C5)C)C3)=C1	1011	fCSFP4	0.506	m_274860bbc____15216450____17196390____23196850	CHEMBL3663141	S1c2c(cccc2)C(C3=NN(c4ccc(cc4)C([O-])=O)C=C3C#N)=C1	REALSpace_70bn_2024-09	m_274860bbc	15216450	17196390	23196850
S1c2c(cccc2)C(C=3N=NN(c4ccc(cc4)C(=O)NCC=5C(=CSC5)C)C3)=C1	1012	fCSFP4	0.506	m_274860bbc____15218404____17196390____23196850	CHEMBL3663141	S1c2c(cccc2)C(C3=NN(c4ccc(cc4)C([O-])=O)C=C3C#N)=C1	REALSpace_70bn_2024-09	m_274860bbc	15218404	17196390	23196850
S1c2c(cccc2)C(C=3N=NN(c4ccc(cc4)C(=O)NCC=5N=NNC5C)C3)=C1	1013	fCSFP4	0.506	m_274860bbc____24695904____17196390____23196850	CHEMBL3663141	S1c2c(cccc2)C(C3=NN(c4ccc(cc4)C([O-])=O)C=C3C#N)=C1	REALSpace_70bn_2024-09	m_274860bbc	24695904	17196390	23196850
S1c2c(cccc2)C(C=3N=NN(c4ccc(cc4)C(=O)N(C(C([O-])=O)C)C)C3)=C1	1014	fCSFP4	0.506	m_280190aeb____22654972____18077370____23041482	CHEMBL3663141	S1c2c(cccc2)C(C3=NN(c4ccc(cc4)C([O-])=O)C=C3C#N)=C1	REALSpace_70bn_2024-09	m_280190aeb	22654972	18077370	23041482
S1c2c(cccc2)C(C=3N=NN(c4ccc(cc4)C(=O)N(C(CC#N)C)C)C3)=C1	1015	fCSFP4	0.506	m_274860bbc____17155902____17196390____23196850	CHEMBL3663141	S1c2c(cccc2)C(C3=NN(c4ccc(cc4)C([O-])=O)C=C3C#N)=C1	REALSpace_70bn_2024-09	m_274860bbc	17155902	17196390	23196850
S1c2c(cccc2)C(C=3N=NN(c4ccc(cc4)C(=O)N(C5CC5)CC([O-])=O)C3)=C1	1016	fCSFP4	0.506	m_280190aeb____19290326____18077370____23041482	CHEMBL3663141	S1c2c(cccc2)C(C3=NN(c4ccc(cc4)C([O-])=O)C=C3C#N)=C1	REALSpace_70bn_2024-09	m_280190aeb	19290326	18077370	23041482
S1c2c(cccc2)C(C=3N=NN(c4ccc(cc4)C(=O)N(C5CC5)CCC#N)C3)=C1	1017	fCSFP4	0.506	m_274860bbc____17131146____17196390____23196850	CHEMBL3663141	S1c2c(cccc2)C(C3=NN(c4ccc(cc4)C([O-])=O)C=C3C#N)=C1	REALSpace_70bn_2024-09	m_274860bbc	17131146	17196390	23196850
S1c2c(cccc2)C(C=3N=NN(c4ccc(cc4)C(=O)NC(C(C([O-])=O)C)C)C3)=C1	1018	fCSFP4	0.506	m_280190aeb____19292548____18077370____23041482	CHEMBL3663141	S1c2c(cccc2)C(C3=NN(c4ccc(cc4)C([O-])=O)C=C3C#N)=C1	REALSpace_70bn_2024-09	m_280190aeb	19292548	18077370	23041482
S1c2c(cccc2)C(C=3N=NN(c4ccc(cc4)C(=O)NC(C([O-])=O)C5CC5)C3)=C1	1019	fCSFP4	0.506	m_280190aeb____19277650____18077370____23041482	CHEMBL3663141	S1c2c(cccc2)C(C3=NN(c4ccc(cc4)C([O-])=O)C=C3C#N)=C1	REALSpace_70bn_2024-09	m_280190aeb	19277650	18077370	23041482
S1c2c(cccc2)C(C=3N=NN(c4ccc(cc4)C(=O)NC(C([O-])=O)CCC)C3)=C1	1020	fCSFP4	0.506	m_280190aeb____28056332____18077370____23041482	CHEMBL3663141	S1c2c(cccc2)C(C3=NN(c4ccc(cc4)C([O-])=O)C=C3C#N)=C1	REALSpace_70bn_2024-09	m_280190aeb	28056332	18077370	23041482
S1c2c(cccc2)C(C=3N=NN(c4ccc(cc4)C(=O)NC(C([O-])=O)CCF)C3)=C1	1021	fCSFP4	0.506	m_280190aeb____22878646____18077370____23041482	CHEMBL3663141	S1c2c(cccc2)C(C3=NN(c4ccc(cc4)C([O-])=O)C=C3C#N)=C1	REALSpace_70bn_2024-09	m_280190aeb	22878646	18077370	23041482
S1c2c(cccc2)C(C=3N=NN(c4ccc(cc4)C(=O)NC5C(CC([O-])=O)C5)C3)=C1	1022	fCSFP4	0.506	m_280190aeb____28056970____18077370____23041482	CHEMBL3663141	S1c2c(cccc2)C(C3=NN(c4ccc(cc4)C([O-])=O)C=C3C#N)=C1	REALSpace_70bn_2024-09	m_280190aeb	28056970	18077370	23041482
S1c2c(cccc2)C(C=3N=NN(c4ccc(cc4)C(=O)NCC5(C([O-])=O)CC5)C3)=C1	1023	fCSFP4	0.506	m_280190aeb____19278476____18077370____23041482	CHEMBL3663141	S1c2c(cccc2)C(C3=NN(c4ccc(cc4)C([O-])=O)C=C3C#N)=C1	REALSpace_70bn_2024-09	m_280190aeb	19278476	18077370	23041482
S1c2c(cccc2)C(C=3N=NN(c4ccc(cc4)C(=O)N5CC6=NNC=C6C5)C3)=C1	1024	fCSFP4	0.506	m_274860bbc____15213644____17196390____23196850	CHEMBL3663141	S1c2c(cccc2)C(C3=NN(c4ccc(cc4)C([O-])=O)C=C3C#N)=C1	REALSpace_70bn_2024-09	m_274860bbc	15213644	17196390	23196850
S1c2c(cccc2)C(=C1)C(NC(=O)c3ccc(N4N=NC(C5=NN(C=C5C)C)=C4)cc3)C	1025	fCSFP4	0.506	m_274860bbc____17171746____17196390____17180044	CHEMBL3663141	S1c2c(cccc2)C(C3=NN(c4ccc(cc4)C([O-])=O)C=C3C#N)=C1	REALSpace_70bn_2024-09	m_274860bbc	17171746	17196390	17180044
S1c2c(cccc2)C(=C1)CN(C(=O)c3ccc(N4N=NC(C5=NN(C=C5C)C)=C4)cc3)C	1026	fCSFP4	0.506	m_274860bbc____15214930____17196390____17180044	CHEMBL3663141	S1c2c(cccc2)C(C3=NN(c4ccc(cc4)C([O-])=O)C=C3C#N)=C1	REALSpace_70bn_2024-09	m_274860bbc	15214930	17196390	17180044
S1c2c(cccc2)C(C=3C=NN(c4ccc(F)cc4)C3)=C1	1027	fCSFP4	0.504	m_271570bbb____28263044____13967790	CHEMBL3663141	S1c2c(cccc2)C(C3=NN(c4ccc(cc4)C([O-])=O)C=C3C#N)=C1	REALSpace_70bn_2024-09	m_271570bbb	28263044	13967790
S1c2c(cccc2)C(C=3C=NN(c4ccc(N)cc4)C3)=C1	1028	fCSFP4	0.504	m_271570bbb____10145070____21750136	CHEMBL3663141	S1c2c(cccc2)C(C3=NN(c4ccc(cc4)C([O-])=O)C=C3C#N)=C1	REALSpace_70bn_2024-09	m_271570bbb	10145070	21750136
S1c2c(cccc2)C(c3ccc(N4N=CC(=C4)C)cc3)=C1	1029	fCSFP4	0.504	m_271570bbb____10145070____19637112	CHEMBL3663141	S1c2c(cccc2)C(C3=NN(c4ccc(cc4)C([O-])=O)C=C3C#N)=C1	REALSpace_70bn_2024-09	m_271570bbb	10145070	19637112
S1c2c(cccc2)C(C=3N=NN(c4cc(N5C=CC=C5)ccc4)C3)=C1	1030	fCSFP4	0.504	m_282512abb____24318268____24222386	CHEMBL3663141	S1c2c(cccc2)C(C3=NN(c4ccc(cc4)C([O-])=O)C=C3C#N)=C1	REALSpace_70bn_2024-09	m_282512abb	24318268	24222386
S1c2c(cccc2)C(C=3N=NN(c4ccc(N5N=CN=C5)cc4)C3)=C1	1031	fCSFP4	0.504	m_282512abb____24331494____24222386	CHEMBL3663141	S1c2c(cccc2)C(C3=NN(c4ccc(cc4)C([O-])=O)C=C3C#N)=C1	REALSpace_70bn_2024-09	m_282512abb	24331494	24222386
S1c2c(cccc2)C(C=3N=NN(C4=NN(c5ccncc5)C=C4)C3)=C1	1032	fCSFP4	0.503	m_282512abb____24326010____24222386	CHEMBL3663141	S1c2c(cccc2)C(C3=NN(c4ccc(cc4)C([O-])=O)C=C3C#N)=C1	REALSpace_70bn_2024-09	m_282512abb	24326010	24222386
S1c2c(c(ccc2)C=3N=NN(c4cc(ccc4)C(=O)NO)C3)C=C1	1033	fCSFP4	0.503	m_274860bbc____24677744____17196388____23196854	CHEMBL3663141	S1c2c(cccc2)C(C3=NN(c4ccc(cc4)C([O-])=O)C=C3C#N)=C1	REALSpace_70bn_2024-09	m_274860bbc	24677744	17196388	23196854
S1c2c(cccc2)C(NC(=O)C3=NN(c4ccccc4)C=C3O)=C1	1034	fCSFP4	0.503	m_22bdl____27262036____10304654	CHEMBL3663141	S1c2c(cccc2)C(C3=NN(c4ccc(cc4)C([O-])=O)C=C3C#N)=C1	REALSpace_70bn_2024-09	m_22bdl	27262036	10304654
S(=O)(=NC(=O)c1cc(N2N=NC(C=3c4c(SC3)cccc4)=C2)ccc1)(C)C	1035	fCSFP4	0.503	m_282512abb____24310366____24222386	CHEMBL3663141	S1c2c(cccc2)C(C3=NN(c4ccc(cc4)C([O-])=O)C=C3C#N)=C1	REALSpace_70bn_2024-09	m_282512abb	24310366	24222386
S(=O)(=O)(NC(=O)c1cc(N2N=NC(C=3c4c(SC3)cccc4)=C2)ccc1)C	1036	fCSFP4	0.503	m_282512abb____24317930____24222386	CHEMBL3663141	S1c2c(cccc2)C(C3=NN(c4ccc(cc4)C([O-])=O)C=C3C#N)=C1	REALSpace_70bn_2024-09	m_282512abb	24317930	24222386
S1CC(NC(=O)c2cc(N3N=NC(C=4c5c(SC4)cccc5)=C3)ccc2)C1	1037	fCSFP4	0.503	m_274860bbc____17168250____17196388____23196850	CHEMBL3663141	S1c2c(cccc2)C(C3=NN(c4ccc(cc4)C([O-])=O)C=C3C#N)=C1	REALSpace_70bn_2024-09	m_274860bbc	17168250	17196388	23196850
S1c2c(cccc2)C(C=3N=NN(c4c(cccc4)C(=O)Nc5ccccc5)C3)=C1	1038	fCSFP4	0.503	m_274860bbc____15212418____17196392____23196850	CHEMBL3663141	S1c2c(cccc2)C(C3=NN(c4ccc(cc4)C([O-])=O)C=C3C#N)=C1	REALSpace_70bn_2024-09	m_274860bbc	15212418	17196392	23196850
S1c2c(cccc2)C(C=3N=NN(c4cc(NC(=O)c5cnccc5)ccc4)C3)=C1	1039	fCSFP4	0.503	m_282512abb____24315418____24222386	CHEMBL3663141	S1c2c(cccc2)C(C3=NN(c4ccc(cc4)C([O-])=O)C=C3C#N)=C1	REALSpace_70bn_2024-09	m_282512abb	24315418	24222386
S1c2c(cccc2)C(C=3N=NN(c4cc(ccc4)C(=O)N5CC(=C)C5)C3)=C1	1040	fCSFP4	0.503	m_274860bbc____17153184____17196388____23196850	CHEMBL3663141	S1c2c(cccc2)C(C3=NN(c4ccc(cc4)C([O-])=O)C=C3C#N)=C1	REALSpace_70bn_2024-09	m_274860bbc	17153184	17196388	23196850
S1c2c(cccc2)C(C=3N=NN(c4cc(ccc4)C(=O)N5CCOCC5)C3)=C1	1041	fCSFP4	0.503	m_282512abb____24322530____24222386	CHEMBL3663141	S1c2c(cccc2)C(C3=NN(c4ccc(cc4)C([O-])=O)C=C3C#N)=C1	REALSpace_70bn_2024-09	m_282512abb	24322530	24222386
S1c2c(cccc2)C(C=3N=NN(c4cc(ccc4)C(=O)N5CCSCC5)C3)=C1	1042	fCSFP4	0.503	m_282512abb____24322418____24222386	CHEMBL3663141	S1c2c(cccc2)C(C3=NN(c4ccc(cc4)C([O-])=O)C=C3C#N)=C1	REALSpace_70bn_2024-09	m_282512abb	24322418	24222386
S1c2c(cccc2)C(C=3N=NN(c4cc(ccc4)C(=O)N5CC[NH+](CC5)C)C3)=C1	1043	fCSFP4	0.503	m_274860bbc____15212162____17196388____23196850	CHEMBL3663141	S1c2c(cccc2)C(C3=NN(c4ccc(cc4)C([O-])=O)C=C3C#N)=C1	REALSpace_70bn_2024-09	m_274860bbc	15212162	17196388	23196850
S1c2c(cccc2)C(C=3N=NN(c4cc(ccc4)C(=O)NC5COC5)C3)=C1	1044	fCSFP4	0.503	m_274860bbc____17136366____17196388____23196850	CHEMBL3663141	S1c2c(cccc2)C(C3=NN(c4ccc(cc4)C([O-])=O)C=C3C#N)=C1	REALSpace_70bn_2024-09	m_274860bbc	17136366	17196388	23196850
S1c2c(cccc2)C(C=3N=NN(c4cc(ccc4)C(=O)NCC=CCC)C3)=C1	1045	fCSFP4	0.503	m_274860bbc____17165502____17196388____23196850	CHEMBL3663141	S1c2c(cccc2)C(C3=NN(c4ccc(cc4)C([O-])=O)C=C3C#N)=C1	REALSpace_70bn_2024-09	m_274860bbc	17165502	17196388	23196850
S1c2c(cccc2)C(C=3N=NN(c4cc(ccc4)C(=O)NNC(=O)NCC)C3)=C1	1046	fCSFP4	0.503	m_274860bbc____17133780____17196388____23196850	CHEMBL3663141	S1c2c(cccc2)C(C3=NN(c4ccc(cc4)C([O-])=O)C=C3C#N)=C1	REALSpace_70bn_2024-09	m_274860bbc	17133780	17196388	23196850
S1c2c(cccc2)C(C=3N=NN(c4ccc(NC(=O)C=5SC=CC5)cc4)C3)=C1	1047	fCSFP4	0.503	m_282512abb____24323402____24222386	CHEMBL3663141	S1c2c(cccc2)C(C3=NN(c4ccc(cc4)C([O-])=O)C=C3C#N)=C1	REALSpace_70bn_2024-09	m_282512abb	24323402	24222386
S1c2c(cccc2)C(C=3N=NN(c4ccc(cc4)C=5OC(C(=O)OC)=CC5)C3)=C1	1048	fCSFP4	0.503	m_282512abb____24330162____24222386	CHEMBL3663141	S1c2c(cccc2)C(C3=NN(c4ccc(cc4)C([O-])=O)C=C3C#N)=C1	REALSpace_70bn_2024-09	m_282512abb	24330162	24222386
S1c2c(cccc2)C(C=3N=NN(c4ccc(cc4)CCNC(=O)C=5C=NNC5)C3)=C1	1049	fCSFP4	0.503	m_274860bbb____24710826____12656302____23196850	CHEMBL3663141	S1c2c(cccc2)C(C3=NN(c4ccc(cc4)C([O-])=O)C=C3C#N)=C1	REALSpace_70bn_2024-09	m_274860bbb	24710826	12656302	23196850
S1c2c(cccc2)C(C=3N=NN(c4cnc(cc4)C(=O)OCC)C3)=C1	1050	fCSFP4	0.503	m_282512abb____24325110____24222386	CHEMBL3663141	S1c2c(cccc2)C(C3=NN(c4ccc(cc4)C([O-])=O)C=C3C#N)=C1	REALSpace_70bn_2024-09	m_282512abb	24325110	24222386
BrC(=C(C)C)CNC(=O)c1ccc(N2N=NC(C=3c4c(SC3)cccc4)=C2)cc1	1051	fCSFP4	0.503	m_274860bbc____17171910____17196390____23196850	CHEMBL3663141	S1c2c(cccc2)C(C3=NN(c4ccc(cc4)C([O-])=O)C=C3C#N)=C1	REALSpace_70bn_2024-09	m_274860bbc	17171910	17196390	23196850
BrC1=NC(=NN1)CNC(=O)c2ccc(N3N=NC(C=4c5c(SC4)cccc5)=C3)cc2	1052	fCSFP4	0.503	m_274860bbc____24683984____17196390____23196850	CHEMBL3663141	S1c2c(cccc2)C(C3=NN(c4ccc(cc4)C([O-])=O)C=C3C#N)=C1	REALSpace_70bn_2024-09	m_274860bbc	24683984	17196390	23196850
BrC1C(CNC(=O)c2ccc(N3N=NC(C=4c5c(SC4)cccc5)=C3)cc2)C1	1053	fCSFP4	0.503	m_274860bbc____24695052____17196390____23196850	CHEMBL3663141	S1c2c(cccc2)C(C3=NN(c4ccc(cc4)C([O-])=O)C=C3C#N)=C1	REALSpace_70bn_2024-09	m_274860bbc	24695052	17196390	23196850
Brc1ccc(cc1)C(=O)CNC(=O)c2cc(N3N=NC(C=4c5c(SC4)cccc5)=C3)ccc2	1054	fCSFP4	0.503	m_274860bbc____17176486____17196388____23196850	CHEMBL3663141	S1c2c(cccc2)C(C3=NN(c4ccc(cc4)C([O-])=O)C=C3C#N)=C1	REALSpace_70bn_2024-09	m_274860bbc	17176486	17196388	23196850
ClC1(Cl)CC(NC(=O)c2ccc(N3N=NC(C=4c5c(SC4)cccc5)=C3)cc2)C1	1055	fCSFP4	0.503	m_274860bbc____24692660____17196390____23196850	CHEMBL3663141	S1c2c(cccc2)C(C3=NN(c4ccc(cc4)C([O-])=O)C=C3C#N)=C1	REALSpace_70bn_2024-09	m_274860bbc	24692660	17196390	23196850
ClC1C(CNC(=O)c2ccc(N3N=NC(C=4c5c(SC4)cccc5)=C3)cc2)C1	1056	fCSFP4	0.503	m_274860bbc____24682940____17196390____23196850	CHEMBL3663141	S1c2c(cccc2)C(C3=NN(c4ccc(cc4)C([O-])=O)C=C3C#N)=C1	REALSpace_70bn_2024-09	m_274860bbc	24682940	17196390	23196850
Clc1ccc(cc1)C(=O)CNC(=O)c2cc(N3N=NC(C=4c5c(SC4)cccc5)=C3)ccc2	1057	fCSFP4	0.503	m_274860bbc____17131628____17196388____23196850	CHEMBL3663141	S1c2c(cccc2)C(C3=NN(c4ccc(cc4)C([O-])=O)C=C3C#N)=C1	REALSpace_70bn_2024-09	m_274860bbc	17131628	17196388	23196850
S(=O)(=O)(CCNC(=O)c1ccc(N2N=NC(C=3c4c(SC3)cccc4)=C2)cc1)C	1058	fCSFP4	0.503	m_274860bbc____24677022____17196390____23196850	CHEMBL3663141	S1c2c(cccc2)C(C3=NN(c4ccc(cc4)C([O-])=O)C=C3C#N)=C1	REALSpace_70bn_2024-09	m_274860bbc	24677022	17196390	23196850
S(=O)(=O)(N)CCNC(=O)c1ccc(N2N=NC(C=3c4c(SC3)cccc4)=C2)cc1	1059	fCSFP4	0.503	m_274860bbc____17131738____17196390____23196850	CHEMBL3663141	S1c2c(cccc2)C(C3=NN(c4ccc(cc4)C([O-])=O)C=C3C#N)=C1	REALSpace_70bn_2024-09	m_274860bbc	17131738	17196390	23196850
S(=O)(CCCCNC(=O)c1ccc(N2N=NC(C=3c4c(SC3)cccc4)=C2)cc1)C	1060	fCSFP4	0.503	m_274860bbc____17172378____17196390____23196850	CHEMBL3663141	S1c2c(cccc2)C(C3=NN(c4ccc(cc4)C([O-])=O)C=C3C#N)=C1	REALSpace_70bn_2024-09	m_274860bbc	17172378	17196390	23196850
S(C(F)F)CCCNC(=O)c1ccc(N2N=NC(C=3c4c(SC3)cccc4)=C2)cc1	1061	fCSFP4	0.503	m_274860bbc____24698626____17196390____23196850	CHEMBL3663141	S1c2c(cccc2)C(C3=NN(c4ccc(cc4)C([O-])=O)C=C3C#N)=C1	REALSpace_70bn_2024-09	m_274860bbc	24698626	17196390	23196850
S(CC(C)C)CCNC(=O)c1ccc(N2N=NC(C=3c4c(SC3)cccc4)=C2)cc1	1062	fCSFP4	0.503	m_274860bbc____17136620____17196390____23196850	CHEMBL3663141	S1c2c(cccc2)C(C3=NN(c4ccc(cc4)C([O-])=O)C=C3C#N)=C1	REALSpace_70bn_2024-09	m_274860bbc	17136620	17196390	23196850
S(CC(NC(=O)c1ccc(N2N=NC(C=3c4c(SC3)cccc4)=C2)cc1)CC)C	1063	fCSFP4	0.503	m_274860bbc____17137384____17196390____23196850	CHEMBL3663141	S1c2c(cccc2)C(C3=NN(c4ccc(cc4)C([O-])=O)C=C3C#N)=C1	REALSpace_70bn_2024-09	m_274860bbc	17137384	17196390	23196850
S1CC(CCNC(=O)c2ccc(N3N=NC(C=4c5c(SC4)cccc5)=C3)cc2)C1	1064	fCSFP4	0.503	m_274860bbc____26879926____17196390____23196850	CHEMBL3663141	S1c2c(cccc2)C(C3=NN(c4ccc(cc4)C([O-])=O)C=C3C#N)=C1	REALSpace_70bn_2024-09	m_274860bbc	26879926	17196390	23196850
S1c2c(cccc2)C(=C1)C[NH+](CCc3ccc(cc3)C=4N=NN(c5ccc(cc5)C([O-])=O)C4)C	1065	fCSFP4	0.503	m_274952bdb____12983266____26293752____26215010	CHEMBL3663141	S1c2c(cccc2)C(C3=NN(c4ccc(cc4)C([O-])=O)C=C3C#N)=C1	REALSpace_70bn_2024-09	m_274952bdb	12983266	26293752	26215010
S1c2c(cccc2)C(C=3N=NN(c4c(cccc4)CNC(=O)c5ccccc5)C3)=C1	1066	fCSFP4	0.503	m_274860bbb____17174034____12656132____23196850	CHEMBL3663141	S1c2c(cccc2)C(C3=NN(c4ccc(cc4)C([O-])=O)C=C3C#N)=C1	REALSpace_70bn_2024-09	m_274860bbb	17174034	12656132	23196850
S1c2c(cccc2)C(C=3N=NN(c4cc(ccc4)C(=O)N(CCO)CC)C3)=C1	1067	fCSFP4	0.503	m_274860bbc____15212894____17196388____23196850	CHEMBL3663141	S1c2c(cccc2)C(C3=NN(c4ccc(cc4)C([O-])=O)C=C3C#N)=C1	REALSpace_70bn_2024-09	m_274860bbc	15212894	17196388	23196850
S1c2c(cccc2)C(C=3N=NN(c4cc(ccc4)C(=O)NC(CO)C)C3)=C1	1068	fCSFP4	0.503	m_274860bbc____15212902____17196388____23196850	CHEMBL3663141	S1c2c(cccc2)C(C3=NN(c4ccc(cc4)C([O-])=O)C=C3C#N)=C1	REALSpace_70bn_2024-09	m_274860bbc	15212902	17196388	23196850
S1c2c(cccc2)C(C=3N=NN(c4cc(ccc4)C(=O)NCC(=O)c5ccc(F)cc5)C3)=C1	1069	fCSFP4	0.503	m_274860bbc____17132778____17196388____23196850	CHEMBL3663141	S1c2c(cccc2)C(C3=NN(c4ccc(cc4)C([O-])=O)C=C3C#N)=C1	REALSpace_70bn_2024-09	m_274860bbc	17132778	17196388	23196850
S1c2c(cccc2)C(C=3N=NN(c4cc(ccc4)C(=O)NCC(=O)c5ccc(cc5)C)C3)=C1	1070	fCSFP4	0.503	m_274860bbc____17164408____17196388____23196850	CHEMBL3663141	S1c2c(cccc2)C(C3=NN(c4ccc(cc4)C([O-])=O)C=C3C#N)=C1	REALSpace_70bn_2024-09	m_274860bbc	17164408	17196388	23196850
S1c2c(cccc2)C(C=3N=NN(c4cc(ccc4)C(=O)NCC(CO)CC)C3)=C1	1071	fCSFP4	0.503	m_274860bbc____17170148____17196388____23196850	CHEMBL3663141	S1c2c(cccc2)C(C3=NN(c4ccc(cc4)C([O-])=O)C=C3C#N)=C1	REALSpace_70bn_2024-09	m_274860bbc	17170148	17196388	23196850
S1c2c(cccc2)C(C=3N=NN(c4cc(ccc4)C(=O)NCCC#CCC)C3)=C1	1072	fCSFP4	0.503	m_274860bbc____24689262____17196388____23196850	CHEMBL3663141	S1c2c(cccc2)C(C3=NN(c4ccc(cc4)C([O-])=O)C=C3C#N)=C1	REALSpace_70bn_2024-09	m_274860bbc	24689262	17196388	23196850
S1c2c(cccc2)C(C=3N=NN(c4cc(ccc4)C(=O)NCCC=C=C)C3)=C1	1073	fCSFP4	0.503	m_274860bbc____17175506____17196388____23196850	CHEMBL3663141	S1c2c(cccc2)C(C3=NN(c4ccc(cc4)C([O-])=O)C=C3C#N)=C1	REALSpace_70bn_2024-09	m_274860bbc	17175506	17196388	23196850
S1c2c(cccc2)C(C=3N=NN(c4ccc(cc4)C(=O)N(C(C)(C)C)CC)C3)=C1	1074	fCSFP4	0.503	m_274860bbc____17146078____17196390____23196850	CHEMBL3663141	S1c2c(cccc2)C(C3=NN(c4ccc(cc4)C([O-])=O)C=C3C#N)=C1	REALSpace_70bn_2024-09	m_274860bbc	17146078	17196390	23196850
S1c2c(cccc2)C(C=3N=NN(c4ccc(cc4)C(=O)N(C(CF)CF)C)C3)=C1	1075	fCSFP4	0.503	m_274860bbc____24697774____17196390____23196850	CHEMBL3663141	S1c2c(cccc2)C(C3=NN(c4ccc(cc4)C([O-])=O)C=C3C#N)=C1	REALSpace_70bn_2024-09	m_274860bbc	24697774	17196390	23196850
S1c2c(cccc2)C(C=3N=NN(c4ccc(cc4)C(=O)N(C5CCC5)C)C3)=C1	1076	fCSFP4	0.503	m_274860bbc____15219586____17196390____23196850	CHEMBL3663141	S1c2c(cccc2)C(C3=NN(c4ccc(cc4)C([O-])=O)C=C3C#N)=C1	REALSpace_70bn_2024-09	m_274860bbc	15219586	17196390	23196850
S1c2c(cccc2)C(C=3N=NN(c4ccc(cc4)C(=O)N(CC(=O)N(C)C)C)C3)=C1	1077	fCSFP4	0.503	m_274860bbc____17151436____17196390____23196850	CHEMBL3663141	S1c2c(cccc2)C(C3=NN(c4ccc(cc4)C([O-])=O)C=C3C#N)=C1	REALSpace_70bn_2024-09	m_274860bbc	17151436	17196390	23196850
S1c2c(cccc2)C(C=3N=NN(c4ccc(cc4)C(=O)N(CC(=O)N)C)C3)=C1	1078	fCSFP4	0.503	m_274860bbc____17131838____17196390____23196850	CHEMBL3663141	S1c2c(cccc2)C(C3=NN(c4ccc(cc4)C([O-])=O)C=C3C#N)=C1	REALSpace_70bn_2024-09	m_274860bbc	17131838	17196390	23196850
S1c2c(cccc2)C(C=3N=NN(c4ccc(cc4)C(=O)N(CC(=O)N)CC)C3)=C1	1079	fCSFP4	0.503	m_274860bbc____17138792____17196390____23196850	CHEMBL3663141	S1c2c(cccc2)C(C3=NN(c4ccc(cc4)C([O-])=O)C=C3C#N)=C1	REALSpace_70bn_2024-09	m_274860bbc	17138792	17196390	23196850
S1c2c(cccc2)C(C=3N=NN(c4ccc(cc4)C(=O)N(CC(F)(F)F)C)C3)=C1	1080	fCSFP4	0.503	m_274860bbc____17132350____17196390____23196850	CHEMBL3663141	S1c2c(cccc2)C(C3=NN(c4ccc(cc4)C([O-])=O)C=C3C#N)=C1	REALSpace_70bn_2024-09	m_274860bbc	17132350	17196390	23196850
S1c2c(cccc2)C(C=3N=NN(c4ccc(cc4)C(=O)N(CC(F)(F)F)CC)C3)=C1	1081	fCSFP4	0.503	m_274860bbc____17132410____17196390____23196850	CHEMBL3663141	S1c2c(cccc2)C(C3=NN(c4ccc(cc4)C([O-])=O)C=C3C#N)=C1	REALSpace_70bn_2024-09	m_274860bbc	17132410	17196390	23196850
S1c2c(cccc2)C(C=3N=NN(c4ccc(cc4)C(=O)N(CC5CC5)C)C3)=C1	1082	fCSFP4	0.503	m_274860bbc____15213142____17196390____23196850	CHEMBL3663141	S1c2c(cccc2)C(C3=NN(c4ccc(cc4)C([O-])=O)C=C3C#N)=C1	REALSpace_70bn_2024-09	m_274860bbc	15213142	17196390	23196850
S1c2c(cccc2)C(C=3N=NN(c4ccc(cc4)C(=O)N(CC5CC5)CC)C3)=C1	1083	fCSFP4	0.503	m_274860bbc____15213388____17196390____23196850	CHEMBL3663141	S1c2c(cccc2)C(C3=NN(c4ccc(cc4)C([O-])=O)C=C3C#N)=C1	REALSpace_70bn_2024-09	m_274860bbc	15213388	17196390	23196850
S1c2c(cccc2)C(C=3N=NN(c4ccc(cc4)C(=O)N(CC=C)CCC)C3)=C1	1084	fCSFP4	0.503	m_274860bbc____17130746____17196390____23196850	CHEMBL3663141	S1c2c(cccc2)C(C3=NN(c4ccc(cc4)C([O-])=O)C=C3C#N)=C1	REALSpace_70bn_2024-09	m_274860bbc	17130746	17196390	23196850
S1c2c(cccc2)C(C=3N=NN(c4ccc(cc4)C(=O)N(CCC=C)C)C3)=C1	1085	fCSFP4	0.503	m_274860bbc____27261514____17196390____23196850	CHEMBL3663141	S1c2c(cccc2)C(C3=NN(c4ccc(cc4)C([O-])=O)C=C3C#N)=C1	REALSpace_70bn_2024-09	m_274860bbc	27261514	17196390	23196850
S1c2c(cccc2)C(C=3N=NN(c4ccc(cc4)C(=O)N(CCC=C)CC)C3)=C1	1086	fCSFP4	0.503	m_274860bbc____24697158____17196390____23196850	CHEMBL3663141	S1c2c(cccc2)C(C3=NN(c4ccc(cc4)C([O-])=O)C=C3C#N)=C1	REALSpace_70bn_2024-09	m_274860bbc	24697158	17196390	23196850
S1c2c(cccc2)C(C=3N=NN(c4ccc(cc4)C(=O)N(CCOCC)CC)C3)=C1	1087	fCSFP4	0.503	m_274860bbc____17131060____17196390____23196850	CHEMBL3663141	S1c2c(cccc2)C(C3=NN(c4ccc(cc4)C([O-])=O)C=C3C#N)=C1	REALSpace_70bn_2024-09	m_274860bbc	17131060	17196390	23196850
S1c2c(cccc2)C(C=3N=NN(c4ccc(cc4)C(=O)N5C(CCC5C)C)C3)=C1	1088	fCSFP4	0.503	m_274860bbc____24676732____17196390____23196850	CHEMBL3663141	S1c2c(cccc2)C(C3=NN(c4ccc(cc4)C([O-])=O)C=C3C#N)=C1	REALSpace_70bn_2024-09	m_274860bbc	24676732	17196390	23196850
S1c2c(cccc2)C(C=3N=NN(c4ccc(cc4)C(=O)N5C6CC5COC6)C3)=C1	1089	fCSFP4	0.503	m_274860bbc____17143156____17196390____23196850	CHEMBL3663141	S1c2c(cccc2)C(C3=NN(c4ccc(cc4)C([O-])=O)C=C3C#N)=C1	REALSpace_70bn_2024-09	m_274860bbc	17143156	17196390	23196850
S1c2c(cccc2)C(C=3N=NN(c4ccc(cc4)C(=O)N5C6CC5CSC6)C3)=C1	1090	fCSFP4	0.503	m_274860bbc____17151582____17196390____23196850	CHEMBL3663141	S1c2c(cccc2)C(C3=NN(c4ccc(cc4)C([O-])=O)C=C3C#N)=C1	REALSpace_70bn_2024-09	m_274860bbc	17151582	17196390	23196850
S1c2c(cccc2)C(C=3N=NN(c4ccc(cc4)C(=O)N5CC(C(C)C)C5)C3)=C1	1091	fCSFP4	0.503	m_274860bbc____24683172____17196390____23196850	CHEMBL3663141	S1c2c(cccc2)C(C3=NN(c4ccc(cc4)C([O-])=O)C=C3C#N)=C1	REALSpace_70bn_2024-09	m_274860bbc	24683172	17196390	23196850
S1c2c(cccc2)C(C=3N=NN(c4ccc(cc4)C(=O)N5CC(C(C5)C)C)C3)=C1	1092	fCSFP4	0.503	m_274860bbc____17146428____17196390____23196850	CHEMBL3663141	S1c2c(cccc2)C(C3=NN(c4ccc(cc4)C([O-])=O)C=C3C#N)=C1	REALSpace_70bn_2024-09	m_274860bbc	17146428	17196390	23196850
S1c2c(cccc2)C(C=3N=NN(c4ccc(cc4)C(=O)N5CC(F)C(F)C5)C3)=C1	1093	fCSFP4	0.503	m_274860bbc____15214150____17196390____23196850	CHEMBL3663141	S1c2c(cccc2)C(C3=NN(c4ccc(cc4)C([O-])=O)C=C3C#N)=C1	REALSpace_70bn_2024-09	m_274860bbc	15214150	17196390	23196850
S1c2c(cccc2)C(C=3N=NN(c4ccc(cc4)C(=O)N5CC([NH+](C)C)C5)C3)=C1	1094	fCSFP4	0.503	m_274860bbc____17129410____17196390____23196850	CHEMBL3663141	S1c2c(cccc2)C(C3=NN(c4ccc(cc4)C([O-])=O)C=C3C#N)=C1	REALSpace_70bn_2024-09	m_274860bbc	17129410	17196390	23196850
S1c2c(cccc2)C(C=3N=NN(c4ccc(cc4)C(=O)N5CC6(C5)CC(=O)C6)C3)=C1	1095	fCSFP4	0.503	m_274860bbc____24691244____17196390____23196850	CHEMBL3663141	S1c2c(cccc2)C(C3=NN(c4ccc(cc4)C([O-])=O)C=C3C#N)=C1	REALSpace_70bn_2024-09	m_274860bbc	24691244	17196390	23196850
S1c2c(cccc2)C(C=3N=NN(c4ccc(cc4)C(=O)N5CC6(CC6)CC5)C3)=C1	1096	fCSFP4	0.503	m_274860bbc____17135934____17196390____23196850	CHEMBL3663141	S1c2c(cccc2)C(C3=NN(c4ccc(cc4)C([O-])=O)C=C3C#N)=C1	REALSpace_70bn_2024-09	m_274860bbc	17135934	17196390	23196850
S1c2c(cccc2)C(C=3N=NN(c4ccc(cc4)C(=O)N5CC6(CCC6)CC5)C3)=C1	1097	fCSFP4	0.503	m_274860bbc____15218390____17196390____23196850	CHEMBL3663141	S1c2c(cccc2)C(C3=NN(c4ccc(cc4)C([O-])=O)C=C3C#N)=C1	REALSpace_70bn_2024-09	m_274860bbc	15218390	17196390	23196850
S1c2c(cccc2)C(C=3N=NN(c4ccc(cc4)C(=O)N5CC6OC(C6)C5)C3)=C1	1098	fCSFP4	0.503	m_274860bbc____24684030____17196390____23196850	CHEMBL3663141	S1c2c(cccc2)C(C3=NN(c4ccc(cc4)C([O-])=O)C=C3C#N)=C1	REALSpace_70bn_2024-09	m_274860bbc	24684030	17196390	23196850
S1c2c(cccc2)C(C=3N=NN(c4ccc(cc4)C(=O)N5CCC(CC5)(C)C)C3)=C1	1099	fCSFP4	0.503	m_274860bbc____17128038____17196390____23196850	CHEMBL3663141	S1c2c(cccc2)C(C3=NN(c4ccc(cc4)C([O-])=O)C=C3C#N)=C1	REALSpace_70bn_2024-09	m_274860bbc	17128038	17196390	23196850
S1c2c(cccc2)C(C=3N=NN(c4ccc(cc4)C(=O)N5CCC(F)(F)CC5)C3)=C1	1100	fCSFP4	0.503	m_274860bbc____17139686____17196390____23196850	CHEMBL3663141	S1c2c(cccc2)C(C3=NN(c4ccc(cc4)C([O-])=O)C=C3C#N)=C1	REALSpace_70bn_2024-09	m_274860bbc	17139686	17196390	23196850
S1c2c(cccc2)C(C=3N=NN(c4ccc(cc4)C(=O)NC(C(=O)N)C)C3)=C1	1101	fCSFP4	0.503	m_274860bbc____24686100____17196390____23196850	CHEMBL3663141	S1c2c(cccc2)C(C3=NN(c4ccc(cc4)C([O-])=O)C=C3C#N)=C1	REALSpace_70bn_2024-09	m_274860bbc	24686100	17196390	23196850
S1c2c(cccc2)C(C=3N=NN(c4ccc(cc4)C(=O)NC(C(C)C)(C)C)C3)=C1	1102	fCSFP4	0.503	m_274860bbc____17151284____17196390____23196850	CHEMBL3663141	S1c2c(cccc2)C(C3=NN(c4ccc(cc4)C([O-])=O)C=C3C#N)=C1	REALSpace_70bn_2024-09	m_274860bbc	17151284	17196390	23196850
S1c2c(cccc2)C(C=3N=NN(c4ccc(cc4)C(=O)NC(CC=C)C)C3)=C1	1103	fCSFP4	0.503	m_274860bbc____15213424____17196390____23196850	CHEMBL3663141	S1c2c(cccc2)C(C3=NN(c4ccc(cc4)C([O-])=O)C=C3C#N)=C1	REALSpace_70bn_2024-09	m_274860bbc	15213424	17196390	23196850
S1c2c(cccc2)C(C=3N=NN(c4ccc(cc4)C(=O)NC(CCCC)C)C3)=C1	1104	fCSFP4	0.503	m_274860bbc____17170604____17196390____23196850	CHEMBL3663141	S1c2c(cccc2)C(C3=NN(c4ccc(cc4)C([O-])=O)C=C3C#N)=C1	REALSpace_70bn_2024-09	m_274860bbc	17170604	17196390	23196850
S1c2c(cccc2)C(C=3N=NN(c4ccc(cc4)C(=O)NC(CCCC)CC)C3)=C1	1105	fCSFP4	0.503	m_274860bbc____17174726____17196390____23196850	CHEMBL3663141	S1c2c(cccc2)C(C3=NN(c4ccc(cc4)C([O-])=O)C=C3C#N)=C1	REALSpace_70bn_2024-09	m_274860bbc	17174726	17196390	23196850
S1c2c(cccc2)C(C=3N=NN(c4ccc(cc4)C(=O)NC(COC)CC)C3)=C1	1106	fCSFP4	0.503	m_274860bbc____15213454____17196390____23196850	CHEMBL3663141	S1c2c(cccc2)C(C3=NN(c4ccc(cc4)C([O-])=O)C=C3C#N)=C1	REALSpace_70bn_2024-09	m_274860bbc	15213454	17196390	23196850
S1c2c(cccc2)C(C=3N=NN(c4ccc(cc4)C(=O)NC5(CC(C5)(C)C)C)C3)=C1	1107	fCSFP4	0.503	m_274860bbc____17169136____17196390____23196850	CHEMBL3663141	S1c2c(cccc2)C(C3=NN(c4ccc(cc4)C([O-])=O)C=C3C#N)=C1	REALSpace_70bn_2024-09	m_274860bbc	17169136	17196390	23196850
S1c2c(cccc2)C(C=3N=NN(c4ccc(cc4)C(=O)NC5(CC)CC5)C3)=C1	1108	fCSFP4	0.503	m_274860bbc____17139014____17196390____23196850	CHEMBL3663141	S1c2c(cccc2)C(C3=NN(c4ccc(cc4)C([O-])=O)C=C3C#N)=C1	REALSpace_70bn_2024-09	m_274860bbc	17139014	17196390	23196850
S1c2c(cccc2)C(C=3N=NN(c4ccc(cc4)C(=O)NC5(CF)CC5)C3)=C1	1109	fCSFP4	0.503	m_274860bbc____24688780____17196390____23196850	CHEMBL3663141	S1c2c(cccc2)C(C3=NN(c4ccc(cc4)C([O-])=O)C=C3C#N)=C1	REALSpace_70bn_2024-09	m_274860bbc	24688780	17196390	23196850
S1c2c(cccc2)C(C=3N=NN(c4ccc(cc4)C(=O)NC5CC(=C6CC6)C5)C3)=C1	1110	fCSFP4	0.503	m_274860bbc____17166352____17196390____23196850	CHEMBL3663141	S1c2c(cccc2)C(C3=NN(c4ccc(cc4)C([O-])=O)C=C3C#N)=C1	REALSpace_70bn_2024-09	m_274860bbc	17166352	17196390	23196850
S1c2c(cccc2)C(C=3N=NN(c4ccc(cc4)C(=O)NC5CC(C5)(C)C)C3)=C1	1111	fCSFP4	0.503	m_274860bbc____15215724____17196390____23196850	CHEMBL3663141	S1c2c(cccc2)C(C3=NN(c4ccc(cc4)C([O-])=O)C=C3C#N)=C1	REALSpace_70bn_2024-09	m_274860bbc	15215724	17196390	23196850
S1c2c(cccc2)C(C=3N=NN(c4ccc(cc4)C(=O)NC5CC(F)(F)C5)C3)=C1	1112	fCSFP4	0.503	m_274860bbc____15218164____17196390____23196850	CHEMBL3663141	S1c2c(cccc2)C(C3=NN(c4ccc(cc4)C([O-])=O)C=C3C#N)=C1	REALSpace_70bn_2024-09	m_274860bbc	15218164	17196390	23196850
S1c2c(cccc2)C(C=3N=NN(c4ccc(cc4)C(=O)NC5CC6(C5)CCC6)C3)=C1	1113	fCSFP4	0.503	m_274860bbc____17141820____17196390____23196850	CHEMBL3663141	S1c2c(cccc2)C(C3=NN(c4ccc(cc4)C([O-])=O)C=C3C#N)=C1	REALSpace_70bn_2024-09	m_274860bbc	17141820	17196390	23196850
S1c2c(cccc2)C(C=3N=NN(c4ccc(cc4)C(=O)NC5CCC(=O)CC5)C3)=C1	1114	fCSFP4	0.503	m_274860bbc____17141706____17196390____23196850	CHEMBL3663141	S1c2c(cccc2)C(C3=NN(c4ccc(cc4)C([O-])=O)C=C3C#N)=C1	REALSpace_70bn_2024-09	m_274860bbc	17141706	17196390	23196850
S1c2c(cccc2)C(C=3N=NN(c4ccc(cc4)C(=O)NC5CCSCCC5)C3)=C1	1115	fCSFP4	0.503	m_274860bbc____17152372____17196390____23196850	CHEMBL3663141	S1c2c(cccc2)C(C3=NN(c4ccc(cc4)C([O-])=O)C=C3C#N)=C1	REALSpace_70bn_2024-09	m_274860bbc	17152372	17196390	23196850
S1c2c(cccc2)C(C=3N=NN(c4ccc(cc4)C(=O)NCC(=O)C(C)(C)C)C3)=C1	1116	fCSFP4	0.503	m_274860bbc____17150550____17196390____23196850	CHEMBL3663141	S1c2c(cccc2)C(C3=NN(c4ccc(cc4)C([O-])=O)C=C3C#N)=C1	REALSpace_70bn_2024-09	m_274860bbc	17150550	17196390	23196850
S1c2c(cccc2)C(C=3N=NN(c4ccc(cc4)C(=O)NCC(=O)C5CC5)C3)=C1	1117	fCSFP4	0.503	m_274860bbc____17132050____17196390____23196850	CHEMBL3663141	S1c2c(cccc2)C(C3=NN(c4ccc(cc4)C([O-])=O)C=C3C#N)=C1	REALSpace_70bn_2024-09	m_274860bbc	17132050	17196390	23196850
S1c2c(cccc2)C(C=3N=NN(c4ccc(cc4)C(=O)NCC(=O)CC(C)C)C3)=C1	1118	fCSFP4	0.503	m_274860bbc____24676146____17196390____23196850	CHEMBL3663141	S1c2c(cccc2)C(C3=NN(c4ccc(cc4)C([O-])=O)C=C3C#N)=C1	REALSpace_70bn_2024-09	m_274860bbc	24676146	17196390	23196850
S1c2c(cccc2)C(C=3N=NN(c4ccc(cc4)C(=O)NCC(=O)NC(C)C)C3)=C1	1119	fCSFP4	0.503	m_274860bbc____17132286____17196390____23196850	CHEMBL3663141	S1c2c(cccc2)C(C3=NN(c4ccc(cc4)C([O-])=O)C=C3C#N)=C1	REALSpace_70bn_2024-09	m_274860bbc	17132286	17196390	23196850
S1c2c(cccc2)C(C=3N=NN(c4ccc(cc4)C(=O)NCC(=O)OCC)C3)=C1	1120	fCSFP4	0.503	m_274860bbc____17134248____17196390____23196850	CHEMBL3663141	S1c2c(cccc2)C(C3=NN(c4ccc(cc4)C([O-])=O)C=C3C#N)=C1	REALSpace_70bn_2024-09	m_274860bbc	17134248	17196390	23196850
S1c2c(cccc2)C(C=3N=NN(c4ccc(cc4)C(=O)NCC(COC)C)C3)=C1	1121	fCSFP4	0.503	m_274860bbc____17135114____17196390____23196850	CHEMBL3663141	S1c2c(cccc2)C(C3=NN(c4ccc(cc4)C([O-])=O)C=C3C#N)=C1	REALSpace_70bn_2024-09	m_274860bbc	17135114	17196390	23196850
S1c2c(cccc2)C(C=3N=NN(c4ccc(cc4)C(=O)NCC(OC)CC)C3)=C1	1122	fCSFP4	0.503	m_274860bbc____17140766____17196390____23196850	CHEMBL3663141	S1c2c(cccc2)C(C3=NN(c4ccc(cc4)C([O-])=O)C=C3C#N)=C1	REALSpace_70bn_2024-09	m_274860bbc	17140766	17196390	23196850
S1c2c(cccc2)C(C=3N=NN(c4ccc(cc4)C(=O)NCC5(CC)CC5)C3)=C1	1123	fCSFP4	0.503	m_274860bbc____15214414____17196390____23196850	CHEMBL3663141	S1c2c(cccc2)C(C3=NN(c4ccc(cc4)C([O-])=O)C=C3C#N)=C1	REALSpace_70bn_2024-09	m_274860bbc	15214414	17196390	23196850
S1c2c(cccc2)C(C=3N=NN(c4ccc(cc4)C(=O)NCC5(CF)CC5)C3)=C1	1124	fCSFP4	0.503	m_274860bbc____24686224____17196390____23196850	CHEMBL3663141	S1c2c(cccc2)C(C3=NN(c4ccc(cc4)C([O-])=O)C=C3C#N)=C1	REALSpace_70bn_2024-09	m_274860bbc	24686224	17196390	23196850
S1c2c(cccc2)C(C=3N=NN(c4ccc(cc4)C(=O)NCC56CC(F)(C5)C6)C3)=C1	1125	fCSFP4	0.503	m_274860bbc____24689566____17196390____23196850	CHEMBL3663141	S1c2c(cccc2)C(C3=NN(c4ccc(cc4)C([O-])=O)C=C3C#N)=C1	REALSpace_70bn_2024-09	m_274860bbc	24689566	17196390	23196850
S1c2c(cccc2)C(C=3N=NN(c4ccc(cc4)C(=O)NCC5=NNC(=N5)C)C3)=C1	1126	fCSFP4	0.503	m_274860bbc____17151070____17196390____23196850	CHEMBL3663141	S1c2c(cccc2)C(C3=NN(c4ccc(cc4)C([O-])=O)C=C3C#N)=C1	REALSpace_70bn_2024-09	m_274860bbc	17151070	17196390	23196850
S1c2c(cccc2)C(C=3N=NN(c4ccc(cc4)C(=O)NCC5=NNC(=N5)N)C3)=C1	1127	fCSFP4	0.503	m_274860bbc____24677228____17196390____23196850	CHEMBL3663141	S1c2c(cccc2)C(C3=NN(c4ccc(cc4)C([O-])=O)C=C3C#N)=C1	REALSpace_70bn_2024-09	m_274860bbc	24677228	17196390	23196850
S1c2c(cccc2)C(C=3N=NN(c4ccc(cc4)C(=O)NCC5C(C5)C)C3)=C1	1128	fCSFP4	0.503	m_274860bbc____15214900____17196390____23196850	CHEMBL3663141	S1c2c(cccc2)C(C3=NN(c4ccc(cc4)C([O-])=O)C=C3C#N)=C1	REALSpace_70bn_2024-09	m_274860bbc	15214900	17196390	23196850
S1c2c(cccc2)C(C=3N=NN(c4ccc(cc4)C(=O)NCC5C(CC)C5)C3)=C1	1129	fCSFP4	0.503	m_274860bbc____17140578____17196390____23196850	CHEMBL3663141	S1c2c(cccc2)C(C3=NN(c4ccc(cc4)C([O-])=O)C=C3C#N)=C1	REALSpace_70bn_2024-09	m_274860bbc	17140578	17196390	23196850
S1c2c(cccc2)C(C=3N=NN(c4ccc(cc4)C(=O)NCC5CC(=O)C5)C3)=C1	1130	fCSFP4	0.503	m_274860bbc____17160994____17196390____23196850	CHEMBL3663141	S1c2c(cccc2)C(C3=NN(c4ccc(cc4)C([O-])=O)C=C3C#N)=C1	REALSpace_70bn_2024-09	m_274860bbc	17160994	17196390	23196850
S1c2c(cccc2)C(C=3N=NN(c4ccc(cc4)C(=O)NCC5OCCO5)C3)=C1	1131	fCSFP4	0.503	m_274860bbc____24676018____17196390____23196850	CHEMBL3663141	S1c2c(cccc2)C(C3=NN(c4ccc(cc4)C([O-])=O)C=C3C#N)=C1	REALSpace_70bn_2024-09	m_274860bbc	24676018	17196390	23196850
S1c2c(cccc2)C(C=3N=NN(c4ccc(cc4)C(=O)NCC5SCCS5)C3)=C1	1132	fCSFP4	0.503	m_274860bbc____17141392____17196390____23196850	CHEMBL3663141	S1c2c(cccc2)C(C3=NN(c4ccc(cc4)C([O-])=O)C=C3C#N)=C1	REALSpace_70bn_2024-09	m_274860bbc	17141392	17196390	23196850
S1c2c(cccc2)C(C=3N=NN(c4ccc(cc4)C(=O)NCC=5N=CSC5)C3)=C1	1133	fCSFP4	0.503	m_274860bbc____15216848____17196390____23196850	CHEMBL3663141	S1c2c(cccc2)C(C3=NN(c4ccc(cc4)C([O-])=O)C=C3C#N)=C1	REALSpace_70bn_2024-09	m_274860bbc	15216848	17196390	23196850
S1c2c(cccc2)C(C=3N=NN(c4ccc(cc4)C(=O)NCC=5SC=CC5)C3)=C1	1134	fCSFP4	0.503	m_274860bbc____15212542____17196390____23196850	CHEMBL3663141	S1c2c(cccc2)C(C3=NN(c4ccc(cc4)C([O-])=O)C=C3C#N)=C1	REALSpace_70bn_2024-09	m_274860bbc	15212542	17196390	23196850
S1c2c(cccc2)C(C=3N=NN(c4ccc(cc4)C(=O)NCC=CCCOC)C3)=C1	1135	fCSFP4	0.503	m_274860bbc____24688476____17196390____23196850	CHEMBL3663141	S1c2c(cccc2)C(C3=NN(c4ccc(cc4)C([O-])=O)C=C3C#N)=C1	REALSpace_70bn_2024-09	m_274860bbc	24688476	17196390	23196850
S1c2c(cccc2)C(C=3N=NN(c4ccc(cc4)C(=O)NCCC(=O)OC)C3)=C1	1136	fCSFP4	0.503	m_282512abb____24332514____24222386	CHEMBL3663141	S1c2c(cccc2)C(C3=NN(c4ccc(cc4)C([O-])=O)C=C3C#N)=C1	REALSpace_70bn_2024-09	m_282512abb	24332514	24222386
S1c2c(cccc2)C(C=3N=NN(c4ccc(cc4)C(=O)NCCC(F)=C(F)F)C3)=C1	1137	fCSFP4	0.503	m_274860bbc____24676244____17196390____23196850	CHEMBL3663141	S1c2c(cccc2)C(C3=NN(c4ccc(cc4)C([O-])=O)C=C3C#N)=C1	REALSpace_70bn_2024-09	m_274860bbc	24676244	17196390	23196850
S1c2c(cccc2)C(C=3N=NN(c4ccc(cc4)C(=O)NCCC5=CNC=C5)C3)=C1	1138	fCSFP4	0.503	m_274860bbc____17144556____17196390____23196850	CHEMBL3663141	S1c2c(cccc2)C(C3=NN(c4ccc(cc4)C([O-])=O)C=C3C#N)=C1	REALSpace_70bn_2024-09	m_274860bbc	17144556	17196390	23196850
S1c2c(cccc2)C(C=3N=NN(c4ccc(cc4)C(=O)NCCCOC(C)C)C3)=C1	1139	fCSFP4	0.503	m_274860bbc____15212536____17196390____23196850	CHEMBL3663141	S1c2c(cccc2)C(C3=NN(c4ccc(cc4)C([O-])=O)C=C3C#N)=C1	REALSpace_70bn_2024-09	m_274860bbc	15212536	17196390	23196850
S1c2c(cccc2)C(C=3N=NN(c4ccc(cc4)C(=O)NCCCOCC=C)C3)=C1	1140	fCSFP4	0.503	m_274860bbc____17142144____17196390____23196850	CHEMBL3663141	S1c2c(cccc2)C(C3=NN(c4ccc(cc4)C([O-])=O)C=C3C#N)=C1	REALSpace_70bn_2024-09	m_274860bbc	17142144	17196390	23196850
S1c2c(cccc2)C(C=3N=NN(c4ccc(cc4)C(=O)NCCOCC(C)C)C3)=C1	1141	fCSFP4	0.503	m_274860bbc____24677108____17196390____23196850	CHEMBL3663141	S1c2c(cccc2)C(C3=NN(c4ccc(cc4)C([O-])=O)C=C3C#N)=C1	REALSpace_70bn_2024-09	m_274860bbc	24677108	17196390	23196850
S1c2c(cccc2)C(C=3N=NN(c4ccc(cc4)C(=O)NCCOCC(F)F)C3)=C1	1142	fCSFP4	0.503	m_274860bbc____15218058____17196390____23196850	CHEMBL3663141	S1c2c(cccc2)C(C3=NN(c4ccc(cc4)C([O-])=O)C=C3C#N)=C1	REALSpace_70bn_2024-09	m_274860bbc	15218058	17196390	23196850
S1c2c(cccc2)C(C=3N=NN(c4ccc(cc4)C(=O)NCCP(=O)(C)C)C3)=C1	1143	fCSFP4	0.503	m_274860bbc____24677392____17196390____23196850	CHEMBL3663141	S1c2c(cccc2)C(C3=NN(c4ccc(cc4)C([O-])=O)C=C3C#N)=C1	REALSpace_70bn_2024-09	m_274860bbc	24677392	17196390	23196850
S1c2c(cccc2)C(C=3N=NN(c4ccc(cc4)C(=O)NN(C(=O)N)C)C3)=C1	1144	fCSFP4	0.503	m_274860bbc____17128818____17196390____23196850	CHEMBL3663141	S1c2c(cccc2)C(C3=NN(c4ccc(cc4)C([O-])=O)C=C3C#N)=C1	REALSpace_70bn_2024-09	m_274860bbc	17128818	17196390	23196850
S1c2c(cccc2)C(C=3N=NN(c4ccc(cc4)C(=O)NN(CCCC)C)C3)=C1	1145	fCSFP4	0.503	m_274860bbc____17170104____17196390____23196850	CHEMBL3663141	S1c2c(cccc2)C(C3=NN(c4ccc(cc4)C([O-])=O)C=C3C#N)=C1	REALSpace_70bn_2024-09	m_274860bbc	17170104	17196390	23196850
S1c2c(cccc2)C(C=3N=NN(c4ccc(cc4)C(=O)NNC(=O)C(=O)OC)C3)=C1	1146	fCSFP4	0.503	m_274860bbc____17144986____17196390____23196850	CHEMBL3663141	S1c2c(cccc2)C(C3=NN(c4ccc(cc4)C([O-])=O)C=C3C#N)=C1	REALSpace_70bn_2024-09	m_274860bbc	17144986	17196390	23196850
S1c2c(cccc2)C(C=3N=NN(c4ccc(cc4)CCNC(=O)C5=CNC=C5)C3)=C1	1147	fCSFP4	0.503	m_274860bbb____24710826____17211580____23196850	CHEMBL3663141	S1c2c(cccc2)C(C3=NN(c4ccc(cc4)C([O-])=O)C=C3C#N)=C1	REALSpace_70bn_2024-09	m_274860bbb	24710826	17211580	23196850
S1c2c(cccc2)C(C=3N=NN(c4cnc(Oc5cc(ccc5)C(=O)N)cc4)C3)=C1	1148	fCSFP4	0.503	m_282512abb____24324362____24222386	CHEMBL3663141	S1c2c(cccc2)C(C3=NN(c4ccc(cc4)C([O-])=O)C=C3C#N)=C1	REALSpace_70bn_2024-09	m_282512abb	24324362	24222386
S1c2c(cccc2)C(C=3N=NN(c4c(cccc4)CNC(=O)c5ccc(c6ccccc6)cc5)C3)=C1	1149	fCSFP4	0.503	m_274860bbb____17174034____15226916____23196850	CHEMBL3663141	S1c2c(cccc2)C(C3=NN(c4ccc(cc4)C([O-])=O)C=C3C#N)=C1	REALSpace_70bn_2024-09	m_274860bbb	17174034	15226916	23196850
S1c2c(cccc2)C(C=3N=NN(c4ccc(cc4)C(=O)N(C5CC(O)C5)C)C3)=C1	1150	fCSFP4	0.503	m_274860bbc____17132148____17196390____23196850	CHEMBL3663141	S1c2c(cccc2)C(C3=NN(c4ccc(cc4)C([O-])=O)C=C3C#N)=C1	REALSpace_70bn_2024-09	m_274860bbc	17132148	17196390	23196850
S1c2c(cccc2)C(C=3N=NN(c4ccc(cc4)C(=O)N5CC(O)CC5)C3)=C1	1151	fCSFP4	0.503	m_274860bbc____15212202____17196390____23196850	CHEMBL3663141	S1c2c(cccc2)C(C3=NN(c4ccc(cc4)C([O-])=O)C=C3C#N)=C1	REALSpace_70bn_2024-09	m_274860bbc	15212202	17196390	23196850
S1c2c(cccc2)C(C=3N=NN(c4ccc(cc4)C(=O)N5CC([N+]([O-])=O)C5)C3)=C1	1152	fCSFP4	0.503	m_274860bbc____17175314____17196390____23196850	CHEMBL3663141	S1c2c(cccc2)C(C3=NN(c4ccc(cc4)C([O-])=O)C=C3C#N)=C1	REALSpace_70bn_2024-09	m_274860bbc	17175314	17196390	23196850
S1c2c(cccc2)C(C=3N=NN(c4ccc(cc4)C(=O)N5CC6C(C6C5)CO)C3)=C1	1153	fCSFP4	0.503	m_274860bbc____24677158____17196390____23196850	CHEMBL3663141	S1c2c(cccc2)C(C3=NN(c4ccc(cc4)C([O-])=O)C=C3C#N)=C1	REALSpace_70bn_2024-09	m_274860bbc	24677158	17196390	23196850
S1c2c(cccc2)C(C=3N=NN(c4ccc(cc4)C(=O)NC5C(O)CC5)C3)=C1	1154	fCSFP4	0.503	m_274860bbc____15213310____17196390____23196850	CHEMBL3663141	S1c2c(cccc2)C(C3=NN(c4ccc(cc4)C([O-])=O)C=C3C#N)=C1	REALSpace_70bn_2024-09	m_274860bbc	15213310	17196390	23196850
S1c2c(cccc2)C(C=3N=NN(c4ccc(cc4)C(=O)NCC(C(O)C)C)C3)=C1	1155	fCSFP4	0.503	m_274860bbc____24688590____17196390____23196850	CHEMBL3663141	S1c2c(cccc2)C(C3=NN(c4ccc(cc4)C([O-])=O)C=C3C#N)=C1	REALSpace_70bn_2024-09	m_274860bbc	24688590	17196390	23196850
S1c2c(cccc2)C(C=3N=NN(c4ccc(cc4)C(=O)NCC(O)C(C)(C)C)C3)=C1	1156	fCSFP4	0.503	m_274860bbc____15212282____17196390____23196850	CHEMBL3663141	S1c2c(cccc2)C(C3=NN(c4ccc(cc4)C([O-])=O)C=C3C#N)=C1	REALSpace_70bn_2024-09	m_274860bbc	15212282	17196390	23196850
S1c2c(cccc2)C(C=3N=NN(c4ccc(cc4)C(=O)NCC(O)C(F)(F)F)C3)=C1	1157	fCSFP4	0.503	m_274860bbc____15214030____17196390____23196850	CHEMBL3663141	S1c2c(cccc2)C(C3=NN(c4ccc(cc4)C([O-])=O)C=C3C#N)=C1	REALSpace_70bn_2024-09	m_274860bbc	15214030	17196390	23196850
S1c2c(cccc2)C(C=3N=NN(c4ccc(cc4)C(=O)NCC([NH+](C)C)CO)C3)=C1	1158	fCSFP4	0.503	m_274860bbc____24693660____17196390____23196850	CHEMBL3663141	S1c2c(cccc2)C(C3=NN(c4ccc(cc4)C([O-])=O)C=C3C#N)=C1	REALSpace_70bn_2024-09	m_274860bbc	24693660	17196390	23196850
S1c2c(cccc2)C(C=3N=NN(c4ccc(cc4)C(=O)NCC5(CCO)CC5)C3)=C1	1159	fCSFP4	0.503	m_274860bbc____15217770____17196390____23196850	CHEMBL3663141	S1c2c(cccc2)C(C3=NN(c4ccc(cc4)C([O-])=O)C=C3C#N)=C1	REALSpace_70bn_2024-09	m_274860bbc	15217770	17196390	23196850
S1c2c(cccc2)C(C=3N=NN(c4ccc(cc4)C(=O)NCCC5(CO)CC5)C3)=C1	1160	fCSFP4	0.503	m_274860bbc____15214210____17196390____23196850	CHEMBL3663141	S1c2c(cccc2)C(C3=NN(c4ccc(cc4)C([O-])=O)C=C3C#N)=C1	REALSpace_70bn_2024-09	m_274860bbc	15214210	17196390	23196850
S1c2c(cccc2)C(C=3N=NN(c4ccc(cc4)C(=O)NCCCC(O)(C)C)C3)=C1	1161	fCSFP4	0.503	m_274860bbc____17171830____17196390____23196850	CHEMBL3663141	S1c2c(cccc2)C(C3=NN(c4ccc(cc4)C([O-])=O)C=C3C#N)=C1	REALSpace_70bn_2024-09	m_274860bbc	17171830	17196390	23196850
S1c2c(cccc2)C(c3c(F)cc(N4N=NC(C(=O)C(F)(F)F)=C4)cc3)=C1	1162	fCSFP4	0.503	m_271570bbb____10145070____21745776	CHEMBL3663141	S1c2c(cccc2)C(C3=NN(c4ccc(cc4)C([O-])=O)C=C3C#N)=C1	REALSpace_70bn_2024-09	m_271570bbb	10145070	21745776
ClC=1c2c(SC1)cc(NC(=O)NC3=NN(c4ccc([N+]([O-])=O)cc4)C=C3C#N)cc2	1163	fCSFP4	0.503	m_2430cbb____22529180____17612980	CHEMBL3663141	S1c2c(cccc2)C(C3=NN(c4ccc(cc4)C([O-])=O)C=C3C#N)=C1	REALSpace_70bn_2024-09	m_2430cbb	22529180	17612980
S1c2c(cc(NC(=O)NC3=NN(c4ccc([N+]([O-])=O)cc4)C=C3C#N)cc2)C(=C1)C	1164	fCSFP4	0.503	m_2430bbb____22529180____22581862	CHEMBL3663141	S1c2c(cccc2)C(C3=NN(c4ccc(cc4)C([O-])=O)C=C3C#N)=C1	REALSpace_70bn_2024-09	m_2430bbb	22529180	22581862
S1c2c(cccc2)C(C=3N=NN(c4c(cccc4)CNC(=O)c5ccc(cc5)CO)C3)=C1	1165	fCSFP4	0.503	m_274860bbb____17174034____17191676____23196850	CHEMBL3663141	S1c2c(cccc2)C(C3=NN(c4ccc(cc4)C([O-])=O)C=C3C#N)=C1	REALSpace_70bn_2024-09	m_274860bbb	17174034	17191676	23196850
S1c2c(cccc2)C(C=3N=NN(c4cc(ccc4)C(=O)N5CC(CC#N)C5)C3)=C1	1166	fCSFP4	0.503	m_274860bbc____17145516____17196388____23196850	CHEMBL3663141	S1c2c(cccc2)C(C3=NN(c4ccc(cc4)C([O-])=O)C=C3C#N)=C1	REALSpace_70bn_2024-09	m_274860bbc	17145516	17196388	23196850
S1c2c(cccc2)C(C=3N=NN(c4cc(ccc4)C(=O)NC5CC(C([O-])=O)C5)C3)=C1	1167	fCSFP4	0.503	m_280190aeb____19272516____18077374____23041482	CHEMBL3663141	S1c2c(cccc2)C(C3=NN(c4ccc(cc4)C([O-])=O)C=C3C#N)=C1	REALSpace_70bn_2024-09	m_280190aeb	19272516	18077374	23041482
S1c2c(cccc2)C(C=3N=NN(c4ccc(cc4)C(=O)NCC5=NN(C=N5)C)C3)=C1	1168	fCSFP4	0.503	m_274860bbc____15216680____17196390____23196850	CHEMBL3663141	S1c2c(cccc2)C(C3=NN(c4ccc(cc4)C([O-])=O)C=C3C#N)=C1	REALSpace_70bn_2024-09	m_274860bbc	15216680	17196390	23196850
S(CC(NC(=O)c1ccc(N2N=NC(C=3c4c(SC3)cccc4)=C2)cc1)C([O-])=O)C	1169	fCSFP4	0.503	m_280190aeb____19283324____18077370____23041482	CHEMBL3663141	S1c2c(cccc2)C(C3=NN(c4ccc(cc4)C([O-])=O)C=C3C#N)=C1	REALSpace_70bn_2024-09	m_280190aeb	19283324	18077370	23041482
S1c2c(cccc2)C(C=3N=NN(c4ccc(cc4)C(=O)N5CC(C#N)CCC5)C3)=C1	1170	fCSFP4	0.503	m_274860bbc____17154790____17196390____23196850	CHEMBL3663141	S1c2c(cccc2)C(C3=NN(c4ccc(cc4)C([O-])=O)C=C3C#N)=C1	REALSpace_70bn_2024-09	m_274860bbc	17154790	17196390	23196850
S1c2c(cccc2)C(C=3N=NN(c4ccc(cc4)C(=O)NC(C([O-])=O)CC=C)C3)=C1	1171	fCSFP4	0.503	m_280190aeb____19283214____18077370____23041482	CHEMBL3663141	S1c2c(cccc2)C(C3=NN(c4ccc(cc4)C([O-])=O)C=C3C#N)=C1	REALSpace_70bn_2024-09	m_280190aeb	19283214	18077370	23041482
S1c2c(cccc2)C(C=3N=NN(c4ccc(cc4)C(=O)NC(C([O-])=O)COC)C3)=C1	1172	fCSFP4	0.503	m_280190aeb____19283266____18077370____23041482	CHEMBL3663141	S1c2c(cccc2)C(C3=NN(c4ccc(cc4)C([O-])=O)C=C3C#N)=C1	REALSpace_70bn_2024-09	m_280190aeb	19283266	18077370	23041482
S1c2c(cccc2)C(C=3N=NN(c4ccc(cc4)C(=O)NC5(C([O-])=O)CCC5)C3)=C1	1173	fCSFP4	0.503	m_280190aeb____19278366____18077370____23041482	CHEMBL3663141	S1c2c(cccc2)C(C3=NN(c4ccc(cc4)C([O-])=O)C=C3C#N)=C1	REALSpace_70bn_2024-09	m_280190aeb	19278366	18077370	23041482
S1c2c(cccc2)C(C=3N=NN(c4ccc(cc4)C(=O)NCC(OC)C([O-])=O)C3)=C1	1174	fCSFP4	0.503	m_280190aeb____22644322____18077370____23041482	CHEMBL3663141	S1c2c(cccc2)C(C3=NN(c4ccc(cc4)C([O-])=O)C=C3C#N)=C1	REALSpace_70bn_2024-09	m_280190aeb	22644322	18077370	23041482
S1c2c(cccc2)C(C=3N=NN(c4ccc(cc4)C(=O)NCC5(C#N)CCC5)C3)=C1	1175	fCSFP4	0.503	m_274860bbc____24680910____17196390____23196850	CHEMBL3663141	S1c2c(cccc2)C(C3=NN(c4ccc(cc4)C([O-])=O)C=C3C#N)=C1	REALSpace_70bn_2024-09	m_274860bbc	24680910	17196390	23196850
S1c2c(cccc2)C(C=3N=NN(c4ccc(cc4)C(=O)NCC5C(C([O-])=O)C5)C3)=C1	1176	fCSFP4	0.503	m_280190aeb____19300276____18077370____23041482	CHEMBL3663141	S1c2c(cccc2)C(C3=NN(c4ccc(cc4)C([O-])=O)C=C3C#N)=C1	REALSpace_70bn_2024-09	m_280190aeb	19300276	18077370	23041482
S1c2c(cccc2)C(=C1)CNC(=O)c3ccc(N4N=NC(C=5C(=NN(C5)C)C)=C4)cc3	1177	fCSFP4	0.503	m_274860bbc____15215340____17196390____15233910	CHEMBL3663141	S1c2c(cccc2)C(C3=NN(c4ccc(cc4)C([O-])=O)C=C3C#N)=C1	REALSpace_70bn_2024-09	m_274860bbc	15215340	17196390	15233910
S1c2c(cccc2)C(C=3N=NN(c4c(F)cc(cc4)C(=O)NCC([O-])=O)C3)=C1	1178	fCSFP4	0.503	m_280190aeb____19268516____28051392____23041482	CHEMBL3663141	S1c2c(cccc2)C(C3=NN(c4ccc(cc4)C([O-])=O)C=C3C#N)=C1	REALSpace_70bn_2024-09	m_280190aeb	19268516	28051392	23041482
S1c2c(cccc2)C(C=3N=NN(c4cc(F)c(cc4)C(=O)NCC([O-])=O)C3)=C1	1179	fCSFP4	0.503	m_280190aeb____19268516____23000872____23041482	CHEMBL3663141	S1c2c(cccc2)C(C3=NN(c4ccc(cc4)C([O-])=O)C=C3C#N)=C1	REALSpace_70bn_2024-09	m_280190aeb	19268516	23000872	23041482
ClC=1C(=NN(C1)C)C=2N=NN(c3ccc(cc3)C(=O)N(CC=4c5c(SC4)cccc5)C)C2	1180	fCSFP4	0.503	m_274860bbc____15214930____17196390____23196560	CHEMBL3663141	S1c2c(cccc2)C(C3=NN(c4ccc(cc4)C([O-])=O)C=C3C#N)=C1	REALSpace_70bn_2024-09	m_274860bbc	15214930	17196390	23196560
ClC=1C(=NN(C1)C)C=2N=NN(c3ccc(cc3)C(=O)NC(C=4c5c(SC4)cccc5)C)C2	1181	fCSFP4	0.503	m_274860bbc____17171746____17196390____23196560	CHEMBL3663141	S1c2c(cccc2)C(C3=NN(c4ccc(cc4)C([O-])=O)C=C3C#N)=C1	REALSpace_70bn_2024-09	m_274860bbc	17171746	17196390	23196560
S1c2c(cccc2)C(C=3C=NN(c4ccncc4)C3)=C1	1182	fCSFP4	0.500	m_271570bbb____10145070____12330768	CHEMBL3663141	S1c2c(cccc2)C(C3=NN(c4ccc(cc4)C([O-])=O)C=C3C#N)=C1	REALSpace_70bn_2024-09	m_271570bbb	10145070	12330768
S1c2c(cccc2)C(C=3C=NN(c4ccc(cc4)C=O)C3)=C1	1183	fCSFP4	0.500	m_271570bbb____10145070____21750288	CHEMBL3663141	S1c2c(cccc2)C(C3=NN(c4ccc(cc4)C([O-])=O)C=C3C#N)=C1	REALSpace_70bn_2024-09	m_271570bbb	10145070	21750288
S1c2c(cccc2)C(c3ccc(N4N=CC(C=O)=C4)cc3)=C1	1184	fCSFP4	0.500	m_271570bbb____10145070____21750552	CHEMBL3663141	S1c2c(cccc2)C(C3=NN(c4ccc(cc4)C([O-])=O)C=C3C#N)=C1	REALSpace_70bn_2024-09	m_271570bbb	10145070	21750552
Fc1c2c(c(cc1)C=3N=NN(c4ccc(cc4)C([O-])=O)C3)cccc2	1185	fCSFP4	0.500	m_273910bbb____11992306____25421420	CHEMBL3663141	S1c2c(cccc2)C(C3=NN(c4ccc(cc4)C([O-])=O)C=C3C#N)=C1	REALSpace_70bn_2024-09	m_273910bbb	11992306	25421420
S1c2c(cccc2)C(C=3N=NN(C=4C=NN(c5ccccc5)C4)C3)=C1	1186	fCSFP4	0.500	m_282512abb____24328734____24222386	CHEMBL3663141	S1c2c(cccc2)C(C3=NN(c4ccc(cc4)C([O-])=O)C=C3C#N)=C1	REALSpace_70bn_2024-09	m_282512abb	24328734	24222386
S1c2c(c(ccc2)C=3N=NN(c4ccc(cc4)C(=O)NCC)C3)C=C1	1187	fCSFP4	0.500	m_274860bbc____15212834____17196390____23196854	CHEMBL3663141	S1c2c(cccc2)C(C3=NN(c4ccc(cc4)C([O-])=O)C=C3C#N)=C1	REALSpace_70bn_2024-09	m_274860bbc	15212834	17196390	23196854
S1c2c(cccc2)C(=C1)CNC(=O)C=3C(=NN(c4ccccc4)C3)C	1188	fCSFP4	0.500	m_22bbo____803220____2767486	CHEMBL3663141	S1c2c(cccc2)C(C3=NN(c4ccc(cc4)C([O-])=O)C=C3C#N)=C1	REALSpace_70bn_2024-09	m_22bbo	803220	2767486
S1c2c(cccc2)C(=C1)CNC(=O)C=3C(=NN(c4ccccc4)C3)N	1189	fCSFP4	0.500	m_22bbi____803220____21057512	CHEMBL3663141	S1c2c(cccc2)C(C3=NN(c4ccc(cc4)C([O-])=O)C=C3C#N)=C1	REALSpace_70bn_2024-09	m_22bbi	803220	21057512
S1c2c(cccc2)C(=C1)COC(=O)C=3C(=NN(c4ccccc4)C3)C	1190	fCSFP4	0.500	m_1458bbb____2767494____28451286	CHEMBL3663141	S1c2c(cccc2)C(C3=NN(c4ccc(cc4)C([O-])=O)C=C3C#N)=C1	REALSpace_70bn_2024-09	m_1458bbb	2767494	28451286
S1c2c(cccc2)C(=C1)COC(=O)C=3C(=NN(c4ccccc4)C3)N	1191	fCSFP4	0.500	m_1458bbb____25972758____28451286	CHEMBL3663141	S1c2c(cccc2)C(C3=NN(c4ccc(cc4)C([O-])=O)C=C3C#N)=C1	REALSpace_70bn_2024-09	m_1458bbb	25972758	28451286
S1c2c(cccc2)C(NC(=O)C=3C(=NN(c4ccncc4)C3)C)=C1	1192	fCSFP4	0.500	m_11bcb____27262052____22136332	CHEMBL3663141	S1c2c(cccc2)C(C3=NN(c4ccc(cc4)C([O-])=O)C=C3C#N)=C1	REALSpace_70bn_2024-09	m_11bcb	27262052	22136332
S1c2c(cccc2)C(C=3N=NN(C3)CCNC(=O)c4ccc(C#N)cc4)=C1	1193	fCSFP4	0.500	m_274860bbb____15234900____17210838____23196850	CHEMBL3663141	S1c2c(cccc2)C(C3=NN(c4ccc(cc4)C([O-])=O)C=C3C#N)=C1	REALSpace_70bn_2024-09	m_274860bbb	15234900	17210838	23196850
S1c2c(cccc2)C(C=3N=NN(c4ccc(cc4)CC([NH3+])C([O-])=O)C3)=C1	1194	fCSFP4	0.500	m_275090bbb____25807176____25464502	CHEMBL3663141	S1c2c(cccc2)C(C3=NN(c4ccc(cc4)C([O-])=O)C=C3C#N)=C1	REALSpace_70bn_2024-09	m_275090bbb	25807176	25464502
S1c2c(c(ccc2)C=3N=NN(c4ccc(cc4)C(=O)NCCCC#N)C3)C=C1	1195	fCSFP4	0.500	m_274860bbc____17127534____17196390____23196854	CHEMBL3663141	S1c2c(cccc2)C(C3=NN(c4ccc(cc4)C([O-])=O)C=C3C#N)=C1	REALSpace_70bn_2024-09	m_274860bbc	17127534	17196390	23196854
BrC(=C)CNC(=O)c1cc(N2N=NC(C=3c4c(SC3)cccc4)=C2)ccc1	1196	fCSFP4	0.500	m_274860bbc____15213206____17196388____23196850	CHEMBL3663141	S1c2c(cccc2)C(C3=NN(c4ccc(cc4)C([O-])=O)C=C3C#N)=C1	REALSpace_70bn_2024-09	m_274860bbc	15213206	17196388	23196850
ClC(=C)CNC(=O)c1cc(N2N=NC(C=3c4c(SC3)cccc4)=C2)ccc1	1197	fCSFP4	0.500	m_274860bbc____15218686____17196388____23196850	CHEMBL3663141	S1c2c(cccc2)C(C3=NN(c4ccc(cc4)C([O-])=O)C=C3C#N)=C1	REALSpace_70bn_2024-09	m_274860bbc	15218686	17196388	23196850
ClC(Cl)=CCNC(=O)c1cc(N2N=NC(C=3c4c(SC3)cccc4)=C2)ccc1	1198	fCSFP4	0.500	m_274860bbc____15215626____17196388____23196850	CHEMBL3663141	S1c2c(cccc2)C(C3=NN(c4ccc(cc4)C([O-])=O)C=C3C#N)=C1	REALSpace_70bn_2024-09	m_274860bbc	15215626	17196388	23196850
ClC(Cl)CCNC(=O)c1cc(N2N=NC(C=3c4c(SC3)cccc4)=C2)ccc1	1199	fCSFP4	0.500	m_274860bbc____24676382____17196388____23196850	CHEMBL3663141	S1c2c(cccc2)C(C3=NN(c4ccc(cc4)C([O-])=O)C=C3C#N)=C1	REALSpace_70bn_2024-09	m_274860bbc	24676382	17196388	23196850
S(CCCNC(=O)c1cc(N2N=NC(C=3c4c(SC3)cccc4)=C2)ccc1)C	1200	fCSFP4	0.500	m_274860bbc____24675560____17196388____23196850	CHEMBL3663141	S1c2c(cccc2)C(C3=NN(c4ccc(cc4)C([O-])=O)C=C3C#N)=C1	REALSpace_70bn_2024-09	m_274860bbc	24675560	17196388	23196850
S(CCNC(=O)c1cc(N2N=NC(C=3c4c(SC3)cccc4)=C2)ccc1)CC	1201	fCSFP4	0.500	m_274860bbc____17171214____17196388____23196850	CHEMBL3663141	S1c2c(cccc2)C(C3=NN(c4ccc(cc4)C([O-])=O)C=C3C#N)=C1	REALSpace_70bn_2024-09	m_274860bbc	17171214	17196388	23196850
S1c2c(cccc2)C(C=3N=NN(c4cc(NC(=O)C5=COC=C5)ccc4)C3)=C1	1202	fCSFP4	0.500	m_282512abb____24327048____24222386	CHEMBL3663141	S1c2c(cccc2)C(C3=NN(c4ccc(cc4)C([O-])=O)C=C3C#N)=C1	REALSpace_70bn_2024-09	m_282512abb	24327048	24222386
S1c2c(cccc2)C(C=3N=NN(c4cc(ccc4)C(=O)N(C(C)C)C)C3)=C1	1203	fCSFP4	0.500	m_274860bbc____15212868____17196388____23196850	CHEMBL3663141	S1c2c(cccc2)C(C3=NN(c4ccc(cc4)C([O-])=O)C=C3C#N)=C1	REALSpace_70bn_2024-09	m_274860bbc	15212868	17196388	23196850
S1c2c(cccc2)C(C=3N=NN(c4cc(ccc4)C(=O)N(CCC)CC)C3)=C1	1204	fCSFP4	0.500	m_274860bbc____15212184____17196388____23196850	CHEMBL3663141	S1c2c(cccc2)C(C3=NN(c4ccc(cc4)C([O-])=O)C=C3C#N)=C1	REALSpace_70bn_2024-09	m_274860bbc	15212184	17196388	23196850
S1c2c(cccc2)C(C=3N=NN(c4cc(ccc4)C(=O)N5CC(C5)C)C3)=C1	1205	fCSFP4	0.500	m_274860bbc____17145182____17196388____23196850	CHEMBL3663141	S1c2c(cccc2)C(C3=NN(c4ccc(cc4)C([O-])=O)C=C3C#N)=C1	REALSpace_70bn_2024-09	m_274860bbc	17145182	17196388	23196850
S1c2c(cccc2)C(C=3N=NN(c4cc(ccc4)C(=O)N5CC(F)C5)C3)=C1	1206	fCSFP4	0.500	m_274860bbc____17134680____17196388____23196850	CHEMBL3663141	S1c2c(cccc2)C(C3=NN(c4ccc(cc4)C([O-])=O)C=C3C#N)=C1	REALSpace_70bn_2024-09	m_274860bbc	17134680	17196388	23196850
S1c2c(cccc2)C(C=3N=NN(c4cc(ccc4)C(=O)N5CC6(CC6)C5)C3)=C1	1207	fCSFP4	0.500	m_274860bbc____17138922____17196388____23196850	CHEMBL3663141	S1c2c(cccc2)C(C3=NN(c4ccc(cc4)C([O-])=O)C=C3C#N)=C1	REALSpace_70bn_2024-09	m_274860bbc	17138922	17196388	23196850
S1c2c(cccc2)C(C=3N=NN(c4cc(ccc4)C(=O)N5CC6CC(C6)C5)C3)=C1	1208	fCSFP4	0.500	m_274860bbc____17129498____17196388____23196850	CHEMBL3663141	S1c2c(cccc2)C(C3=NN(c4ccc(cc4)C([O-])=O)C=C3C#N)=C1	REALSpace_70bn_2024-09	m_274860bbc	17129498	17196388	23196850
S1c2c(cccc2)C(C=3N=NN(c4cc(ccc4)C(=O)NC(C(C)C)C)C3)=C1	1209	fCSFP4	0.500	m_274860bbc____15212808____17196388____23196850	CHEMBL3663141	S1c2c(cccc2)C(C3=NN(c4ccc(cc4)C([O-])=O)C=C3C#N)=C1	REALSpace_70bn_2024-09	m_274860bbc	15212808	17196388	23196850
S1c2c(cccc2)C(C=3N=NN(c4cc(ccc4)C(=O)NC5CCCC5)C3)=C1	1210	fCSFP4	0.500	m_274860bbc____15212496____17196388____23196850	CHEMBL3663141	S1c2c(cccc2)C(C3=NN(c4ccc(cc4)C([O-])=O)C=C3C#N)=C1	REALSpace_70bn_2024-09	m_274860bbc	15212496	17196388	23196850
S1c2c(cccc2)C(C=3N=NN(c4cc(ccc4)C(=O)NC5CCCCC5)C3)=C1	1211	fCSFP4	0.500	m_274860bbc____15212412____17196388____23196850	CHEMBL3663141	S1c2c(cccc2)C(C3=NN(c4ccc(cc4)C([O-])=O)C=C3C#N)=C1	REALSpace_70bn_2024-09	m_274860bbc	15212412	17196388	23196850
S1c2c(cccc2)C(C=3N=NN(c4cc(ccc4)C(=O)NCC(=C)C)C3)=C1	1212	fCSFP4	0.500	m_274860bbc____15212720____17196388____23196850	CHEMBL3663141	S1c2c(cccc2)C(C3=NN(c4ccc(cc4)C([O-])=O)C=C3C#N)=C1	REALSpace_70bn_2024-09	m_274860bbc	15212720	17196388	23196850
S1c2c(cccc2)C(C=3N=NN(c4cc(ccc4)C(=O)NCC(=O)CC)C3)=C1	1213	fCSFP4	0.500	m_274860bbc____17130614____17196388____23196850	CHEMBL3663141	S1c2c(cccc2)C(C3=NN(c4ccc(cc4)C([O-])=O)C=C3C#N)=C1	REALSpace_70bn_2024-09	m_274860bbc	17130614	17196388	23196850
S1c2c(cccc2)C(C=3N=NN(c4cc(ccc4)C(=O)NCC(=O)NC)C3)=C1	1214	fCSFP4	0.500	m_282512abb____24286336____24222386	CHEMBL3663141	S1c2c(cccc2)C(C3=NN(c4ccc(cc4)C([O-])=O)C=C3C#N)=C1	REALSpace_70bn_2024-09	m_282512abb	24286336	24222386
S1c2c(cccc2)C(C=3N=NN(c4cc(ccc4)C(=O)NCC(=O)NCC)C3)=C1	1215	fCSFP4	0.500	m_274860bbc____17153916____17196388____23196850	CHEMBL3663141	S1c2c(cccc2)C(C3=NN(c4ccc(cc4)C([O-])=O)C=C3C#N)=C1	REALSpace_70bn_2024-09	m_274860bbc	17153916	17196388	23196850
S1c2c(cccc2)C(C=3N=NN(c4cc(ccc4)C(=O)NCC(F)=C)C3)=C1	1216	fCSFP4	0.500	m_274860bbc____17167366____17196388____23196850	CHEMBL3663141	S1c2c(cccc2)C(C3=NN(c4ccc(cc4)C([O-])=O)C=C3C#N)=C1	REALSpace_70bn_2024-09	m_274860bbc	17167366	17196388	23196850
S1c2c(cccc2)C(C=3N=NN(c4cc(ccc4)C(=O)NCC=5C=NNC5)C3)=C1	1217	fCSFP4	0.500	m_274860bbc____15220326____17196388____23196850	CHEMBL3663141	S1c2c(cccc2)C(C3=NN(c4ccc(cc4)C([O-])=O)C=C3C#N)=C1	REALSpace_70bn_2024-09	m_274860bbc	15220326	17196388	23196850
S1c2c(cccc2)C(C=3N=NN(c4cc(ccc4)C(=O)NCC=C(C)C)C3)=C1	1218	fCSFP4	0.500	m_274860bbc____15212938____17196388____23196850	CHEMBL3663141	S1c2c(cccc2)C(C3=NN(c4ccc(cc4)C([O-])=O)C=C3C#N)=C1	REALSpace_70bn_2024-09	m_274860bbc	15212938	17196388	23196850
S1c2c(cccc2)C(C=3N=NN(c4cc(ccc4)C(=O)NCCC(C)C)C3)=C1	1219	fCSFP4	0.500	m_274860bbc____15212470____17196388____23196850	CHEMBL3663141	S1c2c(cccc2)C(C3=NN(c4ccc(cc4)C([O-])=O)C=C3C#N)=C1	REALSpace_70bn_2024-09	m_274860bbc	15212470	17196388	23196850
S1c2c(cccc2)C(C=3N=NN(c4cc(ccc4)C(=O)NCCC(F)F)C3)=C1	1220	fCSFP4	0.500	m_274860bbc____17156720____17196388____23196850	CHEMBL3663141	S1c2c(cccc2)C(C3=NN(c4ccc(cc4)C([O-])=O)C=C3C#N)=C1	REALSpace_70bn_2024-09	m_274860bbc	17156720	17196388	23196850
S1c2c(cccc2)C(C=3N=NN(c4cc(ccc4)C(=O)NCCCC=C)C3)=C1	1221	fCSFP4	0.500	m_274860bbc____17141516____17196388____23196850	CHEMBL3663141	S1c2c(cccc2)C(C3=NN(c4ccc(cc4)C([O-])=O)C=C3C#N)=C1	REALSpace_70bn_2024-09	m_274860bbc	17141516	17196388	23196850
S1c2c(cccc2)C(C=3N=NN(c4cc(ccc4)C(=O)NCCCOC)C3)=C1	1222	fCSFP4	0.500	m_274860bbc____15212468____17196388____23196850	CHEMBL3663141	S1c2c(cccc2)C(C3=NN(c4ccc(cc4)C([O-])=O)C=C3C#N)=C1	REALSpace_70bn_2024-09	m_274860bbc	15212468	17196388	23196850
S1c2c(cccc2)C(C=3N=NN(c4cc(ccc4)C(=O)NCCOCC)C3)=C1	1223	fCSFP4	0.500	m_274860bbc____15213134____17196388____23196850	CHEMBL3663141	S1c2c(cccc2)C(C3=NN(c4ccc(cc4)C([O-])=O)C=C3C#N)=C1	REALSpace_70bn_2024-09	m_274860bbc	15213134	17196388	23196850
S1c2c(cccc2)C(C=3N=NN(c4cc(ccc4)C(=O)NCCOCCC)C3)=C1	1224	fCSFP4	0.500	m_274860bbc____24689274____17196388____23196850	CHEMBL3663141	S1c2c(cccc2)C(C3=NN(c4ccc(cc4)C([O-])=O)C=C3C#N)=C1	REALSpace_70bn_2024-09	m_274860bbc	24689274	17196388	23196850
S1c2c(cccc2)C(C=3N=NN(c4cc(ccc4)C(=O)NCCOCCF)C3)=C1	1225	fCSFP4	0.500	m_274860bbc____17146296____17196388____23196850	CHEMBL3663141	S1c2c(cccc2)C(C3=NN(c4ccc(cc4)C([O-])=O)C=C3C#N)=C1	REALSpace_70bn_2024-09	m_274860bbc	17146296	17196388	23196850
S1c2c(cccc2)C(C=3N=NN(c4cc(ccc4)C(=O)NCC[NH+](C)C)C3)=C1	1226	fCSFP4	0.500	m_282512abb____24332678____24222386	CHEMBL3663141	S1c2c(cccc2)C(C3=NN(c4ccc(cc4)C([O-])=O)C=C3C#N)=C1	REALSpace_70bn_2024-09	m_282512abb	24332678	24222386
S1c2c(cccc2)C(C=3N=NN(c4cc(ccc4)C(=O)NN5CCCC5)C3)=C1	1227	fCSFP4	0.500	m_274860bbc____17139478____17196388____23196850	CHEMBL3663141	S1c2c(cccc2)C(C3=NN(c4ccc(cc4)C([O-])=O)C=C3C#N)=C1	REALSpace_70bn_2024-09	m_274860bbc	17139478	17196388	23196850
S1c2c(cccc2)C(C=3N=NN(c4cc(ccc4)C(=O)NN5CCCCC5)C3)=C1	1228	fCSFP4	0.500	m_274860bbc____17132422____17196388____23196850	CHEMBL3663141	S1c2c(cccc2)C(C3=NN(c4ccc(cc4)C([O-])=O)C=C3C#N)=C1	REALSpace_70bn_2024-09	m_274860bbc	17132422	17196388	23196850
S1c2c(cccc2)C(C=3N=NN(c4cc(ccc4)C(=O)NNC(=O)C(C)C)C3)=C1	1229	fCSFP4	0.500	m_274860bbc____17131616____17196388____23196850	CHEMBL3663141	S1c2c(cccc2)C(C3=NN(c4ccc(cc4)C([O-])=O)C=C3C#N)=C1	REALSpace_70bn_2024-09	m_274860bbc	17131616	17196388	23196850
S1c2c(cccc2)C(C=3N=NN(c4cc(ccc4)C(=O)NNC(=O)N(C)C)C3)=C1	1230	fCSFP4	0.500	m_274860bbc____17128676____17196388____23196850	CHEMBL3663141	S1c2c(cccc2)C(C3=NN(c4ccc(cc4)C([O-])=O)C=C3C#N)=C1	REALSpace_70bn_2024-09	m_274860bbc	17128676	17196388	23196850
S1c2c(cccc2)C(C=3N=NN(c4ccc(cc4)CCNC(=O)c5cncnc5)C3)=C1	1231	fCSFP4	0.500	m_274860bbb____24710826____12656618____23196850	CHEMBL3663141	S1c2c(cccc2)C(C3=NN(c4ccc(cc4)C([O-])=O)C=C3C#N)=C1	REALSpace_70bn_2024-09	m_274860bbb	24710826	12656618	23196850
BrC=C1CCN(C(=O)c2ccc(N3N=NC(C=4c5c(SC4)cccc5)=C3)cc2)CC1	1232	fCSFP4	0.500	m_274860bbc____24688944____17196390____23196850	CHEMBL3663141	S1c2c(cccc2)C(C3=NN(c4ccc(cc4)C([O-])=O)C=C3C#N)=C1	REALSpace_70bn_2024-09	m_274860bbc	24688944	17196390	23196850
ClC(F)(F)CCNC(=O)c1ccc(N2N=NC(C=3c4c(SC3)cccc4)=C2)cc1	1233	fCSFP4	0.500	m_274860bbc____24697066____17196390____23196850	CHEMBL3663141	S1c2c(cccc2)C(C3=NN(c4ccc(cc4)C([O-])=O)C=C3C#N)=C1	REALSpace_70bn_2024-09	m_274860bbc	24697066	17196390	23196850
Clc1c(Cl)ccc(N2N=C(C([O-])=O)C(=C2)C[NH2+]CC=3c4c(SC3)cccc4)c1	1234	fCSFP4	0.500	m_274370cbb____13079732____25893872	CHEMBL3663141	S1c2c(cccc2)C(C3=NN(c4ccc(cc4)C([O-])=O)C=C3C#N)=C1	REALSpace_70bn_2024-09	m_274370cbb	13079732	25893872
S(=O)(=O)(CCNC(=O)c1ccc(N2N=NC(C=3c4c(SC3)cccc4)=C2)cc1)CC	1235	fCSFP4	0.500	m_274860bbc____15213278____17196390____23196850	CHEMBL3663141	S1c2c(cccc2)C(C3=NN(c4ccc(cc4)C([O-])=O)C=C3C#N)=C1	REALSpace_70bn_2024-09	m_274860bbc	15213278	17196390	23196850
S(=O)(=O)(NCCNC(=O)c1ccc(N2N=NC(C=3c4c(SC3)cccc4)=C2)cc1)C	1236	fCSFP4	0.500	m_274860bbc____15213350____17196390____23196850	CHEMBL3663141	S1c2c(cccc2)C(C3=NN(c4ccc(cc4)C([O-])=O)C=C3C#N)=C1	REALSpace_70bn_2024-09	m_274860bbc	15213350	17196390	23196850
S(=O)(=O)(NCCNC(=O)c1ccc(N2N=NC(C=3c4c(SC3)cccc4)=C2)cc1)N	1237	fCSFP4	0.500	m_274860bbc____17169726____17196390____23196850	CHEMBL3663141	S1c2c(cccc2)C(C3=NN(c4ccc(cc4)C([O-])=O)C=C3C#N)=C1	REALSpace_70bn_2024-09	m_274860bbc	17169726	17196390	23196850
S(=O)(=O)(NNC(=O)c1ccc(N2N=NC(C=3c4c(SC3)cccc4)=C2)cc1)CC	1238	fCSFP4	0.500	m_274860bbc____17155896____17196390____23196850	CHEMBL3663141	S1c2c(cccc2)C(C3=NN(c4ccc(cc4)C([O-])=O)C=C3C#N)=C1	REALSpace_70bn_2024-09	m_274860bbc	17155896	17196390	23196850
S(CC(=O)CCNC(=O)c1ccc(N2N=NC(C=3c4c(SC3)cccc4)=C2)cc1)C	1239	fCSFP4	0.500	m_274860bbc____24695548____17196390____23196850	CHEMBL3663141	S1c2c(cccc2)C(C3=NN(c4ccc(cc4)C([O-])=O)C=C3C#N)=C1	REALSpace_70bn_2024-09	m_274860bbc	24695548	17196390	23196850
S(CCCN(C(=O)c1ccc(N2N=NC(C=3c4c(SC3)cccc4)=C2)cc1)C)C	1240	fCSFP4	0.500	m_274860bbc____15213008____17196390____23196850	CHEMBL3663141	S1c2c(cccc2)C(C3=NN(c4ccc(cc4)C([O-])=O)C=C3C#N)=C1	REALSpace_70bn_2024-09	m_274860bbc	15213008	17196390	23196850
S1(=O)CCC(NC(=O)c2ccc(N3N=NC(C=4c5c(SC4)cccc5)=C3)cc2)CC1	1241	fCSFP4	0.500	m_274860bbc____17129538____17196390____23196850	CHEMBL3663141	S1c2c(cccc2)C(C3=NN(c4ccc(cc4)C([O-])=O)C=C3C#N)=C1	REALSpace_70bn_2024-09	m_274860bbc	17129538	17196390	23196850
S1CC(N(C(=O)c2ccc(N3N=NC(C=4c5c(SC4)cccc5)=C3)cc2)C)C1	1242	fCSFP4	0.500	m_274860bbc____17169186____17196390____23196850	CHEMBL3663141	S1c2c(cccc2)C(C3=NN(c4ccc(cc4)C([O-])=O)C=C3C#N)=C1	REALSpace_70bn_2024-09	m_274860bbc	17169186	17196390	23196850
S1CC(NC(=O)c2ccc(N3N=NC(C=4c5c(SC4)cccc5)=C3)cc2)(C1)C	1243	fCSFP4	0.500	m_274860bbc____24689300____17196390____23196850	CHEMBL3663141	S1c2c(cccc2)C(C3=NN(c4ccc(cc4)C([O-])=O)C=C3C#N)=C1	REALSpace_70bn_2024-09	m_274860bbc	24689300	17196390	23196850
S1N=C(N=C1)CNC(=O)c2ccc(N3N=NC(C=4c5c(SC4)cccc5)=C3)cc2	1244	fCSFP4	0.500	m_274860bbc____24703844____17196390____23196850	CHEMBL3663141	S1c2c(cccc2)C(C3=NN(c4ccc(cc4)C([O-])=O)C=C3C#N)=C1	REALSpace_70bn_2024-09	m_274860bbc	24703844	17196390	23196850
S1N=NC(=C1)CCNC(=O)c2ccc(N3N=NC(C=4c5c(SC4)cccc5)=C3)cc2	1245	fCSFP4	0.500	m_274860bbc____24699044____17196390____23196850	CHEMBL3663141	S1c2c(cccc2)C(C3=NN(c4ccc(cc4)C([O-])=O)C=C3C#N)=C1	REALSpace_70bn_2024-09	m_274860bbc	24699044	17196390	23196850
S1c2c(cccc2)C(C=3N=NN(c4cc(ccc4)C(=O)NC(CO)CC)C3)=C1	1246	fCSFP4	0.500	m_274860bbc____15212892____17196388____23196850	CHEMBL3663141	S1c2c(cccc2)C(C3=NN(c4ccc(cc4)C([O-])=O)C=C3C#N)=C1	REALSpace_70bn_2024-09	m_274860bbc	15212892	17196388	23196850
S1c2c(cccc2)C(C=3N=NN(c4cc(ccc4)C(=O)NCC#CCOC)C3)=C1	1247	fCSFP4	0.500	m_274860bbc____24683950____17196388____23196850	CHEMBL3663141	S1c2c(cccc2)C(C3=NN(c4ccc(cc4)C([O-])=O)C=C3C#N)=C1	REALSpace_70bn_2024-09	m_274860bbc	24683950	17196388	23196850
S1c2c(cccc2)C(C=3N=NN(c4cc(ccc4)C(=O)NCC(CO)C)C3)=C1	1248	fCSFP4	0.500	m_274860bbc____15212298____17196388____23196850	CHEMBL3663141	S1c2c(cccc2)C(C3=NN(c4ccc(cc4)C([O-])=O)C=C3C#N)=C1	REALSpace_70bn_2024-09	m_274860bbc	15212298	17196388	23196850
S1c2c(cccc2)C(C=3N=NN(c4cc(ccc4)C(=O)NCC(F)CO)C3)=C1	1249	fCSFP4	0.500	m_274860bbc____17167318____17196388____23196850	CHEMBL3663141	S1c2c(cccc2)C(C3=NN(c4ccc(cc4)C([O-])=O)C=C3C#N)=C1	REALSpace_70bn_2024-09	m_274860bbc	17167318	17196388	23196850
S1c2c(cccc2)C(C=3N=NN(c4cc(ccc4)C(=O)NCC(O)CC)C3)=C1	1250	fCSFP4	0.500	m_274860bbc____15215698____17196388____23196850	CHEMBL3663141	S1c2c(cccc2)C(C3=NN(c4ccc(cc4)C([O-])=O)C=C3C#N)=C1	REALSpace_70bn_2024-09	m_274860bbc	15215698	17196388	23196850
S1c2c(cccc2)C(C=3N=NN(c4cc(ccc4)C(=O)NCCC(=O)NO)C3)=C1	1251	fCSFP4	0.500	m_274860bbc____24689238____17196388____23196850	CHEMBL3663141	S1c2c(cccc2)C(C3=NN(c4ccc(cc4)C([O-])=O)C=C3C#N)=C1	REALSpace_70bn_2024-09	m_274860bbc	24689238	17196388	23196850
S1c2c(cccc2)C(C=3N=NN(c4ccc(cc4)C(=O)N(C5CC5)CC)C3)=C1	1252	fCSFP4	0.500	m_274860bbc____17131760____17196390____23196850	CHEMBL3663141	S1c2c(cccc2)C(C3=NN(c4ccc(cc4)C([O-])=O)C=C3C#N)=C1	REALSpace_70bn_2024-09	m_274860bbc	17131760	17196390	23196850
S1c2c(cccc2)C(C=3N=NN(c4ccc(cc4)C(=O)N(CC(=C)C)C)C3)=C1	1253	fCSFP4	0.500	m_274860bbc____15213328____17196390____23196850	CHEMBL3663141	S1c2c(cccc2)C(C3=NN(c4ccc(cc4)C([O-])=O)C=C3C#N)=C1	REALSpace_70bn_2024-09	m_274860bbc	15213328	17196390	23196850
S1c2c(cccc2)C(C=3N=NN(c4ccc(cc4)C(=O)N(CC(=C)C)CC)C3)=C1	1254	fCSFP4	0.500	m_274860bbc____15212908____17196390____23196850	CHEMBL3663141	S1c2c(cccc2)C(C3=NN(c4ccc(cc4)C([O-])=O)C=C3C#N)=C1	REALSpace_70bn_2024-09	m_274860bbc	15212908	17196390	23196850
S1c2c(cccc2)C(C=3N=NN(c4ccc(cc4)C(=O)N(CC(C)C)CCC)C3)=C1	1255	fCSFP4	0.500	m_274860bbc____17155060____17196390____23196850	CHEMBL3663141	S1c2c(cccc2)C(C3=NN(c4ccc(cc4)C([O-])=O)C=C3C#N)=C1	REALSpace_70bn_2024-09	m_274860bbc	17155060	17196390	23196850
S1c2c(cccc2)C(C=3N=NN(c4ccc(cc4)C(=O)N(CCC(C)C)C)C3)=C1	1256	fCSFP4	0.500	m_274860bbc____15215830____17196390____23196850	CHEMBL3663141	S1c2c(cccc2)C(C3=NN(c4ccc(cc4)C([O-])=O)C=C3C#N)=C1	REALSpace_70bn_2024-09	m_274860bbc	15215830	17196390	23196850
S1c2c(cccc2)C(C=3N=NN(c4ccc(cc4)C(=O)N(CCCOC)C)C3)=C1	1257	fCSFP4	0.500	m_274860bbc____15213208____17196390____23196850	CHEMBL3663141	S1c2c(cccc2)C(C3=NN(c4ccc(cc4)C([O-])=O)C=C3C#N)=C1	REALSpace_70bn_2024-09	m_274860bbc	15213208	17196390	23196850
S1c2c(cccc2)C(C=3N=NN(c4ccc(cc4)C(=O)N(CCOCC)C)C3)=C1	1258	fCSFP4	0.500	m_274860bbc____17131414____17196390____23196850	CHEMBL3663141	S1c2c(cccc2)C(C3=NN(c4ccc(cc4)C([O-])=O)C=C3C#N)=C1	REALSpace_70bn_2024-09	m_274860bbc	17131414	17196390	23196850
S1c2c(cccc2)C(C=3N=NN(c4ccc(cc4)C(=O)N5C(CCCC5C)C)C3)=C1	1259	fCSFP4	0.500	m_274860bbc____17149876____17196390____23196850	CHEMBL3663141	S1c2c(cccc2)C(C3=NN(c4ccc(cc4)C([O-])=O)C=C3C#N)=C1	REALSpace_70bn_2024-09	m_274860bbc	17149876	17196390	23196850
S1c2c(cccc2)C(C=3N=NN(c4ccc(cc4)C(=O)N5CC(=CCC)C5)C3)=C1	1260	fCSFP4	0.500	m_274860bbc____17165548____17196390____23196850	CHEMBL3663141	S1c2c(cccc2)C(C3=NN(c4ccc(cc4)C([O-])=O)C=C3C#N)=C1	REALSpace_70bn_2024-09	m_274860bbc	17165548	17196390	23196850
S1c2c(cccc2)C(C=3N=NN(c4ccc(cc4)C(=O)N5CC(=O)CC5)C3)=C1	1261	fCSFP4	0.500	m_274860bbc____17147870____17196390____23196850	CHEMBL3663141	S1c2c(cccc2)C(C3=NN(c4ccc(cc4)C([O-])=O)C=C3C#N)=C1	REALSpace_70bn_2024-09	m_274860bbc	17147870	17196390	23196850
S1c2c(cccc2)C(C=3N=NN(c4ccc(cc4)C(=O)N5CC(C(=O)C)C5)C3)=C1	1262	fCSFP4	0.500	m_274860bbc____17142970____17196390____23196850	CHEMBL3663141	S1c2c(cccc2)C(C3=NN(c4ccc(cc4)C([O-])=O)C=C3C#N)=C1	REALSpace_70bn_2024-09	m_274860bbc	17142970	17196390	23196850
S1c2c(cccc2)C(C=3N=NN(c4ccc(cc4)C(=O)N5CC(C(=O)N)C5)C3)=C1	1263	fCSFP4	0.500	m_274860bbc____17155524____17196390____23196850	CHEMBL3663141	S1c2c(cccc2)C(C3=NN(c4ccc(cc4)C([O-])=O)C=C3C#N)=C1	REALSpace_70bn_2024-09	m_274860bbc	17155524	17196390	23196850
S1c2c(cccc2)C(C=3N=NN(c4ccc(cc4)C(=O)N5CC(C(C)(C)C)C5)C3)=C1	1264	fCSFP4	0.500	m_274860bbc____17156200____17196390____23196850	CHEMBL3663141	S1c2c(cccc2)C(C3=NN(c4ccc(cc4)C([O-])=O)C=C3C#N)=C1	REALSpace_70bn_2024-09	m_274860bbc	17156200	17196390	23196850
S1c2c(cccc2)C(C=3N=NN(c4ccc(cc4)C(=O)N5CC(C(F)(F)F)C5)C3)=C1	1265	fCSFP4	0.500	m_274860bbc____17145742____17196390____23196850	CHEMBL3663141	S1c2c(cccc2)C(C3=NN(c4ccc(cc4)C([O-])=O)C=C3C#N)=C1	REALSpace_70bn_2024-09	m_274860bbc	17145742	17196390	23196850
S1c2c(cccc2)C(C=3N=NN(c4ccc(cc4)C(=O)N5CC(CC)(CC)C5)C3)=C1	1266	fCSFP4	0.500	m_274860bbc____17145618____17196390____23196850	CHEMBL3663141	S1c2c(cccc2)C(C3=NN(c4ccc(cc4)C([O-])=O)C=C3C#N)=C1	REALSpace_70bn_2024-09	m_274860bbc	17145618	17196390	23196850
S1c2c(cccc2)C(C=3N=NN(c4ccc(cc4)C(=O)N5CC(CCC)C5)C3)=C1	1267	fCSFP4	0.500	m_274860bbc____17175484____17196390____23196850	CHEMBL3663141	S1c2c(cccc2)C(C3=NN(c4ccc(cc4)C([O-])=O)C=C3C#N)=C1	REALSpace_70bn_2024-09	m_274860bbc	17175484	17196390	23196850
S1c2c(cccc2)C(C=3N=NN(c4ccc(cc4)C(=O)N5CC(F)(C5)C)C3)=C1	1268	fCSFP4	0.500	m_274860bbc____24690696____17196390____23196850	CHEMBL3663141	S1c2c(cccc2)C(C3=NN(c4ccc(cc4)C([O-])=O)C=C3C#N)=C1	REALSpace_70bn_2024-09	m_274860bbc	24690696	17196390	23196850
S1c2c(cccc2)C(C=3N=NN(c4ccc(cc4)C(=O)N5CC(OC(C5)C)C)C3)=C1	1269	fCSFP4	0.500	m_282512abb____24331356____24222386	CHEMBL3663141	S1c2c(cccc2)C(C3=NN(c4ccc(cc4)C([O-])=O)C=C3C#N)=C1	REALSpace_70bn_2024-09	m_282512abb	24331356	24222386
S1c2c(cccc2)C(C=3N=NN(c4ccc(cc4)C(=O)N5CC(OC)(OC)C5)C3)=C1	1270	fCSFP4	0.500	m_274860bbc____24690296____17196390____23196850	CHEMBL3663141	S1c2c(cccc2)C(C3=NN(c4ccc(cc4)C([O-])=O)C=C3C#N)=C1	REALSpace_70bn_2024-09	m_274860bbc	24690296	17196390	23196850
S1c2c(cccc2)C(C=3N=NN(c4ccc(cc4)C(=O)N5CC(SC(C5)C)C)C3)=C1	1271	fCSFP4	0.500	m_274860bbc____15213488____17196390____23196850	CHEMBL3663141	S1c2c(cccc2)C(C3=NN(c4ccc(cc4)C([O-])=O)C=C3C#N)=C1	REALSpace_70bn_2024-09	m_274860bbc	15213488	17196390	23196850
S1c2c(cccc2)C(C=3N=NN(c4ccc(cc4)C(=O)N5CC([NH+]6CCC6)C5)C3)=C1	1272	fCSFP4	0.500	m_274860bbc____17153788____17196390____23196850	CHEMBL3663141	S1c2c(cccc2)C(C3=NN(c4ccc(cc4)C([O-])=O)C=C3C#N)=C1	REALSpace_70bn_2024-09	m_274860bbc	17153788	17196390	23196850
S1c2c(cccc2)C(C=3N=NN(c4ccc(cc4)C(=O)N5CC6(C5)CC(=C)C6)C3)=C1	1273	fCSFP4	0.500	m_274860bbc____24699048____17196390____23196850	CHEMBL3663141	S1c2c(cccc2)C(C3=NN(c4ccc(cc4)C([O-])=O)C=C3C#N)=C1	REALSpace_70bn_2024-09	m_274860bbc	24699048	17196390	23196850
S1c2c(cccc2)C(C=3N=NN(c4ccc(cc4)C(=O)N5CC6C(C5)CCC6)C3)=C1	1274	fCSFP4	0.500	m_274860bbc____17168492____17196390____23196850	CHEMBL3663141	S1c2c(cccc2)C(C3=NN(c4ccc(cc4)C([O-])=O)C=C3C#N)=C1	REALSpace_70bn_2024-09	m_274860bbc	17168492	17196390	23196850
S1c2c(cccc2)C(C=3N=NN(c4ccc(cc4)C(=O)N5CCC(CCC5)C)C3)=C1	1275	fCSFP4	0.500	m_274860bbc____17158380____17196390____23196850	CHEMBL3663141	S1c2c(cccc2)C(C3=NN(c4ccc(cc4)C([O-])=O)C=C3C#N)=C1	REALSpace_70bn_2024-09	m_274860bbc	17158380	17196390	23196850
S1c2c(cccc2)C(C=3N=NN(c4ccc(cc4)C(=O)N5CCC(F)CCC5)C3)=C1	1276	fCSFP4	0.500	m_274860bbc____24680680____17196390____23196850	CHEMBL3663141	S1c2c(cccc2)C(C3=NN(c4ccc(cc4)C([O-])=O)C=C3C#N)=C1	REALSpace_70bn_2024-09	m_274860bbc	24680680	17196390	23196850
S1c2c(cccc2)C(C=3N=NN(c4ccc(cc4)C(=O)NC(C(=O)NC)C)C3)=C1	1277	fCSFP4	0.500	m_274860bbc____24688506____17196390____23196850	CHEMBL3663141	S1c2c(cccc2)C(C3=NN(c4ccc(cc4)C([O-])=O)C=C3C#N)=C1	REALSpace_70bn_2024-09	m_274860bbc	24688506	17196390	23196850
S1c2c(cccc2)C(C=3N=NN(c4ccc(cc4)C(=O)NC(C(C)C)CC)C3)=C1	1278	fCSFP4	0.500	m_274860bbc____17160684____17196390____23196850	CHEMBL3663141	S1c2c(cccc2)C(C3=NN(c4ccc(cc4)C([O-])=O)C=C3C#N)=C1	REALSpace_70bn_2024-09	m_274860bbc	17160684	17196390	23196850
S1c2c(cccc2)C(C=3N=NN(c4ccc(cc4)C(=O)NC(C(CC)CC)C)C3)=C1	1279	fCSFP4	0.500	m_274860bbc____17133124____17196390____23196850	CHEMBL3663141	S1c2c(cccc2)C(C3=NN(c4ccc(cc4)C([O-])=O)C=C3C#N)=C1	REALSpace_70bn_2024-09	m_274860bbc	17133124	17196390	23196850
S1c2c(cccc2)C(C=3N=NN(c4ccc(cc4)C(=O)NC(C(F)(F)F)(C)C)C3)=C1	1280	fCSFP4	0.500	m_274860bbc____17148658____17196390____23196850	CHEMBL3663141	S1c2c(cccc2)C(C3=NN(c4ccc(cc4)C([O-])=O)C=C3C#N)=C1	REALSpace_70bn_2024-09	m_274860bbc	17148658	17196390	23196850
S1c2c(cccc2)C(C=3N=NN(c4ccc(cc4)C(=O)NC(C(F)F)(C)C)C3)=C1	1281	fCSFP4	0.500	m_274860bbc____17148958____17196390____23196850	CHEMBL3663141	S1c2c(cccc2)C(C3=NN(c4ccc(cc4)C([O-])=O)C=C3C#N)=C1	REALSpace_70bn_2024-09	m_274860bbc	17148958	17196390	23196850
S1c2c(cccc2)C(C=3N=NN(c4ccc(cc4)C(=O)NC(C(OC)OC)C)C3)=C1	1282	fCSFP4	0.500	m_274860bbc____17160402____17196390____23196850	CHEMBL3663141	S1c2c(cccc2)C(C3=NN(c4ccc(cc4)C([O-])=O)C=C3C#N)=C1	REALSpace_70bn_2024-09	m_274860bbc	17160402	17196390	23196850
S1c2c(cccc2)C(C=3N=NN(c4ccc(cc4)C(=O)NC(C=5C=NNC5)C)C3)=C1	1283	fCSFP4	0.500	m_274860bbc____24687628____17196390____23196850	CHEMBL3663141	S1c2c(cccc2)C(C3=NN(c4ccc(cc4)C([O-])=O)C=C3C#N)=C1	REALSpace_70bn_2024-09	m_274860bbc	24687628	17196390	23196850
S1c2c(cccc2)C(C=3N=NN(c4ccc(cc4)C(=O)NC(CC(CC)C)C)C3)=C1	1284	fCSFP4	0.500	m_274860bbc____17130516____17196390____23196850	CHEMBL3663141	S1c2c(cccc2)C(C3=NN(c4ccc(cc4)C([O-])=O)C=C3C#N)=C1	REALSpace_70bn_2024-09	m_274860bbc	17130516	17196390	23196850
S1c2c(cccc2)C(C=3N=NN(c4ccc(cc4)C(=O)NC(CC=C)CC)C3)=C1	1285	fCSFP4	0.500	m_274860bbc____17142246____17196390____23196850	CHEMBL3663141	S1c2c(cccc2)C(C3=NN(c4ccc(cc4)C([O-])=O)C=C3C#N)=C1	REALSpace_70bn_2024-09	m_274860bbc	17142246	17196390	23196850
S1c2c(cccc2)C(C=3N=NN(c4ccc(cc4)C(=O)NC(CCCCC)C)C3)=C1	1286	fCSFP4	0.500	m_274860bbc____15212862____17196390____23196850	CHEMBL3663141	S1c2c(cccc2)C(C3=NN(c4ccc(cc4)C([O-])=O)C=C3C#N)=C1	REALSpace_70bn_2024-09	m_274860bbc	15212862	17196390	23196850
S1c2c(cccc2)C(C=3N=NN(c4ccc(cc4)C(=O)NC(COCC)C)C3)=C1	1287	fCSFP4	0.500	m_274860bbc____17132806____17196390____23196850	CHEMBL3663141	S1c2c(cccc2)C(C3=NN(c4ccc(cc4)C([O-])=O)C=C3C#N)=C1	REALSpace_70bn_2024-09	m_274860bbc	17132806	17196390	23196850
S1c2c(cccc2)C(C=3N=NN(c4ccc(cc4)C(=O)NC(C[NH+](C)C)C)C3)=C1	1288	fCSFP4	0.500	m_274860bbc____17145858____17196390____23196850	CHEMBL3663141	S1c2c(cccc2)C(C3=NN(c4ccc(cc4)C([O-])=O)C=C3C#N)=C1	REALSpace_70bn_2024-09	m_274860bbc	17145858	17196390	23196850
S1c2c(cccc2)C(C=3N=NN(c4ccc(cc4)C(=O)NC5(C6CC6)CC5)C3)=C1	1289	fCSFP4	0.500	m_274860bbc____17136768____17196390____23196850	CHEMBL3663141	S1c2c(cccc2)C(C3=NN(c4ccc(cc4)C([O-])=O)C=C3C#N)=C1	REALSpace_70bn_2024-09	m_274860bbc	17136768	17196390	23196850
S1c2c(cccc2)C(C=3N=NN(c4ccc(cc4)C(=O)NC5(COC5)C)C3)=C1	1290	fCSFP4	0.500	m_274860bbc____17138998____17196390____23196850	CHEMBL3663141	S1c2c(cccc2)C(C3=NN(c4ccc(cc4)C([O-])=O)C=C3C#N)=C1	REALSpace_70bn_2024-09	m_274860bbc	17138998	17196390	23196850
S1c2c(cccc2)C(C=3N=NN(c4ccc(cc4)C(=O)NC5C(C5)(C)C)C3)=C1	1291	fCSFP4	0.500	m_274860bbc____17137116____17196390____23196850	CHEMBL3663141	S1c2c(cccc2)C(C3=NN(c4ccc(cc4)C([O-])=O)C=C3C#N)=C1	REALSpace_70bn_2024-09	m_274860bbc	17137116	17196390	23196850
S1c2c(cccc2)C(C=3N=NN(c4ccc(cc4)C(=O)NC5C(CC)C5)C3)=C1	1292	fCSFP4	0.500	m_274860bbc____17147530____17196390____23196850	CHEMBL3663141	S1c2c(cccc2)C(C3=NN(c4ccc(cc4)C([O-])=O)C=C3C#N)=C1	REALSpace_70bn_2024-09	m_274860bbc	17147530	17196390	23196850
S1c2c(cccc2)C(C=3N=NN(c4ccc(cc4)C(=O)NC5CC(C(C)C)C5)C3)=C1	1293	fCSFP4	0.500	m_274860bbc____17162682____17196390____23196850	CHEMBL3663141	S1c2c(cccc2)C(C3=NN(c4ccc(cc4)C([O-])=O)C=C3C#N)=C1	REALSpace_70bn_2024-09	m_274860bbc	17162682	17196390	23196850
S1c2c(cccc2)C(C=3N=NN(c4ccc(cc4)C(=O)NC5CC(C(F)F)C5)C3)=C1	1294	fCSFP4	0.500	m_274860bbc____24681740____17196390____23196850	CHEMBL3663141	S1c2c(cccc2)C(C3=NN(c4ccc(cc4)C([O-])=O)C=C3C#N)=C1	REALSpace_70bn_2024-09	m_274860bbc	24681740	17196390	23196850
S1c2c(cccc2)C(C=3N=NN(c4ccc(cc4)C(=O)NC5CC(CC5)C)C3)=C1	1295	fCSFP4	0.500	m_274860bbc____17135864____17196390____23196850	CHEMBL3663141	S1c2c(cccc2)C(C3=NN(c4ccc(cc4)C([O-])=O)C=C3C#N)=C1	REALSpace_70bn_2024-09	m_274860bbc	17135864	17196390	23196850
S1c2c(cccc2)C(C=3N=NN(c4ccc(cc4)C(=O)NC5CC([NH+](C)C)C5)C3)=C1	1296	fCSFP4	0.500	m_274860bbc____17142380____17196390____23196850	CHEMBL3663141	S1c2c(cccc2)C(C3=NN(c4ccc(cc4)C([O-])=O)C=C3C#N)=C1	REALSpace_70bn_2024-09	m_274860bbc	17142380	17196390	23196850
S1c2c(cccc2)C(C=3N=NN(c4ccc(cc4)C(=O)NC5CC6(COC6)C5)C3)=C1	1297	fCSFP4	0.500	m_274860bbc____24690668____17196390____23196850	CHEMBL3663141	S1c2c(cccc2)C(C3=NN(c4ccc(cc4)C([O-])=O)C=C3C#N)=C1	REALSpace_70bn_2024-09	m_274860bbc	24690668	17196390	23196850
S1c2c(cccc2)C(C=3N=NN(c4ccc(cc4)C(=O)NC5COCC5)C3)=C1	1298	fCSFP4	0.500	m_274860bbc____17147886____17196390____23196850	CHEMBL3663141	S1c2c(cccc2)C(C3=NN(c4ccc(cc4)C([O-])=O)C=C3C#N)=C1	REALSpace_70bn_2024-09	m_274860bbc	17147886	17196390	23196850
S1c2c(cccc2)C(C=3N=NN(c4ccc(cc4)C(=O)NC5CSCC5)C3)=C1	1299	fCSFP4	0.500	m_274860bbc____15212980____17196390____23196850	CHEMBL3663141	S1c2c(cccc2)C(C3=NN(c4ccc(cc4)C([O-])=O)C=C3C#N)=C1	REALSpace_70bn_2024-09	m_274860bbc	15212980	17196390	23196850
S1c2c(cccc2)C(C=3N=NN(c4ccc(cc4)C(=O)NCC(=CCC)C)C3)=C1	1300	fCSFP4	0.500	m_274860bbc____24696194____17196390____23196850	CHEMBL3663141	S1c2c(cccc2)C(C3=NN(c4ccc(cc4)C([O-])=O)C=C3C#N)=C1	REALSpace_70bn_2024-09	m_274860bbc	24696194	17196390	23196850
S1c2c(cccc2)C(C=3N=NN(c4ccc(cc4)C(=O)NCC(=O)NC5CC5)C3)=C1	1301	fCSFP4	0.500	m_274860bbc____17152750____17196390____23196850	CHEMBL3663141	S1c2c(cccc2)C(C3=NN(c4ccc(cc4)C([O-])=O)C=C3C#N)=C1	REALSpace_70bn_2024-09	m_274860bbc	17152750	17196390	23196850
S1c2c(cccc2)C(C=3N=NN(c4ccc(cc4)C(=O)NCC(=O)NOCC)C3)=C1	1302	fCSFP4	0.500	m_274860bbc____17160688____17196390____23196850	CHEMBL3663141	S1c2c(cccc2)C(C3=NN(c4ccc(cc4)C([O-])=O)C=C3C#N)=C1	REALSpace_70bn_2024-09	m_274860bbc	17160688	17196390	23196850
S1c2c(cccc2)C(C=3N=NN(c4ccc(cc4)C(=O)NCC(C(C)C)CC)C3)=C1	1303	fCSFP4	0.500	m_274860bbc____17130510____17196390____23196850	CHEMBL3663141	S1c2c(cccc2)C(C3=NN(c4ccc(cc4)C([O-])=O)C=C3C#N)=C1	REALSpace_70bn_2024-09	m_274860bbc	17130510	17196390	23196850
S1c2c(cccc2)C(C=3N=NN(c4ccc(cc4)C(=O)NCC(C(CC)C)C)C3)=C1	1304	fCSFP4	0.500	m_274860bbc____24700096____17196390____23196850	CHEMBL3663141	S1c2c(cccc2)C(C3=NN(c4ccc(cc4)C([O-])=O)C=C3C#N)=C1	REALSpace_70bn_2024-09	m_274860bbc	24700096	17196390	23196850
S1c2c(cccc2)C(C=3N=NN(c4ccc(cc4)C(=O)NCC(C(F)F)C)C3)=C1	1305	fCSFP4	0.500	m_274860bbc____17164194____17196390____23196850	CHEMBL3663141	S1c2c(cccc2)C(C3=NN(c4ccc(cc4)C([O-])=O)C=C3C#N)=C1	REALSpace_70bn_2024-09	m_274860bbc	17164194	17196390	23196850
S1c2c(cccc2)C(C=3N=NN(c4ccc(cc4)C(=O)NCC(CCC)(C)C)C3)=C1	1306	fCSFP4	0.500	m_274860bbc____17170672____17196390____23196850	CHEMBL3663141	S1c2c(cccc2)C(C3=NN(c4ccc(cc4)C([O-])=O)C=C3C#N)=C1	REALSpace_70bn_2024-09	m_274860bbc	17170672	17196390	23196850
S1c2c(cccc2)C(C=3N=NN(c4ccc(cc4)C(=O)NCC([NH+](C)C)C)C3)=C1	1307	fCSFP4	0.500	m_274860bbc____17134540____17196390____23196850	CHEMBL3663141	S1c2c(cccc2)C(C3=NN(c4ccc(cc4)C([O-])=O)C=C3C#N)=C1	REALSpace_70bn_2024-09	m_274860bbc	17134540	17196390	23196850
S1c2c(cccc2)C(C=3N=NN(c4ccc(cc4)C(=O)NCC5=CN(C=C5)C)C3)=C1	1308	fCSFP4	0.500	m_274860bbc____17136528____17196390____23196850	CHEMBL3663141	S1c2c(cccc2)C(C3=NN(c4ccc(cc4)C([O-])=O)C=C3C#N)=C1	REALSpace_70bn_2024-09	m_274860bbc	17136528	17196390	23196850
S1c2c(cccc2)C(C=3N=NN(c4ccc(cc4)C(=O)NCC5=NNC(=C5)C)C3)=C1	1309	fCSFP4	0.500	m_274860bbc____17134906____17196390____23196850	CHEMBL3663141	S1c2c(cccc2)C(C3=NN(c4ccc(cc4)C([O-])=O)C=C3C#N)=C1	REALSpace_70bn_2024-09	m_274860bbc	17134906	17196390	23196850
S1c2c(cccc2)C(C=3N=NN(c4ccc(cc4)C(=O)NCC5C6C5CCC6)C3)=C1	1310	fCSFP4	0.500	m_274860bbc____17164414____17196390____23196850	CHEMBL3663141	S1c2c(cccc2)C(C3=NN(c4ccc(cc4)C([O-])=O)C=C3C#N)=C1	REALSpace_70bn_2024-09	m_274860bbc	17164414	17196390	23196850
S1c2c(cccc2)C(C=3N=NN(c4ccc(cc4)C(=O)NCC5CC(=C)C5)C3)=C1	1311	fCSFP4	0.500	m_274860bbc____17169168____17196390____23196850	CHEMBL3663141	S1c2c(cccc2)C(C3=NN(c4ccc(cc4)C([O-])=O)C=C3C#N)=C1	REALSpace_70bn_2024-09	m_274860bbc	17169168	17196390	23196850
S1c2c(cccc2)C(C=3N=NN(c4ccc(cc4)C(=O)NCC5CCOCC5)C3)=C1	1312	fCSFP4	0.500	m_274860bbc____15213244____17196390____23196850	CHEMBL3663141	S1c2c(cccc2)C(C3=NN(c4ccc(cc4)C([O-])=O)C=C3C#N)=C1	REALSpace_70bn_2024-09	m_274860bbc	15213244	17196390	23196850
S1c2c(cccc2)C(C=3N=NN(c4ccc(cc4)C(=O)NCC5CCSCC5)C3)=C1	1313	fCSFP4	0.500	m_274860bbc____24679406____17196390____23196850	CHEMBL3663141	S1c2c(cccc2)C(C3=NN(c4ccc(cc4)C([O-])=O)C=C3C#N)=C1	REALSpace_70bn_2024-09	m_274860bbc	24679406	17196390	23196850
S1c2c(cccc2)C(C=3N=NN(c4ccc(cc4)C(=O)NCC=5N=CNC5)C3)=C1	1314	fCSFP4	0.500	m_274860bbc____17130518____17196390____23196850	CHEMBL3663141	S1c2c(cccc2)C(C3=NN(c4ccc(cc4)C([O-])=O)C=C3C#N)=C1	REALSpace_70bn_2024-09	m_274860bbc	17130518	17196390	23196850
S1c2c(cccc2)C(C=3N=NN(c4ccc(cc4)C(=O)NCCC(C(C)C)C)C3)=C1	1315	fCSFP4	0.500	m_274860bbc____24695958____17196390____23196850	CHEMBL3663141	S1c2c(cccc2)C(C3=NN(c4ccc(cc4)C([O-])=O)C=C3C#N)=C1	REALSpace_70bn_2024-09	m_274860bbc	24695958	17196390	23196850
S1c2c(cccc2)C(C=3N=NN(c4ccc(cc4)C(=O)NCCC(CC)(C)C)C3)=C1	1316	fCSFP4	0.500	m_274860bbc____17155260____17196390____23196850	CHEMBL3663141	S1c2c(cccc2)C(C3=NN(c4ccc(cc4)C([O-])=O)C=C3C#N)=C1	REALSpace_70bn_2024-09	m_274860bbc	17155260	17196390	23196850
S1c2c(cccc2)C(C=3N=NN(c4ccc(cc4)C(=O)NCCC(F)(C)C)C3)=C1	1317	fCSFP4	0.500	m_274860bbc____17158568____17196390____23196850	CHEMBL3663141	S1c2c(cccc2)C(C3=NN(c4ccc(cc4)C([O-])=O)C=C3C#N)=C1	REALSpace_70bn_2024-09	m_274860bbc	17158568	17196390	23196850
S1c2c(cccc2)C(C=3N=NN(c4ccc(cc4)C(=O)NCCC5=COC=C5)C3)=C1	1318	fCSFP4	0.500	m_274860bbc____17146636____17196390____23196850	CHEMBL3663141	S1c2c(cccc2)C(C3=NN(c4ccc(cc4)C([O-])=O)C=C3C#N)=C1	REALSpace_70bn_2024-09	m_274860bbc	17146636	17196390	23196850
S1c2c(cccc2)C(C=3N=NN(c4ccc(cc4)C(=O)NCCC5=NNC=C5)C3)=C1	1319	fCSFP4	0.500	m_274860bbc____17150452____17196390____23196850	CHEMBL3663141	S1c2c(cccc2)C(C3=NN(c4ccc(cc4)C([O-])=O)C=C3C#N)=C1	REALSpace_70bn_2024-09	m_274860bbc	17150452	17196390	23196850
S1c2c(cccc2)C(C=3N=NN(c4ccc(cc4)C(=O)NCCC5CCCC5)C3)=C1	1320	fCSFP4	0.500	m_274860bbc____15212922____17196390____23196850	CHEMBL3663141	S1c2c(cccc2)C(C3=NN(c4ccc(cc4)C([O-])=O)C=C3C#N)=C1	REALSpace_70bn_2024-09	m_274860bbc	15212922	17196390	23196850
S1c2c(cccc2)C(C=3N=NN(c4ccc(cc4)C(=O)NCCCC5CCC5)C3)=C1	1321	fCSFP4	0.500	m_274860bbc____17156046____17196390____23196850	CHEMBL3663141	S1c2c(cccc2)C(C3=NN(c4ccc(cc4)C([O-])=O)C=C3C#N)=C1	REALSpace_70bn_2024-09	m_274860bbc	17156046	17196390	23196850
S1c2c(cccc2)C(C=3N=NN(c4ccc(cc4)C(=O)NCCCOC(=O)N)C3)=C1	1322	fCSFP4	0.500	m_274860bbc____17162490____17196390____23196850	CHEMBL3663141	S1c2c(cccc2)C(C3=NN(c4ccc(cc4)C([O-])=O)C=C3C#N)=C1	REALSpace_70bn_2024-09	m_274860bbc	17162490	17196390	23196850
S1c2c(cccc2)C(C=3N=NN(c4ccc(cc4)C(=O)NCCCOC5CC5)C3)=C1	1323	fCSFP4	0.500	m_274860bbc____24697256____17196390____23196850	CHEMBL3663141	S1c2c(cccc2)C(C3=NN(c4ccc(cc4)C([O-])=O)C=C3C#N)=C1	REALSpace_70bn_2024-09	m_274860bbc	24697256	17196390	23196850
S1c2c(cccc2)C(C=3N=NN(c4ccc(cc4)C(=O)NCCC[NH+]5CCC5)C3)=C1	1324	fCSFP4	0.500	m_274860bbc____17128826____17196390____23196850	CHEMBL3663141	S1c2c(cccc2)C(C3=NN(c4ccc(cc4)C([O-])=O)C=C3C#N)=C1	REALSpace_70bn_2024-09	m_274860bbc	17128826	17196390	23196850
S1c2c(cccc2)C(C=3N=NN(c4ccc(cc4)C(=O)NCCOCC(=O)N)C3)=C1	1325	fCSFP4	0.500	m_274860bbc____15212264____17196390____23196850	CHEMBL3663141	S1c2c(cccc2)C(C3=NN(c4ccc(cc4)C([O-])=O)C=C3C#N)=C1	REALSpace_70bn_2024-09	m_274860bbc	15212264	17196390	23196850
S1c2c(cccc2)C(C=3N=NN(c4ccc(cc4)C(=O)NCCOCC5CC5)C3)=C1	1326	fCSFP4	0.500	m_274860bbc____15217920____17196390____23196850	CHEMBL3663141	S1c2c(cccc2)C(C3=NN(c4ccc(cc4)C([O-])=O)C=C3C#N)=C1	REALSpace_70bn_2024-09	m_274860bbc	15217920	17196390	23196850
S1c2c(cccc2)C(C=3N=NN(c4ccc(cc4)C(=O)NCC[NH+]5CCCC5)C3)=C1	1327	fCSFP4	0.500	m_274860bbc____17132892____17196390____23196850	CHEMBL3663141	S1c2c(cccc2)C(C3=NN(c4ccc(cc4)C([O-])=O)C=C3C#N)=C1	REALSpace_70bn_2024-09	m_274860bbc	17132892	17196390	23196850
S1c2c(cccc2)C(C=3N=NN(c4ccc(cc4)CCNC(=O)C5=COC=C5)C3)=C1	1328	fCSFP4	0.500	m_274860bbb____24710826____12656228____23196850	CHEMBL3663141	S1c2c(cccc2)C(C3=NN(c4ccc(cc4)C([O-])=O)C=C3C#N)=C1	REALSpace_70bn_2024-09	m_274860bbb	24710826	12656228	23196850
S1c2c(cccc2)C(C=3N=NN(c4ccc(cc4)CCNC(=O)c5cnccc5)C3)=C1	1329	fCSFP4	0.500	m_274860bbb____24710826____12656112____23196850	CHEMBL3663141	S1c2c(cccc2)C(C3=NN(c4ccc(cc4)C([O-])=O)C=C3C#N)=C1	REALSpace_70bn_2024-09	m_274860bbb	24710826	12656112	23196850
S1c2c(cccc2)C(C=3N=NN(c4ccc(cc4)CCNC(=O)c5cnncc5)C3)=C1	1330	fCSFP4	0.500	m_274860bbb____24710826____15231950____23196850	CHEMBL3663141	S1c2c(cccc2)C(C3=NN(c4ccc(cc4)C([O-])=O)C=C3C#N)=C1	REALSpace_70bn_2024-09	m_274860bbb	24710826	15231950	23196850
S1c2c(cccc2)C(C=3N=NN(c4c(N5C=NC=C5)cc(cc4)C(=O)N)C3)=C1	1331	fCSFP4	0.500	m_282512abb____24316142____24222386	CHEMBL3663141	S1c2c(cccc2)C(C3=NN(c4ccc(cc4)C([O-])=O)C=C3C#N)=C1	REALSpace_70bn_2024-09	m_282512abb	24316142	24222386
S1c2c(cccc2)C(C=3N=NN(c4c(N5N=CC(=C5)C)ccc(c4)C(=O)N)C3)=C1	1332	fCSFP4	0.500	m_282512abb____24292860____24222386	CHEMBL3663141	S1c2c(cccc2)C(C3=NN(c4ccc(cc4)C([O-])=O)C=C3C#N)=C1	REALSpace_70bn_2024-09	m_282512abb	24292860	24222386
S1c2c(cccc2)C(C=3N=NN(c4ccc(cc4)C(=O)N(C(CO)CC)C)C3)=C1	1333	fCSFP4	0.500	m_274860bbc____15212170____17196390____23196850	CHEMBL3663141	S1c2c(cccc2)C(C3=NN(c4ccc(cc4)C([O-])=O)C=C3C#N)=C1	REALSpace_70bn_2024-09	m_274860bbc	15212170	17196390	23196850
S1c2c(cccc2)C(C=3N=NN(c4ccc(cc4)C(=O)N(CC(CO)C)C)C3)=C1	1334	fCSFP4	0.500	m_274860bbc____17130478____17196390____23196850	CHEMBL3663141	S1c2c(cccc2)C(C3=NN(c4ccc(cc4)C([O-])=O)C=C3C#N)=C1	REALSpace_70bn_2024-09	m_274860bbc	17130478	17196390	23196850
S1c2c(cccc2)C(C=3N=NN(c4ccc(cc4)C(=O)N5CC(C(O)C)C5)C3)=C1	1335	fCSFP4	0.500	m_274860bbc____17157204____17196390____23196850	CHEMBL3663141	S1c2c(cccc2)C(C3=NN(c4ccc(cc4)C([O-])=O)C=C3C#N)=C1	REALSpace_70bn_2024-09	m_274860bbc	17157204	17196390	23196850
S1c2c(cccc2)C(C=3N=NN(c4ccc(cc4)C(=O)N5CC(O)CC(C5)C)C3)=C1	1336	fCSFP4	0.500	m_274860bbc____15215126____17196390____23196850	CHEMBL3663141	S1c2c(cccc2)C(C3=NN(c4ccc(cc4)C([O-])=O)C=C3C#N)=C1	REALSpace_70bn_2024-09	m_274860bbc	15215126	17196390	23196850
S1c2c(cccc2)C(C=3N=NN(c4ccc(cc4)C(=O)NC(C(CO)C)C)C3)=C1	1337	fCSFP4	0.500	m_274860bbc____15212318____17196390____23196850	CHEMBL3663141	S1c2c(cccc2)C(C3=NN(c4ccc(cc4)C([O-])=O)C=C3C#N)=C1	REALSpace_70bn_2024-09	m_274860bbc	15212318	17196390	23196850
S1c2c(cccc2)C(C=3N=NN(c4ccc(cc4)C(=O)NC(CC(O)C)CC)C3)=C1	1338	fCSFP4	0.500	m_274860bbc____17150418____17196390____23196850	CHEMBL3663141	S1c2c(cccc2)C(C3=NN(c4ccc(cc4)C([O-])=O)C=C3C#N)=C1	REALSpace_70bn_2024-09	m_274860bbc	17150418	17196390	23196850
S1c2c(cccc2)C(C=3N=NN(c4ccc(cc4)C(=O)NC(CCCO)(C)C)C3)=C1	1339	fCSFP4	0.500	m_274860bbc____17144356____17196390____23196850	CHEMBL3663141	S1c2c(cccc2)C(C3=NN(c4ccc(cc4)C([O-])=O)C=C3C#N)=C1	REALSpace_70bn_2024-09	m_274860bbc	17144356	17196390	23196850
S1c2c(cccc2)C(C=3N=NN(c4ccc(cc4)C(=O)NC(CO)CC=CC)C3)=C1	1340	fCSFP4	0.500	m_274860bbc____15212698____17196390____23196850	CHEMBL3663141	S1c2c(cccc2)C(C3=NN(c4ccc(cc4)C([O-])=O)C=C3C#N)=C1	REALSpace_70bn_2024-09	m_274860bbc	15212698	17196390	23196850
S1c2c(cccc2)C(C=3N=NN(c4ccc(cc4)C(=O)NC(CO)CCOC)C3)=C1	1341	fCSFP4	0.500	m_274860bbc____15213010____17196390____23196850	CHEMBL3663141	S1c2c(cccc2)C(C3=NN(c4ccc(cc4)C([O-])=O)C=C3C#N)=C1	REALSpace_70bn_2024-09	m_274860bbc	15213010	17196390	23196850
S1c2c(cccc2)C(C=3N=NN(c4ccc(cc4)C(=O)NC(COC)CCO)C3)=C1	1342	fCSFP4	0.500	m_274860bbc____15215470____17196390____23196850	CHEMBL3663141	S1c2c(cccc2)C(C3=NN(c4ccc(cc4)C([O-])=O)C=C3C#N)=C1	REALSpace_70bn_2024-09	m_274860bbc	15215470	17196390	23196850
S1c2c(cccc2)C(C=3N=NN(c4ccc(cc4)C(=O)NCC(=O)N(O)C)C3)=C1	1343	fCSFP4	0.500	m_274860bbc____24689266____17196390____23196850	CHEMBL3663141	S1c2c(cccc2)C(C3=NN(c4ccc(cc4)C([O-])=O)C=C3C#N)=C1	REALSpace_70bn_2024-09	m_274860bbc	24689266	17196390	23196850
S1c2c(cccc2)C(C=3N=NN(c4ccc(cc4)C(=O)NCC(C5CC5)CO)C3)=C1	1344	fCSFP4	0.500	m_274860bbc____17163904____17196390____23196850	CHEMBL3663141	S1c2c(cccc2)C(C3=NN(c4ccc(cc4)C([O-])=O)C=C3C#N)=C1	REALSpace_70bn_2024-09	m_274860bbc	17163904	17196390	23196850
S1c2c(cccc2)C(C=3N=NN(c4ccc(cc4)C(=O)NCC5(CO)CCC5)C3)=C1	1345	fCSFP4	0.500	m_274860bbc____15217146____17196390____23196850	CHEMBL3663141	S1c2c(cccc2)C(C3=NN(c4ccc(cc4)C([O-])=O)C=C3C#N)=C1	REALSpace_70bn_2024-09	m_274860bbc	15217146	17196390	23196850
S1c2c(cccc2)C(C=3N=NN(c4ccc(cc4)C(=O)NCCC(O)C(C)C)C3)=C1	1346	fCSFP4	0.500	m_274860bbc____15213470____17196390____23196850	CHEMBL3663141	S1c2c(cccc2)C(C3=NN(c4ccc(cc4)C([O-])=O)C=C3C#N)=C1	REALSpace_70bn_2024-09	m_274860bbc	15213470	17196390	23196850
S1c2c(cccc2)C(C=3N=NN(c4ccc(cc4)C(=O)NCCC(O)C(F)F)C3)=C1	1347	fCSFP4	0.500	m_274860bbc____17157410____17196390____23196850	CHEMBL3663141	S1c2c(cccc2)C(C3=NN(c4ccc(cc4)C([O-])=O)C=C3C#N)=C1	REALSpace_70bn_2024-09	m_274860bbc	17157410	17196390	23196850
S1c2c(cccc2)C(C=3N=NN(c4ccc(cc4)C(=O)NCCC(O)COC)C3)=C1	1348	fCSFP4	0.500	m_274860bbc____15216446____17196390____23196850	CHEMBL3663141	S1c2c(cccc2)C(C3=NN(c4ccc(cc4)C([O-])=O)C=C3C#N)=C1	REALSpace_70bn_2024-09	m_274860bbc	15216446	17196390	23196850
S1c2c(cccc2)C(C=3N=NN(c4cc(ccc4)C(=O)N(CC([O-])=O)CCC)C3)=C1	1349	fCSFP4	0.500	m_280190aeb____19296082____18077374____23041482	CHEMBL3663141	S1c2c(cccc2)C(C3=NN(c4ccc(cc4)C([O-])=O)C=C3C#N)=C1	REALSpace_70bn_2024-09	m_280190aeb	19296082	18077374	23041482
S1c2c(cccc2)C(C=3N=NN(c4cc(ccc4)C(=O)N(CCC([O-])=O)C)C3)=C1	1350	fCSFP4	0.500	m_280190aeb____19281250____18077374____23041482	CHEMBL3663141	S1c2c(cccc2)C(C3=NN(c4ccc(cc4)C([O-])=O)C=C3C#N)=C1	REALSpace_70bn_2024-09	m_280190aeb	19281250	18077374	23041482
S1c2c(cccc2)C(C=3N=NN(c4cc(ccc4)C(=O)N(CCC([O-])=O)CC)C3)=C1	1351	fCSFP4	0.500	m_280190aeb____19270836____18077374____23041482	CHEMBL3663141	S1c2c(cccc2)C(C3=NN(c4ccc(cc4)C([O-])=O)C=C3C#N)=C1	REALSpace_70bn_2024-09	m_280190aeb	19270836	18077374	23041482
S1c2c(cccc2)C(C=3N=NN(c4cc(ccc4)C(=O)NC(C([O-])=O)(C)C)C3)=C1	1352	fCSFP4	0.500	m_280190aeb____19269462____18077374____23041482	CHEMBL3663141	S1c2c(cccc2)C(C3=NN(c4ccc(cc4)C([O-])=O)C=C3C#N)=C1	REALSpace_70bn_2024-09	m_280190aeb	19269462	18077374	23041482
S1c2c(cccc2)C(C=3N=NN(c4cc(ccc4)C(=O)NC(CC#N)(C)C)C3)=C1	1353	fCSFP4	0.500	m_274860bbc____24704570____17196388____23196850	CHEMBL3663141	S1c2c(cccc2)C(C3=NN(c4ccc(cc4)C([O-])=O)C=C3C#N)=C1	REALSpace_70bn_2024-09	m_274860bbc	24704570	17196388	23196850
S1c2c(cccc2)C(C=3N=NN(c4cc(ccc4)C(=O)NC(CC([O-])=O)C)C3)=C1	1354	fCSFP4	0.500	m_280190aeb____19266374____18077374____23041482	CHEMBL3663141	S1c2c(cccc2)C(C3=NN(c4ccc(cc4)C([O-])=O)C=C3C#N)=C1	REALSpace_70bn_2024-09	m_280190aeb	19266374	18077374	23041482
S1c2c(cccc2)C(C=3N=NN(c4cc(ccc4)C(=O)NCC(C#N)(C)C)C3)=C1	1355	fCSFP4	0.500	m_274860bbc____17135984____17196388____23196850	CHEMBL3663141	S1c2c(cccc2)C(C3=NN(c4ccc(cc4)C([O-])=O)C=C3C#N)=C1	REALSpace_70bn_2024-09	m_274860bbc	17135984	17196388	23196850
S1c2c(cccc2)C(C=3N=NN(c4ccc(cc4)C(=O)NCC=5N=CNC5C)C3)=C1	1356	fCSFP4	0.500	m_274860bbc____17146518____17196390____23196850	CHEMBL3663141	S1c2c(cccc2)C(C3=NN(c4ccc(cc4)C([O-])=O)C=C3C#N)=C1	REALSpace_70bn_2024-09	m_274860bbc	17146518	17196390	23196850
S1c2c(cccc2)C(C=3N=NN(c4cnc(cc4)C(=O)NCCC([O-])=O)C3)=C1	1357	fCSFP4	0.500	m_280190aeb____19268662____18077418____23041482	CHEMBL3663141	S1c2c(cccc2)C(C3=NN(c4ccc(cc4)C([O-])=O)C=C3C#N)=C1	REALSpace_70bn_2024-09	m_280190aeb	19268662	18077418	23041482
S1CC(NC(=O)c2ccc(N3N=NC(C=4c5c(SC4)cccc5)=C3)cc2)(C([O-])=O)C1	1358	fCSFP4	0.500	m_280190aeb____22878524____18077370____23041482	CHEMBL3663141	S1c2c(cccc2)C(C3=NN(c4ccc(cc4)C([O-])=O)C=C3C#N)=C1	REALSpace_70bn_2024-09	m_280190aeb	22878524	18077370	23041482
S1c2c(cccc2)C(C=3N=NN(c4ccc(cc4)C(=O)N(CC(C#N)(C)C)C)C3)=C1	1359	fCSFP4	0.500	m_274860bbc____17140274____17196390____23196850	CHEMBL3663141	S1c2c(cccc2)C(C3=NN(c4ccc(cc4)C([O-])=O)C=C3C#N)=C1	REALSpace_70bn_2024-09	m_274860bbc	17140274	17196390	23196850
S1c2c(cccc2)C(C=3N=NN(c4ccc(cc4)C(=O)N5CC(C([O-])=O)(C5)C)C3)=C1	1360	fCSFP4	0.500	m_280190aeb____19281860____18077370____23041482	CHEMBL3663141	S1c2c(cccc2)C(C3=NN(c4ccc(cc4)C([O-])=O)C=C3C#N)=C1	REALSpace_70bn_2024-09	m_280190aeb	19281860	18077370	23041482
S1c2c(cccc2)C(C=3N=NN(c4ccc(cc4)C(=O)N5CC(C([O-])=O)CC5)C3)=C1	1361	fCSFP4	0.500	m_280190aeb____19270642____18077370____23041482	CHEMBL3663141	S1c2c(cccc2)C(C3=NN(c4ccc(cc4)C([O-])=O)C=C3C#N)=C1	REALSpace_70bn_2024-09	m_280190aeb	19270642	18077370	23041482
S1c2c(cccc2)C(C=3N=NN(c4ccc(cc4)C(=O)N5CC(F)(C([O-])=O)C5)C3)=C1	1362	fCSFP4	0.500	m_280190aeb____19296524____18077370____23041482	CHEMBL3663141	S1c2c(cccc2)C(C3=NN(c4ccc(cc4)C([O-])=O)C=C3C#N)=C1	REALSpace_70bn_2024-09	m_280190aeb	19296524	18077370	23041482
S1c2c(cccc2)C(C=3N=NN(c4ccc(cc4)C(=O)NC(C(C#N)(C)C)C)C3)=C1	1363	fCSFP4	0.500	m_274860bbc____24687990____17196390____23196850	CHEMBL3663141	S1c2c(cccc2)C(C3=NN(c4ccc(cc4)C([O-])=O)C=C3C#N)=C1	REALSpace_70bn_2024-09	m_274860bbc	24687990	17196390	23196850
BrC=1C(=NOC1)CNC(=O)c2ccc(N3N=NC(C=4c5c(SC4)cccc5)=C3)cc2	1364	fCSFP4	0.500	m_274860bbc____24692676____17196390____23196850	CHEMBL3663141	S1c2c(cccc2)C(C3=NN(c4ccc(cc4)C([O-])=O)C=C3C#N)=C1	REALSpace_70bn_2024-09	m_274860bbc	24692676	17196390	23196850
S1c2c(cccc2)C(=C1)CC(=O)NC3=NN(c4c(F)cc(C#N)cc4)C=C3C#N	1365	fCSFP4	0.500	m_11bbb____22180484____886258	CHEMBL3663141	S1c2c(cccc2)C(C3=NN(c4ccc(cc4)C([O-])=O)C=C3C#N)=C1	REALSpace_70bn_2024-09	m_11bbb	22180484	886258
S1c2c(cccc2)C(C=3N=NN(c4c(cccc4)CNC(=O)c5ccc(cc5)CCC#N)C3)=C1	1366	fCSFP4	0.500	m_274860bbb____17174034____24660132____23196850	CHEMBL3663141	S1c2c(cccc2)C(C3=NN(c4ccc(cc4)C([O-])=O)C=C3C#N)=C1	REALSpace_70bn_2024-09	m_274860bbb	17174034	24660132	23196850
S1c2c(cccc2)C(C=3N=NN(c4ccc(cc4)C(=O)NCC=5C(=NOC5)C)C3)=C1	1367	fCSFP4	0.500	m_274860bbc____24689776____17196390____23196850	CHEMBL3663141	S1c2c(cccc2)C(C3=NN(c4ccc(cc4)C([O-])=O)C=C3C#N)=C1	REALSpace_70bn_2024-09	m_274860bbc	24689776	17196390	23196850
S1c2c(cccc2)C(=C1)C(O)CNC(=O)NC3=NN(c4ccc([N+]([O-])=O)cc4)C=C3C#N	1368	fCSFP4	0.500	m_2430bbc____22529180____15728062	CHEMBL3663141	S1c2c(cccc2)C(C3=NN(c4ccc(cc4)C([O-])=O)C=C3C#N)=C1	REALSpace_70bn_2024-09	m_2430bbc	22529180	15728062
S1c2c(cccc2)C(=C1)CN(C(=O)NC3=NN(c4ccc([N+]([O-])=O)cc4)C=C3C#N)C	1369	fCSFP4	0.500	m_2430bbd____22529180____765014	CHEMBL3663141	S1c2c(cccc2)C(C3=NN(c4ccc(cc4)C([O-])=O)C=C3C#N)=C1	REALSpace_70bn_2024-09	m_2430bbd	22529180	765014
S1c2c(cccc2)C(=C1)CNC(=O)NC3=NN(c4c(F)cc(C#N)cc4)C=C3C#N	1370	fCSFP4	0.497	m_2430bbc____22528324____803246	CHEMBL3663141	S1c2c(cccc2)C(C3=NN(c4ccc(cc4)C([O-])=O)C=C3C#N)=C1	REALSpace_70bn_2024-09	m_2430bbc	22528324	803246
S(C1(C#N)CN(C(=O)c2ccc(N3N=NC(C=4c5c(SC4)cccc5)=C3)cc2)C1)C	1371	fCSFP4	0.497	m_274860bbc____24694090____17196390____23196850	CHEMBL3663141	S1c2c(cccc2)C(C3=NN(c4ccc(cc4)C([O-])=O)C=C3C#N)=C1	REALSpace_70bn_2024-09	m_274860bbc	24694090	17196390	23196850
S1c2c(cccc2)C(C=3N=NN(c4ccc(cc4)C(=O)N(C(C([O-])=O)(C)C)C)C3)=C1	1372	fCSFP4	0.497	m_280190aeb____19273824____18077370____23041482	CHEMBL3663141	S1c2c(cccc2)C(C3=NN(c4ccc(cc4)C([O-])=O)C=C3C#N)=C1	REALSpace_70bn_2024-09	m_280190aeb	19273824	18077370	23041482
S1c2c(cccc2)C(C=3N=NN(c4ccc(cc4)C(=O)N(C(CC([O-])=O)C)C)C3)=C1	1373	fCSFP4	0.497	m_280190aeb____19315828____18077370____23041482	CHEMBL3663141	S1c2c(cccc2)C(C3=NN(c4ccc(cc4)C([O-])=O)C=C3C#N)=C1	REALSpace_70bn_2024-09	m_280190aeb	19315828	18077370	23041482
S1c2c(cccc2)C(C=3N=NN(c4ccc(cc4)C(=O)N(CC(C([O-])=O)C)C)C3)=C1	1374	fCSFP4	0.497	m_280190aeb____19269912____18077370____23041482	CHEMBL3663141	S1c2c(cccc2)C(C3=NN(c4ccc(cc4)C([O-])=O)C=C3C#N)=C1	REALSpace_70bn_2024-09	m_280190aeb	19269912	18077370	23041482
S1c2c(cccc2)C(C=3N=NN(c4ccc(cc4)C(=O)N5CC(C#N)(CC)C5)C3)=C1	1375	fCSFP4	0.497	m_274860bbc____24679648____17196390____23196850	CHEMBL3663141	S1c2c(cccc2)C(C3=NN(c4ccc(cc4)C([O-])=O)C=C3C#N)=C1	REALSpace_70bn_2024-09	m_274860bbc	24679648	17196390	23196850
S1c2c(cccc2)C(C=3N=NN(c4ccc(cc4)C(=O)N5CC(CC#N)CC5)C3)=C1	1376	fCSFP4	0.497	m_274860bbc____17149324____17196390____23196850	CHEMBL3663141	S1c2c(cccc2)C(C3=NN(c4ccc(cc4)C([O-])=O)C=C3C#N)=C1	REALSpace_70bn_2024-09	m_274860bbc	17149324	17196390	23196850
S1c2c(cccc2)C(C=3N=NN(c4ccc(cc4)C(=O)NC5C(C#N)CCC5)C3)=C1	1377	fCSFP4	0.497	m_274860bbc____17159726____17196390____23196850	CHEMBL3663141	S1c2c(cccc2)C(C3=NN(c4ccc(cc4)C([O-])=O)C=C3C#N)=C1	REALSpace_70bn_2024-09	m_274860bbc	17159726	17196390	23196850
S1c2c(cccc2)C(C=3N=NN(c4c(cccc4)C(=O)NCc5ccc(cc5)C(=O)NO)C3)=C1	1378	fCSFP4	0.497	m_274860bbc____24687918____17196392____23196850	CHEMBL3663141	S1c2c(cccc2)C(C3=NN(c4ccc(cc4)C([O-])=O)C=C3C#N)=C1	REALSpace_70bn_2024-09	m_274860bbc	24687918	17196392	23196850
S1c2c(cccc2)C(C=3N=NN(c4c(cccc4)CNC(=O)c5ccc(N6C=CC=C6)cc5)C3)=C1	1379	fCSFP4	0.497	m_274860bbb____17174034____17188304____23196850	CHEMBL3663141	S1c2c(cccc2)C(C3=NN(c4ccc(cc4)C([O-])=O)C=C3C#N)=C1	REALSpace_70bn_2024-09	m_274860bbb	17174034	17188304	23196850
S1c2c(cccc2)C(C=3N=NN(c4cc(ccc4)C(=O)NC(CC([O-])=O)CC)C3)=C1	1380	fCSFP4	0.497	m_280190aeb____19277552____18077374____23041482	CHEMBL3663141	S1c2c(cccc2)C(C3=NN(c4ccc(cc4)C([O-])=O)C=C3C#N)=C1	REALSpace_70bn_2024-09	m_280190aeb	19277552	18077374	23041482
S1c2c(cccc2)C(C=3N=NN(c4cc(ccc4)C(=O)NC5(C([O-])=O)CC5)C3)=C1	1381	fCSFP4	0.497	m_280190aeb____19275580____18077374____23041482	CHEMBL3663141	S1c2c(cccc2)C(C3=NN(c4ccc(cc4)C([O-])=O)C=C3C#N)=C1	REALSpace_70bn_2024-09	m_280190aeb	19275580	18077374	23041482
S1c2c(cccc2)C(C=3N=NN(c4cc(ccc4)C(=O)NCC(C([O-])=O)C)C3)=C1	1382	fCSFP4	0.497	m_280190aeb____19273582____18077374____23041482	CHEMBL3663141	S1c2c(cccc2)C(C3=NN(c4ccc(cc4)C([O-])=O)C=C3C#N)=C1	REALSpace_70bn_2024-09	m_280190aeb	19273582	18077374	23041482
S1c2c(cccc2)C(C=3N=NN(c4cc(ccc4)C(=O)NCC(CC([O-])=O)C)C3)=C1	1383	fCSFP4	0.497	m_280190aeb____19283988____18077374____23041482	CHEMBL3663141	S1c2c(cccc2)C(C3=NN(c4ccc(cc4)C([O-])=O)C=C3C#N)=C1	REALSpace_70bn_2024-09	m_280190aeb	19283988	18077374	23041482
S1c2c(cccc2)C(C=3N=NN(c4cc(ccc4)C(=O)NCC5(C#N)CC5)C3)=C1	1384	fCSFP4	0.497	m_274860bbc____17144596____17196388____23196850	CHEMBL3663141	S1c2c(cccc2)C(C3=NN(c4ccc(cc4)C([O-])=O)C=C3C#N)=C1	REALSpace_70bn_2024-09	m_274860bbc	17144596	17196388	23196850
S1c2c(cccc2)C(C=3N=NN(c4ccc(cc4)C(=O)NCC5=NON=C5C)C3)=C1	1385	fCSFP4	0.497	m_274860bbc____17128078____17196390____23196850	CHEMBL3663141	S1c2c(cccc2)C(C3=NN(c4ccc(cc4)C([O-])=O)C=C3C#N)=C1	REALSpace_70bn_2024-09	m_274860bbc	17128078	17196390	23196850
S1c2c(cccc2)C(C=3N=NN(c4ccc(cc4)C(=O)N(C(C)C)CCCO)C3)=C1	1386	fCSFP4	0.497	m_274860bbc____17152004____17196390____23196850	CHEMBL3663141	S1c2c(cccc2)C(C3=NN(c4ccc(cc4)C([O-])=O)C=C3C#N)=C1	REALSpace_70bn_2024-09	m_274860bbc	17152004	17196390	23196850
S1c2c(cccc2)C(C=3N=NN(c4ccc(cc4)C(=O)N(CCC(O)C)C)C3)=C1	1387	fCSFP4	0.497	m_274860bbc____15212206____17196390____23196850	CHEMBL3663141	S1c2c(cccc2)C(C3=NN(c4ccc(cc4)C([O-])=O)C=C3C#N)=C1	REALSpace_70bn_2024-09	m_274860bbc	15212206	17196390	23196850
S1c2c(cccc2)C(C=3N=NN(c4ccc(cc4)C(=O)N5CC(O)CCC5)C3)=C1	1388	fCSFP4	0.497	m_274860bbc____15212896____17196390____23196850	CHEMBL3663141	S1c2c(cccc2)C(C3=NN(c4ccc(cc4)C([O-])=O)C=C3C#N)=C1	REALSpace_70bn_2024-09	m_274860bbc	15212896	17196390	23196850
S1c2c(cccc2)C(C=3N=NN(c4ccc(cc4)C(=O)N5CC(OCCO)C5)C3)=C1	1389	fCSFP4	0.497	m_274860bbc____17151756____17196390____23196850	CHEMBL3663141	S1c2c(cccc2)C(C3=NN(c4ccc(cc4)C([O-])=O)C=C3C#N)=C1	REALSpace_70bn_2024-09	m_274860bbc	17151756	17196390	23196850
S1c2c(cccc2)C(C=3N=NN(c4ccc(cc4)C(=O)N5CCC(O)(CC5)C)C3)=C1	1390	fCSFP4	0.497	m_274860bbc____17135362____17196390____23196850	CHEMBL3663141	S1c2c(cccc2)C(C3=NN(c4ccc(cc4)C([O-])=O)C=C3C#N)=C1	REALSpace_70bn_2024-09	m_274860bbc	17135362	17196390	23196850
S1c2c(cccc2)C(C=3N=NN(c4ccc(cc4)C(=O)NC(C#CCC)(C)C)C3)=C1	1391	fCSFP4	0.497	m_274860bbc____24688478____17196390____23196850	CHEMBL3663141	S1c2c(cccc2)C(C3=NN(c4ccc(cc4)C([O-])=O)C=C3C#N)=C1	REALSpace_70bn_2024-09	m_274860bbc	24688478	17196390	23196850
S1c2c(cccc2)C(C=3N=NN(c4ccc(cc4)C(=O)NC(C(=O)NO)(C)C)C3)=C1	1392	fCSFP4	0.497	m_274860bbc____24677288____17196390____23196850	CHEMBL3663141	S1c2c(cccc2)C(C3=NN(c4ccc(cc4)C([O-])=O)C=C3C#N)=C1	REALSpace_70bn_2024-09	m_274860bbc	24677288	17196390	23196850
S1c2c(cccc2)C(C=3N=NN(c4ccc(cc4)C(=O)NC(C(C)C)CCO)C3)=C1	1393	fCSFP4	0.497	m_274860bbc____24682628____17196390____23196850	CHEMBL3663141	S1c2c(cccc2)C(C3=NN(c4ccc(cc4)C([O-])=O)C=C3C#N)=C1	REALSpace_70bn_2024-09	m_274860bbc	24682628	17196390	23196850
S1c2c(cccc2)C(C=3N=NN(c4ccc(cc4)C(=O)NC(C(F)F)CCO)C3)=C1	1394	fCSFP4	0.497	m_274860bbc____17147656____17196390____23196850	CHEMBL3663141	S1c2c(cccc2)C(C3=NN(c4ccc(cc4)C([O-])=O)C=C3C#N)=C1	REALSpace_70bn_2024-09	m_274860bbc	17147656	17196390	23196850
S1c2c(cccc2)C(C=3N=NN(c4ccc(cc4)C(=O)NC5CC(C(O)C)C5)C3)=C1	1395	fCSFP4	0.497	m_274860bbc____24676088____17196390____23196850	CHEMBL3663141	S1c2c(cccc2)C(C3=NN(c4ccc(cc4)C([O-])=O)C=C3C#N)=C1	REALSpace_70bn_2024-09	m_274860bbc	24676088	17196390	23196850
S1c2c(cccc2)C(C=3N=NN(c4ccc(cc4)C(=O)NC5CC(CO)CC5)C3)=C1	1396	fCSFP4	0.497	m_274860bbc____24677366____17196390____23196850	CHEMBL3663141	S1c2c(cccc2)C(C3=NN(c4ccc(cc4)C([O-])=O)C=C3C#N)=C1	REALSpace_70bn_2024-09	m_274860bbc	24677366	17196390	23196850
S1c2c(cccc2)C(C=3N=NN(c4ccc(cc4)C(=O)NC5CC(O)(C5)C)C3)=C1	1397	fCSFP4	0.497	m_274860bbc____17157682____17196390____23196850	CHEMBL3663141	S1c2c(cccc2)C(C3=NN(c4ccc(cc4)C([O-])=O)C=C3C#N)=C1	REALSpace_70bn_2024-09	m_274860bbc	17157682	17196390	23196850
S1c2c(cccc2)C(C=3N=NN(c4ccc(cc4)C(=O)NCC5(CO)COC5)C3)=C1	1398	fCSFP4	0.497	m_274860bbc____17147708____17196390____23196850	CHEMBL3663141	S1c2c(cccc2)C(C3=NN(c4ccc(cc4)C([O-])=O)C=C3C#N)=C1	REALSpace_70bn_2024-09	m_274860bbc	17147708	17196390	23196850
S1c2c(cccc2)C(C=3N=NN(c4ccc(cc4)C(=O)NCC5C(CO)CC5)C3)=C1	1399	fCSFP4	0.497	m_274860bbc____24703750____17196390____23196850	CHEMBL3663141	S1c2c(cccc2)C(C3=NN(c4ccc(cc4)C([O-])=O)C=C3C#N)=C1	REALSpace_70bn_2024-09	m_274860bbc	24703750	17196390	23196850
S1c2c(cccc2)C(C=3N=NN(c4ccc(cc4)C(=O)NCC5CC(O)CC5)C3)=C1	1400	fCSFP4	0.497	m_274860bbc____15218068____17196390____23196850	CHEMBL3663141	S1c2c(cccc2)C(C3=NN(c4ccc(cc4)C([O-])=O)C=C3C#N)=C1	REALSpace_70bn_2024-09	m_274860bbc	15218068	17196390	23196850
S1c2c(cccc2)C(C=3N=NN(c4ccc(cc4)C(=O)NCC=5OC(O)=NN5)C3)=C1	1401	fCSFP4	0.497	m_274860bbc____24684444____17196390____23196850	CHEMBL3663141	S1c2c(cccc2)C(C3=NN(c4ccc(cc4)C([O-])=O)C=C3C#N)=C1	REALSpace_70bn_2024-09	m_274860bbc	24684444	17196390	23196850
S1c2c(cccc2)C(C=3N=NN(c4ccc(cc4)C(=O)NN(CC(O)C)C)C3)=C1	1402	fCSFP4	0.497	m_274860bbc____17140574____17196390____23196850	CHEMBL3663141	S1c2c(cccc2)C(C3=NN(c4ccc(cc4)C([O-])=O)C=C3C#N)=C1	REALSpace_70bn_2024-09	m_274860bbc	17140574	17196390	23196850
S1c2c(cccc2)C(C=3N=NN(c4cnc(NC(=O)c5cc(O)ccc5)cc4)C3)=C1	1403	fCSFP4	0.497	m_282512abb____24285806____24222386	CHEMBL3663141	S1c2c(cccc2)C(C3=NN(c4ccc(cc4)C([O-])=O)C=C3C#N)=C1	REALSpace_70bn_2024-09	m_282512abb	24285806	24222386
BrC(=C)CN(C(=O)c1ccc(N2N=NC(C=3c4c(SC3)cccc4)=C2)cc1)C	1404	fCSFP4	0.497	m_274860bbc____24679874____17196390____23196850	CHEMBL3663141	S1c2c(cccc2)C(C3=NN(c4ccc(cc4)C([O-])=O)C=C3C#N)=C1	REALSpace_70bn_2024-09	m_274860bbc	24679874	17196390	23196850
S(=O)(=O)(CCCNC(=O)c1ccc(N2N=NC(C=3c4c(SC3)cccc4)=C2)cc1)C	1405	fCSFP4	0.497	m_274860bbc____15213172____17196390____23196850	CHEMBL3663141	S1c2c(cccc2)C(C3=NN(c4ccc(cc4)C([O-])=O)C=C3C#N)=C1	REALSpace_70bn_2024-09	m_274860bbc	15213172	17196390	23196850
S(=O)(=O)(N)CCCNC(=O)c1ccc(N2N=NC(C=3c4c(SC3)cccc4)=C2)cc1	1406	fCSFP4	0.497	m_274860bbc____17132536____17196390____23196850	CHEMBL3663141	S1c2c(cccc2)C(C3=NN(c4ccc(cc4)C([O-])=O)C=C3C#N)=C1	REALSpace_70bn_2024-09	m_274860bbc	17132536	17196390	23196850
S(C(CCNC(=O)c1ccc(N2N=NC(C=3c4c(SC3)cccc4)=C2)cc1)C)C	1407	fCSFP4	0.497	m_274860bbc____17137634____17196390____23196850	CHEMBL3663141	S1c2c(cccc2)C(C3=NN(c4ccc(cc4)C([O-])=O)C=C3C#N)=C1	REALSpace_70bn_2024-09	m_274860bbc	17137634	17196390	23196850
S(C(CNC(=O)c1ccc(N2N=NC(C=3c4c(SC3)cccc4)=C2)cc1)(C)C)C	1408	fCSFP4	0.497	m_274860bbc____17145026____17196390____23196850	CHEMBL3663141	S1c2c(cccc2)C(C3=NN(c4ccc(cc4)C([O-])=O)C=C3C#N)=C1	REALSpace_70bn_2024-09	m_274860bbc	17145026	17196390	23196850
S(C1CCN(C(=O)c2ccc(N3N=NC(C=4c5c(SC4)cccc5)=C3)cc2)CC1)C	1409	fCSFP4	0.497	m_274860bbc____17153460____17196390____23196850	CHEMBL3663141	S1c2c(cccc2)C(C3=NN(c4ccc(cc4)C([O-])=O)C=C3C#N)=C1	REALSpace_70bn_2024-09	m_274860bbc	17153460	17196390	23196850
S(C1CN(C(=O)c2ccc(N3N=NC(C=4c5c(SC4)cccc5)=C3)cc2)C1)CC	1410	fCSFP4	0.497	m_274860bbc____24697348____17196390____23196850	CHEMBL3663141	S1c2c(cccc2)C(C3=NN(c4ccc(cc4)C([O-])=O)C=C3C#N)=C1	REALSpace_70bn_2024-09	m_274860bbc	24697348	17196390	23196850
S(CC(CNC(=O)c1ccc(N2N=NC(C=3c4c(SC3)cccc4)=C2)cc1)(C)C)C	1411	fCSFP4	0.497	m_274860bbc____24681510____17196390____23196850	CHEMBL3663141	S1c2c(cccc2)C(C3=NN(c4ccc(cc4)C([O-])=O)C=C3C#N)=C1	REALSpace_70bn_2024-09	m_274860bbc	24681510	17196390	23196850
S(CC(NC(=O)c1ccc(N2N=NC(C=3c4c(SC3)cccc4)=C2)cc1)(C)C)C	1412	fCSFP4	0.497	m_274860bbc____17136254____17196390____23196850	CHEMBL3663141	S1c2c(cccc2)C(C3=NN(c4ccc(cc4)C([O-])=O)C=C3C#N)=C1	REALSpace_70bn_2024-09	m_274860bbc	17136254	17196390	23196850
S(CC1CN(C(=O)c2ccc(N3N=NC(C=4c5c(SC4)cccc5)=C3)cc2)C1)C	1413	fCSFP4	0.497	m_274860bbc____17165408____17196390____23196850	CHEMBL3663141	S1c2c(cccc2)C(C3=NN(c4ccc(cc4)C([O-])=O)C=C3C#N)=C1	REALSpace_70bn_2024-09	m_274860bbc	17165408	17196390	23196850
S(CCC(NC(=O)c1ccc(N2N=NC(C=3c4c(SC3)cccc4)=C2)cc1)C)C	1414	fCSFP4	0.497	m_274860bbc____17148866____17196390____23196850	CHEMBL3663141	S1c2c(cccc2)C(C3=NN(c4ccc(cc4)C([O-])=O)C=C3C#N)=C1	REALSpace_70bn_2024-09	m_274860bbc	17148866	17196390	23196850
S1c2c(cccc2)C(C=3N=NN(c4cc(ccc4)C(=O)N(CCCO)C)C3)=C1	1415	fCSFP4	0.497	m_274860bbc____15213014____17196388____23196850	CHEMBL3663141	S1c2c(cccc2)C(C3=NN(c4ccc(cc4)C([O-])=O)C=C3C#N)=C1	REALSpace_70bn_2024-09	m_274860bbc	15213014	17196388	23196850
S1c2c(cccc2)C(C=3N=NN(c4cc(ccc4)C(=O)N(CCCO)CC)C3)=C1	1416	fCSFP4	0.497	m_274860bbc____17144968____17196388____23196850	CHEMBL3663141	S1c2c(cccc2)C(C3=NN(c4ccc(cc4)C([O-])=O)C=C3C#N)=C1	REALSpace_70bn_2024-09	m_274860bbc	17144968	17196388	23196850
S1c2c(cccc2)C(C=3N=NN(c4cc(ccc4)C(=O)N5CC(CO)C5)C3)=C1	1417	fCSFP4	0.497	m_274860bbc____17176530____17196388____23196850	CHEMBL3663141	S1c2c(cccc2)C(C3=NN(c4ccc(cc4)C([O-])=O)C=C3C#N)=C1	REALSpace_70bn_2024-09	m_274860bbc	17176530	17196388	23196850
S1c2c(cccc2)C(C=3N=NN(c4cc(ccc4)C(=O)N5CCC(O)CC5)C3)=C1	1418	fCSFP4	0.497	m_282512abb____24326910____24222386	CHEMBL3663141	S1c2c(cccc2)C(C3=NN(c4ccc(cc4)C([O-])=O)C=C3C#N)=C1	REALSpace_70bn_2024-09	m_282512abb	24326910	24222386
S1c2c(cccc2)C(C=3N=NN(c4cc(ccc4)C(=O)NC(CO)CCO)C3)=C1	1419	fCSFP4	0.497	m_274860bbc____15213002____17196388____23196850	CHEMBL3663141	S1c2c(cccc2)C(C3=NN(c4ccc(cc4)C([O-])=O)C=C3C#N)=C1	REALSpace_70bn_2024-09	m_274860bbc	15213002	17196388	23196850
S1c2c(cccc2)C(C=3N=NN(c4cc(ccc4)C(=O)NCCC(O)C)C3)=C1	1420	fCSFP4	0.497	m_274860bbc____15213434____17196388____23196850	CHEMBL3663141	S1c2c(cccc2)C(C3=NN(c4ccc(cc4)C([O-])=O)C=C3C#N)=C1	REALSpace_70bn_2024-09	m_274860bbc	15213434	17196388	23196850
S1c2c(cccc2)C(C=3N=NN(c4cc(ccc4)C(=O)NCCC=C=CC)C3)=C1	1421	fCSFP4	0.497	m_274860bbc____24692584____17196388____23196850	CHEMBL3663141	S1c2c(cccc2)C(C3=NN(c4ccc(cc4)C([O-])=O)C=C3C#N)=C1	REALSpace_70bn_2024-09	m_274860bbc	24692584	17196388	23196850
S1c2c(cccc2)C(C=3N=NN(c4ccc(cc4)C(=O)N(C(C(C)C)C)C)C3)=C1	1422	fCSFP4	0.497	m_274860bbc____15213592____17196390____23196850	CHEMBL3663141	S1c2c(cccc2)C(C3=NN(c4ccc(cc4)C([O-])=O)C=C3C#N)=C1	REALSpace_70bn_2024-09	m_274860bbc	15213592	17196390	23196850
S1c2c(cccc2)C(C=3N=NN(c4ccc(cc4)C(=O)N(C(C)C)CC(C)C)C3)=C1	1423	fCSFP4	0.497	m_274860bbc____15212174____17196390____23196850	CHEMBL3663141	S1c2c(cccc2)C(C3=NN(c4ccc(cc4)C([O-])=O)C=C3C#N)=C1	REALSpace_70bn_2024-09	m_274860bbc	15212174	17196390	23196850
S1c2c(cccc2)C(C=3N=NN(c4ccc(cc4)C(=O)N(C(C)C)CCC)C3)=C1	1424	fCSFP4	0.497	m_274860bbc____24677146____17196390____23196850	CHEMBL3663141	S1c2c(cccc2)C(C3=NN(c4ccc(cc4)C([O-])=O)C=C3C#N)=C1	REALSpace_70bn_2024-09	m_274860bbc	24677146	17196390	23196850
S1c2c(cccc2)C(C=3N=NN(c4ccc(cc4)C(=O)N(C5CC(C5)C)C)C3)=C1	1425	fCSFP4	0.497	m_274860bbc____24688782____17196390____23196850	CHEMBL3663141	S1c2c(cccc2)C(C3=NN(c4ccc(cc4)C([O-])=O)C=C3C#N)=C1	REALSpace_70bn_2024-09	m_274860bbc	24688782	17196390	23196850
S1c2c(cccc2)C(C=3N=NN(c4ccc(cc4)C(=O)N(C5CCCC5)C)C3)=C1	1426	fCSFP4	0.497	m_274860bbc____15213114____17196390____23196850	CHEMBL3663141	S1c2c(cccc2)C(C3=NN(c4ccc(cc4)C([O-])=O)C=C3C#N)=C1	REALSpace_70bn_2024-09	m_274860bbc	15213114	17196390	23196850
S1c2c(cccc2)C(C=3N=NN(c4ccc(cc4)C(=O)N(C5CCCCC5)C)C3)=C1	1427	fCSFP4	0.497	m_282512abb____24331436____24222386	CHEMBL3663141	S1c2c(cccc2)C(C3=NN(c4ccc(cc4)C([O-])=O)C=C3C#N)=C1	REALSpace_70bn_2024-09	m_282512abb	24331436	24222386
S1c2c(cccc2)C(C=3N=NN(c4ccc(cc4)C(=O)N(CC(CC)C)CC)C3)=C1	1428	fCSFP4	0.497	m_274860bbc____17128742____17196390____23196850	CHEMBL3663141	S1c2c(cccc2)C(C3=NN(c4ccc(cc4)C([O-])=O)C=C3C#N)=C1	REALSpace_70bn_2024-09	m_274860bbc	17128742	17196390	23196850
S1c2c(cccc2)C(C=3N=NN(c4ccc(cc4)C(=O)N(CC(F)F)CCC)C3)=C1	1429	fCSFP4	0.497	m_274860bbc____17140496____17196390____23196850	CHEMBL3663141	S1c2c(cccc2)C(C3=NN(c4ccc(cc4)C([O-])=O)C=C3C#N)=C1	REALSpace_70bn_2024-09	m_274860bbc	17140496	17196390	23196850
S1c2c(cccc2)C(C=3N=NN(c4ccc(cc4)C(=O)N(CC=5C=NNC5)C)C3)=C1	1430	fCSFP4	0.497	m_274860bbc____24679382____17196390____23196850	CHEMBL3663141	S1c2c(cccc2)C(C3=NN(c4ccc(cc4)C([O-])=O)C=C3C#N)=C1	REALSpace_70bn_2024-09	m_274860bbc	24679382	17196390	23196850
S1c2c(cccc2)C(C=3N=NN(c4ccc(cc4)C(=O)N(CCC(C)(C)C)C)C3)=C1	1431	fCSFP4	0.497	m_274860bbc____17158586____17196390____23196850	CHEMBL3663141	S1c2c(cccc2)C(C3=NN(c4ccc(cc4)C([O-])=O)C=C3C#N)=C1	REALSpace_70bn_2024-09	m_274860bbc	17158586	17196390	23196850
S1c2c(cccc2)C(C=3N=NN(c4ccc(cc4)C(=O)N(CCCC=C)C)C3)=C1	1432	fCSFP4	0.497	m_274860bbc____17168178____17196390____23196850	CHEMBL3663141	S1c2c(cccc2)C(C3=NN(c4ccc(cc4)C([O-])=O)C=C3C#N)=C1	REALSpace_70bn_2024-09	m_274860bbc	17168178	17196390	23196850
S1c2c(cccc2)C(C=3N=NN(c4ccc(cc4)C(=O)N(CCCC=C)CC)C3)=C1	1433	fCSFP4	0.497	m_274860bbc____17168484____17196390____23196850	CHEMBL3663141	S1c2c(cccc2)C(C3=NN(c4ccc(cc4)C([O-])=O)C=C3C#N)=C1	REALSpace_70bn_2024-09	m_274860bbc	17168484	17196390	23196850
S1c2c(cccc2)C(C=3N=NN(c4ccc(cc4)C(=O)N(CCCCOC)C)C3)=C1	1434	fCSFP4	0.497	m_274860bbc____17150188____17196390____23196850	CHEMBL3663141	S1c2c(cccc2)C(C3=NN(c4ccc(cc4)C([O-])=O)C=C3C#N)=C1	REALSpace_70bn_2024-09	m_274860bbc	17150188	17196390	23196850
S1c2c(cccc2)C(C=3N=NN(c4ccc(cc4)C(=O)N5C(COCC5C)C)C3)=C1	1435	fCSFP4	0.497	m_274860bbc____17134868____17196390____23196850	CHEMBL3663141	S1c2c(cccc2)C(C3=NN(c4ccc(cc4)C([O-])=O)C=C3C#N)=C1	REALSpace_70bn_2024-09	m_274860bbc	17134868	17196390	23196850
S1c2c(cccc2)C(C=3N=NN(c4ccc(cc4)C(=O)N5C(CSCC5C)C)C3)=C1	1436	fCSFP4	0.497	m_274860bbc____24677160____17196390____23196850	CHEMBL3663141	S1c2c(cccc2)C(C3=NN(c4ccc(cc4)C([O-])=O)C=C3C#N)=C1	REALSpace_70bn_2024-09	m_274860bbc	24677160	17196390	23196850
S1c2c(cccc2)C(C=3N=NN(c4ccc(cc4)C(=O)N5C6CCC5COC6)C3)=C1	1437	fCSFP4	0.497	m_274860bbc____17142072____17196390____23196850	CHEMBL3663141	S1c2c(cccc2)C(C3=NN(c4ccc(cc4)C([O-])=O)C=C3C#N)=C1	REALSpace_70bn_2024-09	m_274860bbc	17142072	17196390	23196850
S1c2c(cccc2)C(C=3N=NN(c4ccc(cc4)C(=O)N5C6CCC5CSC6)C3)=C1	1438	fCSFP4	0.497	m_274860bbc____17171808____17196390____23196850	CHEMBL3663141	S1c2c(cccc2)C(C3=NN(c4ccc(cc4)C([O-])=O)C=C3C#N)=C1	REALSpace_70bn_2024-09	m_274860bbc	17171808	17196390	23196850
S1c2c(cccc2)C(C=3N=NN(c4ccc(cc4)C(=O)N5CC(=C)CC5)C3)=C1	1439	fCSFP4	0.497	m_274860bbc____17162308____17196390____23196850	CHEMBL3663141	S1c2c(cccc2)C(C3=NN(c4ccc(cc4)C([O-])=O)C=C3C#N)=C1	REALSpace_70bn_2024-09	m_274860bbc	17162308	17196390	23196850
S1c2c(cccc2)C(C=3N=NN(c4ccc(cc4)C(=O)N5CC(COC)C5)C3)=C1	1440	fCSFP4	0.497	m_274860bbc____17149382____17196390____23196850	CHEMBL3663141	S1c2c(cccc2)C(C3=NN(c4ccc(cc4)C([O-])=O)C=C3C#N)=C1	REALSpace_70bn_2024-09	m_274860bbc	17149382	17196390	23196850
S1c2c(cccc2)C(C=3N=NN(c4ccc(cc4)C(=O)N5CC(OCC)C5)C3)=C1	1441	fCSFP4	0.497	m_274860bbc____17139006____17196390____23196850	CHEMBL3663141	S1c2c(cccc2)C(C3=NN(c4ccc(cc4)C([O-])=O)C=C3C#N)=C1	REALSpace_70bn_2024-09	m_274860bbc	17139006	17196390	23196850
S1c2c(cccc2)C(C=3N=NN(c4ccc(cc4)C(=O)N5CC6(C5)CC(F)C6)C3)=C1	1442	fCSFP4	0.497	m_274860bbc____24682576____17196390____23196850	CHEMBL3663141	S1c2c(cccc2)C(C3=NN(c4ccc(cc4)C([O-])=O)C=C3C#N)=C1	REALSpace_70bn_2024-09	m_274860bbc	24682576	17196390	23196850
S1c2c(cccc2)C(C=3N=NN(c4ccc(cc4)C(=O)N5CC6(CC6)CCC5)C3)=C1	1443	fCSFP4	0.497	m_274860bbc____15217486____17196390____23196850	CHEMBL3663141	S1c2c(cccc2)C(C3=NN(c4ccc(cc4)C([O-])=O)C=C3C#N)=C1	REALSpace_70bn_2024-09	m_274860bbc	15217486	17196390	23196850
S1c2c(cccc2)C(C=3N=NN(c4ccc(cc4)C(=O)N5CC6C(COC6)C5)C3)=C1	1444	fCSFP4	0.497	m_274860bbc____15216146____17196390____23196850	CHEMBL3663141	S1c2c(cccc2)C(C3=NN(c4ccc(cc4)C([O-])=O)C=C3C#N)=C1	REALSpace_70bn_2024-09	m_274860bbc	15216146	17196390	23196850
S1c2c(cccc2)C(C=3N=NN(c4ccc(cc4)C(=O)N5CC6C(CSC6)C5)C3)=C1	1445	fCSFP4	0.497	m_274860bbc____17155002____17196390____23196850	CHEMBL3663141	S1c2c(cccc2)C(C3=NN(c4ccc(cc4)C([O-])=O)C=C3C#N)=C1	REALSpace_70bn_2024-09	m_274860bbc	17155002	17196390	23196850
S1c2c(cccc2)C(C=3N=NN(c4ccc(cc4)C(=O)N5CC6C=CC6C5)C3)=C1	1446	fCSFP4	0.497	m_274860bbc____24705038____17196390____23196850	CHEMBL3663141	S1c2c(cccc2)C(C3=NN(c4ccc(cc4)C([O-])=O)C=C3C#N)=C1	REALSpace_70bn_2024-09	m_274860bbc	24705038	17196390	23196850
S1c2c(cccc2)C(C=3N=NN(c4ccc(cc4)C(=O)N5CC6OC(CC6)C5)C3)=C1	1447	fCSFP4	0.497	m_274860bbc____17149602____17196390____23196850	CHEMBL3663141	S1c2c(cccc2)C(C3=NN(c4ccc(cc4)C([O-])=O)C=C3C#N)=C1	REALSpace_70bn_2024-09	m_274860bbc	17149602	17196390	23196850
S1c2c(cccc2)C(C=3N=NN(c4ccc(cc4)C(=O)N5CCC(C=C)CC5)C3)=C1	1448	fCSFP4	0.497	m_274860bbc____15213380____17196390____23196850	CHEMBL3663141	S1c2c(cccc2)C(C3=NN(c4ccc(cc4)C([O-])=O)C=C3C#N)=C1	REALSpace_70bn_2024-09	m_274860bbc	15213380	17196390	23196850
S1c2c(cccc2)C(C=3N=NN(c4ccc(cc4)C(=O)N5CCC(CC)CC5)C3)=C1	1449	fCSFP4	0.497	m_274860bbc____15217988____17196390____23196850	CHEMBL3663141	S1c2c(cccc2)C(C3=NN(c4ccc(cc4)C([O-])=O)C=C3C#N)=C1	REALSpace_70bn_2024-09	m_274860bbc	15217988	17196390	23196850
S1c2c(cccc2)C(C=3N=NN(c4ccc(cc4)C(=O)N5CCC(CF)CC5)C3)=C1	1450	fCSFP4	0.497	m_274860bbc____15213286____17196390____23196850	CHEMBL3663141	S1c2c(cccc2)C(C3=NN(c4ccc(cc4)C([O-])=O)C=C3C#N)=C1	REALSpace_70bn_2024-09	m_274860bbc	15213286	17196390	23196850
S1c2c(cccc2)C(C=3N=NN(c4ccc(cc4)C(=O)N5CCC(OC)CC5)C3)=C1	1451	fCSFP4	0.497	m_274860bbc____15212794____17196390____23196850	CHEMBL3663141	S1c2c(cccc2)C(C3=NN(c4ccc(cc4)C([O-])=O)C=C3C#N)=C1	REALSpace_70bn_2024-09	m_274860bbc	15212794	17196390	23196850
S1c2c(cccc2)C(C=3N=NN(c4ccc(cc4)C(=O)N5OCCCCC5)C3)=C1	1452	fCSFP4	0.497	m_274860bbc____15212750____17196390____23196850	CHEMBL3663141	S1c2c(cccc2)C(C3=NN(c4ccc(cc4)C([O-])=O)C=C3C#N)=C1	REALSpace_70bn_2024-09	m_274860bbc	15212750	17196390	23196850
S1c2c(cccc2)C(C=3N=NN(c4ccc(cc4)C(=O)NC(C(=O)C)(C)C)C3)=C1	1453	fCSFP4	0.497	m_274860bbc____17138800____17196390____23196850	CHEMBL3663141	S1c2c(cccc2)C(C3=NN(c4ccc(cc4)C([O-])=O)C=C3C#N)=C1	REALSpace_70bn_2024-09	m_274860bbc	17138800	17196390	23196850
S1c2c(cccc2)C(C=3N=NN(c4ccc(cc4)C(=O)NC(C5=CSC=C5)C)C3)=C1	1454	fCSFP4	0.497	m_274860bbc____17137618____17196390____23196850	CHEMBL3663141	S1c2c(cccc2)C(C3=NN(c4ccc(cc4)C([O-])=O)C=C3C#N)=C1	REALSpace_70bn_2024-09	m_274860bbc	17137618	17196390	23196850
S1c2c(cccc2)C(C=3N=NN(c4ccc(cc4)C(=O)NC(C5=NC=CN5)C)C3)=C1	1455	fCSFP4	0.497	m_274860bbc____24680320____17196390____23196850	CHEMBL3663141	S1c2c(cccc2)C(C3=NN(c4ccc(cc4)C([O-])=O)C=C3C#N)=C1	REALSpace_70bn_2024-09	m_274860bbc	24680320	17196390	23196850
S1c2c(cccc2)C(C=3N=NN(c4ccc(cc4)C(=O)NC(CC(=O)C)C)C3)=C1	1456	fCSFP4	0.497	m_274860bbc____15212366____17196390____23196850	CHEMBL3663141	S1c2c(cccc2)C(C3=NN(c4ccc(cc4)C([O-])=O)C=C3C#N)=C1	REALSpace_70bn_2024-09	m_274860bbc	15212366	17196390	23196850
S1c2c(cccc2)C(C=3N=NN(c4ccc(cc4)C(=O)NC(CC(C)(C)C)C)C3)=C1	1457	fCSFP4	0.497	m_274860bbc____17138608____17196390____23196850	CHEMBL3663141	S1c2c(cccc2)C(C3=NN(c4ccc(cc4)C([O-])=O)C=C3C#N)=C1	REALSpace_70bn_2024-09	m_274860bbc	17138608	17196390	23196850
S1c2c(cccc2)C(C=3N=NN(c4ccc(cc4)C(=O)NC(CCF)(C)C)C3)=C1	1458	fCSFP4	0.497	m_274860bbc____24682836____17196390____23196850	CHEMBL3663141	S1c2c(cccc2)C(C3=NN(c4ccc(cc4)C([O-])=O)C=C3C#N)=C1	REALSpace_70bn_2024-09	m_274860bbc	24682836	17196390	23196850
S1c2c(cccc2)C(C=3N=NN(c4ccc(cc4)C(=O)NC(CCOC)C)C3)=C1	1459	fCSFP4	0.497	m_274860bbc____15213248____17196390____23196850	CHEMBL3663141	S1c2c(cccc2)C(C3=NN(c4ccc(cc4)C([O-])=O)C=C3C#N)=C1	REALSpace_70bn_2024-09	m_274860bbc	15213248	17196390	23196850
S1c2c(cccc2)C(C=3N=NN(c4ccc(cc4)C(=O)NC(COC)(C)C)C3)=C1	1460	fCSFP4	0.497	m_274860bbc____24679224____17196390____23196850	CHEMBL3663141	S1c2c(cccc2)C(C3=NN(c4ccc(cc4)C([O-])=O)C=C3C#N)=C1	REALSpace_70bn_2024-09	m_274860bbc	24679224	17196390	23196850
S1c2c(cccc2)C(C=3N=NN(c4ccc(cc4)C(=O)NC(C[NH+](C)C)CC)C3)=C1	1461	fCSFP4	0.497	m_274860bbc____17167568____17196390____23196850	CHEMBL3663141	S1c2c(cccc2)C(C3=NN(c4ccc(cc4)C([O-])=O)C=C3C#N)=C1	REALSpace_70bn_2024-09	m_274860bbc	17167568	17196390	23196850
S1c2c(cccc2)C(C=3N=NN(c4ccc(cc4)C(=O)NC5(C(C)C)CC5)C3)=C1	1462	fCSFP4	0.497	m_274860bbc____17145580____17196390____23196850	CHEMBL3663141	S1c2c(cccc2)C(C3=NN(c4ccc(cc4)C([O-])=O)C=C3C#N)=C1	REALSpace_70bn_2024-09	m_274860bbc	17145580	17196390	23196850
S1c2c(cccc2)C(C=3N=NN(c4ccc(cc4)C(=O)NC5CC(C(=O)N)C5)C3)=C1	1463	fCSFP4	0.497	m_274860bbc____17142622____17196390____23196850	CHEMBL3663141	S1c2c(cccc2)C(C3=NN(c4ccc(cc4)C([O-])=O)C=C3C#N)=C1	REALSpace_70bn_2024-09	m_274860bbc	17142622	17196390	23196850
S1c2c(cccc2)C(C=3N=NN(c4ccc(cc4)C(=O)NC5CC(CCC5)C)C3)=C1	1464	fCSFP4	0.497	m_274860bbc____15212906____17196390____23196850	CHEMBL3663141	S1c2c(cccc2)C(C3=NN(c4ccc(cc4)C([O-])=O)C=C3C#N)=C1	REALSpace_70bn_2024-09	m_274860bbc	15212906	17196390	23196850
S1c2c(cccc2)C(C=3N=NN(c4ccc(cc4)C(=O)NC5CC(CCF)C5)C3)=C1	1465	fCSFP4	0.497	m_274860bbc____24694318____17196390____23196850	CHEMBL3663141	S1c2c(cccc2)C(C3=NN(c4ccc(cc4)C([O-])=O)C=C3C#N)=C1	REALSpace_70bn_2024-09	m_274860bbc	24694318	17196390	23196850
S1c2c(cccc2)C(C=3N=NN(c4ccc(cc4)C(=O)NC5CC(F)CCC5)C3)=C1	1466	fCSFP4	0.497	m_274860bbc____15213314____17196390____23196850	CHEMBL3663141	S1c2c(cccc2)C(C3=NN(c4ccc(cc4)C([O-])=O)C=C3C#N)=C1	REALSpace_70bn_2024-09	m_274860bbc	15213314	17196390	23196850
S1c2c(cccc2)C(C=3N=NN(c4ccc(cc4)C(=O)NC5CC=CCC5)C3)=C1	1467	fCSFP4	0.497	m_274860bbc____15213442____17196390____23196850	CHEMBL3663141	S1c2c(cccc2)C(C3=NN(c4ccc(cc4)C([O-])=O)C=C3C#N)=C1	REALSpace_70bn_2024-09	m_274860bbc	15213442	17196390	23196850
S1c2c(cccc2)C(C=3N=NN(c4ccc(cc4)C(=O)NC5CC[NH+](CC5)C)C3)=C1	1468	fCSFP4	0.497	m_274860bbc____15219464____17196390____23196850	CHEMBL3663141	S1c2c(cccc2)C(C3=NN(c4ccc(cc4)C([O-])=O)C=C3C#N)=C1	REALSpace_70bn_2024-09	m_274860bbc	15219464	17196390	23196850
S1c2c(cccc2)C(C=3N=NN(c4ccc(cc4)C(=O)NC5C[NH+](C6CC6)C5)C3)=C1	1469	fCSFP4	0.497	m_274860bbc____24691702____17196390____23196850	CHEMBL3663141	S1c2c(cccc2)C(C3=NN(c4ccc(cc4)C([O-])=O)C=C3C#N)=C1	REALSpace_70bn_2024-09	m_274860bbc	24691702	17196390	23196850
S1c2c(cccc2)C(C=3N=NN(c4ccc(cc4)C(=O)NC5C[NH+](CC)C5)C3)=C1	1470	fCSFP4	0.497	m_274860bbc____17173962____17196390____23196850	CHEMBL3663141	S1c2c(cccc2)C(C3=NN(c4ccc(cc4)C([O-])=O)C=C3C#N)=C1	REALSpace_70bn_2024-09	m_274860bbc	17173962	17196390	23196850
S1c2c(cccc2)C(C=3N=NN(c4ccc(cc4)C(=O)NCC(=C)C(F)(F)F)C3)=C1	1471	fCSFP4	0.497	m_274860bbc____24705586____17196390____23196850	CHEMBL3663141	S1c2c(cccc2)C(C3=NN(c4ccc(cc4)C([O-])=O)C=C3C#N)=C1	REALSpace_70bn_2024-09	m_274860bbc	24705586	17196390	23196850
S1c2c(cccc2)C(C=3N=NN(c4ccc(cc4)C(=O)NCC(C(C)(C)C)C)C3)=C1	1472	fCSFP4	0.497	m_274860bbc____17157466____17196390____23196850	CHEMBL3663141	S1c2c(cccc2)C(C3=NN(c4ccc(cc4)C([O-])=O)C=C3C#N)=C1	REALSpace_70bn_2024-09	m_274860bbc	17157466	17196390	23196850
S1c2c(cccc2)C(C=3N=NN(c4ccc(cc4)C(=O)NCC(COC)(C)C)C3)=C1	1473	fCSFP4	0.497	m_274860bbc____17140946____17196390____23196850	CHEMBL3663141	S1c2c(cccc2)C(C3=NN(c4ccc(cc4)C([O-])=O)C=C3C#N)=C1	REALSpace_70bn_2024-09	m_274860bbc	17140946	17196390	23196850
S1c2c(cccc2)C(C=3N=NN(c4ccc(cc4)C(=O)NCC(COCC)C)C3)=C1	1474	fCSFP4	0.497	m_274860bbc____24677916____17196390____23196850	CHEMBL3663141	S1c2c(cccc2)C(C3=NN(c4ccc(cc4)C([O-])=O)C=C3C#N)=C1	REALSpace_70bn_2024-09	m_274860bbc	24677916	17196390	23196850
S1c2c(cccc2)C(C=3N=NN(c4ccc(cc4)C(=O)NCC(C[NH+](C)C)C)C3)=C1	1475	fCSFP4	0.497	m_274860bbc____17144898____17196390____23196850	CHEMBL3663141	S1c2c(cccc2)C(C3=NN(c4ccc(cc4)C([O-])=O)C=C3C#N)=C1	REALSpace_70bn_2024-09	m_274860bbc	17144898	17196390	23196850
S1c2c(cccc2)C(C=3N=NN(c4ccc(cc4)C(=O)NCC(OC)(C)C)C3)=C1	1476	fCSFP4	0.497	m_274860bbc____17129808____17196390____23196850	CHEMBL3663141	S1c2c(cccc2)C(C3=NN(c4ccc(cc4)C([O-])=O)C=C3C#N)=C1	REALSpace_70bn_2024-09	m_274860bbc	17129808	17196390	23196850
S1c2c(cccc2)C(C=3N=NN(c4ccc(cc4)C(=O)NCC(OC)COC)C3)=C1	1477	fCSFP4	0.497	m_274860bbc____17130270____17196390____23196850	CHEMBL3663141	S1c2c(cccc2)C(C3=NN(c4ccc(cc4)C([O-])=O)C=C3C#N)=C1	REALSpace_70bn_2024-09	m_274860bbc	17130270	17196390	23196850
S1c2c(cccc2)C(C=3N=NN(c4ccc(cc4)C(=O)NCC([NH+](C)C)CC)C3)=C1	1478	fCSFP4	0.497	m_274860bbc____17140652____17196390____23196850	CHEMBL3663141	S1c2c(cccc2)C(C3=NN(c4ccc(cc4)C([O-])=O)C=C3C#N)=C1	REALSpace_70bn_2024-09	m_274860bbc	17140652	17196390	23196850
S1c2c(cccc2)C(C=3N=NN(c4ccc(cc4)C(=O)NCC5=CON=C5)C3)=C1	1479	fCSFP4	0.497	m_274860bbc____17154056____17196390____23196850	CHEMBL3663141	S1c2c(cccc2)C(C3=NN(c4ccc(cc4)C([O-])=O)C=C3C#N)=C1	REALSpace_70bn_2024-09	m_274860bbc	17154056	17196390	23196850
S1c2c(cccc2)C(C=3N=NN(c4ccc(cc4)C(=O)NCC5=NOC=C5)C3)=C1	1480	fCSFP4	0.497	m_274860bbc____15215022____17196390____23196850	CHEMBL3663141	S1c2c(cccc2)C(C3=NN(c4ccc(cc4)C([O-])=O)C=C3C#N)=C1	REALSpace_70bn_2024-09	m_274860bbc	15215022	17196390	23196850
S1c2c(cccc2)C(C=3N=NN(c4ccc(cc4)C(=O)NCC5C6C5COC6)C3)=C1	1481	fCSFP4	0.497	m_274860bbc____17143674____17196390____23196850	CHEMBL3663141	S1c2c(cccc2)C(C3=NN(c4ccc(cc4)C([O-])=O)C=C3C#N)=C1	REALSpace_70bn_2024-09	m_274860bbc	17143674	17196390	23196850
S1c2c(cccc2)C(C=3N=NN(c4ccc(cc4)C(=O)NCC5CC6(CC6)C5)C3)=C1	1482	fCSFP4	0.497	m_274860bbc____17150450____17196390____23196850	CHEMBL3663141	S1c2c(cccc2)C(C3=NN(c4ccc(cc4)C([O-])=O)C=C3C#N)=C1	REALSpace_70bn_2024-09	m_274860bbc	17150450	17196390	23196850
S1c2c(cccc2)C(C=3N=NN(c4ccc(cc4)C(=O)NCC5C[NH+](C5)C)C3)=C1	1483	fCSFP4	0.497	m_274860bbc____17148000____17196390____23196850	CHEMBL3663141	S1c2c(cccc2)C(C3=NN(c4ccc(cc4)C([O-])=O)C=C3C#N)=C1	REALSpace_70bn_2024-09	m_274860bbc	17148000	17196390	23196850
S1c2c(cccc2)C(C=3N=NN(c4ccc(cc4)C(=O)NCC=5OC=CC5)C3)=C1	1484	fCSFP4	0.497	m_274860bbc____15212386____17196390____23196850	CHEMBL3663141	S1c2c(cccc2)C(C3=NN(c4ccc(cc4)C([O-])=O)C=C3C#N)=C1	REALSpace_70bn_2024-09	m_274860bbc	15212386	17196390	23196850
S1c2c(cccc2)C(C=3N=NN(c4ccc(cc4)C(=O)NCC=5SC=NN5)C3)=C1	1485	fCSFP4	0.497	m_274860bbc____17155560____17196390____23196850	CHEMBL3663141	S1c2c(cccc2)C(C3=NN(c4ccc(cc4)C([O-])=O)C=C3C#N)=C1	REALSpace_70bn_2024-09	m_274860bbc	17155560	17196390	23196850
S1c2c(cccc2)C(C=3N=NN(c4ccc(cc4)C(=O)NCCC(=O)N(C)C)C3)=C1	1486	fCSFP4	0.497	m_274860bbc____15213128____17196390____23196850	CHEMBL3663141	S1c2c(cccc2)C(C3=NN(c4ccc(cc4)C([O-])=O)C=C3C#N)=C1	REALSpace_70bn_2024-09	m_274860bbc	15213128	17196390	23196850
S1c2c(cccc2)C(C=3N=NN(c4ccc(cc4)C(=O)NCCC(F)(F)CC)C3)=C1	1487	fCSFP4	0.497	m_274860bbc____24701086____17196390____23196850	CHEMBL3663141	S1c2c(cccc2)C(C3=NN(c4ccc(cc4)C([O-])=O)C=C3C#N)=C1	REALSpace_70bn_2024-09	m_274860bbc	24701086	17196390	23196850
S1c2c(cccc2)C(C=3N=NN(c4ccc(cc4)C(=O)NCCC(OC)C)C3)=C1	1488	fCSFP4	0.497	m_274860bbc____17144756____17196390____23196850	CHEMBL3663141	S1c2c(cccc2)C(C3=NN(c4ccc(cc4)C([O-])=O)C=C3C#N)=C1	REALSpace_70bn_2024-09	m_274860bbc	17144756	17196390	23196850
S1c2c(cccc2)C(C=3N=NN(c4ccc(cc4)C(=O)NCCC5(CC5)C)C3)=C1	1489	fCSFP4	0.497	m_274860bbc____17147468____17196390____23196850	CHEMBL3663141	S1c2c(cccc2)C(C3=NN(c4ccc(cc4)C([O-])=O)C=C3C#N)=C1	REALSpace_70bn_2024-09	m_274860bbc	17147468	17196390	23196850
S1c2c(cccc2)C(C=3N=NN(c4ccc(cc4)C(=O)NCCC5=NNC=N5)C3)=C1	1490	fCSFP4	0.497	m_274860bbc____17147586____17196390____23196850	CHEMBL3663141	S1c2c(cccc2)C(C3=NN(c4ccc(cc4)C([O-])=O)C=C3C#N)=C1	REALSpace_70bn_2024-09	m_274860bbc	17147586	17196390	23196850
S1c2c(cccc2)C(C=3N=NN(c4ccc(cc4)C(=O)NCCC5CC(C5)C)C3)=C1	1491	fCSFP4	0.497	m_274860bbc____24696824____17196390____23196850	CHEMBL3663141	S1c2c(cccc2)C(C3=NN(c4ccc(cc4)C([O-])=O)C=C3C#N)=C1	REALSpace_70bn_2024-09	m_274860bbc	24696824	17196390	23196850
S1c2c(cccc2)C(C=3N=NN(c4ccc(cc4)C(=O)NCCC5CC(F)C5)C3)=C1	1492	fCSFP4	0.497	m_274860bbc____17174628____17196390____23196850	CHEMBL3663141	S1c2c(cccc2)C(C3=NN(c4ccc(cc4)C([O-])=O)C=C3C#N)=C1	REALSpace_70bn_2024-09	m_274860bbc	17174628	17196390	23196850
S1c2c(cccc2)C(C=3N=NN(c4ccc(cc4)C(=O)NCCC5CC=CC5)C3)=C1	1493	fCSFP4	0.497	m_274860bbc____17153268____17196390____23196850	CHEMBL3663141	S1c2c(cccc2)C(C3=NN(c4ccc(cc4)C([O-])=O)C=C3C#N)=C1	REALSpace_70bn_2024-09	m_274860bbc	17153268	17196390	23196850
S1c2c(cccc2)C(C=3N=NN(c4ccc(cc4)C(=O)NCCC=5N=NNC5)C3)=C1	1494	fCSFP4	0.497	m_274860bbc____17163120____17196390____23196850	CHEMBL3663141	S1c2c(cccc2)C(C3=NN(c4ccc(cc4)C([O-])=O)C=C3C#N)=C1	REALSpace_70bn_2024-09	m_274860bbc	17163120	17196390	23196850
S1c2c(cccc2)C(C=3N=NN(c4ccc(cc4)C(=O)NCCC=5NC=CC5)C3)=C1	1495	fCSFP4	0.497	m_274860bbc____17134410____17196390____23196850	CHEMBL3663141	S1c2c(cccc2)C(C3=NN(c4ccc(cc4)C([O-])=O)C=C3C#N)=C1	REALSpace_70bn_2024-09	m_274860bbc	17134410	17196390	23196850
S1c2c(cccc2)C(C=3N=NN(c4ccc(cc4)C(=O)NCCCC(=O)OC)C3)=C1	1496	fCSFP4	0.497	m_274860bbc____17150656____17196390____23196850	CHEMBL3663141	S1c2c(cccc2)C(C3=NN(c4ccc(cc4)C([O-])=O)C=C3C#N)=C1	REALSpace_70bn_2024-09	m_274860bbc	17150656	17196390	23196850
S1c2c(cccc2)C(C=3N=NN(c4ccc(cc4)C(=O)NCCCP(=O)(C)C)C3)=C1	1497	fCSFP4	0.497	m_274860bbc____17171054____17196390____23196850	CHEMBL3663141	S1c2c(cccc2)C(C3=NN(c4ccc(cc4)C([O-])=O)C=C3C#N)=C1	REALSpace_70bn_2024-09	m_274860bbc	17171054	17196390	23196850
S1c2c(cccc2)C(C=3N=NN(c4ccc(cc4)C(=O)NCCN(OC)C)C3)=C1	1498	fCSFP4	0.497	m_274860bbc____17129034____17196390____23196850	CHEMBL3663141	S1c2c(cccc2)C(C3=NN(c4ccc(cc4)C([O-])=O)C=C3C#N)=C1	REALSpace_70bn_2024-09	m_274860bbc	17129034	17196390	23196850
S1c2c(cccc2)C(C=3N=NN(c4ccc(cc4)C(=O)NCCN5N=NC=C5)C3)=C1	1499	fCSFP4	0.497	m_274860bbc____17154500____17196390____23196850	CHEMBL3663141	S1c2c(cccc2)C(C3=NN(c4ccc(cc4)C([O-])=O)C=C3C#N)=C1	REALSpace_70bn_2024-09	m_274860bbc	17154500	17196390	23196850
S1c2c(cccc2)C(C=3N=NN(c4ccc(cc4)C(=O)NCCN5N=NC=N5)C3)=C1	1500	fCSFP4	0.497	m_274860bbc____15215024____17196390____23196850	CHEMBL3663141	S1c2c(cccc2)C(C3=NN(c4ccc(cc4)C([O-])=O)C=C3C#N)=C1	REALSpace_70bn_2024-09	m_274860bbc	15215024	17196390	23196850
S1c2c(cccc2)C(C=3N=NN(c4ccc(cc4)C(=O)NCCN5N=NN=C5)C3)=C1	1501	fCSFP4	0.497	m_274860bbc____15215026____17196390____23196850	CHEMBL3663141	S1c2c(cccc2)C(C3=NN(c4ccc(cc4)C([O-])=O)C=C3C#N)=C1	REALSpace_70bn_2024-09	m_274860bbc	15215026	17196390	23196850
S1c2c(cccc2)C(C=3N=NN(c4ccc(cc4)C(=O)NCC[NH+]5CC=CC5)C3)=C1	1502	fCSFP4	0.497	m_274860bbc____17136286____17196390____23196850	CHEMBL3663141	S1c2c(cccc2)C(C3=NN(c4ccc(cc4)C([O-])=O)C=C3C#N)=C1	REALSpace_70bn_2024-09	m_274860bbc	17136286	17196390	23196850
S1c2c(cccc2)C(C=3N=NN(c4ccc(cc4)C(=O)NCc5nccnc5)C3)=C1	1503	fCSFP4	0.497	m_274860bbc____17132338____17196390____23196850	CHEMBL3663141	S1c2c(cccc2)C(C3=NN(c4ccc(cc4)C([O-])=O)C=C3C#N)=C1	REALSpace_70bn_2024-09	m_274860bbc	17132338	17196390	23196850
S1c2c(cccc2)C(C=3N=NN(c4ccc(cc4)C(=O)NCc5ncncc5)C3)=C1	1504	fCSFP4	0.497	m_274860bbc____17134268____17196390____23196850	CHEMBL3663141	S1c2c(cccc2)C(C3=NN(c4ccc(cc4)C([O-])=O)C=C3C#N)=C1	REALSpace_70bn_2024-09	m_274860bbc	17134268	17196390	23196850
S1c2c(cccc2)C(C=3N=NN(c4ccc(cc4)C(=O)NN(CCOC)C)C3)=C1	1505	fCSFP4	0.497	m_274860bbc____17138802____17196390____23196850	CHEMBL3663141	S1c2c(cccc2)C(C3=NN(c4ccc(cc4)C([O-])=O)C=C3C#N)=C1	REALSpace_70bn_2024-09	m_274860bbc	17138802	17196390	23196850
S1c2c(cccc2)C(C=3N=NN(c4ccc(cc4)C(=O)NNC(=O)C(F)(F)C)C3)=C1	1506	fCSFP4	0.497	m_274860bbc____17159240____17196390____23196850	CHEMBL3663141	S1c2c(cccc2)C(C3=NN(c4ccc(cc4)C([O-])=O)C=C3C#N)=C1	REALSpace_70bn_2024-09	m_274860bbc	17159240	17196390	23196850
S1c2c(cccc2)C(C=3N=NN(c4ccc(cc4)C(=O)NNC=5C=NN(C5)C)C3)=C1	1507	fCSFP4	0.497	m_274860bbc____17138422____17196390____23196850	CHEMBL3663141	S1c2c(cccc2)C(C3=NN(c4ccc(cc4)C([O-])=O)C=C3C#N)=C1	REALSpace_70bn_2024-09	m_274860bbc	17138422	17196390	23196850
BrC(F)CNC(=O)c1cc(N2N=NC(C=3c4c(SC3)cccc4)=C2)ccc1	1508	fCSFP4	0.497	m_274860bbc____24695670____17196388____23196850	CHEMBL3663141	S1c2c(cccc2)C(C3=NN(c4ccc(cc4)C([O-])=O)C=C3C#N)=C1	REALSpace_70bn_2024-09	m_274860bbc	24695670	17196388	23196850
BrC=CCCNC(=O)c1cc(N2N=NC(C=3c4c(SC3)cccc4)=C2)ccc1	1509	fCSFP4	0.497	m_274860bbc____17176126____17196388____23196850	CHEMBL3663141	S1c2c(cccc2)C(C3=NN(c4ccc(cc4)C([O-])=O)C=C3C#N)=C1	REALSpace_70bn_2024-09	m_274860bbc	17176126	17196388	23196850
ClC(F)CNC(=O)c1cc(N2N=NC(C=3c4c(SC3)cccc4)=C2)ccc1	1510	fCSFP4	0.497	m_274860bbc____24676722____17196388____23196850	CHEMBL3663141	S1c2c(cccc2)C(C3=NN(c4ccc(cc4)C([O-])=O)C=C3C#N)=C1	REALSpace_70bn_2024-09	m_274860bbc	24676722	17196388	23196850
S(CCCCNC(=O)c1cc(N2N=NC(C=3c4c(SC3)cccc4)=C2)ccc1)C	1511	fCSFP4	0.497	m_274860bbc____17130422____17196388____23196850	CHEMBL3663141	S1c2c(cccc2)C(C3=NN(c4ccc(cc4)C([O-])=O)C=C3C#N)=C1	REALSpace_70bn_2024-09	m_274860bbc	17130422	17196388	23196850
S1c2c(cccc2)C(=C1)C[NH+](Cc3cc(ccc3)C=4N=NN(c5cc(ccc5)C([O-])=O)C4)C	1512	fCSFP4	0.497	m_274952bcb____12983266____28349612____26214476	CHEMBL3663141	S1c2c(cccc2)C(C3=NN(c4ccc(cc4)C([O-])=O)C=C3C#N)=C1	REALSpace_70bn_2024-09	m_274952bcb	12983266	28349612	26214476
S1c2c(cccc2)C(C=3N=NN(c4cc(ccc4)C(=O)N(C(C)(C)C)C)C3)=C1	1513	fCSFP4	0.497	m_274860bbc____17137174____17196388____23196850	CHEMBL3663141	S1c2c(cccc2)C(C3=NN(c4ccc(cc4)C([O-])=O)C=C3C#N)=C1	REALSpace_70bn_2024-09	m_274860bbc	17137174	17196388	23196850
S1c2c(cccc2)C(C=3N=NN(c4cc(ccc4)C(=O)N(CCC)C)C3)=C1	1514	fCSFP4	0.497	m_274860bbc____15213224____17196388____23196850	CHEMBL3663141	S1c2c(cccc2)C(C3=NN(c4ccc(cc4)C([O-])=O)C=C3C#N)=C1	REALSpace_70bn_2024-09	m_274860bbc	15213224	17196388	23196850
S1c2c(cccc2)C(C=3N=NN(c4cc(ccc4)C(=O)N(CC[NH+](C)C)C)C3)=C1	1515	fCSFP4	0.497	m_274860bbc____15213940____17196388____23196850	CHEMBL3663141	S1c2c(cccc2)C(C3=NN(c4ccc(cc4)C([O-])=O)C=C3C#N)=C1	REALSpace_70bn_2024-09	m_274860bbc	15213940	17196388	23196850
S1c2c(cccc2)C(C=3N=NN(c4cc(ccc4)C(=O)N5C6CCC5CC6)C3)=C1	1516	fCSFP4	0.497	m_274860bbc____15213770____17196388____23196850	CHEMBL3663141	S1c2c(cccc2)C(C3=NN(c4ccc(cc4)C([O-])=O)C=C3C#N)=C1	REALSpace_70bn_2024-09	m_274860bbc	15213770	17196388	23196850
S1c2c(cccc2)C(C=3N=NN(c4cc(ccc4)C(=O)NC(CC)C)C3)=C1	1517	fCSFP4	0.497	m_274860bbc____15212394____17196388____23196850	CHEMBL3663141	S1c2c(cccc2)C(C3=NN(c4ccc(cc4)C([O-])=O)C=C3C#N)=C1	REALSpace_70bn_2024-09	m_274860bbc	15212394	17196388	23196850
S1c2c(cccc2)C(C=3N=NN(c4cc(ccc4)C(=O)NC5(CC5)C)C3)=C1	1518	fCSFP4	0.497	m_274860bbc____17148146____17196388____23196850	CHEMBL3663141	S1c2c(cccc2)C(C3=NN(c4ccc(cc4)C([O-])=O)C=C3C#N)=C1	REALSpace_70bn_2024-09	m_274860bbc	17148146	17196388	23196850
S1c2c(cccc2)C(C=3N=NN(c4cc(ccc4)C(=O)NC56CC(C5)C6)C3)=C1	1519	fCSFP4	0.497	m_274860bbc____17154502____17196388____23196850	CHEMBL3663141	S1c2c(cccc2)C(C3=NN(c4ccc(cc4)C([O-])=O)C=C3C#N)=C1	REALSpace_70bn_2024-09	m_274860bbc	17154502	17196388	23196850
S1c2c(cccc2)C(C=3N=NN(c4cc(ccc4)C(=O)NC5CC(C5)C)C3)=C1	1520	fCSFP4	0.497	m_274860bbc____15212200____17196388____23196850	CHEMBL3663141	S1c2c(cccc2)C(C3=NN(c4ccc(cc4)C([O-])=O)C=C3C#N)=C1	REALSpace_70bn_2024-09	m_274860bbc	15212200	17196388	23196850
S1c2c(cccc2)C(C=3N=NN(c4cc(ccc4)C(=O)NC5CC(F)C5)C3)=C1	1521	fCSFP4	0.497	m_274860bbc____17174402____17196388____23196850	CHEMBL3663141	S1c2c(cccc2)C(C3=NN(c4ccc(cc4)C([O-])=O)C=C3C#N)=C1	REALSpace_70bn_2024-09	m_274860bbc	17174402	17196388	23196850
S1c2c(cccc2)C(C=3N=NN(c4cc(ccc4)C(=O)NC5CC=CC5)C3)=C1	1522	fCSFP4	0.497	m_274860bbc____15213320____17196388____23196850	CHEMBL3663141	S1c2c(cccc2)C(C3=NN(c4ccc(cc4)C([O-])=O)C=C3C#N)=C1	REALSpace_70bn_2024-09	m_274860bbc	15213320	17196388	23196850
S1c2c(cccc2)C(C=3N=NN(c4cc(ccc4)C(=O)NCC(F)C)C3)=C1	1523	fCSFP4	0.497	m_274860bbc____17173548____17196388____23196850	CHEMBL3663141	S1c2c(cccc2)C(C3=NN(c4ccc(cc4)C([O-])=O)C=C3C#N)=C1	REALSpace_70bn_2024-09	m_274860bbc	17173548	17196388	23196850
S1c2c(cccc2)C(C=3N=NN(c4cc(ccc4)C(=O)NCC5=CSC=C5)C3)=C1	1524	fCSFP4	0.497	m_274860bbc____15212932____17196388____23196850	CHEMBL3663141	S1c2c(cccc2)C(C3=NN(c4ccc(cc4)C([O-])=O)C=C3C#N)=C1	REALSpace_70bn_2024-09	m_274860bbc	15212932	17196388	23196850
S1c2c(cccc2)C(C=3N=NN(c4cc(ccc4)C(=O)NCC5=NC=CN5)C3)=C1	1525	fCSFP4	0.497	m_274860bbc____17129086____17196388____23196850	CHEMBL3663141	S1c2c(cccc2)C(C3=NN(c4ccc(cc4)C([O-])=O)C=C3C#N)=C1	REALSpace_70bn_2024-09	m_274860bbc	17129086	17196388	23196850
S1c2c(cccc2)C(C=3N=NN(c4cc(ccc4)C(=O)NCCC(=O)C)C3)=C1	1526	fCSFP4	0.497	m_274860bbc____17171216____17196388____23196850	CHEMBL3663141	S1c2c(cccc2)C(C3=NN(c4ccc(cc4)C([O-])=O)C=C3C#N)=C1	REALSpace_70bn_2024-09	m_274860bbc	17171216	17196388	23196850
S1c2c(cccc2)C(C=3N=NN(c4cc(ccc4)C(=O)NCCC(=O)N)C3)=C1	1527	fCSFP4	0.497	m_282512abb____24321916____24222386	CHEMBL3663141	S1c2c(cccc2)C(C3=NN(c4ccc(cc4)C([O-])=O)C=C3C#N)=C1	REALSpace_70bn_2024-09	m_282512abb	24321916	24222386
S1c2c(cccc2)C(C=3N=NN(c4cc(ccc4)C(=O)NCCC(C)(C)C)C3)=C1	1528	fCSFP4	0.497	m_274860bbc____15212916____17196388____23196850	CHEMBL3663141	S1c2c(cccc2)C(C3=NN(c4ccc(cc4)C([O-])=O)C=C3C#N)=C1	REALSpace_70bn_2024-09	m_274860bbc	15212916	17196388	23196850
S1c2c(cccc2)C(C=3N=NN(c4cc(ccc4)C(=O)NCCC(F)(F)F)C3)=C1	1529	fCSFP4	0.497	m_274860bbc____15212188____17196388____23196850	CHEMBL3663141	S1c2c(cccc2)C(C3=NN(c4ccc(cc4)C([O-])=O)C=C3C#N)=C1	REALSpace_70bn_2024-09	m_274860bbc	15212188	17196388	23196850
S1c2c(cccc2)C(C=3N=NN(c4cc(ccc4)C(=O)NCCC5CC5)C3)=C1	1530	fCSFP4	0.497	m_274860bbc____15219650____17196388____23196850	CHEMBL3663141	S1c2c(cccc2)C(C3=NN(c4ccc(cc4)C([O-])=O)C=C3C#N)=C1	REALSpace_70bn_2024-09	m_274860bbc	15219650	17196388	23196850
S1c2c(cccc2)C(C=3N=NN(c4cc(ccc4)C(=O)NCCC=CC)C3)=C1	1531	fCSFP4	0.497	m_274860bbc____24689640____17196388____23196850	CHEMBL3663141	S1c2c(cccc2)C(C3=NN(c4ccc(cc4)C([O-])=O)C=C3C#N)=C1	REALSpace_70bn_2024-09	m_274860bbc	24689640	17196388	23196850
S1c2c(cccc2)C(C=3N=NN(c4cc(ccc4)C(=O)NCCCCC=C)C3)=C1	1532	fCSFP4	0.497	m_274860bbc____17127562____17196388____23196850	CHEMBL3663141	S1c2c(cccc2)C(C3=NN(c4ccc(cc4)C([O-])=O)C=C3C#N)=C1	REALSpace_70bn_2024-09	m_274860bbc	17127562	17196388	23196850
S1c2c(cccc2)C(C=3N=NN(c4cc(ccc4)C(=O)NCCCCOC)C3)=C1	1533	fCSFP4	0.497	m_274860bbc____15213112____17196388____23196850	CHEMBL3663141	S1c2c(cccc2)C(C3=NN(c4ccc(cc4)C([O-])=O)C=C3C#N)=C1	REALSpace_70bn_2024-09	m_274860bbc	15213112	17196388	23196850
S1c2c(cccc2)C(C=3N=NN(c4cc(ccc4)C(=O)NCC[NH+](CC)CC)C3)=C1	1534	fCSFP4	0.497	m_282512abb____24325426____24222386	CHEMBL3663141	S1c2c(cccc2)C(C3=NN(c4ccc(cc4)C([O-])=O)C=C3C#N)=C1	REALSpace_70bn_2024-09	m_282512abb	24325426	24222386
S1c2c(cccc2)C(C=3N=NN(c4cc(ccc4)C(=O)NN(CC)C)C3)=C1	1535	fCSFP4	0.497	m_274860bbc____17141488____17196388____23196850	CHEMBL3663141	S1c2c(cccc2)C(C3=NN(c4ccc(cc4)C([O-])=O)C=C3C#N)=C1	REALSpace_70bn_2024-09	m_274860bbc	17141488	17196388	23196850
S1c2c(cccc2)C(C=3N=NN(c4cc(ccc4)C(=O)NNC(=O)C(=O)N)C3)=C1	1536	fCSFP4	0.497	m_274860bbc____17150494____17196388____23196850	CHEMBL3663141	S1c2c(cccc2)C(C3=NN(c4ccc(cc4)C([O-])=O)C=C3C#N)=C1	REALSpace_70bn_2024-09	m_274860bbc	17150494	17196388	23196850
S1c2c(cccc2)C(C=3N=NN(c4cc(ccc4)C(=O)NNC(=O)C5CC5)C3)=C1	1537	fCSFP4	0.497	m_274860bbc____17152012____17196388____23196850	CHEMBL3663141	S1c2c(cccc2)C(C3=NN(c4ccc(cc4)C([O-])=O)C=C3C#N)=C1	REALSpace_70bn_2024-09	m_274860bbc	17152012	17196388	23196850
S1c2c(cccc2)C(C=3N=NN(c4cc(ccc4)C(=O)NNC(=O)CCC)C3)=C1	1538	fCSFP4	0.497	m_274860bbc____17147990____17196388____23196850	CHEMBL3663141	S1c2c(cccc2)C(C3=NN(c4ccc(cc4)C([O-])=O)C=C3C#N)=C1	REALSpace_70bn_2024-09	m_274860bbc	17147990	17196388	23196850
S1c2c(cccc2)C(C=3N=NN(c4cc(ccc4)C(=O)OCC[NH+](CC)CC)C3)=C1	1539	fCSFP4	0.497	m_282512abb____24297990____24222386	CHEMBL3663141	S1c2c(cccc2)C(C3=NN(c4ccc(cc4)C([O-])=O)C=C3C#N)=C1	REALSpace_70bn_2024-09	m_282512abb	24297990	24222386
S1c2c(cccc2)C(C=3N=NN(c4ccc(NC(=O)C=5OC=CC5)cc4)C3)=C1	1540	fCSFP4	0.497	m_282512abb____24332542____24222386	CHEMBL3663141	S1c2c(cccc2)C(C3=NN(c4ccc(cc4)C([O-])=O)C=C3C#N)=C1	REALSpace_70bn_2024-09	m_282512abb	24332542	24222386
Brc1cc(N2N=NC(C=3c4c(SC3)cccc4)=C2)cc(c1)C(=O)NCC([O-])=O	1541	fCSFP4	0.497	m_280190aeb____19268516____18077428____23041482	CHEMBL3663141	S1c2c(cccc2)C(C3=NN(c4ccc(cc4)C([O-])=O)C=C3C#N)=C1	REALSpace_70bn_2024-09	m_280190aeb	19268516	18077428	23041482
S1c2c(c(ccc2)C=3N=NN(c4ccc(cc4)C(=O)NCCC([O-])=O)C3)C=C1	1542	fCSFP4	0.497	m_280190aeb____19268662____18077370____19346516	CHEMBL3663141	S1c2c(cccc2)C(C3=NN(c4ccc(cc4)C([O-])=O)C=C3C#N)=C1	REALSpace_70bn_2024-09	m_280190aeb	19268662	18077370	19346516
S1c2c(c(ccc2)C=3N=NN(c4ccc(cc4)C(=O)NCCCCC#N)C3)C=C1	1543	fCSFP4	0.497	m_274860bbc____17143424____17196390____23196854	CHEMBL3663141	S1c2c(cccc2)C(C3=NN(c4ccc(cc4)C([O-])=O)C=C3C#N)=C1	REALSpace_70bn_2024-09	m_274860bbc	17143424	17196390	23196854
S1c2c(cccc2)C(C=3N=NN(c4cc(F)cc(c4)C(=O)NCC([O-])=O)C3)=C1	1544	fCSFP4	0.497	m_280190aeb____19268516____28051352____23041482	CHEMBL3663141	S1c2c(cccc2)C(C3=NN(c4ccc(cc4)C([O-])=O)C=C3C#N)=C1	REALSpace_70bn_2024-09	m_280190aeb	19268516	28051352	23041482
S1c2c(cccc2)C(C=3N=NN(c4ccc(cc4)CC(=O)NCC([O-])=O)C3)=C1	1545	fCSFP4	0.497	m_280190aeb____19268516____19336694____23041482	CHEMBL3663141	S1c2c(cccc2)C(C3=NN(c4ccc(cc4)C([O-])=O)C=C3C#N)=C1	REALSpace_70bn_2024-09	m_280190aeb	19268516	19336694	23041482
S1c2c(cccc2)C(NC(=O)C3=NN(c4ccc(F)cc4)C=C3O)=C1	1546	fCSFP4	0.497	m_22bdl____27262036____6402690	CHEMBL3663141	S1c2c(cccc2)C(C3=NN(c4ccc(cc4)C([O-])=O)C=C3C#N)=C1	REALSpace_70bn_2024-09	m_22bdl	27262036	6402690
BrC=1C=NN(c2ccc(N3N=NC(C=4c5c(SC4)cccc5)=C3)cc2)C1	1547	fCSFP4	0.496	m_282512abb____24318026____24222386	CHEMBL3663141	S1c2c(cccc2)C(C3=NN(c4ccc(cc4)C([O-])=O)C=C3C#N)=C1	REALSpace_70bn_2024-09	m_282512abb	24318026	24222386
ClC=1C=NN(c2ccc(N3N=NC(C=4c5c(SC4)cccc5)=C3)cc2)C1	1548	fCSFP4	0.496	m_282512abb____24304768____24222386	CHEMBL3663141	S1c2c(cccc2)C(C3=NN(c4ccc(cc4)C([O-])=O)C=C3C#N)=C1	REALSpace_70bn_2024-09	m_282512abb	24304768	24222386
IC=1C=NN(c2ccc(N3N=NC(C=4c5c(SC4)cccc5)=C3)cc2)C1	1549	fCSFP4	0.496	m_282512abb____24312154____24222386	CHEMBL3663141	S1c2c(cccc2)C(C3=NN(c4ccc(cc4)C([O-])=O)C=C3C#N)=C1	REALSpace_70bn_2024-09	m_282512abb	24312154	24222386
S1c2c(cccc2)C(C=3N=NN(c4ccc(N5C=NC=C5)cc4)C3)=C1	1550	fCSFP4	0.496	m_282512abb____24327980____24222386	CHEMBL3663141	S1c2c(cccc2)C(C3=NN(c4ccc(cc4)C([O-])=O)C=C3C#N)=C1	REALSpace_70bn_2024-09	m_282512abb	24327980	24222386
S1c2c(cccc2)C(C=3N=NN(c4ccc(N5N=CC(=C5)C)cc4)C3)=C1	1551	fCSFP4	0.496	m_282512abb____24286858____24222386	CHEMBL3663141	S1c2c(cccc2)C(C3=NN(c4ccc(cc4)C([O-])=O)C=C3C#N)=C1	REALSpace_70bn_2024-09	m_282512abb	24286858	24222386
S1c2c(cccc2)C(=C1)CCNC(=O)c3ccc(N4N=NC(C=5C(=NN(C5)C)C)=C4)cc3	1552	fCSFP4	0.494	m_274860bbc____15215398____17196390____15233910	CHEMBL3663141	S1c2c(cccc2)C(C3=NN(c4ccc(cc4)C([O-])=O)C=C3C#N)=C1	REALSpace_70bn_2024-09	m_274860bbc	15215398	17196390	15233910
S1c2c(cccc2)C(C=3N=NN(c4c(F)cc(cc4)C(=O)NCCC([O-])=O)C3)=C1	1553	fCSFP4	0.494	m_280190aeb____19268662____28051392____23041482	CHEMBL3663141	S1c2c(cccc2)C(C3=NN(c4ccc(cc4)C([O-])=O)C=C3C#N)=C1	REALSpace_70bn_2024-09	m_280190aeb	19268662	28051392	23041482
S1c2c(cccc2)C(C=3N=NN(c4cc(F)c(cc4)C(=O)NCCC([O-])=O)C3)=C1	1554	fCSFP4	0.494	m_280190aeb____19268662____23000872____23041482	CHEMBL3663141	S1c2c(cccc2)C(C3=NN(c4ccc(cc4)C([O-])=O)C=C3C#N)=C1	REALSpace_70bn_2024-09	m_280190aeb	19268662	23000872	23041482
S1c2c(cccc2)C(C=3N=NN(c4c(F)ccc(c4)C(=O)NCC([O-])=O)C3)=C1	1555	fCSFP4	0.494	m_280190aeb____19268516____28051368____23041482	CHEMBL3663141	S1c2c(cccc2)C(C3=NN(c4ccc(cc4)C([O-])=O)C=C3C#N)=C1	REALSpace_70bn_2024-09	m_280190aeb	19268516	28051368	23041482
S1c2c(cccc2)C(C=3N=NN(c4ccc(cc4)C(=O)N(CC5(C#N)CC5)C)C3)=C1	1556	fCSFP4	0.494	m_274860bbc____24681112____17196390____23196850	CHEMBL3663141	S1c2c(cccc2)C(C3=NN(c4ccc(cc4)C([O-])=O)C=C3C#N)=C1	REALSpace_70bn_2024-09	m_274860bbc	24681112	17196390	23196850
S1c2c(cccc2)C(C=3N=NN(c4ccc(cc4)C(=O)NC5C(C([O-])=O)CC5)C3)=C1	1557	fCSFP4	0.494	m_280190aeb____19310854____18077370____23041482	CHEMBL3663141	S1c2c(cccc2)C(C3=NN(c4ccc(cc4)C([O-])=O)C=C3C#N)=C1	REALSpace_70bn_2024-09	m_280190aeb	19310854	18077370	23041482
S1c2c(c(ccc2)CNC(=O)NC3=NN(c4ccc([N+]([O-])=O)cc4)C=C3C#N)C=C1	1558	fCSFP4	0.494	m_2430bbc____22529180____22579900	CHEMBL3663141	S1c2c(cccc2)C(C3=NN(c4ccc(cc4)C([O-])=O)C=C3C#N)=C1	REALSpace_70bn_2024-09	m_2430bbc	22529180	22579900
S1c2c(cccc2)C(=C1)CNC(=O)c3ccc(N4N=NC(C5=NNC=C5C)=C4)cc3	1559	fCSFP4	0.494	m_274860bbc____15215340____17196390____23178736	CHEMBL3663141	S1c2c(cccc2)C(C3=NN(c4ccc(cc4)C([O-])=O)C=C3C#N)=C1	REALSpace_70bn_2024-09	m_274860bbc	15215340	17196390	23178736
S1c2c(cccc2)C(C=3N=NN(c4c(cccc4)CNC(=O)c5ccc(cc5)CCO)C3)=C1	1560	fCSFP4	0.494	m_274860bbb____17174034____24647604____23196850	CHEMBL3663141	S1c2c(cccc2)C(C3=NN(c4ccc(cc4)C([O-])=O)C=C3C#N)=C1	REALSpace_70bn_2024-09	m_274860bbb	17174034	24647604	23196850
S1c2c(cccc2)C(C=3N=NN(c4cc(ccc4)C(=O)N(CCCC([O-])=O)C)C3)=C1	1561	fCSFP4	0.494	m_280190aeb____18065376____18077374____23041482	CHEMBL3663141	S1c2c(cccc2)C(C3=NN(c4ccc(cc4)C([O-])=O)C=C3C#N)=C1	REALSpace_70bn_2024-09	m_280190aeb	18065376	18077374	23041482
S1c2c(cccc2)C(C=3N=NN(c4cc(ccc4)C(=O)N5CC(CC([O-])=O)C5)C3)=C1	1562	fCSFP4	0.494	m_280190aeb____22655026____18077374____23041482	CHEMBL3663141	S1c2c(cccc2)C(C3=NN(c4ccc(cc4)C([O-])=O)C=C3C#N)=C1	REALSpace_70bn_2024-09	m_280190aeb	22655026	18077374	23041482
S1c2c(cccc2)C(C=3N=NN(c4cc(ccc4)C(=O)NC(C([O-])=O)CC)C3)=C1	1563	fCSFP4	0.494	m_280190aeb____19267310____18077374____23041482	CHEMBL3663141	S1c2c(cccc2)C(C3=NN(c4ccc(cc4)C([O-])=O)C=C3C#N)=C1	REALSpace_70bn_2024-09	m_280190aeb	19267310	18077374	23041482
S1c2c(cccc2)C(C=3N=NN(c4cnc(cc4)C(=O)NCCCC([O-])=O)C3)=C1	1564	fCSFP4	0.494	m_280190aeb____19265600____18077418____23041482	CHEMBL3663141	S1c2c(cccc2)C(C3=NN(c4ccc(cc4)C([O-])=O)C=C3C#N)=C1	REALSpace_70bn_2024-09	m_280190aeb	19265600	18077418	23041482
S1c2c(cccc2)C(NC(=O)NC3=NN(c4c([N+]([O-])=O)cccc4)C=C3C#N)=C1	1565	fCSFP4	0.494	m_2430cbb____22528352____27262020	CHEMBL3663141	S1c2c(cccc2)C(C3=NN(c4ccc(cc4)C([O-])=O)C=C3C#N)=C1	REALSpace_70bn_2024-09	m_2430cbb	22528352	27262020
Brc1ccc(cc1)C(=O)NCc2c(N3N=NC(C=4c5c(SC4)cccc5)=C3)cccc2	1566	fCSFP4	0.494	m_274860bbb____17174034____17194538____23196850	CHEMBL3663141	S1c2c(cccc2)C(C3=NN(c4ccc(cc4)C([O-])=O)C=C3C#N)=C1	REALSpace_70bn_2024-09	m_274860bbb	17174034	17194538	23196850
Clc1ccc(cc1)C(=O)NCc2c(N3N=NC(C=4c5c(SC4)cccc5)=C3)cccc2	1567	fCSFP4	0.494	m_274860bbb____17174034____15226832____23196850	CHEMBL3663141	S1c2c(cccc2)C(C3=NN(c4ccc(cc4)C([O-])=O)C=C3C#N)=C1	REALSpace_70bn_2024-09	m_274860bbb	17174034	15226832	23196850
Ic1ccc(cc1)C(=O)NCc2c(N3N=NC(C=4c5c(SC4)cccc5)=C3)cccc2	1568	fCSFP4	0.494	m_274860bbb____17174034____17210810____23196850	CHEMBL3663141	S1c2c(cccc2)C(C3=NN(c4ccc(cc4)C([O-])=O)C=C3C#N)=C1	REALSpace_70bn_2024-09	m_274860bbb	17174034	17210810	23196850
S1c2c(cccc2)C(C=3N=NN(c4c(cccc4)CNC(=O)c5ccc(F)cc5)C3)=C1	1569	fCSFP4	0.494	m_274860bbb____17174034____12656108____23196850	CHEMBL3663141	S1c2c(cccc2)C(C3=NN(c4ccc(cc4)C([O-])=O)C=C3C#N)=C1	REALSpace_70bn_2024-09	m_274860bbb	17174034	12656108	23196850
S1c2c(cccc2)C(C=3N=NN(c4c(cccc4)CNC(=O)c5ccc(cc5)CC)C3)=C1	1570	fCSFP4	0.494	m_274860bbb____17174034____15226940____23196850	CHEMBL3663141	S1c2c(cccc2)C(C3=NN(c4ccc(cc4)C([O-])=O)C=C3C#N)=C1	REALSpace_70bn_2024-09	m_274860bbb	17174034	15226940	23196850
S1c2c(cccc2)C(C=3N=NN(c4c(cccc4)CNC(=O)c5ccc(cc5)CF)C3)=C1	1571	fCSFP4	0.494	m_274860bbb____17174034____15227858____23196850	CHEMBL3663141	S1c2c(cccc2)C(C3=NN(c4ccc(cc4)C([O-])=O)C=C3C#N)=C1	REALSpace_70bn_2024-09	m_274860bbb	17174034	15227858	23196850
S1c2c(cccc2)C(C=3N=NN(c4ccc(cc4)C(=O)N(C5CC5)CCCO)C3)=C1	1572	fCSFP4	0.494	m_274860bbc____17127740____17196390____23196850	CHEMBL3663141	S1c2c(cccc2)C(C3=NN(c4ccc(cc4)C([O-])=O)C=C3C#N)=C1	REALSpace_70bn_2024-09	m_274860bbc	17127740	17196390	23196850
S1c2c(cccc2)C(C=3N=NN(c4ccc(cc4)C(=O)N(CC(CO)(C)C)C)C3)=C1	1573	fCSFP4	0.494	m_274860bbc____15214110____17196390____23196850	CHEMBL3663141	S1c2c(cccc2)C(C3=NN(c4ccc(cc4)C([O-])=O)C=C3C#N)=C1	REALSpace_70bn_2024-09	m_274860bbc	15214110	17196390	23196850
S1c2c(cccc2)C(C=3N=NN(c4ccc(cc4)C(=O)N5CC(CF)(CO)C5)C3)=C1	1574	fCSFP4	0.494	m_274860bbc____24705178____17196390____23196850	CHEMBL3663141	S1c2c(cccc2)C(C3=NN(c4ccc(cc4)C([O-])=O)C=C3C#N)=C1	REALSpace_70bn_2024-09	m_274860bbc	24705178	17196390	23196850
S1c2c(cccc2)C(C=3N=NN(c4ccc(cc4)C(=O)N5CC(CO)(C5)C)C3)=C1	1575	fCSFP4	0.494	m_274860bbc____17141138____17196390____23196850	CHEMBL3663141	S1c2c(cccc2)C(C3=NN(c4ccc(cc4)C([O-])=O)C=C3C#N)=C1	REALSpace_70bn_2024-09	m_274860bbc	17141138	17196390	23196850
S1c2c(cccc2)C(C=3N=NN(c4ccc(cc4)C(=O)N5CC(CO)(CC)C5)C3)=C1	1576	fCSFP4	0.494	m_274860bbc____17159938____17196390____23196850	CHEMBL3663141	S1c2c(cccc2)C(C3=NN(c4ccc(cc4)C([O-])=O)C=C3C#N)=C1	REALSpace_70bn_2024-09	m_274860bbc	17159938	17196390	23196850
S1c2c(cccc2)C(C=3N=NN(c4ccc(cc4)C(=O)N5CC(F)(CO)C5)C3)=C1	1577	fCSFP4	0.494	m_274860bbc____24687860____17196390____23196850	CHEMBL3663141	S1c2c(cccc2)C(C3=NN(c4ccc(cc4)C([O-])=O)C=C3C#N)=C1	REALSpace_70bn_2024-09	m_274860bbc	24687860	17196390	23196850
S1c2c(cccc2)C(C=3N=NN(c4ccc(cc4)C(=O)NC(C(O)C)CC)C3)=C1	1578	fCSFP4	0.494	m_274860bbc____15213290____17196390____23196850	CHEMBL3663141	S1c2c(cccc2)C(C3=NN(c4ccc(cc4)C([O-])=O)C=C3C#N)=C1	REALSpace_70bn_2024-09	m_274860bbc	15213290	17196390	23196850
S1c2c(cccc2)C(C=3N=NN(c4ccc(cc4)C(=O)NC5(CC(O)C5)C)C3)=C1	1579	fCSFP4	0.494	m_274860bbc____17166488____17196390____23196850	CHEMBL3663141	S1c2c(cccc2)C(C3=NN(c4ccc(cc4)C([O-])=O)C=C3C#N)=C1	REALSpace_70bn_2024-09	m_274860bbc	17166488	17196390	23196850
S1c2c(cccc2)C(C=3N=NN(c4ccc(cc4)C(=O)NC5C(O)CCC5)C3)=C1	1580	fCSFP4	0.494	m_274860bbc____15214674____17196390____23196850	CHEMBL3663141	S1c2c(cccc2)C(C3=NN(c4ccc(cc4)C([O-])=O)C=C3C#N)=C1	REALSpace_70bn_2024-09	m_274860bbc	15214674	17196390	23196850
S1c2c(cccc2)C(C=3N=NN(c4ccc(cc4)C(=O)NCC(OCCO)C)C3)=C1	1581	fCSFP4	0.494	m_274860bbc____24677384____17196390____23196850	CHEMBL3663141	S1c2c(cccc2)C(C3=NN(c4ccc(cc4)C([O-])=O)C=C3C#N)=C1	REALSpace_70bn_2024-09	m_274860bbc	24677384	17196390	23196850
S1c2c(cccc2)C(C=3N=NN(c4ccc(cc4)C(=O)NCCC(O)C5CC5)C3)=C1	1582	fCSFP4	0.494	m_274860bbc____17150432____17196390____23196850	CHEMBL3663141	S1c2c(cccc2)C(C3=NN(c4ccc(cc4)C([O-])=O)C=C3C#N)=C1	REALSpace_70bn_2024-09	m_274860bbc	17150432	17196390	23196850
S1c2c(cccc2)C(C=3N=NN(c4ccc(cc4)C(=O)NOC(C(C)C)CO)C3)=C1	1583	fCSFP4	0.494	m_274860bbc____15213292____17196390____23196850	CHEMBL3663141	S1c2c(cccc2)C(C3=NN(c4ccc(cc4)C([O-])=O)C=C3C#N)=C1	REALSpace_70bn_2024-09	m_274860bbc	15213292	17196390	23196850
BrC(F)CN(C(=O)c1ccc(N2N=NC(C=3c4c(SC3)cccc4)=C2)cc1)C	1584	fCSFP4	0.494	m_274860bbc____24704278____17196390____23196850	CHEMBL3663141	S1c2c(cccc2)C(C3=NN(c4ccc(cc4)C([O-])=O)C=C3C#N)=C1	REALSpace_70bn_2024-09	m_274860bbc	24704278	17196390	23196850
BrC=1SC(=CC1)CNC(=O)c2ccc(N3N=NC(C=4c5c(SC4)cccc5)=C3)cc2	1585	fCSFP4	0.494	m_274860bbc____15214374____17196390____23196850	CHEMBL3663141	S1c2c(cccc2)C(C3=NN(c4ccc(cc4)C([O-])=O)C=C3C#N)=C1	REALSpace_70bn_2024-09	m_274860bbc	15214374	17196390	23196850
ClC(F)CN(C(=O)c1ccc(N2N=NC(C=3c4c(SC3)cccc4)=C2)cc1)C	1586	fCSFP4	0.494	m_274860bbc____24695030____17196390____23196850	CHEMBL3663141	S1c2c(cccc2)C(C3=NN(c4ccc(cc4)C([O-])=O)C=C3C#N)=C1	REALSpace_70bn_2024-09	m_274860bbc	24695030	17196390	23196850
ClC=1SC(=CC1)CNC(=O)c2ccc(N3N=NC(C=4c5c(SC4)cccc5)=C3)cc2	1587	fCSFP4	0.494	m_274860bbc____15212886____17196390____23196850	CHEMBL3663141	S1c2c(cccc2)C(C3=NN(c4ccc(cc4)C([O-])=O)C=C3C#N)=C1	REALSpace_70bn_2024-09	m_274860bbc	15212886	17196390	23196850
S(=O)(=O)(NNC(=O)c1ccc(N2N=NC(C=3c4c(SC3)cccc4)=C2)cc1)C(C)C	1588	fCSFP4	0.494	m_274860bbc____17132494____17196390____23196850	CHEMBL3663141	S1c2c(cccc2)C(C3=NN(c4ccc(cc4)C([O-])=O)C=C3C#N)=C1	REALSpace_70bn_2024-09	m_274860bbc	17132494	17196390	23196850
S(=O)(C1CN(C(=O)c2ccc(N3N=NC(C=4c5c(SC4)cccc5)=C3)cc2)C1)C	1589	fCSFP4	0.494	m_274860bbc____17165606____17196390____23196850	CHEMBL3663141	S1c2c(cccc2)C(C3=NN(c4ccc(cc4)C([O-])=O)C=C3C#N)=C1	REALSpace_70bn_2024-09	m_274860bbc	17165606	17196390	23196850
S(C(C(NC(=O)c1ccc(N2N=NC(C=3c4c(SC3)cccc4)=C2)cc1)C)C)C	1590	fCSFP4	0.494	m_274860bbc____24689256____17196390____23196850	CHEMBL3663141	S1c2c(cccc2)C(C3=NN(c4ccc(cc4)C([O-])=O)C=C3C#N)=C1	REALSpace_70bn_2024-09	m_274860bbc	24689256	17196390	23196850
S(C1CC(CNC(=O)c2ccc(N3N=NC(C=4c5c(SC4)cccc5)=C3)cc2)C1)C	1591	fCSFP4	0.494	m_274860bbc____24690828____17196390____23196850	CHEMBL3663141	S1c2c(cccc2)C(C3=NN(c4ccc(cc4)C([O-])=O)C=C3C#N)=C1	REALSpace_70bn_2024-09	m_274860bbc	24690828	17196390	23196850
S(CC1CC(NC(=O)c2ccc(N3N=NC(C=4c5c(SC4)cccc5)=C3)cc2)C1)C	1592	fCSFP4	0.494	m_274860bbc____17164400____17196390____23196850	CHEMBL3663141	S1c2c(cccc2)C(C3=NN(c4ccc(cc4)C([O-])=O)C=C3C#N)=C1	REALSpace_70bn_2024-09	m_274860bbc	17164400	17196390	23196850
S1N=CC=C1CNC(=O)c2ccc(N3N=NC(C=4c5c(SC4)cccc5)=C3)cc2	1593	fCSFP4	0.494	m_274860bbc____17151726____17196390____23196850	CHEMBL3663141	S1c2c(cccc2)C(C3=NN(c4ccc(cc4)C([O-])=O)C=C3C#N)=C1	REALSpace_70bn_2024-09	m_274860bbc	17151726	17196390	23196850
S1c2c(cccc2)C(=C1)C([NH2+]Cc3ccc(cc3)C=4N=NN(c5ccc(cc5)C([O-])=O)C4)C	1594	fCSFP4	0.494	m_274952bcb____26228934____26286666____26215010	CHEMBL3663141	S1c2c(cccc2)C(C3=NN(c4ccc(cc4)C([O-])=O)C=C3C#N)=C1	REALSpace_70bn_2024-09	m_274952bcb	26228934	26286666	26215010
S1c2c(cccc2)C(C=3N=NN(c4c(ccc(c4)C)C(=O)NO)C3)=C1	1595	fCSFP4	0.494	m_274860bbc____24677744____17209716____23196850	CHEMBL3663141	S1c2c(cccc2)C(C3=NN(c4ccc(cc4)C([O-])=O)C=C3C#N)=C1	REALSpace_70bn_2024-09	m_274860bbc	24677744	17209716	23196850
S1c2c(cccc2)C(C=3N=NN(c4c(cccc4)C(=O)NCC([O-])=O)C3)=C1	1596	fCSFP4	0.494	m_280190aeb____19268516____18077372____23041482	CHEMBL3663141	S1c2c(cccc2)C(C3=NN(c4ccc(cc4)C([O-])=O)C=C3C#N)=C1	REALSpace_70bn_2024-09	m_280190aeb	19268516	18077372	23041482
S1c2c(cccc2)C(C=3N=NN(c4c(cccc4)C(=O)NCCC#N)C3)=C1	1597	fCSFP4	0.494	m_274860bbc____17139176____17196392____23196850	CHEMBL3663141	S1c2c(cccc2)C(C3=NN(c4ccc(cc4)C([O-])=O)C=C3C#N)=C1	REALSpace_70bn_2024-09	m_274860bbc	17139176	17196392	23196850
S1c2c(cccc2)C(C=3N=NN(c4cc(ccc4)C(=O)N(CC#CC)C)C3)=C1	1598	fCSFP4	0.494	m_274860bbc____17148870____17196388____23196850	CHEMBL3663141	S1c2c(cccc2)C(C3=NN(c4ccc(cc4)C([O-])=O)C=C3C#N)=C1	REALSpace_70bn_2024-09	m_274860bbc	17148870	17196388	23196850
S1c2c(cccc2)C(C=3N=NN(c4cc(ccc4)C(=O)N(CCCCO)C)C3)=C1	1599	fCSFP4	0.494	m_274860bbc____15218062____17196388____23196850	CHEMBL3663141	S1c2c(cccc2)C(C3=NN(c4ccc(cc4)C([O-])=O)C=C3C#N)=C1	REALSpace_70bn_2024-09	m_274860bbc	15218062	17196388	23196850
S1c2c(cccc2)C(C=3N=NN(c4cc(ccc4)C(=O)NC(CCO)C)C3)=C1	1600	fCSFP4	0.494	m_274860bbc____15212304____17196388____23196850	CHEMBL3663141	S1c2c(cccc2)C(C3=NN(c4ccc(cc4)C([O-])=O)C=C3C#N)=C1	REALSpace_70bn_2024-09	m_274860bbc	15212304	17196388	23196850
S1c2c(cccc2)C(C=3N=NN(c4cc(ccc4)C(=O)NC5CC(CO)C5)C3)=C1	1601	fCSFP4	0.494	m_274860bbc____17154062____17196388____23196850	CHEMBL3663141	S1c2c(cccc2)C(C3=NN(c4ccc(cc4)C([O-])=O)C=C3C#N)=C1	REALSpace_70bn_2024-09	m_274860bbc	17154062	17196388	23196850
S1c2c(cccc2)C(C=3N=NN(c4cc(ccc4)C(=O)NCC#CC5CC5)C3)=C1	1602	fCSFP4	0.494	m_274860bbc____17171892____17196388____23196850	CHEMBL3663141	S1c2c(cccc2)C(C3=NN(c4ccc(cc4)C([O-])=O)C=C3C#N)=C1	REALSpace_70bn_2024-09	m_274860bbc	17171892	17196388	23196850
S1c2c(cccc2)C(C=3N=NN(c4cc(ccc4)C(=O)NCC(CO)(C)C)C3)=C1	1603	fCSFP4	0.494	m_274860bbc____17134548____17196388____23196850	CHEMBL3663141	S1c2c(cccc2)C(C3=NN(c4ccc(cc4)C([O-])=O)C=C3C#N)=C1	REALSpace_70bn_2024-09	m_274860bbc	17134548	17196388	23196850
S1c2c(cccc2)C(C=3N=NN(c4cc(ccc4)C(=O)NCC(F)(F)CO)C3)=C1	1604	fCSFP4	0.494	m_274860bbc____17148170____17196388____23196850	CHEMBL3663141	S1c2c(cccc2)C(C3=NN(c4ccc(cc4)C([O-])=O)C=C3C#N)=C1	REALSpace_70bn_2024-09	m_274860bbc	17148170	17196388	23196850
S1c2c(cccc2)C(C=3N=NN(c4cc(ccc4)C(=O)NCC5CC(O)C5)C3)=C1	1605	fCSFP4	0.494	m_274860bbc____27939568____17196388____23196850	CHEMBL3663141	S1c2c(cccc2)C(C3=NN(c4ccc(cc4)C([O-])=O)C=C3C#N)=C1	REALSpace_70bn_2024-09	m_274860bbc	27939568	17196388	23196850
S1c2c(cccc2)C(C=3N=NN(c4cc(ccc4)C(=O)NCCC(O)CO)C3)=C1	1606	fCSFP4	0.494	m_274860bbc____24680732____17196388____23196850	CHEMBL3663141	S1c2c(cccc2)C(C3=NN(c4ccc(cc4)C([O-])=O)C=C3C#N)=C1	REALSpace_70bn_2024-09	m_274860bbc	24680732	17196388	23196850
S1c2c(cccc2)C(C=3N=NN(c4cc(ccc4)C(=O)NCCC[N+]([O-])=O)C3)=C1	1607	fCSFP4	0.494	m_274860bbc____24689268____17196388____23196850	CHEMBL3663141	S1c2c(cccc2)C(C3=NN(c4ccc(cc4)C([O-])=O)C=C3C#N)=C1	REALSpace_70bn_2024-09	m_274860bbc	24689268	17196388	23196850
S1c2c(cccc2)C(C=3N=NN(c4cc(ccc4)C(=O)NN(CCO)C)C3)=C1	1608	fCSFP4	0.494	m_274860bbc____17175372____17196388____23196850	CHEMBL3663141	S1c2c(cccc2)C(C3=NN(c4ccc(cc4)C([O-])=O)C=C3C#N)=C1	REALSpace_70bn_2024-09	m_274860bbc	17175372	17196388	23196850
S1c2c(cccc2)C(C=3N=NN(c4cc(ccc4)C(=O)NNC(=O)C(O)C)C3)=C1	1609	fCSFP4	0.494	m_274860bbc____17143726____17196388____23196850	CHEMBL3663141	S1c2c(cccc2)C(C3=NN(c4ccc(cc4)C([O-])=O)C=C3C#N)=C1	REALSpace_70bn_2024-09	m_274860bbc	17143726	17196388	23196850
S1c2c(cccc2)C(C=3N=NN(c4ccc(cc4)C(=O)N(C(C)(C)C)CCC)C3)=C1	1610	fCSFP4	0.494	m_274860bbc____17140072____17196390____23196850	CHEMBL3663141	S1c2c(cccc2)C(C3=NN(c4ccc(cc4)C([O-])=O)C=C3C#N)=C1	REALSpace_70bn_2024-09	m_274860bbc	17140072	17196390	23196850
S1c2c(cccc2)C(C=3N=NN(c4ccc(cc4)C(=O)N(C(C)C)C5CC5)C3)=C1	1611	fCSFP4	0.494	m_274860bbc____17134708____17196390____23196850	CHEMBL3663141	S1c2c(cccc2)C(C3=NN(c4ccc(cc4)C([O-])=O)C=C3C#N)=C1	REALSpace_70bn_2024-09	m_274860bbc	17134708	17196390	23196850
S1c2c(cccc2)C(C=3N=NN(c4ccc(cc4)C(=O)N(C(C)C)CCF)C3)=C1	1612	fCSFP4	0.494	m_274860bbc____24700984____17196390____23196850	CHEMBL3663141	S1c2c(cccc2)C(C3=NN(c4ccc(cc4)C([O-])=O)C=C3C#N)=C1	REALSpace_70bn_2024-09	m_274860bbc	24700984	17196390	23196850
S1c2c(cccc2)C(C=3N=NN(c4ccc(cc4)C(=O)N(C(CC)C)C)C3)=C1	1613	fCSFP4	0.494	m_274860bbc____24677178____17196390____23196850	CHEMBL3663141	S1c2c(cccc2)C(C3=NN(c4ccc(cc4)C([O-])=O)C=C3C#N)=C1	REALSpace_70bn_2024-09	m_274860bbc	24677178	17196390	23196850
S1c2c(cccc2)C(C=3N=NN(c4ccc(cc4)C(=O)N(C5(CC5)C)C)C3)=C1	1614	fCSFP4	0.494	m_274860bbc____24683958____17196390____23196850	CHEMBL3663141	S1c2c(cccc2)C(C3=NN(c4ccc(cc4)C([O-])=O)C=C3C#N)=C1	REALSpace_70bn_2024-09	m_274860bbc	24683958	17196390	23196850
S1c2c(cccc2)C(C=3N=NN(c4ccc(cc4)C(=O)N(C56CC(C5)C6)C)C3)=C1	1615	fCSFP4	0.494	m_274860bbc____24689590____17196390____23196850	CHEMBL3663141	S1c2c(cccc2)C(C3=NN(c4ccc(cc4)C([O-])=O)C=C3C#N)=C1	REALSpace_70bn_2024-09	m_274860bbc	24689590	17196390	23196850
S1c2c(cccc2)C(C=3N=NN(c4ccc(cc4)C(=O)N(C5CC5)CC6CC6)C3)=C1	1616	fCSFP4	0.494	m_274860bbc____17163182____17196390____23196850	CHEMBL3663141	S1c2c(cccc2)C(C3=NN(c4ccc(cc4)C([O-])=O)C=C3C#N)=C1	REALSpace_70bn_2024-09	m_274860bbc	17163182	17196390	23196850
S1c2c(cccc2)C(C=3N=NN(c4ccc(cc4)C(=O)N(C5CC=CC5)C)C3)=C1	1617	fCSFP4	0.494	m_274860bbc____24677856____17196390____23196850	CHEMBL3663141	S1c2c(cccc2)C(C3=NN(c4ccc(cc4)C([O-])=O)C=C3C#N)=C1	REALSpace_70bn_2024-09	m_274860bbc	24677856	17196390	23196850
S1c2c(cccc2)C(C=3N=NN(c4ccc(cc4)C(=O)N(CC(CC)C)C)C3)=C1	1618	fCSFP4	0.494	m_274860bbc____15213376____17196390____23196850	CHEMBL3663141	S1c2c(cccc2)C(C3=NN(c4ccc(cc4)C([O-])=O)C=C3C#N)=C1	REALSpace_70bn_2024-09	m_274860bbc	15213376	17196390	23196850
S1c2c(cccc2)C(C=3N=NN(c4ccc(cc4)C(=O)N(CC(OC)OC)C)C3)=C1	1619	fCSFP4	0.494	m_274860bbc____17130896____17196390____23196850	CHEMBL3663141	S1c2c(cccc2)C(C3=NN(c4ccc(cc4)C([O-])=O)C=C3C#N)=C1	REALSpace_70bn_2024-09	m_274860bbc	17130896	17196390	23196850
S1c2c(cccc2)C(C=3N=NN(c4ccc(cc4)C(=O)N(CC5=CSC=C5)C)C3)=C1	1620	fCSFP4	0.494	m_274860bbc____15213878____17196390____23196850	CHEMBL3663141	S1c2c(cccc2)C(C3=NN(c4ccc(cc4)C([O-])=O)C=C3C#N)=C1	REALSpace_70bn_2024-09	m_274860bbc	15213878	17196390	23196850
S1c2c(cccc2)C(C=3N=NN(c4ccc(cc4)C(=O)N(CC5=NC=CN5)C)C3)=C1	1621	fCSFP4	0.494	m_274860bbc____24680784____17196390____23196850	CHEMBL3663141	S1c2c(cccc2)C(C3=NN(c4ccc(cc4)C([O-])=O)C=C3C#N)=C1	REALSpace_70bn_2024-09	m_274860bbc	24680784	17196390	23196850
S1c2c(cccc2)C(C=3N=NN(c4ccc(cc4)C(=O)N(CC5CC5)CCC)C3)=C1	1622	fCSFP4	0.494	m_274860bbc____15212532____17196390____23196850	CHEMBL3663141	S1c2c(cccc2)C(C3=NN(c4ccc(cc4)C([O-])=O)C=C3C#N)=C1	REALSpace_70bn_2024-09	m_274860bbc	15212532	17196390	23196850
S1c2c(cccc2)C(C=3N=NN(c4ccc(cc4)C(=O)N(CCC(=O)N)C)C3)=C1	1623	fCSFP4	0.494	m_274860bbc____15213044____17196390____23196850	CHEMBL3663141	S1c2c(cccc2)C(C3=NN(c4ccc(cc4)C([O-])=O)C=C3C#N)=C1	REALSpace_70bn_2024-09	m_274860bbc	15213044	17196390	23196850
S1c2c(cccc2)C(C=3N=NN(c4ccc(cc4)C(=O)N(CCC(=O)N)CC)C3)=C1	1624	fCSFP4	0.494	m_274860bbc____17158752____17196390____23196850	CHEMBL3663141	S1c2c(cccc2)C(C3=NN(c4ccc(cc4)C([O-])=O)C=C3C#N)=C1	REALSpace_70bn_2024-09	m_274860bbc	17158752	17196390	23196850
[truncated: 8,376 more rows]
